# Supplementary material for: Uncoupled evolution of the Polycomb system and deep origin of non-canonical PRC1
Source: Commun Biol. 2023 Nov 10;6:1144. doi: 10.1038/s42003-023-05501-x (PMC10638273; doi:10.1038/s42003-023-05501-x)
Supplement: Supplementary file 4 — Supplementary Data 1 [file 42003_2023_5501_MOESM4_ESM.ods]

## Sheet: eukarya_species
Taxonomy ID	Abbreviation	relevant taxonomy	Name	Download location	Genome/transcriptome	BUSCO Complete (%)	BUSCO Fragment (%)
5755	ACACAS	Amoebozoa	Acanthamoeba castellanii	ftp://ftp.ensemblgenomes.org/pub/protists/release-34/fasta/protists_amoebozoa1_collection/acanthamoeba_castellanii_str_neff/pep/Acanthamoeba_castellanii_str_neff.Acastellanii_strNEFF_v1.pep.all.fa.gz	Genome	77.6470588235294	6.27450980392157
133434	ACAPLA	Opisthokonta	Acanthaster planci	https://ftp.ncbi.nlm.nih.gov/genomes/all/GCF/001/949/145/GCF_001949145.1_OKI-Apl_1.0/GCF_001949145.1_OKI-Apl_1.0_protein.faa.gz	Genome	99.6212121212121	0.378787878787879
299834	ACASPE	Haptista	Acanthocystis sp HF-20	https://datadryad.org/bitstream/handle/10255/dryad.103233/Acanthocystis_sp_transcriptome.fasta.zip	Transcriptome	70.9433962264151	15.4716981132075
5341	AGABIS	Fungi	Agaricus bisporus	https://genome.jgi.doe.gov/portal/Agabi_varbisH97_2/download/Abisporus_varbisporusH97.v2.FilteredModels3.proteins.fasta.gz	Genome	96.5116279069767	1.55038759689922
28583	ALLMAC	Fungi	Allomyces macrogynus	ftp://ftp.ensemblgenomes.org/pub/fungi/release-34/fasta/fungi_blastocladiomycota1_collection/allomyces_macrogynus_atcc_38327/pep/Allomyces_macrogynus_atcc_38327.A_macrogynus_V3.pep.all.fa.gz	Genome	94.7368421052632	2.5062656641604
1746090	ANAIGN	Metamonada	Anaeramoeba ignava	https://doi.org/10.6084/m9.figshare.12205517.v1	Transcriptome	63.3333333333333	14.4444444444444
2044563	ANCTWI	Ancoracysta	Ancoracysta twista	ftp://ftp.ncbi.nlm.nih.gov/sra/wgs_aux/GF/YU/GFYU01/GFYU01.1.fsa_nt.gz	Transcriptome	58.3333333333333	21.5909090909091
505711	ANDGOD	Discoba	Andalucia godoyi	https://megasun.bch.umontreal.ca/papers/Jakobid-genomes/Andalucia_godoyi/Andalucia_godoyi_proteins_V16.faa	Transcriptome	78.0392156862745	5.49019607843137
2795268	APISPI	Discoba	Apiculatamorpha spiralis	https://yadi.sk/mail/?hash=1lyMyRcsSI0p%2BKP2xcca19xt6XCSAzIgMpfOFsJ1Vs%2FFkfoNYBuP%2Bi2N%2FwZzYHFYq%2FJ6bpmRyOJonT3VoXnDag%3D%3D	Transcriptome	66.4206642066421	7.74907749077491
3702	ARATHA	Chloroplastida	Arabidopsis thaliana	https://ftp.ncbi.nlm.nih.gov/genomes/all/GCF/000/001/735/GCF_000001735.4_TAIR10.1/GCF_000001735.4_TAIR10.1_protein.faa.gz	Genome	100	0
1963864	ARCINT	Amoebozoa	Arcella intermedia	https://trace.ncbi.nlm.nih.gov/Traces/sra/?run=SRR5396453	Transcriptome	85.5018587360595	1.48698884758364
87102	AURLIM	Stramenopiles	Aurantiochytrium limacinum	https://doi.org/10.6084/m9.figshare.12410606 20220328	Transcriptome	86.6920152091255	2.28136882129278
2571260	BAFFRI	Cryptista	Baffinella frigidus	https://doi.org/10.6084/m9.figshare.12410606	Transcriptome	80.7829181494662	10.3202846975089
2654831	BARSPE	Metamonada	Barthelona sp PAP020	https://doi.org/10.5061/dryad.3tx95x6bn	Transcriptome	47.1910112359551	7.11610486891386
1357683	BASMER	Fungi	Basidiobolus meristosporus B9252	http://genome.jgi.doe.gov/Basme2finSC/download/Basme2finSC_GeneCatalog_proteins_20150701.aa.fasta.gz	Genome	98.2758620689655	1.03448275862069
33651	BICSPE	Stramenopiles	Bicosoecida sp ms1	https://doi.org/10.6084/m9.figshare.12410606	Transcriptome	47.4509803921569	18.0392156862745
227086	BIGNAT	Rhizaria	Bigelowiella natans	http://ftp.ensemblgenomes.org/pub/protists/release-53/fasta/bigelowiella_natans/pep/Bigelowiella_natans.Bigna1.pep.all.fa.gz	Genome	73.4615384615385	11.1538461538462
75058	BODSAL	Discoba	Bodo saltans	ftp://ftp.ensemblgenomes.org:21/pub/release-34/protists/fasta/protists_euglenozoa1_collection/bodo_saltans/pep/Bodo_saltans.BSAL.pep.all.fa.gz	Genome	55.5984555984556	9.26640926640927
7091	BOMMOR	Opisthokonta	Bombyx mori	ftp://ftp.ensemblgenomes.org/pub/metazoa/release-34/fasta/bombyx_mori/pep/Bombyx_mori.GCA_000151625.1.pep.all.fa.gz	Genome	84.4357976653696	8.94941634241245
7741	BRABEL	Opisthokonta	Branchiostoma belcheri	ftp://ftp.ncbi.nlm.nih.gov/genomes/all/GCF/001/625/305/GCF_001625305.1_Haploidv18h27/GCF_001625305.1_Haploidv18h27_protein.faa.gz	Genome	99.6124031007752	0
1885055	BREMOT	Rhizaria	Brevimastigomonas motovehiculus	https://trace.ncbi.nlm.nih.gov/Traces/sra/?run=SRR4017993	Transcriptome	54.4747081712062	15.1750972762646
192875	CAPOWC	Opisthokonta	Capsaspora owczarzaki	ftp://ftp.ensemblgenomes.org/pub/protists/release-34/fasta/protists_ichthyosporea1_collection/capsaspora_owczarzaki_atcc_30864/pep/Capsaspora_owczarzaki_atcc_30864.C_owczarzaki_V2.pep.all.fa.gz	Genome	93.8697318007663	2.29885057471264
201153	CARMEM	Metamonada	Carpediemonas membranifera	https://ftp.ncbi.nlm.nih.gov/genomes/all/GCA/019/828/565/GCA_019828565.1_ASM1982856v1/GCA_019828565.1_ASM1982856v1_protein.faa.gz	Genome	51.4388489208633	11.8705035971223
148947	CAULEN	Chloroplastida	Caulerpa lentillifera	https://marinegenomics.oist.jp/umibudo/download/clen_genemodels-v1.1.faa.gz	Genome	70.3846153846154	6.53846153846154
69332	CHABRA	Chloroplastida	Chara braunii	http://ftp.ensemblgenomes.org/pub/plants/release-52/fasta/chara_braunii/pep/Chara_braunii.Cbr_1.0.pep.all.fa.gz	Genome	79.7752808988764	10.8614232209738
44440	CHASUB	Stramenopiles	Chattonella subsalsa	https://www.ncbi.nlm.nih.gov/nuccore?LinkName=biosample_nuccore&from_uid=222761	Transcriptome	72.9007633587786	9.9236641221374
3144	CHLATM	Chloroplastida	Chlorokybus atmophyticus	https://genome.jgi.doe.gov/portal/Chlat1/download/Chlat1_GeneCatalog_proteins_20200803.aa.fasta.gz	Genome	90.625	4.6875
3055	CHLREI	Chloroplastida	Chlamydomonas reinhardtii	http://ftp.ensemblgenomes.org/pub/plants/release-52/fasta/chlamydomonas_reinhardtii/pep/Chlamydomonas_reinhardtii.Chlamydomonas_reinhardtii_v5.5.pep.all.fa.gz	Genome	91.7647058823529	3.92156862745098
554065	CHLVAR	Chloroplastida	Chlorella variabilis	http://genome.jgi.doe.gov/ChlNC64A_1/download/Chlorella_NC64A.best_proteins.fasta.gz	Genome	78.90625	7.421875
299888	CHOSPE	Opisthokonta	Choanocystis sp HF-7	https://datadryad.org/bitstream/handle/10255/dryad.103232/Choanocystis_sp_transcriptome.fasta.zip	Transcriptome	91.2790697674419	3.19767441860465
1932427	CHRPER	Opisthokonta	Chromosphaera perkinsii	https://figshare.com/ndownloader/files/9362518	Genome	92.578125	3.90625
505693	CHRVEL	Alveolata	Chromera velia	https://cryptodb.org/common/downloads/Current_Release/CveliaCCMP2878/fasta/data/CryptoDB-56_CveliaCCMP2878_AnnotatedProteins.fasta	Genome	66.2790697674419	11.2403100775194
7719	CIOINT	Opisthokonta	Ciona intestinalis	http://ftp.ensembl.org/pub/release-105/fasta/ciona_intestinalis/pep/Ciona_intestinalis.KH.pep.all.fa.gz	Genome	85.7692307692308	6.92307692307692
309737	CLAOKA	Stramenopiles	Cladosiphon okamuranus	https://marinegenomics.oist.jp/okinawa_mozuku_s_v2/download/okinawa_mozuku_S_ver2_protein_seq.zip	Genome	91.0714285714286	2.5
248742	COCSUB	Chloroplastida	Coccomyxa subellipsoidea	ftp://ftp.ncbi.nlm.nih.gov/genomes/all/GCF/000/258/705/GCF_000258705.1_Coccomyxa_subellipsoidae_v2.0/GCF_000258705.1_Coccomyxa_subellipsoidae_v2.0_protein.faa.gz	Genome	86.1003861003861	4.63320463320463
61392	COEREV	Fungi	Coemansia reversa	genome.jgi.doe.gov/Coere1/download/Coere1_GeneCatalog_proteins_20110909.aa.fasta.gz	Genome	93.3333333333333	3.92156862745098
2717461	COLSPE	Alveolata	Colponemidia sp Colp-10	https://sra-download.ncbi.nlm.nih.gov/traces/wgs01/wgs_aux/GI/LJ/GILJ01/GILJ01.1.fsa_nt.gz	Transcriptome	93.609022556391	2.63157894736842
1492817	COLVIE	Alveolata	Colponemida vietnamica	https://sra-download.ncbi.nlm.nih.gov/traces/wgs01/wgs_aux/GI/LI/GILI01/GILI01.1.fsa_nt.gz	Transcriptome	66.304347826087	14.8550724637681
29159	CRAGIG	Opisthokonta	Crassostrea gigas	https://ftp.ncbi.nlm.nih.gov/genomes/all/GCF/902/806/645/GCF_902806645.1_cgigas_uk_roslin_v1/GCF_902806645.1_cgigas_uk_roslin_v1_protein.faa.gz	Genome	100	0
470921	CREFRA	Opisthokonta	Creolimax fragrantissima	https://figshare.com/ndownloader/files/3328016	Genome	95.7198443579766	1.94552529182879
2866	CRYCOH	Alveolata	Crypthecodinium cohnii	https://doi.org/10.6084/m9.figshare.12410606	Transcriptome	66.5413533834586	7.89473684210526
441375	CRYMUR	Alveolata	Cryptosporidium muris RN66	ftp://ftp.ncbi.nlm.nih.gov/genomes/all/GCF/000/006/515/GCF_000006515.1_JCVI_cmg_v1.0/GCF_000006515.1_JCVI_cmg_v1.0_protein.faa.gz	Genome	53.307392996109	7.78210116731517
5207	CRYNEO	Fungi	Cryptococcus neoformans	http://ftp.ensemblgenomes.org/pub/fungi/release-52/fasta/cryptococcus_neoformans/pep/Cryptococcus_neoformans.ASM9104v1.pep.all.fa.gz	Genome	96.875	2.34375
77921	CYAGLO	Glaucophyta	Cyanoptyche gloeocystis	https://doi.org/10.6084/m9.figshare.12410606	Transcriptome	34.8837209302326	8.91472868217054
45157	CYAMER	Rhodophyta	Cyanidioschyzon merolae	http://ftp.ensemblgenomes.org/pub/plants/release-53/fasta/cyanidioschyzon_merolae/pep/Cyanidioschyzon_merolae.ASM9120v1.pep.all.fa.gz	Genome	71.09375	7.421875
2762	CYAPAR	Glaucophyta	Cyanophora paradoxa	https://genome.jgi.doe.gov/portal/Cyapar1/download/Cyapar1_GeneCatalog_proteins_20200807.aa.fasta.gz	Transcriptome	85.3281853281853	3.47490347490348
123604	CYCPAN	Chloroplastida	Cycas panzhihuaensis	https://db.cngb.org/codeplot/datasets/public_dataset?id=PwRftGHfPs5qG3gE	Genome	95.0704225352113	2.11267605633803
7955	DANRER	Opisthokonta	Danio rerio	http://ftp.ensembl.org/pub/release-105/fasta/danio_rerio/pep/Danio_rerio.GRCz11.pep.all.fa.gz	Genome	99.2700729927007	0.72992700729927
35525	DAPMAG	Opisthokonta	Daphnia magna	ftp://ftp.ncbi.nlm.nih.gov/genomes/all/GCA/001/632/505/GCA_001632505.1_daphmag2.4/GCA_001632505.1_daphmag2.4_protein.faa.gz	Genome	92.5490196078431	1.96078431372549
28014	DIAGRA	Opisthokonta	Diaphanoeca grandis	https://dx.doi.org/10.6084/m9.figshare.5686984.v2	Transcriptome	92.2779922779923	3.08880308880309
2081491	DIALUT	Haptista	Diacronema lutheri	https://ftp.ncbi.nlm.nih.gov/genomes/all/GCA/019/448/385/GCA_019448385.1_MSCA_Paluth_1.1/GCA_019448385.1_MSCA_Paluth_1.1_protein.faa.gz	Genome	83.59375	5.46875
44689	DICDIS	Amoebozoa	Dictyostelium discoideum	ftp://ftp.ensemblgenomes.org/pub/protists/release-34/fasta/dictyostelium_discoideum/pep/Dictyostelium_discoideum.dicty_2.7.pep.all.fa.gz	Genome	93.4108527131783	1.55038759689922
190327	DIPROT	CRuMs	Diphylleia rotans	https://trace.ncbi.nlm.nih.gov/Traces/sra/?run=SRR5997434	Transcriptome	91.8367346938776	2.04081632653061
7227	DROMEL	Opisthokonta	Drosophila melanogaster	http://ftp.ensembl.org/pub/release-106/fasta/drosophila_melanogaster/pep/Drosophila_melanogaster.BDGP6.32.pep.all.fa.gz	Genome	100	0
391066	DYSBRE	Metamonada	Dysnectes brevis	https://datadryad.org/bitstream/handle/10255/dryad.137131/Assemblies.zip?sequence=1	Transcriptome	32.156862745098	12.9411764705882
933848	ELPMAR	Rhizaria	Elphidium margaritaceum	https://doi.org/10.6084/m9.figshare.12410606	Transcriptome	59.0733590733591	11.1969111969112
876142	ENCINT	Fungi	Encephalitozoon intestinalis ATCC 50506	ftp://ftp.ensemblgenomes.org/pub/fungi/release-34/fasta/fungi_microsporidia1_collection/encephalitozoon_intestinalis_atcc_50506/pep/Encephalitozoon_intestinalis_atcc_50506.ASM14646v1.pep.all.fa.gz	Genome	30.5882352941176	5.09803921568627
294381	ENTHIS	Amoebozoa	Entamoeba histolytica HM-1:IMSS	ftp://ftp.ensemblgenomes.org/pub/protists/release-34/fasta/entamoeba_histolytica/pep/Entamoeba_histolytica.JCVI-ESG2-1.0.pep.all.fa.gz	Genome	53.9923954372624	4.94296577946768
101493	ENTSUL	Discoba	Entosiphon sulcatum	https://trace.ncbi.nlm.nih.gov/Traces/sra/?run=SRR12646292	Transcriptome	71.3235294117647	11.3970588235294
3037	EUGLON	Discoba	Euglena longa	ftp://ftp.ncbi.nlm.nih.gov/sra/wgs_aux/GG/OE/GGOE01/GGOE01.1.fsa_nt.gz	Transcriptome	84.0304182509506	6.4638783269962
130081	GALSUL	Rhodophyta	Galdieria sulphuraria	http://ftp.ensemblgenomes.org/pub/plants/release-53/fasta/galdieria_sulphuraria/pep/Galdieria_sulphuraria.ASM34128v1.pep.all.fa.gz	Genome	78.4905660377358	7.92452830188679
2853422	GEFOKE	Malawimonadidae	Gefionella okellyi (strain 249)	https://megasun.bch.umontreal.ca/jakmal-download/Gefionella/Gefionella_proteins_20170616.faa	Transcriptome	94.5205479452055	1.71232876712329
46947	GEMCRY	Cryptista	Geminigera cryophila	https://doi.org/10.6084/m9.figshare.12410606	Transcriptome	74.6376811594203	9.05797101449275
38817	GEPOCE	Haptista	Gephyrocapsa oceanica	https://doi.org/10.6084/m9.figshare.12410606	Transcriptome	68.8405797101449	13.4057971014493
5741	GIAINT	Metamonada	Giardia intestinalis	https://ftp.ncbi.nlm.nih.gov/genomes/all/GCF/000/002/435/GCF_000002435.2_UU_WB_2.1/GCF_000002435.2_UU_WB_2.1_protein.faa.gz	Genome	24.8062015503876	5.81395348837209
38269	GLOWIT	Glaucophyta	Gloeochaete wittrockiana	https://doi.org/10.6084/m9.figshare.12410606	Transcriptome	87.987012987013	4.54545454545455
195067	GONPAC	Cryptista	Goniomonas pacifica	https://doi.org/10.6084/m9.figshare.12410606	Transcriptome	70.631970260223	15.6133828996283
1123529	GONPRO	Fungi	Gonapodya prolifera	ftp://ftp.ncbi.nlm.nih.gov/genomes/all/GCA/001/574/975/GCA_001574975.1_Ganpr1/GCA_001574975.1_Ganpr1_protein.faa.gz	Genome	91.0852713178295	3.48837209302326
448386	GRACHO	Rhodophyta	Gracilariopsis chorda	https://ftp.ncbi.nlm.nih.gov/genomes/all/GCA/003/194/525/GCA_003194525.1_GraCho1.0/GCA_003194525.1_GraCho1.0_protein.faa.gz	Genome	81.0077519379845	5.03875968992248
55529	GUITHE	Cryptista	Guillardia theta	http://ftp.ensemblgenomes.org/pub/protists/release-53/fasta/guillardia_theta/pep/Guillardia_theta.Guith1.pep.all.fa.gz	Genome	80.4511278195489	9.77443609022556
357350	HALSEO	Stramenopiles	Halocafeteria seosinensis	https://sra-download.ncbi.nlm.nih.gov/traces/wgs03/wgs_aux/GE/CG/GECG01/GECG01.1.fsa_nt.gz	Transcriptome	84.7014925373134	4.85074626865672
2893282	HALSPE	Stramenopiles	Haloplacidia sp CaronLabIsolate	https://doi.org/10.6084/m9.figshare.12410606	Transcriptome	64.3137254901961	11.7647058823529
2027451	HEMKUK	Hemimastigophora	Hemimastix kukwesjijk	https://doi.org/10.5061/dryad.n5g39d7/4	Transcriptome	50.185873605948	10.0371747211896
1503927	HEMPHA	Discoba	Hemistasia phaeocysticola	https://yadi.sk/mail/?hash=1lyMyRcsSI0p%2BKP2xcca19xt6XCSAzIgMpfOFsJ1Vs%2FFkfoNYBuP%2Bi2N%2FwZzYHFYq%2FJ6bpmRyOJonT3VoXnDag%3D%3D	Transcriptome	69.1176470588235	8.82352941176471
135491	HEMSPE	Alveolata	Hematodinium sp SG-2012	ftp://ftp.ncbi.nlm.nih.gov/sra/wgs_aux/GE/MP/GEMP01/GEMP01.1.fsa_nt.gz	Transcriptome	73.4317343173432	7.01107011070111
9606	HOMSAP	Opisthokonta	Homo sapiens	https://ftp.ncbi.nlm.nih.gov/genomes/all/GCF/000/001/405/GCF_000001405.40_GRCh38.p14/GCF_000001405.40_GRCh38.p14_protein.faa.gz	Genome	100	0
2315210	HONFER	Stramenopiles	Hondaea fermentalgiana	https://ftp.ncbi.nlm.nih.gov/genomes/all/GCA/002/897/355/GCA_002897355.1_Aurantiochytrium_FCC1311_v1/GCA_002897355.1_Aurantiochytrium_FCC1311_v1_protein.faa.gz	Genome	87.2093023255814	2.71317829457364
42384	HYPCAT	Stramenopiles	Hyphochytrium catenoides	https://genome.jgi.doe.gov/portal/Hypcat1/download/Hypcat1_GeneCatalog_proteins_20210814.aa.fasta.gz	Genome	71.042471042471	15.8301158301158
6945	IXOSCA	Opisthokonta	Ixodes scapularis	https://ftp.ncbi.nlm.nih.gov/genomes/all/GCF/016/920/785/GCF_016920785.2_ASM1692078v2/GCF_016920785.2_ASM1692078v2_protein.faa.gz	Genome	98.8461538461538	0.769230769230769
221721	JAKBAH	Discoba	Jakoba bahamiensis	https://megasun.bch.umontreal.ca/jakmal-download/Jakoba_bahamiensis/Jakoba_bahamiensis_proteins_20170509.faa	Transcriptome	76.3358778625954	8.77862595419847
105231	KLENIT	Chloroplastida	Klebsormidium nitens	http://www.plantmorphogenesis.bio.titech.ac.jp/~algae_genome_project/klebsormidium/kf_download/160614_klebsormidium_v1.1_AA.fasta	Genome	97.265625	1.5625
2072850	LAPGUS	Rhizaria	Lapot gusevi	https://trace.ncbi.nlm.nih.gov/Traces/sra/?run=SRR7816692	Transcriptome	77.8947368421053	11.2280701754386
5664	LEIMAJ	Discoba	Leishmania major	http://ftp.ensemblgenomes.org/pub/protists/release-53/fasta/leishmania_major/pep/Leishmania_major.ASM272v2.pep.all.fa.gz	Genome	53.8759689922481	10.077519379845
1653305	LENLIM	Breviatea	Lenisia limosa	https://trace.ncbi.nlm.nih.gov/Traces/sra/?run=SRR2018117	Transcriptome	46.9465648854962	18.7022900763359
1108494	LEPVOR	Rhizaria	Leptophrys vorax	https://trace.ncbi.nlm.nih.gov/Traces/sra/?run=SRR2003407	Transcriptome	76	13
433461	LEUCOM	Opisthokonta	Leucosolenia complicata	https://datadryad.org/stash/downloads/file_stream/7883	Genome	95.4861111111111	2.43055555555556
753684	MADERY	Rhodophyta	Madagascaria erythrocladioides	https://doi.org/10.6084/m9.figshare.12410606	Transcriptome	54.3478260869565	25
221722	MALCAL	Malawimonadidae	Malawimonas californiana	https://megasun.bch.umontreal.ca/jakmal-download/Malawimonas_californiana/Malawimonas_californiana_proteins_20170924.faa	Transcriptome	59.4594594594595	18.1467181467181
136089	MALJAK	Malawimonadidae	Malawimonas jakobiformis	https://megasun.bch.umontreal.ca/jakmal-download/Malawimonas_jakobiformis/Malawimonas_jakobiformis_proteins_20170616.faa	Transcriptome	84.8571428571428	8.85714285714286
856889	MANPLA	CRuMs	Mantamonas plastica	https://trace.ncbi.nlm.nih.gov/Traces/sra/?run=SRR5997433	Transcriptome	54.275092936803	19.7026022304833
3197	MARPOL	Chloroplastida	Marchantia polymorpha	https://ftp.ncbi.nlm.nih.gov/genomes/all/GCA/009/936/355/GCA_009936355.2_ASM993635v2/GCA_009936355.2_ASM993635v2_protein.faa.gz	Genome	99.6197718631179	0.380228136882129
108607	MASBAL	Amoebozoa	Mastigamoeba balamuthi	https://bioinformatics.psb.ugent.be/gdb/mastigamoeba/Masba_prot_LATEST.tfa.gz	Genome	80.3088803088803	4.24710424710425
1735725	MASSPE	Stramenopiles	MAST-04A sp MAST-4A-sp1	https://figshare.com/collections/Comparative_genomics_reveals_new_functional_insights_in_uncultured_MAST_species/5008046	Transcriptome	74.3295019157088	6.51340996168582
1004929	MATSPE	Rhizaria	Mataza sp D1	https://doi.org/10.6084/m9.figshare.12410606	Transcriptome	77.9069767441861	9.30232558139535
1079982	MICMAR	Cryptista	Microheliella maris	https://datadryad.org/stash/downloads/file_stream/1389915	Transcriptome	69.7508896797153	18.5053380782918
38832	MICSPE	Chloroplastida	Micromonas species RCC299	https://ftp.ncbi.nlm.nih.gov/genomes/all/GCF/000/151/265/GCF_000151265.2_Micromonas_pusilla_CCMP1545_v2.0/GCF_000151265.2_Micromonas_pusilla_CCMP1545_v2.0_protein.faa.gz	Genome	80.5447470817121	5.44747081712062
27923	MNELEI	Opisthokonta	Mnemiopsis leidyi	https://research.nhgri.nih.gov/mnemiopsis/download/proteome/ML2.2.aa.gz	Genome	83.8461538461539	8.07692307692308
81824	MONBRE	Opisthokonta	Monosiga brevicollis	http://ftp.ensemblgenomes.org/pub/protists/release-52/fasta/protists_choanoflagellida1_collection/monosiga_brevicollis_mx1_gca_000002865/pep/Monosiga_brevicollis_mx1_gca_000002865.V1.0.pep.all.fa.gz	Genome	78.8235294117647	7.45098039215686
2049356	MONEXI	Metamonada	Monocercomoides exilis	https://giardiadb.org/common/downloads/Current_Release/MexilisPA203/fasta/data/GiardiaDB-46_MexilisPA203_AnnotatedProteins.fasta	Genome	58.6715867158672	7.38007380073801
145388	MONNEG	Chloroplastida	Monoraphidium neglectum	ftp://ftp.ncbi.nlm.nih.gov/genomes/all/GCF/000/611/645/GCF_000611645.1_mono_v1/GCF_000611645.1_mono_v1_protein.faa.gz	Genome	49.0196078431373	23.1372549019608
1069443	MORVER	Fungi	Mortierella verticillata NRRL 6337	http://genome.jgi.doe.gov/Morve1/download/Morve1_GeneCatalog_proteins_20161024.aa.fasta.gz	Genome	98.8679245283019	0.754716981132076
5763	NAEFOW	Discoba	Naegleria fowleri	https://zenodo.org/record/3951746/files/NfowleriV212_proteins.fa?download=1	Transcriptome	88.5057471264368	2.29885057471264
145522	NANOCE	Stramenopiles	Nannochloropsis oceanica	https://genome.jgi.doe.gov/portal/Nanoce1779_2/download/Nanoce1779_2_all_proteins_20180119.aa.fasta.gz	Genome	91.6	3
45351	NEMVEC	Opisthokonta	Nematostella vectensis	ftp://ftp.ensemblgenomes.org/pub/metazoa/release-34/fasta/nematostella_vectensis/pep/Nematostella_vectensis.GCA_000209225.1.pep.all.fa.gz	Genome	93.4108527131783	5.42635658914729
166956	NEODAM	Discoba	Neovahlkampfia damariscottae	https://ftp.ncbi.nlm.nih.gov/genomes/all/GCA/016/618/085/GCA_016618085.1_ASM1661808v1/GCA_016618085.1_ASM1661808v1_genomic.fna.gz	Genome	86.8725868725869	4.63320463320463
681196	NEOSPE	Fungi	Neocallimastix sp G1	https://genome.jgi.doe.gov/portal/Neosp1/download/Neosp1_GeneCatalog_proteins_20170918.aa.fasta.gz	Genome	90.9090909090909	1.25391849529781
156128	NEPPYR	Chloroplastida	Nephroselmis pyriformis	https://doi.org/10.6084/m9.figshare.12410606	Transcriptome	65.3846153846154	21.9230769230769
5141	NEUCRA	Fungi	Neurospora crassa	ftp://ftp.ensemblgenomes.org/pub/fungi/release-34/fasta/fungi_ascomycota2_collection/neurospora_crassa_gca_000786625/pep/Neurospora_crassa_gca_000786625.Neucr_trp3_1.pep.all.fa.gz	Genome	94.9019607843137	0.392156862745098
1246795	NUTLON	Ancyromonadida	Nutomonas longa	https://figshare.com/articles/Transcriptome_-_Nutomonas_longa/4560862	Transcriptome	52.4904214559387	27.2030651340996
70448	OSTTAU	Chloroplastida	Ostreococcus tauri	https://ftp.ncbi.nlm.nih.gov/genomes/all/GCF/000/214/015/GCF_000214015.3_version_140606/GCF_000214015.3_version_140606_protein.faa.gz	Genome	80.46875	5.859375
1492817	OXYTRI	Alveolata	Oxytricha_trifallax	tp://ftp.ensemblgenomes.org/pub/protists/release-48/fasta/protists_alveolata1_collection/oxytricha_trifallax_gca_000711775/pep/Oxytricha_trifallax_gca_000711775.Oxytricha_MIC_v2.0.pep.all.fa.gz,ftp://ftp.ensemblgenomes.org/pub/protists/release-48/fasta/protists_alveolata1_collection/oxytricha_trifallax_gca_000295675_gca_000295675/pep/Oxytricha_trifallax_gca_000295675_gca_000295675.oxytricha_asm_v…	Genome	76.4492753623188	3.98550724637681
652834	PALBIL	Cryptista	Palpitomonas bilix	https://doi.org/10.6084/m9.figshare.12410606	Transcriptome	62.043795620438	11.3138686131387
2795267	PAPANK	Discoba	Papus ankaliazontas	https://yadi.sk/mail/?hash=1lyMyRcsSI0p%2BKP2xcca19xt6XCSAzIgMpfOFsJ1Vs%2FFkfoNYBuP%2Bi2N%2FwZzYHFYq%2FJ6bpmRyOJonT3VoXnDag%3D%3D	Transcriptome	66.1764705882353	6.98529411764706
1993908	PARATL	Opisthokonta	Parvularia atlantis	https://figshare.com/articles/Nuclearia_sp_ATCC_50694_-_Transcriptome/3898485	Transcriptome	76.2452107279694	18.3908045977011
342808	PARPYR	Metamonada	Paratrimastix pyriformis	https://www.ncbi.nlm.nih.gov/bioproject?LinkName=bioproject_nuccore_transcript&from_uid=185488,https://www.ncbi.nlm.nih.gov/nuccore?LinkName=biosample_nuccore&from_uid=150554,https://www.ncbi.nlm.nih.gov/nuccore?LinkName=biosample_nuccore&from_uid=150555,https://www.ncbi.nlm.nih.gov/nuccore?LinkName=biosample_nuccore&from_uid=150556,https://www.ncbi.nlm.nih.gov/nuccore?LinkName=biosample_nuccore&…	Transcriptome	35.546875	18.75
5888	PARTET	Alveolata	Paramecium tetraurelia	http://ftp.ensemblgenomes.org/pub/protists/release-53/fasta/paramecium_tetraurelia/pep/Paramecium_tetraurelia.ASM16542v1.pep.all.fa.gz	Genome	80.4878048780488	2.710027100271
2548444	PARTRI	Fungi	Paraphelidium tribonemae	https://doi.org/10.6084/m9.figshare.7339469.v1	Transcriptome	90.251572327044	2.83018867924528
39717	PAUCHR	Rhizaria	Paulinella chromatophora	http://cyanophora.rutgers.edu/P_micropora/Paulinella_micropora_KR01_augustus.prot	Genome	79.622641509434	12.0754716981132
31276	PERMAR	Alveolata	Perkinsus marinus	ftp://ftp.ncbi.nlm.nih.gov/genomes/all/GCF/000/006/405/GCF_000006405.1_JCVI_PMG_1.0/GCF_000006405.1_JCVI_PMG_1.0_protein.faa.gz	Genome	64.1447368421053	11.5131578947368
1314962	PERSPE	Discoba	Perkinsela sp. CCAP 1560/4	http://ftp.ensemblgenomes.org/pub/protists/release-53/fasta/protists_euglenozoa1_collection/perkinsela_sp_ccap_1560_4_gca_001235845/pep/Perkinsela_sp_ccap_1560_4_gca_001235845.ASM123584v1.pep.all.fa.gz	Genome	35.1351351351351	6.56370656370656
2833398	PERSWS	Discoba	Percolomonas sp WS	https://doi.org/10.6084/m9.figshare.12410606	Transcriptome	59.7744360902256	3.7593984962406
63601	PHAKIR	Discoba	Pharyngomonas kirbyi	https://megasun.bch.umontreal.ca/jakmal-download/Pharyngomonas_kirbyi/Pharyngomonas_kirbyi_proteinsV20181203.faa	Transcriptome	72.093023255814	17.0542635658915
2850	PHATRI	Stramenopiles	Phaeodactylum tricornutum	http://ftp.ensemblgenomes.org/pub/protists/release-53/fasta/phaeodactylum_tricornutum/pep/Phaeodactylum_tricornutum.ASM15095v2.pep.all.fa.gz	Genome	83.6575875486381	4.66926070038911
4787	PHYINF	Stramenopiles	Phytophthora infestans	http://ftp.ensemblgenomes.org/pub/protists/release-53/fasta/phytophthora_infestans/pep/Phytophthora_infestans.ASM14294v1.pep.all.fa.gz	Genome	90.4580152671756	4.58015267175572
5791	PHYPOL	Amoebozoa	Physarum polycephalum	http://www.physarum-blast.ovgu.de/Sequences/Physarum_reference_transcriptome.fas.gz	Transcriptome	81.2260536398468	5.74712643678161
419944	PICSPE	Picozoa	Picozoa_sp_COSAG02	https://doi.org/10.6084/m9.figshare.c.5388176.v1	Transcriptome	35.9259259259259	26.2962962962963
37360	PLABRA	Rhizaria	Plasmodiophora brassicae	http://ftp.ensemblgenomes.org/pub/protists/release-53/fasta/protists_rhizaria1_collection/plasmodiophora_brassicae_gca_001049375/pep/Plasmodiophora_brassicae_gca_001049375.pbe3.h15.pep.all.fa.gz	Genome	89.0625	3.515625
5833	PLAFAL	Alveolata	Plasmodium falciparum	http://ftp.ensemblgenomes.org/pub/protists/release-52/fasta/plasmodium_falciparum/pep/Plasmodium_falciparum.ASM276v2.pep.all.fa.gz	Genome	56.640625	3.515625
1890364	PLAFUN	Amoebozoa	Planoprotostelium fungivorum	http://ftp.ensemblgenomes.org/pub/protists/release-52/fasta/protists_amoebozoa1_collection/planoprotostelium_fungivorum_gca_003024175/pep/Planoprotostelium_fungivorum_gca_003024175.ASM302417v1.pep.all.fa.gz	Genome	94.5525291828794	3.11284046692607
554453	PLAMIC	Ancyromonadida	Planomonas micra	https://megasun.bch.umontreal.ca/jakmal-download/Planomonas/Planomonas_micra_proteins_20170510.faa	Transcriptome	85.0980392156863	3.52941176470588
1736112	PLATAR	Stramenopiles	Platysulcus tardus	https://doi.org/10.6084/m9.figshare.9209831.v1	Transcriptome	71.6475095785441	10.727969348659
670386	POLPAL	Amoebozoa	Polysphondylium pallidum PN500	ftp://ftp.ensemblgenomes.org/pub/protists/release-34/fasta/protists_amoebozoa1_collection/polysphondylium_pallidum_pn500/pep/Polysphondylium_pallidum_pn500.PolPal_Dec2009.pep.all.fa.gz	Genome	86.7704280155642	7.39299610894942
35688	PORPUR	Rhodophyta	Porphyridium purpureum	https://ftp.ncbi.nlm.nih.gov/genomes/all/GCA/008/690/995/GCA_008690995.1_P_purpureum_CCMP1328_Hybrid_assembly/GCA_008690995.1_P_purpureum_CCMP1328_Hybrid_assembly_protein.faa.gz	Genome	73.8805970149254	7.46268656716418
156133	PRACOL	Chloroplastida	Prasinoderma coloniale	https://doi.org/10.6084/m9.figshare.12410606	Genome	85.0980392156863	5.09803921568627
54126	PRIPAC	Opisthokonta	Pristionchus pacificus	http://pristionchus.org/download/El_Paco_gene_annotations_V3.tgz	Genome	93.4865900383142	3.06513409961686
97485	PRYPAR	Haptista	Prymnesium parvum	https://doi.org/10.6084/m9.figshare.12410606	Transcriptome	73.6462093862816	6.49819494584837
266149	PSEPER	Alveolata	Pseudocohnilembus persalinus	http://ftp.ensemblgenomes.org/pub/protists/release-53/fasta/protists_alveolata1_collection/pseudocohnilembus_persalinus_gca_001447515/pep/Pseudocohnilembus_persalinus_gca_001447515.ASM144751v1.pep.all.fa.gz	Genome	56.8093385214008	8.17120622568093
1982029	PTESPE	Haptista	Pterocystis sp 00344	https://datadryad.org/bitstream/handle/10255/dryad.103231/Raineriophrys_erinaceoides_transcriptome.fasta.zip	Transcriptome	80.6083650190114	6.4638783269962
1277256	PYGBIF	Breviatea	Pygsuia biforma	ftp://ftp.ncbi.nlm.nih.gov/sra/wgs_aux/GC/RY/GCRY01/GCRY01g.1.fsa_nt.gz	Transcriptome	62.3529411764706	14.9019607843137
304332	RAMBRE	Fungi	Ramicandelaber brevisporus CBS 109374	http://genome.jgi.doe.gov/Rambr1/download/Rambr1_GeneCatalog_proteins_20140929.aa.fasta.gz	Genome	86.7704280155642	5.83657587548638
947166	RAMVAR	Opisthokonta	Ramazzottius varieornatus	ftp://ftp.ncbi.nlm.nih.gov/genomes/all/GCA/001/949/185/GCA_001949185.1_Rvar_4.0/GCA_001949185.1_Rvar_4.0_protein.faa.gz	Genome	92.7480916030534	3.05343511450382
1703429	RAPHET	Haptista	Raphidiophrys heterophryoidea	https://datadryad.org/bitstream/handle/10255/dryad.103234/Raphidiophrys_heterophryoidea_transcriptome.fasta.zip	Transcriptome	83.6363636363636	7.27272727272727
588596	RHIIRR	Fungi	Rhizophagus irregularis	https://ftp.ncbi.nlm.nih.gov/genomes/all/GCA/000/439/145/GCA_000439145.3_ASM43914v3/GCA_000439145.3_ASM43914v3_protein.faa.gz	Genome	94.9612403100775	1.93798449612403
2584957	RHOMAR	Rhodelphis	Rhodelphis marinus	https://datadryad.org/stash/downloads/file_stream/107360	Transcriptome	89.8832684824903	5.05836575875486
2016123	RHYHUM	Discoba	Rhynchopus humris	https://yadi.sk/mail/?hash=1lyMyRcsSI0p%2BKP2xcca19xt6XCSAzIgMpfOFsJ1Vs%2FFkfoNYBuP%2Bi2N%2FwZzYHFYq%2FJ6bpmRyOJonT3VoXnDag%3D%3D	Transcriptome	70.2205882352941	7.72058823529412
1122280	RIGRAM	CRuMs	Rigifila ramosa	https://trace.ncbi.nlm.nih.gov/Traces/sra/?run=SRR5997435	Transcriptome	87.1428571428571	6.78571428571429
281847	ROZALL	Fungi	Rozella allomycis	ftp://ftp.ensemblgenomes.org/pub/fungi/release-34/fasta/fungi_rozellomycota1_collection/rozella_allomycis_csf55/pep/Rozella_allomycis_csf55.Rozella_k41_t100.pep.all.fa.gz	Genome	71.3725490196078	11.3725490196078
101924	RUSMAR	Rhodophyta	Rhodosorus marinus	https://doi.org/10.6084/m9.figshare.12410606	Transcriptome	77.2727272727273	5.19480519480519
4932	SACCER	Fungi	Saccharomyces cerevisiae	ftp://ftp.ensemblgenomes.org/pub/fungi/release-34/fasta/saccharomyces_cerevisiae/pep/Saccharomyces_cerevisiae.R64-1-1.pep.all.fa.gz	Genome	93.3852140077821	1.16731517509728
1924737	SALKVE	Opisthokonta	Salpingoeca kvevrii	https://dx.doi.org/10.6084/m9.figshare.5686984.v2	Transcriptome	95.0570342205323	2.6615969581749
112098	SAPDIC	Stramenopiles	Saprolegnia diclina	ftp://ftp.ncbi.nlm.nih.gov/genomes/all/GCF/000/281/045/GCF_000281045.1_Sap_diclina_VS20_V1/GCF_000281045.1_Sap_diclina_VS20_V1_protein.faa.gz	Genome	93.9393939393939	1.13636363636364
6183	SCHMAN	Opisthokonta	Schistosoma mansoni	ftp://ftp.ebi.ac.uk/pub/databases/wormbase/parasite/releases/WBPS8/species/schistosoma_mansoni/PRJEA36577/schistosoma_mansoni.PRJEA36577.WBPS8.protein.fa.gz	Genome	87.5968992248062	6.58914728682171
4896	SCHPOM	Fungi	Schizosaccharomyces pombe	http://ftp.ensemblgenomes.org/pub/fungi/release-52/fasta/schizosaccharomyces_pombe/pep/Schizosaccharomyces_pombe.ASM294v2.pep.all.fa.gz	Genome	96.8871595330739	0.389105058365759
221723	SECSPE	Discoba	Seculamonas sp.	https://megasun.bch.umontreal.ca/papers/Jakobid-genomes/Seculamonas/Seculamonas_proteins_20171103.faa	Transcriptome	82.089552238806	6.34328358208955
4558	SORBIC	Chloroplastida	Sorghum bicolor	http://ftp.ensemblgenomes.org/pub/plants/release-52/fasta/sorghum_bicolor/pep/Sorghum_bicolor.Sorghum_bicolor_NCBIv3.pep.all.fa.gz	Genome	100	0
109760	SPIPUN	Fungi	Spizellomyces punctatus	ftp://ftp.ensemblgenomes.org/pub/fungi/release-34/fasta/fungi_chytridiomycota1_collection/spizellomyces_punctatus_daom_br117/pep/Spizellomyces_punctatus_daom_br117.S_punctatus_V1.pep.all.fa.gz	Genome	94.921875	2.734375
348837	SPISAL	Metamonada	Spironucleus salmonicida	https://ftp.ncbi.nlm.nih.gov/genomes/all/GCA/000/497/125/GCA_000497125.2_ASM49712v2/GCA_000497125.2_ASM49712v2_protein.faa.gz	Genome	18.8235294117647	6.66666666666667
2027452	SPISPE	Hemimastigophora	Spironema sp BW2	https://doi.org/10.5061/dryad.n5g39d7/4	Transcriptome	56.9288389513109	6.36704119850187
5963	STECOE	Alveolata	Stentor coeruleus	https://ftp.ncbi.nlm.nih.gov/genomes/all/GCA/001/970/955/GCA_001970955.1_ASM197095v1/GCA_001970955.1_ASM197095v1_protein.faa.gz	Genome	78.1710914454277	5.01474926253687
34506	STRRAT	Opisthokonta	Strongyloides ratti	ftp://ftp.ebi.ac.uk/pub/databases/wormbase/parasite/releases/WBPS8/species/strongyloides_ratti/PRJEB125/strongyloides_ratti.PRJEB125.WBPS8.protein.fa.gz	Genome	84.8484848484848	6.81818181818182
689368	SYMSPE	Alveolata	Symbiodinium sp Y106	https://marinegenomics.oist.jp/symb/download/syma_aug_37.aa.gz	Genome	60.4895104895105	11.5384615384615
1851185	SYNPLU	Fungi	Syncephalis plumigaleata NRRL S24 v1.0	http://genome.jgi.doe.gov/Synplu1/download/Synplu1_primary_alleles_proteins_20160908.aa.fasta.gz	Genome	90.6976744186046	5.81395348837209
2861132	TELSPE	Telonemia	Telonema sp P-2	https://trace.ncbi.nlm.nih.gov/Traces/sra/?run=SRR7371266	Transcriptome	81.0810810810811	10.8108108108108
232287	TELSUB	Telonemia	Telonema subtile	https://trace.ncbi.nlm.nih.gov/Traces/sra/?run=SRR7371267	Transcriptome	83.8487972508591	7.90378006872852
5911	TETTHE	Alveolata	Tetrahymena thermophila	http://www.ciliate.org/system/downloads/4-upd-Protein-fasta-2021.fasta	Genome	78.2287822878229	3.690036900369
5875	THEPAR	Alveolata	Theileria parva	ftp://ftp.ncbi.nlm.nih.gov/genomes/all/GCF/000/165/365/GCF_000165365.1_ASM16536v1/GCF_000165365.1_ASM16536v1_protein.faa.gz	Genome	46.09375	10.9375
529818	THETRA	Apusomonadida	Thecamonas trahens	ftp://ftp.ensemblgenomes.org/pub/protists/release-34/fasta/protists_apusozoa1_collection/thecamonas_trahens_atcc_50062/pep/Thecamonas_trahens_atcc_50062.TheTra_May2010.pep.all.fa.gz	Genome	81.5686274509804	7.05882352941176
5811	TOXGON	Alveolata	Toxoplasma gondii	http://ftp.ensemblgenomes.org/pub/protists/release-53/fasta/toxoplasma_gondii/pep/Toxoplasma_gondii.TGA4.pep.all.fa.gz	Genome	61.1764705882353	8.62745098039216
460178	TRESPE	Metamonada	Trepomonas sp.	https://www.ncbi.nlm.nih.gov/bioproject/protein?LinkName=bioproject_protein&from_uid=288252	Transcriptome	20	6.27450980392157
10228	TRIADH	Opisthokonta	Trichoplax adhaerens	ftp://ftp.ensemblgenomes.org/pub/metazoa/release-34/fasta/trichoplax_adhaerens/pep/Trichoplax_adhaerens.ASM15027v1.pep.all.fa.gz	Genome	92.96875	4.6875
137419	TRIMAR	Metamonada	Trimastix marina	https://datadryad.org/bitstream/handle/10255/dryad.137131/Assemblies.zip?sequence=1	Transcriptome	45.9770114942529	5.3639846743295
5722	TRIVAG	Metamonada	Trichomonas vaginalis	ftp://ftp.ensemblgenomes.org:21/pub/release-34/protists/fasta/protists_parabasalia1_collection/trichomonas_vaginalis_g3/pep/Trichomonas_vaginalis_g3.ASM282v1.pep.all.fa.gz	Genome	59.866220735786	5.01672240802676
5691	TRYBRU	Discoba	Trypanosoma brucei	http://ftp.ensemblgenomes.org/pub/protists/release-53/fasta/trypanosoma_brucei/pep/Trypanosoma_brucei.TryBru_Apr2005_chr11.pep.all.fa.gz	Genome	57.7519379844961	6.58914728682171
41833	UMBRAM	Fungi	Umbelopsis ramanniana	https://genome.jgi.doe.gov/portal/Umbra1/download/Umbra1_GeneCatalog_proteins_20121109.aa.fasta.gz	Genome	96.1089494163424	1.55642023346304
5270	USTMAY	Fungi	Ustilago maydis	ftp://ftp.ensemblgenomes.org/pub/fungi/release-34/fasta/ustilago_maydis/pep/Ustilago_maydis.Umaydis521_2.0.pep.all.fa.gz	Genome	98.8235294117647	0.392156862745098
948595	VAVCUL	Fungi	Vavraia culicis floridensis	ftp://ftp.ensemblgenomes.org/pub/fungi/release-34/fasta/fungi_microsporidia1_collection/vavraia_culicis_subsp_floridensis/pep/Vavraia_culicis_subsp_floridensis.Vavr_culi_floridensis_V1.pep.all.fa.gz	Genome	24.21875	6.25
5778	VERVER	Amoebozoa	Vermamoeba vermiformis	https://trace.ncbi.nlm.nih.gov/Traces/sra/?run=SRR5396399	Transcriptome	89.2307692307692	3.46153846153846
1169539	VITBRA	Alveolata	Vitrella brassicaformis	ftp://ftp.ensemblgenomes.org:21/pub/release-34/protists/fasta/protists_alveolata1_collection/vitrella_brassicaformis_ccmp3155/pep/Vitrella_brassicaformis_ccmp3155.Vbrassicaformis.pep.all.fa.gz	Genome	78.5992217898833	7.00389105058366
