# Supplementary material for: Uncoupled evolution of the Polycomb system and deep origin of non-canonical PRC1
Source: Commun Biol. 2023 Nov 10;6:1144. doi: 10.1038/s42003-023-05501-x (PMC10638273; doi:10.1038/s42003-023-05501-x)
Supplement: Supplementary file 5 — Supplementary Data 2 [file 42003_2023_5501_MOESM5_ESM.zip]

Archive with 50 entries (45 files):
- Supplementary Data 2/EED_hmmprofiles/
- Supplementary Data 2/EED_hmmprofiles/EED_WD1.aln
- Supplementary Data 2/EED_hmmprofiles/EED_WD1.hmm
- Supplementary Data 2/EED_hmmprofiles/EED_WD2.aln
- Supplementary Data 2/EED_hmmprofiles/EED_WD2.hmm
- Supplementary Data 2/EED_hmmprofiles/EED_WD3.aln
- Supplementary Data 2/EED_hmmprofiles/EED_WD3.hmm
- Supplementary Data 2/EED_hmmprofiles/EED_WD4.aln
- Supplementary Data 2/EED_hmmprofiles/EED_WD4.hmm
- Supplementary Data 2/EED_hmmprofiles/EED_WD5.aln
- Supplementary Data 2/EED_hmmprofiles/EED_WD5.hmm
- Supplementary Data 2/EED_hmmprofiles/EED_WD6.aln
- Supplementary Data 2/EED_hmmprofiles/EED_WD6.hmm
- Supplementary Data 2/EED_hmmprofiles/EED_WD7.1.aln
- Supplementary Data 2/EED_hmmprofiles/EED_WD7.1.hmm
- Supplementary Data 2/EED_hmmprofiles/EED_WD7.2.aln
- Supplementary Data 2/EED_hmmprofiles/EED_WD7.2.hmm
- Supplementary Data 2/EZH_hmmprofiles/
- Supplementary Data 2/EZH_hmmprofiles/EZH_CXC.hmm
- Supplementary Data 2/EZH_hmmprofiles/EZH_CXC_alignment.fa
- Supplementary Data 2/EZH_hmmprofiles/EZH_SAL.hmm
- Supplementary Data 2/EZH_hmmprofiles/EZH_SAL_alignment.fa
- Supplementary Data 2/EZH_hmmprofiles/EZH_SANT1.hmm
- Supplementary Data 2/EZH_hmmprofiles/EZH_SANT1_alignment.fa
- Supplementary Data 2/EZH_hmmprofiles/EZH_SANT2.hmm
- Supplementary Data 2/EZH_hmmprofiles/EZH_SANT2_alignment.fa
- Supplementary Data 2/EZH_hmmprofiles/EZH_SET.hmm
- Supplementary Data 2/EZH_hmmprofiles/EZH_SET_alignment.fa
- Supplementary Data 2/EZH_hmmprofiles/EZH_SRM_alignment.fa
- Supplementary Data 2/PCGF_hmmprofiles/
- Supplementary Data 2/PCGF_hmmprofiles/PCGF_RAWUL.aln
- Supplementary Data 2/PCGF_hmmprofiles/PCGF_RAWUL.hmm
- Supplementary Data 2/PCGF_hmmprofiles/PCGF_RING.aln
- Supplementary Data 2/PCGF_hmmprofiles/PCGF_RING.hmm
- Supplementary Data 2/RING_hmmprofiles/
- Supplementary Data 2/RING_hmmprofiles/RAWUL_domain.aln
- Supplementary Data 2/RING_hmmprofiles/RAWUL_domain.hmm
- Supplementary Data 2/RING_hmmprofiles/RING_domain.aln
- Supplementary Data 2/RING_hmmprofiles/RING_domain.hmm
- Supplementary Data 2/SUZ12_hmmprofiles/
- Supplementary Data 2/SUZ12_hmmprofiles/SUZ12_VEFS.hmm
- Supplementary Data 2/SUZ12_hmmprofiles/SUZ12_VEFS_alignment.fa
- Supplementary Data 2/SUZ12_hmmprofiles/SUZ12_WDB1.hmm
- Supplementary Data 2/SUZ12_hmmprofiles/SUZ12_WDB1_alignment.fa
- Supplementary Data 2/SUZ12_hmmprofiles/SUZ12_WDB2.hmm
- Supplementary Data 2/SUZ12_hmmprofiles/SUZ12_WDB2_alignment.fa
- Supplementary Data 2/SUZ12_hmmprofiles/SUZ12_Zn.hmm
- Supplementary Data 2/SUZ12_hmmprofiles/SUZ12_Zn_alignment.fa
- Supplementary Data 2/SUZ12_hmmprofiles/SUZ12_ZnB.hmm
- Supplementary Data 2/SUZ12_hmmprofiles/SUZ12_ZnB_alignment.fa
