# Supplementary material for: Uncoupled evolution of the Polycomb system and deep origin of non-canonical PRC1
Source: Commun Biol. 2023 Nov 10;6:1144. doi: 10.1038/s42003-023-05501-x (PMC10638273; doi:10.1038/s42003-023-05501-x)
Supplement: Supplementary file 5 — Supplementary Data 2 [file 42003_2023_5501_MOESM5_ESM.zip › Supplementary Data 2/EED_hmmprofiles/EED_WD1.aln]

>HOMSAP019638/96-140
LFGVQFNW-HSKEGDPLVFATVGSNRVTLYECHSQG--EIRLLQSYVD
>NEUCRA000864/83-128
FFDVKFY--PYNPVAPPVFAIASKKHVIICRINQNTTNPVEVLKLIRD
>ACAPLA015743/94-138
IFGVTFNP-FYKEGDALVFATVGSNRVSVYELVEGG--GMKLLQSYID
>BRABEL034361/86-131
LFGVQICPFYYKESQAIIFATVGSNRVTIYECHKEG--KIKLLQSYCD
>DANRER011163/98-142
LFGVQFNW-HSKEGDPLVFATVGSNRVTLYECHSQG--EIRLLQSYVD
>BOMMOR013102/65-109
LFGCQFNH-HLGEGEPSVFAVVGSNRVSIYECPESG--GFKFLQCYAD
>DAPMAG012763/81-125
LFGVQFNH-LLREGQPLVFATVGSHRISVYECPEMG--GIKLLQTYAD
>IXOSCA031253/93-136
LFGVQFNP-HLKDG-LYIFAVVGSNRVTLYECLENG--SIKLLQSYCD
>CRAGIG055869/87-131
IFGIDVNK-NTKDGEPIVFASVGHNRVTIYELQENG--KIKLLQAYAD
>DROMEL010275/76-120
IFGVAFNT-LLGKDEPQVFATAGSNRVTVYECPRQG--GMQLLHCYAD
>DROMEL020870/93-139
IFGVQFNP-FLDRGQPQVFATVGKDRVSIYECERSTCEGIRLLQVYAD
>CIOINT015780/76-120
LFGVSFCH-QTSKDEYPMFASVGSNRIAVYECRDDG--YIKLLQAYSD
>LEUCOM058389/47-91
LFGVAFNY-HVAEGGPILFATVGSNRVTVYECTSGG--SMVPVRAYAD
>MNELEI014702/119-162
IFGVAFNP-YNHPDHPPVFATVGSNRVTIYECT-EN--SINVIQSYSD
>DIAGRA034757/81-124
LFSVQFN--PFYEKMRIMFATAGSNRVTIYECLEDG--SVKALQAYID
>ARATHA029553/36-79
LYAVVFN--FLDARFFDVFVTAGGNRITLYNCLGDG--AISALQSYAD
>CYCPAN013770/37-80
LYAIGFN--FVDARYYNIFATGGGNRVTVYQCLEGG--VIAVLQAYVD
>CYCPAN015290/37-80
LYAIGFN--FVDARYYNIFATGGGNRVTVYQCLEGG--VIAVLQAYVD
>SORBIC040581/107-150
LYAIGFN--FMDARYYDVFATVGGNRLTTYRCLENG--SFALLQAYID
>MARPOL007901/38-81
LYAITFN--FLDSRFFSLFATAGGNRVTVYDCLEGG--AIGILQAYVD
>SORBIC042515/86-129
IYAIGFN--FMDVRYYDVFATASSNSVTVYRCLENG--SFGLLQAYVD
>CHABRA017191/24-67
LYGLAFN--LTDARYKNVFASVGINRVTVYKCLPQG--EVTVLQAYVD
>HALSEO013654/42-87
VYCLAFNESEYDPAYDRMFATCGSNQLTIYENKPNG--AIVPLQSYVD
>SALKVE009673/67-111
IFGVQFNPYMLDPP-RYIFATVGSNRASIYECMPSG--ELQLLQCYVD
>HYPCAT018138/47-90
VYCVSFC--NVGPTYENYFAAVGGNRVTIYECIPDG--NVSVVQVFED
>PHYINF007639/52-95
LYCVTFC--DVLPIYERMFAVAGGNRLTMYECLENG--GLDVIQVYCD
>BAFFRI008180/30-73
IFGLAMN--LGHPRRNNLFATAGSNRATIYELMPGG--DVEARHVYVD
>GEMCRY046656/95-138
LFGLAVN--LYDERWKNLVATTGANRATVYELLPDG--NIDVRQVYVD
>MASSPE007696/94-136
IYNIAY---CDFEGVESIFAAVGGNRVSVYESVSDG--HIDLKQVYVD
>MATSPE005985/101-143
IYCVVFN--FADLRHKQFFATCGANRATVYHNLKHG---FEVMQVYMD
>RHIIRR000559/20-64
YFGVSFN--HHDPQNNIVFAVVGGRNIIIARFDDNK-VALSILQTYVD
>RHIIRR013860/20-65
YYGVSFN--RYDPHDNNIFAVVGGRNVIIARLDSDKPVALKVVQTYVD
>RHIIRR011232/18-62
FYSVCFN--NYDTV-NTAFAVVGGRYVLVARLDSEKSVALNVTQKYFD
>RHIIRR020017/19-63
FYGVCFN--NYDTV-NTAFAVVGGRYIIVARLESEKPVALNIAQKYVD
>PRACOL006402/42-86
IYGLAFN--LVDLRHSNVFATVGANRAHVYEAKPPG-CELRLLQCYAD
>PLABRA004823/34-77
IYGLCFN--DVDPDLCDCFATVGANRATVYRLNETG--AVEPEQIYRD
>KLENIT011054/26-69
VWGVSFN--QLDYGYRNWAAAVAGNLIIVLDVLEDT--QIAVLDIYRD
>GRACHO008827/33-78
TYGVQFKPSDTDKQWRNLFVTCNGNTVRIYEAKHKE--SPSLLQFYED
>RHOMAR009496/50-93
LYSIAFN--TICEAHSSYFATAGCSRISIYRYMGRG--NVKLLDAYVD
>CYAMER002946/30-76
NYFAEFAPCATDRSQRFLLATCGGPGARVYAAP-TGVQDLQLLVSYAS
>NEPPYR015811/60-103
LYGICYN--QVDPKFADCFATVGGNRATVYRAEPKG--KIQVLQCYVD
>MICSPE009209/50-93
LYSVQFN--DVTAGCENVFATVGANRATIYRAEPNG--DVKLVQAYVD
>CHLREI017260/71-114
LFCVAFN--TFDLAHRDVFASVGQHRATIYRLLPGG--QFEVLQVYED
>NUCSPE108721/58-100
LFGAAFD--PHDPA-GATFAAVGGPMAYVYECTSAG--GLALLQVYRD
>PARATL007140/58-100
LFGAAFD--PHDPA-GATFAAVGGPMAYVYECTSAG--GLALLQVYRD
>MICMAR105721/78-121
IYCIAFN--TVITEFRSVFAVVGGPFASVYCLHRDG--VIEPLQMYKD
>CAULEN004192/122-164
VYGVAFN--HFRKN-EKIFATVGGNRASIYRCEDNG--DFSFLQCYVD
>CHLVAR003409/49-92
IYCGAFN--HFSHQLGDLLATVGGCRATIYACQPGG--ELEVLQVFCD
>GEFOKE016042/17-59
IWSIIFH--HLPE-FRHIFAGVSKNQARIYDVASPK--DITFRQVYVD
>LEPVOR039755/69-113
IYWVVFN---NEPGYTNICATVGTNEAHVYALNPAAKVQARLIQAYVD
>TELSPE028168/31-74
IYHISLE--PASEDNTQLFGTAGANRISVYELSSDG--EISLLTMFVD
>SCHMAN008804/86-131
VFGVAFN--SVNRSQPLLFATVASHYVTVYQCSLKNMSSVCLLQSFAD
>VERVER008996/18-60
IYTVAFN--VLDPKYYSLLAVVRSNRVEIYAVEDNG---VKPLDVFID
>BIGNAT005515/112-156
IYSVRFN--YTDLRHSHMFATVGDRRATVYRLRPDI-TDVEPVQVYVD
>PHATRI007581/36-80
IYCVAFNG-NEDESFTQYMATCAARNVSVYRVEKSG--TPQMVQAYLD
>RIGRAM013986/52-97
LYAVAFNPFEEQEEQIECFATCGGNKATVYYVVSSG--EVLPQYRFED
>RIGRAM013987/52-97
LYAVAFNPFEEQEEQIECFATCGGNKATVYYVVSSG--EVLPQYRFED
>GALSUL003905/14-57
LRGVSFC--PFPTQEGFLFAVCGSRYVCVCLAKPSG--ETVIVHTYSD
>GEPOCE007885/84-129
IYACSFN--HVDTTQASVFATAGGGQVNIYRVDPDGVGALVALQTYVD
>GEPOCE017830/84-129
IYACSFN--HVDTTQASVFATAGGGQVNIYRVDPDGVGALVALQTYVD
>PRYPAR043563/64-108
VYAVAFN--QTDTTLASHFATIGSNCATVYRIHPGG-VSLETVQHYRD
>THETRA007528/123-164
VFGIAFN--TLNPRL-DVFAVLLGTGVAVLQCCANG--SMRLLQLY-D
>SPIPUN003430/111-156
QIAIKASSSKDEEDYPLFFAVVGCGQVSIWTSIPGK--QTKMKRKWDL
>PLAMIC001057/113-155
LYCVTF---HPHPKYNNMVGSVGGSRATVLECTADG--RLAVRQVYIT
>CRYNEO006748/35-76
PYAIHINDLYDDAKFEDTVAFCGLNKLMIGKCADNQ--PWRVML----
>NAEFOW004964/90-126
AYSIDF----------DIFASCEGRYVFIWKLNSNG-PQLVHTIKLCN
>STRRAT006368/79-121
CYDVKF---SFEGE-PECFITACKNKIFVYKIG-NRVSEVVHIGTIAS
>STRRAT011197/90-132
IYDGKF---PGKDEL-ESFVVGYGDKLYIFEIDEKG-KKVQMRLTISS
>RAMVAR008060/34-78
IYALQFN--PDPPAFAYVIAVVTAEHCLFLRVSHNG-DRFEQFENFSV
>DIPROT000449/35-77
LWAASFN--HVHPALEDYFAVAGGRLVEIYLCRR---KEIRKIVSFES
>DIPROT000450/35-77
LWAASFN--HVHPALEDYFAVAGGRLVEIYLCRR---KEIRKIVSFES
>DIPROT000451/35-77
LWAASFN--HVHPALEDYFAVAGGRLVEIYLCRR---KEIRKIVSFES
>OXYTRI005824/75-115
---LKFN--QKDEQHVDLLAIGFYNEVKIFTLQNNK--VLLFKEIILD
