# Supplementary material for: Uncoupled evolution of the Polycomb system and deep origin of non-canonical PRC1
Source: Commun Biol. 2023 Nov 10;6:1144. doi: 10.1038/s42003-023-05501-x (PMC10638273; doi:10.1038/s42003-023-05501-x)
Supplement: Supplementary file 5 — Supplementary Data 2 [file 42003_2023_5501_MOESM5_ESM.zip › Supplementary Data 2/EED_hmmprofiles/EED_WD1.hmm]

HMMER3/f [3.3.2 | Nov 2020]
NAME  EED_WD1
LENG  44
ALPH  amino
RF    no
MM    no
CONS  yes
CS    no
MAP   yes
DATE  Mon Jun 20 12:49:49 2022
NSEQ  73
EFFN  22.923889
CKSUM 1648836426
STATS LOCAL MSV       -7.7455  0.71935
STATS LOCAL VITERBI   -8.1026  0.71935
STATS LOCAL FORWARD   -4.0065  0.71935
HMM          A        C        D        E        F        G        H        I        K        L        M        N        P        Q        R        S        T        V        W        Y   
            m->m     m->i     m->d     i->m     i->i     d->m     d->d
  COMPO   2.44685  3.60594  2.88288  2.95334  2.73580  2.78645  3.84765  2.79017  3.10822  2.59257  4.24251  2.96771  3.53481  3.21633  3.12899  2.93340  3.01067  2.30807  4.93411  2.78938
          2.68618  4.42225  2.77519  2.73123  3.46354  2.40513  3.72494  3.29354  2.67741  2.69355  4.24690  2.90347  2.73739  3.18146  2.89801  2.37887  2.77519  2.98518  4.58477  3.61503
          0.02909  6.75068  3.59370  0.61958  0.77255  0.00000        *
      1   3.16774  3.50906  6.07479  5.45862  2.91018  5.27008  5.60423  1.22532  5.24084  1.27828  4.59170  3.80105  3.44923  3.28831  5.24488  4.58185  3.43037  2.27687  6.09463  3.63687      1 i - - -
          2.68618  4.42225  2.77519  2.73123  3.46354  2.40513  3.72494  3.29354  2.67741  2.69355  4.24690  2.90347  2.73739  3.18146  2.89801  2.37887  2.77519  2.98518  4.58477  3.61503
          0.00179  6.72339  7.44573  0.61958  0.77255  0.84850  0.55872
      2   6.94714  7.70984  7.59580  7.65523  1.38274  7.25147  5.73787  3.23829  7.40620  5.50558  6.93808  6.70943  7.48091  6.92149  3.98795  6.67431  7.11832  6.43189  2.68998  0.50245      2 Y - - -
          2.68618  4.42225  2.77519  2.73123  3.46354  2.40513  3.72494  3.29354  2.67741  2.69355  4.24690  2.90347  2.73739  3.18146  2.89801  2.37887  2.77519  2.98518  4.58477  3.61503
          0.00179  6.72339  7.44573  0.61958  0.77255  0.84850  0.55872
      3   1.52287  2.34137  2.56366  3.88934  3.81411  1.30479  3.76298  4.75252  3.88057  4.37794  5.20474  3.65993  5.22997  4.22540  4.33436  2.24890  3.67822  4.44650  4.00393  5.32668      3 g - - -
          2.68618  4.42225  2.77519  2.73123  3.46354  2.40513  3.72494  3.29354  2.67741  2.69355  4.24690  2.90347  2.73739  3.18146  2.89801  2.37887  2.77519  2.98518  4.58477  3.61503
          0.00179  6.72339  7.44573  0.61958  0.77255  0.31158  1.31783
      4   2.63494  3.78194  6.99196  6.46456  5.50934  3.36330  6.87487  1.33582  6.33312  2.08428  5.36184  6.51206  6.63188  6.52963  6.40877  5.70483  5.15297  0.79504  7.30289  6.09529      4 v - - -
          2.68618  4.42225  2.77519  2.73123  3.46354  2.40513  3.72494  3.29354  2.67741  2.69355  4.24690  2.90347  2.73739  3.18146  2.89801  2.37887  2.77519  2.98518  4.58477  3.61503
          0.00174  6.75068  7.47303  0.61958  0.77255  0.48576  0.95510
      5   1.46348  3.30462  3.07080  3.16161  5.81886  3.39005  3.40379  3.91199  1.96559  4.77938  5.51513  4.20663  5.13241  2.10646  3.66507  2.03225  2.96194  3.10642  6.90734  5.49671      5 a - - -
          2.68618  4.42225  2.77519  2.73123  3.46354  2.40513  3.72494  3.29354  2.67741  2.69355  4.24690  2.90347  2.73739  3.18146  2.89801  2.37887  2.77519  2.98518  4.58477  3.61503
          0.00174  6.75068  7.47303  0.61958  0.77255  0.48576  0.95510
      6   3.15477  6.06044  6.70679  6.11035  0.30200  5.94896  6.20964  2.92979  5.90902  3.06915  3.98939  6.10461  6.24372  5.97021  5.89328  5.27741  4.96063  3.28637  6.55742  3.64537      6 F - - -
          2.68618  4.42225  2.77519  2.73123  3.46354  2.40513  3.72494  3.29354  2.67741  2.69355  4.24690  2.90347  2.73739  3.18146  2.89801  2.37887  2.77519  2.98518  4.58477  3.61503
          0.12599  6.75068  2.14385  0.61958  0.77255  0.48576  0.95510
      7   3.26567  2.93923  3.35089  3.09426  5.76859  4.68767  3.71341  5.25084  3.07639  4.73450  5.47860  0.54153  5.09377  3.99557  4.13720  2.91632  4.16949  4.81908  6.87050  3.63286      7 N - - -
          2.68719  4.41918  2.77498  2.73190  3.46217  2.40574  3.72359  3.29455  2.67807  2.69343  4.24791  2.90448  2.73438  3.18248  2.89902  2.37715  2.77593  2.98620  4.58299  3.61461
          0.39533  1.19404  3.74863  0.47731  0.96877  0.35285  1.21295
      8   3.29641  4.19741  2.80983  2.91434  2.67956  4.70120  2.02360  5.24417  2.84730  2.92407  4.53597  2.73766  2.02911  2.49299  3.69742  2.88185  2.79048  3.97512  6.85870  2.89945     10 h - - -
          2.68618  4.42225  2.77519  2.73123  3.46354  2.40513  3.72494  3.29354  2.67741  2.69355  4.24690  2.90347  2.73739  3.18146  2.89801  2.37887  2.77519  2.98518  4.58477  3.61503
          0.00183  6.69989  7.42223  0.61958  0.77255  0.64796  0.74047
      9   3.03871  5.93469  2.19334  2.99946  2.55675  3.29243  3.40187  3.71415  3.20641  2.08542  3.77968  3.36692  3.90519  4.35882  4.44767  3.63922  2.32780  1.98861  6.48541  2.44439     11 v - - -
          2.68618  4.42225  2.77519  2.73123  3.46354  2.40513  3.72494  3.29354  2.67741  2.69355  4.24690  2.90347  2.73739  3.18146  2.89801  2.37887  2.77519  2.98518  4.58477  3.61503
          0.00179  6.72095  7.44330  0.61958  0.77255  0.87485  0.53944
     10   3.63347  4.23984  1.06185  2.32081  4.12232  3.61448  2.78392  4.15276  2.50517  3.92424  5.49437  2.79925  2.74186  3.28207  3.50761  2.90713  3.82587  4.84519  6.88604  4.52540     12 d - - -
          2.68618  4.42225  2.77519  2.73123  3.46354  2.40513  3.72494  3.29354  2.67741  2.69355  4.24690  2.90347  2.73739  3.18146  2.89801  2.37887  2.77519  2.98518  4.58477  3.61503
          0.00179  6.72095  7.44330  0.61958  0.77255  0.87485  0.53944
     11   2.45598  6.45162  3.01656  1.48793  5.79664  3.40380  4.05221  5.28258  2.71783  3.12914  5.49230  4.18239  1.45910  3.99832  3.00346  3.61510  2.43294  4.15210  6.88434  4.01305     13 p - - -
          2.68618  4.42225  2.77519  2.73123  3.46354  2.40513  3.72494  3.29354  2.67741  2.69355  4.24690  2.90347  2.73739  3.18146  2.89801  2.37887  2.77519  2.98518  4.58477  3.61503
          0.02130  6.72095  3.91873  0.61958  0.77255  0.87485  0.53944
     12   2.13547  6.43912  2.37802  2.28490  5.78555  2.16753  4.13248  4.10472  2.38115  4.74498  5.47943  3.76091  4.37275  2.36255  2.05284  2.68768  3.02949  2.99147  6.87100  5.45923     14 r - - -
          2.68618  4.42225  2.77519  2.73123  3.46354  2.40513  3.72494  3.29354  2.67741  2.69355  4.24690  2.90347  2.73739  3.18146  2.89801  2.37887  2.77519  2.98518  4.58477  3.61503
          0.11367  6.70149  2.24227  0.61958  0.77255  0.66068  0.72670
     13   3.15487  4.61001  3.29532  2.70399  1.99836  4.13374  2.38394  4.43543  3.91129  2.15069  4.23795  3.18493  5.18870  2.28018  3.74795  4.02248  4.14089  3.50016  3.41128  1.78894     15 y - - -
          2.68618  4.42225  2.77519  2.73123  3.46354  2.40513  3.72494  3.29354  2.67741  2.69355  4.24690  2.90347  2.73739  3.18146  2.89801  2.37887  2.77519  2.98518  4.58477  3.61503
          0.05125  6.61160  3.02383  0.61958  0.77255  0.32408  1.28443
     14   2.35558  4.56613  3.74347  2.07416  3.93557  2.95025  4.87450  3.67380  2.86605  4.18079  5.43569  2.50836  1.87953  3.97450  2.16441  2.98201  2.76124  3.46162  6.83151  2.99671     16 p - - -
          2.68618  4.42225  2.77519  2.73123  3.46354  2.40513  3.72494  3.29354  2.67741  2.69355  4.24690  2.90347  2.73739  3.18146  2.89801  2.37887  2.77519  2.98518  4.58477  3.61503
          0.00187  6.67701  7.39936  0.61958  0.77255  0.19685  1.72211
     15   3.33284  6.47390  1.72383  2.43727  3.38943  4.73906  3.43637  3.16325  3.40680  2.66677  5.51475  1.98034  3.22699  2.66261  3.37142  2.27298  3.32614  4.86414  6.90703  3.12520     17 d - - -
          2.68618  4.42225  2.77519  2.73123  3.46354  2.40513  3.72494  3.29354  2.67741  2.69355  4.24690  2.90347  2.73739  3.18146  2.89801  2.37887  2.77519  2.98518  4.58477  3.61503
          0.00174  6.75068  7.47303  0.61958  0.77255  0.48576  0.95510
     16   3.26156  2.74500  6.10215  5.48567  2.90287  5.29369  4.08248  1.98289  5.26694  1.69881  2.65242  5.46125  5.65725  5.39513  5.26949  3.49573  2.84528  1.46491  4.10005  2.74061     18 v - - -
          2.68618  4.42225  2.77519  2.73123  3.46354  2.40513  3.72494  3.29354  2.67741  2.69355  4.24690  2.90347  2.73739  3.18146  2.89801  2.37887  2.77519  2.98518  4.58477  3.61503
          0.00174  6.75068  7.47303  0.61958  0.77255  0.48576  0.95510
     17   3.75846  3.88578  6.83995  6.24929  0.38401  6.10607  6.47183  2.97139  6.06504  2.37887  3.84807  6.27773  6.38338  6.13950  6.06297  5.44493  5.05794  2.55641  6.82820  5.70611     19 F - - -
          2.68618  4.42225  2.77519  2.73123  3.46354  2.40513  3.72494  3.29354  2.67741  2.69355  4.24690  2.90347  2.73739  3.18146  2.89801  2.37887  2.77519  2.98518  4.58477  3.61503
          0.00174  6.75068  7.47303  0.61958  0.77255  0.48576  0.95510
     18   0.18666  6.38784  7.13784  7.08167  6.84740  3.17285  7.47441  3.37640  6.92262  5.70323  6.71425  6.26684  6.19192  6.97833  6.85044  4.83852  5.13102  2.76260  8.43907  7.37254     20 A - - -
          2.68618  4.42225  2.77519  2.73123  3.46354  2.40513  3.72494  3.29354  2.67741  2.69355  4.24690  2.90347  2.73739  3.18146  2.89801  2.37887  2.77519  2.98518  4.58477  3.61503
          0.00174  6.75068  7.47303  0.61958  0.77255  0.48576  0.95510
     19   2.67871  5.59718  6.16880  5.57755  3.30052  3.85337  5.76233  2.77016  5.37077  3.82844  4.76201  5.53831  5.72680  5.50559  5.38718  2.50123  0.89642  1.38982  6.27332  5.09801     21 t - - -
          2.68618  4.42225  2.77519  2.73123  3.46354  2.40513  3.72494  3.29354  2.67741  2.69355  4.24690  2.90347  2.73739  3.18146  2.89801  2.37887  2.77519  2.98518  4.58477  3.61503
          0.00174  6.75068  7.47303  0.61958  0.77255  0.48576  0.95510
     20   1.63995  1.77876  6.54491  5.98810  5.10688  2.81863  6.21687  3.34091  5.79697  3.40667  5.07387  5.92791  6.07484  5.94117  5.81798  5.00673  3.94039  0.80803  6.71024  5.52883     22 v - - -
          2.68618  4.42225  2.77519  2.73123  3.46354  2.40513  3.72494  3.29354  2.67741  2.69355  4.24690  2.90347  2.73739  3.18146  2.89801  2.37887  2.77519  2.98518  4.58477  3.61503
          0.00174  6.75068  7.47303  0.61958  0.77255  0.48576  0.95510
     21   2.90384  3.60699  4.72287  3.22375  3.55525  0.57872  5.19814  4.43679  4.13234  3.47651  4.99688  3.57110  5.34627  4.45527  3.85224  2.83415  3.15532  4.18920  6.46344  3.67933     23 G - - -
          2.68618  4.42225  2.77519  2.73123  3.46354  2.40513  3.72494  3.29354  2.67741  2.69355  4.24690  2.90347  2.73739  3.18146  2.89801  2.37887  2.77519  2.98518  4.58477  3.61503
          0.00174  6.75068  7.47303  0.61958  0.77255  0.48576  0.95510
     22   2.14149  3.10321  3.77189  3.78330  5.52711  1.08953  4.20730  4.29745  2.43546  3.29841  5.32957  4.31196  5.19127  3.78536  4.25237  1.77673  3.46956  4.61057  6.75215  3.63695     24 g - - -
          2.68618  4.42225  2.77519  2.73123  3.46354  2.40513  3.72494  3.29354  2.67741  2.69355  4.24690  2.90347  2.73739  3.18146  2.89801  2.37887  2.77519  2.98518  4.58477  3.61503
          0.00174  6.75068  7.47303  0.61958  0.77255  0.48576  0.95510
     23   3.96772  4.48688  3.22613  2.92578  5.82768  2.96508  3.49321  5.31455  3.09173  4.78716  5.52185  0.83113  3.00290  4.02368  1.98663  3.06644  3.52827  4.87271  6.91329  5.50150     25 n - - -
          2.68618  4.42225  2.77519  2.73123  3.46354  2.40513  3.72494  3.29354  2.67741  2.69355  4.24690  2.90347  2.73739  3.18146  2.89801  2.37887  2.77519  2.98518  4.58477  3.61503
          0.00174  6.75068  7.47303  0.61958  0.77255  0.48576  0.95510
     24   3.96615  4.26249  4.22065  2.75665  4.30932  3.22754  2.90379  5.28278  2.17842  3.09319  3.87280  3.11229  5.13552  2.48448  1.13760  3.60160  3.41818  4.84952  6.89852  2.61496     26 r - - -
          2.68618  4.42225  2.77519  2.73123  3.46354  2.40513  3.72494  3.29354  2.67741  2.69355  4.24690  2.90347  2.73739  3.18146  2.89801  2.37887  2.77519  2.98518  4.58477  3.61503
          0.00174  6.75068  7.47303  0.61958  0.77255  0.48576  0.95510
     25   1.36034  3.38848  7.41056  6.96355  5.93310  6.92251  7.75202  1.86545  6.93097  2.35122  5.64767  7.10138  7.13608  7.21511  7.10417  6.37157  5.49928  0.82311  8.05732  6.80376     27 v - - -
          2.68618  4.42225  2.77519  2.73123  3.46354  2.40513  3.72494  3.29354  2.67741  2.69355  4.24690  2.90347  2.73739  3.18146  2.89801  2.37887  2.77519  2.98518  4.58477  3.61503
          0.00174  6.75068  7.47303  0.61958  0.77255  0.48576  0.95510
     26   3.21559  4.02290  5.00084  3.06521  2.87076  5.05812  3.58298  2.55441  3.35302  2.82718  3.35835  3.85227  5.43630  4.67478  2.81056  1.90760  1.25708  4.01856  6.33498  3.13870     28 t - - -
          2.68618  4.42225  2.77519  2.73123  3.46354  2.40513  3.72494  3.29354  2.67741  2.69355  4.24690  2.90347  2.73739  3.18146  2.89801  2.37887  2.77519  2.98518  4.58477  3.61503
          0.00174  6.75068  7.47303  0.61958  0.77255  0.48576  0.95510
     27   5.34791  6.50550  7.52895  7.09130  3.35151  7.09412  7.95782  0.84190  7.08017  3.15541  4.10658  7.26648  7.24887  7.32629  7.25316  6.56499  4.36240  0.80488  8.13474  6.92864     29 v - - -
          2.68618  4.42225  2.77519  2.73123  3.46354  2.40513  3.72494  3.29354  2.67741  2.69355  4.24690  2.90347  2.73739  3.18146  2.89801  2.37887  2.77519  2.98518  4.58477  3.61503
          0.00174  6.75068  7.47303  0.61958  0.77255  0.48576  0.95510
     28   2.95367  3.19613  6.62234  6.10569  2.81867  3.42738  5.70193  4.58446  5.88519  2.36240  5.25356  5.93219  6.23526  5.92493  5.85219  5.21389  5.02737  4.41215  2.75111  0.51530     30 Y - - -
          2.68618  4.42225  2.77519  2.73123  3.46354  2.40513  3.72494  3.29354  2.67741  2.69355  4.24690  2.90347  2.73739  3.18146  2.89801  2.37887  2.77519  2.98518  4.58477  3.61503
          0.00174  6.75068  7.47303  0.61958  0.77255  0.48576  0.95510
     29   2.63489  4.42706  2.99625  1.33248  5.82405  4.73816  3.94729  5.31076  2.24909  3.08368  5.51828  3.74373  5.13165  2.95311  1.55344  3.92659  2.70623  4.86912  6.90993  3.77984     31 e - - -
          2.68618  4.42225  2.77519  2.73123  3.46354  2.40513  3.72494  3.29354  2.67741  2.69355  4.24690  2.90347  2.73739  3.18146  2.89801  2.37887  2.77519  2.98518  4.58477  3.61503
          0.00174  6.75068  7.47303  0.61958  0.77255  0.48576  0.95510
     30   2.44478  1.25537  6.10209  5.48596  3.90715  5.29618  5.63073  2.30848  5.26796  1.56581  4.61692  3.68145  5.65968  5.39673  5.27155  2.89063  4.35733  1.96226  6.12059  3.89172     32 c - - -
          2.68618  4.42225  2.77519  2.73123  3.46354  2.40513  3.72494  3.29354  2.67741  2.69355  4.24690  2.90347  2.73739  3.18146  2.89801  2.37887  2.77519  2.98518  4.58477  3.61503
          0.00174  6.75068  7.47303  0.61958  0.77255  0.48576  0.95510
     31   2.81355  4.14272  2.59126  2.48074  5.81748  3.42770  3.07087  3.18664  2.64379  2.11791  3.44366  2.49352  3.22129  2.85909  2.87151  2.60189  2.82561  3.12112  6.90666  5.49629     33 l - - -
          2.68618  4.42225  2.77519  2.73123  3.46354  2.40513  3.72494  3.29354  2.67741  2.69355  4.24690  2.90347  2.73739  3.18146  2.89801  2.37887  2.77519  2.98518  4.58477  3.61503
          0.06161  6.75068  2.83738  0.61958  0.77255  0.48576  0.95510
     32   2.99554  6.43120  2.53477  1.87686  5.77766  3.45757  2.89313  5.26463  2.82634  3.92618  5.47150  3.26151  1.65912  3.23133  2.75045  1.73450  4.14840  4.82259  6.86304  5.45123     34 p - - -
          2.68618  4.42225  2.77519  2.73123  3.46354  2.40513  3.72494  3.29354  2.67741  2.69355  4.24690  2.90347  2.73739  3.18146  2.89801  2.37887  2.77519  2.98518  4.58477  3.61503
          0.03313  6.69092  3.46255  0.61958  0.77255  0.22082  1.61880
     33   2.93406  6.45512  1.86169  2.79768  5.80158  2.23487  3.92370  5.28855  2.51250  4.76099  4.57153  1.35130  3.59866  3.19732  3.54259  2.47542  3.19887  4.84651  6.88697  5.47516     35 n - - -
          2.68618  4.42225  2.77519  2.73123  3.46354  2.40513  3.72494  3.29354  2.67741  2.69355  4.24690  2.90347  2.73739  3.18146  2.89801  2.37887  2.77519  2.98518  4.58477  3.61503
          0.00179  6.72129  7.44364  0.61958  0.77255  0.30340  1.34056
     34   3.37615  6.53164  4.28300  3.16823  5.88329  0.66791  4.97589  4.21748  1.86038  4.83252  5.57414  3.47462  5.19351  3.13752  3.22098  3.99758  2.92532  4.92659  6.95414  5.55602     36 G - - -
          2.68729  4.42053  2.77499  2.73208  3.46465  2.40582  3.72606  3.29465  2.67700  2.69466  4.24585  2.90351  2.73660  3.18139  2.89912  2.37855  2.77490  2.97928  4.58588  3.61614
          0.40215  1.19454  3.56584  0.44479  1.02431  0.48576  0.95510
     35   2.26694  6.45603  2.51389  1.81168  5.80250  2.72175  3.88287  5.28946  2.70117  4.76191  5.49633  3.11612  2.94126  2.20334  2.82586  2.13520  3.58258  2.98987  6.88788  4.41320     39 e - - -
          2.68618  4.42225  2.77519  2.73123  3.46354  2.40513  3.72494  3.29354  2.67741  2.69355  4.24690  2.90347  2.73739  3.18146  2.89801  2.37887  2.77519  2.98518  4.58477  3.61503
          0.00179  6.72259  7.44493  0.61958  0.77255  0.30841  1.32657
     36   3.40361  5.50677  6.11487  5.49873  2.41195  5.30739  5.64215  1.48195  5.28043  1.48769  3.13350  5.47497  3.34834  5.40811  5.28301  4.61963  2.81855  1.60323  3.51426  4.95494     40 i - - -
          2.68618  4.42225  2.77519  2.73123  3.46354  2.40513  3.72494  3.29354  2.67741  2.69355  4.24690  2.90347  2.73739  3.18146  2.89801  2.37887  2.77519  2.98518  4.58477  3.61503
          0.00174  6.75068  7.47303  0.61958  0.77255  0.48576  0.95510
     37   2.51424  4.42445  3.03091  1.88423  5.82395  3.77250  4.92501  5.31067  1.93807  3.02162  5.51819  3.16815  5.13155  2.47768  2.14821  2.46051  3.30748  2.34031  6.90986  5.49827     41 e - - -
          2.68618  4.42225  2.77519  2.73123  3.46354  2.40513  3.72494  3.29354  2.67741  2.69355  4.24690  2.90347  2.73739  3.18146  2.89801  2.37887  2.77519  2.98518  4.58477  3.61503
          0.00174  6.75068  7.47303  0.61958  0.77255  0.48576  0.95510
     38   2.89144  5.49880  6.07154  5.45716  2.76931  5.28965  2.92489  2.77585  3.50924  1.32379  2.59085  5.44749  2.52822  3.37829  5.25821  4.60033  3.64502  1.55965  6.12035  4.94408     42 l - - -
          2.68618  4.42225  2.77519  2.73123  3.46354  2.40513  3.72494  3.29354  2.67741  2.69355  4.24690  2.90347  2.73739  3.18146  2.89801  2.37887  2.77519  2.98518  4.58477  3.61503
          0.00174  6.75068  7.47303  0.61958  0.77255  0.48576  0.95510
     39   3.61228  5.51073  5.97569  4.31510  3.23221  5.27626  5.60402  2.25854  2.60309  0.93102  2.99516  5.40282  5.64101  3.70130  2.56701  4.58282  3.01257  2.26407  6.13080  4.95228     43 l - - -
          2.68618  4.42225  2.77519  2.73123  3.46354  2.40513  3.72494  3.29354  2.67741  2.69355  4.24690  2.90347  2.73739  3.18146  2.89801  2.37887  2.77519  2.98518  4.58477  3.61503
          0.00174  6.75068  7.47303  0.61958  0.77255  0.48576  0.95510
     40   3.96682  6.45586  2.97672  2.59002  5.79194  3.42847  3.31373  3.55165  3.09623  2.92257  5.49890  4.21493  5.13721  0.78918  2.94592  3.93330  3.46725  3.04137  6.89395  3.77739     44 q - - -
          2.68618  4.42225  2.77519  2.73123  3.46354  2.40513  3.72494  3.29354  2.67741  2.69355  4.24690  2.90347  2.73739  3.18146  2.89801  2.37887  2.77519  2.98518  4.58477  3.61503
          0.03470  6.75068  3.41331  0.61958  0.77255  0.48576  0.95510
     41   1.95894  3.12199  5.76662  5.16870  3.53207  5.21929  4.04362  2.71174  2.43527  2.78550  3.25293  3.34397  5.58600  5.19392  3.63693  2.12643  2.16500  1.68587  6.12514  4.94156     45 v - - -
          2.68618  4.42225  2.77519  2.73123  3.46354  2.40513  3.72494  3.29354  2.67741  2.69355  4.24690  2.90347  2.73739  3.18146  2.89801  2.37887  2.77519  2.98518  4.58477  3.61503
          0.00180  6.71778  7.44013  0.61958  0.77255  0.90810  0.51633
     42   6.88783  7.67639  7.58921  7.63153  1.77047  7.23792  5.74585  2.22860  7.38904  3.37382  6.79956  6.70935  7.46238  6.90989  7.09910  6.65937  7.06092  6.33187  3.19793  0.45997     46 Y - - -
          2.68618  4.42225  2.77519  2.73123  3.46354  2.40513  3.72494  3.29354  2.67741  2.69355  4.24690  2.90347  2.73739  3.18146  2.89801  2.37887  2.77519  2.98518  4.58477  3.61503
          0.02045  6.71778  3.96155  0.61958  0.77255  0.90810  0.51633
     43   2.03723  2.72830  3.26231  2.42063  3.88317  5.08952  5.36992  2.73893  3.82521  2.83106  3.81447  4.95389  5.46343  4.82476  2.46255  2.35431  4.27208  1.36221  6.21202  5.00440     47 v - - -
          2.68618  4.42225  2.77519  2.73123  3.46354  2.40513  3.72494  3.29354  2.67741  2.69355  4.24690  2.90347  2.73739  3.18146  2.89801  2.37887  2.77519  2.98518  4.58477  3.61503
          0.00183  6.69917  7.42151  0.61958  0.77255  0.69603  0.69027
     44   4.71965  6.90018  0.36068  4.38439  6.51833  5.21053  5.93320  5.94022  4.97705  3.21844  6.42274  3.33250  5.86135  5.13321  5.51322  2.22385  3.75128  3.28418  7.81443  6.42958     48 D - - -
          2.68618  4.42225  2.77519  2.73123  3.46354  2.40513  3.72494  3.29354  2.67741  2.69355  4.24690  2.90347  2.73739  3.18146  2.89801  2.37887  2.77519  2.98518  4.58477  3.61503
          0.00121  6.71720        *  0.61958  0.77255  0.00000        *
//
