# Supplementary material for: Uncoupled evolution of the Polycomb system and deep origin of non-canonical PRC1
Source: Commun Biol. 2023 Nov 10;6:1144. doi: 10.1038/s42003-023-05501-x (PMC10638273; doi:10.1038/s42003-023-05501-x)
Supplement: Supplementary file 5 — Supplementary Data 2 [file 42003_2023_5501_MOESM5_ESM.zip › Supplementary Data 2/EED_hmmprofiles/EED_WD2.aln]

>HOMSAP019638/148-190
YTCAWTYDSNTSHPLLAVAGSRGIIRIINPITMQCIKHYVGHG
>NEUCRA000864/136-178
CSCCWSKDMETGQPWLCIAGADAKVKVYDVKQGKLVKTLVGHG
>ACAPLA015743/146-188
YTCAWSYEEKTGLPLLAVAGSRGTIRLISPITMQCVKHYIAHG
>BRABEL034361/139-181
YTCAWTYDEVTRQPMIAVAGLRGVIRIISPVSMQCIKHYTGHG
>DANRER011163/150-192
YTCAWTFDCSSSHPLLAVAGSRGIIRIINHITMQCVKHYVGHG
>BOMMOR013102/117-159
YTCAWSYEEDTMLPLLAVAGSRGIIRIFHPATQTCIKHYVGHG
>DAPMAG012763/133-175
YTCAWSYDEESGKPILAAAGSRGIVRIISPATMSSIKHYVGHG
>IXOSCA031253/144-186
YTCAWSYDDVTGFPLLAVAGSRGVIRIISPAAMKCTKHYVGHG
>CRAGIG055869/139-181
YCCAWSFDDVTGQPLVAVAGLRGIIRILSPIALCCVKHFVGHG
>DROMEL010275/128-170
YTCAWSYDLKTSSPLLAAAGYRGVIRVIDVEQNEAVGNYIGHG
>DROMEL020870/147-189
YTCAWSYDSVTGDPVLAAAGYRGVIRIFNPVKHQCSKNYIGHG
>CIOINT015780/128-170
YSCTWTVDSTSGHPLLAVAGSRGIIRVLNVSTKQCIKHYIGHG
>LEUCOM058389/99-140
YTCAWSYTS-TGEMLLAVAGARAVIRIIYPGCSQPDKTYTGHG
>MNELEI014702/170-212
YTVCWVYSKTEEETMVAIAGLRGLIRVVSLKQLKNLFTLMGCG
>DIAGRA034757/132-174
YTCAWSYEPETLDPLLAVAGRQGIIRILRPTKFSHDKSMIGHG
>ARATHA029553/87-128
YTVSWACG-VNGNPYVAAGGVKGIIRVIDVNSETIHKSLVGHG
>CYCPAN013770/88-129
YTLSWACD-VNGSPLLVAGGSNGIIRVIDVANEKIHKSFVGHG
>CYCPAN015290/88-129
YTLSWACD-VNGSPLLVAGGSNGIIRVIDAANEKIHKSFVGHG
>SORBIC040581/158-200
YTLSWARDHVDGSPLLVAAGSNGIIRVINCATEKLAKSFVGHG
>MARPOL007901/89-130
YTVCWASD-NAGTPLLVASGSNGVIRIIDCSTENLLRSLLGHG
>SORBIC042515/137-179
YTLSWTINKVDRKPLLVAAGNNQIIRIINCAGEKLAKSLVGHG
>CHABRA017191/75-116
YTVCWSCDDF-GCPMLAVSGSHGVIRIIDCSQFRLQKSFTGHG
>HALSEO013654/95-137
FTCAWATDSEVSAPLVAVGGERGLIRIIDPAQKRVYQTLQGQG
>SALKVE009673/119-161
YTCTWGYHAKTLSPYLAVGGAQAIIHLLDPAHHRVEMSLVGHG
>HYPCAT018138/98-140
FACTWAFDEMSETPLLTIGGLRGIIKLIDCTTQSVVMTLIGHG
>PHYINF007639/103-145
FTAAWTVDVLTGSPLLAAAGFRGHIKLINCITQSVVIVLSGHG
>BAFFRI008180/81-123
FTVAWSFAAWDDAPLLAVAGQLGIVRVLDCSRQCVARTLMGHG
>GEMCRY046656/146-188
FCCAWTLAPWARRPMLAIAGQLGIIRVLDLEKHRVSRTLMGHG
>MASSPE007696/144-186
YCCRWTFDEVNQSPLLLCGGAKGIVKVIDCRRQMLCNGLIGHG
>MATSPE005985/151-193
YTAAWSVAVDTGDPLLAVAGLDGVIKIINCHNHKMEMVLAGHG
>RHIIRR000559/72-114
YCCAWSIDPNVGAPLLAVAGATGIIKILNTSVGSAIKALTGHG
>RHIIRR013860/73-115
YCCAWSVDPNIGAPLLAVAGATSIIKIINTSVGSAMKALTGHG
>RHIIRR011232/70-112
YCCAWTIDPIFGAPLLAVAGFTAVIKIINTSVGSVTKTLQGHG
>RHIIRR020017/71-113
YCCTWSIDPISGAPLLVVAGFTAVIKIIDTSAGSFTKTLQGHG
>PRACOL006402/94-136
YTLAWSLDESTGAPLLIVAGEKGSIKAIDCNAGECRRVLLGHG
>PLABRA004823/85-127
YTCLWMAHWATGAPLLVCAGLTGSIKVIDCSTRAPIKALLGHV
>KLENIT011054/77-118
FCVCWASNE-DGEPLVCAAGANGVIRVVNVLSGDVYKTLVGHG
>GRACHO008827/86-128
YCVAWTFNVTGNEYWVCAAGRKGIIRVIDVQNFRLRSSLTGHG
>RHOMAR009496/101-141
YACVWTPDPS--VLQLAVGGKSGNIKIIDLEQKTVLQILEGHG
>CYAMER002946/83-125
FCCTWAFEEATSDVLLCLGYESGIIRVVHLSNDSLCHTLLGHS
>NEPPYR015811/111-123
FTSAWSVDVDNG------------------------------G
>MICSPE009209/101-143
FACAWCKASGVSDALLAIAGVSGIVRVINVTTEGVWKDIRGHG
>CHLREI017260/122-164
YCCKWSVDADSGAALLLLAGEKALVRVLDVSRGCLLHTFAGHG
>NUCSPE108721/108-150
YTCAWTMHAVSGAPLLLLGGLAGVLKVLDTSEGRVVQALVGHG
>PARATL007140/108-150
YTCAWTMHAVSGAPLLLLGGLAGVLKVLDTSEGRVVQALVGHG
>MICMAR105721/129-170
FACSWASIGEDPQPILIVGGEKGILRIINCTT-RTTQVMLGHG
>CAULEN004192/172-214
YVCRWGLLPSSDLSVLILAGKNGVVRVVDTRHATLINTLVGHG
>CHLVAR003409/100-142
YACCWSLDCDSGAPLLLLAGKSGQLVVVNALTGTLDTCLEGHG
>GEFOKE016042/67-109
YTCCWTSDGKGCEQLLAVGGVASVIKVVNCRDQTFHGALLGHG
>LEPVOR039755/121-163
YTAAWTVTQLRAPPLLVCAGTCGLIKVIDCNQRKLALTLQGHG
>TELSPE028168/82-124
YCLAWGQPESERGLYLAFAGLNGCLYVRHLARDDPMMCLIAHG
>SCHMAN008804/139-181
YCCAWSRDTSSGQQVVAAAGKRGVIRILCPSMASCPASLVGHG
>VERVER008996/67-108
YTCCWAENE-RGEPLVLAGGQKGLIRVINLSTKQVERTLVGHG
>BIGNAT005515/164-205
FTCAWSQDPLSGAPWLITGGVLGIIKVINCHTLKVAK-IGPYG
>PHATRI007581/88-130
FCCAFALDKATGPQLLCVGGFRRGIRVIDVHRNRLLATLVGHG
>RIGRAM013986/105-147
YTCAFSFDPETKCPWLLLAGEKGIIRVIDCVAHTAVMALAGHG
>RIGRAM013987/105-147
YTCAFSFDPETKCPWLLLAGEKGIIRVIDCVAHTAVMALAGHG
>GALSUL003905/65-107
YCCSWTMIKDKNDVLLLAAGEKGIIRIINASQGFVERSLVGHG
>GEPOCE007885/137-179
YTCDWGVACDSEHSVLAVGGELRQIKLIDCHSARVEATLQGHG
>GEPOCE017830/137-179
YTCDWGVACDSEHSVLAVGGELRQIKLIDCHSARVEATLQGHG
>PRYPAR043563/116-158
YCCDWGVLEVDGSSLLAVGGQQRQIKAINCRTGKVHSVMQAHG
>THETRA007528/172-214
YSLAWLHEPATGHALLAVGAADGVIRVMDTTTQKVVHTLRGHG
>SPIPUN003430/164-205
FCCDWLYDEKEAKCHIAAGGSDGFLMVFDADSG-EYKHLHSHG
>PLAMIC001057/163-205
YACVWMLDPISNEPLLVTGGVCGVVRVINCTTSEQTCALLGHG
>CRYNEO006748/83-125
YTLAWTYHPFTCHPLIAVAGANALIYIIDIITKRCIRTLKGHG
>NAEFOW004964/134-174
YCIRWGVWND--KDILAVCGEPNFVMIYEIDDGNLLGELKGHG
>STRRAT006368/129-171
FALNVGCIENNTRRIIVAGGTCKVVQVYRATDGILMHNLYGHS
>STRRAT011197/139-181
FAICTSYIQKNKYPVVVAGGKCKVLQVFLAHNGKHLHNLFGHS
>RAMVAR008060/86-128
YTLQWIKDPINRWTAVAFAGSTGIIRLVDLQQPQRVAFLRGHA
>DIPROT000449/85-127
FAVCWLYDTVAKCNMLAFAGAGRAIRIVNFDNLSHSKDLYGHF
>DIPROT000450/85-127
FAVCWLYDTVAKCNMLAFAGAGRAIRIVNFDNLSHSKDLYGHF
>DIPROT000451/85-127
FAVCWLYDTVAKCNMLAFAGAGRAIRIVNFDNLSHSKDLYGHF
>OXYTRI005824/123-165
LCCDWAMWTQIKSQILAFAGILGLIYVFDLSKQQEMYELQGHG
