# Supplementary material for: Uncoupled evolution of the Polycomb system and deep origin of non-canonical PRC1
Source: Commun Biol. 2023 Nov 10;6:1144. doi: 10.1038/s42003-023-05501-x (PMC10638273; doi:10.1038/s42003-023-05501-x)
Supplement: Supplementary file 5 — Supplementary Data 2 [file 42003_2023_5501_MOESM5_ESM.zip › Supplementary Data 2/EED_hmmprofiles/EED_WD2.hmm]

HMMER3/f [3.3.2 | Nov 2020]
NAME  EED_WD2
LENG  43
ALPH  amino
RF    no
MM    no
CONS  yes
CS    no
MAP   yes
DATE  Mon Jun 20 12:49:58 2022
NSEQ  73
EFFN  10.715637
CKSUM 3000859459
STATS LOCAL MSV       -7.7360  0.71938
STATS LOCAL VITERBI   -7.9791  0.71938
STATS LOCAL FORWARD   -4.4751  0.71938
HMM          A        C        D        E        F        G        H        I        K        L        M        N        P        Q        R        S        T        V        W        Y   
            m->m     m->i     m->d     i->m     i->i     d->m     d->d
  COMPO   2.41234  3.22362  3.24781  3.25508  3.55217  2.28059  3.23946  2.67301  3.01276  2.33481  3.94123  3.44391  3.74603  3.39978  3.18072  2.87475  2.83715  2.47646  3.73950  3.34369
          2.68618  4.42225  2.77519  2.73123  3.46354  2.40513  3.72494  3.29354  2.67741  2.69355  4.24690  2.90347  2.73739  3.18146  2.89801  2.37887  2.77519  2.98518  4.58477  3.61503
          0.00358  6.02948  6.75182  0.61958  0.77255  0.00000        *
      1   6.13980  3.99111  6.90103  6.92327  1.20443  6.53117  5.07756  5.62903  6.67949  3.53390  6.13097  6.02674  6.76773  6.22543  6.40347  5.94975  6.32265  5.61137  5.14127  0.49021      1 Y - - -
          2.68618  4.42225  2.77519  2.73123  3.46354  2.40513  3.72494  3.29354  2.67741  2.69355  4.24690  2.90347  2.73739  3.18146  2.89801  2.37887  2.77519  2.98518  4.58477  3.61503
          0.00358  6.02948  6.75182  0.61958  0.77255  0.48576  0.95510
      2   1.63223  1.37561  6.33175  6.22607  6.22790  4.51033  6.59882  5.64459  6.04456  5.39121  6.18835  5.43257  5.37552  6.10318  5.99350  2.79225  0.86315  3.79372  7.63361  6.58797      2 t - - -
          2.68618  4.42225  2.77519  2.73123  3.46354  2.40513  3.72494  3.29354  2.67741  2.69355  4.24690  2.90347  2.73739  3.18146  2.89801  2.37887  2.77519  2.98518  4.58477  3.61503
          0.00358  6.02948  6.75182  0.61958  0.77255  0.48576  0.95510
      3   3.04226  0.82799  5.89290  5.31086  4.39816  5.11356  5.53882  2.41565  5.12039  1.84851  4.36035  5.30378  5.47310  5.26690  5.14617  3.68156  4.12266  1.91099  6.01457  4.83320      3 c - - -
          2.68618  4.42225  2.77519  2.73123  3.46354  2.40513  3.72494  3.29354  2.67741  2.69355  4.24690  2.90347  2.73739  3.18146  2.89801  2.37887  2.77519  2.98518  4.58477  3.61503
          0.00358  6.02948  6.75182  0.61958  0.77255  0.48576  0.95510
      4   1.25410  2.16093  2.57638  3.16984  5.16399  4.22754  4.41903  4.62461  3.01629  3.56193  4.90661  3.11435  4.62012  3.07164  2.70794  2.53857  2.75269  3.34193  6.31154  4.92417      4 a - - -
          2.68618  4.42225  2.77519  2.73123  3.46354  2.40513  3.72494  3.29354  2.67741  2.69355  4.24690  2.90347  2.73739  3.18146  2.89801  2.37887  2.77519  2.98518  4.58477  3.61503
          0.00358  6.02948  6.75182  0.61958  0.77255  0.48576  0.95510
      5   4.93842  6.27708  6.56602  6.29859  2.99246  5.78265  5.30901  4.55707  6.03595  3.95332  5.26691  5.83444  6.21970  5.94748  5.94774  5.20520  3.52509  3.25274  0.24250  3.73503      5 W - - -
          2.68618  4.42225  2.77519  2.73123  3.46354  2.40513  3.72494  3.29354  2.67741  2.69355  4.24690  2.90347  2.73739  3.18146  2.89801  2.37887  2.77519  2.98518  4.58477  3.61503
          0.00358  6.02948  6.75182  0.61958  0.77255  0.48576  0.95510
      6   1.97048  3.93271  5.26995  4.67114  4.06277  2.15820  5.00989  2.95749  4.50616  2.29309  3.19562  4.76608  5.05117  4.68170  4.59885  1.49784  1.88381  2.87627  5.58395  4.40175      6 s - - -
          2.68618  4.42225  2.77519  2.73123  3.46354  2.40513  3.72494  3.29354  2.67741  2.69355  4.24690  2.90347  2.73739  3.18146  2.89801  2.37887  2.77519  2.98518  4.58477  3.61503
          0.00358  6.02948  6.75182  0.61958  0.77255  0.48576  0.95510
      7   3.15286  2.88382  5.24940  4.13588  2.42344  4.67917  3.86628  2.84336  2.88499  2.32125  2.95583  4.75359  3.97012  3.15211  3.69443  2.97635  3.41774  1.94418  5.57660  1.76475      7 y - - -
          2.68618  4.42225  2.77519  2.73123  3.46354  2.40513  3.72494  3.29354  2.67741  2.69355  4.24690  2.90347  2.73739  3.18146  2.89801  2.37887  2.77519  2.98518  4.58477  3.61503
          0.00358  6.02948  6.75182  0.61958  0.77255  0.48576  0.95510
      8   2.61618  5.88558  1.12246  2.44804  5.20543  3.82135  2.97300  2.76453  3.15587  3.33755  4.93296  2.91994  3.68305  3.51554  3.64413  3.04381  3.11997  4.26260  3.28859  4.93838      8 d - - -
          2.68618  4.42225  2.77519  2.73123  3.46354  2.40513  3.72494  3.29354  2.67741  2.69355  4.24690  2.90347  2.73739  3.18146  2.89801  2.37887  2.77519  2.98518  4.58477  3.61503
          0.03848  6.02948  3.34261  0.61958  0.77255  0.48576  0.95510
      9   2.72607  3.52639  3.13472  1.72276  5.25378  3.42660  4.02347  4.73721  2.48478  3.86516  3.93359  3.04338  1.96261  2.84112  3.60106  2.54998  2.61335  3.03884  4.23200  4.93839      9 e - - -
          2.68618  4.42225  2.77519  2.73123  3.46354  2.40513  3.72494  3.29354  2.67741  2.69355  4.24690  2.90347  2.73739  3.18146  2.89801  2.37887  2.77519  2.98518  4.58477  3.61503
          0.03746  5.99470  3.37345  0.61958  0.77255  0.36100  1.19396
     10   2.53067  5.79749  2.25316  2.33424  3.79810  3.62978  4.40843  3.03768  2.24386  2.99802  4.12903  2.73360  4.60716  3.12357  3.64951  2.38581  2.89975  2.11652  4.24842  4.88441     10 v - - -
          2.68618  4.42225  2.77519  2.73123  3.46354  2.40513  3.72494  3.29354  2.67741  2.69355  4.24690  2.90347  2.73739  3.18146  2.89801  2.37887  2.77519  2.98518  4.58477  3.61503
          0.06960  5.99703  2.73722  0.61958  0.77255  0.36717  1.17990
     11   2.63804  5.88765  2.62921  2.36876  4.52479  3.41757  4.35568  3.53278  2.94218  4.19027  4.92996  2.11370  4.56129  3.45404  3.13594  1.90366  1.63371  3.23072  6.32409  4.91693     11 t - - -
          2.68618  4.42225  2.77519  2.73123  3.46354  2.40513  3.72494  3.29354  2.67741  2.69355  4.24690  2.90347  2.73739  3.18146  2.89801  2.37887  2.77519  2.98518  4.58477  3.61503
          0.00382  5.96599  6.68834  0.61958  0.77255  0.73292  0.65490
     12   2.81679  3.99293  3.14665  2.51563  5.25577  1.31801  4.36037  4.74184  2.17292  3.49646  4.38553  2.94981  3.91991  3.20397  2.51125  2.48322  3.05742  4.30128  6.34316  4.93213     12 g - - -
          2.68618  4.42225  2.77519  2.73123  3.46354  2.40513  3.72494  3.29354  2.67741  2.69355  4.24690  2.90347  2.73739  3.18146  2.89801  2.37887  2.77519  2.98518  4.58477  3.61503
          0.02187  5.97921  3.95772  0.61958  0.77255  0.32492  1.28224
     13   2.04244  3.07305  2.59943  2.23638  4.65721  3.49309  2.84265  4.75975  2.34590  3.30170  4.97102  3.41407  3.59871  2.64756  2.93099  2.26933  3.20521  3.69984  3.97241  3.70214     13 a - - -
          2.68618  4.42225  2.77519  2.73123  3.46354  2.40513  3.72494  3.29354  2.67741  2.69355  4.24690  2.90347  2.73739  3.18146  2.89801  2.37887  2.77519  2.98518  4.58477  3.61503
          0.00364  6.01233  6.73468  0.61958  0.77255  0.61170  0.78182
     14   2.74487  3.90712  3.11671  3.23932  4.96566  4.25327  4.45270  4.39476  3.23517  3.07986  4.01374  3.04789  1.06074  2.71104  3.10276  2.74430  2.84921  3.28739  6.19562  4.07673     14 p - - -
          2.68618  4.42225  2.77519  2.73123  3.46354  2.40513  3.72494  3.29354  2.67741  2.69355  4.24690  2.90347  2.73739  3.18146  2.89801  2.37887  2.77519  2.98518  4.58477  3.61503
          0.00364  6.01233  6.73468  0.61958  0.77255  0.61170  0.78182
     15   3.03579  4.91146  5.50852  4.89269  4.00144  4.70800  3.69763  2.17904  4.67594  0.95465  2.49128  4.87271  5.07133  3.87007  4.68148  4.01963  3.76998  2.28689  2.86407  3.05640     15 l - - -
          2.68618  4.42225  2.77519  2.73123  3.46354  2.40513  3.72494  3.29354  2.67741  2.69355  4.24690  2.90347  2.73739  3.18146  2.89801  2.37887  2.77519  2.98518  4.58477  3.61503
          0.00364  6.01233  6.73468  0.61958  0.77255  0.61170  0.78182
     16   5.14602  6.26095  7.25859  6.75935  4.67283  6.85148  7.37564  2.26744  6.72250  0.38817  4.36252  7.05132  6.73468  6.53121  6.67627  6.35254  5.36546  1.77502  7.09361  6.19163     16 L - - -
          2.68618  4.42225  2.77519  2.73123  3.46354  2.40513  3.72494  3.29354  2.67741  2.69355  4.24690  2.90347  2.73739  3.18146  2.89801  2.37887  2.77519  2.98518  4.58477  3.61503
          0.00364  6.01233  6.73468  0.61958  0.77255  0.61170  0.78182
     17   0.81324  2.76458  5.96434  5.38980  4.47913  5.21976  5.65055  2.32508  5.21044  2.22993  4.42255  5.39853  5.56466  5.36663  5.24688  4.55914  3.68887  1.71332  6.12157  4.93542     17 a - - -
          2.68618  4.42225  2.77519  2.73123  3.46354  2.40513  3.72494  3.29354  2.67741  2.69355  4.24690  2.90347  2.73739  3.18146  2.89801  2.37887  2.77519  2.98518  4.58477  3.61503
          0.00364  6.01233  6.73468  0.61958  0.77255  0.61170  0.78182
     18   1.61820  3.17483  5.64095  5.03343  2.33584  4.85143  5.20167  2.30506  4.82370  2.18648  4.13647  5.01825  5.20803  4.95791  4.83374  4.16855  3.02102  1.21054  5.68615  4.50840     18 v - - -
          2.68618  4.42225  2.77519  2.73123  3.46354  2.40513  3.72494  3.29354  2.67741  2.69355  4.24690  2.90347  2.73739  3.18146  2.89801  2.37887  2.77519  2.98518  4.58477  3.61503
          0.00364  6.01233  6.73468  0.61958  0.77255  0.61170  0.78182
     19   0.63424  3.35330  6.41827  6.45128  6.64802  1.05498  6.80144  6.17250  6.27408  5.86987  6.58160  5.47040  5.37921  6.28175  6.15959  3.21176  4.37223  5.15775  7.98970  7.02798     19 A - - -
          2.68618  4.42225  2.77519  2.73123  3.46354  2.40513  3.72494  3.29354  2.67741  2.69355  4.24690  2.90347  2.73739  3.18146  2.89801  2.37887  2.77519  2.98518  4.58477  3.61503
          0.00364  6.01233  6.73468  0.61958  0.77255  0.61170  0.78182
     20   3.29153  5.92891  5.55201  5.60050  6.09038  0.13285  6.48956  6.18691  5.88578  5.81618  6.64908  5.38576  5.53750  6.00852  5.98143  4.22403  4.60548  5.32297  7.52895  3.88636     20 G - - -
          2.68618  4.42225  2.77519  2.73123  3.46354  2.40513  3.72494  3.29354  2.67741  2.69355  4.24690  2.90347  2.73739  3.18146  2.89801  2.37887  2.77519  2.98518  4.58477  3.61503
          0.00364  6.01233  6.73468  0.61958  0.77255  0.61170  0.78182
     21   2.01863  5.72914  3.78223  1.98340  3.41626  4.24684  4.44485  3.63451  2.32081  2.33353  4.79164  3.44397  4.63790  2.87969  3.19628  2.03513  2.89389  2.67277  6.21249  3.96104     21 e - - -
          2.68618  4.42225  2.77519  2.73123  3.46354  2.40513  3.72494  3.29354  2.67741  2.69355  4.24690  2.90347  2.73739  3.18146  2.89801  2.37887  2.77519  2.98518  4.58477  3.61503
          0.00364  6.01233  6.73468  0.61958  0.77255  0.61170  0.78182
     22   2.96983  2.82850  2.61473  3.11431  5.27740  3.24315  3.86816  4.76343  2.14509  2.68918  4.97287  2.35698  3.45157  2.88637  1.91043  2.53904  2.58607  4.32292  6.36486  4.95385     22 r - - -
          2.68618  4.42225  2.77519  2.73123  3.46354  2.40513  3.72494  3.29354  2.67741  2.69355  4.24690  2.90347  2.73739  3.18146  2.89801  2.37887  2.77519  2.98518  4.58477  3.61503
          0.00364  6.01233  6.73468  0.61958  0.77255  0.61170  0.78182
     23   2.45112  6.13073  3.93109  3.40392  5.54221  0.71556  4.60395  4.99492  2.49503  4.45917  5.22613  3.12398  4.84010  3.38352  2.43988  3.21749  3.93888  4.57257  6.56516  5.21200     23 g - - -
          2.68618  4.42225  2.77519  2.73123  3.46354  2.40513  3.72494  3.29354  2.67741  2.69355  4.24690  2.90347  2.73739  3.18146  2.89801  2.37887  2.77519  2.98518  4.58477  3.61503
          0.00364  6.01233  6.73468  0.61958  0.77255  0.61170  0.78182
     24   2.88714  3.71865  5.41718  4.80721  2.81080  4.02479  4.18832  1.33781  3.74507  2.12329  4.03837  3.88089  5.05772  3.14858  4.64554  3.21624  3.49799  1.49464  5.54041  4.36258     24 i - - -
          2.68618  4.42225  2.77519  2.73123  3.46354  2.40513  3.72494  3.29354  2.67741  2.69355  4.24690  2.90347  2.73739  3.18146  2.89801  2.37887  2.77519  2.98518  4.58477  3.61503
          0.00364  6.01233  6.73468  0.61958  0.77255  0.61170  0.78182
     25   4.78863  5.92303  6.99007  6.57668  5.23174  6.61996  7.61816  0.49531  6.60230  2.00556  4.89102  6.79734  6.71704  6.83573  6.79769  6.13156  5.04864  1.55346  7.63359  6.45609     25 I - - -
          2.68618  4.42225  2.77519  2.73123  3.46354  2.40513  3.72494  3.29354  2.67741  2.69355  4.24690  2.90347  2.73739  3.18146  2.89801  2.37887  2.77519  2.98518  4.58477  3.61503
          0.00364  6.01233  6.73468  0.61958  0.77255  0.61170  0.78182
     26   4.12956  6.37624  4.56925  3.86337  5.80961  4.82035  3.98507  5.17722  1.43463  4.60938  2.97714  4.30796  5.16762  2.71013  0.84406  4.10871  4.30242  3.92593  6.66186  2.99909     26 r - - -
          2.68618  4.42225  2.77519  2.73123  3.46354  2.40513  3.72494  3.29354  2.67741  2.69355  4.24690  2.90347  2.73739  3.18146  2.89801  2.37887  2.77519  2.98518  4.58477  3.61503
          0.00364  6.01233  6.73468  0.61958  0.77255  0.61170  0.78182
     27   3.46571  5.83343  6.88526  6.47059  5.36685  6.48235  7.48432  1.13117  6.48493  2.27926  5.03162  6.65723  6.64333  6.80256  6.70679  5.97346  4.94874  0.67974  7.67423  6.40834     27 V - - -
          2.68618  4.42225  2.77519  2.73123  3.46354  2.40513  3.72494  3.29354  2.67741  2.69355  4.24690  2.90347  2.73739  3.18146  2.89801  2.37887  2.77519  2.98518  4.58477  3.61503
          0.00364  6.01233  6.73468  0.61958  0.77255  0.61170  0.78182
     28   3.65191  5.01606  5.63128  5.01793  2.47620  4.83417  5.16803  0.97020  4.80352  2.08804  3.44083  5.00079  5.18634  4.92376  3.66223  4.14898  3.88352  1.84421  5.63864  2.61731     28 i - - -
          2.68618  4.42225  2.77519  2.73123  3.46354  2.40513  3.72494  3.29354  2.67741  2.69355  4.24690  2.90347  2.73739  3.18146  2.89801  2.37887  2.77519  2.98518  4.58477  3.61503
          0.00364  6.01233  6.73468  0.61958  0.77255  0.61170  0.78182
     29   3.42947  4.51323  1.18734  2.72373  5.26877  4.20201  3.08732  4.75149  3.12926  3.43551  4.97113  1.59712  4.59687  3.48990  2.92127  2.59763  3.66083  4.31682  6.36438  4.10194     29 d - - -
          2.68618  4.42225  2.77519  2.73123  3.46354  2.40513  3.72494  3.29354  2.67741  2.69355  4.24690  2.90347  2.73739  3.18146  2.89801  2.37887  2.77519  2.98518  4.58477  3.61503
          0.00364  6.01233  6.73468  0.61958  0.77255  0.61170  0.78182
     30   2.18151  1.63904  5.49583  4.88088  3.10533  4.70508  4.41445  2.69329  4.66669  1.87666  4.03031  4.86632  2.33604  4.79869  4.67633  4.01628  2.48719  2.05973  5.53366  4.35761     30 c - - -
          2.68618  4.42225  2.77519  2.73123  3.46354  2.40513  3.72494  3.29354  2.67741  2.69355  4.24690  2.90347  2.73739  3.18146  2.89801  2.37887  2.77519  2.98518  4.58477  3.61503
          0.00364  6.01233  6.73468  0.61958  0.77255  0.61170  0.78182
     31   2.27483  5.93178  2.43616  2.68548  5.27675  3.70806  2.64753  3.12951  2.63903  3.50278  4.97247  3.00893  4.58867  2.86640  2.74682  1.84670  2.26002  3.35964  6.36453  4.95363     31 s - - -
          2.68618  4.42225  2.77519  2.73123  3.46354  2.40513  3.72494  3.29354  2.67741  2.69355  4.24690  2.90347  2.73739  3.18146  2.89801  2.37887  2.77519  2.98518  4.58477  3.61503
          0.00364  6.01233  6.73468  0.61958  0.77255  0.61170  0.78182
     32   2.73303  4.41415  2.59145  2.89570  5.27953  3.75072  3.45937  4.76603  2.56749  4.23930  4.18791  2.26628  4.58826  2.06727  2.62954  2.51544  1.67354  3.57102  6.36593  4.95452     32 t - - -
          2.68618  4.42225  2.77519  2.73123  3.46354  2.40513  3.72494  3.29354  2.67741  2.69355  4.24690  2.90347  2.73739  3.18146  2.89801  2.37887  2.77519  2.98518  4.58477  3.61503
          0.01779  6.01233  4.18760  0.61958  0.77255  0.61170  0.78182
     33   2.74981  5.92204  2.92260  2.37072  3.51777  1.70379  3.00643  4.75256  2.47955  2.60286  3.29900  3.21803  3.59272  2.27401  3.00685  2.93140  3.64327  4.31252  6.35491  4.94414     33 g - - -
          2.68618  4.42225  2.77519  2.73123  3.46354  2.40513  3.72494  3.29354  2.67741  2.69355  4.24690  2.90347  2.73739  3.18146  2.89801  2.37887  2.77519  2.98518  4.58477  3.61503
          0.02948  5.99824  3.62820  0.61958  0.77255  0.54058  0.87325
     34   3.07811  3.87272  3.04274  2.68509  4.38483  3.60990  4.36560  3.53718  1.75857  4.22035  4.13128  2.90804  4.57200  2.21232  2.14451  2.05355  2.40045  4.30570  6.34786  4.93697     34 k - - -
          2.68618  4.42225  2.77519  2.73123  3.46354  2.40513  3.72494  3.29354  2.67741  2.69355  4.24690  2.90347  2.73739  3.18146  2.89801  2.37887  2.77519  2.98518  4.58477  3.61503
          0.00374  5.98701  6.70935  0.61958  0.77255  0.49550  0.93973
     35   2.82833  2.51677  5.02260  3.08803  3.48837  4.62939  2.80831  2.98930  4.30772  1.54318  3.77831  3.65069  3.04235  3.85239  3.50274  3.67359  3.39382  1.57429  5.59944  4.40921     35 l - - -
          2.68618  4.42225  2.77519  2.73123  3.46354  2.40513  3.72494  3.29354  2.67741  2.69355  4.24690  2.90347  2.73739  3.18146  2.89801  2.37887  2.77519  2.98518  4.58477  3.61503
          0.00364  6.01233  6.73468  0.61958  0.77255  0.61170  0.78182
     36   2.55201  3.50949  3.32991  2.88533  4.12357  4.60333  3.11112  2.34898  4.20229  2.00422  2.57660  4.54999  4.13977  3.86304  3.51815  2.83138  2.81813  1.89607  4.12355  3.07038     36 v - - -
          2.68618  4.42225  2.77519  2.73123  3.46354  2.40513  3.72494  3.29354  2.67741  2.69355  4.24690  2.90347  2.73739  3.18146  2.89801  2.37887  2.77519  2.98518  4.58477  3.61503
          0.00364  6.01233  6.73468  0.61958  0.77255  0.61170  0.78182
     37   2.55446  4.38897  3.71593  3.15963  3.87919  2.98712  2.49123  4.02977  1.32318  3.67099  2.87224  3.11552  4.60913  2.65386  2.62056  2.95946  3.34128  4.21127  6.29763  3.82966     37 k - - -
          2.68618  4.42225  2.77519  2.73123  3.46354  2.40513  3.72494  3.29354  2.67741  2.69355  4.24690  2.90347  2.73739  3.18146  2.89801  2.37887  2.77519  2.98518  4.58477  3.61503
          0.02718  6.01233  3.71468  0.61958  0.77255  0.61170  0.78182
     38   2.34359  3.55288  2.80685  2.54394  3.73460  3.73515  2.59282  3.78279  3.17217  4.05282  4.82935  2.59702  4.60665  3.52872  3.65273  2.12212  1.61938  2.87067  6.24217  4.86952     38 t - - -
          2.68618  4.42225  2.77519  2.73123  3.46354  2.40513  3.72494  3.29354  2.67741  2.69355  4.24690  2.90347  2.73739  3.18146  2.89801  2.37887  2.77519  2.98518  4.58477  3.61503
          0.00373  5.98888  6.71123  0.61958  0.77255  0.50245  0.92899
     39   5.22351  6.38477  7.17502  6.59104  2.81296  6.60971  6.67964  2.80765  6.45233  0.35880  2.97521  6.76798  6.52102  6.15181  6.29775  6.02116  5.40420  4.10119  6.55498  2.46289     39 L - - -
          2.68618  4.42225  2.77519  2.73123  3.46354  2.40513  3.72494  3.29354  2.67741  2.69355  4.24690  2.90347  2.73739  3.18146  2.89801  2.37887  2.77519  2.98518  4.58477  3.61503
          0.00364  6.01233  6.73468  0.61958  0.77255  0.61170  0.78182
     40   2.88119  5.11597  4.57334  3.19667  3.39931  3.60109  3.64869  2.36582  2.97822  2.24096  3.13235  4.34775  4.90290  2.47881  2.82430  3.47305  2.67691  1.71450  5.71126  2.83779     40 v - - -
          2.68618  4.42225  2.77519  2.73123  3.46354  2.40513  3.72494  3.29354  2.67741  2.69355  4.24690  2.90347  2.73739  3.18146  2.89801  2.37887  2.77519  2.98518  4.58477  3.61503
          0.00364  6.01233  6.73468  0.61958  0.77255  0.61170  0.78182
     41   2.67723  5.70883  6.03305  6.08691  6.68597  0.20412  6.73778  6.22283  6.17329  5.90848  6.61880  5.40543  3.61098  6.18362  6.12961  3.16021  4.39039  5.19144  8.01618  7.03479     41 G - - -
          2.68618  4.42225  2.77519  2.73123  3.46354  2.40513  3.72494  3.29354  2.67741  2.69355  4.24690  2.90347  2.73739  3.18146  2.89801  2.37887  2.77519  2.98518  4.58477  3.61503
          0.00364  6.01233  6.73468  0.61958  0.77255  0.61170  0.78182
     42   5.10615  3.80443  5.76793  5.47219  3.77917  5.68508  0.20302  5.39753  4.80644  4.71340  5.91058  5.45309  6.13812  4.05285  4.92701  5.16157  5.38894  5.21939  5.42805  3.07298     42 H - - -
          2.68618  4.42225  2.77519  2.73123  3.46354  2.40513  3.72494  3.29354  2.67741  2.69355  4.24690  2.90347  2.73739  3.18146  2.89801  2.37887  2.77519  2.98518  4.58477  3.61503
          0.00364  6.01233  6.73468  0.61958  0.77255  0.41437  1.08104
     43   3.05389  5.66216  6.12361  5.99870  3.31911  0.28808  6.51299  5.62128  5.90755  5.35327  6.15960  5.38219  5.37203  5.99527  5.91719  2.41411  4.35110  3.67727  7.57075  6.47202     43 G - - -
          2.68618  4.42225  2.77519  2.73123  3.46354  2.40513  3.72494  3.29354  2.67741  2.69355  4.24690  2.90347  2.73739  3.18146  2.89801  2.37887  2.77519  2.98518  4.58477  3.61503
          0.00241  6.02831        *  0.61958  0.77255  0.00000        *
//
