# Supplementary material for: Uncoupled evolution of the Polycomb system and deep origin of non-canonical PRC1
Source: Commun Biol. 2023 Nov 10;6:1144. doi: 10.1038/s42003-023-05501-x (PMC10638273; doi:10.1038/s42003-023-05501-x)
Supplement: Supplementary file 5 — Supplementary Data 2 [file 42003_2023_5501_MOESM5_ESM.zip › Supplementary Data 2/EED_hmmprofiles/EED_WD3.aln]

>HOMSAP019638/193-231
INELKFHPRDPNLLLSVSKDHALRLWNIQTDTLVAIFGG
>NEUCRA000864/181-218
INDLVTSPLTPSLIASCSDDTTVRLWSLLPQPCMFIL-G
>ACAPLA015743/191-229
VNELKFHPKDCNLLLSVSKDHSVRLWNIQTDSLVIVFGG
>BRABEL034361/184-222
VNELKFHPSKPSLMLSVSKDHSLRLWNIQTDTLVAIFGG
>DANRER011163/195-233
INELKFHPRDPNLLLSVSKDHALRLWNIQTDTLVAIFGG
>BOMMOR013102/162-200
INEVKFHPRDPNLLLSASKDHALRLWNIMTDVCIAIFGG
>DAPMAG012763/178-216
INELKFHPSDPNLLLSVSKDHALRLWNIRTDQCIAIFGG
>IXOSCA031253/189-227
INELKFHPHDVNLLLSVSKDHTLRLWNVKTDQCIAIFGG
>CRAGIG055869/184-222
VNELKFHPKDPNMLLSASKDHTIRLWNIKTDVCVVKFGG
>DROMEL010275/173-211
INELKFHPHKLQLLLSGSKDHAIRLWNIQSHVCIAILGG
>DROMEL020870/192-230
INELKFHPTRPQLLLSGSKDHSLRLWNIQSDVCVAVFGG
>CIOINT015780/173-211
VNELKFHPQMPQILLSASKDHSLRVWNIKTDVLVCMFSG
>LEUCOM058389/143-181
INELKFHPKDPSLLLSVGKDHALRLWNIETDCCVAIFGG
>MNELEI014702/215-253
INEVKLHPKDNNLLLSASKDNSLRLWNLKTRRCILIFGG
>DIAGRA034757/177-215
INELKFHPKDPNLLVSISADHSIRFWNVKTQVCFCIFGG
>ARATHA029553/131-169
VNEIRTQPLKPQLVITASKDESVRLWNVETGICILIFAG
>CYCPAN013770/132-170
VNEIRTQALKPSLIVSASKDESVRLWNVHTGICILIFAG
>CYCPAN015290/132-170
VNEIRTQALKPSLIVSASKDESVRLWNVHTGICILIFAG
>SORBIC040581/203-241
INEIRTQPLKPSLIISASKDESVRLWNVHTGICILIFAG
>MARPOL007901/133-171
VNELRTQSMKPSLVVSASKDESLRLWNVTTNVCILILAG
>SORBIC042515/182-220
IHEIRTHASKHSLIISASKDESVRLWNVHTGVCILIFAG
>CHABRA017191/119-157
VNELRVQPQKPELLLSASKDESVRLWNIKTGVCVLILAG
>HALSEO013654/140-178
INHIVWHPTDRHLLLSASKDESVRLWNVENGVCIAIFAG
>SALKVE009673/164-202
INDLQFHPNDPTFLLSASKDHALRLWNVETGKCVAIFGG
>HYPCAT018138/143-181
INDLTYHPVDPSLLFSASKDESLRLWNTLTGCCIAIFAG
>PHYINF007639/148-186
VNELKFHPVDPSLLLSAGKDESIRLWNSLTGVCVAIFAG
>BAFFRI008180/126-164
INELRFHPYKPQLLLSASKDQSIRLWDVRCVVCVAIFSG
>GEMCRY046656/191-229
INELRFHPYKPALLLSASKDESIRLWNVTSCVCVALFTG
>MASSPE007696/189-227
INEICVHPVDHWLIFTASKDESIRLWNLTNRVCIAIFAG
>MATSPE005985/196-234
VNELRSHPRDPCLLLSVSKDTSVRLWNLCTGHCIAILAG
>RHIIRR000559/117-155
VNEIKFHPRDPSLLFSASKDFSIRLWNLKTMQPVVVFGG
>RHIIRR013860/118-156
INEIKFHPREPSLLFSASKDLSIRLWNLKTMQTVAIFGG
>RHIIRR011232/115-153
IHEMKVHPRDPSLLFSVSKDLSIRLWNLRTMQAVANFAG
>RHIIRR020017/116-154
IHEMKSHPRDPSLLFSASKDLSIRLWRIDTMQTVAIFAG
>PRACOL006402/139-177
VNDLKVSPLRPRMLFSASKDEAIRVWDLRSGVCIMILAG
>PLABRA004823/130-168
VNEVRACPTNPVLLLSASKDRSVRLWNIETTICVAVFSG
>KLENIT011054/121-159
VNDLRVHPRNRFWLLSGAKDESVRMWNLKSGVMIAIFGG
>GRACHO008827/131-169
VNDLKVHPRDPALVISASKDESLRLWNLRTGATCAIFCG
>RHOMAR009496/144-182
VNDMCFHPADPNVLFSASKDESIRQWSVRDGLCVCVFGG
>CYAMER002946/128-166
VHCLRSCPKRPSWLLSASKDESLRLWDLGTGNCFAIFCG
>NEPPYR015811/126-164
DPRDRGEPRDPRLPQGEGPPEPAGAWALDQHPDRALHHG
>MICSPE009209/146-184
VNDVCAHPLAPHLLISASKDESVRLWNINAGVCVAVFAG
>CHLREI017260/167-205
INDIAVHPARPHLFLTASEDESVRLWNLRSRTCVAIFAG
>NUCSPE108721/153-191
INEVRTHPHQPQLVLTASKDTSVRLWNVQTMCCVAIFGG
>PARATL007140/153-191
INEVRTHPHQPQLVLTASKDTSVRLWNVQTMCCVAIFGG
>MICMAR105721/173-211
VNEIKTHPVHHDLFLTASKDESIRLWSLELNMCIAIFAG
>CAULEN004192/217-255
INDLRVFPTRPHLLITASKDESARIWNLQTGVTVFIVSG
>CHLVAR003409/145-183
INDVAAHPTRPQFVATASRDHSLRLWNLRTGCCVLLFQG
>GEFOKE016042/112-150
INELASHPKKRHLILSASDDESIRLWDIMTCTCLFVFAG
>LEPVOR039755/166-204
VYEVRVHPRNPHVILSASKDKSVRIWSLKHAKCLCILAG
>TELSPE028168/127-165
INMIKVAPNNQNLILSASKDESIRMWSTYSGACVAVFAG
>SCHMAN008804/184-222
INELRFHPRDPALLFSFSKDYTIRLWNIASHVLVCIFGG
>VERVER008996/111-149
INDLVSHPRNRELVVSASRDESARLWDVVRGRCVAIFAG
>BIGNAT005515/208-244
VAVLRCFPVRYSVLTSISQDLTCNIMMMMMIMMTMMM--
>PHATRI007581/133-171
IYDLQVCPVDEWVLASASRDESIRVWNLRTCTTVAILGG
>RIGRAM013986/150-188
INEIRVHPTDPWVVVSVSTDESVRVWNLTAPRTIFLFGG
>RIGRAM013987/150-188
INEIRVHPTDPWVVVSVSTDESVRVWNLTAPRTIFLFGG
>GALSUL003905/110-148
VNCIAIHPREGSLIASASDDESARLWNIRTGSMVAIFAG
>GEPOCE007885/182-220
IHEVRFLPHRRGLLASASRDEAVRLWHTASRLCVAVFAG
>GEPOCE017830/182-220
IHEVRFLPHRRGLLASASRDEAVRLWHTASRLCVAVFAG
>PRYPAR043563/161-199
IHDLRFHPIQPSLLLSGSADESIRLWHVLTRDCIAVFAG
>THETRA007528/217-255
VHELRVHPLDDCLLFSASEDHSARLWNVQTERTVAIFGG
>SPIPUN003430/208-246
VNDIKTHPKDPLLFATASCDLSARLWNGKTGHVIAIFTA
>PLAMIC001057/208-246
INSLLVYSGDPRLVFSASGDFSVRLWNIVTRECVVIFAG
>CRYNEO006748/128-166
ILCLAFAPLNPHILASTSSDRSIRIWNILGNVIVAVLAG
>NAEFOW004964/177-214
VYCLAFHPDGNGLILTGSTDDSIRLWDLNLFETIAIFG-
>STRRAT006368/174-212
ISSIKFSPIDPEIIITASGDVTCRMWNIKHGVAIACFSG
>STRRAT011197/184-222
INEICASPVDFEIVASVSNDETCRLYNIRHGVNLATFGG
>RAMVAR008060/131-169
VNELAYCKAQPAFLLSGSKDHTIRLWSIKYLTCLAVFGG
>DIPROT000449/130-168
VNDLRVHPYHFDVFASAGKDHSVRIWNARCNNCLVVLSG
>DIPROT000450/130-168
VNDLRVHPYHFDVFASAGKDHSVRIWNARCNNCLVVLSG
>DIPROT000451/130-168
VNDLRVHPYHFDVFASAGKDHSVRIWNARCNNCLVVLSG
>OXYTRI005824/168-206
IKDLKFNPIHSHILISASDDKTLRVWNAYLQQQLLVIGQ
