# Supplementary material for: Uncoupled evolution of the Polycomb system and deep origin of non-canonical PRC1
Source: Commun Biol. 2023 Nov 10;6:1144. doi: 10.1038/s42003-023-05501-x (PMC10638273; doi:10.1038/s42003-023-05501-x)
Supplement: Supplementary file 5 — Supplementary Data 2 [file 42003_2023_5501_MOESM5_ESM.zip › Supplementary Data 2/EED_hmmprofiles/EED_WD3.hmm]

HMMER3/f [3.3.2 | Nov 2020]
NAME  EED_WD3
LENG  39
ALPH  amino
RF    no
MM    no
CONS  yes
CS    no
MAP   yes
DATE  Mon Jun 20 12:50:05 2022
NSEQ  73
EFFN  10.287903
CKSUM 1009197940
STATS LOCAL MSV       -7.5128  0.71952
STATS LOCAL VITERBI   -7.6851  0.71952
STATS LOCAL FORWARD   -4.4959  0.71952
HMM          A        C        D        E        F        G        H        I        K        L        M        N        P        Q        R        S        T        V        W        Y   
            m->m     m->i     m->d     i->m     i->i     d->m     d->d
  COMPO   2.59736  3.73456  2.84546  3.19503  3.29069  2.88034  3.41955  2.62865  3.17439  2.25723  3.61323  3.14821  2.98589  3.55170  2.81938  2.45638  3.04632  2.53887  3.73010  4.34773
          2.68618  4.42225  2.77519  2.73123  3.46354  2.40513  3.72494  3.29354  2.67741  2.69355  4.24690  2.90347  2.73739  3.18146  2.89801  2.37887  2.77519  2.98518  4.58477  3.61503
          0.00372  5.99174  6.71409  0.61958  0.77255  0.00000        *
      1   4.64774  5.81268  2.47784  6.31901  5.40736  6.38319  7.41879  0.81060  6.40720  3.76529  5.07372  6.53606  6.59408  6.73318  6.65935  5.88733  4.91912  0.91183  7.70239  6.40315      1 i - - -
          2.68618  4.42225  2.77519  2.73123  3.46354  2.40513  3.72494  3.29354  2.67741  2.69355  4.24690  2.90347  2.73739  3.18146  2.89801  2.37887  2.77519  2.98518  4.58477  3.61503
          0.00372  5.99174  6.71409  0.61958  0.77255  0.48576  0.95510
      2   2.59609  5.81677  3.72798  3.17874  5.11337  4.22537  2.70648  4.56707  2.76487  3.49700  4.87369  0.90483  2.60609  3.53669  3.65224  3.05588  3.66760  4.18299  6.27964  3.35683      2 n - - -
          2.68618  4.42225  2.77519  2.73123  3.46354  2.40513  3.72494  3.29354  2.67741  2.69355  4.24690  2.90347  2.73739  3.18146  2.89801  2.37887  2.77519  2.98518  4.58477  3.61503
          0.00372  5.99174  6.71409  0.61958  0.77255  0.48576  0.95510
      3   3.41497  3.09747  1.66153  1.20925  5.20605  4.19437  3.92631  4.67890  3.12709  4.17697  4.08852  3.66946  4.58820  3.48743  2.40780  2.79965  3.64626  2.88358  6.32384  4.92451      3 e - - -
          2.68618  4.42225  2.77519  2.73123  3.46354  2.40513  3.72494  3.29354  2.67741  2.69355  4.24690  2.90347  2.73739  3.18146  2.89801  2.37887  2.77519  2.98518  4.58477  3.61503
          0.00372  5.99174  6.71409  0.61958  0.77255  0.48576  0.95510
      4   4.49408  5.74849  2.49181  5.94287  4.51725  5.87414  6.28009  1.56159  5.79935  0.73292  3.15305  6.03782  6.07435  5.83963  5.80920  5.24048  4.72367  2.13665  6.52616  5.44923      4 l - - -
          2.68618  4.42225  2.77519  2.73123  3.46354  2.40513  3.72494  3.29354  2.67741  2.69355  4.24690  2.90347  2.73739  3.18146  2.89801  2.37887  2.77519  2.98518  4.58477  3.61503
          0.00372  5.99174  6.71409  0.61958  0.77255  0.48576  0.95510
      5   2.33337  3.16898  3.99968  3.41452  5.07655  4.39538  4.54576  4.48476  1.45950  3.47628  4.87391  3.91885  4.77765  3.22202  1.13586  3.61545  3.56005  3.10563  6.26695  4.95488      5 r - - -
          2.68618  4.42225  2.77519  2.73123  3.46354  2.40513  3.72494  3.29354  2.67741  2.69355  4.24690  2.90347  2.73739  3.18146  2.89801  2.37887  2.77519  2.98518  4.58477  3.61503
          0.00372  5.99174  6.71409  0.61958  0.77255  0.48576  0.95510
      6   2.65439  2.92586  5.47328  4.85862  1.47146  2.53998  5.02071  3.10569  4.64565  2.94339  4.01468  4.84687  5.05145  4.77870  4.65728  2.91040  2.25724  1.67444  4.42173  3.40460      6 f - - -
          2.68618  4.42225  2.77519  2.73123  3.46354  2.40513  3.72494  3.29354  2.67741  2.69355  4.24690  2.90347  2.73739  3.18146  2.89801  2.37887  2.77519  2.98518  4.58477  3.61503
          0.00372  5.99174  6.71409  0.61958  0.77255  0.48576  0.95510
      7   2.88457  3.24763  3.82217  2.27994  2.84464  4.25709  1.11060  4.29752  3.25822  3.38192  4.70823  3.12613  4.64708  2.88136  3.72325  2.49111  3.65920  3.97161  6.13870  3.85949      7 h - - -
          2.68618  4.42225  2.77519  2.73123  3.46354  2.40513  3.72494  3.29354  2.67741  2.69355  4.24690  2.90347  2.73739  3.18146  2.89801  2.37887  2.77519  2.98518  4.58477  3.61503
          0.00372  5.99174  6.71409  0.61958  0.77255  0.48576  0.95510
      8   3.14000  5.82418  5.14262  5.13374  6.58410  4.53114  6.26195  6.09421  3.76123  5.72957  6.49926  5.10171  0.19926  5.57431  5.42322  3.09537  4.44564  5.20272  7.83675  6.73417      8 P - - -
          2.68618  4.42225  2.77519  2.73123  3.46354  2.40513  3.72494  3.29354  2.67741  2.69355  4.24690  2.90347  2.73739  3.18146  2.89801  2.37887  2.77519  2.98518  4.58477  3.61503
          0.00372  5.99174  6.71409  0.61958  0.77255  0.48576  0.95510
      9   2.83014  5.69074  3.35152  3.22735  4.94823  3.60439  3.13776  2.91379  2.28321  2.47768  4.17328  3.22983  4.63102  3.25147  1.73949  3.06199  2.63419  2.24653  6.17972  3.22805      9 r - - -
          2.68618  4.42225  2.77519  2.73123  3.46354  2.40513  3.72494  3.29354  2.67741  2.69355  4.24690  2.90347  2.73739  3.18146  2.89801  2.37887  2.77519  2.98518  4.58477  3.61503
          0.00372  5.99174  6.71409  0.61958  0.77255  0.48576  0.95510
     10   3.24626  5.92455  1.20457  2.86814  5.27096  3.59752  2.81399  4.75770  2.25585  4.23021  4.27728  2.50664  4.57727  2.84438  2.10441  3.37270  3.24251  4.31593  6.35620  4.94466     10 d - - -
          2.68618  4.42225  2.77519  2.73123  3.46354  2.40513  3.72494  3.29354  2.67741  2.69355  4.24690  2.90347  2.73739  3.18146  2.89801  2.37887  2.77519  2.98518  4.58477  3.61503
          0.00372  5.99174  6.71409  0.61958  0.77255  0.48576  0.95510
     11   3.41989  4.61083  3.50366  3.03310  3.11497  3.78410  3.57426  4.44886  3.19523  3.77078  4.79774  3.15520  0.92566  3.26254  2.65603  2.92596  3.65114  3.85845  6.21564  2.99730     11 p - - -
          2.68618  4.42225  2.77519  2.73123  3.46354  2.40513  3.72494  3.29354  2.67741  2.69355  4.24690  2.90347  2.73739  3.18146  2.89801  2.37887  2.77519  2.98518  4.58477  3.61503
          0.00372  5.99174  6.71409  0.61958  0.77255  0.48576  0.95510
     12   2.74815  4.24347  2.95199  2.45438  4.08314  3.19871  2.45838  4.73884  3.10601  3.47550  4.95377  2.41946  4.57635  2.62587  2.20944  1.70933  3.41970  3.90773  3.63815  4.93739     12 s - - -
          2.68618  4.42225  2.77519  2.73123  3.46354  2.40513  3.72494  3.29354  2.67741  2.69355  4.24690  2.90347  2.73739  3.18146  2.89801  2.37887  2.77519  2.98518  4.58477  3.61503
          0.00372  5.99174  6.71409  0.61958  0.77255  0.48576  0.95510
     13   4.63254  5.89720  6.62115  6.01547  3.02456  5.92463  6.21824  2.10233  5.83925  0.57568  3.37580  6.10320  6.06939  5.76007  5.77443  5.27955  4.84189  1.88138  3.57518  5.35388     13 L - - -
          2.68618  4.42225  2.77519  2.73123  3.46354  2.40513  3.72494  3.29354  2.67741  2.69355  4.24690  2.90347  2.73739  3.18146  2.89801  2.37887  2.77519  2.98518  4.58477  3.61503
          0.00372  5.99174  6.71409  0.61958  0.77255  0.48576  0.95510
     14   4.36596  5.65835  6.36241  5.76343  2.60235  5.64232  5.97606  1.88107  5.58086  0.76609  3.75512  5.81540  2.48785  5.59113  5.55317  4.98557  4.58733  1.99467  6.24670  5.17541     14 l - - -
          2.68618  4.42225  2.77519  2.73123  3.46354  2.40513  3.72494  3.29354  2.67741  2.69355  4.24690  2.90347  2.73739  3.18146  2.89801  2.37887  2.77519  2.98518  4.58477  3.61503
          0.00372  5.99174  6.71409  0.61958  0.77255  0.48576  0.95510
     15   1.83953  4.92460  5.48262  4.87025  2.27299  4.71704  5.05041  2.18249  4.66269  1.32299  4.02991  4.86986  5.07869  2.54587  4.68149  4.02788  2.66929  2.38409  5.54945  4.37423     15 l - - -
          2.68618  4.42225  2.77519  2.73123  3.46354  2.40513  3.72494  3.29354  2.67741  2.69355  4.24690  2.90347  2.73739  3.18146  2.89801  2.37887  2.77519  2.98518  4.58477  3.61503
          0.00372  5.99174  6.71409  0.61958  0.77255  0.48576  0.95510
     16   3.76532  5.68674  6.05084  6.07204  6.64350  2.26406  6.69846  6.17806  6.09734  5.86356  6.57687  5.38608  5.36207  6.13747  6.06876  0.36680  1.96563  5.16088  7.97193  6.98385     16 S - - -
          2.68618  4.42225  2.77519  2.73123  3.46354  2.40513  3.72494  3.29354  2.67741  2.69355  4.24690  2.90347  2.73739  3.18146  2.89801  2.37887  2.77519  2.98518  4.58477  3.61503
          0.00372  5.99174  6.71409  0.61958  0.77255  0.48576  0.95510
     17   0.90341  3.85903  5.06749  2.51573  3.69177  2.72991  4.95490  2.43064  4.34746  3.17771  4.10177  4.65246  5.00656  4.55482  4.50261  3.92594  3.26209  2.13174  5.60332  4.41458     17 a - - -
          2.68618  4.42225  2.77519  2.73123  3.46354  2.40513  3.72494  3.29354  2.67741  2.69355  4.24690  2.90347  2.73739  3.18146  2.89801  2.37887  2.77519  2.98518  4.58477  3.61503
          0.00372  5.99174  6.71409  0.61958  0.77255  0.48576  0.95510
     18   3.21536  5.69434  6.02173  6.07626  6.67145  1.90743  6.72312  6.21340  6.15493  5.89895  6.60920  5.39179  5.36890  6.16982  6.11054  0.27488  4.37639  5.17903  7.99894  7.01753     18 S - - -
          2.68618  4.42225  2.77519  2.73123  3.46354  2.40513  3.72494  3.29354  2.67741  2.69355  4.24690  2.90347  2.73739  3.18146  2.89801  2.37887  2.77519  2.98518  4.58477  3.61503
          0.00372  5.99174  6.71409  0.61958  0.77255  0.48576  0.95510
     19   3.05380  3.97002  2.62130  2.87419  5.26747  3.16690  4.36827  4.75422  1.07170  4.22702  4.96166  3.16203  2.61564  2.61865  2.76667  3.03868  2.98061  4.31252  6.35327  4.94166     19 k - - -
          2.68618  4.42225  2.77519  2.73123  3.46354  2.40513  3.72494  3.29354  2.67741  2.69355  4.24690  2.90347  2.73739  3.18146  2.89801  2.37887  2.77519  2.98518  4.58477  3.61503
          0.00372  5.99174  6.71409  0.61958  0.77255  0.48576  0.95510
     20   5.36796  7.49796  0.16663  4.41361  7.29798  5.29059  6.23777  7.17388  5.60509  6.53125  7.58507  4.99508  2.31704  5.50998  6.27839  5.26159  5.77499  6.60225  8.16603  7.02770     20 D - - -
          2.68618  4.42225  2.77519  2.73123  3.46354  2.40513  3.72494  3.29354  2.67741  2.69355  4.24690  2.90347  2.73739  3.18146  2.89801  2.37887  2.77519  2.98518  4.58477  3.61503
          0.00372  5.99174  6.71409  0.61958  0.77255  0.48576  0.95510
     21   3.41034  5.88202  3.28298  1.13688  3.75893  4.19022  2.03819  4.68582  2.62345  2.39827  4.92693  3.44400  4.58331  3.31379  3.05462  3.38026  2.94333  3.56309  6.32439  4.22111     21 e - - -
          2.68618  4.42225  2.77519  2.73123  3.46354  2.40513  3.72494  3.29354  2.67741  2.69355  4.24690  2.90347  2.73739  3.18146  2.89801  2.37887  2.77519  2.98518  4.58477  3.61503
          0.00372  5.99174  6.71409  0.61958  0.77255  0.48576  0.95510
     22   2.35277  5.66727  6.08569  5.98090  6.54366  4.46396  6.59727  6.05724  5.90789  5.74070  6.46512  5.35193  2.33446  6.00567  5.94237  0.60587  1.54800  5.10089  7.87422  6.85776     22 S - - -
          2.68618  4.42225  2.77519  2.73123  3.46354  2.40513  3.72494  3.29354  2.67741  2.69355  4.24690  2.90347  2.73739  3.18146  2.89801  2.37887  2.77519  2.98518  4.58477  3.61503
          0.00372  5.99174  6.71409  0.61958  0.77255  0.48576  0.95510
     23   1.88756  2.34860  6.35325  5.82624  4.84621  5.71103  6.24756  1.37227  5.69835  1.80621  4.68898  5.88352  5.99909  5.89212  5.77586  5.08546  4.51590  1.30515  6.66348  5.46018     23 v - - -
          2.68618  4.42225  2.77519  2.73123  3.46354  2.40513  3.72494  3.29354  2.67741  2.69355  4.24690  2.90347  2.73739  3.18146  2.89801  2.37887  2.77519  2.98518  4.58477  3.61503
          0.00372  5.99174  6.71409  0.61958  0.77255  0.48576  0.95510
     24   4.59451  6.58335  4.93229  4.60617  6.70304  2.34801  5.45991  6.09829  3.69449  5.44736  6.34562  2.71245  5.64539  4.62269  0.30876  4.65134  4.93109  5.59303  7.34582  6.27935     24 R - - -
          2.68618  4.42225  2.77519  2.73123  3.46354  2.40513  3.72494  3.29354  2.67741  2.69355  4.24690  2.90347  2.73739  3.18146  2.89801  2.37887  2.77519  2.98518  4.58477  3.61503
          0.00372  5.99174  6.71409  0.61958  0.77255  0.48576  0.95510
     25   2.34203  5.20367  5.83183  5.22074  3.66437  5.05469  5.38835  1.94123  5.01378  0.76106  2.82625  5.22149  5.37798  4.09974  5.01000  4.37484  4.08346  2.28438  5.81378  4.67125     25 l - - -
          2.68618  4.42225  2.77519  2.73123  3.46354  2.40513  3.72494  3.29354  2.67741  2.69355  4.24690  2.90347  2.73739  3.18146  2.89801  2.37887  2.77519  2.98518  4.58477  3.61503
          0.00372  5.99174  6.71409  0.61958  0.77255  0.48576  0.95510
     26   5.98202  6.89426  6.83180  6.78968  3.48345  6.43651  5.10176  5.39870  6.44104  4.45129  2.76310  6.00547  6.69093  6.15719  6.24119  5.88160  6.18209  5.44385  0.22112  2.87493     26 W - - -
          2.68618  4.42225  2.77519  2.73123  3.46354  2.40513  3.72494  3.29354  2.67741  2.69355  4.24690  2.90347  2.73739  3.18146  2.89801  2.37887  2.77519  2.98518  4.58477  3.61503
          0.00372  5.99174  6.71409  0.61958  0.77255  0.48576  0.95510
     27   2.34202  5.92762  2.62998  3.15560  5.25648  4.22422  3.44266  4.72976  3.18666  4.22972  2.99885  0.88798  4.63071  3.54015  3.42533  2.40074  3.70051  4.31172  6.37873  4.97746     27 n - - -
          2.68618  4.42225  2.77519  2.73123  3.46354  2.40513  3.72494  3.29354  2.67741  2.69355  4.24690  2.90347  2.73739  3.18146  2.89801  2.37887  2.77519  2.98518  4.58477  3.61503
          0.00372  5.99174  6.71409  0.61958  0.77255  0.48576  0.95510
     28   2.58546  4.92246  5.52219  4.90886  4.02097  3.61332  5.06632  1.51398  4.69488  1.28609  2.74724  4.89209  5.09011  4.82665  4.70323  3.75401  2.90252  1.83426  5.55759  4.38127     28 l - - -
          2.68618  4.42225  2.77519  2.73123  3.46354  2.40513  3.72494  3.29354  2.67741  2.69355  4.24690  2.90347  2.73739  3.18146  2.89801  2.37887  2.77519  2.98518  4.58477  3.61503
          0.00372  5.99174  6.71409  0.61958  0.77255  0.48576  0.95510
     29   2.92012  4.86041  2.34722  2.54078  5.25809  3.74005  3.44557  4.74287  1.88811  2.84400  2.86160  3.12329  4.57586  2.51025  2.03464  3.37109  2.90213  3.41407  6.34839  3.28607     29 k - - -
          2.68618  4.42225  2.77519  2.73123  3.46354  2.40513  3.72494  3.29354  2.67741  2.69355  4.24690  2.90347  2.73739  3.18146  2.89801  2.37887  2.77519  2.98518  4.58477  3.61503
          0.00372  5.99174  6.71409  0.61958  0.77255  0.48576  0.95510
     30   2.97199  3.50221  3.43607  3.20429  4.99613  3.56736  2.98469  4.43209  3.20134  2.86025  2.98634  3.31939  3.77836  2.38399  3.43649  2.30605  1.28153  4.07596  6.20734  3.89401     30 t - - -
          2.68618  4.42225  2.77519  2.73123  3.46354  2.40513  3.72494  3.29354  2.67741  2.69355  4.24690  2.90347  2.73739  3.18146  2.89801  2.37887  2.77519  2.98518  4.58477  3.61503
          0.00372  5.99174  6.71409  0.61958  0.77255  0.48576  0.95510
     31   3.20651  3.90322  2.59057  3.01133  4.00292  1.56822  2.43185  2.95008  3.15605  3.53650  3.23686  2.63338  3.79425  2.63486  2.59399  3.40106  3.42099  3.86295  6.26948  4.88796     31 g - - -
          2.68618  4.42225  2.77519  2.73123  3.46354  2.40513  3.72494  3.29354  2.67741  2.69355  4.24690  2.90347  2.73739  3.18146  2.89801  2.37887  2.77519  2.98518  4.58477  3.61503
          0.00372  5.99174  6.71409  0.61958  0.77255  0.48576  0.95510
     32   3.01738  3.50918  3.52873  2.72435  4.99334  4.23049  3.39756  3.30193  2.90316  3.19616  2.88072  2.92511  2.44772  2.52112  2.85181  3.05071  2.68288  1.72074  6.20575  4.84615     32 v - - -
          2.68618  4.42225  2.77519  2.73123  3.46354  2.40513  3.72494  3.29354  2.67741  2.69355  4.24690  2.90347  2.73739  3.18146  2.89801  2.37887  2.77519  2.98518  4.58477  3.61503
          0.00372  5.99174  6.71409  0.61958  0.77255  0.48576  0.95510
     33   2.93287  1.12905  2.55680  4.07092  4.18667  4.53542  4.81425  3.13071  3.99458  2.60558  2.50622  3.50565  4.34231  3.30810  4.27089  3.80107  2.37478  2.93257  5.66999  4.46092     33 c - - -
          2.68618  4.42225  2.77519  2.73123  3.46354  2.40513  3.72494  3.29354  2.67741  2.69355  4.24690  2.90347  2.73739  3.18146  2.89801  2.37887  2.77519  2.98518  4.58477  3.61503
          0.00372  5.99174  6.71409  0.61958  0.77255  0.48576  0.95510
     34   3.58475  4.23462  5.56253  4.95048  3.32224  4.76805  5.10883  1.52046  4.73713  1.97815  3.45226  4.93343  5.12734  4.86805  2.53122  4.08223  2.67484  1.21421  5.59564  4.41992     34 v - - -
          2.68618  4.42225  2.77519  2.73123  3.46354  2.40513  3.72494  3.29354  2.67741  2.69355  4.24690  2.90347  2.73739  3.18146  2.89801  2.37887  2.77519  2.98518  4.58477  3.61503
          0.00372  5.99174  6.71409  0.61958  0.77255  0.48576  0.95510
     35   0.82399  2.97710  5.61442  5.00208  2.79554  4.82317  5.16165  3.12271  4.78981  2.07182  2.62025  4.98876  5.17580  4.91262  4.79494  4.13822  3.87142  2.36284  5.63612  4.46772     35 a - - -
          2.68618  4.42225  2.77519  2.73123  3.46354  2.40513  3.72494  3.29354  2.67741  2.69355  4.24690  2.90347  2.73739  3.18146  2.89801  2.37887  2.77519  2.98518  4.58477  3.61503
          0.00372  5.99174  6.71409  0.61958  0.77255  0.48576  0.95510
     36   3.60467  3.76723  5.58559  4.97569  4.07880  4.79447  5.13955  1.00349  4.15158  1.94633  2.63528  4.21947  5.15309  4.89762  4.77350  4.10983  3.21838  1.59447  5.62686  4.44952     36 i - - -
          2.68618  4.42225  2.77519  2.73123  3.46354  2.40513  3.72494  3.29354  2.67741  2.69355  4.24690  2.90347  2.73739  3.18146  2.89801  2.37887  2.77519  2.98518  4.58477  3.61503
          0.00372  5.99174  6.71409  0.61958  0.77255  0.48576  0.95510
     37   4.35005  5.65700  6.29798  5.69791  0.67939  5.57380  2.48529  2.90840  5.50375  1.72344  2.66221  5.72580  5.80760  5.50099  5.46747  4.90942  4.56750  3.34297  6.06359  4.89066     37 F - - -
          2.68618  4.42225  2.77519  2.73123  3.46354  2.40513  3.72494  3.29354  2.67741  2.69355  4.24690  2.90347  2.73739  3.18146  2.89801  2.37887  2.77519  2.98518  4.58477  3.61503
          0.09068  5.99174  2.47466  0.61958  0.77255  0.48576  0.95510
     38   1.31397  3.74506  4.30936  3.78517  5.20503  1.27689  2.41104  4.62650  3.77242  4.25266  5.06481  4.18994  4.84922  3.61336  4.19872  2.21877  3.02362  4.21809  6.49860  5.20834     38 g - - -
          2.68618  4.42225  2.77519  2.73123  3.46354  2.40513  3.72494  3.29354  2.67741  2.69355  4.24690  2.90347  2.73739  3.18146  2.89801  2.37887  2.77519  2.98518  4.58477  3.61503
          0.02450  5.90512  3.84100  0.61958  0.77255  0.75813  0.63213
     39   3.07999  5.86225  4.83200  4.88052  6.58105  0.18292  6.19931  6.14999  5.31366  5.77003  6.55814  4.98452  5.36214  3.29452  5.54720  4.07761  4.47208  5.24757  7.83016  6.69404     39 G - - -
          2.68618  4.42225  2.77519  2.73123  3.46354  2.40513  3.72494  3.29354  2.67741  2.69355  4.24690  2.90347  2.73739  3.18146  2.89801  2.37887  2.77519  2.98518  4.58477  3.61503
          0.00273  5.90500        *  0.61958  0.77255  0.00000        *
//
