# Supplementary material for: Uncoupled evolution of the Polycomb system and deep origin of non-canonical PRC1
Source: Commun Biol. 2023 Nov 10;6:1144. doi: 10.1038/s42003-023-05501-x (PMC10638273; doi:10.1038/s42003-023-05501-x)
Supplement: Supplementary file 5 — Supplementary Data 2 [file 42003_2023_5501_MOESM5_ESM.zip › Supplementary Data 2/EED_hmmprofiles/EED_WD4.aln]

>HOMSAP019638/240-302
LSADYDLLGEKIMSCGMDHSLKLWRINSK-RMMNAIKESYD----YN--------------PNKTNRPFISQ
KIHFPDFSTR
>NEUCRA000864/227-273
LSIAFHDTGRYLLSAGHDQTINLWTIPPCP-----------------------------------SEPVHPL
VIHYPHFSTK
>ACAPLA015743/238-300
LSADFDIDGTKMVSCGMDHSLKMWHLMTS-MVQEAISSSYE----YS--------------ASKTDRPFKTL
FVNTPDFSTR
>BRABEL034361/231-293
LSADFNAEGTRIVSCGMDHSLKIWNLNKE-EIHKAIQNSYM----YN--------------ASKNDRPFKTI
KIHYPEFSTR
>DANRER011163/242-304
LSADFDLLGEKIMSCGMDHSLKLWRLDSE-RLQRAIRGSYE----YN--------------PSKTNRPFVSQ
KIHFPDFSTR
>BOMMOR013102/209-271
LSADFDLKGERIMSCGMDHSLKLWRLDKP-SMNEAIKQSYN----FN--------------PHRALRPFNSL
KEHFPDFSTR
>DAPMAG012763/225-287
LSADFDLEGRRVISCGMDHSLKLWRLDTD-AIEKAIGDSYT----FA--------------PSKSSRPFATV
QENFPNFSTR
>IXOSCA031253/236-298
LSADFDLLGQKIMSCGMDHSLKLWKLDTA-AFAQAIRDSHH----YC--------------PSKAHRPFATV
RQHYPDFTTR
>CRAGIG055869/231-293
LSADFNITGNLITTCGMDHSLKIWKTDTE-TIQAAMKDSYT----YN--------------PANSNRPFPTV
AQHFPDFSTR
>DROMEL010275/220-282
LSIDFNMRGDRIVSSGMDHSLKLWCLNTP-EFHHKIELSNT----FS--------------QEKSTLPFPTV
TKHFPDFSTR
>DROMEL020870/239-301
LSVDFDLRGDRIMSSGMDHSLKLWRLDKP-DIKEAIELSSG----FS--------------PNKNTGPFPTI
KEHFPDFSTR
>CIOINT015780/220-282
LSCDFNIFGTKIISCGMDHSLKIWNFDGE-DLKSALKASEV----YK--------------PNTNDKPFPTL
HFHNPYFSTR
>LEUCOM058389/190-252
LSGDFDLTGSWIMSCGMDHALKLWSMNDD-KVVTTVQASKT----FQ--------------AQSTNRSFNTL
SVHFPVFTTR
>MNELEI014702/262-321
LSCDFDLNASYVLSCGMDHSVKMWSLESD-DVKDIIESSYT----YSG-----------------EKPFPVL
NKHFPVFSTR
>DIAGRA034757/224-285
LSADFNLESTKIISCGMDHSLKIWDVSKP-EIIEAIKLSYE----FD---------------KKNKKPFKIY
VEHFPIFSTC
>ARATHA029553/178-235
LSVDFHPSDYRFASCGMDTTIKIWSMKE---FWTYVEKSFT----WTDD----------------PSKFPTK
FVQFPVFTA-
>CYCPAN013770/179-236
LSVDFHPSDYRIASCGMDNTVKIWSMKE---FWTYVEKSFA----WTDL----------------PSKFPTK
YVQFPVFIA-
>CYCPAN015290/179-236
LSVDFHPSDYRIASCGMDNTVKIWSMKE---FWTYVEKSFT----WTDL----------------PSKFPTK
YVQFPVFIA-
>SORBIC040581/250-307
LSVDFHPSDERFASCGMDNTVKIWSMKE---FWLYVDKSYS----WTDL----------------PSKFPTK
YVQFPVLIA-
>MARPOL007901/180-237
LSVDFHPSDNQIASCGMDNTIKIWNIKD---FWVYVEKSFS----WTDS----------------PSTFPTK
YVQFPVFNA-
>SORBIC042515/229-286
LSVDFHPTDGLFASCGMDNTVKIWSMKE---FWVYVEKSYS----WTDN----------------PSKFPTR
HIQFPVLSA-
>CHABRA017191/166-224
LSVDFHPSDKKILSCGMDSSIKIWSLKD---FWRYVEMSFT----WDGL----------------RTDFPTK
YVQFPLLSAF
>HALSEO013654/187-248
LAADFHPLGQCFASSGMDNTVKIWALDTP-EITHAIDESYK----FK---------------RNSMYPFHSL
CCQFPAFSTT
>SALKVE009673/211-270
LSADFNIDGTRVISCGMDHSLLIWAIDSE-LVTQALQDSKD---------------------PNPSAPFKTR
FVHFPVFSTS
>PHYINF007639/195-255
LSLDIHLKGSCFVSSGMDNTVKIWDLEDE-VVQTAIKKSYT--------------------PRPKDRPFDTK
FIQFPAFCTS
>BAFFRI008180/173-227
LSLDMHLDGEQFVSGGMDNAVKVWSLEA---CASAIEEASK--------------------PSRSDGPTPTG
ADDNP----S
>GEMCRY046656/238-312
LSIDFHLDGLRFVSGGMDNAIKVWSLDQ---CAAAIQKADV----LSEALTDIEDDQLPPIGAQAMGKFRSA
IVQTPIYTTC
>MASSPE007696/236-312
LSMDIHLLGNCFASCGMDNSIKIWALDTX-XXXXXXXXXXX----XXXXXXXXXLGNCFASCEPFIKPFKTL
FIQFPVFSTT
>MATSPE005985/243-302
LSADFHLSGYKIVSAGMDHAIKFWDISP---LQDLLRASYT----TE---------------EDEDRPFPTK
LVQHPVFTTT
>RHIIRR000559/164-231
LSIDVHLTGDFLVSSGMDNAVKIWTLCTP-IIKNTIESSYN----SR---------KKKNCCSSHGTTPFPV
IVHYPIFSTA
>RHIIRR013860/164-230
---DVHLTGDFLASSGMDCAVKIWTLCTP-VIKHAIGSSIN----SN-------QREQQSCCSPHVAPSRAV
TVHYPIFSTT
>RHIIRR011232/162-236
LSIDMHLSGDFFASSGMDHTIKIWSLCTP-IMKNAINSSPS----TTNSRLSSA--RASSCCSSNSALLKAV
TVHYPIFSTA
>RHIIRR020017/163-230
LSIDVHLSGDFFASSGMDRTVKIWSLCTP-VMKNAINSSIS----RP---------RASSCCSSNETPLKVV
TVHYPIFSTA
>PRACOL006402/186-244
LSCDLHPSGLRLASCGMDNTVCVWELERH---AQLFEEAAV----WEGP----------------PGRFETR
FVTYADFSTH
>PLABRA004823/177-246
LSADFSLDGQRIVSGGMDHSVKIWAVDEV--LQGLIELSGTDA--YKHSDLDD--------CNLARAPFPTK
LFQFPIFSTD
>KLENIT011054/168-227
LSVDFHQTGPIIVSCGMDKTVRIWQFPEH--LLPRVHEAQD----WHLS----------------PSKFKTI
NVKYTVSKER
>GRACHO008827/178-246
VHVDFSQDGSRFASCGIDNSVRIWDFYDNEDVVKGIKESHKVADLYID-------------ETGTRRKTKVP
ICQFPFFVTR
>RHOMAR009496/191-241
LSLSLNQRGDQLASCGMDHTVKIWAVDYKL-------KSPV------------------------APAFRPV
IRQIPMFSTH
>CYAMER002946/175-255
LFCDWHRSGEKFVSCGMDGTVRVWNIDAK-VLQSFEMRAGEGARHYETERTSSPALRHFNRPETSRIPYTTA
FVQFPDQVFR
>NEPPYR015811/173-221
------QRGHRLPPAGREQDPELRDGQQR---EDLVPEAPG------------------------RDQARAR
VAAGPAALQR
>MICSPE009209/193-251
LTLHFKMNGIVFASGAMDNVIKVWSIAG---YEDVVQKAET----WTDG----------------VAAFPTA
RIQTPCFSSF
>CHLREI017260/214-288
LSLDFHPDGHRFLSSGMDNAVKIWSLGP---IERLIDESDG----AVDGCVGGGVGATPAAAAGPRRAFPTR
VVQQPLFSTL
>NUCSPE108721/200-262
LSVDWHHSGLRFVSGAMDNKAMVWSLTPQ-KVQDALALSAS----YS--------------VHVSRRSFKSE
VVHQPEFTNS
>PARATL007140/200-262
LSVDWHHSGLRFVSGAMDNKAMVWSLTPQ-KVQDALALSAS----YS--------------VHVSRRSFKSE
VVHQPEFTNS
>MICMAR105721/220-274
LSLDFHLSGRFFASSSMDYSVKVWSFDEG---ERARNEAHE------------------------PKRFRPT
IIQHPIFTSD
>CAULEN004192/264-324
LSVDGHLDGEQFLTSGMDNFVRIWTIKN---YQDLVEKSEG----WD--------------SSKERRNFPTV
HLQYPVFSTK
>CHLVAR003409/192-251
LTLSWKAGASLLLSAGMDNHTKIWSLAQ---HQHTLDASDE----WR--------------PGGP-RSFPTG
RVTMPIFSTE
>GEFOKE016042/159-201
ITVSWHSSGERFASGGLDNSIRLWRLPE---------------------------------------AGEAR
IQSLPVFATT
>LEPVOR039755/213-266
LSADWDFEG-RVISSGMDHGILIWDLDQQ--TKDFID-------------------------GNTDEIKRTS
IVQFPIFSTS
>TELSPE028168/174-233
LTIDLNADGTRLASAGMDNTVRVWDVDLE-ELKQIAESGHAALK---------------------GSYFKPK
VIQAPAFVTD
>SCHMAN008804/231-293
LHGDLSLTGDLLLSAGMDHCVKIWRLNTP-ELANAVIDSFN----YR--------------SRSNPKPFPVL
VQHFPEFSSR
>VERVER008996/158-219
LTADIDASGERLVTGGVDNTLKIWSLNSA-PIQQAIQDARV----YD--------------AGSS-VPFKSV
MSHFPRYSSN
>BIGNAT005515/245-313
----------VKVSSSMDHTVKIWSMSC---LRDRLQTCHQEEELDNDDDDEKGGKRKRRRRRKRRRRIPAK
IVQFPLFSTR
>PHATRI007581/180-239
ISVAWHPLGHYLASSGMDTTVKLWDVREPTTTSQAIAVSHRQA----------------------RRAFEPA
RQQFPIFSTN
>RIGRAM013986/197-260
LSVDFDQLGTLIASSGMDHSVKVGAARRGGAVDRGDAEARG----AD--------------VGRTAAGGAAV
VERGQGVSSA
>RIGRAM013987/197-257
LSVDFDQLGTLIASSGMDHSVKVWRITEA--MQRSIEETR-----RR--------------VARTSAELRPV
VQQFPIFSTQ
>GALSUL003905/157-225
LYVDFDVLGERMVTCGKDKGVKIWELKH---CEYEIEASHRCADMYSIEDD----------SLKRKRLFRPR
FVQFPLFSTF
>GEPOCE007885/229-305
LSVDVSPDGTALASSGVDGTVKLWSVDQP-AVSAAVARADA----AEDGEDREEKGAMPRERESSERNLAPA
IEQFPQASIG
>GEPOCE017830/229-309
LSVDVSPDGTALASSGVDGTVKLWSVDQP-AVSAAVARADALAERAEDGEDREEKGAMPRERESSERNLAPA
IEQFPQASIG
>PRYPAR043563/208-272
LSLDVRLDGAVFASSGVDGCIKVWDLQSA-ALRRRIEAATPPMGK----------------PAPSAEPPLPL
VVHFPLLSEA
>THETRA007528/264-324
LTLDIHPDGTEMATGSMDRSVRVWQLNTV-RLLRAMEASYK--------------------AEDPSRPWKAV
FVSHPAFWSF
>SPIPUN003430/255-321
LSLAWHHTGKKLLVGEKDGTVRLWNTDTR-SIRSAIAYSYQGQPSYR--------------SSSSKQPASLA
FEKIPIMSSP
>PLAMIC001057/255-319
LTIDMNADCTRLCSGSLDSTIKVWSLADH-GVAEAISNSCREADE----------------AHSSPRAIRTL
LAQFVLCTIR
>CRYNEO006748/175-225
VSCAFHPTKRAIATCGMDYTAKIWPLPP-----------------FP--------------PSPVPLGYRPI
IMYFPLFSTS
>NAEFOW004964/221-263
CCLSFHESGNYFVSGGMDNTCRVYHVQDRV---------------WK------------------YRTFKT-
-----EFTTQ
>STRRAT006368/221-297
SDCDFSLCGNYIATVGKDYKALLWGINNDESVSMKFPNFSKDSVLYQFKLPE--CKEE---SVTSGSVSRTT
FRRFPIAVNQ
>STRRAT011197/231-312
ISLDFSLCGNYIVTCGSDYKVMLWGLKDKNINSQSISTSSKKSNNFEIVFKKLKGKEMILDDEKKNKLTEQI
FKRFPLCQNR
>RAMVAR008060/178-231
ISLDVDLFGAYIVSGSFDSTIKIWNLFQPEALLDKVRTSDP----------------------------KPV
TVPSACFSVS
>DIPROT000450/177-234
LSVDWHMSGTKLVSGSHDRHVKIWKLAPE-MIQEFTKGKDD--------------------PFTRTRPF---
FHGVVEFTTN
