# Supplementary material for: Uncoupled evolution of the Polycomb system and deep origin of non-canonical PRC1
Source: Commun Biol. 2023 Nov 10;6:1144. doi: 10.1038/s42003-023-05501-x (PMC10638273; doi:10.1038/s42003-023-05501-x)
Supplement: Supplementary file 5 — Supplementary Data 2 [file 42003_2023_5501_MOESM5_ESM.zip › Supplementary Data 2/EED_hmmprofiles/EED_WD4.hmm]

HMMER3/f [3.3.2 | Nov 2020]
NAME  EED_WD4
LENG  63
ALPH  amino
RF    no
MM    no
CONS  yes
CS    no
MAP   yes
DATE  Mon Jun 20 12:50:12 2022
NSEQ  69
EFFN  8.031189
CKSUM 1134283634
STATS LOCAL MSV       -8.5075  0.71887
STATS LOCAL VITERBI   -9.0139  0.71887
STATS LOCAL FORWARD   -3.9043  0.71887
HMM          A        C        D        E        F        G        H        I        K        L        M        N        P        Q        R        S        T        V        W        Y   
            m->m     m->i     m->d     i->m     i->i     d->m     d->d
  COMPO   2.59071  4.05253  2.73563  2.90003  3.07080  2.91166  3.54250  2.95114  2.76404  2.60204  3.69337  3.28637  3.10219  3.16486  2.93507  2.34509  2.77454  2.71180  3.97540  3.78754
          2.68618  4.42225  2.77519  2.73123  3.46354  2.40513  3.72494  3.29354  2.67741  2.69355  4.24690  2.90347  2.73739  3.18146  2.89801  2.37887  2.77519  2.98518  4.58477  3.61503
          0.08285  5.76499  2.57209  0.61958  0.77255  0.00000        *
      1   3.79206  3.62244  5.78848  5.20368  4.11367  5.03632  5.44030  2.27433  5.01675  0.48620  4.01594  5.22006  5.35930  5.12629  5.03277  3.38612  4.03252  2.44771  5.85464  4.70880      1 L - - -
          2.68618  4.42225  2.77519  2.73123  3.46354  2.40513  3.72494  3.29354  2.67741  2.69355  4.24690  2.90347  2.73739  3.18146  2.89801  2.37887  2.77519  2.98518  4.58477  3.61503
          0.00505  5.68718  6.40953  0.61958  0.77255  0.85979  0.55035
      2   3.08126  3.79715  3.25246  3.29261  3.72715  4.14776  3.44933  3.79104  3.27420  3.45901  4.31635  3.76969  4.54045  3.60637  3.69821  0.83783  2.24153  3.52363  5.77114  3.82713      2 s - - -
          2.68618  4.42225  2.77519  2.73123  3.46354  2.40513  3.72494  3.29354  2.67741  2.69355  4.24690  2.90347  2.73739  3.18146  2.89801  2.37887  2.77519  2.98518  4.58477  3.61503
          0.00505  5.68718  6.40953  0.61958  0.77255  0.85979  0.55035
      3   1.91547  2.52869  5.38226  4.77472  3.88477  3.63328  4.94940  2.09540  4.56662  1.57637  3.57202  4.76409  4.95840  4.70237  4.58007  3.91658  3.64153  1.43486  5.43803  4.26035      3 v - - -
          2.68618  4.42225  2.77519  2.73123  3.46354  2.40513  3.72494  3.29354  2.67741  2.69355  4.24690  2.90347  2.73739  3.18146  2.89801  2.37887  2.77519  2.98518  4.58477  3.61503
          0.00505  5.68718  6.40953  0.61958  0.77255  0.75921  0.63118
      4   2.47883  6.59130  0.40878  3.35009  6.20343  4.36860  3.74368  5.77944  4.22164  5.25919  6.12276  3.92387  5.06186  4.28014  4.86937  2.47577  4.48345  5.24691  7.40391  5.86110      4 D - - -
          2.68618  4.42225  2.77519  2.73123  3.46354  2.40513  3.72494  3.29354  2.67741  2.69355  4.24690  2.90347  2.73739  3.18146  2.89801  2.37887  2.77519  2.98518  4.58477  3.61503
          0.00499  5.69873  6.42108  0.61958  0.77255  0.81397  0.58536
      5   3.36284  4.73340  5.33224  4.71852  1.03084  3.92834  4.85393  2.55895  4.50215  2.36940  3.01110  4.69657  4.89327  4.62633  4.50554  3.84645  3.59458  2.20297  2.23132  3.76243      5 f - - -
          2.68618  4.42225  2.77519  2.73123  3.46354  2.40513  3.72494  3.29354  2.67741  2.69355  4.24690  2.90347  2.73739  3.18146  2.89801  2.37887  2.77519  2.98518  4.58477  3.61503
          0.00499  5.69873  6.42108  0.61958  0.77255  0.81397  0.58536
      6   3.47586  6.00931  1.81693  3.02766  5.34705  4.12617  1.18789  4.84027  2.67087  4.30890  5.06319  2.26178  4.57838  3.50429  3.32264  2.22995  3.71584  4.39848  6.43597  5.00789      6 h - - -
          2.68618  4.42225  2.77519  2.73123  3.46354  2.40513  3.72494  3.29354  2.67741  2.69355  4.24690  2.90347  2.73739  3.18146  2.89801  2.37887  2.77519  2.98518  4.58477  3.61503
          0.00499  5.69873  6.42108  0.61958  0.77255  0.43406  1.04376
      7   2.49013  5.24516  3.42805  2.94586  3.87476  4.18342  3.17722  3.04269  3.29415  1.50450  3.12468  3.79393  2.26451  2.20142  3.33750  3.14489  3.51975  3.24552  5.79202  4.51085      7 l - - -
          2.68618  4.42225  2.77519  2.73123  3.46354  2.40513  3.72494  3.29354  2.67741  2.69355  4.24690  2.90347  2.73739  3.18146  2.89801  2.37887  2.77519  2.98518  4.58477  3.61503
          0.00475  5.74765  6.47000  0.61958  0.77255  0.58484  0.81463
      8   3.25694  3.46974  1.99284  2.54883  3.74039  3.54224  4.22765  4.51636  2.76834  2.47758  4.76497  3.04109  4.43140  3.33074  2.55294  1.80518  2.14144  4.09893  6.16381  4.76518      8 s - - -
          2.68618  4.42225  2.77519  2.73123  3.46354  2.40513  3.72494  3.29354  2.67741  2.69355  4.24690  2.90347  2.73739  3.18146  2.89801  2.37887  2.77519  2.98518  4.58477  3.61503
          0.00475  5.74765  6.47000  0.61958  0.77255  0.58484  0.81463
      9   2.93550  3.91949  2.84760  4.02554  5.81302  0.36750  5.35442  5.28305  3.49521  4.89152  5.68542  4.36743  4.98106  4.56427  4.75391  3.32962  4.06714  4.67584  7.08276  5.79948      9 G - - -
          2.68618  4.42225  2.77519  2.73123  3.46354  2.40513  3.72494  3.29354  2.67741  2.69355  4.24690  2.90347  2.73739  3.18146  2.89801  2.37887  2.77519  2.98518  4.58477  3.61503
          0.01889  5.74765  4.16549  0.61958  0.77255  0.58484  0.81463
     10   2.82675  5.75829  2.55739  2.07026  5.10406  3.79812  2.87906  3.82670  2.61425  3.07934  4.79877  2.39387  3.70079  2.90585  2.69591  2.49789  1.99773  4.14930  6.19056  3.64263     10 t - - -
          2.68618  4.42225  2.77519  2.73123  3.46354  2.40513  3.72494  3.29354  2.67741  2.69355  4.24690  2.90347  2.73739  3.18146  2.89801  2.37887  2.77519  2.98518  4.58477  3.61503
          0.00482  5.73358  6.45592  0.61958  0.77255  0.39165  1.12684
     11   2.79267  3.59405  4.47248  3.50240  3.01795  4.37539  4.65241  3.05292  2.16490  2.33820  4.03103  4.22354  4.74992  3.08686  1.54301  3.63976  3.56605  2.59139  4.45223  2.31595     11 r - - -
          2.68618  4.42225  2.77519  2.73123  3.46354  2.40513  3.72494  3.29354  2.67741  2.69355  4.24690  2.90347  2.73739  3.18146  2.89801  2.37887  2.77519  2.98518  4.58477  3.61503
          0.00467  5.76499  6.48733  0.61958  0.77255  0.48576  0.95510
     12   3.96919  5.28977  5.95345  5.34745  1.52918  5.20458  5.53469  1.32393  3.95088  1.29203  2.96024  5.37396  5.47747  5.20122  5.13492  4.53558  4.19368  2.61117  5.87880  4.77416     12 l - - -
          2.68618  4.42225  2.77519  2.73123  3.46354  2.40513  3.72494  3.29354  2.67741  2.69355  4.24690  2.90347  2.73739  3.18146  2.89801  2.37887  2.77519  2.98518  4.58477  3.61503
          0.00467  5.76499  6.48733  0.61958  0.77255  0.48576  0.95510
     13   1.34320  3.86008  5.36695  4.75597  3.88217  4.58808  4.92834  2.48848  4.54653  2.04088  2.85575  4.74761  3.23021  4.68181  4.56102  3.90123  3.41135  1.40369  5.42289  4.24601     13 a - - -
          2.68618  4.42225  2.77519  2.73123  3.46354  2.40513  3.72494  3.29354  2.67741  2.69355  4.24690  2.90347  2.73739  3.18146  2.89801  2.37887  2.77519  2.98518  4.58477  3.61503
          0.00467  5.76499  6.48733  0.61958  0.77255  0.48576  0.95510
     14   3.52561  5.44237  5.65118  5.45085  6.09356  4.25246  6.17888  5.54416  5.38915  5.25240  6.02316  5.04504  2.99152  5.55704  5.51011  0.37657  1.97251  3.45571  7.44585  6.36777     14 S - - -
          2.68618  4.42225  2.77519  2.73123  3.46354  2.40513  3.72494  3.29354  2.67741  2.69355  4.24690  2.90347  2.73739  3.18146  2.89801  2.37887  2.77519  2.98518  4.58477  3.61503
          0.00467  5.76499  6.48733  0.61958  0.77255  0.48576  0.95510
     15   1.94497  1.16963  6.00257  5.86819  6.06267  1.49337  6.33473  5.51881  5.71607  5.23536  6.01237  5.15582  5.11859  5.79929  5.70977  1.48216  4.09940  3.40005  7.44639  6.40369     15 c - - -
          2.68618  4.42225  2.77519  2.73123  3.46354  2.40513  3.72494  3.29354  2.67741  2.69355  4.24690  2.90347  2.73739  3.18146  2.89801  2.37887  2.77519  2.98518  4.58477  3.61503
          0.00467  5.76499  6.48733  0.61958  0.77255  0.48576  0.95510
     16   2.76515  5.68290  4.45873  3.37585  6.33166  0.34704  5.88638  5.85605  5.08774  5.48177  6.25658  4.67008  5.13737  5.16816  5.43722  2.18108  4.24368  5.00315  7.62177  6.41262     16 G - - -
          2.68618  4.42225  2.77519  2.73123  3.46354  2.40513  3.72494  3.29354  2.67741  2.69355  4.24690  2.90347  2.73739  3.18146  2.89801  2.37887  2.77519  2.98518  4.58477  3.61503
          0.00467  5.76499  6.48733  0.61958  0.77255  0.48576  0.95510
     17   3.35090  4.83654  4.78224  4.19450  3.44808  4.44703  3.38470  3.00212  2.78973  2.64689  0.83365  4.41439  4.81665  4.30081  3.08616  3.29434  3.58263  2.56609  5.44601  4.25288     17 m - - -
          2.68618  4.42225  2.77519  2.73123  3.46354  2.40513  3.72494  3.29354  2.67741  2.69355  4.24690  2.90347  2.73739  3.18146  2.89801  2.37887  2.77519  2.98518  4.58477  3.61503
          0.00467  5.76499  6.48733  0.61958  0.77255  0.48576  0.95510
     18   4.75109  7.55173  0.18514  2.59901  6.83914  4.63324  5.40160  6.54699  4.74464  5.92897  6.94832  4.09217  5.37702  4.61511  5.58359  4.52334  5.10400  6.02331  7.97459  6.34178     18 D - - -
          2.68618  4.42225  2.77519  2.73123  3.46354  2.40513  3.72494  3.29354  2.67741  2.69355  4.24690  2.90347  2.73739  3.18146  2.89801  2.37887  2.77519  2.98518  4.58477  3.61503
          0.00467  5.76499  6.48733  0.61958  0.77255  0.48576  0.95510
     19   3.26946  4.64012  3.52597  2.96992  5.09734  2.75627  1.76028  4.57719  2.61349  4.06145  4.80279  1.62172  4.43898  2.58732  2.85792  2.70413  3.20555  4.14648  6.19674  2.92512     19 n - - -
          2.68618  4.42225  2.77519  2.73123  3.46354  2.40513  3.72494  3.29354  2.67741  2.69355  4.24690  2.90347  2.73739  3.18146  2.89801  2.37887  2.77519  2.98518  4.58477  3.61503
          0.00467  5.76499  6.48733  0.61958  0.77255  0.48576  0.95510
     20   2.47437  3.97385  2.87364  3.02349  4.22148  3.35109  3.29441  4.39078  2.41107  3.93032  4.70258  3.56101  4.46112  3.37981  3.50468  1.64600  1.44108  3.51728  6.11318  4.73642     20 t - - -
          2.68618  4.42225  2.77519  2.73123  3.46354  2.40513  3.72494  3.29354  2.67741  2.69355  4.24690  2.90347  2.73739  3.18146  2.89801  2.37887  2.77519  2.98518  4.58477  3.61503
          0.00467  5.76499  6.48733  0.61958  0.77255  0.48576  0.95510
     21   2.56560  3.66187  5.54564  4.94771  4.05701  4.78036  5.14932  1.70407  4.74869  1.87896  4.04642  4.94510  3.22358  4.89173  4.77007  4.10258  3.32946  1.01162  5.63433  4.45339     21 v - - -
          2.68618  4.42225  2.77519  2.73123  3.46354  2.40513  3.72494  3.29354  2.67741  2.69355  4.24690  2.90347  2.73739  3.18146  2.89801  2.37887  2.77519  2.98518  4.58477  3.61503
          0.00467  5.76499  6.48733  0.61958  0.77255  0.48576  0.95510
     22   3.49489  4.46270  3.82060  2.64086  5.20717  4.25666  4.37419  4.63949  0.82537  3.00699  3.34601  3.32272  4.63622  3.48702  1.92956  3.47587  3.71026  4.25551  6.26469  4.93247     22 k - - -
          2.68618  4.42225  2.77519  2.73123  3.46354  2.40513  3.72494  3.29354  2.67741  2.69355  4.24690  2.90347  2.73739  3.18146  2.89801  2.37887  2.77519  2.98518  4.58477  3.61503
          0.00467  5.76499  6.48733  0.61958  0.77255  0.48576  0.95510
     23   4.62670  5.80013  6.72742  6.21378  3.89690  6.21054  6.73450  0.95967  6.13485  1.28639  3.43876  6.39087  6.28002  6.11442  6.14788  5.64212  4.85870  1.41330  6.75494  5.73818     23 i - - -
          2.68618  4.42225  2.77519  2.73123  3.46354  2.40513  3.72494  3.29354  2.67741  2.69355  4.24690  2.90347  2.73739  3.18146  2.89801  2.37887  2.77519  2.98518  4.58477  3.61503
          0.00467  5.76499  6.48733  0.61958  0.77255  0.48576  0.95510
     24   4.89020  6.32184  5.81096  5.32572  3.62414  3.70394  4.93563  5.06972  4.38147  4.43760  5.59420  5.27523  5.90903  5.06179  2.91487  4.97793  5.12944  4.89772  0.28838  2.95882     24 W - - -
          2.68618  4.42225  2.77519  2.73123  3.46354  2.40513  3.72494  3.29354  2.67741  2.69355  4.24690  2.90347  2.73739  3.18146  2.89801  2.37887  2.77519  2.98518  4.58477  3.61503
          0.00467  5.76499  6.48733  0.61958  0.77255  0.48576  0.95510
     25   2.47999  4.69024  2.10655  2.67031  5.12458  3.09921  3.32037  4.61140  2.59393  4.08411  4.81867  2.50736  3.74957  2.85692  2.52795  1.65930  2.79405  4.16960  6.21029  4.79861     25 s - - -
          2.68618  4.42225  2.77519  2.73123  3.46354  2.40513  3.72494  3.29354  2.67741  2.69355  4.24690  2.90347  2.73739  3.18146  2.89801  2.37887  2.77519  2.98518  4.58477  3.61503
          0.00467  5.76499  6.48733  0.61958  0.77255  0.48576  0.95510
     26   3.01783  4.76796  5.37064  4.75627  2.78578  3.15438  4.90947  1.95773  4.54116  1.03920  2.76857  4.73827  4.93371  4.66975  4.54708  3.88610  2.99391  2.09105  5.39660  4.22242     26 l - - -
          2.68618  4.42225  2.77519  2.73123  3.46354  2.40513  3.72494  3.29354  2.67741  2.69355  4.24690  2.90347  2.73739  3.18146  2.89801  2.37887  2.77519  2.98518  4.58477  3.61503
          0.00467  5.76499  6.48733  0.61958  0.77255  0.48576  0.95510
     27   2.48362  3.66675  1.79308  2.54513  4.06946  3.76309  4.22553  4.60815  2.20905  4.08189  4.24581  2.38332  2.87922  2.42515  2.96031  2.73902  2.99403  4.16729  6.20889  3.94843     27 d - - -
          2.68618  4.42225  2.77519  2.73123  3.46354  2.40513  3.72494  3.29354  2.67741  2.69355  4.24690  2.90347  2.73739  3.18146  2.89801  2.37887  2.77519  2.98518  4.58477  3.61503
          0.00467  5.76499  6.48733  0.61958  0.77255  0.48576  0.95510
     28   2.88745  4.30765  2.28855  2.13822  5.12420  3.35293  3.72585  4.61094  2.60473  3.66729  4.81840  2.93501  2.63708  2.17073  2.93793  2.53898  2.07876  4.16926  6.21006  4.15110     28 t - - -
          2.68618  4.42225  2.77519  2.73123  3.46354  2.40513  3.72494  3.29354  2.67741  2.69355  4.24690  2.90347  2.73739  3.18146  2.89801  2.37887  2.77519  2.98518  4.58477  3.61503
          0.24113  5.76499  1.55529  0.61958  0.77255  0.48576  0.95510
     29   2.56952  4.10126  2.60033  2.11995  4.93616  3.14597  2.94152  4.44288  2.29346  3.92889  4.64420  3.04981  2.15877  2.71457  2.26967  2.93895  3.35049  3.35897  5.92904  4.62540     29 e - - -
          2.68628  4.42235  2.77530  2.73048  3.46364  2.40501  3.72505  3.29364  2.67751  2.69365  4.24700  2.90325  2.73750  3.18156  2.89811  2.37897  2.77514  2.98528  4.58487  3.61513
          0.37035  1.89551  1.83719  0.10686  2.28918  1.30560  0.31610
     30   2.12620  5.35242  2.65643  2.18016  4.69583  3.32555  4.00652  3.12344  2.43389  3.18081  3.37685  3.31254  3.25377  3.13248  2.76216  2.35911  2.91684  2.56142  5.76502  4.48245     31 a - - -
          2.68618  4.42225  2.77519  2.73123  3.46354  2.40513  3.72494  3.29354  2.67741  2.69355  4.24690  2.90347  2.73739  3.18146  2.89801  2.37887  2.77519  2.98518  4.58477  3.61503
          0.09561  5.35858  2.44789  0.61958  0.77255  0.41066  1.08831
     31   3.23399  3.21163  5.14511  4.56106  2.57123  4.38195  3.76309  1.84873  4.35154  1.67493  2.80603  3.66433  4.73172  4.47695  4.35669  3.70952  2.99167  1.64354  5.16735  3.18259     32 v - - -
          2.68618  4.42225  2.77519  2.73123  3.46354  2.40513  3.72494  3.29354  2.67741  2.69355  4.24690  2.90347  2.73739  3.18146  2.89801  2.37887  2.77519  2.98518  4.58477  3.61503
          0.00556  5.58988  6.31223  0.61958  0.77255  0.64145  0.74766
     32   2.42961  5.61355  3.07858  2.07462  4.99910  3.96684  3.61477  3.93778  2.17381  2.94153  4.17327  3.26717  4.35178  1.91724  2.66601  2.39991  3.08415  3.32339  3.39733  4.69903     33 q - - -
          2.68618  4.42225  2.77519  2.73123  3.46354  2.40513  3.72494  3.29354  2.67741  2.69355  4.24690  2.90347  2.73739  3.18146  2.89801  2.37887  2.77519  2.98518  4.58477  3.61503
          0.00514  5.66992  6.39226  0.61958  0.77255  0.92373  0.50590
     33   2.69963  5.62499  1.95947  2.25846  5.01627  3.69296  3.03757  4.52326  2.55523  3.79093  3.67168  2.77856  3.65044  2.34839  2.33689  2.49275  2.86364  3.64294  6.00852  3.95964     34 d - - -
          2.68618  4.42225  2.77519  2.73123  3.46354  2.40513  3.72494  3.29354  2.67741  2.69355  4.24690  2.90347  2.73739  3.18146  2.89801  2.37887  2.77519  2.98518  4.58477  3.61503
          0.00514  5.66992  6.39226  0.61958  0.77255  0.92373  0.50590
     34   1.33028  4.92076  4.13093  3.24629  2.96105  3.15037  4.46689  3.02043  2.70265  2.18822  4.05404  3.96790  4.58693  3.82191  2.86659  2.95733  2.84194  2.94797  5.46567  3.05474     35 a - - -
          2.68618  4.42225  2.77519  2.73123  3.46354  2.40513  3.72494  3.29354  2.67741  2.69355  4.24690  2.90347  2.73739  3.18146  2.89801  2.37887  2.77519  2.98518  4.58477  3.61503
          0.00514  5.66992  6.39226  0.61958  0.77255  0.92373  0.50590
     35   3.03901  4.63950  3.81018  3.75893  2.96608  4.42625  4.74447  1.18031  4.35664  2.11132  3.20135  4.56422  4.77676  4.49456  3.92186  3.75082  3.13062  1.58913  5.22752  4.09998     36 i - - -
          2.68618  4.42225  2.77519  2.73123  3.46354  2.40513  3.72494  3.29354  2.67741  2.69355  4.24690  2.90347  2.73739  3.18146  2.89801  2.37887  2.77519  2.98518  4.58477  3.61503
          0.00514  5.66992  6.39226  0.61958  0.77255  0.92373  0.50590
     36   2.26355  5.62540  2.66174  1.71692  5.01688  3.44380  3.54504  4.04296  2.13285  4.00934  3.90601  3.01072  2.82316  2.34471  2.76498  2.61598  3.42937  4.09320  6.00881  4.70492     37 e - - -
          2.68618  4.42225  2.77519  2.73123  3.46354  2.40513  3.72494  3.29354  2.67741  2.69355  4.24690  2.90347  2.73739  3.18146  2.89801  2.37887  2.77519  2.98518  4.58477  3.61503
          0.02043  5.66992  4.08776  0.61958  0.77255  0.80817  0.59000
     37   2.28126  5.62134  2.64439  1.75590  5.01119  3.32485  4.14759  4.51716  2.10340  2.86398  4.23033  2.73196  4.34916  3.10838  2.85529  2.42328  2.69277  3.73892  6.00570  3.70323     38 e - - -
          2.68618  4.42225  2.77519  2.73123  3.46354  2.40513  3.72494  3.29354  2.67741  2.69355  4.24690  2.90347  2.73739  3.18146  2.89801  2.37887  2.77519  2.98518  4.58477  3.61503
          0.00514  5.66849  6.39084  0.61958  0.77255  0.92878  0.50258
     38   1.64813  3.98730  3.99993  3.44748  3.42865  3.66351  4.43728  3.63103  3.07186  3.32943  4.19195  3.87668  4.55371  3.72848  3.79804  0.96868  3.26631  3.38686  5.58378  4.40244     39 s - - -
          2.68618  4.42225  2.77519  2.73123  3.46354  2.40513  3.72494  3.29354  2.67741  2.69355  4.24690  2.90347  2.73739  3.18146  2.89801  2.37887  2.77519  2.98518  4.58477  3.61503
          0.00514  5.66849  6.39084  0.61958  0.77255  0.92878  0.50258
     39   2.76557  4.17260  2.36786  2.51260  3.33667  3.32125  2.56577  3.74075  2.68234  3.97915  4.70188  3.26233  2.88191  2.97025  2.76388  2.49348  3.17711  4.06185  5.99167  2.07339     40 y - - -
          2.68618  4.42225  2.77519  2.73123  3.46354  2.40513  3.72494  3.29354  2.67741  2.69355  4.24690  2.90347  2.73739  3.18146  2.89801  2.37887  2.77519  2.98518  4.58477  3.61503
          0.01734  5.66849  4.28766  0.61958  0.77255  0.92878  0.50258
     40   2.70704  5.61701  2.65192  2.25047  5.00821  2.50398  3.83441  4.51516  2.11476  4.00079  4.28989  2.83885  3.37465  2.72467  2.76412  2.50773  2.20464  2.89263  6.00058  4.69680     41 k - - -
          2.68550  4.42176  2.77461  2.73081  3.46420  2.40524  3.72496  3.29420  2.67782  2.69309  4.24569  2.90350  2.73753  3.18137  2.89823  2.37886  2.77586  2.98507  4.58543  3.61569
          0.53769  1.40980  1.76194  1.21038  0.35394  0.53404  0.88245
     41   2.43045  4.93693  3.41048  3.01583  2.32833  4.09197  4.32541  3.50149  2.84702  3.00246  4.06687  3.77465  4.46352  3.61879  3.23346  2.98337  3.04404  3.26452  2.12191  1.69579     46 y - - -
          2.68618  4.42225  2.77519  2.73123  3.46354  2.40513  3.72494  3.29354  2.67741  2.69355  4.24690  2.90347  2.73739  3.18146  2.89801  2.37887  2.77519  2.98518  4.58477  3.61503
          0.08188  5.54198  2.59427  0.61958  0.77255  1.27932  0.32604
     42   2.94776  4.56974  2.46162  2.12429  4.90239  3.85139  3.43210  3.67945  2.28859  3.89507  4.61030  2.43554  3.36917  2.66010  2.39895  2.21139  2.47762  3.67594  5.89509  4.59140     47 e - - -
          2.68663  4.41784  2.77272  2.72960  3.46332  2.40537  3.72578  3.29352  2.67635  2.69343  4.24621  2.90463  2.73798  3.18240  2.89676  2.37961  2.77630  2.98641  4.58641  3.61687
          0.71252  0.85342  2.48123  1.91724  0.15901  0.80569  0.59200
     43   2.26286  3.11265  2.98238  2.66549  4.78391  3.00790  4.11106  4.23384  2.87102  3.15894  4.54746  3.26496  1.88921  3.06200  2.79669  2.05976  3.35151  2.80760  5.95842  4.58226     62 p - - -
          2.68618  4.42225  2.77519  2.73123  3.46354  2.40513  3.72494  3.29354  2.67741  2.69355  4.24690  2.90347  2.73739  3.18146  2.89801  2.37887  2.77519  2.98518  4.58477  3.61503
          0.16344  5.50215  1.91936  0.61958  0.77255  0.90429  0.51890
     44   2.43694  5.57312  3.33254  1.98497  3.84533  2.65517  2.92180  4.39323  2.63528  3.43638  4.61546  2.78156  3.83821  2.96195  2.61906  1.86013  2.99799  3.27118  6.00966  4.60261     63 s - - -
          2.68618  4.42225  2.77519  2.73123  3.46354  2.40513  3.72494  3.29354  2.67741  2.69355  4.24690  2.90347  2.73739  3.18146  2.89801  2.37887  2.77519  2.98518  4.58477  3.61503
          0.00652  5.43153  6.15388  0.61958  0.77255  1.48575  0.25661
     45   3.07770  5.58571  2.90482  2.77163  4.92973  2.90426  4.03894  4.41490  1.77069  3.60501  4.62668  2.67965  2.79628  2.95023  2.55380  1.98262  2.41401  3.36246  6.01901  4.60877     64 k - - -
          2.68618  4.42225  2.77519  2.73123  3.46354  2.40513  3.72494  3.29354  2.67741  2.69355  4.24690  2.90347  2.73739  3.18146  2.89801  2.37887  2.77519  2.98518  4.58477  3.61503
          0.00652  5.43153  6.15388  0.61958  0.77255  1.48575  0.25661
     46   2.58822  5.56441  3.33664  2.53794  4.19697  3.85584  3.42716  4.37816  2.49097  3.86535  4.60779  2.49379  2.94444  3.14364  2.57841  1.61754  2.18086  3.40130  6.00323  4.59854     65 s - - -
          2.68618  4.42225  2.77519  2.73123  3.46354  2.40513  3.72494  3.29354  2.67741  2.69355  4.24690  2.90347  2.73739  3.18146  2.89801  2.37887  2.77519  2.98518  4.58477  3.61503
          0.05132  5.43153  3.08669  0.61958  0.77255  0.24441  1.52863
     47   2.64802  5.73261  2.56738  2.54786  5.07636  2.99966  3.87500  4.07560  2.43870  3.74243  3.77163  2.68990  2.35576  3.28328  1.95720  2.44991  2.91885  3.35702  6.16608  3.70854     66 r - - -
          2.68618  4.42225  2.77519  2.73123  3.46354  2.40513  3.72494  3.29354  2.67741  2.69355  4.24690  2.90347  2.73739  3.18146  2.89801  2.37887  2.77519  2.98518  4.58477  3.61503
          0.00499  5.69783  6.42017  0.61958  0.77255  0.54980  0.86054
     48   2.35775  5.75165  2.82562  2.50557  5.09524  3.11491  4.20604  3.85815  2.25748  3.34068  4.79269  3.48687  3.92250  2.96049  1.45599  2.27902  3.04261  3.74173  6.18522  4.18443     67 r - - -
          2.68618  4.42225  2.77519  2.73123  3.46354  2.40513  3.72494  3.29354  2.67741  2.69355  4.24690  2.90347  2.73739  3.18146  2.89801  2.37887  2.77519  2.98518  4.58477  3.61503
          0.00483  5.73063  6.45298  0.61958  0.77255  0.53124  0.88643
     49   2.40037  5.74328  3.34615  2.83535  5.07910  3.14128  4.22006  3.97019  2.27675  3.12337  4.78637  3.00455  1.49667  2.73565  2.87655  2.63648  2.86969  3.44360  6.18153  4.06038     68 p - - -
          2.68618  4.42225  2.77519  2.73123  3.46354  2.40513  3.72494  3.29354  2.67741  2.69355  4.24690  2.90347  2.73739  3.18146  2.89801  2.37887  2.77519  2.98518  4.58477  3.61503
          0.00476  5.74638  6.46873  0.61958  0.77255  0.59164  0.80613
     50   2.47370  4.74069  5.17479  4.56827  1.00433  3.29481  4.82494  2.71566  3.81944  2.45647  3.85883  4.61612  3.71253  4.53793  4.43700  3.04730  2.78335  2.76584  4.20446  3.20309     69 f - - -
          2.68618  4.42225  2.77519  2.73123  3.46354  2.40513  3.72494  3.29354  2.67741  2.69355  4.24690  2.90347  2.73739  3.18146  2.89801  2.37887  2.77519  2.98518  4.58477  3.61503
          0.02464  5.74638  3.85637  0.61958  0.77255  0.42483  1.06098
     51   2.58386  5.75963  3.33373  2.42683  4.42003  4.02805  3.42085  4.11522  1.69740  3.64729  4.80080  3.14041  1.94867  3.31223  1.88480  2.90098  3.18396  3.89849  6.19345  4.78368     70 k - - -
          2.68618  4.42225  2.77519  2.73123  3.46354  2.40513  3.72494  3.29354  2.67741  2.69355  4.24690  2.90347  2.73739  3.18146  2.89801  2.37887  2.77519  2.98518  4.58477  3.61503
          0.00476  5.74557  6.46791  0.61958  0.77255  0.59600  0.80076
     52   2.06414  5.05757  4.18660  3.62238  4.21825  4.27740  4.56088  3.30516  3.57881  2.92834  4.18045  4.02814  2.07279  3.39168  3.93813  2.45411  1.24847  2.70033  5.65779  4.42106     71 t - - -
          2.68618  4.42225  2.77519  2.73123  3.46354  2.40513  3.72494  3.29354  2.67741  2.69355  4.24690  2.90347  2.73739  3.18146  2.89801  2.37887  2.77519  2.98518  4.58477  3.61503
          0.03105  5.74557  3.59799  0.61958  0.77255  0.59600  0.80076
     53   2.25184  5.25562  3.82760  2.95141  4.44123  3.34974  4.37555  2.67133  2.25228  2.13681  4.34255  3.75307  3.79302  3.24293  2.28989  3.14115  2.92643  1.93067  5.79745  3.93575     72 v - - -
          2.68618  4.42225  2.77519  2.73123  3.46354  2.40513  3.72494  3.29354  2.67741  2.69355  4.24690  2.90347  2.73739  3.18146  2.89801  2.37887  2.77519  2.98518  4.58477  3.61503
          0.00489  5.71940  6.44175  0.61958  0.77255  0.55133  0.85845
     54   2.99268  4.11891  5.08971  4.48790  1.85462  4.48227  3.55914  1.94368  3.18257  2.53250  3.51730  3.45234  4.84818  4.02659  2.96207  3.48312  2.70698  1.74011  5.36658  3.23344     73 v - - -
          2.68618  4.42225  2.77519  2.73123  3.46354  2.40513  3.72494  3.29354  2.67741  2.69355  4.24690  2.90347  2.73739  3.18146  2.89801  2.37887  2.77519  2.98518  4.58477  3.61503
          0.00479  5.73933  6.46168  0.61958  0.77255  0.62855  0.76220
     55   2.53167  3.70580  3.61720  2.28152  3.67754  4.20316  3.71685  2.32852  2.79652  3.19157  3.63502  3.84112  4.58722  2.68451  3.03497  3.20302  3.51961  1.41255  5.73887  4.47073     74 v - - -
          2.68618  4.42225  2.77519  2.73123  3.46354  2.40513  3.72494  3.29354  2.67741  2.69355  4.24690  2.90347  2.73739  3.18146  2.89801  2.37887  2.77519  2.98518  4.58477  3.61503
          0.00479  5.73933  6.46168  0.61958  0.77255  0.62855  0.76220
     56   2.69514  5.75997  3.29089  2.94353  5.10473  3.51753  1.82153  4.59038  2.52496  4.06505  4.80075  3.15482  3.75652  1.42826  2.60673  2.83400  2.99554  4.15045  6.19276  3.90208     75 q - - -
          2.68618  4.42225  2.77519  2.73123  3.46354  2.40513  3.72494  3.29354  2.67741  2.69355  4.24690  2.90347  2.73739  3.18146  2.89801  2.37887  2.77519  2.98518  4.58477  3.61503
          0.00479  5.73933  6.46168  0.61958  0.77255  0.62855  0.76220
     57   3.08815  4.78880  4.87211  4.28143  1.13220  2.82740  3.40328  2.73965  4.14912  2.79457  3.41696  3.64475  4.81522  3.37893  4.30404  3.31215  2.87081  2.79779  5.40215  2.35220     76 f - - -
          2.68618  4.42225  2.77519  2.73123  3.46354  2.40513  3.72494  3.29354  2.67741  2.69355  4.24690  2.90347  2.73739  3.18146  2.89801  2.37887  2.77519  2.98518  4.58477  3.61503
          0.00479  5.73933  6.46168  0.61958  0.77255  0.62855  0.76220
     58   2.84527  5.43049  5.04213  4.78484  5.59774  4.27298  5.71043  4.93412  4.73343  4.67987  5.53371  4.78139  0.32991  3.60309  4.95870  3.74530  3.31150  3.06011  6.98001  5.81970     77 P - - -
          2.68618  4.42225  2.77519  2.73123  3.46354  2.40513  3.72494  3.29354  2.67741  2.69355  4.24690  2.90347  2.73739  3.18146  2.89801  2.37887  2.77519  2.98518  4.58477  3.61503
          0.01662  5.73933  4.32221  0.61958  0.77255  0.40583  1.09789
     59   2.30262  3.44096  2.52040  2.56078  3.52029  3.58613  3.82113  1.85103  3.77960  2.07883  3.65385  3.83866  4.73227  3.49634  3.67106  3.61844  3.55638  2.00358  5.52555  3.91521     78 i - - -
          2.68618  4.42225  2.77519  2.73123  3.46354  2.40513  3.72494  3.29354  2.67741  2.69355  4.24690  2.90347  2.73739  3.18146  2.89801  2.37887  2.77519  2.98518  4.58477  3.61503
          0.00472  5.75351  6.47586  0.61958  0.77255  0.55263  0.85669
     60   2.31950  3.35924  5.26666  4.65496  0.80973  4.51691  4.84733  3.16756  4.45081  2.53248  3.27235  4.66280  4.88113  3.80666  4.47669  3.32884  3.58548  2.71733  5.35540  3.43014     79 f - - -
          2.68618  4.42225  2.77519  2.73123  3.46354  2.40513  3.72494  3.29354  2.67741  2.69355  4.24690  2.90347  2.73739  3.18146  2.89801  2.37887  2.77519  2.98518  4.58477  3.61503
          0.00472  5.75351  6.47586  0.61958  0.77255  0.55263  0.85669
     61   3.07798  4.29494  4.53644  3.95926  4.00323  4.38500  4.66819  3.04778  3.36947  2.56572  4.00072  3.95395  4.75857  3.53786  4.13714  0.98363  2.07978  2.36619  4.26390  4.28589     80 s - - -
          2.68618  4.42225  2.77519  2.73123  3.46354  2.40513  3.72494  3.29354  2.67741  2.69355  4.24690  2.90347  2.73739  3.18146  2.89801  2.37887  2.77519  2.98518  4.58477  3.61503
          0.00472  5.75351  6.47586  0.61958  0.77255  0.55263  0.85669
     62   2.68832  5.47613  3.67646  2.71803  3.91539  4.10705  4.31204  3.22870  3.11271  3.73540  4.54786  2.68506  4.49737  2.80363  3.57653  2.23063  1.05848  3.39135  5.97988  4.64480     81 t - - -
          2.68618  4.42225  2.77519  2.73123  3.46354  2.40513  3.72494  3.29354  2.67741  2.69355  4.24690  2.90347  2.73739  3.18146  2.89801  2.37887  2.77519  2.98518  4.58477  3.61503
          0.04588  5.75351  3.17784  0.61958  0.77255  0.44611  1.02197
     63   2.54637  3.97181  2.96815  2.73980  3.16522  3.50323  3.48601  4.57807  2.63163  3.76858  4.78982  2.86057  3.60294  2.58498  1.55165  2.25609  2.69937  4.13893  6.18221  4.77192     82 r - - -
          2.68618  4.42225  2.77519  2.73123  3.46354  2.40513  3.72494  3.29354  2.67741  2.69355  4.24690  2.90347  2.73739  3.18146  2.89801  2.37887  2.77519  2.98518  4.58477  3.61503
          0.00328  5.72291        *  0.61958  0.77255  0.00000        *
//
