# Supplementary material for: Uncoupled evolution of the Polycomb system and deep origin of non-canonical PRC1
Source: Commun Biol. 2023 Nov 10;6:1144. doi: 10.1038/s42003-023-05501-x (PMC10638273; doi:10.1038/s42003-023-05501-x)
Supplement: Supplementary file 5 — Supplementary Data 2 [file 42003_2023_5501_MOESM5_ESM.zip › Supplementary Data 2/EED_hmmprofiles/EED_WD5.aln]

>HOMSAP019638/309-358
VDCVRWLGDLILSKSCENAIVCWKPGK-----MED----DIDKIKPSESNVTILGRFDY
>NEUCRA000864/280-338
VDCVSFFGDLILSRACWETIVLWSPSPSSSLPLSTAPFDPSKLTRSAFAYFTRLLQFKT
>ACAPLA015743/307-356
VDCVRWLGEFVLSKSCENCIVCWKPGS-----LSD----TLEDLKPSDSRVTVLHKFEY
>BRABEL034361/300-349
VDCVRWLGDLVLSKSCENCIVCWKPGT-----IFN----RLEDITPSITNVTVLHKFQY
>DANRER011163/311-360
VDCVRWLGDLILSKSCENAIVCWKPGR-----MED----DIDRIKPNESNVTILGRFDY
>BOMMOR013102/278-325
VDCVRWMGDLILSKSCENAIICWKPGR-----LED------TELRPGDNSVTMVHRFDY
>DAPMAG012763/294-342
VDCVRWLGDFVLSKSCENTIVCWRPGR-----LAN----NGIRVM-NNNAVTVLHRFDY
>IXOSCA031253/305-352
VDCVRWLGNFVLSKSCENCIVCWKPGL-----LEQ------LDVRHTDTNTTVLHRFEY
>CRAGIG055869/300-349
VDCVRWFGNFILSKSCENCIICWKPGP-----LAD----MNYPLRLSDSNVSILHRFDY
>DROMEL010275/289-338
VDCVQWFGNFVLSKSCENAIVCWKPGQ-----LHQ----SFEQVKPSDSSCTIIAEFEY
>DROMEL020870/308-357
VDCVQWFGDFVFSKSCENSIVCWKPGK-----LSE----SWHEIKPQESATTVLHHFDY
>CIOINT015780/289-338
VDCARWFGDFILSKSCENCIVCWKPGS-----INC----SLNQLKPKESNVTVLSRLEF
>LEUCOM058389/259-308
VDCVRWFGHLLLSKSCDNTVSCWKPGG-----LTD----ALHVVNRSTTDVSIVLRFDY
>MNELEI014702/328-374
VDCVRWFGNFVLSKSCENKIMCWKPNL------------SVKKSSDIPDQSEVLHSFEY
>DIAGRA034757/292-344
VDCARWLGDLILSKSTDNQIVCWKPGGEPR--IDL----DEKRSSYLGDAVTLLHKHEY
>ARATHA029553/242-286
VDCNRWFGDFILSKSVDNEILLWEPQL--------------KENSPGEGASDVLLRYPV
>CYCPAN013770/243-287
VDCNRWLGDFILSKSVDNEVVLWEPSN--------------KEQSTSDGVVDILQKYPV
>CYCPAN015290/243-287
VDCNRWLGDFILSKSVDNEVVLWEPSN--------------KEQSTSDGVVDILQKYPV
>SORBIC040581/314-358
VDCTRWLGDFILSKSVDNEIVLWEPKT--------------KEQSPGEGSIDILQKYPV
>MARPOL007901/244-287
VDCTRWLGDFILSKSVDNEIVLWEPMF--------------KEHGT-EGVVDILQKYPV
>SORBIC042515/293-337
VDCTRWLGDLILSKSVENEILLWEPKP--------------DKNKPGEGSVDILQKYPV
>CHABRA017191/231-276
VDCARWLGDLVLSKSVDNEIVLWKPPK-------------VLGNGHSDGSVDVLQKYAV
>HALSEO013654/255-296
VDHVLWLGNLLLSKSTANHAVLWYPDI-----------------HQAKESATVVREYGM
>SALKVE009673/277-329
VDCVRWFGDLVLSKSINNEIVCWKPGGERP--IVV----SEKRMAYLGELVTKLVEFKM
>PHYINF007639/262-303
VDCVRMVGDLILSKSTGNKVIFWKPNP-----------------SRGKDAVTVLREYHY
>BAFFRI008180/234-278
AWELRGLREMAWGLYLFHKVVVWKPMP-----ISD---------ASKEGAVKVLADCKY
>GEMCRY046656/319-369
VDCVRWYGDLLLTKSTHNKVVVWKPAP-----STP---GKTASKTQGLDSALLLGEYRY
>MASSPE007696/319-360
VDCVRWIGDLLLSKSTENVIRLWKPNP-----------------ARKPDAAMILREFKM
>MATSPE005985/309-350
VDCVRWMGDLVLSKSVDACITFWKPKF-----------------GPKKKDAVIVKRCLF
>RHIIRR000559/238-296
VDCVRWYGDLLMSRAADAKIVLWKPDVELMSTVTSVVVGGPAVPSKIQSNFDIICEMEF
>RHIIRR013860/237-295
IDCVRWYGDLLLSRAADAKIVLWKPDVELVSNITTVVVGGPATPSKQQANFDIICELEF
>RHIIRR011232/243-301
VDCIRWYGDLLLTRCANAKILLWKPDVKLESNVTTVVVGGPAAVSKRQSNFKIICEFEF
>RHIIRR020017/237-295
VDCIRWYGDLLLTRCANARILLWKPDVKLESNVTTVVVGGPAVLSKRQSSFEIICEFEF
>PRACOL006402/251-305
VDCVRWVGDLLLTKSVDSRILMWRPVEDATTGLSK----TLPLYPYGTGDAELLQQYVF
>PLABRA004823/253-298
VDNVRFFGDMILSKSVEEKIVLWVPSF-------------ERKTVNESCPVRVLQECLY
>KLENIT011054/234-287
VDCVRWVGNLVMSKAGNNKILLWDPLE-----LEEADSKNPFDSAEIKRKTNVISEYEI
>GRACHO008827/253-299
VDCVMWVGELLLSKSVHNRMILWEPEQ------------DRESLASPATEYTLLEEYVL
>RHOMAR009496/248-285
VDCVRWVGDYILSKSVENEVRMWKTHD---------------------SNWISIHNFRA
>CYAMER002946/262-308
VDCVAYVGDLILSKSVHSKIVLWAPGM------------DDRGLLPSSSEHRVLIEYRY
>NEPPYR015811/228-271
VDCVRWLGDLVLSKSVENKIVMWKPDD---------------NLSRPKDSVVYLTDFCY
>MICSPE009209/258-309
VDCVRWFGDLIMSKSVEQSVTLWHPEIPKP-------RPGETRPVKPGESFRKVADYAV
>CHLREI017260/295-353
VDCVRWMGDLVLSKSVHDVISLWRPHSQAKSGASSGGGGPEESDEEWDSRATKIADFHL
>NUCSPE108721/269-316
IDCVRYLGDVILSKSTDSCISMWLPDR-----IVS------AASQDQEGSIVHLHDFRF
>PARATL007140/269-316
IDCVRYLGDVILSKSTDSCISMWLPDR-----IVS------AASQDQEGSIVHLHDFRF
>MICMAR105721/281-322
VDCIRFYGDLLLSKSVHNCVLLWKPSL-----------------RERSGDAAMLTEYPV
>CAULEN004192/331-377
VDCVQWYGDLIISKGADERIVIFKALE------------LPSDVYSTSEKFTTLIELNL
>CHLVAR003409/258-303
VDCVRWLGDFVLSKSVDNCVLGWRPDR-----TTR--------QHEQDGDVQLVQARGL
>GEFOKE016042/208-246
VDCVRWLGPLIASKSCDNELHIWREGS--------------------NDQAVILREMIV
>LEPVOR039755/273-313
VDYVRSYGKLVLSKSIEEKIVLWSP------------------LLDSNGQFYEVMNFPF
>TELSPE028168/240-281
IDCVQWVGELLLAKSVHEKVVMFDPPP-----------------RCTRESALVLQDYLL
>SCHMAN008804/300-353
VDCARWFGSLVISKSCENSVTLWKPGG-----LDDSSANIPTPGVPTEHKTSIIHQLKA
>VERVER008996/226-270
VDCAKWWGDLLLSKAPHQQMTCWTP--------------PDRMILAAEDAMVPLVALDY
>BIGNAT005515/320-365
VDCVRFIGDLVLSKSVENCVVLWSP-------------SKLKLTSMPNNSVRRLGEYKC
>PHATRI007581/246-300
VDCVRFVGDLILSKSTENKIILWKPLLT----LENTSSSLSSILLNPPQEILHLRTFEY
>RIGRAM013986/267-312
VDCVRWVGTNWSARRAENHITLWKMDL-------------QKVEFSGIDDVQVLNEFAF
>RIGRAM013987/264-309
VDCVRWVGTNLLSKAPGNHITLWKMDL-------------QKVEFSGIDDVQVLNEFAF
>GALSUL003905/232-278
VDCAMFVGQLIVSKSTSNRILLWQPQA------------DDAALLPWNNQYTVLADFPL
>GEPOCE007885/312-368
VDCVRFGPDTLLTRGHEGKAVLWRPQSAPAAALPALL--PHQPTVSYGVPVEIVRRHDV
>GEPOCE017830/316-372
VDCVRFGPDTLLTRGHEGKAVLWRPQSAPAAALPALL--PHQPTVSYGVPVEIVRRHDV
>PRYPAR043563/279-331
VDCVRWVGDLILSRGSEGRAVLWMPTG-----LDTG-ALVNKPLDAVEMTPNVLGEYHM
>THETRA007528/331-384
VDSLRYVGDTLCTKSVESTIVRWTPLA-----LSDPKVFNDTALVSHGGFVDVLAAMRY
>SPIPUN003430/328-380
VDWVQWWGDLCLAKSTESCIRMFQPEIERRTKLSN------TAKRVISQDIFYCHQFEY
>PLAMIC001057/326-370
VDCVRFYGDCVLSKSVDNEILMYRPEL--------------KGGPGGRGHAFLLRRFLI
>CRYNEO006748/232-281
LDWIEWITDDILIIRGDKVMVTWQP-----LSMEP----ASYSDYTDSGSFMVVSRVNT
>NAEFOW004964/270-323
VDSCLFMGDVILSKTCTDSVIAWVPDS---VFFEQDE--SSFHITSEEDEVSIVHRFKG
>STRRAT006368/304-350
IDSVRFFKDYLITKDQTNIIKMWKP------------IHGSGNILNAETRYFVLKDFIL
>STRRAT011197/319-364
IDGVRFYDNYIITKDQSKILSMWK-------------ITGNKEILKEQRNYSILKHFVL
>RAMVAR008060/238-283
IDCVRWAGD-VISKASDKTVLIWMPTL------------PQHGVPGIGTEWQLCHKMKL
>DIPROT000450/241-281
VDEVLFIGDYVLSKGPSIYPALWEPDNYKI------------------GTTSVYQRYES
