# Supplementary material for: Uncoupled evolution of the Polycomb system and deep origin of non-canonical PRC1
Source: Commun Biol. 2023 Nov 10;6:1144. doi: 10.1038/s42003-023-05501-x (PMC10638273; doi:10.1038/s42003-023-05501-x)
Supplement: Supplementary file 5 — Supplementary Data 2 [file 42003_2023_5501_MOESM5_ESM.zip › Supplementary Data 2/EED_hmmprofiles/EED_WD5.hmm]

HMMER3/f [3.3.2 | Nov 2020]
NAME  EED_WD5
LENG  50
ALPH  amino
RF    no
MM    no
CONS  yes
CS    no
MAP   yes
DATE  Mon Jun 20 12:50:21 2022
NSEQ  69
EFFN  11.290833
CKSUM 3072996464
STATS LOCAL MSV       -8.0826  0.71918
STATS LOCAL VITERBI   -8.4825  0.71918
STATS LOCAL FORWARD   -4.3384  0.71918
HMM          A        C        D        E        F        G        H        I        K        L        M        N        P        Q        R        S        T        V        W        Y   
            m->m     m->i     m->d     i->m     i->i     d->m     d->d
  COMPO   2.91383  3.68417  2.64683  2.82143  3.38209  3.03426  3.84355  2.85047  2.69738  2.40465  3.77743  3.30398  3.20923  3.37349  2.98637  2.55122  3.02589  2.33975  3.35056  3.55592
          2.68618  4.42225  2.77519  2.73123  3.46354  2.40513  3.72494  3.29354  2.67741  2.69355  4.24690  2.90347  2.73739  3.18146  2.89801  2.37887  2.77519  2.98518  4.58477  3.61503
          0.00341  6.07807  6.80042  0.61958  0.77255  0.00000        *
      1   2.89054  5.88174  6.92946  6.51541  5.43807  6.51373  7.52262  1.93167  6.52715  2.84304  5.10445  6.69513  6.68754  6.85169  6.75014  6.00296  4.99468  0.34788  7.73269  6.45822      1 V - - -
          2.68618  4.42225  2.77519  2.73123  3.46354  2.40513  3.72494  3.29354  2.67741  2.69355  4.24690  2.90347  2.73739  3.18146  2.89801  2.37887  2.77519  2.98518  4.58477  3.61503
          0.00341  6.07807  6.80042  0.61958  0.77255  0.48576  0.95510
      2   6.38924  7.76279  0.08489  5.60641  6.47938  6.02493  6.92730  7.61920  6.54871  6.79722  8.06024  6.13190  6.70019  6.56357  6.87085  6.36941  6.77031  7.26150  2.87766  6.41483      2 D - - -
          2.68618  4.42225  2.77519  2.73123  3.46354  2.40513  3.72494  3.29354  2.67741  2.69355  4.24690  2.90347  2.73739  3.18146  2.89801  2.37887  2.77519  2.98518  4.58477  3.61503
          0.00341  6.07807  6.80042  0.61958  0.77255  0.48576  0.95510
      3   3.56225  0.73277  4.18370  2.47652  4.58890  3.60834  3.90225  3.99866  3.63209  3.67982  4.55100  3.66060  4.85805  3.96014  4.03590  2.69946  3.79740  3.74614  3.06587  3.74542      3 c - - -
          2.68618  4.42225  2.77519  2.73123  3.46354  2.40513  3.72494  3.29354  2.67741  2.69355  4.24690  2.90347  2.73739  3.18146  2.89801  2.37887  2.77519  2.98518  4.58477  3.61503
          0.00341  6.07807  6.80042  0.61958  0.77255  0.48576  0.95510
      4   2.53794  3.76632  5.86206  5.27198  4.38055  5.10629  5.49427  2.32901  5.07973  2.40031  4.35571  3.87402  5.45624  5.22845  5.10700  4.43381  3.41608  0.56557  5.97651  4.79293      4 V - - -
          2.68618  4.42225  2.77519  2.73123  3.46354  2.40513  3.72494  3.29354  2.67741  2.69355  4.24690  2.90347  2.73739  3.18146  2.89801  2.37887  2.77519  2.98518  4.58477  3.61503
          0.00341  6.07807  6.80042  0.61958  0.77255  0.48576  0.95510
      5   3.41471  6.12609  4.09752  2.79877  5.48031  4.52148  4.62384  4.90693  2.88786  2.80016  3.65880  4.00632  4.89873  2.53563  0.62323  3.34417  3.97925  4.52509  6.51659  5.19547      5 R - - -
          2.68618  4.42225  2.77519  2.73123  3.46354  2.40513  3.72494  3.29354  2.67741  2.69355  4.24690  2.90347  2.73739  3.18146  2.89801  2.37887  2.77519  2.98518  4.58477  3.61503
          0.00341  6.07807  6.80042  0.61958  0.77255  0.48576  0.95510
      6   5.29612  6.45008  6.60208  6.34884  1.48343  2.95314  5.11010  5.02509  6.12807  4.44320  4.29364  5.82858  6.39381  5.94167  6.00446  3.76840  5.51344  4.89677  0.59847  2.56246      6 W - - -
          2.68618  4.42225  2.77519  2.73123  3.46354  2.40513  3.72494  3.29354  2.67741  2.69355  4.24690  2.90347  2.73739  3.18146  2.89801  2.37887  2.77519  2.98518  4.58477  3.61503
          0.00341  6.07807  6.80042  0.61958  0.77255  0.48576  0.95510
      7   3.21780  4.95991  5.56608  4.94975  2.03249  3.44967  5.09254  2.32302  4.73129  1.54720  2.88043  4.92584  5.12179  4.85927  4.73403  4.07058  3.81966  1.72403  3.40084  2.14630      7 l - - -
          2.68618  4.42225  2.77519  2.73123  3.46354  2.40513  3.72494  3.29354  2.67741  2.69355  4.24690  2.90347  2.73739  3.18146  2.89801  2.37887  2.77519  2.98518  4.58477  3.61503
          0.00341  6.07807  6.80042  0.61958  0.77255  0.48576  0.95510
      8   4.02821  6.40228  3.25703  3.62071  5.93566  0.43360  4.99601  5.40517  3.20244  4.88858  5.68275  4.15131  3.44457  4.13056  2.80561  3.99809  3.04685  4.95394  7.01396  5.63312      8 G - - -
          2.68618  4.42225  2.77519  2.73123  3.46354  2.40513  3.72494  3.29354  2.67741  2.69355  4.24690  2.90347  2.73739  3.18146  2.89801  2.37887  2.77519  2.98518  4.58477  3.61503
          0.00341  6.07807  6.80042  0.61958  0.77255  0.48576  0.95510
      9   3.86323  6.43115  0.62680  2.26471  5.75949  4.44547  4.09618  5.26529  3.13935  4.72942  5.48985  2.43237  3.78564  3.46453  4.12398  3.40649  3.18248  4.81532  6.85876  5.40659      9 D - - -
          2.68618  4.42225  2.77519  2.73123  3.46354  2.40513  3.72494  3.29354  2.67741  2.69355  4.24690  2.90347  2.73739  3.18146  2.89801  2.37887  2.77519  2.98518  4.58477  3.61503
          0.02021  6.07807  4.03357  0.61958  0.77255  0.48576  0.95510
     10   3.57095  3.87975  3.35674  4.89210  2.21168  4.73711  5.06899  3.38185  4.68344  0.94368  2.69992  3.45248  5.10103  4.82009  4.70192  4.04716  2.83937  2.61851  5.57119  2.56261     10 l - - -
          2.68618  4.42225  2.77519  2.73123  3.46354  2.40513  3.72494  3.29354  2.67741  2.69355  4.24690  2.90347  2.73739  3.18146  2.89801  2.37887  2.77519  2.98518  4.58477  3.61503
          0.00347  6.06134  6.78368  0.61958  0.77255  0.41286  1.08398
     11   2.76700  3.84013  5.90780  5.31509  4.37290  5.14579  5.52361  1.13482  5.11979  1.49142  4.33750  5.31374  5.48589  5.25928  5.13884  4.47302  4.13546  1.40003  4.03116  4.81192     11 i - - -
          2.68618  4.42225  2.77519  2.73123  3.46354  2.40513  3.72494  3.29354  2.67741  2.69355  4.24690  2.90347  2.73739  3.18146  2.89801  2.37887  2.77519  2.98518  4.58477  3.61503
          0.00341  6.07807  6.80042  0.61958  0.77255  0.48576  0.95510
     12   3.18068  3.93839  5.60017  4.98425  3.69510  4.79634  5.13022  2.29349  4.76702  0.59358  3.19031  4.96323  5.15584  4.89188  4.76946  3.47870  3.85491  2.99574  3.12536  4.44113     12 L - - -
          2.68618  4.42225  2.77519  2.73123  3.46354  2.40513  3.72494  3.29354  2.67741  2.69355  4.24690  2.90347  2.73739  3.18146  2.89801  2.37887  2.77519  2.98518  4.58477  3.61503
          0.00341  6.07807  6.80042  0.61958  0.77255  0.48576  0.95510
     13   2.61186  5.70900  6.02219  5.78663  6.23857  2.78703  6.44216  3.16235  5.69724  5.38986  6.18021  5.34797  5.39128  5.84798  5.80351  0.45756  1.94276  4.95715  7.61756  6.53204     13 S - - -
          2.68618  4.42225  2.77519  2.73123  3.46354  2.40513  3.72494  3.29354  2.67741  2.69355  4.24690  2.90347  2.73739  3.18146  2.89801  2.37887  2.77519  2.98518  4.58477  3.61503
          0.00341  6.07807  6.80042  0.61958  0.77255  0.48576  0.95510
     14   5.03526  6.91429  6.06133  4.79548  6.52036  5.51343  5.13119  3.21768  0.38145  2.90377  5.95565  5.01694  5.78062  4.26058  1.92589  5.02014  5.07299  5.44094  6.99841  6.00165     14 K - - -
          2.68618  4.42225  2.77519  2.73123  3.46354  2.40513  3.72494  3.29354  2.67741  2.69355  4.24690  2.90347  2.73739  3.18146  2.89801  2.37887  2.77519  2.98518  4.58477  3.61503
          0.00341  6.07807  6.80042  0.61958  0.77255  0.48576  0.95510
     15   2.33055  4.06004  2.99063  3.29877  5.14796  2.54392  4.52849  4.59225  3.29763  4.14667  4.92659  3.82576  4.70321  3.65242  2.73474  0.88908  3.23520  4.21385  6.34116  3.11570     15 s - - -
          2.68618  4.42225  2.77519  2.73123  3.46354  2.40513  3.72494  3.29354  2.67741  2.69355  4.24690  2.90347  2.73739  3.18146  2.89801  2.37887  2.77519  2.98518  4.58477  3.61503
          0.00341  6.07807  6.80042  0.61958  0.77255  0.48576  0.95510
     16   2.47090  1.95172  5.11403  4.52323  4.12753  3.02428  3.51638  2.90637  4.39036  2.53282  4.14231  4.69811  2.99633  3.20178  4.54414  3.13725  2.18107  1.52397  5.64007  4.45152     16 v - - -
          2.68618  4.42225  2.77519  2.73123  3.46354  2.40513  3.72494  3.29354  2.67741  2.69355  4.24690  2.90347  2.73739  3.18146  2.89801  2.37887  2.77519  2.98518  4.58477  3.61503
          0.00341  6.07807  6.80042  0.61958  0.77255  0.48576  0.95510
     17   3.18060  5.97449  1.63425  1.33739  3.18947  3.49454  2.56024  4.80004  3.16971  4.27834  5.01621  2.90563  4.63824  3.53036  3.66234  2.59883  2.93261  4.36333  4.40340  4.99969     17 e - - -
          2.68618  4.42225  2.77519  2.73123  3.46354  2.40513  3.72494  3.29354  2.67741  2.69355  4.24690  2.90347  2.73739  3.18146  2.89801  2.37887  2.77519  2.98518  4.58477  3.61503
          0.00341  6.07807  6.80042  0.61958  0.77255  0.48576  0.95510
     18   2.73714  5.98301  3.02552  2.32933  5.32899  3.06175  3.03305  3.63847  2.34627  4.28867  5.02355  1.12409  4.63545  2.99954  3.65761  2.42166  3.70076  4.37416  6.41503  5.00312     18 n - - -
          2.68618  4.42225  2.77519  2.73123  3.46354  2.40513  3.72494  3.29354  2.67741  2.69355  4.24690  2.90347  2.73739  3.18146  2.89801  2.37887  2.77519  2.98518  4.58477  3.61503
          0.00341  6.07807  6.80042  0.61958  0.77255  0.48576  0.95510
     19   2.96133  2.42643  3.74228  2.12489  5.24004  4.25251  3.12450  3.29315  1.58372  4.21423  4.96663  3.73005  4.64537  3.03541  2.49155  2.65244  2.63503  2.88836  6.36707  3.68281     19 k - - -
          2.68618  4.42225  2.77519  2.73123  3.46354  2.40513  3.72494  3.29354  2.67741  2.69355  4.24690  2.90347  2.73739  3.18146  2.89801  2.37887  2.77519  2.98518  4.58477  3.61503
          0.00341  6.07807  6.80042  0.61958  0.77255  0.48576  0.95510
     20   2.69119  5.46428  6.22374  5.66566  4.69705  5.53197  5.98445  0.78355  5.50628  2.72789  2.64649  5.69903  3.68230  5.67140  5.55571  4.88272  4.42130  1.39649  6.42402  5.23623     20 i - - -
          2.68618  4.42225  2.77519  2.73123  3.46354  2.40513  3.72494  3.29354  2.67741  2.69355  4.24690  2.90347  2.73739  3.18146  2.89801  2.37887  2.77519  2.98518  4.58477  3.61503
          0.00341  6.07807  6.80042  0.61958  0.77255  0.48576  0.95510
     21   3.03927  4.98796  5.33244  4.73040  4.08380  4.72268  3.85861  2.45145  3.67941  1.97266  3.71105  4.81344  5.08854  4.72897  3.13315  2.71158  2.45256  0.98077  5.60627  4.42492     21 v - - -
          2.68618  4.42225  2.77519  2.73123  3.46354  2.40513  3.72494  3.29354  2.67741  2.69355  4.24690  2.90347  2.73739  3.18146  2.89801  2.37887  2.77519  2.98518  4.58477  3.61503
          0.00341  6.07807  6.80042  0.61958  0.77255  0.48576  0.95510
     22   3.11579  2.11424  5.56031  4.94424  3.40262  3.91935  5.09042  2.59887  4.72664  1.10465  2.03337  4.92224  5.11962  4.85568  3.84420  4.06798  2.94859  2.39392  5.58076  4.40512     22 l - - -
          2.68618  4.42225  2.77519  2.73123  3.46354  2.40513  3.72494  3.29354  2.67741  2.69355  4.24690  2.90347  2.73739  3.18146  2.89801  2.37887  2.77519  2.98518  4.58477  3.61503
          0.00341  6.07807  6.80042  0.61958  0.77255  0.48576  0.95510
     23   6.35732  7.10582  6.97832  7.04702  2.51651  6.63674  5.12037  5.85424  6.79849  4.88305  6.32732  6.09525  6.86767  6.30901  6.50097  6.06815  6.52858  5.83829  0.18531  2.99325     23 W - - -
          2.68618  4.42225  2.77519  2.73123  3.46354  2.40513  3.72494  3.29354  2.67741  2.69355  4.24690  2.90347  2.73739  3.18146  2.89801  2.37887  2.77519  2.98518  4.58477  3.61503
          0.00341  6.07807  6.80042  0.61958  0.77255  0.48576  0.95510
     24   3.21717  5.97515  3.15857  2.33465  5.31984  4.23936  3.95204  4.80552  1.12412  3.59458  3.53368  3.70698  4.63282  2.52482  2.23507  2.75251  3.00998  3.31049  6.40804  4.06283     24 k - - -
          2.68618  4.42225  2.77519  2.73123  3.46354  2.40513  3.72494  3.29354  2.67741  2.69355  4.24690  2.90347  2.73739  3.18146  2.89801  2.37887  2.77519  2.98518  4.58477  3.61503
          0.02531  6.07807  3.78523  0.61958  0.77255  0.48576  0.95510
     25   3.30241  5.83851  4.82675  3.58409  5.89221  4.60494  5.86151  5.24033  4.86035  4.94885  3.40694  4.89976  0.24864  5.16439  5.13864  4.10610  3.55148  4.76007  7.26551  6.06744     25 P - - -
          2.68618  4.42225  2.77519  2.73123  3.46354  2.40513  3.72494  3.29354  2.67741  2.69355  4.24690  2.90347  2.73739  3.18146  2.89801  2.37887  2.77519  2.98518  4.58477  3.61503
          0.12414  6.05625  2.16801  0.61958  0.77255  0.65037  0.73784
     26   3.10103  5.88144  1.83423  2.37715  5.22614  1.95845  3.32382  4.71184  2.75304  2.83625  2.93840  3.02009  3.61071  2.64896  3.56027  2.61635  2.95597  3.74820  6.31435  4.90362     26 d - - -
          2.68618  4.42225  2.77519  2.73123  3.46354  2.40513  3.72494  3.29354  2.67741  2.69355  4.24690  2.90347  2.73739  3.18146  2.89801  2.37887  2.77519  2.98518  4.58477  3.61503
          0.00393  5.93604  6.65838  0.61958  0.77255  0.78811  0.60642
     27   2.89503  5.83558  3.13331  2.58857  3.55608  2.81939  4.38385  3.13295  2.79258  2.07307  4.07486  2.91592  2.25100  3.03832  2.67593  2.22585  3.26874  3.14177  6.28826  4.89783     27 l - - -
          2.68459  4.42334  2.77603  2.73082  3.46376  2.40586  3.72603  3.29463  2.67688  2.69365  4.24722  2.90389  2.73702  3.18216  2.89774  2.37812  2.77499  2.98550  4.58585  3.61490
          1.01225  1.22296  1.07224  1.19735  0.35953  1.05045  0.43044
     28   2.93271  4.61736  5.20433  4.58985  3.02847  4.41461  4.74896  1.56183  4.37619  1.21727  2.50616  4.57596  3.91693  4.50754  4.38576  3.23267  3.05590  2.41362  5.24187  4.06653     33 l - - -
          2.68618  4.42225  2.77519  2.73123  3.46354  2.40513  3.72494  3.29354  2.67741  2.69355  4.24690  2.90347  2.73739  3.18146  2.89801  2.37887  2.77519  2.98518  4.58477  3.61503
          0.07100  5.56498  2.73784  0.61958  0.77255  1.95046  0.15339
     29   2.77925  5.59894  2.62798  1.78296  4.09267  3.89338  3.59547  4.41046  2.82194  3.89939  4.64284  3.11958  3.13048  3.18251  3.31287  1.66500  2.19513  3.00757  6.03872  4.63472     34 s - - -
          2.68618  4.42225  2.77519  2.73123  3.46354  2.40513  3.72494  3.29354  2.67741  2.69355  4.24690  2.90347  2.73739  3.18146  2.89801  2.37887  2.77519  2.98518  4.58477  3.61503
          0.00609  5.50006  6.22241  0.61958  0.77255  1.40749  0.28071
     30   2.65824  4.38278  1.90468  2.55903  5.01490  3.94769  4.13515  3.02139  2.68306  3.61472  4.71546  2.53692  2.76355  2.58466  2.84665  2.39160  2.40833  3.57983  6.10881  4.70024     35 d - - -
          2.68600  4.42311  2.77508  2.73168  3.46314  2.40433  3.72481  3.29440  2.67775  2.69300  4.24776  2.90403  2.73745  3.18233  2.89887  2.37878  2.77542  2.98282  4.58563  3.61589
          0.95746  0.87022  1.62318  0.99660  0.46066  1.02156  0.44634
     31   2.40997  5.61476  2.41155  2.87318  4.93763  2.26458  4.13050  3.70106  2.53275  3.05845  4.05200  2.67287  2.28486  3.23443  3.12998  2.17252  2.97244  3.38247  6.06099  4.66383     40 s - - -
          2.68618  4.42225  2.77519  2.73123  3.46354  2.40513  3.72494  3.29354  2.67741  2.69355  4.24690  2.90347  2.73739  3.18146  2.89801  2.37887  2.77519  2.98518  4.58477  3.61503
          0.00563  5.57800  6.30035  0.61958  0.77255  1.39898  0.28349
     32   3.20445  5.69647  2.44471  2.24869  4.12511  3.60065  3.15167  3.79797  2.90678  2.64873  4.73918  2.61761  2.45578  2.51560  3.10115  1.97740  3.10457  3.40815  4.49518  4.72764     41 s - - -
          2.68618  4.42225  2.77519  2.73123  3.46354  2.40513  3.72494  3.29354  2.67741  2.69355  4.24690  2.90347  2.73739  3.18146  2.89801  2.37887  2.77519  2.98518  4.58477  3.61503
          0.00518  5.66131  6.38365  0.61958  0.77255  0.90893  0.51576
     33   2.23626  5.80707  3.11688  2.37711  3.39258  3.41233  3.12588  4.04318  1.63886  3.58695  4.84781  3.29585  3.82328  2.81734  2.70537  2.78550  2.48183  4.19753  6.23995  3.04717     42 k - - -
          2.68618  4.42225  2.77519  2.73123  3.46354  2.40513  3.72494  3.29354  2.67741  2.69355  4.24690  2.90347  2.73739  3.18146  2.89801  2.37887  2.77519  2.98518  4.58477  3.61503
          0.00443  5.81787  6.54022  0.61958  0.77255  1.44627  0.26846
     34   2.28876  5.81331  2.65115  2.23147  5.15795  2.79811  3.44944  3.99399  2.54196  3.05121  3.76501  2.97381  2.70241  2.96916  2.68020  2.27282  3.29983  2.75213  6.24625  4.83556     43 e - - -
          2.68618  4.42225  2.77519  2.73123  3.46354  2.40513  3.72494  3.29354  2.67741  2.69355  4.24690  2.90347  2.73739  3.18146  2.89801  2.37887  2.77519  2.98518  4.58477  3.61503
          0.00438  5.82835  6.55069  0.61958  0.77255  1.13733  0.38666
     35   3.34136  5.67224  2.69096  2.66617  4.94984  3.20650  3.94941  2.27022  2.63533  1.96848  4.01632  3.16012  3.38847  2.84532  3.58863  2.57180  2.49000  2.49579  6.14758  3.98976     44 l - - -
          2.68618  4.42225  2.77519  2.73123  3.46354  2.40513  3.72494  3.29354  2.67741  2.69355  4.24690  2.90347  2.73739  3.18146  2.89801  2.37887  2.77519  2.98518  4.58477  3.61503
          0.00419  5.87269  6.59504  0.61958  0.77255  0.44793  1.01873
     36   2.27603  5.86094  3.30983  2.94987  3.56248  3.39787  3.38340  4.64097  2.48948  2.30226  4.24399  3.43250  3.12961  3.11798  2.48288  2.16740  2.83328  2.59171  6.31215  3.01448     45 s - - -
          2.68618  4.42225  2.77519  2.73123  3.46354  2.40513  3.72494  3.29354  2.67741  2.69355  4.24690  2.90347  2.73739  3.18146  2.89801  2.37887  2.77519  2.98518  4.58477  3.61503
          0.01425  6.01175  4.44822  0.61958  0.77255  0.91222  0.51355
     37   2.83663  4.35564  2.77992  2.52247  5.27186  3.22421  3.78727  4.75830  2.34878  3.88085  4.23815  2.86321  2.23053  2.95044  2.92412  1.72424  2.65899  3.58356  6.35841  3.47041     46 s - - -
          2.68618  4.42225  2.77519  2.73123  3.46354  2.40513  3.72494  3.29354  2.67741  2.69355  4.24690  2.90347  2.73739  3.18146  2.89801  2.37887  2.77519  2.98518  4.58477  3.61503
          0.01240  6.00118  4.62096  0.61958  0.77255  0.83965  0.56539
     38   2.49103  5.92357  2.90769  2.46545  5.26756  2.34187  3.70668  2.85115  2.27572  3.52827  4.96451  3.28396  3.03035  2.65572  3.03487  2.21222  2.76077  3.67613  3.86733  3.53413     47 s - - -
          2.68618  4.42225  2.77519  2.73123  3.46354  2.40513  3.72494  3.29354  2.67741  2.69355  4.24690  2.90347  2.73739  3.18146  2.89801  2.37887  2.77519  2.98518  4.58477  3.61503
          0.00368  6.00316  6.72551  0.61958  0.77255  0.63692  0.75272
     39   3.18446  5.94794  2.45350  1.60176  4.14119  2.50343  4.39501  3.28220  2.48042  3.72031  4.98831  2.56553  3.48219  2.62040  3.01155  2.18059  3.17408  4.33917  6.37996  4.96834     48 e - - -
          2.68618  4.42225  2.77519  2.73123  3.46354  2.40513  3.72494  3.29354  2.67741  2.69355  4.24690  2.90347  2.73739  3.18146  2.89801  2.37887  2.77519  2.98518  4.58477  3.61503
          0.00357  6.03264  6.75499  0.61958  0.77255  0.33024  1.26851
     40   3.02838  4.48619  2.05042  2.40774  5.32161  1.58593  3.85771  4.80771  3.00584  4.28172  4.01867  2.95922  4.63247  2.98110  3.01706  2.10611  2.57230  3.39071  6.40893  4.99787     49 g - - -
          2.68618  4.42225  2.77519  2.73123  3.46354  2.40513  3.72494  3.29354  2.67741  2.69355  4.24690  2.90347  2.73739  3.18146  2.89801  2.37887  2.77519  2.98518  4.58477  3.61503
          0.00341  6.07807  6.80042  0.61958  0.77255  0.48576  0.95510
     41   2.14201  5.97836  2.31377  2.36444  4.11807  4.23853  3.72429  4.81128  2.62762  3.82869  5.01874  2.27302  3.23263  2.61641  2.94938  1.86015  2.91286  3.62017  6.41039  4.05690     50 s - - -
          2.68618  4.42225  2.77519  2.73123  3.46354  2.40513  3.72494  3.29354  2.67741  2.69355  4.24690  2.90347  2.73739  3.18146  2.89801  2.37887  2.77519  2.98518  4.58477  3.61503
          0.00341  6.07807  6.80042  0.61958  0.77255  0.48576  0.95510
     42   2.04987  4.18571  5.55475  4.93884  2.07794  4.75346  4.14229  2.56500  4.72192  3.14666  3.46121  4.91841  3.98939  4.85164  4.72732  3.49742  2.60543  1.21698  3.53364  2.76227     51 v - - -
          2.68618  4.42225  2.77519  2.73123  3.46354  2.40513  3.72494  3.29354  2.67741  2.69355  4.24690  2.90347  2.73739  3.18146  2.89801  2.37887  2.77519  2.98518  4.58477  3.61503
          0.00341  6.07807  6.80042  0.61958  0.77255  0.48576  0.95510
     43   3.29019  5.92239  2.51900  2.46104  3.10715  4.25165  4.44128  3.87042  2.46927  3.17773  3.21948  3.12578  4.64455  2.63056  2.85849  2.28287  1.81595  2.71260  6.36924  3.88123     52 t - - -
          2.68618  4.42225  2.77519  2.73123  3.46354  2.40513  3.72494  3.29354  2.67741  2.69355  4.24690  2.90347  2.73739  3.18146  2.89801  2.37887  2.77519  2.98518  4.58477  3.61503
          0.00341  6.07807  6.80042  0.61958  0.77255  0.48576  0.95510
     44   3.57606  4.99560  5.28245  3.72030  4.09243  4.71456  3.51740  1.55193  3.28558  2.16476  3.58487  4.78797  3.88477  4.69968  3.53298  3.47206  3.33628  1.14449  5.61286  3.41222     53 v - - -
          2.68618  4.42225  2.77519  2.73123  3.46354  2.40513  3.72494  3.29354  2.67741  2.69355  4.24690  2.90347  2.73739  3.18146  2.89801  2.37887  2.77519  2.98518  4.58477  3.61503
          0.00341  6.07807  6.80042  0.61958  0.77255  0.48576  0.95510
     45   4.28146  3.36042  6.31166  5.73707  4.53885  5.60393  6.00327  2.04498  5.56659  0.64191  4.40272  5.77423  5.88016  5.66489  5.58186  4.95149  4.51637  1.62404  6.36586  3.57956     54 L - - -
          2.68618  4.42225  2.77519  2.73123  3.46354  2.40513  3.72494  3.29354  2.67741  2.69355  4.24690  2.90347  2.73739  3.18146  2.89801  2.37887  2.77519  2.98518  4.58477  3.61503
          0.00341  6.07807  6.80042  0.61958  0.77255  0.48576  0.95510
     46   2.18991  3.53205  3.74354  2.99173  5.23609  2.96952  1.97426  3.50191  2.57064  3.29356  3.87809  3.08611  4.64589  2.18507  2.27655  2.59181  3.31568  3.35925  6.36498  4.97003     55 h - - -
          2.68618  4.42225  2.77519  2.73123  3.46354  2.40513  3.72494  3.29354  2.67741  2.69355  4.24690  2.90347  2.73739  3.18146  2.89801  2.37887  2.77519  2.98518  4.58477  3.61503
          0.00341  6.07807  6.80042  0.61958  0.77255  0.48576  0.95510
     47   2.71986  5.98348  2.05188  1.49622  5.32995  4.24113  3.39723  4.81691  2.31980  4.28924  5.02391  2.99422  4.63533  2.63517  1.74026  3.22810  3.43545  4.37490  6.41512  5.00327     56 e - - -
          2.68618  4.42225  2.77519  2.73123  3.46354  2.40513  3.72494  3.29354  2.67741  2.69355  4.24690  2.90347  2.73739  3.18146  2.89801  2.37887  2.77519  2.98518  4.58477  3.61503
          0.00341  6.07807  6.80042  0.61958  0.77255  0.48576  0.95510
     48   3.61721  2.73778  5.57758  4.96593  1.15201  4.78399  3.31505  3.42012  4.74986  2.35258  2.75972  4.94207  5.14658  4.87684  3.91379  4.09598  3.84921  2.65931  5.56656  1.68802     57 f - - -
          2.68618  4.42225  2.77519  2.73123  3.46354  2.40513  3.72494  3.29354  2.67741  2.69355  4.24690  2.90347  2.73739  3.18146  2.89801  2.37887  2.77519  2.98518  4.58477  3.61503
          0.00341  6.07807  6.80042  0.61958  0.77255  0.48576  0.95510
     49   2.72746  4.82580  2.32332  1.87952  5.32108  3.35051  3.22933  3.35351  1.93144  2.96674  5.01664  2.74343  2.71771  3.31933  2.50955  3.42758  3.69644  3.10301  6.40866  4.99769     58 e - - -
          2.68618  4.42225  2.77519  2.73123  3.46354  2.40513  3.72494  3.29354  2.67741  2.69355  4.24690  2.90347  2.73739  3.18146  2.89801  2.37887  2.77519  2.98518  4.58477  3.61503
          0.00341  6.07807  6.80042  0.61958  0.77255  0.48576  0.95510
     50   2.97724  4.20906  5.55897  4.94278  2.07551  3.67982  5.08826  2.87304  4.72496  1.88675  2.88828  4.92036  5.11769  4.85392  4.72894  3.29225  2.74757  2.04725  5.57861  1.47118     59 y - - -
          2.68618  4.42225  2.77519  2.73123  3.46354  2.40513  3.72494  3.29354  2.67741  2.69355  4.24690  2.90347  2.73739  3.18146  2.89801  2.37887  2.77519  2.98518  4.58477  3.61503
          0.00230  6.07696        *  0.61958  0.77255  0.00000        *
//
