# Supplementary material for: Uncoupled evolution of the Polycomb system and deep origin of non-canonical PRC1
Source: Commun Biol. 2023 Nov 10;6:1144. doi: 10.1038/s42003-023-05501-x (PMC10638273; doi:10.1038/s42003-023-05501-x)
Supplement: Supplementary file 5 — Supplementary Data 2 [file 42003_2023_5501_MOESM5_ESM.zip › Supplementary Data 2/EED_hmmprofiles/EED_WD6.aln]

>HOMSAP019638/365-408
YMRFSMDFWQKMLALGNQVGKLYVWDLEVEDPHK----AKCTTLTH--HK
>NEUCRA000864/345-394
YMRFKIGGKHPVLAFCNARNKFMFWDLSRLPPRRTASGKQQQQLGTERPQ
>ACAPLA015743/363-406
FMRFSMDYSQKILALGNQVGKLYVWDLDVEDPSK----TRCTKLTH--PK
>BRABEL034361/356-399
YMRFSIDYWQKVLALGNQVGRLFVWDLGVEDPVK----ARLSTLTH--PK
>DANRER011163/367-410
YMRFSMDFWQKMLALGNQVGKLYVWDLEVEDPHK----AKCTTLTL--PR
>BOMMOR013102/332-374
FIRFAVDYSQRVIALGNQCGKTMVWELGNV-AGG----SRVSQLVH--PR
>DAPMAG012763/349-392
FMRFSLDSWNKVMALGNQVGKTFVWDLDTDDPMA----SRHLVLTH--PK
>IXOSCA031253/359-402
FMRFSMDFEQKILALGNQVGKTYVWNIDVDDPTT----CRSTVLTH--AK
>CRAGIG055869/356-399
YMRFGLDFWQKVLALGNQIGKVYVWDLDLEDPTQ----SKPIILTH--PK
>DROMEL010275/345-388
FVRFGFNPWQKVIALGNQQGKVYVWELDPSDPEG----AHMTTLHN--SR
>DROMEL020870/364-407
FVRFAFNAWQKILALGNQLGTTFVWELDCNDPNL----TKCSQLVH--PK
>CIOINT015780/345-388
YMRFAIDYWHKYLAVGNQYGKTFIWELDHLDPAK----SKCFTLSN--IR
>LEUCOM058389/315-361
YMRFGVNYEQTLLAVGNQVGKVFVWDLMDVDPTKP-GSSEPAVLSH--PK
>MNELEI014702/381-421
YMRFAVSPNFDAIAAGNQIGKVFLWDISEE-PGK------PAILSH--QK
>DIAGRA034757/351-397
YVRFCIDPGYHALAVGNQEGTVFVWDLRSRLTTGV-TKSSHYTLKH--VK
>ARATHA029553/293-334
FIKFSCDLHLSSVAIGNQEGKVYVWDLKSCPPVL------ITKLSH--NQ
>CYCPAN013770/294-335
FIKFACDFHYNAVAVGNREGKVYVWELQSSPPNL------IARLSH--TQ
>CYCPAN015290/294-335
FIKFSCDFHYNAVAVGNREGKVYVWELQSSPPNL------IARLSH--TQ
>SORBIC040581/365-406
FIKFSCDFHFNQLAIGNREGKIYVWEVQSSPPVL------IARLYN--QQ
>MARPOL007901/294-335
FIKFSCDFSFNTLAIGNREGKIYVWEPQASPPNL------LAKLCA--SG
>SORBIC042515/344-385
CMKFSCDFHFNQLAVGNSKGEIYVWEVQSCPPVL------IDRLSN--KE
>CHABRA017191/283-323
FMKFSMDFHCTTLTIGNREGKIFVFEPQNS-PLA------ITKLGT--PQ
>HALSEO013654/303-350
FIRMALNPSRTLLATGNGVGNVFVWEIDGESPTPAYNVKPLAVLTP--PN
>SALKVE009673/336-379
YIRFCLDAAQQLMCIGNQDGDLYVWDLTADEPQK----CRTKLRAR--GD
>PHYINF007639/310-351
FMKFGLDSQLEVMAVGNKKGVVSVFDLDAEQERS------ICKLTH--NS
>BAFFRI008180/285-326
FLRFSLTSERPFMAVGNKVGHIFIWDLANIAPVK------LAXLQM--QN
>GEMCRY046656/376-418
FLRFGIDPRHNFMVVGNMGGQLLVYDLAGV-PSG----REVCKLHH--SQ
>MASSPE007696/367-411
FVRFEHDPTCQRLVCGNRSGKIFLFNIHDNENVEV---NRSQELTH--LK
>MATSPE005985/357-400
YIRFCLDAKQRYLGVGNKKGAAFIWDATEPDTAR----SIPKRLTV--PG
>RHIIRR000559/303-347
FLRFGISYDYRMLATGNQAGQIYIWDFQDIESAD---IKKPIILES--LS
>RHIIRR013860/302-345
FIRFGFSYDFRMLATGNQVGKIYLWDTKDIKSAV----IKKPIILE--SD
>RHIIRR011232/308-355
FLRFGMSYDCQTLATGNQAGKIYLWDMKDVNASSYSGLRKEPIILS--SA
>RHIIRR020017/302-344
FLRFGMSYDCRMLATGNQAGKIYLWDVQE-ESN----VSYEPIILS--SA
>PRACOL006402/312-353
FMRFGLDLGCSTLAVGTVDGRVYVWDTRASPPTA------PLRLSL--PR
>PLABRA004823/305-345
YVRFSLDRPMRLVATGNSIGKVFIWDVGVPG-------AAPRVLTS--AK
>KLENIT011054/294-337
FNKFSTDFCQRLVACGNDYGEVFVYDIHAYPPCR------VAKCYNQSRE
>GRACHO008827/306-349
FIRFAMDRHRRLVACGNDKGMVSVFDLRLTPSKP------LCVINPKYRY
>RHOMAR009496/292-333
FLRFAVNSRGEFFAVGNREGDMFVYDVDSLSNSP------LQKIVN--RS
>CYAMER002946/315-356
YIRFAVDPMQTLLAVGSRMGTIYVFQVDDPGGKP------IACLTH--PQ
>NEPPYR015811/278-319
FIRFSLDASFGRLSIGNRLGNVFVFETSTTPPSL------VGKLSA--TG
>MICSPE009209/316-359
FVRFSINAAADTLLCGNRTGDLFAWKLRASPPSA----GAIGQLSH--KA
>CHLREI017260/360-406
FVRFGADLHFNTLACGSAKGKVFVFAPRVTSAAA-MGCQPKAKLSA--PQ
>NUCSPE108721/323-370
FVRFALDLEHQQLLCGTIDGRVSVWDLNTNGTAVSLQSKSAESLSH--AR
>PARATL007140/323-370
FVRFALDLEHQQLLCGTIDGRVSVWDLNTNGTAVSLQSKSAESLSH--AR
>MICMAR105721/329-370
YMRFSLDPSQRFMAVGNTKGAVFVYHMGVYPPKR------AGKLAH--HK
>CAULEN004192/384-425
YVRFSLDFEYQILACGDQQGKVHVWDIHN--PYY----IRHSLLED--ND
>CHLVAR003409/310-351
WLRFALDYWCTVLACGTSTGKVLLFDPHAQQPQP------RARLKP--RR
>GEFOKE016042/253-294
FMRFALHPNGRMLAVGSTGGSLFLFDTQKGGDKP------IAELSH--AH
>LEPVOR039755/320-363
FVRFDLDFSHRRLAVGSLIGEVFVWDLEECNDRE----PKHVYLKH--QH
>TELSPE028168/288-330
YLRFSVDPSFRYLAVGNMAGTVTVWDIDEAE-------NPIAKLQYKKEQ
>SCHMAN008804/360-405
YIRFDIDLKNHVLALGTGTGRVYLWDLKYPENAL----NLPAQVLHGMPL
>VERVER008996/277-324
FIKFALDDMQQMCAAGNDRGEIHVWSLHAWESERVHLQGVVLTLPA--SE
>BIGNAT005515/372-413
YIRFGMDYYQKYLAVGNKLGEVFVWDVDTGRNKS------PAKIGI--KG
>PHATRI007581/307-348
YFRFATDPMGKYLAVGTGKGQIFVWNLAEH-KRP----AEILSLRY---P
>RIGRAM013986/319-360
FIRFGLDPQKRLLAFGNDDGSILLWDVDCVPSQR------FATLIT--AK
>RIGRAM013987/316-357
FIRFGLDPQKRLLAFGNDDGSILLWDVDCVPSQR------FATLIT--AK
>GALSUL003905/285-325
FIRFGMNWDRTLLAAGNTQGTICIWNIDELRSKP------MEELNI---P
>GEPOCE007885/375-418
FLRYQLDPTRRLVAIGSTAGQVRLWRLDSPAERP------LLNLRLSRAS
>GEPOCE017830/379-422
FLRYQLDPTRRLVAIGSTAGQVRLWRLDSPAERP------LLNLRLSRAS
>PRYPAR043563/338-379
FLRFGLNPRRTLFAMGDARGETSVWEIDRRPVRP------LATFSL--PS
>THETRA007528/391-437
YTPMDLSASARFLAVGTSQSQVFVFDVDAEPTAS---VTPLYTLNCTEAS
>SPIPUN003430/387-430
FVRATLSPSGRYLAVGNMMGEIYIWDIPYLDPTG----RMRVVIGG--PK
>PLAMIC001057/377-418
FVRMALNLDAGVLACGNIHGSIYVWDLNSDADAP------AFVVES--PK
>CRYNEO006748/287-323
FARFPNEGSETRSAAGSAHNSLLVWRLRPTPPTKR-------------PR
>NAEFOW004964/330-373
WLKMAL--SDRYLARPLQHGTVEIFDLTHV-GRA-FFTCPVMRLVH--PS
>STRRAT006368/357-388
YRKISLNKKCNILAVPTQEVAILDHKFGKLK-----------------Q-
>STRRAT011197/371-416
FHKIEIDPSNNILAVASDTGFIYLYDITKQE----FYQQPDNVLTHFKKS
>RAMVAR008060/290-336
FVKFAVNEGQHVLALGDDKGWIRLHDLQALATKQ---KAAQRSLKTTSSP
>DIPROT000450/288-323
WHKVGYDITKSIVAFGDCTGALWVYHVDSGKPAK--------------PK
