# Supplementary material for: Uncoupled evolution of the Polycomb system and deep origin of non-canonical PRC1
Source: Commun Biol. 2023 Nov 10;6:1144. doi: 10.1038/s42003-023-05501-x (PMC10638273; doi:10.1038/s42003-023-05501-x)
Supplement: Supplementary file 5 — Supplementary Data 2 [file 42003_2023_5501_MOESM5_ESM.zip › Supplementary Data 2/EED_hmmprofiles/EED_WD6.hmm]

HMMER3/f [3.3.2 | Nov 2020]
NAME  EED_WD6
LENG  44
ALPH  amino
RF    no
MM    no
CONS  yes
CS    no
MAP   yes
DATE  Mon Jun 20 12:50:29 2022
NSEQ  69
EFFN  23.554504
CKSUM 3722957000
STATS LOCAL MSV       -7.6913  0.71935
STATS LOCAL VITERBI   -7.8641  0.71935
STATS LOCAL FORWARD   -4.6815  0.71935
HMM          A        C        D        E        F        G        H        I        K        L        M        N        P        Q        R        S        T        V        W        Y   
            m->m     m->i     m->d     i->m     i->i     d->m     d->d
  COMPO   2.57465  4.03668  2.86208  3.17427  2.84763  2.69294  3.60553  3.05952  2.81278  2.34858  3.80032  3.09759  3.07616  3.16676  2.75754  2.78085  3.00462  2.66270  3.91267  3.46209
          2.68618  4.42225  2.77519  2.73123  3.46354  2.40513  3.72494  3.29354  2.67741  2.69355  4.24690  2.90347  2.73739  3.18146  2.89801  2.37887  2.77519  2.98518  4.58477  3.61503
          0.00169  6.77688  7.49923  0.61958  0.77255  0.00000        *
      1   7.05026  4.23994  7.65900  7.73340  0.54708  7.32219  5.79023  6.55331  7.48716  5.58159  7.02609  6.76941  7.54962  6.98618  7.18405  6.74787  7.21870  6.53160  2.68691  1.13941      1 F - - -
          2.68618  4.42225  2.77519  2.73123  3.46354  2.40513  3.72494  3.29354  2.67741  2.69355  4.24690  2.90347  2.73739  3.18146  2.89801  2.37887  2.77519  2.98518  4.58477  3.61503
          0.00169  6.77688  7.49923  0.61958  0.77255  0.48576  0.95510
      2   3.19271  5.51881  6.11861  5.50260  3.73641  5.31580  3.04637  1.52437  5.28529  1.74264  1.79435  3.91778  5.67938  5.41469  3.27976  4.62750  3.35772  1.66529  6.14085  4.96511      2 i - - -
          2.68618  4.42225  2.77519  2.73123  3.46354  2.40513  3.72494  3.29354  2.67741  2.69355  4.24690  2.90347  2.73739  3.18146  2.89801  2.37887  2.77519  2.98518  4.58477  3.61503
          0.00169  6.77688  7.49923  0.61958  0.77255  0.48576  0.95510
      3   5.90272  7.74267  7.08867  5.61466  7.58676  6.27674  5.84190  6.68616  1.34189  5.90260  6.84265  5.78483  3.63838  4.96678  0.39216  5.85840  5.89832  6.42354  7.75859  6.82212      3 R - - -
          2.68618  4.42225  2.77519  2.73123  3.46354  2.40513  3.72494  3.29354  2.67741  2.69355  4.24690  2.90347  2.73739  3.18146  2.89801  2.37887  2.77519  2.98518  4.58477  3.61503
          0.00169  6.77688  7.49923  0.61958  0.77255  0.48576  0.95510
      4   3.64617  6.10255  6.74203  6.16357  0.36423  5.99427  6.18256  2.62327  5.96366  3.72157  2.58558  6.13286  6.29820  6.03007  5.95082  5.32557  5.01137  3.14149  6.51219  3.53487      4 F - - -
          2.68618  4.42225  2.77519  2.73123  3.46354  2.40513  3.72494  3.29354  2.67741  2.69355  4.24690  2.90347  2.73739  3.18146  2.89801  2.37887  2.77519  2.98518  4.58477  3.61503
          0.00169  6.77688  7.49923  0.61958  0.77255  0.48576  0.95510
      5   1.55080  3.11504  2.80280  2.85779  5.84786  1.70931  4.95143  5.33415  2.98054  4.80804  5.54341  4.23049  3.51951  3.25812  4.17978  1.48684  3.49245  4.89323  6.93519  5.52385      5 s - - -
          2.68618  4.42225  2.77519  2.73123  3.46354  2.40513  3.72494  3.29354  2.67741  2.69355  4.24690  2.90347  2.73739  3.18146  2.89801  2.37887  2.77519  2.98518  4.58477  3.61503
          0.00169  6.77688  7.49923  0.61958  0.77255  0.48576  0.95510
      6   3.57374  2.99639  6.12425  5.50780  3.28074  5.31615  4.04619  1.97597  5.28916  0.94327  2.32566  3.52749  5.67969  5.41743  5.29185  4.62808  3.16595  2.32557  6.13978  3.47712      6 l - - -
          2.68618  4.42225  2.77519  2.73123  3.46354  2.40513  3.72494  3.29354  2.67741  2.69355  4.24690  2.90347  2.73739  3.18146  2.89801  2.37887  2.77519  2.98518  4.58477  3.61503
          0.02838  6.77688  3.61774  0.61958  0.77255  0.48576  0.95510
      7   5.30805  8.12143  0.55390  3.12909  7.36968  3.33322  4.12557  6.97345  5.20746  6.39183  7.29205  1.74308  6.06596  5.20839  5.93690  2.23023  3.94256  6.47667  8.53652  6.89640      7 D - - -
          2.68618  4.42225  2.77519  2.73123  3.46354  2.40513  3.72494  3.29354  2.67741  2.69355  4.24690  2.90347  2.73739  3.18146  2.89801  2.37887  2.77519  2.98518  4.58477  3.61503
          0.00174  6.75024  7.47259  0.61958  0.77255  0.84917  0.55821
      8   2.24105  5.96940  3.59784  3.43794  2.11613  2.82922  5.14781  3.36912  2.99965  2.45719  5.05915  4.53792  1.54785  4.37147  3.43390  2.81002  4.25549  4.26620  4.25760  2.31174      8 p - - -
          2.68618  4.42225  2.77519  2.73123  3.46354  2.40513  3.72494  3.29354  2.67741  2.69355  4.24690  2.90347  2.73739  3.18146  2.89801  2.37887  2.77519  2.98518  4.58477  3.61503
          0.00174  6.75024  7.47259  0.61958  0.77255  0.31134  1.31851
      9   3.02518  4.11331  2.58085  2.50260  5.84572  3.20477  2.58526  5.33259  2.21102  4.80519  3.12544  3.36873  4.18068  3.16875  2.92313  1.65070  2.63804  4.89069  2.76810  4.35073      9 s - - -
          2.68618  4.42225  2.77519  2.73123  3.46354  2.40513  3.72494  3.29354  2.67741  2.69355  4.24690  2.90347  2.73739  3.18146  2.89801  2.37887  2.77519  2.98518  4.58477  3.61503
          0.00169  6.77688  7.49923  0.61958  0.77255  0.48576  0.95510
     10   2.76590  2.38843  3.33364  3.01591  2.54164  2.79098  2.50388  5.31656  2.77922  3.63659  4.30764  2.94868  5.15475  1.66721  2.35376  3.95011  4.21767  4.87949  6.92478  3.04831     10 q - - -
          2.68618  4.42225  2.77519  2.73123  3.46354  2.40513  3.72494  3.29354  2.67741  2.69355  4.24690  2.90347  2.73739  3.18146  2.89801  2.37887  2.77519  2.98518  4.58477  3.61503
          0.00169  6.77688  7.49923  0.61958  0.77255  0.48576  0.95510
     11   3.98645  6.50041  3.32576  3.03751  5.84690  3.51076  3.13065  5.33386  2.19875  4.80627  5.54072  2.10418  3.11179  2.25359  1.42497  2.85673  2.20944  4.89182  6.93220  5.52042     11 r - - -
          2.68618  4.42225  2.77519  2.73123  3.46354  2.40513  3.72494  3.29354  2.67741  2.69355  4.24690  2.90347  2.73739  3.18146  2.89801  2.37887  2.77519  2.98518  4.58477  3.61503
          0.00169  6.77688  7.49923  0.61958  0.77255  0.48576  0.95510
     12   3.05210  5.51826  6.11890  5.50281  2.52037  5.31533  5.64940  2.04821  5.28531  1.76620  2.50338  5.48111  5.67893  3.17145  2.66682  4.00644  2.59010  1.91364  6.14018  2.25513     12 l - - -
          2.68618  4.42225  2.77519  2.73123  3.46354  2.40513  3.72494  3.29354  2.67741  2.69355  4.24690  2.90347  2.73739  3.18146  2.89801  2.37887  2.77519  2.98518  4.58477  3.61503
          0.00169  6.77688  7.49923  0.61958  0.77255  0.48576  0.95510
     13   4.59188  3.85266  6.57936  5.96938  3.25001  5.80168  6.13649  3.06423  5.76365  0.50270  2.49448  5.97180  6.11448  5.84760  5.75480  3.43200  4.82005  2.06868  6.54291  5.40834     13 L - - -
          2.68618  4.42225  2.77519  2.73123  3.46354  2.40513  3.72494  3.29354  2.67741  2.69355  4.24690  2.90347  2.73739  3.18146  2.89801  2.37887  2.77519  2.98518  4.58477  3.61503
          0.00169  6.77688  7.49923  0.61958  0.77255  0.48576  0.95510
     14   0.19912  3.80267  7.00873  6.82402  6.45265  3.72236  7.08797  5.82207  6.61987  3.19545  6.44298  6.11325  6.07088  6.67816  6.55540  3.81465  3.98595  3.39508  7.91495  6.81771     14 A - - -
          2.68618  4.42225  2.77519  2.73123  3.46354  2.40513  3.72494  3.29354  2.67741  2.69355  4.24690  2.90347  2.73739  3.18146  2.89801  2.37887  2.77519  2.98518  4.58477  3.61503
          0.00169  6.77688  7.49923  0.61958  0.77255  0.48576  0.95510
     15   2.51921  2.08424  6.13757  5.52184  2.57366  5.33084  5.66642  2.26476  5.30388  2.10894  3.65978  5.49828  5.69373  5.43252  3.59512  4.64321  2.63116  1.14408  6.15515  4.97943     15 v - - -
          2.68618  4.42225  2.77519  2.73123  3.46354  2.40513  3.72494  3.29354  2.67741  2.69355  4.24690  2.90347  2.73739  3.18146  2.89801  2.37887  2.77519  2.98518  4.58477  3.61503
          0.00169  6.77688  7.49923  0.61958  0.77255  0.48576  0.95510
     16   3.38227  3.41212  7.19305  7.26002  7.46116  0.17454  7.59423  7.00156  7.08698  6.69396  7.39496  6.24176  2.72241  7.08003  6.95146  4.75594  5.13964  5.94673  8.78872  7.84847     16 G - - -
          2.68618  4.42225  2.77519  2.73123  3.46354  2.40513  3.72494  3.29354  2.67741  2.69355  4.24690  2.90347  2.73739  3.18146  2.89801  2.37887  2.77519  2.98518  4.58477  3.61503
          0.00169  6.77688  7.49923  0.61958  0.77255  0.48576  0.95510
     17   4.98657  7.32121  2.43064  4.43835  7.16105  5.32744  6.14248  6.71049  5.25558  3.61059  7.06012  0.57420  6.03447  5.33015  5.86966  1.99191  1.98404  6.13269  8.36986  6.87710     17 N - - -
          2.68618  4.42225  2.77519  2.73123  3.46354  2.40513  3.72494  3.29354  2.67741  2.69355  4.24690  2.90347  2.73739  3.18146  2.89801  2.37887  2.77519  2.98518  4.58477  3.61503
          0.00169  6.77688  7.49923  0.61958  0.77255  0.48576  0.95510
     18   2.35492  3.72126  2.26500  3.70274  5.77595  3.17490  4.96103  3.39436  2.62467  3.83673  3.20337  4.24743  5.16472  1.41493  2.21756  2.64324  2.67945  4.15936  6.89620  5.49783     18 q - - -
          2.68618  4.42225  2.77519  2.73123  3.46354  2.40513  3.72494  3.29354  2.67741  2.69355  4.24690  2.90347  2.73739  3.18146  2.89801  2.37887  2.77519  2.98518  4.58477  3.61503
          0.00169  6.77688  7.49923  0.61958  0.77255  0.48576  0.95510
     19   2.54872  4.55668  2.64085  2.11750  5.81499  3.49094  2.77281  3.18315  2.11241  3.34709  3.51169  4.23521  5.15777  2.63137  2.61724  3.42990  2.39156  2.52953  6.91598  3.62938     19 k - - -
          2.68618  4.42225  2.77519  2.73123  3.46354  2.40513  3.72494  3.29354  2.67741  2.69355  4.24690  2.90347  2.73739  3.18146  2.89801  2.37887  2.77519  2.98518  4.58477  3.61503
          0.00169  6.77688  7.49923  0.61958  0.77255  0.48576  0.95510
     20   4.56311  6.49271  6.39845  6.47656  7.43526  0.18366  7.39814  6.97971  6.81700  6.66425  7.38591  2.76969  6.13820  6.81593  6.84958  3.37898  5.16310  3.21595  8.76561  7.73968     20 G - - -
          2.68618  4.42225  2.77519  2.73123  3.46354  2.40513  3.72494  3.29354  2.67741  2.69355  4.24690  2.90347  2.73739  3.18146  2.89801  2.37887  2.77519  2.98518  4.58477  3.61503
          0.00169  6.77688  7.49923  0.61958  0.77255  0.48576  0.95510
     21   2.33287  6.49928  2.86405  2.11049  3.82226  4.75905  3.90365  5.33245  1.37170  4.80510  4.25216  3.39555  5.15255  2.37582  2.84691  2.53567  2.46058  4.03816  4.18552  5.51952     21 k - - -
          2.68618  4.42225  2.77519  2.73123  3.46354  2.40513  3.72494  3.29354  2.67741  2.69355  4.24690  2.90347  2.73739  3.18146  2.89801  2.37887  2.77519  2.98518  4.58477  3.61503
          0.00169  6.77688  7.49923  0.61958  0.77255  0.48576  0.95510
     22   3.65569  6.08939  6.85498  6.29422  3.38262  6.15664  6.60076  1.16247  6.13236  1.88448  3.92095  6.32558  6.46017  6.28583  6.17416  5.50711  2.72547  1.00982  7.02536  5.84621     22 v - - -
          2.68618  4.42225  2.77519  2.73123  3.46354  2.40513  3.72494  3.29354  2.67741  2.69355  4.24690  2.90347  2.73739  3.18146  2.89801  2.37887  2.77519  2.98518  4.58477  3.61503
          0.00169  6.77688  7.49923  0.61958  0.77255  0.48576  0.95510
     23   4.14369  4.08664  6.03941  3.61793  1.25762  5.30542  3.36557  3.96223  5.22840  2.12900  3.07423  5.44515  5.66976  5.37234  3.15952  2.70912  3.75796  3.77650  3.64836  1.46534     23 f - - -
          2.68618  4.42225  2.77519  2.73123  3.46354  2.40513  3.72494  3.29354  2.67741  2.69355  4.24690  2.90347  2.73739  3.18146  2.89801  2.37887  2.77519  2.98518  4.58477  3.61503
          0.00169  6.77688  7.49923  0.61958  0.77255  0.48576  0.95510
     24   3.85156  6.27939  3.32791  6.61917  3.40869  6.52338  7.07378  1.92309  6.50306  1.66232  5.38001  6.69267  6.78684  6.68874  6.58373  5.90650  5.29146  0.60318  7.45141  6.25850     24 V - - -
          2.68618  4.42225  2.77519  2.73123  3.46354  2.40513  3.72494  3.29354  2.67741  2.69355  4.24690  2.90347  2.73739  3.18146  2.89801  2.37887  2.77519  2.98518  4.58477  3.61503
          0.00169  6.77688  7.49923  0.61958  0.77255  0.48576  0.95510
     25   7.05543  7.79038  7.65957  7.73505  1.68791  7.32427  2.85288  6.55748  7.48851  5.58441  7.02972  6.76972  7.55111  6.98676  7.18496  6.74990  7.22313  6.53581  0.48363  2.08183     25 W - - -
          2.68618  4.42225  2.77519  2.73123  3.46354  2.40513  3.72494  3.29354  2.67741  2.69355  4.24690  2.90347  2.73739  3.18146  2.89801  2.37887  2.77519  2.98518  4.58477  3.61503
          0.00169  6.77688  7.49923  0.61958  0.77255  0.48576  0.95510
     26   3.55687  6.61418  0.71602  1.97782  5.95822  4.82662  3.23919  5.44800  2.69611  4.91843  5.65767  2.80667  5.23871  3.63953  2.81924  3.36226  4.32516  5.00476  7.04428  5.62630     26 d - - -
          2.68618  4.42225  2.77519  2.73123  3.46354  2.40513  3.72494  3.29354  2.67741  2.69355  4.24690  2.90347  2.73739  3.18146  2.89801  2.37887  2.77519  2.98518  4.58477  3.61503
          0.00169  6.77688  7.49923  0.61958  0.77255  0.48576  0.95510
     27   3.47570  5.62579  6.24714  5.63473  2.94569  5.44884  5.78901  1.79537  5.42076  0.87951  3.50805  5.61666  3.12133  5.54532  5.42427  4.76408  2.91176  1.84770  6.26546  5.09451     27 l - - -
          2.68618  4.42225  2.77519  2.73123  3.46354  2.40513  3.72494  3.29354  2.67741  2.69355  4.24690  2.90347  2.73739  3.18146  2.89801  2.37887  2.77519  2.98518  4.58477  3.61503
          0.00169  6.77688  7.49923  0.61958  0.77255  0.48576  0.95510
     28   2.89460  6.49967  1.47790  3.00643  5.84614  2.63032  2.59851  5.33311  2.72198  4.80555  4.61827  3.14968  3.83868  2.23585  2.38808  2.74256  2.43457  4.89106  6.93151  5.51971     28 d - - -
          2.68618  4.42225  2.77519  2.73123  3.46354  2.40513  3.72494  3.29354  2.67741  2.69355  4.24690  2.90347  2.73739  3.18146  2.89801  2.37887  2.77519  2.98518  4.58477  3.61503
          0.00169  6.77688  7.49923  0.61958  0.77255  0.48576  0.95510
     29   1.89707  3.78096  2.60655  2.24058  5.84408  3.60893  3.32561  5.33059  2.44938  3.72619  5.53871  2.83010  3.25681  4.04239  2.87687  2.02179  2.82731  2.71859  6.93047  3.44348     29 a - - -
          2.68618  4.42225  2.77519  2.73123  3.46354  2.40513  3.72494  3.29354  2.67741  2.69355  4.24690  2.90347  2.73739  3.18146  2.89801  2.37887  2.77519  2.98518  4.58477  3.61503
          0.02833  6.77688  3.61946  0.61958  0.77255  0.48576  0.95510
     30   3.53293  3.35524  2.87927  2.30010  5.67051  2.94784  3.88836  3.22305  3.71459  2.03017  5.42309  2.93342  2.57725  3.06358  3.19322  2.47669  2.61724  2.50424  4.00137  3.53559     30 l - - -
          2.68618  4.42225  2.77519  2.73123  3.46354  2.40513  3.72494  3.29354  2.67741  2.69355  4.24690  2.90347  2.73739  3.18146  2.89801  2.37887  2.77519  2.98518  4.58477  3.61503
          0.09830  6.75029  2.38107  0.61958  0.77255  0.59272  0.80480
     31   2.47314  6.41261  2.06885  1.93642  5.75903  2.76811  4.85864  5.24601  2.33202  3.91189  5.45295  3.19345  1.44632  3.19179  3.22464  2.88088  4.12978  4.80398  6.84445  5.43258     31 p - - -
          2.68618  4.42225  2.77519  2.73123  3.46354  2.40513  3.72494  3.29354  2.67741  2.69355  4.24690  2.90347  2.73739  3.18146  2.89801  2.37887  2.77519  2.98518  4.58477  3.61503
          0.10316  6.66600  2.33570  0.61958  0.77255  0.15076  1.96649
     32   2.94456  6.44201  2.93951  2.80657  5.78743  3.14867  4.89073  5.27381  3.20073  4.74809  5.48428  2.71661  0.96836  3.98776  4.12196  2.21454  2.29391  3.71277  6.87576  5.46385     32 p - - -
          2.68618  4.42225  2.77519  2.73123  3.46354  2.40513  3.72494  3.29354  2.67741  2.69355  4.24690  2.90347  2.73739  3.18146  2.89801  2.37887  2.77519  2.98518  4.58477  3.61503
          0.00185  6.68692  7.40926  0.61958  0.77255  1.37535  0.29136
     33   1.77623  4.04015  4.16610  2.90683  5.76010  3.57882  3.92307  5.24395  2.21564  3.93540  4.47359  2.96195  5.08284  2.76120  1.93349  2.44006  2.24344  2.67392  6.85254  4.03107     33 a - - -
          2.68618  4.42225  2.77519  2.73123  3.46354  2.40513  3.72494  3.29354  2.67741  2.69355  4.24690  2.90347  2.73739  3.18146  2.89801  2.37887  2.77519  2.98518  4.58477  3.61503
          0.00185  6.68692  7.40926  0.61958  0.77255  0.88228  0.53416
     34   2.37294  6.43150  3.67452  2.92097  3.76686  2.71510  4.89907  5.25220  1.88317  2.45074  5.47376  4.18119  1.91538  3.23787  2.13651  2.61688  3.76931  3.05846  6.86784  4.05035     34 k - - -
          2.68637  4.42103  2.77687  2.73291  3.46113  2.40502  3.72452  3.29443  2.67801  2.69323  4.24614  2.90471  2.73880  3.17924  2.89969  2.37802  2.77411  2.98274  4.58645  3.61256
          1.05145  1.30453  0.96951  0.99342  0.46252  0.69276  0.69354
     35   2.13710  2.67706  3.85881  3.30298  5.44356  2.87987  4.56845  3.20249  2.06778  4.40670  5.14563  2.61164  3.60040  2.65487  2.20099  2.04247  2.66800  4.49149  6.53936  5.13156     39 s - - -
          2.68618  4.42225  2.77519  2.73123  3.46354  2.40513  3.72494  3.29354  2.67741  2.69355  4.24690  2.90347  2.73739  3.18146  2.89801  2.37887  2.77519  2.98518  4.58477  3.61503
          0.05280  6.27740  3.00469  0.61958  0.77255  2.50776  0.08496
     36   2.47722  6.04126  3.83648  2.49278  5.36953  4.35165  3.72102  3.44962  1.89272  3.45423  3.50261  3.82583  1.91782  2.72959  1.98696  2.63619  3.80258  3.28285  6.48412  3.94179     40 k - - -
          2.68618  4.42225  2.77519  2.73123  3.46354  2.40513  3.72494  3.29354  2.67741  2.69355  4.24690  2.90347  2.73739  3.18146  2.89801  2.37887  2.77519  2.98518  4.58477  3.61503
          0.00294  6.22754  6.94988  0.61958  0.77255  0.28235  1.40247
     37   2.80103  3.28545  3.52073  3.33484  3.74734  4.94917  2.94037  1.94994  3.22820  1.92752  3.46189  4.65484  2.31599  2.88419  3.23745  3.26896  3.38849  2.19621  6.33189  5.08867     41 l - - -
          2.68618  4.42225  2.77519  2.73123  3.46354  2.40513  3.72494  3.29354  2.67741  2.69355  4.24690  2.90347  2.73739  3.18146  2.89801  2.37887  2.77519  2.98518  4.58477  3.61503
          0.00187  6.67634  7.39869  0.61958  0.77255  1.43909  0.27069
     38   1.54276  3.33521  3.60520  2.84344  3.75789  3.09540  4.90811  3.76466  2.79472  2.50932  3.57940  3.33597  3.27777  2.60510  3.17899  2.87755  2.65692  3.20093  6.75496  3.25569     42 a - - -
          2.68618  4.42225  2.77519  2.73123  3.46354  2.40513  3.72494  3.29354  2.67741  2.69355  4.24690  2.90347  2.73739  3.18146  2.89801  2.37887  2.77519  2.98518  4.58477  3.61503
          0.00187  6.67634  7.39869  0.61958  0.77255  1.43909  0.27069
     39   3.88141  4.30211  4.17354  2.71379  5.41684  4.63590  4.81364  2.73878  1.79462  3.14495  5.21142  3.25685  4.99341  2.39339  2.23486  2.65717  1.99086  2.19821  6.28233  3.94650     43 k - - -
          2.68618  4.42225  2.77519  2.73123  3.46354  2.40513  3.72494  3.29354  2.67741  2.69355  4.24690  2.90347  2.73739  3.18146  2.89801  2.37887  2.77519  2.98518  4.58477  3.61503
          0.00187  6.67634  7.39869  0.61958  0.77255  1.43909  0.27069
     40   5.14159  3.89521  7.14320  6.54616  3.63772  6.44377  6.76886  2.17585  6.37076  0.30691  4.74190  6.62101  6.62252  6.33664  3.76454  5.79734  5.35832  3.12559  6.96694  5.92809     44 L - - -
          2.68618  4.42225  2.77519  2.73123  3.46354  2.40513  3.72494  3.29354  2.67741  2.69355  4.24690  2.90347  2.73739  3.18146  2.89801  2.37887  2.77519  2.98518  4.58477  3.61503
          0.00187  6.67634  7.39869  0.61958  0.77255  1.43909  0.27069
     41   3.02251  4.69731  4.16333  2.77439  5.73594  2.59652  3.54845  3.86222  2.54790  2.92177  5.44154  2.76750  3.71182  3.12258  2.92745  1.75528  1.88136  2.77742  6.83626  3.61385     45 s - - -
          2.68618  4.42225  2.77519  2.73123  3.46354  2.40513  3.72494  3.29354  2.67741  2.69355  4.24690  2.90347  2.73739  3.18146  2.89801  2.37887  2.77519  2.98518  4.58477  3.61503
          0.00187  6.67634  7.39869  0.61958  0.77255  1.43909  0.27069
     42   2.65606  3.67130  3.64206  3.40849  5.29327  3.66339  1.24652  3.43494  3.81789  2.69482  3.90351  2.51736  3.30532  4.16363  3.42222  2.63731  2.45262  3.51934  6.58955  3.48106     46 h - - -
          2.68708  4.42315  2.77609  2.72996  3.46260  2.40561  3.72584  3.29444  2.67612  2.69444  4.24522  2.90436  2.73829  3.18128  2.89635  2.37813  2.77438  2.98608  4.58566  3.61477
          0.27418  1.58669  3.34673  0.69077  0.69553  0.16054  1.90842
     43   2.08700  6.47103  4.20919  3.31510  5.81610  3.64127  3.77846  4.35826  2.53082  3.44480  5.51169  3.07219  1.30429  2.39716  2.73804  2.22150  3.27684  4.01002  6.90372  5.49277     49 p - - -
          2.68618  4.42225  2.77519  2.73123  3.46354  2.40513  3.72494  3.29354  2.67741  2.69355  4.24690  2.90347  2.73739  3.18146  2.89801  2.37887  2.77519  2.98518  4.58477  3.61503
          0.04199  6.74510  3.22017  0.61958  0.77255  0.29157  1.37472
     44   2.95798  6.46838  2.88233  2.65039  5.81486  2.94457  3.43130  5.30182  1.64785  3.86144  5.50868  3.30375  3.06389  2.08499  2.21582  1.87180  4.18559  4.85978  6.90023  4.21536     50 k - - -
          2.68618  4.42225  2.77519  2.73123  3.46354  2.40513  3.72494  3.29354  2.67741  2.69355  4.24690  2.90347  2.73739  3.18146  2.89801  2.37887  2.77519  2.98518  4.58477  3.61503
          0.00119  6.73741        *  0.61958  0.77255  0.00000        *
//
