# Supplementary material for: Uncoupled evolution of the Polycomb system and deep origin of non-canonical PRC1
Source: Commun Biol. 2023 Nov 10;6:1144. doi: 10.1038/s42003-023-05501-x (PMC10638273; doi:10.1038/s42003-023-05501-x)
Supplement: Supplementary file 5 — Supplementary Data 2 [file 42003_2023_5501_MOESM5_ESM.zip › Supplementary Data 2/EED_hmmprofiles/EED_WD7.1.aln]

>HOMSAP019638/82-90
F-KCVNSLKE
>NEUCRA000864/69-78
WPKLRASIQD
>ACAPLA015743/80-88
Y-KCNGSLKE
>BRABEL034361/72-80
Y-KCTNYVKE
>DANRER011163/84-92
F-KCVNSLKE
>BOMMOR013102/51-59
Y-KFNCSAKE
>DAPMAG012763/67-75
Y-KFSSFIKE
>IXOSCA031253/79-87
Y-KCTTHIKE
>CRAGIG055869/73-81
F-KCTNFVKE
>DROMEL010275/62-70
Y-KYDTHVKE
>DROMEL020870/79-87
Y-KYSSHVRE
>CIOINT015780/62-70
F-KCTNSLKE
>LEUCOM058389/33-41
Y-KFSSFVKE
>MNELEI014702/104-113
FGQFTSWCKE
>DIAGRA034757/67-75
Y-RFSCSIKE
>ARATHA029553/23-31
Y-KVTNRIQE
>CYCPAN013770/24-32
Y-KVTNRLQE
>CYCPAN015290/24-32
Y-KVTNRLQE
>SORBIC040581/94-102
Y-KPCGKHTE
>MARPOL007901/25-33
Y-KVCNRMAE
>SORBIC042515/73-81
Y-KSNGKYTV
>CHABRA017191/11-19
Y-KCTNRLQE
>HALSEO013654/28-36
F-KLVNYVQE
>SALKVE009673/53-61
F-VFETRIQE
>HYPCAT018138/33-41
Y-RFICSIKE
>PHYINF007639/38-46
Y-KFSSFARE
>BAFFRI008180/16-24
F-HLSRHVRE
>GEMCRY046656/81-89
W-QLVKRIKE
>MASSPE007696/80-88
Y-NFTTAIQE
>MATSPE005985/87-95
Y-SLVSSGTE
>RHIIRR000559/6-14
Y-CLKHTLTD
>RHIIRR013860/6-14
Y-CLEHTIME
>RHIIRR011232/4-12
Y-TLKHVVPT
>RHIIRR020017/5-13
Y-TLKHVVPT
>PRACOL006402/28-36
Y-TFTNRVSE
>PLABRA004823/20-28
F-TLANVVEE
>KLENIT011054/12-20
Y-RAVNAVKC
>GRACHO008827/19-27
Y-RYVSSVLE
>RHOMAR009496/36-44
Y-TFSVKMKE
>CYAMER002946/16-24
WV-LQFAVAE
>NEPPYR015811/46-54
W-KSSNHVKE
>MICSPE009209/36-44
Y-HLTCKVQE
>CHLREI017260/57-65
Y-KYTGYIQE
>NUCSPE108721/44-52
L-RYVTHVKE
>PARATL007140/44-52
L-RYVTHVKE
>MICMAR105721/64-72
F-RHIGRLGE
>CAULEN004192/108-116
A-SVTDKFSE
>CHLVAR003409/35-43
Y-AITSRLTE
>GEFOKE016042/3-11
Y-RYVCHVNE
>LEPVOR039755/55-63
Y-TFHGSVIQ
>TELSPE028168/17-25
T-SIASEAKE
>SCHMAN008804/72-80
Y-KPTCIIRE
>VERVER008996/5-13
Y-KYTAIIRK
>BIGNAT005515/99-106
F--VCKKILE
>PHATRI007581/23-30
Y--TSGNVAE
>RIGRAM013986/38-46
F-RCLASVWE
>RIGRAM013987/38-46
F-RCLASVWE
>GALSUL003905/5-10
F--VSVKI--
>GEPOCE007885/69-78
LLHQTARIPE
>GEPOCE017830/69-78
LLHQTARIPE
>PRYPAR043563/50-58
F-RVTERLRS
>THETRA007528/108-117
YLRFDANLAE
>SPIPUN003430/97-105
K-QCTEFLKK
>PLAMIC001057/98-107
FVQYAEDISE
>CRYNEO006748/28-32
WYR-----KQ
>NAEFOW004964/77-85
F-EFLDSVQE
>STRRAT006368/64-73
FDKISYKMNQ
>STRRAT011197/76-85
FKKLSSSISS
>RAMVAR008060/22-29
Y--ITFSVTQ
>DIPROT000449/22-30
Y-SLTYSRAS
>DIPROT000450/22-30
Y-SLTYSRAS
>DIPROT000451/22-30
Y-SLTYSRAS
>OXYTRI005824/66-73
FIKFSPQI--
