# Supplementary material for: Uncoupled evolution of the Polycomb system and deep origin of non-canonical PRC1
Source: Commun Biol. 2023 Nov 10;6:1144. doi: 10.1038/s42003-023-05501-x (PMC10638273; doi:10.1038/s42003-023-05501-x)
Supplement: Supplementary file 5 — Supplementary Data 2 [file 42003_2023_5501_MOESM5_ESM.zip › Supplementary Data 2/EED_hmmprofiles/EED_WD7.1.hmm]

HMMER3/f [3.3.2 | Nov 2020]
NAME  EED_WD7.1
LENG  9
ALPH  amino
RF    no
MM    no
CONS  yes
CS    no
MAP   yes
DATE  Mon Jun 20 12:50:37 2022
NSEQ  73
EFFN  73.000000
CKSUM 2090001543
STATS LOCAL MSV       -5.6328  0.82570
STATS LOCAL VITERBI   -6.3378  0.82570
STATS LOCAL FORWARD   -2.2017  0.82570
HMM          A        C        D        E        F        G        H        I        K        L        M        N        P        Q        R        S        T        V        W        Y   
            m->m     m->i     m->d     i->m     i->i     d->m     d->d
  COMPO   2.89281  3.48441  3.94979  2.37843  2.73681  3.79726  3.46835  3.03677  2.33805  2.83218  4.75634  3.49306  4.15890  3.20033  2.96314  2.44127  2.52876  2.59849  4.25257  2.55451
          2.68618  4.42225  2.77519  2.73123  3.46354  2.40513  3.72494  3.29354  2.67741  2.69355  4.24690  2.90347  2.73739  3.18146  2.89801  2.37887  2.77519  2.98518  4.58477  3.61503
          0.00056  7.88455  8.60690  0.61958  0.77255  0.00000        *
      1   3.35127  8.31331  8.46872  8.27245  1.32020  7.96177  6.86641  6.89785  3.49283  2.98384  7.48275  7.65039  8.24446  7.78215  7.85572  7.33958  3.39333  6.78582  2.50299  0.70434      1 y - - -
          2.68742  4.42350  2.77443  2.73248  3.46478  2.40455  3.72619  3.29043  2.67775  2.69014  4.24814  2.90471  2.73626  3.18271  2.89925  2.38011  2.77644  2.98367  4.58601  3.61166
          0.25774  1.77656  2.84754  0.01049  4.56256  0.48576  0.95510
      2   3.76095  3.09184  5.15140  3.55355  6.76241  5.67644  2.92601  6.24883  1.24902  5.72147  6.45634  3.83929  6.06982  2.42059  1.79685  2.07913  2.32249  3.18017  7.84745  6.43643      3 k - - -
          2.68618  4.42225  2.77519  2.73123  3.46354  2.40513  3.72494  3.29354  2.67741  2.69355  4.24690  2.90347  2.73739  3.18146  2.89801  2.37887  2.77519  2.98518  4.58477  3.61503
          0.01864  7.82501  4.01384  0.61958  0.77255  0.10340  2.32040
      3   3.42352  2.39714  7.11304  6.49659  1.67143  6.30505  3.69518  2.47676  6.27798  1.42237  5.62581  6.47244  3.40728  3.47498  6.28072  3.06351  3.80766  2.29537  7.12873  2.39846      4 l - - -
          2.68618  4.42225  2.77519  2.73123  3.46354  2.40513  3.72494  3.29354  2.67741  2.69355  4.24690  2.90347  2.73739  3.18146  2.89801  2.37887  2.77519  2.98518  4.58477  3.61503
          0.00057  7.86757  8.58992  0.61958  0.77255  1.10074  0.40440
      4   2.63090  3.12618  3.68383  3.02226  6.78242  5.71595  3.71339  3.42254  2.73133  3.18914  6.48322  2.94277  6.10933  3.61975  3.66714  1.95271  1.25554  2.25435  7.87665  6.46819      5 t - - -
          2.68618  4.42225  2.77519  2.73123  3.46354  2.40513  3.72494  3.29354  2.67741  2.69355  4.24690  2.90347  2.73739  3.18146  2.89801  2.37887  2.77519  2.98518  4.58477  3.61503
          0.00057  7.86757  8.58992  0.61958  0.77255  1.10074  0.40440
      5   2.28925  3.02261  2.88164  2.71654  3.38926  2.04288  2.52340  6.28425  3.34542  5.75752  6.49237  2.11716  3.77860  4.99605  3.94363  2.04896  2.68568  3.72308  7.88414  2.96564      6 g - - -
          2.68618  4.42225  2.77519  2.73123  3.46354  2.40513  3.72494  3.29354  2.67741  2.69355  4.24690  2.90347  2.73739  3.18146  2.89801  2.37887  2.77519  2.98518  4.58477  3.61503
          0.00057  7.86757  8.58992  0.61958  0.77255  1.10074  0.40440
      6   2.68219  7.44955  3.75635  3.19088  2.95003  5.71364  2.64406  3.59142  1.88250  5.75468  6.49030  3.37333  6.10710  3.59780  1.93568  1.58680  3.02087  2.93871  3.84755  3.93637      7 s - - -
          2.68618  4.42225  2.77519  2.73123  3.46354  2.40513  3.72494  3.29354  2.67741  2.69355  4.24690  2.90347  2.73739  3.18146  2.89801  2.37887  2.77519  2.98518  4.58477  3.61503
          0.00057  7.86757  8.58992  0.61958  0.77255  1.10074  0.40440
      7   2.89429  3.77642  7.11383  6.49735  3.29502  4.08105  3.84463  1.36471  6.27860  1.86600  3.20429  6.47290  6.66885  6.40678  3.30807  5.61726  5.36651  1.18434  7.12884  3.34340      8 v - - -
          2.68618  4.42225  2.77519  2.73123  3.46354  2.40513  3.72494  3.29354  2.67741  2.69355  4.24690  2.90347  2.73739  3.18146  2.89801  2.37887  2.77519  2.98518  4.58477  3.61503
          0.03476  7.86757  3.38794  0.61958  0.77255  0.23323  1.57008
      8   2.29487  7.43405  5.17356  3.65846  6.77870  3.62155  5.88543  3.73386  1.34853  3.65997  3.73534  3.47477  2.71367  2.16213  2.66197  2.61742  2.09673  5.82446  3.86829  6.45629      9 k - - -
          2.68618  4.42225  2.77519  2.73123  3.46354  2.40513  3.72494  3.29354  2.67741  2.69355  4.24690  2.90347  2.73739  3.18146  2.89801  2.37887  2.77519  2.98518  4.58477  3.61503
          0.00058  7.85097  8.57332  0.61958  0.77255  1.46656  0.26230
      9   5.04321  3.60062  3.05039  0.46189  6.90699  5.77933  5.99419  6.39601  2.94560  5.86838  6.60832  5.24562  6.19202  2.60553  5.24121  2.81570  3.21065  3.34062  7.99573  6.57843     10 E - - -
          2.68618  4.42225  2.77519  2.73123  3.46354  2.40513  3.72494  3.29354  2.67741  2.69355  4.24690  2.90347  2.73739  3.18146  2.89801  2.37887  2.77519  2.98518  4.58477  3.61503
          0.00039  7.85078        *  0.61958  0.77255  0.00000        *
//
