# Supplementary material for: Uncoupled evolution of the Polycomb system and deep origin of non-canonical PRC1
Source: Commun Biol. 2023 Nov 10;6:1144. doi: 10.1038/s42003-023-05501-x (PMC10638273; doi:10.1038/s42003-023-05501-x)
Supplement: Supplementary file 5 — Supplementary Data 2 [file 42003_2023_5501_MOESM5_ESM.zip › Supplementary Data 2/EED_hmmprofiles/EED_WD7.2.aln]

>HOMSAP019638/413-438
IRQTSFSRDSSILIAVCDDASIWRWD
>NEUCRA000864/399-424
GRQVAWSPEGNWCVVVGNSNRAMIFQ
>ACAPLA015743/411-436
IRQTTLSRDGTVIISVCDNSTVWRWD
>BRABEL034361/404-429
IRQTSMTRDGNLLISVCDDGTLWRWD
>DANRER011163/415-440
IRQTSFSRDSSILIAVCDDASIWRWD
>BOMMOR013102/379-404
VRQVTLSRNGKILLTCCDDGTIWRWD
>DAPMAG012763/397-422
IRQTALSRNGHVLLCVCDDATVWRWD
>IXOSCA031253/407-432
IRQTNLNRDGSILLCICDDATIWRWD
>CRAGIG055869/404-429
IRQISFTRDGNTMLAVSDNATIWRWD
>DROMEL010275/393-418
VRQIAFSRDASVLVYVCDDATVWRWN
>DROMEL020870/412-437
IRQTSFSKDGSILVCVCDDSTVWRWD
>CIOINT015780/393-418
IRQTAFSKDGSILICVCDDSTIWRWD
>LEUCOM058389/366-391
IRQTAFSRDGGTLICICDDGTVWRWD
>MNELEI014702/426-451
IRQVCFSPDSTIMVAVSDDSSMWRWD
>DIAGRA034757/402-427
VRQIGMSNDGRILICVCDDGTLWRWN
>ARATHA029553/339-364
IRQTAMSVDGSTILACCEDGTIWRWD
>CYCPAN013770/340-365
IRQTAMSYDGSTILCCCDDGNIWRWD
>CYCPAN015290/340-365
IRQTAMSYDGSTILCCCEDGNIWRWD
>SORBIC040581/411-436
IRQTAVSFDGSTILGAGEDGTIWRWD
>MARPOL007901/340-365
IRQTATSYDGSIILCCCEDGTIWRWD
>SORBIC042515/390-415
IRQTAVSVDGSTILGAGDDGTIWRWD
>CHABRA017191/328-353
VRQTATSFDGSTILCCCEDGSIWRWD
>HALSEO013654/355-380
VRHTAFSSDGRSLLYVTDDGRIWRWE
>SALKVE009673/384-409
VRQTAFSPDSQILVSVSDNGSICRWD
>PHYINF007639/356-381
VRQVCFSKSGRTIITCSDDATVWRWD
>BAFFRI008180/331-356
DRDLGLSHDGRLSVALGRERLFWKFW
>GEMCRY046656/423-448
VRQTAVSHDSKTILAVTEDGSLWRWD
>MASSPE007696/416-441
IRHAVFSPDGICVAEGCDSGNLQKAV
>MATSPE005985/405-430
IRHVAFNFDASSFITVSDSGSINRFD
>RHIIRR000559/352-377
IRQVDFSKDRQWIVAVCDDASIWCWK
>RHIIRR013860/350-375
IRQIDFSKNSQWIVSVCDDGSIWCWK
>RHIIRR011232/360-385
IRQVNFSRDKQWIAAVCDNGSFWCWK
>RHIIRR020017/349-369
IRQPNKISLKYVRSSLLDG-----WE
>PRACOL006402/358-383
VRMASPSADGRMVVACADNGALYRFD
>PLABRA004823/350-375
IRHVAFNHNNIFLVASSDIGSVFVWR
>KLENIT011054/342-367
CRQVALSYDGSTILSCHDNGQIWRWD
>GRACHO008827/354-379
VRQCAFSEDGSILLAVDDTSSVVQYE
>RHOMAR009496/338-363
IRQCSFNSDARILGWVCDDGTTWLYE
>CYAMER002946/361-386
VRHVAFSPDGKMILAVCDDSTVWRWD
>NEPPYR015811/324-349
IRQTAVSADGQTVLACCEDGSIWRWD
>MICSPE009209/364-389
VRQTALSVDGSIALAACDGGGLFRWD
>CHLREI017260/411-436
VRQTAVSWDGSTVIAACEDGSIHRWD
>NUCSPE108721/375-400
VRQVVVGPQSRHVVAVCEDSSIWRWD
>PARATL007140/375-400
VRQVVVGPQSRHVVAVCEDSSIWRWD
>MICMAR105721/375-400
IRTVVFSPDGRTLLCGCDDGSVWRWD
>CAULEN004192/430-455
IRQTAVSTDGSTILAACDEGDVWRWD
>CHLVAR003409/356-379
VRQTAVSYDGSIVVACHEDGSLTR--
>GEFOKE016042/299-324
VLISSFSIDGRHLLFSCADGTIWRYD
>LEPVOR039755/368-393
IRKVSFSFDSKWLAVVGDDACVRFFM
>TELSPE028168/335-360
IRHCVFALHNKFVIASTDDGRIVVWK
>SCHMAN008804/410-435
IRQTRFADDGDILLCVGDNGLIVRFD
>VERVER008996/329-354
VRAVHWSHQARYLAAAVEGGAVYVYR
>BIGNAT005515/418-443
VRQVAFDQHGKYLVGVCDDASVWVWR
>PHATRI007581/353-378
IRCVSFSDDGQILVASTDNGVLWKWD
>RIGRAM013986/365-390
IRQLAWSSDSSTLVAVCDDGKVFVWQ
>RIGRAM013987/362-387
IRQLAWSSDSSTLVAVCDDGKVFVWQ
>GALSUL003905/330-355
VAQCAFSPDGHILIAACLDGKFYRWD
>GEPOCE007885/423-448
VRCSAISRGMRFLVCCCDDGSFSLLE
>GEPOCE017830/427-452
VRCSAISRGMRFLVCCCDDGSFSLLE
>PRYPAR043563/384-409
VRHTAISGDSRYLVCAHDDASVAVWA
>THETRA007528/442-467
IRAVSFSAHGPLLVAVADDGVIHLFN
>SPIPUN003430/435-460
IRALAFARDETILMAVTDDARIIRWD
>PLAMIC001057/423-448
VRTVAIDHNVSTIVYGTEDGFVCRLS
>CRYNEO006748/328-353
ICNVAISPRARWIVGVGEGGDVWGGR
>NAEFOW004964/378-403
IRECVFSRGGKYLLVLQQSGRITRWA
>STRRAT006368/391-416
VRNIAFSNNSNYIVSVGDNHTINVFK
>STRRAT011197/421-446
VRNITFSHDSRYLLSVGDNYTFSVFK
>RAMVAR008060/341-366
IRAVSFSTDGRLLIGGSDDGICHIFR
>DIPROT000450/328-353
YKATTVNASGRFIIAASSKGHLECYT
