# Supplementary material for: Uncoupled evolution of the Polycomb system and deep origin of non-canonical PRC1
Source: Commun Biol. 2023 Nov 10;6:1144. doi: 10.1038/s42003-023-05501-x (PMC10638273; doi:10.1038/s42003-023-05501-x)
Supplement: Supplementary file 5 — Supplementary Data 2 [file 42003_2023_5501_MOESM5_ESM.zip › Supplementary Data 2/EED_hmmprofiles/EED_WD7.2.hmm]

HMMER3/f [3.3.2 | Nov 2020]
NAME  EED_WD7.2
LENG  26
ALPH  amino
RF    no
MM    no
CONS  yes
CS    no
MAP   yes
DATE  Mon Jun 20 12:50:45 2022
NSEQ  69
EFFN  69.000000
CKSUM 3164754593
STATS LOCAL MSV       -6.4273  0.72584
STATS LOCAL VITERBI   -6.8066  0.72584
STATS LOCAL FORWARD   -3.7491  0.72584
HMM          A        C        D        E        F        G        H        I        K        L        M        N        P        Q        R        S        T        V        W        Y   
            m->m     m->i     m->d     i->m     i->i     d->m     d->d
  COMPO   2.60637  3.21275  2.42734  3.74159  3.13306  2.60999  3.89663  2.58669  3.67870  2.75582  4.54219  3.44616  4.48763  3.47696  2.44840  2.35781  3.17538  2.30702  3.09830  3.89882
          2.68618  4.42225  2.77519  2.73123  3.46354  2.40513  3.72494  3.29354  2.67741  2.69355  4.24690  2.90347  2.73739  3.18146  2.89801  2.37887  2.77519  2.98518  4.58477  3.61503
          0.00059  7.82886  8.55120  0.61958  0.77255  0.00000        *
      1   6.19956  4.20518  3.20273  7.90552  6.92408  3.17038  8.61363  0.68933  7.87028  5.43852  6.68092  8.00278  8.06135  8.13612  8.02539  7.22414  6.47258  1.06396  8.96655  3.16474      1 I - - -
          2.68618  4.42225  2.77519  2.73123  3.46354  2.40513  3.72494  3.29354  2.67741  2.69355  4.24690  2.90347  2.73739  3.18146  2.89801  2.37887  2.77519  2.98518  4.58477  3.61503
          0.00059  7.82886  8.55120  0.61958  0.77255  0.48576  0.95510
      2   3.85919  3.45147  8.18459  6.66808  8.55630  7.19992  6.87930  7.67141  2.99965  3.51967  7.84603  6.80745  7.51684  6.00647  0.15559  6.76138  6.83743  7.37152  8.78584  7.84487      2 R - - -
          2.68618  4.42225  2.77519  2.73123  3.46354  2.40513  3.72494  3.29354  2.67741  2.69355  4.24690  2.90347  2.73739  3.18146  2.89801  2.37887  2.77519  2.98518  4.58477  3.61503
          0.00059  7.82886  8.55120  0.61958  0.77255  0.48576  0.95510
      3   2.14184  3.24708  3.12169  3.40790  6.75542  5.67921  2.26069  3.54700  3.45060  5.71655  3.88426  2.73229  6.07275  0.79475  5.09443  4.86806  3.34312  5.80174  7.84558  6.43558      3 q - - -
          2.68618  4.42225  2.77519  2.73123  3.46354  2.40513  3.72494  3.29354  2.67741  2.69355  4.24690  2.90347  2.73739  3.18146  2.89801  2.37887  2.77519  2.98518  4.58477  3.61503
          0.00059  7.82886  8.55120  0.61958  0.77255  0.48576  0.95510
      4   2.88521  2.28785  7.19709  6.59171  5.69397  6.37370  6.75006  2.62347  6.37836  2.48913  5.70873  6.56184  2.93984  6.50969  6.38434  2.81005  1.49437  1.11274  7.23893  6.06209      4 v - - -
          2.68618  4.42225  2.77519  2.73123  3.46354  2.40513  3.72494  3.29354  2.67741  2.69355  4.24690  2.90347  2.73739  3.18146  2.89801  2.37887  2.77519  2.98518  4.58477  3.61503
          0.00059  7.82886  8.55120  0.61958  0.77255  0.48576  0.95510
      5   0.88782  3.79277  3.70418  4.77106  6.65798  2.99305  3.78464  6.10745  4.77083  5.65327  6.42743  2.60472  6.17511  5.12587  3.92014  1.78896  2.60981  2.31813  7.83923  6.46926      5 a - - -
          2.68618  4.42225  2.77519  2.73123  3.46354  2.40513  3.72494  3.29354  2.67741  2.69355  4.24690  2.90347  2.73739  3.18146  2.89801  2.37887  2.77519  2.98518  4.58477  3.61503
          0.00059  7.82886  8.55120  0.61958  0.77255  0.48576  0.95510
      6   5.13762  6.50798  7.11757  6.50156  0.79169  6.31120  6.64553  2.27245  2.93052  2.26442  3.33189  6.47889  3.87687  6.40900  6.28551  5.62386  4.10649  2.18718  2.55840  5.95620      6 f - - -
          2.68618  4.42225  2.77519  2.73123  3.46354  2.40513  3.72494  3.29354  2.67741  2.69355  4.24690  2.90347  2.73739  3.18146  2.89801  2.37887  2.77519  2.98518  4.58477  3.61503
          0.00059  7.82886  8.55120  0.61958  0.77255  0.48576  0.95510
      7   2.88376  7.62549  3.27670  6.70805  8.38648  3.78783  8.04034  2.91139  7.31652  7.55845  8.31096  2.23682  7.14498  7.34770  7.61547  0.36430  3.86272  7.00353  9.69050  8.53005      7 S - - -
          2.68618  4.42225  2.77519  2.73123  3.46354  2.40513  3.72494  3.29354  2.67741  2.69355  4.24690  2.90347  2.73739  3.18146  2.89801  2.37887  2.77519  2.98518  4.58477  3.61503
          0.00059  7.82886  8.55120  0.61958  0.77255  0.48576  0.95510
      8   2.46418  7.40829  3.50367  3.51619  3.02837  4.14936  2.12428  3.54662  3.06240  3.96974  6.44972  3.52905  1.77267  4.02353  1.86359  2.29243  3.47562  3.68932  4.91298  3.26352      8 p - - -
          2.68618  4.42225  2.77519  2.73123  3.46354  2.40513  3.72494  3.29354  2.67741  2.69355  4.24690  2.90347  2.73739  3.18146  2.89801  2.37887  2.77519  2.98518  4.58477  3.61503
          0.00059  7.82886  8.55120  0.61958  0.77255  0.48576  0.95510
      9   5.33918  7.89713  0.58254  3.02753  7.22956  2.88989  3.12526  6.73172  5.06142  2.92245  6.95210  2.49921  6.42461  3.09535  3.37472  2.89601  5.58352  6.28303  8.32500  6.88082      9 D - - -
          2.68618  4.42225  2.77519  2.73123  3.46354  2.40513  3.72494  3.29354  2.67741  2.69355  4.24690  2.90347  2.73739  3.18146  2.89801  2.37887  2.77519  2.98518  4.58477  3.61503
          0.00059  7.82886  8.55120  0.61958  0.77255  0.48576  0.95510
     10   2.31088  7.42232  5.20411  3.56299  6.76948  0.66381  5.91127  6.24624  2.65831  5.73286  3.50454  3.29695  6.11562  5.01208  4.07312  1.92584  5.17883  3.64465  7.86904  6.46877     10 G - - -
          2.68618  4.42225  2.77519  2.73123  3.46354  2.40513  3.72494  3.29354  2.67741  2.69355  4.24690  2.90347  2.73739  3.18146  2.89801  2.37887  2.77519  2.98518  4.58477  3.61503
          0.00059  7.82886  8.55120  0.61958  0.77255  0.48576  0.95510
     11   4.90428  7.41773  3.90001  4.59617  6.76411  4.43762  3.57773  3.04411  2.31595  5.72350  6.45808  2.54838  4.09689  2.86749  1.13074  1.63188  3.11688  5.80908  7.84958  2.95893     11 r - - -
          2.68618  4.42225  2.77519  2.73123  3.46354  2.40513  3.72494  3.29354  2.67741  2.69355  4.24690  2.90347  2.73739  3.18146  2.89801  2.37887  2.77519  2.98518  4.58477  3.61503
          0.00059  7.82886  8.55120  0.61958  0.77255  0.48576  0.95510
     12   5.09775  3.43668  7.07726  6.46078  2.24969  6.26871  3.02389  1.63380  6.24203  2.41502  3.53462  6.43630  6.63226  6.37019  6.24454  3.64290  1.90488  2.50711  2.08984  2.29359     12 i - - -
          2.68618  4.42225  2.77519  2.73123  3.46354  2.40513  3.72494  3.29354  2.67741  2.69355  4.24690  2.90347  2.73739  3.18146  2.89801  2.37887  2.77519  2.98518  4.58477  3.61503
          0.00059  7.82886  8.55120  0.61958  0.77255  0.48576  0.95510
     13   3.99544  3.17350  7.10980  6.49449  3.98399  6.30382  6.64005  1.44858  6.27699  0.84498  3.63978  6.47149  6.66544  6.40486  2.93076  3.14972  5.36105  2.16924  7.12676  5.95182     13 l - - -
          2.68618  4.42225  2.77519  2.73123  3.46354  2.40513  3.72494  3.29354  2.67741  2.69355  4.24690  2.90347  2.73739  3.18146  2.89801  2.37887  2.77519  2.98518  4.58477  3.61503
          0.00059  7.82886  8.55120  0.61958  0.77255  0.48576  0.95510
     14   2.42027  6.79603  7.47861  6.88936  5.96502  3.80279  7.10212  1.71389  6.69523  1.40950  3.81261  6.88434  7.05638  6.83947  6.71625  2.90903  5.70140  0.99231  7.57382  6.39196     14 v - - -
          2.68618  4.42225  2.77519  2.73123  3.46354  2.40513  3.72494  3.29354  2.67741  2.69355  4.24690  2.90347  2.73739  3.18146  2.89801  2.37887  2.77519  2.98518  4.58477  3.61503
          0.00059  7.82886  8.55120  0.61958  0.77255  0.48576  0.95510
     15   0.95744  2.06487  7.00085  3.43263  3.46592  2.63788  6.59376  4.91951  6.18954  4.67656  5.60489  6.40299  6.62454  6.33241  6.21974  2.04267  3.33708  2.35544  3.83442  3.19016     15 a - - -
          2.68618  4.42225  2.77519  2.73123  3.46354  2.40513  3.72494  3.29354  2.67741  2.69355  4.24690  2.90347  2.73739  3.18146  2.89801  2.37887  2.77519  2.98518  4.58477  3.61503
          0.00059  7.82886  8.55120  0.61958  0.77255  0.48576  0.95510
     16   1.98146  2.11422  7.46227  6.90621  6.02979  2.50820  7.09470  3.73145  6.70151  2.09802  6.02219  6.80696  6.94833  6.83243  6.70714  2.60663  5.66022  0.86486  7.59794  6.42234     16 v - - -
          2.68618  4.42225  2.77519  2.73123  3.46354  2.40513  3.72494  3.29354  2.67741  2.69355  4.24690  2.90347  2.73739  3.18146  2.89801  2.37887  2.77519  2.98518  4.58477  3.61503
          0.00059  7.82886  8.55120  0.61958  0.77255  0.48576  0.95510
     17   3.21077  1.04144  3.78634  5.37528  5.97734  1.66449  3.33526  5.34151  5.33463  2.85377  5.93937  5.77631  6.41414  3.61021  5.69375  2.02820  2.45082  3.63055  7.41586  6.17946     17 c - - -
          2.68618  4.42225  2.77519  2.73123  3.46354  2.40513  3.72494  3.29354  2.67741  2.69355  4.24690  2.90347  2.73739  3.18146  2.89801  2.37887  2.77519  2.98518  4.58477  3.61503
          0.00059  7.82886  8.55120  0.61958  0.77255  0.48576  0.95510
     18   3.45347  8.22146  0.48765  1.86004  7.54046  6.11001  6.49550  7.05787  5.37096  3.86356  7.29204  3.10224  6.63708  3.58785  3.15503  3.09542  5.87796  6.60231  8.64610  7.17039     18 D - - -
          2.68618  4.42225  2.77519  2.73123  3.46354  2.40513  3.72494  3.29354  2.67741  2.69355  4.24690  2.90347  2.73739  3.18146  2.89801  2.37887  2.77519  2.98518  4.58477  3.61503
          0.00059  7.82886  8.55120  0.61958  0.77255  0.48576  0.95510
     19   5.81647  8.45591  0.73087  2.90597  7.76348  2.12209  6.65934  4.06069  3.09459  6.74782  7.54420  2.05374  6.77548  5.79812  6.18047  2.15733  3.77537  6.83322  8.88107  7.37465     19 d - - -
          2.68618  4.42225  2.77519  2.73123  3.46354  2.40513  3.72494  3.29354  2.67741  2.69355  4.24690  2.90347  2.73739  3.18146  2.89801  2.37887  2.77519  2.98518  4.58477  3.61503
          0.05663  7.82886  2.90659  0.61958  0.77255  0.48576  0.95510
     20   1.95227  7.62865  6.36697  6.13653  7.93791  0.45800  4.02432  7.47165  6.08971  7.02253  7.80554  3.07745  6.97265  6.53616  3.10394  2.46224  6.06685  6.77439  9.10532  4.09735     20 G - - -
          2.68618  4.42225  2.77519  2.73123  3.46354  2.40513  3.72494  3.29354  2.67741  2.69355  4.24690  2.90347  2.73739  3.18146  2.89801  2.37887  2.77519  2.98518  4.58477  3.61503
          0.00063  7.77285  8.49520  0.61958  0.77255  1.76660  0.18743
     21   3.01781  3.74844  3.09688  4.59033  3.66184  4.11278  3.10893  3.88331  3.07847  2.82320  6.33411  3.03293  6.04213  3.84485  2.15379  1.46096  1.57732  3.54076  7.73836  6.34964     21 s - - -
          2.68618  4.42225  2.77519  2.73123  3.46354  2.40513  3.72494  3.29354  2.67741  2.69355  4.24690  2.90347  2.73739  3.18146  2.89801  2.37887  2.77519  2.98518  4.58477  3.61503
          0.00063  7.77285  8.49520  0.61958  0.77255  1.76660  0.18743
     22   3.05294  3.90903  7.56291  6.98235  2.09617  6.82313  7.22562  1.10695  6.79899  1.82941  4.11200  6.99143  7.15225  6.94683  6.82712  6.15842  3.67162  1.32914  7.68214  6.50069     22 i - - -
          2.68618  4.42225  2.77519  2.73123  3.46354  2.40513  3.72494  3.29354  2.67741  2.69355  4.24690  2.90347  2.73739  3.18146  2.89801  2.37887  2.77519  2.98518  4.58477  3.61503
          0.00063  7.77285  8.49520  0.61958  0.77255  1.76660  0.18743
     23   3.91868  3.42640  6.57602  3.09878  2.98926  6.14087  3.14492  3.59585  5.85056  4.67227  3.07688  3.37649  6.50921  3.36525  3.65714  2.98752  3.27551  2.77633  0.89534  2.73561     23 w - - -
          2.68618  4.42225  2.77519  2.73123  3.46354  2.40513  3.72494  3.29354  2.67741  2.69355  4.24690  2.90347  2.73739  3.18146  2.89801  2.37887  2.77519  2.98518  4.58477  3.61503
          0.00063  7.77285  8.49520  0.61958  0.77255  1.76660  0.18743
     24   5.06858  2.57546  6.99269  6.36706  3.60015  3.38428  6.55032  2.67644  2.44656  2.55449  5.56830  6.37150  6.59223  3.76836  0.82468  5.54152  5.29960  1.97840  7.07008  5.89435     24 r - - -
          2.68618  4.42225  2.77519  2.73123  3.46354  2.40513  3.72494  3.29354  2.67741  2.69355  4.24690  2.90347  2.73739  3.18146  2.89801  2.37887  2.77519  2.98518  4.58477  3.61503
          0.00897  7.77285  4.76702  0.61958  0.77255  0.11305  2.23594
     25   3.41778  8.77861  8.67353  8.72816  1.46280  3.43252  6.82169  7.52164  8.48316  2.86161  8.00341  7.78865  8.55353  8.00033  8.19025  7.74161  8.17443  7.49409  0.69731  1.94442     25 w - - -
          2.68618  4.42225  2.77519  2.73123  3.46354  2.40513  3.72494  3.29354  2.67741  2.69355  4.24690  2.90347  2.73739  3.18146  2.89801  2.37887  2.77519  2.98518  4.58477  3.61503
          0.00060  7.82098  8.54332  0.61958  0.77255  0.80394  0.59341
     26   3.14336  7.41011  1.06101  1.98664  6.75652  5.66961  5.85652  6.24344  2.46048  5.71596  3.75379  3.32831  6.06311  2.77744  2.29762  3.47381  3.08319  3.40565  3.24479  6.43023     26 d - - -
          2.68618  4.42225  2.77519  2.73123  3.46354  2.40513  3.72494  3.29354  2.67741  2.69355  4.24690  2.90347  2.73739  3.18146  2.89801  2.37887  2.77519  2.98518  4.58477  3.61503
          0.00040  7.82078        *  0.61958  0.77255  0.00000        *
//
