# Supplementary material for: Uncoupled evolution of the Polycomb system and deep origin of non-canonical PRC1
Source: Commun Biol. 2023 Nov 10;6:1144. doi: 10.1038/s42003-023-05501-x (PMC10638273; doi:10.1038/s42003-023-05501-x)
Supplement: Supplementary file 5 — Supplementary Data 2 [file 42003_2023_5501_MOESM5_ESM.zip › Supplementary Data 2/EZH_hmmprofiles/EZH_CXC.hmm]

HMMER3/f [3.3.2 | Nov 2020]
NAME  EZH_CXC_alignment
LENG  107
ALPH  amino
RF    no
MM    no
CONS  yes
CS    no
MAP   yes
DATE  Fri Jun 10 15:59:57 2022
NSEQ  47
EFFN  0.978210
CKSUM 2670604954
STATS LOCAL MSV      -11.7820  0.71593
STATS LOCAL VITERBI  -12.5092  0.71593
STATS LOCAL FORWARD   -4.0308  0.71593
HMM          A        C        D        E        F        G        H        I        K        L        M        N        P        Q        R        S        T        V        W        Y   
            m->m     m->i     m->d     i->m     i->i     d->m     d->d
  COMPO   2.58035  2.32101  2.98489  2.57495  3.73966  3.10749  3.60891  3.25357  2.52933  2.90550  3.83104  2.89666  3.43851  2.91579  2.90332  2.60199  2.81473  2.97720  5.13900  3.82154
          2.68614  4.42145  2.77534  2.73126  3.46363  2.40519  3.72511  3.29355  2.67748  2.69357  4.24669  2.90334  2.73737  3.18114  2.89789  2.37897  2.77523  2.98515  4.58502  3.61501
          0.74536  1.19890  1.49650  1.43933  0.27061  0.00000        *
      1   2.46214  4.66083  3.03956  2.48244  3.89281  3.41030  3.62010  3.20204  2.10287  2.77009  3.75385  2.78239  3.49122  2.79425  2.73781  2.63409  2.69422  2.79610  5.18671  3.88335     14 k - - -
          2.68618  4.42225  2.77519  2.73123  3.46354  2.40513  3.72494  3.29354  2.67741  2.69355  4.24690  2.90347  2.73739  3.18146  2.89801  2.37887  2.77519  2.98518  4.58477  3.61503
          0.02950  3.93399  4.65633  0.61958  0.77255  0.72342  0.66376
      2   2.67677  4.20528  4.14365  3.56559  2.65962  3.87258  4.16843  1.88944  3.45697  1.75189  2.81719  3.81990  4.20314  3.39377  3.65815  3.16466  2.97461  2.07099  4.81265  3.63924     15 l - - -
          2.68618  4.42225  2.77519  2.73123  3.46354  2.40513  3.72494  3.29354  2.67741  2.69355  4.24690  2.90347  2.73739  3.18146  2.89801  2.37887  2.77519  2.98518  4.58477  3.61503
          0.02950  3.93399  4.65633  0.61958  0.77255  0.72342  0.66376
      3   2.49457  4.76705  3.00108  2.45372  4.01936  3.41542  3.45808  3.42423  2.22617  2.75896  3.84955  2.95677  3.80925  2.37064  2.58090  2.41315  2.75052  3.11054  5.25739  3.94842     16 k - - -
          2.68618  4.42225  2.77519  2.73123  3.46354  2.40513  3.72494  3.29354  2.67741  2.69355  4.24690  2.90347  2.73739  3.18146  2.89801  2.37887  2.77519  2.98518  4.58477  3.61503
          0.02950  3.93399  4.65633  0.61958  0.77255  0.72342  0.66376
      4   2.58532  4.67364  3.05064  2.48876  3.89153  3.42570  3.43549  3.29096  2.11061  2.61825  3.75437  2.78109  3.81271  2.73368  2.70276  2.59835  2.73724  2.83710  5.17963  3.66358     17 k - - -
          2.68618  4.42225  2.77519  2.73123  3.46354  2.40513  3.72494  3.29354  2.67741  2.69355  4.24690  2.90347  2.73739  3.18146  2.89801  2.37887  2.77519  2.98518  4.58477  3.61503
          0.02950  3.93399  4.65633  0.61958  0.77255  0.72342  0.66376
      5   2.76300  4.98973  2.97739  2.51446  4.32124  3.48881  3.57127  3.71846  1.73427  2.98361  4.06228  2.99684  3.87192  2.58290  1.95326  2.76447  2.96738  3.38171  5.37857  4.10341     18 k - - -
          2.68618  4.42225  2.77519  2.73123  3.46354  2.40513  3.72494  3.29354  2.67741  2.69355  4.24690  2.90347  2.73739  3.18146  2.89801  2.37887  2.77519  2.98518  4.58477  3.61503
          0.09616  3.93399  2.62947  0.61958  0.77255  0.51127  0.91562
      6   2.51892  4.50890  3.16588  2.60310  3.68746  2.95770  3.68472  2.89272  2.51275  2.52869  3.48136  2.98197  3.84758  2.75438  2.77324  2.58716  2.57250  2.80689  4.58451  3.77953     19 k - - -
          2.68612  4.42232  2.77513  2.73126  3.46361  2.40516  3.72502  3.29353  2.67745  2.69358  4.24697  2.90343  2.73747  3.18140  2.89795  2.37888  2.77523  2.98515  4.58484  3.61474
          0.57009  1.32241  1.78360  0.65193  0.73613  0.62423  0.76716
      7   2.43785  4.64927  2.89432  2.39429  3.86979  3.38845  3.60341  3.17684  2.41351  2.67346  3.73421  2.89099  3.78321  2.54097  2.73854  2.54638  2.69142  2.88338  5.17122  3.86166     23 e - - -
          2.68618  4.42225  2.77519  2.73123  3.46354  2.40513  3.72494  3.29354  2.67741  2.69355  4.24690  2.90347  2.73739  3.18146  2.89801  2.37887  2.77519  2.98518  4.58477  3.61503
          0.03164  3.86501  4.58735  0.61958  0.77255  0.67268  0.71405
      8   2.56530  4.82421  2.76068  2.36581  4.08486  3.37414  3.57350  3.36012  2.14669  2.99765  3.89255  2.74928  3.59714  2.62461  2.67913  2.49227  2.68580  3.00211  5.31191  3.96594     24 k - - -
          2.68618  4.42225  2.77519  2.73123  3.46354  2.40513  3.72494  3.29354  2.67741  2.69355  4.24690  2.90347  2.73739  3.18146  2.89801  2.37887  2.77519  2.98518  4.58477  3.61503
          0.02949  3.93433  4.65668  0.61958  0.77255  0.47164  0.97811
      9   2.49975  4.91754  2.85692  2.36907  4.19431  3.31311  3.47806  3.63292  2.04604  3.09337  3.97762  2.76007  3.60810  2.61401  2.69272  2.38955  2.70161  3.27110  4.88606  3.82410     25 k - - -
          2.68618  4.42225  2.77519  2.73123  3.46354  2.40513  3.72494  3.29354  2.67741  2.69355  4.24690  2.90347  2.73739  3.18146  2.89801  2.37887  2.77519  2.98518  4.58477  3.61503
          0.02491  4.10080  4.82314  0.61958  0.77255  0.57377  0.82873
     10   2.60390  5.04869  2.53216  2.22786  4.36796  3.37752  3.33789  3.83502  2.28437  3.26627  3.95243  2.60936  3.61107  2.50804  2.48945  2.45291  2.73293  3.42565  5.49532  4.10184     26 e - - -
          2.68618  4.42225  2.77519  2.73123  3.46354  2.40513  3.72494  3.29354  2.67741  2.69355  4.24690  2.90347  2.73739  3.18146  2.89801  2.37887  2.77519  2.98518  4.58477  3.61503
          0.02491  4.10080  4.82314  0.61958  0.77255  0.57377  0.82873
     11   2.53276  4.99446  2.70202  2.26446  4.29231  3.11017  3.46320  3.74646  2.25814  3.07970  4.04942  2.37483  3.62005  2.70012  2.70220  2.42071  2.83565  3.35980  5.45556  3.86029     27 k - - -
          2.68618  4.42225  2.77519  2.73123  3.46354  2.40513  3.72494  3.29354  2.67741  2.69355  4.24690  2.90347  2.73739  3.18146  2.89801  2.37887  2.77519  2.98518  4.58477  3.61503
          0.02491  4.10080  4.82314  0.61958  0.77255  0.54895  0.86170
     12   2.55334  4.91404  2.64744  2.04414  3.92638  3.21701  3.60049  3.62599  2.37427  2.92796  3.77981  2.83142  3.69013  2.72796  2.80028  2.33443  2.74878  3.26617  5.39380  4.03066     28 e - - -
          2.68618  4.42225  2.77519  2.73123  3.46354  2.40513  3.72494  3.29354  2.67741  2.69355  4.24690  2.90347  2.73739  3.18146  2.89801  2.37887  2.77519  2.98518  4.58477  3.61503
          0.02457  4.11419  4.83653  0.61958  0.77255  0.55951  0.84744
     13   2.51676  4.91947  2.85851  2.16743  4.19468  3.27963  3.38019  3.49359  2.33812  3.19415  3.97995  2.73351  3.79255  2.67703  2.73624  2.26758  2.64573  3.18588  5.39617  3.67681     29 e - - -
          2.68618  4.42225  2.77519  2.73123  3.46354  2.40513  3.72494  3.29354  2.67741  2.69355  4.24690  2.90347  2.73739  3.18146  2.89801  2.37887  2.77519  2.98518  4.58477  3.61503
          0.02457  4.11419  4.83653  0.61958  0.77255  0.55951  0.84744
     14   2.50735  4.84713  2.96183  2.32815  4.10250  3.14983  3.61395  3.42963  2.25217  3.11326  3.57219  2.54549  3.80487  2.67601  2.79273  2.41551  2.61610  3.02468  5.33920  3.99318     30 k - - -
          2.68618  4.42225  2.77519  2.73123  3.46354  2.40513  3.72494  3.29354  2.67741  2.69355  4.24690  2.90347  2.73739  3.18146  2.89801  2.37887  2.77519  2.98518  4.58477  3.61503
          0.02457  4.11419  4.83653  0.61958  0.77255  0.55951  0.84744
     15   2.45993  4.28719  3.47019  2.90226  3.19912  3.30451  3.51029  2.55086  2.78859  2.18126  3.15964  3.08804  3.93898  2.95790  3.20265  2.66962  2.80819  2.50005  4.86995  3.33681     31 l - - -
          2.68618  4.42225  2.77519  2.73123  3.46354  2.40513  3.72494  3.29354  2.67741  2.69355  4.24690  2.90347  2.73739  3.18146  2.89801  2.37887  2.77519  2.98518  4.58477  3.61503
          0.02457  4.11419  4.83653  0.61958  0.77255  0.50093  0.93133
     16   2.48807  4.75519  2.77672  2.42457  3.78734  3.43825  3.30328  3.28366  2.40993  2.94232  3.58954  2.74876  3.65898  2.70094  2.72715  2.58850  2.77715  2.68912  4.76453  3.80629     32 k - - -
          2.68618  4.42225  2.77519  2.73123  3.46354  2.40513  3.72494  3.29354  2.67741  2.69355  4.24690  2.90347  2.73739  3.18146  2.89801  2.37887  2.77519  2.98518  4.58477  3.61503
          0.02380  4.14561  4.86796  0.61958  0.77255  0.46233  0.99376
     17   2.50674  4.35916  2.85921  2.39698  3.85076  3.44908  3.05704  3.29610  2.44087  2.91412  3.53208  2.99520  3.29623  2.59119  2.87283  2.61226  2.73101  2.92567  5.26305  3.38588     33 e - - -
          2.68618  4.42225  2.77519  2.73123  3.46354  2.40513  3.72494  3.29354  2.67741  2.69355  4.24690  2.90347  2.73739  3.18146  2.89801  2.37887  2.77519  2.98518  4.58477  3.61503
          0.02304  4.17793  4.90027  0.61958  0.77255  0.48576  0.95510
     18   2.56574  4.95018  2.79745  2.24259  4.04406  3.41118  3.39152  3.32783  2.32667  3.07032  3.85370  2.60190  3.50501  2.40481  2.78582  2.51308  2.79157  3.22173  5.42299  3.87087     34 e - - -
          2.68618  4.42225  2.77519  2.73123  3.46354  2.40513  3.72494  3.29354  2.67741  2.69355  4.24690  2.90347  2.73739  3.18146  2.89801  2.37887  2.77519  2.98518  4.58477  3.61503
          0.02304  4.17793  4.90027  0.61958  0.77255  0.48576  0.95510
     19   2.64872  4.29005  3.63448  2.97424  2.68164  3.64598  3.34999  2.77490  3.00351  2.42571  3.39798  3.42845  3.77894  3.29239  3.31467  2.90614  2.73180  2.50046  4.68911  2.00405     35 y - - -
          2.68618  4.42225  2.77519  2.73123  3.46354  2.40513  3.72494  3.29354  2.67741  2.69355  4.24690  2.90347  2.73739  3.18146  2.89801  2.37887  2.77519  2.98518  4.58477  3.61503
          0.02304  4.17793  4.90027  0.61958  0.77255  0.48576  0.95510
     20   2.55661  4.70506  3.07439  2.28828  3.91696  3.46103  3.40509  3.00598  2.49784  2.81837  3.78400  2.95204  3.84921  2.53205  2.82891  2.60744  2.47256  2.74464  5.22628  3.60473     36 e - - -
          2.68618  4.42225  2.77519  2.73123  3.46354  2.40513  3.72494  3.29354  2.67741  2.69355  4.24690  2.90347  2.73739  3.18146  2.89801  2.37887  2.77519  2.98518  4.58477  3.61503
          0.02304  4.17793  4.90027  0.61958  0.77255  0.48576  0.95510
     21   2.65532  4.86364  2.80731  2.43091  4.22562  3.24011  3.13084  3.67544  2.60526  3.28078  4.12709  3.01547  1.57067  2.98888  3.00964  2.77420  3.01894  3.33177  5.49349  4.16101     37 p - - -
          2.68618  4.42225  2.77519  2.73123  3.46354  2.40513  3.72494  3.29354  2.67741  2.69355  4.24690  2.90347  2.73739  3.18146  2.89801  2.37887  2.77519  2.98518  4.58477  3.61503
          0.02304  4.17793  4.90027  0.61958  0.77255  0.48576  0.95510
     22   2.98670  0.48692  4.55909  4.37628  4.31209  3.53510  4.95774  3.51933  4.21011  3.41473  4.54961  4.28424  4.26432  4.54387  4.27610  3.25733  3.47978  3.23990  5.64919  4.59439     38 C - - -
          2.68618  4.42225  2.77519  2.73123  3.46354  2.40513  3.72494  3.29354  2.67741  2.69355  4.24690  2.90347  2.73739  3.18146  2.89801  2.37887  2.77519  2.98518  4.58477  3.61503
          0.02304  4.17793  4.90027  0.61958  0.77255  0.48576  0.95510
     23   2.56601  4.26429  2.44663  2.33903  3.76803  3.41404  3.30075  3.64637  2.26701  3.20694  3.99222  2.62124  3.80626  2.68637  2.85917  2.35629  2.79530  3.16084  5.40921  3.84145     39 k - - -
          2.68618  4.42225  2.77519  2.73123  3.46354  2.40513  3.72494  3.29354  2.67741  2.69355  4.24690  2.90347  2.73739  3.18146  2.89801  2.37887  2.77519  2.98518  4.58477  3.61503
          0.02304  4.17793  4.90027  0.61958  0.77255  0.48576  0.95510
     24   2.72507  2.42195  3.62520  3.16800  3.47622  3.50584  1.41393  3.26132  2.95840  2.93818  3.88300  3.48154  4.04296  3.39190  3.23978  2.90865  3.05189  2.99256  4.95781  3.54297     40 h - - -
          2.68618  4.42225  2.77519  2.73123  3.46354  2.40513  3.72494  3.29354  2.67741  2.69355  4.24690  2.90347  2.73739  3.18146  2.89801  2.37887  2.77519  2.98518  4.58477  3.61503
          0.03595  4.17793  3.91320  0.61958  0.77255  0.48576  0.95510
     25   2.61023  4.97796  2.74415  2.19465  3.99515  3.30608  3.59996  3.71751  2.20026  3.16398  4.03444  2.69517  2.96522  2.71820  2.75947  2.60179  2.52717  3.15446  5.44496  4.06983     41 e - - -
          2.68618  4.42225  2.77519  2.73123  3.46354  2.40513  3.72494  3.29354  2.67741  2.69355  4.24690  2.90347  2.73739  3.18146  2.89801  2.37887  2.77519  2.98518  4.58477  3.61503
          0.02333  4.16532  4.88766  0.61958  0.77255  0.47624  0.97051
     26   2.69632  5.14460  2.24293  2.28453  4.53214  1.60487  3.78484  3.99531  2.56476  3.54518  4.36190  2.69018  3.87653  2.94032  3.19906  2.58501  3.07874  3.59662  5.74184  4.33328     42 g - - -
          2.68620  4.42227  2.77522  2.73125  3.46356  2.40513  3.72487  3.29349  2.67743  2.69348  4.24692  2.90349  2.73742  3.18142  2.89794  2.37889  2.77518  2.98520  4.58479  3.61505
          0.16230  1.94934  4.90027  0.29661  1.35998  0.48576  0.95510
     27   2.49420  4.93680  2.79828  2.21615  4.21325  3.12531  3.49349  3.54055  2.35290  3.21249  3.83376  2.85181  2.74990  2.69634  2.79611  2.45618  2.84293  3.01312  5.41363  4.04876     44 e - - -
          2.68618  4.42225  2.77519  2.73123  3.46354  2.40513  3.72494  3.29354  2.67741  2.69355  4.24690  2.90347  2.73739  3.18146  2.89801  2.37887  2.77519  2.98518  4.58477  3.61503
          0.02304  4.17793  4.90027  0.61958  0.77255  0.48576  0.95510
     28   2.55101  0.97066  4.39962  4.07408  3.86919  3.34427  4.67092  2.80669  3.85645  2.81258  3.94058  3.93636  4.07243  4.16348  3.99205  2.83921  3.02428  2.39742  5.47548  4.23080     45 c - - -
          2.68622  4.42229  2.77509  2.73127  3.46358  2.40513  3.72498  3.29358  2.67744  2.69359  4.24693  2.90346  2.73743  3.18143  2.89804  2.37881  2.77502  2.98522  4.58481  3.61507
          0.55028  1.46873  1.64511  0.21859  1.62787  0.48576  0.95510
     29   2.49094  4.89462  2.55048  2.24817  4.17027  3.13365  3.44807  3.46621  2.22348  3.06773  3.95784  2.79733  3.62054  2.69883  2.82175  2.50582  2.68709  3.14384  5.37313  4.00840     47 k - - -
          2.68618  4.42225  2.77519  2.73123  3.46354  2.40513  3.72494  3.29354  2.67741  2.69355  4.24690  2.90347  2.73739  3.18146  2.89801  2.37887  2.77519  2.98518  4.58477  3.61503
          0.02836  3.97269  4.69504  0.61958  0.77255  0.39646  1.11686
     30   2.36889  4.44186  2.51341  2.23179  4.31042  3.12268  3.60010  3.76590  2.24203  3.29747  4.06639  2.75954  3.25928  2.71511  2.84537  2.43249  2.67285  3.37617  5.47333  4.09080     48 e - - -
          2.68618  4.42225  2.77519  2.73123  3.46354  2.40513  3.72494  3.29354  2.67741  2.69355  4.24690  2.90347  2.73739  3.18146  2.89801  2.37887  2.77519  2.98518  4.58477  3.61503
          0.02338  4.16346  4.88581  0.61958  0.77255  0.47489  0.97274
     31   2.44574  5.11767  2.59393  2.09191  4.43851  3.15282  3.60839  3.91227  2.23946  3.41264  4.06930  2.40648  3.80162  2.51579  2.86496  2.35212  2.88636  3.49619  5.56325  4.15852     49 e - - -
          2.68618  4.42225  2.77519  2.73123  3.46354  2.40513  3.72494  3.29354  2.67741  2.69355  4.24690  2.90347  2.73739  3.18146  2.89801  2.37887  2.77519  2.98518  4.58477  3.61503
          0.02304  4.17793  4.90027  0.61958  0.77255  0.48576  0.95510
     32   2.57854  5.02384  2.70823  2.30297  4.32563  3.10033  3.60659  3.78168  2.24162  3.31172  4.08150  2.43802  3.80173  2.49608  2.85246  2.43083  2.54006  3.08266  5.48656  4.10253     50 k - - -
          2.68618  4.42225  2.77519  2.73123  3.46354  2.40513  3.72494  3.29354  2.67741  2.69355  4.24690  2.90347  2.73739  3.18146  2.89801  2.37887  2.77519  2.98518  4.58477  3.61503
          0.02304  4.17793  4.90027  0.61958  0.77255  0.48576  0.95510
     33   2.98670  0.48692  4.55909  4.37628  4.31209  3.53510  4.95774  3.51933  4.21011  3.41473  4.54961  4.28424  4.26432  4.54387  4.27610  3.25733  3.47978  3.23990  5.64919  4.59439     51 C - - -
          2.68618  4.42225  2.77519  2.73123  3.46354  2.40513  3.72494  3.29354  2.67741  2.69355  4.24690  2.90347  2.73739  3.18146  2.89801  2.37887  2.77519  2.98518  4.58477  3.61503
          0.04387  4.17793  3.59039  0.61958  0.77255  0.48576  0.95510
     34   2.47102  4.61542  3.12994  2.58741  3.89557  3.30048  3.72168  3.19685  2.56633  2.90493  3.77851  3.06684  2.58705  2.91309  2.90540  2.11122  2.55518  2.99008  5.22310  3.70201     52 s - - -
          2.68618  4.42225  2.77519  2.73123  3.46354  2.40513  3.72494  3.29354  2.67741  2.69355  4.24690  2.90347  2.73739  3.18146  2.89801  2.37887  2.77519  2.98518  4.58477  3.61503
          0.02352  4.15758  4.87993  0.61958  0.77255  0.47065  0.97976
     35   2.98670  0.48692  4.55909  4.37628  4.31209  3.53510  4.95774  3.51933  4.21011  3.41473  4.54961  4.28424  4.26432  4.54387  4.27610  3.25733  3.47978  3.23990  5.64919  4.59439     53 C - - -
          2.68618  4.42225  2.77519  2.73123  3.46354  2.40513  3.72494  3.29354  2.67741  2.69355  4.24690  2.90347  2.73739  3.18146  2.89801  2.37887  2.77519  2.98518  4.58477  3.61503
          0.02304  4.17793  4.90027  0.61958  0.77255  0.48576  0.95510
     36   2.29478  3.78110  3.99159  3.40704  3.18784  3.68160  3.75771  2.17954  3.09626  2.11560  2.86703  3.63859  4.05180  3.52602  3.49523  2.88535  2.82082  2.02045  4.69333  3.25192     54 v - - -
          2.68618  4.42225  2.77519  2.73123  3.46354  2.40513  3.72494  3.29354  2.67741  2.69355  4.24690  2.90347  2.73739  3.18146  2.89801  2.37887  2.77519  2.98518  4.58477  3.61503
          0.04064  4.17793  3.70927  0.61958  0.77255  0.48576  0.95510
     37   2.56869  4.88362  2.84506  2.36405  4.14542  3.42190  3.61800  3.19863  2.17205  3.06251  3.34223  2.77665  3.67309  2.58693  2.48155  2.62210  2.69468  3.16944  5.36852  4.01739     55 k - - -
          2.68618  4.42225  2.77519  2.73123  3.46354  2.40513  3.72494  3.29354  2.67741  2.69355  4.24690  2.90347  2.73739  3.18146  2.89801  2.37887  2.77519  2.98518  4.58477  3.61503
          0.02344  4.16073  4.88308  0.61958  0.77255  0.50668  0.92255
     38   2.48510  4.99985  2.90348  2.36726  4.30164  3.12082  3.37653  3.74960  2.26365  3.28501  4.06127  2.36525  3.80780  2.59968  2.51883  2.42822  2.61972  3.36895  5.46253  4.09143     56 k - - -
          2.68618  4.42225  2.77519  2.73123  3.46354  2.40513  3.72494  3.29354  2.67741  2.69355  4.24690  2.90347  2.73739  3.18146  2.89801  2.37887  2.77519  2.98518  4.58477  3.61503
          0.03851  4.16073  3.80843  0.61958  0.77255  0.50668  0.92255
     39   2.62927  5.08679  2.70657  2.21532  4.41294  2.89445  3.40123  3.88250  2.07331  3.28386  4.13514  2.74098  3.79083  2.42411  2.59673  2.44706  2.86040  3.46779  5.52659  4.13159     57 k - - -
          2.68618  4.42225  2.77519  2.73123  3.46354  2.40513  3.72494  3.29354  2.67741  2.69355  4.24690  2.90347  2.73739  3.18146  2.89801  2.37887  2.77519  2.98518  4.58477  3.61503
          0.02379  4.14601  4.86836  0.61958  0.77255  0.52395  0.89691
     40   2.59855  4.74121  2.94962  2.47697  3.96474  3.11191  3.23376  3.18318  2.46616  2.78940  3.50249  2.39006  3.67935  2.74875  2.92100  2.64960  2.54107  2.98195  5.25558  3.93395     58 n - - -
          2.68618  4.42225  2.77519  2.73123  3.46354  2.40513  3.72494  3.29354  2.67741  2.69355  4.24690  2.90347  2.73739  3.18146  2.89801  2.37887  2.77519  2.98518  4.58477  3.61503
          0.03790  4.14601  3.84599  0.61958  0.77255  0.46260  0.99329
     41   2.51873  3.75499  3.77054  3.08468  2.21862  3.63570  3.70683  2.56532  3.01855  2.31156  3.26313  3.50385  3.46081  3.37505  3.24535  2.83989  2.69027  2.35662  4.30544  3.34543     59 f - - -
          2.68618  4.42225  2.77519  2.73123  3.46354  2.40513  3.72494  3.29354  2.67741  2.69355  4.24690  2.90347  2.73739  3.18146  2.89801  2.37887  2.77519  2.98518  4.58477  3.61503
          0.02335  4.16459  4.88694  0.61958  0.77255  0.47571  0.97139
     42   2.98670  0.48692  4.55909  4.37628  4.31209  3.53510  4.95774  3.51933  4.21011  3.41473  4.54961  4.28424  4.26432  4.54387  4.27610  3.25733  3.47978  3.23990  5.64919  4.59439     60 C - - -
          2.68618  4.42225  2.77519  2.73123  3.46354  2.40513  3.72494  3.29354  2.67741  2.69355  4.24690  2.90347  2.73739  3.18146  2.89801  2.37887  2.77519  2.98518  4.58477  3.61503
          0.02304  4.17793  4.90027  0.61958  0.77255  0.48576  0.95510
     43   2.67809  5.08748  2.40110  1.59759  4.02803  3.24845  3.46475  3.84205  2.43147  3.37187  4.15013  2.86825  3.82077  2.76223  2.92672  2.58681  2.83467  3.45237  5.54665  3.92411     61 e - - -
          2.68618  4.42225  2.77519  2.73123  3.46354  2.40513  3.72494  3.29354  2.67741  2.69355  4.24690  2.90347  2.73739  3.18146  2.89801  2.37887  2.77519  2.98518  4.58477  3.61503
          0.02304  4.17793  4.90027  0.61958  0.77255  0.48576  0.95510
     44   2.61339  5.04366  2.89606  2.36205  4.36061  3.44681  3.60850  3.63769  1.67224  3.20641  4.10005  2.84661  3.69059  2.64313  2.39467  2.59672  2.90053  3.42083  5.47898  4.12490     62 k - - -
          2.68618  4.42225  2.77519  2.73123  3.46354  2.40513  3.72494  3.29354  2.67741  2.69355  4.24690  2.90347  2.73739  3.18146  2.89801  2.37887  2.77519  2.98518  4.58477  3.61503
          0.02304  4.17793  4.90027  0.61958  0.77255  0.48576  0.95510
     45   2.57938  4.16603  3.86094  3.28833  2.32916  3.67987  3.68015  2.62632  3.19394  2.30368  3.03308  3.56658  4.05215  3.44624  3.43903  2.74278  2.62751  2.42673  4.65000  2.33374     63 l - - -
          2.68618  4.42225  2.77519  2.73123  3.46354  2.40513  3.72494  3.29354  2.67741  2.69355  4.24690  2.90347  2.73739  3.18146  2.89801  2.37887  2.77519  2.98518  4.58477  3.61503
          0.02304  4.17793  4.90027  0.61958  0.77255  0.48576  0.95510
     46   2.98670  0.48692  4.55909  4.37628  4.31209  3.53510  4.95774  3.51933  4.21011  3.41473  4.54961  4.28424  4.26432  4.54387  4.27610  3.25733  3.47978  3.23990  5.64919  4.59439     64 C - - -
          2.68618  4.42225  2.77519  2.73123  3.46354  2.40513  3.72494  3.29354  2.67741  2.69355  4.24690  2.90347  2.73739  3.18146  2.89801  2.37887  2.77519  2.98518  4.58477  3.61503
          0.02304  4.17793  4.90027  0.61958  0.77255  0.48576  0.95510
     47   2.40244  4.35684  2.96224  2.47439  3.79825  2.62095  3.55705  3.29298  2.46519  3.02052  3.62922  2.90648  3.67198  2.45957  2.86298  2.42294  2.83691  3.09227  5.27756  3.95197     65 a - - -
          2.68618  4.42225  2.77519  2.73123  3.46354  2.40513  3.72494  3.29354  2.67741  2.69355  4.24690  2.90347  2.73739  3.18146  2.89801  2.37887  2.77519  2.98518  4.58477  3.61503
          0.02304  4.17793  4.90027  0.61958  0.77255  0.48576  0.95510
     48   2.98670  0.48692  4.55909  4.37628  4.31209  3.53510  4.95774  3.51933  4.21011  3.41473  4.54961  4.28424  4.26432  4.54387  4.27610  3.25733  3.47978  3.23990  5.64919  4.59439     66 C - - -
          2.68618  4.42225  2.77519  2.73123  3.46354  2.40513  3.72494  3.29354  2.67741  2.69355  4.24690  2.90347  2.73739  3.18146  2.89801  2.37887  2.77519  2.98518  4.58477  3.61503
          0.02304  4.17793  4.90027  0.61958  0.77255  0.48576  0.95510
     49   2.56346  4.95431  2.70623  2.37486  4.24027  3.16602  3.61529  3.68329  2.29796  3.12848  4.02004  2.77388  2.84906  2.73944  2.80645  2.21163  2.67825  3.31463  5.43358  3.86298     67 s - - -
          2.68618  4.42225  2.77519  2.73123  3.46354  2.40513  3.72494  3.29354  2.67741  2.69355  4.24690  2.90347  2.73739  3.18146  2.89801  2.37887  2.77519  2.98518  4.58477  3.61503
          0.03939  4.17793  3.75973  0.61958  0.77255  0.48576  0.95510
     50   2.53249  4.92510  2.87367  2.38565  4.20297  2.90797  3.61117  3.40523  2.22952  3.14122  3.98939  2.84384  3.03898  2.68408  2.61024  2.42394  2.66539  3.28017  5.40517  4.04361     68 k - - -
          2.68618  4.42225  2.77519  2.73123  3.46354  2.40513  3.72494  3.29354  2.67741  2.69355  4.24690  2.90347  2.73739  3.18146  2.89801  2.37887  2.77519  2.98518  4.58477  3.61503
          0.02341  4.16196  4.88430  0.61958  0.77255  0.47379  0.97455
     51   2.56073  5.04540  2.40328  2.21803  3.87106  3.28665  3.59129  3.82098  2.19961  3.33627  4.09549  2.61515  3.79193  2.54478  2.76108  2.45176  2.77826  3.32339  5.49796  3.88804     69 k - - -
          2.68618  4.42225  2.77519  2.73123  3.46354  2.40513  3.72494  3.29354  2.67741  2.69355  4.24690  2.90347  2.73739  3.18146  2.89801  2.37887  2.77519  2.98518  4.58477  3.61503
          0.02304  4.17793  4.90027  0.61958  0.77255  0.48576  0.95510
     52   2.70001  0.62338  4.38192  4.16518  4.31726  3.04989  4.81228  3.57390  4.00743  3.47291  4.47575  4.03584  4.09408  4.32475  4.11024  2.94972  3.20520  3.20737  5.65330  4.57431     70 C - - -
          2.68618  4.42225  2.77519  2.73123  3.46354  2.40513  3.72494  3.29354  2.67741  2.69355  4.24690  2.90347  2.73739  3.18146  2.89801  2.37887  2.77519  2.98518  4.58477  3.61503
          0.02304  4.17793  4.90027  0.61958  0.77255  0.48576  0.95510
     53   2.57991  5.07270  2.76428  2.26247  4.39491  3.39962  3.47596  3.86148  1.96698  3.25602  4.12131  2.77414  3.22584  2.43010  2.67963  2.48770  2.73698  3.45139  5.51629  4.12463     71 k - - -
          2.68618  4.42225  2.77519  2.73123  3.46354  2.40513  3.72494  3.29354  2.67741  2.69355  4.24690  2.90347  2.73739  3.18146  2.89801  2.37887  2.77519  2.98518  4.58477  3.61503
          0.02304  4.17793  4.90027  0.61958  0.77255  0.48576  0.95510
     54   2.61706  4.68989  3.10319  2.54224  3.89212  3.47401  3.67924  3.16244  2.49699  2.62472  3.77120  2.11718  3.86136  2.68116  2.72111  2.56469  2.78756  3.00558  4.64450  3.72599     72 n - - -
          2.68618  4.42225  2.77519  2.73123  3.46354  2.40513  3.72494  3.29354  2.67741  2.69355  4.24690  2.90347  2.73739  3.18146  2.89801  2.37887  2.77519  2.98518  4.58477  3.61503
          0.02304  4.17793  4.90027  0.61958  0.77255  0.48576  0.95510
     55   2.64411  4.91412  3.09386  2.47534  3.97430  3.49584  3.64234  3.59959  1.98108  3.17053  3.98600  3.01782  3.87965  2.78370  1.82543  2.60233  2.92143  3.15405  5.37072  3.76363     73 r - - -
          2.68618  4.42225  2.77519  2.73123  3.46354  2.40513  3.72494  3.29354  2.67741  2.69355  4.24690  2.90347  2.73739  3.18146  2.89801  2.37887  2.77519  2.98518  4.58477  3.61503
          0.02304  4.17793  4.90027  0.61958  0.77255  0.48576  0.95510
     56   2.61737  4.28904  3.56773  2.92453  2.07992  3.61058  3.19988  2.77937  2.92802  2.43862  3.39558  3.24496  3.98746  3.23034  3.02230  2.71112  2.78389  2.56183  4.08469  3.37409     74 f - - -
          2.68618  4.42225  2.77519  2.73123  3.46354  2.40513  3.72494  3.29354  2.67741  2.69355  4.24690  2.90347  2.73739  3.18146  2.89801  2.37887  2.77519  2.98518  4.58477  3.61503
          0.02304  4.17793  4.90027  0.61958  0.77255  0.48576  0.95510
     57   2.60291  4.57049  3.17992  2.61834  3.54999  3.40303  3.55740  3.13727  2.45480  2.62446  3.54144  3.09993  2.58915  2.80735  2.92956  2.65299  2.49541  2.87039  4.56221  3.65373     75 k - - -
          2.68618  4.42225  2.77519  2.73123  3.46354  2.40513  3.72494  3.29354  2.67741  2.69355  4.24690  2.90347  2.73739  3.18146  2.89801  2.37887  2.77519  2.98518  4.58477  3.61503
          0.02304  4.17793  4.90027  0.61958  0.77255  0.48576  0.95510
     58   2.38444  3.81980  3.47275  3.12189  4.19202  1.15029  3.77576  3.65965  3.11112  3.33250  4.17332  3.35426  3.82098  3.44533  3.43606  2.33858  2.83105  3.19392  5.55216  4.29692     76 g - - -
          2.68618  4.42225  2.77519  2.73123  3.46354  2.40513  3.72494  3.29354  2.67741  2.69355  4.24690  2.90347  2.73739  3.18146  2.89801  2.37887  2.77519  2.98518  4.58477  3.61503
          0.02304  4.17793  4.90027  0.61958  0.77255  0.48576  0.95510
     59   2.98670  0.48692  4.55909  4.37628  4.31209  3.53510  4.95774  3.51933  4.21011  3.41473  4.54961  4.28424  4.26432  4.54387  4.27610  3.25733  3.47978  3.23990  5.64919  4.59439     77 C - - -
          2.68618  4.42225  2.77519  2.73123  3.46354  2.40513  3.72494  3.29354  2.67741  2.69355  4.24690  2.90347  2.73739  3.18146  2.89801  2.37887  2.77519  2.98518  4.58477  3.61503
          0.02304  4.17793  4.90027  0.61958  0.77255  0.48576  0.95510
     60   2.47443  5.04100  2.69598  2.33873  4.09839  3.11933  3.39907  3.81470  2.13459  3.33132  4.09183  2.49580  3.79364  2.63751  2.51964  2.44501  2.84814  3.31970  5.49378  4.10522     78 k - - -
          2.68618  4.42225  2.77519  2.73123  3.46354  2.40513  3.72494  3.29354  2.67741  2.69355  4.24690  2.90347  2.73739  3.18146  2.89801  2.37887  2.77519  2.98518  4.58477  3.61503
          0.02304  4.17793  4.90027  0.61958  0.77255  0.48576  0.95510
     61   2.98670  0.48692  4.55909  4.37628  4.31209  3.53510  4.95774  3.51933  4.21011  3.41473  4.54961  4.28424  4.26432  4.54387  4.27610  3.25733  3.47978  3.23990  5.64919  4.59439     79 C - - -
          2.68618  4.42225  2.77519  2.73123  3.46354  2.40513  3.72494  3.29354  2.67741  2.69355  4.24690  2.90347  2.73739  3.18146  2.89801  2.37887  2.77519  2.98518  4.58477  3.61503
          0.31341  4.17793  1.37153  0.61958  0.77255  0.48576  0.95510
     62   2.47449  4.74684  2.99101  2.31605  3.99015  3.29845  3.44648  3.27781  2.19219  2.90657  3.82191  2.93883  3.79026  2.66577  2.47285  2.57807  2.80841  2.91353  5.23860  3.92361     80 k - - -
          2.68618  4.42225  2.77519  2.73123  3.46354  2.40513  3.72494  3.29354  2.67741  2.69355  4.24690  2.90347  2.73739  3.18146  2.89801  2.37887  2.77519  2.98518  4.58477  3.61503
          0.05260  3.89520  3.47700  0.61958  0.77255  0.34927  1.22147
     63   2.52279  5.00738  2.64078  2.30588  4.30925  3.11262  3.49065  3.65496  2.05874  3.22425  4.06002  2.82078  3.66655  2.63280  2.67085  2.48539  2.68120  3.21030  5.46646  3.88050     81 k - - -
          2.68618  4.42225  2.77519  2.73123  3.46354  2.40513  3.72494  3.29354  2.67741  2.69355  4.24690  2.90347  2.73739  3.18146  2.89801  2.37887  2.77519  2.98518  4.58477  3.61503
          0.02341  4.16196  4.88430  0.61958  0.77255  0.50521  0.92477
     64   2.35836  4.33385  2.92799  2.43084  3.98867  2.38692  3.66146  3.39775  2.44313  2.95496  3.65693  2.91439  3.83306  2.76714  2.93236  2.45280  2.68256  3.08472  5.27604  3.95333     82 a - - -
          2.68618  4.42225  2.77519  2.73123  3.46354  2.40513  3.72494  3.29354  2.67741  2.69355  4.24690  2.90347  2.73739  3.18146  2.89801  2.37887  2.77519  2.98518  4.58477  3.61503
          0.02341  4.16196  4.88430  0.61958  0.77255  0.47379  0.97455
     65   2.58590  5.05252  2.77378  2.30548  4.36888  3.19729  3.45515  3.65755  2.16100  3.34403  4.10167  2.58573  3.63440  2.27998  2.59943  2.59459  2.68720  3.42782  5.50121  3.88506     83 k - - -
          2.68618  4.42225  2.77519  2.73123  3.46354  2.40513  3.72494  3.29354  2.67741  2.69355  4.24690  2.90347  2.73739  3.18146  2.89801  2.37887  2.77519  2.98518  4.58477  3.61503
          0.02304  4.17793  4.90027  0.61958  0.77255  0.48576  0.95510
     66   2.67013  0.85627  4.09675  3.76839  3.99703  3.38933  4.49630  3.18965  3.12585  3.08320  4.10282  3.83023  4.07853  3.92780  3.66710  2.92216  3.11238  2.90547  5.43655  4.24334     84 c - - -
          2.68618  4.42225  2.77519  2.73123  3.46354  2.40513  3.72494  3.29354  2.67741  2.69355  4.24690  2.90347  2.73739  3.18146  2.89801  2.37887  2.77519  2.98518  4.58477  3.61503
          0.03939  4.17793  3.75973  0.61958  0.77255  0.48576  0.95510
     67   2.61808  4.97281  2.79301  2.37039  4.26286  3.40993  3.60306  3.34028  2.27679  3.15804  4.03103  2.43372  3.80390  2.54633  2.46238  2.36339  2.68808  3.33404  5.43889  4.06969     85 k - - -
          2.68618  4.42225  2.77519  2.73123  3.46354  2.40513  3.72494  3.29354  2.67741  2.69355  4.24690  2.90347  2.73739  3.18146  2.89801  2.37887  2.77519  2.98518  4.58477  3.61503
          0.04000  4.16196  3.74519  0.61958  0.77255  0.47379  0.97455
     68   2.66078  4.95759  2.72737  2.38277  4.27163  3.04946  3.66804  3.70990  2.28711  3.27523  4.07446  2.50175  3.83110  2.74014  2.93093  2.53031  1.96035  3.34539  5.48115  4.11768     86 t - - -
          2.68618  4.42225  2.77519  2.73123  3.46354  2.40513  3.72494  3.29354  2.67741  2.69355  4.24690  2.90347  2.73739  3.18146  2.89801  2.37887  2.77519  2.98518  4.58477  3.61503
          0.02341  4.16199  4.88434  0.61958  0.77255  0.47382  0.97451
     69   2.66381  5.09579  2.81046  2.27507  4.42501  3.18295  3.44420  3.88443  1.81153  3.38352  4.14686  2.75448  3.81833  2.65664  2.37563  2.54089  2.74859  3.47923  5.52739  4.14859     87 k - - -
          2.68618  4.42225  2.77519  2.73123  3.46354  2.40513  3.72494  3.29354  2.67741  2.69355  4.24690  2.90347  2.73739  3.18146  2.89801  2.37887  2.77519  2.98518  4.58477  3.61503
          0.02304  4.17793  4.90027  0.61958  0.77255  0.48576  0.95510
     70   2.48904  4.95711  2.93568  2.35452  4.01332  3.30154  3.60925  3.68411  2.20477  3.15885  4.01720  2.84189  3.66273  2.30105  2.62714  2.33060  2.62362  3.31578  5.42794  4.06244     88 k - - -
          2.68618  4.42225  2.77519  2.73123  3.46354  2.40513  3.72494  3.29354  2.67741  2.69355  4.24690  2.90347  2.73739  3.18146  2.89801  2.37887  2.77519  2.98518  4.58477  3.61503
          0.02304  4.17793  4.90027  0.61958  0.77255  0.48576  0.95510
     71   2.98670  0.48692  4.55909  4.37628  4.31209  3.53510  4.95774  3.51933  4.21011  3.41473  4.54961  4.28424  4.26432  4.54387  4.27610  3.25733  3.47978  3.23990  5.64919  4.59439     89 C - - -
          2.68618  4.42225  2.77519  2.73123  3.46354  2.40513  3.72494  3.29354  2.67741  2.69355  4.24690  2.90347  2.73739  3.18146  2.89801  2.37887  2.77519  2.98518  4.58477  3.61503
          0.02304  4.17793  4.90027  0.61958  0.77255  0.48576  0.95510
     72   2.52012  4.56262  3.20790  2.60604  3.77948  3.49138  3.75947  2.83638  2.61199  2.81614  3.68854  3.14197  2.00876  2.89011  2.91960  2.74508  2.86725  2.70626  5.14564  3.87279     90 p - - -
          2.68618  4.42225  2.77519  2.73123  3.46354  2.40513  3.72494  3.29354  2.67741  2.69355  4.24690  2.90347  2.73739  3.18146  2.89801  2.37887  2.77519  2.98518  4.58477  3.61503
          0.02304  4.17793  4.90027  0.61958  0.77255  0.48576  0.95510
     73   2.98670  0.48692  4.55909  4.37628  4.31209  3.53510  4.95774  3.51933  4.21011  3.41473  4.54961  4.28424  4.26432  4.54387  4.27610  3.25733  3.47978  3.23990  5.64919  4.59439     91 C - - -
          2.68618  4.42225  2.77519  2.73123  3.46354  2.40513  3.72494  3.29354  2.67741  2.69355  4.24690  2.90347  2.73739  3.18146  2.89801  2.37887  2.77519  2.98518  4.58477  3.61503
          0.02304  4.17793  4.90027  0.61958  0.77255  0.48576  0.95510
     74   2.54230  4.09207  4.01911  3.43560  2.21900  3.69699  3.97037  2.42552  3.19432  2.23521  3.20128  3.65596  4.06576  3.54503  3.11357  2.98098  2.83689  2.13469  4.23644  2.70967     92 v - - -
          2.68618  4.42225  2.77519  2.73123  3.46354  2.40513  3.72494  3.29354  2.67741  2.69355  4.24690  2.90347  2.73739  3.18146  2.89801  2.37887  2.77519  2.98518  4.58477  3.61503
          0.02304  4.17793  4.90027  0.61958  0.77255  0.48576  0.95510
     75   2.17081  4.41222  3.34312  2.71043  3.47153  3.45427  3.61816  2.62002  2.53534  2.28998  3.27334  3.13808  3.92266  3.05953  2.93386  2.70601  2.82997  2.64092  4.98064  3.72895     93 a - - -
          2.68618  4.42225  2.77519  2.73123  3.46354  2.40513  3.72494  3.29354  2.67741  2.69355  4.24690  2.90347  2.73739  3.18146  2.89801  2.37887  2.77519  2.98518  4.58477  3.61503
          0.02304  4.17793  4.90027  0.61958  0.77255  0.48576  0.95510
     76   1.96952  4.64222  3.12465  2.41872  3.84082  3.47835  3.69385  3.23263  2.48397  2.68992  3.44412  2.97723  3.86657  2.88750  2.81146  2.46556  2.84098  2.95174  5.17516  3.53955     94 a - - -
          2.68618  4.42225  2.77519  2.73123  3.46354  2.40513  3.72494  3.29354  2.67741  2.69355  4.24690  2.90347  2.73739  3.18146  2.89801  2.37887  2.77519  2.98518  4.58477  3.61503
          0.02304  4.17793  4.90027  0.61958  0.77255  0.48576  0.95510
     77   2.49241  4.70510  2.98011  2.42802  3.56745  2.91944  3.67418  3.32109  2.50602  2.70485  3.78793  2.44250  3.84861  2.84957  2.88964  2.51504  2.83869  2.68604  5.23064  3.91846     95 e - - -
          2.68618  4.42225  2.77519  2.73123  3.46354  2.40513  3.72494  3.29354  2.67741  2.69355  4.24690  2.90347  2.73739  3.18146  2.89801  2.37887  2.77519  2.98518  4.58477  3.61503
          0.02304  4.17793  4.90027  0.61958  0.77255  0.48576  0.95510
     78   2.68517  4.56275  3.36286  2.77016  3.67854  3.57823  3.74507  3.10180  2.46521  2.67975  3.49140  3.21267  3.95366  2.99001  1.70450  2.82312  2.90757  2.68110  4.13452  3.57048     96 r - - -
          2.68618  4.42225  2.77519  2.73123  3.46354  2.40513  3.72494  3.29354  2.67741  2.69355  4.24690  2.90347  2.73739  3.18146  2.89801  2.37887  2.77519  2.98518  4.58477  3.61503
          0.02304  4.17793  4.90027  0.61958  0.77255  0.48576  0.95510
     79   2.72180  5.08499  2.61026  1.11110  4.45622  3.37449  3.85557  3.74653  2.69444  3.43027  4.33909  2.95855  3.93803  3.02635  3.13907  2.84405  3.14178  3.19931  5.72076  4.33726     97 e - - -
          2.68618  4.42225  2.77519  2.73123  3.46354  2.40513  3.72494  3.29354  2.67741  2.69355  4.24690  2.90347  2.73739  3.18146  2.89801  2.37887  2.77519  2.98518  4.58477  3.61503
          0.02304  4.17793  4.90027  0.61958  0.77255  0.48576  0.95510
     80   2.98670  0.48692  4.55909  4.37628  4.31209  3.53510  4.95774  3.51933  4.21011  3.41473  4.54961  4.28424  4.26432  4.54387  4.27610  3.25733  3.47978  3.23990  5.64919  4.59439     98 C - - -
          2.68618  4.42225  2.77519  2.73123  3.46354  2.40513  3.72494  3.29354  2.67741  2.69355  4.24690  2.90347  2.73739  3.18146  2.89801  2.37887  2.77519  2.98518  4.58477  3.61503
          0.02304  4.17793  4.90027  0.61958  0.77255  0.48576  0.95510
     81   2.69633  4.95597  1.58207  2.39669  4.27132  3.38022  3.72684  3.64989  2.56482  3.04407  4.11205  2.76220  3.85883  2.87883  3.04659  2.70508  2.70423  3.02813  5.52143  4.14995     99 d - - -
          2.68618  4.42225  2.77519  2.73123  3.46354  2.40513  3.72494  3.29354  2.67741  2.69355  4.24690  2.90347  2.73739  3.18146  2.89801  2.37887  2.77519  2.98518  4.58477  3.61503
          0.03939  4.17793  3.75973  0.61958  0.77255  0.48576  0.95510
     82   2.60995  4.60828  3.04123  2.82767  4.33875  3.24247  4.05490  3.78282  2.69929  3.43905  4.31800  3.21021  1.17371  3.28509  3.18740  2.57586  3.01394  3.36230  5.63287  4.34476    100 p - - -
          2.68618  4.42225  2.77519  2.73123  3.46354  2.40513  3.72494  3.29354  2.67741  2.69355  4.24690  2.90347  2.73739  3.18146  2.89801  2.37887  2.77519  2.98518  4.58477  3.61503
          0.02341  4.16196  4.88430  0.61958  0.77255  0.47379  0.97455
     83   2.73761  5.15987  1.59441  2.06493  4.45827  3.22737  3.68060  3.91845  2.50342  3.45014  3.96107  2.85264  3.84319  2.71907  3.00795  2.69941  2.87064  3.37703  5.62911  4.22195    101 d - - -
          2.68618  4.42225  2.77519  2.73123  3.46354  2.40513  3.72494  3.29354  2.67741  2.69355  4.24690  2.90347  2.73739  3.18146  2.89801  2.37887  2.77519  2.98518  4.58477  3.61503
          0.02304  4.17793  4.90027  0.61958  0.77255  0.48576  0.95510
     84   2.58871  4.10020  3.93234  3.34990  2.99146  3.50337  3.76376  2.34294  3.16502  1.76116  3.10253  3.48309  4.04144  3.48576  3.33036  2.94907  2.75600  2.11824  4.70664  3.34734    102 l - - -
          2.68618  4.42225  2.77519  2.73123  3.46354  2.40513  3.72494  3.29354  2.67741  2.69355  4.24690  2.90347  2.73739  3.18146  2.89801  2.37887  2.77519  2.98518  4.58477  3.61503
          0.02304  4.17793  4.90027  0.61958  0.77255  0.48576  0.95510
     85   2.98670  0.48692  4.55909  4.37628  4.31209  3.53510  4.95774  3.51933  4.21011  3.41473  4.54961  4.28424  4.26432  4.54387  4.27610  3.25733  3.47978  3.23990  5.64919  4.59439    103 C - - -
          2.68618  4.42225  2.77519  2.73123  3.46354  2.40513  3.72494  3.29354  2.67741  2.69355  4.24690  2.90347  2.73739  3.18146  2.89801  2.37887  2.77519  2.98518  4.58477  3.61503
          0.02304  4.17793  4.90027  0.61958  0.77255  0.48576  0.95510
     86   2.57661  5.01044  2.78655  2.35644  4.31272  3.13742  3.36324  3.61354  2.11948  3.07194  3.97786  2.77391  3.79924  2.51161  2.42874  2.51501  2.69791  3.37808  5.46788  4.08892    104 k - - -
          2.68618  4.42225  2.77519  2.73123  3.46354  2.40513  3.72494  3.29354  2.67741  2.69355  4.24690  2.90347  2.73739  3.18146  2.89801  2.37887  2.77519  2.98518  4.58477  3.61503
          0.11969  4.17793  2.32821  0.61958  0.77255  0.48576  0.95510
     87   2.56254  4.06531  2.93833  2.45371  3.77494  3.22755  3.47850  3.37755  2.39700  2.99425  3.65283  2.64814  3.81333  2.74299  2.73200  2.32607  2.51682  3.06622  5.25213  3.92746    105 s - - -
          2.68618  4.42225  2.77519  2.73123  3.46354  2.40513  3.72494  3.29354  2.67741  2.69355  4.24690  2.90347  2.73739  3.18146  2.89801  2.37887  2.77519  2.98518  4.58477  3.61503
          0.02535  4.08359  4.80594  0.61958  0.77255  0.42488  1.06088
     88   2.98670  0.48692  4.55909  4.37628  4.31209  3.53510  4.95774  3.51933  4.21011  3.41473  4.54961  4.28424  4.26432  4.54387  4.27610  3.25733  3.47978  3.23990  5.64919  4.59439    106 C - - -
          2.68620  4.42153  2.77521  2.73127  3.46333  2.40516  3.72490  3.29357  2.67742  2.69354  4.24682  2.90350  2.73741  3.18155  2.89804  2.37882  2.77517  2.98522  4.58486  3.61512
          0.24353  2.03946  2.45288  1.19231  0.36171  0.48576  0.95510
     89   2.49985  4.28754  2.85053  2.36501  4.09008  2.19407  3.37943  3.51114  2.43569  3.10678  3.91856  2.77003  3.81326  2.71340  2.82960  2.58669  2.84651  3.17811  5.34212  4.00250    114 g - - -
          2.68618  4.42225  2.77519  2.73123  3.46354  2.40513  3.72494  3.29354  2.67741  2.69355  4.24690  2.90347  2.73739  3.18146  2.89801  2.37887  2.77519  2.98518  4.58477  3.61503
          0.18371  4.09607  1.88924  0.61958  0.77255  0.54856  0.86223
     90   1.45597  3.37181  3.67475  3.20149  3.81669  3.09032  4.09588  2.91892  3.13011  2.87679  3.76377  3.37025  3.75083  3.42371  3.42916  2.13439  2.58964  2.71806  5.24801  4.04069    115 a - - -
          2.68618  4.42225  2.77519  2.73123  3.46354  2.40513  3.72494  3.29354  2.67741  2.69355  4.24690  2.90347  2.73739  3.18146  2.89801  2.37887  2.77519  2.98518  4.58477  3.61503
          0.02871  3.96069  4.68304  0.61958  0.77255  0.70248  0.68390
     91   2.43424  4.23464  2.46310  2.35848  4.10937  3.36153  3.33679  3.53946  2.33100  3.11850  3.91731  2.80431  3.62780  2.72349  2.77186  2.33373  2.74314  3.19132  5.33780  3.98563    116 k - - -
          2.68618  4.42225  2.77519  2.73123  3.46354  2.40513  3.72494  3.29354  2.67741  2.69355  4.24690  2.90347  2.73739  3.18146  2.89801  2.37887  2.77519  2.98518  4.58477  3.61503
          0.02871  3.96069  4.68304  0.61958  0.77255  0.58545  0.81385
     92   2.57036  4.36797  2.85098  2.21851  3.69940  3.42536  3.63677  3.06310  2.43059  2.78544  3.74798  2.95432  3.66650  2.66191  2.83890  2.63523  2.69639  2.66954  5.19113  3.87943    117 e - - -
          2.68591  4.42235  2.77518  2.73111  3.46373  2.40529  3.72498  3.29337  2.67738  2.69361  4.24722  2.90355  2.73722  3.18179  2.89777  2.37892  2.77508  2.98519  4.58510  3.61536
          0.61373  1.08871  2.10358  1.69465  0.20293  0.55552  0.85278
     93   2.47171  4.80150  2.80060  2.33041  3.86128  3.11471  3.23927  3.47514  2.37745  3.06611  3.67597  2.78003  3.77399  2.56331  2.84478  2.43592  2.66008  3.05389  5.29773  3.95363    129 e - - -
          2.68618  4.42225  2.77519  2.73123  3.46354  2.40513  3.72494  3.29354  2.67741  2.69355  4.24690  2.90347  2.73739  3.18146  2.89801  2.37887  2.77519  2.98518  4.58477  3.61503
          0.02847  3.96884  4.69119  0.61958  0.77255  0.61330  0.77993
     94   2.38310  4.66759  2.89421  2.38297  3.56598  3.30848  3.31719  3.08181  2.38320  2.84015  3.63125  2.93153  3.63915  2.80723  2.85429  2.58334  2.63195  2.89515  5.18940  3.87713    130 e - - -
          2.68618  4.42225  2.77519  2.73123  3.46354  2.40513  3.72494  3.29354  2.67741  2.69355  4.24690  2.90347  2.73739  3.18146  2.89801  2.37887  2.77519  2.98518  4.58477  3.61503
          0.02703  4.02018  4.74253  0.61958  0.77255  0.54257  0.87049
     95   2.44834  4.59607  2.94922  2.45268  3.20230  3.31660  3.61989  2.98861  2.44270  2.79085  3.68102  3.04384  3.40450  2.79767  2.89773  2.45693  2.76674  2.90175  4.16912  3.83890    131 k - - -
          2.68618  4.42225  2.77519  2.73123  3.46354  2.40513  3.72494  3.29354  2.67741  2.69355  4.24690  2.90347  2.73739  3.18146  2.89801  2.37887  2.77519  2.98518  4.58477  3.61503
          0.02530  4.08524  4.80759  0.61958  0.77255  0.58986  0.80834
     96   2.49858  4.50206  2.50518  2.38178  4.14897  2.92084  3.60235  3.58162  2.18552  3.05729  3.94747  2.90983  3.64934  2.73460  2.77465  2.49886  2.66521  3.06060  5.36766  4.01207    132 k - - -
          2.68618  4.42225  2.77519  2.73123  3.46354  2.40513  3.72494  3.29354  2.67741  2.69355  4.24690  2.90347  2.73739  3.18146  2.89801  2.37887  2.77519  2.98518  4.58477  3.61503
          0.02530  4.08524  4.80759  0.61958  0.77255  0.58986  0.80834
     97   2.49084  3.96012  3.17579  2.50286  3.70269  3.47601  3.70014  2.90960  2.39053  2.57298  3.61483  3.01577  3.86134  2.77189  2.94110  2.46683  2.63755  2.64327  5.07301  3.66159    133 k - - -
          2.68618  4.42225  2.77519  2.73123  3.46354  2.40513  3.72494  3.29354  2.67741  2.69355  4.24690  2.90347  2.73739  3.18146  2.89801  2.37887  2.77519  2.98518  4.58477  3.61503
          0.02530  4.08524  4.80759  0.61958  0.77255  0.58986  0.80834
     98   2.49212  4.98933  2.64374  2.25624  4.29049  3.15834  3.45702  3.57304  2.15135  3.27531  3.81488  2.79754  3.54803  2.61435  2.70167  2.39527  2.73093  3.35628  5.44886  4.06667    134 k - - -
          2.68618  4.42225  2.77519  2.73123  3.46354  2.40513  3.72494  3.29354  2.67741  2.69355  4.24690  2.90347  2.73739  3.18146  2.89801  2.37887  2.77519  2.98518  4.58477  3.61503
          0.02530  4.08524  4.80759  0.61958  0.77255  0.48365  0.95849
     99   2.59884  4.23247  2.87446  2.26887  3.85230  3.42365  3.62533  3.26479  2.22119  2.84582  3.89688  2.77186  3.64918  2.59461  2.76020  2.47163  2.78984  2.99918  5.32518  3.98343    135 k - - -
          2.68618  4.42225  2.77519  2.73123  3.46354  2.40513  3.72494  3.29354  2.67741  2.69355  4.24690  2.90347  2.73739  3.18146  2.89801  2.37887  2.77519  2.98518  4.58477  3.61503
          0.02383  4.14448  4.86683  0.61958  0.77255  0.46156  0.99506
    100   2.60403  4.38694  2.84972  2.41303  3.61390  3.28839  3.66681  2.95430  2.40613  2.89313  3.79342  3.01250  3.71316  2.70647  2.62609  2.49618  2.61223  2.88402  5.23536  3.63219    136 k - - -
          2.68618  4.42225  2.77519  2.73123  3.46354  2.40513  3.72494  3.29354  2.67741  2.69355  4.24690  2.90347  2.73739  3.18146  2.89801  2.37887  2.77519  2.98518  4.58477  3.61503
          0.02304  4.17793  4.90027  0.61958  0.77255  0.48576  0.95510
    101   2.53109  4.76019  3.03760  2.47872  3.83193  3.34350  3.38497  3.20535  2.37265  2.93590  3.64574  2.99193  3.56595  2.66647  2.57299  2.30200  2.55601  3.08511  5.27136  3.75319    137 s - - -
          2.68618  4.42225  2.77519  2.73123  3.46354  2.40513  3.72494  3.29354  2.67741  2.69355  4.24690  2.90347  2.73739  3.18146  2.89801  2.37887  2.77519  2.98518  4.58477  3.61503
          0.02304  4.17793  4.90027  0.61958  0.77255  0.48576  0.95510
    102   2.98670  0.48692  4.55909  4.37628  4.31209  3.53510  4.95774  3.51933  4.21011  3.41473  4.54961  4.28424  4.26432  4.54387  4.27610  3.25733  3.47978  3.23990  5.64919  4.59439    138 C - - -
          2.68618  4.42225  2.77519  2.73123  3.46354  2.40513  3.72494  3.29354  2.67741  2.69355  4.24690  2.90347  2.73739  3.18146  2.89801  2.37887  2.77519  2.98518  4.58477  3.61503
          0.02304  4.17793  4.90027  0.61958  0.77255  0.48576  0.95510
    103   2.64064  4.63711  2.96122  2.39860  4.28152  3.01202  3.47550  3.72160  1.92929  3.07742  4.04373  2.83441  3.82129  2.48868  2.47706  2.52225  2.73050  3.35031  5.44201  4.08344    139 k - - -
          2.68618  4.42225  2.77519  2.73123  3.46354  2.40513  3.72494  3.29354  2.67741  2.69355  4.24690  2.90347  2.73739  3.18146  2.89801  2.37887  2.77519  2.98518  4.58477  3.61503
          0.02304  4.17793  4.90027  0.61958  0.77255  0.48576  0.95510
    104   3.01187  4.99878  2.92908  2.85129  4.41445  3.41782  4.21680  4.20386  3.15375  3.81802  4.78006  0.71291  4.08941  3.49953  3.51086  3.07318  3.40950  3.79394  5.68485  4.34817    140 n - - -
          2.68618  4.42225  2.77519  2.73123  3.46354  2.40513  3.72494  3.29354  2.67741  2.69355  4.24690  2.90347  2.73739  3.18146  2.89801  2.37887  2.77519  2.98518  4.58477  3.61503
          0.02304  4.17793  4.90027  0.61958  0.77255  0.48576  0.95510
    105   2.59136  3.69357  3.68109  3.10782  3.32313  3.62081  3.89599  2.54420  2.93916  2.35607  2.63700  3.07682  3.99741  3.12112  3.33060  2.67122  2.68970  2.02505  4.79935  3.58532    141 v - - -
          2.68618  4.42225  2.77519  2.73123  3.46354  2.40513  3.72494  3.29354  2.67741  2.69355  4.24690  2.90347  2.73739  3.18146  2.89801  2.37887  2.77519  2.98518  4.58477  3.61503
          0.02304  4.17793  4.90027  0.61958  0.77255  0.48576  0.95510
    106   2.46187  4.49461  2.80493  2.35289  3.77702  3.30955  3.51128  3.62359  2.31860  3.12110  3.97795  2.56873  3.42597  2.57578  2.69062  2.35391  2.83941  3.26662  4.77980  4.03620    142 k - - -
          2.68618  4.42225  2.77519  2.73123  3.46354  2.40513  3.72494  3.29354  2.67741  2.69355  4.24690  2.90347  2.73739  3.18146  2.89801  2.37887  2.77519  2.98518  4.58477  3.61503
          0.02304  4.17793  4.90027  0.61958  0.77255  0.48576  0.95510
    107   2.47640  4.09239  3.99712  3.41298  3.11404  3.69260  3.76493  1.95487  3.20679  1.86716  3.01605  3.48294  4.06157  3.53246  3.50003  2.97529  2.83129  2.21509  4.70302  3.37343    143 l - - -
          2.68618  4.42225  2.77519  2.73123  3.46354  2.40513  3.72494  3.29354  2.67741  2.69355  4.24690  2.90347  2.73739  3.18146  2.89801  2.37887  2.77519  2.98518  4.58477  3.61503
          0.01557  4.17046        *  0.61958  0.77255  0.00000        *
//
