# Supplementary material for: Uncoupled evolution of the Polycomb system and deep origin of non-canonical PRC1
Source: Commun Biol. 2023 Nov 10;6:1144. doi: 10.1038/s42003-023-05501-x (PMC10638273; doi:10.1038/s42003-023-05501-x)
Supplement: Supplementary file 5 — Supplementary Data 2 [file 42003_2023_5501_MOESM5_ESM.zip › Supplementary Data 2/EZH_hmmprofiles/EZH_CXC_alignment.fa]

>TRIADH004350/406-510
CR-----------KFQQRR-----GKDDTSQVITYTPCNHPNRPC--DSSCPCIQTHNFCEKYCQCDRDGKN
RFPGCRC-RAQCNTKQCPCVLAVRECDPDLCQQC-------GASK------------FDDYSNPSCKNVLI
>NEMVEC012091/438-540
CR-----------KIQLK------KDSTSTHVYNYIPCDHPGLPC--DQSCLCVMTQNFCEKFCQCNSDCQN
RFPGCRC-KAQCNTKQCPCFLAVRECDPDLCGTC-------GADN-------------FDQDSKTCKNVSL
>IXOSCA002850/471-573
CR-----------KIQLK------KDSSSNHVYNYTPCNHPGQAC--DQNCPCVMAQNFCEKFCHCNSDCQQ
RFPGCRC-KAQCNTKQCPCYLAVRECDPDLCQTC-------GADQ-------------FDVQNISCKNVSV
>IXOSCA002851/467-569
CR-----------KIQLK------KDSSSNHVYNYTPCNHPGQAC--DQNCPCVMAQNFCEKFCHCNSDCQQ
RFPGCRC-KAQCNTKQCPCYLAVRECDPDLCQTC-------GADQ-------------FDVQNISCKNVSV
>DANRER010089/485-586
-------------KIQLK------KDNSSNQVYNYQPCDHPEHPC--DSSCPCVITQNFCEKFCQCDRECQN
RFPGCRC-KTQCNTKQCPCYLAVRECDPDLCMTC-------GAAD------------HWDSKQVSCKNCSI
>HOMSAP021870/490-593
CR-----------KIQLK------KDNSSTQVYNYQPCDHPDRPC--DSTCPCIMTQNFCEKFCQCNPDCQN
RFPGCRC-KTQCNTKQCPCYLAVRECDPDLCLTC-------GASE------------HWDCKVVSCKNCSI
>HOMSAP021872/479-582
CR-----------KIQLK------KDNSSTQVYNYQPCDHPDRPC--DSTCPCIMTQNFCEKFCQCNPDCQN
RFPGCRC-KTQCNTKQCPCYLAVRECDPDLCLTC-------GASE------------HWDCKVVSCKNCSI
>HOMSAP045645/488-591
CR-----------KIQLK------KDNSSTQVYNYQPCDHPDRPC--DSTCPCIMTQNFCEKFCQCNPDCQN
RFPGCRC-KTQCNTKQCPCYLAVRECDPDLCLTC-------GASE------------HWDCKVVSCKNCSI
>CRAGIG020732/442-545
CR-----------KIQLKK-----DNNSSKMVHNYQPCDHPGLRC--DENCPCIMSQNFCEKFCQCSGDCEN
RFPGCRC-KAQCNTKQCPCFLAVRECDPDLCQMC-------GADQ-------------FTTDKISCKNVSV
>CRAGIG023902/442-545
CR-----------KIQLKK-----DNNSSKMVHNYQPCDHPGLRC--DENCPCIMSQNFCEKFCQCSGDCEN
RFPGCRC-KAQCNTKQCPCFLAVRECDPDLCQMC-------GADQ-------------FTTDKISCKNVSV
>CRAGIG023903/429-532
CR-----------KIQLKK-----DNNSSKMVHNYQPCDHPGLRC--DENCPCIMSQNFCEKFCQCSGDCEN
RFPGCRC-KAQCNTKQCPCFLAVRECDPDLCQMC-------GADQ-------------FTTDKISCKNVSV
>DROMEL019272/463-565
CR-----------KIQLK------KDSSSNHVYNYTPCDHPGHPC--DMNCSCIQTQNFCEKFCNCSSDCQN
RFPGCRC-KAQCNTKQCPCYLAVRECDPDLCQAC-------GADQ-------------FKLTKITCKNVCV
>DAPMAG021823/527-629
CR-----------KIQLK------KDASSNHVHNFTPCDHPGQPC--DASCPCVNAQNFCEKFCQCSSDCQN
RFPGCRC-KAQCNTKQCPCFLAVRECDPDLCGTC-------GADQ-------------HDISKITCKNVSV
>MICMAR107569/395-496
------TTVANHKLLKVRM--------EQSIQRMYHACSHEG-SCSAAKDCACAKSGNFCEKFCACGPECTN
RFQGCKC-GAECRTRACPCFAANRECDPDICS-C-------GTPE-----------------CTRCKNMNM
>PHYINF014580/439-550
-----------------------QRMKDRGANHEYVPCHHDGGSC-DSAQCSCMRRDHYCEKSCGCSLDCSN
RFPGCHCEVGQCRTSECPCYFAARECDPDVCTSC-------GACELPVIVADEESKGKTVAQLKTCGNVNI
>PHYINF011523/498-620
---------SNNRILLNRT--RNNRLKDKGANHEYEPCNHEG-AC-DSNDCSCMTRDHTCDKACSCSRDCPN
RFPGCKCSLGNCRTKACPCFIAARECNPDLCTTC-------GASEVPALGFDEERRNMSALDLGICCNVNI
>LEUCOM015188/460-564
FR----------QVLLKQG-----SDNPSNLMFSYRPCDHKG-PC--DSSCPCIVGHNFCEKYCQCSADCPN
RFPGCRC-KAACNTKQCPCFGALRECDPDLCLTC-------GAST------------NLTQKTVACKNVCI
>PLAMIC000722/419-527
-----------------------KQQRESSLHPVYEPCNCVG-MC-DPETCTCIPNGG-CEKFCRCRGQCSL
STTHCVC-RGNCRTRRCPCFARERECDPDLCLNC-------GACDVARDVFEGRNPDDAPNSSERCGNVNL
>RAMVAR007818/418-526
------GGAAAVKAMRKDL-----KDEGAVKQYQYIPCQHGGTHCNHKDVCSCVDRGTFCERFCDCDAKCEN
RFPGCKC-TGDCRGKRCPCFVARRECDPELCK-C-------A--------------FESSKDRCQCKNTPI
>OSTTAU003584/507-623
----------KNPTIANRL--KRSKTDENALVTQYTPCDCEG-QC-DAATCSCIQKGIFCERFCNCGPNCDN
EFPGCKCEKKTCRTNTCPCFAAGRECTPDKCRRCCKTAD--G----------VDPAQTAKIPDYPCGNMKL
>LEPVOR036298/421-539
------VVSSSGPKFSYRGSRNLKLNGEGTVAHQYVPCDHKG-PCGDPAVCSCARNSTWCEKYCGCDPACKL
RFTGCSCQGCRCQTRACPCYASSRECDPDLCTTC-------QSDI----------PEEELEGERICKNVSI
>LEPVOR036299/421-539
------VVSSSGPKFSYRGSRNLKLNGEGTVAHQYVPCDHKG-PCGDPAVCSCARNSTWCEKYCGCDPACKL
RFTGCSCQGCRCQTRACPCYASSRECDPDLCTTC-------QSDI----------PEEELEGERICKNVSI
>NEUCRA002840/511-622
-------------------WQDQTATHEHSIREITEPCHHDG-PCTENEACPCANASPLCDRFCQCTDECAL
KFTGCACHTGTCIGKPCICIMLNRECDPVVCKGC-------GAKERAD----PDNAHDETLHSTGCQNVSL
>MARPOL015441/453-564
-------------RFSHKR-----PRNFENFRLQFHPCDCNS-GC--GDQCTCLMQGTVCEKYCGCPRFCKN
KFPGCQCAKSQCSNKSCVCFLANRECDPDVCRNCSFKCGTHG----------DTSTSVGRKMQSTCLNMRI
>MARPOL015442/439-550
-------------RFSHKR-----PRNFENFRLQFHPCDCNS-GC--GDQCTCLMQGTVCEKYCGCPRFCKN
KFPGCQCAKSQCSNKSCVCFLANRECDPDVCRNCSFKCGTHG----------DTSTSVGRKMQSTCLNMRI
>MARPOL016084/402-519
-------------TISSQR--TIVRRNGHNGRHQFYPCKC-GLIC--GQQCICKDRKNSCEKFCGCPGSCKN
RFPGCNCVKSQCSTKLCPCFNASRECDPDVCRNC-------SIDCELTTSKDSSTISASGRKQSKCQNMRI
>MASSPE005706/527-620
---------------------SQQWSKRNILHQLYQPCDHPG-SCTAANGCPCIANNNYCEKYCACSIKCSN
RFKGCGC-HLKCNTRTCACFAANRECDPDNCNRCIH--------------------------DGSCLNSHK
>CAULEN004117/360-465
----------GAPVISKRL-----HHSESELWHQYLPCSCKN-GC--TSTCPCVKSKNFCDKYCACTKVCNN
AWKGCKC-AQRCDTQRCPCVAAARECDPDICGNC-------RCTL-----------DSSCSEEFACKNMNI
>HALSEO004417/498-631
AILPQLGTPQDIMKMRTRQASVAKKHLNERISQRVYPCHHVG-PCSVENECACMLNQQFCSKFCSCSIECLN
KWHGCAC-GTNCRTKGCPCVASDKECDPDMCHRC-------GAHTSIESIARAADRNAAKVKLRHCSNVNL
>STECOE023200/296-398
-------------------------------NVIETHCKCKG-ECTIKGKCPCLIGETCCEKYCICSTDCKQ
RFLGCSCKYGRCDSRTCVCKANLRECDPELCIFC-------HSAFTLA-KKPIKAITTKKKERFLCRNMKN
>ARATHA039154/393-501
------RKYARYPPALKKT-----TSGEAKFYKHYTPCTCKS-KC--GQQCPCLTHENCCEKYCGCSKDCNN
RFGGCNCAIGQCTNRQCPCFAANRECDPDLCRSCPLSCGTLG--------------------QIQCKNMQF
>KLENIT004000/448-569
------------NVLHKLA----RKRNADKLLAAYTPCACTD-GCDPDSQCPCARALTPCEKYCACPGNCHL
KELGCKC-TSKCTQRSCPCLAAGRECDPDLCHGCMVSC---GSSPAAHGEPNPHRAHAPDSRLDQCGNMRL
>VAVCUL000691/303-389
--------------------TAAPSNYLIKYFELHQPCDHPG-SCQKNKNCTCHINKVFCEKSCFCA-QCDL
VLSSCGCR--KC-GKSCPCRKYSRECT-DGCR-C-----------------------------THCTNNDI
>STRRAT010270/393-495
--------------------SYLKSDGTVNNMVIYNPCCHTG-PCTKENKCPCAINKHICYDSCGCPPNCKT
KFTGCHCKAGDCSTTRCPCFILGWECLPMTCDSCSFD-------------------GIKKKDCKSCQNCFI
>STRRAT008163/351-467
-----LNTYQTFANVARKT--ILINESEYGNDDKYSPCKHFG-ECSEKNNCPCIKSKHACFNMCQCLPSCPS
KFTGCNCKSGNCSTTKCPCVKLGWECVSTYCKNC-------NCDI-----------TIDVSINEMCRNSFL
>RHOMAR005369/451-557
-------------------GVRRTSREEYSATSFHEGCNHTG-PC-TASNCSCYRNDLFCEPYCSCGTDCKN
FFMGCNCGPGRCINRQCPCYAANRECDPDLCASC-------GAHVHPS--------ARSDTPERFCQNQPL
>THETRA003986/413-527
-----------------------VQNPDEMSNPHLRPCSHLG-AC--TDNCSCVRHRGFCTELCSCTRNCPR
RFPGCAC-RNGCTNKSCPCRMAFRECVPGICR-CPSNDALRGSSESSGRREPVTGTAPPAAAVQPCRNLAH
>GEFOKE013152/356-458
------------QAVLKLG---ERARALRESPPEPLPCSCNG-DC-DAATCSCLERKMPCDLMCGCPPGCKW
RHPGCDC-EGPCK-EKCPCAIMLRECLPDLCQKC-------A--------------SLPGCAPTRCQNMWL
>GRACHO008109/402-517
----------NSPLFKVRNEDDDDSSRDETGHAPFVPCNHTG-VCTKANGCYCMQNNIRCESTCGCSTRCKN
RHWGCSCRSGYCNTDSCECYRENLVCNPDFCNHC-------EANVL---------PQFIGVGERRCRNVDL
>GRACHO009396/390-491
---------------------IVDYPDMSAMDQDFEPCYHNG-PC-TPETCSCVKNSMHCEATCGCKSSCQN
RHYGCGCVDGHCNSSQCICWEYNVACTPDFCDCC------------VT------LPHHISIKKRRCRNTPA
>SPIPUN002205/366-458
--------------------------------TPTAPCSCTA-VC--TENCSCVKTGNFCERTCACSKFCPY
RYPGCDC-VSGCRKEFCRCVHEERECDPDVCRSC-------GADVECG-------AVGRKTSSLTCHNQAM
>GALSUL007146/401-502
----------------------QSNRNSTVIIMDHIHCSHDD-DC-NSENCSCKKQELKCEKYCPCYGNCRN
SSTCCFCENGKCLNGQCPCFIENRECDPDRCS-C--------ARLRKK--------GTWDESIYTCKNIGI
>PARTET006080/275-362
-------------------QQASKKQNLNNYAQQYIPCFHEG-EC-GSNSCTCV----TCHKYCCCKGQCQQ
KSKSCDCRDEKKQKHSCPCYISGYECDPQLCK-C-----------------------------QSCSNKNL
>TETTHE010267/307-414
-------------------ILNQLKELSEMLKCNYTPCFHTG-VCDGENGCRCYRNRDECERFCGCPNYCRS
KNLGCNCLDMTCQDKNCQCRSKLRECDPEVCRCC-------N--------RNARTIQKFGLNIDYCTNSQA
>TETTHE006048/363-477
VMQEEDEGLQKENNQQKKGYGYTNTQNETQLDDSYQHCVHRK-PVDSCKKC-CCRKRGFCDQYCMCPKKCKI
YRFGCNC-QDNCSKNTCICFKRNVECDPDICKSCFEC-------------------------KSKCNNNQI
>TETTHE010775/367-449
-------------------------------EMYYEPCCHPDINC---QDCGCSTR--FCDIYCGCPQKCKR
RRQGCKCIKGQCKTKKCACFLMGMECDPEHCKDC------------------------FDSRKDRCKNNEY
>CRYNEO000302/389-496
----------QLIPITNRL-------------PEFVECEHEG-EC-LPGVCSCANGKLPCGRHCSCPSTCTR
RHRGCNCRDGICINGKCPCIRSFRECDKELCGSC-------GAAEELV---ENKDKMAQGQTFISCGNIAL
