# Supplementary material for: Uncoupled evolution of the Polycomb system and deep origin of non-canonical PRC1
Source: Commun Biol. 2023 Nov 10;6:1144. doi: 10.1038/s42003-023-05501-x (PMC10638273; doi:10.1038/s42003-023-05501-x)
Supplement: Supplementary file 5 — Supplementary Data 2 [file 42003_2023_5501_MOESM5_ESM.zip › Supplementary Data 2/EZH_hmmprofiles/EZH_SAL.hmm]

HMMER3/f [3.3.2 | Nov 2020]
NAME  EZH_SAL_alignment
LENG  24
ALPH  amino
RF    no
MM    no
CONS  yes
CS    no
MAP   yes
DATE  Fri Jun 10 16:00:10 2022
NSEQ  47
EFFN  47.000000
CKSUM 570881631
STATS LOCAL MSV       -7.0074  0.74107
STATS LOCAL VITERBI   -7.0518  0.74107
STATS LOCAL FORWARD   -3.3159  0.74107
HMM          A        C        D        E        F        G        H        I        K        L        M        N        P        Q        R        S        T        V        W        Y   
            m->m     m->i     m->d     i->m     i->i     d->m     d->d
  COMPO   3.24233  4.43947  2.97996  2.86179  2.98322  3.67656  3.87219  2.88479  2.94684  2.68165  3.70481  2.68444  2.38310  3.10783  2.83621  2.62392  2.74315  2.60634  3.98100  3.00052
          2.68618  4.42225  2.77519  2.73123  3.46354  2.40513  3.72494  3.29354  2.67741  2.69355  4.24690  2.90347  2.73739  3.18146  2.89801  2.37887  2.77519  2.98518  4.58477  3.61503
          0.06620  7.45048  2.75716  0.61958  0.77255  0.00000        *
      1   4.56748  6.54037  3.43158  4.57871  5.72294  5.45784  5.68022  1.75492  2.72552  1.45324  3.53945  2.52810  3.08051  2.71963  3.42225  3.38153  3.33754  1.99747  7.08460  5.80006      1 l - - -
          2.68618  4.42225  2.77519  2.73123  3.46354  2.40513  3.72494  3.29354  2.67741  2.69355  4.24690  2.90347  2.73739  3.18146  2.89801  2.37887  2.77519  2.98518  4.58477  3.61503
          0.05851  7.38521  2.87864  0.61958  0.77255  0.13411  2.07541
      2   5.75746  7.79256  5.75198  3.21367  8.33734  6.17503  7.54737  8.00134  6.87359  7.53545  8.39183  6.25990  0.09680  6.82813  7.36829  3.38950  6.29563  7.12939  9.48385  8.26051      2 P - - -
          2.68618  4.42225  2.77519  2.73123  3.46354  2.40513  3.72494  3.29354  2.67741  2.69355  4.24690  2.90347  2.73739  3.18146  2.89801  2.37887  2.77519  2.98518  4.58477  3.61503
          0.00091  7.39668  8.11903  0.61958  0.77255  0.15299  1.95290
      3   4.56607  7.01781  4.83866  2.51682  3.22883  5.34927  3.89761  2.89739  2.83906  3.13873  3.00937  2.33768  2.14505  2.96005  1.63046  2.73109  2.63187  3.58019  7.46512  6.06910      3 r - - -
          2.68618  4.42225  2.77519  2.73123  3.46354  2.40513  3.72494  3.29354  2.67741  2.69355  4.24690  2.90347  2.73739  3.18146  2.89801  2.37887  2.77519  2.98518  4.58477  3.61503
          0.00086  7.45048  8.17283  0.61958  0.77255  0.48576  0.95510
      4   4.75159  3.53156  3.45259  6.03440  2.71099  5.91187  2.98708  4.57123  5.83476  4.32743  2.25562  6.05038  6.27666  5.97831  5.86742  1.54783  2.33051  3.27211  6.74660  1.14414      4 y - - -
          2.68618  4.42225  2.77519  2.73123  3.46354  2.40513  3.72494  3.29354  2.67741  2.69355  4.24690  2.90347  2.73739  3.18146  2.89801  2.37887  2.77519  2.98518  4.58477  3.61503
          0.00086  7.45048  8.17283  0.61958  0.77255  0.48576  0.95510
      5   2.96866  3.69107  3.42120  3.40720  2.58618  5.34323  2.97715  3.89155  3.28668  3.58643  6.08306  2.49285  3.57881  2.73978  3.49935  2.17753  1.62606  3.00103  7.48016  2.61223      5 t - - -
          2.68618  4.42225  2.77519  2.73123  3.46354  2.40513  3.72494  3.29354  2.67741  2.69355  4.24690  2.90347  2.73739  3.18146  2.89801  2.37887  2.77519  2.98518  4.58477  3.61503
          0.00086  7.45048  8.17283  0.61958  0.77255  0.48576  0.95510
      6   1.92853  2.67801  6.52494  5.92102  2.16049  3.56892  6.20997  4.57711  3.29757  2.78805  3.54363  2.32554  3.11040  5.90708  5.81326  2.81491  1.78635  3.15310  6.75977  2.53531      6 t - - -
          2.68618  4.42225  2.77519  2.73123  3.46354  2.40513  3.72494  3.29354  2.67741  2.69355  4.24690  2.90347  2.73739  3.18146  2.89801  2.37887  2.77519  2.98518  4.58477  3.61503
          0.00086  7.45048  8.17283  0.61958  0.77255  0.48576  0.95510
      7   2.94583  2.84733  8.31754  8.38732  1.47708  7.96672  6.45464  7.20449  8.14128  6.24046  7.67995  7.42865  8.20187  7.64562  7.84098  7.39247  7.85357  7.17833  0.90713  1.39387      7 w - - -
          2.68618  4.42225  2.77519  2.73123  3.46354  2.40513  3.72494  3.29354  2.67741  2.69355  4.24690  2.90347  2.73739  3.18146  2.89801  2.37887  2.77519  2.98518  4.58477  3.61503
          0.00086  7.45048  8.17283  0.61958  0.77255  0.48576  0.95510
      8   2.98049  6.13430  6.57945  5.97235  5.22849  5.89494  6.22192  1.29133  3.06227  4.32502  2.85279  6.01576  2.98913  3.79919  5.83569  2.28161  2.98523  1.27526  6.75421  3.53454      8 v - - -
          2.68618  4.42225  2.77519  2.73123  3.46354  2.40513  3.72494  3.29354  2.67741  2.69355  4.24690  2.90347  2.73739  3.18146  2.89801  2.37887  2.77519  2.98518  4.58477  3.61503
          0.00086  7.45048  8.17283  0.61958  0.77255  0.48576  0.95510
      9   3.15458  6.25857  5.91869  5.34119  2.29204  2.56107  6.04366  4.72171  5.25688  2.74072  2.94140  5.64077  1.05145  2.82233  2.83591  2.57521  3.02958  4.51816  6.86104  3.56407      9 p - - -
          2.68618  4.42225  2.77519  2.73123  3.46354  2.40513  3.72494  3.29354  2.67741  2.69355  4.24690  2.90347  2.73739  3.18146  2.89801  2.37887  2.77519  2.98518  4.58477  3.61503
          0.00086  7.45048  8.17283  0.61958  0.77255  0.48576  0.95510
     10   2.51356  6.14438  6.75360  6.13921  5.24207  5.94974  6.28813  1.70208  5.92267  1.60442  3.41080  3.95775  6.31247  6.05245  5.92735  2.78938  1.50742  1.76560  6.77714  5.60103     10 t - - -
          2.68618  4.42225  2.77519  2.73123  3.46354  2.40513  3.72494  3.29354  2.67741  2.69355  4.24690  2.90347  2.73739  3.18146  2.89801  2.37887  2.77519  2.98518  4.58477  3.61503
          0.00086  7.45048  8.17283  0.61958  0.77255  0.48576  0.95510
     11   3.37680  3.55066  4.80758  2.79388  6.42013  3.49834  3.55388  5.90702  2.04743  5.37958  6.11406  2.76594  2.24841  1.79409  2.45186  2.18122  2.85158  2.59923  7.50564  6.09389     11 q - - -
          2.68618  4.42225  2.77519  2.73123  3.46354  2.40513  3.72494  3.29354  2.67741  2.69355  4.24690  2.90347  2.73739  3.18146  2.89801  2.37887  2.77519  2.98518  4.58477  3.61503
          0.00086  7.45048  8.17283  0.61958  0.77255  0.48576  0.95510
     12   3.30521  3.66997  4.81635  2.57331  6.39829  2.54967  5.52557  2.56379  2.56161  3.57140  6.10112  4.80772  5.73134  1.63723  1.88506  1.92109  2.60619  5.44651  7.49501  6.08766     12 q - - -
          2.68618  4.42225  2.77519  2.73123  3.46354  2.40513  3.72494  3.29354  2.67741  2.69355  4.24690  2.90347  2.73739  3.18146  2.89801  2.37887  2.77519  2.98518  4.58477  3.61503
          0.00086  7.45048  8.17283  0.61958  0.77255  0.48576  0.95510
     13   3.38636  7.11428  7.48736  7.53090  8.05788  5.90562  8.14307  7.58384  7.57373  2.93858  7.99444  0.37707  6.79418  7.59449  7.52583  1.69903  3.38021  6.58134  9.39683  8.40907     13 N - - -
          2.68709  4.42316  2.77610  2.73214  3.46038  2.40603  3.72585  3.29056  2.67432  2.69446  4.24780  2.90437  2.73830  3.18011  2.89645  2.37835  2.77610  2.98609  4.58568  3.61594
          0.21176  1.65777  8.17283  0.01430  4.25481  0.48576  0.95510
     14   4.73937  6.13500  6.57377  3.62684  1.41728  5.89400  3.48282  2.14785  3.58936  2.20860  5.25316  6.01280  6.25899  3.31276  3.00029  5.19954  2.89407  1.76440  6.75464  2.28343     15 f - - -
          2.68618  4.42225  2.77519  2.73123  3.46354  2.40513  3.72494  3.29354  2.67741  2.69355  4.24690  2.90347  2.73739  3.18146  2.89801  2.37887  2.77519  2.98518  4.58477  3.61503
          0.00086  7.45048  8.17283  0.61958  0.77255  0.48576  0.95510
     15   3.27022  6.59600  5.20199  4.64104  5.77781  3.54108  5.74080  3.80463  1.86931  2.34712  1.98528  2.74852  3.61941  2.75727  1.73869  3.48369  3.73686  2.65019  3.65972  3.92341     16 r - - -
          2.68618  4.42225  2.77519  2.73123  3.46354  2.40513  3.72494  3.29354  2.67741  2.69355  4.24690  2.90347  2.73739  3.18146  2.89801  2.37887  2.77519  2.98518  4.58477  3.61503
          0.00086  7.45048  8.17283  0.61958  0.77255  0.48576  0.95510
     16   2.53652  7.06551  3.28242  2.49524  6.40760  2.59313  5.52418  5.89147  2.94699  5.36956  3.87638  4.80519  5.73013  2.66610  4.75251  2.16482  2.09886  1.17391  7.50005  6.09088     17 v - - -
          2.68618  4.42225  2.77519  2.73123  3.46354  2.40513  3.72494  3.29354  2.67741  2.69355  4.24690  2.90347  2.73739  3.18146  2.89801  2.37887  2.77519  2.98518  4.58477  3.61503
          0.00086  7.45048  8.17283  0.61958  0.77255  0.48576  0.95510
     17   3.43905  7.07760  2.07297  1.07373  6.42400  2.44572  2.53410  3.62048  3.16933  5.38343  6.11798  2.65491  2.57900  3.15529  3.18449  4.52490  4.79463  5.46896  7.50939  6.09742     18 e - - -
          2.68618  4.42225  2.77519  2.73123  3.46354  2.40513  3.72494  3.29354  2.67741  2.69355  4.24690  2.90347  2.73739  3.18146  2.89801  2.37887  2.77519  2.98518  4.58477  3.61503
          0.00086  7.45048  8.17283  0.61958  0.77255  0.48576  0.95510
     18   4.67672  7.20063  0.77589  1.73604  6.54405  3.01918  5.62589  6.03440  2.69802  5.50516  6.24431  2.88195  3.49844  4.72580  3.19882  2.98267  4.91093  3.59890  7.63156  6.21245     19 d - - -
          2.68618  4.42225  2.77519  2.73123  3.46354  2.40513  3.72494  3.29354  2.67741  2.69355  4.24690  2.90347  2.73739  3.18146  2.89801  2.37887  2.77519  2.98518  4.58477  3.61503
          0.06430  7.45048  2.78555  0.61958  0.77255  0.48576  0.95510
     19   3.08532  7.01725  1.35835  1.31734  6.36342  3.49791  5.46428  2.85014  2.66972  5.32300  6.05762  4.74435  5.67082  2.48088  3.52563  3.33279  2.68280  3.66397  7.44926  6.03764     20 e - - -
          2.68618  4.42225  2.77519  2.73123  3.46354  2.40513  3.72494  3.29354  2.67741  2.69355  4.24690  2.90347  2.73739  3.18146  2.89801  2.37887  2.77519  2.98518  4.58477  3.61503
          0.00092  7.38710  8.10945  0.61958  0.77255  1.58695  0.22885
     20   4.50597  7.01826  2.58667  3.11184  6.36404  5.27893  5.46620  5.85049  2.02475  3.47528  6.05880  2.94870  1.09679  4.56239  3.36372  2.31017  2.07680  3.50334  7.45046  6.03909     21 p - - -
          2.68618  4.42225  2.77519  2.73123  3.46354  2.40513  3.72494  3.29354  2.67741  2.69355  4.24690  2.90347  2.73739  3.18146  2.89801  2.37887  2.77519  2.98518  4.58477  3.61503
          0.05940  7.38710  2.86379  0.61958  0.77255  1.58695  0.22885
     21   2.58672  6.01813  6.50603  3.88411  4.04698  5.78928  2.87630  1.51622  2.88702  2.81217  5.13658  2.76087  6.15383  5.84809  5.73938  5.09673  4.86179  1.19769  6.63853  2.36864     22 v - - -
          2.68618  4.42225  2.77519  2.73123  3.46354  2.40513  3.72494  3.29354  2.67741  2.69355  4.24690  2.90347  2.73739  3.18146  2.89801  2.37887  2.77519  2.98518  4.58477  3.61503
          0.00098  7.32868  8.05102  0.61958  0.77255  0.08449  2.51306
     22   4.62718  6.59412  2.99412  2.91980  3.62314  5.51932  5.74226  2.64430  2.71637  0.77080  3.12396  5.12576  3.35616  3.44390  2.99904  4.73823  3.19615  4.89350  7.13932  3.62804     23 l - - -
          2.68560  4.42425  2.77720  2.72899  3.46554  2.40609  3.72695  3.29554  2.67804  2.69555  4.24890  2.89932  2.73781  3.17362  2.89537  2.37950  2.77513  2.98719  4.58677  3.61703
          0.27354  1.43114  8.17283  0.56460  0.84069  0.48576  0.95510
     23   3.37682  3.85363  2.82265  4.25216  6.41943  3.55421  2.13311  3.82003  2.62792  5.37902  6.11366  3.21950  2.62960  2.88680  1.15553  2.36655  4.79125  5.46450  7.50531  3.45272     26 r - - -
          2.68618  4.42225  2.77519  2.73123  3.46354  2.40513  3.72494  3.29354  2.67741  2.69355  4.24690  2.90347  2.73739  3.18146  2.89801  2.37887  2.77519  2.98518  4.58477  3.61503
          0.09233  7.45048  2.43486  0.61958  0.77255  0.48576  0.95510
     24   4.55832  6.82429  4.92269  4.35971  1.23597  5.36992  3.85064  5.51473  3.00887  2.10620  5.88907  2.05287  3.56712  3.56267  2.48211  2.86571  4.78719  5.17130  7.29677  2.01074     27 f - - -
          2.68618  4.42225  2.77519  2.73123  3.46354  2.40513  3.72494  3.29354  2.67741  2.69355  4.24690  2.90347  2.73739  3.18146  2.89801  2.37887  2.77519  2.98518  4.58477  3.61503
          0.00064  7.35879        *  0.61958  0.77255  0.00000        *
//
