# Supplementary material for: Uncoupled evolution of the Polycomb system and deep origin of non-canonical PRC1
Source: Commun Biol. 2023 Nov 10;6:1144. doi: 10.1038/s42003-023-05501-x (PMC10638273; doi:10.1038/s42003-023-05501-x)
Supplement: Supplementary file 5 — Supplementary Data 2 [file 42003_2023_5501_MOESM5_ESM.zip › Supplementary Data 2/EZH_hmmprofiles/EZH_SAL_alignment.fa]

>TRIADH004350/86-109
PPRFTFYKPVQKN-YLVDDETEL--HN
>NEMVEC012091/98-121
IPNFFTWSPLQQN-FVVEDETVL--HN
>IXOSCA002850/101-124
IPTMYTWAPTQQN-FMVEDETVL--HN
>IXOSCA002851/101-124
IPTMYTWAPTQQN-FMVEDETVL--HN
>DANRER010089/114-137
IPFMYSWSPLQQN-FMVEDETFL--HN
>HOMSAP021870/110-133
VPIMYSWSPLQQN-FMVEDETVL--CN
>HOMSAP021872/99-122
VPIMYSWSPLQQN-FMVEDETVL--CN
>HOMSAP045645/108-131
VPIMYSWSPLQQN-FMVEDETVL--CN
>CRAGIG020732/115-138
IPTMYCWAGLQQN-FMVEDETVL--HN
>CRAGIG023902/115-138
IPTMYCWAGLQQN-FMVEDETVL--HN
>CRAGIG023903/115-138
IPTMYCWAGLQQN-FMVEDETVL--HN
>DROMEL019272/100-123
IPTMYTWAPTQQN-FMVEDETVL--HN
>DAPMAG021823/133-156
VPTMYSWAGLQQN-FMVEDETVL--HN
>MICMAR107569/133-155
LPTSLCWVPVSRN-VKGNSSK---KQP
>PHYINF014580/140-163
IPRSTTCMLACGT-HRVEDDPII--RF
>PHYINF011523/152-175
LSRCTAYIGIQAN-VRVEDDPIL--RY
>LEUCOM015188/111-134
LPHFSSWVSNQQN-FIVDDETVL--HN
>PLAMIC000722/85-108
LPPYTAWIPLKKN-YTVDDEKVM--SH
>RAMVAR007818/164-187
LPVYFAWSPLPRN-EVAEVEKVF--SS
>OSTTAU003584/200-223
VPPYNYFYSTHCNSFNEHDDN---QSR
>LEPVOR036298/140-163
LPLSSAYVPIVTN-FRKEDDSKL--RF
>LEPVOR036299/140-163
LPLSSAYVPIVTN-FRKEDDSKL--RF
>NEUCRA002840/207-233
QPSTSKFVASSSSKVNSQEAPATQARF
>MARPOL015441/143-169
VPRYVTWIFTNRNRLMVEGQSIENQKR
>MARPOL015442/143-169
VPRYVTWIFTNRNRLMVEGQSIENQKR
>MARPOL016084/129-155
VPRYTTWTFAKGNKRMMEGQSIENQRR
>MASSPE005706/161-184
NPLSAPYITLTSN-FYKEDENVL--RF
>CAULEN004117/95-118
IPNYTNWSFITES-QQQRRIPIK--KK
>HALSEO004417/160-183
TPPMQAFVRLGSA-VRGGEQPIL--RY
>STECOE023200/61-84
KPFTTNFVRTPIN-IAAKEKENL--DF
>ARATHA039154/110-136
LPRSITWVFTKSSQLMAESDSVIGKRQ
>KLENIT004000/91-114
IPPYTFWTLAVRNFKPVHEGDKLG---
>VAVCUL000691/53-76
QPSYRYFVGSRIN-ISGADDPVL--RF
>STRRAT010270/149-172
KPESKCFITTSLN-FKTEDKPYY--DY
>STRRAT008163/126-148
DPNVPPYIQTVIN-FGTPDDPYLH---
>RHOMAR005369/100-125
RPPSCFWVPIRSN-FKTINERADRTRF
>THETRA003986/113-136
LPMHHLAPMVEQL-TRSDDDPHL--RF
>GEFOKE013152/94-117
IPQYEFFQPLKSN-LRTEDRKVI--SF
>GRACHO008109/127-150
NPKFVAWIPVQQN-YLENDVDLD--PY
>GRACHO009396/110-134
PPKYDGWIPVKTN-YWVGKELNLE-PY
>SPIPUN002205/102-126
M-NSFTFIPTARS-VKEPNDPVRRSAL
>GALSUL007146/146-171
LPEYFTWVPLKTN-YKVNEIDLRNPIS
>PARTET006080/56-80
-PRTNYYKSMPGNIRLQHPTPVL-ERL
>TETTHE010267/74-95
-PRDQVYVQINES-IKDEKTKYLY---
>TETTHE006048/81-100
S-QSNMYMPVSQN-VQTDD-----LQL
>TETTHE010775/92-112
NEIYSNYIPIRKN-LVVGE-----PNL
>CRYNEO000302/115-138
VPEYAFCIYTPRS-ILSPDEVIM--PF
