# Supplementary material for: Uncoupled evolution of the Polycomb system and deep origin of non-canonical PRC1
Source: Commun Biol. 2023 Nov 10;6:1144. doi: 10.1038/s42003-023-05501-x (PMC10638273; doi:10.1038/s42003-023-05501-x)
Supplement: Supplementary file 5 — Supplementary Data 2 [file 42003_2023_5501_MOESM5_ESM.zip › Supplementary Data 2/EZH_hmmprofiles/EZH_SANT1.hmm]

HMMER3/f [3.3.2 | Nov 2020]
NAME  EZH_SANT1_alignment
LENG  54
ALPH  amino
RF    no
MM    no
CONS  yes
CS    no
MAP   yes
DATE  Fri Jun 10 16:00:20 2022
NSEQ  47
EFFN  47.000000
CKSUM 4097422758
STATS LOCAL MSV       -8.2390  0.72541
STATS LOCAL VITERBI   -8.8888  0.72541
STATS LOCAL FORWARD   -3.6715  0.72541
HMM          A        C        D        E        F        G        H        I        K        L        M        N        P        Q        R        S        T        V        W        Y   
            m->m     m->i     m->d     i->m     i->i     d->m     d->d
  COMPO   2.67991  4.49284  2.67819  2.39009  2.98920  3.13184  3.76745  2.83894  2.60351  2.35464  3.89939  3.18266  3.56598  3.17874  2.77677  2.75305  2.93060  2.68150  4.85063  3.56949
          2.68618  4.42225  2.77519  2.73123  3.46354  2.40513  3.72494  3.29354  2.67741  2.69355  4.24690  2.90347  2.73739  3.18146  2.89801  2.37887  2.77519  2.98518  4.58477  3.61503
          0.06978  7.15023  2.70876  0.61958  0.77255  0.00000        *
      1   2.69227  6.77373  2.99870  1.58919  6.12078  5.02866  5.21681  5.60710  2.22178  5.07882  5.81453  3.18376  5.42407  2.50347  1.71195  4.22156  4.49160  1.59014  7.20398  5.79317      1 e - - -
          2.68618  4.42225  2.77519  2.73123  3.46354  2.40513  3.72494  3.29354  2.67741  2.69355  4.24690  2.90347  2.73739  3.18146  2.89801  2.37887  2.77519  2.98518  4.58477  3.61503
          0.00125  7.08170  7.80405  0.61958  0.77255  1.44275  0.26955
      2   2.93779  3.72145  2.17849  3.93292  3.24087  5.01316  1.44587  5.57673  2.95798  5.05222  3.34095  2.55875  5.40660  3.10374  2.75566  1.96486  2.64608  5.13747  7.18062  5.77026      2 h - - -
          2.68618  4.42225  2.77519  2.73123  3.46354  2.40513  3.72494  3.29354  2.67741  2.69355  4.24690  2.90347  2.73739  3.18146  2.89801  2.37887  2.77519  2.98518  4.58477  3.61503
          0.00125  7.08170  7.80405  0.61958  0.77255  1.44275  0.26955
      3   3.17873  6.75164  2.36959  1.65429  6.09771  1.46862  5.19900  5.58439  2.97894  3.18881  5.79204  2.70482  3.25481  2.92804  4.42628  3.09781  3.20972  3.26037  7.18372  3.21946      3 g - - -
          2.68618  4.42225  2.77519  2.73123  3.46354  2.40513  3.72494  3.29354  2.67741  2.69355  4.24690  2.90347  2.73739  3.18146  2.89801  2.37887  2.77519  2.98518  4.58477  3.61503
          0.00125  7.08170  7.80405  0.61958  0.77255  1.44275  0.26955
      4   4.32997  6.19664  2.47577  2.15755  1.06466  5.24891  5.48655  2.58094  2.97397  2.17774  5.29159  4.89877  5.63510  4.74270  4.82448  3.31364  2.25380  4.48380  6.75784  5.49482      4 f - - -
          2.68618  4.42225  2.77519  2.73123  3.46354  2.40513  3.72494  3.29354  2.67741  2.69355  4.24690  2.90347  2.73739  3.18146  2.89801  2.37887  2.77519  2.98518  4.58477  3.61503
          0.00125  7.08170  7.80405  0.61958  0.77255  1.44275  0.26955
      5   4.23894  6.74861  2.02050  2.41412  3.20769  5.01286  5.19996  5.57895  2.20981  3.27926  5.78938  2.54372  3.54090  4.29643  2.06372  2.04433  2.65655  2.26486  7.18154  5.77084      5 d - - -
          2.68559  4.42306  2.77601  2.72773  3.46435  2.40594  3.72576  3.29435  2.67822  2.69436  4.24142  2.90428  2.73821  3.18228  2.89622  2.37968  2.77379  2.98470  4.58558  3.61584
          1.25951  1.39762  0.75710  0.01590  4.14936  0.54948  0.86097
      6   2.74693  6.52765  2.34236  2.71860  5.87279  1.56094  2.07041  5.35880  2.15657  3.00119  5.56833  2.80637  5.18380  4.07377  2.89362  3.97903  4.24799  2.48614  6.96022  5.54923      7 g - - -
          2.68618  4.42225  2.77519  2.73123  3.46354  2.40513  3.72494  3.29354  2.67741  2.69355  4.24690  2.90347  2.73739  3.18146  2.89801  2.37887  2.77519  2.98518  4.58477  3.61503
          0.10964  6.81309  2.27549  0.61958  0.77255  2.12437  0.12727
      7   2.98092  2.97966  2.59146  3.88927  5.36780  2.96162  2.88545  4.77497  3.87989  1.49449  3.13006  2.82212  3.54444  4.22603  2.26901  2.70375  2.83586  2.88979  6.66112  5.34010      8 l - - -
          2.68618  4.42225  2.77519  2.73123  3.46354  2.40513  3.72494  3.29354  2.67741  2.69355  4.24690  2.90347  2.73739  3.18146  2.89801  2.37887  2.77519  2.98518  4.58477  3.61503
          0.00173  6.75897  7.48132  0.61958  0.77255  2.09281  0.13164
      8   4.09353  6.60399  1.92517  2.94609  3.14841  2.59760  3.04523  5.43490  2.72958  2.54783  5.64467  2.37724  5.26080  2.91208  1.97292  3.27248  4.32468  2.99279  7.03672  2.60870      9 d - - -
          2.68811  4.42418  2.77322  2.73096  3.46547  2.40432  3.72687  3.29547  2.67732  2.69333  4.23849  2.90334  2.73932  3.18339  2.89993  2.37837  2.77511  2.97920  4.58670  3.61696
          1.18838  0.36413  7.63083  0.00682  4.99167  0.12599  2.13390
      9   2.76455  7.01872  2.12720  1.36449  3.56768  3.65994  5.46933  5.84951  4.20407  3.39568  6.05942  3.59857  3.42362  3.35274  2.18010  2.59982  2.63632  2.37803  7.45149  6.04063     11 e - - -
          2.68618  4.42225  2.77519  2.73123  3.46354  2.40513  3.72494  3.29354  2.67741  2.69355  4.24690  2.90347  2.73739  3.18146  2.89801  2.37887  2.77519  2.98518  4.58477  3.61503
          0.00092  7.39206  8.11441  0.61958  0.77255  1.20853  0.35473
     10   2.73873  3.64932  3.01766  2.29771  2.59320  3.72076  6.12400  1.93590  2.93752  2.22515  3.02933  2.86891  6.17539  5.76965  5.69846  3.63368  4.90919  1.73637  3.65503  5.53930     12 v - - -
          2.68618  4.42225  2.77519  2.73123  3.46354  2.40513  3.72494  3.29354  2.67741  2.69355  4.24690  2.90347  2.73739  3.18146  2.89801  2.37887  2.77519  2.98518  4.58477  3.61503
          0.00092  7.39206  8.11441  0.61958  0.77255  1.20853  0.35473
     11   3.33225  7.02067  1.67659  1.57186  6.36647  3.71045  5.46879  3.56244  4.20321  5.32627  6.06115  2.26189  5.67529  2.57025  2.44338  2.38466  3.63198  2.64906  7.45292  3.61329     13 e - - -
          2.68618  4.42225  2.77519  2.73123  3.46354  2.40513  3.72494  3.29354  2.67741  2.69355  4.24690  2.90347  2.73739  3.18146  2.89801  2.37887  2.77519  2.98518  4.58477  3.61503
          0.00092  7.39206  8.11441  0.61958  0.77255  1.20853  0.35473
     12   5.06403  7.63266  0.68882  1.53608  6.96457  5.62696  3.42044  6.46887  2.74161  5.92798  6.69332  3.32949  3.62952  2.72130  3.70242  4.98972  5.31140  6.01937  8.05247  6.60344     14 D - - -
          2.68618  4.42225  2.77519  2.73123  3.46354  2.40513  3.72494  3.29354  2.67741  2.69355  4.24690  2.90347  2.73739  3.18146  2.89801  2.37887  2.77519  2.98518  4.58477  3.61503
          0.00092  7.39206  8.11441  0.61958  0.77255  0.20674  1.67786
     13   2.60284  7.03041  2.46600  2.63737  2.04010  5.31735  2.96870  2.27076  2.11874  3.14745  6.07333  2.95200  5.71062  4.60445  2.64220  3.35113  3.37222  5.41641  7.46827  2.27811     15 f - - -
          2.68772  4.42379  2.77478  2.73277  3.45291  2.40667  3.71641  3.29508  2.67895  2.69131  4.23879  2.90500  2.73893  3.18300  2.89765  2.38041  2.77673  2.98672  4.58631  3.60575
          0.44427  1.10668  3.57373  0.00852  4.76985  0.48576  0.95510
     14   3.36545  3.63876  6.69885  6.08237  2.54207  2.95871  6.22475  1.47284  5.86364  2.17838  2.93155  6.05796  6.25396  3.59465  5.86620  3.35768  2.42612  1.64243  3.82214  3.46473     17 i - - -
          2.68618  4.42225  2.77519  2.73123  3.46354  2.40513  3.72494  3.29354  2.67741  2.69355  4.24690  2.90347  2.73739  3.18146  2.89801  2.37887  2.77519  2.98518  4.58477  3.61503
          0.00089  7.42302  8.14537  0.61958  0.77255  1.11997  0.39496
     15   3.34136  6.94219  7.63336  7.02753  1.75522  6.89799  7.21636  1.48131  6.83794  0.85093  3.38338  7.07212  7.12665  6.84090  6.80290  6.23721  5.86153  2.84853  7.48856  3.46810     18 l - - -
          2.68618  4.42225  2.77519  2.73123  3.46354  2.40513  3.72494  3.29354  2.67741  2.69355  4.24690  2.90347  2.73739  3.18146  2.89801  2.37887  2.77519  2.98518  4.58477  3.61503
          0.00089  7.42302  8.14537  0.61958  0.77255  1.11997  0.39496
     16   3.26042  3.42725  6.03704  2.81336  2.88021  3.76664  3.15059  3.50299  2.13623  1.80918  3.71649  5.70597  6.14131  2.89785  2.66536  5.04886  2.50917  2.28156  2.46955  5.60744     19 l - - -
          2.68618  4.42225  2.77519  2.73123  3.46354  2.40513  3.72494  3.29354  2.67741  2.69355  4.24690  2.90347  2.73739  3.18146  2.89801  2.37887  2.77519  2.98518  4.58477  3.61503
          0.00089  7.42302  8.14537  0.61958  0.77255  1.11997  0.39496
     17   2.28241  7.04907  3.59133  1.25908  6.39536  3.39338  5.49584  2.97841  2.70144  3.60699  4.00673  2.93393  3.51288  2.83486  3.37490  2.25197  2.61593  5.44036  7.48103  3.73812     20 e - - -
          2.68618  4.42225  2.77519  2.73123  3.46354  2.40513  3.72494  3.29354  2.67741  2.69355  4.24690  2.90347  2.73739  3.18146  2.89801  2.37887  2.77519  2.98518  4.58477  3.61503
          0.00089  7.42302  8.14537  0.61958  0.77255  1.11997  0.39496
     18   2.57180  3.41548  6.69910  6.08261  3.37332  5.89057  6.22493  3.25637  5.86387  1.18195  2.83374  3.67745  6.25412  5.99204  5.86639  5.20252  2.21325  1.45632  3.55567  3.43201     21 l - - -
          2.68618  4.42225  2.77519  2.73123  3.46354  2.40513  3.72494  3.29354  2.67741  2.69355  4.24690  2.90347  2.73739  3.18146  2.89801  2.37887  2.77519  2.98518  4.58477  3.61503
          0.00089  7.42302  8.14537  0.61958  0.77255  1.11997  0.39496
     19   3.53873  2.98849  6.62383  2.97062  2.27641  3.88934  6.21045  1.89585  2.81288  1.86046  5.21896  6.02355  6.24413  5.95157  3.43533  3.40398  3.74920  1.30727  6.72123  5.54395     22 v - - -
          2.68618  4.42225  2.77519  2.73123  3.46354  2.40513  3.72494  3.29354  2.67741  2.69355  4.24690  2.90347  2.73739  3.18146  2.89801  2.37887  2.77519  2.98518  4.58477  3.61503
          0.00089  7.42302  8.14537  0.61958  0.77255  1.11997  0.39496
     20   3.38278  7.04948  2.92852  2.17998  6.39596  5.30881  2.91048  5.88293  1.56142  3.05433  6.08978  2.86108  2.94708  2.14787  2.92384  2.49855  2.55617  5.44088  3.54262  6.06953     23 k - - -
          2.68618  4.42225  2.77519  2.73123  3.46354  2.40513  3.72494  3.29354  2.67741  2.69355  4.24690  2.90347  2.73739  3.18146  2.89801  2.37887  2.77519  2.98518  4.58477  3.61503
          0.00089  7.42302  8.14537  0.61958  0.77255  1.11997  0.39496
     21   1.88248  7.04952  2.64585  3.29684  6.39600  3.80823  3.04719  3.86382  2.25831  5.35540  6.08982  2.52888  5.70234  2.20960  1.82114  2.77504  2.19918  5.44092  7.48137  6.06957     24 r - - -
          2.68618  4.42225  2.77519  2.73123  3.46354  2.40513  3.72494  3.29354  2.67741  2.69355  4.24690  2.90347  2.73739  3.18146  2.89801  2.37887  2.77519  2.98518  4.58477  3.61503
          0.00089  7.42302  8.14537  0.61958  0.77255  1.11997  0.39496
     22   4.72183  3.04474  6.69979  3.45468  1.35134  5.89268  2.55167  3.51851  5.86504  1.15888  3.63667  6.05972  6.25607  5.99330  3.39821  5.20460  4.95400  2.91851  6.71559  2.40297     25 l - - -
          2.68618  4.42225  2.77519  2.73123  3.46354  2.40513  3.72494  3.29354  2.67741  2.69355  4.24690  2.90347  2.73739  3.18146  2.89801  2.37887  2.77519  2.98518  4.58477  3.61503
          0.00089  7.42302  8.14537  0.61958  0.77255  1.11997  0.39496
     23   4.55331  6.89418  4.87657  3.20048  6.17511  0.92170  5.55145  3.48966  3.23609  3.77337  3.37561  2.28812  3.60487  3.35935  4.79689  1.87376  3.31856  4.05280  3.57501  5.99874     26 g - - -
          2.69314  4.40586  2.75285  2.69836  3.48765  2.41356  3.73773  3.29945  2.65493  2.70181  4.25014  2.90805  2.74934  3.17615  2.91702  2.36930  2.78520  2.98768  4.62026  3.62217
          0.72315  0.77832  2.88955  2.82186  0.06134  0.22824  1.58930
     24   3.33103  3.66758  2.92576  2.49892  6.34867  3.60893  5.47601  3.75293  2.82423  2.60181  6.05153  3.04290  1.61034  3.25973  4.70478  2.38936  1.93054  2.57833  7.44551  6.03805     74 p - - -
          2.68618  4.42225  2.77519  2.73123  3.46354  2.40513  3.72494  3.29354  2.67741  2.69355  4.24690  2.90347  2.73739  3.18146  2.89801  2.37887  2.77519  2.98518  4.58477  3.61503
          0.02222  7.39517  3.84635  0.61958  0.77255  1.50073  0.25227
     25   3.07620  7.00587  3.01488  4.18389  6.35228  2.80779  4.05163  5.83920  2.63467  3.38375  6.04618  2.98510  2.55293  3.23920  2.42681  1.29165  1.83256  5.39723  7.43775  6.02600     75 s - - -
          2.68618  4.42225  2.77519  2.73123  3.46354  2.40513  3.72494  3.29354  2.67741  2.69355  4.24690  2.90347  2.73739  3.18146  2.89801  2.37887  2.77519  2.98518  4.58477  3.61503
          0.03398  7.37388  3.41781  0.61958  0.77255  0.11970  2.18201
     26   4.53340  7.04698  1.57753  1.40936  6.39339  5.30665  3.45523  4.20560  2.19579  3.48325  3.79779  4.77364  2.79015  2.18705  2.44400  3.34095  4.76452  5.43835  7.47882  6.06718     76 e - - -
          2.68618  4.42225  2.77519  2.73123  3.46354  2.40513  3.72494  3.29354  2.67741  2.69355  4.24690  2.90347  2.73739  3.18146  2.89801  2.37887  2.77519  2.98518  4.58477  3.61503
          0.00089  7.41993  8.14228  0.61958  0.77255  1.17064  0.37131
     27   1.91703  6.99015  2.03531  2.06319  3.32048  5.32218  2.97429  2.93106  2.61144  3.01323  3.49449  2.91735  5.71505  3.54674  4.74517  2.79687  2.53617  3.42574  7.43758  3.58232     77 a - - -
          2.68618  4.42225  2.77519  2.73123  3.46354  2.40513  3.72494  3.29354  2.67741  2.69355  4.24690  2.90347  2.73739  3.18146  2.89801  2.37887  2.77519  2.98518  4.58477  3.61503
          0.00089  7.41993  8.14228  0.61958  0.77255  1.17064  0.37131
     28   3.32303  6.13245  6.74651  6.13238  3.52164  5.94250  6.27963  1.22211  5.91583  2.02765  5.24642  6.10998  6.30337  6.04439  5.91958  5.25592  2.96061  1.06840  3.64921  2.90970     78 v - - -
          2.68618  4.42225  2.77519  2.73123  3.46354  2.40513  3.72494  3.29354  2.67741  2.69355  4.24690  2.90347  2.73739  3.18146  2.89801  2.37887  2.77519  2.98518  4.58477  3.61503
          0.00089  7.41993  8.14228  0.61958  0.77255  1.17064  0.37131
     29   2.93906  6.10218  3.52083  6.09397  0.95703  5.90285  6.23747  1.61920  5.87574  2.11161  3.47093  6.07031  3.64905  6.00343  5.87840  5.21510  4.96272  2.54551  6.72518  3.08687     79 f - - -
          2.68618  4.42225  2.77519  2.73123  3.46354  2.40513  3.72494  3.29354  2.67741  2.69355  4.24690  2.90347  2.73739  3.18146  2.89801  2.37887  2.77519  2.98518  4.58477  3.61503
          0.00089  7.41993  8.14228  0.61958  0.77255  1.17064  0.37131
     30   2.30109  7.04676  2.81729  1.66077  6.39324  3.36209  3.57201  5.88021  2.71410  3.39736  6.08705  2.57023  3.59579  2.31679  2.32281  2.86090  2.16282  5.43816  7.47860  6.06680     80 e - - -
          2.68618  4.42225  2.77519  2.73123  3.46354  2.40513  3.72494  3.29354  2.67741  2.69355  4.24690  2.90347  2.73739  3.18146  2.89801  2.37887  2.77519  2.98518  4.58477  3.61503
          0.00089  7.41993  8.14228  0.61958  0.77255  1.17064  0.37131
     31   1.01802  2.80715  6.23790  3.74505  5.25396  3.55634  3.98216  2.81744  5.51465  2.15378  3.46377  5.82300  3.45290  3.78328  3.85777  2.84110  2.80617  2.44228  6.76639  5.57775     81 a - - -
          2.68575  4.42517  2.77811  2.73216  3.46646  2.40665  3.72786  3.28704  2.67828  2.69442  4.24981  2.90410  2.73885  3.17430  2.89603  2.37773  2.77215  2.98516  4.58769  3.61795
          0.44044  1.12366  3.46875  0.66251  0.72475  0.21565  1.63998
     32   3.64230  7.53803  8.46018  7.91941  2.79694  7.96137  8.36699  1.33815  7.83514  0.73489  3.38846  8.15298  7.90497  7.64914  7.76478  7.40704  6.60060  2.03556  8.21553  7.29908     84 l - - -
          2.68618  4.42225  2.77519  2.73123  3.46354  2.40513  3.72494  3.29354  2.67741  2.69355  4.24690  2.90347  2.73739  3.18146  2.89801  2.37887  2.77519  2.98518  4.58477  3.61503
          0.00089  7.42009  8.14243  0.61958  0.77255  1.16820  0.37241
     33   1.18087  3.95158  4.80113  4.24518  6.33967  2.98598  5.50577  3.89802  3.30236  5.30881  6.05497  3.35611  3.59645  2.25140  2.84615  1.50723  2.88936  3.69535  7.45230  6.05097     85 a - - -
          2.68618  4.42225  2.77519  2.73123  3.46354  2.40513  3.72494  3.29354  2.67741  2.69355  4.24690  2.90347  2.73739  3.18146  2.89801  2.37887  2.77519  2.98518  4.58477  3.61503
          0.00089  7.42009  8.14243  0.61958  0.77255  1.16820  0.37241
     34   1.70728  7.04667  2.79534  2.54866  6.39303  5.30631  5.49323  2.48684  1.82046  5.35250  3.51548  3.35256  5.69981  2.80914  2.62660  1.75437  3.29742  5.43801  7.47858  6.06686     86 a - - -
          2.68618  4.42225  2.77519  2.73123  3.46354  2.40513  3.72494  3.29354  2.67741  2.69355  4.24690  2.90347  2.73739  3.18146  2.89801  2.37887  2.77519  2.98518  4.58477  3.61503
          0.00089  7.42009  8.14243  0.61958  0.77255  1.16820  0.37241
     35   1.89258  3.71291  3.63576  2.50277  2.48274  5.84492  6.16429  2.50543  3.37766  1.71844  2.49837  3.18915  6.21128  3.46569  5.75157  5.14445  4.93775  2.20096  6.74142  3.02988     87 l - - -
          2.68618  4.42225  2.77519  2.73123  3.46354  2.40513  3.72494  3.29354  2.67741  2.69355  4.24690  2.90347  2.73739  3.18146  2.89801  2.37887  2.77519  2.98518  4.58477  3.61503
          0.00089  7.42009  8.14243  0.61958  0.77255  1.16820  0.37241
     36   2.87811  6.08961  6.69566  6.07924  1.24915  3.68770  6.22221  2.39273  3.65506  1.36204  3.45107  6.05521  6.25144  5.98901  5.86351  3.04847  4.94918  2.54500  6.71160  2.58649     88 f - - -
          2.68709  4.42871  2.77249  2.72763  3.45966  2.40327  3.72269  3.28105  2.68387  2.69827  4.24606  2.90511  2.72266  3.17893  2.90447  2.38293  2.77862  2.98881  4.59123  3.61905
          1.16706  0.37335  8.14243  0.70730  0.67919  0.21624  1.63754
     37   2.90396  3.57808  2.91305  1.80952  6.42104  3.71175  2.50614  5.90801  1.44639  5.38043  6.11486  1.77706  5.72725  2.40783  3.34227  3.39509  4.79172  5.46596  7.50638  6.09456     93 k - - -
          2.68618  4.42225  2.77519  2.73123  3.46354  2.40513  3.72494  3.29354  2.67741  2.69355  4.24690  2.90347  2.73739  3.18146  2.89801  2.37887  2.77519  2.98518  4.58477  3.61503
          0.03174  7.45048  3.48469  0.61958  0.77255  0.48576  0.95510
     38   2.93750  3.44474  6.59748  3.59195  2.77307  2.13705  6.20269  2.70592  2.92889  2.86805  2.65409  6.00947  3.72111  5.93568  2.38885  3.75175  2.25720  1.70912  3.81011  5.54262     94 v - - -
          2.68618  4.42225  2.77519  2.73123  3.46354  2.40513  3.72494  3.29354  2.67741  2.69355  4.24690  2.90347  2.73739  3.18146  2.89801  2.37887  2.77519  2.98518  4.58477  3.61503
          0.00089  7.41963  8.14198  0.61958  0.77255  0.21448  1.64485
     39   2.39668  7.07364  1.68554  2.86777  6.41994  5.33341  5.52035  5.90678  2.35054  5.37944  3.53946  3.01749  3.02940  4.61631  2.54693  1.71227  2.09025  3.46011  7.50558  6.09389     95 d - - -
          2.68618  4.42225  2.77519  2.73123  3.46354  2.40513  3.72494  3.29354  2.67741  2.69355  4.24690  2.90347  2.73739  3.18146  2.89801  2.37887  2.77519  2.98518  4.58477  3.61503
          0.00086  7.45048  8.17283  0.61958  0.77255  0.48576  0.95510
     40   1.74656  7.01005  3.38878  2.60326  3.57694  2.87954  3.57212  3.69896  3.20762  3.11131  4.22665  4.83038  2.53040  2.54873  2.83759  2.76308  4.79812  1.97408  7.45944  3.09638     96 a - - -
          2.68618  4.42225  2.77519  2.73123  3.46354  2.40513  3.72494  3.29354  2.67741  2.69355  4.24690  2.90347  2.73739  3.18146  2.89801  2.37887  2.77519  2.98518  4.58477  3.61503
          0.00086  7.45048  8.17283  0.61958  0.77255  0.48576  0.95510
     41   2.69721  7.07065  1.85292  1.27456  6.41559  5.33416  5.52123  3.61398  2.72225  3.77095  6.11135  4.80169  3.81739  2.17516  3.44187  2.39747  4.79148  2.66527  7.50342  3.82273     97 e - - -
          2.68618  4.42225  2.77519  2.73123  3.46354  2.40513  3.72494  3.29354  2.67741  2.69355  4.24690  2.90347  2.73739  3.18146  2.89801  2.37887  2.77519  2.98518  4.58477  3.61503
          0.00086  7.45048  8.17283  0.61958  0.77255  0.48576  0.95510
     42   2.52168  3.59123  1.59232  1.68202  3.68323  3.71611  5.52787  3.06660  2.25980  2.55700  6.09358  3.74275  5.73306  2.75350  2.73018  4.52918  4.79364  3.20099  7.48882  6.08365     98 d - - -
          2.68618  4.42225  2.77519  2.73123  3.46354  2.40513  3.72494  3.29354  2.67741  2.69355  4.24690  2.90347  2.73739  3.18146  2.89801  2.37887  2.77519  2.98518  4.58477  3.61503
          0.00086  7.45048  8.17283  0.61958  0.77255  0.48576  0.95510
     43   5.34406  6.67444  7.33282  6.72378  3.47578  6.56722  6.89993  1.33659  2.84064  1.01772  2.53557  6.73727  6.86004  6.58798  2.83516  5.89449  5.57036  2.07707  7.27590  6.15721     99 l - - -
          2.68618  4.42225  2.77519  2.73123  3.46354  2.40513  3.72494  3.29354  2.67741  2.69355  4.24690  2.90347  2.73739  3.18146  2.89801  2.37887  2.77519  2.98518  4.58477  3.61503
          0.00086  7.45048  8.17283  0.61958  0.77255  0.48576  0.95510
     44   2.88507  3.85565  3.45323  2.80177  3.03033  5.47151  5.68447  3.37561  1.67658  1.81536  2.90223  3.68632  5.85932  2.90491  2.05262  4.68195  4.84198  3.65365  7.21528  2.51335    100 k - - -
          2.68618  4.42225  2.77519  2.73123  3.46354  2.40513  3.72494  3.29354  2.67741  2.69355  4.24690  2.90347  2.73739  3.18146  2.89801  2.37887  2.77519  2.98518  4.58477  3.61503
          0.00086  7.45048  8.17283  0.61958  0.77255  0.48576  0.95510
     45   3.35781  7.05180  2.27661  1.19630  6.39825  5.31121  3.52779  5.88518  2.23933  5.35767  6.09211  4.77818  5.70472  2.90486  2.88885  2.26496  2.12644  3.45435  7.48366  3.51580    101 e - - -
          2.68618  4.42225  2.77519  2.73123  3.46354  2.40513  3.72494  3.29354  2.67741  2.69355  4.24690  2.90347  2.73739  3.18146  2.89801  2.37887  2.77519  2.98518  4.58477  3.61503
          0.00089  7.42562  8.14797  0.61958  0.77255  0.48576  0.95510
     46   3.55297  6.99237  4.82249  2.67756  6.31139  5.33108  3.43092  3.61220  1.60799  3.59529  3.53533  2.89908  5.72379  4.62601  0.96816  3.20738  4.77813  5.36896  3.23852  3.50335    102 r - - -
          2.68618  4.42225  2.77519  2.73123  3.46354  2.40513  3.72494  3.29354  2.67741  2.69355  4.24690  2.90347  2.73739  3.18146  2.89801  2.37887  2.77519  2.98518  4.58477  3.61503
          0.00089  7.42562  8.14797  0.61958  0.77255  0.48576  0.95510
     47   3.23152  6.14981  3.69359  3.42611  2.55132  5.82600  3.64825  2.42809  3.74728  2.05178  5.26596  5.85495  6.19389  5.75714  3.48798  3.37887  3.34304  2.86167  3.62503  1.03091    103 y - - -
          2.68618  4.42225  2.77519  2.73123  3.46354  2.40513  3.72494  3.29354  2.67741  2.69355  4.24690  2.90347  2.73739  3.18146  2.89801  2.37887  2.77519  2.98518  4.58477  3.61503
          0.00089  7.42562  8.14797  0.61958  0.77255  0.48576  0.95510
     48   3.24420  7.04185  2.82590  1.75993  2.93754  2.97274  3.64013  3.15208  2.46566  2.15920  4.24479  2.04139  5.70725  3.32671  2.58981  4.50266  2.92269  3.53806  7.47648  6.06748    104 e - - -
          2.68618  4.42225  2.77519  2.73123  3.46354  2.40513  3.72494  3.29354  2.67741  2.69355  4.24690  2.90347  2.73739  3.18146  2.89801  2.37887  2.77519  2.98518  4.58477  3.61503
          0.00089  7.42562  8.14797  0.61958  0.77255  0.48576  0.95510
     49   3.26090  6.99976  2.38126  1.30178  2.62554  3.11843  5.51540  3.49019  2.82320  3.10219  6.04630  4.80240  5.71883  4.61932  2.24011  2.58526  2.93908  5.37842  3.69989  2.93858    105 e - - -
          2.68618  4.42225  2.77519  2.73123  3.46354  2.40513  3.72494  3.29354  2.67741  2.69355  4.24690  2.90347  2.73739  3.18146  2.89801  2.37887  2.77519  2.98518  4.58477  3.61503
          0.00089  7.42562  8.14797  0.61958  0.77255  0.48576  0.95510
     50   2.45269  3.45413  3.60304  2.88783  3.41547  3.58928  6.15403  2.51047  3.43591  1.06426  5.25565  5.89135  6.20563  5.79862  3.60577  5.13484  2.23231  2.11999  6.75498  5.57032    106 l - - -
          2.68618  4.42225  2.77519  2.73123  3.46354  2.40513  3.72494  3.29354  2.67741  2.69355  4.24690  2.90347  2.73739  3.18146  2.89801  2.37887  2.77519  2.98518  4.58477  3.61503
          0.00089  7.42562  8.14797  0.61958  0.77255  0.48576  0.95510
     51   3.34687  6.22133  3.80472  5.37002  2.93759  5.75068  3.41967  2.04796  2.39110  2.33430  2.55732  5.65214  6.12314  2.78948  1.77856  3.49417  2.78384  2.36619  6.82581  3.54211    107 r - - -
          2.68618  4.42225  2.77519  2.73123  3.46354  2.40513  3.72494  3.29354  2.67741  2.69355  4.24690  2.90347  2.73739  3.18146  2.89801  2.37887  2.77519  2.98518  4.58477  3.61503
          0.00089  7.42562  8.14797  0.61958  0.77255  0.48576  0.95510
     52   3.23666  7.02825  2.50780  1.85388  3.59068  3.66959  3.75277  5.86163  2.51138  2.70114  6.06855  2.85456  2.96871  2.43371  2.10928  3.32557  2.16975  3.87784  7.46011  6.04833    108 e - - -
          2.68618  4.42225  2.77519  2.73123  3.46354  2.40513  3.72494  3.29354  2.67741  2.69355  4.24690  2.90347  2.73739  3.18146  2.89801  2.37887  2.77519  2.98518  4.58477  3.61503
          0.00091  7.39917  8.12152  0.61958  0.77255  0.48576  0.95510
     53   2.75313  6.94308  2.11162  3.08631  6.28951  5.20252  3.94878  5.77645  1.41164  5.24894  3.39585  2.29347  4.03594  3.39554  2.10467  3.22122  2.92876  3.34749  7.37495  2.93392    109 k - - -
          2.68618  4.42225  2.77519  2.73123  3.46354  2.40513  3.72494  3.29354  2.67741  2.69355  4.24690  2.90347  2.73739  3.18146  2.89801  2.37887  2.77519  2.98518  4.58477  3.61503
          0.05590  7.30256  2.92442  0.61958  0.77255  0.48576  0.95510
     54   2.38944  6.88269  2.45419  2.22504  3.30903  2.89561  5.34555  2.84514  1.82697  3.61802  5.92451  3.51508  2.55815  2.48849  4.57403  2.81152  4.61376  2.74888  7.31804  3.41308    110 k - - -
          2.68618  4.42225  2.77519  2.73123  3.46354  2.40513  3.72494  3.29354  2.67741  2.69355  4.24690  2.90347  2.73739  3.18146  2.89801  2.37887  2.77519  2.98518  4.58477  3.61503
          0.00071  7.24737        *  0.61958  0.77255  0.00000        *
//
