# Supplementary material for: Uncoupled evolution of the Polycomb system and deep origin of non-canonical PRC1
Source: Commun Biol. 2023 Nov 10;6:1144. doi: 10.1038/s42003-023-05501-x (PMC10638273; doi:10.1038/s42003-023-05501-x)
Supplement: Supplementary file 5 — Supplementary Data 2 [file 42003_2023_5501_MOESM5_ESM.zip › Supplementary Data 2/EZH_hmmprofiles/EZH_SANT1_alignment.fa]

>TRIADH004350/136-210
VHDSPAHDD-NFNDL-LFVELVKIISKYRSE------------------------------QNSSSIDYQER
VP-PAIFTA--VAKAFSDQFQGSAEDLRDRFNSAIKRL
>NEMVEC012091/148-234
VHNTRMDDY-TLTDD-LLVELIDGVLTSSNV--------------KEPDPQETKGTETK--GQSGATDSQAV
VPSDALFEA--IIKLFPE--KSKLVDIKSRYNDAKTR-
>IXOSCA002850/151-229
VHGDR-DAG-SVNDE-LFLELVHALMTYEDEPGTTNRTLT-----EKCEE-------------------KAP
SPSDFIFAA--ICSVFPD--KRTPEELKERYRELMEKV
>IXOSCA002851/151-229
VHGDR-DAG-SVNDE-LFLELVHALMTYEDEPGTTNRTLT-----EKCEE-------------------KAP
SPSDFIFAA--ICSVFPD--KRTPEELKERYRELMEKV
>DANRER010089/163-259
VHGDRVEGG-FINDE-IFKELVEALSQYSDPEEEEEEKEP-------TDAAENKQEEEKEMAEGRELSANKK
IPHDKIFTA--IASMFPY--KGTMQELKDKYLDLLEPS
>HOMSAP021870/160-251
VHGEEEGSV-LISDA-VFLELVDALNQYSDEEEEGHNDTS-----------DGKQDDSKE-IEGNKKSSKKQ
FPNDMIFSA--IASMFPE--NGVPDDMKERYRELTEMS
>HOMSAP021872/149-240
VHGEEEGSV-LISDA-VFLELVDALNQYSDEEEEGHNDTS-----------DGKQDDSKE-IEGNKKSSKKQ
FPNDMIFSA--IASMFPE--NGVPDDMKERYRELTEMS
>HOMSAP045645/158-249
VHGEEEGSV-LISDA-VFLELVDALNQYSDEEEEGHNDTS-----------DGKQDDSKE-IEGNKKSSKKQ
FPNDMIFSA--IASMFPE--NGVPDDMKERYRELTEMS
>CRAGIG020732/165-244
VHGEK-HCN-VMDND-TFVELVNSLWNYPDP--DVDGEEG---------------------IEHCNQDEKSP
FPSDAIFEA--ISAEFPE--KGSGDDLKEKYKDLIEVE
>CRAGIG023902/165-244
VHGEK-HCN-VMDND-TFVELVNSLWNYPDP--DVDGEEG---------------------IEHCNQDEKSP
FPSDAIFEA--ISAEFPE--KGSGDDLKEKYKDLIEVE
>CRAGIG023903/165-244
VHGEK-HCN-VMDND-TFVELVNSLWNYPDP--DVDGEEG---------------------IEHCNQDEKSP
FPSDAIFEA--ISAEFPE--KGSGDDLKEKYKDLIEVE
>DROMEL019272/150-246
VHGDK-DPS-FMDDA-IFVELVHALMSYSKEDVDADGESP-----MKLEKTDSKGDLTE-VPDVEEVKDKLP
FPAPIIFQA--ISANFPD--KGTAQELKEKYIELTEHQ
>DAPMAG021823/183-278
VHGDR-EGG-VIDDD-IFVELVTALVPYCEEPSSLKADKA-----EKPDEGARCDAVTV--AGTSGSTSAKD
LPNIIVFQA--IASVFPD--KGTPEELRERYMELTERV
>MICMAR107569/190-237
EREFD-----VCDPA-LVFEVCRQVG-------------------------------------------AAA
VPPEEVAAA--AAAAAAL--ELDADAIAE---------
>PHYINF014580/186-242
KDTLV-GMDNEVNEY-VLRYVVNACG----------------------------------------------
-GDQAVFEA--LQSCGAF--QPNYSDILERVTRERLYK
>PHYINF011523/200-256
NSSLS-GLDGEVNEF-MLRLVVRECG----------------------------------------------
-PTENVFNA--LKKLSGF--QADYAEIKKLDDSTRLAA
>LEUCOM015188/166-231
ASAED-----DIEDD-ILHQLILRMSKLPSS------------------------------PDASSLSM---
-KAESVIRA--LVRAYPD--NWNVSKMCDRYRGILQKK
>PLAMIC000722/138-188
ETDFD-----SEGDF-VLMNVVHKFG----------------------------------------------
-ESEQVFEQ--LSRVV----NTPALKLNTRLGFLRHKP
>RAMVAR007818/208-269
----------EGVDLRWIITVVERLNKLRKS------------------------------SEESSNGS---
-ISEKVFEA--ISEAYGM--QMTPAGIQQRYLKAIGQP
>OSTTAU003584/246-300
ANEFT-----REQEF-VLGALASTFS----------------------------------L-----NGM---
-ETKHVVEE--VSSIL----KMEEEIVVDWLNEARTTQ
>LEPVOR036298/182-231
DAEFD-----EEEEF-VITGVLKTLG----------------------------------------------
-TGQDVILP--LADLY----HCSVKKIMTKFDECMKT-
>LEPVOR036299/182-231
DAEFD-----EEEEF-VITGVLKTLG----------------------------------------------
-TGQDVILP--LADLY----HCSVKKIMTKFDECMKT-
>NEUCRA002840/267-347
QSGFKTKNHKRVRDEMYIEPWLKQLG---LDLSQEENKA----HITQQQKDV--------L-----------
-LSPKAVEALAFNNVFGN--NTRDVLLLEKRETVVDEK
>MARPOL015441/194-244
EKDFN-----VNEDS-IIWIAIQNFG----------------------------------------------
-VRDDLFEA--ISAII----HRKSEDIKDRYELIMSDD
>MARPOL015442/194-244
EKDFN-----VNEDS-IIWIAIQNFG----------------------------------------------
-VRDDLFEA--ISAII----HRKSEDIKDRYELIMSDD
>MARPOL016084/185-235
EREFS-----DVEDF-VIWMATQAYG----------------------------------------------
-VTDFLFQH--ISAML----ERKQANVKERYELLVVDD
>MASSPE005706/210-280
RTPIRH----EVDDYFGLTRALQHHQNLKIK-----------SGRKKIDRGGGDD-----------------
-TSKYIFDM--VGEIM----NFDGQIVYHRIEKLAFKD
>CAULEN004117/142-187
------GRDVEWREF-CLKSMEPDFN----------------------------------------------
---RNFPNL--LSKFL----DVDLSAVETRLEERKT--
>HALSEO004417/208-255
ENQLS----------YIACACLTRRG----------------------------------------------
-VSRSLIGC--LSSKL---IEFDSERLIESANFEHQNF
>STECOE023200/111-165
RSEFV--LNTQFYEY-MILSLIKSYP----------------------------------------------
-LTQDWIHVNTIADDL----NKSRRLMMSIFTSVINK-
>ARATHA039154/167-218
KCEFS-----EDVDR-FIWTVGQDYG----------------------------------------------
-LDDLVVRR-ALAKYL----EVDVSDILERYNELKLKN
>KLENIT004000/143-195
QHVFT-----EVEDH-QVWATCQKHG----------------------------------------------
-AGSTVLRT--LARLV--PSEEEEKLIAARYKWLLTAP
>VAVCUL000691/101-168
------LTQSEAIKNLALKKVFSQFS----------DAA-LRLKCNIVDGKIS-------------------
-DTREYITLQSVAAFL----KTRVIKLLEKWERDFDR-
>STRRAT010270/197-239
------GVRGTEDDI---------------------------------------------------------
-TPEIIMKGESLTKLF---PEKSHDEILQNIVYIYPSI
>STRRAT008163/166-210
----------------GLKENILDFN----------------------------------------------
-SSETIYNIISLTQEK--HPNVDIDEIFTNVHFLFPKI
>RHOMAR005369/144-194
------VLEDTSEDNHVLHDVVKKFG----------------------------------------------
-DSDEVFQA--IQAVF----ELDVPVLRKWKKGLDTDG
>THETRA003986/158-204
----------GLDDIFLIRSTFEAFG----------------------------------------------
-NTMETAAV--LGSLV----GARAYDLLRRYNETVDTV
>GEFOKE013152/142-195
--------LSDKQRR-ILTAVVEHFG----------------------------------------------
-NTDDVYSAPILSEMSPTHTAVTEEVLRTAYETLVKDA
>GRACHO008109/180-238
KFYTVRARKERASQRHTILETITRFG----------------------------------------------
-QQHHIITS--LAMQL--EVAVAREEKRKETFETRRKA
>GRACHO009396/164-221
RDGKF---RMPKDDIYSLAQMRWREG----------------------------------------------
-SRKAILAVRVLATAL--IAKVAQQRRREHEARVQRRQ
>SPIPUN002205/148-205
RQKIL-----AFSEHDVLQELFANLS-------------------------NG-------------------
-KRKATFTSRTLRALA--IGSMSAVELLKRHLRLSTDG
>GALSUL007146/196-261
RMNTER----SLADKLTLLILEKNHS-------------------VSADHM-------------------SS
VCPETYLPLGTVPKNL--NGDTTAEFLFSRLFEGRNYE
>PARTET006080/101-153
------KHYLRLEHKFFFEKFKEKFT----------------------------------------------
-SLQVVFQLQQLAQAIGC----SADQVQSYYLAKQAKK
>TETTHE010267/115-164
----------ENQKK-ILQSISSTYI----------------------------------------------
-TKELLLKCKIFQIEF--IPHIAFQDRYRMLIEFKRNE
>TETTHE006048/128-176
------NLLVDIEQKYIYKTYKKTLG----------------------------------------------
CTS--------MQIFF-QDIKRMVEQKEYKYGITIEKK
>TETTHE010775/140-195
EDLFNEVLFVDIRET-FLLNLFPQLK----------------------------------------------
---LEVIDI--LRIYI--QEKVKQEAFDEKIQYVLQNY
>CRYNEO000302/166-211
--------RDADVDI-IMFETLKRLE-------------------------------------------KLE
VEKEDIDRT-----------RIPKECLYVESLDLRRD-
