# Supplementary material for: Uncoupled evolution of the Polycomb system and deep origin of non-canonical PRC1
Source: Commun Biol. 2023 Nov 10;6:1144. doi: 10.1038/s42003-023-05501-x (PMC10638273; doi:10.1038/s42003-023-05501-x)
Supplement: Supplementary file 5 — Supplementary Data 2 [file 42003_2023_5501_MOESM5_ESM.zip › Supplementary Data 2/EZH_hmmprofiles/EZH_SANT2.hmm]

HMMER3/f [3.3.2 | Nov 2020]
NAME  EZH_SANT2_alignment
LENG  42
ALPH  amino
RF    no
MM    no
CONS  yes
CS    no
MAP   yes
DATE  Fri Jun 10 16:00:35 2022
NSEQ  47
EFFN  39.050964
CKSUM 4248917218
STATS LOCAL MSV       -7.3996  0.71942
STATS LOCAL VITERBI   -7.9874  0.71942
STATS LOCAL FORWARD   -4.3949  0.71942
HMM          A        C        D        E        F        G        H        I        K        L        M        N        P        Q        R        S        T        V        W        Y   
            m->m     m->i     m->d     i->m     i->i     d->m     d->d
  COMPO   2.58379  2.83061  3.23826  2.82540  2.94292  3.12734  4.36272  2.62271  2.68193  2.27558  3.75115  3.29419  3.87089  3.12949  2.86620  2.82644  2.98370  2.76263  3.91025  3.24723
          2.68618  4.42225  2.77519  2.73123  3.46354  2.40513  3.72494  3.29354  2.67741  2.69355  4.24690  2.90347  2.73739  3.18146  2.89801  2.37887  2.77519  2.98518  4.58477  3.61503
          0.00104  7.26875  7.99110  0.61958  0.77255  0.00000        *
      1   7.41827  8.21395  8.17912  8.20123  2.59702  7.83542  6.35492  3.69825  7.96908  1.67371  6.95141  7.31596  8.02053  7.47270  7.67339  7.26369  7.58476  6.69190  0.50560  2.29559      1 W - - -
          2.68618  4.42225  2.77519  2.73123  3.46354  2.40513  3.72494  3.29354  2.67741  2.69355  4.24690  2.90347  2.73739  3.18146  2.89801  2.37887  2.77519  2.98518  4.58477  3.61503
          0.02536  7.26875  3.71556  0.61958  0.77255  0.48576  0.95510
      2   3.29456  6.88345  4.63325  3.27803  6.22534  5.15611  5.34329  5.70875  2.45741  3.75948  3.42943  2.42856  2.59529  4.44075  3.33844  1.20413  1.43238  5.27242  7.31803  5.90943      2 s - - -
          2.68618  4.42225  2.77519  2.73123  3.46354  2.40513  3.72494  3.29354  2.67741  2.69355  4.24690  2.90347  2.73739  3.18146  2.89801  2.37887  2.77519  2.98518  4.58477  3.61503
          0.00106  7.24445  7.96680  0.61958  0.77255  0.98916  0.46504
      3   2.21564  6.88810  2.61264  2.62456  3.93880  1.84237  5.34005  3.92829  2.66531  3.80429  5.92892  2.50093  2.04745  4.43659  3.54613  2.06502  3.28000  3.58909  7.32116  5.91058      3 g - - -
          2.68618  4.42225  2.77519  2.73123  3.46354  2.40513  3.72494  3.29354  2.67741  2.69355  4.24690  2.90347  2.73739  3.18146  2.89801  2.37887  2.77519  2.98518  4.58477  3.61503
          0.00106  7.24445  7.96680  0.61958  0.77255  0.98916  0.46504
      4   1.97271  6.32516  2.69873  2.34878  2.27214  2.80405  5.61663  2.74595  3.33600  1.96105  5.41994  5.03394  5.76628  4.87222  3.47416  2.19994  3.56941  3.62339  3.89343  2.99937      4 l - - -
          2.68618  4.42225  2.77519  2.73123  3.46354  2.40513  3.72494  3.29354  2.67741  2.69355  4.24690  2.90347  2.73739  3.18146  2.89801  2.37887  2.77519  2.98518  4.58477  3.61503
          0.00106  7.24445  7.96680  0.61958  0.77255  0.98916  0.46504
      5   3.10465  8.24481  1.57866  0.54782  7.53274  5.76544  6.32669  7.09276  5.37883  3.52936  7.37644  5.20775  6.40131  2.61619  6.02017  5.39527  3.21685  6.61809  8.67521  7.11261      5 E - - -
          2.68618  4.42225  2.77519  2.73123  3.46354  2.40513  3.72494  3.29354  2.67741  2.69355  4.24690  2.90347  2.73739  3.18146  2.89801  2.37887  2.77519  2.98518  4.58477  3.61503
          0.00106  7.24445  7.96680  0.61958  0.77255  0.26473  1.45849
      6   2.46372  6.76364  4.74248  2.41426  6.04596  5.22221  3.26426  1.74950  2.11068  2.07377  5.82151  4.71995  5.61374  2.04274  2.79033  3.09792  4.65135  2.47674  7.23549  5.86681      6 i - - -
          2.68618  4.42225  2.77519  2.73123  3.46354  2.40513  3.72494  3.29354  2.67741  2.69355  4.24690  2.90347  2.73739  3.18146  2.89801  2.37887  2.77519  2.98518  4.58477  3.61503
          0.00104  7.26875  7.99110  0.61958  0.77255  0.48576  0.95510
      7   1.79473  3.93019  3.18606  3.27136  6.12442  3.01474  5.39183  3.41514  3.26124  2.62836  3.82514  3.49910  3.21665  2.52726  3.38129  1.66144  3.84859  2.62685  3.94549  3.61730      7 s - - -
          2.68618  4.42225  2.77519  2.73123  3.46354  2.40513  3.72494  3.29354  2.67741  2.69355  4.24690  2.90347  2.73739  3.18146  2.89801  2.37887  2.77519  2.98518  4.58477  3.61503
          0.00104  7.26875  7.99110  0.61958  0.77255  0.48576  0.95510
      8   2.96402  3.57077  6.55312  5.93699  2.65801  5.74902  6.08312  2.05842  3.28408  0.98896  2.95870  5.91500  6.11262  3.54564  3.39872  3.51899  3.40374  2.46152  6.57374  3.35542      8 l - - -
          2.68618  4.42225  2.77519  2.73123  3.46354  2.40513  3.72494  3.29354  2.67741  2.69355  4.24690  2.90347  2.73739  3.18146  2.89801  2.37887  2.77519  2.98518  4.58477  3.61503
          0.00104  7.26875  7.99110  0.61958  0.77255  0.48576  0.95510
      9   3.02915  6.61489  7.28005  6.67069  1.37533  6.52121  6.84348  1.66088  6.47171  1.05499  2.94822  6.69312  6.79144  6.51199  6.44802  5.85139  5.51614  2.88349  7.17962  3.44596      9 l - - -
          2.68618  4.42225  2.77519  2.73123  3.46354  2.40513  3.72494  3.29354  2.67741  2.69355  4.24690  2.90347  2.73739  3.18146  2.89801  2.37887  2.77519  2.98518  4.58477  3.61503
          0.00104  7.26875  7.99110  0.61958  0.77255  0.48576  0.95510
     10   4.40131  4.07193  3.51061  2.16494  6.25924  3.51155  5.36142  3.56783  1.45833  2.35766  5.95384  3.35181  5.56814  3.33452  1.17445  3.50423  4.63240  5.30444  7.34540  5.93427     10 r - - -
          2.68618  4.42225  2.77519  2.73123  3.46354  2.40513  3.72494  3.29354  2.67741  2.69355  4.24690  2.90347  2.73739  3.18146  2.89801  2.37887  2.77519  2.98518  4.58477  3.61503
          0.00104  7.26875  7.99110  0.61958  0.77255  0.48576  0.95510
     11   3.18121  6.91103  2.83633  2.37687  6.25625  5.17377  5.36079  5.74232  1.19861  3.49151  5.95165  4.64119  5.56725  2.30161  2.95599  2.86528  3.30117  1.75916  7.34361  3.74667     11 k - - -
          2.68618  4.42225  2.77519  2.73123  3.46354  2.40513  3.72494  3.29354  2.67741  2.69355  4.24690  2.90347  2.73739  3.18146  2.89801  2.37887  2.77519  2.98518  4.58477  3.61503
          0.00104  7.26875  7.99110  0.61958  0.77255  0.48576  0.95510
     12   2.24037  5.95338  6.56019  5.94378  2.28377  1.60517  6.08645  2.36844  5.72516  1.27774  2.90891  5.91957  6.11546  5.85328  5.72778  3.44645  4.81314  2.73706  6.57545  3.36184     12 l - - -
          2.68618  4.42225  2.77519  2.73123  3.46354  2.40513  3.72494  3.29354  2.67741  2.69355  4.24690  2.90347  2.73739  3.18146  2.89801  2.37887  2.77519  2.98518  4.58477  3.61503
          0.00104  7.26875  7.99110  0.61958  0.77255  0.48576  0.95510
     13   2.45190  3.80475  6.53469  3.00101  3.00817  5.74649  2.48863  2.53997  5.70619  1.54615  2.96858  5.90666  6.11027  2.97169  2.59565  3.72347  4.81013  2.49920  3.96222  2.36491     13 l - - -
          2.68618  4.42225  2.77519  2.73123  3.46354  2.40513  3.72494  3.29354  2.67741  2.69355  4.24690  2.90347  2.73739  3.18146  2.89801  2.37887  2.77519  2.98518  4.58477  3.61503
          0.00104  7.26875  7.99110  0.61958  0.77255  0.48576  0.95510
     14   3.29705  6.90895  2.31286  2.16801  6.25325  3.32907  5.36132  2.73015  2.28433  2.84675  3.77596  4.64196  2.62921  2.55051  2.40100  2.60311  2.47448  3.07505  7.34210  5.93161     14 e - - -
          2.68618  4.42225  2.77519  2.73123  3.46354  2.40513  3.72494  3.29354  2.67741  2.69355  4.24690  2.90347  2.73739  3.18146  2.89801  2.37887  2.77519  2.98518  4.58477  3.61503
          0.00104  7.26875  7.99110  0.61958  0.77255  0.48576  0.95510
     15   2.91828  2.65188  6.54181  3.48052  3.51566  5.74750  6.08104  1.52341  5.71130  2.16526  1.96650  3.58774  6.11120  5.84251  2.48300  3.46367  2.56254  2.28805  6.57483  5.39887     15 i - - -
          2.68618  4.42225  2.77519  2.73123  3.46354  2.40513  3.72494  3.29354  2.67741  2.69355  4.24690  2.90347  2.73739  3.18146  2.89801  2.37887  2.77519  2.98518  4.58477  3.61503
          0.07986  7.26875  2.57632  0.61958  0.77255  0.48576  0.95510
     16   4.56946  5.93914  6.53750  5.92766  0.78426  3.39297  3.35135  3.40704  5.70925  2.60696  5.05666  5.89439  6.09789  5.83184  5.71010  5.04862  2.65720  2.73420  6.49040  1.67700     16 f - - -
          2.68618  4.42225  2.77519  2.73123  3.46354  2.40513  3.72494  3.29354  2.67741  2.69355  4.24690  2.90347  2.73739  3.18146  2.89801  2.37887  2.77519  2.98518  4.58477  3.61503
          0.03268  7.19001  3.46098  0.61958  0.77255  0.13419  2.07481
     17   3.50557  6.55039  2.95129  4.30147  3.24920  0.65297  5.47193  5.17729  4.29197  3.44357  5.62676  3.08558  3.31266  4.63779  2.74250  3.17606  3.46491  3.66042  7.06628  3.55670     17 G - - -
          2.68618  4.42225  2.77519  2.73123  3.46354  2.40513  3.72494  3.29354  2.67741  2.69355  4.24690  2.90347  2.73739  3.18146  2.89801  2.37887  2.77519  2.98518  4.58477  3.61503
          0.00107  7.23965  7.96199  0.61958  0.77255  0.24326  1.53278
     18   4.39973  6.91281  3.11883  3.33374  2.97641  2.48119  5.36009  5.74562  2.27301  3.50612  5.95320  1.70917  3.07521  2.81933  2.43494  1.98348  2.87931  3.57673  7.34488  3.44494     18 n - - -
          2.68618  4.42225  2.77519  2.73123  3.46354  2.40513  3.72494  3.29354  2.67741  2.69355  4.24690  2.90347  2.73739  3.18146  2.89801  2.37887  2.77519  2.98518  4.58477  3.61503
          0.00104  7.26875  7.99110  0.61958  0.77255  0.48576  0.95510
     19   4.40829  3.63463  1.67477  4.09938  6.26654  5.18032  3.78294  5.75263  3.00440  5.22540  5.96075  0.81574  5.57414  3.33534  2.74456  3.55031  2.83248  5.31156  7.35143  3.59821     19 n - - -
          2.68618  4.42225  2.77519  2.73123  3.46354  2.40513  3.72494  3.29354  2.67741  2.69355  4.24690  2.90347  2.73739  3.18146  2.89801  2.37887  2.77519  2.98518  4.58477  3.61503
          0.00104  7.26875  7.99110  0.61958  0.77255  0.48576  0.95510
     20   3.40653  2.57051  6.55753  5.94109  2.93830  3.81957  6.08394  2.30257  5.72250  3.17307  3.18941  5.91698  1.55876  5.85081  5.72527  2.14301  3.40810  3.37454  3.75397  1.63225     20 p - - -
          2.68618  4.42225  2.77519  2.73123  3.46354  2.40513  3.72494  3.29354  2.67741  2.69355  4.24690  2.90347  2.73739  3.18146  2.89801  2.37887  2.77519  2.98518  4.58477  3.61503
          0.00104  7.26875  7.99110  0.61958  0.77255  0.48576  0.95510
     21   8.34835  0.00288  8.63906  8.73086  9.22383  7.64735  9.23243  9.62215  8.90664  8.69859 10.03177  8.99223  8.29868  9.20786  8.64598  8.71092  8.79957  9.18474  9.53636  9.46681     21 C - - -
          2.68618  4.42225  2.77519  2.73123  3.46354  2.40513  3.72494  3.29354  2.67741  2.69355  4.24690  2.90347  2.73739  3.18146  2.89801  2.37887  2.77519  2.98518  4.58477  3.61503
          0.00104  7.26875  7.99110  0.61958  0.77255  0.48576  0.95510
     22   1.80606  6.89315  2.34327  3.20441  3.09295  3.48471  3.38942  3.83623  2.69858  2.34009  5.93592  4.64913  5.57182  2.61956  2.41355  2.44847  2.56906  3.53513  7.33068  3.44379     22 a - - -
          2.68618  4.42225  2.77519  2.73123  3.46354  2.40513  3.72494  3.29354  2.67741  2.69355  4.24690  2.90347  2.73739  3.18146  2.89801  2.37887  2.77519  2.98518  4.58477  3.61503
          0.00104  7.26875  7.99110  0.61958  0.77255  0.48576  0.95510
     23   3.15939  7.11442  8.15275  7.71328  6.23328  7.74967  8.59363  0.83955  7.71304  1.53083  2.14791  7.92754  7.82897  7.85551  7.84900  7.24094  6.22642  1.69823  8.59117  7.48365     23 i - - -
          2.68618  4.42225  2.77519  2.73123  3.46354  2.40513  3.72494  3.29354  2.67741  2.69355  4.24690  2.90347  2.73739  3.18146  2.89801  2.37887  2.77519  2.98518  4.58477  3.61503
          0.00104  7.26875  7.99110  0.61958  0.77255  0.48576  0.95510
     24   0.57322  6.89080  6.15161  5.70019  7.17237  3.04964  6.79330  6.64524  2.75790  6.25137  7.01144  3.34649  6.33159  5.99042  6.05999  2.19277  2.15609  3.15138  8.42293  7.18400     24 A - - -
          2.68618  4.42225  2.77519  2.73123  3.46354  2.40513  3.72494  3.29354  2.67741  2.69355  4.24690  2.90347  2.73739  3.18146  2.89801  2.37887  2.77519  2.98518  4.58477  3.61503
          0.00104  7.26875  7.99110  0.61958  0.77255  0.48576  0.95510
     25   2.88988  6.91163  2.75452  3.02675  6.25718  5.17347  3.43132  2.69879  1.99249  1.92683  5.95216  3.60846  5.56695  2.41492  1.89435  2.43041  3.03761  3.52073  7.34403  5.93279     25 r - - -
          2.68618  4.42225  2.77519  2.73123  3.46354  2.40513  3.72494  3.29354  2.67741  2.69355  4.24690  2.90347  2.73739  3.18146  2.89801  2.37887  2.77519  2.98518  4.58477  3.61503
          0.00104  7.26875  7.99110  0.61958  0.77255  0.48576  0.95510
     26   2.79899  3.48262  3.33489  5.93793  2.69201  5.74941  6.08357  1.65215  5.72016  1.47713  2.54937  2.32270  6.11299  5.84916  5.72421  3.13448  3.26261  2.28774  6.57398  5.39827     26 l - - -
          2.68618  4.42225  2.77519  2.73123  3.46354  2.40513  3.72494  3.29354  2.67741  2.69355  4.24690  2.90347  2.73739  3.18146  2.89801  2.37887  2.77519  2.98518  4.58477  3.61503
          0.00104  7.26875  7.99110  0.61958  0.77255  0.48576  0.95510
     27   4.71188  6.07696  3.44489  6.07732  2.55628  5.89150  6.22468  1.17471  5.86167  1.28120  3.12908  6.05929  6.24284  3.54861  5.86149  5.20594  4.94301  1.83332  6.69331  3.52905     27 i - - -
          2.68941  4.41636  2.77689  2.72867  3.46018  2.40419  3.72817  3.28875  2.67548  2.69229  4.24345  2.90295  2.74062  3.18270  2.89785  2.38047  2.77465  2.98543  4.58800  3.61826
          0.73705  0.83228  2.44855  0.62336  0.76818  0.48576  0.95510
     28   4.32193  6.83241  2.83047  2.70086  6.17742  1.43879  3.09751  3.50013  2.05059  2.64065  5.87309  4.56323  2.77222  2.91247  2.42315  2.70310  4.55308  3.59909  3.99548  5.85422     31 g - - -
          2.68618  4.42225  2.77519  2.73123  3.46354  2.40513  3.72494  3.29354  2.67741  2.69355  4.24690  2.90347  2.73739  3.18146  2.89801  2.37887  2.77519  2.98518  4.58477  3.61503
          0.15979  7.17874  1.91790  0.61958  0.77255  0.39997  1.10969
     29   3.37737  3.81005  5.81008  5.22500  3.28530  2.42920  5.78912  2.94051  2.70386  2.00679  5.00026  2.33942  5.86011  5.34040  3.45582  2.18410  1.42642  2.97650  6.49577  5.30167     32 t - - -
          2.68618  4.42225  2.77519  2.73123  3.46354  2.40513  3.72494  3.29354  2.67741  2.69355  4.24690  2.90347  2.73739  3.18146  2.89801  2.37887  2.77519  2.98518  4.58477  3.61503
          0.00123  7.09405  7.81640  0.61958  0.77255  2.16647  0.12170
     30   4.44790  3.17870  3.05372  4.28767  3.27423  5.26219  3.51143  2.48505  0.88084  4.88444  5.70354  4.79203  5.64499  4.57102  1.47545  4.48048  3.46576  4.97555  7.10652  5.79472     33 k - - -
          2.68618  4.42225  2.77519  2.73123  3.46354  2.40513  3.72494  3.29354  2.67741  2.69355  4.24690  2.90347  2.73739  3.18146  2.89801  2.37887  2.77519  2.98518  4.58477  3.61503
          0.00123  7.09405  7.81640  0.61958  0.77255  0.07436  2.63580
     31   3.34511  6.91601  3.14114  2.65527  6.26245  5.17450  5.36186  5.74946  2.42752  5.22185  5.95636  2.37893  3.55650  3.42537  2.77582  1.86663  1.02264  5.30740  7.34780  5.93592     34 t - - -
          2.68618  4.42225  2.77519  2.73123  3.46354  2.40513  3.72494  3.29354  2.67741  2.69355  4.24690  2.90347  2.73739  3.18146  2.89801  2.37887  2.77519  2.98518  4.58477  3.61503
          0.00104  7.26875  7.99110  0.61958  0.77255  0.48576  0.95510
     32   8.34835  0.00288  8.63906  8.73086  9.22383  7.64735  9.23243  9.62215  8.90664  8.69859 10.03177  8.99223  8.29868  9.20786  8.64598  8.71092  8.79957  9.18474  9.53636  9.46681     35 C - - -
          2.68618  4.42225  2.77519  2.73123  3.46354  2.40513  3.72494  3.29354  2.67741  2.69355  4.24690  2.90347  2.73739  3.18146  2.89801  2.37887  2.77519  2.98518  4.58477  3.61503
          0.02777  7.26875  3.62332  0.61958  0.77255  0.48576  0.95510
     33   1.72969  6.87201  2.76319  2.97832  3.33149  5.15468  5.34248  5.69101  1.65877  3.80898  5.91453  4.62489  5.54799  2.47910  2.19876  3.07523  3.48182  2.94606  2.98378  2.91503     36 k - - -
          2.68618  4.42225  2.77519  2.73123  3.46354  2.40513  3.72494  3.29354  2.67741  2.69355  4.24690  2.90347  2.73739  3.18146  2.89801  2.37887  2.77519  2.98518  4.58477  3.61503
          0.00106  7.24204  7.96439  0.61958  0.77255  0.25348  1.49652
     34   3.47913  6.91943  2.08541  1.06013  3.61389  5.17692  5.36495  5.75275  3.00483  5.22519  5.95990  4.64379  5.57125  1.44676  3.23924  2.85779  3.07912  5.31077  7.35120  5.93925     37 e - - -
          2.68618  4.42225  2.77519  2.73123  3.46354  2.40513  3.72494  3.29354  2.67741  2.69355  4.24690  2.90347  2.73739  3.18146  2.89801  2.37887  2.77519  2.98518  4.58477  3.61503
          0.00104  7.26875  7.99110  0.61958  0.77255  0.48576  0.95510
     35   3.18285  3.71554  7.33197  6.78340  5.84242  6.64470  7.12524  1.66715  6.63100  3.01732  5.73164  6.81668  6.95633  3.91557  6.68867  6.00170  2.89050  0.50808  7.57025  6.37064     38 V - - -
          2.68618  4.42225  2.77519  2.73123  3.46354  2.40513  3.72494  3.29354  2.67741  2.69355  4.24690  2.90347  2.73739  3.18146  2.89801  2.37887  2.77519  2.98518  4.58477  3.61503
          0.00104  7.26875  7.99110  0.61958  0.77255  0.48576  0.95510
     36   1.35536  6.11559  5.70113  5.12521  2.11230  2.74412  3.48199  4.58291  2.91529  3.46402  3.53871  2.94212  5.95868  5.31182  3.71268  4.85097  4.77065  4.37697  2.97751  1.48983     39 a - - -
          2.68618  4.42225  2.77519  2.73123  3.46354  2.40513  3.72494  3.29354  2.67741  2.69355  4.24690  2.90347  2.73739  3.18146  2.89801  2.37887  2.77519  2.98518  4.58477  3.61503
          0.02900  7.26875  3.57960  0.61958  0.77255  0.48576  0.95510
     37   2.25106  6.88141  3.33009  2.61993  3.32991  5.15073  3.75847  3.55696  2.63687  3.08084  5.92267  3.63493  3.68676  2.13664  1.96012  2.82502  2.96998  2.30903  7.31545  2.98572     40 r - - -
          2.68618  4.42225  2.77519  2.73123  3.46354  2.40513  3.72494  3.29354  2.67741  2.69355  4.24690  2.90347  2.73739  3.18146  2.89801  2.37887  2.77519  2.98518  4.58477  3.61503
          0.00107  7.24081  7.96316  0.61958  0.77255  0.24814  1.51526
     38   4.57857  5.96061  6.49501  5.88245  1.09508  5.74260  6.07316  3.45552  2.92032  2.38455  2.70153  5.88914  6.10661  2.55791  2.33333  5.05193  3.14540  3.41177  6.58132  2.00353     41 f - - -
          2.68618  4.42225  2.77519  2.73123  3.46354  2.40513  3.72494  3.29354  2.67741  2.69355  4.24690  2.90347  2.73739  3.18146  2.89801  2.37887  2.77519  2.98518  4.58477  3.61503
          0.00104  7.26875  7.99110  0.61958  0.77255  0.48576  0.95510
     39   1.49428  3.84511  7.21768  6.62339  3.45402  6.47160  6.83496  1.44143  6.43362  1.11405  2.67178  6.64226  6.76578  6.52144  6.43423  5.80560  5.44021  2.71112  7.21933  6.08675     42 l - - -
          2.68618  4.42225  2.77519  2.73123  3.46354  2.40513  3.72494  3.29354  2.67741  2.69355  4.24690  2.90347  2.73739  3.18146  2.89801  2.37887  2.77519  2.98518  4.58477  3.61503
          0.00104  7.26875  7.99110  0.61958  0.77255  0.48576  0.95510
     40   2.35054  3.28861  2.86351  2.64866  4.28731  3.02596  3.62183  3.59395  2.28224  2.45653  5.93870  4.64769  5.57098  1.97437  2.24659  2.88785  2.97340  2.74081  7.33296  5.92603     43 q - - -
          2.68618  4.42225  2.77519  2.73123  3.46354  2.40513  3.72494  3.29354  2.67741  2.69355  4.24690  2.90347  2.73739  3.18146  2.89801  2.37887  2.77519  2.98518  4.58477  3.61503
          0.25396  7.26875  1.49799  0.61958  0.77255  0.48576  0.95510
     41   2.60607  6.70261  3.15880  1.98280  6.04907  3.83261  5.14788  5.53609  1.46982  5.00839  5.74304  2.86380  5.35427  2.51717  1.88446  1.86724  4.41961  5.09402  7.13428  5.72233     44 k - - -
          2.68618  4.42225  2.77519  2.73123  3.46354  2.40513  3.72494  3.29354  2.67741  2.69355  4.24690  2.90347  2.73739  3.18146  2.89801  2.37887  2.77519  2.98518  4.58477  3.61503
          0.00133  7.01612  7.73847  0.61958  0.77255  2.44381  0.09083
     42   4.30853  5.89068  3.76836  1.75597  3.12226  5.35223  3.06049  3.10158  4.80742  1.80038  3.25632  5.20527  3.35509  2.96844  3.43229  4.61740  4.54042  2.70881  6.48999  1.50234     45 y - - -
          2.68618  4.42225  2.77519  2.73123  3.46354  2.40513  3.72494  3.29354  2.67741  2.69355  4.24690  2.90347  2.73739  3.18146  2.89801  2.37887  2.77519  2.98518  4.58477  3.61503
          0.00090  7.01569        *  0.61958  0.77255  0.00000        *
//
