# Supplementary material for: Uncoupled evolution of the Polycomb system and deep origin of non-canonical PRC1
Source: Commun Biol. 2023 Nov 10;6:1144. doi: 10.1038/s42003-023-05501-x (PMC10638273; doi:10.1038/s42003-023-05501-x)
Supplement: Supplementary file 5 — Supplementary Data 2 [file 42003_2023_5501_MOESM5_ESM.zip › Supplementary Data 2/EZH_hmmprofiles/EZH_SANT2_alignment.fa]

>TRIADH004350/329-370
WTGAEISLFRVLQPIYVNDYCTIANLI---QTKNCKQQLRVLLRE
>NEMVEC012091/368-409
WSGAEASLLRVLRTVYFNNYCTIAKLI---ETKTCKEVYFRAFGE
>IXOSCA002850/400-441
WSGAEQSLFRVLWRVFYGNYCALATLI---LTKTCAQVYAFAQRE
>IXOSCA002851/396-437
WSGAEQSLFRVLWRVFYGNYCALATLI---LTKTCAQVYAFAQRE
>DANRER010089/417-458
WSGAEESLFRVLHGTYYNNFCSIARLI---GTKTCREVYEFAVKE
>HOMSAP021870/420-461
WTGAEESLFRVFHGTYFNNFCSIARLL---GTKTCKQVFQFAVKE
>HOMSAP021872/409-450
WTGAEESLFRVFHGTYFNNFCSIARLL---GTKTCKQVFQFAVKE
>HOMSAP045645/418-459
WTGAEESLFRVFHGTYFNNFCSIARLL---GTKTCKQVFQFAVKE
>CRAGIG020732/370-411
WMPGEESLFRVIQDMHRTNYCAMAKLI---KTKTCVQVYSFALKE
>CRAGIG023902/370-411
WMPGEESLFRVIQDMHRTNYCAMAKLI---KTKTCVQVYSFALKE
>CRAGIG023903/357-398
WMPGEESLFRVIQDMHRTNYCAMAKLI---KTKTCVQVYSFALKE
>DROMEL019272/392-433
WTGADQALYRVLHKVYLKNYCAIAHNM---LTKTCRQVYEFAQKE
>DAPMAG021823/456-497
WSSSEQTLFRVVHPIFLNNYCAIAQSI---LSKTCQQVYRFAQQE
>MICMAR107569/323-362
WSFEERAIAERASVAFPNDYCKIAELI---GSKSCVEVAEMLR--
>PHYINF014580/376-417
WEGAEIALLDKLEMCVGPNSCALAALI---VTRSCTDVAKFLRER
>PHYINF011523/425-464
LSDTELVLLRKLRTIIGDNPCIIASMV---KSTTCKEVGAFLG--
>LEUCOM015188/385-426
WSPAEESLFRVLRPLYPSNFCTLAEVL---HSRTCEEVWLFAQQD
>PLAMIC000722/348-389
WTGDERCLLLKGAEIFGRNVCRIAKIV---RTRKCEEVGEICDRY
>RAMVAR007818/346-386
LSTYDQVILKTFMTEGGQTYCDMALCI----NRRCDDTHRLIQQL
>OSTTAU003584/425-467
WNVLDVEILKKAVEVLGPTACDVTLFF--GKRRTCADVGRQIHSL
>LEPVOR036298/343-384
LTAIEHALLLKLALIFGKNMCKVARMI---EGCDCKQAWVTALEH
>LEPVOR036299/343-384
LTAIEHALLLKLALIFGKNMCKVARMI---EGCDCKQAWVTALEH
>NEUCRA002840/448-488
WANSEISVLEDMFVSVGSQTCVVASILG-R---KCWEVYRKIKEL
>MARPOL015441/380-421
WNNFEIGLFNKGLQIFGKCSCLIAQNLLK-GFKTCAEVADRFA--
>MARPOL015442/366-407
WNNFEIGLFNKGLQIFGKCSCLIAQNLLK-GFKTCAEVADRFA--
>MARPOL016084/325-366
WSILERDLFCKGLQIFGKSSCLIAQNLLK-GCKTCSEVASRIA--
>MASSPE005706/456-500
LPASAAPFIRKVLSTTNGNICQAVKILGKIGLINCQTLFAFLCNY
>CAULEN004117/293-334
WTLDEVLLLEKGMDIYGDDPCLLGHFL---WTKSCSQIYQYLTRY
>HALSEO004417/402-442
WTPGLAAVLRRLHAMFRGYCCAISQAMRI----PCWQVALQLRRM
>STECOE023200/231-270
IKPIQKQIIKKLLKM-GSNPCAISLFIEL----ECKSTAPYIQKY
>ARATHA039154/315-357
WTPVEKDLYLKGIEIFGRNSCDVALNI--RGLKTCLEIYNYMREQ
>KLENIT004000/371-413
WSRFQVGLFEQGVRMYGSHGCRVARLL--QPARTCAEVAHRLKRL
>VAVCUL000691/246-287
LSSKDLYIVQKIRKNFDFNCCELTKALNFCDLKSCKSVF-LIS--
>STRRAT010270/321-363
FPSLTSSKIRELYILFGNKPCLITSDIVESKIDECFKVAKYIE--
>STRRAT008163/289-333
YSKLEQIRFKQYYILFGNRSCHIKDTLITEGVIKCYRIKVFLDKF
>RHOMAR005369/380-421
WSSWDKWAVKEGIELFGRDPCRVARLV---PGRSCRAVAQYMASV
>THETRA003986/341-380
WLPYEIALLSKGFTMYATDYCAVARMV---PGRTCRQVKTMLR--
>GEFOKE013152/272-308
LTGRELQMAKSLLDR-GVDICTIGANV------AC-EVMTFAAAY
>GRACHO008109/326-367
WTDEEIMVMRQGCLMTDEDPCSLAIIV---GTKTCREVRARISKQ
>GRACHO009396/309-350
WRAEEILCMRESVPIFGLDPCSIAVIV---GSKTCREVNIKLGDP
>SPIPUN002205/284-325
WKSDELRTLGVAYRCFGRDYCRISISY---SNKSCADVYYMVIAL
>GALSUL007146/343-383
WTNEDVVAFKSFLRVFGNNWCDIATVF--FQKHSCYECAFFAE--
>PARTET006080/220-257
YKKFQQKSIEQMLEF-GSNCCFMARVLTH----TCQQINYLIK--
>TETTHE010267/228-268
W----INMLLYFADCFTQNPCFLTIIINMDDLKQCKDIYQYLKSV
>TETTHE006048/269-308
FSDLDKLFIKLGEQRF-FNICQMSLLQLS----RCDFIYQFMQSY
>TETTHE010775/302-343
YNEFELAYIKAAIKRLSYNPCYLNLID---RKFNCAEIFVFLVKY
>CRYNEO000302/319-359
WSESDKQQLIDILSAYGSRLCGLKDVF----NRTCAEVARQVTSI
