# Supplementary material for: Uncoupled evolution of the Polycomb system and deep origin of non-canonical PRC1
Source: Commun Biol. 2023 Nov 10;6:1144. doi: 10.1038/s42003-023-05501-x (PMC10638273; doi:10.1038/s42003-023-05501-x)
Supplement: Supplementary file 5 — Supplementary Data 2 [file 42003_2023_5501_MOESM5_ESM.zip › Supplementary Data 2/EZH_hmmprofiles/EZH_SET.hmm]

HMMER3/f [3.3.2 | Nov 2020]
NAME  EZH_SET_alignment
LENG  127
ALPH  amino
RF    no
MM    no
CONS  yes
CS    no
MAP   yes
DATE  Fri Jun 10 16:00:42 2022
NSEQ  47
EFFN  1.477356
CKSUM 3183473370
STATS LOCAL MSV       -9.9236  0.71235
STATS LOCAL VITERBI  -10.4156  0.71235
STATS LOCAL FORWARD   -4.4178  0.71235
HMM          A        C        D        E        F        G        H        I        K        L        M        N        P        Q        R        S        T        V        W        Y   
            m->m     m->i     m->d     i->m     i->i     d->m     d->d
  COMPO   2.56574  4.34885  2.96413  2.60053  3.09765  2.81497  3.63252  2.76004  2.64230  2.58107  3.66309  2.94321  3.82399  3.06845  2.92028  2.68016  2.93038  2.64719  4.87777  3.17748
          2.68618  4.42225  2.77519  2.73123  3.46354  2.40513  3.72494  3.29354  2.67741  2.69355  4.24690  2.90347  2.73739  3.18146  2.89801  2.37887  2.77519  2.98518  4.58477  3.61503
          0.01802  4.42107  5.14342  0.61958  0.77255  0.00000        *
      1   2.66523  3.67130  3.77808  3.20394  3.38265  3.70073  3.97602  2.50207  2.94465  2.38391  2.52321  2.95790  4.07594  3.08171  3.41990  2.66872  2.69371  1.97377  4.86139  3.64919      1 v - - -
          2.68618  4.42225  2.77519  2.73123  3.46354  2.40513  3.72494  3.29354  2.67741  2.69355  4.24690  2.90347  2.73739  3.18146  2.89801  2.37887  2.77519  2.98518  4.58477  3.61503
          0.01802  4.42107  5.14342  0.61958  0.77255  0.48576  0.95510
      2   2.42060  4.64569  2.73041  2.32651  3.90778  3.28245  3.49725  3.88343  2.29042  3.34148  4.15481  2.48834  3.29035  2.50729  2.67786  2.32362  2.90501  3.47925  4.77546  4.16674      2 k - - -
          2.68618  4.42225  2.77519  2.73123  3.46354  2.40513  3.72494  3.29354  2.67741  2.69355  4.24690  2.90347  2.73739  3.18146  2.89801  2.37887  2.77519  2.98518  4.58477  3.61503
          0.01802  4.42107  5.14342  0.61958  0.77255  0.48576  0.95510
      3   2.44966  4.12683  4.18590  3.59617  3.11210  3.77766  3.71368  1.89204  3.31027  1.74651  3.00463  3.47404  4.14603  3.67727  3.62724  3.06699  2.89770  2.24652  4.73974  3.29665      3 l - - -
          2.68618  4.42225  2.77519  2.73123  3.46354  2.40513  3.72494  3.29354  2.67741  2.69355  4.24690  2.90347  2.73739  3.18146  2.89801  2.37887  2.77519  2.98518  4.58477  3.61503
          0.01802  4.42107  5.14342  0.61958  0.77255  0.48576  0.95510
      4   2.68351  4.71538  3.20514  2.64180  3.62245  3.55321  3.76241  3.09436  2.53487  2.32387  3.64303  2.97094  3.93914  1.93019  2.66471  2.76972  2.77391  3.02348  5.24481  3.95017      4 q - - -
          2.68618  4.42225  2.77519  2.73123  3.46354  2.40513  3.72494  3.29354  2.67741  2.69355  4.24690  2.90347  2.73739  3.18146  2.89801  2.37887  2.77519  2.98518  4.58477  3.61503
          0.01802  4.42107  5.14342  0.61958  0.77255  0.48576  0.95510
      5   2.61183  4.53380  3.35291  2.78941  3.55002  3.59413  3.82732  2.91342  2.62393  2.33908  3.22918  2.96613  3.97737  2.97239  2.29201  2.74123  2.54860  2.72646  5.09484  3.17274      5 r - - -
          2.68618  4.42225  2.77519  2.73123  3.46354  2.40513  3.72494  3.29354  2.67741  2.69355  4.24690  2.90347  2.73739  3.18146  2.89801  2.37887  2.77519  2.98518  4.58477  3.61503
          0.01802  4.42107  5.14342  0.61958  0.77255  0.48576  0.95510
      6   2.48189  5.10402  2.97521  2.42510  4.41874  2.40887  3.66465  3.87509  2.26155  3.39366  3.85724  2.34117  3.87172  2.50539  2.44293  2.59748  2.92760  3.47964  5.55609  4.17672      6 k - - -
          2.68618  4.42225  2.77519  2.73123  3.46354  2.40513  3.72494  3.29354  2.67741  2.69355  4.24690  2.90347  2.73739  3.18146  2.89801  2.37887  2.77519  2.98518  4.58477  3.61503
          0.01802  4.42107  5.14342  0.61958  0.77255  0.48576  0.95510
      7   2.45149  4.08800  3.00430  2.67975  3.39745  3.55970  3.69410  2.98489  2.30440  2.48207  3.17119  3.16321  3.94550  2.62135  2.58376  2.77805  2.82680  2.82517  5.18801  3.90324      7 k - - -
          2.68618  4.42225  2.77519  2.73123  3.46354  2.40513  3.72494  3.29354  2.67741  2.69355  4.24690  2.90347  2.73739  3.18146  2.89801  2.37887  2.77519  2.98518  4.58477  3.61503
          0.01802  4.42107  5.14342  0.61958  0.77255  0.48576  0.95510
      8   2.67733  4.51477  3.02607  2.40618  4.23641  3.48829  2.69036  3.42963  1.98028  3.23985  3.84946  2.91865  3.64152  2.70445  2.47432  2.54362  2.90806  3.12494  4.35891  4.09586      8 k - - -
          2.68618  4.42225  2.77519  2.73123  3.46354  2.40513  3.72494  3.29354  2.67741  2.69355  4.24690  2.90347  2.73739  3.18146  2.89801  2.37887  2.77519  2.98518  4.58477  3.61503
          0.01802  4.42107  5.14342  0.61958  0.77255  0.48576  0.95510
      9   2.78716  5.18897  3.05701  2.35337  4.53465  3.53925  3.68170  3.97893  1.42197  3.46858  4.24165  2.87801  3.28125  2.58409  2.50887  2.76177  3.00729  3.24295  5.59791  4.24734      9 k - - -
          2.68618  4.42225  2.77519  2.73123  3.46354  2.40513  3.72494  3.29354  2.67741  2.69355  4.24690  2.90347  2.73739  3.18146  2.89801  2.37887  2.77519  2.98518  4.58477  3.61503
          0.01802  4.42107  5.14342  0.61958  0.77255  0.48576  0.95510
     10   2.66281  5.15330  3.04964  2.48220  4.48942  3.52407  2.56048  3.93536  1.93198  3.43632  4.20848  2.92136  3.46410  2.78729  1.99673  2.57145  2.85198  3.54188  5.57712  4.22122     10 k - - -
          2.68618  4.42225  2.77519  2.73123  3.46354  2.40513  3.72494  3.29354  2.67741  2.69355  4.24690  2.90347  2.73739  3.18146  2.89801  2.37887  2.77519  2.98518  4.58477  3.61503
          0.01802  4.42107  5.14342  0.61958  0.77255  0.48576  0.95510
     11   3.04939  4.40144  4.77036  4.20461  3.49734  4.31177  4.70425  1.76112  4.07802  1.57164  3.29709  4.36973  4.62732  4.27359  4.21690  3.63868  2.28723  1.47244  5.23983  4.06843     11 v - - -
          2.68618  4.42225  2.77519  2.73123  3.46354  2.40513  3.72494  3.29354  2.67741  2.69355  4.24690  2.90347  2.73739  3.18146  2.89801  2.37887  2.77519  2.98518  4.58477  3.61503
          0.01802  4.42107  5.14342  0.61958  0.77255  0.48576  0.95510
     12   2.49265  3.37231  3.53777  3.35702  3.12788  3.24933  4.02044  2.58664  3.04015  1.77227  3.19622  3.63654  4.10443  3.51444  3.22231  3.00581  2.89546  2.12678  4.80366  3.22136     12 l - - -
          2.68618  4.42225  2.77519  2.73123  3.46354  2.40513  3.72494  3.29354  2.67741  2.69355  4.24690  2.90347  2.73739  3.18146  2.89801  2.37887  2.77519  2.98518  4.58477  3.61503
          0.01802  4.42107  5.14342  0.61958  0.77255  0.48576  0.95510
     13   3.18870  4.04718  5.09738  4.53520  3.48706  4.52440  4.93972  1.55586  4.39706  1.42915  2.87229  4.64561  4.79626  4.53461  4.47247  3.87174  3.42599  1.41320  5.34300  4.20147     13 v - - -
          2.68618  4.42225  2.77519  2.73123  3.46354  2.40513  3.72494  3.29354  2.67741  2.69355  4.24690  2.90347  2.73739  3.18146  2.89801  2.37887  2.77519  2.98518  4.58477  3.61503
          0.01802  4.42107  5.14342  0.61958  0.77255  0.48576  0.95510
     14   1.84984  4.61743  3.32101  2.80757  4.07242  1.77568  3.92530  3.46320  2.61240  3.12105  3.61491  3.23690  3.93714  3.12932  3.19985  2.43596  2.92336  3.01010  5.40492  4.12394     14 g - - -
          2.68618  4.42225  2.77519  2.73123  3.46354  2.40513  3.72494  3.29354  2.67741  2.69355  4.24690  2.90347  2.73739  3.18146  2.89801  2.37887  2.77519  2.98518  4.58477  3.61503
          0.01802  4.42107  5.14342  0.61958  0.77255  0.48576  0.95510
     15   2.62759  5.09236  2.86473  2.29356  4.40089  3.46542  3.49966  3.33413  1.97083  3.26375  3.78448  2.81431  2.80237  2.64630  2.49008  2.65847  2.90795  3.46328  5.54674  3.92647     15 k - - -
          2.68618  4.42225  2.77519  2.73123  3.46354  2.40513  3.72494  3.29354  2.67741  2.69355  4.24690  2.90347  2.73739  3.18146  2.89801  2.37887  2.77519  2.98518  4.58477  3.61503
          0.01802  4.42107  5.14342  0.61958  0.77255  0.48576  0.95510
     16   2.68597  4.59595  3.80251  3.68132  4.69751  3.32135  4.75280  4.31614  3.79691  4.00237  4.89983  3.78316  4.11108  4.10275  4.03672  0.49368  3.21258  3.71877  6.02676  4.79649     16 S - - -
          2.68618  4.42225  2.77519  2.73123  3.46354  2.40513  3.72494  3.29354  2.67741  2.69355  4.24690  2.90347  2.73739  3.18146  2.89801  2.37887  2.77519  2.98518  4.58477  3.61503
          0.01802  4.42107  5.14342  0.61958  0.77255  0.48576  0.95510
     17   2.67543  5.10526  2.12314  2.18826  3.96964  3.17298  3.65241  3.65465  2.31346  3.03973  4.15475  2.94191  3.68476  2.66834  2.61773  2.54189  2.67155  3.47839  5.55772  4.16717     17 d - - -
          2.68618  4.42225  2.77519  2.73123  3.46354  2.40513  3.72494  3.29354  2.67741  2.69355  4.24690  2.90347  2.73739  3.18146  2.89801  2.37887  2.77519  2.98518  4.58477  3.61503
          0.01802  4.42107  5.14342  0.61958  0.77255  0.48576  0.95510
     18   3.06396  4.39680  4.83999  4.28339  3.57686  4.36043  4.77637  1.39134  4.15197  2.22780  3.47075  4.43288  4.67825  4.36307  4.28849  3.69595  3.01262  1.15934  5.30891  3.63014     18 v - - -
          2.68618  4.42225  2.77519  2.73123  3.46354  2.40513  3.72494  3.29354  2.67741  2.69355  4.24690  2.90347  2.73739  3.18146  2.89801  2.37887  2.77519  2.98518  4.58477  3.61503
          0.01802  4.42107  5.14342  0.61958  0.77255  0.48576  0.95510
     19   2.00382  3.19492  3.24241  2.51702  3.84577  3.55634  2.41404  3.06084  2.65546  2.89451  3.74859  3.16599  3.74300  2.99798  2.92993  2.68632  2.90716  2.96065  5.20228  3.91762     19 a - - -
          2.68611  4.42190  2.77525  2.73113  3.46360  2.40501  3.72500  3.29360  2.67747  2.69361  4.24696  2.90326  2.73745  3.18139  2.89807  2.37893  2.77525  2.98524  4.58483  3.61509
          0.21965  1.65358  5.14342  0.44292  1.02766  0.48576  0.95510
     20   3.48734  5.17311  4.26842  4.25039  5.31641  0.23004  5.29950  5.08576  4.50289  4.65306  5.65728  4.43567  4.57609  4.78451  4.64501  3.67975  4.00855  4.50759  6.23143  5.44838     22 G - - -
          2.68618  4.42225  2.77519  2.73123  3.46354  2.40513  3.72494  3.29354  2.67741  2.69355  4.24690  2.90347  2.73739  3.18146  2.89801  2.37887  2.77519  2.98518  4.58477  3.61503
          0.01802  4.42107  5.14342  0.61958  0.77255  0.48576  0.95510
     21   2.81389  4.24966  4.32784  3.75886  2.55564  3.90434  4.00769  2.69520  3.61399  1.94373  3.10775  3.63854  4.26491  3.79893  3.46036  3.20080  3.04443  2.51255  1.88191  2.58935     23 w - - -
          2.68618  4.42225  2.77519  2.73123  3.46354  2.40513  3.72494  3.29354  2.67741  2.69355  4.24690  2.90347  2.73739  3.18146  2.89801  2.37887  2.77519  2.98518  4.58477  3.61503
          0.01802  4.42107  5.14342  0.61958  0.77255  0.48576  0.95510
     22   3.48734  5.17311  4.26842  4.25039  5.31641  0.23004  5.29950  5.08576  4.50289  4.65306  5.65728  4.43567  4.57609  4.78451  4.64501  3.67975  4.00855  4.50759  6.23143  5.44838     24 G - - -
          2.68618  4.42225  2.77519  2.73123  3.46354  2.40513  3.72494  3.29354  2.67741  2.69355  4.24690  2.90347  2.73739  3.18146  2.89801  2.37887  2.77519  2.98518  4.58477  3.61503
          0.01802  4.42107  5.14342  0.61958  0.77255  0.48576  0.95510
     23   2.06815  4.35619  4.40037  3.83592  3.42993  4.04515  4.43473  1.99891  3.71883  1.33542  3.34566  4.05656  4.41104  3.94858  3.91208  3.35845  2.84430  2.12551  5.09331  3.91656     25 l - - -
          2.68618  4.42225  2.77519  2.73123  3.46354  2.40513  3.72494  3.29354  2.67741  2.69355  4.24690  2.90347  2.73739  3.18146  2.89801  2.37887  2.77519  2.98518  4.58477  3.61503
          0.01802  4.42107  5.14342  0.61958  0.77255  0.48576  0.95510
     24   3.46495  3.54972  4.78706  4.36356  0.89234  4.39134  3.47368  3.28484  4.19597  2.81799  3.91333  4.21119  4.72331  4.22822  4.24324  3.72456  3.69167  3.13442  3.97875  1.77375     26 f - - -
          2.68618  4.42225  2.77519  2.73123  3.46354  2.40513  3.72494  3.29354  2.67741  2.69355  4.24690  2.90347  2.73739  3.18146  2.89801  2.37887  2.77519  2.98518  4.58477  3.61503
          0.01802  4.42107  5.14342  0.61958  0.77255  0.48576  0.95510
     25   1.89038  4.25523  3.84739  3.27340  3.38098  3.72847  4.01763  2.31562  3.19535  2.13183  3.07585  3.10506  4.10494  3.46282  3.47083  2.95186  2.49625  2.26902  4.87182  3.66272     27 a - - -
          2.68618  4.42225  2.77519  2.73123  3.46354  2.40513  3.72494  3.29354  2.67741  2.69355  4.24690  2.90347  2.73739  3.18146  2.89801  2.37887  2.77519  2.98518  4.58477  3.61503
          0.01802  4.42107  5.14342  0.61958  0.77255  0.48576  0.95510
     26   2.43772  4.21288  3.03052  2.67315  3.83615  2.74589  3.77898  3.22258  2.29917  2.52081  3.21436  3.15813  3.72917  2.98967  2.76499  2.77522  2.63684  2.69511  4.62633  3.90798     28 k - - -
          2.68618  4.42225  2.77519  2.73123  3.46354  2.40513  3.72494  3.29354  2.67741  2.69355  4.24690  2.90347  2.73739  3.18146  2.89801  2.37887  2.77519  2.98518  4.58477  3.61503
          0.01802  4.42107  5.14342  0.61958  0.77255  0.48576  0.95510
     27   2.68912  5.13411  2.52886  1.67644  3.97772  3.30894  3.52013  3.91819  2.41195  3.42691  4.18354  2.93634  3.85894  2.35963  2.90139  2.56635  2.92143  3.37259  5.58290  3.69030     29 e - - -
          2.68618  4.42225  2.77519  2.73123  3.46354  2.40513  3.72494  3.29354  2.67741  2.69355  4.24690  2.90347  2.73739  3.18146  2.89801  2.37887  2.77519  2.98518  4.58477  3.61503
          0.01802  4.42107  5.14342  0.61958  0.77255  0.48576  0.95510
     28   2.49458  5.13106  2.32451  2.31370  4.13103  3.17228  3.38390  3.91933  2.32532  3.30352  4.17960  2.69170  2.64730  2.75937  2.89153  2.43079  2.83190  3.50801  5.57958  4.18323     30 e - - -
          2.68618  4.42225  2.77519  2.73123  3.46354  2.40513  3.72494  3.29354  2.67741  2.69355  4.24690  2.90347  2.73739  3.18146  2.89801  2.37887  2.77519  2.98518  4.58477  3.61503
          0.01802  4.42107  5.14342  0.61958  0.77255  0.48576  0.95510
     29   2.14534  3.69804  4.58852  3.99690  2.55154  3.97979  4.32953  1.70133  3.83229  2.07029  3.27436  4.08063  4.33338  4.00336  3.91508  3.29172  2.92971  1.83096  4.87055  3.68899     31 i - - -
          2.68618  4.42225  2.77519  2.73123  3.46354  2.40513  3.72494  3.29354  2.67741  2.69355  4.24690  2.90347  2.73739  3.18146  2.89801  2.37887  2.77519  2.98518  4.58477  3.61503
          0.01802  4.42107  5.14342  0.61958  0.77255  0.48576  0.95510
     30   2.62898  5.16541  2.81443  2.02199  4.50099  3.22127  3.39954  3.71725  1.96860  3.34650  4.20935  2.92815  3.85066  2.29372  2.64509  2.48794  2.91340  3.55111  5.60218  4.20005     32 k - - -
          2.68618  4.42225  2.77519  2.73123  3.46354  2.40513  3.72494  3.29354  2.67741  2.69355  4.24690  2.90347  2.73739  3.18146  2.89801  2.37887  2.77519  2.98518  4.58477  3.61503
          0.01802  4.42107  5.14342  0.61958  0.77255  0.48576  0.95510
     31   2.63741  5.15378  3.10467  2.52554  4.49442  3.55323  3.68766  3.92842  1.46516  3.43156  4.21332  3.04270  3.54053  2.40290  2.37292  2.77435  2.88300  3.26748  5.57076  4.23326     33 k - - -
          2.68618  4.42225  2.77519  2.73123  3.46354  2.40513  3.72494  3.29354  2.67741  2.69355  4.24690  2.90347  2.73739  3.18146  2.89801  2.37887  2.77519  2.98518  4.58477  3.61503
          0.01802  4.42107  5.14342  0.61958  0.77255  0.48576  0.95510
     32   2.72536  4.19024  2.38632  2.42203  4.42449  2.05315  2.88235  3.88521  2.50072  3.42084  4.19838  2.34317  3.89041  2.83960  2.98922  2.70987  2.96902  3.49404  5.59849  4.21157     34 g - - -
          2.68618  4.42225  2.77519  2.73123  3.46354  2.40513  3.72494  3.29354  2.67741  2.69355  4.24690  2.90347  2.73739  3.18146  2.89801  2.37887  2.77519  2.98518  4.58477  3.61503
          0.01802  4.42107  5.14342  0.61958  0.77255  0.48576  0.95510
     33   2.78536  5.28648  1.90848  1.67004  4.60996  3.45148  3.71951  4.09415  2.50672  3.58260  4.34296  2.91783  3.89995  2.50909  2.88217  2.54033  3.02561  3.32419  5.72603  4.30457     35 e - - -
          2.68618  4.42225  2.77519  2.73123  3.46354  2.40513  3.72494  3.29354  2.67741  2.69355  4.24690  2.90347  2.73739  3.18146  2.89801  2.37887  2.77519  2.98518  4.58477  3.61503
          0.01802  4.42107  5.14342  0.61958  0.77255  0.48576  0.95510
     34   2.95323  4.36564  4.47394  3.92102  1.55558  4.04036  4.05585  2.71528  3.77466  1.71794  3.36389  4.01459  3.64860  3.92980  3.89310  3.34518  3.18299  2.48313  4.46245  2.31350     36 f - - -
          2.68618  4.42225  2.77519  2.73123  3.46354  2.40513  3.72494  3.29354  2.67741  2.69355  4.24690  2.90347  2.73739  3.18146  2.89801  2.37887  2.77519  2.98518  4.58477  3.61503
          0.01802  4.42107  5.14342  0.61958  0.77255  0.48576  0.95510
     35   3.40654  4.63460  5.37626  4.87117  3.76763  4.92157  5.49693  1.06320  4.78064  1.83128  3.53191  5.04258  5.13868  4.97084  4.91520  4.32165  3.65640  1.24111  5.82537  4.66235     37 i - - -
          2.68618  4.42225  2.77519  2.73123  3.46354  2.40513  3.72494  3.29354  2.67741  2.69355  4.24690  2.90347  2.73739  3.18146  2.89801  2.37887  2.77519  2.98518  4.58477  3.61503
          0.01802  4.42107  5.14342  0.61958  0.77255  0.48576  0.95510
     36   2.57958  3.74400  3.56808  2.91287  3.51345  2.12276  3.91031  2.60309  2.95228  2.48998  3.35195  3.39898  4.03008  3.25203  3.30007  2.46427  2.56294  2.64809  4.96228  3.28087     38 g - - -
          2.68618  4.42225  2.77519  2.73123  3.46354  2.40513  3.72494  3.29354  2.67741  2.69355  4.24690  2.90347  2.73739  3.18146  2.89801  2.37887  2.77519  2.98518  4.58477  3.61503
          0.01802  4.42107  5.14342  0.61958  0.77255  0.48576  0.95510
     37   2.68706  4.19378  3.08352  1.44239  4.10552  3.50897  3.42361  3.26827  2.53272  3.13047  3.95142  3.05832  3.91044  2.89011  2.98506  2.55696  2.92357  3.02002  5.37976  4.04947     39 e - - -
          2.68618  4.42225  2.77519  2.73123  3.46354  2.40513  3.72494  3.29354  2.67741  2.69355  4.24690  2.90347  2.73739  3.18146  2.89801  2.37887  2.77519  2.98518  4.58477  3.61503
          0.01802  4.42107  5.14342  0.61958  0.77255  0.48576  0.95510
     38   4.13092  5.39299  4.69612  4.55517  2.53466  4.50665  4.01735  4.08065  4.40336  3.38449  4.69912  4.46342  4.97967  4.56523  4.45971  4.19873  4.42676  3.97975  4.18901  0.38847     40 Y - - -
          2.68618  4.42225  2.77519  2.73123  3.46354  2.40513  3.72494  3.29354  2.67741  2.69355  4.24690  2.90347  2.73739  3.18146  2.89801  2.37887  2.77519  2.98518  4.58477  3.61503
          0.01802  4.42107  5.14342  0.61958  0.77255  0.48576  0.95510
     39   2.53998  3.22001  3.81041  3.23515  3.36591  3.70717  3.75528  2.46909  2.76768  2.36204  3.35896  3.55863  4.08178  3.29230  3.43719  2.82114  2.17500  2.04045  4.84806  3.34941     41 v - - -
          2.68618  4.42225  2.77519  2.73123  3.46354  2.40513  3.72494  3.29354  2.67741  2.69355  4.24690  2.90347  2.73739  3.18146  2.89801  2.37887  2.77519  2.98518  4.58477  3.61503
          0.01802  4.42107  5.14342  0.61958  0.77255  0.48576  0.95510
     40   2.52610  4.63004  3.75446  3.69643  4.94894  0.50791  4.85512  4.43729  3.94332  4.14339  5.02506  3.81038  4.13607  4.19850  4.17936  2.90948  3.26319  3.80207  6.19521  5.08574     42 G - - -
          2.68618  4.42225  2.77519  2.73123  3.46354  2.40513  3.72494  3.29354  2.67741  2.69355  4.24690  2.90347  2.73739  3.18146  2.89801  2.37887  2.77519  2.98518  4.58477  3.61503
          0.01802  4.42107  5.14342  0.61958  0.77255  0.48576  0.95510
     41   2.90064  5.36316  2.67872  1.15594  4.69007  3.24181  3.79561  4.16357  2.58023  3.66049  4.45013  2.75088  3.96622  2.74239  2.82958  2.66627  3.14778  3.75327  5.80927  4.39879     43 e - - -
          2.68618  4.42225  2.77519  2.73123  3.46354  2.40513  3.72494  3.29354  2.67741  2.69355  4.24690  2.90347  2.73739  3.18146  2.89801  2.37887  2.77519  2.98518  4.58477  3.61503
          0.01802  4.42107  5.14342  0.61958  0.77255  0.48576  0.95510
     42   2.84834  4.23453  4.60319  4.00919  3.24103  4.02764  4.35692  1.93052  3.84750  1.45318  2.92453  4.11340  4.36560  4.00677  3.93348  3.33725  2.85873  1.88951  4.87869  2.85997     44 l - - -
          2.68618  4.42225  2.77519  2.73123  3.46354  2.40513  3.72494  3.29354  2.67741  2.69355  4.24690  2.90347  2.73739  3.18146  2.89801  2.37887  2.77519  2.98518  4.58477  3.61503
          0.01802  4.42107  5.14342  0.61958  0.77255  0.48576  0.95510
     43   3.41912  4.64675  5.37625  4.87741  3.78801  4.93912  5.53208  0.89867  4.78627  1.97566  3.54935  5.05792  5.15758  4.98969  4.93165  4.34467  3.67134  1.37741  5.86244  4.69208     45 i - - -
          2.68618  4.42225  2.77519  2.73123  3.46354  2.40513  3.72494  3.29354  2.67741  2.69355  4.24690  2.90347  2.73739  3.18146  2.89801  2.37887  2.77519  2.98518  4.58477  3.61503
          0.01802  4.42107  5.14342  0.61958  0.77255  0.48576  0.95510
     44   2.69198  5.00674  2.84892  2.45732  4.28655  3.48294  3.40032  3.72488  2.45902  3.08854  4.07506  2.85705  3.88313  2.69316  2.80348  1.72250  2.38386  3.36418  5.48854  4.12666     46 s - - -
          2.68618  4.42225  2.77519  2.73123  3.46354  2.40513  3.72494  3.29354  2.67741  2.69355  4.24690  2.90347  2.73739  3.18146  2.89801  2.37887  2.77519  2.98518  4.58477  3.61503
          0.01802  4.42107  5.14342  0.61958  0.77255  0.48576  0.95510
     45   2.56876  5.11940  2.66825  2.12113  4.43626  3.45925  3.14685  3.69681  2.39897  3.06085  4.16797  2.77789  3.85384  2.02920  2.88625  2.56869  2.78589  3.32953  5.56902  4.17548     47 q - - -
          2.68618  4.42225  2.77519  2.73123  3.46354  2.40513  3.72494  3.29354  2.67741  2.69355  4.24690  2.90347  2.73739  3.18146  2.89801  2.37887  2.77519  2.98518  4.58477  3.61503
          0.01802  4.42107  5.14342  0.61958  0.77255  0.48576  0.95510
     46   2.51405  5.11514  2.03953  2.05097  4.43079  3.46036  3.65205  3.71585  2.32748  3.20188  4.16397  2.86094  3.85440  2.60566  2.72513  2.65442  2.80063  3.48994  4.40827  4.17311     48 d - - -
          2.68618  4.42225  2.77519  2.73123  3.46354  2.40513  3.72494  3.29354  2.67741  2.69355  4.24690  2.90347  2.73739  3.18146  2.89801  2.37887  2.77519  2.98518  4.58477  3.61503
          0.01802  4.42107  5.14342  0.61958  0.77255  0.48576  0.95510
     47   2.91530  5.42103  2.33427  1.13983  4.72699  3.46081  3.80493  4.21237  2.47895  3.33824  4.49338  2.92301  3.96369  2.75890  3.14274  2.84875  3.16492  3.79456  5.85603  4.42182     49 e - - -
          2.68618  4.42225  2.77519  2.73123  3.46354  2.40513  3.72494  3.29354  2.67741  2.69355  4.24690  2.90347  2.73739  3.18146  2.89801  2.37887  2.77519  2.98518  4.58477  3.61503
          0.01802  4.42107  5.14342  0.61958  0.77255  0.48576  0.95510
     48   1.68635  4.03793  3.33981  2.64923  3.76732  2.82475  3.84194  2.95817  2.75788  2.82593  3.69201  3.23756  3.96571  2.92533  3.16497  2.52664  2.90309  2.62411  5.15485  3.88802     50 a - - -
          2.68618  4.42225  2.77519  2.73123  3.46354  2.40513  3.72494  3.29354  2.67741  2.69355  4.24690  2.90347  2.73739  3.18146  2.89801  2.37887  2.77519  2.98518  4.58477  3.61503
          0.01802  4.42107  5.14342  0.61958  0.77255  0.48576  0.95510
     49   2.62553  5.17340  2.00888  1.74939  4.48975  3.45613  3.68887  3.58927  2.46024  3.46901  4.23152  2.75219  3.87752  2.80123  2.95588  2.57371  2.82585  3.31149  5.62829  4.22661     51 e - - -
          2.68618  4.42225  2.77519  2.73123  3.46354  2.40513  3.72494  3.29354  2.67741  2.69355  4.24690  2.90347  2.73739  3.18146  2.89801  2.37887  2.77519  2.98518  4.58477  3.61503
          0.01802  4.42107  5.14342  0.61958  0.77255  0.48576  0.95510
     50   2.61804  4.86855  3.12685  2.42104  4.10616  3.53278  3.72096  3.09289  2.38441  2.94310  3.58449  2.89278  3.91945  2.78604  1.75177  2.74366  2.93006  3.02567  5.36602  4.04666     52 r - - -
          2.68618  4.42225  2.77519  2.73123  3.46354  2.40513  3.72494  3.29354  2.67741  2.69355  4.24690  2.90347  2.73739  3.18146  2.89801  2.37887  2.77519  2.98518  4.58477  3.61503
          0.01802  4.42107  5.14342  0.61958  0.77255  0.48576  0.95510
     51   2.69716  4.84108  3.61180  2.99952  4.14926  3.70198  3.92308  3.05754  2.46472  3.05168  4.00662  3.40308  4.13028  3.11302  1.11691  3.01734  3.15262  2.84721  5.43560  4.19897     53 r - - -
          2.68618  4.42225  2.77519  2.73123  3.46354  2.40513  3.72494  3.29354  2.67741  2.69355  4.24690  2.90347  2.73739  3.18146  2.89801  2.37887  2.77519  2.98518  4.58477  3.61503
          0.01802  4.42107  5.14342  0.61958  0.77255  0.48576  0.95510
     52   2.60356  5.05618  2.69198  2.28226  4.33705  1.85230  3.45286  3.46716  2.47401  3.11636  4.11887  2.80731  3.88516  2.70550  2.95539  2.70177  2.94308  3.41282  5.52931  4.15619     54 g - - -
          2.68618  4.42225  2.77519  2.73123  3.46354  2.40513  3.72494  3.29354  2.67741  2.69355  4.24690  2.90347  2.73739  3.18146  2.89801  2.37887  2.77519  2.98518  4.58477  3.61503
          0.01802  4.42107  5.14342  0.61958  0.77255  0.48576  0.95510
     53   2.51604  5.08363  2.97620  2.20894  3.87065  3.47123  3.65900  3.84498  2.01589  3.22585  3.92357  2.89147  3.86306  2.62064  2.27101  2.31641  2.84473  3.45300  5.53896  4.15811     55 k - - -
          2.68618  4.42225  2.77519  2.73123  3.46354  2.40513  3.72494  3.29354  2.67741  2.69355  4.24690  2.90347  2.73739  3.18146  2.89801  2.37887  2.77519  2.98518  4.58477  3.61503
          0.07003  4.42107  2.88936  0.61958  0.77255  0.48576  0.95510
     54   2.40588  4.19043  3.91505  3.14430  3.14454  3.45281  4.00984  2.03585  3.24589  2.25570  3.30401  3.62055  4.09267  3.22953  3.49026  2.85488  2.74791  1.85181  4.80023  3.59786     56 v - - -
          2.68618  4.42225  2.77519  2.73123  3.46354  2.40513  3.72494  3.29354  2.67741  2.69355  4.24690  2.90347  2.73739  3.18146  2.89801  2.37887  2.77519  2.98518  4.58477  3.61503
          0.01897  4.37002  5.09236  0.61958  0.77255  0.44116  1.03083
     55   2.68643  3.59545  3.74993  2.87678  3.15389  3.70780  3.95265  2.77923  3.10782  2.50306  3.41126  3.32388  4.08329  3.17488  3.40619  2.79952  2.91819  2.56887  3.68114  1.76006     57 y - - -
          2.68618  4.42225  2.77519  2.73123  3.46354  2.40513  3.72494  3.29354  2.67741  2.69355  4.24690  2.90347  2.73739  3.18146  2.89801  2.37887  2.77519  2.98518  4.58477  3.61503
          0.01802  4.42107  5.14342  0.61958  0.77255  0.48576  0.95510
     56   2.70449  5.29142  1.44544  2.29418  4.60070  3.22425  3.75174  4.07724  2.43911  3.29799  4.35821  2.92590  3.92124  2.60776  3.07043  2.50052  3.06395  3.66583  5.74226  4.32395     58 d - - -
          2.68618  4.42225  2.77519  2.73123  3.46354  2.40513  3.72494  3.29354  2.67741  2.69355  4.24690  2.90347  2.73739  3.18146  2.89801  2.37887  2.77519  2.98518  4.58477  3.61503
          0.01802  4.42107  5.14342  0.61958  0.77255  0.48576  0.95510
     57   2.23110  4.61939  3.26444  2.70288  3.62144  3.56731  3.79154  2.93303  1.95203  2.75167  3.53884  3.18088  3.36657  3.01366  2.93299  2.53441  2.90150  2.85613  4.27091  3.58416     59 k - - -
          2.68618  4.42225  2.77519  2.73123  3.46354  2.40513  3.72494  3.29354  2.67741  2.69355  4.24690  2.90347  2.73739  3.18146  2.89801  2.37887  2.77519  2.98518  4.58477  3.61503
          0.01802  4.42107  5.14342  0.61958  0.77255  0.48576  0.95510
     58   2.66972  4.61691  3.26610  2.63890  3.79424  3.56772  3.79233  2.77174  2.42616  2.58099  3.16314  2.81755  3.95293  2.67903  2.89210  2.46630  2.71224  2.70364  4.85215  3.21969     60 k - - -
          2.68618  4.42225  2.77519  2.73123  3.46354  2.40513  3.72494  3.29354  2.67741  2.69355  4.24690  2.90347  2.73739  3.18146  2.89801  2.37887  2.77519  2.98518  4.58477  3.61503
          0.01802  4.42107  5.14342  0.61958  0.77255  0.48576  0.95510
     59   2.55350  5.12748  2.61640  2.39389  4.44802  3.16624  3.41822  3.91613  1.97809  3.42169  3.39489  2.28951  3.85393  2.75601  2.70212  2.65391  2.68524  3.50504  5.57470  4.18024     61 k - - -
          2.68618  4.42225  2.77519  2.73123  3.46354  2.40513  3.72494  3.29354  2.67741  2.69355  4.24690  2.90347  2.73739  3.18146  2.89801  2.37887  2.77519  2.98518  4.58477  3.61503
          0.01802  4.42107  5.14342  0.61958  0.77255  0.48576  0.95510
     60   2.66657  3.09131  3.66569  3.09434  3.44515  3.67586  3.60379  2.38415  2.74794  2.12540  3.11461  3.21571  4.05280  3.32152  2.70674  2.57450  2.89827  2.45756  4.90910  3.68753     62 l - - -
          2.68618  4.42225  2.77519  2.73123  3.46354  2.40513  3.72494  3.29354  2.67741  2.69355  4.24690  2.90347  2.73739  3.18146  2.89801  2.37887  2.77519  2.98518  4.58477  3.61503
          0.01802  4.42107  5.14342  0.61958  0.77255  0.48576  0.95510
     61   2.68112  4.75771  3.15952  2.61886  3.35546  3.52394  3.44797  3.39765  2.59651  3.03343  3.87069  2.89544  3.93024  2.95074  2.85390  1.59355  2.55328  3.09961  5.30086  3.98930     63 s - - -
          2.68618  4.42225  2.77519  2.73123  3.46354  2.40513  3.72494  3.29354  2.67741  2.69355  4.24690  2.90347  2.73739  3.18146  2.89801  2.37887  2.77519  2.98518  4.58477  3.61503
          0.01802  4.42107  5.14342  0.61958  0.77255  0.48576  0.95510
     62   4.31948  5.36288  5.21100  5.05443  1.27078  4.89934  3.68294  3.92232  4.85942  3.13533  4.47495  4.49215  5.17510  4.62869  4.74500  4.30090  4.52668  3.87139  3.77288  0.75284     64 y - - -
          2.68618  4.42225  2.77519  2.73123  3.46354  2.40513  3.72494  3.29354  2.67741  2.69355  4.24690  2.90347  2.73739  3.18146  2.89801  2.37887  2.77519  2.98518  4.58477  3.61503
          0.01802  4.42107  5.14342  0.61958  0.77255  0.48576  0.95510
     63   2.67825  4.31669  4.31697  3.73979  3.33023  3.98854  4.31176  2.07913  3.60775  1.22089  3.26343  3.96699  4.33768  3.39381  3.79399  3.28685  2.89794  2.13925  4.96747  3.79516     65 l - - -
          2.68618  4.42225  2.77519  2.73123  3.46354  2.40513  3.72494  3.29354  2.67741  2.69355  4.24690  2.90347  2.73739  3.18146  2.89801  2.37887  2.77519  2.98518  4.58477  3.61503
          0.01802  4.42107  5.14342  0.61958  0.77255  0.48576  0.95510
     64   4.05248  5.29856  5.00749  4.85353  0.41684  4.54705  4.25069  3.55011  4.75821  2.80301  4.21179  4.69045  5.01395  4.77976  4.74017  4.27089  4.36417  3.57606  4.39145  2.71240     66 F - - -
          2.68618  4.42225  2.77519  2.73123  3.46354  2.40513  3.72494  3.29354  2.67741  2.69355  4.24690  2.90347  2.73739  3.18146  2.89801  2.37887  2.77519  2.98518  4.58477  3.61503
          0.01802  4.42107  5.14342  0.61958  0.77255  0.48576  0.95510
     65   2.69004  5.14615  2.15190  2.30422  4.46744  3.45670  3.65791  3.93814  2.29633  3.44139  3.81769  2.34171  3.85780  2.68642  2.89830  2.35816  2.52748  3.39571  5.59315  4.19446     67 d - - -
          2.68618  4.42225  2.77519  2.73123  3.46354  2.40513  3.72494  3.29354  2.67741  2.69355  4.24690  2.90347  2.73739  3.18146  2.89801  2.37887  2.77519  2.98518  4.58477  3.61503
          0.01802  4.42107  5.14342  0.61958  0.77255  0.48576  0.95510
     66   2.64600  4.23094  4.06781  3.48304  3.30400  3.80876  4.09647  2.46329  3.11801  1.31137  3.29154  3.73840  4.17369  3.60610  3.30909  3.09206  2.95623  2.18252  4.83759  3.37819     68 l - - -
          2.68618  4.42225  2.77519  2.73123  3.46354  2.40513  3.72494  3.29354  2.67741  2.69355  4.24690  2.90347  2.73739  3.18146  2.89801  2.37887  2.77519  2.98518  4.58477  3.61503
          0.03995  4.42107  3.60684  0.61958  0.77255  0.48576  0.95510
     67   2.72109  5.07675  2.65506  2.42351  4.38240  3.27184  3.45251  3.83337  2.49977  3.14695  4.16449  1.71629  3.88796  2.83945  2.98481  2.51612  2.47534  3.45440  5.56956  4.19025     69 n - - -
          2.68618  4.42225  2.77519  2.73123  3.46354  2.40513  3.72494  3.29354  2.67741  2.69355  4.24690  2.90347  2.73739  3.18146  2.89801  2.37887  2.77519  2.98518  4.58477  3.61503
          0.01842  4.39954  5.12189  0.61958  0.77255  0.51887  0.90434
     68   2.65483  5.17947  2.21120  2.06996  4.51554  3.22592  3.37164  3.99717  2.31527  3.26160  4.22359  2.52069  3.29792  2.67937  2.77260  2.53256  2.83875  3.56548  5.61638  4.20753     70 e - - -
          2.68618  4.42225  2.77519  2.73123  3.46354  2.40513  3.72494  3.29354  2.67741  2.69355  4.24690  2.90347  2.73739  3.18146  2.89801  2.37887  2.77519  2.98518  4.58477  3.61503
          0.01842  4.39954  5.12189  0.61958  0.77255  0.46560  0.98821
     69   2.61620  5.19379  2.17891  1.96777  4.53085  3.26904  3.65337  4.01264  2.15926  3.36117  4.23829  2.92114  3.85560  2.50600  2.68255  2.51682  2.82653  3.58046  5.62933  4.22047     71 e - - -
          2.68618  4.42225  2.77519  2.73123  3.46354  2.40513  3.72494  3.29354  2.67741  2.69355  4.24690  2.90347  2.73739  3.18146  2.89801  2.37887  2.77519  2.98518  4.58477  3.61503
          0.01802  4.42107  5.14342  0.61958  0.77255  0.48576  0.95510
     70   2.66325  4.19125  3.95745  3.10066  2.31022  3.73583  4.02573  2.55147  3.08699  2.13509  3.07662  3.64896  3.77723  3.14297  3.51641  2.75367  2.68504  2.31826  3.44841  3.26483     72 l - - -
          2.68618  4.42225  2.77519  2.73123  3.46354  2.40513  3.72494  3.29354  2.67741  2.69355  4.24690  2.90347  2.73739  3.18146  2.89801  2.37887  2.77519  2.98518  4.58477  3.61503
          0.01802  4.42107  5.14342  0.61958  0.77255  0.48576  0.95510
     71   2.66409  3.75280  3.52085  3.13897  3.35622  3.71076  3.76879  2.49844  3.17466  2.28900  3.35080  3.56983  4.08489  3.08038  3.44842  2.68676  2.59558  1.73164  4.19625  3.39150     73 v - - -
          2.68618  4.42225  2.77519  2.73123  3.46354  2.40513  3.72494  3.29354  2.67741  2.69355  4.24690  2.90347  2.73739  3.18146  2.89801  2.37887  2.77519  2.98518  4.58477  3.61503
          0.01802  4.42107  5.14342  0.61958  0.77255  0.48576  0.95510
     72   3.39999  4.62394  5.37982  4.88544  3.84724  4.93694  5.55431  1.18155  4.80180  2.06396  3.60746  5.05931  5.16309  5.02187  4.95470  4.34410  3.65396  1.00261  5.90506  4.71738     74 v - - -
          2.68618  4.42225  2.77519  2.73123  3.46354  2.40513  3.72494  3.29354  2.67741  2.69355  4.24690  2.90347  2.73739  3.18146  2.89801  2.37887  2.77519  2.98518  4.58477  3.61503
          0.01802  4.42107  5.14342  0.61958  0.77255  0.48576  0.95510
     73   3.69322  5.79892  0.37305  2.85600  5.27659  3.73257  4.55461  5.01499  3.76047  4.53061  5.55345  3.42886  4.42342  3.81635  4.32660  3.61489  4.05312  4.60406  6.32010  5.10094     75 D - - -
          2.68618  4.42225  2.77519  2.73123  3.46354  2.40513  3.72494  3.29354  2.67741  2.69355  4.24690  2.90347  2.73739  3.18146  2.89801  2.37887  2.77519  2.98518  4.58477  3.61503
          0.01802  4.42107  5.14342  0.61958  0.77255  0.48576  0.95510
     74   0.85743  4.36209  3.87427  3.59971  4.69500  2.30147  4.62109  4.13145  3.66396  3.81268  4.61230  3.63704  3.92984  3.90945  3.94892  1.94304  2.93927  3.49248  6.03220  4.85483     76 a - - -
          2.68618  4.42225  2.77519  2.73123  3.46354  2.40513  3.72494  3.29354  2.67741  2.69355  4.24690  2.90347  2.73739  3.18146  2.89801  2.37887  2.77519  2.98518  4.58477  3.61503
          0.01802  4.42107  5.14342  0.61958  0.77255  0.48576  0.95510
     75   2.46542  4.19472  3.25699  2.69579  3.32110  3.10313  3.62483  3.08755  2.47293  2.78701  3.71542  3.07244  3.95027  2.78262  3.00854  2.69436  2.01652  2.92458  5.17318  3.39540     77 t - - -
          2.68618  4.42225  2.77519  2.73123  3.46354  2.40513  3.72494  3.29354  2.67741  2.69355  4.24690  2.90347  2.73739  3.18146  2.89801  2.37887  2.77519  2.98518  4.58477  3.61503
          0.01802  4.42107  5.14342  0.61958  0.77255  0.48576  0.95510
     76   2.67802  3.99506  3.27364  2.71008  3.45610  3.57338  3.29520  3.18787  2.59083  2.72922  3.47414  2.86453  3.95797  3.01491  1.88991  2.79533  2.90875  2.92483  5.16460  3.03511     78 r - - -
          2.68618  4.42225  2.77519  2.73123  3.46354  2.40513  3.72494  3.29354  2.67741  2.69355  4.24690  2.90347  2.73739  3.18146  2.89801  2.37887  2.77519  2.98518  4.58477  3.61503
          0.01802  4.42107  5.14342  0.61958  0.77255  0.48576  0.95510
     77   2.68374  4.36666  3.62234  3.05120  2.71701  3.67658  3.92370  2.61778  1.91842  2.37679  3.14148  3.43730  4.05311  3.28631  3.08394  2.92747  2.91476  2.63225  4.92947  2.84093     79 k - - -
          2.68618  4.42225  2.77519  2.73123  3.46354  2.40513  3.72494  3.29354  2.67741  2.69355  4.24690  2.90347  2.73739  3.18146  2.89801  2.37887  2.77519  2.98518  4.58477  3.61503
          0.01802  4.42107  5.14342  0.61958  0.77255  0.48576  0.95510
     78   2.17539  4.40986  3.69528  3.57812  4.85326  0.72478  4.71181  4.30410  3.78952  3.99904  4.80393  3.63520  3.95824  4.01543  4.05288  2.39496  3.00252  3.60671  6.18263  5.00389     80 g - - -
          2.68618  4.42225  2.77519  2.73123  3.46354  2.40513  3.72494  3.29354  2.67741  2.69355  4.24690  2.90347  2.73739  3.18146  2.89801  2.37887  2.77519  2.98518  4.58477  3.61503
          0.01802  4.42107  5.14342  0.61958  0.77255  0.48576  0.95510
     79   2.86419  5.15236  2.53591  2.49892  4.75633  3.09208  3.99147  4.24642  2.91518  3.79193  4.60497  1.18110  3.99286  3.15516  3.42671  2.07766  3.19966  3.78488  5.96539  4.55710     81 n - - -
          2.68618  4.42225  2.77519  2.73123  3.46354  2.40513  3.72494  3.29354  2.67741  2.69355  4.24690  2.90347  2.73739  3.18146  2.89801  2.37887  2.77519  2.98518  4.58477  3.61503
          0.01802  4.42107  5.14342  0.61958  0.77255  0.48576  0.95510
     80   2.67149  4.14315  3.11777  2.49829  4.25909  3.31671  3.38122  3.67554  1.35639  3.08021  4.05783  3.06688  3.93343  2.85729  2.81798  2.69439  2.97212  3.33797  5.45517  4.13090     82 k - - -
          2.68618  4.42225  2.77519  2.73123  3.46354  2.40513  3.72494  3.29354  2.67741  2.69355  4.24690  2.90347  2.73739  3.18146  2.89801  2.37887  2.77519  2.98518  4.58477  3.61503
          0.01802  4.42107  5.14342  0.61958  0.77255  0.48576  0.95510
     81   2.37945  3.82988  4.33384  3.73808  2.79208  3.80792  4.12662  2.12898  3.58567  2.01988  2.62750  3.86452  4.17421  3.77290  3.70102  2.53273  2.53326  2.14797  4.72320  3.53891     83 l - - -
          2.68618  4.42225  2.77519  2.73123  3.46354  2.40513  3.72494  3.29354  2.67741  2.69355  4.24690  2.90347  2.73739  3.18146  2.89801  2.37887  2.77519  2.98518  4.58477  3.61503
          0.01802  4.42107  5.14342  0.61958  0.77255  0.48576  0.95510
     82   3.47299  5.53230  4.02709  3.19518  5.10865  4.01809  3.82547  4.39369  1.34752  3.74790  4.63663  3.53480  4.34950  2.95314  0.99068  3.45010  3.59043  4.08328  5.71054  4.62255     84 r - - -
          2.68618  4.42225  2.77519  2.73123  3.46354  2.40513  3.72494  3.29354  2.67741  2.69355  4.24690  2.90347  2.73739  3.18146  2.89801  2.37887  2.77519  2.98518  4.58477  3.61503
          0.01802  4.42107  5.14342  0.61958  0.77255  0.48576  0.95510
     83   3.36485  3.88179  4.81267  4.35575  1.01853  4.35776  3.88304  3.05425  4.18535  2.23865  3.70764  4.23626  4.68246  4.22586  4.22625  3.68795  3.59146  2.94159  4.09474  1.82719     85 f - - -
          2.68618  4.42225  2.77519  2.73123  3.46354  2.40513  3.72494  3.29354  2.67741  2.69355  4.24690  2.90347  2.73739  3.18146  2.89801  2.37887  2.77519  2.98518  4.58477  3.61503
          0.01802  4.42107  5.14342  0.61958  0.77255  0.48576  0.95510
     84   1.77106  4.36628  4.58154  4.01543  3.49350  4.18788  4.57286  1.50057  3.89968  2.21334  2.78190  4.21285  4.52654  4.11733  4.07213  3.50501  3.21591  1.79963  5.18012  3.99752     86 i - - -
          2.68618  4.42225  2.77519  2.73123  3.46354  2.40513  3.72494  3.29354  2.67741  2.69355  4.24690  2.90347  2.73739  3.18146  2.89801  2.37887  2.77519  2.98518  4.58477  3.61503
          0.01802  4.42107  5.14342  0.61958  0.77255  0.48576  0.95510
     85   3.30845  5.26081  3.19065  3.14831  4.72713  3.66214  4.53460  4.60050  3.51140  4.18675  5.16548  0.46749  4.35338  3.83810  3.86026  3.37221  3.72522  4.16092  5.96277  4.65897     87 N - - -
          2.68618  4.42225  2.77519  2.73123  3.46354  2.40513  3.72494  3.29354  2.67741  2.69355  4.24690  2.90347  2.73739  3.18146  2.89801  2.37887  2.77519  2.98518  4.58477  3.61503
          0.01802  4.42107  5.14342  0.61958  0.77255  0.48576  0.95510
     86   3.04626  5.19143  2.86554  2.50677  4.26662  3.56995  1.05273  4.01788  2.69631  3.57663  4.46058  3.16683  4.11772  3.16892  3.04233  2.75950  3.32720  3.67696  5.57347  4.14955     88 h - - -
          2.68618  4.42225  2.77519  2.73123  3.46354  2.40513  3.72494  3.29354  2.67741  2.69355  4.24690  2.90347  2.73739  3.18146  2.89801  2.37887  2.77519  2.98518  4.58477  3.61503
          0.01802  4.42107  5.14342  0.61958  0.77255  0.48576  0.95510
     87   2.33392  4.87236  3.07254  2.56148  4.25542  3.25959  3.46125  3.68330  2.56700  3.27183  4.07497  2.90122  3.58174  2.92185  2.86420  1.51644  2.77952  3.31974  5.49509  4.15767     89 s - - -
          2.68619  4.42186  2.77520  2.73129  3.46360  2.40513  3.72486  3.29345  2.67738  2.69361  4.24696  2.90353  2.73746  3.18136  2.89807  2.37880  2.77506  2.98524  4.58483  3.61509
          0.33589  1.27490  5.14342  0.15876  1.91867  0.48576  0.95510
     88   2.48646  5.08581  2.35568  2.30437  4.39064  3.46399  3.65864  3.46396  2.27816  3.37397  4.13809  2.80069  3.64738  2.66711  2.89793  2.14929  2.72835  3.00266  5.54383  4.15824     91 s - - -
          2.68618  4.42225  2.77519  2.73123  3.46354  2.40513  3.72494  3.29354  2.67741  2.69355  4.24690  2.90347  2.73739  3.18146  2.89801  2.37887  2.77519  2.98518  4.58477  3.61503
          0.01802  4.42107  5.14342  0.61958  0.77255  0.48576  0.95510
     89   2.55967  5.06334  2.90225  2.18491  4.36093  3.26110  3.35549  3.81446  2.20617  2.88416  3.77185  2.20330  3.86075  2.77558  2.82921  2.58212  2.86137  3.42824  5.52527  3.51407     92 e - - -
          2.68618  4.42225  2.77519  2.73123  3.46354  2.40513  3.72494  3.29354  2.67741  2.69355  4.24690  2.90347  2.73739  3.18146  2.89801  2.37887  2.77519  2.98518  4.58477  3.61503
          0.01802  4.42107  5.14342  0.61958  0.77255  0.48576  0.95510
     90   2.28180  5.07472  2.75770  2.25982  4.36247  3.47357  3.71224  3.80781  2.44070  3.35964  4.14677  2.84349  1.95171  2.71522  2.97847  2.71814  2.96454  3.17629  5.55474  4.17986     93 p - - -
          2.68618  4.42225  2.77519  2.73123  3.46354  2.40513  3.72494  3.29354  2.67741  2.69355  4.24690  2.90347  2.73739  3.18146  2.89801  2.37887  2.77519  2.98518  4.58477  3.61503
          0.01802  4.42107  5.14342  0.61958  0.77255  0.48576  0.95510
     91   2.97750  5.21343  2.72340  2.58039  4.73971  3.45854  4.01353  4.25089  2.58317  3.80173  4.65080  0.95493  4.06482  3.19118  3.21007  2.70327  3.30412  3.82534  5.92715  4.54627     94 n - - -
          2.68618  4.42225  2.77519  2.73123  3.46354  2.40513  3.72494  3.29354  2.67741  2.69355  4.24690  2.90347  2.73739  3.18146  2.89801  2.37887  2.77519  2.98518  4.58477  3.61503
          0.01802  4.42107  5.14342  0.61958  0.77255  0.48576  0.95510
     92   2.73802  1.58467  4.27886  3.70627  3.37123  3.83849  4.24488  2.34411  3.57618  2.29769  3.04693  3.88780  4.23996  3.80425  3.75279  2.93015  2.82001  2.08063  4.92207  3.73057     95 c - - -
          2.68618  4.42225  2.77519  2.73123  3.46354  2.40513  3.72494  3.29354  2.67741  2.69355  4.24690  2.90347  2.73739  3.18146  2.89801  2.37887  2.77519  2.98518  4.58477  3.61503
          0.01802  4.42107  5.14342  0.61958  0.77255  0.48576  0.95510
     93   2.47061  4.50026  3.22706  2.82639  2.97967  3.60478  3.41429  2.91358  2.55275  2.72026  3.59717  3.27361  3.98729  2.93947  2.97862  2.83650  2.69972  2.43299  5.06599  2.41869     96 y - - -
          2.68618  4.42225  2.77519  2.73123  3.46354  2.40513  3.72494  3.29354  2.67741  2.69355  4.24690  2.90347  2.73739  3.18146  2.89801  2.37887  2.77519  2.98518  4.58477  3.61503
          0.01802  4.42107  5.14342  0.61958  0.77255  0.48576  0.95510
     94   1.30263  4.44037  3.63737  3.15898  4.19892  3.10624  4.19515  3.58759  3.14061  3.27216  4.11172  3.43919  2.37688  3.44550  3.50822  2.20020  2.80753  2.62368  5.56180  4.32413     97 a - - -
          2.68618  4.42225  2.77519  2.73123  3.46354  2.40513  3.72494  3.29354  2.67741  2.69355  4.24690  2.90347  2.73739  3.18146  2.89801  2.37887  2.77519  2.98518  4.58477  3.61503
          0.01802  4.42107  5.14342  0.61958  0.77255  0.48576  0.95510
     95   2.59149  5.14785  2.86542  2.39326  4.47845  3.49229  3.36230  3.93694  1.68235  3.43589  3.82964  2.97109  3.88187  2.54655  2.19917  2.69328  2.94470  3.35012  5.57893  4.20282     98 k - - -
          2.68618  4.42225  2.77519  2.73123  3.46354  2.40513  3.72494  3.29354  2.67741  2.69355  4.24690  2.90347  2.73739  3.18146  2.89801  2.37887  2.77519  2.98518  4.58477  3.61503
          0.01802  4.42107  5.14342  0.61958  0.77255  0.48576  0.95510
     96   2.66630  4.11119  4.25272  3.65998  2.99619  3.78894  4.10051  2.08533  3.36677  2.12472  3.01769  3.81747  4.15636  3.36994  3.65900  2.91527  2.67203  1.71681  4.72741  3.03137     99 v - - -
          2.68618  4.42225  2.77519  2.73123  3.46354  2.40513  3.72494  3.29354  2.67741  2.69355  4.24690  2.90347  2.73739  3.18146  2.89801  2.37887  2.77519  2.98518  4.58477  3.61503
          0.01802  4.42107  5.14342  0.61958  0.77255  0.48576  0.95510
     97   2.66530  4.15639  4.07650  3.21962  3.26043  3.75887  4.05698  2.29947  2.88899  2.07859  2.47897  3.71892  4.12879  3.60590  3.26703  3.04171  2.89719  1.85537  4.09672  3.43088    100 v - - -
          2.68618  4.42225  2.77519  2.73123  3.46354  2.40513  3.72494  3.29354  2.67741  2.69355  4.24690  2.90347  2.73739  3.18146  2.89801  2.37887  2.77519  2.98518  4.58477  3.61503
          0.01802  4.42107  5.14342  0.61958  0.77255  0.48576  0.95510
     98   2.48308  4.29547  3.70801  3.13586  3.17894  3.68525  3.95366  2.63708  2.94192  2.32789  2.53142  3.49268  4.06144  3.19352  2.59559  2.71500  2.74038  2.41630  4.88889  2.86812    101 l - - -
          2.68618  4.42225  2.77519  2.73123  3.46354  2.40513  3.72494  3.29354  2.67741  2.69355  4.24690  2.90347  2.73739  3.18146  2.89801  2.37887  2.77519  2.98518  4.58477  3.61503
          0.01802  4.42107  5.14342  0.61958  0.77255  0.48576  0.95510
     99   2.55226  4.29099  3.91606  3.36486  3.49688  3.71389  4.12544  2.49724  3.28045  2.44546  3.47176  3.35246  4.14171  3.55851  3.55314  2.52397  2.80879  1.31808  4.99987  3.78991    102 v - - -
          2.68618  4.42225  2.77519  2.73123  3.46354  2.40513  3.72494  3.29354  2.67741  2.69355  4.24690  2.90347  2.73739  3.18146  2.89801  2.37887  2.77519  2.98518  4.58477  3.61503
          0.01802  4.42107  5.14342  0.61958  0.77255  0.48576  0.95510
    100   2.50067  5.12749  2.86912  2.24616  4.44853  3.10648  3.57653  3.91709  2.31234  3.28136  3.67761  2.23918  3.85271  2.63355  2.36161  2.47539  2.87994  3.50524  5.57421  4.17938    103 n - - -
          2.68618  4.42225  2.77519  2.73123  3.46354  2.40513  3.72494  3.29354  2.67741  2.69355  4.24690  2.90347  2.73739  3.18146  2.89801  2.37887  2.77519  2.98518  4.58477  3.61503
          0.01802  4.42107  5.14342  0.61958  0.77255  0.48576  0.95510
    101   2.86780  4.94223  2.92588  2.79601  4.49001  0.88051  3.37433  4.17100  3.05918  3.75691  4.61986  2.94593  4.07341  3.39789  3.44469  2.93624  3.25780  3.72022  5.80391  4.41899    104 g - - -
          2.68618  4.42225  2.77519  2.73123  3.46354  2.40513  3.72494  3.29354  2.67741  2.69355  4.24690  2.90347  2.73739  3.18146  2.89801  2.37887  2.77519  2.98518  4.58477  3.61503
          0.01802  4.42107  5.14342  0.61958  0.77255  0.48576  0.95510
    102   2.61119  4.47490  1.99521  2.03722  4.40524  3.24668  3.65501  3.58863  2.40560  3.38588  3.91245  2.87351  3.85605  2.66254  2.64524  2.65640  2.90737  3.28493  5.55096  4.16287    105 d - - -
          2.68618  4.42225  2.77519  2.73123  3.46354  2.40513  3.72494  3.29354  2.67741  2.69355  4.24690  2.90347  2.73739  3.18146  2.89801  2.37887  2.77519  2.98518  4.58477  3.61503
          0.01802  4.42107  5.14342  0.61958  0.77255  0.48576  0.95510
    103   2.56635  4.66045  3.22789  2.57569  3.84625  3.29682  2.35639  3.07991  2.57041  2.56108  3.74723  2.85395  3.94216  2.82555  3.07654  2.70720  2.90238  2.85652  4.28875  3.07122    106 h - - -
          2.68618  4.42225  2.77519  2.73123  3.46354  2.40513  3.72494  3.29354  2.67741  2.69355  4.24690  2.90347  2.73739  3.18146  2.89801  2.37887  2.77519  2.98518  4.58477  3.61503
          0.01802  4.42107  5.14342  0.61958  0.77255  0.48576  0.95510
    104   2.66579  4.35554  3.20091  2.62365  4.07810  3.56803  3.21760  3.25557  2.33085  3.09254  3.92541  3.11966  3.95142  2.90673  1.58018  2.78929  2.80458  3.17716  5.34161  3.65812    107 r - - -
          2.68618  4.42225  2.77519  2.73123  3.46354  2.40513  3.72494  3.29354  2.67741  2.69355  4.24690  2.90347  2.73739  3.18146  2.89801  2.37887  2.77519  2.98518  4.58477  3.61503
          0.01802  4.42107  5.14342  0.61958  0.77255  0.48576  0.95510
    105   3.40903  4.63234  5.38600  4.89383  3.84585  4.94727  5.57020  0.98543  4.80938  2.10050  3.60413  5.07056  5.17192  5.03030  4.96363  4.35700  3.66363  1.18310  5.91488  4.72810    108 i - - -
          2.68618  4.42225  2.77519  2.73123  3.46354  2.40513  3.72494  3.29354  2.67741  2.69355  4.24690  2.90347  2.73739  3.18146  2.89801  2.37887  2.77519  2.98518  4.58477  3.61503
          0.01802  4.42107  5.14342  0.61958  0.77255  0.48576  0.95510
    106   2.14331  4.13640  3.26887  2.71711  3.89030  1.90110  3.81534  3.27648  2.57378  2.64878  3.79039  3.18670  3.95012  2.92589  2.92761  2.70080  2.91571  2.99499  5.24068  3.95908    109 g - - -
          2.68618  4.42225  2.77519  2.73123  3.46354  2.40513  3.72494  3.29354  2.67741  2.69355  4.24690  2.90347  2.73739  3.18146  2.89801  2.37887  2.77519  2.98518  4.58477  3.61503
          0.01802  4.42107  5.14342  0.61958  0.77255  0.48576  0.95510
    107   3.39560  4.68425  5.26773  4.68168  2.25911  4.68522  4.99751  1.36343  4.53086  1.27452  2.56305  4.80984  4.87586  4.54516  4.54396  4.03190  3.61426  2.33439  5.24461  4.17635    110 l - - -
          2.68618  4.42225  2.77519  2.73123  3.46354  2.40513  3.72494  3.29354  2.67741  2.69355  4.24690  2.90347  2.73739  3.18146  2.89801  2.37887  2.77519  2.98518  4.58477  3.61503
          0.01802  4.42107  5.14342  0.61958  0.77255  0.48576  0.95510
    108   2.72760  4.20392  4.14931  3.57181  1.81817  3.81410  3.71428  2.58256  3.16662  2.21526  3.31961  3.77024  4.18118  3.66734  3.63278  2.92238  2.81508  2.46442  4.19125  2.30429    111 f - - -
          2.68618  4.42225  2.77519  2.73123  3.46354  2.40513  3.72494  3.29354  2.67741  2.69355  4.24690  2.90347  2.73739  3.18146  2.89801  2.37887  2.77519  2.98518  4.58477  3.61503
          0.01802  4.42107  5.14342  0.61958  0.77255  0.48576  0.95510
    109   0.85729  3.51035  4.14608  3.71879  4.22896  3.23124  4.53363  3.50775  3.63942  3.30975  4.17804  3.71661  3.96560  3.89380  3.88719  2.44548  2.40229  2.87104  5.65581  4.47979    112 a - - -
          2.68618  4.42225  2.77519  2.73123  3.46354  2.40513  3.72494  3.29354  2.67741  2.69355  4.24690  2.90347  2.73739  3.18146  2.89801  2.37887  2.77519  2.98518  4.58477  3.61503
          0.01802  4.42107  5.14342  0.61958  0.77255  0.48576  0.95510
    110   2.54644  5.04950  2.86505  2.32879  4.34234  3.34276  3.66473  3.61522  1.85210  2.99892  4.10476  2.73747  3.86360  2.61881  2.90306  2.57999  2.53386  3.03337  5.51469  4.13850    113 k - - -
          2.68618  4.42225  2.77519  2.73123  3.46354  2.40513  3.72494  3.29354  2.67741  2.69355  4.24690  2.90347  2.73739  3.18146  2.89801  2.37887  2.77519  2.98518  4.58477  3.61503
          0.01802  4.42107  5.14342  0.61958  0.77255  0.48576  0.95510
    111   3.02932  5.33324  3.33389  2.32336  4.74753  3.71460  3.73542  4.13734  1.96307  3.57912  4.39155  3.19695  4.08539  2.44898  1.26577  3.00136  3.21798  3.76965  5.64778  4.06272    114 r - - -
          2.68618  4.42225  2.77519  2.73123  3.46354  2.40513  3.72494  3.29354  2.67741  2.69355  4.24690  2.90347  2.73739  3.18146  2.89801  2.37887  2.77519  2.98518  4.58477  3.61503
          0.01802  4.42107  5.14342  0.61958  0.77255  0.48576  0.95510
    112   2.37393  5.18151  2.19343  2.29799  4.36249  3.45255  3.27626  3.99270  2.19627  3.48100  4.22717  2.30370  3.28337  2.75731  2.79677  2.65963  2.92762  3.56552  5.62051  4.21376    115 d - - -
          2.68618  4.42225  2.77519  2.73123  3.46354  2.40513  3.72494  3.29354  2.67741  2.69355  4.24690  2.90347  2.73739  3.18146  2.89801  2.37887  2.77519  2.98518  4.58477  3.61503
          0.01802  4.42107  5.14342  0.61958  0.77255  0.48576  0.95510
    113   3.40628  4.65821  5.29204  4.76221  3.61445  4.84857  5.33575  0.85960  4.65190  1.94260  2.81295  4.94732  5.06020  4.80676  4.77103  4.22918  3.64852  1.69780  5.66152  4.53701    116 i - - -
          2.68618  4.42225  2.77519  2.73123  3.46354  2.40513  3.72494  3.29354  2.67741  2.69355  4.24690  2.90347  2.73739  3.18146  2.89801  2.37887  2.77519  2.98518  4.58477  3.61503
          0.01802  4.42107  5.14342  0.61958  0.77255  0.48576  0.95510
    114   2.49881  5.14184  2.86544  2.12172  4.46877  3.25294  3.58177  3.61435  2.23569  3.43880  4.18761  2.93152  3.57244  2.32428  2.38136  2.32912  2.90825  3.52276  5.58495  3.95309    117 e - - -
          2.68618  4.42225  2.77519  2.73123  3.46354  2.40513  3.72494  3.29354  2.67741  2.69355  4.24690  2.90347  2.73739  3.18146  2.89801  2.37887  2.77519  2.98518  4.58477  3.61503
          0.01802  4.42107  5.14342  0.61958  0.77255  0.48576  0.95510
    115   2.07371  4.96583  3.02681  2.36710  4.23375  3.48802  3.68604  3.39698  2.21926  3.23789  4.03111  2.99872  2.85196  2.79127  2.61618  2.46898  2.74100  3.13102  5.45052  4.09588    118 a - - -
          2.68618  4.42225  2.77519  2.73123  3.46354  2.40513  3.72494  3.29354  2.67741  2.69355  4.24690  2.90347  2.73739  3.18146  2.89801  2.37887  2.77519  2.98518  4.58477  3.61503
          0.01802  4.42107  5.14342  0.61958  0.77255  0.48576  0.95510
    116   2.82452  5.13461  2.54866  2.35297  3.97325  1.44281  3.22641  3.85572  2.64482  3.42515  4.23791  2.84672  3.95050  2.94899  3.13675  2.81206  3.07450  3.49900  5.62824  4.24368    119 g - - -
          2.68618  4.42225  2.77519  2.73123  3.46354  2.40513  3.72494  3.29354  2.67741  2.69355  4.24690  2.90347  2.73739  3.18146  2.89801  2.37887  2.77519  2.98518  4.58477  3.61503
          0.01802  4.42107  5.14342  0.61958  0.77255  0.48576  0.95510
    117   2.89352  5.42780  2.35590  1.22938  4.74279  3.44915  3.79134  4.23771  2.52274  3.71951  4.49613  2.73758  3.94816  2.60161  3.15261  2.69676  2.91236  3.80592  5.86317  4.41857    120 e - - -
          2.68618  4.42225  2.77519  2.73123  3.46354  2.40513  3.72494  3.29354  2.67741  2.69355  4.24690  2.90347  2.73739  3.18146  2.89801  2.37887  2.77519  2.98518  4.58477  3.61503
          0.01802  4.42107  5.14342  0.61958  0.77255  0.48576  0.95510
    118   3.56965  5.68554  2.88575  0.44225  5.12420  3.73699  4.41999  4.70358  3.38543  4.24174  5.23085  3.41342  4.37845  3.64860  3.82651  3.51485  3.89040  4.34250  6.18160  4.95859    121 E - - -
          2.68618  4.42225  2.77519  2.73123  3.46354  2.40513  3.72494  3.29354  2.67741  2.69355  4.24690  2.90347  2.73739  3.18146  2.89801  2.37887  2.77519  2.98518  4.58477  3.61503
          0.01802  4.42107  5.14342  0.61958  0.77255  0.48576  0.95510
    119   3.68305  4.93146  5.46735  4.90131  2.63373  5.00821  5.22723  1.91896  4.76660  0.67996  3.00418  5.09744  5.09646  4.71446  4.77392  4.38094  3.89208  2.54106  5.33041  4.23743    122 L - - -
          2.68618  4.42225  2.77519  2.73123  3.46354  2.40513  3.72494  3.29354  2.67741  2.69355  4.24690  2.90347  2.73739  3.18146  2.89801  2.37887  2.77519  2.98518  4.58477  3.61503
          0.01802  4.42107  5.14342  0.61958  0.77255  0.48576  0.95510
    120   2.72612  3.86036  4.24619  3.66540  1.70902  3.82873  3.56482  2.61751  3.52664  1.80132  3.28695  3.82596  4.19554  3.72975  3.67805  2.97149  2.84763  2.43048  4.63509  3.11009    123 f - - -
          2.68618  4.42225  2.77519  2.73123  3.46354  2.40513  3.72494  3.29354  2.67741  2.69355  4.24690  2.90347  2.73739  3.18146  2.89801  2.37887  2.77519  2.98518  4.58477  3.61503
          0.01802  4.42107  5.14342  0.61958  0.77255  0.48576  0.95510
    121   4.11046  5.26149  5.07990  4.86401  0.55734  4.78434  3.77591  3.63732  4.68536  2.87166  4.22114  4.47358  5.08893  4.56636  4.63767  4.20127  4.33798  3.62317  3.88395  1.96131    124 F - - -
          2.68618  4.42225  2.77519  2.73123  3.46354  2.40513  3.72494  3.29354  2.67741  2.69355  4.24690  2.90347  2.73739  3.18146  2.89801  2.37887  2.77519  2.98518  4.58477  3.61503
          0.01802  4.42107  5.14342  0.61958  0.77255  0.48576  0.95510
    122   2.86482  4.22742  1.28459  2.39730  4.62035  3.44852  3.82245  4.09291  2.54336  3.62449  4.42031  2.23561  3.95610  2.96009  3.17973  2.82524  3.12782  3.68787  5.79545  4.37902    125 d - - -
          2.68618  4.42225  2.77519  2.73123  3.46354  2.40513  3.72494  3.29354  2.67741  2.69355  4.24690  2.90347  2.73739  3.18146  2.89801  2.37887  2.77519  2.98518  4.58477  3.61503
          0.01802  4.42107  5.14342  0.61958  0.77255  0.48576  0.95510
    123   4.13092  5.39299  4.69612  4.55517  2.53466  4.50665  4.01735  4.08065  4.40336  3.38449  4.69912  4.46342  4.97967  4.56523  4.45971  4.19873  4.42676  3.97975  4.18901  0.38847    126 Y - - -
          2.68618  4.42225  2.77519  2.73123  3.46354  2.40513  3.72494  3.29354  2.67741  2.69355  4.24690  2.90347  2.73739  3.18146  2.89801  2.37887  2.77519  2.98518  4.58477  3.61503
          0.01802  4.42107  5.14342  0.61958  0.77255  0.48576  0.95510
    124   2.69032  4.61534  2.68403  2.32412  4.47276  2.36637  3.47454  3.94336  2.36159  3.44358  4.19623  2.43033  3.85829  2.66314  2.25485  2.61047  2.92188  3.52818  5.59211  4.19511    127 r - - -
          2.68618  4.42225  2.77519  2.73123  3.46354  2.40513  3.72494  3.29354  2.67741  2.69355  4.24690  2.90347  2.73739  3.18146  2.89801  2.37887  2.77519  2.98518  4.58477  3.61503
          0.03995  4.42107  3.60684  0.61958  0.77255  0.48576  0.95510
    125   2.56449  4.29749  3.72441  2.90941  2.65525  3.38368  3.67648  2.63237  3.09271  2.49907  3.40698  3.50803  4.07268  3.37386  3.39367  2.95777  2.82050  2.56385  4.83786  1.84880    128 y - - -
          2.68618  4.42225  2.77519  2.73123  3.46354  2.40513  3.72494  3.29354  2.67741  2.69355  4.24690  2.90347  2.73739  3.18146  2.89801  2.37887  2.77519  2.98518  4.58477  3.61503
          0.10381  4.39954  2.44967  0.61958  0.77255  0.51887  0.90434
    126   2.68686  5.16738  2.27812  2.25071  4.49335  2.84040  3.47799  3.97098  2.19197  3.46436  4.21686  2.77418  3.83695  2.56590  2.89681  2.42888  2.41014  3.54846  5.60912  4.20099    129 k - - -
          2.68618  4.42225  2.77519  2.73123  3.46354  2.40513  3.72494  3.29354  2.67741  2.69355  4.24690  2.90347  2.73739  3.18146  2.89801  2.37887  2.77519  2.98518  4.58477  3.61503
          0.08333  4.31577  2.70915  0.61958  0.77255  0.63243  0.75780
    127   2.51276  5.10188  2.71554  2.19304  4.42527  2.93292  3.44051  3.66323  1.98855  3.39751  4.14961  2.71996  3.17446  2.62280  2.84380  2.51786  2.87365  3.48108  5.54684  4.14785    130 k - - -
          2.68618  4.42225  2.77519  2.73123  3.46354  2.40513  3.72494  3.29354  2.67741  2.69355  4.24690  2.90347  2.73739  3.18146  2.89801  2.37887  2.77519  2.98518  4.58477  3.61503
          0.01441  4.24686        *  0.61958  0.77255  0.00000        *
//
