# Supplementary material for: Uncoupled evolution of the Polycomb system and deep origin of non-canonical PRC1
Source: Commun Biol. 2023 Nov 10;6:1144. doi: 10.1038/s42003-023-05501-x (PMC10638273; doi:10.1038/s42003-023-05501-x)
Supplement: Supplementary file 5 — Supplementary Data 2 [file 42003_2023_5501_MOESM5_ESM.zip › Supplementary Data 2/EZH_hmmprofiles/EZH_SET_alignment.fa]

>TRIADH004350/508-634
VLIQRGIKKHLLLAPSDIA--GWGIFSRYEIHKNDFISEYCGEMISQDEADRRGKVYDKSKCSFLFNLNNEF
VVDATRKGNKIRFANHS-TNPNCYAKVMMVNGDHRIGIYAKRDIQAGEELFFDYRYGP
>NEMVEC012091/538-664
VSLQRGQRKHMLLAPSDVA--GWGIYIKQSVKKNEFISEYCGEVISQDEADRRGKVYDKYMCSFLFNLNNDF
VVDATRKGNKIRFANHS-ISPNCYAKVMMVNGDHRIGIFAKRDIEAGEELFFDYRYSA
>IXOSCA002850/571-697
VSVQRGLRKHLLLAPSDVA--GWGIFLKETAQKNEFISEYCGEIISQDEADRRGKVYDKYMCSFLFNLNNDF
VVDATRKGNKIRFANHS-INPNCYAKVMMVNGDHRIGIFAKRHIQSGEELFFDYRYGP
>IXOSCA002851/567-693
VSVQRGLRKHLLLAPSDVA--GWGIFLKETAQKNEFISEYCGEIISQDEADRRGKVYDKYMCSFLFNLNNDF
VVDATRKGNKIRFANHS-INPNCYAKVMMVNGDHRIGIFAKRHIQSGEELFFDYRYGP
>DANRER010089/584-710
CSIQRGLKKHLLLAPSDVA--GWGTFIKEPVQKNEFISEYCGELISQDEADRRGRIYDKYMSSFLFNLNNDF
VVDATRKGNKIRFANHS-VNPNCYAKVVMVNGDHRIGIFAKRAIQQGEELFFDYRYSQ
>HOMSAP021870/591-717
CSIQRGLKKHLLLAPSDVA--GWGTFIKESVQKNEFISEYCGELISQDEADRRGKVYDKYMSSFLFNLNNDF
VVDATRKGNKIRFANHS-VNPNCYAKVVMVNGDHRIGIFAKRAIQAGEELFFDYRYSQ
>HOMSAP021872/580-706
CSIQRGLKKHLLLAPSDVA--GWGTFIKESVQKNEFISEYCGELISQDEADRRGKVYDKYMSSFLFNLNNDF
VVDATRKGNKIRFANHS-VNPNCYAKVVMVNGDHRIGIFAKRAIQAGEELFFDYRYSQ
>HOMSAP045645/589-715
CSIQRGLKKHLLLAPSDVA--GWGTFIKESVQKNEFISEYCGELISQDEADRRGKVYDKYMSSFLFNLNNDF
VVDATRKGNKIRFANHS-VNPNCYAKVVMVNGDHRIGIFAKRAIQAGEELFFDYRYSQ
>CRAGIG020732/543-669
VSVQRGMKKHLLLAPSDIA--GWGIFLKVPAEKNEFISEYCGEIISQDEADRRGKVYDKYMCSFLFNLNNDF
VVDATRKGNKIRFANHS-VNPNCYAKVMMVNGDHRIGIFAKRPIQAGEELFFDYRYGP
>CRAGIG023902/543-669
VSVQRGMKKHLLLAPSDIA--GWGIFLKVPAEKNEFISEYCGEIISQDEADRRGKVYDKYMCSFLFNLNNDF
VVDATRKGNKIRFANHS-VNPNCYAKVMMVNGDHRIGIFAKRPIQAGEELFFDYRYGP
>CRAGIG023903/530-656
VSVQRGMKKHLLLAPSDIA--GWGIFLKVPAEKNEFISEYCGEIISQDEADRRGKVYDKYMCSFLFNLNNDF
VVDATRKGNKIRFANHS-VNPNCYAKVMMVNGDHRIGIFAKRPIQAGEELFFDYRYGP
>DROMEL019272/563-689
VCVQRGLHKHLLMAPSDIA--GWGIFLKEGAQKNEFISEYCGEIISQDEADRRGKVYDKYMCSFLFNLNNDF
VVDATRKGNKIRFANHS-INPNCYAKVMMVTGDHRIGIFAKRAIQPGEELFFDYRYGP
>DAPMAG021823/627-753
VSVQRGLRKHLLMAPSDVA--GWGIFLKETVQKNEFISEYCGEIISQDEADRRGKVYDKYMCSFLFNLNNDF
VVDATRKGNKIRFANHS-INPNCYAKVMMVNGDHRIGIFAKRFIHSGEELFFDYRYGP
>MICMAR107569/494-620
MNMLTNRKKRVLIGRSRVA--GWGLFLAEDAQKGDFIGEYKGEVITHEEADRRGKIYDVLDRSYLFNLNDSQ
VVDATYLGNKMKFANHS-SKPNCFTKIMLVNGDHRIGVFAKYPIRKGEELFFDYKYDE
>PHYINF014580/548-673
VNIMRGQMRKIGVSASETH--GWGAYAMESVKQGEFLYEYTGSLLSQDEAERRGNVYDKTTISFLFDLTEDS
VVDATRKGNKSKFANHS-DAPKCFARIMLVNGDHRIGIYAKQDIATGDELFFDYGYS-
>PHYINF011523/618-745
VNILRGQHKKIGVAYSTTH--GWGAFAMEPIKRGEFIYEYHGSLLSQDEAERRGSIYDKMTISFLFDVDDDS
VVDAIRKGNKSKFANHSAVYKKCKGKVLTVNGEHRISIWAQQDISKGEELFFDYGYHG
>LEUCOM015188/562-688
VCIQRGHRKHLLLAPSDVA--GWGIFIKEPAQKNEFISEYCGEMISQDEAERRGKVYDKWKCSFLFNLNAEF
VVDATRKGNKIRFANHS-INPNCAARVMMVHGDHHIGIFAKRNIEAGEELFFDYRYGP
>PLAMIC000722/525-651
VNLLARRHKHLMLVPSRIA--GWGVCTRDAIAKDDFIMEYVGELISHDEAERRGTVYDKVACSYLFDLNLDL
TVDAHRKGNKAKFMNHS-DDPNCFARIMMSMGRHRIGFFAKRNIAAGEELFFDYQYQA
>RAMVAR007818/524-651
TPILFNAKRKVKCGPSDVH--GWGAFIMEDTKAGDFICEYTGEVITQEEAERRGRLYDKIKVSYLFDLNLEY
VVDAARKGNKIRYANHSSKNPNCVPEIYRVQGDNRIGIFAKRDMKAGEELFFDYSYTA
>OSTTAU003584/621-747
MKLQLRQKEHVCLGKSGVA--GWGAHVLHGARKDDFIGEYVGELVTQDEADRRGMVYDRNNCSYLFDLNSEF
CIDAQNRGNKLRFANHS-VHPNVRSAVMAVNGDNRLAMFALRDIAPGEELFFDYRYKD
>LEPVOR036298/537-663
VSIRYRLRKHIGLSRSRVH--GWGAFAREPIEKNQVVTEYIGEMISQEEADRRGRVYDKLNRSYLFNLNEEF
VVDAARKGNKIKFANHS-DNPNCTSKVIRVGGDHRIAILAKRNIREDEELFFDYHHKI
>LEPVOR036299/537-663
VSIRYRLRKHIGLSRSRVH--GWGAFAREPIEKNQVVTEYIGEMISQEEADRRGRVYDKLNRSYLFNLNEEF
VVDAARKGNKIKFANHS-DNPNCTSKVIRVGGDHRIAILAKRNIREDEELFFDYHHKI
>NEUCRA002840/620-748
VSLQRGASKTVLLGKSQLEGCGYGLFTAEDISQDEFVIEYTGELITHDEGARRGEGFGSQTSSYLFTLHEGI
WVDAAMYGNLSRYINHA-SENNITPKIIYVNNEYRIKFTALRDIKAGEELFFNYGFNE
>MARPOL015441/562-688
MRIQLSQKKAVLLARSDVS--GWGLFMKEAAITHDYLGEYTGELVTQQEADKRGKIYDLVNLSFLFDLNETY
VIDAYRMGSKFKFVNHS-SKPNCYPKIVKVAGEHRVGIFAKRKIEAGEELFFDYGYEK
>MARPOL015442/548-674
MRIQLSQKKAVLLARSDVS--GWGLFMKEAAITHDYLGEYTGELVTQQEADKRGKIYDLVNLSFLFDLNETY
VIDAYRMGSKFKFVNHS-SKPNCYPKIVKVAGEHRVGIFAKRKIEAGEELFFDYGYEK
>MARPOL016084/517-643
MRILLNQKKSVLLARSDVI--GWGLFLKSDAKKDDYLGEYTGELISQREADKRGKIYDIVNLSFLFDLNDKF
VIDAYRLGSKFKFANHS-STPNCYPKVVLVAGEHRVGIFAKRNIAAGEELLFDYQYEK
>MASSPE005706/618-745
SHKKRNDKQRIIMGHSSIH--GWGAFTPSFIKKGSYVYSYVGELISQNEADRRGKIYDKLKCSFLFNLNDDQ
VIDATRKGNKLKYANHSHEYANMKPKVVMSNGDHCVQMYAIRNIEPGEELCFDYGYGK
>CAULEN004117/463-588
MNIRMRRRKRVAMGLSDII--GWGTFMMQDAKKDDLVGEYIGELISDDEAERRGRIYDMEDKSYLFSATTET
VIDANHRGNKLRFANHS-AEPNCYVKYLLVDGDYRVGIFAGQDISAGDELLYDYGTS-
>HALSEO004417/629-757
VNLRTGRKVRLLVGQSSIPNAGFGLFAGQDIEKGELVEEYQGEIVSQIEAERRGSIYDFLNRSYIFDLNDDV
CLDATRKGNKMRFANHS-KSPNCYARKLTVSGRSAIGIFAAKHIYAHEELFFNYNYDK
>STECOE023200/396-525
MKNQLRFIKKTAISESGIRNAGMGLYVLENCDKGDYITEYTGELIREAESERRAATYDYKHHSYIFSLSPRW
SIDSTNFGSKMRYVNHRSQEQNTYAQVWSIEGQLKILLFAQEKISSGQELFFDYGYDS
>ARATHA039154/499-625
MQFLLQTNKKILIGKSDVH--GWGAFTWDSLKKNEYLGEYTGELITHDEANERGRIEDRIGSSYLFTLNDQL
EIDARRKGNEFKFLNHS-ARPNCYAKLMIVRGDQRIGLFAERAIEEGEELFFDYCYGP
>KLENIT004000/567-693
MRLQQRRHKKILLGPSEVA--GWGAFICGGAQAGELLGEYTGELVTDQEAEQRGRVYDANNKSFLFQLNDQF
ILDACHKGDKLKFANHS-PAPNCRPKVVSVLGDHRVAIHVERNMESGEEIFYDYNYTE
>VAVCUL000691/387-513
NDIQNMKERPTYVAPSIIE--GYGLFTTDELHRDDFVIEYVGEIITNEEAERRGLFYEKRKLSYLFDLSNKE
TIDATKIANKARFINHS-KNANLIAKTVQVAGCKRVGFYAKRAIKRNEELFFDYRYKD
>STRRAT010270/493-620
CFIQRNLCKNIDIKQSPIA--GNGAFAGESILKGEFIIEYKGEVISNEEAERRGRICDAKKSSYLFVLNEDE
HIDALNYGNSARFINHSSDNPNCAAKVMIVNGNHRIGLYATKNISKGEELLFDYRYTN
>STRRAT008163/465-592
SFLQRGFSKRLDIKESTIA--GFGAFATDLIKKGDFISEYKGEIISQEESERRGRVYDSIKMNYLFKLNQLQ
QVDAYHYGNACRFINHSDTNPNVHAKIIVVSGMQKIALIALRNIDPGEELFFNYNYTK
>RHOMAR005369/555-681
QPLQVNDPVHTYVMKSRIH--GWGLCLGEDVRRGRFIGEYVGEIISQDEGEARGQIYDKQAVSFLFDLNDRW
VVDATRKANKMKCINHS-DHPNCDVRYVRLRGDVHICIFANRDMRRDSELSFNYRYDK
>THETRA003986/525-651
LAHFNKVHNKVVVGISTVA--GWGLFAGQPISRGQFIGEYVGEVVSSTEVERRHSEYSSMRISYVFDYNRDF
VIDAFRKGSGTKLINHS-DEPNVHPMTKVVNGVERVGLYASRDLRTGDELLFCYNYDK
>GEFOKE013152/456-582
MWLQSGLRKPVKIARSDIH--GWGLYVLEAVRKDEFIGEYVAELISIEEAERRGQVYDKRRKSYLFDLTSES
VLDATRMGNKFRFANHS-TKPNMVAALLMVQGAHRVGFYATRHIQKFEELTFDYGEKH
>GRACHO008109/515-640
VDLITGRHKRTLVGKSDVH--GFGLFALDHFEPGELIGHYAGRTVHAEKVDLVLRASDAKKLTYAFDLTHKM
SIDGQCFGSKVRLINHS-SNASCAARFERVRGEGRIAIKAVRAVRPGEEFLFNYNIT-
>GRACHO009396/489-616
TPANIAMHKRTCVGKSDVH--GLGLFAGEKFEKGDLVGVYSGQLIDTRLADVIGRLYDATNRTYIFNVTESL
VIDGGLLGSKVKFINHTTDGDNCVSRLVRVRGDAYVALFCVREVGVGEEFLFDYRFTG
>SPIPUN002205/456-582
QAMQRNMKKHLCVGDSEVH--GRGAFLREPAEKGELLAEYTGGVISVAESNRRDAINAASKLNYLFSLGDAP
LVDASRKGNKTRFINHG-EYPNCFPVVKMVSGELRVGIYAARRIEAEKELFFDYGEDN
>GALSUL007146/500-624
IGIRTKAHKRLFIARSDYHEGGWGLFITEPVEKHEFICEYKGELVSLDECERREKSYQAMDMTFVFKR--EV
YIDATRKGGKARFANEPGALPNCYSRYKRTMGDIRVGIYADRNIQAGEEILFKYE---
>PARTET006080/360-486
KNLLMQIRKSLVLGKSLICN-GLGLFAAQNFKVCDFVGEYTGNYILLDDESMAIEQCDWINNHYLFEVDDKW
QVDGTYYSNCLRYINHATDLANCQAQILFSEGRWRIAMFTTKNISIGEELFFDYGF--
>TETTHE010267/412-538
SQALYNCKPRVLLGKSLVCE-GLGLFAGQDFKKNQYIGCYIGEIINEKQGTERQEVQQPQGISYLFMLNKET
DVDSFRYGNKMRYVNHNCSMANCKVDVIYNRGINIVRFSAKEDIQKGQEIYFDYNY--
>TETTHE006048/475-602
NQITLNKVQRVVIANSEICG-GLGIYNVYPLQKGDLITIYYGEVLQDLDIIIRDS-WKPSNLFYIFSLLGDL
TVDSKYIGNKSRFMNHSKSKENSYAKMVYAKGGYTIGLFSNEKIIPGTELLFDYDGQG
>TETTHE010775/447-574
NEYLYQKQERTVIGMSFVCQ-GLGLYNVFPIQQHSLVLSYLGEYISEDEQVIRES-WLKSDIFYTFTKNDEK
LVDSKYFGNKSRFMNHHISLENCFARSVYSRGDYHLGLYAKQDIPPGNELLFDYDADK
>CRYNEO000302/494-619
IALQKAKWPKLRVGISKVA--GYGLFADEDIGQHVPVGEYVGEYISEWEGDNRNFAESINKRRYQFTINPQF
IIDAGFFGNHTRFINSAQNNVNCVAHQRAVGHELRILFLTTRPIRRHEEIHFNYGF--
