# Supplementary material for: Uncoupled evolution of the Polycomb system and deep origin of non-canonical PRC1
Source: Commun Biol. 2023 Nov 10;6:1144. doi: 10.1038/s42003-023-05501-x (PMC10638273; doi:10.1038/s42003-023-05501-x)
Supplement: Supplementary file 5 — Supplementary Data 2 [file 42003_2023_5501_MOESM5_ESM.zip › Supplementary Data 2/EZH_hmmprofiles/EZH_SRM_alignment.fa]

>TRIADH004350/106-137
EL--HNIPY--MGD-EVL---DQDGEFIEELINNY-----DGKVH
>NEMVEC012091/118-149
VL--HNIPY--MGE-DVI---EKDNSFIEELIKNY-----DGKVH
>IXOSCA002850/121-152
VL--HNIPY--MGD-EIL---DQDGTFIEELLKNY-----DGKVH
>IXOSCA002851/121-152
VL--HNIPY--MGD-EIL---DQDGTFIEELLKNY-----DGKVH
>DANRER010089/134-164
FL--HNIPY--MGD-EVL---EQDEAFLEELIDNY-----DG-VH
>HOMSAP021870/130-161
VL--CNIPY--MGD-EVK---EEDETFIEELINNY-----DGKVH
>HOMSAP021872/119-150
VL--CNIPY--MGD-EVK---EEDETFIEELINNY-----DGKVH
>HOMSAP045645/128-159
VL--CNIPY--MGD-EVK---EEDETFIEELINNY-----DGKVH
>CRAGIG020732/135-166
VL--HNIPY--MGD-DVL---DKDVTFIEELLKNY-----DGKVH
>CRAGIG023902/135-166
VL--HNIPY--MGD-DVL---DKDVTFIEELLKNY-----DGKVH
>CRAGIG023903/135-166
VL--HNIPY--MGD-DVL---DKDVTFIEELLKNY-----DGKVH
>DROMEL019272/120-151
VL--HNIPY--MGD-EVL---DKDGKFIEELIKNY-----DGKVH
>DAPMAG021823/153-184
VL--HNIPY--MGD-EVL---DQDGTFIEELIKNY-----DGKVH
>MICMAR107569/153-191
---KQPVPY--LGD-DANLSFLSSEDVVRDDYVALSRTLALLHER
>PHYINF014580/160-187
II--RFVPY--FS-------ATNAKNKAPQFS------SMEARKD
>PHYINF011523/172-201
IL--RYKPY--FG-------EDDDGADIDEAW----YDAVAPKNS
>LEUCOM015188/131-167
VL--HNIPY--MGD-ELL---DKERGFIDDLIQNYERVHDAAEAS
>PLAMIC000722/105-139
VM--SHFRY--FGD------DEEQQDEAQEVRRVYEAEAEEVYET
>RAMVAR007818/184-207
VF--SSVPAL---E------KDNDSKWLKDYAKGF----------
>OSTTAU003584/221-247
---QSRLLY-----------KDEEGEFVEDQA----DIEQVKVAN
>LEPVOR036298/160-183
KL--RFIPY--FGE------VDQSIYDLDDET-----------DA
>LEPVOR036299/160-183
KL--RFIPY--FGE------VDQSIYDLDDET-----------DA
>NEUCRA002840/228-268
ATQARFVEYLAFADVETMAFRDVDPDSVDERD----ELEKLDTQS
>MARPOL015441/164-195
IENQKRIIY--QG-KEAVLASDSDDELQSSIH----------KEK
>MARPOL015442/164-195
IENQKRIIY--QG-KEAVLASDSDDELQSSIH----------KEK
>MARPOL016084/150-186
IENQRRIYY----DKETVLASDSDDELRSRSY----KINAVERER
>MASSPE005706/181-211
VL--RFIPY--FSD------KELEEVVDINAY----DVVPGEERT
>CAULEN004117/115-141
IK--KKLFYT---DGESQPATDDDSETAPTSY-------------
>HALSEO004417/180-209
IL--RYCPY--FGD-------NEDVRPLEEVY----PDLVSEREN
>STECOE023200/81-112
NL--DFLPY----DNNKV--YSPDLEVFKTTP-----FNQHVHRS
>ARATHA039154/131-168
VIGKRQIYY--LN-GEALELSSEEDEEDEEED----EEEIKKEKC
>KLENIT004000/112-144
KLG-------VYGEGEATLLPDTEEGETEGED-----AGEGAPQH
>VAVCUL000691/73-100
VL--RFVPF--INEENYTTITNYDDTLLTEKP-------------
>STRRAT010270/169-196
YY--DYVCNAIIKEEESI--NSKDEENLEDLF-------------
>STRRAT008163/146-165
YLH--------FSDSDDVGLFDDENELD-----------------
>RHOMAR005369/120-143
ADRTRFVPY--FGD------HDREASQLVNED-------------
>THETRA003986/133-157
HL--RFLPW--HGD-------DKEVNVDISLYSSVL---------
>GEFOKE013152/114-141
VI--SFIPY--FDDETTLILSEFDTQFDLQVA-------------
>GRACHO008109/147-181
LD--PYRPY--FGE------SKSEMDKAEEAYKNMLLLPVDQEKF
>GRACHO009396/130-165
NLE-PYMPF--LGD------QDQDCERAFEVFEDMALSDGEVTRD
>SPIPUN002205/121-149
VRRSALLSS-----------GEEDDEWVEDLA-----MENDKERQ
>GALSUL007146/166-197
LRNPISLPF--LED-----------NIQSEIYTKLLLFPQNANRM
>PARTET006080/76-100
VL-ERLTPLSKLTD------IEEHVQNLEQGL-------------
>TETTHE010267/93-114
YLY----------DVENIGLNHQESQQAKQLK-------------
>TETTHE006048/98-127
---LQLFPVI---DVNELKMSLSEKKRFKKWFKIIK---------
>TETTHE010775/110-141
---PNLFPCLIIND------GEDENNQLIQEF----NSKNKTRED
>CRYNEO000302/135-165
IM--PFMPT--FDD-DTLDIFETEKEKYSSLFTSCL---------
