# Supplementary material for: Uncoupled evolution of the Polycomb system and deep origin of non-canonical PRC1
Source: Commun Biol. 2023 Nov 10;6:1144. doi: 10.1038/s42003-023-05501-x (PMC10638273; doi:10.1038/s42003-023-05501-x)
Supplement: Supplementary file 5 — Supplementary Data 2 [file 42003_2023_5501_MOESM5_ESM.zip › Supplementary Data 2/PCGF_hmmprofiles/PCGF_RAWUL.aln]

>HOMSAP011238/229-337
EIISLSIEFFDQNRLDRKVN----KDKEKSKEEVNDKRYLRCPAAMTVMHLRKFLRSKM-DI-PN--TFQID
VMYEEEPLKDYYTLMDIAYIYTWR-RNGPLPLKYRV-RPTC-----KRMKIS
>ACACAS007934/229-319
DEVAFELTLDEGE----------------PGLQQLEKPVIRTSARVTVRHLKKFVGMKL-AI-PN--LHDLE
ITYRGEVLGTEHSLEYI-LKTRGYEG-GAIEFKYRK-----------RKNIM
>PLAFUN009738/174-262
DEVGFELNVDE--------------KNTNPELRPLDKPFIRTSAKVTVKHLKKYILNKL-HL-EK--APQVE
IRYRGEVLGSEHTLAYI-FKSRGTDPSKNPNFKYSM----------------
>ACAPLA008710/157-270
EYISLSLDYYFAQPKKDEGQANGKRSNGDANGDVVEKRYLRCPAAVCVSHIKKFIRNKF-GL-SP--AHRIE
VVHQDEPLRDDYTLMDIAYIYTWR-RNGPLPLLFRVFEPFS-----KRRKGS
>ACAPLA008720/133-246
EYISLSLDYYFAQPKKDEGQANGKRSNGDANGDVVEKRYLRCPAAVCVSHIKKFIRNKF-GL-SP--AHRIE
VVHQDEPLRDDYTLMDIAYIYTWR-RNGPLPLLFRVFEPFS-----KRRKGS
>BRABEL021756/126-239
EHISLSLEYYRESEAASAAEPDGKRKNGEDDVVYPEKRFLNCPAAVTVSHLRKFVRNKL-DV-PP--IFRVE
IMYGDEPLKDDYTLMDIAYIYTWR-RNGPLPLTYRVLENPS-----KRLRSE
>DANRER011230/131-237
EIISLSIEFFDHRAQQQGCT------EERQKEEVNNKRYLQCPAAMTVMHLRKFLRSKM-DI-PP--TYQIE
VMYEDEPLKDYYTLMDIAYIYTWR-RNGPLPLKYRV-RPSC-----KKMKIT
>HOMSAP048591/129-237
EIISLSIEFFDQNRLDRKVN----KDKEKSKEEVNDKRYLRCPAAMTVMHLRKFLRSKM-DI-PN--TFQID
VMYEEEPLKDYYTLMDIAYIYTWR-RNGPLPLKYRV-RPTC-----KRMKIS
>DANRER018260/130-237
EIISLSIEFFDQKKLDGKDG-----EEKESTKEVTVKRYLQCPAAMTVMHLRKFLRSKM-DI-PC--TFQIE
VMYEDEPLKDYYTLMDIAYIYTWR-RNGPLPLKYRV-RPGC-----KKIKLS
>HOMSAP033618/129-239
EIVSLSIEFYEGARDRDEK--KGPLENGDGDKEKTGVRFLRCPAAMTVMHLAKFLRNKM-DV-PS--KYKVE
VLYEDEPLKEYYTLMDIAYIYPWR-RNGPLPLKYRV-QPAC-----KRLTLA
>DAPMAG018905/125-233
ETICLSLEYADNIVDHKED----------NDNQLNGKRFLRCPAAVTVGLLKRLIRGKY-GL-DT--NHALD
ILCGDSFLCDEYSLVDLAYIYNWR-RKGPMRLKYRIYQKVQNEELPQKIPTT
>CRAGIG017861/132-240
EQISLALQLSSDGKPPPLP-----STDKKKSVDEADCRYLLCPAVVTIGLLKKFIRMKF-SL-SD--RFQID
IYHTSEVLGDCLTLIDVAYIYMWR-RKGPLCLYYTVYTNPA-----KKTKHE
>CRAGIG033118/130-238
EKISLALELFSDVPESTTT-----DPNHPDKLQQRDIRYLQCPAAVSVAHLKKFIRLKF-DL-PP--KYTID
IYHSDEPLKDFFTLMDIAYIYTWR-RTAPLRLLYTVYEQVT-----KKRKNS
>CRAGIG033120/129-237
EKISLALELFSDVPESTTT-----DPNHPDKLQQRDIRYLQCPAAVSVAHLKKFIRLKF-DL-PP--KYTID
IYHSDEPLKDFFTLMDIAYIYTWR-RTAPLRLLYTVYEQVT-----KKRKNS
>CRAGIG017860/118-221
EKISLCVRLCTRKICSSKK----------EDSEVQDKRYLLCPAQMSVSHLKKFLRLKY-SL-SD--RLEVV
MFHLDEVLKDEYSLMDVSYITGWK-REKAMVLNYAFYENPN-----KKFKRN
>CRAGIG033117/124-227
EKISLCVRLCTRKICSSKK----------EDSEVQDKRYLLCPAQMSVSHLKKFLRLKY-SL-SD--RLEVV
MFHLDEVLKDEYSLMDVSYITGWK-REKAMVLNYAFYENPN-----KKFKRN
>TRIADH006559/101-163
QRTCIT--------------------------------------------LENISSSQF-S--NG--RSKID
VFHNGRLIDNEFMLEDV-AVIYANNTGNPLHLQFKI-----------TPISQ
>DROMEL013847/241-351
DDMSLSLEYAELGEL---------KTDSEPEVDTLRPRYLQCPAMCRVSHLKKFVYDKF-EIDAQ--RFSID
IMYKVKVLLDYYTLMDIAYIYTWK-RDAPMRFYYRVYESPQVKPAPRRVLPL
>IXOSCA009184/130-241
DRISVSLEYSARDVLPIRPL----PTEVTEESPPSSRRYLCCPGGFTVGHLKKFLRAKF-GL-AR--AHEVD
VMYVHDHLLEEYSLMDLAYIYSWR-RNAPMRLRYRFPDLHTSTESRDKE---
>IXOSCA009492/145-255
EAVSLSLEYKHIVSSR--------LEGGDSTFKEPVKRYLNCPAAVTIALLQKFLRMKY-GI-SS--KYKVD
IYYLDDILWSKYTLMDIAYIYRWK-RDVPLQLFYRISENVAPGQAEPKVSKA
>MNELEI006764/136-238
YIVPVQVDPHKATINGNSS--DSEMDDKNGVLKELSKPILGCPARCPIRVIKKFVQTKL-NV-QD--ELDLD
ILCNDEILGKDHTLEFI-KMTRWRTKDLPLVLTYRV-----------RP---
>IXOSCA004813/126-237
DTVSVSLEYFTGTTQDRES--AADAADDGGNDDRQPRRFLNCPAAFTVNHLQKFLRTKY-AL-GP--SLKID
ILHMNDVLCEGYSLMDVAYIYAWK-RDSPLRLAFRVYSQPA-----KRPAST
>IXOSCA016116/126-237
DTVSVSLEYFTGPTDTGEP--AAEAADGAGKEDRRQRRFLSCPAAFTVNHLQKFLRTKY-AL-SP--SLKID
ILHMDDVLCDGYSLMDVAYIYAWK-RESPLRLAFRVYPRPA-----KRPTLT
>IXOSCA021953/126-237
DTVSVSLEYFTGPTDTGEP--AAEAADGTGKEDRRQRRFLSCPAAFTVNHLQKFLRTKY-AL-SP--SLKID
ILHMDDVLCDDYSLMDVAYIYTWK-RDSPLRLAFRVYPHPA-----KRPTPT
>IXOSCA032474/126-237
DTVSVSLEYFTGPTDTEEP--AAEAADGAGKEDRRQRRFLSCPAAFTVNHLQKFLRTKY-AL-SP--SLKID
ILHMDDVLSDDYSLMDVAYIYAWK-RDSPLRLAFRVYPRPA-----KRPTPK
>IXOSCA021950/126-237
DTVSVSLEYFTGTTEAWES--AADAADGEGTKDPRQRRFLSCPAAFTISHMQKFLRTKY-AL-AP--SLKID
ILHMGDVLSEGYSLMDVAYIYAWK-RESPLRLAFRVYSQPT-----KRPAPA
>ACAPLA015262/142-230
EQVKICLECS------------------TEQLRPLRKKYIRISAQATINHIRKFVAKKL-KL-EG--FHQVE
ILCNQEILGKDHTLKFV-CVTRWRTKQYPLMLEYRP-----------SITL-
>ACAPLA015263/141-229
EQVKICLECS------------------TEQLRPLRKKYIRISAQATINHIRKFVAKKL-KL-EG--FHQVE
ILCNQEILGKDHTLKFV-CVTRWRTKQYPLMLEYRP-----------SITL-
>ACAPLA015264/129-217
EQVKICLECS------------------TEQLRPLRKKYIRISAQATINHIRKFVAKKL-KL-EG--FHQVE
ILCNQEILGKDHTLKFV-CVTRWRTKQYPLMLEYRP-----------SITL-
>HOMSAP020428/150-239
EQVSICLECN------------------SSKLRGLKRKWIRCSAQATVLHLKKFIAKKL-NL-SS--FNELD
ILCNEEILGKDHTLKFV-VVTRWRFKKAPLLLHYRP-----------KMDLL
>DAPMAG016652/134-224
EQVNICLECG------------------AKQLSQLERRFLRCSSQATVTHLKKFIALKLDSI-DA--YRDVD
ILCNDELLGKDHTLKFV-ILTRWRFKEAPLKLVYRP-----------RVDLM
>DROMEL012627/132-221
EQVNVCLECI------------------SNNFKNLQRRFIRCSSQATITHLKKLVAKKINGI-EK--YREID
ILCNEELLGKDHTLKFV-YVTRWRFRDPPLRLQFRP-----------RVEL-
>IXOSCA009794/159-249
EQVNILLESSD-----------------SVQLKQMRRKFIRCSAQATITHLKKFIAKKLNNL-EK--YKEVE
ILCNQEILGKDHTLKFV-YVTRWRFKDPPLKLYYRP-----------KMEL-
>IXOSCA022264/168-258
EQVNILLESSD-----------------SVQLKQMRRKFIRCSAQATITHLKKFIAKKLNNL-EK--YKEVE
ILCNQEILGKDHTLKFV-YVTRWRFKDPPLKLYYRP-----------KMEL-
>IXOSCA009795/148-238
EQVNILLESSD-----------------SVQLKQMRRKFIRCSAQATITHLKKFIAKKLNNL-EK--YKEVE
ILCNQEILGKDHTLKFV-YVTRWRFKDPPLKLYYRP-----------KMEL-
>IXOSCA022265/157-247
EQVNILLESSD-----------------SVQLKQMRRKFIRCSAQATITHLKKFIAKKLNNL-EK--YKEVE
ILCNQEILGKDHTLKFV-YVTRWRFKDPPLKLYYRP-----------KMEL-
>IXOSCA022873/148-229
EQVNILLESSD-----------------SVQLKQMRRKFIRCSAQATITHLKKFIAKKLNNL-EK--YKEVS
----------RPTLEFSPTVYSWK-QEDNASARCRL-----------RSSVI
>CRAGIG000843/133-221
EQVNLCLECK-------------------GNLKHLKKKYLRISSQATICHLKKFLALKVNDI-SK--YGDVE
ILCNDELLGKSHTLKFV-AVTRWRVKDVPLTLHYRK-----------KTDL-
>CRAGIG053473/133-221
EQVNLCLECK-------------------GNLKHLKKKYLRISSQATICHLKKFLALKVNDI-SK--YGDVE
ILCNDELLGKSHTLKFV-AVTRWRVKDVPLTLHYRK-----------KTDL-
>NEMVEC010219/149-238
EQVAICMECY------------------SHLLKPLQRKYLRLSSQATVQHLKKFIAKKL-SL-KA--FTEVD
ILCNDEILGKDHTLKFI-TVTRWRFKKSPLLLHYRP-----------SLNLY
>TRIADH008842/139-231
EQIAIILECKKSN---------------GYNLDQLHRKFLLCSVQATVMHLKKFVAKKL-QI-SK--PYELE
ILCNDEILGKDHTLKFI-CLTRWRNKETPLVLHYQP-----------RENYD
>CIOINT000165/150-220
EQVNIFLRST------------------SCSLKHLKRPFLQCSIHATIKILKKFLAKNL-GLGHQ--HSELD
ILCNDEILGKDHTLMFI-LVT-------------------------------
>DANRER001132/132-228
PQIAICLDCLRIN-----------GQMGENIVKGLMKKFIRCSTRVTVGTIKKFLSLKL-KL-PS--SYELD
VLCNGEIMGKDHTMEFI-YMTRWRLRGYPMVLEYRP-----------RIDFG
>DANRER027632/134-230
PQIAICLDCLRNN-----------GQSGESIVKGLMKKFIRCSTRVTVGTIKKFLCVKL-KL-PS--SYELD
VLCNGEIMGKDHTLEFI-YRTRWRLQGYPMVLEYRP-----------RIDFG
>HOMSAP013029/136-232
PQIAICLDCLRNN-----------GQSGDNVVKGLMKKFIRCSTRVTVGTIKKFLSLKL-KL-PS--SYELD
VLCNGEIMGKDHTMEFI-YMTRWRLRGYPMVLQYRP-----------RIDFG
>NEMVEC010221/132-174
PQIGVCLECCGT----------------EENVKQLNRKFIKCSSRMTIAHVKKYLKLKL-------------
----------------------------------------------------
>RAMVAR001795/135-225
EQLSVQLECK------------------SHTLKPLKHRYLRCSSQSTVLLLKKFVAAQLNDV-SR--CNELD
IVCNDELLGKDHMLKYV-VLTRWRFRDPPLVLHYRQ-----------KLELT
>TRIADH011005/134-212
EQIAICFRCAD------------------SFSRSLERNFILCSSQITIRHLKKFLIKKL-CL-PS--LDNII
ITCNGVSVGQSHSMQFV-RLTHW------LKVRFRC----------------
>ACAPLA032147/139-236
EQVSLCLEKYRCQG----------IDENEEPYNALQKRYIRCSVRACVSHLQKLLMKKL-AI-PD--RMEIN
LFCQDHILYEDEPMKYV-WLAHWQGKAAPMVLHYQV-----------RSSRS
>BRABEL012507/132-234
EQVSMCLERHSTSVVSESE----DEDEIRTYMKPLQHKFIRCSVRAAVVHIKKLIVKKL-AV-PR--RLEVE
VLCNGRVLPKSVTMKYI-WLSHWHGKAAPMVLHYRL-----------RPRA-
>DANRER006097/184-279
EQVSLCLERQSSS-----------FSGKDKNKLTLQQKFVRCSVRAEVRHLRKVLCHRL-NV-EK---HQVQ
MLFNNESLPDHMTMKRL-WLSHWFGKAQPLVLHYTI-----------KDKRT
>HOMSAP057483/161-253
EQLNLCLERLS--------------SGKDKNKSVLQNKYVRCSVRAEVRHLRRVLCHRL-ML-NP---QHVQ
LLFDNEVLPDHMTMKQI-WLSRWFGKPSPLLLQYSV-----------KEKRR
>NEMVEC010200/134-229
ELVSLCIERYGLS-----------VNRVLCSLQTLSKKYLRCSVRMRILNLQRYLNTKL-KL-PV--TQKVE
VLCNNHVILPCRTMKFV-WITEWIDKEAPMVLQYRI-----------TEYS-
>CRAGIG000842/139-238
EKICLCLERYSMHPQH--------FFSHSFTLPKLEKKFLRCSARVCVADLKQHLYERL-HF-PS--HFNLL
LMCGAEKLQDDMSLKQV-YLMNWSPRGTPMFIFYTV-----------SSAVS
>CRAGIG019368/119-218
EKICLCLERYSMHPQH--------FFSHSFTLPKLEKKFLRCSARVCVADLKQHLYERL-HF-PS--HFNLL
LMCGAEKLQDDMSLKQV-YLMNWSPRGTPMFIFYTV-----------SSAVS
>CRAGIG051459/139-238
EKICLCLERYSMHPQH--------FFSHSFTLPKLEKKFLRCSARVCVADLKQHLYERL-HF-PS--HFNLL
LMCGAEELQDDMSLKQV-YLMNWSPRGTPMFIFYTV-----------SSAVS
>CRAGIG051460/119-218
EKICLCLERYSMHPQH--------FFSHSFTLPKLEKKFLRCSARVCVADLKQHLYERL-HF-PS--HFNLL
LMCGAEELQDDMSLKQV-YLMNWSPRGTPMFIFYTV-----------SSAVS
>BRABEL005914/151-248
SQVSLLLEFSGT------------NPGVASQIKPLKKKYVRVSNQATVGHVQKFLLKKL-EL-DSD-TFQVD
VLCNDEVIDRGLTLQTV-EEILAQKVDGLIVLHYRV----------GKYSPV
>DANRER024331/170-264
LDVSLMLEFVG-------------AEKGVENYKPLERKYVRVSGEATVRHVELFIRRKM-EL-SQ--NCKVD
VVCGEHILEQYQSLREI-YNTMGKKQDGMLVLHFGL-----------VLPTQ
>HOMSAP002135/207-301
LDMSLLLEFIG-------------ANEGTGHFKPLEKKFVRVSGEATIGHVEKFLRRKM-GL-DP--ACQVD
IICGDHLLEQYQTLREI-RRAIGDAQDGLLVLHYGL-----------VVSPL
>STRRAT006847/204-292
DMVTVCLKPG-------------------GGLSALPRNILRISEYVTVSTLKRYVALVFNDA-KR--YSEFD
FFCNNELMGRDFTLKFI-ILTRWRNRQKEMLLTFKP-----------HVDY-
>LEUCOM036086/134-229
ECLSLKIEKHPD------------WEEDQRFVKPLDHVYIRCSAHTTFLHLRKYLTQRL-SV-PP--IFEVE
LLCNNIVLHKDYTLEFV-WLAQWQKKQPPLLIHYRL-----------RVQYG
>DIAGRA044846/211-311
KKIKFKLQLHEKTVLEY-------SEGKNVKITQLPKAYICTSATATIQSLKKFLASKL-SL-AS--PDEVD
ILCQEQLMGKEHTLQYI-KSTWWRGKSEQLSLQYRQ-----------KYNID
>SALKVE007148/164-258
ESISFVLELQDDLPD---------STVATKSVPALSKPFIRTSTRATIQHLKKFLERKL-QL-DS--PDDVD
ILCRGEVLGKEYSLEYI-SKTRWR-KQEQLVLKYRP-----------RL---
>MONBRE003442/232-333
DLIDFVMQKADWSDQDAED-----LGDVVSKLTELPKPFIRTSAAVTILHLKKFLAKKL-AL-EE--PDDVE
ILCNGEVLGREYSLEYV-ARTRWRDTAQLLTLQFRP-----------RSVY-
>PRIPAC023372/201-289
DQLIVRLIPERG-------------------LDPVSRPVVRTSHMTTINTLKRYLSLIMNDS-SK--YNQLD
IFCNGELMGRDYSMRFI-QITKWRHHKTALALTYRP-----------HIEF-
>CIOINT006353/145-247
EKLYFQLMLDETMLPYHDGG----IRFENLTFKEL-PKYIRCPGRATVWHIEKIIASQL-RL-GS--EHVLQ
LSCCGRDLDSSTGLKQI-TLMSYYNRPTYKLILYAK-----------KNKKR
>NUCSPE004919/158-264
EQISFVLKLDDQWVMSHKD-HERIPPEKMAKLKELDRPYIKTSARATVLTLKKFLLSKL-RF-DS--PNDLD
ICLNGEVLGPELSLEFV-QKTRAIDPNEQLVLKYRP-----------NIGLL
>PARATL002869/158-264
EQISFVLKLDDQWVMSHKD-HERIPPEKMAKLKELDRPYIKTSARATVLTLKKFLLSKL-RF-DS--PNDLD
ICLNGEVLGPELSLEFV-QKTRAIDPNEQLVLKYRP-----------NIGLL
>BAFFRI001574/150-242
QKLCLSLFPREGGE---------------RPLPKLAKPHLRSSPEATIKQYKNYLSGKL-SS-ESNVAADIE
MSCKGAIVRNEATLSEV-WKEHWNTT-EDLQLCYDA-----------KPKD-
>GUITHE002902/128-218
KKLCLSLFPQEEST---------------KPLPKLLKPYLRSSVEATVKQYKNYLCSKL-KQ-DHNYAVDIE
ILCRGAPLKNDLSLKTV-WSDCWNST-SDLELTYLL-----------KT---
>GEMCRY046563/170-246
KKLCLSIFPNSGEN-----------VTQGSKLPQLFKPFLRSSVEATVKQYKNYLSSKL-MS-EHTLSSEVE
LLCRGTSLXNDATLAAV-----W-----------------------------
>GONPAC036277/136-221
EKISFSLFPAVH-----------------TSLPALEKPYFKAPTNLIIQQVIKVLGPRL-KVD----AKKLE
ILCNGHVVNDD-KLVTI-FRQHWKDPATVLSLRYRL-----------QE---
>DIALUT001848/221-315
EKLSFSLQEQPDTLL----------------PLHLERPFFLVDSTMSMAHFACYLLGTAGDI-GA--DCVLQ
FFCHEQLLRPDWTLAYV-YREYWNNPLQDMMMTFRV---------AKREARK
>GEPOCE027879/276-367
ADISFSLHPTA------------------GSAARLEKPYLRTSNRLTAGHLKKYLAKKM-RL-SAGGVSRIE
VYCRDVALEAHLTLDAI-ARIHWKARD---APRWRR--------DAPRYLRR
>GEPOCE049448/195-286
ADISFSLHPTA------------------GSAARLEKPYLRTSNRLTAGHLKKYLAKKM-RL-SAGGVSRIE
VYCRDVALEAHLTLDAI-ARIHWKARD---APRWRR--------DAPRYLRR
>PRYPAR033278/228-318
DAVSFSLQEEEPS----------------EHGAKLDKPFLRTKSMFTVGHLKKYLSRKM-NL-KP--NVDID
VLCRSTVLGVDLTLERI-VKEYWNDA-DDLILKYRV-----------RTVRS
>PRYPAR051184/107-170
-------------------------------------------VMFTVGHLKKYLSRKM-NL-KP--NVDID
VLCRSTVLGVDLTLERI-VKEYWNDA-DDLILKYRV-----------RTVRS
>HYPCAT012372/202-295
VEISLNISPDVSE-----------LTPKHLQLRVLEKPYLSTSGKLKVLHLKKYIAKKL-KIE----PDNIE
ILCKGEVLGPELSLHFI-ERTRWHDA-SDLCLTYRR-----------KMAY-
>BIGNAT017583/223-329
KAITFELRAISEKHTAAAA-SSSSSSSSGPSMKKLGKPWLRSSPKVTVKHLKKYLAMKL-KL-NH--YEDIE
LTCQDEVLGNDHTLEFI-KKTRWHETDKNLILYYRA-----------NGSSS
>LAPGUS017481/192-285
EDVTFELIPGAR-------------DGHSHHYAALAKPFIRCSSKVSVQLIKKYLAKKL-SLS----PDQME
IVCNDEVLGSEYNLKFI-KRTRWMDSSRDLVLSYRP-----------KTLQL
>LAPGUS017482/155-248
EDVTFELIPGAR-------------DGHSHHYAALAKPFIRCSSKVSVQLIKKYLAKKL-SLS----PDQME
IVCNDEVLGSEYNLKFI-KRTRWMDSSRDLVLSYRP-----------KTLQL
>MATSPE009853/204-306
SELNFGLTAMTTPAKPLGG-----VSSDFEPLPALPKAHLRSSAKVTVKLLKKFIASKL-KVDES--PDALD
LLCCGEKLGMDHSLEFI-NRTRWHET-TPLVLTYRL-----------KVVED
>MASBAL010358/135-236
TVVQLREGRAYPDSATIEL-----QPEKDAPVAPLPMPFVKTTRHAPVSVLKKYLRTEL-RL-GPTLLDQIE
VLYQGEALDQEKSIDWV-VKTHGIDVLVPL-FTYRR----------RRS---
>GEFOKE006928/199-289
QEINFALVADNAE----------------AHRLRLDKPYLKTALRATVLHLKKFLSRRL-GC-SS--TDDIT
VYCRGEQLPPHLTLDHI-RHTRCNSAKCPI-FHFRV-----------KPGSI
>LEUCOM022243/251-343
ELIGIHLKRREP------------KDGKRSPVKKLQKPYLCMSTRAPINILRKYIKTKL-SL-SE--STTVE
VLFEDQVLGKEHSLQFL-SRTRWRLKPTEVILSYSI-----------DM---
>LEUCOM074955/175-267
ELIGIHLKRREP------------KDGKRSPVKKLQKPYLCMSTRAPINILRKYIKTKL-SL-SE--STTVE
VLFEDQVLGKEHSLQFL-SRTRWRLKPTEVILSYSI-----------DM---
>LEUCOM040333/175-267
ELIGIHLKRREP------------KDGKRSPVKKLQKPYLCMSTRAPINILRKYIKTKL-SL-SE--STTVE
VLFEDQVLGKEHSLQFL-SRTRWRLKPTEVILSYSI-----------DM---
>TOXGON003709/284-399
ETLAVALVPDQAQALALLSQGEGGKEDAEKDLPALDQPYLRVDKRMPVMHLLRYLAARLSSVDSSPDESSLE
LTLEGRVLGRNHTLQFV-CKAHRAG--RCLLLAYQW-----AQAEGKRMHAV
>COLSPE005522/190-277
QEINFVLEPED------------------SSMDALPRPFLRTSKKLTMLHAKKYLVKKL-NL-TS--VNEVE
LLCQKEKLGNEYTLEFV-YTTRWFKPERDLLLNYRVVKH-------------
>VITBRA009447/172-272
SDLTFMLLPKD------------------DSLGPLSRPYLRTNSQMTVGHLMKYLVKKM-NL-HD--TSEVQ
IMCEKQVCARSHTLEFL-NKTRRMDRDKYMVLHYRRMAKDKKNPPQDKAAAA
>ARATHA009698/186-270
GPVWFSLVASND-------------QEGGTSLPQIPANFLRIRGNTTVSFIQKYLMRKL-DL-ES--ENEVR
ICTMARERIERLNIMELI------VKKWTYLWFMFR----------------
>ARATHA021476/186-278
GPVWFSLVASND-------------QEGGTSLPQIPANFLRIRGNTTVSFIQKYLMRKL-DL-ES--ENEIE
IKCMGEAVIPTLTLYNLVQKSSNHSKDFTMVLVYAR-----------KL---
>ARATHA011960/192-284
GHVWFSLVASSN-------------QEGEASLPQIPANYLRIRGNIPVSFIQKYLMRKL-DL-KS--EDEVE
ITCMGEPVIPTLQLHSLVETTSKHSKEFVMVLVYSR-----------KL---
>SORBIC005277/258-346
RSIWFSLIASFN-------------QQGDPPLPQIPSHYLRIKGNVPASSIQKYLMQKL-SL-PS--ESEVE
IKCCEQPVNPSQPLCNLV-----KSKEFVMVLTYGR----------PKA---
>SORBIC008824/179-272
QALWFYLLAAFD-------------QKGQPPLPQIPSKFLRIKVNLPASFIQKYLVQKL-NL-SS--EAEVE
ILCGGKPVSPGITLHDLA-----KPAEFVLKVFYAR-----PETENNKD---
>CYCPAN020176/223-315
NPVWFALLASKN-------------QAGDNALPQIPKCYLRIKGNVPVSYVKKYLVKKL-NL-KS--ESEVE
ITCCGQPIVPSLALYSLVRLTSIQSEEFMMVLIYGR-----------KS---
>DIPROT031770/153-240
DTVSFYLVPASGD----------------NALPAIPNSHLKVAGAATIFHLRKLLVMKL-HL-SS--LSEVE
ILCRDEILGSEHSVEYI-KKTRWPGA-EELTLKYRR-----------KV---
>PHYINF010060/150-244
NMIRFELYPQRGPDVPL------------LALGKLEAAHMYTQPLLKIMHLRKYLAKKL-KV-AK--PEEIE
ILCKGTVVGSEYSLEFI-RRTRWQES-SKMLLEYRR-----------QLVAS
>MARPOL020491/206-297
CGIWFALQAARN-------------QSADNPLPQLSSPYLRIKGKLPVSHVKKYLVKKL-GL-SN--ETEVE
ITCRGQPVVSSLPLESV--RNIWASKELIMVLTYQR----------HRR---
>THETRA001298/161-252
DWVKFAVHPDPN-------------DAATLALPSI-ASVMQTKASIDIKRLAKHLRKKLRNI-PG---AKIE
ILFNGEVCAPEFSLEFI-IKTRWHSRDDVLDLTYRM----------IQS---
>DROMEL010602/129-230
ELISLSLEYHPA-------------------LHQCPTIYLQCAAGLPVELLKRFLCSKY-NI-ETDNLVEVE
VTYKDEVLPTNFTLMDVAYCYNWS-RESPMAFCYRILLYDNPEHSVRRSSAK
>RIGRAM021429/134-218
QALHVTLQPLL------------------PNLENLPEFQITVPDAVTVGQVRKYIATAL-KC-PSRL-----
IMRSGKLKVDAVSLREV-LHVSSTG-GSRLTLHYNR-----------HGVP-
>TELSPE047739/158-249
PDLSFALIHEAD------------QDHAEFPLDKLKKPYLRTSASISMMHLKRYLISKF-GA-ST-LPSQIV
LSCDGQVCANTMKVGDI-HEEIWKDGTKDLEIHYHS----------------
>TELSUB001703/216-307
SDVSFSLNHSAD-------------KDGPIALESLQKPYLRTSAGITMLHLKKYLVSKF-G--KEGLPDQIM
LHCLDEECTNTTKVGKI-AADIWKDVSKDVELYYHS------------I---
>PHYINF014798/147-238
SNVSFTIEVYPQ-------------HTNANALPELKFPFMQVSGNFKMFELRKLIQKRL-KV-PD--EVQFE
MACMGATVGPELSVHFI-QRTIWQHQKGPLVLHYRH-----------TS---
>CHRVEL011091/212-313
TDVTVHLMPVPS-----------------SSIPRLEMPFLRLNSMISVGDLAAYTRFKV-ELGGE--DKEIS
IFFSGERLPPSHSIQFI-CRSKRA-TDKVLELYYHAHQGRAPFQPLNRSAAP
>CHRPER004628/150-241
KDVCFILKQHSK-------------KNGKGADKQLIRPFILTTMSATLFEVRKYLAEKL-GM-PEDYLSKIE
LFVTGKLPGNEHEMRYV-FRQLADQRDSYLTIHYSV----------------
>ACAPLA015259/151-245
THISILLEFIGACNSF-------------KKNGQIPKKFVRVSLDASIRHIQRFLMRKL-QL-GD--NYEVD
IVCGMDIMEPDLTLRML-SEQVTDDQDGLLLLHYSLVDAEV-----------
>ACAPLA015261/150-244
THISILLEFIGACNSF-------------KKNGQIPKKFVRVSLDASIRHIQRFLMRKL-QL-GD--NYEVD
IVCGMDIMEPDLTLRML-SEQVTDDQDGLLLLHYSLVDAEV-----------
>CRAGIG007244/179-273
LFVSLVLTQISE-------------QEDLDEEFELEKQYIRVTKRATIGNVKSFIKKKL-QL-EN--YFTVN
IFHPEESIKEDTTLESV-RDNYYAGQDCLIELHYKV-----------DPKEE
>CRAGIG052337/180-274
LFVSLVLTQISE-------------QEDLDEEFELEKQYIRVTKRATIGNVKSFIKKKL-QL-EN--YFTVN
IFHPEESIKEDTTLESV-RDNYYAGQDCLIELHYKV-----------DPKEE
>MNELEI007389/214-300
LKISLCIEPIKKE----------------PVIPQMPMKYVRCSMKLKVEHLAKFIKQKT-LI-----PGELE
LICNKKTLTDDATLENI-WLDTWKRKEAPMTVFYNK-----------KK---
>SAPDIC007259/124-216
KQLRVVLRPELKSLGP---------PDGSDESAPLRRKHFTYLWQLTERYLRKMLRLRG-RL-VE--PQDLE
VRCAGQLLGKEHTLIFI-QKAMWK-KDGPITLEYRR----------------
>CIOINT012628/130-227
SKVTLVLENLKRRNKKADD-----LRQWSEIASSLSKRYLRTSQDLTVNHLHKFLRAKL-NE-PI--STEIV
MLCGENVLPPTYTLADV-RDTFS---DHLLHLTYCI----------PRS---
>RAMVAR012102/129-225
KTVFVSLQYLSV-----------------SDSPKIQSCFRYCLSDSAVGELKKLAALKF-HL-QP--NHMVV
FLLTNIILEDSYTLSDIIVRDEWSGKDDPLAIEYGK-----SRRRKRKIPM-
>RAMVAR013941/193-311
NGISLVLNVDEAQPFPMAASQDELVHNVESEYDRLQMPKLEEQPVSTVEDVKEYFAQYF-SVKETDDKSAVE
I---SRLAASDMDLKIV-IGSRKRERDESLELGYSLADYSGSSKSGGRQSES
>CIOINT011032/199-242
KMVTVYFDWVGP-------------QLCSTPAEDLESNFIRTSSKATVGHFGQF-------V----------
L-------------------------D-------------------------
>DAPMAG018479/198-308
DPISMSLEYAEPNCEFGLRA---------PETGSQHRRFFRCPADLPIGHLVKFLRNKF-NVTPA--THKLE
ILYNGRPLAPEYKLSDVAYIFSWKER-EPLRLWYRISPTVAKTKGNQRASLV
>SCHMAN003898/127-232
DRLSVELRYWNQNEHKNNGCTSSQTDSISPILPVIPPTFLLCPPELTVGHIEKLIRMKF-NLKPS--EHEVS
VFFSDDLFNSNYTLSDLACLYAWR-RQQPFKLYFTI-----------KE---
>NANOCE017970/164-271
QDMFLCLPAEGSGEDGAAV-EPGAIAQELNVLPGLQLPYLKVQRRMQVLHLRRVLVAAL-GL-ATELPDEVD
VICKGEVLTGQHSLFFI-EKIKWAQERPPLTLQYRR-----------KATS-
>CRYMUR003240/175-258
LNISIRIEPID------------------KTLPNLIKPYILVAPQITIQHLQNYLLYKF----PD--ISEVP
ILLEGVVLPKNHSIEFI-CRSKRIELCNIINLKYRF-----------N----
>THEPAR000910/292-387
ESVSLALVHVSDNQMN-------------GPTQQMPRKYICVPKRIRVIDIVRYLANEL-LL-GP--KYNVV
FMLKNLVLQKTYTIEFI-FQTFKIDASKCVVFRYEIVQH-------ENS---
>CHASUB000870/173-273
EYICFKLIPSSSLPTN----QSESSDSEIFELPGLPYPMLKTSGKVKVIQLKKYLAKKF-KL-EH--RNEVN
ILYKTTSLGDEYTLFFI-QRTLSCHQDEMLVLNYHR-----------NA---
>GLOWIT002222/248-335
DAVTFALLPRNG------------DASQTEPLPSLQCPFLTTSARITIGQLRKHLNSKL-G------SDQVE
IVCGGVVLGGEYTLEYV-LRTLWRGREESLELEYGR----------------
>OXYTRI008735/278-371
PEMEFKLVPQHE-------------DDELLRLPELPKKLKIAKKNKTILCVKRHINKLL-G--EA--IDNIE
ILCKNFPVADSHSLEYI-RRTKWQNNSKTIVLQYKR-----------KKKIT
>CYAPAR001146/273-362
PPVVFALRPDET---------------ASHPLAPLEKPFLRTAPSISVQHLKRYLAMAL-DL-EE--ANRVE
VACAGSVLASETSVEFV-RRTLWRGRAGCIELTYRS-----------AQ---
>PLABRA006986/133-218
QLIDIILTASPG-------------------TGQLPNKFIRTNALMTVGQLRKFLSMRL-G--NS--PDDYD
VTCGGELLGTEYTLVFV-QKTRWHA-PGPIQFAYSC----------SRSP--
>PICSPE047089/225-312
RAVSVA------------------TSPTHTSSPKLRRTRLTVSERTTVFHLKQFLATAF-AV-RS--VKQVE
VLCVGAALGDDMSLEYV-LKTHWRGHDELLSLHYQM-----------REA--
>SPIPUN008085/210-300
TLVAFALELDTE--------NMRKYENVSRGQARLADPCLKTKARATIGQVGKHLRKRL-AIK----PAKVD
ILHNGSKLDPEWTLGNV-AAS-----DQPLIFRYRP-----------NT---
>ARATHA015922/183-281
APVSVEMKVEEGRNNNPDSV---------SSLPPITACCIRVKSNMTVSYLKKYLMVKL-GL-ES--EDQVE
IWLRDEPVCSSLTLHNLVQTTPL-ERQSAMDLYYSF-----------KSDAS
>HALSEO009288/244-329
QYICMKLEPAD------------------KSSPQLSRPFLRTVGSLTVRGLLQYVAHQL-NVS----QESVE
LFCREMLRGKEHQLLFV-SRTMWRAKKADMVLQYEV-----------KN---
>GONPRO012211/181-286
DDIVFRLVMDPSLTNSSTQ-PSPTTMSPSPKLPQIDLPVIRTSKGTAVRAVRKLVAEKT-GVG----VDELQ
LTLEGHALGDEHTLEFA-ARVFWRDRRKGVEIVYGV-----------RAPEG
>CHLATM003736/213-304
QECS--LEQSEAMPSVPAIP---------PSPARLARPVLRTSLNMPLSLLSKYLAQKL-QL-PE--NQKVI
ITCKGVPVAAESSVEDV-WNKTWLDKDSQMVLLYRI----------------
>DAPMAG018480/129-243
DPISLSLDFIPQSHGEDSNL----NLKGPYSPQTIGRRFFRCPAAVAVHHLQKLLSLKF-EL-PP--HYTIE
IHCQGEKLTSSFRLMDVAYKTGWT-QEEPLRLEYKIVKNPPSHRCHSRTSST
>NEMVEC012737/125-230
DPVCLTLEYYGA-------------RRNWRDQPVFPTRYLRCSSTMTIGVLKKFFLMKF-SI-PP--SHEAE
IVRSDEILSDHLSMKEVAGIYGLH-SKSFIDLQYVFMAIDNPDSKIPRTSLT
>SORBIC012569/216-334
TNISFMVESSSSARPTVQD-ISKLKAENTKSIEELENERERTRLEERLQQLEKLLEKKLDKLQESEINEALE
ILQEGRILEKSEELKYYSEKTHLENQ-DHLELKYTRKEH---RRYVSKVLDA
