# Supplementary material for: Uncoupled evolution of the Polycomb system and deep origin of non-canonical PRC1
Source: Commun Biol. 2023 Nov 10;6:1144. doi: 10.1038/s42003-023-05501-x (PMC10638273; doi:10.1038/s42003-023-05501-x)
Supplement: Supplementary file 5 — Supplementary Data 2 [file 42003_2023_5501_MOESM5_ESM.zip › Supplementary Data 2/PCGF_hmmprofiles/PCGF_RAWUL.hmm]

HMMER3/f [3.3.2 | Nov 2020]
NAME  PCGF_RAWUL
LENG  96
ALPH  amino
RF    no
MM    no
CONS  yes
CS    no
MAP   yes
DATE  Tue Nov  1 13:40:09 2022
NSEQ  137
EFFN  5.807281
CKSUM 703696586
STATS LOCAL MSV       -9.3364  0.71833
STATS LOCAL VITERBI  -10.1927  0.71833
STATS LOCAL FORWARD   -3.9728  0.71833
HMM          A        C        D        E        F        G        H        I        K        L        M        N        P        Q        R        S        T        V        W        Y   
            m->m     m->i     m->d     i->m     i->i     d->m     d->d
  COMPO   2.74586  4.11462  3.04000  2.59272  3.40338  3.30587  3.60126  2.88756  2.49439  2.23243  3.65331  3.17071  3.33590  3.01148  2.81111  2.62827  2.86360  2.68274  4.70296  3.36531
          2.68618  4.42225  2.77519  2.73123  3.46354  2.40513  3.72494  3.29354  2.67741  2.69355  4.24690  2.90347  2.73739  3.18146  2.89801  2.37887  2.77519  2.98518  4.58477  3.61503
          0.01081  5.47620  5.02519  0.61958  0.77255  0.00000        *
      1   2.88201  5.03389  2.27492  1.51440  4.95608  3.38508  4.05891  4.44248  2.31400  3.14302  4.65092  2.98658  3.31526  2.40892  3.10108  2.64901  2.75571  3.84481  6.04274  4.30871      1 e - - -
          2.68618  4.42225  2.77519  2.73123  3.46354  2.40513  3.72494  3.29354  2.67741  2.69355  4.24690  2.90347  2.73739  3.18146  2.89801  2.37887  2.77519  2.98518  4.58477  3.61503
          0.00627  5.47166  6.19400  0.61958  0.77255  0.50616  0.92334
      2   2.66018  4.76753  2.40212  2.37576  4.22103  3.47070  3.54999  3.64760  2.09844  3.10023  3.71314  2.96610  3.04252  2.10447  2.96537  2.86235  2.78895  3.71415  5.01574  3.76576      2 k - - -
          2.68618  4.42225  2.77519  2.73123  3.46354  2.40513  3.72494  3.29354  2.67741  2.69355  4.24690  2.90347  2.73739  3.18146  2.89801  2.37887  2.77519  2.98518  4.58477  3.61503
          0.00627  5.47166  6.19400  0.61958  0.77255  0.50616  0.92334
      3   3.92237  4.33844  6.01059  5.48848  4.44302  5.39499  5.93833  1.13078  5.36994  1.87943  3.23509  5.56221  5.66096  5.55489  5.45033  4.77559  3.67247  1.00754  6.32173  5.13059      3 v - - -
          2.68618  4.42225  2.77519  2.73123  3.46354  2.40513  3.72494  3.29354  2.67741  2.69355  4.24690  2.90347  2.73739  3.18146  2.89801  2.37887  2.77519  2.98518  4.58477  3.61503
          0.00627  5.47166  6.19400  0.61958  0.77255  0.50616  0.92334
      4   2.66686  2.85297  3.27547  2.79213  3.88500  3.42008  3.76382  3.87078  2.69929  3.65597  4.45102  2.67371  4.06410  3.11490  3.12019  1.40549  2.63614  3.41089  3.50193  4.07605      4 s - - -
          2.68618  4.42225  2.77519  2.73123  3.46354  2.40513  3.72494  3.29354  2.67741  2.69355  4.24690  2.90347  2.73739  3.18146  2.89801  2.37887  2.77519  2.98518  4.58477  3.61503
          0.01609  5.47166  4.44332  0.61958  0.77255  0.50616  0.92334
      5   4.27645  5.51380  6.28625  5.70094  1.38047  5.63745  5.96743  1.91891  5.54709  1.12630  3.18873  5.81513  5.75506  5.46871  5.49442  5.00923  4.48995  1.81876  6.07792  5.07092      5 l - - -
          2.68618  4.42225  2.77519  2.73123  3.46354  2.40513  3.72494  3.29354  2.67741  2.69355  4.24690  2.90347  2.73739  3.18146  2.89801  2.37887  2.77519  2.98518  4.58477  3.61503
          0.00633  5.46189  6.18424  0.61958  0.77255  0.54827  0.86262
      6   2.33933  2.47968  3.67490  2.63804  4.06000  3.82656  3.57250  3.30714  2.65956  2.82379  3.52033  3.48714  4.38863  3.09664  2.99089  1.84960  2.80325  2.60118  5.64657  3.64134      6 s - - -
          2.68618  4.42225  2.77519  2.73123  3.46354  2.40513  3.72494  3.29354  2.67741  2.69355  4.24690  2.90347  2.73739  3.18146  2.89801  2.37887  2.77519  2.98518  4.58477  3.61503
          0.02750  5.46189  3.77755  0.61958  0.77255  0.47934  0.96545
      7   4.19879  5.46034  6.16470  4.39736  3.32525  5.50902  5.81845  2.24202  5.40300  0.41847  3.24746  5.67580  5.65223  5.34165  5.35779  4.86685  4.41056  2.66175  5.97290  4.96098      7 L - - -
          2.68618  4.42225  2.77519  2.73123  3.46354  2.40513  3.72494  3.29354  2.67741  2.69355  4.24690  2.90347  2.73739  3.18146  2.89801  2.37887  2.77519  2.98518  4.58477  3.61503
          0.00640  5.45083  6.17317  0.61958  0.77255  0.59351  0.80383
      8   3.08826  5.57268  2.81966  1.41542  3.73048  3.62358  3.54866  3.38794  2.45079  3.39056  3.83234  2.97125  3.96405  2.56545  2.71625  2.99108  2.92707  2.80981  6.01195  4.29042      8 e - - -
          2.68618  4.42225  2.77519  2.73123  3.46354  2.40513  3.72494  3.29354  2.67741  2.69355  4.24690  2.90347  2.73739  3.18146  2.89801  2.37887  2.77519  2.98518  4.58477  3.61503
          0.00640  5.45083  6.17317  0.61958  0.77255  0.59351  0.80383
      9   2.36377  3.14085  3.95777  3.12586  2.99106  4.09299  3.57609  3.38079  3.05838  2.48648  3.69930  3.56615  1.99899  3.09245  2.74183  2.83607  3.35721  2.74240  4.44900  2.62176      9 p - - -
          2.68618  4.42225  2.77519  2.73123  3.46354  2.40513  3.72494  3.29354  2.67741  2.69355  4.24690  2.90347  2.73739  3.18146  2.89801  2.37887  2.77519  2.98518  4.58477  3.61503
          0.00640  5.45083  6.17317  0.61958  0.77255  0.59351  0.80383
     10   2.44164  4.42685  2.45888  2.46673  3.41685  3.46243  3.19554  2.95677  2.65572  2.90479  4.18626  3.25707  4.30131  2.72127  3.02754  2.15322  3.06571  3.08215  4.96116  2.96711     10 s - - -
          2.68618  4.42225  2.77519  2.73123  3.46354  2.40513  3.72494  3.29354  2.67741  2.69355  4.24690  2.90347  2.73739  3.18146  2.89801  2.37887  2.77519  2.98518  4.58477  3.61503
          0.05862  5.45083  2.94423  0.61958  0.77255  0.59351  0.80383
     11   2.63145  5.57008  2.41795  2.05672  3.96585  2.78699  3.58175  4.40042  2.48284  3.37817  4.61085  2.83243  2.83058  3.03192  2.78023  2.07652  2.81197  3.61264  6.00301  4.13374     11 e - - -
          2.68618  4.42225  2.77519  2.73123  3.46354  2.40513  3.72494  3.29354  2.67741  2.69355  4.24690  2.90347  2.73739  3.18146  2.89801  2.37887  2.77519  2.98518  4.58477  3.61503
          0.13307  5.39895  2.11961  0.61958  0.77255  0.77659  0.61614
     12   2.31492  4.85968  2.38142  2.33187  4.84754  2.64815  3.63050  3.95945  2.43062  3.49154  3.82023  2.71801  3.13695  2.63500  2.77782  2.40413  2.77557  3.61344  5.17714  4.52828     12 a - - -
          2.68618  4.42225  2.77519  2.73123  3.46354  2.40513  3.72494  3.29354  2.67741  2.69355  4.24690  2.90347  2.73739  3.18146  2.89801  2.37887  2.77519  2.98518  4.58477  3.61503
          0.29917  5.27352  1.37262  0.61958  0.77255  0.95285  0.48717
     13   2.57982  4.39435  2.80425  2.31886  4.69669  3.10711  3.38111  3.94520  2.34171  3.21693  3.64846  2.51851  3.41859  2.51172  2.80677  2.33542  2.62892  3.41006  4.24462  4.40064     13 e - - -
          2.68571  4.42245  2.77476  2.73089  3.46430  2.40556  3.72469  3.29365  2.67750  2.69344  4.24654  2.90366  2.73657  3.18114  2.89871  2.37856  2.77535  2.98545  4.58617  3.61617
          1.18100  0.45358  2.85294  1.83278  0.17431  0.70131  0.68505
     14   2.48551  5.46644  2.30077  2.25017  3.61311  3.61182  3.38443  4.29427  2.36287  3.23976  4.05723  2.91812  3.02343  2.27450  2.77570  2.55878  2.72822  3.49722  5.90025  4.49043     26 e - - -
          2.68618  4.42225  2.77519  2.73123  3.46354  2.40513  3.72494  3.29354  2.67741  2.69355  4.24690  2.90347  2.73739  3.18146  2.89801  2.37887  2.77519  2.98518  4.58477  3.61503
          0.14156  5.19347  2.06793  0.61958  0.77255  1.23625  0.34315
     15   2.73699  5.41141  2.33962  1.91929  4.14390  2.83655  3.63734  4.24204  2.38819  3.42572  4.24061  2.47880  3.66265  2.67401  2.86768  2.25832  2.91080  3.69926  5.84424  4.43342     27 e - - -
          2.68618  4.42225  2.77519  2.73123  3.46354  2.40513  3.72494  3.29354  2.67741  2.69355  4.24690  2.90347  2.73739  3.18146  2.89801  2.37887  2.77519  2.98518  4.58477  3.61503
          0.00946  5.06137  5.78371  0.61958  0.77255  1.37225  0.29241
     16   2.52782  4.35828  2.75554  2.24237  4.71260  2.13837  3.10610  3.73231  2.11857  3.68106  4.42639  2.70105  3.74745  2.83005  3.10474  2.74797  2.94663  2.96014  4.63324  4.42122     28 k - - -
          2.68618  4.42225  2.77519  2.73123  3.46354  2.40513  3.72494  3.29354  2.67741  2.69355  4.24690  2.90347  2.73739  3.18146  2.89801  2.37887  2.77519  2.98518  4.58477  3.61503
          0.00937  5.07103  5.79338  0.61958  0.77255  1.02826  0.44259
     17   2.69547  5.43940  2.51959  2.15064  4.39867  3.01830  3.56640  3.96301  2.47037  2.99502  4.11249  2.81168  3.47685  2.83241  2.85037  1.96964  2.59566  3.52441  4.69724  4.46957     29 s - - -
          2.68618  4.42225  2.77519  2.73123  3.46354  2.40513  3.72494  3.29354  2.67741  2.69355  4.24690  2.90347  2.73739  3.18146  2.89801  2.37887  2.77519  2.98518  4.58477  3.61503
          0.00856  5.16048  5.88283  0.61958  0.77255  0.32572  1.28015
     18   2.68561  4.48625  2.81080  2.30666  3.62437  2.71069  3.46136  4.07090  2.23414  3.10342  4.60932  2.72969  2.74298  3.08587  2.87896  2.22559  2.71542  3.39751  6.00380  4.15694     30 s - - -
          2.68618  4.42225  2.77519  2.73123  3.46354  2.40513  3.72494  3.29354  2.67741  2.69355  4.24690  2.90347  2.73739  3.18146  2.89801  2.37887  2.77519  2.98518  4.58477  3.61503
          0.00658  5.42307  6.14542  0.61958  0.77255  0.69676  0.68955
     19   2.57931  5.58202  2.73023  2.27500  4.13955  3.43530  3.41258  3.64139  2.23695  3.77068  4.62285  2.65441  2.59454  2.69799  3.10311  2.04142  2.67631  3.38689  6.01509  4.32319     31 s - - -
          2.68618  4.42225  2.77519  2.73123  3.46354  2.40513  3.72494  3.29354  2.67741  2.69355  4.24690  2.90347  2.73739  3.18146  2.89801  2.37887  2.77519  2.98518  4.58477  3.61503
          0.00658  5.42307  6.14542  0.61958  0.77255  0.47264  0.97644
     20   2.73489  4.84464  3.65138  2.95797  3.37231  3.74798  4.37042  2.81512  3.03594  1.29062  3.53100  3.46147  3.56579  3.37118  3.56940  2.64559  3.04754  2.46757  5.42766  3.30438     32 l - - -
          2.68618  4.42225  2.77519  2.73123  3.46354  2.40513  3.72494  3.29354  2.67741  2.69355  4.24690  2.90347  2.73739  3.18146  2.89801  2.37887  2.77519  2.98518  4.58477  3.61503
          0.00635  5.45835  6.18069  0.61958  0.77255  0.56305  0.84274
     21   2.47640  5.60170  2.55820  2.28215  4.22587  3.19548  3.85003  4.43247  1.93408  3.36428  4.64240  3.24294  1.84127  2.72250  2.91048  2.77651  3.17312  3.85908  6.03447  4.62361     33 p - - -
          2.68618  4.42225  2.77519  2.73123  3.46354  2.40513  3.72494  3.29354  2.67741  2.69355  4.24690  2.90347  2.73739  3.18146  2.89801  2.37887  2.77519  2.98518  4.58477  3.61503
          0.00635  5.45835  6.18069  0.61958  0.77255  0.56305  0.84274
     22   2.55466  5.60321  3.16442  2.20369  4.94881  3.27990  3.46527  4.43516  2.18562  3.76065  4.64373  3.00573  2.56303  1.96882  2.54082  2.64376  2.99119  2.96284  6.03557  4.38689     34 q - - -
          2.68618  4.42225  2.77519  2.73123  3.46354  2.40513  3.72494  3.29354  2.67741  2.69355  4.24690  2.90347  2.73739  3.18146  2.89801  2.37887  2.77519  2.98518  4.58477  3.61503
          0.00635  5.45835  6.18069  0.61958  0.77255  0.56305  0.84274
     23   3.08022  4.20025  4.99218  4.38554  3.43386  4.31457  4.64103  2.12406  4.19844  0.85234  3.02867  3.80966  4.14001  3.68670  3.55118  3.48687  3.24752  2.66141  5.17582  3.99668     35 l - - -
          2.68618  4.42225  2.77519  2.73123  3.46354  2.40513  3.72494  3.29354  2.67741  2.69355  4.24690  2.90347  2.73739  3.18146  2.89801  2.37887  2.77519  2.98518  4.58477  3.61503
          0.02608  5.45835  3.84058  0.61958  0.77255  0.56305  0.84274
     24   2.75215  5.59173  2.50726  1.88937  4.47897  3.40795  3.77640  3.81190  2.46071  3.71915  4.14354  3.20913  2.15059  2.28123  2.69227  2.50756  3.20999  3.72933  6.02439  4.61342     36 e - - -
          2.68618  4.42225  2.77519  2.73123  3.46354  2.40513  3.72494  3.29354  2.67741  2.69355  4.24690  2.90347  2.73739  3.18146  2.89801  2.37887  2.77519  2.98518  4.58477  3.61503
          0.00648  5.43874  6.16109  0.61958  0.77255  0.50848  0.91982
     25   2.65299  4.66829  3.26000  2.69439  4.39339  3.87311  3.58433  4.05891  1.42098  3.46023  3.40429  2.96260  3.58351  3.01136  1.91175  2.66549  3.09257  3.82797  6.00516  4.25353     37 k - - -
          2.68618  4.42225  2.77519  2.73123  3.46354  2.40513  3.72494  3.29354  2.67741  2.69355  4.24690  2.90347  2.73739  3.18146  2.89801  2.37887  2.77519  2.98518  4.58477  3.61503
          0.00635  5.45835  6.18069  0.61958  0.77255  0.56305  0.84274
     26   2.89202  4.03497  3.36356  2.70048  4.23313  3.87611  3.86856  4.08653  1.77975  3.85178  4.60140  2.76289  1.67811  3.00325  2.13399  2.92876  3.12328  3.71437  5.99997  4.60202     38 p - - -
          2.68618  4.42225  2.77519  2.73123  3.46354  2.40513  3.72494  3.29354  2.67741  2.69355  4.24690  2.90347  2.73739  3.18146  2.89801  2.37887  2.77519  2.98518  4.58477  3.61503
          0.00635  5.45835  6.18069  0.61958  0.77255  0.56305  0.84274
     27   3.16460  3.96123  4.98175  4.37657  1.45389  4.31673  3.43185  2.82773  3.73743  2.64238  3.50499  4.42900  4.68175  3.87063  3.62554  3.62160  3.39670  2.46397  4.54581  1.46462     39 f - - -
          2.68618  4.42225  2.77519  2.73123  3.46354  2.40513  3.72494  3.29354  2.67741  2.69355  4.24690  2.90347  2.73739  3.18146  2.89801  2.37887  2.77519  2.98518  4.58477  3.61503
          0.00635  5.45835  6.18069  0.61958  0.77255  0.56305  0.84274
     28   3.21743  4.59176  5.15657  3.98251  2.90657  4.38960  4.72233  1.63593  3.87574  1.02247  3.20330  4.54362  4.74729  4.46748  3.91289  3.70126  3.44920  2.26947  5.21381  4.04212     40 l - - -
          2.68618  4.42225  2.77519  2.73123  3.46354  2.40513  3.72494  3.29354  2.67741  2.69355  4.24690  2.90347  2.73739  3.18146  2.89801  2.37887  2.77519  2.98518  4.58477  3.61503
          0.00635  5.45835  6.18069  0.61958  0.77255  0.56305  0.84274
     29   3.10582  3.77526  3.42540  2.74050  4.74121  3.73222  4.09733  3.82565  2.35713  2.82380  4.51259  3.18485  4.29684  2.66640  1.14645  2.87626  2.89457  3.81386  5.92403  3.89163     41 r - - -
          2.68618  4.42225  2.77519  2.73123  3.46354  2.40513  3.72494  3.29354  2.67741  2.69355  4.24690  2.90347  2.73739  3.18146  2.89801  2.37887  2.77519  2.98518  4.58477  3.61503
          0.00635  5.45835  6.18069  0.61958  0.77255  0.56305  0.84274
     30   2.90066  1.59531  4.99940  3.86036  3.65451  4.31956  4.64719  2.33986  4.20579  2.61151  3.39718  4.43888  4.68451  4.36140  4.25971  3.04948  1.72119  1.94934  5.18099  3.67716     42 c - - -
          2.68618  4.42225  2.77519  2.73123  3.46354  2.40513  3.72494  3.29354  2.67741  2.69355  4.24690  2.90347  2.73739  3.18146  2.89801  2.37887  2.77519  2.98518  4.58477  3.61503
          0.00635  5.45835  6.18069  0.61958  0.77255  0.56305  0.84274
     31   2.73969  5.58462  3.08079  2.79338  4.92198  3.86959  4.05753  4.40230  2.34697  3.42268  4.62756  3.03892  2.25889  2.83571  2.85810  1.31066  2.90957  3.73398  6.02206  4.61612     43 s - - -
          2.68618  4.42225  2.77519  2.73123  3.46354  2.40513  3.72494  3.29354  2.67741  2.69355  4.24690  2.90347  2.73739  3.18146  2.89801  2.37887  2.77519  2.98518  4.58477  3.61503
          0.00635  5.45835  6.18069  0.61958  0.77255  0.53011  0.88804
     32   1.68441  5.50426  3.20307  2.70135  4.80830  2.52044  3.87289  4.04928  2.40366  3.09364  3.91026  3.12247  3.12073  3.06327  3.06142  2.20851  2.88809  2.92236  4.74606  4.57755     44 a - - -
          2.68618  4.42225  2.77519  2.73123  3.46354  2.40513  3.72494  3.29354  2.67741  2.69355  4.24690  2.90347  2.73739  3.18146  2.89801  2.37887  2.77519  2.98518  4.58477  3.61503
          0.00632  5.46296  6.18530  0.61958  0.77255  0.54380  0.86879
     33   2.31201  5.60539  2.87414  2.39443  4.95090  3.26781  3.46703  4.43717  2.29746  3.59980  3.58828  2.47062  4.26083  2.30503  1.95682  2.66811  2.96854  3.54204  6.03781  4.26376     45 r - - -
          2.68618  4.42225  2.77519  2.73123  3.46354  2.40513  3.72494  3.29354  2.67741  2.69355  4.24690  2.90347  2.73739  3.18146  2.89801  2.37887  2.77519  2.98518  4.58477  3.61503
          0.00632  5.46296  6.18530  0.61958  0.77255  0.54380  0.86879
     34   1.64004  3.95811  5.08777  3.95351  2.93654  4.32934  4.66086  2.32294  3.84247  2.00788  2.37879  4.47849  4.69341  4.40786  4.29147  3.10625  2.71298  1.84619  5.16660  3.98971     46 a - - -
          2.68618  4.42225  2.77519  2.73123  3.46354  2.40513  3.72494  3.29354  2.67741  2.69355  4.24690  2.90347  2.73739  3.18146  2.89801  2.37887  2.77519  2.98518  4.58477  3.61503
          0.00632  5.46296  6.18530  0.61958  0.77255  0.54380  0.86879
     35   2.75747  3.80472  3.28996  2.74713  4.75518  3.89873  4.09327  3.93422  2.55194  3.74696  4.52182  3.39283  2.75353  3.09721  2.90060  2.44048  1.15236  3.82605  5.93342  4.55932     47 t - - -
          2.68618  4.42225  2.77519  2.73123  3.46354  2.40513  3.72494  3.29354  2.67741  2.69355  4.24690  2.90347  2.73739  3.18146  2.89801  2.37887  2.77519  2.98518  4.58477  3.61503
          0.00632  5.46296  6.18530  0.61958  0.77255  0.54380  0.86879
     36   3.09731  4.94516  5.66045  4.24760  3.81391  4.97334  5.40412  1.40309  4.93103  2.59735  3.01205  5.13137  5.29050  5.09502  4.98183  4.31685  3.88762  0.79904  5.85912  4.67251     48 v - - -
          2.68618  4.42225  2.77519  2.73123  3.46354  2.40513  3.72494  3.29354  2.67741  2.69355  4.24690  2.90347  2.73739  3.18146  2.89801  2.37887  2.77519  2.98518  4.58477  3.61503
          0.00632  5.46296  6.18530  0.61958  0.77255  0.54380  0.86879
     37   2.62656  4.82404  3.43296  2.62780  3.65151  2.17907  3.90716  3.68561  2.45247  2.63219  3.33113  2.77372  4.29844  2.62859  2.53646  2.17718  2.98169  3.64447  4.73035  4.53689     49 s - - -
          2.68618  4.42225  2.77519  2.73123  3.46354  2.40513  3.72494  3.29354  2.67741  2.69355  4.24690  2.90347  2.73739  3.18146  2.89801  2.37887  2.77519  2.98518  4.58477  3.61503
          0.00632  5.46296  6.18530  0.61958  0.77255  0.54380  0.86879
     38   2.98620  4.47975  2.81596  2.65381  3.61598  3.69395  1.37600  3.55831  2.91422  2.86693  4.41889  3.13313  4.31582  2.48808  3.26332  2.97920  2.90795  3.21536  5.84534  3.67979     50 h - - -
          2.68618  4.42225  2.77519  2.73123  3.46354  2.40513  3.72494  3.29354  2.67741  2.69355  4.24690  2.90347  2.73739  3.18146  2.89801  2.37887  2.77519  2.98518  4.58477  3.61503
          0.00632  5.46296  6.18530  0.61958  0.77255  0.45111  1.01313
     39   3.62271  5.11661  5.78889  5.18806  3.22700  5.05607  5.39007  1.93664  4.99899  0.68137  3.59170  5.22349  5.31913  5.04540  4.98497  4.39086  4.02944  1.96337  5.72059  3.64086     51 L - - -
          2.68618  4.42225  2.77519  2.73123  3.46354  2.40513  3.72494  3.29354  2.67741  2.69355  4.24690  2.90347  2.73739  3.18146  2.89801  2.37887  2.77519  2.98518  4.58477  3.61503
          0.00624  5.47620  6.19855  0.61958  0.77255  0.48576  0.95510
     40   2.68833  5.60845  3.36494  2.39579  4.95080  3.47727  3.78630  4.10794  1.22743  3.54428  4.36916  3.35412  4.27770  2.30296  2.14697  2.96840  3.34109  3.63018  6.04131  4.63569     52 k - - -
          2.68618  4.42225  2.77519  2.73123  3.46354  2.40513  3.72494  3.29354  2.67741  2.69355  4.24690  2.90347  2.73739  3.18146  2.89801  2.37887  2.77519  2.98518  4.58477  3.61503
          0.00624  5.47620  6.19855  0.61958  0.77255  0.48576  0.95510
     41   3.12094  4.51782  3.55662  2.82238  5.09841  4.02786  4.15618  4.55352  0.84295  3.79993  4.77204  2.87330  4.41118  2.69839  2.25432  3.04755  3.49325  4.13416  6.11734  4.75930     53 k - - -
          2.68618  4.42225  2.77519  2.73123  3.46354  2.40513  3.72494  3.29354  2.67741  2.69355  4.24690  2.90347  2.73739  3.18146  2.89801  2.37887  2.77519  2.98518  4.58477  3.61503
          0.00624  5.47620  6.19855  0.61958  0.77255  0.48576  0.95510
     42   3.54978  4.90054  5.38790  4.82922  1.29879  4.67482  3.09273  2.91580  4.62263  2.18347  3.61067  4.75192  5.02117  4.70576  4.62310  3.99326  3.77909  2.74799  5.00388  1.29508     54 y - - -
          2.68618  4.42225  2.77519  2.73123  3.46354  2.40513  3.72494  3.29354  2.67741  2.69355  4.24690  2.90347  2.73739  3.18146  2.89801  2.37887  2.77519  2.98518  4.58477  3.61503
          0.01902  5.47620  4.22318  0.61958  0.77255  0.48576  0.95510
     43   3.25461  4.81813  5.45438  4.85765  3.28031  4.70864  5.07186  1.69857  4.66401  0.80192  3.81351  4.86995  5.04021  4.78879  4.68259  3.61863  3.44994  2.13356  5.52360  4.36102     55 l - - -
          2.68618  4.42225  2.77519  2.73123  3.46354  2.40513  3.72494  3.29354  2.67741  2.69355  4.24690  2.90347  2.73739  3.18146  2.89801  2.37887  2.77519  2.98518  4.58477  3.61503
          0.00632  5.46350  6.18585  0.61958  0.77255  0.54147  0.87201
     44   1.66569  3.76580  3.67866  2.92889  4.28818  3.65071  4.22568  3.38569  2.70299  2.73883  3.05837  3.20121  4.39052  3.18907  2.04888  2.50653  3.21494  2.71175  5.64517  3.59616     56 a - - -
          2.68618  4.42225  2.77519  2.73123  3.46354  2.40513  3.72494  3.29354  2.67741  2.69355  4.24690  2.90347  2.73739  3.18146  2.89801  2.37887  2.77519  2.98518  4.58477  3.61503
          0.00632  5.46350  6.18585  0.61958  0.77255  0.54147  0.87201
     45   2.72783  5.59132  3.25065  2.49811  4.35008  3.35721  3.54578  4.41245  1.75196  2.72972  3.20483  2.87666  3.98331  2.63957  2.59134  2.28402  2.55938  3.71036  6.02750  4.22616     57 k - - -
          2.68618  4.42225  2.77519  2.73123  3.46354  2.40513  3.72494  3.29354  2.67741  2.69355  4.24690  2.90347  2.73739  3.18146  2.89801  2.37887  2.77519  2.98518  4.58477  3.61503
          0.00632  5.46350  6.18585  0.61958  0.77255  0.54147  0.87201
     46   2.77440  5.61559  3.43651  2.69236  4.95585  3.93296  4.09914  4.13045  0.90430  3.61761  4.66158  3.30603  4.32214  2.77640  2.36139  3.13109  3.19328  3.78428  6.04116  4.05324     58 k - - -
          2.68618  4.42225  2.77519  2.73123  3.46354  2.40513  3.72494  3.29354  2.67741  2.69355  4.24690  2.90347  2.73739  3.18146  2.89801  2.37887  2.77519  2.98518  4.58477  3.61503
          0.00632  5.46350  6.18585  0.61958  0.77255  0.54147  0.87201
     47   3.02203  4.58021  5.14633  4.53301  2.10109  3.92511  4.70461  2.93342  4.32357  0.91287  2.68524  4.52938  4.73314  4.45404  4.33806  3.68545  3.13222  2.64689  5.19542  3.03832     59 l - - -
          2.68624  4.42231  2.77509  2.73129  3.46360  2.40509  3.72501  3.29360  2.67747  2.69361  4.24696  2.90291  2.73746  3.18152  2.89797  2.37888  2.77526  2.98524  4.58483  3.61509
          0.11813  2.29909  4.50326  0.15701  1.92891  0.54147  0.87201
     48   2.58295  4.90247  2.39669  2.50695  4.94554  2.38672  3.21788  4.43207  2.11226  3.53275  4.05889  2.30120  4.25416  2.71735  2.70029  2.19350  3.31834  3.99075  6.03189  4.62047     61 k - - -
          2.68618  4.42225  2.77519  2.73123  3.46354  2.40513  3.72494  3.29354  2.67741  2.69355  4.24690  2.90347  2.73739  3.18146  2.89801  2.37887  2.77519  2.98518  4.58477  3.61503
          0.05387  5.45055  3.03351  0.61958  0.77255  0.48977  0.94874
     49   2.93045  3.71390  5.09807  4.02011  3.11423  4.31522  4.64902  2.06859  4.27198  1.03745  3.42503  4.47384  4.67831  4.08243  4.28455  3.20018  3.37769  1.87944  5.14536  3.96932     62 l - - -
          2.68623  4.42230  2.77503  2.73128  3.46359  2.40505  3.72499  3.29359  2.67725  2.69360  4.24695  2.90352  2.73745  3.18131  2.89806  2.37892  2.77518  2.98523  4.58482  3.61508
          0.11704  2.44700  3.73382  0.18142  1.79627  0.39458  1.12075
     50   2.70405  5.59968  2.79173  1.84050  4.94532  2.74246  3.72935  4.43185  2.42483  3.90521  4.64027  2.93932  2.05956  2.93860  3.17510  2.02401  3.23209  3.70461  6.03195  4.62041     64 e - - -
          2.68618  4.42225  2.77519  2.73123  3.46354  2.40513  3.72494  3.29354  2.67741  2.69355  4.24690  2.90347  2.73739  3.18146  2.89801  2.37887  2.77519  2.98518  4.58477  3.61503
          0.05950  5.44685  2.92893  0.61958  0.77255  0.59359  0.80373
     51   2.57733  5.10532  2.63170  2.25138  4.91511  3.26045  3.39850  4.01468  2.32616  3.87507  4.61014  2.91538  2.49797  2.88862  2.94336  1.75583  2.78159  3.76796  6.00201  4.59079     65 s - - -
          2.68635  4.42242  2.77475  2.73118  3.46371  2.40504  3.72511  3.29348  2.67757  2.69329  4.24706  2.90337  2.73749  3.18163  2.89802  2.37903  2.77517  2.98526  4.58494  3.61478
          0.19900  1.85506  3.72939  0.59967  0.79628  0.40023  1.10917
     52   2.57509  5.04190  3.04052  2.16139  4.09251  3.86468  3.35787  3.44274  2.48067  2.94133  4.58918  2.62961  2.58282  3.04401  2.69687  2.42258  2.77896  3.22210  5.98830  3.04874     68 e - - -
          2.68618  4.42225  2.77519  2.73123  3.46354  2.40513  3.72494  3.29354  2.67741  2.69355  4.24690  2.90347  2.73739  3.18146  2.89801  2.37887  2.77519  2.98518  4.58477  3.61503
          0.01992  5.43897  4.17460  0.61958  0.77255  0.48600  0.95473
     53   2.79863  4.02523  2.27485  2.53577  3.02971  3.54822  2.74823  4.34195  2.45215  3.12651  4.30387  2.67063  4.03312  2.79365  3.19062  2.18365  2.91027  3.28493  5.99177  3.09495     69 s - - -
          2.68618  4.42225  2.77519  2.73123  3.46354  2.40513  3.72494  3.29354  2.67741  2.69355  4.24690  2.90347  2.73739  3.18146  2.89801  2.37887  2.77519  2.98518  4.58477  3.61503
          0.00643  5.44652  6.16886  0.61958  0.77255  0.59492  0.80208
     54   2.70754  5.59814  2.44743  1.51641  4.94415  3.85861  3.86432  4.43078  2.12746  3.90381  4.15322  2.74047  4.25215  2.20394  2.89393  2.81199  2.82880  3.45720  6.03024  4.61872     70 e - - -
          2.68618  4.42225  2.77519  2.73123  3.46354  2.40513  3.72494  3.29354  2.67741  2.69355  4.24690  2.90347  2.73739  3.18146  2.89801  2.37887  2.77519  2.98518  4.58477  3.61503
          0.00643  5.44652  6.16886  0.61958  0.77255  0.59492  0.80208
     55   3.47065  5.03978  5.77859  5.20860  3.52336  5.08210  5.49670  1.37456  5.04274  1.62837  3.64434  5.24830  5.36864  5.16270  5.07092  4.42974  3.98803  1.01263  5.88532  4.27972     71 v - - -
          2.68618  4.42225  2.77519  2.73123  3.46354  2.40513  3.72494  3.29354  2.67741  2.69355  4.24690  2.90347  2.73739  3.18146  2.89801  2.37887  2.77519  2.98518  4.58477  3.61503
          0.00643  5.44652  6.16886  0.61958  0.77255  0.59492  0.80208
     56   3.08645  5.58245  1.86252  1.29340  4.92132  3.86208  4.05008  3.85235  2.78733  3.47615  4.24351  2.97784  3.96398  2.64182  3.10132  2.76605  3.20042  3.10135  6.01884  4.61158     72 e - - -
          2.68618  4.42225  2.77519  2.73123  3.46354  2.40513  3.72494  3.29354  2.67741  2.69355  4.24690  2.90347  2.73739  3.18146  2.89801  2.37887  2.77519  2.98518  4.58477  3.61503
          0.01755  5.44652  4.33646  0.61958  0.77255  0.42309  1.06426
     57   4.17709  5.40309  6.23329  5.68311  3.03111  5.61871  6.05355  0.90150  5.55427  1.60941  2.93637  5.79325  5.77937  5.57057  5.55704  5.00317  4.40705  1.52654  6.23029  5.17086     73 i - - -
          2.68618  4.42225  2.77519  2.73123  3.46354  2.40513  3.72494  3.29354  2.67741  2.69355  4.24690  2.90347  2.73739  3.18146  2.89801  2.37887  2.77519  2.98518  4.58477  3.61503
          0.03390  5.46158  3.53761  0.61958  0.77255  0.53306  0.88384
     58   2.94317  3.70984  5.09255  4.47843  2.35322  4.31402  3.96176  2.71551  3.81594  1.28282  2.57591  4.47062  4.67790  4.40179  3.68304  3.13727  2.50182  2.32848  4.56842  3.10038     74 l - - -
          2.68618  4.42225  2.77519  2.73123  3.46354  2.40513  3.72494  3.29354  2.67741  2.69355  4.24690  2.90347  2.73739  3.18146  2.89801  2.37887  2.77519  2.98518  4.58477  3.61503
          0.00651  5.43419  6.15654  0.61958  0.77255  0.64218  0.74685
     59   3.15316  1.14350  4.79887  4.20325  2.84660  4.28209  2.76440  3.02541  4.04684  2.29174  3.70097  4.33184  4.64890  3.80121  3.50868  3.57870  3.16135  2.73627  5.18167  2.61710     75 c - - -
          2.68618  4.42225  2.77519  2.73123  3.46354  2.40513  3.72494  3.29354  2.67741  2.69355  4.24690  2.90347  2.73739  3.18146  2.89801  2.37887  2.77519  2.98518  4.58477  3.61503
          0.00651  5.43419  6.15654  0.61958  0.77255  0.64218  0.74685
     60   2.88839  3.86857  3.12867  2.25993  4.92954  2.71682  3.70494  4.41448  2.23844  3.40101  3.26212  1.92860  3.82052  2.66584  2.45371  2.59409  2.97571  3.64475  6.01949  4.60942     76 n - - -
          2.68618  4.42225  2.77519  2.73123  3.46354  2.40513  3.72494  3.29354  2.67741  2.69355  4.24690  2.90347  2.73739  3.18146  2.89801  2.37887  2.77519  2.98518  4.58477  3.61503
          0.00651  5.43419  6.15654  0.61958  0.77255  0.54381  0.86876
     61   2.76585  5.60958  1.91414  2.24968  4.95277  1.52577  3.88114  4.43847  2.63518  3.91408  4.14380  2.58573  4.26404  2.94265  3.29182  2.77135  3.21897  3.81583  6.04292  4.63135     77 g - - -
          2.68618  4.42225  2.77519  2.73123  3.46354  2.40513  3.72494  3.29354  2.67741  2.69355  4.24690  2.90347  2.73739  3.18146  2.89801  2.37887  2.77519  2.98518  4.58477  3.61503
          0.00641  5.44870  6.17104  0.61958  0.77255  0.58626  0.81284
     62   2.77523  5.59178  2.77135  1.35356  4.29093  3.86103  3.17466  3.77602  2.46175  3.68223  4.21406  3.18336  4.25445  2.47249  2.48808  2.85329  2.93265  3.16925  6.02580  4.61620     78 e - - -
          2.68618  4.42225  2.77519  2.73123  3.46354  2.40513  3.72494  3.29354  2.67741  2.69355  4.24690  2.90347  2.73739  3.18146  2.89801  2.37887  2.77519  2.98518  4.58477  3.61503
          0.00641  5.44870  6.17104  0.61958  0.77255  0.58626  0.81284
     63   2.63442  4.82493  3.72479  3.00408  3.78843  4.11785  4.12059  2.17270  2.93386  2.02084  3.92937  3.87147  2.54668  3.53868  3.53013  2.82213  3.10742  1.65749  5.40997  4.18006     79 v - - -
          2.68618  4.42225  2.77519  2.73123  3.46354  2.40513  3.72494  3.29354  2.67741  2.69355  4.24690  2.90347  2.73739  3.18146  2.89801  2.37887  2.77519  2.98518  4.58477  3.61503
          0.00641  5.44870  6.17104  0.61958  0.77255  0.58626  0.81284
     64   2.97442  3.51967  5.09576  4.48280  3.46744  4.33007  4.66231  2.51671  3.81968  0.87039  2.93291  4.48218  4.18226  4.41161  3.57576  3.64024  3.39532  2.09834  5.16429  3.98810     80 l - - -
          2.68618  4.42225  2.77519  2.73123  3.46354  2.40513  3.72494  3.29354  2.67741  2.69355  4.24690  2.90347  2.73739  3.18146  2.89801  2.37887  2.77519  2.98518  4.58477  3.61503
          0.00641  5.44870  6.17104  0.61958  0.77255  0.58626  0.81284
     65   2.47869  4.08121  2.80274  2.35516  4.88176  1.74073  3.79770  3.65480  2.34628  3.44580  4.59667  3.03212  3.02075  2.84404  2.94060  2.80060  2.92526  3.41158  5.14801  4.30073     81 g - - -
          2.68618  4.42225  2.77519  2.73123  3.46354  2.40513  3.72494  3.29354  2.67741  2.69355  4.24690  2.90347  2.73739  3.18146  2.89801  2.37887  2.77519  2.98518  4.58477  3.61503
          0.00641  5.44870  6.17104  0.61958  0.77255  0.58626  0.81284
     66   2.84690  5.59959  1.96667  2.39857  4.94569  3.56124  4.04680  4.43239  1.90262  3.90531  4.34134  2.58768  2.43379  2.82064  2.83951  2.33207  3.06584  3.75456  6.03165  4.62006     82 k - - -
          2.68618  4.42225  2.77519  2.73123  3.46354  2.40513  3.72494  3.29354  2.67741  2.69355  4.24690  2.90347  2.73739  3.18146  2.89801  2.37887  2.77519  2.98518  4.58477  3.61503
          0.00641  5.44870  6.17104  0.61958  0.77255  0.51049  0.91680
     67   2.95127  4.54004  1.78492  1.66064  4.45148  3.39538  3.19622  4.42814  2.73934  3.90422  4.64059  2.95254  4.25998  3.04384  2.98440  2.21201  2.79329  3.98941  6.03309  3.48673     83 e - - -
          2.68618  4.42225  2.77519  2.73123  3.46354  2.40513  3.72494  3.29354  2.67741  2.69355  4.24690  2.90347  2.73739  3.18146  2.89801  2.37887  2.77519  2.98518  4.58477  3.61503
          0.01506  5.45960  4.53824  0.61958  0.77255  0.54147  0.87201
     68   2.86616  4.61918  4.63111  3.53699  2.88836  4.25359  1.92508  2.98706  3.63588  1.93664  2.79297  4.24261  4.11211  3.57292  3.85655  3.35427  2.83773  2.68747  4.05567  1.98354     84 h - - -
          2.68618  4.42225  2.77519  2.73123  3.46354  2.40513  3.72494  3.29354  2.67741  2.69355  4.24690  2.90347  2.73739  3.18146  2.89801  2.37887  2.77519  2.98518  4.58477  3.61503
          0.00640  5.45094  6.17329  0.61958  0.77255  0.51653  0.90779
     69   3.01487  5.57533  3.15723  2.61969  4.90689  3.61899  4.06425  4.38342  2.55848  3.87489  3.93743  3.04576  3.72996  2.99482  3.20375  1.67060  1.31504  3.95879  6.01634  4.61357     85 t - - -
          2.68618  4.42225  2.77519  2.73123  3.46354  2.40513  3.72494  3.29354  2.67741  2.69355  4.24690  2.90347  2.73739  3.18146  2.89801  2.37887  2.77519  2.98518  4.58477  3.61503
          0.00634  5.45960  6.18195  0.61958  0.77255  0.54147  0.87201
     70   4.82269  5.95122  6.83110  6.25191  3.96736  6.34367  6.60340  2.42778  6.15010  0.37032  2.44434  6.54216  6.17001  5.82292  6.00082  5.79489  5.00650  2.63017  6.34105  5.49385     86 L - - -
          2.68618  4.42225  2.77519  2.73123  3.46354  2.40513  3.72494  3.29354  2.67741  2.69355  4.24690  2.90347  2.73739  3.18146  2.89801  2.37887  2.77519  2.98518  4.58477  3.61503
          0.00634  5.45960  6.18195  0.61958  0.77255  0.54147  0.87201
     71   2.72379  4.89519  2.94977  1.71662  4.11236  3.40105  3.34470  3.83961  1.87503  3.66220  2.59129  3.34167  4.26356  2.67946  2.71144  2.74532  3.32398  3.49426  6.01832  4.08012     87 e - - -
          2.68618  4.42225  2.77519  2.73123  3.46354  2.40513  3.72494  3.29354  2.67741  2.69355  4.24690  2.90347  2.73739  3.18146  2.89801  2.37887  2.77519  2.98518  4.58477  3.61503
          0.00634  5.45960  6.18195  0.61958  0.77255  0.54147  0.87201
     72   2.87333  5.45114  2.01106  2.42899  1.76972  3.89834  3.85301  3.77672  2.78026  3.73048  4.05704  2.95054  4.29013  2.80949  3.13178  2.77134  3.05604  3.80914  4.77151  2.67400     88 f - - -
          2.68618  4.42225  2.77519  2.73123  3.46354  2.40513  3.72494  3.29354  2.67741  2.69355  4.24690  2.90347  2.73739  3.18146  2.89801  2.37887  2.77519  2.98518  4.58477  3.61503
          0.00634  5.45960  6.18195  0.61958  0.77255  0.54147  0.87201
     73   3.40009  4.94952  5.67186  5.10845  4.17235  4.98343  5.41991  1.09657  4.94454  2.04649  4.08209  5.14389  5.30112  5.11115  4.99601  3.86621  3.89465  1.04966  5.87375  3.99581     89 v - - -
          2.68507  4.42238  2.77532  2.73136  3.46367  2.40526  3.72507  3.29347  2.67754  2.69368  4.24703  2.90360  2.73741  3.18159  2.89814  2.37884  2.77532  2.98498  4.58490  3.61516
          0.24751  1.58984  4.18000  0.08726  2.48220  0.54147  0.87201
     74   2.46351  3.33608  4.01669  2.92021  3.24819  3.79753  4.04206  2.76087  2.95307  2.67552  3.94161  3.56265  4.48768  2.78021  2.66736  2.85935  2.98609  2.63894  3.04926  2.06258     91 y - - -
          2.68618  4.42225  2.77519  2.73123  3.46354  2.40513  3.72494  3.29354  2.67741  2.69355  4.24690  2.90347  2.73739  3.18146  2.89801  2.37887  2.77519  2.98518  4.58477  3.61503
          0.03449  5.44628  3.52021  0.61958  0.77255  0.55717  0.85057
     75   2.91355  4.74286  3.08158  2.65816  4.63051  3.56968  3.55913  2.41131  2.00137  2.41667  3.90550  3.15519  4.28616  3.10745  1.93583  2.94500  3.06447  2.78441  5.85256  4.49734     92 r - - -
          2.68618  4.42225  2.77519  2.73123  3.46354  2.40513  3.72494  3.29354  2.67741  2.69355  4.24690  2.90347  2.73739  3.18146  2.89801  2.37887  2.77519  2.98518  4.58477  3.61503
          0.00657  5.42404  6.14639  0.61958  0.77255  0.67908  0.70742
     76   2.69096  5.28667  2.99192  2.59601  4.24421  3.91666  4.12053  3.16825  2.82455  3.54505  3.51025  3.15350  4.30645  2.90493  3.38489  2.47698  1.43570  3.22418  5.78924  2.49988     93 t - - -
          2.68618  4.42225  2.77519  2.73123  3.46354  2.40513  3.72494  3.29354  2.67741  2.69355  4.24690  2.90347  2.73739  3.18146  2.89801  2.37887  2.77519  2.98518  4.58477  3.61503
          0.02038  5.42404  4.14997  0.61958  0.77255  0.67908  0.70742
     77   2.82606  4.66898  3.49803  2.75870  3.56959  3.35844  2.68432  3.19110  2.52056  3.01483  3.43094  2.99625  3.90741  3.15314  1.85548  2.51139  2.62407  3.36727  5.05043  3.22265     94 r - - -
          2.68618  4.42225  2.77519  2.73123  3.46354  2.40513  3.72494  3.29354  2.67741  2.69355  4.24690  2.90347  2.73739  3.18146  2.89801  2.37887  2.77519  2.98518  4.58477  3.61503
          0.00666  5.41033  6.13267  0.61958  0.77255  0.67128  0.71550
     78   2.71576  4.30767  4.09630  3.52555  3.90544  3.27849  4.38272  3.15457  3.02922  2.67750  3.88381  3.74080  4.49764  3.75711  3.16374  2.93558  3.16579  3.04574  1.05201  3.46997     95 w - - -
          2.68618  4.42225  2.77519  2.73123  3.46354  2.40513  3.72494  3.29354  2.67741  2.69355  4.24690  2.90347  2.73739  3.18146  2.89801  2.37887  2.77519  2.98518  4.58477  3.61503
          0.04155  5.41848  3.31687  0.61958  0.77255  0.60581  0.78885
     79   2.62501  4.80133  2.97231  2.65640  4.03657  3.83752  2.98619  3.29583  1.97701  3.62707  3.98841  2.67668  4.06105  2.59568  1.80374  2.66865  2.96325  3.93732  5.98893  3.94620     96 r - - -
          2.68618  4.42225  2.77519  2.73123  3.46354  2.40513  3.72494  3.29354  2.67741  2.69355  4.24690  2.90347  2.73739  3.18146  2.89801  2.37887  2.77519  2.98518  4.58477  3.61503
          0.20696  5.39812  1.70144  0.61958  0.77255  0.62374  0.76774
     80   2.62984  5.48168  2.11857  2.25128  3.66619  2.48983  3.38202  4.30939  2.46025  3.28419  4.52285  2.47276  3.46639  2.82329  3.05854  2.45977  2.91029  3.41081  5.91553  4.50575     97 d - - -
          2.68618  4.42225  2.77519  2.73123  3.46354  2.40513  3.72494  3.29354  2.67741  2.69355  4.24690  2.90347  2.73739  3.18146  2.89801  2.37887  2.77519  2.98518  4.58477  3.61503
          0.04316  5.22637  3.30041  0.61958  0.77255  0.36997  1.17363
     81   2.64354  5.56387  3.30978  2.62136  4.90716  3.53707  3.64656  4.39133  1.75505  3.65580  4.60513  3.13416  3.26708  2.36846  1.71178  2.75807  2.69248  3.42573  5.99731  4.58822     98 r - - -
          2.68618  4.42225  2.77519  2.73123  3.46354  2.40513  3.72494  3.29354  2.67741  2.69355  4.24690  2.90347  2.73739  3.18146  2.89801  2.37887  2.77519  2.98518  4.58477  3.61503
          0.08823  5.39166  2.52701  0.61958  0.77255  0.47659  0.96995
     82   2.66648  4.71957  1.76772  2.07768  4.89535  2.91601  3.99769  4.38183  2.21991  3.36659  4.59005  2.75160  3.31773  2.65194  2.98276  2.54020  3.04746  3.94059  5.98182  4.57042     99 d - - -
          2.68618  4.42225  2.77519  2.73123  3.46354  2.40513  3.72494  3.29354  2.67741  2.69355  4.24690  2.90347  2.73739  3.18146  2.89801  2.37887  2.77519  2.98518  4.58477  3.61503
          0.02220  5.35304  4.06143  0.61958  0.77255  0.40105  1.10751
     83   2.50850  4.13444  2.74812  2.26097  3.70798  2.49789  3.75736  4.39155  2.17606  3.59260  4.61276  3.03171  3.37565  2.74509  2.98574  2.24074  2.59683  3.44947  4.61829  3.85585    100 k - - -
          2.68618  4.42225  2.77519  2.73123  3.46354  2.40513  3.72494  3.29354  2.67741  2.69355  4.24690  2.90347  2.73739  3.18146  2.89801  2.37887  2.77519  2.98518  4.58477  3.61503
          0.00657  5.42436  6.14671  0.61958  0.77255  0.62953  0.76109
     84   2.77885  4.04143  2.54901  2.67146  4.12723  3.65726  3.75227  3.62747  2.83506  2.79723  3.69072  3.10378  1.57834  2.92086  3.18098  2.89964  2.92044  2.96870  5.81198  3.63295    101 p - - -
          2.68618  4.42225  2.77519  2.73123  3.46354  2.40513  3.72494  3.29354  2.67741  2.69355  4.24690  2.90347  2.73739  3.18146  2.89801  2.37887  2.77519  2.98518  4.58477  3.61503
          0.00657  5.42436  6.14671  0.61958  0.77255  0.57983  0.82097
     85   3.06414  4.59797  5.16961  4.55660  3.47206  4.39932  4.73115  2.21610  3.90078  0.97427  1.92477  4.55524  4.34476  4.47456  4.36120  3.71162  3.45705  2.44293  5.21472  3.63785    102 l - - -
          2.68618  4.42225  2.77519  2.73123  3.46354  2.40513  3.72494  3.29354  2.67741  2.69355  4.24690  2.90347  2.73739  3.18146  2.89801  2.37887  2.77519  2.98518  4.58477  3.61503
          0.02665  5.43161  3.82022  0.61958  0.77255  0.50908  0.91891
     86   2.69540  4.48421  3.08680  2.19078  3.86484  3.90577  3.51760  3.29038  2.60221  2.57288  3.70747  3.18834  3.46093  2.99615  2.66096  2.76721  2.60368  1.98702  5.82387  4.47802    103 v - - -
          2.68618  4.42225  2.77519  2.73123  3.46354  2.40513  3.72494  3.29354  2.67741  2.69355  4.24690  2.90347  2.73739  3.18146  2.89801  2.37887  2.77519  2.98518  4.58477  3.61503
          0.00656  5.42559  6.14793  0.61958  0.77255  0.49415  0.94184
     87   3.24012  4.80481  5.41045  4.79723  2.63935  4.64034  4.96499  2.27048  4.59052  0.65308  3.34789  4.80281  4.12348  4.68141  4.58756  3.95860  3.67822  2.71188  4.27002  4.24810    104 L - - -
          2.68618  4.42225  2.77519  2.73123  3.46354  2.40513  3.72494  3.29354  2.67741  2.69355  4.24690  2.90347  2.73739  3.18146  2.89801  2.37887  2.77519  2.98518  4.58477  3.61503
          0.00643  5.44531  6.16766  0.61958  0.77255  0.54720  0.86410
     88   2.75647  4.41049  3.39486  2.40969  3.28626  3.56796  2.29209  3.97611  2.25719  3.12820  4.52140  3.05907  4.27737  2.43151  2.66539  2.84139  2.35808  3.35049  5.10503  3.12709    105 k - - -
          2.68618  4.42225  2.77519  2.73123  3.46354  2.40513  3.72494  3.29354  2.67741  2.69355  4.24690  2.90347  2.73739  3.18146  2.89801  2.37887  2.77519  2.98518  4.58477  3.61503
          0.00643  5.44531  6.16766  0.61958  0.77255  0.54720  0.86410
     89   5.16808  4.42066  6.21752  6.10039  1.92274  5.78545  4.53051  4.78376  5.86856  4.03432  4.05022  5.38672  6.04768  5.54503  5.66887  5.17685  5.36747  4.70660  3.80600  0.33436    106 Y - - -
          2.68618  4.42225  2.77519  2.73123  3.46354  2.40513  3.72494  3.29354  2.67741  2.69355  4.24690  2.90347  2.73739  3.18146  2.89801  2.37887  2.77519  2.98518  4.58477  3.61503
          0.00643  5.44531  6.16766  0.61958  0.77255  0.54720  0.86410
     90   2.75731  4.66476  3.23556  2.63545  4.22338  3.00164  3.31382  4.39821  2.39976  3.70635  4.62157  3.05896  4.25482  2.82938  1.34148  2.39620  2.68280  3.71142  6.01593  4.60926    107 r - - -
          2.68618  4.42225  2.77519  2.73123  3.46354  2.40513  3.72494  3.29354  2.67741  2.69355  4.24690  2.90347  2.73739  3.18146  2.89801  2.37887  2.77519  2.98518  4.58477  3.61503
          0.00643  5.44531  6.16766  0.61958  0.77255  0.54720  0.86410
     91   2.86321  3.97373  4.83426  4.23619  2.96708  4.28462  4.16055  2.15291  3.14495  2.15149  3.25458  4.35035  2.66823  3.88409  2.12711  3.16865  3.38104  1.71248  4.60282  4.00610    108 v - - -
          2.68601  4.42204  2.77545  2.73115  3.46420  2.40574  3.72430  3.29425  2.67671  2.69435  4.24737  2.90346  2.73618  3.18105  2.89754  2.37883  2.77580  2.98526  4.58598  3.61404
          0.50973  1.15249  2.48299  1.74746  0.19142  0.54720  0.86410
     92   2.97690  5.55662  2.95037  2.74511  4.90216  3.82400  3.28158  4.38573  1.51795  3.86039  4.59785  2.76316  4.21713  2.84564  1.63448  2.69185  2.91255  3.40526  5.98744  4.58007    120 k - - -
          2.68618  4.42225  2.77519  2.73123  3.46354  2.40513  3.72494  3.29354  2.67741  2.69355  4.24690  2.90347  2.73739  3.18146  2.89801  2.37887  2.77519  2.98518  4.58477  3.61503
          0.03733  5.36041  3.44389  0.61958  0.77255  0.77748  0.61538
     93   2.59338  5.27637  3.22372  2.38359  4.11094  3.45951  4.06505  2.85600  2.62802  2.86826  3.17193  3.08118  2.84923  2.94804  3.02353  2.11063  2.60372  2.72391  5.77182  3.65354    121 s - - -
          2.68618  4.42225  2.77519  2.73123  3.46354  2.40513  3.72494  3.29354  2.67741  2.69355  4.24690  2.90347  2.73739  3.18146  2.89801  2.37887  2.77519  2.98518  4.58477  3.61503
          0.25197  5.33997  1.52356  0.61958  0.77255  0.89352  0.52630
     94   2.30993  5.40091  2.70402  2.41798  4.73472  3.34158  3.68187  3.76125  1.97722  2.96455  4.44453  2.91116  3.14001  2.87628  2.96836  2.21836  2.75301  3.02749  5.84039  4.10378    122 k - - -
          2.68618  4.42225  2.77519  2.73123  3.46354  2.40513  3.72494  3.29354  2.67741  2.69355  4.24690  2.90347  2.73739  3.18146  2.89801  2.37887  2.77519  2.98518  4.58477  3.61503
          0.03013  5.09712  3.74813  0.61958  0.77255  1.34339  0.30240
     95   2.42999  5.17140  2.98005  2.35181  3.71999  3.53720  3.75592  3.13494  2.56003  2.45453  3.82310  3.11413  3.12862  2.94451  2.48778  2.38660  2.95946  3.00355  5.66232  3.37462    123 e - - -
          2.68618  4.42225  2.77519  2.73123  3.46354  2.40513  3.72494  3.29354  2.67741  2.69355  4.24690  2.90347  2.73739  3.18146  2.89801  2.37887  2.77519  2.98518  4.58477  3.61503
          0.18796  5.07632  1.80115  0.61958  0.77255  1.37017  0.29311
     96   2.49971  5.26836  2.89696  2.35951  4.58205  3.03531  3.81287  3.48074  2.36716  2.96862  3.95086  2.96516  3.67056  2.68525  2.67323  2.07050  2.42498  3.24380  5.72029  4.10951    124 s - - -
          2.68618  4.42225  2.77519  2.73123  3.46354  2.40513  3.72494  3.29354  2.67741  2.69355  4.24690  2.90347  2.73739  3.18146  2.89801  2.37887  2.77519  2.98518  4.58477  3.61503
          0.00751  4.89586        *  0.61958  0.77255  0.00000        *
//
