# Supplementary material for: Uncoupled evolution of the Polycomb system and deep origin of non-canonical PRC1
Source: Commun Biol. 2023 Nov 10;6:1144. doi: 10.1038/s42003-023-05501-x (PMC10638273; doi:10.1038/s42003-023-05501-x)
Supplement: Supplementary file 5 — Supplementary Data 2 [file 42003_2023_5501_MOESM5_ESM.zip › Supplementary Data 2/PCGF_hmmprofiles/PCGF_RING.aln]

>HOMSAP011238/100-205
EMHRTTRIKITELNPHLMCVLCGGYFIDATTIIECLHSFCKTCIVRYLETS--KYCPICDVQVHKTRPLLNI
RSDKTLQDIVYKLVPGLFKNEMKRRRDFYAAH-PS----A-----D
>ACACAS007934/83-188
LDGRNIIFKTRLLSGFLVCQLCMGVLRDAHTIRECLHTFCKSCLYKYFQTT--ADCPLCGVDLR-PNPFERI
RFDRTVQTIVNKIFSDLIEKDIAKEAHFYRSR-G-----MIQ---E
>PLAFUN009738/32-135
VDGRDIKFETRILNEFLVCSLCMGYIKDAHTIVECLHTFCKSCITKYLRDK--TDCPTCEVALG-PYPLDKI
KFDRQIHNIVCKIFPQFEAEDAEEERKYYSSV-G-----L-----K
>ACAPLA008710/25-134
MMHRPTRLKITDVNPHLICILCGGYLIDATTMIECLHSYCRACIVAYLRQS--RQCPRCDTIVHKTRPLLNI
RSDKTLQNLVYKLVPNLFKDEMKRRRDFYAKH-PQASTSM-----Q
>ACAPLA008720/1-110
MMHRPTRLKITDVNPHLICILCGGYLIDATTMIECLHSYCRACIVAYLRQS--RQCPRCDTIVHKTRPLLNI
RSDKTLQNLVYKLVPNLFKDEMKRRRDFYAKH-PQASTSM-----Q
>BRABEL021756/1-105
-MHRTTHLPITELNPHLMCVICGGYFIDATTIIECLHSFCKTCIVKYLDTS--KYCPVCDVQVHKTRPLLNI
RADKTLQSLVYKLVPNLFKDEMKRRRDFYGQC-PDQ---------D
>DANRER011230/2-107
TMHRTTRIKITELNPHLMCVLCGGYFIDATTIIECLHSFCKMCIVRYLETS--KYCPICDVQVHKTKPLLNI
RSDKTLQDIVYKLVPGLFKNEMKRRRDFYAEH-PS----V-----D
>HOMSAP048591/1-105
-MHRTTRIKITELNPHLMCVLCGGYFIDATTIIECLHSFCKTCIVRYLETS--KYCPICDVQVHKTRPLLNI
RSDKTLQDIVYKLVPGLFKNEMKRRRDFYAAH-PS----A-----D
>DANRER018260/2-106
TMHRTTRIKITELNPHLMCVLCGGYFIDATTIVECLHSFCKMCIVRYLETS--KYCPICDVQVHKTKPLLNI
RSDKTLQDIVYKLVPGLFKNEMKRRRDFYAEH-P-----V-----D
>HOMSAP033618/1-105
-MHRTTRIKITELNPHLMCALCGGYFIDATTIVECLHSFCKTCIVRYLETN--KYCPMCDVQVHKTRPLLSI
RSDKTLQDIVYKLVPGLFKDEMKRRRDFYAAY-P-----LT----E
>DAPMAG018905/1-104
-MHQVSKLQITKLNPHLTCLLCGGYFIEATTIIECLHSFCKSCIVRYLETN--KFCPVCEVQVHKTKPLLNI
RSDQTLQDIVYKLVPGLFQHEMRLRREFYSKH-PN----------D
>CRAGIG017861/1-104
-MHRKPRMKINSLNPHLICVLCGGYLIDATTIVECLHSFCKTCIVRYLETS--KFCPICDVQVHKTKPFTNI
RLDHTLQDLVYKLVPGLFHNEMKRRRNFYKEL-GK----------D
>CRAGIG033118/1-108
-MPGTVRIKITELNPHLICVLCGGYYIDASTIRECLHSFCRTCIIKYLETT--KYCPICDVMVHKTKPLQFV
KSDKNLQDLVYKLVPGLYKDEMKRRRDFYGSH-PDAGS-V-----D
>CRAGIG033120/1-107
-MPGTVRIKITELNPHLICVLCGGYYIDASTIRECLHSFCRTCIIKYLETT--KYCPICDVMVHKTKPLQFV
KSDKNLQDLVYKLVPGLYKDEMKRRRDFYGSH-PD-GS-V-----D
>CRAGIG017860/1-104
-MMKNARMPVQELNPYLTCVLCGGYLIDATTIIECLHSFCRTCIVHYLHTS--NYCPVCECLVHKKHPHQNL
RSDKTLQDVVYKLVPGLFMEEMRRRRQYYNVQ-TD----------D
>CRAGIG033117/6-110
AMMKNARMPVQELNPYLTCVLCGGYLIDATTIIECLHSFCRTCIVHYLHTS--NYCPVCECLVHKKHPHQNL
RSDKTLQDVVYKLVPGLFMEEMRRRRQYYNVQ-TD----------D
>TRIADH006559/1-98
-MQSEAQVKVQQINPHVICYLCQGYLIDATTITECLHSFCRSCIVKHFDKS--LLCPLCNLRVHETRPHLNI
RSDTTLQEIVYGLVPGLLKENLNKRRQ------S-----------E
>DROMEL013847/117-219
TTSRPRPVLLTAVNPHIICHLCQGYLINATTIVECLHSFCHSCLINHLRKE--RFCPRCEMVINNAKP--NI
KSDTTLQAIVYKLVPGLYERELMRKRAFYKDR-PE----------E
>IXOSCA009184/1-108
-MQGAGRKKLVELNPHLTCVLCGGYFIDATTIIECLHSFCRTCIVRYLWVH--KMCPVCDVQVHKTRPLLNI
RSDQTLQDIVYKLVPGLFKNEMRRRREFYSRL-PESARTL------
>IXOSCA009492/13-119
TSRPPERPPVASLNSCLSCPLCRGYLVDAVTLVKCLHSFCKSCILKHLETG--SSCPVCELRLSKINMEVQL
RRDEILQNIVYKAIPGLYQKEMKRRRDFYSSR-SGKD--------E
>MNELEI006764/1-99
-----MKPKLKDLNENITCSICFGYLIDATTVIECLCTFCKTCIVKHLDEH--NTCPKCNEVIHQSHPKEHI
RFDRTLQSIVYKVVPGLQKKVEQLRAEYEASN-P-----------E
>IXOSCA004813/2-98
-----PRALLRDLNAALSCMLCGGYLVNAATLVDCLHSFCKVCIVRYLDTS--KLCPICDVPVHKSRPLSCL
RVDKTLQDIVYKVVPGLYQREMKQRQEFYDQH--------------
>IXOSCA016116/2-98
-----PRALLRDLNAALSCMLCGGYLVNAATLIDCLHSFCKVCIVRYLDTS--KLCPICDVPVHKSRPLSCL
RVDKTLQDIVYKVVPGLYQREMKQRREFYDQY--------------
>IXOSCA021953/2-98
-----PRALLRDLNAALSCMLCGGYLVNAATLVDCLHSFCKVCIVRYLDTS--KLCPICDVPVHKSRPLSCL
RVDKTLQDIVYKVVPGLYQREMKQRREFYDQH--------------
>IXOSCA032474/2-98
-----PRALLRDLNAALSCMLCGGYLVNAATLVDCLHSFCKVCIVRYLDTS--KLCPICDVPVHKSRPLSCL
RVDKTLQDIVYKVVPGLYQREMKQRREFYDQH--------------
>IXOSCA021950/2-98
-----PRALLRDLNAALSCMLCGGYLVNAATLVDCLHSFCKVCIVRYLDTS--KLCPICDVPVHKSRPLSCL
RVDTTLQDIVYKVVPGLYQREMKQRREFYDQH--------------
>ACAPLA015262/11-115
CTRMDRRVKLVDLNEQICCKLCNGYLIDATTITECLHTFCKSCLVKFLEEN--NTCPICHLVIHQSHPLNYV
GFDRTMQDIVYKLVPDLQLNEKKKEKLFYESF-G-----K-----K
>ACAPLA015263/11-115
CTRMDRRVKLVDLNEQICCKLCNGYLIDATTITECLHTFCKSCLVKFLEEN--NTCPICHLVIHQSHPLNYV
GFDRTMQDIVYKLVPDLQLNEKKKEKLFYESF-G-----K-----K
>ACAPLA015264/1-102
---MDRRVKLVDLNEQICCKLCNGYLIDATTITECLHTFCKSCLVKFLEEN--NTCPICHLVIHQSHPLNYV
GFDRTMQDIVYKLVPDLQLNEKKKEKLFYESF-G-----K-----K
>HOMSAP020428/2-103
---LTRKIKLWDINAHITCRLCSGYLIDATTVTECLHTFCRSCLVKYLEEN--NTCPTCRIVIHQSHPLQYI
GHDRTMQDIVYKLVPGLQEAEMRKQREFYHKL-G-----M-----E
>DAPMAG016652/1-102
---MERKIKLRTLNSHIICKICSGYLIDATTVTECLHTFCKSCLVKHLEEN--NTCPSCNIMIHQSHPLQYI
SFDRTMQDIVYKLVPDLQDNEMKREKNFYMNR-G-----I-----T
>DROMEL012627/1-102
---MERRVKLKTINPHITCKICGGYFIDATTVTECLHTFCKSCLVKHLEEK--KTCPTCDNIIHQSHPLQYI
SFDRTMQDIVYKLVPKLQEDESRRERDFYKSR-N-----M-----P
>IXOSCA009794/21-125
PSSMERRIRLKTLNNHIICKICKGYLIDATTVTECLHTFCKSCLVKHLEDN--NTCPTCEIVIHQSYPLQYI
SYDRTMQDIVYKLVPNLQYNEIKRERDFYRRK-G-----L-----P
>IXOSCA022264/21-125
PSSMERRIRLKTLNNHIICKICKGYLIDATTVTECLHTFCKSCLVKHLEDN--NTCPTCEIVIHQSYPLQYI
SYDRTMQDIVYKLVPNLQYNEIKRERDFYRRK-G-----L-----P
>IXOSCA009795/13-114
---MERRIRLKTLNNHIICKICKGYLIDATTVTECLHTFCKSCLVKHLEDN--NTCPTCEIVIHQSYPLQYI
SYDRTMQDIVYKLVPNLQYNEIKRERDFYRRK-G-----L-----P
>IXOSCA022265/13-114
---MERRIRLKTLNNHIICKICKGYLIDATTVTECLHTFCKSCLVKHLEDN--NTCPTCEIVIHQSYPLQYI
SYDRTMQDIVYKLVPNLQYNEIKRERDFYRRK-G-----L-----P
>IXOSCA022873/13-114
---MERRIRLKTLNNHIICKICKGYLIDATTVTECLHTFCKSCLVKHLEDN--NTCPTCEIVIHQSYPLQYI
SYDRTMQDIVYKLVPNLQYNEIKRERDFYRRK-G-----L-----P
>CRAGIG000843/2-103
---MEKKVKLKTVNPHICCTLCKGYLVEATTITECLHTFCKSCIVGYLKKE--KNCPKCDILIHQSHPLNYI
SHDRTMQDIVYKLVPNLQEKEKKRRQEFASKH-G-----L-----S
>CRAGIG053473/2-103
---MEKKVKLKTVNPHICCTLCKGYLVEATTITECLHTFCKSCIVGYLKKE--KNCPKCDILIHQSHPLNYI
SHDRTMQDIVYKLVPNLQEREKKRRQEFASKH-G-----L-----S
>NEMVEC010219/2-103
---MERTMSMNQVNEHITCKLCNGYLIDATTIIECLHTFCRSCIVKYLHEN--NHCPTCNVFLHHSHPMNYI
SADRTMQEIVFKLVPGLQEWELQRQKEFEVAM-F-----M-----Y
>TRIADH008842/1-102
---MKRTLALKELNPCLTCSLCDGYLVNATTVVECLHTFCKSCIVKHLEDS--NNCPKCDNVVHQSHPLQYI
SYDRTMQDLVYKLVPGLQERELETEREFYESR-G-----L-----R
>CIOINT000165/16-118
---MDRKIRLRNLNEHITCYLCHGYLIDATTITECLHTFCKSCIVSHVEDGR-NECPKCEAVIHHSYPLQYL
AYDRTMQDIVEKLVPKLKQSEWSRRIQFCHKN-N-----L-----P
>DANRER001132/3-102
---SHRKHLVRDFNHFITCFVCKGYLIKPTTVTECLHTFCKSCIVQHFEDS--NDCPKCGIQVHETNPLEML
RLDNTLEEVIFKLVPGLREKEQQQEDEFWRRK-------------E
>DANRER027632/3-104
---THRKHLVRDFNRYITCSICRGYLIKPTAVTECLHTFCKSCIVQHFEES--NECPECGIQVHETNPLEML
RLDKTLEEIIFKLVPGLREKEEHQESEFWRKH-K-----I-----K
>HOMSAP013029/3-104
---TQRKHLVKDFNPYITCYICKGYLIKPTTVTECLHTFCKTCIVQHFEDS--NDCPRCGNQVHETNPLEML
RLDNTLEEIIFKLVPGLREQELERESEFWKKN-K-----P-----Q
>NEMVEC010221/1-103
----ERKLQLRELNPHITCGLCRGYLIKPTTITECLHTFCRSCIILRFQDGEVNLCPTCNILIHETNPLEML
RSDKTLEDIIYKLVPGLQEDEIRRTKEFYESY-S-----L-----S
>RAMVAR001795/2-104
---GDHKGRMKELTSLLRCPLCHGQIVDATTITECLHTFCKSCIVKFLEDN--TSCPTCGSLIHQSYPLDYI
SHDRTIQDIVNKVFPDLKQRESDRELQFYRDH-PK----I-----K
>TRIADH011005/1-100
-----RKLLLKDINEHITCGLCKGYLVDASTITECLHTYCKSCLVRYVQDS--NRCPTCDIVIHETQPLYNI
RMDRTMQDIVDKFVPWLKEAERERLNKFYIDH-G-----L-----Q
>ACAPLA032147/8-112
ISQPQLKLKIKDLNQNIVCILCAGYFIDATTITECLHTFCKSCIVKYLQMS--KQCPMCNIKIHETQPLINL
RPDRTMQDVVYGLVPNLFESEERRKRDFYRAR-G-----L-----D
>BRABEL012507/3-104
---AGPMVKICDINPHIVCILCAGYFIDATTVTECLHTFCKSCIVKYLQTS--KFCPMCNIKIHETQPLLNL
RPDRTMQDIVYKVVPGLWENEVQRQKEFYRCR-G-----M-----D
>DANRER006097/46-150
RNEEEVKIKIKDLNEHIVCYLCAGYFIDATTITECLHTFCKSCIVKYLQTS--KYCPMCNIKIHETQPLLNL
KLDRVMQDIVYKLVPGLQESEDKRIKEFYQSR-G-----L-----E
>HOMSAP057483/23-127
RNEEEVRVKIKDLNEHIVCCLCAGYFVDATTITECLHTFCKSCIVKYLQTS--KYCPMCNIKIHETQPLLNL
KLDRVMQDIVYKLVPGLQDSEEKRIREFYQSR-G-----L-----D
>NEMVEC010200/1-102
-----MQVKIRDVNPHIVCSLCAGYFVEATTVTECLHTFCKSCIVKYLQSS--KCCPTCNLQIHETQPLLNL
QLDRTMQDVVHKVVPGIEEDEERRKREFYDLR-G-----LP---VE
>CRAGIG000842/1-105
MMEEDLKIKIQLINPHIVCSMCAGYFIDATTITECLHTFCKSCIVKHLQSS--KNCPQCGVKVHETQPLLHL
RPDRTLQDVVYKLVPHLFESEEKRKEEFYNSR-G-----F-----E
>CRAGIG019368/1-85
--------------------MCAGYFIDATTITECLHTFCKSCIVKHLQSS--KNCPQCGVKVHETQPLLHL
RPDRTLQDVVYKLVPHLFESEEKRKEEFYNSR-G-----F-----E
>CRAGIG051459/1-105
MMEEDLKIKIQLINPHIVCSMCAGYFIDATTITECLHTFCKSCIVKHLQSS--KNCPQCGVKVHETQPLLHL
RPDRTLQDVVYKLVPHLFESEEKRKEEFYNSR-G-----F-----E
>CRAGIG051460/1-85
--------------------MCAGYFIDATTITECLHTFCKSCIVKHLQSS--KNCPQCGVKVHETQPLLHL
RPDRTLQDVVYKLVPHLFESEEKRKEEFYNSR-G-----F-----E
>BRABEL005914/13-117
EDLQPKKVRLIDLNPYIVCRLCGGYLIEATTITECLHPFCHSCLLKHLDFS--NRCPTCNVIIHETNPLYNI
RPDRTLQDIIYKLLPALEEDEKKREKTFYEER-G-----I-----E
>DANRER024331/32-136
QADDEPSLPLRDFYPYIRCALCNGFFIDATTITECLHTFCKSCIVKHFFYS--NRCPNCSIVVHQTQPLYCI
RPDRQLQDIVFKMVPYLEEDERSRICAFYRLR-G-----L-----E
>HOMSAP002135/73-177
EDEEERLINLSELTPYILCSICKGYLIDATTITECLHTFCKSCIVRHFYYS--NRCPKCNIVVHQTQPLYNI
RLDRQLQDIVYKLVINLEEREKKQMHDFYKER-G-----L-----E
>STRRAT006847/63-167
ITGDHFLLPLRNVNPQITCPICNGYFVDATTVIECVHTFCRSCLLKHFEED--NTCPACHIEIHQCYPSQYV
IFDRTMQDIVYKLVPGMWEEEQKRRKEFEKMK-A-----I-----E
>LEUCOM036086/8-109
---NQRKVPICEVNPHIVCPLCAGYFIDATTIAECLHTFCKACIVKHFHYH--NTCPTCGVKAHDTQPLQSL
RADHTMQDVVFKLVPNLQLEEARRTAEYKQVH-G-----L-----E
>DIAGRA044846/73-177
NRFRFIKFELRQVNPHIVCRLCAGYFIGATTIMECLHTFCKSCIVKHFATS--NKCPTCETTIHETNPLDML
RQDRTIQNVVYKIVKNLQQDELDKEAAFYRDH-G-----I-----T
>SALKVE007148/32-136
LGEDNISFELREVNPFLTCALCTGYFINATTITECLHTFCKSCIVRHFQDS--KQCPVCFIQVHETNPLETL
RHDRTIQSLVYKIVAGLQEAEERREDEFYESR-G-----M-----R
>MONBRE003442/104-209
RRAHQLRVKMVDVNQYIVCQICMGYIVNATTISECLHSFCRSCIVKHFRKS--KICPVCNQQAHETAPLDTL
RQDRTLQSIINKLLPDVAEAEREARRAFYGIE-DEP---------D
>PRIPAC023372/66-175
DTRKEFVLPLEKINGQITCSVCGGYFIEATTVTECLHTFCKSCILAHFEEGH-THCPKCDMTIHQSHPSHYV
SFDRTMQDIVHKLVPGLLHEETERRKEHRAARRGK----IV---KE
>CIOINT006353/11-115
LQDSDLILKIRTLNPHIVCALCAGYFIDATTISECSHTFCKSCIVKHLQTK--KSCPECSQKIHETQPLMNL
RSDRVMQDVVYKLVPNLFQAEQQREAEFYRSR-G-----V-----D
>NUCSPE004919/11-116
QDGRQITFKLGTLTPFISCRLCDGYLVDATTITECMHTFCKSCIFKFLSDN--DFCPMCQQELG-PNPTEQL
RKDSAIQTIVYKLVPGLQKRVEDERESYMGQQ-GQR---L-----K
>PARATL002869/11-116
QDGRQITFKLGTLTPFISCRLCDGYLVDATTITECMHTFCKSCIFKFLSDN--DFCPMCQQELG-PNPTEQL
RKDSAIQTIVYKLVPGLQKRVEDERESYMGQQ-GQR---L-----K
>BAFFRI001574/6-105
LDGSEVVFQTRIMNARASDLLALGYLREAMTVTECLHTFCKPCIVQHFVEN--LACPTCEVNLG-PTPLEKV
RVDRAMQNIVDKVFPHFAKEEAAAEKHLQR---------------E
>GUITHE002902/1-84
-----MTFQTG-----------MGYLRDAMTVTECLHTFCKPCIMQHFSEY--LTCPTCEKDLG-PAPHEKV
RTDRAMQNIVDKVFPHFAKEESVGEKSIQR---------------E
>GEMCRY046563/26-126
LEGSDVVFQTKIMNEHLICSLCMGYLRDAMTVTECLHTFCKPCIHQHFAEH--LTCPTCEVHLG-PVPSEKI
RSDRAMQNIVDKVFPHFAKEEITAEKALQRAQ--------------
>GONPAC036277/9-111
LEGKDIVFKTRILNEHLICSLCMGYFREAMTVTECLHTFCKSCIYKHFREN--SQCPSCDVDLG-PSAFEKI
RHDRALQAIVDKVFPHFSMREEAAEKRFDQAT-------L-----E
>DIALUT001848/93-190
RDAVQITFQTRLLNAHLACSLCMGYLQEACTIIECLHTFCKRCIKEHFARS--HVCPSCQLDLG-ANPAELV
RNDRTLQSLVDRVFPLPPDSDACG------HD-GG----------D
>GEPOCE027879/109-211
LSGRQLTFQTRVLNPYLVCTLCMGYFSDASTIIECLHTFCRRCILAHFRDS--SHCPTCNANLE-PNPRDYV
RTDRTLQAIVDKVFPQFAVHPARADKQASK---GAA---------E
>GEPOCE049448/26-128
LSGRQLTFQTRVLNPYLVCTLCMGYFSDASTIIECLHTFCRRCILAHFRDS--SHCPTCNANLE-PNPRDYV
RTDRTLQAIVDKVFPQFAVHPARADKQASK---GAA---------E
>PRYPAR033278/103-201
RDGKQLTFQARILNQHLVCTLCMGYFNNACTIIECLHTFCRDCILRHFCES--NVCPQCDSDLG-TNPKDLV
RTDRTLQSIVDKVFPEFSQAEEKAKRPDKR----------------
>PRYPAR051184/11-106
RDGKQLTFQARILNQHLVCTLCMGYFNNACTIIECLHTFCRDCILRHFCES--NVCPQCDSDLG-TNPKDLV
RTDRTLQSIVDKVFPEFSQAEEKAKRP-------------------
>HYPCAT012372/45-150
TDSRTVRFKLRTLNKNLICALCAGYYREPYTIIECLHTFCKSCLTKYFEDN--RYCPTCNADMG-PNPRSTC
MFDRSMQEILRKILPTLDAEDENAETEFYTRL-K-----IPP---K
>BIGNAT017583/79-188
TDAREISFKLADMNEYLTCKLCNGYFREAHTIMECLHTFCKVCLYNYLQKK--SDCPICHCNLMNAEPMKNV
RFDRTKQNIVDLLMPHFKKIDAENKAAATSSSAGADSKD------E
>LAPGUS017481/66-166
NDARKVVINMDRINSHLVCTLCQGYVRDAQTISECLHSFCKICLHYHFVHS--SNCPKCGMYLG-TDPSKTA
RFDPTVQTIVDKLFPQYAEEDQVLRNEILEKQ--------------
>LAPGUS017482/29-129
NDARKVVINMDRINSHLVCTLCQGYVRDAQTISECLHSFCKICLHYHFVHS--SNCPKCGMYLG-TDPSKTA
RFDPTVQTIVDKLFPQYAEEDQVLRNEILEKQ--------------
>MATSPE009853/32-145
TDGREVTFEARSVEPYLTCLICKGYLRTAHTIMECMHSFCRLCLRDYLQKKVAPDCPRCGIMLEGKDPMVTV
RYDRTLQEVLDKLFPEFDQEDETLRRELEEKR-GEAGAAIVY---E
>MASBAL010358/2-105
TWPRQLTFPVRMLNEALSCPLCKGYLRDAHTIAECLHTFCKTCVFTYFEDN--HACPVCGVVLR-PSPLSYL
RQDRTMQSIVDHVLPNLEAADKAAEEEYYRTS-G-----A-----Q
>GEFOKE006928/28-131
PDNEVITFRTTVLNSFLVCPLCLGYFRDATTVAECLHTFCKGCIFKYFNKA--QVCPECNVSLG-TFPTTQL
RPDHVKQAIVEKVFPEFAEQDAIAEREFMKKWR------A-----E
>LEUCOM022243/96-202
ETERERTLKLRDLTPHLTCGLCSGYLVNAATVIECLHSFCRSCIVRHLHMK--RDCPTCRTVIHEAYPMSYV
RMDRTMSDIVYKLVPGLQEQEREREQAYNEEH-G-----IV---EE
>LEUCOM074955/25-126
-----RTLKLRDLTPHLTCGLCSGYLVNAATVIECLHSFCRSCIVRHLHMK--RDCPTCRTVIHEAYPMSYV
RMDRTMSDIVYKLVPGLQEQEREREQAYNEEH-G-----IV---EE
>LEUCOM040333/20-126
SREDPRTLKLRDLTPHLTCGLCSGYLVNAATVIECLHSFCRSCIVRHLHMK--RDCPTCRTVIHEAYPMSYV
RMDRTMSDIVYKLVPGLQEQEREREQAYNEEH-G-----IV---EE
>TOXGON003709/103-206
EDGMDVRFPLRAVEQHFRCRLCSGYFREAVTIKDCLHSFCKWCLLARAEKGELTCCPRCEEKLTHGPPTQAV
LFDRSLQNLIDKLFPRFAREEALEREELRR---G-----------E
>COLSPE005522/43-147
AHGLDVSFPLRALNPQLTCLLCGGYFKEATTITECLHTFCKSCIVSCFNAGE-ARCPHCREHLG-VNPMETL
RLDRTIQHIVDKLFPDLIQEDARQEALLYDFC-G-----L-----Q
>VITBRA009447/33-138
NDELDVEFRVRVLADLLTCRMCGGFFKDAMTVKECLHTFCKSCIYGYLSKQDLKKCPDCGEDLG-AQPFDAV
ESDRTLQNLVDKLFPEFAEREKKEREGLYRFC-G-----L-----D
>ARATHA009698/1-112
---MMIKVKKETMRACLSCSICDNILRDATTISECLHTFCRKCIYEKITEDEIETCPVCNIDLG-STPLEKL
RPDHNLQDLRAKIFALKRRKRKERQAGTTRTK-APTRKELR-NGAE
>ARATHA021476/1-112
---MMIKVKKETMRACLSCSICDNILRDATTISECLHTFCRKCIYEKITEDEIETCPVCNIDLG-STPLEKL
RPDHNLQDLRAKIFALKRRKRKERQAGTTRTK-APTRKELR-NGAE
>ARATHA011960/2-117
EGDMVAKVKRETVVACMTCPLCDKLLRDATTISECLHTFCRKCIYEKITEDEIESCPVCDIDLG-GTPLEKL
RPDHILQDLRAKLFPLKRKKRKERQAGTTGTK-AATRKDVRGSGTK
>SORBIC005277/71-186
GTRGVVMVKRDLLARCMTCPLCRRLLRDATTISECLHTFCRKCIYQKFDDEEVECCPVCKIDLG-CTPTEKL
RADHSLQDVRSKLFPFKRKKIKERPTGLTGTR-AVARKALRELGIE
>SORBIC008824/27-136
GAGDVVMLRRSSLAACLTCPLCGRLFRDAATITECLHTFCRKCISEEFINKEVCCCPICSIHLG-CAPLEKL
RIDHSLQYVRSKVFPFKKQKTKERQKCLTKTK-ASCLRKL------
>CYCPAN020176/42-157
MASHFIKVKKGPLVECLTCPLCYKLLREATTICECLHTFCRECIYQKLVDEETFCCPICNVYLG-CVPMEKL
RPDNNLQDVRVKIFPLKKRKRKERQAGFTSTK-AVARKAVNKMNRE
>DIPROT031770/12-116
YEGHYVIFPTRIVNPHLCCPLCSGYFFNATTIVECMHSFCKDCLYKYLDER--EECPICQLPVN-VNMFDDV
RADNILQALVDKLFPDIAARDEAQKTDHLRTQ-S-----VA----E
>PHYINF010060/24-129
VEARTETLRMANINEFFICKLCKGYFRDPYTSKECLHTFCYGCIRGYYYHPKISSCPTCKLNLG-AKPMAKL
LPDPAMKELASKFLPDYTAKEDAEERLYYMKF-G-----I-----K
>MARPOL020491/11-126
YGSGGVRVPRAPLILCLTCPLCGDLFREATTVSECLHTFCRDCIQGRLSDGETNSCPICNVSLG-TLPLEKL
RADHQLDDVKAKLFPDASRKRKERNPGFATTR-GSPGKSVRDTSEE
>THETRA001298/15-123
IQGGKLVVRTRALNAYLVCELCNGYFRNATTVSECLHTFCEPCILRHFDSS--TKCPTCETDLG-ADPFTAI
RQDMALKSLVERIFPNAGPGEPSRKKKRKRSR-SKSTATA-----E
>DROMEL010602/17-126
DAASPASRDVRQFHDLITCRLCRGYMIDPTTVDYCYHTYCRSCILKHLLRA--VYCPECKASGGKEINELNL
KSDDTLRSLIYKLVPGLYQRECKELADFKEQHD------LVDEQDE
>RIGRAM021429/4-105
LDGVTISFPLSLVDKFLTCPMCQGYFYEARTIAECLHTFCKDCIIKHISDV--GDCPICHRRIN---TTKEL
RDDHLVQSLLSKIHPDLEVREMQLQSEFCALR-G-----L-----D
>TELSPE047739/4-107
YKHNTITFKPRILNEFITCSLCMGYFRNATTITECLHTYCRSCILRYFQESK-KDCPVCGHDLS-PHPLEMI
RHDRMTQSLINKMLSNDWTPDGKERKRRSRTRD------------E
>TELSUB001703/50-155
RRENTITFKPRMLNPYITCSLCMGYFRNATTITECLHTYCRTCIMRYFQESK-KDCPVCGHDLS-PHPVEMI
RHDRMTQSIINKMLSNNWEPETTKHKDAAEAKDGA----------Q
>PHYINF014798/3-106
LDARTMTVKLAELTEHLGCVLCHGILRDAHTIPDCLHSFCKSCIYRHFKGS--CICPKCNKVLS-PRPIATL
ITDQKLQAVVDRIFPEFKEHELVLEKEFYTTN-T-----F-----K
>CHRVEL011091/25-138
GASLDVEFRLKVLADLMTCEICEGFFCDPYTVKECLHTFCRSCIVEYIQEG--KKCPRCSQPFE-GNYLQCV
VSDRAILNLSQKLFPNFTKKEAAERKALEDNR-GRSASVIAAYKVE
>CHRPER004628/3-103
-----EERRRVEIRNIVTCPLCTGIIITATTITECLHTFCHSCIVQFLENSSSCSCPVCSTMLV-GNPFNLI
RIDEMKQVVINNLVPGLVANERKRIEEFQRQK-GS----------D
>ACAPLA015259/17-121
GTSRTLVIRLTSVNPYITCHLCGGYLVDATTIIECLHTFCKSCLVQYLYTS--KRCPTCDTLIHETNPFSCI
RLDRTKQDILNKLLPYVASDETENQKLFYKRR-G-----I-----T
>ACAPLA015261/16-120
GRPKPLVIRLTSVNPYITCHLCGGYLVDATTIIECLHTFCKSCLVQYLYTS--KRCPTCDTLIHETNPFSCI
RLDRTKQDILNKLLPYVASDETENQKLFYKRR-G-----I-----T
>CRAGIG007244/36-140
LSKEPIVLQLRELNPYITCALCGGYLYEASTITECMHTFCKTCIVRYTERS--LTCPTCDTPIHPTDPFVHI
RHDSTLQDIVYRLLPKVAEVEQKREIEFYENH-EK----------E
>CRAGIG052337/37-141
LSKEPIVLQLRELNPYITCALCGGYLYEASTITECMHTFCKTCIVRYTERS--LTCPTCDTPIHPTDPFVHI
RHDSTLQDIVYRLLPKVAEVEQKREIEFYENH-EK----------E
>MNELEI007389/73-177
VPKKEVPILLKDINEHIVCSICSGYIVDATTVTECLHSFCKSCLVKHLQTR--QTCPQCKILIHETAPMQYI
GCDTKLQDMINKLVPGLLESENKRINDFYANR-G-----L-----S
>SAPDIC007259/1-103
-MASTLHVASSSINPYITCTLCNGYFRQPYTVRECIHTFCKSCIFKHIQDK--RACPVCEGPFG-TYPLSGI
VQDHAMEGLVKKLLAKLDVQDAQDEVAFYAKH-D-----I-----P
>CIOINT012628/2-101
--NRSVKLRVRDLHPHVTCHLCNGYFIDATTIIECLHSFCRTCIVRYLENR--RSCPVCRVQVHKTRPLLNI
RSDQTLQDIVYKLVPGLRSDEMKRRRRFWGEN--------------
>RAMVAR012102/5-106
-----LRLPRDILRQYITCYLCDGVLIDATALPECSHEFCRSCIVKHCSRPGAAVCPVCGAEIHKTKPLAKI
KNDTTLQTLVYKLFPHVYKDEMEKRRVFYQEN-PK----------S
>RAMVAR013941/5-117
-----LKLKKGDIIPCFTCRLCDGVLIDATTLPECHHAFCRSCLVHYCTRTNVFTCPVCGAEIHTSRPLEKI
KNDTTLQTVVYKLFPDAYEDEMLKRREFYRTREGTDATFVLLTNME
>CIOINT011032/89-193
PNDDEIKIKLADLNIHISCKICCGYLVDATTITECLHSFCKSCITKHLAVY--LTCPICDVKLQNANIYSSV
KADIVLQDIVDKLLPGIQTMENRNFLEFHKNP-DS----------D
>DAPMAG018479/88-192
---------VGDVNCHLICTVCQGYLVDATTITECLHSFCRSCVVPHVAEF--HQCPSCSVPLSTTKPFSQL
RRDYTLQSIVYKMIPRLARNELERRRKFRLER-SDATT-MADDNEE
>SCHMAN003898/5-101
-----SDVPVILFNPYLTCNLCRGYLIDATTIVECLHSFCRSCILTYLKLN--TTCPVCATLLHKTKPHCAI
RPDRALQSIVYKLIPNLFEKEMLCRRKFYEAH--------------
>NANOCE017970/30-132
SSTRLGSVRAGALNAFFTCSLCEGYLRDPYLLVCCFRRYCKDCLIRNMRQHD-SRCPACQAYLG-AKLSLLG
RPDAQLKDMMLKLLPEVFAEERQREEAFYLAR-------------E
>CRYMUR003240/29-139
DHGLDVAFRIKVIADLLECPLCKGFFRNATTIKECLHTFCNVCIINYIESGK-ESCPKCGEYMG-VHPIEGL
VFDRTIQNITDKIFPQFRILENQLKKEFNIKYNGNNNNNI-----D
>THEPAR000910/96-210
EYGLDVRFNLTILIDILTCPLCKGLFHNAQTIRDCMHTFCKSCLILSTENG--LVCPTCFSPIL-SSITEGV
EPDTNIQTIVDKLFPHFAQNEQKLRKKNYKTQQGQHKEIVQGSKNE
>CHASUB000870/44-147
KHVTQVSLSIAKVNRELTCSICKGYYKDAXTIRECLHTFCKSCIFISXXNN--HHCPTCNQDLG-AQPYEAI
QFDRSKQAIVNKLFPQLDKIDDKKEEEYYKSR-G-----F-----K
>GLOWIT002222/110-218
TRGPDVLLPVQQFNPHVCCQLCRCYFQDAHTIRECLHTFCKSCIIRHLREKE-PVCPQCKTDLR-LLPNFSL
RPDKLMQGLVDRVYPGLKARMALEKRKFCEEQD------IDDEQ-E
>OXYTRI008735/121-231
LNPENLQFQLRDMLQYLTCWLCKGVYRDAHTINECMCTYCKGCVFKYYSDNPTYKCPQCQSELG-GKPLETV
VKDQVLQNIVDSLIPDFKQRDDKLKSLLLKSK-GT----IPRGR-K
>CYAPAR001146/112-219
VKGGLMEVPLRLVNQFIVCLLCAGVYREPHTVGECMHTFCKVCILEHVRRMEVPRCPLCDVDLS-RLAAFSI
RPDRALGNLVDKLMPELRAREAEERARFFAER-GTDA--------E
>PLABRA006986/12-110
DGERGVAVDLERIRPLLSCTICGKWLNDAHTIMECLHSFCYACLRSEFEDSDSAKCPICHIRLG-ADPIKNV
RPDRALQSLSTRMMRRIQSDHGQG------SRN------------E
>PICSPE047089/88-190
QRAGRTAFYLAGVAPHLTCSLCQKLFEDAHTIRECLHTFCKTCVDSHVEEF--RNCPDCGIKVKTGTTTAPI
RSDRALQSLVDKIKAVLKEREPAGRKELLAAR-------------E
>SPIPUN008085/65-177
VVGRKITFMTRIFNDLMTCKLCAGYFVDATTVHPCLHTFCKSCIYKHWKRQHDKCCPACMHPLG-PNPLQHL
KPDPSMQNIAYKLVPHLQEREQELIRTFEKSQEGS----VRSSNTQ
>ARATHA015922/3-112
-----TKVLSKEVKPCLACPICTNPFKDATTISECLHTFCRSCIRNKFINERVNACPVCNVNLG-VFPLEKL
RSDCTWQDLKLKIYRAMMESKKKRRETVLAKR-GRKASLIDSKP-E
>HALSEO009288/109-204
SEEGNVEISLNELNKQLVCPLCNHYFRDAHTVPDCLHTFCKICIVHYCAIN--AACPLCEVPIG--DPTAIV
KPDTVIQGLVDTVLPHVGSYSGTQ------EES------------E
>GONPRO012211/1-102
--MPTLTFSERSVHEYVTCGLCNGYLVGATTVRECMHAFCRSCISAHLLTS--ASCPICNTKLG-VDKWAAI
SDDPTLNAAIRLIAPHAAAVADAKERDWYEKG-GT----------E
>CHLATM003736/21-130
-----VKLSLNPVVPCLQCSVCNELTMEATTIAGCMHTLCRSCSDKRMQPGRFTPCPKCSAISA-SHPFAAL
KSERKLSEIVGKLFPAEASSSSKRRKKMNRSR-GKDKKRLARKR-Q
>DAPMAG018480/8-112
LAVHETSMRVKVIGPHVTCHQLTGMFLSVAASLVVLYKFCKSCLLQRVESG--RTCPRCGIQLQRSRLGEQL
KLDHAVQALVYAAVPGLWHEEQRRRKHFVDHH-P-----L-----S
>NEMVEC012737/3-101
-----RRMALKDLNPHIICVLCGGYLVDATTIVECLHSVCRSCIVSWLQAS--YHCPVCDTEVHKTRPFLNI
RPDCVLQDIVYKLVPGLYQRELNYREEFKTKLQ------------N
>SORBIC012569/44-151
TGAEESLVRASVVAPRVSCGICGGLLHDATAFTECLHAFCRKCIYDKVAKDNIECCPKCGIFLG--NPLEKL
RPDHSLQHIRSLIFPAKRRKTMKKRKERVSSESG-----IT---AE
