# Supplementary material for: Uncoupled evolution of the Polycomb system and deep origin of non-canonical PRC1
Source: Commun Biol. 2023 Nov 10;6:1144. doi: 10.1038/s42003-023-05501-x (PMC10638273; doi:10.1038/s42003-023-05501-x)
Supplement: Supplementary file 5 — Supplementary Data 2 [file 42003_2023_5501_MOESM5_ESM.zip › Supplementary Data 2/PCGF_hmmprofiles/PCGF_RING.hmm]

HMMER3/f [3.3.2 | Nov 2020]
NAME  PCGF_RING
LENG  104
ALPH  amino
RF    no
MM    no
CONS  yes
CS    no
MAP   yes
DATE  Tue Nov  1 13:40:17 2022
NSEQ  137
EFFN  1.542755
CKSUM 1799233378
STATS LOCAL MSV       -9.9555  0.71660
STATS LOCAL VITERBI  -10.6111  0.71660
STATS LOCAL FORWARD   -4.4511  0.71660
HMM          A        C        D        E        F        G        H        I        K        L        M        N        P        Q        R        S        T        V        W        Y   
            m->m     m->i     m->d     i->m     i->i     d->m     d->d
  COMPO   2.61062  2.93524  3.00901  2.62160  3.43554  3.30620  3.56240  2.87471  2.58391  2.48238  3.64435  3.11604  3.33305  2.98663  2.90373  2.71683  2.75344  2.72068  5.17054  3.65184
          2.68618  4.42225  2.77519  2.73123  3.46354  2.40513  3.72494  3.29354  2.67741  2.69355  4.24690  2.90347  2.73739  3.18146  2.89801  2.37887  2.77519  2.98518  4.58477  3.61503
          0.26558  4.44896  1.50710  0.61958  0.77255  0.00000        *
      1   2.57506  4.55062  2.85968  2.38344  3.95818  3.22872  3.66890  3.23704  2.46720  2.54734  3.59631  2.88676  3.62291  2.72854  2.78138  2.55329  2.59658  2.86562  5.25630  3.66908      1 e - - -
          2.68618  4.42225  2.77519  2.73123  3.46354  2.40513  3.72494  3.29354  2.67741  2.69355  4.24690  2.90347  2.73739  3.18146  2.89801  2.37887  2.77519  2.98518  4.58477  3.61503
          0.02240  4.20577  4.92812  0.61958  0.77255  0.69867  0.68766
      2   2.40749  5.00432  2.44946  2.28715  4.29774  3.16567  3.42293  3.74877  2.33405  3.28723  3.37550  2.80914  3.74753  2.68733  2.67806  2.44637  2.70877  3.30708  5.16329  3.97487      2 e - - -
          2.68618  4.42225  2.77519  2.73123  3.46354  2.40513  3.72494  3.29354  2.67741  2.69355  4.24690  2.90347  2.73739  3.18146  2.89801  2.37887  2.77519  2.98518  4.58477  3.61503
          0.02144  4.24913  4.97148  0.61958  0.77255  0.70898  0.67757
      3   2.35176  4.97835  2.83693  2.24036  4.16215  2.61517  3.34324  3.70595  2.35161  3.22126  3.77745  2.88227  3.56751  2.69683  2.75836  2.47738  2.78218  3.12036  5.45015  4.08016      3 e - - -
          2.68618  4.42225  2.77519  2.73123  3.46354  2.40513  3.72494  3.29354  2.67741  2.69355  4.24690  2.90347  2.73739  3.18146  2.89801  2.37887  2.77519  2.98518  4.58477  3.61503
          0.02109  4.26538  4.98772  0.61958  0.77255  0.56208  0.84402
      4   2.63823  5.05349  2.79187  2.26388  4.35561  3.01842  3.28145  3.81200  2.29473  3.09089  3.36145  2.84484  3.51896  2.71672  2.32133  2.46658  2.80669  3.29317  5.51253  4.12968      4 e - - -
          2.68618  4.42225  2.77519  2.73123  3.46354  2.40513  3.72494  3.29354  2.67741  2.69355  4.24690  2.90347  2.73739  3.18146  2.89801  2.37887  2.77519  2.98518  4.58477  3.61503
          0.01948  4.34368  5.06602  0.61958  0.77255  0.62825  0.76255
      5   2.63749  5.10665  2.55170  2.05800  4.18958  3.27088  3.48323  3.89781  2.27988  3.21811  3.99287  2.76327  3.34531  2.50557  2.81601  2.61491  2.52783  3.27460  5.55364  4.05521      5 e - - -
          2.68618  4.42225  2.77519  2.73123  3.46354  2.40513  3.72494  3.29354  2.67741  2.69355  4.24690  2.90347  2.73739  3.18146  2.89801  2.37887  2.77519  2.98518  4.58477  3.61503
          0.01942  4.34705  5.06940  0.61958  0.77255  0.42567  1.05938
      6   2.55023  4.30301  3.71027  2.98324  3.33468  3.45784  3.87511  2.34025  3.00964  2.20712  3.19655  3.49626  3.68943  3.35715  2.76801  2.85360  2.60212  2.02883  4.89641  3.67827      6 v - - -
          2.68618  4.42225  2.77519  2.73123  3.46354  2.40513  3.72494  3.29354  2.67741  2.69355  4.24690  2.90347  2.73739  3.18146  2.89801  2.37887  2.77519  2.98518  4.58477  3.61503
          0.01770  4.43877  5.16111  0.61958  0.77255  0.50211  0.92950
      7   2.57995  5.01386  2.97513  2.34086  4.29317  3.48433  3.56417  3.57918  2.06152  3.11660  3.83540  2.98415  3.75582  2.73385  2.41958  2.38073  2.45554  2.99514  5.48754  4.12170      7 k - - -
          2.68618  4.42225  2.77519  2.73123  3.46354  2.40513  3.72494  3.29354  2.67741  2.69355  4.24690  2.90347  2.73739  3.18146  2.89801  2.37887  2.77519  2.98518  4.58477  3.61503
          0.01770  4.43877  5.16111  0.61958  0.77255  0.50211  0.92950
      8   2.61146  4.09273  4.37856  3.77955  2.21021  3.73560  3.86994  2.20705  3.56625  1.93537  2.88904  3.88543  3.96163  3.79626  3.46650  3.11215  2.90568  1.89074  4.71009  3.52724      8 v - - -
          2.68618  4.42225  2.77519  2.73123  3.46354  2.40513  3.72494  3.29354  2.67741  2.69355  4.24690  2.90347  2.73739  3.18146  2.89801  2.37887  2.77519  2.98518  4.58477  3.61503
          0.01770  4.43877  5.16111  0.61958  0.77255  0.50211  0.92950
      9   2.61417  5.14167  2.84907  2.34318  4.46690  3.46666  3.65294  3.93640  1.95089  3.07483  4.06322  2.82434  3.00779  2.51389  2.35655  2.47887  2.91701  3.52176  5.58475  4.03726      9 k - - -
          2.68618  4.42225  2.77519  2.73123  3.46354  2.40513  3.72494  3.29354  2.67741  2.69355  4.24690  2.90347  2.73739  3.18146  2.89801  2.37887  2.77519  2.98518  4.58477  3.61503
          0.01770  4.43877  5.16111  0.61958  0.77255  0.48654  0.95386
     10   2.51086  4.22643  3.89945  3.22630  3.33987  3.73325  4.01762  2.39322  3.06863  1.73488  3.06211  3.61777  3.88502  3.49137  3.13666  2.88994  2.54551  2.15450  4.83029  3.62593     10 l - - -
          2.68618  4.42225  2.77519  2.73123  3.46354  2.40513  3.72494  3.29354  2.67741  2.69355  4.24690  2.90347  2.73739  3.18146  2.89801  2.37887  2.77519  2.98518  4.58477  3.61503
          0.01760  4.44475  5.16710  0.61958  0.77255  0.49257  0.94431
     11   2.47778  4.79910  2.84373  2.32375  4.42754  3.12497  3.65826  3.75693  2.11328  3.40516  4.16281  2.78056  3.86092  2.66866  2.12805  2.52521  2.68779  3.28181  5.37736  4.17471     11 k - - -
          2.68618  4.42225  2.77519  2.73123  3.46354  2.40513  3.72494  3.29354  2.67741  2.69355  4.24690  2.90347  2.73739  3.18146  2.89801  2.37887  2.77519  2.98518  4.58477  3.61503
          0.02176  4.44475  4.62680  0.61958  0.77255  0.49257  0.94431
     12   2.53018  5.04259  2.42125  2.17759  4.33123  3.39975  3.67178  3.21004  2.39099  3.02775  3.91874  2.87985  3.50602  2.64636  2.81304  2.49712  2.67160  2.97498  5.51062  4.13655     12 e - - -
          2.68618  4.42225  2.77519  2.73123  3.46354  2.40513  3.72494  3.29354  2.67741  2.69355  4.24690  2.90347  2.73739  3.18146  2.89801  2.37887  2.77519  2.98518  4.58477  3.61503
          0.01767  4.44066  5.16300  0.61958  0.77255  0.49911  0.93412
     13   3.35415  4.64398  5.24347  4.66180  2.75977  4.65661  5.00042  1.82226  4.51384  1.08266  2.75707  4.78416  4.86635  4.55426  4.53891  4.00331  3.57733  1.69847  5.28113  4.20922     13 l - - -
          2.68618  4.42225  2.77519  2.73123  3.46354  2.40513  3.72494  3.29354  2.67741  2.69355  4.24690  2.90347  2.73739  3.18146  2.89801  2.37887  2.77519  2.98518  4.58477  3.61503
          0.01767  4.44066  5.16300  0.61958  0.77255  0.49911  0.93412
     14   2.49845  4.97876  2.97322  2.42957  4.24616  3.29937  3.42906  3.47399  2.43278  3.19245  4.04240  1.77635  3.88500  2.82254  2.77252  2.67320  2.76182  3.11395  5.46158  4.01764     14 n - - -
          2.68618  4.42225  2.77519  2.73123  3.46354  2.40513  3.72494  3.29354  2.67741  2.69355  4.24690  2.90347  2.73739  3.18146  2.89801  2.37887  2.77519  2.98518  4.58477  3.61503
          0.01767  4.44066  5.16300  0.61958  0.77255  0.49911  0.93412
     15   2.40978  4.86807  2.72796  2.13891  4.44686  3.38180  3.60890  3.81214  2.33501  3.35890  4.17747  2.84875  2.28124  2.58680  2.80993  2.54079  2.91651  3.50501  5.57801  4.18376     15 e - - -
          2.68618  4.42225  2.77519  2.73123  3.46354  2.40513  3.72494  3.29354  2.67741  2.69355  4.24690  2.90347  2.73739  3.18146  2.89801  2.37887  2.77519  2.98518  4.58477  3.61503
          0.01767  4.44066  5.16300  0.61958  0.77255  0.49911  0.93412
     16   2.59332  3.19738  3.73205  3.11253  2.85087  3.69731  2.33848  2.69766  3.09159  2.31085  3.40521  3.36769  4.07314  3.11203  3.23557  2.95609  2.90624  2.56208  4.88345  2.73428     16 l - - -
          2.68618  4.42225  2.77519  2.73123  3.46354  2.40513  3.72494  3.29354  2.67741  2.69355  4.24690  2.90347  2.73739  3.18146  2.89801  2.37887  2.77519  2.98518  4.58477  3.61503
          0.01767  4.44066  5.16300  0.61958  0.77255  0.49911  0.93412
     17   3.18501  4.61562  5.18917  4.61063  2.91290  4.62037  4.97366  1.52390  4.46648  1.10538  2.88022  4.73876  4.84397  4.52965  4.50795  3.96488  3.54501  1.97143  5.28488  4.20177     17 l - - -
          2.68618  4.42225  2.77519  2.73123  3.46354  2.40513  3.72494  3.29354  2.67741  2.69355  4.24690  2.90347  2.73739  3.18146  2.89801  2.37887  2.77519  2.98518  4.58477  3.61503
          0.01767  4.44066  5.16300  0.61958  0.77255  0.49911  0.93412
     18   2.59670  3.80731  3.71976  3.09103  3.42905  3.61894  3.96495  2.46411  3.08283  2.48987  3.29921  3.50301  4.06922  3.20354  3.23736  2.56322  1.86392  2.18204  4.89970  3.68212     18 t - - -
          2.68618  4.42225  2.77519  2.73123  3.46354  2.40513  3.72494  3.29354  2.67741  2.69355  4.24690  2.90347  2.73739  3.18146  2.89801  2.37887  2.77519  2.98518  4.58477  3.61503
          0.01767  4.44066  5.16300  0.61958  0.77255  0.49911  0.93412
     19   3.06547  0.42452  3.86327  4.32897  4.55317  3.67143  5.06123  3.82600  4.27258  3.74035  4.76517  4.30642  4.41186  4.57927  4.39594  3.31354  3.55807  3.48696  5.89061  4.78647     19 C - - -
          2.68618  4.42225  2.77519  2.73123  3.46354  2.40513  3.72494  3.29354  2.67741  2.69355  4.24690  2.90347  2.73739  3.18146  2.89801  2.37887  2.77519  2.98518  4.58477  3.61503
          0.01767  4.44066  5.16300  0.61958  0.77255  0.49911  0.93412
     20   2.56533  4.78154  3.08303  2.47462  4.02970  3.22727  3.35899  3.40101  2.33137  2.94239  3.76770  3.00906  2.91747  2.78701  2.73833  2.27799  2.65000  2.94606  4.97131  3.73668     20 s - - -
          2.68618  4.42225  2.77519  2.73123  3.46354  2.40513  3.72494  3.29354  2.67741  2.69355  4.24690  2.90347  2.73739  3.18146  2.89801  2.37887  2.77519  2.98518  4.58477  3.61503
          0.01767  4.44066  5.16300  0.61958  0.77255  0.48808  0.95142
     21   3.29007  4.64160  4.93713  4.35300  3.26670  4.51189  4.81901  1.90679  4.20289  0.86359  2.86990  4.55340  4.74962  3.70897  4.30454  3.83764  3.51179  2.26443  5.21033  4.12983     21 l - - -
          2.68618  4.42225  2.77519  2.73123  3.46354  2.40513  3.72494  3.29354  2.67741  2.69355  4.24690  2.90347  2.73739  3.18146  2.89801  2.37887  2.77519  2.98518  4.58477  3.61503
          0.01759  4.44488  5.16723  0.61958  0.77255  0.49235  0.94466
     22   2.62739  0.79157  4.58238  4.24356  3.97455  3.54432  4.81580  2.92162  3.98389  2.65685  4.04096  4.11058  4.26140  4.31309  4.11618  3.02498  3.19300  2.69458  5.60419  4.34521     22 c - - -
          2.68618  4.42225  2.77519  2.73123  3.46354  2.40513  3.72494  3.29354  2.67741  2.69355  4.24690  2.90347  2.73739  3.18146  2.89801  2.37887  2.77519  2.98518  4.58477  3.61503
          0.01759  4.44488  5.16723  0.61958  0.77255  0.48167  0.96169
     23   2.47217  4.81165  2.78566  2.33679  4.33206  2.71688  3.50459  3.88954  2.18445  3.28081  3.42792  2.57608  3.86132  2.59034  2.68896  2.54192  2.71133  3.48591  5.56491  4.06660     23 k - - -
          2.68618  4.42225  2.77519  2.73123  3.46354  2.40513  3.72494  3.29354  2.67741  2.69355  4.24690  2.90347  2.73739  3.18146  2.89801  2.37887  2.77519  2.98518  4.58477  3.61503
          0.01752  4.44896  5.17131  0.61958  0.77255  0.48576  0.95510
     24   2.80539  4.67998  2.88281  2.45123  4.34297  1.38221  3.67584  3.76787  2.43645  3.34840  4.16673  2.91405  3.96844  2.95439  2.91192  2.81966  3.05365  3.42360  5.56489  4.22464     24 g - - -
          2.68618  4.42225  2.77519  2.73123  3.46354  2.40513  3.72494  3.29354  2.67741  2.69355  4.24690  2.90347  2.73739  3.18146  2.89801  2.37887  2.77519  2.98518  4.58477  3.61503
          0.01752  4.44896  5.17131  0.61958  0.77255  0.48576  0.95510
     25   2.77800  4.21985  4.31486  3.73372  2.89263  3.88680  4.09941  2.50459  3.59584  2.04589  3.07442  3.88673  4.01666  3.70395  3.73927  3.18127  3.00880  2.32380  4.34420  1.51402     25 y - - -
          2.68618  4.42225  2.77519  2.73123  3.46354  2.40513  3.72494  3.29354  2.67741  2.69355  4.24690  2.90347  2.73739  3.18146  2.89801  2.37887  2.77519  2.98518  4.58477  3.61503
          0.01752  4.44896  5.17131  0.61958  0.77255  0.48576  0.95510
     26   3.00493  4.38235  4.73067  4.14031  1.80068  4.17375  4.42959  2.36006  3.97950  1.26455  3.01790  4.24641  4.48260  4.10209  4.05245  3.48623  3.04203  2.40751  4.86810  3.20089     26 l - - -
          2.68618  4.42225  2.77519  2.73123  3.46354  2.40513  3.72494  3.29354  2.67741  2.69355  4.24690  2.90347  2.73739  3.18146  2.89801  2.37887  2.77519  2.98518  4.58477  3.61503
          0.01752  4.44896  5.17131  0.61958  0.77255  0.48576  0.95510
     27   2.67763  4.20570  3.58563  2.96036  3.45340  3.66414  3.70883  2.11863  2.78854  2.49899  3.30787  3.26407  4.04266  3.15213  2.29313  2.86595  2.90912  2.22945  4.96377  3.53758     27 i - - -
          2.68618  4.42225  2.77519  2.73123  3.46354  2.40513  3.72494  3.29354  2.67741  2.69355  4.24690  2.90347  2.73739  3.18146  2.89801  2.37887  2.77519  2.98518  4.58477  3.61503
          0.01752  4.44896  5.17131  0.61958  0.77255  0.48576  0.95510
     28   3.01886  5.61210  1.29483  1.86164  4.91619  3.23959  3.87913  4.43205  2.66792  3.90137  4.69548  2.36113  4.00534  2.93699  3.35618  2.74211  3.12216  3.98644  6.04415  4.56048     28 d - - -
          2.68618  4.42225  2.77519  2.73123  3.46354  2.40513  3.72494  3.29354  2.67741  2.69355  4.24690  2.90347  2.73739  3.18146  2.89801  2.37887  2.77519  2.98518  4.58477  3.61503
          0.01752  4.44896  5.17131  0.61958  0.77255  0.48576  0.95510
     29   0.79365  4.40260  3.90119  3.54834  4.41537  3.25468  4.52062  3.68129  3.52599  3.46600  4.34990  3.65334  2.63606  3.81934  3.81507  2.69848  2.97872  2.92480  5.81645  4.61538     29 a - - -
          2.68618  4.42225  2.77519  2.73123  3.46354  2.40513  3.72494  3.29354  2.67741  2.69355  4.24690  2.90347  2.73739  3.18146  2.89801  2.37887  2.77519  2.98518  4.58477  3.61503
          0.01752  4.44896  5.17131  0.61958  0.77255  0.48576  0.95510
     30   2.47416  4.17133  3.38208  2.81971  3.67880  3.60505  3.07909  3.05307  2.78582  2.74478  3.35297  3.26946  3.98720  2.98832  3.11876  2.71468  1.73748  2.74307  5.07305  3.31951     30 t - - -
          2.68618  4.42225  2.77519  2.73123  3.46354  2.40513  3.72494  3.29354  2.67741  2.69355  4.24690  2.90347  2.73739  3.18146  2.89801  2.37887  2.77519  2.98518  4.58477  3.61503
          0.01752  4.44896  5.17131  0.61958  0.77255  0.48576  0.95510
     31   2.29921  4.44877  3.91245  3.56628  4.26745  3.36344  4.51517  3.31536  3.47688  3.00473  4.21011  3.70415  4.07194  3.82676  3.74498  2.80828  0.82859  2.98841  5.73729  4.52128     31 t - - -
          2.68618  4.42225  2.77519  2.73123  3.46354  2.40513  3.72494  3.29354  2.67741  2.69355  4.24690  2.90347  2.73739  3.18146  2.89801  2.37887  2.77519  2.98518  4.58477  3.61503
          0.01752  4.44896  5.17131  0.61958  0.77255  0.48576  0.95510
     32   3.09582  4.42110  4.89851  4.34248  3.47535  4.40390  4.82894  1.12044  4.21502  2.12002  3.38878  4.48574  4.71691  4.41717  4.34539  3.27690  3.33932  1.43748  5.34572  4.15591     32 i - - -
          2.68618  4.42225  2.77519  2.73123  3.46354  2.40513  3.72494  3.29354  2.67741  2.69355  4.24690  2.90347  2.73739  3.18146  2.89801  2.37887  2.77519  2.98518  4.58477  3.61503
          0.01752  4.44896  5.17131  0.61958  0.77255  0.48576  0.95510
     33   2.50701  4.39465  3.24062  2.77472  3.72831  3.51693  3.73143  2.61974  2.59792  2.68252  3.40086  3.17731  3.63736  3.07431  2.80469  2.54076  2.13408  2.53955  5.12132  3.85495     33 t - - -
          2.68618  4.42225  2.77519  2.73123  3.46354  2.40513  3.72494  3.29354  2.67741  2.69355  4.24690  2.90347  2.73739  3.18146  2.89801  2.37887  2.77519  2.98518  4.58477  3.61503
          0.01752  4.44896  5.17131  0.61958  0.77255  0.48576  0.95510
     34   2.72402  4.48807  2.70991  1.33602  4.37957  3.30595  3.71015  3.82667  2.46355  3.37435  4.15624  2.97649  3.79081  2.83416  2.97128  2.71307  2.96068  3.24975  5.56334  3.96674     34 e - - -
          2.68618  4.42225  2.77519  2.73123  3.46354  2.40513  3.72494  3.29354  2.67741  2.69355  4.24690  2.90347  2.73739  3.18146  2.89801  2.37887  2.77519  2.98518  4.58477  3.61503
          0.01752  4.44896  5.17131  0.61958  0.77255  0.48576  0.95510
     35   2.74054  0.67682  4.72439  4.45004  4.14824  3.51655  4.98439  3.05945  4.21636  3.08417  4.22739  4.19796  4.27317  4.50353  4.31264  3.02789  3.23674  2.56133  5.76083  4.52582     35 C - - -
          2.68618  4.42225  2.77519  2.73123  3.46354  2.40513  3.72494  3.29354  2.67741  2.69355  4.24690  2.90347  2.73739  3.18146  2.89801  2.37887  2.77519  2.98518  4.58477  3.61503
          0.01752  4.44896  5.17131  0.61958  0.77255  0.48576  0.95510
     36   2.95843  4.37748  4.52396  3.93736  3.02562  4.09700  4.19598  2.49623  3.78911  0.97895  2.57513  4.11265  4.41833  3.96319  3.92035  3.28540  3.18566  2.47170  4.88690  3.50285     36 l - - -
          2.68618  4.42225  2.77519  2.73123  3.46354  2.40513  3.72494  3.29354  2.67741  2.69355  4.24690  2.90347  2.73739  3.18146  2.89801  2.37887  2.77519  2.98518  4.58477  3.61503
          0.01752  4.44896  5.17131  0.61958  0.77255  0.48576  0.95510
     37   2.95973  4.30021  3.55364  3.02723  3.33912  3.76735  1.16376  3.46309  2.73055  3.05975  3.98923  3.42896  4.18089  3.23258  2.88953  3.06812  3.20086  3.21120  4.84222  3.06801     37 h - - -
          2.68618  4.42225  2.77519  2.73123  3.46354  2.40513  3.72494  3.29354  2.67741  2.69355  4.24690  2.90347  2.73739  3.18146  2.89801  2.37887  2.77519  2.98518  4.58477  3.61503
          0.01752  4.44896  5.17131  0.61958  0.77255  0.48576  0.95510
     38   2.55643  4.76197  3.19825  2.67746  4.17454  3.47348  3.87479  3.57708  2.55652  3.20541  4.03662  3.17884  3.86349  3.05456  2.95898  2.07787  1.48042  3.23778  5.46257  4.16425     38 t - - -
          2.68618  4.42225  2.77519  2.73123  3.46354  2.40513  3.72494  3.29354  2.67741  2.69355  4.24690  2.90347  2.73739  3.18146  2.89801  2.37887  2.77519  2.98518  4.58477  3.61503
          0.01752  4.44896  5.17131  0.61958  0.77255  0.48576  0.95510
     39   3.94961  5.14280  5.09295  4.78894  0.66007  4.75125  3.81168  3.46084  4.60166  2.56554  4.05833  4.45619  5.03437  4.51024  4.57548  4.11889  4.16688  3.30356  3.93323  1.89868     39 F - - -
          2.68618  4.42225  2.77519  2.73123  3.46354  2.40513  3.72494  3.29354  2.67741  2.69355  4.24690  2.90347  2.73739  3.18146  2.89801  2.37887  2.77519  2.98518  4.58477  3.61503
          0.01752  4.44896  5.17131  0.61958  0.77255  0.48576  0.95510
     40   3.42670  0.27098  5.00463  4.89794  4.81998  3.89300  5.42785  4.11432  4.75306  3.97528  5.12572  4.75056  4.63520  5.07394  4.76074  3.69458  3.94151  3.80535  6.05632  5.09172     40 C - - -
          2.68618  4.42225  2.77519  2.73123  3.46354  2.40513  3.72494  3.29354  2.67741  2.69355  4.24690  2.90347  2.73739  3.18146  2.89801  2.37887  2.77519  2.98518  4.58477  3.61503
          0.01752  4.44896  5.17131  0.61958  0.77255  0.48576  0.95510
     41   3.15308  5.38921  3.55990  2.81547  4.83075  3.82096  3.47347  4.19698  1.16798  3.61891  4.45066  3.21472  4.17129  2.88468  1.59250  3.12910  3.32152  3.84780  5.65846  3.94127     41 k - - -
          2.68618  4.42225  2.77519  2.73123  3.46354  2.40513  3.72494  3.29354  2.67741  2.69355  4.24690  2.90347  2.73739  3.18146  2.89801  2.37887  2.77519  2.98518  4.58477  3.61503
          0.01752  4.44896  5.17131  0.61958  0.77255  0.48576  0.95510
     42   2.60227  4.92190  2.81086  2.47881  4.17293  3.31926  3.70551  3.41135  2.38221  3.14872  3.92906  3.02472  3.59446  2.84694  2.88372  1.73837  2.61073  3.03996  5.05455  4.07306     42 s - - -
          2.68618  4.42225  2.77519  2.73123  3.46354  2.40513  3.72494  3.29354  2.67741  2.69355  4.24690  2.90347  2.73739  3.18146  2.89801  2.37887  2.77519  2.98518  4.58477  3.61503
          0.01752  4.44896  5.17131  0.61958  0.77255  0.48576  0.95510
     43   3.42670  0.27098  5.00463  4.89794  4.81998  3.89300  5.42785  4.11432  4.75306  3.97528  5.12572  4.75056  4.63520  5.07394  4.76074  3.69458  3.94151  3.80535  6.05632  5.09172     43 C - - -
          2.68618  4.42225  2.77519  2.73123  3.46354  2.40513  3.72494  3.29354  2.67741  2.69355  4.24690  2.90347  2.73739  3.18146  2.89801  2.37887  2.77519  2.98518  4.58477  3.61503
          0.01752  4.44896  5.17131  0.61958  0.77255  0.48576  0.95510
     44   3.20519  4.52816  4.97506  4.43208  3.57438  4.51117  4.95490  1.01699  4.28982  1.63421  3.42425  4.59635  4.81004  4.49471  4.42445  3.50156  3.45245  1.83905  5.43018  4.25746     44 i - - -
          2.68618  4.42225  2.77519  2.73123  3.46354  2.40513  3.72494  3.29354  2.67741  2.69355  4.24690  2.90347  2.73739  3.18146  2.89801  2.37887  2.77519  2.98518  4.58477  3.61503
          0.01752  4.44896  5.17131  0.61958  0.77255  0.48576  0.95510
     45   2.67287  4.18579  3.60369  3.43070  2.98327  3.75394  3.79512  2.39643  3.26733  2.06605  3.20610  3.68572  4.12523  3.48293  3.23401  2.91831  2.79502  1.72956  4.79287  2.97354     45 v - - -
          2.68618  4.42225  2.77519  2.73123  3.46354  2.40513  3.72494  3.29354  2.67741  2.69355  4.24690  2.90347  2.73739  3.18146  2.89801  2.37887  2.77519  2.98518  4.58477  3.61503
          0.01752  4.44896  5.17131  0.61958  0.77255  0.48576  0.95510
     46   2.54836  5.16784  2.88027  2.27008  4.50216  3.26609  3.45617  3.88827  1.83782  3.37937  4.21202  2.80576  3.77890  2.44771  2.40515  2.52815  2.86474  3.55284  5.60543  4.00792     46 k - - -
          2.68618  4.42225  2.77519  2.73123  3.46354  2.40513  3.72494  3.29354  2.67741  2.69355  4.24690  2.90347  2.73739  3.18146  2.89801  2.37887  2.77519  2.98518  4.58477  3.61503
          0.01752  4.44896  5.17131  0.61958  0.77255  0.48576  0.95510
     47   2.69382  4.55609  3.21602  2.58891  3.53057  3.56400  2.21879  3.31242  2.44739  2.96006  3.80704  3.03780  3.94999  2.96870  2.72465  2.71755  2.92412  3.03255  4.91202  2.47818     47 h - - -
          2.68618  4.42225  2.77519  2.73123  3.46354  2.40513  3.72494  3.29354  2.67741  2.69355  4.24690  2.90347  2.73739  3.18146  2.89801  2.37887  2.77519  2.98518  4.58477  3.61503
          0.01752  4.44896  5.17131  0.61958  0.77255  0.48576  0.95510
     48   2.66596  3.74253  4.54746  3.94488  2.18369  3.85807  4.18239  2.30549  3.75530  1.57525  2.91305  3.98316  4.21562  3.90202  3.80064  3.16820  2.83910  2.11769  4.44991  3.35339     48 l - - -
          2.68618  4.42225  2.77519  2.73123  3.46354  2.40513  3.72494  3.29354  2.67741  2.69355  4.24690  2.90347  2.73739  3.18146  2.89801  2.37887  2.77519  2.98518  4.58477  3.61503
          0.01752  4.44896  5.17131  0.61958  0.77255  0.48576  0.95510
     49   2.51399  4.79968  2.73641  1.95849  4.30704  3.46543  3.42115  3.68926  2.33564  3.22951  4.15801  2.89180  3.85677  2.36294  2.62007  2.49028  2.81547  3.25819  5.29015  3.87414     49 e - - -
          2.68618  4.42225  2.77519  2.73123  3.46354  2.40513  3.72494  3.29354  2.67741  2.69355  4.24690  2.90347  2.73739  3.18146  2.89801  2.37887  2.77519  2.98518  4.58477  3.61503
          0.01752  4.44896  5.17131  0.61958  0.77255  0.48576  0.95510
     50   2.63513  5.16428  2.42680  2.05031  4.38697  3.41171  3.46159  3.86511  2.24143  3.41422  4.01530  2.74011  3.63621  2.65648  2.64931  2.47447  2.52744  3.44225  5.60413  3.96365     50 e - - -
          2.68618  4.42225  2.77519  2.73123  3.46354  2.40513  3.72494  3.29354  2.67741  2.69355  4.24690  2.90347  2.73739  3.18146  2.89801  2.37887  2.77519  2.98518  4.58477  3.61503
          0.01752  4.44896  5.17131  0.61958  0.77255  0.48576  0.95510
     51   2.61487  5.12676  2.82197  2.31130  4.13828  2.81896  3.35903  3.91212  2.25457  3.42040  4.04981  2.51767  3.69155  2.71343  2.82188  2.02478  2.83754  3.42663  5.57592  3.98585     51 s - - -
          2.68622  4.42233  2.77514  2.73107  3.46349  2.40519  3.72492  3.29344  2.67740  2.69359  4.24698  2.90349  2.73745  3.18155  2.89795  2.37889  2.77520  2.98507  4.58485  3.61511
          0.24878  1.53912  5.17131  0.56479  0.84044  0.48576  0.95510
     52   2.51644  4.42861  2.93893  2.29957  4.14736  3.39990  3.42935  3.83476  2.10283  3.05689  4.13128  2.45039  3.62740  2.73284  2.60554  2.45338  2.67292  3.34624  5.53886  3.92452     54 k - - -
          2.68618  4.42225  2.77519  2.73123  3.46354  2.40513  3.72494  3.29354  2.67741  2.69355  4.24690  2.90347  2.73739  3.18146  2.89801  2.37887  2.77519  2.98518  4.58477  3.61503
          0.01752  4.44896  5.17131  0.61958  0.77255  0.48576  0.95510
     53   2.52186  3.93906  2.74641  2.44006  3.86819  3.50030  3.39492  3.51627  2.35651  3.06868  3.94076  2.81973  3.65985  2.73192  2.69735  2.45608  2.45022  3.01101  5.42770  3.49366     55 k - - -
          2.68618  4.42225  2.77519  2.73123  3.46354  2.40513  3.72494  3.29354  2.67741  2.69355  4.24690  2.90347  2.73739  3.18146  2.89801  2.37887  2.77519  2.98518  4.58477  3.61503
          0.01752  4.44896  5.17131  0.61958  0.77255  0.48576  0.95510
     54   3.42670  0.27098  5.00463  4.89794  4.81998  3.89300  5.42785  4.11432  4.75306  3.97528  5.12572  4.75056  4.63520  5.07394  4.76074  3.69458  3.94151  3.80535  6.05632  5.09172     56 C - - -
          2.68618  4.42225  2.77519  2.73123  3.46354  2.40513  3.72494  3.29354  2.67741  2.69355  4.24690  2.90347  2.73739  3.18146  2.89801  2.37887  2.77519  2.98518  4.58477  3.61503
          0.01752  4.44896  5.17131  0.61958  0.77255  0.48576  0.95510
     55   3.69638  5.31483  4.36715  4.31130  5.20013  3.97213  5.30350  4.94405  4.42774  4.48293  5.58007  4.54561  0.22567  4.79416  4.57253  3.88929  4.18610  4.51309  6.18287  5.33918     57 P - - -
          2.68618  4.42225  2.77519  2.73123  3.46354  2.40513  3.72494  3.29354  2.67741  2.69355  4.24690  2.90347  2.73739  3.18146  2.89801  2.37887  2.77519  2.98518  4.58477  3.61503
          0.01752  4.44896  5.17131  0.61958  0.77255  0.48576  0.95510
     56   2.56514  4.72863  3.09712  2.52861  3.92817  3.54866  3.69791  2.70355  2.32490  2.83803  3.56594  3.09035  3.93586  2.76107  2.74519  2.67281  2.35249  2.48209  5.25954  3.95898     58 k - - -
          2.68618  4.42225  2.77519  2.73123  3.46354  2.40513  3.72494  3.29354  2.67741  2.69355  4.24690  2.90347  2.73739  3.18146  2.89801  2.37887  2.77519  2.98518  4.58477  3.61503
          0.01752  4.44896  5.17131  0.61958  0.77255  0.48576  0.95510
     57   3.42670  0.27098  5.00463  4.89794  4.81998  3.89300  5.42785  4.11432  4.75306  3.97528  5.12572  4.75056  4.63520  5.07394  4.76074  3.69458  3.94151  3.80535  6.05632  5.09172     59 C - - -
          2.68618  4.42225  2.77519  2.73123  3.46354  2.40513  3.72494  3.29354  2.67741  2.69355  4.24690  2.90347  2.73739  3.18146  2.89801  2.37887  2.77519  2.98518  4.58477  3.61503
          0.01752  4.44896  5.17131  0.61958  0.77255  0.48576  0.95510
     58   2.66639  5.18611  2.45321  2.13207  4.28598  2.66878  3.32032  4.00543  2.28162  3.48812  4.09944  2.42549  3.85591  2.57323  2.79047  2.45321  2.92197  3.57287  5.62262  4.21467     60 e - - -
          2.68618  4.42225  2.77519  2.73123  3.46354  2.40513  3.72494  3.29354  2.67741  2.69355  4.24690  2.90347  2.73739  3.18146  2.89801  2.37887  2.77519  2.98518  4.58477  3.61503
          0.01752  4.44896  5.17131  0.61958  0.77255  0.48576  0.95510
     59   2.36561  4.05765  3.71087  2.94745  3.43133  3.58877  3.67571  2.19930  3.00898  2.35574  3.23305  3.39567  4.06932  3.12251  3.30840  2.79199  2.52345  2.06526  4.90079  3.68241     61 v - - -
          2.68618  4.42225  2.77519  2.73123  3.46354  2.40513  3.72494  3.29354  2.67741  2.69355  4.24690  2.90347  2.73739  3.18146  2.89801  2.37887  2.77519  2.98518  4.58477  3.61503
          0.01752  4.44896  5.17131  0.61958  0.77255  0.48576  0.95510
     60   2.66192  5.06152  2.54837  2.31414  4.10645  3.47704  3.51393  3.46690  2.24745  3.08566  3.79960  2.76655  3.20200  2.50497  2.77478  2.57494  2.86403  2.94868  5.52575  3.59374     62 k - - -
          2.68618  4.42225  2.77519  2.73123  3.46354  2.40513  3.72494  3.29354  2.67741  2.69355  4.24690  2.90347  2.73739  3.18146  2.89801  2.37887  2.77519  2.98518  4.58477  3.61503
          0.01752  4.44896  5.17131  0.61958  0.77255  0.48576  0.95510
     61   2.76827  4.21366  4.56507  3.97489  3.14047  3.77746  4.34483  1.84341  3.81806  1.43198  3.12890  4.08453  4.35289  3.99400  3.91676  3.13076  3.05728  1.82770  4.89531  3.71793     63 l - - -
          2.68618  4.42225  2.77519  2.73123  3.46354  2.40513  3.72494  3.29354  2.67741  2.69355  4.24690  2.90347  2.73739  3.18146  2.89801  2.37887  2.77519  2.98518  4.58477  3.61503
          0.01752  4.44896  5.17131  0.61958  0.77255  0.48576  0.95510
     62   2.62517  5.03870  3.00142  2.39037  4.32370  2.26597  2.29885  3.76451  2.41549  3.26113  4.01187  2.88981  3.89065  2.67734  2.82178  2.54643  2.89840  3.32814  5.50976  4.14566     64 g - - -
          2.68625  4.42233  2.77526  2.73100  3.46361  2.40519  3.72486  3.29362  2.67718  2.69362  4.24697  2.90347  2.73744  3.18119  2.89799  2.37894  2.77520  2.98526  4.58484  3.61511
          0.45194  1.09341  3.55663  0.13456  2.07226  0.48576  0.95510
     63   2.34915  4.08643  3.23343  2.62310  3.88185  3.15126  3.78969  3.21897  2.60450  2.88768  3.77843  3.15751  3.08676  2.99400  3.04004  2.25272  2.13097  2.77195  5.23127  3.94182     66 t - - -
          2.68618  4.42225  2.77519  2.73123  3.46354  2.40513  3.72494  3.29354  2.67741  2.69355  4.24690  2.90347  2.73739  3.18146  2.89801  2.37887  2.77519  2.98518  4.58477  3.61503
          0.01793  4.42584  5.14818  0.61958  0.77255  0.48408  0.95780
     64   2.60067  5.12550  2.67877  2.38303  4.13843  3.46398  3.00906  3.75922  2.20825  3.24615  4.17318  2.40812  3.77126  2.53889  2.55393  2.59328  2.72814  3.41547  5.57411  3.56506     67 k - - -
          2.68618  4.42225  2.77519  2.73123  3.46354  2.40513  3.72494  3.29354  2.67741  2.69355  4.24690  2.90347  2.73739  3.18146  2.89801  2.37887  2.77519  2.98518  4.58477  3.61503
          0.01767  4.44079  5.16314  0.61958  0.77255  0.47764  0.96823
     65   2.64959  4.56953  3.39525  2.84472  3.75531  3.60943  3.87270  2.99646  2.70728  2.60980  3.53455  3.18806  1.57866  3.12688  3.14146  2.86001  2.84085  2.85304  5.15317  3.77494     68 p - - -
          2.68618  4.42225  2.77519  2.73123  3.46354  2.40513  3.72494  3.29354  2.67741  2.69355  4.24690  2.90347  2.73739  3.18146  2.89801  2.37887  2.77519  2.98518  4.58477  3.61503
          0.02150  4.44896  4.64854  0.61958  0.77255  0.48576  0.95510
     66   2.60545  4.19552  3.97729  3.22904  2.74916  3.47176  3.70378  2.55223  3.19815  1.68234  2.94075  3.57384  4.11802  3.54439  3.37664  2.77635  2.60417  2.42773  4.43681  3.44583     69 l - - -
          2.68618  4.42225  2.77519  2.73123  3.46354  2.40513  3.72494  3.29354  2.67741  2.69355  4.24690  2.90347  2.73739  3.18146  2.89801  2.37887  2.77519  2.98518  4.58477  3.61503
          0.01759  4.44505  5.16740  0.61958  0.77255  0.49208  0.94509
     67   2.44209  4.83404  2.76019  1.93870  4.08091  3.47536  3.61802  3.77186  2.32272  2.81799  4.06132  2.82841  3.86757  2.49473  2.90888  2.44701  2.83829  3.26949  5.52730  3.85858     70 e - - -
          2.68618  4.42225  2.77519  2.73123  3.46354  2.40513  3.72494  3.29354  2.67741  2.69355  4.24690  2.90347  2.73739  3.18146  2.89801  2.37887  2.77519  2.98518  4.58477  3.61503
          0.01759  4.44505  5.16740  0.61958  0.77255  0.48183  0.96142
     68   2.45757  4.09263  3.04071  2.48874  4.03886  3.30892  3.42633  3.47048  2.19864  2.91654  3.54087  2.53940  3.78161  2.64601  2.94976  2.59640  2.67543  3.22094  5.38936  3.16735     71 k - - -
          2.68618  4.42225  2.77519  2.73123  3.46354  2.40513  3.72494  3.29354  2.67741  2.69355  4.24690  2.90347  2.73739  3.18146  2.89801  2.37887  2.77519  2.98518  4.58477  3.61503
          0.01752  4.44896  5.17131  0.61958  0.77255  0.48576  0.95510
     69   2.89263  4.13585  4.79407  4.22416  3.48676  3.84045  4.64430  1.50505  4.07913  1.50189  3.40285  4.33972  4.57598  4.26673  4.18747  3.57111  3.23125  1.58634  5.17021  3.98945     72 l - - -
          2.68618  4.42225  2.77519  2.73123  3.46354  2.40513  3.72494  3.29354  2.67741  2.69355  4.24690  2.90347  2.73739  3.18146  2.89801  2.37887  2.77519  2.98518  4.58477  3.61503
          0.01752  4.44896  5.17131  0.61958  0.77255  0.48576  0.95510
     70   2.74260  5.03862  3.13256  2.50772  4.32912  3.38612  3.70992  3.61265  2.06245  3.18242  3.98056  3.06694  3.94235  2.79108  1.61507  2.54556  2.98833  3.13285  5.49066  4.16325     73 r - - -
          2.68618  4.42225  2.77519  2.73123  3.46354  2.40513  3.72494  3.29354  2.67741  2.69355  4.24690  2.90347  2.73739  3.18146  2.89801  2.37887  2.77519  2.98518  4.58477  3.61503
          0.01752  4.44896  5.17131  0.61958  0.77255  0.48576  0.95510
     71   2.52249  4.51210  3.10060  2.67794  3.08731  3.56485  3.36065  3.13070  2.59671  2.60484  3.60687  3.04206  2.78885  2.83273  3.00977  2.33439  2.77863  2.84065  5.20637  3.61577     74 s - - -
          2.68618  4.42225  2.77519  2.73123  3.46354  2.40513  3.72494  3.29354  2.67741  2.69355  4.24690  2.90347  2.73739  3.18146  2.89801  2.37887  2.77519  2.98518  4.58477  3.61503
          0.01752  4.44896  5.17131  0.61958  0.77255  0.48576  0.95510
     72   3.43057  5.97748  0.58291  2.28048  5.30649  3.51571  4.20467  4.89859  3.36971  4.39832  5.33521  3.01222  4.20760  3.40513  4.03132  3.28227  3.76002  4.45468  6.47346  4.96333     75 D - - -
          2.68618  4.42225  2.77519  2.73123  3.46354  2.40513  3.72494  3.29354  2.67741  2.69355  4.24690  2.90347  2.73739  3.18146  2.89801  2.37887  2.77519  2.98518  4.58477  3.61503
          0.01752  4.44896  5.17131  0.61958  0.77255  0.48576  0.95510
     73   2.62247  4.53538  2.91526  2.37596  4.40128  3.47623  2.95701  3.76234  2.24902  3.38219  4.03184  2.85138  3.45965  2.67550  1.93859  2.61061  2.71773  3.46464  5.55006  4.05918     76 r - - -
          2.68618  4.42225  2.77519  2.73123  3.46354  2.40513  3.72494  3.29354  2.67741  2.69355  4.24690  2.90347  2.73739  3.18146  2.89801  2.37887  2.77519  2.98518  4.58477  3.61503
          0.01752  4.44896  5.17131  0.61958  0.77255  0.48576  0.95510
     74   2.27495  4.66080  3.24675  2.68659  3.84995  3.56569  3.79108  3.11121  2.54332  2.81531  3.51847  2.98650  3.95388  2.79059  3.09037  2.57911  1.87378  2.73754  5.20732  3.92159     77 t - - -
          2.68618  4.42225  2.77519  2.73123  3.46354  2.40513  3.72494  3.29354  2.67741  2.69355  4.24690  2.90347  2.73739  3.18146  2.89801  2.37887  2.77519  2.98518  4.58477  3.61503
          0.01752  4.44896  5.17131  0.61958  0.77255  0.48576  0.95510
     75   2.80283  4.22152  4.44920  3.85403  3.21830  3.94697  4.25959  2.25286  3.30329  1.33396  2.31716  3.99616  4.29318  3.87914  3.81446  3.24746  2.93955  2.20208  4.44857  3.66137     78 l - - -
          2.68618  4.42225  2.77519  2.73123  3.46354  2.40513  3.72494  3.29354  2.67741  2.69355  4.24690  2.90347  2.73739  3.18146  2.89801  2.37887  2.77519  2.98518  4.58477  3.61503
          0.01752  4.44896  5.17131  0.61958  0.77255  0.48576  0.95510
     76   2.83905  5.23776  2.86060  2.36747  4.56168  3.44115  3.66686  4.01034  2.30649  3.42750  4.30085  2.93141  3.95617  1.35397  2.77543  2.65736  3.06822  3.62093  5.66342  4.29737     79 q - - -
          2.68618  4.42225  2.77519  2.73123  3.46354  2.40513  3.72494  3.29354  2.67741  2.69355  4.24690  2.90347  2.73739  3.18146  2.89801  2.37887  2.77519  2.98518  4.58477  3.61503
          0.01752  4.44896  5.17131  0.61958  0.77255  0.48576  0.95510
     77   2.43113  5.19359  2.00423  2.19801  4.51784  3.25463  3.53681  3.99338  2.44403  3.49134  4.24524  2.50063  3.87631  2.78986  2.94005  2.30694  2.73548  3.48909  5.63985  4.10414     80 d - - -
          2.68618  4.42225  2.77519  2.73123  3.46354  2.40513  3.72494  3.29354  2.67741  2.69355  4.24690  2.90347  2.73739  3.18146  2.89801  2.37887  2.77519  2.98518  4.58477  3.61503
          0.01752  4.44896  5.17131  0.61958  0.77255  0.48576  0.95510
     78   3.20681  4.62093  5.25887  4.71383  3.56309  4.75701  5.20733  1.14009  4.59630  1.45368  3.08284  4.86784  4.98424  4.72759  4.68908  4.12312  3.59383  1.65240  5.54833  4.42989     81 i - - -
          2.68618  4.42225  2.77519  2.73123  3.46354  2.40513  3.72494  3.29354  2.67741  2.69355  4.24690  2.90347  2.73739  3.18146  2.89801  2.37887  2.77519  2.98518  4.58477  3.61503
          0.01752  4.44896  5.17131  0.61958  0.77255  0.48576  0.95510
     79   2.64606  4.22301  4.08479  3.50258  3.34815  3.81781  4.11978  2.22541  3.21189  2.29852  3.19075  3.75465  4.18677  3.63485  3.17360  2.98011  2.90576  1.35234  4.86482  3.66690     82 v - - -
          2.68618  4.42225  2.77519  2.73123  3.46354  2.40513  3.72494  3.29354  2.67741  2.69355  4.24690  2.90347  2.73739  3.18146  2.89801  2.37887  2.77519  2.98518  4.58477  3.61503
          0.01752  4.44896  5.17131  0.61958  0.77255  0.48576  0.95510
     80   2.59421  4.75290  2.35700  2.43970  3.74778  3.33945  3.61956  3.60310  2.46391  3.02646  3.99455  2.75269  3.89336  2.80830  2.86906  2.55921  2.86684  3.22052  5.42102  2.40884     83 d - - -
          2.68618  4.42225  2.77519  2.73123  3.46354  2.40513  3.72494  3.29354  2.67741  2.69355  4.24690  2.90347  2.73739  3.18146  2.89801  2.37887  2.77519  2.98518  4.58477  3.61503
          0.01752  4.44896  5.17131  0.61958  0.77255  0.48576  0.95510
     81   2.79890  5.21160  3.32050  2.71651  4.58563  3.56986  3.66793  3.97967  1.09401  3.20410  4.29312  3.11564  4.06425  2.87918  2.32390  2.89644  3.09175  3.62888  5.59421  4.32622     84 k - - -
          2.68618  4.42225  2.77519  2.73123  3.46354  2.40513  3.72494  3.29354  2.67741  2.69355  4.24690  2.90347  2.73739  3.18146  2.89801  2.37887  2.77519  2.98518  4.58477  3.61503
          0.01752  4.44896  5.17131  0.61958  0.77255  0.48576  0.95510
     82   2.92520  4.54918  5.05419  4.47700  3.20374  4.51279  4.87270  1.83065  4.33629  1.05601  2.86128  4.61271  4.76800  4.43999  4.40585  3.84918  3.46148  1.80676  5.25228  4.14572     85 l - - -
          2.68618  4.42225  2.77519  2.73123  3.46354  2.40513  3.72494  3.29354  2.67741  2.69355  4.24690  2.90347  2.73739  3.18146  2.89801  2.37887  2.77519  2.98518  4.58477  3.61503
          0.01752  4.44896  5.17131  0.61958  0.77255  0.48576  0.95510
     83   2.65667  4.12296  4.44642  3.84757  2.11000  3.86049  3.99343  2.39271  3.56214  1.96013  3.03098  3.94188  4.22109  3.85147  3.76907  3.16270  2.94551  1.64098  4.73007  3.35092     86 v - - -
          2.68618  4.42225  2.77519  2.73123  3.46354  2.40513  3.72494  3.29354  2.67741  2.69355  4.24690  2.90347  2.73739  3.18146  2.89801  2.37887  2.77519  2.98518  4.58477  3.61503
          0.01752  4.44896  5.17131  0.61958  0.77255  0.48576  0.95510
     84   2.46706  4.66385  3.36762  2.99844  4.35460  3.40301  4.11937  3.64030  2.85269  3.40161  4.25351  3.36518  1.07777  3.33533  3.00842  2.66501  3.05358  3.35263  5.65123  4.39169     87 p - - -
          2.68618  4.42225  2.77519  2.73123  3.46354  2.40513  3.72494  3.29354  2.67741  2.69355  4.24690  2.90347  2.73739  3.18146  2.89801  2.37887  2.77519  2.98518  4.58477  3.61503
          0.01752  4.44896  5.17131  0.61958  0.77255  0.48576  0.95510
     85   2.53002  5.13535  2.62080  2.25008  4.19676  2.43258  3.06122  3.92638  2.33045  3.21887  4.18235  2.58201  3.85833  2.60380  2.78373  2.65648  2.88024  3.43373  5.32180  3.99450     88 e - - -
          2.68618  4.42225  2.77519  2.73123  3.46354  2.40513  3.72494  3.29354  2.67741  2.69355  4.24690  2.90347  2.73739  3.18146  2.89801  2.37887  2.77519  2.98518  4.58477  3.61503
          0.01752  4.44896  5.17131  0.61958  0.77255  0.48576  0.95510
     86   2.53577  4.17535  3.94655  3.28691  2.61793  3.76267  4.05894  2.51368  3.03113  1.54202  3.16490  3.62441  3.99943  3.59530  3.56866  3.04339  2.90656  2.25922  4.78404  3.37761     89 l - - -
          2.68618  4.42225  2.77519  2.73123  3.46354  2.40513  3.72494  3.29354  2.67741  2.69355  4.24690  2.90347  2.73739  3.18146  2.89801  2.37887  2.77519  2.98518  4.58477  3.61503
          0.01752  4.44896  5.17131  0.61958  0.77255  0.48576  0.95510
     87   2.26742  4.84221  2.94424  2.42116  3.27195  3.38606  3.72682  3.38903  2.33442  3.00895  3.78479  3.06151  3.81504  2.45427  2.69896  2.64361  2.83310  3.11348  4.05675  3.35749     90 a - - -
          2.68618  4.42225  2.77519  2.73123  3.46354  2.40513  3.72494  3.29354  2.67741  2.69355  4.24690  2.90347  2.73739  3.18146  2.89801  2.37887  2.77519  2.98518  4.58477  3.61503
          0.01752  4.44896  5.17131  0.61958  0.77255  0.48576  0.95510
     88   2.40120  5.13899  2.89162  1.94184  4.46211  3.46543  3.37715  3.82812  2.13658  3.32984  4.00700  2.94198  3.77236  2.39870  2.68596  2.49230  2.84793  3.30708  5.58472  4.01458     91 e - - -
          2.68618  4.42225  2.77519  2.73123  3.46354  2.40513  3.72494  3.29354  2.67741  2.69355  4.24690  2.90347  2.73739  3.18146  2.89801  2.37887  2.77519  2.98518  4.58477  3.61503
          0.01752  4.44896  5.17131  0.61958  0.77255  0.48576  0.95510
     89   2.56589  5.16850  2.63110  2.07222  4.50341  3.40184  3.48950  3.82477  2.13103  3.40280  4.07932  2.65599  3.70400  2.63870  2.41409  2.43236  2.91376  3.38837  5.26727  4.06657     92 e - - -
          2.68618  4.42225  2.77519  2.73123  3.46354  2.40513  3.72494  3.29354  2.67741  2.69355  4.24690  2.90347  2.73739  3.18146  2.89801  2.37887  2.77519  2.98518  4.58477  3.61503
          0.01752  4.44896  5.17131  0.61958  0.77255  0.48576  0.95510
     90   2.66001  5.16685  2.49366  1.49603  4.48926  3.46586  3.57221  3.87485  2.39011  3.46218  4.08036  2.91760  3.76365  2.77739  2.76946  2.56915  2.86380  3.43447  5.61238  4.21249     93 e - - -
          2.68618  4.42225  2.77519  2.73123  3.46354  2.40513  3.72494  3.29354  2.67741  2.69355  4.24690  2.90347  2.73739  3.18146  2.89801  2.37887  2.77519  2.98518  4.58477  3.61503
          0.01752  4.44896  5.17131  0.61958  0.77255  0.48576  0.95510
     91   2.37397  4.61685  2.82035  2.24724  4.31166  3.29408  3.67785  3.52221  2.20547  3.01088  3.09514  2.87220  3.68189  2.52282  2.70666  2.56020  2.82546  3.35539  5.22138  4.13014     94 k - - -
          2.68618  4.42225  2.77519  2.73123  3.46354  2.40513  3.72494  3.29354  2.67741  2.69355  4.24690  2.90347  2.73739  3.18146  2.89801  2.37887  2.77519  2.98518  4.58477  3.61503
          0.01752  4.44896  5.17131  0.61958  0.77255  0.48576  0.95510
     92   2.44886  4.85938  2.86546  2.10175  4.46738  3.46616  3.60413  3.86335  1.89550  3.24001  4.11639  2.85325  3.85896  2.48586  2.54966  2.59309  2.80165  3.33738  5.58718  4.19053     95 k - - -
          2.68618  4.42225  2.77519  2.73123  3.46354  2.40513  3.72494  3.29354  2.67741  2.69355  4.24690  2.90347  2.73739  3.18146  2.89801  2.37887  2.77519  2.98518  4.58477  3.61503
          0.01752  4.44896  5.17131  0.61958  0.77255  0.48576  0.95510
     93   2.48727  4.86406  2.93789  2.22040  4.41840  3.24300  3.66692  3.87581  2.20569  2.93692  4.15870  2.86494  3.87399  2.58441  1.94402  2.67819  2.91068  3.47993  5.55793  4.05965     96 r - - -
          2.68618  4.42225  2.77519  2.73123  3.46354  2.40513  3.72494  3.29354  2.67741  2.69355  4.24690  2.90347  2.73739  3.18146  2.89801  2.37887  2.77519  2.98518  4.58477  3.61503
          0.04074  4.44896  3.56723  0.61958  0.77255  0.48576  0.95510
     94   2.69348  5.12584  2.92886  1.93966  4.27484  3.47439  3.58541  3.54614  2.18848  3.28542  4.08530  2.91293  3.78881  2.54234  2.02911  2.66998  2.88335  3.50369  5.56920  4.18373     97 e - - -
          2.68618  4.42225  2.77519  2.73123  3.46354  2.40513  3.72494  3.29354  2.67741  2.69355  4.24690  2.90347  2.73739  3.18146  2.89801  2.37887  2.77519  2.98518  4.58477  3.61503
          0.01793  4.42615  5.14849  0.61958  0.77255  0.52177  0.90010
     95   2.42158  4.90107  2.91727  2.18000  4.44267  3.46567  3.59922  3.74716  1.93194  3.31135  4.17126  2.83837  3.76103  2.69041  2.22855  2.55897  2.82157  3.42342  5.56958  4.17888     98 k - - -
          2.68618  4.42225  2.77519  2.73123  3.46354  2.40513  3.72494  3.29354  2.67741  2.69355  4.24690  2.90347  2.73739  3.18146  2.89801  2.37887  2.77519  2.98518  4.58477  3.61503
          0.01793  4.42615  5.14849  0.61958  0.77255  0.52177  0.90010
     96   2.43447  4.87734  2.54053  1.87242  4.48464  3.16266  3.30644  3.96065  2.21601  3.17687  4.19853  2.90099  3.75285  2.62794  2.77881  2.60165  2.80410  3.48010  5.59504  4.19281     99 e - - -
          2.68618  4.42225  2.77519  2.73123  3.46354  2.40513  3.72494  3.29354  2.67741  2.69355  4.24690  2.90347  2.73739  3.18146  2.89801  2.37887  2.77519  2.98518  4.58477  3.61503
          0.02574  4.42615  4.30870  0.61958  0.77255  0.52177  0.90010
     97   2.57637  4.13067  4.09993  3.60021  1.73551  3.78034  3.87985  2.50654  3.46917  2.09453  3.09259  3.68131  4.14862  3.67945  3.39580  3.06985  2.81606  2.34801  4.36754  3.02076    100 f - - -
          2.68618  4.42225  2.77519  2.73123  3.46354  2.40513  3.72494  3.29354  2.67741  2.69355  4.24690  2.90347  2.73739  3.18146  2.89801  2.37887  2.77519  2.98518  4.58477  3.61503
          0.01807  4.41847  5.14082  0.61958  0.77255  0.53341  0.88334
     98   2.58497  4.03171  3.37559  2.67670  3.54826  3.61038  3.74493  3.00054  2.65303  2.51244  3.44437  3.03545  3.99238  2.96022  3.07405  2.77263  2.70290  2.62326  4.44245  2.18185    101 y - - -
          2.68618  4.42225  2.77519  2.73123  3.46354  2.40513  3.72494  3.29354  2.67741  2.69355  4.24690  2.90347  2.73739  3.18146  2.89801  2.37887  2.77519  2.98518  4.58477  3.61503
          0.01807  4.41847  5.14082  0.61958  0.77255  0.53341  0.88334
     99   2.41391  5.14243  2.70019  2.12264  4.47024  3.19884  3.56602  3.78655  2.15165  3.26134  4.01093  2.84925  3.84776  2.66592  2.32045  2.49201  2.77807  3.47399  5.58531  4.18559    102 e - - -
          2.68618  4.42225  2.77519  2.73123  3.46354  2.40513  3.72494  3.29354  2.67741  2.69355  4.24690  2.90347  2.73739  3.18146  2.89801  2.37887  2.77519  2.98518  4.58477  3.61503
          0.05192  4.41847  3.25606  0.61958  0.77255  0.47553  0.97168
    100   2.43927  4.94825  2.85670  2.21761  4.21660  3.45659  3.37169  3.82878  2.11475  3.26672  4.06926  2.78584  3.84931  2.58190  2.73174  2.22579  2.57507  3.38468  5.55688  4.16523    103 k - - -
          2.68618  4.42225  2.77519  2.73123  3.46354  2.40513  3.72494  3.29354  2.67741  2.69355  4.24690  2.90347  2.73739  3.18146  2.89801  2.37887  2.77519  2.98518  4.58477  3.61503
          0.01824  4.40900  5.13134  0.61958  0.77255  0.54749  0.86370
    101   2.67224  4.62005  2.94274  2.36180  4.03314  3.37360  2.79218  3.78684  2.21613  3.16044  4.01125  2.81522  3.76257  2.54787  2.13702  2.62197  2.88244  3.36602  5.18599  3.89011    104 r - - -
          2.68617  4.42226  2.77518  2.73120  3.46355  2.40514  3.72495  3.29355  2.67742  2.69356  4.24691  2.90344  2.73741  3.18144  2.89800  2.37886  2.77521  2.98519  4.58478  3.61504
          0.14929  2.76495  2.58094  0.39931  1.11104  0.50083  0.93147
    102   2.52337  5.05461  2.65466  2.37877  4.23271  1.98921  3.68199  3.81150  2.40238  3.35454  4.13394  2.85055  3.11369  2.77007  2.91429  2.50241  2.85661  3.42985  5.54136  4.16183    106 g - - -
          2.68599  4.42229  2.77516  2.73129  3.46367  2.40523  3.72505  3.29366  2.67711  2.69366  4.24706  2.90347  2.73750  3.18152  2.89785  2.37881  2.77508  2.98526  4.58494  3.61520
          0.32393  1.49617  2.94293  1.17224  0.37059  0.60958  0.78434
    103   2.44198  4.17081  3.61496  3.26808  3.10491  3.60368  3.98212  2.16443  3.02235  1.86851  3.00204  3.56079  3.90336  3.44342  3.46268  2.86698  2.79771  2.22440  4.77598  3.57335    112 l - - -
          2.68612  4.42240  2.77509  2.73121  3.46368  2.40517  3.72509  3.29362  2.67738  2.69364  4.24686  2.90341  2.73742  3.18144  2.89777  2.37891  2.77522  2.98515  4.58491  3.61507
          0.24549  1.61143  4.01337  1.17574  0.36902  0.47195  0.97760
    104   2.72238  5.22478  2.43737  1.63683  4.55784  3.44322  3.66940  4.04156  2.20242  3.52408  4.27269  2.87195  3.52962  2.51522  2.88735  2.50140  2.87492  3.60975  5.66025  4.13247    118 e - - -
          2.68618  4.42225  2.77519  2.73123  3.46354  2.40513  3.72494  3.29354  2.67741  2.69355  4.24690  2.90347  2.73739  3.18146  2.89801  2.37887  2.77519  2.98518  4.58477  3.61503
          0.01249  4.38901        *  0.61958  0.77255  0.00000        *
//
