# Supplementary material for: Uncoupled evolution of the Polycomb system and deep origin of non-canonical PRC1
Source: Commun Biol. 2023 Nov 10;6:1144. doi: 10.1038/s42003-023-05501-x (PMC10638273; doi:10.1038/s42003-023-05501-x)
Supplement: Supplementary file 5 — Supplementary Data 2 [file 42003_2023_5501_MOESM5_ESM.zip › Supplementary Data 2/RING_hmmprofiles/RAWUL_domain.aln]

>HOMSAP046530/255-366
EIELVFRPHPL----LVEKGE----YCQTRYVKTTGNATVDHLSKYLALRIALE-RRQQQEAGEPGSLEGVS
EKQYTIYIAPG-------------------------GGAFTTLNGSLTLELVNEKF-WK----VSRPLELCY
APTKDPK------
>ACACAS007310/148-251
LVSFLLLPRPD----M--R---RTAALERPYVSTSPKVTVKHIEAFLASKFPLL------------------
QAHFVISVATSPSSTTE-------------------DAEYVDLAGDKTIDDLVSEF-GT----PGSTLTLYY
RLAGSSPSPPE--
>ACACAS009761/351-478
LISFLLLPHPD----D--E---RLSTLQRPYLRTSRKVTMAHIADFLASKLPQLPRADSATTASQQQQSKQP
ETRFTISILPTVAAAAAMTTLTA------DKAVVEAAPEHVALEDALTIDAVASRF-WD----GKGDLTLYY
RLAA---------
>PLAFUN013793/215-314
EVGCVLLKHPK----E--V---QLEQIMNRFVRASRTITMRHLAKLLSKKLTRT------------------
PTHTDIIISF--------------------------NVTGDELREDISLGTVSSQTQDK----RLGLTLWFH
RVPTVMTRGACQV
>PLAFUN014777/215-304
EVGCVLLKHPK----E--V---QLEQIMNRFVRASRTITMRHLAKLLSKKLTRT------------------
PTHTDIIISF--------------------------NVTGDELREDISLGTVSSQ--WK----GWGDMPLYY
RLRAT--------
>PLAFUN007954/211-302
EAQCILLLHPN----E--R---ELTQIQNRYIRTSKMITMKHLSKFMCKKFKDR-ERE--------------
WKEIHFYLDQ--------------------------AKNSVPLGEDVTLDVVERDL-WK----GKDDIILYY
SQN----------
>DIPROT020948/289-388
ELTMYVVPHPQ----E--K---QAKGLSHPFVTTSIFLTCAQLRKYIGMKLKVE-KID--------------
--AIEIVIPTI-------------------------TGDQVIRESDATLLEMRSLQ-YG----FCTVFVVYF
RQNVIEPSIANP-
>TOXGON005691/383-524
ELDFELLPDPS-------P---RLP-LPRRRLSTKKDITVLQLSRYVTTQLARSTRADVEKNSPASPISASD
THRFPANAGRSGGSLSSRESAASEGQGANPQIRFYSKEHRKPFGPNLTLAAVHQ---WSR-ALSMQVLVLYY
TTRPYGDAGGGVR
>PHYINF008723/247-363
RVNFRVLLHED----E--Q--PNAPKLERTLFTTSPKLKIRHLKKHLAALLKLD-TYD--------------
--NMCIVLPCVNCTLSG---LSE------GVAIRQDLQCDQELENFLTLQDIYEQY-GM----GTAQLRLLY
HFSQGTIVNGIA-
>TELSPE030526/185-287
EFSFILRRHPL----E--N---KLHSLMKEYLKTSRLLTIRHIQKFLSMKLQWE-SHG--------------
--GIRLTTCTCVVN----------------------GSQPEPLEKTLTLERVYNEH-LD----FQRHPIVYY
YLESSAKTWMLT-
>TELSPE030527/130-232
EFSFILRRHPL----E--N---KLHSLMKEYLKTSRLLTIRHIQKFLSMKLQWE-SHG--------------
--GIRLTTCTCVVN----------------------GSQPEPLEKTLTLERVYNEH-LD----FQRHPIVYY
YLESSAKTWMLT-
>TELSUB009279/206-302
EFSFILRRHPL----E--N---KLQSLMKEYLKTSRLLTVRHLQKFLSMKLQWD-SHV--------------
--GIRLTTCTCVVN----------------------GSNPEPLDKTLTLERVYNCL-LY----TSPSPRTRS
RMPSSA-------
>TELSUB009280/185-286
EFSFILRRHPL----E--N---KLQSLMKEYLKTSRLLTVRHLQKFLSMKLQWD-SHV--------------
--GIRLTTCTCVVN----------------------GSNPEPLDKTLTLERVYNEH-LD----FQRHPIVYY
YLESSAKTWAL--
>VITBRA005869/298-421
KFTFKLLPDPN----L--K---ALPRLDKEEVSIPGHITVAQLSRYLSHQLMGK-AKAIREAGPSG---QPD
QQQVPLWTSPPTVALCSPSALPVEPMAPG-------EGGLKSLGSELTLAQVHAMH----HVLPSATLSLYY
TIAD---------
>PRIPAC009193/362-477
PCTLSLASSPPSSEKEVMEEDESLPELQPRFIRTQNTTTVEHLGEFLYQRWLEDIQMN--------------
QTVHAMTLTRPDHFY----------------VFNRLDRHCNIVETLATAQNLTARD---------DHLVIYF
DIQRAEINST--A
>PRIPAC026730/401-516
PCTLSLASSPPSSSAETKEDDESLPELKIRFIRTQYNTTIEHLCEFLFQRWLEEVHAK--------------
GNKIAPDVPRAEHFY----------------VFNRVDRNCKCVEPLVTAQTLTARD---------DHVIIYF
DTQRAEISAS--A
>SALKVE008551/183-281
TITFRFAPHPE----E--A---TLPRFFRQFLRVDSGATVVYLQEYIQMHWKEG-HSD-----------RAG
RSRFAVFVQGP-------------------------DDELLPLKPSTTLADAAAMGD------SEHSLTLYY
CLASSLQ------
>COLSPE018009/255-349
NILFQLVRDPR----D--E---TLKELEKKFLKTSRRLTIGHLYKFISRKLNIE-GED--------------
AQKMQISVQPK-------------------------PKSIVALSPELTLDEVYRKY-WQS---SSQDLVLQY
GINV---------
>NUCSPE044051/240-338
EIEFELVSQPN---GN--A---QLPQLEKKYIKTAANCTIQHLCKYISVRLNTG-HNA--------------
-SDIQIVVPK--------------------------TRGHIGLAPYVTLQFILEHY-WK----GGRELVLNY
MPRASAGGDX---
>PARATL018447/220-317
EIEFELVSQPN---GN--A---QLPQLEKKYIKTAANCTIQHLCKYISVRLNTG-HNA--------------
-SDIQIVVPK--------------------------TRGHIGLAPYVTLQFILEHY-WK----GGRELVLNY
MPRASAGGD----
>PHYPOL012375/209-313
EVSIAVAPHPG----E--K---TLARLSRPFLRIPAGALVTHLIRFVTMKFPQH-NCS--------------
--RLKLVLGLGVKDSVA------NPQIPD-------IDKISPLSESTPLPVLREM--WKN---PDEILVLYY
LEPVK--------
>ARATHA004409/394-509
ELDIHVKLVSL--DTK------CIPDLPQPYLCCRPTLLVKQLREFVALQIHL--KTE--------------
--EVELLVTRRRVGE--DAAIENLPAVT-PASAAASKDEMLSLEDNETLSRLKIDF-IS----SHQHLIIAY
RKKQTE-------
>ARATHA019744/284-399
ELDIHVKLVSL--DTK------CIPDLPQPYLCCRPTLLVKQLREFVALQIHL--KTE--------------
--EVELLVTRRRVGE--DAAIENLPAVT-PASAAASKDEMLSLEDNETLSRLKIDF-IS----SHQHLIIAY
RKKQTE-------
>ARATHA037254/395-510
ELDIHVKLVSL--DTK------CIPDLPQPYLCCRPTLLVKQLREFVALQIHL--KTE--------------
--EVELLVTRRRVGE--DAAIENLPAVT-PASAAASKDEMLSLEDNETLSRLKIDF-IS----SHQHLIIAY
RKKQTE-------
>ARATHA004467/352-454
ELDIHLKLVSL--DTE------GLLNLHEPYLCFRPTLLVKQLREYVARHLKL--KAE--------------
--EVELLVSKD------DTVIGN----------KTSTEKMQSLQDDETVAKLKVDC-IS----SNGYMIVVY
RRKQIA-------
>ARATHA007073/352-454
ELDIHLKLVSL--DTE------GLLNLHEPYLCFRPTLLVKQLREYVARHLKL--KAE--------------
--EVELLVSKD------DTVIGN----------KTSTEKMQSLQDDETVAKLKVDC-IS----SNGYMIVVY
RRKQIA-------
>ARATHA011524/268-370
ELDIHLKLVSL--DTE------GLLNLHEPYLCFRPTLLVKQLREYVARHLKL--KAE--------------
--EVELLVSKD------DTVIGN----------KTSTEKMQSLQDDETVAKLKVDC-IS----SNGYMIVVY
RRKQIA-------
>ARATHA011525/241-343
ELDIHLKLVSL--DTE------GLLNLHEPYLCFRPTLLVKQLREYVARHLKL--KAE--------------
--EVELLVSKD------DTVIGN----------KTSTEKMQSLQDDETVAKLKVDC-IS----SNGYMIVVY
RRKQIA-------
>ARATHA021271/352-454
ELDIHLKLVSL--DTE------GLLNLHEPYLCFRPTLLVKQLREYVARHLKL--KAE--------------
--EVELLVSKD------DTVIGN----------KTSTEKMQSLQDDETVAKLKVDC-IS----SNGYMIVVY
RRKQIA-------
>CYCPAN017081/309-422
EFDIQFTLLPF--DGE--E---DLPRLERPYLCCRPTISVNHLRKFIALELSV--PAE--------------
--DLEIVMEKQRNLT----ELGSQGKFSHTISALDNQKVVEALEQEATLAGIFAGC-TE----CRGNLTLMY
RRKL---------
>MARPOL002015/325-444
EYDIHLHLQPL--TGE--SDDDVLPNLERPYLCCSPNMTVHNLCKHLVNRLSLA-PGG--------------
--ELELLVERISGLVV-DQVLPAKVANSR-ASRPEGGKIVEVLPAKYTLKYILSHC-WD----KRGDLDLLY
RRKS---------
>SORBIC008174/353-457
ERDVHLCLLPL--DGQ------TAPNLEKSYLCCGPTLSIKQLCQFVASQTSH--KDE--------------
--EVEMYALKPSYSN----PVSTNPS----------GLDKARLAGEQRLSDLRSSF-TF----PNGVLELVY
AIKVAN-------
>SORBIC018426/368-482
KLNLYLVLLPL--DGQ------SVPKLEKPYLSCLPTLSVQHLCQFVALQLSR--QPK--------------
--EVEIYIRKNMD-----ACLSANDSSKH-ETKPDQSNGLERLWEEKSLLDLYPSL-AT----RQGDLELLY
SLKAQGQG-----
>SORBIC022475/355-460
EFQLYLVLLPV--DGQ------TIPSLEKPYLSCQPTLSIQHLVQLIAVQLSR--KVE--------------
--ELEMYIRMDHHHG----SAGSMASSTG-E-----FDGLERLREDKLLSDLHPSC--------NGDLELRY
ALKTRD-------
>SORBIC038608/356-469
EFQLYLVLLPV--DGQ------TIPNLEKPYLSCRPTLSIQHLVQFVALQLSW--KVE--------------
--ELEMYIRMDRHRL----SVGSEPSSTG-EAKPRPFDGLERLREDKLLSELHPSF-AS----GNGNMELRY
ALKTRD-------
>BIGNAT015875/158-241
RIGFRMQPNED----A--K--YPLPRLQTKYLRCLRSATISQMQSYLNIKFERK------------------
-GPFEISLR---------------------------KNRRIICQDHQTLDEIAKMAE------GYTVITLH-
------------S
>MARPOL001978/358-472
EYVIHLQVRPL--DGE--D---VLLGLEKPYLCCPPQMTIQHLCKYVASKAFGE-RGG--------------
--MVELLISTSSHSIGA------------SWLKRAENMEVQVLKEEYTLHYVLSKF-CQ----ARGDMILLY
RCVELNQRDKAR-
>MARPOL001980/353-467
EYVIHLQLRPL--DGV--D---VFLGLEKPYLCCPPQMTIQHLCKFVAGKAFGE-RRG--------------
--MVELLISTSSPSTGA------------SWLKRAENMEVQVLREEYTLHYVLSKF-WQ----ARGEMILLY
RCVEPNHHDKLR-
>ACAPLA023911/294-406
EIELVFKPHPM----HEHP---ALRPDSKRYLKTSAVATIDHLSQYLSLRVGLDGQRSTRDSSPESQRDVPR
PLEFDISISST-------------------------PSQYTILSGSMTLEQVQDKY-WR----VSRPLEMYY
SVRGSH-------
>ACAPLA023912/216-328
EIELVFKPHPM----HEHP---ALRPDSKRYLKTSAVATIDHLSQYLSLRVGLDGQRSTRDSSPESQRDVPR
PLEFDISISST-------------------------PSQYTILSGSMTLEQVQDKY-WR----VSRPLEMYY
SVRGSH-------
>BRABEL030257/245-351
EIELVFKPHPS----PTASKA----DNQTKYIKTTANATVDHLSRYLAMRLALE-KQKEEVAGPPS--VGTE
EPQYTIYIAPT-------------------------PGQFVALTGGMSLEAVNEKH-WK----VNRPLEMYY
SLKK---------
>BRABEL030258/245-351
EIELVFKPHPS----PTASKA----DNQTRYIKTTANATVDHLSRYLAMRLALE-KQKEEVAGPPS--VGTE
EPQYTIYIAPT-------------------------PGQFVALTGGMSLEAVNEKH-WK----VNRPLEMYY
SLKK---------
>BRABEL030259/217-304
---------------------------QTRYIKTTANATVDHLSRYLAMRLALE-KQKEEVAGPPS--VGTE
EPQYTIYIAPT-------------------------PGQFVALTGGMSLEAVNEKH-WK----VNRPLEMYY
SLKK---------
>CRAGIG017565/215-327
DIELIFRPLPA----DHEPPD----DSQIRYIKTTANATVDHLSKYLAIRLSLE-SKKVDAGTSSS----GG
ENKYTIYIASN-------------------------PGNYTALNGAMTLEQVNEKY-WR----INKPLEMFY
AVQKKAESPKKS-
>DANRER002067/227-338
EIELVFRPHPT----LMEKED----AAQTRYIKTSGNATVDHLSKYLAVRLALE-EMRKNGEASPINVEAAS
EKQYTIYIPTA-------------------------SNQFTVLNGSFSLELVSEKY-WK----VNKPMELYF
APTKEHK------
>HOMSAP050426/225-336
EIELVFRPHPT----LMEKDD----SAQTRYIKTSGNATVDHLSKYLAVRLALE-ELRSKGESNQMNLDTAS
EKQYTIYIATA-------------------------SGQFTVLNGSFSLELVSEKY-WK----VNKPMELYY
APTKEHK------
>HOMSAP063912/176-287
EIELVFRPHPT----LMEKDD----SAQTRYIKTSGNATVDHLSKYLAVRLALE-ELRSKGESNQMNLDTAS
EKQYTIYIATA-------------------------SGQFTVLNGSFSLELVSEKY-WK----VNKPMELYY
APTKEHK------
>NEMVEC015136/217-325
EIELVFKPHPK----DHDPET----AQQTRYIKTTANASVDHLAKYLAIRLSLE-SKQEGSPNSQD--KAPE
VPSYTIYIAST-------------------------PGQFTQLSGSMLLEHVNEKY-WK----VNKPLEMYY
AQDKPS-------
>IXOSCA009240/257-360
EIELVFKPQPQ----LLLEDS----SAQVRYIKTTANATVDHLSKYLAMRLALD-KLEQDASAPRS------
VPPFTIYIAVT-------------------------PGQFTPLSGNMTLDQVNEKY-WK----VNKPLEMYY
AHRKT--------
>BOMMOR003857/260-366
EIELVFKPHPT----EMTGDNRALCDNSVRYLKTTPNASVDHLSKYLAMRLTLD-LDAELPE-------ALR
LLNFCIYVAPS-------------------------PGQFVLLAGSQTLRQIIDKF-WK----VNKPLEMFY
SWKKT--------
>DROMEL024090/290-396
EIELVFKPHPT----EMSADNRALKENCVRYIKTTANATVDHLSKYLAMRLTLD-LGADLPE-------ACR
VLNFCIYVAPQ-------------------------PQQLVILNGNQTLHQVNDKF-WK----VNKPMEMYY
SWKKT--------
>DAPMAG019035/218-325
EIELVFKPHPV----EMGNDNKALKENSIRYIKTTSNATVEHLSKYLAMRLTLD-LESEIPD---------S
LTNFCIYISPG-------------------------PSQFVVLSGMQTLDDVNEKY-WK----SNQPLEMFY
SWKKSSVQ-----
>LEUCOM061526/197-297
EIELVLLPHPE----E--KDD----KMKKRYVKTTTNATMYHLAKFISIRMWLE-SKASGGAASTVPRPDDS
SSNFQIFALE--------------------------DSVHKLLDGSQSLEEIADKY-WKH-VSSVKPV----
-------------
>LEUCOM084104/197-302
EIELVLLPHPE----E--KDD----KMKKRYVKTTTNATMYHLAKFISIRMWLE-SKASGGAASTVPRPDDS
SSNFQIFALE--------------------------DSVHKLLDGSQSLEEIADKY-WKH-VSSVKPVQLYY
K------------
>SCHMAN002247/300-413
EIEVLLKPHPR--SSQYTASN-SMASTSTKYLKAPTITTVDHLCRYLTVRINLQ-RINREVS--------DE
SVRFILYSYHE------------------------STNTYQLLDSHMSIEEISRDQ-FH----GVNYLDLYY
ARDDILDDNNT--
>RAMVAR004681/185-296
EVVLEVIPYKKQM--Q--A---IVSKWKRRYVKVKGSGTVAHLARFILSRLITE-RQTFRNDVKTE---ELD
ISCVDIYARSV-------------------------KSEYQWLEPNMTLWQVRENF-GR----TSRYVTLAF
AITGTIPLK----
>SALKVE000412/205-310
PLFYELIIEPA--EGE------DISPLEHKYLTVPSHCSVFHLIKYIWVRVHLE-DDA--------------
--DLQEAVLSSQFDN--DEVCQV------AGRDELPDDRLQTLQPETLLLDVLPPDE--------EDILLTF
RAT----------
>GEMCRY032109/395-472
MVEFRLKPHPR----E--H---ELGGLDKDYMCSLESCPILVLKKFLAHRLKLE-DWR--------------
--VLDLLVNTQ-------------------------EQENAVIPNDLTLGTVVRMI-W--------------
-------------
>GONPAC003108/179-272
RMQFWLHPATC----P--N---PLPELAVPHLESVSHLTMKNITKFLAKKLNLD-SFR--------------
--SLHIFTDV--------------------------DHEEVELPGDLTLEAVQLLL-WRP-----GQLILKY
MHIDPQTA-----
>DIAGRA025890/182-277
WMHVSLKRAPTC---E------DLPELILAHLTVPKSTRAVHVLRYLADRLSDQ-HPQ--------------
-FCSKLTLKDYVL-----------------------AAADMILPLEMSLEDLATQQ-PQ----GRTSLEMFY
QRQPS--------
>CHABRA006998/322-362
AYEIHFCMCPLP-DTK--E--EPLAPLERMYLCCAPEIAVFHLRKM--------------------------
------------------------------------------------------------------------
-------------
>HALSPE014936/235-324
LIHFVLRRHPM----E--S---SVEDLKRQFLRTPPYLKVHHLKKFLCKKLGLSLQLE--------------
--DLQILLL---------------------------AERVVSLPDTVSVGDLCKKA-LS----KGGDLILYY
KLR----------
>NEPPYR006495/218-262
GVHITLLPDPEATLGR--Q---ELPPLPAPYVACMPGMSMGQICKLVASR----------------------
------------------------------------------------------------------------
-------------
>GEFOKE013742/218-306
EIDLLLLLYPQ----E--S---RLTGLDKPFLRTSSAVTVFHLCKYLAQKLNRP------------------
SNQFVLSV------------------------------EEMILEEDCTLEEVLALY-WGD---SDEQLVIQY
RLTDDA-------
>MALJAK000486/166-244
EVDLVLLMHPT----E--T---HLEPLDKPFLHTSSSVTTAHLCKFLAAKLHKR------------------
PHNFLLTLDNG-------------------------REDEIILEEDCTLDEMLHLVRWE-------------
-------------
>LAPGUS038264/203-304
EIEFCLRPAES----E--D---SSLQLAKQFLRTSRQITISHLCKFLAKKLGTN-DPD--------------
--MFEIYVADTCDGHV--------------------PDDADPLPDSTTLSEVDDEYEWPTKGEGIELLALAY
KIKS---------
>LAPGUS038268/114-215
EIEFCLRPAES----E--D---SSLQLAKQFLRTSRQITISHLCKFLAKKLGTN-DPD--------------
--MFEIYVADTCDGHV--------------------PDDADPLPDSTTLSEVDDEYEWPTKGEGIELLALAY
KIKS---------
>LAPGUS038267/199-300
EIEFCLRPAES----E--D---SSLQLAKQFLRTSRQITISHLCKFLAKKLGTN-DPD--------------
--MFEIYVADTCDGHV--------------------PDDADPLPDSTTLSEVDDEYEWPTKGEGIELLALAY
KIKS---------
>RIGRAM008075/367-465
HVCCYILRAPD-------T---DLKPLPRPYFQIPVQTTVSHLQMHIARLLDLQ-QPS--------------
--SLGLGTLE--------------------------LQRIKPLEHAQTLVVTIAEQ----AVFTASPILLYY
KQDAVAPAPSLV-
>DIAGRA000721/199-302
LIELQLQPHPS----D--S---HAIALERPCIVTPANCTLAHLKDYLGQVLHKL-GPS-----------LKD
VQSYNFSTLID-------------------------GKGYTKQKLTSTMHQVLTQR-LPQ---DRNRLILFY
SSTHAPPLKN---
>MASSPE009360/273-377
NMEFILERHPD----E--T---FLKQLDRSFLRTDSNIPVRVLKKYLKIKLQSA-DHI--------------
--QFHLSLKLARSRT---------------------ERMFIDLDDQMTMESAVERHNFD----KNKEVTLYY
RLLSSSLSSTEV-
>PAUCHR014167/164-254
KILFSMKLHPNC------P---THYNLARPYLRTSRSITVGVLLQYLARKFSLP-SPD--------------
--GISLFIWC--------------------------EERLERLIEDQTLDYIESNI-WA----FPSGLTLFY
NVQT---------
>THETRA006980/388-485
RVDLPLSRQPV-D--EFSS---ALPQIAHPVVATDSEATAGEYAEFVAQMLDPS-GLEL----------GLD
ASRVAMYMVVS-------------------------ANTVIPLNSDTPVYRLAATYQW--------PVSLFY
CQVQ---------
>STRRAT001752/285-378
KIEIELKPNENLL--E--K---TNKQLKRRFICVHGNVTFSHLQKYLQKICDTS-DEMYNG-----------
--KFNFTLN---------------------------DGSQRIIGHQETVATLLESI-GQ----QKSHLVIIF
NAL----------
>PLABRA003050/165-266
PILLCLQRHPE----S--A---DCGPRVRQFFDAPRQATLSQIAEIVRTWLPDS------------------
VKAVEFYAVRN------------DPENPT---LANTSRKLERLDPRNRFEDIAYYF-GN----GVGEVTVTY
GSARP--------
>CHRVEL010835/258-357
---LVLAADPDPL--E--E---SLE-LDPQEVESAGRLRVRHLCRFAARRLGLPLPPE--------------
--EEPIALRA--------------------------ERGGEDLPDAMGLSEVHARS----GVPPSAAMTVFY
RVRAPVEKEKDKE
>CAPOWC002285/218-301
--------DPNAL--P--G---SLPILAMDSVTTPGTCQVNHILAWLDLIARTN-GEL--------------
--DMPLQLELPEGF-----------------------------SKTSTVAEIFAAS----RHPPSELLALYY
TRKG--------G
>DIALUT011485/250-357
SVVFALIRHPD----E--R---QVGALAKEVLQTSRRIRIFHLLKYLALKLQLS-KEA--------------
WSNFRVSLSPTIGTAGM-------------------PSPPASLVIDSTLDCILRTY-VP----DHTPLVLEY
RLAEGFSYPDLS-
>GEPOCE018563/304-396
EVGLVLRRHPL----E--E---SLDPLSKDYVTVDKSALVKHVQKFLALKLRAE-APW--------------
-HQLEVFASDK-------------------------SGLSVLLQTNMTLGEAVTMHDLDP-----LLLCLKY
RRRG---------
>CHLREI004840/346-459
MVVLQLRPAPL----E--A---TLPPLEKPFLLVPLKWTVAHIAQLLSQWLPPRRSAA----ATAG--ELAP
CPASCIRLEPATGC----------------------PRHHRYLRGCTTLGALAAELRWPAGGSGDSHLVLYY
SVEPTMS------
>NANOCE028202/209-339
GVEASIARKPESL--DP-STAFVLPPLHGRLWRGPGDATMKSIKKGLAAHLHLD-SPS--------------
--HLELSVWVRMLSTALDKVGSERPEREEGRRGGRREGYRIVLDDDLTLGDVVEHF-WSM--DVSEELCLFY
SLRDQQMAGR---
>PALBIL007742/311-418
QVDVALMVRPF---SE--E---DLPELSRCLLVVPHDFTAGNLRSYLSQKLLEG-SDE-----VQK--TLSN
VKSIEIRMTT--------------------------ERMCYALIDKTMMGSLRRNY-------KNEDLTLYY
SISKTVIAKTCXD
>CHASUB008234/240-336
EIYFVLRRHPL----E--Q---QIQQLTREYLCTSSRFTIYHVKKFLSQKLRHK-DVE--------------
--DFQILIPH--------------------------EGAAIILENDLCLQDIRQHF-------AIGELILYF
RLTPHLFSQFRP-
>HYPCAT010427/192-288
MIDFILRKHPL----E--N---RVKKLDREFLRTSKQIRVGHLLRFLGKKLNHE-NHD--------------
--DFEIIMLL--------------------------GGKGLILDTRLTIRELSQNF-WD----DRKEMVLHY
RLRPEAQMAS---
>HALSEO008696/313-418
RVYVSFRRHAR----E--N---QIPDVSAVTFLVPVTTKVKSLKRYFCKRFRQELSET-----NIS--EFKD
TLDFSIRFEWS-------------------------GEVAEHVDDAATIELLATERRVE-LIPEDTKVVLYM
RKRY---------
>PHATRI007783/226-325
IVGLELIRARG----E--T---RVDSLELPFLRLSGEATIALLHEFLKQKLEKV-DEI--------------
---FEIVS----------------------------TRGQVILQEEWSLETVSKTR--SLKRPDRDYLKLYF
RLKAKRIRRSEED
>SAPDIC013151/203-244
---------PR--------------RMRRNYLNTQSIVTA-----YLA------------------------
-----------------------------------------PLGRSYQLDTLQCRI-FSP-----STV----
------------G
>CYAPAR002182/231-337
LHEIPLYPHPS----E--T---RLPRLPEPSIGYDPSQLLCSLAAPVTAAVAPL----------CP--PGTP
LSDLVLWFGEAAATP---------------------ESSLAPAESSTPLRDLVEA--WK----GPGTLTLYY
SLTLPPTTDP--S
>SPIPUN007233/238-334
TIEVTAIAHPC----D--K---RLPLGEVLRLRTENECTVGHLSMVLREYYAAQ-SDQFRDLT---------
SDDFVVTLSR--------------------------PIHGKPLDKHITVGEARDKAE------TGGVLLLYH
ALKS---------
>THEPAR001791/187-283
EVLKLMPKSPHYTISD--D---TLPQIIPNLMRCDGSVTIYQLYFYVKSALKLS-RNS--------------
--KMCIYLKDHDFIP----------------------------SLNVTLALLRNIT-YTM---SHEILNIYY
GSCHLKL------
