# Supplementary material for: Uncoupled evolution of the Polycomb system and deep origin of non-canonical PRC1
Source: Commun Biol. 2023 Nov 10;6:1144. doi: 10.1038/s42003-023-05501-x (PMC10638273; doi:10.1038/s42003-023-05501-x)
Supplement: Supplementary file 5 — Supplementary Data 2 [file 42003_2023_5501_MOESM5_ESM.zip › Supplementary Data 2/RING_hmmprofiles/RAWUL_domain.hmm]

HMMER3/f [3.3.2 | Nov 2020]
NAME  RAWUL_domain
LENG  95
ALPH  amino
RF    no
MM    no
CONS  yes
CS    no
MAP   yes
DATE  Tue Nov  1 12:49:18 2022
NSEQ  90
EFFN  7.819519
CKSUM 2327681039
STATS LOCAL MSV       -8.9439  0.71835
STATS LOCAL VITERBI  -10.2214  0.71835
STATS LOCAL FORWARD   -3.5669  0.71835
HMM          A        C        D        E        F        G        H        I        K        L        M        N        P        Q        R        S        T        V        W        Y   
            m->m     m->i     m->d     i->m     i->i     d->m     d->d
  COMPO   2.69413  4.22180  3.01898  2.58296  3.45612  3.23436  3.50310  2.98815  2.66476  2.15350  3.74290  3.25507  3.10081  3.00363  2.83742  2.64259  2.76639  2.75737  4.80879  3.35047
          2.68618  4.42225  2.77519  2.73123  3.46354  2.40513  3.72494  3.29354  2.67741  2.69355  4.24690  2.90347  2.73739  3.18146  2.89801  2.37887  2.77519  2.98518  4.58477  3.61503
          0.03994  5.72463  3.32743  0.61958  0.77255  0.00000        *
      1   2.98851  5.71802  3.34290  1.17758  5.05746  3.37030  3.68972  3.92329  2.51497  2.95268  3.59554  3.14894  2.99504  3.07048  2.50359  3.02783  2.97679  4.10563  4.48055  4.74656      1 e - - -
          2.68618  4.42225  2.77519  2.73123  3.46354  2.40513  3.72494  3.29354  2.67741  2.69355  4.24690  2.90347  2.73739  3.18146  2.89801  2.37887  2.77519  2.98518  4.58477  3.61503
          0.00503  5.68973  6.41208  0.61958  0.77255  0.66777  0.71918
      2   3.11064  3.53137  5.28650  4.67035  2.65336  4.48152  3.93794  1.41201  4.45253  2.10526  2.98464  4.64787  4.84500  4.58140  3.94022  3.79335  3.54294  1.46311  5.30586  3.04106      2 i - - -
          2.68618  4.42225  2.77519  2.73123  3.46354  2.40513  3.72494  3.29354  2.67741  2.69355  4.24690  2.90347  2.73739  3.18146  2.89801  2.37887  2.77519  2.98518  4.58477  3.61503
          0.00503  5.68973  6.41208  0.61958  0.77255  0.66777  0.71918
      3   3.22192  4.33292  2.11174  1.56933  4.16229  2.85488  3.30670  4.49829  2.93168  2.96092  4.73900  3.09098  4.39486  2.76862  3.42171  2.54168  2.62844  3.00115  6.13644  3.61061      3 e - - -
          2.68618  4.42225  2.77519  2.73123  3.46354  2.40513  3.72494  3.29354  2.67741  2.69355  4.24690  2.90347  2.73739  3.18146  2.89801  2.37887  2.77519  2.98518  4.58477  3.61503
          0.00503  5.68973  6.41208  0.61958  0.77255  0.54780  0.86328
      4   3.09879  3.11403  5.30990  4.69422  1.67697  4.50639  4.84117  1.86827  3.74988  1.40937  3.43399  4.67269  4.86860  4.60528  4.48103  3.81861  3.56601  2.14740  5.32950  3.65628      4 l - - -
          2.68618  4.42225  2.77519  2.73123  3.46354  2.40513  3.72494  3.29354  2.67741  2.69355  4.24690  2.90347  2.73739  3.18146  2.89801  2.37887  2.77519  2.98518  4.58477  3.61503
          0.00497  5.70359  6.42593  0.61958  0.77255  0.60017  0.79567
      5   2.76337  3.57378  3.97836  2.43896  4.26979  4.20238  2.56247  2.65019  3.21704  2.63765  4.20885  3.86549  3.50272  2.92754  2.82730  2.41665  2.99116  1.99095  4.35864  3.05416      5 v - - -
          2.68618  4.42225  2.77519  2.73123  3.46354  2.40513  3.72494  3.29354  2.67741  2.69355  4.24690  2.90347  2.73739  3.18146  2.89801  2.37887  2.77519  2.98518  4.58477  3.61503
          0.00497  5.70359  6.42593  0.61958  0.77255  0.60017  0.79567
      6   3.57539  5.66294  6.39148  5.78973  2.00961  5.70714  6.01127  2.77629  5.61848  0.56664  2.84804  5.88458  5.84842  5.54260  5.55850  5.06474  4.61288  2.35299  6.15648  5.14813      6 L - - -
          2.68618  4.42225  2.77519  2.73123  3.46354  2.40513  3.72494  3.29354  2.67741  2.69355  4.24690  2.90347  2.73739  3.18146  2.89801  2.37887  2.77519  2.98518  4.58477  3.61503
          0.00497  5.70359  6.42593  0.61958  0.77255  0.60017  0.79567
      7   2.40506  3.75171  3.84989  3.11532  4.39469  4.15675  3.56449  2.66772  1.96764  2.05272  3.78449  3.76807  3.82386  2.66644  2.16406  3.13761  3.26688  2.68379  5.76307  3.82825      7 k - - -
          2.68618  4.42225  2.77519  2.73123  3.46354  2.40513  3.72494  3.29354  2.67741  2.69355  4.24690  2.90347  2.73739  3.18146  2.89801  2.37887  2.77519  2.98518  4.58477  3.61503
          0.00497  5.70359  6.42593  0.61958  0.77255  0.60017  0.79567
      8   2.83953  5.08711  4.03199  3.46605  4.23902  4.22315  4.46201  3.30621  2.74019  1.97634  3.36284  3.90492  1.51410  3.74459  1.87696  2.82521  3.51050  3.00325  5.65617  4.40588      8 p - - -
          2.68618  4.42225  2.77519  2.73123  3.46354  2.40513  3.72494  3.29354  2.67741  2.69355  4.24690  2.90347  2.73739  3.18146  2.89801  2.37887  2.77519  2.98518  4.58477  3.61503
          0.00497  5.70359  6.42593  0.61958  0.77255  0.45506  1.00624
      9   2.39258  4.29703  2.61517  2.79572  5.03007  4.02164  1.35698  4.50271  2.80679  2.97672  4.74998  3.01825  4.41464  2.77096  2.85108  2.68469  3.47160  3.13380  6.14858  3.84365      9 h - - -
          2.68618  4.42225  2.77519  2.73123  3.46354  2.40513  3.72494  3.29354  2.67741  2.69355  4.24690  2.90347  2.73739  3.18146  2.89801  2.37887  2.77519  2.98518  4.58477  3.61503
          0.00488  5.72030  6.44265  0.61958  0.77255  0.51058  0.91666
     10   3.15051  5.91451  3.62545  2.47367  5.34976  4.22647  4.55409  4.80525  3.06022  4.32244  5.10889  3.77486  0.61017  3.68300  3.36032  2.79791  3.43196  4.39104  6.47907  5.10770     10 P - - -
          2.68618  4.42225  2.77519  2.73123  3.46354  2.40513  3.72494  3.29354  2.67741  2.69355  4.24690  2.90347  2.73739  3.18146  2.89801  2.37887  2.77519  2.98518  4.58477  3.61503
          0.00480  5.73657  6.45891  0.61958  0.77255  0.51058  0.91666
     11   2.96028  3.77317  2.41135  2.36426  3.81423  3.37095  3.67823  4.55904  2.54870  2.05570  3.92563  2.56743  3.53293  2.94175  2.61036  2.51732  2.76866  3.29028  6.17834  4.77205     11 l - - -
          2.68631  4.42185  2.77392  2.73152  3.46421  2.40469  3.72562  3.29381  2.67790  2.69312  4.24677  2.90414  2.73766  3.18186  2.89868  2.37821  2.77447  2.98586  4.58544  3.61514
          0.51303  1.03318  3.09122  0.78837  0.60621  0.51058  0.91666
     12   3.01073  4.62130  2.42788  1.03180  5.07539  3.99544  3.80287  4.56098  2.57865  3.23467  4.22760  3.22206  3.30443  2.58957  3.20251  2.94861  3.45264  3.81829  6.16386  4.75323     16 e - - -
          2.68631  4.42249  2.77534  2.73095  3.46338  2.40531  3.72429  3.29378  2.67747  2.69367  4.24438  2.90371  2.73745  3.18170  2.89825  2.37892  2.77486  2.98506  4.58501  3.61486
          0.31676  1.85673  2.16010  0.64261  0.74638  0.49983  0.93302
     13   2.32603  5.68401  2.71450  2.02651  5.03034  3.39210  3.71835  4.51720  2.00499  3.98983  4.72435  2.47967  3.12728  2.74920  2.87973  2.37194  2.53806  3.43717  6.11594  4.70423     19 k - - -
          2.68630  4.42254  2.77387  2.73057  3.46346  2.40536  3.72524  3.29383  2.67752  2.69384  4.24719  2.90330  2.73739  3.18176  2.89812  2.37904  2.77530  2.98548  4.58506  3.61483
          0.25325  1.50538  6.32559  0.58687  0.81207  0.33804  1.24885
     14   2.57658  4.24175  2.24942  2.53193  4.35828  3.39518  3.45720  4.00099  2.63264  4.05339  4.78895  3.21565  3.20926  2.37129  2.41343  2.19110  2.26488  3.18624  6.18107  4.77028     23 s - - -
          2.68618  4.42225  2.77519  2.73123  3.46354  2.40513  3.72494  3.29354  2.67741  2.69355  4.24690  2.90347  2.73739  3.18146  2.89801  2.37887  2.77519  2.98518  4.58477  3.61503
          0.06939  5.72030  2.75271  0.61958  0.77255  0.59922  0.79683
     15   2.56035  3.80842  5.23105  4.61716  3.50642  4.45473  4.13558  2.29268  4.40653  0.82387  3.44688  3.86483  4.81861  4.54157  4.42186  3.36293  3.30451  2.30858  5.28706  4.11064     24 l - - -
          2.68618  4.42225  2.77519  2.73123  3.46354  2.40513  3.72494  3.29354  2.67741  2.69355  4.24690  2.90347  2.73739  3.18146  2.89801  2.37887  2.77519  2.98518  4.58477  3.61503
          0.00521  5.65612  6.37847  0.61958  0.77255  0.87805  0.53716
     16   2.60843  4.96011  3.05357  2.39987  5.02991  3.09801  3.75409  3.90511  2.23144  2.88236  4.73567  3.44887  1.41761  2.88500  3.20084  2.74554  3.11354  4.07920  6.13043  4.15932     25 p - - -
          2.68618  4.42225  2.77519  2.73123  3.46354  2.40513  3.72494  3.29354  2.67741  2.69355  4.24690  2.90347  2.73739  3.18146  2.89801  2.37887  2.77519  2.98518  4.58477  3.61503
          0.03303  5.65613  3.54055  0.61958  0.77255  0.32420  1.28412
     17   2.68306  5.74600  2.63313  2.21556  5.09223  2.98270  4.19291  3.90484  2.42498  3.55242  4.78636  2.64756  2.35635  2.13586  2.40536  2.41191  3.33087  4.13726  6.17799  4.37660     26 q - - -
          2.68618  4.42225  2.77519  2.73123  3.46354  2.40513  3.72494  3.29354  2.67741  2.69355  4.24690  2.90347  2.73739  3.18146  2.89801  2.37887  2.77519  2.98518  4.58477  3.61503
          0.00493  5.71105  6.43340  0.61958  0.77255  0.42971  1.05182
     18   3.02876  4.31770  4.32106  4.58613  3.49180  3.74350  4.82334  2.43744  4.39434  0.73145  3.19852  3.61077  4.86034  4.20165  3.73555  3.60785  3.30333  2.74462  4.28931  4.17175     27 l - - -
          2.68618  4.42225  2.77519  2.73123  3.46354  2.40513  3.72494  3.29354  2.67741  2.69355  4.24690  2.90347  2.73739  3.18146  2.89801  2.37887  2.77519  2.98518  4.58477  3.61503
          0.00480  5.73657  6.45891  0.61958  0.77255  0.47055  0.97992
     19   2.42420  5.04921  2.59185  1.71985  4.28848  4.02540  3.26559  3.52028  2.40677  4.05954  3.20024  3.49383  2.86873  2.33388  3.17859  2.26021  3.30837  3.62943  6.18954  4.78011     28 e - - -
          2.68618  4.42225  2.77519  2.73123  3.46354  2.40513  3.72494  3.29354  2.67741  2.69355  4.24690  2.90347  2.73739  3.18146  2.89801  2.37887  2.77519  2.98518  4.58477  3.61503
          0.00478  5.74082  6.46317  0.61958  0.77255  0.48576  0.95510
     20   2.84751  5.74112  3.50862  2.56117  5.07742  3.65278  3.19676  3.63598  1.69263  3.34342  4.01271  2.97285  3.24085  3.04952  1.66362  3.21792  2.63501  3.09217  6.17906  4.77351     29 r - - -
          2.68618  4.42225  2.77519  2.73123  3.46354  2.40513  3.72494  3.29354  2.67741  2.69355  4.24690  2.90347  2.73739  3.18146  2.89801  2.37887  2.77519  2.98518  4.58477  3.61503
          0.00478  5.74082  6.46317  0.61958  0.77255  0.48576  0.95510
     21   3.04337  4.44422  2.92678  2.36250  5.10327  4.02466  4.21179  4.58860  2.36866  3.56664  3.99810  2.98660  1.66417  2.56569  1.86106  2.92797  3.22000  3.58924  6.19229  4.78188     30 p - - -
          2.68618  4.42225  2.77519  2.73123  3.46354  2.40513  3.72494  3.29354  2.67741  2.69355  4.24690  2.90347  2.73739  3.18146  2.89801  2.37887  2.77519  2.98518  4.58477  3.61503
          0.00478  5.74082  6.46317  0.61958  0.77255  0.48576  0.95510
     22   3.33750  4.00563  4.97814  3.58388  1.77690  4.46682  3.57340  3.21178  4.23194  2.38200  3.88740  4.51588  4.83400  4.42235  3.40516  3.10088  3.18348  2.71734  5.38428  1.15822     31 y - - -
          2.68618  4.42225  2.77519  2.73123  3.46354  2.40513  3.72494  3.29354  2.67741  2.69355  4.24690  2.90347  2.73739  3.18146  2.89801  2.37887  2.77519  2.98518  4.58477  3.61503
          0.00478  5.74082  6.46317  0.61958  0.77255  0.48576  0.95510
     23   4.20864  5.50259  6.19500  5.58740  2.61947  5.46707  5.77585  1.81467  5.39961  0.76162  3.10116  5.64167  5.67638  5.38120  5.35649  4.80870  4.42504  1.83883  4.31485  4.96291     32 l - - -
          2.68618  4.42225  2.77519  2.73123  3.46354  2.40513  3.72494  3.29354  2.67741  2.69355  4.24690  2.90347  2.73739  3.18146  2.89801  2.37887  2.77519  2.98518  4.58477  3.61503
          0.00478  5.74082  6.46317  0.61958  0.77255  0.48576  0.95510
     24   2.90502  2.37381  3.19983  2.67353  5.09211  3.59085  3.79792  4.57503  1.86314  3.34578  4.79314  3.22033  4.41971  2.94176  1.75091  2.61810  2.49850  3.40463  6.18660  4.77829     33 r - - -
          2.68618  4.42225  2.77519  2.73123  3.46354  2.40513  3.72494  3.29354  2.67741  2.69355  4.24690  2.90347  2.73739  3.18146  2.89801  2.37887  2.77519  2.98518  4.58477  3.61503
          0.00478  5.74082  6.46317  0.61958  0.77255  0.48576  0.95510
     25   2.63373  2.17254  5.25049  4.63923  3.24051  3.90219  4.83768  2.68529  4.43665  2.74826  3.84600  4.65031  4.87077  4.57861  4.46496  3.01029  1.16656  1.99661  5.34857  3.63363     34 t - - -
          2.68618  4.42225  2.77519  2.73123  3.46354  2.40513  3.72494  3.29354  2.67741  2.69355  4.24690  2.90347  2.73739  3.18146  2.89801  2.37887  2.77519  2.98518  4.58477  3.61503
          0.00478  5.74082  6.46317  0.61958  0.77255  0.48576  0.95510
     26   2.73190  5.75676  2.53558  2.75431  5.09992  3.70657  3.72840  4.58454  2.69622  3.25084  4.15708  3.49332  1.97256  2.69102  2.65626  1.66795  2.64399  3.71116  6.19059  4.78079     35 s - - -
          2.68618  4.42225  2.77519  2.73123  3.46354  2.40513  3.72494  3.29354  2.67741  2.69355  4.24690  2.90347  2.73739  3.18146  2.89801  2.37887  2.77519  2.98518  4.58477  3.61503
          0.00478  5.74082  6.46317  0.61958  0.77255  0.48576  0.95510
     27   2.38331  5.72769  3.51482  2.82231  5.05827  2.31941  3.75886  3.93380  2.45866  3.73448  4.77219  2.99776  2.01129  3.32116  2.15304  2.19737  3.07854  3.27706  6.16915  4.08015     36 p - - -
          2.68618  4.42225  2.77519  2.73123  3.46354  2.40513  3.72494  3.29354  2.67741  2.69355  4.24690  2.90347  2.73739  3.18146  2.89801  2.37887  2.77519  2.98518  4.58477  3.61503
          0.00478  5.74082  6.46317  0.61958  0.77255  0.48576  0.95510
     28   3.13763  5.75872  2.91952  2.39430  4.20687  3.20622  3.27423  3.59724  2.55026  3.33354  4.19041  2.06697  4.41813  2.50278  2.85752  2.17130  2.04569  3.78854  6.19202  4.35362     37 t - - -
          2.68618  4.42225  2.77519  2.73123  3.46354  2.40513  3.72494  3.29354  2.67741  2.69355  4.24690  2.90347  2.73739  3.18146  2.89801  2.37887  2.77519  2.98518  4.58477  3.61503
          0.00478  5.74082  6.46317  0.61958  0.77255  0.48576  0.95510
     29   1.75099  2.65906  5.31320  4.69744  3.25833  3.91573  4.84748  1.97255  4.48095  1.72485  3.01355  4.67796  4.87726  3.86614  4.48703  3.82515  2.40691  2.20563  4.45459  4.16371     38 l - - -
          2.68618  4.42225  2.77519  2.73123  3.46354  2.40513  3.72494  3.29354  2.67741  2.69355  4.24690  2.90347  2.73739  3.18146  2.89801  2.37887  2.77519  2.98518  4.58477  3.61503
          0.00478  5.74082  6.46317  0.61958  0.77255  0.48576  0.95510
     30   3.04841  5.57230  3.66044  3.09981  4.84422  4.10843  4.30129  4.27224  2.60795  2.61543  4.64213  3.62381  3.65617  3.16245  2.82150  2.40990  0.93026  3.92486  6.05692  4.71021     39 t - - -
          2.68618  4.42225  2.77519  2.73123  3.46354  2.40513  3.72494  3.29354  2.67741  2.69355  4.24690  2.90347  2.73739  3.18146  2.89801  2.37887  2.77519  2.98518  4.58477  3.61503
          0.00478  5.74082  6.46317  0.61958  0.77255  0.48576  0.95510
     31   2.65037  4.02506  5.61532  5.02168  3.58361  4.85304  5.22914  1.55009  4.82560  2.50005  2.44610  5.01948  5.19709  4.96869  4.84615  4.17885  3.48532  0.95642  5.70325  4.52217     40 v - - -
          2.68618  4.42225  2.77519  2.73123  3.46354  2.40513  3.72494  3.29354  2.67741  2.69355  4.24690  2.90347  2.73739  3.18146  2.89801  2.37887  2.77519  2.98518  4.58477  3.61503
          0.02105  5.74082  4.03858  0.61958  0.77255  0.48576  0.95510
     32   2.32595  4.34135  2.48374  2.60881  3.30323  2.65880  3.66388  4.57431  2.00777  3.43614  4.78796  3.04192  4.40894  2.65286  2.41787  2.41802  3.25071  3.42098  6.18068  3.42274     41 k - - -
          2.68618  4.42225  2.77519  2.73123  3.46354  2.40513  3.72494  3.29354  2.67741  2.69355  4.24690  2.90347  2.73739  3.18146  2.89801  2.37887  2.77519  2.98518  4.58477  3.61503
          0.00486  5.72463  6.44698  0.61958  0.77255  0.57653  0.82519
     33   3.28055  5.63175  3.57677  2.86164  4.91443  4.07137  1.00040  4.36361  3.02184  3.53284  4.69001  2.94655  4.46637  2.04193  3.49340  2.67760  3.51145  3.22182  6.09625  4.08681     42 h - - -
          2.68618  4.42225  2.77519  2.73123  3.46354  2.40513  3.72494  3.29354  2.67741  2.69355  4.24690  2.90347  2.73739  3.18146  2.89801  2.37887  2.77519  2.98518  4.58477  3.61503
          0.00486  5.72463  6.44698  0.61958  0.77255  0.57653  0.82519
     34   4.81443  5.99817  6.81513  6.22750  4.16358  6.23709  6.51567  2.00534  6.09419  0.35446  3.39847  6.42347  6.20757  5.87909  5.98707  5.64142  5.01033  2.84231  6.43132  4.10823     43 L - - -
          2.68618  4.42225  2.77519  2.73123  3.46354  2.40513  3.72494  3.29354  2.67741  2.69355  4.24690  2.90347  2.73739  3.18146  2.89801  2.37887  2.77519  2.98518  4.58477  3.61503
          0.00486  5.72463  6.44698  0.61958  0.77255  0.57653  0.82519
     35   2.17679  2.34320  3.58745  2.91167  4.83692  3.64154  3.76266  3.48552  2.18706  2.83014  4.62545  3.56256  4.44988  2.35001  2.37969  2.15975  3.22931  3.52777  6.04379  3.69722     44 s - - -
          2.68618  4.42225  2.77519  2.73123  3.46354  2.40513  3.72494  3.29354  2.67741  2.69355  4.24690  2.90347  2.73739  3.18146  2.89801  2.37887  2.77519  2.98518  4.58477  3.61503
          0.00486  5.72463  6.44698  0.61958  0.77255  0.57653  0.82519
     36   2.73791  5.75231  3.13175  2.01699  4.09479  4.01671  4.20330  4.58265  1.19458  4.05723  3.53941  3.48436  4.41014  2.55900  2.20336  2.84022  3.47417  4.14291  6.18477  4.77458     45 k - - -
          2.68618  4.42225  2.77519  2.73123  3.46354  2.40513  3.72494  3.29354  2.67741  2.69355  4.24690  2.90347  2.73739  3.18146  2.89801  2.37887  2.77519  2.98518  4.58477  3.61503
          0.00486  5.72463  6.44698  0.61958  0.77255  0.43292  1.04586
     37   3.53483  4.90329  5.40277  4.81975  1.29611  3.94662  3.25421  3.02722  4.61481  2.45875  4.02476  4.78190  3.98944  4.72889  4.62990  3.98855  3.76592  2.88289  4.05099  1.21396     46 y - - -
          2.68618  4.42225  2.77519  2.73123  3.46354  2.40513  3.72494  3.29354  2.67741  2.69355  4.24690  2.90347  2.73739  3.18146  2.89801  2.37887  2.77519  2.98518  4.58477  3.61503
          0.00487  5.72375  6.44609  0.61958  0.77255  0.48576  0.95510
     38   3.75106  5.62313  6.43030  5.86740  3.49765  5.79655  6.19846  1.88123  5.72731  0.67649  3.61660  5.97235  5.95443  5.72101  5.71398  5.17378  4.61439  1.56876  6.36949  5.32409     47 L - - -
          2.68618  4.42225  2.77519  2.73123  3.46354  2.40513  3.72494  3.29354  2.67741  2.69355  4.24690  2.90347  2.73739  3.18146  2.89801  2.37887  2.77519  2.98518  4.58477  3.61503
          0.00487  5.72375  6.44609  0.61958  0.77255  0.48576  0.95510
     39   1.24423  3.58787  3.28103  3.03163  4.10075  3.21834  4.25580  4.26920  2.59223  3.51495  4.62214  3.27910  4.45003  2.97233  2.94991  2.06439  2.75497  3.63964  4.48316  4.00481     48 a - - -
          2.68618  4.42225  2.77519  2.73123  3.46354  2.40513  3.72494  3.29354  2.67741  2.69355  4.24690  2.90347  2.73739  3.18146  2.89801  2.37887  2.77519  2.98518  4.58477  3.61503
          0.02142  5.72375  4.02151  0.61958  0.77255  0.48576  0.95510
     40   2.59092  5.65929  3.24948  2.76378  4.97006  3.74502  3.56059  3.12057  2.09674  2.49991  2.60671  3.31529  4.41483  2.24266  2.56809  2.41308  3.00650  2.87382  6.11308  4.72381     49 k - - -
          2.68618  4.42225  2.77519  2.73123  3.46354  2.40513  3.72494  3.29354  2.67741  2.69355  4.24690  2.90347  2.73739  3.18146  2.89801  2.37887  2.77519  2.98518  4.58477  3.61503
          0.00495  5.70727  6.42962  0.61958  0.77255  0.57653  0.82519
     41   2.80702  5.57845  3.55745  2.85997  4.86109  4.03682  3.06071  3.40367  1.43746  3.20395  3.98134  3.53451  4.42826  2.50704  1.68611  3.23269  3.46608  3.55414  3.92221  3.87223     50 k - - -
          2.68618  4.42225  2.77519  2.73123  3.46354  2.40513  3.72494  3.29354  2.67741  2.69355  4.24690  2.90347  2.73739  3.18146  2.89801  2.37887  2.77519  2.98518  4.58477  3.61503
          0.00501  5.69438  6.41673  0.61958  0.77255  0.57653  0.82519
     42   2.81157  3.91592  5.29965  4.68354  2.54129  4.49516  4.82908  2.64893  4.46591  0.79459  3.46689  4.66156  4.85749  4.59359  4.46942  3.80718  3.31324  2.49484  3.38587  3.54584     51 l - - -
          2.68618  4.42225  2.77519  2.73123  3.46354  2.40513  3.72494  3.29354  2.67741  2.69355  4.24690  2.90347  2.73739  3.18146  2.89801  2.37887  2.77519  2.98518  4.58477  3.61503
          0.00501  5.69438  6.41673  0.61958  0.77255  0.57653  0.82519
     43   2.38253  5.73320  2.82886  2.62343  4.05092  3.03616  2.80273  3.98598  2.10678  3.12273  4.24700  2.64560  3.03616  2.65329  2.69722  2.29849  2.87832  4.12376  4.60791  4.75512     52 k - - -
          2.68618  4.42225  2.77519  2.73123  3.46354  2.40513  3.72494  3.29354  2.67741  2.69355  4.24690  2.90347  2.73739  3.18146  2.89801  2.37887  2.77519  2.98518  4.58477  3.61503
          0.00501  5.69438  6.41673  0.61958  0.77255  0.57653  0.82519
     44   2.85681  5.68962  2.85137  2.43710  5.01579  3.34403  3.41683  4.12825  2.53955  1.54221  4.73529  3.48116  3.28575  2.78809  2.55032  3.04290  2.55499  3.39437  3.64867  4.73452     53 l - - -
          2.68618  4.42225  2.77519  2.73123  3.46354  2.40513  3.72494  3.29354  2.67741  2.69355  4.24690  2.90347  2.73739  3.18146  2.89801  2.37887  2.77519  2.98518  4.58477  3.61503
          0.10543  5.69438  2.33614  0.61958  0.77255  0.57653  0.82519
     45   2.88260  5.67872  2.26407  1.65261  5.02488  3.07618  3.71139  4.51163  2.52948  2.99821  4.71909  2.91537  3.38809  2.52302  2.85837  2.24223  3.02147  3.62400  6.11075  4.69913     54 e - - -
          2.68627  4.42234  2.77529  2.73133  3.46363  2.40511  3.72504  3.29329  2.67750  2.69312  4.24699  2.90356  2.73739  3.18156  2.89794  2.37896  2.77512  2.98504  4.58486  3.61512
          0.29064  2.03325  2.10944  0.11363  2.23107  0.34817  1.22411
     46   2.89181  5.67099  2.35396  2.59209  5.01731  2.91072  2.94270  4.50416  2.01788  3.51825  4.71133  3.05849  3.31041  2.55244  2.37904  1.90829  3.12695  4.06230  6.10292  4.69122     56 s - - -
          2.68618  4.42225  2.77519  2.73123  3.46354  2.40513  3.72494  3.29354  2.67741  2.69355  4.24690  2.90347  2.73739  3.18146  2.89801  2.37887  2.77519  2.98518  4.58477  3.61503
          0.00562  5.57994  6.30228  0.61958  0.77255  1.01969  0.44739
     47   2.34722  4.42262  2.59137  2.14922  4.09937  3.33644  3.01898  3.50316  2.52312  3.13727  3.80083  2.92840  2.40531  2.86805  2.80743  2.95508  3.08189  3.35809  4.54164  3.93656     57 e - - -
          2.68618  4.42225  2.77519  2.73123  3.46354  2.40513  3.72494  3.29354  2.67741  2.69355  4.24690  2.90347  2.73739  3.18146  2.89801  2.37887  2.77519  2.98518  4.58477  3.61503
          0.00562  5.57994  6.30228  0.61958  0.77255  0.40653  1.09649
     48   2.38536  4.31386  2.34200  1.87952  5.06137  3.12490  4.17574  3.62700  2.51788  3.57640  4.01004  3.02624  3.35379  2.61790  2.83107  2.27360  2.94825  3.24679  4.77352  4.74334     58 e - - -
          2.68573  4.42344  2.77452  2.72986  3.46442  2.40551  3.72725  3.29433  2.67843  2.69381  4.24865  2.90404  2.73648  3.18107  2.89808  2.37785  2.77511  2.98463  4.58513  3.61684
          1.53465  0.99634  0.87889  2.01185  0.14357  0.51901  0.90415
     49   2.80775  5.43235  2.89510  2.65531  3.88263  3.02010  3.03609  4.24280  2.09904  2.84195  4.47621  2.74816  3.12344  2.59319  3.14787  2.03466  2.49415  3.43189  5.87237  4.46884     74 s - - -
          2.68618  4.42225  2.77519  2.73123  3.46354  2.40513  3.72494  3.29354  2.67741  2.69355  4.24690  2.90347  2.73739  3.18146  2.89801  2.37887  2.77519  2.98518  4.58477  3.61503
          0.00847  5.17183  5.89418  0.61958  0.77255  0.18286  1.78905
     50   2.70781  3.87593  2.15495  2.02254  5.07298  3.11546  3.11251  4.55970  2.37595  4.03258  3.51567  2.59808  3.69374  2.48918  2.55345  2.49578  3.44485  3.40588  6.15889  4.74730     75 e - - -
          2.68618  4.42225  2.77519  2.73123  3.46354  2.40513  3.72494  3.29354  2.67741  2.69355  4.24690  2.90347  2.73739  3.18146  2.89801  2.37887  2.77519  2.98518  4.58477  3.61503
          0.00509  5.67881  6.40115  0.61958  0.77255  0.52056  0.90186
     51   3.31264  4.68726  5.27759  3.97993  1.58748  4.48210  4.00219  2.11168  4.44670  1.80416  2.78127  4.64494  4.84576  4.57763  4.45438  3.21980  3.09649  1.90793  5.30900  2.82441     76 f - - -
          2.68618  4.42225  2.77519  2.73123  3.46354  2.40513  3.72494  3.29354  2.67741  2.69355  4.24690  2.90347  2.73739  3.18146  2.89801  2.37887  2.77519  2.98518  4.58477  3.61503
          0.00501  5.69438  6.41673  0.61958  0.77255  0.57653  0.82519
     52   2.60261  3.22297  2.68198  1.59020  5.07785  3.57252  3.27103  4.00306  2.64497  3.67050  4.77374  3.00182  3.13165  2.54587  2.82970  2.81141  2.68438  3.02754  6.16584  4.75503     77 e - - -
          2.68618  4.42225  2.77519  2.73123  3.46354  2.40513  3.72494  3.29354  2.67741  2.69355  4.24690  2.90347  2.73739  3.18146  2.89801  2.37887  2.77519  2.98518  4.58477  3.61503
          0.00501  5.69438  6.41673  0.61958  0.77255  0.57653  0.82519
     53   3.17666  4.77116  5.37264  3.96219  2.74448  4.58501  4.92161  1.14648  4.54786  1.37713  2.78832  4.74819  4.06109  4.67304  4.55504  3.89900  3.63620  2.39929  5.40091  4.23117     78 i - - -
          2.68618  4.42225  2.77519  2.73123  3.46354  2.40513  3.72494  3.29354  2.67741  2.69355  4.24690  2.90347  2.73739  3.18146  2.89801  2.37887  2.77519  2.98518  4.58477  3.61503
          0.00501  5.69438  6.41673  0.61958  0.77255  0.57653  0.82519
     54   2.88331  4.76890  4.02378  4.20832  2.77004  3.77105  4.71385  2.78692  4.08332  2.10449  3.88412  3.89389  4.77781  3.69869  3.10900  2.29780  2.27497  2.24360  3.80160  1.84936     79 y - - -
          2.68618  4.42225  2.77519  2.73123  3.46354  2.40513  3.72494  3.29354  2.67741  2.69355  4.24690  2.90347  2.73739  3.18146  2.89801  2.37887  2.77519  2.98518  4.58477  3.61503
          0.00501  5.69438  6.41673  0.61958  0.77255  0.57653  0.82519
     55   2.40980  4.70649  5.30447  4.69023  3.04271  4.50921  4.84544  1.77576  4.47553  1.56509  2.88242  4.67303  4.87135  4.60643  4.48312  3.18892  2.42931  1.67892  5.33646  4.16062     80 l - - -
          2.68618  4.42225  2.77519  2.73123  3.46354  2.40513  3.72494  3.29354  2.67741  2.69355  4.24690  2.90347  2.73739  3.18146  2.89801  2.37887  2.77519  2.98518  4.58477  3.61503
          0.02899  5.69438  3.68073  0.61958  0.77255  0.57653  0.82519
     56   2.37470  3.78815  2.89373  2.33256  5.03462  3.12267  4.17517  4.51419  2.50895  2.58430  4.74176  3.01565  2.84737  2.98147  2.60457  2.07817  2.78632  3.29813  4.05635  4.08812     81 s - - -
          2.68618  4.42225  2.77519  2.73123  3.46354  2.40513  3.72494  3.29354  2.67741  2.69355  4.24690  2.90347  2.73739  3.18146  2.89801  2.37887  2.77519  2.98518  4.58477  3.61503
          0.04711  5.67053  3.15653  0.61958  0.77255  0.69123  0.69506
     57   3.00080  3.89262  2.67751  2.48809  3.80477  3.61377  3.50807  3.83160  2.30652  2.98053  3.94797  3.22575  2.72157  3.09501  2.29199  2.57660  2.23814  3.02172  4.19786  4.68030     82 t - - -
          2.68618  4.42225  2.77519  2.73123  3.46354  2.40513  3.72494  3.29354  2.67741  2.69355  4.24690  2.90347  2.73739  3.18146  2.89801  2.37887  2.77519  2.98518  4.58477  3.61503
          0.21250  5.62877  1.67211  0.61958  0.77255  0.85981  0.55034
     58   2.37230  3.65256  2.58380  2.63690  4.90401  3.03351  3.50277  3.49672  2.58661  3.86846  4.60892  2.81716  2.80764  2.73394  2.79603  2.15901  2.44013  3.22669  6.00345  3.87511     83 s - - -
          2.68388  4.42084  2.77545  2.73106  3.46431  2.40550  3.72510  3.29432  2.67974  2.69403  4.24731  2.90328  2.73747  3.18304  2.89754  2.37792  2.77489  2.98254  4.58712  3.61726
          0.86898  0.54736  6.14519  2.34331  0.10094  0.24286  1.53426
     59   2.59838  5.72726  2.32088  2.09562  3.65667  2.51426  4.17938  3.99744  2.40190  3.29700  4.76810  2.86248  2.30811  3.09684  3.19388  2.62112  2.49896  4.11753  6.16035  4.74981    109 e - - -
          2.68618  4.42225  2.77519  2.73123  3.46354  2.40513  3.72494  3.29354  2.67741  2.69355  4.24690  2.90347  2.73739  3.18146  2.89801  2.37887  2.77519  2.98518  4.58477  3.61503
          0.04147  5.68623  3.29063  0.61958  0.77255  0.61752  0.77496
     60   2.87247  5.70968  2.42321  2.19684  5.05559  2.26953  3.69924  3.80215  2.39802  3.68485  3.90627  2.70065  4.05477  2.66341  2.18968  2.23953  3.42819  3.46316  6.14185  4.73039    110 r - - -
          2.68618  4.42225  2.77519  2.73123  3.46354  2.40513  3.72494  3.29354  2.67741  2.69355  4.24690  2.90347  2.73739  3.18146  2.89801  2.37887  2.77519  2.98518  4.58477  3.61503
          0.00524  5.65000  6.37235  0.61958  0.77255  0.70668  0.67979
     61   2.80778  4.34605  2.71701  2.06100  5.05807  2.59159  2.99385  4.07294  2.35072  3.71404  3.70729  2.74960  3.91930  2.42894  2.60762  2.70167  2.74873  3.11203  6.14550  4.05726    111 e - - -
          2.68618  4.42225  2.77519  2.73123  3.46354  2.40513  3.72494  3.29354  2.67741  2.69355  4.24690  2.90347  2.73739  3.18146  2.89801  2.37887  2.77519  2.98518  4.58477  3.61503
          0.00520  5.65845  6.38080  0.61958  0.77255  0.74373  0.64500
     62   2.66631  3.37920  3.18160  2.80085  2.85589  2.85331  3.17238  3.03433  3.08132  2.24040  3.14263  3.44857  3.24726  2.85900  2.95445  3.01172  3.46605  2.62675  5.72218  2.85858    112 l - - -
          2.68618  4.42225  2.77519  2.73123  3.46354  2.40513  3.72494  3.29354  2.67741  2.69355  4.24690  2.90347  2.73739  3.18146  2.89801  2.37887  2.77519  2.98518  4.58477  3.61503
          0.00520  5.65845  6.38080  0.61958  0.77255  0.74373  0.64500
     63   2.61584  5.64255  2.88978  1.96089  4.95806  3.99086  4.18126  2.67231  2.24886  3.11915  3.75178  3.21137  4.38359  2.30063  3.01706  3.00509  2.61276  2.31509  6.09334  4.00897    113 e - - -
          2.68618  4.42225  2.77519  2.73123  3.46354  2.40513  3.72494  3.29354  2.67741  2.69355  4.24690  2.90347  2.73739  3.18146  2.89801  2.37887  2.77519  2.98518  4.58477  3.61503
          0.00520  5.65845  6.38080  0.61958  0.77255  0.60013  0.79572
     64   2.53814  4.30567  3.04121  2.53423  4.62395  3.65143  3.62845  2.20676  2.90108  2.94611  4.46911  3.60952  2.05905  3.31358  2.66944  2.47495  3.10220  2.63551  4.49162  4.09062    114 p - - -
          2.68618  4.42225  2.77519  2.73123  3.46354  2.40513  3.72494  3.29354  2.67741  2.69355  4.24690  2.90347  2.73739  3.18146  2.89801  2.37887  2.77519  2.98518  4.58477  3.61503
          0.00511  5.67574  6.39809  0.61958  0.77255  0.66749  0.71948
     65   3.08092  3.93040  5.30221  4.69070  3.48235  4.54868  4.88079  2.74030  4.48486  0.57947  3.81208  4.69834  4.90461  3.89247  3.82964  3.86027  3.60917  2.44312  5.37286  4.20292    115 L - - -
          2.68618  4.42225  2.77519  2.73123  3.46354  2.40513  3.72494  3.29354  2.67741  2.69355  4.24690  2.90347  2.73739  3.18146  2.89801  2.37887  2.77519  2.98518  4.58477  3.61503
          0.00511  5.67574  6.39809  0.61958  0.77255  0.38689  1.13683
     66   2.74446  5.74573  2.19463  1.79547  5.09184  2.85811  4.19298  3.66785  2.58334  4.05145  4.78611  2.81088  2.71159  2.45238  2.68597  2.39578  3.23751  3.77458  4.96125  4.76621    116 e - - -
          2.68618  4.42225  2.77519  2.73123  3.46354  2.40513  3.72494  3.29354  2.67741  2.69355  4.24690  2.90347  2.73739  3.18146  2.89801  2.37887  2.77519  2.98518  4.58477  3.61503
          0.00493  5.71107  6.43341  0.61958  0.77255  0.48576  0.95510
     67   3.08668  5.74562  2.04486  1.99475  5.09164  2.27590  3.37862  4.06007  2.36999  3.08055  4.78604  2.91856  2.56659  3.11031  3.15897  2.49908  2.97279  4.13677  6.17774  4.76620    117 e - - -
          2.68618  4.42225  2.77519  2.73123  3.46354  2.40513  3.72494  3.29354  2.67741  2.69355  4.24690  2.90347  2.73739  3.18146  2.89801  2.37887  2.77519  2.98518  4.58477  3.61503
          0.00493  5.71107  6.43341  0.61958  0.77255  0.48576  0.95510
     68   2.55178  4.67213  1.84930  2.10988  4.16469  3.64402  3.13801  4.57364  2.68196  3.35630  4.45215  2.51937  4.40007  2.93126  3.03001  2.11289  2.61191  4.13347  6.17573  4.07650    118 d - - -
          2.68618  4.42225  2.77519  2.73123  3.46354  2.40513  3.72494  3.29354  2.67741  2.69355  4.24690  2.90347  2.73739  3.18146  2.89801  2.37887  2.77519  2.98518  4.58477  3.61503
          0.00493  5.71107  6.43341  0.61958  0.77255  0.48576  0.95510
     69   2.55120  3.80300  4.79925  2.89676  3.49689  4.41809  4.72261  2.68698  3.23107  1.88812  2.29680  3.71715  4.78728  2.66673  4.25967  2.93210  2.25908  2.38803  4.22914  3.09797    119 l - - -
          2.68618  4.42225  2.77519  2.73123  3.46354  2.40513  3.72494  3.29354  2.67741  2.69355  4.24690  2.90347  2.73739  3.18146  2.89801  2.37887  2.77519  2.98518  4.58477  3.61503
          0.00493  5.71107  6.43341  0.61958  0.77255  0.48576  0.95510
     70   3.27309  4.44424  3.88883  3.32783  4.40088  3.72877  4.40970  3.78283  3.30186  2.89782  3.78714  3.80020  3.25692  3.30357  3.14581  2.18767  0.88797  3.51907  5.77377  4.49721    120 t - - -
          2.68618  4.42225  2.77519  2.73123  3.46354  2.40513  3.72494  3.29354  2.67741  2.69355  4.24690  2.90347  2.73739  3.18146  2.89801  2.37887  2.77519  2.98518  4.58477  3.61503
          0.00493  5.71107  6.43341  0.61958  0.77255  0.48576  0.95510
     71   3.30011  5.61894  6.36062  5.76854  3.47023  5.68357  6.01526  2.41912  5.60287  0.48678  2.92760  5.85929  5.84325  5.55775  5.55975  5.04295  4.57545  2.12971  6.18784  5.16219    121 L - - -
          2.68618  4.42225  2.77519  2.73123  3.46354  2.40513  3.72494  3.29354  2.67741  2.69355  4.24690  2.90347  2.73739  3.18146  2.89801  2.37887  2.77519  2.98518  4.58477  3.61503
          0.00493  5.71107  6.43341  0.61958  0.77255  0.48576  0.95510
     72   2.18123  5.74181  2.30724  1.68713  5.08618  2.46125  3.26227  4.57166  2.81911  3.21307  4.78265  3.47459  3.91052  2.54620  2.97868  2.45066  3.46397  3.66258  4.58971  4.05831    122 e - - -
          2.68618  4.42225  2.77519  2.73123  3.46354  2.40513  3.72494  3.29354  2.67741  2.69355  4.24690  2.90347  2.73739  3.18146  2.89801  2.37887  2.77519  2.98518  4.58477  3.61503
          0.00493  5.71107  6.43341  0.61958  0.77255  0.48576  0.95510
     73   2.60399  4.58347  2.03284  1.83759  4.21910  3.67048  3.96443  4.55585  2.67679  2.93491  4.77465  3.22501  4.40210  2.51537  2.63954  2.87688  2.40842  3.20278  6.16826  3.43046    123 e - - -
          2.68618  4.42225  2.77519  2.73123  3.46354  2.40513  3.72494  3.29354  2.67741  2.69355  4.24690  2.90347  2.73739  3.18146  2.89801  2.37887  2.77519  2.98518  4.58477  3.61503
          0.00493  5.71107  6.43341  0.61958  0.77255  0.48576  0.95510
     74   2.78841  5.21272  5.97690  5.41979  4.40092  5.29361  5.74531  1.64405  5.26345  1.30422  3.32896  5.45997  5.59223  5.41863  5.31084  4.64668  3.57487  1.09033  6.16531  4.98760    124 v - - -
          2.68618  4.42225  2.77519  2.73123  3.46354  2.40513  3.72494  3.29354  2.67741  2.69355  4.24690  2.90347  2.73739  3.18146  2.89801  2.37887  2.77519  2.98518  4.58477  3.61503
          0.00493  5.71107  6.43341  0.61958  0.77255  0.48576  0.95510
     75   2.15224  4.78259  3.26416  2.76180  3.68445  4.04341  3.09560  3.62091  2.56834  2.36252  4.64138  2.82926  4.43507  2.80438  2.30554  2.47403  3.02256  2.73598  6.05616  3.04500    125 a - - -
          2.68618  4.42225  2.77519  2.73123  3.46354  2.40513  3.72494  3.29354  2.67741  2.69355  4.24690  2.90347  2.73739  3.18146  2.89801  2.37887  2.77519  2.98518  4.58477  3.61503
          0.00493  5.71107  6.43341  0.61958  0.77255  0.48576  0.95510
     76   2.08036  4.34450  2.61220  1.85403  5.08747  4.00665  3.77889  3.83599  2.57358  3.64052  4.78344  2.80664  3.33992  2.89784  2.58098  2.25099  2.69589  3.45599  6.17556  3.94284    126 e - - -
          2.68618  4.42225  2.77519  2.73123  3.46354  2.40513  3.72494  3.29354  2.67741  2.69355  4.24690  2.90347  2.73739  3.18146  2.89801  2.37887  2.77519  2.98518  4.58477  3.61503
          0.01725  5.71107  4.28391  0.61958  0.77255  0.48576  0.95510
     77   2.81907  4.54664  2.61934  2.21162  5.08116  3.66190  3.11822  3.85942  1.94538  3.03634  2.93345  2.82122  3.84981  2.53367  2.53018  2.63121  2.87504  4.12674  6.16881  3.93578    127 k - - -
          2.68618  4.42225  2.77519  2.73123  3.46354  2.40513  3.72494  3.29354  2.67741  2.69355  4.24690  2.90347  2.73739  3.18146  2.89801  2.37887  2.77519  2.98518  4.58477  3.61503
          0.04578  5.69881  3.18442  0.61958  0.77255  0.55337  0.85569
     78   2.70788  3.08871  3.14436  3.73769  2.09285  3.79147  2.92588  2.62751  3.67408  2.47662  3.99574  4.09255  4.65838  2.82726  2.94896  3.01025  2.95174  2.96640  5.48167  2.06858    128 y - - -
          2.68627  4.42234  2.77515  2.73111  3.46363  2.40522  3.72504  3.29363  2.67750  2.69364  4.24699  2.90339  2.73749  3.18096  2.89743  2.37896  2.77529  2.98528  4.58486  3.61512
          0.30694  2.10813  1.94604  0.11469  2.22228  0.35240  1.21402
     79   2.95114  4.12786  3.54473  2.96197  2.93311  2.69701  4.63894  2.55222  4.04440  2.25340  3.77943  4.34815  3.89347  4.24822  4.19263  3.62076  3.00676  2.55395  1.42846  3.19344    130 w - - -
          2.68618  4.42225  2.77519  2.73123  3.46354  2.40513  3.72494  3.29354  2.67741  2.69355  4.24690  2.90347  2.73739  3.18146  2.89801  2.37887  2.77519  2.98518  4.58477  3.61503
          0.10183  5.55215  2.37579  0.61958  0.77255  0.54369  0.86894
     80   2.79519  5.65109  2.55615  2.42131  4.25102  3.12553  3.45763  4.48390  1.82712  3.95681  3.93923  3.07818  3.02879  2.54172  2.55461  2.10139  2.84466  4.04228  6.08315  4.05098    131 k - - -
          2.68633  4.42268  2.77533  2.73145  3.46353  2.40521  3.72433  3.29350  2.67745  2.69326  4.24545  2.90369  2.73697  3.18159  2.89802  2.37901  2.77540  2.98473  4.58520  3.61546
          0.33096  1.33044  4.05093  0.82106  0.57976  0.55726  0.85045
     81   2.81841  4.47163  2.76622  2.69368  3.32497  2.05645  4.15645  4.07511  2.49301  3.90353  4.66079  3.44653  2.44894  3.03186  3.03289  2.11865  2.63606  2.64000  6.06372  4.67256    136 g - - -
          2.68618  4.42225  2.77519  2.73123  3.46354  2.40513  3.72494  3.29354  2.67741  2.69355  4.24690  2.90347  2.73739  3.18146  2.89801  2.37887  2.77519  2.98518  4.58477  3.61503
          0.05303  5.61309  3.03653  0.61958  0.77255  0.79411  0.60145
     82   2.93675  4.32399  2.71535  2.72007  4.98189  2.94825  3.04743  3.55665  2.52629  3.54922  4.07499  2.07636  3.47343  2.85158  2.34335  2.18420  3.12432  3.07121  4.79333  3.94648    137 n - - -
          2.68618  4.42225  2.77519  2.73123  3.46354  2.40513  3.72494  3.29354  2.67741  2.69355  4.24690  2.90347  2.73739  3.18146  2.89801  2.37887  2.77519  2.98518  4.58477  3.61503
          0.00565  5.57480  6.29714  0.61958  0.77255  0.39924  1.11118
     83   2.74526  5.72185  2.72106  2.07710  5.06817  1.87648  3.75433  4.55503  2.28344  3.72266  4.76219  3.01994  3.90748  2.72688  2.50528  2.40059  2.53127  4.11316  6.15378  4.74207    138 g - - -
          2.68618  4.42225  2.77519  2.73123  3.46354  2.40513  3.72494  3.29354  2.67741  2.69355  4.24690  2.90347  2.73739  3.18146  2.89801  2.37887  2.77519  2.98518  4.58477  3.61503
          0.00514  5.66920  6.39154  0.61958  0.77255  0.50510  0.92494
     84   3.03156  5.71100  2.33032  2.24858  5.04872  3.68695  2.63272  3.52444  2.71510  2.93332  4.75360  3.13432  2.34471  2.79962  3.17040  2.71817  2.75144  2.79939  6.14812  3.00095    139 e - - -
          2.68618  4.42225  2.77519  2.73123  3.46354  2.40513  3.72494  3.29354  2.67741  2.69355  4.24690  2.90347  2.73739  3.18146  2.89801  2.37887  2.77519  2.98518  4.58477  3.61503
          0.00506  5.68453  6.40687  0.61958  0.77255  0.55848  0.84881
     85   3.69206  5.03518  5.66611  5.05699  3.46849  4.90049  5.23459  2.43334  4.85412  0.75777  2.29747  5.06610  3.52087  4.94085  4.85013  4.22292  3.47326  1.97338  5.64456  4.51006    140 l - - -
          2.68618  4.42225  2.77519  2.73123  3.46354  2.40513  3.72494  3.29354  2.67741  2.69355  4.24690  2.90347  2.73739  3.18146  2.89801  2.37887  2.77519  2.98518  4.58477  3.61503
          0.02895  5.68453  3.68326  0.61958  0.77255  0.55848  0.84881
     86   2.80212  3.88195  3.24976  2.06753  4.47357  4.09784  4.31352  2.11547  2.95847  2.64575  4.35754  3.30409  4.06176  3.36847  3.09951  2.95473  2.02610  2.08480  5.80647  4.50610    141 t - - -
          2.68618  4.42225  2.77519  2.73123  3.46354  2.40513  3.72494  3.29354  2.67741  2.69355  4.24690  2.90347  2.73739  3.18146  2.89801  2.37887  2.77519  2.98518  4.58477  3.61503
          0.00518  5.66076  6.38310  0.61958  0.77255  0.67371  0.71297
     87   3.97002  5.28329  5.95257  5.34595  3.97890  5.21157  5.53654  2.16353  5.15289  0.61475  2.47624  5.38194  5.46578  5.18271  5.12919  4.54546  3.68050  2.15904  4.20711  4.76351    142 L - - -
          2.68618  4.42225  2.77519  2.73123  3.46354  2.40513  3.72494  3.29354  2.67741  2.69355  4.24690  2.90347  2.73739  3.18146  2.89801  2.37887  2.77519  2.98518  4.58477  3.61503
          0.00518  5.66076  6.38310  0.61958  0.77255  0.67371  0.71297
     88   2.64206  4.33301  4.67176  3.69694  2.29868  4.36701  3.66745  2.98395  3.32602  2.43415  3.54311  3.77293  4.73750  3.65684  3.36710  3.64863  2.94464  2.60171  5.38096  1.23681    143 y - - -
          2.68618  4.42225  2.77519  2.73123  3.46354  2.40513  3.72494  3.29354  2.67741  2.69355  4.24690  2.90347  2.73739  3.18146  2.89801  2.37887  2.77519  2.98518  4.58477  3.61503
          0.02189  5.66076  4.00809  0.61958  0.77255  0.67371  0.71297
     89   5.43866  6.42306  6.37893  6.27113  1.81435  5.99897  3.15904  5.08365  6.04207  4.30755  3.73950  5.56794  6.26078  5.73042  5.85923  4.08704  5.63552  5.00190  4.78410  0.37183    144 Y - - -
          2.68618  4.42225  2.77519  2.73123  3.46354  2.40513  3.72494  3.29354  2.67741  2.69355  4.24690  2.90347  2.73739  3.18146  2.89801  2.37887  2.77519  2.98518  4.58477  3.61503
          0.00527  5.64414  6.36649  0.61958  0.77255  0.74562  0.64330
     90   2.19866  3.88256  3.00045  2.89774  5.01469  3.07445  3.67504  4.49329  2.47449  3.62135  3.61854  3.02631  4.36583  3.04023  1.57881  2.08342  2.87625  4.06513  6.11922  3.86687    145 r - - -
          2.68618  4.42225  2.77519  2.73123  3.46354  2.40513  3.72494  3.29354  2.67741  2.69355  4.24690  2.90347  2.73739  3.18146  2.89801  2.37887  2.77519  2.98518  4.58477  3.61503
          0.01269  5.64414  4.70297  0.61958  0.77255  0.74562  0.64330
     91   2.81822  3.87357  4.42375  3.49747  3.49919  4.30072  3.74248  2.32090  2.99672  1.61979  3.57683  4.16279  3.38719  2.78250  2.41867  2.76126  3.01984  2.37922  4.13089  4.21828    146 l - - -
          2.68618  4.42225  2.77519  2.73123  3.46354  2.40513  3.72494  3.29354  2.67741  2.69355  4.24690  2.90347  2.73739  3.18146  2.89801  2.37887  2.77519  2.98518  4.58477  3.61503
          0.00531  5.63676  6.35911  0.61958  0.77255  0.77560  0.61698
     92   2.46576  4.23728  2.91313  2.59961  5.03928  3.96416  4.15140  3.91128  1.71242  3.34957  4.73717  2.91790  3.27923  2.55342  2.18631  2.78640  2.36025  3.28323  6.12981  4.71996    147 k - - -
          2.68618  4.42225  2.77519  2.73123  3.46354  2.40513  3.72494  3.29354  2.67741  2.69355  4.24690  2.90347  2.73739  3.18146  2.89801  2.37887  2.77519  2.98518  4.58477  3.61503
          0.06155  5.63676  2.88012  0.61958  0.77255  0.77560  0.61698
     93   2.33896  5.66814  2.64233  2.56103  5.01304  2.81890  3.29054  4.49889  2.18680  3.28737  4.70885  3.39930  3.01746  2.42446  2.72285  2.21337  2.80900  3.04011  6.10093  3.80879    148 k - - -
          2.68618  4.42225  2.77519  2.73123  3.46354  2.40513  3.72494  3.29354  2.67741  2.69355  4.24690  2.90347  2.73739  3.18146  2.89801  2.37887  2.77519  2.98518  4.58477  3.61503
          0.22358  5.58083  1.62670  0.61958  0.77255  0.97199  0.47535
     94   2.43220  5.47918  3.06533  2.53652  4.79345  3.18037  3.68354  2.92985  2.42718  3.15808  4.52806  3.31171  2.62955  2.81667  2.99720  2.03778  2.32294  3.13449  5.93076  3.94050    149 s - - -
          2.68618  4.42225  2.77519  2.73123  3.46354  2.40513  3.72494  3.29354  2.67741  2.69355  4.24690  2.90347  2.73739  3.18146  2.89801  2.37887  2.77519  2.98518  4.58477  3.61503
          0.11636  5.36423  2.25220  0.61958  0.77255  1.06800  0.42113
     95   2.03923  5.50438  3.01824  2.19384  4.10163  2.78956  3.27615  3.75663  2.55048  3.02153  3.54350  2.81755  3.14320  2.71369  2.97900  2.45267  2.99519  3.18860  5.94529  4.54268    150 a - - -
          2.68552  4.42174  2.77488  2.73156  3.46461  2.40566  3.72587  3.29275  2.67709  2.69374  4.24642  2.90375  2.73684  3.18168  2.89796  2.37862  2.77480  2.98554  4.58472  3.61627
          0.98286  0.46879        *  1.50346  0.25149  0.00000        *
//
