# Supplementary material for: Uncoupled evolution of the Polycomb system and deep origin of non-canonical PRC1
Source: Commun Biol. 2023 Nov 10;6:1144. doi: 10.1038/s42003-023-05501-x (PMC10638273; doi:10.1038/s42003-023-05501-x)
Supplement: Supplementary file 5 — Supplementary Data 2 [file 42003_2023_5501_MOESM5_ESM.zip › Supplementary Data 2/RING_hmmprofiles/RING_domain.aln]

>HOMSAP046530/15-116
ELSLYELHRTPQ-EAIM-DGTEIAVSPRSLHSELMCPICLDMLKNTMTTKECLHRFCSDCIVTALRSGNKEC
PTCRKKLVSKRSLRPDPNFDALISKIYPSREE
>ACACAS007310/1-58
----------------------------------------------MTLMECLHRFCAECISKCLRVGKREC
PTCRVHCSSRRQLRPDPEFDALIASVYPNLDE
>ACACAS009761/85-187
GLTLYETYREPI-APPEDPNHTTTLQVRMLNVELTCPICLGIMRQTMTVMECLHRFCDECISKCLRWGKKEC
PTCRVHCSSRRHLRPDPNFDALIATVYPNLDE
>PLAFUN013793/15-116
GISLYDYHRKPR-APIV-DNSQTTIQIRNLNVEITCPICLGILHDTMTVMECLHRFCSECIEKCLRTGRKEC
PACRVKCTSRRHLRRDTNFDGIIAAVYPHLDD
>PLAFUN014777/15-116
GISLYDYHRKPR-APIV-DNSQTTIQIRNLNVEITCPICLGILHDTMTVMECLHRFCSECIEKCLRTGRKEC
PACRVKCTSRRHLRRDTNFDGIIAAVYPHLDD
>PLAFUN007954/18-115
GKSQEERANKPIRPLVL-DD-----TMTTIQVQITCPICLGILRQTHTMMECLHRFCAECIEKSLRLGRKEC
PACRVKCISRRQLRADPRFDRIISAVYSDLDS
>DIPROT020948/59-160
ELAPYELNREPR-PMVE-DFVMSKVNFRELNQELTCPICLGLLNNTMMVMDCLHRFCRECINKSLRLGNHEC
PTCRTKCASKRSLRPDTNMDLLIAAIYPNQDA
>TOXGON005691/117-219
GVSVYEATAEPR-RIDELLSKQTTLGESELRCDLSCPICMGIFQNVVVVKDCLHRFCADCIEKCVRTGLREC
PQCRIHVASRRALRPDPIFERILNKLFPDVSA
>PHYINF008723/38-140
DCTLFDIYRQPR-APVTDPNATRTLSVRQLNADLTCPICLGIIKETMVVMECLHRFCGECISTAIRHSNREC
PSCRIHIPSKRSLRPDANFDALIRKIHPNLAE
>TELSPE030526/14-115
-LELSNHPRDPDRKLIT-DDRTTTAPIPLLNVELTCPVCLGIITNSMTVMECLHRFCAQCITKCLRLGKKEC
PSCRVKCVSKRSLRRDPTFDEIINKLYPNLEK
>TELSPE030527/1-60
-------------------------------------MLRSLVGSEMCIRD-------RCITKCLRLGKKEC
PSCRVKCVSKRSLRRDPTFDEIINKLYPNLEK
>TELSUB009279/35-136
-LELVNTKRDPHRTLIT-DDRTTKAPIPLLNVELTCPVCLGIIRNAMTVMECVHRFCEDCITKCLRLGKKEC
PSCRVKCVSRRSLRRDPNFDEIINAIYPNLEE
>TELSUB009280/14-115
-LELVNTKRDPHRTLIT-DDRTTKAPIPLLNVELTCPVCLGIIRNAMTVMECVHRFCEDCITKCLRLGKKEC
PSCRVKCVSRRSLRRDPNFDEIINAIYPNLEE
>VITBRA005869/31-133
DLELYDMYRSPR-PEAPDLSRMTTLTGSNLNVDLTCPVCLGILTKTTTVKVCLHRFCASCIEKCLRIGKREC
PTCRVHISSRRMLRSDPTFDKMVKRLFPNVEA
>PRIPAC009193/25-124
ELNEYDKTRQVV-PLV--HGRSVVMSTKLLSTEFTCPICLDLLTNTMTTKDCLHRFCYECISQAIK-GNREC
PTCRTKLVSMRNLRHDRNFDEMIKRIYPDRRK
>PRIPAC026730/43-143
ELTDYDRTRKVV-PLV--HGRRIVMNTKILSTELTCPICLDILTNTMTSKECLHRFCSDCISMALLKGNKEC
PTCRAKLVSKRSLRHDTNFDELIKRIFPDRQK
>SALKVE008551/19-118
ELTPYEEQRESV-PPAE---GSVVLGWSTLTDELKCPVCLNLLDRTMVTKECMHRFCAECIGKSLRIGKKEC
PTCRKPCPSRRSLRHDESFDRLITAIYPDRNA
>COLSPE018009/36-137
GLTLYDLVRGPR-ALLE-ENTRMTLSERSLTDELSCPICLGVFHDTMTVKACLHRFCAECIEKCVRLGKKEC
PTCRTHISSRRSLRPDSNFDAIISQIFPNLNE
>NUCSPE044051/39-140
GLTPYDMARQPM-KRLP-DDTEVTIPIRLVNSDFRCPVCLGILHSTHATKDCLHRFCNECISKSLRLGKKEC
PSCRFKCPSRRSLRPDHNFDDFIRTIYPNRES
>PARATL018447/19-120
GLTPYDMARQPM-KRLP-DDTEVTIPIRLVNSDFRCPVCLGILHSTHATKDCLHRFCNECISKSLRLGKKEC
PSCRFKCPSRRSLRPDHNFDDFIRTIYPNRES
>PHYPOL012375/16-117
GLTLYDMHREPR-PPVV-DDSFTSIAIRNLNKDLTCPICLNIIHNTLTVMECLHRFCSGCISKSLRMGKKEC
PTCRIPCSTRRNLRPDPNFDSLIRVLYPDLEK
>ARATHA004409/93-192
E--EDSKERSPS-SISGDQSEFMEIDLGEIRKDVQCPICLVGMKFLRLFIS-YYKENKDCDGMSPQFKNNEC
PACRKHCASRRSLRDDPKFDALIAALFTNIDS
>ARATHA019744/1-82
----------------------MEIDLGEIRKDVQCPICLGIIKKTRTVMECLHRFCRECIDKSMRLGNNEC
PACRKHCASRRSLRDDPKFDALIAALFTNIDS
>ARATHA037254/93-193
E--EDSKERSPS-SISGDQSEFMEIDLGEIRKDVQCPICLGIIKKTRTVMECLHRFCRECIDKSMRLGNNEC
PACRKHCASRRSLRDDPKFDALIAALFTNIDS
>ARATHA004467/64-166
ELGSDSKERSQS-SSAGSESEYMVVDLADICKDVQCSICLGIIRKTRTVMECLHRFCRECIDKSMRLGNNEC
PTCRKHCASRRSLRDDPNFDALIAALFKNIDK
>ARATHA007073/64-166
ELGSDSKERSQS-SSAGSESEYMVVDLADICKDVQCSICLGIIRKTRTVMECLHRFCRECIDKSMRLGNNEC
PTCRKHCASRRSLRDDPNFDALIAALFKNIDK
>ARATHA011524/1-82
----------------------MVVDLADICKDVQCSICLGIIRKTRTVMECLHRFCRECIDKSMRLGNNEC
PTCRKHCASRRSLRDDPNFDALIAALFKNIDK
>ARATHA011525/1-55
-------------------------------------------------MECLHRFCRECIDKSMRLGNNEC
PTCRKHCASRRSLRDDPNFDALIAALFKNIDK
>ARATHA021271/64-166
ELGEDSKERSQS-SSAGSESEYMVVDLADICKDVQCSICLGIIRKTRTVMECLHRFCRECIDKSMRLGNNEC
PTCRKHCASRRSLRDDPNFDALIAALFKNIDK
>CYCPAN017081/18-107
GLS--------------DKDEYVLVKLSDIRKEVQCPICLGIIRKTRTVMECLHRFCRECIDKSMRLGNNEC
PACRTHCASRRSLRDDPNYDALIAAIYPDLDK
>MARPOL002015/4-98
HLDSFSNGT---------PNEYVTVCLSEIRKEMQCPICLGIIRKTRTVMECLHRFCRECIDKSMRLGNNEC
PACRTHCASRRSLRDDPKFDSLIAALYPDLEK
>SORBIC008174/63-158
A--AAESEESES------KQEFVPVKLPDVRKEVQCPICLGIIRKTRTVMECLHRFCRECIDKSMRLGNNEC
PACRTHCASRRSLRDDPNYDALIAALYPDIDK
>SORBIC018426/79-174
G--DDDCDSQSS------MDEFTLVKLVDVRKEVQCPICLGIIRKTRTVMECLHRFCRDCIDKSMRLGNNEC
PACRTHCASRRSLRDDPNYDALILALYPDIDK
>SORBIC022475/66-161
G--GADSDSEFS------TDEFMLVKLAEIRKEVQCPICLGIIRKTRTVMECLHRFCRDCIDKSMRLGNNEC
PACRTHCASRRSLRDDPKYDALIAALYPDIDK
>SORBIC038608/70-165
G--ADDGDSESS------TNEFMLVKLAEIRKEVQCPICLGIIRKTRTVMECLHRFCRDCIDKSMRLGNNEC
PTCRTHCASRRSLRDDPKYDALIAALYPDIDK
>BIGNAT015875/4-87
--------------------RKVSIKVRTLNSDFTCPICLGILRDTMTVMECLHRFCRECIELSIRMGQKQC
PACRTRVPSRRNLRKDEYFDSLIAKIYPDLDK
>MARPOL001978/22-122
QFKAEGLRRAKHGHRMT---YEKVYRSRDIHEVMRCPICLGILRNTRTVMECLHRFCRECIDKAMRLGRKEC
PTCRAHCASRRSLRDDPQFDALIAAMFPDIEQ
>MARPOL001980/22-117
EF-----RRAKHRHRMT---YAKVYRSRDILELMRCPICLGILRNTRTVMECLHRFCRECIDKAMRLGRKEC
PTCRAHCASRRSLRDDPHFDALIAAMFPDIEK
>ACAPLA023911/95-196
ELSLYELHRTPQ-EAIT-DDTEIAVSPRSLHSELMCPICLDMLKNTYTTKECLHRFCQECIITALRSGNKEC
PTCRKKLVSKRSLRPDPNFDALISKIYPSRDE
>ACAPLA023912/17-118
ELSLYELHRTPQ-EAIT-DDTEIAVSPRSLHSELMCPICLDMLKNTYTTKECLHRFCQECIITALRSGNKEC
PTCRKKLVSKRSLRPDPNFDALISKIYPSRDE
>BRABEL030257/20-121
ELSLYELHRTPQ-EAIT-DNTEIAVSPRSLHSELMCPICLDMLKNTMTTKECLHRFCQDCIITALRSGNKEC
PTCRKKLVSKRSLRPDPNFDALISKIYPSRDE
>BRABEL030258/20-121
ELSLYELHRTPQ-EAIT-DNTEIAVSPRSLHSELMCPICLDMLKNTMTTKECLHRFCQDCIITALRSGNKEC
PTCRKKLVSKRSLRPDPNFDALISKIYPSRDE
>BRABEL030259/20-121
ELSLYELHRTPQ-EAIT-DNTEIAVSPRSLHSELMCPICLDMLKNTMTTKECLHRFCQDCIITALRSGNKEC
PTCRKKLVSKRSLRPDPNFDALISKIYPSRDE
>CRAGIG017565/14-115
ELSLYELHRTPQ-EAIT-DNTEIAVSPRSLHSELMCPICLDMLKNTMTTKECLHRFCQDCIITALRSGNKEC
PTCRKKLVSKRSLRPDPNFDALISKIYPSRDE
>DANRER002067/20-121
ELSLYELQRTPQ-EAIT-DGLEIAVSPRSLHSELMCPICLDMLKNTMTTKECLHRFCADCIITALRSGNKEC
PTCRKKLVSKRSLRPDPNFDALISKIYPSRDE
>HOMSAP050426/18-119
ELSLYELQRTPQ-EAIT-DGLEIVVSPRSLHSELMCPICLDMLKNTMTTKECLHRFCADCIITALRSGNKEC
PTCRKKLVSKRSLRPDPNFDALISKIYPSRDE
>HOMSAP063912/1-70
----------------------------------MCPICLDMLKNTMTTKECLHRFCADCIITALRSGNKEC
PTCRKKLVSKRSLRPDPNFDALISKIYPSRDE
>NEMVEC015136/17-118
ELSLYELHRTPQ-EAIT-DGTEISISPRSLHSELMCPICLDMLKNTMTTKECLHRFCQECIITALRSGNKEC
PTCRKKLVSKRSLRPDPNFDALIAKIYPDREE
>IXOSCA009240/14-115
ELSLYELHRTPQ-DVIT-DGTEIAVSPRSLHSELMCPICLDMLKNTMTTKECLHRFCQECIITALRSGNKEC
PTCRKKLVSKRSLRADPNFDMLIAKIYPSRDE
>BOMMOR003857/13-114
ELSLYELHRTPQ-EVIT-DATEIAVSPRSLHSELMCPICLDMLKKTMTTKECLHRFCNDCIITALRSGNKEC
PTCRKKLVSKRSLRPDPNFDLLISKIYPSRDE
>DROMEL024090/13-114
ELSLYELQRKPQ-EVIT-DSTEIAVSPRSLHSELMCPICLDMLKKTMTTKECLHRFCSDCIVTALRSGNKEC
PTCRKKLVSKRSLRADPNFDLLISKIYPSREE
>DAPMAG019035/14-113
ELSLYELHRTPQ-EAIT-DNTEIAVSPRSLHSELMCPICLDMLKNTMTTKECLHRFCSDCIITALRSGNKEC
PTCRKKLVSKRSLRPDPNFDMLIAKSIPVV--
>LEUCOM061526/12-113
DLTQYEVNRVPQ-EAIT-DSTEITVSQRTLHSELMCPICLDMLRNTMTTKECLHRFCQECITRALRNVNREC
PTCRKKLVSRRSLRPDPNFDALIAKIYPSRDE
>LEUCOM084104/12-113
DLTQYEVNRVPQ-EAIT-DSTEITVSQRTLHSELMCPICLDMLRNTMTTKECLHRFCQECITRALRNVNREC
PTCRKKLVSRRSLRPDPNFDALIAKIYPSRDE
>SCHMAN002247/11-112
ELTLYELHRKPQ-EPIT-DGTVIAVSPRSLKSELMCPICLDILKVTMTTKECLHRFCSECIITALRNGNKEC
PTCRKKLVSKRSLRRDPNFDALISKIYPSRQE
>RAMVAR004681/9-110
ELTPYEQHRTPH-KLDT-VGEAVSTSARFLEAELSCAICLDILRDTRTTKECLHRFCGECISQALRSGNKEC
PNCRSKLASMRSLRPDPLFDNIIRIVFPNRAD
>SALKVE000412/27-128
ELSEYEEHRTPH-PQTG-TKTVVSLATQTLDAELICPICLGILRNTMTTKECLHRFCAECITKSLRYGKKEC
PACRKNCPSRRSLRPDPDFDALISKIYPDLAA
>GEMCRY032109/109-211
KIGVWGVYKPAR-PILTEGDNRCSIPARLLNAELTCPICLSIVRSTHTFMECLHRFCQECIEKYLRLGQKEC
PKCRVKVSSRRALRADPAFDKLIQRFYPDIDA
>GONPAC003108/1-91
--------R----EPIQ-DDRIARISARGFGAELTCPICLGVMRNTSTFMECLHRFCAECIEKYLRLGQKEC
PKCRKHCASRRSLRPDPQFDALIATIHPDIDA
>DIAGRA025890/9-110
KLSEFEDSRSPH-TTIT-DDRVVTLPMKALDTEFVCPICLSLLHTTMTTKQCLHRFCAECITRSLRAGNKEC
PTCRQSCPSKRSLRLDPDFDAIIKHVYPDLDV
>CHABRA006998/1-95
-------MKAGD-PAKS-ERREMLICLSDLRKETECPICLGIIRKTRTVMECLHRFCRECIDKAMRIGNNEC
PACRVHCASRRSLRADPNFDSLIAALYPDVDK
>HALSPE014936/18-120
GLTLYDIHRAPR-RLIEDPDVLCKIPFRTLNVELQCPVCMSICKNATIVMECLHRFCRECIEKCLRLGMKEC
PQCRAHVPSRRSLRPDSNFDALIRTIYPKLED
>NEPPYR006495/1-96
DIEMAAASEPPS--------DMLRVNVHKLKNETKCPICMDVMRNSYCVMECLHRFCGECIQTALRLNNNEC
PSCRTHVPSKRSLRPDNNFDALISLLYGEEEE
>GEFOKE013742/8-109
DITPWQIHCPPR-PKCA-DGHTTSVAARAMNVELTCPVCLGLLDKPVAVMECMHRFCEDCISKSIRVGKKEC
PACRVKCASRRSLRSDPAFAELIATLYPNRED
>MALJAK000486/1-58
----------------------------------------------MAVMECMHRFCDECISKSIRLGKKEC
PTCRVKCASRRSLRHDAALEDFIAKVFPDRDD
>LAPGUS038264/45-144
KITEYDQRRKIR-KVVT---GKQEICLQDFNSSLTCPVCLGIIHNATTVMECLHRFCSNCIETALRLGSKNC
PSCRVPCPSRRNLRKDRVFDELIGVFYPDLEQ
>LAPGUS038268/1-55
-------------------------------------------------MECLHRFCSNCIETALRLGSKNC
PSCRVPCPSRRNLRKDRVFDELIGVFYPDLEQ
>LAPGUS038267/41-140
KITEYDQRRKIR-KVVT---GKQEICLQDFNSSLTCPVCLGIIHNATTVMECLHRFCSNCIETALRLGSKNC
PSCRVPCPSRRNLRKDRVFDELIGVFYPDLEQ
>RIGRAM008075/108-207
GLNLYEQHRAPR-PLKL---GNITLPYRLLNQELTCPICLDLFEQPVVVKECLHRFCLDCMTTSLHMSNREC
PACRVKCPSRRSLLRDRSLELLISALYPDRQL
>DIAGRA000721/12-112
RLTEYELQRTSQ-TAGA-GETIIELPFFELMDQLKCPICLSILTETMTTKDCLHRFCNECISKCLQV-KKEC
PTCRKKIPSHRHLRRDENFDRLVSTLYPDQSV
>MASSPE009360/22-123
GLTLWDINRPNH-DMIV-SDEKITVEKRKIDDGLHCPVCMLILKKTKVVMTCLHRFCEECIDKCLRLNKNEC
PACRAHVPSRRSLRYDENFDELISTLFGDIEE
>PAUCHR014167/3-104
EFKEFEDTGVPFRPIVT--DVETIFLSKQVDKSLDCAVCWSTIDKCTTTMECLHRFCEECIETTLRQGQKKC
PVCVTPCPSRRNLRADKNFDLIIRSIITDRSK
>THETRA006980/39-142
GLSPQERAVQLRRTAVEDEDHVSTVAWSAVAELLTCSICLRLFHSCTVAKDCMHRFCDTCIRKSLRLANREC
PTCRNPCPSKRSTRADERVDALLKTVVGDVDE
>STRRAT001752/19-120
ALSEYDEIRKPH-PIKG-GDTTVSIGSRTLKTELTCPICLDLLQTTMTSKECLHRFCEQCITLCLQRGNKEC
PTCRKKLVSKRSLRRDENFDSLVNAIFPDRRL
>PLABRA003050/1-98
----MKAKKAAA-GGRT-SEVVVVVPQRANDADLTCAVCMSVINEAWTVKECLHRFCHQCIEQSLRFSGPQC
PACRVKCPSHRSLRQDKAFDAIISSFYPDLEK
>CHRVEL010835/43-145
SMDLYDYFRRPRQPLVD-LDSFLTLEGGTLDKELVCPICLGYLKQTVTIKACLHRFCAECIEKCLRSGGREC
PQCRFRIGSRRECRPDPIYDGMVRRLFPDVEE
>CAPOWC002285/19-118
RLDAYEEQRVPI-PTIA-DNRRATIPLT--FAPLQCPVCLCLIQNAHGNIECLHRFCEECITSAVRMGPKQC
PSCRGSLPTRRSLRHDSNLDQLVAAMYGDHEQ
>DIALUT011485/2-93
---------QPL-PLVK-DESTVTLEIKSLANDLLCPICLEIMKNV-VATECLHRFCHSCMEKCLRQGKKEC
PACRCHVATRRSLRRDTRMDGIISSIFPDLLA
>GEPOCE018563/1-101
-XSAFEAGKAPA-PIETGAGALSSVEIDVLNLELRCPICLELMSEPVAT-ACLHRFCAGCIEKCLRIGKQEC
PSCRRPVATRRSLRKDTNFSKLISTFYPDLQA
>CHLREI004840/2-90
---------PPL------QQGSVPVALARLADDTRCPVCFGILKHTVTSTVCLHRFCAQCIDHCLAPDHKDC
PVCRTNLHSRRSLRPDPSFDRLLRALYGDVAA
>NANOCE028202/4-103
NLRPYDIARSGI-PVLP---DTLLIVPPSIREDMRCRICFDIVKEAKALRECLHRFCKDCGEKALRLSNEEC
PLCRTNIGSKRDLYDDPIFQELVALLYPHVAA
>PALBIL007742/3-103
-ASDFELEFKPTRPFPT-GPSLRMVNIKEIYEDLKCPVCLQLLEKTKLVMGCRHRFCDECIQKWLR-GASDC
PACREKIPSRRSLRLDSAYDELIRTLFPDTEV
>CHASUB008234/33-134
GLTLYEINREPR-KVYP-GSQQVTSPLRPLNHEFTCPVCRSMLRETLVVKECLTASAPSASNAASGAARKSA
PAAASTCPADAHSGXDAAFDRLIALVHPDLDA
>HYPCAT010427/42-100
GLTLYDIYRKPR---------------------------------------------KQCITKSLRVGRKEC
PSCRIHVPSKRSLRPDPNFDALIATLYPNLEA
>HALSEO008696/87-189
-MTEYNKKHKPKRPKVKDKEINVSLPTSQLNHFFECQICYSIINDTRCIKQCLHRFCQDCMEQSLRVLQNEC
PSCRARVPSRRSCQQDQRFDALIALMYPDREK
>PHATRI007783/79-170
ELTLFELHRRPR-PLLT---GRIQRSLKALNAEFRCAICLDYIRSTRTVVECLHRFCEHCVWAGM-------
-SAPYAVPSKRSLAADPDFDRIVNSILGDHVF
>SAPDIC013151/36-135
DLTPYDLFRAPR-PVTT---APLDVPVTELDAELTCPICLGVLQQTTVVPACLHRFCRGCIDACLASGKHEC
PSCRAGIPTKRALRADTAFDALVRLLHPPPPL
>CYAPAR002182/38-137
ELTKWDLAR----PVVPQADRVVTVGQRAIDIELTCPICLSIMDNPYSVMECMHRFCAECINRAIRANIKEC
PTCRVRIVSKRSLRPDPQFAGLIRAFYPNLAE
>SPIPUN007233/33-134
RLSAYEKQRPPI-PIIT-DDTQVTLPLKVLSEEFTCPVCRNILQQTMVTVECMHRFCYACIREALFKGNKEC
PACRRECHSMRNLRPDTRFDEIIRMIYPSLGS
>THEPAR001791/16-118
GLTPFEVLRRPR-TIDFFEHFETTLNNSGLREELTCAICSGIISKCVVIKTCLHRFCSNCIEKCVRVGTRGC
PKCRKHVPSRRFFRTDPIYDSLISRIITNVEV
