# Supplementary material for: Uncoupled evolution of the Polycomb system and deep origin of non-canonical PRC1
Source: Commun Biol. 2023 Nov 10;6:1144. doi: 10.1038/s42003-023-05501-x (PMC10638273; doi:10.1038/s42003-023-05501-x)
Supplement: Supplementary file 5 — Supplementary Data 2 [file 42003_2023_5501_MOESM5_ESM.zip › Supplementary Data 2/RING_hmmprofiles/RING_domain.hmm]

HMMER3/f [3.3.2 | Nov 2020]
NAME  RING_domain
LENG  102
ALPH  amino
RF    no
MM    no
CONS  yes
CS    no
MAP   yes
DATE  Tue Nov  1 12:48:00 2022
NSEQ  90
EFFN  1.463928
CKSUM 3860622315
STATS LOCAL MSV      -10.0336  0.71706
STATS LOCAL VITERBI  -10.5314  0.71706
STATS LOCAL FORWARD   -4.3285  0.71706
HMM          A        C        D        E        F        G        H        I        K        L        M        N        P        Q        R        S        T        V        W        Y   
            m->m     m->i     m->d     i->m     i->i     d->m     d->d
  COMPO   2.58940  3.03235  2.89576  2.61126  3.47301  3.35177  3.65022  2.86526  2.62936  2.49839  3.63072  3.12290  3.26142  3.05851  2.72845  2.63942  2.81345  2.76197  5.19474  3.75324
          2.68618  4.42225  2.77519  2.73123  3.46354  2.40513  3.72494  3.29354  2.67741  2.69355  4.24690  2.90347  2.73739  3.18146  2.89801  2.37887  2.77519  2.98518  4.58477  3.61503
          0.18559  4.41525  1.84964  0.61958  0.77255  0.00000        *
      1   2.65967  5.20894  2.45823  1.81737  4.52886  2.35337  3.58406  4.00830  2.33228  3.50240  4.26533  2.76817  3.84213  2.72819  2.74622  2.62566  2.96191  3.58777  5.64995  4.23451      1 e - - -
          2.68618  4.42225  2.77519  2.73123  3.46354  2.40513  3.72494  3.29354  2.67741  2.69355  4.24690  2.90347  2.73739  3.18146  2.89801  2.37887  2.77519  2.98518  4.58477  3.61503
          0.07718  4.25106  2.81297  0.61958  0.77255  0.57006  0.83354
      2   2.61660  3.99853  4.24803  3.66557  2.93320  3.82873  4.13608  2.22947  3.40523  1.34893  2.95315  3.84310  4.17872  3.73039  3.68038  3.12871  2.93504  2.24544  4.74292  3.58062      2 l - - -
          2.68618  4.42225  2.77519  2.73123  3.46354  2.40513  3.72494  3.29354  2.67741  2.69355  4.24690  2.90347  2.73739  3.18146  2.89801  2.37887  2.77519  2.98518  4.58477  3.61503
          0.02906  4.26150  4.23069  0.61958  0.77255  0.68783  0.69849
      3   2.63239  5.02100  2.70644  2.26454  4.31914  3.22442  3.65440  3.76691  2.34985  3.31391  4.09711  2.82041  3.83778  2.77968  2.82000  2.14393  2.06725  3.39081  5.50418  4.12824      3 t - - -
          2.68618  4.42225  2.77519  2.73123  3.46354  2.40513  3.72494  3.29354  2.67741  2.69355  4.24690  2.90347  2.73739  3.18146  2.89801  2.37887  2.77519  2.98518  4.58477  3.61503
          0.02501  4.25378  4.55723  0.61958  0.77255  0.58732  0.81151
      4   2.44820  4.82495  2.87766  2.16425  4.05868  3.42607  3.68272  3.47173  2.45909  2.26627  3.74143  3.00956  3.00159  2.75330  2.94917  2.62121  2.87536  3.03388  5.33211  4.00131      4 e - - -
          2.68618  4.42225  2.77519  2.73123  3.46354  2.40513  3.72494  3.29354  2.67741  2.69355  4.24690  2.90347  2.73739  3.18146  2.89801  2.37887  2.77519  2.98518  4.58477  3.61503
          0.02032  4.30197  5.02432  0.61958  0.77255  0.60974  0.78415
      5   2.54929  4.31091  3.13265  2.92990  2.73186  3.64831  3.89087  2.79732  2.99307  2.51482  3.29188  3.42380  4.02548  3.16163  3.31962  2.86700  2.87955  2.53890  3.96183  2.03462      5 y - - -
          2.68618  4.42225  2.77519  2.73123  3.46354  2.40513  3.72494  3.29354  2.67741  2.69355  4.24690  2.90347  2.73739  3.18146  2.89801  2.37887  2.77519  2.98518  4.58477  3.61503
          0.02004  4.31593  5.03828  0.61958  0.77255  0.62427  0.76712
      6   2.81379  5.47311  1.84242  1.44859  4.78198  3.19430  3.78749  4.28833  2.58750  3.76511  4.55149  2.63275  3.92493  2.85069  3.22098  2.51894  3.16631  3.84946  5.91002  4.44315      6 e - - -
          2.68618  4.42225  2.77519  2.73123  3.46354  2.40513  3.72494  3.29354  2.67741  2.69355  4.24690  2.90347  2.73739  3.18146  2.89801  2.37887  2.77519  2.98518  4.58477  3.61503
          0.02004  4.31593  5.03828  0.61958  0.77255  0.62427  0.76712
      7   2.46127  4.43866  3.06372  2.52846  3.78347  3.48853  3.68197  2.67210  2.36869  2.33133  3.44960  3.10074  3.91695  2.80359  2.87821  2.70248  2.79514  2.75507  5.14818  3.61325      7 l - - -
          2.68618  4.42225  2.77519  2.73123  3.46354  2.40513  3.72494  3.29354  2.67741  2.69355  4.24690  2.90347  2.73739  3.18146  2.89801  2.37887  2.77519  2.98518  4.58477  3.61503
          0.02004  4.31593  5.03828  0.61958  0.77255  0.59378  0.80349
      8   2.43621  5.04765  2.86544  2.21565  3.96684  3.30734  2.87092  3.72635  2.27815  3.23411  4.00650  2.64504  3.75995  2.56013  2.74280  2.56273  2.69805  3.36197  5.50727  3.70596      8 e - - -
          2.68618  4.42225  2.77519  2.73123  3.46354  2.40513  3.72494  3.29354  2.67741  2.69355  4.24690  2.90347  2.73739  3.18146  2.89801  2.37887  2.77519  2.98518  4.58477  3.61503
          0.01977  4.32923  5.05158  0.61958  0.77255  0.59014  0.80800
      9   2.64463  4.61154  3.08004  2.45093  3.89618  3.35846  3.51821  3.58900  2.29113  3.17368  3.98377  2.96528  3.89177  2.82684  1.65834  2.64699  2.88678  3.14757  5.39471  4.06684      9 r - - -
          2.68618  4.42225  2.77519  2.73123  3.46354  2.40513  3.72494  3.29354  2.67741  2.69355  4.24690  2.90347  2.73739  3.18146  2.89801  2.37887  2.77519  2.98518  4.58477  3.61503
          0.04216  4.33670  3.56840  0.61958  0.77255  0.54317  0.86965
     10   2.39938  5.09428  2.84716  2.15272  4.41153  3.38314  3.62839  3.87759  2.14323  3.38740  4.14324  2.91652  3.25285  2.52386  2.67172  2.37035  2.62573  3.19218  5.54407  4.15147     10 k - - -
          2.68618  4.42225  2.77519  2.73123  3.46354  2.40513  3.72494  3.29354  2.67741  2.69355  4.24690  2.90347  2.73739  3.18146  2.89801  2.37887  2.77519  2.98518  4.58477  3.61503
          0.01958  4.33869  5.06103  0.61958  0.77255  0.59535  0.80156
     11   2.56210  4.69829  3.15413  2.59505  3.85299  3.29144  3.75700  3.21884  2.53226  2.88587  3.81644  3.04641  1.83435  2.86878  3.02364  2.62185  2.89719  2.94367  5.26007  3.96256     11 p - - -
          2.68618  4.42225  2.77519  2.73123  3.46354  2.40513  3.72494  3.29354  2.67741  2.69355  4.24690  2.90347  2.73739  3.18146  2.89801  2.37887  2.77519  2.98518  4.58477  3.61503
          0.01958  4.33869  5.06103  0.61958  0.77255  0.59535  0.80156
     12   2.55695  4.83201  2.99352  2.50431  3.83808  3.48543  3.15139  3.06417  2.44120  2.95062  3.76534  3.02117  3.87473  2.58804  2.18239  2.42060  2.80280  3.02576  5.33748  4.00739     12 r - - -
          2.68620  4.42227  2.77522  2.73125  3.46356  2.40513  3.72497  3.29356  2.67743  2.69357  4.24692  2.90349  2.73742  3.18143  2.89766  2.37889  2.77522  2.98521  4.58479  3.61505
          0.20295  2.06433  2.86856  0.28877  1.38303  0.55803  0.84942
     13   2.55466  5.06063  2.84222  2.21915  4.36431  3.31954  3.48313  3.81947  2.16988  3.34818  4.11852  2.92353  2.33872  2.75640  2.78262  2.49048  2.64490  3.43009  5.52127  4.13937     14 k - - -
          2.68618  4.42225  2.77519  2.73123  3.46354  2.40513  3.72494  3.29354  2.67741  2.69355  4.24690  2.90347  2.73739  3.18146  2.89801  2.37887  2.77519  2.98518  4.58477  3.61503
          0.02029  4.30371  5.02606  0.61958  0.77255  0.63920  0.75017
     14   2.36296  4.22893  3.73119  3.10046  3.20996  3.50452  3.93511  2.29604  2.93306  2.08319  3.19848  3.49460  3.44919  3.30906  3.15878  2.84372  2.74899  2.16501  4.82628  3.61341     15 l - - -
          2.68618  4.42225  2.77519  2.73123  3.46354  2.40513  3.72494  3.29354  2.67741  2.69355  4.24690  2.90347  2.73739  3.18146  2.89801  2.37887  2.77519  2.98518  4.58477  3.61503
          0.02029  4.30371  5.02606  0.61958  0.77255  0.63920  0.75017
     15   2.50980  4.09657  3.29921  2.99485  3.39976  3.54592  3.90610  2.24411  2.87294  2.27082  3.24774  3.43389  3.70004  3.29298  3.21255  2.74872  2.76812  2.11622  4.86579  3.24983     16 v - - -
          2.68618  4.42225  2.77519  2.73123  3.46354  2.40513  3.72494  3.29354  2.67741  2.69355  4.24690  2.90347  2.73739  3.18146  2.89801  2.37887  2.77519  2.98518  4.58477  3.61503
          0.03605  4.30371  3.82153  0.61958  0.77255  0.63143  0.75893
     16   2.52368  4.85785  2.94350  2.28540  3.89069  3.06461  3.66744  3.52376  2.38181  2.99841  3.88306  2.98885  3.09984  2.77872  2.92829  2.64192  2.12061  3.04063  5.35841  4.01859     17 t - - -
          2.68621  4.42228  2.77494  2.73124  3.46348  2.40513  3.72498  3.29357  2.67744  2.69355  4.24693  2.90350  2.73743  3.18145  2.89804  2.37887  2.77523  2.98521  4.58480  3.61506
          0.34412  1.76585  2.11928  0.24709  1.51900  0.53043  0.88759
     17   2.55889  5.07369  2.25698  2.19096  4.38874  2.88483  3.46137  3.85499  2.28848  3.15176  4.02132  2.88696  3.53066  2.55065  2.84629  2.52502  2.79248  3.36989  5.52428  4.13030     19 e - - -
          2.68618  4.42225  2.77519  2.73123  3.46354  2.40513  3.72494  3.29354  2.67741  2.69355  4.24690  2.90347  2.73739  3.18146  2.89801  2.37887  2.77519  2.98518  4.58477  3.61503
          0.02175  4.23466  4.95700  0.61958  0.77255  0.68047  0.70599
     18   2.66309  5.15611  2.16068  2.17946  4.28850  2.94286  3.47968  3.95582  2.38028  3.45200  4.20743  2.55617  3.61152  2.65081  2.86472  2.24250  2.91368  3.53540  5.59980  4.19018     20 d - - -
          2.68618  4.42225  2.77519  2.73123  3.46354  2.40513  3.72494  3.29354  2.67741  2.69355  4.24690  2.90347  2.73739  3.18146  2.89801  2.37887  2.77519  2.98518  4.58477  3.61503
          0.03305  4.25175  4.00226  0.61958  0.77255  0.46706  0.98576
     19   2.54942  5.03960  2.81734  2.16316  4.08504  3.02094  3.38523  3.62326  2.36851  3.28344  4.09352  2.89764  3.84180  2.60005  2.53178  2.46369  2.50695  3.09491  5.50272  3.89517     21 e - - -
          2.68618  4.42225  2.77519  2.73123  3.46354  2.40513  3.72494  3.29354  2.67741  2.69355  4.24690  2.90347  2.73739  3.18146  2.89801  2.37887  2.77519  2.98518  4.58477  3.61503
          0.01926  4.35493  5.07728  0.61958  0.77255  0.57376  0.82875
     20   2.58901  4.76504  3.11046  2.23551  3.30424  3.50392  3.71398  3.26101  2.44645  2.82945  3.53586  2.92043  3.74228  2.57700  2.72452  2.59728  2.58304  2.79803  5.28451  3.67539     22 e - - -
          2.68618  4.42225  2.77519  2.73123  3.46354  2.40513  3.72494  3.29354  2.67741  2.69355  4.24690  2.90347  2.73739  3.18146  2.89801  2.37887  2.77519  2.98518  4.58477  3.61503
          0.01926  4.35493  5.07728  0.61958  0.77255  0.55665  0.85127
     21   2.55395  3.85531  4.05039  3.46578  3.24523  3.73870  4.03802  2.20739  3.22031  2.17593  2.78576  3.69660  4.10910  3.44228  3.32543  2.81986  2.42804  1.87934  4.75035  3.55572     23 v - - -
          2.68618  4.42225  2.77519  2.73123  3.46354  2.40513  3.72494  3.29354  2.67741  2.69355  4.24690  2.90347  2.73739  3.18146  2.89801  2.37887  2.77519  2.98518  4.58477  3.61503
          0.01913  4.36208  5.08443  0.61958  0.77255  0.56399  0.84150
     22   2.50853  4.77611  3.03570  2.37537  3.99348  3.50418  3.71374  3.27467  2.45023  2.80839  3.65759  3.05723  3.65781  2.79012  2.88606  2.42969  2.12857  2.72994  5.29413  3.97725     24 t - - -
          2.68618  4.42225  2.77519  2.73123  3.46354  2.40513  3.72494  3.29354  2.67741  2.69355  4.24690  2.90347  2.73739  3.18146  2.89801  2.37887  2.77519  2.98518  4.58477  3.61503
          0.01913  4.36208  5.08443  0.61958  0.77255  0.56399  0.84150
     23   2.59441  4.10472  4.28592  3.69333  3.08161  3.80336  4.12005  2.01518  3.54886  1.90313  3.09427  3.84164  4.16801  3.74545  3.44988  2.83606  2.84822  1.72839  4.73361  3.38161     25 v - - -
          2.68618  4.42225  2.77519  2.73123  3.46354  2.40513  3.72494  3.29354  2.67741  2.69355  4.24690  2.90347  2.73739  3.18146  2.89801  2.37887  2.77519  2.98518  4.58477  3.61503
          0.01913  4.36208  5.08443  0.61958  0.77255  0.53965  0.87456
     24   2.49229  4.34371  2.72697  2.28318  4.36833  3.20311  3.64420  3.82573  2.31326  3.23921  4.11744  2.68460  2.68909  2.69446  2.81133  2.29983  2.80753  3.30216  5.52397  4.13985     26 e - - -
          2.68618  4.42225  2.77519  2.73123  3.46354  2.40513  3.72494  3.29354  2.67741  2.69355  4.24690  2.90347  2.73739  3.18146  2.89801  2.37887  2.77519  2.98518  4.58477  3.61503
          0.01893  4.37220  5.09455  0.61958  0.77255  0.54987  0.86044
     25   2.50964  4.23033  3.79702  3.09446  3.15621  3.48480  3.96948  2.38383  3.08162  1.90173  3.19414  3.40429  3.31218  3.16283  3.42429  2.75126  2.69816  2.34945  4.20664  3.51145     27 l - - -
          2.68618  4.42225  2.77519  2.73123  3.46354  2.40513  3.72494  3.29354  2.67741  2.69355  4.24690  2.90347  2.73739  3.18146  2.89801  2.37887  2.77519  2.98518  4.58477  3.61503
          0.01893  4.37220  5.09455  0.61958  0.77255  0.54987  0.86044
     26   2.51885  5.07211  2.90110  2.40225  4.21485  3.14797  3.52717  3.83625  2.14254  3.36021  4.12536  2.94139  3.44885  2.67976  2.07320  2.36901  2.73578  3.39210  5.52854  4.14640     28 r - - -
          2.68618  4.42225  2.77519  2.73123  3.46354  2.40513  3.72494  3.29354  2.67741  2.69355  4.24690  2.90347  2.73739  3.18146  2.89801  2.37887  2.77519  2.98518  4.58477  3.61503
          0.03233  4.37220  3.95357  0.61958  0.77255  0.54987  0.86044
     27   2.41153  5.06810  2.65118  2.12996  4.19675  3.28111  3.63802  3.75085  2.33003  3.01457  4.04079  2.82242  3.43273  2.60459  2.81210  2.38113  2.62963  3.27034  5.52502  4.13903     29 e - - -
          2.68618  4.42225  2.77519  2.73123  3.46354  2.40513  3.72494  3.29354  2.67741  2.69355  4.24690  2.90347  2.73739  3.18146  2.89801  2.37887  2.77519  2.98518  4.58477  3.61503
          0.01918  4.35906  5.08141  0.61958  0.77255  0.56813  0.83605
     28   3.02300  4.38995  4.72200  4.14167  3.06840  4.23850  4.57229  1.77457  4.00046  1.15084  3.09265  3.92972  4.54060  4.15705  4.11126  3.55709  3.25435  1.98570  5.05802  3.90470     30 l - - -
          2.68618  4.42225  2.77519  2.73123  3.46354  2.40513  3.72494  3.29354  2.67741  2.69355  4.24690  2.90347  2.73739  3.18146  2.89801  2.37887  2.77519  2.98518  4.58477  3.61503
          0.01918  4.35906  5.08141  0.61958  0.77255  0.53669  0.87870
     29   2.52177  4.51589  2.59717  2.36512  4.12982  3.38821  3.18321  3.84608  2.32782  3.31276  4.00007  2.22027  3.84173  2.70740  2.45944  2.54976  2.82811  3.44813  5.53293  3.90184     31 n - - -
          2.68618  4.42225  2.77519  2.73123  3.46354  2.40513  3.72494  3.29354  2.67741  2.69355  4.24690  2.90347  2.73739  3.18146  2.89801  2.37887  2.77519  2.98518  4.58477  3.61503
          0.01893  4.37220  5.09455  0.61958  0.77255  0.54987  0.86044
     30   2.34960  4.69214  2.74492  2.16536  4.37124  3.45078  3.19484  3.72727  2.10198  3.27342  4.11892  2.82983  3.84346  2.68396  2.88018  2.37646  2.76089  2.99877  5.52508  4.14045     32 k - - -
          2.68618  4.42225  2.77519  2.73123  3.46354  2.40513  3.72494  3.29354  2.67741  2.69355  4.24690  2.90347  2.73739  3.18146  2.89801  2.37887  2.77519  2.98518  4.58477  3.61503
          0.01893  4.37220  5.09455  0.61958  0.77255  0.54987  0.86044
     31   2.71709  5.16720  2.20636  1.58194  4.13757  3.35730  3.67643  3.94966  2.45014  3.26416  4.22314  2.91733  3.68371  2.70025  2.94637  2.56321  2.95347  3.45790  5.61860  4.21576     33 e - - -
          2.68618  4.42225  2.77519  2.73123  3.46354  2.40513  3.72494  3.29354  2.67741  2.69355  4.24690  2.90347  2.73739  3.18146  2.89801  2.37887  2.77519  2.98518  4.58477  3.61503
          0.01893  4.37220  5.09455  0.61958  0.77255  0.54987  0.86044
     32   3.10572  4.45971  4.85443  4.26422  2.36548  4.31814  4.63478  2.25950  4.11493  1.08695  2.75140  4.40133  4.59244  4.21960  4.18685  3.63936  2.99004  2.05430  5.04698  3.93307     34 l - - -
          2.68618  4.42225  2.77519  2.73123  3.46354  2.40513  3.72494  3.29354  2.67741  2.69355  4.24690  2.90347  2.73739  3.18146  2.89801  2.37887  2.77519  2.98518  4.58477  3.61503
          0.01893  4.37220  5.09455  0.61958  0.77255  0.54361  0.86904
     33   2.66647  4.97004  2.92470  2.38515  4.24116  3.47415  3.57440  3.61606  2.30489  3.17263  3.41715  2.98002  3.86498  2.42343  2.54011  2.57349  2.07551  3.19379  5.44838  4.09085     35 t - - -
          2.68618  4.42225  2.77519  2.73123  3.46354  2.40513  3.72494  3.29354  2.67741  2.69355  4.24690  2.90347  2.73739  3.18146  2.89801  2.37887  2.77519  2.98518  4.58477  3.61503
          0.01888  4.37476  5.09711  0.61958  0.77255  0.54624  0.86541
     34   3.30028  0.31799  4.88102  4.75371  4.67570  3.79023  5.29667  3.94298  4.60131  3.81525  4.96136  4.61913  4.52969  4.92598  4.62525  3.56897  3.80953  3.64293  5.94232  4.95077     36 C - - -
          2.68618  4.42225  2.77519  2.73123  3.46354  2.40513  3.72494  3.29354  2.67741  2.69355  4.24690  2.90347  2.73739  3.18146  2.89801  2.37887  2.77519  2.98518  4.58477  3.61503
          0.01888  4.37476  5.09711  0.61958  0.77255  0.54624  0.86541
     35   2.24440  4.67590  3.20401  2.83070  4.31858  3.36535  4.01045  3.73165  2.81919  3.36136  4.19750  3.24248  1.31861  3.04227  3.01396  2.52668  2.99684  3.33607  5.60321  4.32211     37 p - - -
          2.68618  4.42225  2.77519  2.73123  3.46354  2.40513  3.72494  3.29354  2.67741  2.69355  4.24690  2.90347  2.73739  3.18146  2.89801  2.37887  2.77519  2.98518  4.58477  3.61503
          0.01888  4.37476  5.09711  0.61958  0.77255  0.50379  0.92693
     36   3.36760  4.60519  5.31006  4.80913  3.79954  4.87002  5.46911  0.94991  4.71678  2.24757  3.27938  4.98707  5.10768  4.93556  4.87077  4.27042  3.62189  1.24364  5.84065  4.66091     38 i - - -
          2.68618  4.42225  2.77519  2.73123  3.46354  2.40513  3.72494  3.29354  2.67741  2.69355  4.24690  2.90347  2.73739  3.18146  2.89801  2.37887  2.77519  2.98518  4.58477  3.61503
          0.01855  4.39229  5.11463  0.61958  0.77255  0.52081  0.90150
     37   2.92130  0.63350  4.66638  4.37078  4.00087  3.65922  4.89432  3.08920  4.10548  2.74688  4.18947  4.26076  4.36711  4.45266  4.21689  3.21653  3.38493  2.87633  5.58930  4.32231     39 C - - -
          2.68618  4.42225  2.77519  2.73123  3.46354  2.40513  3.72494  3.29354  2.67741  2.69355  4.24690  2.90347  2.73739  3.18146  2.89801  2.37887  2.77519  2.98518  4.58477  3.61503
          0.01855  4.39229  5.11463  0.61958  0.77255  0.52081  0.90150
     38   2.70840  4.18635  4.14472  3.55846  2.97290  3.80582  4.08074  2.59513  3.42418  1.33234  2.86180  3.77272  4.16876  3.65431  2.98027  2.99349  2.93930  2.42537  4.26640  3.36147     40 l - - -
          2.68618  4.42225  2.77519  2.73123  3.46354  2.40513  3.72494  3.29354  2.67741  2.69355  4.24690  2.90347  2.73739  3.18146  2.89801  2.37887  2.77519  2.98518  4.58477  3.61503
          0.01855  4.39229  5.11463  0.61958  0.77255  0.52081  0.90150
     39   2.67709  4.58978  2.37785  2.34938  4.36048  2.26660  3.66719  3.81339  2.43074  3.27981  4.12210  2.83815  3.85958  2.71311  2.84000  2.21120  2.91158  3.24477  5.53009  4.15028     41 s - - -
          2.68618  4.42225  2.77519  2.73123  3.46354  2.40513  3.72494  3.29354  2.67741  2.69355  4.24690  2.90347  2.73739  3.18146  2.89801  2.37887  2.77519  2.98518  4.58477  3.61503
          0.01855  4.39229  5.11463  0.61958  0.77255  0.52081  0.90150
     40   2.74648  4.15483  4.44378  3.85030  3.22826  3.55758  4.23057  1.57524  3.69410  1.85598  2.61909  3.97072  4.25905  3.87519  3.80115  3.20747  2.87497  2.08052  4.80047  3.28609     42 i - - -
          2.68618  4.42225  2.77519  2.73123  3.46354  2.40513  3.72494  3.29354  2.67741  2.69355  4.24690  2.90347  2.73739  3.18146  2.89801  2.37887  2.77519  2.98518  4.58477  3.61503
          0.01855  4.39229  5.11463  0.61958  0.77255  0.52081  0.90150
     41   3.21645  4.23602  5.08331  4.49488  2.83379  4.48002  4.81681  1.64117  4.33828  1.14707  2.49251  4.60277  4.72473  4.40402  4.37148  3.81551  3.44103  2.10367  5.15503  4.06377     43 l - - -
          2.68618  4.42225  2.77519  2.73123  3.46354  2.40513  3.72494  3.29354  2.67741  2.69355  4.24690  2.90347  2.73739  3.18146  2.89801  2.37887  2.77519  2.98518  4.58477  3.61503
          0.01855  4.39229  5.11463  0.61958  0.77255  0.52081  0.90150
     42   2.69051  5.17428  2.74135  2.30736  4.51472  3.30672  3.10302  3.99081  1.98990  3.47285  4.21844  2.75560  3.85199  2.53465  2.14758  2.56244  2.74692  3.56292  5.60490  4.20606     44 k - - -
          2.68618  4.42225  2.77519  2.73123  3.46354  2.40513  3.72494  3.29354  2.67741  2.69355  4.24690  2.90347  2.73739  3.18146  2.89801  2.37887  2.77519  2.98518  4.58477  3.61503
          0.01855  4.39229  5.11463  0.61958  0.77255  0.52081  0.90150
     43   2.67860  5.16371  2.69865  2.12268  4.04633  3.44490  3.50741  3.97549  2.03834  3.46346  4.20840  2.23879  3.84365  2.52242  2.83918  2.40180  2.84257  3.51535  5.60225  4.19715     45 k - - -
          2.68618  4.42225  2.77519  2.73123  3.46354  2.40513  3.72494  3.29354  2.67741  2.69355  4.24690  2.90347  2.73739  3.18146  2.89801  2.37887  2.77519  2.98518  4.58477  3.61503
          0.01855  4.39229  5.11463  0.61958  0.77255  0.52081  0.90150
     44   2.31002  3.58844  3.52356  2.85375  3.67793  3.53455  3.94121  3.02873  2.92941  2.62616  3.62877  3.36237  3.44476  3.24083  3.29504  2.71398  1.58229  2.66258  5.10295  3.86288     46 t - - -
          2.68618  4.42225  2.77519  2.73123  3.46354  2.40513  3.72494  3.29354  2.67741  2.69355  4.24690  2.90347  2.73739  3.18146  2.89801  2.37887  2.77519  2.98518  4.58477  3.61503
          0.02839  4.39229  4.15959  0.61958  0.77255  0.49256  0.94433
     45   2.66197  4.39475  3.52128  2.95245  3.53345  3.63519  3.39378  2.89606  2.68729  2.43775  2.40810  3.36271  4.01449  3.20825  2.49732  2.83967  2.56619  2.37669  4.50693  3.45232     47 v - - -
          2.68618  4.42225  2.77519  2.73123  3.46354  2.40513  3.72494  3.29354  2.67741  2.69355  4.24690  2.90347  2.73739  3.18146  2.89801  2.37887  2.77519  2.98518  4.58477  3.61503
          0.01852  4.39416  5.11651  0.61958  0.77255  0.49433  0.94155
     46   2.42635  3.48977  3.98241  3.41288  3.38351  3.53661  4.08951  2.57965  3.32041  2.30046  3.30097  3.67485  4.12199  3.57302  3.56275  2.94791  1.72690  1.96732  4.88652  3.68486     48 t - - -
          2.68618  4.42225  2.77519  2.73123  3.46354  2.40513  3.72494  3.29354  2.67741  2.69355  4.24690  2.90347  2.73739  3.18146  2.89801  2.37887  2.77519  2.98518  4.58477  3.61503
          0.01834  4.40370  5.12605  0.61958  0.77255  0.50364  0.92717
     47   2.57616  4.16859  4.14703  3.56420  2.98833  3.80273  4.11785  2.28747  3.44870  2.27698  3.19916  3.59901  4.17277  3.67496  3.63817  2.90760  2.27198  1.55350  4.81022  3.61596     49 v - - -
          2.68618  4.42225  2.77519  2.73123  3.46354  2.40513  3.72494  3.29354  2.67741  2.69355  4.24690  2.90347  2.73739  3.18146  2.89801  2.37887  2.77519  2.98518  4.58477  3.61503
          0.02887  4.40370  4.12132  0.61958  0.77255  0.48319  0.95923
     48   2.70264  4.60231  3.35197  2.77845  3.77730  3.60441  3.81432  2.90404  1.88157  2.81432  2.22400  3.23763  3.80899  3.04852  2.83023  2.83802  2.80218  2.73255  5.15119  3.88935     50 k - - -
          2.68618  4.42225  2.77519  2.73123  3.46354  2.40513  3.72494  3.29354  2.67741  2.69355  4.24690  2.90347  2.73739  3.18146  2.89801  2.37887  2.77519  2.98518  4.58477  3.61503
          0.01838  4.40160  5.12395  0.61958  0.77255  0.48121  0.96243
     49   2.58599  5.24900  2.39696  1.38401  4.56838  3.28759  3.72992  4.04369  2.52993  3.54980  4.31931  2.92424  3.90259  2.72529  3.03619  2.62551  2.87771  3.38658  5.70778  4.29334     51 e - - -
          2.68618  4.42225  2.77519  2.73123  3.46354  2.40513  3.72494  3.29354  2.67741  2.69355  4.24690  2.90347  2.73739  3.18146  2.89801  2.37887  2.77519  2.98518  4.58477  3.61503
          0.05832  4.41185  3.11190  0.61958  0.77255  0.49108  0.94667
     50   3.29642  0.31957  4.87720  4.74924  4.67128  3.78709  5.29262  3.93776  4.59663  3.81035  4.95633  4.61509  4.52645  4.92141  4.62107  3.56514  3.80549  3.63797  5.93881  4.94645     52 C - - -
          2.68618  4.42225  2.77519  2.73123  3.46354  2.40513  3.72494  3.29354  2.67741  2.69355  4.24690  2.90347  2.73739  3.18146  2.89801  2.37887  2.77519  2.98518  4.58477  3.61503
          0.01893  4.37246  5.09481  0.61958  0.77255  0.49601  0.93894
     51   3.07321  4.50828  4.51213  3.92777  3.20091  4.19956  4.45166  2.52521  3.73753  0.89331  2.66535  4.16319  4.49805  3.96561  3.59458  3.50525  3.29776  2.49066  4.99741  3.43583     53 l - - -
          2.68618  4.42225  2.77519  2.73123  3.46354  2.40513  3.72494  3.29354  2.67741  2.69355  4.24690  2.90347  2.73739  3.18146  2.89801  2.37887  2.77519  2.98518  4.58477  3.61503
          0.01851  4.39467  5.11702  0.61958  0.77255  0.51727  0.90671
     52   2.98253  4.90892  3.33447  2.94140  3.36507  3.70505  1.16107  3.57832  2.76593  3.15316  4.10150  3.36448  4.16786  3.24295  3.08179  3.06428  2.84057  3.31600  4.87792  3.05476     54 h - - -
          2.68618  4.42225  2.77519  2.73123  3.46354  2.40513  3.72494  3.29354  2.67741  2.69355  4.24690  2.90347  2.73739  3.18146  2.89801  2.37887  2.77519  2.98518  4.58477  3.61503
          0.01851  4.39467  5.11702  0.61958  0.77255  0.51727  0.90671
     53   2.78064  5.24068  3.68889  3.05022  4.76818  3.81298  3.84890  4.09383  2.02933  3.57666  4.45828  3.42620  4.22422  2.99364  0.88630  3.21816  3.39395  3.77089  5.64830  4.48869     55 r - - -
          2.68618  4.42225  2.77519  2.73123  3.46354  2.40513  3.72494  3.29354  2.67741  2.69355  4.24690  2.90347  2.73739  3.18146  2.89801  2.37887  2.77519  2.98518  4.58477  3.61503
          0.01851  4.39467  5.11702  0.61958  0.77255  0.51727  0.90671
     54   2.93973  4.57612  3.72514  3.09428  1.02673  3.78337  4.01539  3.08465  3.40538  2.74496  3.76883  3.68127  4.27491  3.68576  3.66326  2.77433  3.23282  2.88820  4.63572  3.09808     56 f - - -
          2.68618  4.42225  2.77519  2.73123  3.46354  2.40513  3.72494  3.29354  2.67741  2.69355  4.24690  2.90347  2.73739  3.18146  2.89801  2.37887  2.77519  2.98518  4.58477  3.61503
          0.01851  4.39467  5.11702  0.61958  0.77255  0.51727  0.90671
     55   2.18531  0.86437  4.23042  3.94656  4.27255  3.22341  4.68224  3.50943  3.80709  3.38859  4.29436  3.27698  3.99733  4.10100  3.97286  2.69719  2.96434  3.09264  5.72693  4.53634     57 c - - -
          2.68618  4.42225  2.77519  2.73123  3.46354  2.40513  3.72494  3.29354  2.67741  2.69355  4.24690  2.90347  2.73739  3.18146  2.89801  2.37887  2.77519  2.98518  4.58477  3.61503
          0.01851  4.39467  5.11702  0.61958  0.77255  0.50865  0.91957
     56   2.27644  5.14989  2.73205  2.16111  4.48219  3.24161  3.42167  3.95911  2.25803  3.37102  4.19414  2.81591  3.43891  2.54435  2.44398  2.40998  2.90144  3.53370  5.58996  3.90477     58 e - - -
          2.68618  4.42225  2.77519  2.73123  3.46354  2.40513  3.72494  3.29354  2.67741  2.69355  4.24690  2.90347  2.73739  3.18146  2.89801  2.37887  2.77519  2.98518  4.58477  3.61503
          0.01844  4.39813  5.12047  0.61958  0.77255  0.46964  0.98143
     57   2.70601  5.27180  2.20635  1.63433  4.60199  3.20376  3.47605  4.08964  2.47438  3.57067  4.32278  2.73725  3.88338  2.59888  2.87085  2.46545  2.90585  3.65565  5.70752  4.28507     59 e - - -
          2.68618  4.42225  2.77519  2.73123  3.46354  2.40513  3.72494  3.29354  2.67741  2.69355  4.24690  2.90347  2.73739  3.18146  2.89801  2.37887  2.77519  2.98518  4.58477  3.61503
          0.01813  4.41525  5.13760  0.61958  0.77255  0.48576  0.95510
     58   2.24325  0.69256  4.57374  4.34904  4.40433  3.31986  4.96198  3.42073  4.16475  3.41864  4.43360  4.04738  4.11665  4.43249  4.26075  2.83052  3.10322  3.05681  5.89904  4.74528     60 C - - -
          2.68618  4.42225  2.77519  2.73123  3.46354  2.40513  3.72494  3.29354  2.67741  2.69355  4.24690  2.90347  2.73739  3.18146  2.89801  2.37887  2.77519  2.98518  4.58477  3.61503
          0.01813  4.41525  5.13760  0.61958  0.77255  0.48576  0.95510
     59   2.72152  4.27051  3.59653  3.40061  3.42433  3.54850  4.12069  1.29772  3.31674  2.45679  3.09067  3.69187  4.17052  3.58396  3.57264  2.80444  2.96718  2.28259  4.94078  3.73283     61 i - - -
          2.68618  4.42225  2.77519  2.73123  3.46354  2.40513  3.72494  3.29354  2.67741  2.69355  4.24690  2.90347  2.73739  3.18146  2.89801  2.37887  2.77519  2.98518  4.58477  3.61503
          0.01813  4.41525  5.13760  0.61958  0.77255  0.48576  0.95510
     60   2.67438  5.11487  2.48905  1.93632  4.43147  3.23004  3.64902  3.46924  2.39640  3.40792  4.16338  2.68871  3.85114  2.64386  2.76913  2.38917  2.54818  3.43701  4.71551  4.17156     62 e - - -
          2.68618  4.42225  2.77519  2.73123  3.46354  2.40513  3.72494  3.29354  2.67741  2.69355  4.24690  2.90347  2.73739  3.18146  2.89801  2.37887  2.77519  2.98518  4.58477  3.61503
          0.01813  4.41525  5.13760  0.61958  0.77255  0.48576  0.95510
     61   2.44258  5.03257  3.03814  2.43898  4.32170  3.50224  3.53582  3.75769  1.64540  3.21637  3.67738  3.00196  3.89141  2.60897  2.73507  2.65030  2.47342  3.39359  5.49358  4.13942     63 k - - -
          2.68618  4.42225  2.77519  2.73123  3.46354  2.40513  3.72494  3.29354  2.67741  2.69355  4.24690  2.90347  2.73739  3.18146  2.89801  2.37887  2.77519  2.98518  4.58477  3.61503
          0.01813  4.41525  5.13760  0.61958  0.77255  0.48576  0.95510
     62   1.89445  2.57392  3.70051  3.14257  3.52596  3.37766  3.99431  2.88567  3.08126  2.60840  3.50503  3.48250  4.03404  3.36958  3.39930  2.04208  2.80440  2.65260  4.38441  3.55364     64 a - - -
          2.68618  4.42225  2.77519  2.73123  3.46354  2.40513  3.72494  3.29354  2.67741  2.69355  4.24690  2.90347  2.73739  3.18146  2.89801  2.37887  2.77519  2.98518  4.58477  3.61503
          0.01813  4.41525  5.13760  0.61958  0.77255  0.48576  0.95510
     63   2.79177  4.23907  4.31989  3.73423  3.25958  3.91870  4.23631  2.30931  3.60099  1.28667  2.57314  3.92636  3.79622  3.80729  3.76092  2.90470  3.02498  2.19369  4.86192  3.68792     65 l - - -
          2.68618  4.42225  2.77519  2.73123  3.46354  2.40513  3.72494  3.29354  2.67741  2.69355  4.24690  2.90347  2.73739  3.18146  2.89801  2.37887  2.77519  2.98518  4.58477  3.61503
          0.03647  4.41525  3.74139  0.61958  0.77255  0.48576  0.95510
     64   2.69547  5.04561  3.21723  2.63910  4.09008  3.18412  3.59408  3.75629  2.28357  3.24281  4.12815  3.12966  3.99157  2.65431  1.34937  2.85594  3.05500  3.42435  5.48248  4.18920     66 r - - -
          2.68618  4.42225  2.77519  2.73123  3.46354  2.40513  3.72494  3.29354  2.67741  2.69355  4.24690  2.90347  2.73739  3.18146  2.89801  2.37887  2.77519  2.98518  4.58477  3.61503
          0.04197  4.39724  3.54776  0.61958  0.77255  0.51342  0.91240
     65   2.42508  4.21264  3.84242  3.26562  3.04583  3.70115  3.88224  2.54090  3.05775  1.78842  3.06631  3.45577  3.84795  3.21774  3.38385  2.59039  2.76967  2.28732  4.63825  3.54360     67 l - - -
          2.68618  4.42225  2.77519  2.73123  3.46354  2.40513  3.72494  3.29354  2.67741  2.69355  4.24690  2.90347  2.73739  3.18146  2.89801  2.37887  2.77519  2.98518  4.58477  3.61503
          0.02698  4.37416  4.26699  0.61958  0.77255  0.49145  0.94607
     66   2.42007  4.85517  2.89380  2.57544  4.27241  1.55865  3.83014  3.69608  2.54091  3.15576  4.11446  2.85620  3.91673  2.99188  3.11570  2.49448  2.97120  3.25639  5.53387  4.20048     68 g - - -
          2.68618  4.42225  2.77519  2.73123  3.46354  2.40513  3.72494  3.29354  2.67741  2.69355  4.24690  2.90347  2.73739  3.18146  2.89801  2.37887  2.77519  2.98518  4.58477  3.61503
          0.01860  4.38948  5.11183  0.61958  0.77255  0.50576  0.92394
     67   2.62372  5.12079  2.96529  2.40725  4.44298  3.27499  3.51285  3.79321  1.99884  3.32622  4.04018  2.08946  3.69628  2.55304  2.52030  2.59253  2.84895  3.49960  5.56317  4.17816     69 k - - -
          2.68618  4.42225  2.77519  2.73123  3.46354  2.40513  3.72494  3.29354  2.67741  2.69355  4.24690  2.90347  2.73739  3.18146  2.89801  2.37887  2.77519  2.98518  4.58477  3.61503
          0.01846  4.39724  5.11959  0.61958  0.77255  0.51342  0.91240
     68   2.83838  5.24500  3.08339  2.45531  4.61565  3.56583  3.45088  4.05387  1.45486  3.52010  4.29682  2.40224  3.73627  2.73413  2.25498  2.71732  3.05249  3.65341  5.62527  4.29050     70 k - - -
          2.68618  4.42225  2.77519  2.73123  3.46354  2.40513  3.72494  3.29354  2.67741  2.69355  4.24690  2.90347  2.73739  3.18146  2.89801  2.37887  2.77519  2.98518  4.58477  3.61503
          0.01846  4.39724  5.11959  0.61958  0.77255  0.51342  0.91240
     69   2.95710  5.50365  2.36164  1.11937  4.80993  3.26439  3.83198  4.31002  2.61281  3.79315  4.58603  2.75610  3.97034  2.72217  3.24881  2.60376  3.21532  3.87939  5.94205  4.48249     71 e - - -
          2.68618  4.42225  2.77519  2.73123  3.46354  2.40513  3.72494  3.29354  2.67741  2.69355  4.24690  2.90347  2.73739  3.18146  2.89801  2.37887  2.77519  2.98518  4.58477  3.61503
          0.01846  4.39724  5.11959  0.61958  0.77255  0.51342  0.91240
     70   2.23013  0.71200  4.55073  4.32097  4.37946  3.30717  4.93797  3.39436  4.13763  3.39237  4.40730  4.02843  4.10198  4.40679  4.23695  2.81646  3.08706  3.03333  5.87565  4.72003     72 c - - -
          2.68618  4.42225  2.77519  2.73123  3.46354  2.40513  3.72494  3.29354  2.67741  2.69355  4.24690  2.90347  2.73739  3.18146  2.89801  2.37887  2.77519  2.98518  4.58477  3.61503
          0.01846  4.39724  5.11959  0.61958  0.77255  0.51342  0.91240
     71   3.60001  5.23401  4.26577  4.19982  5.10142  3.89377  5.20289  4.82329  4.31025  4.37269  5.46426  4.44105  0.25327  4.67939  4.46673  3.79023  4.08577  4.40011  6.10595  5.23824     73 P - - -
          2.68618  4.42225  2.77519  2.73123  3.46354  2.40513  3.72494  3.29354  2.67741  2.69355  4.24690  2.90347  2.73739  3.18146  2.89801  2.37887  2.77519  2.98518  4.58477  3.61503
          0.01846  4.39724  5.11959  0.61958  0.77255  0.46885  0.98276
     72   2.00895  4.74060  3.17121  2.62362  4.00257  3.50758  3.77316  3.40099  2.48995  2.93822  3.87360  3.05566  3.92129  2.79862  3.04316  2.18938  2.14637  2.91861  5.31557  4.01033     74 a - - -
          2.68618  4.42225  2.77519  2.73123  3.46354  2.40513  3.72494  3.29354  2.67741  2.69355  4.24690  2.90347  2.73739  3.18146  2.89801  2.37887  2.77519  2.98518  4.58477  3.61503
          0.01813  4.41525  5.13760  0.61958  0.77255  0.48576  0.95510
     73   2.10060  0.74204  4.55840  4.32200  4.40089  3.29222  4.93904  3.42344  4.14743  3.41813  4.41302  4.01688  4.09012  4.40310  4.24765  2.79447  3.06807  3.04893  5.89276  4.74266     75 c - - -
          2.68618  4.42225  2.77519  2.73123  3.46354  2.40513  3.72494  3.29354  2.67741  2.69355  4.24690  2.90347  2.73739  3.18146  2.89801  2.37887  2.77519  2.98518  4.58477  3.61503
          0.01813  4.41525  5.13760  0.61958  0.77255  0.48576  0.95510
     74   2.58850  4.91739  3.54636  2.97595  4.47390  3.60311  3.91967  3.82003  2.39248  3.40589  4.27629  3.36379  3.65258  3.08488  1.01029  2.96282  3.16924  3.25951  5.59669  4.37183     76 r - - -
          2.68618  4.42225  2.77519  2.73123  3.46354  2.40513  3.72494  3.29354  2.67741  2.69355  4.24690  2.90347  2.73739  3.18146  2.89801  2.37887  2.77519  2.98518  4.58477  3.61503
          0.01813  4.41525  5.13760  0.61958  0.77255  0.48576  0.95510
     75   2.42827  4.36385  3.25744  2.62948  3.56262  3.43588  3.78784  3.02344  2.17812  2.85353  3.71163  3.07824  3.94913  2.96686  2.96965  2.57947  2.42978  2.32610  5.16961  3.65057     77 k - - -
          2.68618  4.42225  2.77519  2.73123  3.46354  2.40513  3.72494  3.29354  2.67741  2.69355  4.24690  2.90347  2.73739  3.18146  2.89801  2.37887  2.77519  2.98518  4.58477  3.61503
          0.01813  4.41525  5.13760  0.61958  0.77255  0.48576  0.95510
     76   2.62767  5.13152  2.97112  2.38820  4.45463  3.37728  2.47102  3.91436  1.84684  3.42141  4.18313  2.78055  3.19242  2.76939  2.66330  2.60015  2.74250  3.51142  5.57315  4.19196     78 k - - -
          2.68618  4.42225  2.77519  2.73123  3.46354  2.40513  3.72494  3.29354  2.67741  2.69355  4.24690  2.90347  2.73739  3.18146  2.89801  2.37887  2.77519  2.98518  4.58477  3.61503
          0.01813  4.41525  5.13760  0.61958  0.77255  0.48576  0.95510
     77   3.06399  1.76370  4.90300  4.34333  3.52289  4.34693  4.78307  1.77003  4.20266  1.84953  3.40833  4.46008  4.66992  4.38667  4.31095  3.68850  3.31030  1.58499  5.27671  4.09955     79 v - - -
          2.68618  4.42225  2.77519  2.73123  3.46354  2.40513  3.72494  3.29354  2.67741  2.69355  4.24690  2.90347  2.73739  3.18146  2.89801  2.37887  2.77519  2.98518  4.58477  3.61503
          0.01813  4.41525  5.13760  0.61958  0.77255  0.48576  0.95510
     78   2.04016  4.54955  3.35571  2.81259  3.82353  3.24947  3.54408  3.11946  2.78839  2.88271  3.74547  3.25210  2.16844  3.11606  3.19273  2.59540  2.84588  2.36925  5.20549  3.93939     80 a - - -
          2.68618  4.42225  2.77519  2.73123  3.46354  2.40513  3.72494  3.29354  2.67741  2.69355  4.24690  2.90347  2.73739  3.18146  2.89801  2.37887  2.77519  2.98518  4.58477  3.61503
          0.01813  4.41525  5.13760  0.61958  0.77255  0.48576  0.95510
     79   2.17194  4.37914  3.83459  3.56014  4.67731  3.15772  4.59119  4.05872  3.59409  3.77904  4.59645  3.62280  3.93748  3.87250  3.87810  0.75937  2.45138  3.45645  6.01697  4.82939     81 s - - -
          2.68618  4.42225  2.77519  2.73123  3.46354  2.40513  3.72494  3.29354  2.67741  2.69355  4.24690  2.90347  2.73739  3.18146  2.89801  2.37887  2.77519  2.98518  4.58477  3.61503
          0.01813  4.41525  5.13760  0.61958  0.77255  0.48576  0.95510
     80   2.84591  5.19935  2.87473  2.56778  4.55118  3.59039  3.43353  3.97898  1.76880  3.46708  3.74338  3.07602  3.97172  2.81126  1.54998  2.82574  3.05781  3.59916  5.58773  4.26783     82 r - - -
          2.68618  4.42225  2.77519  2.73123  3.46354  2.40513  3.72494  3.29354  2.67741  2.69355  4.24690  2.90347  2.73739  3.18146  2.89801  2.37887  2.77519  2.98518  4.58477  3.61503
          0.01813  4.41525  5.13760  0.61958  0.77255  0.48576  0.95510
     81   2.69246  5.09887  3.79931  3.22998  4.71275  3.74563  4.02367  4.07441  2.34370  3.60895  4.53492  3.55774  4.25103  3.19404  0.75883  3.20958  3.41525  3.73629  5.71205  4.54629     83 r - - -
          2.68618  4.42225  2.77519  2.73123  3.46354  2.40513  3.72494  3.29354  2.67741  2.69355  4.24690  2.90347  2.73739  3.18146  2.89801  2.37887  2.77519  2.98518  4.58477  3.61503
          0.01813  4.41525  5.13760  0.61958  0.77255  0.48576  0.95510
     82   2.57029  4.99403  2.88997  2.42334  4.01969  3.48078  3.15019  3.70385  2.47392  3.27134  3.94264  2.68452  3.88360  2.75448  2.94794  1.60691  2.92527  3.34785  5.47915  4.11807     84 s - - -
          2.68618  4.42225  2.77519  2.73123  3.46354  2.40513  3.72494  3.29354  2.67741  2.69355  4.24690  2.90347  2.73739  3.18146  2.89801  2.37887  2.77519  2.98518  4.58477  3.61503
          0.01813  4.41525  5.13760  0.61958  0.77255  0.48576  0.95510
     83   2.77438  3.72252  4.29725  3.74111  3.19825  3.83400  4.28543  2.54387  3.59981  1.06233  3.33268  3.91568  4.25925  3.83232  3.77669  2.83743  2.92514  2.39550  4.94963  3.74735     85 l - - -
          2.68618  4.42225  2.77519  2.73123  3.46354  2.40513  3.72494  3.29354  2.67741  2.69355  4.24690  2.90347  2.73739  3.18146  2.89801  2.37887  2.77519  2.98518  4.58477  3.61503
          0.01813  4.41525  5.13760  0.61958  0.77255  0.48576  0.95510
     84   2.79590  5.05032  3.36530  2.77891  4.36418  3.18403  3.78307  3.77153  2.28784  3.22232  4.17096  3.23614  4.06923  2.82888  1.16418  2.96622  3.14694  3.45646  5.48700  3.84669     86 r - - -
          2.68618  4.42225  2.77519  2.73123  3.46354  2.40513  3.72494  3.29354  2.67741  2.69355  4.24690  2.90347  2.73739  3.18146  2.89801  2.37887  2.77519  2.98518  4.58477  3.61503
          0.01813  4.41525  5.13760  0.61958  0.77255  0.48576  0.95510
     85   2.36385  5.01127  2.49237  2.39631  4.36152  3.44418  3.27766  3.84045  2.29820  3.20171  4.11156  2.93361  2.62743  2.64025  2.54718  2.58666  2.83061  3.44895  5.42075  3.98765     87 k - - -
          2.68618  4.42225  2.77519  2.73123  3.46354  2.40513  3.72494  3.29354  2.67741  2.69355  4.24690  2.90347  2.73739  3.18146  2.89801  2.37887  2.77519  2.98518  4.58477  3.61503
          0.01813  4.41525  5.13760  0.61958  0.77255  0.48576  0.95510
     86   3.68450  5.79142  0.37681  2.84870  5.26771  3.72581  4.54658  5.00423  3.75104  4.52090  5.54299  3.42147  4.41632  3.80792  4.31688  3.60643  4.04413  4.59379  6.31284  5.09221     88 D - - -
          2.68618  4.42225  2.77519  2.73123  3.46354  2.40513  3.72494  3.29354  2.67741  2.69355  4.24690  2.90347  2.73739  3.18146  2.89801  2.37887  2.77519  2.98518  4.58477  3.61503
          0.01813  4.41525  5.13760  0.61958  0.77255  0.48576  0.95510
     87   2.49681  5.05400  2.97179  2.28640  4.34714  3.48055  3.56779  3.79193  2.34223  3.33601  4.11662  2.91190  2.07239  2.73542  2.72714  2.52279  2.62175  3.41806  5.52199  4.15315     89 p - - -
          2.68618  4.42225  2.77519  2.73123  3.46354  2.40513  3.72494  3.29354  2.67741  2.69355  4.24690  2.90347  2.73739  3.18146  2.89801  2.37887  2.77519  2.98518  4.58477  3.61503
          0.01813  4.41525  5.13760  0.61958  0.77255  0.48576  0.95510
     88   2.33104  5.04699  2.82218  2.40859  4.33950  3.46954  3.59122  3.31264  2.28977  3.26368  4.10221  2.11041  3.86194  2.68025  2.64026  2.55403  2.75932  3.26844  5.51224  4.05035     90 n - - -
          2.68618  4.42225  2.77519  2.73123  3.46354  2.40513  3.72494  3.29354  2.67741  2.69355  4.24690  2.90347  2.73739  3.18146  2.89801  2.37887  2.77519  2.98518  4.58477  3.61503
          0.01813  4.41525  5.13760  0.61958  0.77255  0.48576  0.95510
     89   3.41006  4.73863  4.82754  4.35345  0.93632  4.42884  4.00181  2.92619  4.19281  2.13967  3.25326  4.30205  4.72715  4.24627  4.25588  3.75780  3.63258  2.75563  4.21943  2.19764     91 f - - -
          2.68618  4.42225  2.77519  2.73123  3.46354  2.40513  3.72494  3.29354  2.67741  2.69355  4.24690  2.90347  2.73739  3.18146  2.89801  2.37887  2.77519  2.98518  4.58477  3.61503
          0.01813  4.41525  5.13760  0.61958  0.77255  0.48576  0.95510
     90   3.00238  5.83352  0.81304  2.15515  5.12949  3.43186  4.01767  4.66316  3.08335  4.14765  5.01250  2.88965  4.07962  2.98537  3.71010  2.95826  3.51779  4.21985  6.31148  4.77070     92 d - - -
          2.68618  4.42225  2.77519  2.73123  3.46354  2.40513  3.72494  3.29354  2.67741  2.69355  4.24690  2.90347  2.73739  3.18146  2.89801  2.37887  2.77519  2.98518  4.58477  3.61503
          0.01813  4.41525  5.13760  0.61958  0.77255  0.48576  0.95510
     91   1.98718  5.08122  2.87413  2.08358  4.38504  3.17373  3.65937  3.84155  2.33168  3.10101  4.00542  2.90653  3.86034  2.71524  2.46471  2.51144  2.91065  3.44976  5.53917  4.15645     93 a - - -
          2.68618  4.42225  2.77519  2.73123  3.46354  2.40513  3.72494  3.29354  2.67741  2.69355  4.24690  2.90347  2.73739  3.18146  2.89801  2.37887  2.77519  2.98518  4.58477  3.61503
          0.01813  4.41525  5.13760  0.61958  0.77255  0.48576  0.95510
     92   3.65846  4.90508  5.47505  4.89969  3.02059  5.00839  5.29925  1.70109  4.77066  0.74162  2.75316  5.11042  5.09373  4.72332  4.78123  4.37937  3.86794  2.47583  5.40770  4.40169     94 l - - -
          2.68618  4.42225  2.77519  2.73123  3.46354  2.40513  3.72494  3.29354  2.67741  2.69355  4.24690  2.90347  2.73739  3.18146  2.89801  2.37887  2.77519  2.98518  4.58477  3.61503
          0.01813  4.41525  5.13760  0.61958  0.77255  0.48576  0.95510
     93   3.42405  4.65675  5.35640  4.86059  3.77548  4.93102  5.52608  0.82109  4.76200  2.02566  3.53929  5.04798  5.15410  4.97266  4.91261  4.33913  3.67812  1.49157  5.85900  4.68587     95 i - - -
          2.68618  4.42225  2.77519  2.73123  3.46354  2.40513  3.72494  3.29354  2.67741  2.69355  4.24690  2.90347  2.73739  3.18146  2.89801  2.37887  2.77519  2.98518  4.58477  3.61503
          0.01813  4.41525  5.13760  0.61958  0.77255  0.48576  0.95510
     94   1.94616  5.03281  3.00576  2.46253  4.34425  3.31987  3.68811  3.78647  2.29108  3.28397  4.11403  2.64810  3.88390  2.77159  2.38432  2.20689  2.89426  3.41188  5.51782  4.15532     96 a - - -
          2.68618  4.42225  2.77519  2.73123  3.46354  2.40513  3.72494  3.29354  2.67741  2.69355  4.24690  2.90347  2.73739  3.18146  2.89801  2.37887  2.77519  2.98518  4.58477  3.61503
          0.01813  4.41525  5.13760  0.61958  0.77255  0.48576  0.95510
     95   2.07403  4.73971  3.16908  2.60824  3.94553  3.53652  3.66455  3.27176  2.22732  2.55627  3.69263  3.10747  3.92419  2.89803  2.74374  2.50156  2.48072  2.92203  5.26706  3.96380     97 a - - -
          2.68618  4.42225  2.77519  2.73123  3.46354  2.40513  3.72494  3.29354  2.67741  2.69355  4.24690  2.90347  2.73739  3.18146  2.89801  2.37887  2.77519  2.98518  4.58477  3.61503
          0.01813  4.41525  5.13760  0.61958  0.77255  0.48576  0.95510
     96   3.14921  4.47111  5.02001  4.43436  2.74033  4.41048  4.75882  1.58379  4.27625  1.30766  2.76784  4.53179  4.68037  4.37094  4.32120  3.65084  3.37768  1.83393  5.14059  4.02284     98 l - - -
          2.68618  4.42225  2.77519  2.73123  3.46354  2.40513  3.72494  3.29354  2.67741  2.69355  4.24690  2.90347  2.73739  3.18146  2.89801  2.37887  2.77519  2.98518  4.58477  3.61503
          0.01813  4.41525  5.13760  0.61958  0.77255  0.48576  0.95510
     97   3.31249  4.68874  4.58349  4.10843  1.70353  4.27350  2.84381  2.79836  3.97081  2.58311  3.79967  4.09243  4.60842  4.06862  4.08473  3.58661  3.53704  2.85828  4.05874  1.19126     99 y - - -
          2.68618  4.42225  2.77519  2.73123  3.46354  2.40513  3.72494  3.29354  2.67741  2.69355  4.24690  2.90347  2.73739  3.18146  2.89801  2.37887  2.77519  2.98518  4.58477  3.61503
          0.01813  4.41525  5.13760  0.61958  0.77255  0.48576  0.95510
     98   2.61865  4.65681  3.22887  2.89318  4.43752  2.55268  4.10525  3.85686  2.77601  3.48773  4.31203  3.28350  1.26858  3.30540  3.35264  2.65326  2.52259  3.41464  5.72199  4.44127    100 p - - -
          2.68618  4.42225  2.77519  2.73123  3.46354  2.40513  3.72494  3.29354  2.67741  2.69355  4.24690  2.90347  2.73739  3.18146  2.89801  2.37887  2.77519  2.98518  4.58477  3.61503
          0.01813  4.41525  5.13760  0.61958  0.77255  0.48576  0.95510
     99   2.90185  5.42796  1.45712  2.28620  4.73823  3.44345  3.40653  4.23322  2.61528  3.72213  4.50393  2.06352  3.73143  2.93115  3.19170  2.49802  3.15496  3.71797  5.87250  4.42512    101 d - - -
          2.68618  4.42225  2.77519  2.73123  3.46354  2.40513  3.72494  3.29354  2.67741  2.69355  4.24690  2.90347  2.73739  3.18146  2.89801  2.37887  2.77519  2.98518  4.58477  3.61503
          0.01813  4.41525  5.13760  0.61958  0.77255  0.48576  0.95510
    100   2.67443  4.34567  3.63744  2.98784  3.47547  3.67224  3.51261  2.36570  2.97637  1.89554  3.45010  3.44350  3.86120  3.16851  2.47281  2.92573  2.81754  2.26506  4.93190  3.70807    102 l - - -
          2.68618  4.42225  2.77519  2.73123  3.46354  2.40513  3.72494  3.29354  2.67741  2.69355  4.24690  2.90347  2.73739  3.18146  2.89801  2.37887  2.77519  2.98518  4.58477  3.61503
          0.02287  4.41525  4.55432  0.61958  0.77255  0.48576  0.95510
    101   2.48000  5.19860  2.03050  1.82434  4.52460  3.35429  3.67345  4.00260  2.43570  3.40213  4.24918  2.84886  3.71408  2.64214  2.85457  2.54219  2.95288  3.39407  5.64163  4.23258    103 e - - -
          2.68618  4.42225  2.77519  2.73123  3.46354  2.40513  3.72494  3.29354  2.67741  2.69355  4.24690  2.90347  2.73739  3.18146  2.89801  2.37887  2.77519  2.98518  4.58477  3.61503
          0.01821  4.41059  5.13294  0.61958  0.77255  0.49304  0.94357
    102   2.21603  5.07810  2.76130  2.06465  4.03552  3.46238  3.65592  3.83872  2.02463  3.16770  4.13051  2.94820  3.85606  2.60909  2.89322  2.44197  2.90527  3.12193  5.53657  4.15247    104 k - - -
          2.68618  4.42225  2.77519  2.73123  3.46354  2.40513  3.72494  3.29354  2.67741  2.69355  4.24690  2.90347  2.73739  3.18146  2.89801  2.37887  2.77519  2.98518  4.58477  3.61503
          0.01230  4.40467        *  0.61958  0.77255  0.00000        *
//
