# Supplementary material for: Uncoupled evolution of the Polycomb system and deep origin of non-canonical PRC1
Source: Commun Biol. 2023 Nov 10;6:1144. doi: 10.1038/s42003-023-05501-x (PMC10638273; doi:10.1038/s42003-023-05501-x)
Supplement: Supplementary file 5 — Supplementary Data 2 [file 42003_2023_5501_MOESM5_ESM.zip › Supplementary Data 2/SUZ12_hmmprofiles/SUZ12_VEFS.hmm]

HMMER3/f [3.3.2 | Nov 2020]
NAME  SUZ12_VEFS_alignment
LENG  126
ALPH  amino
RF    no
MM    no
CONS  yes
CS    no
MAP   yes
DATE  Fri Jun 10 16:29:18 2022
NSEQ  34
EFFN  2.436279
CKSUM 3594429966
STATS LOCAL MSV       -9.9088  0.71251
STATS LOCAL VITERBI  -10.5314  0.71251
STATS LOCAL FORWARD   -4.4098  0.71251
HMM          A        C        D        E        F        G        H        I        K        L        M        N        P        Q        R        S        T        V        W        Y   
            m->m     m->i     m->d     i->m     i->i     d->m     d->d
  COMPO   2.61770  4.23415  2.76008  2.50647  3.14573  3.39043  3.39167  2.99231  2.67018  2.40894  3.50055  3.04187  3.55427  2.95930  2.86617  2.72203  2.89747  2.70149  4.07439  3.58706
          2.68618  4.42225  2.77519  2.73123  3.46354  2.40513  3.72494  3.29354  2.67741  2.69355  4.24690  2.90347  2.73739  3.18146  2.89801  2.37887  2.77519  2.98518  4.58477  3.61503
          0.01270  4.76796  5.49031  0.61958  0.77255  0.00000        *
      1   2.78876  5.04334  3.15731  2.59989  4.29724  2.96545  2.24298  3.23222  2.39598  2.77858  4.10945  3.12568  2.94739  2.49797  3.06230  2.63411  2.56334  3.38404  5.53467  3.78341      1 h - - -
          2.68618  4.42225  2.77519  2.73123  3.46354  2.40513  3.72494  3.29354  2.67741  2.69355  4.24690  2.90347  2.73739  3.18146  2.89801  2.37887  2.77519  2.98518  4.58477  3.61503
          0.01270  4.76796  5.49031  0.61958  0.77255  0.48576  0.95510
      2   2.61303  5.26226  2.83843  2.49491  4.59291  3.56696  3.51531  3.61362  1.86548  2.82551  4.30691  2.15136  3.53773  2.45865  2.74512  2.75741  2.87870  3.64517  5.70326  4.30212      2 k - - -
          2.68618  4.42225  2.77519  2.73123  3.46354  2.40513  3.72494  3.29354  2.67741  2.69355  4.24690  2.90347  2.73739  3.18146  2.89801  2.37887  2.77519  2.98518  4.58477  3.61503
          0.01270  4.76796  5.49031  0.61958  0.77255  0.48576  0.95510
      3   3.21386  5.42950  3.53438  2.97623  4.91099  3.31049  3.98093  4.29945  2.39654  3.76686  4.59514  3.43040  2.81196  2.68684  0.89354  3.21125  3.42994  3.93243  5.84922  4.61006      3 r - - -
          2.68618  4.42225  2.77519  2.73123  3.46354  2.40513  3.72494  3.29354  2.67741  2.69355  4.24690  2.90347  2.73739  3.18146  2.89801  2.37887  2.77519  2.98518  4.58477  3.61503
          0.01270  4.76796  5.49031  0.61958  0.77255  0.48576  0.95510
      4   2.79173  4.83622  3.30188  2.52249  4.03500  3.66102  3.35392  3.19121  2.52541  2.05121  3.91909  3.23850  3.32581  2.28612  3.16236  2.87447  2.55429  2.40098  5.36758  4.06808      4 l - - -
          2.68618  4.42225  2.77519  2.73123  3.46354  2.40513  3.72494  3.29354  2.67741  2.69355  4.24690  2.90347  2.73739  3.18146  2.89801  2.37887  2.77519  2.98518  4.58477  3.61503
          0.01270  4.76796  5.49031  0.61958  0.77255  0.48576  0.95510
      5   2.91158  5.32137  5.24560  4.95057  1.25763  4.87804  3.99674  3.83731  4.78218  3.23597  4.44923  4.61755  5.20303  4.70074  4.76145  4.24736  4.32385  3.72628  4.12904  0.82926      5 y - - -
          2.68618  4.42225  2.77519  2.73123  3.46354  2.40513  3.72494  3.29354  2.67741  2.69355  4.24690  2.90347  2.73739  3.18146  2.89801  2.37887  2.77519  2.98518  4.58477  3.61503
          0.01270  4.76796  5.49031  0.61958  0.77255  0.48576  0.95510
      6   3.19153  4.56337  4.81140  4.27754  1.41211  4.26977  2.85984  2.46166  4.10649  2.38740  3.66252  4.25646  4.61727  4.21291  4.16640  3.58257  3.42021  2.55263  4.46139  1.67148      6 f - - -
          2.68618  4.42225  2.77519  2.73123  3.46354  2.40513  3.72494  3.29354  2.67741  2.69355  4.24690  2.90347  2.73739  3.18146  2.89801  2.37887  2.77519  2.98518  4.58477  3.61503
          0.01270  4.76796  5.49031  0.61958  0.77255  0.48576  0.95510
      7   2.99064  4.99666  3.37559  2.94967  3.97001  3.74913  1.02274  3.70748  2.86147  3.32369  4.20134  3.40890  3.26573  3.28828  3.22607  3.07291  2.80515  3.41174  5.37304  3.54027      7 h - - -
          2.68618  4.42225  2.77519  2.73123  3.46354  2.40513  3.72494  3.29354  2.67741  2.69355  4.24690  2.90347  2.73739  3.18146  2.89801  2.37887  2.77519  2.98518  4.58477  3.61503
          0.01270  4.76796  5.49031  0.61958  0.77255  0.48576  0.95510
      8   2.62880  4.96158  3.21472  2.66182  4.21597  3.27747  3.26246  3.62964  2.65367  3.24010  3.40433  3.17451  3.55938  2.86869  3.11222  1.77253  1.87704  3.30847  5.49064  4.16216      8 s - - -
          2.68618  4.42225  2.77519  2.73123  3.46354  2.40513  3.72494  3.29354  2.67741  2.69355  4.24690  2.90347  2.73739  3.18146  2.89801  2.37887  2.77519  2.98518  4.58477  3.61503
          0.06273  4.76796  2.95058  0.61958  0.77255  0.48576  0.95510
      9   2.76873  5.24588  2.62169  2.35422  4.57719  3.54761  2.85451  3.72326  2.36182  3.21939  3.90085  2.73494  3.36437  2.83699  2.12781  2.39546  2.56333  3.62911  5.68680  4.28446      9 r - - -
          2.68618  4.42225  2.77519  2.73123  3.46354  2.40513  3.72494  3.29354  2.67741  2.69355  4.24690  2.90347  2.73739  3.18146  2.89801  2.37887  2.77519  2.98518  4.58477  3.61503
          0.01335  4.71858  5.44093  0.61958  0.77255  0.58808  0.81057
     10   2.79673  4.91642  3.23817  2.46879  4.14802  3.63394  3.84690  2.91934  2.55402  3.17410  4.00401  3.19293  4.02858  3.01541  2.76245  2.28816  1.51207  3.24545  5.43789  4.12527     10 t - - -
          2.68618  4.42225  2.77519  2.73123  3.46354  2.40513  3.72494  3.29354  2.67741  2.69355  4.24690  2.90347  2.73739  3.18146  2.89801  2.37887  2.77519  2.98518  4.58477  3.61503
          0.01335  4.71858  5.44093  0.61958  0.77255  0.58808  0.81057
     11   2.33601  2.30378  3.92635  3.35159  3.14480  3.00619  4.09875  2.82729  3.27586  2.30839  3.46962  2.56371  4.19271  3.54261  3.55372  2.68072  3.00710  2.34183  4.95863  3.18922     11 c - - -
          2.68618  4.42225  2.77519  2.73123  3.46354  2.40513  3.72494  3.29354  2.67741  2.69355  4.24690  2.90347  2.73739  3.18146  2.89801  2.37887  2.77519  2.98518  4.58477  3.61503
          0.01335  4.71858  5.44093  0.61958  0.77255  0.58808  0.81057
     12   2.56624  4.73363  3.35773  2.70646  3.91402  3.66715  3.88972  3.17871  2.77136  2.32770  3.08356  3.27622  4.05255  2.14180  2.38223  2.62995  2.80050  2.55030  5.27954  3.99809     12 q - - -
          2.68618  4.42225  2.77519  2.73123  3.46354  2.40513  3.72494  3.29354  2.67741  2.69355  4.24690  2.90347  2.73739  3.18146  2.89801  2.37887  2.77519  2.98518  4.58477  3.61503
          0.01335  4.71858  5.44093  0.61958  0.77255  0.42672  1.05741
     13   2.36432  4.58895  4.17572  3.82098  4.56375  3.47677  4.74931  3.83923  3.79817  3.63705  4.50687  3.89758  0.82334  4.07486  4.07120  2.51166  3.18577  2.29682  5.97372  4.78277     13 p - - -
          2.68618  4.42225  2.77519  2.73123  3.46354  2.40513  3.72494  3.29354  2.67741  2.69355  4.24690  2.90347  2.73739  3.18146  2.89801  2.37887  2.77519  2.98518  4.58477  3.61503
          0.01270  4.76796  5.49031  0.61958  0.77255  0.48576  0.95510
     14   3.11820  3.62227  5.08628  4.48765  2.84549  4.35031  4.70360  1.77709  4.29609  1.56954  2.18518  4.50882  4.66692  4.40469  4.31000  3.67600  3.34978  1.62362  5.13145  3.98357     14 l - - -
          2.68618  4.42225  2.77519  2.73123  3.46354  2.40513  3.72494  3.29354  2.67741  2.69355  4.24690  2.90347  2.73739  3.18146  2.89801  2.37887  2.77519  2.98518  4.58477  3.61503
          0.01270  4.76796  5.49031  0.61958  0.77255  0.48576  0.95510
     15   2.35995  5.24592  2.73645  2.31138  4.57007  3.36295  3.58906  4.04149  2.50088  3.16813  4.29220  3.04409  3.38253  2.77357  2.00684  2.31900  2.54683  3.62528  5.69130  3.76118     15 r - - -
          2.68618  4.42225  2.77519  2.73123  3.46354  2.40513  3.72494  3.29354  2.67741  2.69355  4.24690  2.90347  2.73739  3.18146  2.89801  2.37887  2.77519  2.98518  4.58477  3.61503
          0.01270  4.76796  5.49031  0.61958  0.77255  0.48576  0.95510
     16   2.18950  5.13483  2.84712  2.55312  4.00699  3.59043  3.78532  3.86195  2.24133  2.67026  4.19293  3.08793  2.14564  2.77852  2.62460  2.63631  3.02089  3.49192  5.60648  4.23736     16 p - - -
          2.68618  4.42225  2.77519  2.73123  3.46354  2.40513  3.72494  3.29354  2.67741  2.69355  4.24690  2.90347  2.73739  3.18146  2.89801  2.37887  2.77519  2.98518  4.58477  3.61503
          0.01270  4.76796  5.49031  0.61958  0.77255  0.48576  0.95510
     17   2.78677  3.67728  2.84966  1.85547  4.61819  3.56251  3.00236  4.09912  2.18994  3.58248  4.32293  2.44516  3.52799  2.41471  2.97977  2.64338  2.88477  3.18487  5.71724  4.31063     17 e - - -
          2.68618  4.42225  2.77519  2.73123  3.46354  2.40513  3.72494  3.29354  2.67741  2.69355  4.24690  2.90347  2.73739  3.18146  2.89801  2.37887  2.77519  2.98518  4.58477  3.61503
          0.01270  4.76796  5.49031  0.61958  0.77255  0.48576  0.95510
     18   2.50570  5.38318  2.44739  1.35813  4.72195  3.58143  3.80886  4.20862  2.42477  3.68368  4.43050  3.04637  4.00462  2.34772  2.70489  2.82324  3.10427  3.77141  5.81361  4.39704     18 e - - -
          2.68618  4.42225  2.77519  2.73123  3.46354  2.40513  3.72494  3.29354  2.67741  2.69355  4.24690  2.90347  2.73739  3.18146  2.89801  2.37887  2.77519  2.98518  4.58477  3.61503
          0.01270  4.76796  5.49031  0.61958  0.77255  0.48576  0.95510
     19   2.61513  4.28058  4.23267  3.23625  2.82440  3.89439  3.33257  2.39592  3.29480  1.86154  2.81220  3.41705  4.26429  3.46948  3.21659  3.17851  3.02850  1.91020  3.95529  3.69793     19 l - - -
          2.68618  4.42225  2.77519  2.73123  3.46354  2.40513  3.72494  3.29354  2.67741  2.69355  4.24690  2.90347  2.73739  3.18146  2.89801  2.37887  2.77519  2.98518  4.58477  3.61503
          0.01270  4.76796  5.49031  0.61958  0.77255  0.48576  0.95510
     20   2.55183  4.98913  2.17495  2.12951  3.05454  2.87249  3.82331  3.64409  2.62381  2.80300  4.05980  3.15007  3.31988  2.97333  3.08780  2.65834  3.01934  3.06922  4.01952  3.83633     20 e - - -
          2.68629  4.42122  2.77437  2.73152  3.46383  2.40510  3.72523  3.29383  2.67769  2.69356  4.24718  2.90359  2.73754  3.18146  2.89791  2.37847  2.77531  2.98511  4.58506  3.61532
          0.46405  1.00200  5.49031  0.86967  0.54316  0.48576  0.95510
     21   2.79210  3.41031  3.23565  2.69659  3.45548  3.74636  3.99059  2.88860  2.97450  2.62488  3.67558  3.25291  3.39028  3.28679  2.80662  2.35745  3.02377  1.95862  5.14909  2.80589     24 v - - -
          2.68618  4.42225  2.77519  2.73123  3.46354  2.40513  3.72494  3.29354  2.67741  2.69355  4.24690  2.90347  2.73739  3.18146  2.89801  2.37887  2.77519  2.98518  4.58477  3.61503
          0.01270  4.76796  5.49031  0.61958  0.77255  0.48576  0.95510
     22   3.10568  5.42795  0.83007  2.64325  4.87396  2.93115  4.14279  4.31329  3.07315  3.14939  4.72885  3.19017  4.19607  3.30540  3.59914  3.08443  2.84887  3.90886  6.10321  4.68703     25 d - - -
          2.68618  4.42225  2.77519  2.73123  3.46354  2.40513  3.72494  3.29354  2.67741  2.69355  4.24690  2.90347  2.73739  3.18146  2.89801  2.37887  2.77519  2.98518  4.58477  3.61503
          0.01270  4.76796  5.49031  0.61958  0.77255  0.48576  0.95510
     23   2.30832  4.83601  3.55599  3.28551  4.85454  3.49961  4.50022  4.30605  3.37196  3.93233  4.75075  3.60848  4.19616  2.92727  3.73514  0.67205  3.25986  3.77302  6.13226  4.86256     26 S - - -
          2.68618  4.42225  2.77519  2.73123  3.46354  2.40513  3.72494  3.29354  2.67741  2.69355  4.24690  2.90347  2.73739  3.18146  2.89801  2.37887  2.77519  2.98518  4.58477  3.61503
          0.01270  4.76796  5.49031  0.61958  0.77255  0.48576  0.95510
     24   3.30887  5.93464  1.49826  0.98533  5.23495  3.64799  4.12933  4.76593  3.08026  4.22400  5.04054  3.09674  4.23755  3.27724  2.96059  3.19302  3.58276  4.31307  6.35934  4.85413     27 e - - -
          2.68618  4.42225  2.77519  2.73123  3.46354  2.40513  3.72494  3.29354  2.67741  2.69355  4.24690  2.90347  2.73739  3.18146  2.89801  2.37887  2.77519  2.98518  4.58477  3.61503
          0.01270  4.76796  5.49031  0.61958  0.77255  0.48576  0.95510
     25   2.72333  5.38165  1.62443  2.00965  4.71367  2.63719  3.82772  4.19852  2.60344  3.29540  4.43722  2.92745  3.30864  2.93601  3.10790  2.42882  3.11913  3.76759  5.82486  4.40604     28 d - - -
          2.68618  4.42225  2.77519  2.73123  3.46354  2.40513  3.72494  3.29354  2.67741  2.69355  4.24690  2.90347  2.73739  3.18146  2.89801  2.37887  2.77519  2.98518  4.58477  3.61503
          0.01270  4.76796  5.49031  0.61958  0.77255  0.48576  0.95510
     26   3.38618  6.04708  1.55862  0.95542  5.34302  3.65001  4.19080  4.89010  3.21526  4.34530  5.18039  3.09826  2.65737  3.34878  3.83532  3.25391  3.67356  4.42728  6.48668  4.94836     29 e - - -
          2.68618  4.42225  2.77519  2.73123  3.46354  2.40513  3.72494  3.29354  2.67741  2.69355  4.24690  2.90347  2.73739  3.18146  2.89801  2.37887  2.77519  2.98518  4.58477  3.61503
          0.05093  4.76796  3.19033  0.61958  0.77255  0.48576  0.95510
     27   2.77444  4.94260  2.64222  2.40971  4.17167  3.61319  3.55089  3.35739  2.45752  2.68535  3.72774  2.94064  3.55359  2.97704  3.08882  2.74530  2.47668  1.97360  5.45171  4.12408     30 v - - -
          2.68618  4.42225  2.77519  2.73123  3.46354  2.40513  3.72494  3.29354  2.67741  2.69355  4.24690  2.90347  2.73739  3.18146  2.89801  2.37887  2.77519  2.98518  4.58477  3.61503
          0.01320  4.73023  5.45257  0.61958  0.77255  0.56531  0.83975
     28   2.72381  5.79811  0.81684  2.18098  5.11408  3.61375  4.10675  4.61758  3.07634  4.11589  4.93726  2.83186  4.20274  3.25941  3.65741  3.14704  3.52406  3.61359  6.27967  4.78960     31 d - - -
          2.68618  4.42225  2.77519  2.73123  3.46354  2.40513  3.72494  3.29354  2.67741  2.69355  4.24690  2.90347  2.73739  3.18146  2.89801  2.37887  2.77519  2.98518  4.58477  3.61503
          0.01320  4.73023  5.45257  0.61958  0.77255  0.43905  1.03465
     29   2.69271  5.30504  2.18988  1.99175  4.63570  3.57039  3.39845  4.11487  2.53041  3.18176  4.35188  2.75617  2.13780  2.88208  3.02522  2.67897  2.79026  3.68838  5.74545  4.33752     32 e - - -
          2.68618  4.42225  2.77519  2.73123  3.46354  2.40513  3.72494  3.29354  2.67741  2.69355  4.24690  2.90347  2.73739  3.18146  2.89801  2.37887  2.77519  2.98518  4.58477  3.61503
          0.01270  4.76796  5.49031  0.61958  0.77255  0.48576  0.95510
     30   2.41455  5.27092  2.18580  1.75340  4.60320  3.11820  3.75614  4.08047  2.43926  3.09919  4.31528  3.03774  3.96030  2.64629  2.72728  2.75803  2.89422  3.19829  5.71114  4.30755     33 e - - -
          2.68618  4.42225  2.77519  2.73123  3.46354  2.40513  3.72494  3.29354  2.67741  2.69355  4.24690  2.90347  2.73739  3.18146  2.89801  2.37887  2.77519  2.98518  4.58477  3.61503
          0.06273  4.76796  2.95058  0.61958  0.77255  0.48576  0.95510
     31   3.15570  4.67381  4.26675  3.22062  3.27063  4.13326  4.25875  2.29566  3.50236  2.61849  3.69699  4.01823  4.52141  3.88518  3.70220  3.47636  3.39629  2.81568  1.00280  3.43556     34 w - - -
          2.68618  4.42225  2.77519  2.73123  3.46354  2.40513  3.72494  3.29354  2.67741  2.69355  4.24690  2.90347  2.73739  3.18146  2.89801  2.37887  2.77519  2.98518  4.58477  3.61503
          0.01335  4.71858  5.44093  0.61958  0.77255  0.58808  0.81057
     32   2.22705  4.37994  3.95397  3.03004  3.48074  3.84803  4.12624  2.57298  3.29706  1.40138  3.03680  3.70147  4.21967  2.79962  3.57299  3.11476  3.03355  2.45692  4.98083  3.77468     35 l - - -
          2.68618  4.42225  2.77519  2.73123  3.46354  2.40513  3.72494  3.29354  2.67741  2.69355  4.24690  2.90347  2.73739  3.18146  2.89801  2.37887  2.77519  2.98518  4.58477  3.61503
          0.01335  4.71858  5.44093  0.61958  0.77255  0.58808  0.81057
     33   2.79035  5.15891  2.29730  2.53873  4.45547  3.58163  3.76752  3.12503  2.38369  3.43913  3.48742  3.07339  3.97319  2.63549  1.66066  2.78075  2.88624  3.52315  5.61818  4.24786     36 r - - -
          2.68618  4.42225  2.77519  2.73123  3.46354  2.40513  3.72494  3.29354  2.67741  2.69355  4.24690  2.90347  2.73739  3.18146  2.89801  2.37887  2.77519  2.98518  4.58477  3.61503
          0.04324  4.71858  3.39944  0.61958  0.77255  0.58808  0.81057
     34   2.58621  5.20451  2.66929  2.06871  3.62527  3.54230  3.37255  3.68557  2.18997  3.11757  3.82551  2.92537  3.93515  2.35848  2.96597  2.58289  2.40491  3.58104  5.65312  4.25849     37 e - - -
          2.68618  4.42225  2.77519  2.73123  3.46354  2.40513  3.72494  3.29354  2.67741  2.69355  4.24690  2.90347  2.73739  3.18146  2.89801  2.37887  2.77519  2.98518  4.58477  3.61503
          0.09359  4.68909  2.52391  0.61958  0.77255  0.54662  0.86489
     35   2.75952  5.24403  2.81304  2.06096  4.58305  3.53118  3.04978  4.06009  1.62679  3.23321  4.28766  3.00215  3.92486  2.46604  2.78181  2.72557  2.98951  3.63181  5.67689  3.56772     38 k - - -
          2.68618  4.42225  2.77519  2.73123  3.46354  2.40513  3.72494  3.29354  2.67741  2.69355  4.24690  2.90347  2.73739  3.18146  2.89801  2.37887  2.77519  2.98518  4.58477  3.61503
          0.01442  4.64226  5.36460  0.61958  0.77255  0.49365  0.94262
     36   2.77048  3.93420  2.32992  2.23016  4.48044  3.56006  3.22503  3.93836  2.50630  3.46415  4.22860  3.04563  3.95315  2.86461  2.72476  2.32487  1.98687  3.54495  5.63479  3.51120     39 t - - -
          2.68618  4.42225  2.77519  2.73123  3.46354  2.40513  3.72494  3.29354  2.67741  2.69355  4.24690  2.90347  2.73739  3.18146  2.89801  2.37887  2.77519  2.98518  4.58477  3.61503
          0.01335  4.71858  5.44093  0.61958  0.77255  0.58808  0.81057
     37   2.35083  4.35306  2.96795  2.46765  4.14058  3.61409  3.82167  2.63519  2.49842  2.94383  3.52199  3.15960  4.00302  2.64268  2.14514  2.65889  2.87488  2.83745  5.43026  4.10752     40 r - - -
          2.68618  4.42225  2.77519  2.73123  3.46354  2.40513  3.72494  3.29354  2.67741  2.69355  4.24690  2.90347  2.73739  3.18146  2.89801  2.37887  2.77519  2.98518  4.58477  3.61503
          0.01335  4.71858  5.44093  0.61958  0.77255  0.58808  0.81057
     38   2.55300  5.26883  2.59286  2.31741  4.60950  3.19851  3.34411  4.09224  2.32446  3.42956  3.55945  2.70295  3.93751  2.25203  2.17644  2.63783  2.76796  3.65712  5.70403  4.29594     41 r - - -
          2.68618  4.42225  2.77519  2.73123  3.46354  2.40513  3.72494  3.29354  2.67741  2.69355  4.24690  2.90347  2.73739  3.18146  2.89801  2.37887  2.77519  2.98518  4.58477  3.61503
          0.01335  4.71858  5.44093  0.61958  0.77255  0.58808  0.81057
     39   2.34950  4.82137  3.31582  2.75061  4.02076  3.66033  3.10001  3.41151  2.30768  2.62610  1.94209  3.24151  4.04572  2.79467  2.82041  2.87804  2.81170  3.13140  5.34956  4.05696     42 m - - -
          2.68618  4.42225  2.77519  2.73123  3.46354  2.40513  3.72494  3.29354  2.67741  2.69355  4.24690  2.90347  2.73739  3.18146  2.89801  2.37887  2.77519  2.98518  4.58477  3.61503
          0.01335  4.71858  5.44093  0.61958  0.77255  0.42672  1.05741
     40   3.78296  5.00520  5.76943  5.21513  3.60180  5.22073  5.62643  1.43541  5.09400  0.88251  2.94442  5.37377  5.33991  5.07959  5.10076  4.60845  4.00705  1.87543  5.75254  4.73107     43 l - - -
          2.68618  4.42225  2.77519  2.73123  3.46354  2.40513  3.72494  3.29354  2.67741  2.69355  4.24690  2.90347  2.73739  3.18146  2.89801  2.37887  2.77519  2.98518  4.58477  3.61503
          0.01270  4.76796  5.49031  0.61958  0.77255  0.48576  0.95510
     41   2.37292  5.33073  1.67232  2.22319  4.66837  3.09923  3.29376  4.15278  2.52890  3.63261  4.37580  3.03732  3.97898  2.65202  2.48800  2.62626  3.05953  3.71785  5.76576  4.35294     44 d - - -
          2.68618  4.42225  2.77519  2.73123  3.46354  2.40513  3.72494  3.29354  2.67741  2.69355  4.24690  2.90347  2.73739  3.18146  2.89801  2.37887  2.77519  2.98518  4.58477  3.61503
          0.01270  4.76796  5.49031  0.61958  0.77255  0.48576  0.95510
     42   3.04943  5.59287  1.72599  1.22659  4.90624  3.12873  3.12506  4.40719  2.79356  3.35133  4.65983  3.06588  4.10592  3.07395  3.32409  2.97922  3.29976  3.97131  6.02714  4.57765     45 e - - -
          2.68618  4.42225  2.77519  2.73123  3.46354  2.40513  3.72494  3.29354  2.67741  2.69355  4.24690  2.90347  2.73739  3.18146  2.89801  2.37887  2.77519  2.98518  4.58477  3.61503
          0.01270  4.76796  5.49031  0.61958  0.77255  0.48576  0.95510
     43   3.66560  5.02290  4.99368  4.52796  0.79732  4.69113  4.42726  3.04331  4.32097  1.67359  3.59653  4.58738  4.98050  3.29963  4.41608  4.04038  3.89151  3.10732  4.68071  3.10994     46 f - - -
          2.68618  4.42225  2.77519  2.73123  3.46354  2.40513  3.72494  3.29354  2.67741  2.69355  4.24690  2.90347  2.73739  3.18146  2.89801  2.37887  2.77519  2.98518  4.58477  3.61503
          0.06273  4.76796  2.95058  0.61958  0.77255  0.48576  0.95510
     44   2.40042  4.85616  3.25786  2.16577  4.09033  3.14135  3.85842  3.09234  2.69384  3.12612  3.96020  3.20351  4.02073  3.03628  3.14135  2.11648  2.06545  2.61423  5.40450  4.09528     47 t - - -
          2.68618  4.42225  2.77519  2.73123  3.46354  2.40513  3.72494  3.29354  2.67741  2.69355  4.24690  2.90347  2.73739  3.18146  2.89801  2.37887  2.77519  2.98518  4.58477  3.61503
          0.01335  4.71858  5.44093  0.61958  0.77255  0.58808  0.81057
     45   3.41724  5.86472  0.57205  2.61968  5.44039  2.89063  4.36205  5.01126  3.49020  4.50020  5.37762  3.19597  3.25395  3.55163  4.12998  3.32583  3.77239  4.50416  6.61606  5.11565     48 D - - -
          2.68618  4.42225  2.77519  2.73123  3.46354  2.40513  3.72494  3.29354  2.67741  2.69355  4.24690  2.90347  2.73739  3.18146  2.89801  2.37887  2.77519  2.98518  4.58477  3.61503
          0.01335  4.71858  5.44093  0.61958  0.77255  0.58808  0.81057
     46   3.36813  3.41461  5.33572  4.82973  3.94429  4.71360  5.36051  2.07210  4.69980  2.09945  3.77868  4.91928  5.06377  4.92019  4.82394  4.10709  3.64271  0.65023  5.81813  4.61239     49 V - - -
          2.68618  4.42225  2.77519  2.73123  3.46354  2.40513  3.72494  3.29354  2.67741  2.69355  4.24690  2.90347  2.73739  3.18146  2.89801  2.37887  2.77519  2.98518  4.58477  3.61503
          0.01335  4.71858  5.44093  0.61958  0.77255  0.58808  0.81057
     47   2.35582  3.78194  3.17733  2.40913  4.37512  3.55946  3.86013  3.80696  2.65027  3.38800  4.18315  1.72935  3.99666  2.99934  3.11722  2.08627  2.49081  3.43777  5.60444  4.25816     50 n - - -
          2.68618  4.42225  2.77519  2.73123  3.46354  2.40513  3.72494  3.29354  2.67741  2.69355  4.24690  2.90347  2.73739  3.18146  2.89801  2.37887  2.77519  2.98518  4.58477  3.61503
          0.01335  4.71858  5.44093  0.61958  0.77255  0.42672  1.05741
     48   2.60044  5.30099  2.39518  1.79450  4.63475  3.32084  3.77171  4.11476  2.20623  3.19504  4.34693  3.03912  2.31472  2.87364  3.01238  2.77557  2.84509  3.68597  5.74018  4.33234     51 e - - -
          2.68618  4.42225  2.77519  2.73123  3.46354  2.40513  3.72494  3.29354  2.67741  2.69355  4.24690  2.90347  2.73739  3.18146  2.89801  2.37887  2.77519  2.98518  4.58477  3.61503
          0.01270  4.76796  5.49031  0.61958  0.77255  0.48576  0.95510
     49   2.82868  5.32162  2.47421  2.03734  4.65419  1.86852  3.78466  4.13530  2.41220  3.28417  4.36853  3.04137  3.98236  2.44092  3.03283  2.60362  2.76836  3.70611  5.76017  4.34992     52 g - - -
          2.68618  4.42225  2.77519  2.73123  3.46354  2.40513  3.72494  3.29354  2.67741  2.69355  4.24690  2.90347  2.73739  3.18146  2.89801  2.37887  2.77519  2.98518  4.58477  3.61503
          0.01270  4.76796  5.49031  0.61958  0.77255  0.48576  0.95510
     50   3.33828  5.66185  2.81593  0.57956  5.17360  3.70785  4.31407  4.58734  3.23104  4.17932  5.06864  3.29357  4.33956  3.49144  3.71358  3.29464  2.81530  4.17871  6.35594  4.94345     53 E - - -
          2.68618  4.42225  2.77519  2.73123  3.46354  2.40513  3.72494  3.29354  2.67741  2.69355  4.24690  2.90347  2.73739  3.18146  2.89801  2.37887  2.77519  2.98518  4.58477  3.61503
          0.01270  4.76796  5.49031  0.61958  0.77255  0.48576  0.95510
     51   3.49635  5.64123  3.99316  3.22200  5.13166  4.11809  3.97849  4.45133  0.70568  2.97809  4.70846  3.61242  4.45129  2.73565  2.18128  3.47537  3.63748  4.12839  5.86121  4.71463     54 k - - -
          2.68618  4.42225  2.77519  2.73123  3.46354  2.40513  3.72494  3.29354  2.67741  2.69355  4.24690  2.90347  2.73739  3.18146  2.89801  2.37887  2.77519  2.98518  4.58477  3.61503
          0.01270  4.76796  5.49031  0.61958  0.77255  0.48576  0.95510
     52   2.78842  5.21727  3.06913  1.48004  3.86733  3.08841  3.35225  3.99338  2.51244  3.34936  4.26674  3.05578  3.67720  2.58956  2.57249  2.76698  2.75147  3.59046  5.66940  3.59958     55 e - - -
          2.68618  4.42225  2.77519  2.73123  3.46354  2.40513  3.72494  3.29354  2.67741  2.69355  4.24690  2.90347  2.73739  3.18146  2.89801  2.37887  2.77519  2.98518  4.58477  3.61503
          0.01270  4.76796  5.49031  0.61958  0.77255  0.48576  0.95510
     53   3.17125  4.51399  5.08254  4.48537  1.72114  4.37425  4.65244  1.79475  4.29493  1.44394  3.29584  4.51147  4.67976  4.38193  4.30651  3.69708  3.39871  2.12635  5.04093  3.08821     56 l - - -
          2.68618  4.42225  2.77519  2.73123  3.46354  2.40513  3.72494  3.29354  2.67741  2.69355  4.24690  2.90347  2.73739  3.18146  2.89801  2.37887  2.77519  2.98518  4.58477  3.61503
          0.01270  4.76796  5.49031  0.61958  0.77255  0.48576  0.95510
     54   2.96070  4.54680  4.02430  2.92253  3.17394  3.97259  4.28710  2.84376  3.41280  2.47386  1.06317  3.83696  4.36251  3.71176  3.68119  3.27201  2.88408  2.69940  5.13677  3.91858     57 m - - -
          2.68618  4.42225  2.77519  2.73123  3.46354  2.40513  3.72494  3.29354  2.67741  2.69355  4.24690  2.90347  2.73739  3.18146  2.89801  2.37887  2.77519  2.98518  4.58477  3.61503
          0.01270  4.76796  5.49031  0.61958  0.77255  0.48576  0.95510
     55   2.56855  5.05406  3.15764  2.59913  3.23147  3.60962  2.62075  3.38338  1.73390  3.32008  3.42313  3.12513  3.99988  2.68385  2.72974  2.46999  3.02315  3.39657  5.54240  4.19407     58 k - - -
          2.68618  4.42225  2.77519  2.73123  3.46354  2.40513  3.72494  3.29354  2.67741  2.69355  4.24690  2.90347  2.73739  3.18146  2.89801  2.37887  2.77519  2.98518  4.58477  3.61503
          0.01270  4.76796  5.49031  0.61958  0.77255  0.48576  0.95510
     56   2.51916  4.50192  3.32798  3.14146  3.63240  3.78837  4.04382  2.51048  2.80381  1.51620  2.82279  3.53813  4.16673  2.54360  3.42947  3.03654  3.03294  2.76724  5.08626  3.85644     59 l - - -
          2.68618  4.42225  2.77519  2.73123  3.46354  2.40513  3.72494  3.29354  2.67741  2.69355  4.24690  2.90347  2.73739  3.18146  2.89801  2.37887  2.77519  2.98518  4.58477  3.61503
          0.01270  4.76796  5.49031  0.61958  0.77255  0.48576  0.95510
     57   5.11789  6.10122  5.60567  5.56244  4.08312  4.89508  5.36636  5.32684  5.37233  4.53225  5.89096  5.60434  5.48592  5.69577  5.31543  5.32261  5.47619  5.22188  0.12294  4.05491     60 W - - -
          2.68618  4.42225  2.77519  2.73123  3.46354  2.40513  3.72494  3.29354  2.67741  2.69355  4.24690  2.90347  2.73739  3.18146  2.89801  2.37887  2.77519  2.98518  4.58477  3.61503
          0.01270  4.76796  5.49031  0.61958  0.77255  0.48576  0.95510
     58   3.32745  5.76911  2.28206  2.61226  5.28769  3.63188  4.29214  4.84986  3.34275  4.35180  5.20356  0.70187  4.29428  3.47048  3.93554  2.62784  3.66802  4.36231  6.49081  4.98558     61 n - - -
          2.68618  4.42225  2.77519  2.73123  3.46354  2.40513  3.72494  3.29354  2.67741  2.69355  4.24690  2.90347  2.73739  3.18146  2.89801  2.37887  2.77519  2.98518  4.58477  3.61503
          0.01270  4.76796  5.49031  0.61958  0.77255  0.48576  0.95510
     59   2.17528  3.67165  4.16643  3.58390  3.41513  3.88317  4.18409  2.39411  3.47781  1.62682  3.42096  3.82855  4.25635  3.71435  2.71603  2.56944  2.71980  2.33062  4.91734  3.72085     62 l - - -
          2.68618  4.42225  2.77519  2.73123  3.46354  2.40513  3.72494  3.29354  2.67741  2.69355  4.24690  2.90347  2.73739  3.18146  2.89801  2.37887  2.77519  2.98518  4.58477  3.61503
          0.01270  4.76796  5.49031  0.61958  0.77255  0.48576  0.95510
     60   4.41472  5.54113  5.34872  5.09755  0.86070  5.07275  1.48949  4.15472  4.91226  2.98630  4.70530  4.67521  5.35425  4.77666  4.87292  4.44045  4.61989  4.05648  4.05047  1.90089     63 f - - -
          2.68618  4.42225  2.77519  2.73123  3.46354  2.40513  3.72494  3.29354  2.67741  2.69355  4.24690  2.90347  2.73739  3.18146  2.89801  2.37887  2.77519  2.98518  4.58477  3.61503
          0.01270  4.76796  5.49031  0.61958  0.77255  0.48576  0.95510
     61   2.63335  4.59256  5.20770  4.66439  3.88143  4.65615  5.13933  1.42578  4.54028  2.21691  3.75086  4.77575  4.96948  4.74827  4.65794  4.00911  2.82420  1.02924  5.63692  4.43655     64 v - - -
          2.68618  4.42225  2.77519  2.73123  3.46354  2.40513  3.72494  3.29354  2.67741  2.69355  4.24690  2.90347  2.73739  3.18146  2.89801  2.37887  2.77519  2.98518  4.58477  3.61503
          0.01270  4.76796  5.49031  0.61958  0.77255  0.48576  0.95510
     62   2.82746  4.84653  3.36244  2.79253  4.04688  3.69496  3.34090  3.43549  2.50140  2.31793  2.34561  3.27875  3.31709  3.08742  1.90008  2.64979  3.05540  3.15756  5.37152  4.08432     65 r - - -
          2.68618  4.42225  2.77519  2.73123  3.46354  2.40513  3.72494  3.29354  2.67741  2.69355  4.24690  2.90347  2.73739  3.18146  2.89801  2.37887  2.77519  2.98518  4.58477  3.61503
          0.01270  4.76796  5.49031  0.61958  0.77255  0.48576  0.95510
     63   2.94895  5.39338  3.22429  2.34500  4.77333  3.69211  3.53933  4.22298  1.48113  3.67622  4.43920  3.16307  4.07491  2.26889  1.94510  2.62321  2.99028  3.80581  5.77263  4.42457     66 k - - -
          2.68618  4.42225  2.77519  2.73123  3.46354  2.40513  3.72494  3.29354  2.67741  2.69355  4.24690  2.90347  2.73739  3.18146  2.89801  2.37887  2.77519  2.98518  4.58477  3.61503
          0.01270  4.76796  5.49031  0.61958  0.77255  0.48576  0.95510
     64   2.79390  4.93723  3.23103  2.67203  3.40645  3.63741  2.11368  3.12067  2.35783  2.64574  4.01255  2.58212  4.02606  2.29566  3.10839  2.84444  3.02490  3.26096  5.44313  3.62241     67 h - - -
          2.68618  4.42225  2.77519  2.73123  3.46354  2.40513  3.72494  3.29354  2.67741  2.69355  4.24690  2.90347  2.73739  3.18146  2.89801  2.37887  2.77519  2.98518  4.58477  3.61503
          0.01270  4.76796  5.49031  0.61958  0.77255  0.48576  0.95510
     65   2.59186  5.28491  3.04050  2.32143  4.62433  2.77375  3.01153  4.10571  2.41052  3.58736  4.32738  2.59007  2.90582  2.58051  2.15637  2.57665  2.71451  3.67258  5.72058  4.31390     68 r - - -
          2.68618  4.42225  2.77519  2.73123  3.46354  2.40513  3.72494  3.29354  2.67741  2.69355  4.24690  2.90347  2.73739  3.18146  2.89801  2.37887  2.77519  2.98518  4.58477  3.61503
          0.01270  4.76796  5.49031  0.61958  0.77255  0.48576  0.95510
     66   2.79987  3.78975  4.58803  3.98419  2.55770  3.94921  4.27308  2.23529  3.80632  1.95704  3.32018  4.05190  2.91703  3.29918  3.87637  3.25260  2.81146  1.87376  4.82241  2.51344     69 v - - -
          2.68618  4.42225  2.77519  2.73123  3.46354  2.40513  3.72494  3.29354  2.67741  2.69355  4.24690  2.90347  2.73739  3.18146  2.89801  2.37887  2.77519  2.98518  4.58477  3.61503
          0.01270  4.76796  5.49031  0.61958  0.77255  0.48576  0.95510
     67   2.62447  3.07044  4.59537  3.99300  3.31264  3.45595  3.10931  1.95397  3.81623  1.73336  3.33225  4.06351  4.32704  3.98240  3.88899  3.26570  3.04326  1.74389  4.84015  3.65933     70 l - - -
          2.68618  4.42225  2.77519  2.73123  3.46354  2.40513  3.72494  3.29354  2.67741  2.69355  4.24690  2.90347  2.73739  3.18146  2.89801  2.37887  2.77519  2.98518  4.58477  3.61503
          0.01270  4.76796  5.49031  0.61958  0.77255  0.48576  0.95510
     68   1.28762  3.76505  3.84784  3.32401  4.12207  2.55382  4.29811  3.50166  3.28432  3.19855  3.25878  3.62726  4.14385  3.58475  3.64141  1.83413  2.61176  3.17242  5.52530  4.29342     71 a - - -
          2.68618  4.42225  2.77519  2.73123  3.46354  2.40513  3.72494  3.29354  2.67741  2.69355  4.24690  2.90347  2.73739  3.18146  2.89801  2.37887  2.77519  2.98518  4.58477  3.61503
          0.01270  4.76796  5.49031  0.61958  0.77255  0.48576  0.95510
     69   3.36684  6.02610  0.78319  2.20213  5.31347  3.64741  4.16974  4.85403  2.61562  4.30923  5.13939  2.72607  4.26113  3.32494  3.78010  2.75956  3.64909  4.39595  6.45274  4.92099     72 d - - -
          2.68618  4.42225  2.77519  2.73123  3.46354  2.40513  3.72494  3.29354  2.67741  2.69355  4.24690  2.90347  2.73739  3.18146  2.89801  2.37887  2.77519  2.98518  4.58477  3.61503
          0.01270  4.76796  5.49031  0.61958  0.77255  0.48576  0.95510
     70   2.29723  2.84103  3.24823  2.68937  3.12200  2.53934  3.85161  3.52125  2.53537  3.15069  3.98069  2.91279  4.02983  2.72892  2.46386  2.50357  3.02084  3.22154  5.42227  3.79666     73 a - - -
          2.68618  4.42225  2.77519  2.73123  3.46354  2.40513  3.72494  3.29354  2.67741  2.69355  4.24690  2.90347  2.73739  3.18146  2.89801  2.37887  2.77519  2.98518  4.58477  3.61503
          0.01270  4.76796  5.49031  0.61958  0.77255  0.48576  0.95510
     71   2.78674  5.27168  2.64041  2.37581  4.60632  3.56423  2.77385  3.55547  2.34069  3.57233  3.63197  2.72671  3.95746  1.95083  2.50951  2.61059  3.01783  3.65672  5.71048  3.52935     74 q - - -
          2.68618  4.42225  2.77519  2.73123  3.46354  2.40513  3.72494  3.29354  2.67741  2.69355  4.24690  2.90347  2.73739  3.18146  2.89801  2.37887  2.77519  2.98518  4.58477  3.61503
          0.01270  4.76796  5.49031  0.61958  0.77255  0.48576  0.95510
     72   3.28869  3.81292  5.25335  4.67189  3.54762  4.57721  4.95844  1.76853  4.50315  1.48969  1.75926  4.72817  4.86306  4.60993  4.53311  3.91576  3.52199  1.63783  5.35012  4.21494     75 l - - -
          2.68618  4.42225  2.77519  2.73123  3.46354  2.40513  3.72494  3.29354  2.67741  2.69355  4.24690  2.90347  2.73739  3.18146  2.89801  2.37887  2.77519  2.98518  4.58477  3.61503
          0.01270  4.76796  5.49031  0.61958  0.77255  0.48576  0.95510
     73   2.40432  5.04280  2.93308  2.60040  4.29661  3.22656  3.61991  3.72257  2.59776  2.96545  4.10997  2.94780  1.80253  2.71556  3.06774  2.63474  3.02145  2.95864  5.53556  3.78285     76 p - - -
          2.68618  4.42225  2.77519  2.73123  3.46354  2.40513  3.72494  3.29354  2.67741  2.69355  4.24690  2.90347  2.73739  3.18146  2.89801  2.37887  2.77519  2.98518  4.58477  3.61503
          0.01270  4.76796  5.49031  0.61958  0.77255  0.48576  0.95510
     74   2.44796  5.20958  2.40761  2.32347  4.51983  3.57416  3.25651  3.34858  2.31917  3.22317  4.25956  3.05650  3.38423  2.69257  2.72334  2.40998  2.86193  3.28740  3.15486  4.27479     77 k - - -
          2.68618  4.42225  2.77519  2.73123  3.46354  2.40513  3.72494  3.29354  2.67741  2.69355  4.24690  2.90347  2.73739  3.18146  2.89801  2.37887  2.77519  2.98518  4.58477  3.61503
          0.01270  4.76796  5.49031  0.61958  0.77255  0.48576  0.95510
     75   1.53547  3.92507  3.40087  2.58022  3.92101  3.68598  3.92476  3.30161  2.81635  2.69300  3.83413  3.31381  4.07747  3.14941  2.74261  2.47178  2.59673  2.77096  5.29306  4.01556     78 a - - -
          2.68618  4.42225  2.77519  2.73123  3.46354  2.40513  3.72494  3.29354  2.67741  2.69355  4.24690  2.90347  2.73739  3.18146  2.89801  2.37887  2.77519  2.98518  4.58477  3.61503
          0.01270  4.76796  5.49031  0.61958  0.77255  0.48576  0.95510
     76   2.90347  1.55223  4.72009  4.12828  2.89355  4.05896  4.42202  2.56080  3.95176  1.73799  3.38397  4.18753  4.43072  4.11288  4.02096  3.04378  3.14503  2.00195  4.95141  3.76312     79 c - - -
          2.68618  4.42225  2.77519  2.73123  3.46354  2.40513  3.72494  3.29354  2.67741  2.69355  4.24690  2.90347  2.73739  3.18146  2.89801  2.37887  2.77519  2.98518  4.58477  3.61503
          0.01270  4.76796  5.49031  0.61958  0.77255  0.48576  0.95510
     77   2.78990  3.49226  3.27460  2.26760  4.07414  3.65084  3.61114  3.47256  2.58791  2.22211  3.57379  3.21729  4.03856  2.62572  2.35094  2.45050  3.02122  2.81546  5.39351  3.52887     80 l - - -
          2.68618  4.42225  2.77519  2.73123  3.46354  2.40513  3.72494  3.29354  2.67741  2.69355  4.24690  2.90347  2.73739  3.18146  2.89801  2.37887  2.77519  2.98518  4.58477  3.61503
          0.01270  4.76796  5.49031  0.61958  0.77255  0.48576  0.95510
     78   2.19685  5.05457  3.15071  2.14554  4.31194  3.60563  3.80493  3.74003  2.58720  2.69689  3.01242  2.80659  3.99632  2.39139  2.64172  2.80512  2.59788  3.02090  5.54356  4.19325     81 e - - -
          2.68618  4.42225  2.77519  2.73123  3.46354  2.40513  3.72494  3.29354  2.67741  2.69355  4.24690  2.90347  2.73739  3.18146  2.89801  2.37887  2.77519  2.98518  4.58477  3.61503
          0.01270  4.76796  5.49031  0.61958  0.77255  0.48576  0.95510
     79   4.63038  5.77647  5.50439  5.43807  0.23595  4.95251  4.60529  4.16350  5.35626  3.34740  4.78328  5.16080  5.43588  5.29712  5.25654  4.79985  4.95295  4.20420  4.71593  3.02531     82 F - - -
          2.68618  4.42225  2.77519  2.73123  3.46354  2.40513  3.72494  3.29354  2.67741  2.69355  4.24690  2.90347  2.73739  3.18146  2.89801  2.37887  2.77519  2.98518  4.58477  3.61503
          0.01270  4.76796  5.49031  0.61958  0.77255  0.48576  0.95510
     80   1.96669  4.35425  4.52644  3.94909  3.51551  4.06349  4.43643  2.13003  3.81907  2.22745  3.49748  4.11184  4.44036  4.03041  3.97303  2.76563  2.94765  1.30029  5.07161  3.88039     83 v - - -
          2.68618  4.42225  2.77519  2.73123  3.46354  2.40513  3.72494  3.29354  2.67741  2.69355  4.24690  2.90347  2.73739  3.18146  2.89801  2.37887  2.77519  2.98518  4.58477  3.61503
          0.01270  4.76796  5.49031  0.61958  0.77255  0.48576  0.95510
     81   2.46311  5.27787  2.64616  2.18215  4.61510  3.56334  3.45218  4.09524  2.06906  3.18804  3.76789  2.81928  3.95659  2.50933  2.18892  2.75282  3.01788  3.05236  5.71507  4.30938     84 k - - -
          2.68618  4.42225  2.77519  2.73123  3.46354  2.40513  3.72494  3.29354  2.67741  2.69355  4.24690  2.90347  2.73739  3.18146  2.89801  2.37887  2.77519  2.98518  4.58477  3.61503
          0.01270  4.76796  5.49031  0.61958  0.77255  0.48576  0.95510
     82   2.35758  5.24625  2.96875  1.87793  3.66972  3.21945  3.37841  4.04226  2.35039  3.08605  4.29241  2.79350  3.96089  2.31567  2.70100  2.75844  2.92922  3.12241  5.69146  4.29338     85 e - - -
          2.68618  4.42225  2.77519  2.73123  3.46354  2.40513  3.72494  3.29354  2.67741  2.69355  4.24690  2.90347  2.73739  3.18146  2.89801  2.37887  2.77519  2.98518  4.58477  3.61503
          0.01270  4.76796  5.49031  0.61958  0.77255  0.48576  0.95510
     83   2.62538  3.65056  3.12883  2.57030  4.40513  3.60126  1.94344  3.84452  2.09050  3.40049  4.18511  2.80702  3.99215  2.68705  2.82029  2.61784  3.02908  3.48087  5.59738  3.15373     86 h - - -
          2.68618  4.42225  2.77519  2.73123  3.46354  2.40513  3.72494  3.29354  2.67741  2.69355  4.24690  2.90347  2.73739  3.18146  2.89801  2.37887  2.77519  2.98518  4.58477  3.61503
          0.01270  4.76796  5.49031  0.61958  0.77255  0.48576  0.95510
     84   1.97865  5.18405  3.08805  2.40481  4.50723  1.83530  3.80343  3.96014  2.31367  3.49358  4.26528  3.09079  3.29281  2.92041  2.82694  2.66391  2.91294  3.57023  5.66968  4.29270     87 g - - -
          2.68618  4.42225  2.77519  2.73123  3.46354  2.40513  3.72494  3.29354  2.67741  2.69355  4.24690  2.90347  2.73739  3.18146  2.89801  2.37887  2.77519  2.98518  4.58477  3.61503
          0.01270  4.76796  5.49031  0.61958  0.77255  0.48576  0.95510
     85   2.44246  4.55969  2.82869  2.26059  3.90826  3.26212  3.75558  4.05370  2.23058  3.55063  4.29842  3.04124  3.32520  2.31742  2.46811  2.60727  2.37725  3.22407  5.69656  4.29668     88 k - - -
          2.68618  4.42225  2.77519  2.73123  3.46354  2.40513  3.72494  3.29354  2.67741  2.69355  4.24690  2.90347  2.73739  3.18146  2.89801  2.37887  2.77519  2.98518  4.58477  3.61503
          0.01270  4.76796  5.49031  0.61958  0.77255  0.48576  0.95510
     86   2.70633  4.07611  2.88607  1.66862  4.47000  3.58287  3.77498  3.92260  2.24559  2.89049  4.22717  3.07238  3.97494  2.72528  2.55506  2.77691  2.83030  3.53770  3.18963  4.25693     89 e - - -
          2.68618  4.42225  2.77519  2.73123  3.46354  2.40513  3.72494  3.29354  2.67741  2.69355  4.24690  2.90347  2.73739  3.18146  2.89801  2.37887  2.77519  2.98518  4.58477  3.61503
          0.01270  4.76796  5.49031  0.61958  0.77255  0.48576  0.95510
     87   3.40514  3.59790  5.35580  4.76973  3.14629  4.69205  5.05006  1.39223  4.60290  1.00476  3.11448  4.84245  4.94297  4.66655  4.61679  4.03363  3.63277  2.28664  5.37972  4.27831     90 l - - -
          2.68618  4.42225  2.77519  2.73123  3.46354  2.40513  3.72494  3.29354  2.67741  2.69355  4.24690  2.90347  2.73739  3.18146  2.89801  2.37887  2.77519  2.98518  4.58477  3.61503
          0.01270  4.76796  5.49031  0.61958  0.77255  0.48576  0.95510
     88   2.28956  4.45362  3.77903  2.88866  3.58111  3.15947  3.36825  2.51228  2.91851  2.06540  3.11820  3.58314  4.17779  3.44017  2.98029  3.05355  3.02607  1.91266  5.04343  3.82040     91 v - - -
          2.68618  4.42225  2.77519  2.73123  3.46354  2.40513  3.72494  3.29354  2.67741  2.69355  4.24690  2.90347  2.73739  3.18146  2.89801  2.37887  2.77519  2.98518  4.58477  3.61503
          0.01270  4.76796  5.49031  0.61958  0.77255  0.48576  0.95510
     89   2.46977  4.39653  3.06059  1.98142  4.55574  2.78344  3.20022  4.02429  2.19141  3.04771  4.28288  3.04805  3.96308  2.54935  2.48150  2.65102  2.87319  3.17206  5.68325  4.28819     92 e - - -
          2.68618  4.42225  2.77519  2.73123  3.46354  2.40513  3.72494  3.29354  2.67741  2.69355  4.24690  2.90347  2.73739  3.18146  2.89801  2.37887  2.77519  2.98518  4.58477  3.61503
          0.01270  4.76796  5.49031  0.61958  0.77255  0.48576  0.95510
     90   2.32493  5.29839  2.41300  2.48305  4.64139  3.02463  2.86497  4.12565  1.94173  3.60233  4.34010  2.56118  3.95836  2.72948  2.50150  2.58478  3.02420  3.68802  5.73166  4.32216     93 k - - -
          2.68626  4.42233  2.77528  2.73131  3.46362  2.40507  3.72502  3.29362  2.67749  2.69363  4.24698  2.90355  2.73685  3.18154  2.89766  2.37889  2.77528  2.98526  4.58485  3.61511
          0.37126  1.35547  2.95058  0.12849  2.11548  0.48576  0.95510
     91   2.44395  5.28920  2.61959  2.17424  4.63000  2.83067  3.47464  4.11465  2.48393  3.59272  4.33194  2.07811  3.39768  2.67676  2.82297  2.26622  3.01564  3.67773  5.72374  4.31251     95 n - - -
          2.68618  4.42225  2.77519  2.73123  3.46354  2.40513  3.72494  3.29354  2.67741  2.69355  4.24690  2.90347  2.73739  3.18146  2.89801  2.37887  2.77519  2.98518  4.58477  3.61503
          0.01335  4.71858  5.44093  0.61958  0.77255  0.58808  0.81057
     92   2.70633  4.49377  4.57758  3.98854  2.90654  4.18480  4.47888  2.67271  3.82821  0.87745  2.96069  4.18745  4.51378  4.03299  3.16786  3.48532  3.28528  2.61962  5.05624  3.89568     96 l - - -
          2.68618  4.42225  2.77519  2.73123  3.46354  2.40513  3.72494  3.29354  2.67741  2.69355  4.24690  2.90347  2.73739  3.18146  2.89801  2.37887  2.77519  2.98518  4.58477  3.61503
          0.01335  4.71858  5.44093  0.61958  0.77255  0.42672  1.05741
     93   2.45924  3.59440  3.95803  3.38205  3.29181  3.84196  4.12037  2.65573  3.09408  2.33425  3.48336  3.69999  3.58593  3.56920  1.77166  3.10814  3.02776  2.63418  3.60716  2.61403     97 r - - -
          2.68618  4.42225  2.77519  2.73123  3.46354  2.40513  3.72494  3.29354  2.67741  2.69355  4.24690  2.90347  2.73739  3.18146  2.89801  2.37887  2.77519  2.98518  4.58477  3.61503
          0.01270  4.76796  5.49031  0.61958  0.77255  0.48576  0.95510
     94   2.79942  5.26064  3.06837  2.32886  4.59020  3.57792  3.04300  4.06084  2.37408  3.55638  4.30648  2.66658  3.42649  2.35747  1.80439  2.77055  2.87021  3.64318  3.68597  3.90479     98 r - - -
          2.68618  4.42225  2.77519  2.73123  3.46354  2.40513  3.72494  3.29354  2.67741  2.69355  4.24690  2.90347  2.73739  3.18146  2.89801  2.37887  2.77519  2.98518  4.58477  3.61503
          0.01270  4.76796  5.49031  0.61958  0.77255  0.48576  0.95510
     95   1.99467  3.03152  3.33348  2.53075  4.03164  3.42783  3.90404  3.42102  2.76304  2.86224  3.92177  1.89357  4.05690  3.10131  3.19878  2.88012  2.63785  2.90984  5.37262  4.07823     99 n - - -
          2.68618  4.42225  2.77519  2.73123  3.46354  2.40513  3.72494  3.29354  2.67741  2.69355  4.24690  2.90347  2.73739  3.18146  2.89801  2.37887  2.77519  2.98518  4.58477  3.61503
          0.01270  4.76796  5.49031  0.61958  0.77255  0.48576  0.95510
     96   3.96493  5.17064  5.40310  5.06114  1.11555  4.87629  4.06734  3.54609  4.85296  1.24402  4.11852  4.68022  5.16185  4.72843  4.76808  4.23170  4.18004  3.49326  2.82273  2.12969    100 f - - -
          2.68618  4.42225  2.77519  2.73123  3.46354  2.40513  3.72494  3.29354  2.67741  2.69355  4.24690  2.90347  2.73739  3.18146  2.89801  2.37887  2.77519  2.98518  4.58477  3.61503
          0.01270  4.76796  5.49031  0.61958  0.77255  0.48576  0.95510
     97   2.81265  4.25319  4.41402  3.82085  3.35186  3.25196  4.25306  2.41165  3.67608  1.63012  2.71683  3.97302  4.30563  3.87541  3.03656  3.23351  2.50012  1.76269  4.87372  3.68784    101 l - - -
          2.68618  4.42225  2.77519  2.73123  3.46354  2.40513  3.72494  3.29354  2.67741  2.69355  4.24690  2.90347  2.73739  3.18146  2.89801  2.37887  2.77519  2.98518  4.58477  3.61503
          0.01270  4.76796  5.49031  0.61958  0.77255  0.48576  0.95510
     98   2.40230  4.31396  4.13206  3.55003  3.13012  3.87888  4.17179  2.45714  2.98540  1.39441  3.22818  3.80774  4.25009  3.68943  3.07854  2.65086  3.03095  2.40855  4.92142  3.72344    102 l - - -
          2.68618  4.42225  2.77519  2.73123  3.46354  2.40513  3.72494  3.29354  2.67741  2.69355  4.24690  2.90347  2.73739  3.18146  2.89801  2.37887  2.77519  2.98518  4.58477  3.61503
          0.01270  4.76796  5.49031  0.61958  0.77255  0.48576  0.95510
     99   2.89726  4.67320  3.65815  3.10124  2.70083  3.83306  1.35417  3.19412  3.04326  2.86771  3.33752  3.51653  3.54938  2.97015  3.40890  3.07591  3.12782  2.96431  4.96778  3.09251    103 h - - -
          2.68618  4.42225  2.77519  2.73123  3.46354  2.40513  3.72494  3.29354  2.67741  2.69355  4.24690  2.90347  2.73739  3.18146  2.89801  2.37887  2.77519  2.98518  4.58477  3.61503
          0.01270  4.76796  5.49031  0.61958  0.77255  0.48576  0.95510
    100   3.04274  3.40781  4.84463  4.24400  3.11387  4.21373  4.53931  2.62392  4.06945  0.97770  2.20086  4.32414  3.63145  4.19962  4.12707  3.52639  3.27270  2.46571  5.01842  3.87084    104 l - - -
          2.68618  4.42225  2.77519  2.73123  3.46354  2.40513  3.72494  3.29354  2.67741  2.69355  4.24690  2.90347  2.73739  3.18146  2.89801  2.37887  2.77519  2.98518  4.58477  3.61503
          0.01270  4.76796  5.49031  0.61958  0.77255  0.48576  0.95510
    101   2.25919  3.66842  4.44197  3.84610  3.13061  3.67437  3.34462  2.35701  3.69557  2.06412  2.93225  3.97821  4.29474  3.38274  3.81526  3.07724  2.61624  1.65147  4.84606  3.66120    105 v - - -
          2.68618  4.42225  2.77519  2.73123  3.46354  2.40513  3.72494  3.29354  2.67741  2.69355  4.24690  2.90347  2.73739  3.18146  2.89801  2.37887  2.77519  2.98518  4.58477  3.61503
          0.01270  4.76796  5.49031  0.61958  0.77255  0.48576  0.95510
    102   2.79599  5.05632  3.16125  2.60416  4.31777  3.61136  3.81114  3.28046  2.15510  3.32581  4.12548  1.85346  4.00325  2.94819  2.83068  2.33276  2.61521  2.62086  5.54754  4.20006    106 n - - -
          2.68618  4.42225  2.77519  2.73123  3.46354  2.40513  3.72494  3.29354  2.67741  2.69355  4.24690  2.90347  2.73739  3.18146  2.89801  2.37887  2.77519  2.98518  4.58477  3.61503
          0.01270  4.76796  5.49031  0.61958  0.77255  0.48576  0.95510
    103   2.96353  4.70037  5.05974  4.47089  3.00004  4.52910  4.84989  2.62372  4.31624  0.71693  2.54666  4.61480  4.80418  4.41908  4.38916  3.85261  3.07232  2.66527  5.25553  4.15306    107 l - - -
          2.68618  4.42225  2.77519  2.73123  3.46354  2.40513  3.72494  3.29354  2.67741  2.69355  4.24690  2.90347  2.73739  3.18146  2.89801  2.37887  2.77519  2.98518  4.58477  3.61503
          0.01270  4.76796  5.49031  0.61958  0.77255  0.48576  0.95510
    104   2.97117  4.42770  4.40528  3.83897  2.50270  4.04785  2.68241  2.88623  3.70976  2.33948  3.54583  3.99707  4.41056  3.90751  2.88406  3.33935  3.20177  2.26973  1.89607  2.36755    108 w - - -
          2.68618  4.42225  2.77519  2.73123  3.46354  2.40513  3.72494  3.29354  2.67741  2.69355  4.24690  2.90347  2.73739  3.18146  2.89801  2.37887  2.77519  2.98518  4.58477  3.61503
          0.01270  4.76796  5.49031  0.61958  0.77255  0.48576  0.95510
    105   2.60899  5.43292  1.59352  2.21159  4.76674  3.58459  3.84556  4.25725  2.62633  3.73429  4.48667  2.18325  4.02855  2.95439  2.41141  2.54624  3.15086  3.81951  5.86839  4.44221    109 d - - -
          2.68618  4.42225  2.77519  2.73123  3.46354  2.40513  3.72494  3.29354  2.67741  2.69355  4.24690  2.90347  2.73739  3.18146  2.89801  2.37887  2.77519  2.98518  4.58477  3.61503
          0.01270  4.76796  5.49031  0.61958  0.77255  0.48576  0.95510
    106   2.79670  3.86701  3.11437  2.95670  1.89336  3.73301  2.44551  3.15191  2.92443  2.65235  3.72308  3.04094  4.11546  3.24370  2.92192  2.77389  3.02829  2.91046  5.17732  3.18148    110 f - - -
          2.68618  4.42225  2.77519  2.73123  3.46354  2.40513  3.72494  3.29354  2.67741  2.69355  4.24690  2.90347  2.73739  3.18146  2.89801  2.37887  2.77519  2.98518  4.58477  3.61503
          0.01270  4.76796  5.49031  0.61958  0.77255  0.48576  0.95510
    107   2.48128  4.52099  3.08421  2.52875  4.50825  2.05972  3.48355  3.96644  2.32296  3.49028  4.25412  2.70190  3.97350  2.88546  2.39775  2.21966  2.77560  3.57066  5.65863  4.27489    111 g - - -
          2.68618  4.42225  2.77519  2.73123  3.46354  2.40513  3.72494  3.29354  2.67741  2.69355  4.24690  2.90347  2.73739  3.18146  2.89801  2.37887  2.77519  2.98518  4.58477  3.61503
          0.01270  4.76796  5.49031  0.61958  0.77255  0.48576  0.95510
    108   2.70586  4.47811  4.85362  4.26540  3.42000  4.28827  4.61884  2.42823  4.10184  0.95593  3.35844  4.37577  4.61512  4.25634  4.18728  3.60403  3.33279  1.85501  5.11378  3.15852    112 l - - -
          2.68618  4.42225  2.77519  2.73123  3.46354  2.40513  3.72494  3.29354  2.67741  2.69355  4.24690  2.90347  2.73739  3.18146  2.89801  2.37887  2.77519  2.98518  4.58477  3.61503
          0.01270  4.76796  5.49031  0.61958  0.77255  0.48576  0.95510
    109   2.97633  4.73496  5.42976  4.87662  3.71512  4.84408  5.28505  1.23998  4.74251  1.23919  3.21871  4.98293  5.09214  4.86388  4.80559  4.20455  3.70220  1.71416  5.63634  4.50756    113 l - - -
          2.68618  4.42225  2.77519  2.73123  3.46354  2.40513  3.72494  3.29354  2.67741  2.69355  4.24690  2.90347  2.73739  3.18146  2.89801  2.37887  2.77519  2.98518  4.58477  3.61503
          0.01270  4.76796  5.49031  0.61958  0.77255  0.48576  0.95510
    110   2.55442  5.29808  2.24613  2.36914  4.63799  3.06135  3.75820  4.12112  2.30251  3.60139  4.34138  2.55216  3.96186  2.85714  2.68633  1.95372  2.58049  3.68621  5.73400  4.32457    114 s - - -
          2.68618  4.42225  2.77519  2.73123  3.46354  2.40513  3.72494  3.29354  2.67741  2.69355  4.24690  2.90347  2.73739  3.18146  2.89801  2.37887  2.77519  2.98518  4.58477  3.61503
          0.01270  4.76796  5.49031  0.61958  0.77255  0.48576  0.95510
    111   1.83965  5.17895  2.78139  2.40875  4.48050  3.14462  3.77749  3.57500  2.53460  3.33031  4.23615  3.07090  2.46626  2.89190  2.70842  2.30010  3.02198  3.54698  5.64428  4.26352    115 a - - -
          2.68618  4.42225  2.77519  2.73123  3.46354  2.40513  3.72494  3.29354  2.67741  2.69355  4.24690  2.90347  2.73739  3.18146  2.89801  2.37887  2.77519  2.98518  4.58477  3.61503
          0.01270  4.76796  5.49031  0.61958  0.77255  0.48576  0.95510
    112   2.49198  4.27109  2.73498  2.22071  4.58221  3.16969  2.97514  4.05615  2.49699  3.55233  3.82218  3.04072  3.21779  2.57973  2.35512  2.20991  3.01707  3.47092  5.69765  3.69820    116 s - - -
          2.68618  4.42225  2.77519  2.73123  3.46354  2.40513  3.72494  3.29354  2.67741  2.69355  4.24690  2.90347  2.73739  3.18146  2.89801  2.37887  2.77519  2.98518  4.58477  3.61503
          0.01270  4.76796  5.49031  0.61958  0.77255  0.48576  0.95510
    113   2.26912  4.54128  2.65731  2.54817  4.42318  3.09388  3.34181  3.86859  2.54648  3.08662  4.19571  3.08378  3.97936  2.41238  2.66246  2.65499  2.11900  2.94678  5.60925  4.23812    117 t - - -
          2.68618  4.42225  2.77519  2.73123  3.46354  2.40513  3.72494  3.29354  2.67741  2.69355  4.24690  2.90347  2.73739  3.18146  2.89801  2.37887  2.77519  2.98518  4.58477  3.61503
          0.01270  4.76796  5.49031  0.61958  0.77255  0.48576  0.95510
    114   2.55656  4.21947  4.66739  4.06299  3.31946  3.99215  4.32355  1.60869  3.87772  2.02518  2.64879  4.11121  4.35464  4.03447  3.93329  2.92774  2.83011  1.80984  4.85527  3.23940    118 i - - -
          2.68618  4.42225  2.77519  2.73123  3.46354  2.40513  3.72494  3.29354  2.67741  2.69355  4.24690  2.90347  2.73739  3.18146  2.89801  2.37887  2.77519  2.98518  4.58477  3.61503
          0.03058  4.76796  3.83413  0.61958  0.77255  0.48576  0.95510
    115   2.52371  4.94546  2.38676  2.64725  3.76844  3.62150  3.18535  2.69169  2.63895  2.87281  3.36526  2.76786  4.01072  2.75786  2.79691  2.64640  2.62174  3.27147  5.45540  3.28844    119 d - - -
          2.68618  4.42225  2.77519  2.73123  3.46354  2.40513  3.72494  3.29354  2.67741  2.69355  4.24690  2.90347  2.73739  3.18146  2.89801  2.37887  2.77519  2.98518  4.58477  3.61503
          0.01293  4.75031  5.47266  0.61958  0.77255  0.52413  0.89666
    116   2.48801  5.28871  2.31161  2.32401  4.63300  3.24704  3.25277  4.11843  2.09318  3.59363  4.01516  2.72734  3.48987  2.43536  2.67302  2.47930  2.74479  3.67894  5.72181  4.31131    120 k - - -
          2.68618  4.42225  2.77519  2.73123  3.46354  2.40513  3.72494  3.29354  2.67741  2.69355  4.24690  2.90347  2.73739  3.18146  2.89801  2.37887  2.77519  2.98518  4.58477  3.61503
          0.01293  4.75031  5.47266  0.61958  0.77255  0.52413  0.89666
    117   2.41446  2.17237  4.45662  3.86399  3.34705  3.92980  4.26435  2.40995  3.71388  2.08941  3.36185  3.63441  4.30393  3.90424  3.83406  2.93054  2.47334  1.76970  4.86870  3.68366    121 v - - -
          2.68618  4.42225  2.77519  2.73123  3.46354  2.40513  3.72494  3.29354  2.67741  2.69355  4.24690  2.90347  2.73739  3.18146  2.89801  2.37887  2.77519  2.98518  4.58477  3.61503
          0.01293  4.75031  5.47266  0.61958  0.77255  0.52413  0.89666
    118   2.81684  3.55559  4.58236  3.98174  3.31940  3.96916  4.29573  2.08268  3.81036  1.71148  2.29400  3.12967  4.33288  3.97974  3.89074  3.27271  2.29360  2.13851  4.85228  3.67143    122 l - - -
          2.68618  4.42225  2.77519  2.73123  3.46354  2.40513  3.72494  3.29354  2.67741  2.69355  4.24690  2.90347  2.73739  3.18146  2.89801  2.37887  2.77519  2.98518  4.58477  3.61503
          0.01293  4.75031  5.47266  0.61958  0.77255  0.52413  0.89666
    119   2.44149  4.37176  3.07066  2.34307  4.49912  2.96856  3.76172  3.52555  2.14171  2.94950  4.24394  2.94836  3.96290  2.44509  2.26227  2.55662  2.62038  3.56245  5.64923  4.26342    123 k - - -
          2.68618  4.42225  2.77519  2.73123  3.46354  2.40513  3.72494  3.29354  2.67741  2.69355  4.24690  2.90347  2.73739  3.18146  2.89801  2.37887  2.77519  2.98518  4.58477  3.61503
          0.01293  4.75031  5.47266  0.61958  0.77255  0.52413  0.89666
    120   2.35516  3.84626  3.36312  2.47712  3.92956  3.67621  3.89942  2.34443  2.37069  2.98062  3.60480  3.28357  4.06190  2.49449  3.20807  2.43493  2.73128  2.53706  5.29414  4.01133    124 i - - -
          2.68618  4.42225  2.77519  2.73123  3.46354  2.40513  3.72494  3.29354  2.67741  2.69355  4.24690  2.90347  2.73739  3.18146  2.89801  2.37887  2.77519  2.98518  4.58477  3.61503
          0.01293  4.75031  5.47266  0.61958  0.77255  0.52413  0.89666
    121   2.68435  4.23409  4.63395  4.03338  2.53250  3.98848  4.29586  2.62625  3.85326  1.40439  3.32642  4.09287  4.35024  4.01093  3.91787  2.97059  3.06894  1.85435  4.82124  2.61390    125 l - - -
          2.68618  4.42225  2.77519  2.73123  3.46354  2.40513  3.72494  3.29354  2.67741  2.69355  4.24690  2.90347  2.73739  3.18146  2.89801  2.37887  2.77519  2.98518  4.58477  3.61503
          0.01293  4.75031  5.47266  0.61958  0.77255  0.52413  0.89666
    122   2.78790  5.28685  1.76597  2.19735  4.62639  3.40831  3.74884  3.80572  2.40079  3.09361  4.32944  2.67456  3.41267  2.47764  2.61807  2.75170  3.01940  3.67461  5.72219  4.31387    126 d - - -
          2.68618  4.42225  2.77519  2.73123  3.46354  2.40513  3.72494  3.29354  2.67741  2.69355  4.24690  2.90347  2.73739  3.18146  2.89801  2.37887  2.77519  2.98518  4.58477  3.61503
          0.01293  4.75031  5.47266  0.61958  0.77255  0.52413  0.89666
    123   2.66620  5.29220  2.48868  1.86415  4.63639  3.26811  3.49786  4.12198  2.38491  3.23390  4.33328  2.46220  3.41400  2.52478  2.46474  2.59855  3.01412  3.68240  5.72516  4.31431    127 e - - -
          2.68618  4.42225  2.77519  2.73123  3.46354  2.40513  3.72494  3.29354  2.67741  2.69355  4.24690  2.90347  2.73739  3.18146  2.89801  2.37887  2.77519  2.98518  4.58477  3.61503
          0.01293  4.75031  5.47266  0.61958  0.77255  0.52413  0.89666
    124   2.40394  4.62812  3.17614  2.74371  3.30081  3.71664  3.56723  2.77830  2.89854  2.17400  3.25665  3.18604  4.09947  2.44552  2.99511  2.94691  2.75251  2.43317  5.19264  3.48395    128 l - - -
          2.68618  4.42225  2.77519  2.73123  3.46354  2.40513  3.72494  3.29354  2.67741  2.69355  4.24690  2.90347  2.73739  3.18146  2.89801  2.37887  2.77519  2.98518  4.58477  3.61503
          0.04136  4.75031  3.44626  0.61958  0.77255  0.52413  0.89666
    125   2.23404  4.04349  2.99946  2.54375  4.20600  3.27011  3.80756  3.44722  2.19260  2.43611  3.71517  3.13540  3.99337  2.56874  2.40356  2.80674  3.00277  2.85767  5.47206  4.13779    129 k - - -
          2.68618  4.42225  2.77519  2.73123  3.46354  2.40513  3.72494  3.29354  2.67741  2.69355  4.24690  2.90347  2.73739  3.18146  2.89801  2.37887  2.77519  2.98518  4.58477  3.61503
          0.05382  4.72226  3.13500  0.61958  0.77255  0.58097  0.81952
    126   2.37914  5.24404  2.83152  2.27450  4.57927  2.97290  3.72213  3.54796  2.18853  3.54512  4.28742  2.59709  3.28503  2.09407  2.95213  2.58811  2.84377  3.40341  5.68265  4.27760    130 q - - -
          2.68618  4.42225  2.77519  2.73123  3.46354  2.40513  3.72494  3.29354  2.67741  2.69355  4.24690  2.90347  2.73739  3.18146  2.89801  2.37887  2.77519  2.98518  4.58477  3.61503
          0.00934  4.67778        *  0.61958  0.77255  0.00000        *
//
