# Supplementary material for: Uncoupled evolution of the Polycomb system and deep origin of non-canonical PRC1
Source: Commun Biol. 2023 Nov 10;6:1144. doi: 10.1038/s42003-023-05501-x (PMC10638273; doi:10.1038/s42003-023-05501-x)
Supplement: Supplementary file 5 — Supplementary Data 2 [file 42003_2023_5501_MOESM5_ESM.zip › Supplementary Data 2/SUZ12_hmmprofiles/SUZ12_VEFS_alignment.fa]

>HSAP089004_Homo_sapiens/518-643
HNRLYFHSDTCLPLRPQEME---VDSEDEKDPEWLREKTITQIEEFSDVNEGEKEVMKLWNLHVMKHGFIAD
NQMNHACMLFVENYGQKIIKK-NLCRNFMLHLVSMHDFNLISIMSIDKAVTKLREMQQ
>NNUC029702_Nelumbo_nucifera/552-680
QKRQFFHSHRAQPMALEQVLS-DRDSEDEVDDDIADFEDRRMLDDFVDVTKDEKQIMHLWNSFVRKQRVLAD
GHIPWACEAFSRLHGRDLVRAPNLIWCWRLFMIKLWNHSLLDARTMNNCNIVLERYQS
>ATRI010462_Amborella_trichopoda/539-667
QKRQFFHSHRAQPMALEQVFS-DRDSEDEVDDDIADFEDRRMLDDFVDVTKDEKQIMHLWNSFVRKQRVLAD
GHIPWACEAFSKLHGCDLVRAPALIWCWRLFMMKLWNHCLLDARTMNNCNIILDNFKK
>OSAT016473_Oryza_sativa_japonica/479-607
QKRQFIHSHKAQPMTFEEVLS-DNDSEDEVDDDIADLEDRRMLDDFVDVTKDEKRIMHMWNSFIRKQSILAD
SHVPWACEAFSRHHGEELLENSALLWGWRMFMIKLWNHSLLSARTMDTCNRILDDIKN
>OSAT033345_Oryza_sativa_japonica/467-595
QKRQFFHSHRAQPMALEQVFS-DRDSEDEVDDDIADFEDRRMLDDFVDVTKDEKLIMHMWNSFVRKQRVLAD
GHIPWACEAFSQFHGQELVQNPALLWCWRFFMVKLWNHSLLDARAMNACNTILEGYLN
>MPOL013124_Marchantia_polymorpha_cultivar/574-702
QKRQYFHSHTAQPMDAEQLFG-DRDSEDEVDAAIADLEDRRMLDDFVDVTGEEKEVMHLWNSFVRRNRVLAD
GHCPWACKEFTRENAQRFGTNPALRRCLMLFLVKLWNHHLVDGPTITSCLSIADAFDT
>KFLA004239_Klebsormidium_flaccidum/552-680
TKRTFYHSRTGMPMDLDDVLS-GLDSEDDLDEDELQHDDKQMLDDFSDVSTEEKFLMHQWNCFARQQRIAAD
AHMPWASRAFAAVHKGTIGGDPGLRRVFMLMLVKFWNCALISAEDVDDCLKVVDSACE
>SMAN002152_Schistosoma_mansoni/595-720
HNRIYYHTRTSQPVRACEFD---VDSEAEDAPVWLRQHYQRKVEEFTDVNPGEKQIMQLWNALLLSIRVVCD
GQVLTLVCQFIHQHSRWIHRR-RLRTNLLLHLVNLVDYGLLSSSHLRQLMLIYDKHVQ
>NVEC022221_Nematostella_vectensis/478-605
YTRTYFHSSTCVPISQSELGS-LSDSEGEENPLWMRMRTIQMIDDFTDVNDGEKELMKLWNLHLMEKGYVAD
AQVYSACLTFIDVNAKKIMSQ-NLKRNFLIHLVSLHDFNLLNGGQIFQLMQKLKDVAN
>PCAU004639_Priapulus_caudatus/509-634
SDRLYYHTDSNRPVRANEEE---VDSDDEVDPDWLRTKTIHMIDEFSDVNEGEKELTKLWNLHILKHQYIAN
CRVSARVSLFIEEAGRCCVAA-SLPQTYVVPPQRTVRLRLLKSYRYSPSCGSSDRLKI
>DPUL016250_Daphnia_pulex/498-623
HNRLYHHTSTCLPIQAKELD---VDSENETDPEWLRAKTCMMIDEFTDVNEGEKELMKLWNLHVLKHNYVGD
CQMGVALQMFLDNHGQELLKR-NLYRNFILHLSNLYDFGIIAPATVLRTINSLQLILQ
>TCAS002727_Tribolium_castaneum/460-585
HNRLYHHTTTCLPIYPKEMD---VDSEGENDPEWLRNKTMMMIDEFTDVNEGEKELMKMWNLHVMKYGFVGD
CQIPLACQMFVQHKGKELLLK-NLYKNFVLHMGSLFDFGLVSAVCLYTTIQKLQEMVG
>PHUM002699_Pediculus_humanus/478-603
HNRLYHHTTTCLPVYPKEMD---IDSEGENDPKWLQQKTIMMIDDFTDVNEGEKELMKLWNLHVMKHGYVGD
CQIPLACLMFLKAKGDELLKK-NLYRNFVLHVCNLFDFGLISSQTVYMIIRQVQDLIK
>SKOW017109_Saccoglossus_kowalevskii/510-635
HNRLYYHTHTCIPVRPEEIE---VDSEEETDPDWLRKKTQLMIDEFTDVNEGEKELMKLWNLHVMKHNYIAD
GQMPVACRQFVVDKGEEIIRK-ELYRNFLFHLVNLYDFSLINACHINTTMAVLNNVRD
>PSIN014810_Pelodiscus_sinensis/521-646
HNRLYFHSDTCLPLRPQEME---VDSEDEKDPEWLREKTITQIEEFSDVNEGEKEVMKLWNLHVMKHGFIAD
NQMNHACMLFVENYGQKIIKK-NLCRNFMLHLVSMHDFNLISIMSIDKAVTKLREMQQ
>CMIL004040_Callorhinchus_milii_/503-628
HNRLYFHSDTCLPLRPQEMD---VDSEDEKDPEWLREKTITQIDEFTDVNEGEKEVMKLWNLHVMKHGFIAD
NRMHQSCLLFVETCGPKIVER-SLCRNFLLHLVSMHDFNLINLCTIDKVMAKLGELQQ
>HAZT006121_Hyalella_azteca/512-637
HNRLYHHTMSCRPIGPHELD---EDSEGEHDSQWMRIKTVSMIDDFSDVNDGEKEIMKLWNVHVMKHNFVGD
CQLPIACSMFVDAHGEEVIRR-NLYRNYLLHLVSLYDFGVMGAGAVYNNIRQLQNLMQ
>CGIG018801_Crassostrea_gigas/475-600
HNRLYYHTLTSEVIRPQEID---VDSEEETDPLWLRQKTVNMIDEFTDVNEGEKELMKLWNLHVMKYNFIAD
CQIPEACYTFVNEHGEAMVKK-NLAKNFLIHMVNLFDFSLIRPDVVHKTMRMLDEVED
>DMEL029935_Drosophila_melanogaster/494-619
HNRLYHHTETCLPVHPKELD---IDSEGESDPLWLRQKTIQMIDEFSDVNEGEKELMKLWNLHVMRHGFVGD
CQLPIACEMFLDAKGTEIVRK-NLYRNFILHMCSLFDYGLIAAETVYKTVQKLQGLLS
>LGIG001808_Lottia_gigantea/467-592
HNRLYFYQIINQPVRPHEID---FDADDEIVPVWLRQKTVNMIDEFTDVNEGEKELMKMWNLHIMTNQYISD
CQIPQACYTFVQKHGPEILEK-NLLRNFTIHLVNLFDFSLIRPDVVQRCTSQLELLKE
>CTEL013424_Capitella_teleta/501-626
HNRLYFHTLTSQPVRPCEIY---SDSEDEMDPEWLRQKTMNMIDEFTDVNEGEKEVMKMWNIHTMHHNYVGD
YQLPIACHTFVEEYGPKIIQK-GLFQNFVLHLTNLYDFGLIRPDLIQRTIAEFIDLQN
>CINT002581_Ciona_intestinalis/487-600
HHRLYFHSETVVPIRPCEFD---VDSEEETDPEWLRAHTTKMLDEFTDVNDGEKPIMKLWNLYIMKHSCIAD
AQMLSTCREFLNQYTTLIVKH-SLRRNLLLHFVTLVDFGVLKASAL------------
>TASI005138_Taenia_asiatica/556-682
HKRVYFHTTTLQPIEPTAFD--DCDSEDEDAPQWLRDHYQRKVEEFTDVNKGEKEFMQIWNAFLLSIRVVSD
SQMGHLLLAFVQRYGDRLHCH-HLRNNFILHLANLYDYGLVAPSLMRKVTCAFDNLKP
>VCAR011652_Volvox_carteri/723-851
LARVFVHSRSLMPLSKEEVERRTSDSDSDTDEEWERT-ERGHLAGLAPLSPSEQHFMFLWNRFARRNPLHSD
RIMPERLLQFVKGSEAEIAASPDLRRALTAHLLVMREFALAGPETIISCLGCLDERRQ
>MSPE003591_Micromonas_species_RCC299/645-773
PPGTFYHAKTCLPVERNKNVNVDEDSDDDEDHAWAK-EDLRHLSDFEDVAPLEKRFMHDWNVFVRRFRPCAD
KEVPDCLSAFARFKGRELAGNRQLRRLFTLHLVNAYDFGVIEARVIDDVLKVVEEQRG
>PBRA004618_Plasmodiophora_brassicae/364-491
GKRVFYHGTTFTPCRLPDASV-PDDSDLDVDDAWVRSQSDQTLALFEDVADDEKRFMSIWNLFVRRHPPGSD
RDLDDACLRFVRERRSELVQG-DLRQALLSHLIVLWEFGVLSEHAIDGIVAAFDDDGP
>PHAL004380_Plasmopara_halstedii/432-557
LQRQYFHSRTGAVVLDHEKD---YDSDDDVDETWITKQSERLLDEFEDVSLEEKEFMKKWNRHVKEFKILAD
FMVASSCRMFARKHGKWLLEH-GLRHNFLLHLLNLWDNSLLNSRAIIDCMLIVDQNVG
>PULT013188_Pythium_ultimum_DAOM_BR144/447-572
LQRQYFHSRTGAVVLDHEQG---YDSDDDVDEEWIIKQSEKLLDEFEDVALEEKEFMKKWNRHVKENRILAD
FMVASSCRLFAKLHGKWIMER-GLRYNFLLHLFNLWDNSLLNSRAIIDCMLIVDHIAV
>NCRA001216_Neurospora_crassa_GCA_000786625/476-602
KKPVYIPHNINRPLSKVELA---PGSEPPLDEGWLITKHADALGEFSDVEPQEKEYMMQWDAYILQKHLCSE
QYLPREFRNFVREKATWLLEKRSRAEELGKHMAVLLARRYVDDATVMAVTKELNEARK
>TTRA004504_Thecamonas_trahens_ATCC_50062/465-590
IQQEFFTMPEYSVLPPEAVG---STQREPVDNRWLMEKRAAALRELGDVSETEKTFMALWNTFVSQLEQLSD
GRLAPALLVFVKECAQELVVA-NLRNALVLHCTNLWNHGAISASDATHALETYDQQAA
>SROS000294_Salpingoeca_rosetta/496-605
TLRPAFHT----PFAANRHPSCDVDSEDDVEDD---------VRHL----PGTLGIERAWSIFIPKQTVVTK
RNMVKTCVEFAVAHPTLLRHD---WHAFVRHLHTLHSHKLLDRHGIADVLRQVLRQLQ
>CVAR007173_Chlorella_variabilis_NC64A/510-637
GRPKFYHSRTCVAMTRQELFGSDCLAESEDDLEWQRD-CRQRLQEQAGLCAEEREFMFQWNLFVHKHPLHAD
ADLPAAVQQFAAQQAARLAGDGPFRRCLLSYLLNLWRFRLLTPQQLHELTRSLPPVA-
>TPSE004887_Thalassiosira_pseudonana_CCMP1335/393-516
PIRQYYHPRSNQPLTSKDWE---YDSDGEPDDEWLDKLSSDLMAEFEDVSDKEKELFIIWNRFIRRHHTIAD
SSIPDSCEEFVMRHKFQLKEG-EMRQTLLLHLMNLWDSGLISPSRTLKCMTIFDEE--
>RVAR003931_Ramazzottius_varieornatus/378-504
PLRHYLHTSTVRSIRPEQRWLQAYDSDEE--TEWQDEYEREKLHDFIDCNPQEKYFMSLWNAFTRRLAPLMS
FKMQDVLCRFVLQHAVEIELH-EAYPALVAQLAILRRDTVITAPQSIQVIQAYRNTLA
