# Supplementary material for: Uncoupled evolution of the Polycomb system and deep origin of non-canonical PRC1
Source: Commun Biol. 2023 Nov 10;6:1144. doi: 10.1038/s42003-023-05501-x (PMC10638273; doi:10.1038/s42003-023-05501-x)
Supplement: Supplementary file 5 — Supplementary Data 2 [file 42003_2023_5501_MOESM5_ESM.zip › Supplementary Data 2/SUZ12_hmmprofiles/SUZ12_WDB1.hmm]

HMMER3/f [3.3.2 | Nov 2020]
NAME  SUZ12_WDB1_alignment
LENG  36
ALPH  amino
RF    no
MM    no
CONS  yes
CS    no
MAP   yes
DATE  Fri Jun 10 16:29:30 2022
NSEQ  37
EFFN  37.000000
CKSUM 1982472158
STATS LOCAL MSV       -7.4134  0.72375
STATS LOCAL VITERBI   -7.7912  0.72375
STATS LOCAL FORWARD   -3.3662  0.72375
HMM          A        C        D        E        F        G        H        I        K        L        M        N        P        Q        R        S        T        V        W        Y   
            m->m     m->i     m->d     i->m     i->i     d->m     d->d
  COMPO   2.66893  4.50560  3.14203  3.15622  4.15529  3.22308  3.34190  3.53918  2.52976  2.21519  3.55853  2.90918  3.72312  3.04735  2.04129  2.45583  2.73534  2.97260  5.41477  3.37192
          2.68618  4.42225  2.77519  2.73123  3.46354  2.40513  3.72494  3.29354  2.67741  2.69355  4.24690  2.90347  2.73739  3.18146  2.89801  2.37887  2.77519  2.98518  4.58477  3.61503
          0.00109  7.21596  7.93831  0.61958  0.77255  0.00000        *
      1   7.43552  8.49034  8.44571  8.10070  6.75268  7.62044  8.42876  6.20188  7.20539  0.08053  6.56661  8.33522  8.04098  7.83122  2.71216  7.98083  7.68695  6.62913  8.71010  7.90762      1 L - - -
          2.68618  4.42225  2.77519  2.73123  3.46354  2.40513  3.72494  3.29354  2.67741  2.69355  4.24690  2.90347  2.73739  3.18146  2.89801  2.37887  2.77519  2.98518  4.58477  3.61503
          0.00109  7.21596  7.93831  0.61958  0.77255  0.48576  0.95510
      2   4.52116  7.01709  3.25898  4.19598  6.37916  5.26930  1.34128  5.85392  3.04909  5.31420  6.05989  2.53723  2.78431  1.84357  1.56200  4.48032  2.50980  5.41827  7.42497  6.03573      2 h - - -
          2.68618  4.42225  2.77519  2.73123  3.46354  2.40513  3.72494  3.29354  2.67741  2.69355  4.24690  2.90347  2.73739  3.18146  2.89801  2.37887  2.77519  2.98518  4.58477  3.61503
          0.00109  7.21596  7.93831  0.61958  0.77255  0.48576  0.95510
      3   6.56895  8.31964  7.69492  6.28968  8.18265  6.85935  6.51824  7.35632  2.58945  6.56684  7.51770  6.46145  7.15319  5.65288  0.09954  6.53573  6.57310  7.09223  8.36877  7.47687      3 R - - -
          2.68618  4.42225  2.77519  2.73123  3.46354  2.40513  3.72494  3.29354  2.67741  2.69355  4.24690  2.90347  2.73739  3.18146  2.89801  2.37887  2.77519  2.98518  4.58477  3.61503
          0.00109  7.21596  7.93831  0.61958  0.77255  0.48576  0.95510
      4   4.95289  2.11413  7.54727  7.60644  7.88105  2.68448  8.00038  7.41955  7.48297  7.11053  7.81109  1.26238  6.56391  7.47675  7.36512  2.55553  0.83354  6.36719  9.21482  8.26278      4 t - - -
          2.68618  4.42225  2.77519  2.73123  3.46354  2.40513  3.72494  3.29354  2.67741  2.69355  4.24690  2.90347  2.73739  3.18146  2.89801  2.37887  2.77519  2.98518  4.58477  3.61503
          0.00109  7.21596  7.93831  0.61958  0.77255  0.48576  0.95510
      5   3.10244  7.57958  8.43812  7.90238  5.55550  7.71828  8.12639  4.81849  7.77625  0.19816  5.30271  8.06675  7.71688  7.43363  7.60525  7.19221  6.60946  2.89855  2.88903  6.94472      5 L - - -
          2.68618  4.42225  2.77519  2.73123  3.46354  2.40513  3.72494  3.29354  2.67741  2.69355  4.24690  2.90347  2.73739  3.18146  2.89801  2.37887  2.77519  2.98518  4.58477  3.61503
          0.00109  7.21596  7.93831  0.61958  0.77255  0.48576  0.95510
      6   3.05083  6.12763  5.45908  4.88860  3.57239  3.19864  2.89430  2.79980  3.22287  2.32761  5.23411  5.26204  5.85488  5.11962  1.91051  1.28115  1.99723  4.39537  6.71773  3.81958      6 s - - -
          2.68618  4.42225  2.77519  2.73123  3.46354  2.40513  3.72494  3.29354  2.67741  2.69355  4.24690  2.90347  2.73739  3.18146  2.89801  2.37887  2.77519  2.98518  4.58477  3.61503
          0.00109  7.21596  7.93831  0.61958  0.77255  0.48576  0.95510
      7   7.34210  8.25000  7.92657  7.70055  4.75171  7.58827  2.84196  7.06879  6.69666  6.10876  7.51805  7.12619  7.86858  7.09754  2.96310  7.10999  7.50008  7.02210  6.42193  0.14109      7 Y - - -
          2.68618  4.42225  2.77519  2.73123  3.46354  2.40513  3.72494  3.29354  2.67741  2.69355  4.24690  2.90347  2.73739  3.18146  2.89801  2.37887  2.77519  2.98518  4.58477  3.61503
          0.00109  7.21596  7.93831  0.61958  0.77255  0.48576  0.95510
      8   2.45158  6.12042  5.51134  4.93856  5.24704  3.00328  5.76449  4.60211  2.28910  2.67504  1.10077  5.29890  5.87394  5.15696  2.16149  2.70391  3.01867  2.53001  6.71404  5.49532      8 m - - -
          2.68618  4.42225  2.77519  2.73123  3.46354  2.40513  3.72494  3.29354  2.67741  2.69355  4.24690  2.90347  2.73739  3.18146  2.89801  2.37887  2.77519  2.98518  4.58477  3.61503
          0.00109  7.21596  7.93831  0.61958  0.77255  0.48576  0.95510
      9   2.82354  6.85141  3.10179  4.05414  6.19033  5.13152  2.36550  1.97174  1.80109  2.57591  3.44734  2.48457  5.52484  2.35273  3.58438  2.91836  2.40679  5.23874  7.28779  5.88059      9 k - - -
          2.68618  4.42225  2.77519  2.73123  3.46354  2.40513  3.72494  3.29354  2.67741  2.69355  4.24690  2.90347  2.73739  3.18146  2.89801  2.37887  2.77519  2.98518  4.58477  3.61503
          0.00109  7.21596  7.93831  0.61958  0.77255  0.48576  0.95510
     10   4.35398  6.86777  3.43258  2.08668  6.21417  2.68464  1.74129  5.70109  4.04838  3.11361  5.90809  2.27244  2.52260  2.25985  2.83403  2.21942  3.34455  5.25912  7.29966  3.91542     10 h - - -
          2.68618  4.42225  2.77519  2.73123  3.46354  2.40513  3.72494  3.29354  2.67741  2.69355  4.24690  2.90347  2.73739  3.18146  2.89801  2.37887  2.77519  2.98518  4.58477  3.61503
          0.00109  7.21596  7.93831  0.61958  0.77255  0.48576  0.95510
     11   1.82123  6.66628  4.72601  3.57952  3.81488  3.19977  3.85485  5.36339  2.81327  2.20269  5.72917  3.26151  3.22785  4.51910  1.33116  4.38719  3.15964  3.29257  7.15054  2.38758     11 r - - -
          2.68618  4.42225  2.77519  2.73123  3.46354  2.40513  3.72494  3.29354  2.67741  2.69355  4.24690  2.90347  2.73739  3.18146  2.89801  2.37887  2.77519  2.98518  4.58477  3.61503
          0.00109  7.21596  7.93831  0.61958  0.77255  0.48576  0.95510
     12   2.36694  3.14070  4.62002  4.06401  6.16643  3.26505  3.50778  5.64271  2.08882  3.88817  1.84561  3.32112  2.67710  2.87812  1.62132  3.42725  4.58905  5.21834  2.99007  5.87367     12 r - - -
          2.68618  4.42225  2.77519  2.73123  3.46354  2.40513  3.72494  3.29354  2.67741  2.69355  4.24690  2.90347  2.73739  3.18146  2.89801  2.37887  2.77519  2.98518  4.58477  3.61503
          0.00109  7.21596  7.93831  0.61958  0.77255  0.48576  0.95510
     13   3.42129  6.87233  4.60798  2.70338  6.21929  5.13268  2.81299  5.70552  2.54027  2.89910  5.91275  3.52956  5.52598  2.50149  1.81496  1.00906  3.49992  5.26404  7.30329  5.89271     13 s - - -
          2.68618  4.42225  2.77519  2.73123  3.46354  2.40513  3.72494  3.29354  2.67741  2.69355  4.24690  2.90347  2.73739  3.18146  2.89801  2.37887  2.77519  2.98518  4.58477  3.61503
          0.00109  7.21596  7.93831  0.61958  0.77255  0.48576  0.95510
     14   3.03957  6.86773  2.82042  4.04634  6.21405  3.26434  2.78700  5.70080  1.91989  5.17350  5.90810  4.59473  3.72801  2.68679  1.02852  2.85434  3.08181  3.05419  7.29963  5.88806     14 r - - -
          2.68618  4.42225  2.77519  2.73123  3.46354  2.40513  3.72494  3.29354  2.67741  2.69355  4.24690  2.90347  2.73739  3.18146  2.89801  2.37887  2.77519  2.98518  4.58477  3.61503
          0.13001  7.21596  2.11049  0.61958  0.77255  0.48576  0.95510
     15   3.01563  3.29071  3.41478  2.49067  6.10340  5.01650  5.20341  5.59031  2.51279  3.09174  5.79730  1.92575  2.83776  2.43828  1.82923  2.82314  2.04660  5.14835  7.18887  5.77712     15 r - - -
          2.68618  4.42225  2.77519  2.73123  3.46354  2.40513  3.72494  3.29354  2.67741  2.69355  4.24690  2.90347  2.73739  3.18146  2.89801  2.37887  2.77519  2.98518  4.58477  3.61503
          0.00124  7.08719  7.80954  0.61958  0.77255  1.90263  0.16155
     16   2.91500  6.74703  4.49614  3.94034  6.08880  1.99928  2.25789  2.81393  3.17520  5.05090  2.84013  1.82369  3.48847  2.46405  3.27632  2.00019  3.09485  5.13590  7.18169  5.77277     16 n - - -
          2.68618  4.42225  2.77519  2.73123  3.46354  2.40513  3.72494  3.29354  2.67741  2.69355  4.24690  2.90347  2.73739  3.18146  2.89801  2.37887  2.77519  2.98518  4.58477  3.61503
          0.28794  7.08719  1.38885  0.61958  0.77255  1.90263  0.16155
     17   1.93305  6.51016  4.26881  3.71279  5.85446  1.88637  4.97682  3.17156  1.54560  4.81661  5.55561  2.26032  2.87720  4.07485  2.20200  2.97723  3.33837  4.90139  6.94824  5.54136     17 k - - -
          2.68618  4.42225  2.77519  2.73123  3.46354  2.40513  3.72494  3.29354  2.67741  2.69355  4.24690  2.90347  2.73739  3.18146  2.89801  2.37887  2.77519  2.98518  4.58477  3.61503
          0.00165  6.80090  7.52325  0.61958  0.77255  2.76650  0.06495
     18   4.03396  6.54974  2.66615  2.86965  5.89583  3.32624  4.99078  5.38331  2.22313  4.85518  5.59092  1.79310  5.19575  4.08769  1.62592  2.10780  1.79652  4.94108  6.98099  5.56797     18 r - - -
          2.68618  4.42225  2.77519  2.73123  3.46354  2.40513  3.72494  3.29354  2.67741  2.69355  4.24690  2.90347  2.73739  3.18146  2.89801  2.37887  2.77519  2.98518  4.58477  3.61503
          0.00165  6.80090  7.52325  0.61958  0.77255  2.76650  0.06495
     19   5.83562  7.76918  6.28427  2.67336  7.56208  2.01024  5.84843  6.69312  2.27284  5.92274  6.85743  5.66845  6.49434  4.97512  0.41634  5.77194  5.86445  6.41592  7.79696  6.81974     19 R - - -
          2.68618  4.42225  2.77519  2.73123  3.46354  2.40513  3.72494  3.29354  2.67741  2.69355  4.24690  2.90347  2.73739  3.18146  2.89801  2.37887  2.77519  2.98518  4.58477  3.61503
          0.04832  6.80090  3.07793  0.61958  0.77255  2.76650  0.06495
     20   3.14168  6.48133  4.21572  2.61388  5.82763  2.79319  4.92817  3.01047  1.24431  4.78709  5.52170  3.11546  2.54085  2.66804  2.15836  3.09674  2.52435  4.87263  6.91325  5.50167     20 k - - -
          2.68618  4.42225  2.77519  2.73123  3.46354  2.40513  3.72494  3.29354  2.67741  2.69355  4.24690  2.90347  2.73739  3.18146  2.89801  2.37887  2.77519  2.98518  4.58477  3.61503
          0.00173  6.75432  7.47667  0.61958  0.77255  1.92469  0.15773
     21   2.14651  6.25360  2.78787  3.87833  5.49598  4.87044  5.07465  4.91468  3.87207  3.15521  3.70133  2.74401  5.26089  4.22223  2.75146  1.35505  1.54212  2.81375  6.75517  5.41738     21 s - - -
          2.68618  4.42225  2.77519  2.73123  3.46354  2.40513  3.72494  3.29354  2.67741  2.69355  4.24690  2.90347  2.73739  3.18146  2.89801  2.37887  2.77519  2.98518  4.58477  3.61503
          0.00164  6.80958  7.53192  0.61958  0.77255  2.75118  0.06598
     22   2.78800  3.39751  6.13835  2.78587  0.99309  5.34351  2.87365  2.78140  5.30776  2.08821  4.66747  5.50617  5.70715  5.43886  5.31572  4.65486  2.45450  2.42672  6.17074  4.99478     22 f - - -
          2.68618  4.42225  2.77519  2.73123  3.46354  2.40513  3.72494  3.29354  2.67741  2.69355  4.24690  2.90347  2.73739  3.18146  2.89801  2.37887  2.77519  2.98518  4.58477  3.61503
          0.00164  6.80958  7.53192  0.61958  0.77255  0.94688  0.49094
     23   2.93783  6.66401  2.63001  2.82148  6.01049  2.97519  3.01650  5.49746  1.35098  4.96988  5.70431  2.54077  5.31671  1.57659  3.20936  3.10494  2.95423  5.05540  7.09583  5.68402     23 k - - -
          2.68273  4.42743  2.77516  2.73425  3.46872  2.40117  3.72593  3.29531  2.67836  2.69362  4.25208  2.90249  2.73556  3.16881  2.90089  2.37832  2.78038  2.98558  4.58995  3.62021
          0.79909  0.73995  2.61560  1.29273  0.32092  1.03791  0.43726
     24   2.52437  6.14137  6.80751  3.30941  5.34458  6.11798  6.53004  2.25703  6.06502  2.02562  5.27748  6.27174  6.44797  3.14258  6.11362  5.45531  5.06626  0.57210  7.00320  5.81688     29 V - - -
          2.68618  4.42225  2.77519  2.73123  3.46354  2.40513  3.72494  3.29354  2.67741  2.69355  4.24690  2.90347  2.73739  3.18146  2.89801  2.37887  2.77519  2.98518  4.58477  3.61503
          0.00137  6.98661  7.70896  0.61958  0.77255  2.32623  0.10277
     25   3.02608  8.75313  0.60672  2.02891  7.94844  5.67741  6.43175  7.62127  5.78640  7.00567  8.01706  1.38424  6.42606  5.63782  6.66904  5.55125  6.14344  7.08955  9.16047  7.40418     30 D - - -
          2.68618  4.42225  2.77519  2.73123  3.46354  2.40513  3.72494  3.29354  2.67741  2.69355  4.24690  2.90347  2.73739  3.18146  2.89801  2.37887  2.77519  2.98518  4.58477  3.61503
          0.00137  6.98661  7.70896  0.61958  0.77255  2.32623  0.10277
     26   1.96484  3.67773  2.38041  4.00830  5.72689  1.93424  5.22028  5.15565  4.00451  3.28923  5.53481  2.44845  5.40449  4.35687  2.44377  1.67097  4.42784  2.20508  6.95884  5.60889     31 s - - -
          2.68618  4.42225  2.77519  2.73123  3.46354  2.40513  3.72494  3.29354  2.67741  2.69355  4.24690  2.90347  2.73739  3.18146  2.89801  2.37887  2.77519  2.98518  4.58477  3.61503
          0.00137  6.98661  7.70896  0.61958  0.77255  2.32623  0.10277
     27   2.43033  6.09308  6.74053  6.13192  2.92385  5.96274  6.30178  2.81135  5.92651  0.79830  1.82819  6.13249  6.28092  6.01824  5.92099  5.28553  3.03949  2.22946  6.71829  5.57766     32 l - - -
          2.68618  4.42225  2.77519  2.73123  3.46354  2.40513  3.72494  3.29354  2.67741  2.69355  4.24690  2.90347  2.73739  3.18146  2.89801  2.37887  2.77519  2.98518  4.58477  3.61503
          0.06784  6.98661  2.73855  0.61958  0.77255  2.32623  0.10277
     28   2.27126  5.66507  6.05590  5.45166  4.76010  3.26247  5.73626  2.88656  3.07767  0.92800  4.78299  3.24020  3.37008  5.43551  5.34067  4.71551  2.43440  2.39111  6.28410  2.84057     33 l - - -
          2.68698  4.42553  2.77635  2.73257  3.46682  2.40499  3.72823  3.27997  2.67872  2.69203  4.24312  2.90197  2.73858  3.18156  2.89669  2.38215  2.77451  2.98205  4.58805  3.61831
          0.72296  0.74694  3.19728  0.90095  0.52118  0.05182  2.98583
     29   3.57598  6.85763  3.57990  1.86066  6.20486  3.65027  2.83218  5.69130  1.86937  5.16292  5.89825  4.58063  5.50854  3.31475  1.19688  1.81561  4.57520  5.24954  7.28799  5.87715     37 r - - -
          2.68618  4.42225  2.77519  2.73123  3.46354  2.40513  3.72494  3.29354  2.67741  2.69355  4.24690  2.90347  2.73739  3.18146  2.89801  2.37887  2.77519  2.98518  4.58477  3.61503
          0.00113  7.18545  7.90779  0.61958  0.77255  1.06075  0.42495
     30   1.97687  6.83426  2.99405  4.02341  6.17734  5.10303  3.48055  5.66183  1.78190  3.51724  5.87546  4.57128  5.49643  2.84958  1.45360  2.00995  3.38857  3.16952  7.26810  3.42033     38 r - - -
          2.68618  4.42225  2.77519  2.73123  3.46354  2.40513  3.72494  3.29354  2.67741  2.69355  4.24690  2.90347  2.73739  3.18146  2.89801  2.37887  2.77519  2.98518  4.58477  3.61503
          0.00113  7.18545  7.90779  0.61958  0.77255  1.06075  0.42495
     31   1.61073  2.94106  6.51950  5.90668  5.00610  5.71834  6.05924  1.80868  3.67814  1.50218  3.71827  5.88577  6.07917  5.82218  5.69696  3.86668  4.76934  1.39439  6.54659  5.37005     39 v - - -
          2.68477  4.42309  2.77603  2.73207  3.46437  2.40300  3.72578  3.29438  2.67824  2.69438  4.24773  2.90430  2.73823  3.17635  2.89884  2.37788  2.77603  2.98602  4.58561  3.61587
          0.26907  1.44590  7.87962  0.01548  4.17583  0.24401  1.53009
     32   2.62813  6.82483  4.56627  1.60504  6.16890  3.15809  3.30735  3.74972  1.78382  3.06737  5.86576  4.55858  5.48417  2.62033  3.46738  2.09647  2.10251  3.64677  7.25811  5.84777     41 e - - -
          2.68618  4.42225  2.77519  2.73123  3.46354  2.40513  3.72494  3.29354  2.67741  2.69355  4.24690  2.90347  2.73739  3.18146  2.89801  2.37887  2.77519  2.98518  4.58477  3.61503
          0.00114  7.17229  7.89463  0.61958  0.77255  0.48576  0.95510
     33   1.90032  6.82234  2.76843  3.17829  6.16526  5.09137  5.27865  2.50786  2.54622  5.12671  2.87347  3.02767  2.75312  3.06401  3.47189  1.70164  4.54796  2.09653  7.25632  5.84667     42 s - - -
          2.68618  4.42225  2.77519  2.73123  3.46354  2.40513  3.72494  3.29354  2.67741  2.69355  4.24690  2.90347  2.73739  3.18146  2.89801  2.37887  2.77519  2.98518  4.58477  3.61503
          0.00114  7.17229  7.89463  0.61958  0.77255  0.48576  0.95510
     34   1.59995  6.83053  2.78253  3.34375  6.17670  3.22656  5.27750  5.66347  1.62621  5.13630  3.09870  4.55733  2.76422  2.91517  4.50494  2.49590  1.76226  5.22178  7.26259  5.85092     43 a - - -
          2.68618  4.42225  2.77519  2.73123  3.46354  2.40513  3.72494  3.29354  2.67741  2.69355  4.24690  2.90347  2.73739  3.18146  2.89801  2.37887  2.77519  2.98518  4.58477  3.61503
          0.00114  7.17229  7.89463  0.61958  0.77255  0.48576  0.95510
     35   4.31965  3.33353  2.98520  3.18441  6.12413  5.09916  3.68653  3.14521  2.77857  2.31657  3.01807  2.91006  5.49227  1.94080  2.35739  2.19254  2.76588  2.32270  7.23581  5.83407     44 q - - -
          2.68618  4.42225  2.77519  2.73123  3.46354  2.40513  3.72494  3.29354  2.67741  2.69355  4.24690  2.90347  2.73739  3.18146  2.89801  2.37887  2.77519  2.98518  4.58477  3.61503
          0.00114  7.17229  7.89463  0.61958  0.77255  0.48576  0.95510
     36   2.41574  6.82991  2.02500  3.45305  4.16333  2.59725  5.27625  5.66328  2.78605  3.77097  5.87021  3.12362  3.60168  2.21286  1.96635  1.58344  3.69037  5.22128  7.26177  5.85000     45 s - - -
          2.68618  4.42225  2.77519  2.73123  3.46354  2.40513  3.72494  3.29354  2.67741  2.69355  4.24690  2.90347  2.73739  3.18146  2.89801  2.37887  2.77519  2.98518  4.58477  3.61503
          0.00077  7.17191        *  0.61958  0.77255  0.00000        *
//
