# Supplementary material for: Uncoupled evolution of the Polycomb system and deep origin of non-canonical PRC1
Source: Commun Biol. 2023 Nov 10;6:1144. doi: 10.1038/s42003-023-05501-x (PMC10638273; doi:10.1038/s42003-023-05501-x)
Supplement: Supplementary file 5 — Supplementary Data 2 [file 42003_2023_5501_MOESM5_ESM.zip › Supplementary Data 2/SUZ12_hmmprofiles/SUZ12_WDB1_alignment.fa]

>HSAP089004_Homo_sapiens/71-106
LHRTLTYMSHRNSRTNIKRKTFK-----VDDML---SKV-EKMKG
>ACOE041240_Aquilegia_coerulea_Goldsmith/71-92
LQRCLSYKIQEKHK----------------------RRI-KMTIS
>ATHA044614_Arabidopsis_thaliana/66-87
LQRCLHYKIEAKHK----------------------RRI-QMTVF
>NNUC015414_Nelumbo_nucifera/71-88
LQRCLHYRIQAKHK----------------------RSI-N----
>NNUC029702_Nelumbo_nucifera/71-92
LQRCLHYKIQAKRK----------------------RRI-QMTVS
>ATRI010462_Amborella_trichopoda/71-92
LQRCLHYKIQAKRQ----------------------KRI-KITCT
>OSAT016473_Oryza_sativa_japonica/71-92
LQRCLLYKIRAKQK----------------------KRI-QITIS
>OSAT033345_Oryza_sativa_japonica/48-69
LQRCLLYKIHARRK----------------------KRS-LITIS
>MPOL013124_Marchantia_polymorpha_cultivar/75-96
LQRCLSYKISAAHQ----------------------RSM-KMTVA
>KFLA004239_Klebsormidium_flaccidum/52-85
LHRTLSYLQTAHQRPS--------NAPQLNGAGN--SHV-SPARG
>SMAN002152_Schistosoma_mansoni/76-116
LDRTLSYLMPNPSRKQGSRRSINR---IVERLIERRKYL-ESTSS
>NVEC022221_Nematostella_vectensis/53-88
LHRTLAYMKHLRTPRKKNRNDFK-----LDSML---EKL-ENKTD
>PCAU004639_Priapulus_caudatus/53-88
LQRTLSYMKHHMSRNNATRASFQ-----VDSLL---ERA-TNEKL
>DPUL016250_Daphnia_pulex/59-94
LHRTLSYMNGRCARNHKNRKTCK-----LDNML---ESK-VQKSS
>TCAS002727_Tribolium_castaneum/53-88
LNRTLTYMRYRMSRSHKSRINFK-----VDSLL---DKV-TSKQD
>PHUM002699_Pediculus_humanus/53-88
LNRTLTYMKQRMSRDHKGRKNFK-----VNNLL---GRL-RDKCQ
>SKOW017109_Saccoglossus_kowalevskii/53-88
LHRTLAYMNPRMSRNHTRRKDFK-----VDSIL---EKI-TAKRN
>PSIN014810_Pelodiscus_sinensis/71-106
LHRTLTYMSHRNSRTNIRRKMFK-----VDDML---SRV-EKMKG
>CMIL004040_Callorhinchus_milii_/53-88
LHRTLTYMSHRLSRTNAKRKTFK-----VNDML---AKV-EKMRG
>HAZT006121_Hyalella_azteca/51-86
LHRSLYYMKNRMSRNHKNRSTFK-----VDSLV---HKL-EKQQN
>CGIG018801_Crassostrea_gigas/51-86
LHRTLTYMKQRRSVSNSERKSFD-----VNSML---KTV-TEQEK
>DMEL029935_Drosophila_melanogaster/71-106
LNRTLSYMKERMSRNNKKRISFQ-----VNSML---ESI-TQKSE
>LGIG001808_Lottia_gigantea/37-72
LNRNLSYMNEFRSVTNAKRKSFQ-----ADCLL---ERV-IRKNS
>CTEL013424_Capitella_teleta/59-94
LHRTLSYMNGRSNRRINTRKSFQ-----IDSIL---KKA-EAAHK
>CINT002581_Ciona_intestinalis/30-65
LHRSLFYMQDRCSRTNGRRKLFR-----VNNLL---KSC-QSKLP
>TASI005138_Taenia_asiatica/57-94
LTRNLRYMHPTGQGCGRRRETLTE---VVARLL---RSI-KPGSS
>VCAR011652_Volvox_carteri/58-90
RRKGLLYSHHLMRHES------------VNGLTITIRALQAVPQD
>MSPE003591_Micromonas_species_RCC299/44-88
LTRTARYTKLYASRNGADERAEQSNASNVDVVYAVLRDASKAADQ
>PBRA004618_Plasmodiophora_brassicae/34-67
LQRTLRYAAGRRRRTR--------SVHGLDLLPM--RLC-TAAND
>PHAL004380_Plasmopara_halstedii/61-90
LPRTLSYRLNLALQKSKSR--------DEEDLN-------LVKRA
>PULT013188_Pythium_ultimum_DAOM_BR144/59-96
LPRTLKYRIEAKKKAI----AAEK---QQDATAIKPRKAGKDALA
>NCRA001216_Neurospora_crassa_GCA_000786625/39-69
LHRNWIHATNYWEDRMGNKPSTQ-------------SRV-ESDVR
>TTRA004504_Thecamonas_trahens_ATCC_50062/64-99
LKRNLSYVTEVRKRQT--------AGDGVEGVKQD-EAAGHVSTR
>SROS000294_Salpingoeca_rosetta/44-87
LRRNLGYRQRPPSTQAPTRGRHGQAKAGVDAFVLGVRVA-SISLS
>CVAR007173_Chlorella_variabilis_NC64A/33-76
LRRNLSYVDSGRRALQRTGQVLHLGQPGADAAANG-HAVAGATQQ
>TPSE004887_Thalassiosira_pseudonana_CCMP1335/31-70
LRRNVRRGLSKQSSRGNRGTTVKQSLPDIDVL----SQL-SSAMR
>RVAR003931_Ramazzottius_varieornatus/60-78
LRRSLTYMAHRRLKPP--------------------QRS------
