# Supplementary material for: Uncoupled evolution of the Polycomb system and deep origin of non-canonical PRC1
Source: Commun Biol. 2023 Nov 10;6:1144. doi: 10.1038/s42003-023-05501-x (PMC10638273; doi:10.1038/s42003-023-05501-x)
Supplement: Supplementary file 5 — Supplementary Data 2 [file 42003_2023_5501_MOESM5_ESM.zip › Supplementary Data 2/SUZ12_hmmprofiles/SUZ12_WDB2.hmm]

HMMER3/f [3.3.2 | Nov 2020]
NAME  SUZ12_WDB2_alignment
LENG  22
ALPH  amino
RF    no
MM    no
CONS  yes
CS    no
MAP   yes
DATE  Fri Jun 10 16:29:44 2022
NSEQ  34
EFFN  34.000000
CKSUM 1779577245
STATS LOCAL MSV       -6.8940  0.74776
STATS LOCAL VITERBI   -7.7152  0.74776
STATS LOCAL FORWARD   -2.2772  0.74776
HMM          A        C        D        E        F        G        H        I        K        L        M        N        P        Q        R        S        T        V        W        Y   
            m->m     m->i     m->d     i->m     i->i     d->m     d->d
  COMPO   2.71692  4.40423  3.35452  2.87192  4.06998  3.02653  3.56667  3.36120  2.67341  2.67170  4.38670  3.39072  2.46024  2.92836  1.95904  2.48917  2.62430  2.96548  4.65498  3.86388
          2.68618  4.42225  2.77519  2.73123  3.46354  2.40513  3.72494  3.29354  2.67741  2.69355  4.24690  2.90347  2.73739  3.18146  2.89801  2.37887  2.77519  2.98518  4.58477  3.61503
          0.00124  7.09104  7.81339  0.61958  0.77255  0.00000        *
      1   3.47715  3.43172  4.50819  2.55058  6.08344  2.87121  5.21688  5.56436  3.95443  5.04793  5.78829  4.49910  2.66918  2.31731  2.04989  1.14877  2.44413  3.33839  7.18271  5.77643      1 s - - -
          2.68618  4.42225  2.77519  2.73123  3.46354  2.40513  3.72494  3.29354  2.67741  2.69355  4.24690  2.90347  2.73739  3.18146  2.89801  2.37887  2.77519  2.98518  4.58477  3.61503
          0.00124  7.09104  7.81339  0.61958  0.77255  0.48576  0.95510
      2   6.17304  8.01782  7.41416  5.90881  7.87564  6.55964  6.12887  6.97048  1.79198  6.18850  7.12742  6.07325  6.82341  5.25331  0.28785  6.13344  2.86753  6.70382  8.04840  7.11004      2 R - - -
          2.68618  4.42225  2.77519  2.73123  3.46354  2.40513  3.72494  3.29354  2.67741  2.69355  4.24690  2.90347  2.73739  3.18146  2.89801  2.37887  2.77519  2.98518  4.58477  3.61503
          0.00124  7.09104  7.81339  0.61958  0.77255  0.48576  0.95510
      3   2.99721  6.75788  4.49528  2.19119  3.09206  5.02041  5.20744  3.40250  2.41185  5.06326  5.79848  1.56886  2.71608  2.80227  2.48329  2.04950  3.24334  5.14865  7.19043  3.14113      3 n - - -
          2.68142  4.41803  2.77639  2.73243  3.46474  2.40632  3.71398  3.29474  2.67860  2.69475  4.24809  2.90466  2.73859  3.17930  2.89710  2.38006  2.77357  2.98638  4.58597  3.61623
          0.67294  1.02235  2.03986  0.01090  4.52407  0.48576  0.95510
      4   4.23058  3.30881  4.98299  4.41516  5.19204  1.39995  2.87447  2.94909  2.37529  2.95882  5.13752  4.85342  5.55414  3.13917  1.59940  4.40866  2.69664  2.58327  6.60657  5.35695      5 g - - -
          2.68618  4.42225  2.77519  2.73123  3.46354  2.40513  3.72494  3.29354  2.67741  2.69355  4.24690  2.90347  2.73739  3.18146  2.89801  2.37887  2.77519  2.98518  4.58477  3.61503
          0.00142  6.95219  7.67453  0.61958  0.77255  1.86166  0.16891
      5   2.95383  7.25769  5.19067  2.76750  6.75367  5.57008  5.59344  6.14244  1.78567  5.53513  6.34017  5.05660  0.94883  4.70380  1.47551  2.96327  5.10482  5.74524  7.56291  6.31494      6 p - - -
          2.68618  4.42225  2.77519  2.73123  3.46354  2.40513  3.72494  3.29354  2.67741  2.69355  4.24690  2.90347  2.73739  3.18146  2.89801  2.37887  2.77519  2.98518  4.58477  3.61503
          0.00142  6.95219  7.67453  0.61958  0.77255  1.86166  0.16891
      6   2.94513  3.13495  2.97155  4.04941  5.52939  5.01345  2.31889  4.93666  4.03986  2.13884  5.38343  4.56110  5.40233  1.95340  2.15992  2.46966  2.75925  1.87159  6.82232  5.50117      7 v - - -
          2.68618  4.42225  2.77519  2.73123  3.46354  2.40513  3.72494  3.29354  2.67741  2.69355  4.24690  2.90347  2.73739  3.18146  2.89801  2.37887  2.77519  2.98518  4.58477  3.61503
          0.02950  6.95219  3.57165  0.61958  0.77255  1.86166  0.16891
      7   2.83227  7.31445  5.48012  4.75082  6.85302  5.69167  5.62112  6.20223  1.58612  5.57064  6.39357  5.18120  6.04090  2.75994  0.78157  2.20498  2.76517  5.82506  7.57019  6.37759      8 r - - -
          2.68372  4.42481  2.77776  2.73380  3.46007  2.39941  3.72751  3.29610  2.67997  2.68936  4.24946  2.90603  2.73498  3.18403  2.90057  2.37769  2.77776  2.98466  4.58733  3.61759
          0.54781  0.86439  7.64650  0.76915  0.62252  1.35365  0.29881
      8   6.12801  7.96303  7.31033  5.84560  7.81333  6.49821  6.07308  6.91689  1.87882  6.13314  7.07378  6.01507  2.95832  5.19860  0.26645  6.08567  6.12691  6.65281  7.98616  7.05239     12 R - - -
          2.68618  4.42225  2.77519  2.73123  3.46354  2.40513  3.72494  3.29354  2.67741  2.69355  4.24690  2.90347  2.73739  3.18146  2.89801  2.37887  2.77519  2.98518  4.58477  3.61503
          0.00135  7.00065  7.72299  0.61958  0.77255  1.86166  0.16891
      9   1.88136  5.85343  5.52676  4.94892  4.96624  5.36027  5.64483  3.46615  4.86339  2.48238  4.96501  5.24518  2.97658  2.46998  2.87646  2.01735  1.52418  2.86677  6.45629  2.49412     13 t - - -
          2.68618  4.42225  2.77519  2.73123  3.46354  2.40513  3.72494  3.29354  2.67741  2.69355  4.24690  2.90347  2.73739  3.18146  2.89801  2.37887  2.77519  2.98518  4.58477  3.61503
          0.00135  7.00065  7.72299  0.61958  0.77255  1.86166  0.16891
     10   2.89792  6.68782  4.41801  2.19058  6.03420  3.34239  2.33044  5.52116  1.98849  4.99365  5.72829  2.89826  1.17466  3.44852  4.36128  2.87189  2.84343  5.07919  7.11969  5.70780     14 p - - -
          2.68618  4.42225  2.77519  2.73123  3.46354  2.40513  3.72494  3.29354  2.67741  2.69355  4.24690  2.90347  2.73739  3.18146  2.89801  2.37887  2.77519  2.98518  4.58477  3.61503
          0.00135  7.00065  7.72299  0.61958  0.77255  1.86166  0.16891
     11   2.24881  5.71361  6.30230  5.68695  2.86795  5.50803  2.85461  2.01550  5.47180  2.93358  4.83258  5.67042  5.87173  5.60302  3.11306  2.65161  1.90400  1.53151  6.33537  2.56435     15 v - - -
          2.68618  4.42225  2.77519  2.73123  3.46354  2.40513  3.72494  3.29354  2.67741  2.69355  4.24690  2.90347  2.73739  3.18146  2.89801  2.37887  2.77519  2.98518  4.58477  3.61503
          0.00135  7.00065  7.72299  0.61958  0.77255  1.86166  0.16891
     12   2.89740  6.68255  2.33844  2.74914  6.02830  4.94378  3.28543  3.21692  2.22263  2.30820  5.72304  2.31141  5.33729  2.76302  4.35816  2.62574  1.50319  5.07356  7.11483  5.70346     16 t - - -
          2.68618  4.42225  2.77519  2.73123  3.46354  2.40513  3.72494  3.29354  2.67741  2.69355  4.24690  2.90347  2.73739  3.18146  2.89801  2.37887  2.77519  2.98518  4.58477  3.61503
          0.04425  7.00065  3.16128  0.61958  0.77255  1.86166  0.16891
     13   2.14169  6.64841  2.15949  2.78649  5.99478  4.90780  2.26082  5.48169  3.82908  4.95425  5.68874  3.69871  3.57892  2.63475  2.75599  1.71666  1.96211  5.03975  7.08031  3.26325     17 s - - -
          2.68135  4.41923  2.77836  2.73060  3.47017  2.40984  3.70606  3.29724  2.67804  2.70383  4.23483  2.90609  2.73325  3.17343  2.90220  2.37800  2.77391  2.97237  4.59505  3.62531
          0.88932  0.53000  7.68016  1.78783  0.18311  2.06119  0.13617
     14   2.65587  5.91485  5.19841  2.41330  5.04441  5.24065  2.91930  2.75718  4.57525  1.78164  3.21045  5.01164  5.61845  2.42344  3.01012  2.86106  2.07790  1.91983  6.50285  5.27712     27 l - - -
          2.68618  4.42225  2.77519  2.73123  3.46354  2.40513  3.72494  3.29354  2.67741  2.69355  4.24690  2.90347  2.73739  3.18146  2.89801  2.37887  2.77519  2.98518  4.58477  3.61503
          0.15451  6.95781  1.95045  0.61958  0.77255  2.06119  0.13617
     15   6.30698  7.36681  8.31723  7.73106  2.95683  7.93013  8.09715  2.14815  7.66083  0.38204  2.63978  8.15459  7.54515  7.15794  7.42475  7.45106  6.46524  2.69828  7.62181  6.85230     28 L - - -
          2.68618  4.42225  2.77519  2.73123  3.46354  2.40513  3.72494  3.29354  2.67741  2.69355  4.24690  2.90347  2.73739  3.18146  2.89801  2.37887  2.77519  2.98518  4.58477  3.61503
          0.00165  6.80496  7.52730  0.61958  0.77255  2.52232  0.08368
     16   1.68883  5.55690  6.02090  5.41276  3.01298  5.32220  5.64998  3.99116  5.22092  1.85766  3.02756  5.44852  2.31656  2.84778  3.06102  2.70556  4.39711  1.69614  6.17695  3.07304     29 a - - -
          2.68618  4.42225  2.77519  2.73123  3.46354  2.40513  3.72494  3.29354  2.67741  2.69355  4.24690  2.90347  2.73739  3.18146  2.89801  2.37887  2.77519  2.98518  4.58477  3.61503
          0.00165  6.80496  7.52730  0.61958  0.77255  0.79917  0.59730
     17   2.28299  2.46407  2.22450  2.05397  3.93495  2.55121  5.40546  2.81013  4.37410  4.24301  5.12343  2.82268  5.54612  4.68968  4.75944  3.03612  4.45020  3.06079  1.91408  3.07239     30 w - - -
          2.68381  4.43145  2.77492  2.72805  3.47273  2.40593  3.73414  3.29003  2.67837  2.68816  4.24065  2.90893  2.74224  3.17468  2.89498  2.38315  2.77883  2.97058  4.57772  3.62423
          0.68306  0.70427  7.68016  1.84902  0.17125  0.08297  2.53053
     18   3.03742  6.79627  4.56422  4.00607  6.13685  3.27586  2.87924  5.61567  2.48033  3.37411  5.83908  4.55140  5.47347  3.02905  1.07346  1.76558  2.55740  5.18471  3.22933  5.82700     40 r - - -
          2.68618  4.42225  2.77519  2.73123  3.46354  2.40513  3.72494  3.29354  2.67741  2.69355  4.24690  2.90347  2.73739  3.18146  2.89801  2.37887  2.77519  2.98518  4.58477  3.61503
          0.00119  7.13335  7.85569  0.61958  0.77255  0.48576  0.95510
     19   4.88402  3.06299  7.30982  7.35378  7.78696  2.66617  7.86298  7.32212  7.24650  7.00766  7.71726  6.54064  0.28488  2.98126  7.17986  5.10535  2.84774  6.28850  9.11136  8.14572     41 P - - -
          2.68618  4.42225  2.77519  2.73123  3.46354  2.40513  3.72494  3.29354  2.67741  2.69355  4.24690  2.90347  2.73739  3.18146  2.89801  2.37887  2.77519  2.98518  4.58477  3.61503
          0.00119  7.13335  7.85569  0.61958  0.77255  0.48576  0.95510
     20   2.65265  6.79629  3.00589  2.11469  6.14265  2.38711  3.19973  5.62954  2.06843  3.05408  5.83661  4.52290  3.15374  2.02131  2.96802  3.00959  2.49159  3.38009  7.22820  3.24218     42 q - - -
          2.68618  4.42225  2.77519  2.73123  3.46354  2.40513  3.72494  3.29354  2.67741  2.69355  4.24690  2.90347  2.73739  3.18146  2.89801  2.37887  2.77519  2.98518  4.58477  3.61503
          0.00119  7.13335  7.85569  0.61958  0.77255  0.48576  0.95510
     21   2.77974  6.47905  3.11060  1.49171  5.82134  2.84672  4.93667  3.01559  3.67268  4.78313  5.52060  4.21712  2.91183  2.12036  1.43845  3.93833  4.20614  3.07862  6.91338  5.50402     43 r - - -
          2.68618  4.42225  2.77519  2.73123  3.46354  2.40513  3.72494  3.29354  2.67741  2.69355  4.24690  2.90347  2.73739  3.18146  2.89801  2.37887  2.77519  2.98518  4.58477  3.61503
          0.16016  6.75825  1.91848  0.61958  0.77255  0.48576  0.95510
     22   1.81754  5.61603  4.89679  4.32726  4.74574  4.94037  5.20111  1.98806  2.90589  2.42738  2.91461  4.71058  2.78972  2.79265  2.69764  2.46273  2.31752  2.71708  6.20390  4.97798     44 a - - -
          2.68618  4.42225  2.77519  2.73123  3.46354  2.40513  3.72494  3.29354  2.67741  2.69355  4.24690  2.90347  2.73739  3.18146  2.89801  2.37887  2.77519  2.98518  4.58477  3.61503
          0.00136  6.59945        *  0.61958  0.77255  0.00000        *
//
