# Supplementary material for: Uncoupled evolution of the Polycomb system and deep origin of non-canonical PRC1
Source: Commun Biol. 2023 Nov 10;6:1144. doi: 10.1038/s42003-023-05501-x (PMC10638273; doi:10.1038/s42003-023-05501-x)
Supplement: Supplementary file 5 — Supplementary Data 2 [file 42003_2023_5501_MOESM5_ESM.zip › Supplementary Data 2/SUZ12_hmmprofiles/SUZ12_WDB2_alignment.fa]

>HSAP089004_Homo_sapiens/472-492
SRN-GPVK---RTPITH---------ILVC---------RPKR-
>NNUC029702_Nelumbo_nucifera/400-431
SKP-RKRK---RSKSLAQNAKHVHPQ--------VVKLDLPEVM
>ATRI010462_Amborella_trichopoda/397-426
SKQ-RRHR---KYKYIDDNVKHVE----------AVKSDSPEIA
>OSAT016473_Oryza_sativa_japonica/395-423
SRF-KKS----RTEILP--VARADAH--------IMESGSPEET
>OSAT033345_Oryza_sativa_japonica/375-406
SRF-KKRK---RVEISSDKIRHVHPH--------IVDSGSPEDA
>MPOL013124_Marchantia_polymorpha_cultivar/417-458
SRS-RRRKVP-KANVETMEKIGVPAQSVQDVEVVSKEIDTPPEI
>KFLA004239_Klebsormidium_flaccidum/402-442
ERRAKRQRSS-RAGSNTEGPTGAAT-TMPG-NLNDTTVERPTEK
>SMAN002152_Schistosoma_mansoni/555-576
VRIRCPVR---RLPYTH---------LIFW---------RGAE-
>NVEC022221_Nematostella_vectensis/434-454
SRE-GPCR---RVPFNH---------VLAW---------RPQR-
>PCAU004639_Priapulus_caudatus/475-497
RRN-GPSA---PQEVNSCS-------QLAW---------RCGR-
>DPUL016250_Daphnia_pulex/448-468
GRQ-GPTR---RTPITA---------TLLW---------RPRR-
>TCAS002727_Tribolium_castaneum/414-434
SRN-GPVR---RASVTH---------ILVC---------HPKR-
>PHUM002699_Pediculus_humanus/432-452
SRN-GPVR---RTSVTN---------ILVC---------RPKR-
>SKOW017109_Saccoglossus_kowalevskii/464-484
SRN-GPCR---RTPVTQ---------VLVF---------RPGR-
>PSIN014810_Pelodiscus_sinensis/475-495
SRN-GPVK---RTPITH---------ILVC---------RPKR-
>CMIL004040_Callorhinchus_milii_/457-477
SRN-GPVK---RTPVTH---------ILVC---------RPKR-
>HAZT006121_Hyalella_azteca/466-486
SRT-GPCR---RAPTTA---------LLVC---------RPRR-
>CGIG018801_Crassostrea_gigas/430-450
RRN-GPVR---RTPVTQ---------VLVY---------RPKR-
>DMEL029935_Drosophila_melanogaster/447-468
ARTCGPVR---RTSVTS---------LMVC---------RPRR-
>LGIG001808_Lottia_gigantea/422-442
SRN-VPVR---RTPVTH---------VIVY---------RPKR-
>CTEL013424_Capitella_teleta/456-476
CRN-GPTR---RTPITY---------VFRS---------KPKK-
>CINT002581_Ciona_intestinalis/437-457
SRR-GPVR---RIQVTD---------TLVY---------RPKR-
>TASI005138_Taenia_asiatica/500-520
RRR-QPLK---RLPFSQ---------LIYW---------RGVE-
>VCAR011652_Volvox_carteri/555-598
TREHVEQQAPGRPTTDDSSVPRVPTMTLSAVAGRRRKAWHPLRL
>MSPE003591_Micromonas_species_RCC299/479-521
QRSTHRQTAL-RRKAQRNTQKHATQELLPNLRAQLEQIQRQQQS
>PBRA004618_Plasmodiophora_brassicae/304-339
GRE-IADRLS-KTHTLSSGS------RLAELLGIGAPTMKPSRP
>PHAL004380_Plasmopara_halstedii/400-407
RKK------------------------------------SPYGI
>PULT013188_Pythium_ultimum_DAOM_BR144/410-417
TKK------------------------------------RPQAT
>NCRA001216_Neurospora_crassa_GCA_000786625/419-436
ERPHLPAS---RSPTK-----------------------GPQQQ
>TTRA004504_Thecamonas_trahens_ATCC_50062/416-441
PRSARRLR--GRQPLHSFS-------MLME---------TPAEV
>SROS000294_Salpingoeca_rosetta/439-460
-----------RAAAAASAPQVD---VLLGV--------QPHPR
>CVAR007173_Chlorella_variabilis_NC64A/419-452
PRAQRSLRLGGRYPRDEEE-------ELAEL---AQEGPAPGEA
>TPSE004887_Thalassiosira_pseudonana_CCMP1335/344-367
STNATKHSFG-RSHHKT---------ALLD---------STTR-
>RVAR003931_Ramazzottius_varieornatus/355-361
QRY------------------------------------WPDK-
