# Supplementary material for: Uncoupled evolution of the Polycomb system and deep origin of non-canonical PRC1
Source: Commun Biol. 2023 Nov 10;6:1144. doi: 10.1038/s42003-023-05501-x (PMC10638273; doi:10.1038/s42003-023-05501-x)
Supplement: Supplementary file 5 — Supplementary Data 2 [file 42003_2023_5501_MOESM5_ESM.zip › Supplementary Data 2/SUZ12_hmmprofiles/SUZ12_Zn.hmm]

HMMER3/f [3.3.2 | Nov 2020]
NAME  SUZ12_Zn_alignment
LENG  71
ALPH  amino
RF    no
MM    no
CONS  yes
CS    no
MAP   yes
DATE  Fri Jun 10 16:29:55 2022
NSEQ  34
EFFN  4.088135
CKSUM 3403339178
STATS LOCAL MSV       -9.0853  0.71871
STATS LOCAL VITERBI   -9.6344  0.71871
STATS LOCAL FORWARD   -4.5861  0.71871
HMM          A        C        D        E        F        G        H        I        K        L        M        N        P        Q        R        S        T        V        W        Y   
            m->m     m->i     m->d     i->m     i->i     d->m     d->d
  COMPO   2.67752  3.15920  3.09481  2.73221  2.99895  3.24922  2.94385  3.13383  2.84090  2.37610  3.72889  3.11574  3.51831  3.01840  2.89663  2.69469  2.90606  2.69074  4.53099  3.23531
          2.68618  4.42225  2.77519  2.73123  3.46354  2.40513  3.72494  3.29354  2.67741  2.69355  4.24690  2.90347  2.73739  3.18146  2.89801  2.37887  2.77519  2.98518  4.58477  3.61503
          0.00842  5.17671  5.89905  0.61958  0.77255  0.00000        *
      1   2.96417  5.05627  3.43813  2.87898  3.25285  2.50290  3.43844  3.04222  2.53595  2.72407  3.67549  3.38365  2.53198  2.55668  2.88948  2.37908  2.49015  3.37188  4.35965  4.26930      1 s - - -
          2.68618  4.42225  2.77519  2.73123  3.46354  2.40513  3.72494  3.29354  2.67741  2.69355  4.24690  2.90347  2.73739  3.18146  2.89801  2.37887  2.77519  2.98518  4.58477  3.61503
          0.00842  5.17671  5.89905  0.61958  0.77255  0.48576  0.95510
      2   2.95256  5.45910  2.91954  2.38161  4.80244  3.04834  3.25935  3.51244  2.36216  3.00697  4.50022  2.61029  3.02757  2.41114  2.22037  2.61445  2.50046  3.54098  5.89282  4.48292      2 r - - -
          2.68618  4.42225  2.77519  2.73123  3.46354  2.40513  3.72494  3.29354  2.67741  2.69355  4.24690  2.90347  2.73739  3.18146  2.89801  2.37887  2.77519  2.98518  4.58477  3.61503
          0.00842  5.17671  5.89905  0.61958  0.77255  0.48576  0.95510
      3   2.84973  4.95999  5.78340  5.26162  4.23093  5.19001  5.73319  1.34310  5.14731  2.27400  2.93148  5.34872  5.45398  5.33499  5.23680  4.57040  3.96684  0.86139  6.12043  4.93120      3 v - - -
          2.68618  4.42225  2.77519  2.73123  3.46354  2.40513  3.72494  3.29354  2.67741  2.69355  4.24690  2.90347  2.73739  3.18146  2.89801  2.37887  2.77519  2.98518  4.58477  3.61503
          0.00842  5.17671  5.89905  0.61958  0.77255  0.48576  0.95510
      4   2.59107  4.43679  4.59652  3.22484  2.45956  4.11867  3.37817  2.42927  3.85994  2.11228  2.99039  3.19791  3.25166  4.05669  3.54599  3.41236  2.51873  2.12695  3.39144  2.89970      4 l - - -
          2.68618  4.42225  2.77519  2.73123  3.46354  2.40513  3.72494  3.29354  2.67741  2.69355  4.24690  2.90347  2.73739  3.18146  2.89801  2.37887  2.77519  2.98518  4.58477  3.61503
          0.00842  5.17671  5.89905  0.61958  0.77255  0.48576  0.95510
      5   3.13559  5.97415  5.97131  5.86329  1.05653  5.56515  4.28393  4.61811  5.63621  3.85586  5.16345  5.14777  5.82759  5.31104  5.44159  4.95861  5.18084  4.53610  2.48088  0.87242      5 y - - -
          2.68618  4.42225  2.77519  2.73123  3.46354  2.40513  3.72494  3.29354  2.67741  2.69355  4.24690  2.90347  2.73739  3.18146  2.89801  2.37887  2.77519  2.98518  4.58477  3.61503
          0.00842  5.17671  5.89905  0.61958  0.77255  0.48576  0.95510
      6   2.95684  5.34538  3.25727  2.70064  2.99880  3.28491  2.35151  4.09683  2.44632  2.83393  4.39887  2.28340  3.36472  2.08810  2.72723  2.94422  3.18795  3.07737  5.80719  4.42723      6 q - - -
          2.68618  4.42225  2.77519  2.73123  3.46354  2.40513  3.72494  3.29354  2.67741  2.69355  4.24690  2.90347  2.73739  3.18146  2.89801  2.37887  2.77519  2.98518  4.58477  3.61503
          0.00842  5.17671  5.89905  0.61958  0.77255  0.48576  0.95510
      7   4.26196  5.48726  5.64676  5.30238  0.70245  5.15596  4.36180  3.90946  5.09972  2.60164  4.52618  4.95453  5.45948  5.01078  5.04403  4.51099  2.99763  3.81631  4.49866  1.47055      7 f - - -
          2.68618  4.42225  2.77519  2.73123  3.46354  2.40513  3.72494  3.29354  2.67741  2.69355  4.24690  2.90347  2.73739  3.18146  2.89801  2.37887  2.77519  2.98518  4.58477  3.61503
          0.05010  5.17671  3.14156  0.61958  0.77255  0.48576  0.95510
      8   2.30727  4.41467  4.58051  3.98653  3.08628  4.09856  4.41121  2.09094  3.13475  1.52114  3.25284  4.13498  4.46611  3.14461  3.33681  3.39256  2.71940  2.06104  5.02990  3.84377      8 l - - -
          2.68618  4.42225  2.77519  2.73123  3.46354  2.40513  3.72494  3.29354  2.67741  2.69355  4.24690  2.90347  2.73739  3.18146  2.89801  2.37887  2.77519  2.98518  4.58477  3.61503
          0.03219  5.13539  3.65756  0.61958  0.77255  0.61344  0.77976
      9   2.96524  4.66162  3.16485  3.31034  3.00203  3.95170  4.19635  3.15460  3.26195  2.47448  3.76619  3.70320  4.33058  2.98231  3.60491  2.19017  3.19711  2.54717  5.20821  1.44485      9 y - - -
          2.68618  4.42225  2.77519  2.73123  3.46354  2.40513  3.72494  3.29354  2.67741  2.69355  4.24690  2.90347  2.73739  3.18146  2.89801  2.37887  2.77519  2.98518  4.58477  3.61503
          0.00899  5.11219  5.83453  0.61958  0.77255  0.67658  0.70999
     10   2.92849  5.23014  2.63813  2.45763  3.39563  2.12594  2.82908  3.11599  2.71164  3.50192  3.29967  2.12999  4.12987  3.06585  3.18685  2.79144  3.15978  3.57869  5.71178  3.31027     10 g - - -
          2.68618  4.42225  2.77519  2.73123  3.46354  2.40513  3.72494  3.29354  2.67741  2.69355  4.24690  2.90347  2.73739  3.18146  2.89801  2.37887  2.77519  2.98518  4.58477  3.61503
          0.00899  5.11219  5.83453  0.61958  0.77255  0.67658  0.70999
     11   2.59102  5.43709  2.74840  2.38541  4.78153  2.94213  3.46157  4.26735  2.21133  3.74209  4.47806  2.05998  4.09325  2.37424  3.11617  2.04849  3.15832  3.82742  5.86997  3.32693     11 s - - -
          2.68618  4.42225  2.77519  2.73123  3.46354  2.40513  3.72494  3.29354  2.67741  2.69355  4.24690  2.90347  2.73739  3.18146  2.89801  2.37887  2.77519  2.98518  4.58477  3.61503
          0.00899  5.11219  5.83453  0.61958  0.77255  0.47662  0.96989
     12   2.60226  5.45149  2.34187  2.11610  4.79191  2.58253  3.60078  4.27522  2.65004  3.75482  2.92211  1.88072  4.11642  3.00984  2.85305  2.53722  3.18158  3.83971  5.88674  4.47757     12 n - - -
          2.68618  4.42225  2.77519  2.73123  3.46354  2.40513  3.72494  3.29354  2.67741  2.69355  4.24690  2.90347  2.73739  3.18146  2.89801  2.37887  2.77519  2.98518  4.58477  3.61503
          0.00861  5.15445  5.87680  0.61958  0.77255  0.44355  1.02654
     13   2.58031  5.44642  2.78399  2.27998  4.78434  2.99008  3.91709  4.26530  2.41476  2.80132  3.75769  2.61763  3.27607  3.01575  2.46925  2.41806  2.19019  3.49793  5.88341  4.47681     13 t - - -
          2.68618  4.42225  2.77519  2.73123  3.46354  2.40513  3.72494  3.29354  2.67741  2.69355  4.24690  2.90347  2.73739  3.18146  2.89801  2.37887  2.77519  2.98518  4.58477  3.61503
          0.00842  5.17671  5.89905  0.61958  0.77255  0.48576  0.95510
     14   2.64899  5.25610  3.30985  2.75194  4.52284  2.71757  3.96957  3.95606  2.44275  2.46983  3.30969  2.81003  4.16407  2.62592  1.67349  2.97166  2.96841  3.06317  5.73821  4.38191     14 r - - -
          2.68618  4.42225  2.77519  2.73123  3.46354  2.40513  3.72494  3.29354  2.67741  2.69355  4.24690  2.90347  2.73739  3.18146  2.89801  2.37887  2.77519  2.98518  4.58477  3.61503
          0.00842  5.17671  5.89905  0.61958  0.77255  0.48576  0.95510
     15   2.99502  5.45554  3.26585  2.24371  4.79270  3.76893  3.63170  4.26091  2.37185  3.15291  4.50115  3.24316  4.15945  1.58215  1.89539  2.96485  2.78036  3.11370  5.88590  4.49761     15 q - - -
          2.68618  4.42225  2.77519  2.73123  3.46354  2.40513  3.72494  3.29354  2.67741  2.69355  4.24690  2.90347  2.73739  3.18146  2.89801  2.37887  2.77519  2.98518  4.58477  3.61503
          0.13531  5.17671  2.11274  0.61958  0.77255  0.48576  0.95510
     16   2.32927  5.34043  3.18381  2.34967  4.65736  3.68903  3.87709  4.12210  2.09141  3.63253  3.03092  3.16890  4.08145  1.71782  2.73528  2.50990  3.13526  3.03682  5.78938  4.39884     16 q - - -
          2.68618  4.42225  2.77519  2.73123  3.46354  2.40513  3.72494  3.29354  2.67741  2.69355  4.24690  2.90347  2.73739  3.18146  2.89801  2.37887  2.77519  2.98518  4.58477  3.61503
          0.00956  5.05096  5.77330  0.61958  0.77255  0.82052  0.58018
     17   2.91950  2.78626  4.10872  3.54122  3.68654  3.93468  4.29345  3.03927  3.46449  2.77228  3.67871  3.50546  3.31117  3.73188  3.74168  2.49242  1.24643  2.43534  3.78542  3.95782     17 t - - -
          2.68618  4.42225  2.77519  2.73123  3.46354  2.40513  3.72494  3.29354  2.67741  2.69355  4.24690  2.90347  2.73739  3.18146  2.89801  2.37887  2.77519  2.98518  4.58477  3.61503
          0.00956  5.05096  5.77330  0.61958  0.77255  0.32201  1.28985
     18   2.34756  5.36517  3.24386  1.12022  3.38618  3.75586  3.96254  4.12646  2.72296  3.65853  4.42784  3.24822  3.33925  2.72980  3.20713  2.71691  2.91414  3.73709  5.83468  4.45253     18 e - - -
          2.68618  4.42225  2.77519  2.73123  3.46354  2.40513  3.72494  3.29354  2.67741  2.69355  4.24690  2.90347  2.73739  3.18146  2.89801  2.37887  2.77519  2.98518  4.58477  3.61503
          0.00842  5.17671  5.89905  0.61958  0.77255  0.48576  0.95510
     19   1.90409  4.81242  3.69006  3.12608  3.16832  3.90922  4.14599  3.34010  2.21500  2.25911  3.90895  3.57504  4.29183  2.64582  2.88005  3.14028  2.60911  2.18947  5.37767  3.69833     19 a - - -
          2.68618  4.42225  2.77519  2.73123  3.46354  2.40513  3.72494  3.29354  2.67741  2.69355  4.24690  2.90347  2.73739  3.18146  2.89801  2.37887  2.77519  2.98518  4.58477  3.61503
          0.00842  5.17671  5.89905  0.61958  0.77255  0.48576  0.95510
     20   2.64008  3.05679  4.05480  3.48198  3.72421  4.01080  4.28235  3.07787  3.15638  2.22130  3.00912  3.83021  3.24485  3.69336  2.12726  2.92779  1.89691  2.31700  5.19779  3.98221     20 t - - -
          2.68618  4.42225  2.77519  2.73123  3.46354  2.40513  3.72494  3.29354  2.67741  2.69355  4.24690  2.90347  2.73739  3.18146  2.89801  2.37887  2.77519  2.98518  4.58477  3.61503
          0.00842  5.17671  5.89905  0.61958  0.77255  0.48576  0.95510
     21   2.95350  5.46212  2.26257  2.05004  4.80630  3.72706  2.62067  4.29166  2.64958  3.11266  4.50306  2.40873  4.12076  2.57495  2.28921  2.55699  2.89735  3.33917  5.89527  4.48482     21 e - - -
          2.68618  4.42225  2.77519  2.73123  3.46354  2.40513  3.72494  3.29354  2.67741  2.69355  4.24690  2.90347  2.73739  3.18146  2.89801  2.37887  2.77519  2.98518  4.58477  3.61503
          0.00842  5.17671  5.89905  0.61958  0.77255  0.48576  0.95510
     22   2.76230  5.83502  1.12477  2.40560  5.16558  2.04336  4.18612  4.66927  2.56183  4.14175  4.91192  3.29570  4.33730  3.30849  3.56653  2.40749  3.53462  4.22433  6.27889  4.82499     22 d - - -
          2.68618  4.42225  2.77519  2.73123  3.46354  2.40513  3.72494  3.29354  2.67741  2.69355  4.24690  2.90347  2.73739  3.18146  2.89801  2.37887  2.77519  2.98518  4.58477  3.61503
          0.00842  5.17671  5.89905  0.61958  0.77255  0.48576  0.95510
     23   2.64390  4.41340  4.83466  4.23112  1.89600  4.16800  3.23160  2.84837  4.04537  1.37258  2.89189  4.27874  4.53238  4.20117  3.14948  3.47337  3.24903  2.66248  3.43496  2.98554     23 l - - -
          2.68618  4.42225  2.77519  2.73123  3.46354  2.40513  3.72494  3.29354  2.67741  2.69355  4.24690  2.90347  2.73739  3.18146  2.89801  2.37887  2.77519  2.98518  4.58477  3.61503
          0.00842  5.17671  5.89905  0.61958  0.77255  0.48576  0.95510
     24   2.96378  4.29789  3.41173  2.85285  4.31130  3.81200  2.30605  3.13318  2.84152  3.34196  4.16897  3.15053  4.20063  2.79524  2.08315  2.03985  2.45912  2.63376  5.60890  3.83024     24 s - - -
          2.68618  4.42225  2.77519  2.73123  3.46354  2.40513  3.72494  3.29354  2.67741  2.69355  4.24690  2.90347  2.73739  3.18146  2.89801  2.37887  2.77519  2.98518  4.58477  3.61503
          0.00842  5.17671  5.89905  0.61958  0.77255  0.48576  0.95510
     25   4.76797  0.06198  6.15110  6.18752  6.24755  4.96777  6.65110  5.92220  6.16576  5.58352  6.77068  6.04501  5.70522  6.44842  6.03228  5.03306  5.31225  5.50039  7.13245  6.48294     25 C - - -
          2.68618  4.42225  2.77519  2.73123  3.46354  2.40513  3.72494  3.29354  2.67741  2.69355  4.24690  2.90347  2.73739  3.18146  2.89801  2.37887  2.77519  2.98518  4.58477  3.61503
          0.00842  5.17671  5.89905  0.61958  0.77255  0.48576  0.95510
     26   2.45623  4.96481  3.59291  2.68297  4.23545  3.07159  4.17457  3.61967  3.05811  2.77038  4.13933  3.52824  1.16723  3.38928  3.48134  2.83759  3.24960  2.76051  5.59317  4.31091     26 p - - -
          2.68618  4.42225  2.77519  2.73123  3.46354  2.40513  3.72494  3.29354  2.67741  2.69355  4.24690  2.90347  2.73739  3.18146  2.89801  2.37887  2.77519  2.98518  4.58477  3.61503
          0.00842  5.17671  5.89905  0.61958  0.77255  0.48576  0.95510
     27   3.56789  4.89168  5.49339  4.90361  1.74118  4.76935  4.96173  2.17896  4.70690  1.61879  3.53551  4.90384  5.04801  4.74813  4.69034  4.09846  3.79123  2.46661  1.43323  4.00621     27 w - - -
          2.68618  4.42225  2.77519  2.73123  3.46354  2.40513  3.72494  3.29354  2.67741  2.69355  4.24690  2.90347  2.73739  3.18146  2.89801  2.37887  2.77519  2.98518  4.58477  3.61503
          0.00842  5.17671  5.89905  0.61958  0.77255  0.48576  0.95510
     28   3.14962  0.28783  5.44395  5.40724  5.54172  3.85126  5.89317  5.02646  5.23224  4.82383  5.67095  4.75261  4.71587  5.40120  5.21256  2.54888  3.73565  4.29966  6.91667  5.81142     28 C - - -
          2.68618  4.42225  2.77519  2.73123  3.46354  2.40513  3.72494  3.29354  2.67741  2.69355  4.24690  2.90347  2.73739  3.18146  2.89801  2.37887  2.77519  2.98518  4.58477  3.61503
          0.00842  5.17671  5.89905  0.61958  0.77255  0.48576  0.95510
     29   2.51875  5.43844  2.95798  2.65597  4.77299  2.37543  3.19861  4.25159  2.28342  2.70402  4.48189  2.94802  3.35924  2.87254  2.74440  1.99293  2.69968  3.49068  5.87748  4.47298     29 s - - -
          2.68618  4.42225  2.77519  2.73123  3.46354  2.40513  3.72494  3.29354  2.67741  2.69355  4.24690  2.90347  2.73739  3.18146  2.89801  2.37887  2.77519  2.98518  4.58477  3.61503
          0.00842  5.17671  5.89905  0.61958  0.77255  0.48576  0.95510
     30   2.12409  3.53716  3.51580  4.21984  2.87292  4.15180  4.47804  2.52488  4.03377  1.65633  2.35173  4.26863  4.51686  4.19028  3.17298  3.12539  3.22994  2.08680  5.01405  3.13858     30 l - - -
          2.68618  4.42225  2.77519  2.73123  3.46354  2.40513  3.72494  3.29354  2.67741  2.69355  4.24690  2.90347  2.73739  3.18146  2.89801  2.37887  2.77519  2.98518  4.58477  3.61503
          0.00842  5.17671  5.89905  0.61958  0.77255  0.48576  0.95510
     31   2.64994  3.34762  2.36776  2.39237  3.89087  3.73352  3.23617  4.22667  2.66382  3.72195  4.46881  2.26581  3.70595  2.73863  2.25904  2.92357  2.50031  3.30994  5.86651  3.41406     31 r - - -
          2.68618  4.42225  2.77519  2.73123  3.46354  2.40513  3.72494  3.29354  2.67741  2.69355  4.24690  2.90347  2.73739  3.18146  2.89801  2.37887  2.77519  2.98518  4.58477  3.61503
          0.00842  5.17671  5.89905  0.61958  0.77255  0.48576  0.95510
     32   2.55485  1.35894  3.69332  3.14528  4.08207  3.07681  2.79240  3.46294  3.12054  3.14739  4.01610  3.12250  4.30101  3.44464  3.52078  2.33035  3.23522  3.20116  5.47701  3.32137     32 c - - -
          2.68618  4.42225  2.77519  2.73123  3.46354  2.40513  3.72494  3.29354  2.67741  2.69355  4.24690  2.90347  2.73739  3.18146  2.89801  2.37887  2.77519  2.98518  4.58477  3.61503
          0.00842  5.17671  5.89905  0.61958  0.77255  0.48576  0.95510
     33   2.05550  5.37722  2.21293  2.68360  4.68719  2.71966  3.19359  3.54967  2.40180  3.04766  3.65920  3.22528  4.13536  3.04282  2.10275  2.67319  3.18590  3.49405  5.83150  4.44284     33 a - - -
          2.68618  4.42225  2.77519  2.73123  3.46354  2.40513  3.72494  3.29354  2.67741  2.69355  4.24690  2.90347  2.73739  3.18146  2.89801  2.37887  2.77519  2.98518  4.58477  3.61503
          0.00842  5.17671  5.89905  0.61958  0.77255  0.48576  0.95510
     34   2.58340  5.46394  2.60956  2.64793  4.80822  3.72824  3.62229  4.29346  2.37334  3.76871  4.50501  2.38925  4.12227  2.60132  2.30421  1.74503  2.47402  3.85420  5.89688  4.48661     34 s - - -
          2.68618  4.42225  2.77519  2.73123  3.46354  2.40513  3.72494  3.29354  2.67741  2.69355  4.24690  2.90347  2.73739  3.18146  2.89801  2.37887  2.77519  2.98518  4.58477  3.61503
          0.00842  5.17671  5.89905  0.61958  0.77255  0.48576  0.95510
     35   2.43372  4.41848  3.35590  4.12365  2.12750  3.45598  4.46031  2.24932  3.95918  1.36628  3.53355  4.22129  4.50879  4.13450  4.05217  3.44310  3.23455  2.66528  5.03121  2.63696     35 l - - -
          2.68618  4.42225  2.77519  2.73123  3.46354  2.40513  3.72494  3.29354  2.67741  2.69355  4.24690  2.90347  2.73739  3.18146  2.89801  2.37887  2.77519  2.98518  4.58477  3.61503
          0.00842  5.17671  5.89905  0.61958  0.77255  0.48576  0.95510
     36   2.24085  5.41041  3.22588  2.25782  4.73322  3.73747  3.92675  4.20344  2.18380  3.70598  4.45714  2.77419  3.13247  3.03085  2.46858  2.42403  3.18638  3.07266  5.85652  2.20021     36 k - - -
          2.68618  4.42225  2.77519  2.73123  3.46354  2.40513  3.72494  3.29354  2.67741  2.69355  4.24690  2.90347  2.73739  3.18146  2.89801  2.37887  2.77519  2.98518  4.58477  3.61503
          0.00842  5.17671  5.89905  0.61958  0.77255  0.48576  0.95510
     37   1.92226  3.15716  3.24941  2.44433  4.70274  2.12641  3.95333  4.16472  2.70607  3.68445  4.44512  2.36875  4.14582  2.42935  3.19153  2.34938  3.05441  3.76124  5.84911  4.46173     37 a - - -
          2.68618  4.42225  2.77519  2.73123  3.46354  2.40513  3.72494  3.29354  2.67741  2.69355  4.24690  2.90347  2.73739  3.18146  2.89801  2.37887  2.77519  2.98518  4.58477  3.61503
          0.00842  5.17671  5.89905  0.61958  0.77255  0.48576  0.95510
     38   4.49017  5.69109  6.38304  5.89108  3.79715  5.83581  6.27218  2.90075  5.72143  0.29023  3.53903  6.10740  5.86869  5.56570  5.65004  5.32766  4.72070  2.47354  6.12532  5.16977     38 L - - -
          2.68618  4.42225  2.77519  2.73123  3.46354  2.40513  3.72494  3.29354  2.67741  2.69355  4.24690  2.90347  2.73739  3.18146  2.89801  2.37887  2.77519  2.98518  4.58477  3.61503
          0.00842  5.17671  5.89905  0.61958  0.77255  0.48576  0.95510
     39   2.98126  4.68996  3.87846  2.82378  3.82488  3.56518  4.22010  3.18532  3.25966  1.53310  2.85130  3.71030  4.34441  2.58091  2.70860  2.88121  3.21291  2.09913  5.27318  3.26941     39 l - - -
          2.68618  4.42225  2.77519  2.73123  3.46354  2.40513  3.72494  3.29354  2.67741  2.69355  4.24690  2.90347  2.73739  3.18146  2.89801  2.37887  2.77519  2.98518  4.58477  3.61503
          0.00842  5.17671  5.89905  0.61958  0.77255  0.48576  0.95510
     40   2.00240  3.54422  3.77063  3.20502  3.44893  3.93389  4.17879  3.26606  1.97225  2.20118  3.18462  3.63380  4.31489  2.66252  2.53890  3.17150  3.20877  2.68085  5.32826  3.43397     40 k - - -
          2.68618  4.42225  2.77519  2.73123  3.46354  2.40513  3.72494  3.29354  2.67741  2.69355  4.24690  2.90347  2.73739  3.18146  2.89801  2.37887  2.77519  2.98518  4.58477  3.61503
          0.00842  5.17671  5.89905  0.61958  0.77255  0.48576  0.95510
     41   5.30615  6.57969  5.32201  5.29963  5.12008  5.16052  0.07628  6.28645  5.20775  5.51671  6.75798  5.61281  5.80003  5.72715  5.31062  5.43218  5.70073  5.97601  6.44841  5.07063     41 H - - -
          2.68618  4.42225  2.77519  2.73123  3.46354  2.40513  3.72494  3.29354  2.67741  2.69355  4.24690  2.90347  2.73739  3.18146  2.89801  2.37887  2.77519  2.98518  4.58477  3.61503
          0.00842  5.17671  5.89905  0.61958  0.77255  0.48576  0.95510
     42   4.46370  5.63431  6.43876  5.84656  2.79890  5.89209  6.13881  2.47264  5.72013  0.39897  3.00810  6.07497  5.81397  5.46157  5.59687  5.30421  4.65161  2.65505  6.00211  5.10612     42 L - - -
          2.68618  4.42225  2.77519  2.73123  3.46354  2.40513  3.72494  3.29354  2.67741  2.69355  4.24690  2.90347  2.73739  3.18146  2.89801  2.37887  2.77519  2.98518  4.58477  3.61503
          0.00842  5.17671  5.89905  0.61958  0.77255  0.48576  0.95510
     43   2.95316  3.49635  2.77274  2.22358  4.78208  3.72983  3.91764  4.26249  2.04540  3.10178  4.48761  2.81818  4.12311  2.65517  2.13545  2.28969  2.96601  2.75590  5.88223  4.47616     43 k - - -
          2.68618  4.42225  2.77519  2.73123  3.46354  2.40513  3.72494  3.29354  2.67741  2.69355  4.24690  2.90347  2.73739  3.18146  2.89801  2.37887  2.77519  2.98518  4.58477  3.61503
          0.05701  5.17671  3.00035  0.61958  0.77255  0.48576  0.95510
     44   2.14533  2.74256  4.53500  3.94557  3.53436  2.64451  4.40660  2.87598  3.81025  1.77344  2.89376  4.10978  4.45622  4.01416  3.95882  2.30471  2.52422  2.30359  5.04762  3.85989     44 l - - -
          2.68618  4.42225  2.77519  2.73123  3.46354  2.40513  3.72494  3.29354  2.67741  2.69355  4.24690  2.90347  2.73739  3.18146  2.89801  2.37887  2.77519  2.98518  4.58477  3.61503
          0.00884  5.12854  5.85088  0.61958  0.77255  0.40377  1.10200
     45   2.99100  1.46381  3.35699  3.76836  2.94518  3.26391  4.37176  2.95296  3.66454  2.69633  3.02932  4.01576  4.44676  3.90069  3.87840  2.30881  2.95752  2.42792  5.10717  3.05424     45 c - - -
          2.68618  4.42225  2.77519  2.73123  3.46354  2.40513  3.72494  3.29354  2.67741  2.69355  4.24690  2.90347  2.73739  3.18146  2.89801  2.37887  2.77519  2.98518  4.58477  3.61503
          0.00842  5.17671  5.89905  0.61958  0.77255  0.48576  0.95510
     46   5.30615  6.57969  5.32201  5.29963  5.12008  5.16052  0.07628  6.28645  5.20775  5.51671  6.75798  5.61281  5.80003  5.72715  5.31062  5.43218  5.70073  5.97601  6.44841  5.07063     46 H - - -
          2.68618  4.42225  2.77519  2.73123  3.46354  2.40513  3.72494  3.29354  2.67741  2.69355  4.24690  2.90347  2.73739  3.18146  2.89801  2.37887  2.77519  2.98518  4.58477  3.61503
          0.00842  5.17671  5.89905  0.61958  0.77255  0.48576  0.95510
     47   2.53997  5.44565  1.81631  2.95050  5.13137  2.19735  4.32235  4.61987  3.16077  4.13546  4.90070  3.46004  1.87035  3.45499  3.65965  1.62918  3.46215  4.11868  6.28565  4.89136     47 s - - -
          2.68618  4.42225  2.77519  2.73123  3.46354  2.40513  3.72494  3.29354  2.67741  2.69355  4.24690  2.90347  2.73739  3.18146  2.89801  2.37887  2.77519  2.98518  4.58477  3.61503
          0.00842  5.17671  5.89905  0.61958  0.77255  0.48576  0.95510
     48   2.72324  5.33557  3.28825  1.90785  4.62609  3.77137  3.26359  4.07307  2.70468  2.63862  4.39213  3.26532  4.16287  3.07844  1.48141  2.58166  3.20672  3.69764  5.79804  3.38321     48 r - - -
          2.68618  4.42225  2.77519  2.73123  3.46354  2.40513  3.72494  3.29354  2.67741  2.69355  4.24690  2.90347  2.73739  3.18146  2.89801  2.37887  2.77519  2.98518  4.58477  3.61503
          0.00842  5.17671  5.89905  0.61958  0.77255  0.48576  0.95510
     49   4.06169  5.33961  5.51162  5.08754  0.75165  5.03969  4.45072  3.64051  4.88449  1.54590  4.21105  4.89598  5.33508  3.11954  4.88168  4.38132  4.28058  3.60148  4.62342  2.42159     49 f - - -
          2.68618  4.42225  2.77519  2.73123  3.46354  2.40513  3.72494  3.29354  2.67741  2.69355  4.24690  2.90347  2.73739  3.18146  2.89801  2.37887  2.77519  2.98518  4.58477  3.61503
          0.00842  5.17671  5.89905  0.61958  0.77255  0.48576  0.95510
     50   2.95359  5.41653  2.70962  2.39466  4.74203  2.71796  3.26150  3.63542  2.66688  3.13476  4.46237  2.12590  4.12793  3.02709  2.37252  2.59001  2.38688  3.10986  5.86110  3.50133     50 n - - -
          2.68618  4.42225  2.77519  2.73123  3.46354  2.40513  3.72494  3.29354  2.67741  2.69355  4.24690  2.90347  2.73739  3.18146  2.89801  2.37887  2.77519  2.98518  4.58477  3.61503
          0.00842  5.17671  5.89905  0.61958  0.77255  0.48576  0.95510
     51   2.64838  3.29134  3.34545  4.12636  1.20586  4.15723  4.45697  2.87079  3.96502  2.42061  3.55591  4.22734  4.52361  4.14136  4.06310  3.45754  3.25392  2.39617  5.01982  2.35833     51 f - - -
          2.68618  4.42225  2.77519  2.73123  3.46354  2.40513  3.72494  3.29354  2.67741  2.69355  4.24690  2.90347  2.73739  3.18146  2.89801  2.37887  2.77519  2.98518  4.58477  3.61503
          0.00842  5.17671  5.89905  0.61958  0.77255  0.48576  0.95510
     52   2.54431  5.38461  3.23611  1.89724  3.48633  3.74114  3.93188  3.19409  2.39619  3.67605  4.06744  2.61459  3.26357  2.40844  3.16728  2.35567  2.50877  3.75781  5.83709  3.40653     52 e - - -
          2.68618  4.42225  2.77519  2.73123  3.46354  2.40513  3.72494  3.29354  2.67741  2.69355  4.24690  2.90347  2.73739  3.18146  2.89801  2.37887  2.77519  2.98518  4.58477  3.61503
          0.10206  5.17671  2.39271  0.61958  0.77255  0.48576  0.95510
     53   2.73426  4.39682  4.78571  4.18864  1.73404  4.14266  3.74688  2.83263  4.00768  1.91322  3.51390  4.23909  4.50654  4.16315  4.07107  3.01781  3.23073  2.16722  4.91964  1.82973     53 f - - -
          2.68618  4.42225  2.77519  2.73123  3.46354  2.40513  3.72494  3.29354  2.67741  2.69355  4.24690  2.90347  2.73739  3.18146  2.89801  2.37887  2.77519  2.98518  4.58477  3.61503
          0.12389  5.08389  2.20432  0.61958  0.77255  0.74678  0.64224
     54   2.47056  4.84990  3.44332  2.30410  4.03324  3.76321  3.98491  3.41901  2.49953  2.51852  2.72954  3.20457  4.14901  2.81119  2.83261  2.98150  2.83764  2.33993  2.84366  4.10835     54 e - - -
          2.68618  4.42225  2.77519  2.73123  3.46354  2.40513  3.72494  3.29354  2.67741  2.69355  4.24690  2.90347  2.73739  3.18146  2.89801  2.37887  2.77519  2.98518  4.58477  3.61503
          0.01036  4.97037  5.69271  0.61958  0.77255  0.97271  0.47491
     55   2.54247  4.89888  3.13592  2.83707  4.09319  3.38283  3.12944  2.95438  2.82155  3.13721  3.98304  3.33076  1.96518  2.75103  2.81691  2.96113  2.97706  2.34169  3.89535  3.68782     55 p - - -
          2.68618  4.42225  2.77519  2.73123  3.46354  2.40513  3.72494  3.29354  2.67741  2.69355  4.24690  2.90347  2.73739  3.18146  2.89801  2.37887  2.77519  2.98518  4.58477  3.61503
          0.01036  4.97037  5.69271  0.61958  0.77255  0.97271  0.47491
     56   2.72297  5.26536  2.85335  2.60352  4.56715  2.96312  2.39530  3.49483  2.41065  3.26525  4.31768  3.14341  3.18777  2.80949  2.80781  2.20430  2.65017  2.65280  5.72487  4.34168     56 s - - -
          2.68618  4.42225  2.77519  2.73123  3.46354  2.40513  3.72494  3.29354  2.67741  2.69355  4.24690  2.90347  2.73739  3.18146  2.89801  2.37887  2.77519  2.98518  4.58477  3.61503
          0.01036  4.97037  5.69271  0.61958  0.77255  0.97271  0.47491
     57   2.78164  5.31832  2.92792  1.73449  4.63844  2.65842  2.69121  4.10724  2.58902  2.97871  4.36658  3.12720  2.67937  2.94764  3.07769  2.42833  3.10089  3.20398  5.76690  4.37114     57 e - - -
          2.68618  4.42225  2.77519  2.73123  3.46354  2.40513  3.72494  3.29354  2.67741  2.69355  4.24690  2.90347  2.73739  3.18146  2.89801  2.37887  2.77519  2.98518  4.58477  3.61503
          0.01036  4.97037  5.69271  0.61958  0.77255  0.97271  0.47491
     58   2.56098  5.37590  2.37831  2.07322  4.72134  3.00209  3.15440  4.20763  1.99932  3.68132  4.41651  2.93266  4.03095  2.35092  2.87037  2.49007  2.81624  3.51298  5.80830  4.39702     58 k - - -
          2.68618  4.42225  2.77519  2.73123  3.46354  2.40513  3.72494  3.29354  2.67741  2.69355  4.24690  2.90347  2.73739  3.18146  2.89801  2.37887  2.77519  2.98518  4.58477  3.61503
          0.01036  4.97037  5.69271  0.61958  0.77255  0.97271  0.47491
     59   2.28876  4.21838  3.17874  2.36695  4.51476  1.93456  3.00669  3.96218  2.62172  3.17786  4.28337  2.64247  4.05706  2.59565  3.10239  2.63007  3.09759  3.58649  5.69567  3.21610     59 g - - -
          2.68618  4.42225  2.77519  2.73123  3.46354  2.40513  3.72494  3.29354  2.67741  2.69355  4.24690  2.90347  2.73739  3.18146  2.89801  2.37887  2.77519  2.98518  4.58477  3.61503
          0.32129  4.97037  1.31734  0.61958  0.77255  0.97271  0.47491
     60   2.44231  5.11398  3.06137  2.30851  4.40307  2.96080  2.96704  3.32633  2.50386  3.39513  3.50835  3.04191  3.07750  2.19846  2.98479  2.39393  2.68964  3.47423  5.58200  4.20783     60 q - - -
          2.68618  4.42225  2.77519  2.73123  3.46354  2.40513  3.72494  3.29354  2.67741  2.69355  4.24690  2.90347  2.73739  3.18146  2.89801  2.37887  2.77519  2.98518  4.58477  3.61503
          0.01412  4.66319  5.38554  0.61958  0.77255  0.45495  1.00644
     61   1.54708  5.00111  3.35921  2.80007  4.21482  3.04849  3.95934  3.25263  2.45572  2.75769  4.07981  3.30663  3.09843  2.82925  2.81171  2.80416  3.12654  2.59667  5.52207  4.20878     61 a - - -
          2.68641  4.42249  2.77487  2.73116  3.46377  2.40511  3.72518  3.29378  2.67731  2.69322  4.24713  2.90370  2.73739  3.18170  2.89752  2.37910  2.77511  2.98496  4.58500  3.61527
          0.68166  1.11670  1.79057  0.56410  0.84135  0.30235  1.34354
     62   2.89538  5.38485  2.44958  2.59158  4.72152  3.08721  3.06965  4.20114  2.59521  3.68612  4.42850  2.69914  4.06301  2.62316  1.62184  2.52026  3.12668  2.85733  5.82213  4.41679     65 r - - -
          2.68618  4.42225  2.77519  2.73123  3.46354  2.40513  3.72494  3.29354  2.67741  2.69355  4.24690  2.90347  2.73739  3.18146  2.89801  2.37887  2.77519  2.98518  4.58477  3.61503
          0.00981  5.02520  5.74755  0.61958  0.77255  0.30274  1.34242
     63   3.83537  5.04772  5.93317  5.43989  4.35842  5.39427  6.02940  0.95995  5.35629  1.79091  4.12504  5.55711  5.62694  5.56461  5.47351  4.80194  3.08655  1.21103  6.36605  5.17147     66 i - - -
          2.68618  4.42225  2.77519  2.73123  3.46354  2.40513  3.72494  3.29354  2.67741  2.69355  4.24690  2.90347  2.73739  3.18146  2.89801  2.37887  2.77519  2.98518  4.58477  3.61503
          0.00842  5.17671  5.89905  0.61958  0.77255  0.48576  0.95510
     64   2.95456  5.43958  1.85222  1.96975  4.77381  3.73144  3.37814  3.69707  2.65967  3.09732  4.48315  2.61302  3.36210  2.77091  3.15075  2.92173  2.53740  3.82440  5.87873  2.83904     67 d - - -
          2.68618  4.42225  2.77519  2.73123  3.46354  2.40513  3.72494  3.29354  2.67741  2.69355  4.24690  2.90347  2.73739  3.18146  2.89801  2.37887  2.77519  2.98518  4.58477  3.61503
          0.00842  5.17671  5.89905  0.61958  0.77255  0.48576  0.95510
     65   3.29743  4.66138  5.15528  4.58428  3.84138  3.31905  4.94335  2.40086  4.42231  1.72699  3.78908  4.65667  4.88049  4.60352  4.50727  3.85176  2.82839  0.83639  5.47083  4.28615     68 v - - -
          2.68618  4.42225  2.77519  2.73123  3.46354  2.40513  3.72494  3.29354  2.67741  2.69355  4.24690  2.90347  2.73739  3.18146  2.89801  2.37887  2.77519  2.98518  4.58477  3.61503
          0.00842  5.17671  5.89905  0.61958  0.77255  0.48576  0.95510
     66   2.42353  4.11391  3.13209  3.18820  3.57266  3.92841  4.17195  3.27988  3.15236  2.98153  3.06750  2.97818  4.30979  3.46539  2.94526  1.80593  2.27428  2.48363  3.48856  3.21856     69 s - - -
          2.68618  4.42225  2.77519  2.73123  3.46354  2.40513  3.72494  3.29354  2.67741  2.69355  4.24690  2.90347  2.73739  3.18146  2.89801  2.37887  2.77519  2.98518  4.58477  3.61503
          0.00842  5.17671  5.89905  0.61958  0.77255  0.48576  0.95510
     67   2.76519  3.53071  4.92549  4.31477  2.83773  4.18021  4.51287  1.93320  3.16926  1.47762  3.51141  4.32517  3.32279  4.25383  4.13975  3.48988  3.24567  1.71101  5.02143  3.84424     70 l - - -
          2.68618  4.42225  2.77519  2.73123  3.46354  2.40513  3.72494  3.29354  2.67741  2.69355  4.24690  2.90347  2.73739  3.18146  2.89801  2.37887  2.77519  2.98518  4.58477  3.61503
          0.00842  5.17671  5.89905  0.61958  0.77255  0.48576  0.95510
     68   2.95398  5.40218  2.63725  2.67194  3.48787  3.07910  3.92761  4.19039  2.21282  3.12466  3.75057  1.94531  4.13059  3.03272  2.51265  2.14356  2.93648  3.77913  5.85033  3.50068     71 n - - -
          2.68618  4.42225  2.77519  2.73123  3.46354  2.40513  3.72494  3.29354  2.67741  2.69355  4.24690  2.90347  2.73739  3.18146  2.89801  2.37887  2.77519  2.98518  4.58477  3.61503
          0.10803  5.17671  2.33561  0.61958  0.77255  0.48576  0.95510
     69   2.91067  3.61980  2.31801  1.49775  4.74941  3.68524  3.87337  4.23182  2.25344  3.71242  4.45146  3.15460  3.17977  2.75586  2.74239  2.64059  3.14187  3.10058  5.84493  4.43704     72 e - - -
          2.68618  4.42225  2.77519  2.73123  3.46354  2.40513  3.72494  3.29354  2.67741  2.69355  4.24690  2.90347  2.73739  3.18146  2.89801  2.37887  2.77519  2.98518  4.58477  3.61503
          0.00930  5.07798  5.80033  0.61958  0.77255  0.76060  0.62995
     70   2.21780  3.01274  2.78790  2.07596  4.73911  3.68551  3.56587  4.21976  2.34616  3.47301  4.44426  2.73098  4.07886  2.97221  2.51638  2.24786  2.49357  3.78817  5.83880  4.43247     73 e - - -
          2.68618  4.42225  2.77519  2.73123  3.46354  2.40513  3.72494  3.29354  2.67741  2.69355  4.24690  2.90347  2.73739  3.18146  2.89801  2.37887  2.77519  2.98518  4.58477  3.61503
          0.00930  5.07798  5.80033  0.61958  0.77255  0.76060  0.62995
     71   2.55822  5.02988  3.37971  2.82343  4.24822  2.64424  3.11270  3.65186  2.81355  2.93352  4.11243  3.02467  2.37163  3.15806  3.26485  2.64434  2.76409  3.35193  5.55395  1.95453     74 y - - -
          2.68618  4.42225  2.77519  2.73123  3.46354  2.40513  3.72494  3.29354  2.67741  2.69355  4.24690  2.90347  2.73739  3.18146  2.89801  2.37887  2.77519  2.98518  4.58477  3.61503
          0.00627  5.07495        *  0.61958  0.77255  0.00000        *
//
