# Supplementary material for: Uncoupled evolution of the Polycomb system and deep origin of non-canonical PRC1
Source: Commun Biol. 2023 Nov 10;6:1144. doi: 10.1038/s42003-023-05501-x (PMC10638273; doi:10.1038/s42003-023-05501-x)
Supplement: Supplementary file 5 — Supplementary Data 2 [file 42003_2023_5501_MOESM5_ESM.zip › Supplementary Data 2/SUZ12_hmmprofiles/SUZ12_Zn_alignment.fa]

>HSAP089004_Homo_sapiens/383-452
LRIFYQFLYNNNTRQQTEARDDLHCPWCTLNCRKLYSLLKHLKLCHSRFIFNYVYHPKG-A---RIDVSINE
CY
>NNUC029702_Nelumbo_nucifera/310-376
GNVIFNYRYYNNMLQKTEVTEDFSCPFCLVQCASFKGLRYHLCSSHDLFNFEFWVTEEYQA----VNVFVK-
--
>ATRI010462_Amborella_trichopoda/307-373
GNVIFNYRYYNNTLQKTEVTEDFSCPFCLVRCASFKGLRYHLSSSHDLFNFEFWVTEEYQA----VNVSVR-
--
>OSAT016473_Oryza_sativa_japonica/309-371
GNVLFNYK----NTQMSEVTEDFTCPFCLVRCGNFKGLECHMTSSHDLFHYEFWISEDYQA----VNVTLK-
--
>OSAT033345_Oryza_sativa_japonica/285-351
GNVLFNYKYYNNTMQKTEVTEDFSCPFCLVPCGSFKGLGCHLNASHDLFHYEFWISEECQA----VNVSLK-
--
>MPOL013124_Marchantia_polymorpha_cultivar/322-388
GRIVFHYLYDHGTRRKTEVTEEFSCPFCLSHCASFKGLEFHLNATHDLFNFEYLVSGDLQI----VIVSIR-
--
>KFLA004239_Klebsormidium_flaccidum/294-361
KQVAFVLQSDSADLR--EFLLGWRCGVCRRYSRTYEALQLHLLGVHGRFDFFFKHVGGQPA----ILVRPSE
AA
>SMAN002152_Schistosoma_mansoni/454-523
HPITYGFVFGGNLQQ--SQSTDLVCPWCHLDCARAEALVLHLRTCHPRFRLKVMWDSSHTQL--SLQVSLNE
AY
>NVEC022221_Nematostella_vectensis/349-418
QILYYQFIYNSHTRQQTEARHDFCCPWCHVNCSKLYNLLKHLKLCHSRFTFTYAPHSKG-A---RIDVCVNE
HY
>PCAU004639_Priapulus_caudatus/385-454
LRIFYHFLYGSNMRQQTEARDDLHCPWCSLNCMQLYSLLKHLKLCHSRFTFTYVPHAKG-A---RIEVAIND
CY
>DPUL016250_Daphnia_pulex/353-423
MIVRYQFLYNASRRQQTETRNDFRCPWCSLHCLQLPALLKHLRLCHSRFNFSHVGTDKGHV---RIDISVND
AY
>TCAS002727_Tribolium_castaneum/324-393
LQIVYQFVYNNNSRQQTEACEDLHCPWCSINSDQLYTLLKHLKLCHSRFTFTYVPISVG-A---RIDVAINE
LY
>PHUM002699_Pediculus_humanus/342-411
LQIVYQFLYNNNSRQQTEACDDLICPWCSLNCITLYSLLKHLKLCHSRFTFTYNQIPQG-A---RIDVAINE
CY
>SKOW017109_Saccoglossus_kowalevskii/377-446
QRIFYQFLYNNNTRQQTEARDDLHCPWCSLNCMKLYSLLKHLKLCHSRFTFTYMPHPKG-A---RIDVSINE
RY
>PSIN014810_Pelodiscus_sinensis/386-455
LRIFYQFLYNNNTRQQTEARDDLHCPWCTLNCRKLYSLLKHLKLCHSRFIFNYVYHPKG-A---RIDVSINE
CY
>CMIL004040_Callorhinchus_milii_/368-437
LRIFYQFLYNNNTRQQTEARDDLHCPWCTLNCRKLYSLLKHLKLCHSRFIFNYVPHPKG-A---RIDVSINE
CY
>HAZT006121_Hyalella_azteca/373-442
QLVLYQFVYNNNGRQQTEARRDFHCPWCSINCLALYCLLKHLKLCHARFTFTYLPHPKG-A---RIDVSLND
CY
>CGIG018801_Crassostrea_gigas/339-408
QRVFYQFLYNNSTRHQNEARDDLHCPWCAINCVHLYGLLKHLRLCHARFNFIYVPHPKG-V---RIDVTINE
RY
>DMEL029935_Drosophila_melanogaster/358-427
IQIVYNFMYSNNTRQQTEYTQELNCPWCGLDCLRLYALLKHLKLCHARFNFTYQPAGSG-A---RIDVTIND
AY
>LGIG001808_Lottia_gigantea/333-402
QRIFYQFLYNNNSQQQTEARDDLRCPWCSVNCMQLYGLLKHLRLCHARFDFMYATHPKG-A---RIDVSINE
RY
>CTEL013424_Capitella_teleta/367-436
WRVFYQFLFNNSVKQQTEAKEDMRCPWCVMQCSTLYSLLKHLRLCHSRFNFKVQDLPRG-L---RIDVSIND
CY
>CINT002581_Ciona_intestinalis/348-417
QVVFYQFIYNSETQQQTEARDDLYCPWCQLNCITLYSLVKHLKVCHPRFNFAYVPQENG-S---SIEVSVNE
CY
>TASI005138_Taenia_asiatica/396-466
IDVIYLFFYGGDEKRQWTKTRDMICPWCKLDCRRGSCLMAHLRCCHPRFRFSSWQRETSHL---VLEVTLDE
SY
>VCAR011652_Volvox_carteri/427-500
RHVLWPYISGEDEGEATEAADDLHCEICKYTYDNLACLMAHIRSCHSELTAILRPVEAAAVRDEDVDGDLYD
DS
>MSPE003591_Micromonas_species_RCC299/362-434
GRVVFHYLYHKRRMRKTELTVGFTCPFCTCVNRDFAGLSQHLEACHDAFNFEFLPKVQNEP-DPRVHVVCKS
EL
>PBRA004618_Plasmodiophora_brassicae/216-275
TTIMYLF----GSARRCELVRSARCPFCPADCADARQLLVHLCCMHGHLYYA----------RRGTTLVVSR
TP
>PHAL004380_Plasmopara_halstedii/298-368
SGVWFHFLYHAMLRRMSEKRSDYSCAWCNMFAGSLRGLVAHLVSSHDRFRFQATVGHDHIP---HIYVMVMQ
EP
>PULT013188_Pythium_ultimum_DAOM_BR144/308-378
SGVWFHFLYHSMLRRMSEKRSDYSCSWCDMCAGSLRGLVAHLVCSHSRLRFQVAVGHDNMA---HIYVMATK
SN
>NCRA001216_Neurospora_crassa_GCA_000786625/333-405
TEVNYNTAVGKEPRKETATCNKLSCLICAAEHDRISQLRAHFS-CHPEYEFNFMPPLEASKLVKRLDLSKFV
NG
>TTRA004504_Thecamonas_trahens_ATCC_50062/330-401
PPIEWFYLDESMRLLQPQVVNSLTCALCGDAHAAFPALYMHVVVGHDEFGFQLERSHQGGAT--VVPVALDK
RT
>SROS000294_Salpingoeca_rosetta/349-415
SSVHAKFAQGQEKVE--PLTQALQCPWCGACSRSIYELVLHLSTDHPRFLVSLEAHEHE-----QVTLTLLE
TP
>CVAR007173_Chlorella_variabilis_NC64A/322-386
PLLTFFFTSFDGGRTACAQLRGFRCPLSSLRCHSYAALQQHLQACHSYQSCYF---------GGDLEVYLRC
KP
>TPSE004887_Thalassiosira_pseudonana_CCMP1335/250-311
PTAYFHFIYMQDNNVVVEKMHDRHCPFCSFTGKNDNNLLRHLDMFHGELVDP------------NIETNVGE
SG
>RVAR003931_Ramazzottius_varieornatus/260-322
FKMPYRFVLIYNAGQSTFRPHGHVCVLCGMRCDSLVNVLRHLEGYHPSLGYEY-----------RIYLWFSP
EH
