# Supplementary material for: Uncoupled evolution of the Polycomb system and deep origin of non-canonical PRC1
Source: Commun Biol. 2023 Nov 10;6:1144. doi: 10.1038/s42003-023-05501-x (PMC10638273; doi:10.1038/s42003-023-05501-x)
Supplement: Supplementary file 5 — Supplementary Data 2 [file 42003_2023_5501_MOESM5_ESM.zip › Supplementary Data 2/SUZ12_hmmprofiles/SUZ12_ZnB.hmm]

HMMER3/f [3.3.2 | Nov 2020]
NAME  SUZ12_ZnB_alignment
LENG  30
ALPH  amino
RF    no
MM    no
CONS  yes
CS    no
MAP   yes
DATE  Fri Jun 10 16:30:04 2022
NSEQ  37
EFFN  37.000000
CKSUM 3634559414
STATS LOCAL MSV       -7.2420  0.72664
STATS LOCAL VITERBI   -7.2205  0.72664
STATS LOCAL FORWARD   -3.8302  0.72664
HMM          A        C        D        E        F        G        H        I        K        L        M        N        P        Q        R        S        T        V        W        Y   
            m->m     m->i     m->d     i->m     i->i     d->m     d->d
  COMPO   2.35977  4.63004  3.52548  2.50915  2.64809  4.13582  3.32927  3.08093  3.20294  2.28189  4.01447  3.41470  2.64134  3.19925  2.36825  2.76322  3.04757  3.07788  5.19789  2.90053
          2.68618  4.42225  2.77519  2.73123  3.46354  2.40513  3.72494  3.29354  2.67741  2.69355  4.24690  2.90347  2.73739  3.18146  2.89801  2.37887  2.77519  2.98518  4.58477  3.61503
          0.01154  7.21596  4.53351  0.61958  0.77255  0.00000        *
      1   1.83310  6.72697  2.42879  1.68185  6.01720  2.66039  3.16420  2.59389  4.11129  3.02717  2.91243  4.64949  2.81937  3.70077  2.61855  4.35097  4.59013  2.77093  7.19396  5.81875      1 e - - -
          2.68618  4.42225  2.77519  2.73123  3.46354  2.40513  3.72494  3.29354  2.67741  2.69355  4.24690  2.90347  2.73739  3.18146  2.89801  2.37887  2.77519  2.98518  4.58477  3.61503
          0.00110  7.20552  7.92787  0.61958  0.77255  0.36142  1.19298
      2   1.68028  6.86742  1.72564  2.31339  6.21370  3.06622  2.98062  5.70054  3.20009  3.20002  2.58066  2.81581  5.52072  2.97891  4.54141  2.88159  2.45756  5.25871  7.29938  5.88768      2 a - - -
          2.68618  4.42225  2.77519  2.73123  3.46354  2.40513  3.72494  3.29354  2.67741  2.69355  4.24690  2.90347  2.73739  3.18146  2.89801  2.37887  2.77519  2.98518  4.58477  3.61503
          0.00109  7.21596  7.93831  0.61958  0.77255  0.48576  0.95510
      3   1.69158  6.86686  2.38767  2.33082  2.94450  5.12725  2.32025  5.69963  2.62409  3.07189  5.90726  4.59435  3.55943  3.02551  2.61157  2.56760  2.82229  5.25805  7.29894  3.18527      3 a - - -
          2.68618  4.42225  2.77519  2.73123  3.46354  2.40513  3.72494  3.29354  2.67741  2.69355  4.24690  2.90347  2.73739  3.18146  2.89801  2.37887  2.77519  2.98518  4.58477  3.61503
          0.00109  7.21596  7.93831  0.61958  0.77255  0.48576  0.95510
      4   1.97835  7.40148  2.28622  0.70225  6.73283  5.42405  3.15939  6.23690  4.55568  5.69968  6.45988  4.87959  2.66142  3.06982  2.90409  4.76699  5.08335  5.78742  7.82693  6.37859      4 e - - -
          2.68618  4.42225  2.77519  2.73123  3.46354  2.40513  3.72494  3.29354  2.67741  2.69355  4.24690  2.90347  2.73739  3.18146  2.89801  2.37887  2.77519  2.98518  4.58477  3.61503
          0.00109  7.21596  7.93831  0.61958  0.77255  0.48576  0.95510
      5   3.00941  6.59029  2.90848  1.11520  5.82841  5.22008  5.42485  5.24511  4.22580  1.87719  3.11267  4.75097  5.61041  3.28910  4.68987  3.04959  1.86156  2.64258  7.09324  5.75796      5 e - - -
          2.68618  4.42225  2.77519  2.73123  3.46354  2.40513  3.72494  3.29354  2.67741  2.69355  4.24690  2.90347  2.73739  3.18146  2.89801  2.37887  2.77519  2.98518  4.58477  3.61503
          0.00109  7.21596  7.93831  0.61958  0.77255  0.48576  0.95510
      6   2.76633  6.54309  6.94495  6.59091  0.60887  5.68020  6.96618  5.58243  6.45940  2.88234  6.22429  2.40246  6.40057  6.58913  6.50479  1.84575  2.78861  5.24968  7.66662  6.47613      6 F - - -
          2.68618  4.42225  2.77519  2.73123  3.46354  2.40513  3.72494  3.29354  2.67741  2.69355  4.24690  2.90347  2.73739  3.18146  2.89801  2.37887  2.77519  2.98518  4.58477  3.61503
          0.00109  7.21596  7.93831  0.61958  0.77255  0.48576  0.95510
      7   2.45679  5.95904  6.10501  3.12031  2.78753  3.08544  5.94831  2.42044  3.17175  0.98171  5.07523  5.66711  6.00454  3.03541  5.50882  2.74432  4.74653  2.23746  6.57373  5.38697      7 l - - -
          2.68618  4.42225  2.77519  2.73123  3.46354  2.40513  3.72494  3.29354  2.67741  2.69355  4.24690  2.90347  2.73739  3.18146  2.89801  2.37887  2.77519  2.98518  4.58477  3.61503
          0.00109  7.21596  7.93831  0.61958  0.77255  0.48576  0.95510
      8   1.96779  6.86807  3.09810  2.26527  6.21455  2.87246  5.31423  5.70152  2.08704  5.17395  5.90837  2.78840  2.69760  2.20876  1.86583  2.46081  3.75073  5.25947  7.29990  5.88809      8 r - - -
          2.68618  4.42225  2.77519  2.73123  3.46354  2.40513  3.72494  3.29354  2.67741  2.69355  4.24690  2.90347  2.73739  3.18146  2.89801  2.37887  2.77519  2.98518  4.58477  3.61503
          0.00109  7.21596  7.93831  0.61958  0.77255  0.48576  0.95510
      9   0.72971  6.15081  5.40641  3.12494  5.28253  5.46138  3.76219  3.35585  4.78453  2.89843  5.25649  5.22523  5.83997  5.07957  3.13739  2.14184  2.20749  3.20103  6.73802  5.51052      9 a - - -
          2.68618  4.42225  2.77519  2.73123  3.46354  2.40513  3.72494  3.29354  2.67741  2.69355  4.24690  2.90347  2.73739  3.18146  2.89801  2.37887  2.77519  2.98518  4.58477  3.61503
          0.00109  7.21596  7.93831  0.61958  0.77255  0.48576  0.95510
     10   7.28220  8.12156  8.03254  8.02074  1.08354  7.66763  2.84712  6.84719  7.65657  5.94967  2.62147  7.15787  3.06601  7.33681  2.76153  7.08473  7.45986  6.80046  6.28875  0.89395     10 y - - -
          2.68618  4.42225  2.77519  2.73123  3.46354  2.40513  3.72494  3.29354  2.67741  2.69355  4.24690  2.90347  2.73739  3.18146  2.89801  2.37887  2.77519  2.98518  4.58477  3.61503
          0.00109  7.21596  7.93831  0.61958  0.77255  0.48576  0.95510
     11   1.56397  2.06330  2.97650  1.83905  5.73809  5.24765  2.43027  5.14273  4.28141  2.01202  5.59800  4.80056  5.63656  4.62665  3.11791  4.45567  2.60656  3.10639  7.03877  5.72156     11 a - - -
          2.68618  4.42225  2.77519  2.73123  3.46354  2.40513  3.72494  3.29354  2.67741  2.69355  4.24690  2.90347  2.73739  3.18146  2.89801  2.37887  2.77519  2.98518  4.58477  3.61503
          0.00109  7.21596  7.93831  0.61958  0.77255  0.48576  0.95510
     12   4.35695  6.84478  4.61474  2.92302  6.18048  3.14765  2.91542  3.61908  1.25371  3.02539  2.84961  4.60538  2.09001  2.76979  2.43908  2.56842  4.58807  3.48471  7.28304  5.87800     12 k - - -
          2.68618  4.42225  2.77519  2.73123  3.46354  2.40513  3.72494  3.29354  2.67741  2.69355  4.24690  2.90347  2.73739  3.18146  2.89801  2.37887  2.77519  2.98518  4.58477  3.61503
          0.00109  7.21596  7.93831  0.61958  0.77255  0.48576  0.95510
     13   2.84239  6.27881  5.27332  2.93939  5.43207  5.43870  3.14217  2.33057  4.61926  3.01187  5.38138  5.13452  0.69268  4.96780  2.63120  4.68221  2.82179  4.56209  6.84991  5.60663     13 P - - -
          2.68618  4.42225  2.77519  2.73123  3.46354  2.40513  3.72494  3.29354  2.67741  2.69355  4.24690  2.90347  2.73739  3.18146  2.89801  2.37887  2.77519  2.98518  4.58477  3.61503
          0.00109  7.21596  7.93831  0.61958  0.77255  0.48576  0.95510
     14   2.29239  2.66301  6.56181  3.08345  5.29974  5.70277  6.26848  4.59007  5.81488  3.25795  5.31767  5.97067  6.17226  5.96624  5.86508  2.89651  1.23795  1.03435  6.82590  5.65038     14 v - - -
          2.68618  4.42225  2.77519  2.73123  3.46354  2.40513  3.72494  3.29354  2.67741  2.69355  4.24690  2.90347  2.73739  3.18146  2.89801  2.37887  2.77519  2.98518  4.58477  3.61503
          0.00109  7.21596  7.93831  0.61958  0.77255  0.48576  0.95510
     15   2.45500  6.86557  2.98197  1.65546  3.10788  5.12761  2.92764  3.25837  2.68731  5.17103  5.90612  4.59493  5.52109  1.85844  2.20279  2.68222  3.01801  2.97485  7.29801  5.88681     15 e - - -
          2.68618  4.42225  2.77519  2.73123  3.46354  2.40513  3.72494  3.29354  2.67741  2.69355  4.24690  2.90347  2.73739  3.18146  2.89801  2.37887  2.77519  2.98518  4.58477  3.61503
          0.00109  7.21596  7.93831  0.61958  0.77255  0.48576  0.95510
     16   5.16087  6.48370  7.15417  6.54639  2.31971  6.40121  6.74049  1.54408  3.13223  0.84474  5.23702  6.56598  6.69208  6.41826  2.65546  5.73310  5.38868  2.19261  7.12442  5.99878     16 l - - -
          2.68618  4.42225  2.77519  2.73123  3.46354  2.40513  3.72494  3.29354  2.67741  2.69355  4.24690  2.90347  2.73739  3.18146  2.89801  2.37887  2.77519  2.98518  4.58477  3.61503
          0.00109  7.21596  7.93831  0.61958  0.77255  0.48576  0.95510
     17   7.30453  8.18665  8.00936  7.79661  4.65423  7.62524  3.07958  6.95847  6.82216  6.01429  7.42121  7.10101  7.86896  7.11067  2.75323  7.06844  2.87187  6.91491  2.98934  0.27085     17 Y - - -
          2.68618  4.42225  2.77519  2.73123  3.46354  2.40513  3.72494  3.29354  2.67741  2.69355  4.24690  2.90347  2.73739  3.18146  2.89801  2.37887  2.77519  2.98518  4.58477  3.61503
          0.00109  7.21596  7.93831  0.61958  0.77255  0.48576  0.95510
     18   5.48519  7.72446  5.90974  5.15986  7.28235  2.88084  2.76878  6.59888  2.35570  5.94000  6.78165  1.71791  6.42978  2.98200  0.75712  2.81919  5.62721  6.24040  7.91414  6.75924     18 r - - -
          2.68618  4.42225  2.77519  2.73123  3.46354  2.40513  3.72494  3.29354  2.67741  2.69355  4.24690  2.90347  2.73739  3.18146  2.89801  2.37887  2.77519  2.98518  4.58477  3.61503
          0.00109  7.21596  7.93831  0.61958  0.77255  0.48576  0.95510
     19   2.93690  5.90788  6.50619  5.89025  1.82096  5.70469  6.03845  1.78307  5.67315  1.64749  3.14470  5.86975  6.06800  2.67470  2.97397  5.01637  3.06935  4.15396  6.52926  1.77299     19 l - - -
          2.68618  4.42225  2.77519  2.73123  3.46354  2.40513  3.72494  3.29354  2.67741  2.69355  4.24690  2.90347  2.73739  3.18146  2.89801  2.37887  2.77519  2.98518  4.58477  3.61503
          0.00109  7.21596  7.93831  0.61958  0.77255  0.48576  0.95510
     20   5.90104  7.10927  7.93765  2.87306  5.63468  7.34650  7.71939  2.03089  7.25853  0.39801  5.40124  7.52090  7.44364  7.19777  7.22687  6.74179  6.12189  2.62942  7.79409  3.03025     20 L - - -
          2.68618  4.42225  2.77519  2.73123  3.46354  2.40513  3.72494  3.29354  2.67741  2.69355  4.24690  2.90347  2.73739  3.18146  2.89801  2.37887  2.77519  2.98518  4.58477  3.61503
          0.00109  7.21596  7.93831  0.61958  0.77255  0.48576  0.95510
     21   2.00469  6.86927  4.60246  2.03127  6.21587  2.64370  2.54184  5.70274  2.92014  5.17508  5.90960  2.73079  2.69749  2.34271  1.76672  2.43854  4.58657  5.26074  7.30093  5.88929     21 r - - -
          2.68618  4.42225  2.77519  2.73123  3.46354  2.40513  3.72494  3.29354  2.67741  2.69355  4.24690  2.90347  2.73739  3.18146  2.89801  2.37887  2.77519  2.98518  4.58477  3.61503
          0.07711  7.21596  2.61075  0.61958  0.77255  0.48576  0.95510
     22   1.99658  6.75387  4.56225  2.56316  6.07844  5.07508  2.87830  5.55019  2.49565  2.46169  3.18254  2.96475  5.46805  4.36766  2.33259  2.23343  2.06579  2.35922  7.19901  5.80079     22 a - - -
          2.68618  4.42225  2.77519  2.73123  3.46354  2.40513  3.72494  3.29354  2.67741  2.69355  4.24690  2.90347  2.73739  3.18146  2.89801  2.37887  2.77519  2.98518  4.58477  3.61503
          0.00118  7.14003  7.86237  0.61958  0.77255  1.54730  0.23930
     23   6.06410  7.92935  7.35677  5.96378  7.87795  6.50500  6.20773  6.99988  2.82331  6.24470  7.17615  6.11675  6.83226  5.33527  0.28385  2.13319  6.15012  3.11125  8.11705  7.16941     23 R - - -
          2.68618  4.42225  2.77519  2.73123  3.46354  2.40513  3.72494  3.29354  2.67741  2.69355  4.24690  2.90347  2.73739  3.18146  2.89801  2.37887  2.77519  2.98518  4.58477  3.61503
          0.00118  7.14003  7.86237  0.61958  0.77255  1.54730  0.23930
     24   1.74824  6.69721  4.59603  2.56969  5.99762  5.09222  1.62182  5.45368  4.03939  3.58711  3.16430  2.38616  5.48455  2.23962  4.52336  2.34392  4.53104  5.06377  2.37076  3.90594     24 h - - -
          2.68618  4.42225  2.77519  2.73123  3.46354  2.40513  3.72494  3.29354  2.67741  2.69355  4.24690  2.90347  2.73739  3.18146  2.89801  2.37887  2.77519  2.98518  4.58477  3.61503
          0.00118  7.14003  7.86237  0.61958  0.77255  1.54730  0.23930
     25   1.53934  2.95732  6.36445  2.73004  3.48912  5.62385  5.95423  2.52608  5.55130  1.48199  3.57608  5.76627  5.98807  2.19172  2.27210  4.93252  4.69326  3.04925  6.46606  5.28874     25 l - - -
          2.68618  4.42225  2.77519  2.73123  3.46354  2.40513  3.72494  3.29354  2.67741  2.69355  4.24690  2.90347  2.73739  3.18146  2.89801  2.37887  2.77519  2.98518  4.58477  3.61503
          0.00118  7.14003  7.86237  0.61958  0.77255  1.54730  0.23930
     26   4.28991  4.42578  2.51174  2.48791  6.12961  5.06541  5.25292  2.41346  2.58476  5.09250  5.83116  4.53470  5.45877  2.13382  2.48900  1.84280  2.35088  1.90603  7.22474  5.81670     26 s - - -
          2.68618  4.42225  2.77519  2.73123  3.46354  2.40513  3.72494  3.29354  2.67741  2.69355  4.24690  2.90347  2.73739  3.18146  2.89801  2.37887  2.77519  2.98518  4.58477  3.61503
          0.00118  7.14003  7.86237  0.61958  0.77255  1.54730  0.23930
     27   3.10415  6.80218  2.66661  3.98391  6.14773  5.06465  3.93602  2.87887  2.74589  3.98790  5.84282  1.49037  5.45814  3.38991  2.18705  1.20227  4.52238  5.19310  7.23434  5.82363     27 s - - -
          2.68618  4.42225  2.77519  2.73123  3.46354  2.40513  3.72494  3.29354  2.67741  2.69355  4.24690  2.90347  2.73739  3.18146  2.89801  2.37887  2.77519  2.98518  4.58477  3.61503
          0.00118  7.14003  7.86237  0.61958  0.77255  1.54730  0.23930
     28   8.34278  8.95481  8.47815  8.57000  9.12479  7.53957  9.10513  9.54489  8.76914  8.59289  9.94176  8.87485  0.00303  9.07496  8.51734  8.72005  8.77224  9.13448  9.41101  9.36830     28 P - - -
          2.68618  4.42225  2.77519  2.73123  3.46354  2.40513  3.72494  3.29354  2.67741  2.69355  4.24690  2.90347  2.73739  3.18146  2.89801  2.37887  2.77519  2.98518  4.58477  3.61503
          0.06002  7.14003  2.85668  0.61958  0.77255  1.54730  0.23930
     29   2.39489  5.84133  6.00265  5.40962  4.94305  5.51958  5.83750  1.76643  5.26588  1.29821  4.95989  2.78889  2.04886  5.46301  3.00003  2.20137  3.23568  3.58677  6.45862  5.27239     29 l - - -
          2.68618  4.42225  2.77519  2.73123  3.46354  2.40513  3.72494  3.29354  2.67741  2.69355  4.24690  2.90347  2.73739  3.18146  2.89801  2.37887  2.77519  2.98518  4.58477  3.61503
          0.00125  7.08126  7.80360  0.61958  0.77255  0.09470  2.40407
     30   6.98566  7.94122  8.03051  7.93689  0.34167  7.61437  3.49097  2.85015  7.70981  2.87159  3.99905  7.19878  7.82157  7.31708  7.47131  7.02077  7.17241  6.32400  6.37929  2.15645     30 F - - -
          2.68618  4.42225  2.77519  2.73123  3.46354  2.40513  3.72494  3.29354  2.67741  2.69355  4.24690  2.90347  2.73739  3.18146  2.89801  2.37887  2.77519  2.98518  4.58477  3.61503
          0.00074  7.21560        *  0.61958  0.77255  0.00000        *
//
