# Supplementary material for: Uncoupled evolution of the Polycomb system and deep origin of non-canonical PRC1
Source: Commun Biol. 2023 Nov 10;6:1144. doi: 10.1038/s42003-023-05501-x (PMC10638273; doi:10.1038/s42003-023-05501-x)
Supplement: Supplementary file 5 — Supplementary Data 2 [file 42003_2023_5501_MOESM5_ESM.zip › Supplementary Data 2/SUZ12_hmmprofiles/SUZ12_ZnB_alignment.fa]

>HSAP089004_Homo_sapiens/41-70
ADHELFLQAFEKPTQIYRFLRTRNLIAPIF
>ACOE041240_Aquilegia_coerulea_Goldsmith/41-70
IAAEESLSVYCKPVELYNILGRRYVQSPSF
>ATHA044614_Arabidopsis_thaliana/36-65
IAAEESLAAYCKPVELYNIIQRRAIRNPLF
>NNUC015414_Nelumbo_nucifera/41-70
ITAEESLSVYCKPVELYNILQRRALRNPSF
>NNUC029702_Nelumbo_nucifera/41-70
IAAEESLSIYCKPVELYNILQRRALRNPSF
>ATRI010462_Amborella_trichopoda/41-70
AAAEESLSIYCKPVELYNILQRRALRHPSF
>OSAT016473_Oryza_sativa_japonica/41-70
LNPEENLALYCKPLELYNFIRHRAIENPPY
>OSAT033345_Oryza_sativa_japonica/18-47
LAAEESFALYCKPVELYNIIQRRSIKNPAF
>MPOL013124_Marchantia_polymorpha_cultivar/45-74
IAAEESLSHYCKPVELYNIIQKRLARQPLF
>KFLA004239_Klebsormidium_flaccidum/22-51
VGLEMFGRAPARPEDLYQALEKRWRTNPPF
>SMAN002152_Schistosoma_mansoni/46-75
RKQEAFIRAFAIPTHLYRYLSHRHRDRPLY
>NVEC022221_Nematostella_vectensis/23-52
ADHELFLQAFEKPTQIYRFLATRNAVAPIF
>PCAU004639_Priapulus_caudatus/23-52
ADHELFLQAFEKPTQIYRYLRTRSLISPIL
>DPUL016250_Daphnia_pulex/29-58
ADHELFLQAFEKPTQIYRYLRTRHFISPIF
>TCAS002727_Tribolium_castaneum/23-52
ADHELFLQAFEKPTQIYRYLRTRNMCSPIF
>PHUM002699_Pediculus_humanus/23-52
ADHELFLNAFEKPTQIYRFLRTRNMISPIF
>SKOW017109_Saccoglossus_kowalevskii/23-52
ADHELFLQAFEKPTQIYRFLRTRNLISPVF
>PSIN014810_Pelodiscus_sinensis/41-70
ADHELFLQAFEKPTQIYRFLRTRNLIAPIF
>CMIL004040_Callorhinchus_milii_/23-52
ADHELFLQAFEKPTQIYRFLRTRNLIAPIF
>HAZT006121_Hyalella_azteca/21-50
ADHELFLQAFEKPTQIYRYLRTRNIVSPIF
>CGIG018801_Crassostrea_gigas/21-50
VDREQFLKAFEKPTQIYRYLRTRHQISPIM
>DMEL029935_Drosophila_melanogaster/41-70
QEQELFLQAFEKPTQIYRYLRNRHETNPIF
>LGIG001808_Lottia_gigantea/7-36
ADHEQFLQAFEKPTQIYRYLRTRNVVLPIF
>CTEL013424_Capitella_teleta/29-58
AEYEAFLTAFEKPTQIYRFLRARHFVSPIF
>CINT002581_Ciona_intestinalis/1-29
-DREEFLRAFEKPTQIYRFLRARHCISPIF
>TASI005138_Taenia_asiatica/27-56
ANYEEFVRTFAVPTHLYRYLANRHRTRPTH
>VCAR011652_Volvox_carteri/28-57
DSEEEFQNAYDLEVFIWRLYAARAEDKPPF
>MSPE003591_Micromonas_species_RCC299/14-43
EAAQESFKRYVEPVRVYNTIKSRMQKNPLF
>PBRA004618_Plasmodiophora_brassicae/4-33
DLAASFADEYRPPAILYRMLHLRACSNPSF
>PHAL004380_Plasmopara_halstedii/31-60
HMEHEFAETYHGLTALYKLLEVKHLQSPLF
>PULT013188_Pythium_ultimum_DAOM_BR144/29-58
EMDDEFKATYLRITAFYKYLEMVHLESPLL
>NCRA001216_Neurospora_crassa_GCA_000786625/17-38
GTSPVFVPAMTSRCRRYRQLP--------F
>TTRA004504_Thecamonas_trahens_ATCC_50062/34-63
RQRATFEAAYLPHVTKHRLLHLRQLVSPRF
>SROS000294_Salpingoeca_rosetta/15-43
EHDRDLLRAFHPASVLYRRLAVSWQQRP-Y
>CVAR007173_Chlorella_variabilis_NC64A/3-32
EATALALEAHLHTVELTGILGARQASIPNI
>TPSE004887_Thalassiosira_pseudonana_CCMP1335/1-30
MDFDTTIGSFAQIAKFYSLESSSSASSPAF
>RVAR003931_Ramazzottius_varieornatus/30-59
PEKETNSKSRAMPVSVRHFVNEREAVDPLF
