# Supplementary material for: Uncoupled evolution of the Polycomb system and deep origin of non-canonical PRC1
Source: Commun Biol. 2023 Nov 10;6:1144. doi: 10.1038/s42003-023-05501-x (PMC10638273; doi:10.1038/s42003-023-05501-x)
Supplement: Supplementary file 6 — Supplementary Data 3 [file 42003_2023_5501_MOESM6_ESM.zip]

Archive with 13 entries (12 files):
- Supplementary Data 3/hhpred_3946668RYBP.hhr
- Supplementary Data 3/hhpred_6638750_CBX8Cterm.hhr
- Supplementary Data 3/HOMSAP_CBX8.pdb
- Supplementary Data 3/HOMSAP_CBX8cutout.pdb
- Supplementary Data 3/psiblast_4609622.aln
- Supplementary Data 3/RYBP_betasheetfoldcutout.pdb
- Supplementary Data 3/RYBP_full.pdb
- Supplementary Data 3/TM_align/
- Supplementary Data 3/TM_align/A175838.pdb
- Supplementary Data 3/TM_align/B175838.pdb
- Supplementary Data 3/TM_align/G175838.pdb
- Supplementary Data 3/TM_align/HOMSAP_CBX8cutout.pdb
- Supplementary Data 3/TM_align/RYBP_betasheetfoldshorter.pdb
