# Supplementary material for: Uncoupled evolution of the Polycomb system and deep origin of non-canonical PRC1
Source: Commun Biol. 2023 Nov 10;6:1144. doi: 10.1038/s42003-023-05501-x (PMC10638273; doi:10.1038/s42003-023-05501-x)
Supplement: Supplementary file 6 — Supplementary Data 3 [file 42003_2023_5501_MOESM6_ESM.zip › Supplementary Data 3/hhpred_3946668RYBP.hhr]

Query         1869382_2
Match_columns 100
No_of_seqs    55 out of 177
Neff          2.25931
Searched_HMMs 189624
Date          Thu Nov  3 10:53:05 2022
Command       hhsearch -cpu 8 -i ../results/full.a3m -d /cluster/toolkit/production/databases/hh-suite/mmcif70/pdb70 -d /cluster/toolkit/production/databases/hh-suite/pfama/pfama -d /cluster/toolkit/production/databases/hh-suite/SMART/SMART -d /cluster/toolkit/production/databases/hh-suite/Proteomes/Homo_sapiens/Homo_sapiens -o ../results/3946668.hhr -oa3m ../results/3946668.a3m -p 20 -Z 250 -loc -z 1 -b 1 -B 250 -ssm 2 -sc 1 -seq 1 -dbstrlen 10000 -norealign -maxres 32000 -contxt /cluster/toolkit/production/bioprogs/tools/hh-suite-build-new/data/context_data.crf 

 No Hit                             Prob E-value P-value  Score    SS Cols Query HMM  Template HMM
  1 NP_036366.3 RING1 and YY1-bind 100.0 8.9E-36 4.7E-41  236.2   8.8   90   11-100   139-228 (228)
  2 XP_011536030.1 PREDICTED: YY1- 100.0 7.6E-32   4E-37  215.5   7.9   84   12-100   155-238 (238)
  3 NP_001177908.1 YY1-associated  100.0 5.8E-31 3.1E-36  206.0   7.9   83   13-100   122-204 (204)
  4 NP_005739.2 YY1-associated fac 100.0 1.1E-28 5.8E-34  189.2   7.5   94    2-100    87-180 (180)
  5 NP_001307009.1 YY1-associated   99.9 3.6E-27 1.9E-32  182.1   7.6   94    2-100    78-171 (171)
  6 NP_001177906.1 YY1-associated   99.9 4.2E-27 2.2E-32  176.5   7.8   94    2-100    45-138 (138)
  7 XP_011536031.1 PREDICTED: YY1-  99.9   9E-27 4.7E-32  178.2   7.8   94    2-100    66-159 (159)
  8 XP_006719248.1 PREDICTED: YY1-  99.9 1.1E-26 5.9E-32  180.2   7.8   94    2-100    84-177 (177)
  9 XP_006719247.1 PREDICTED: YY1-  99.9 1.9E-26   1E-31  179.6   7.8   94    2-100    89-182 (182)
 10 XP_016874158.1 PREDICTED: YY1-  99.9 1.9E-26   1E-31  180.1   7.8   94    2-100    94-187 (187)
 11 3IXS_B RING1 and YY1-binding p  99.6   3E-15 1.6E-20   91.7   4.4   36   16-51      2-37  (37)
 12 PF17219.6 ; YAF2_RYBP ; Yaf2/R  99.6 9.4E-15   5E-20   86.5   3.9   33   17-49      1-33  (33)
 13 XP_016874159.1 PREDICTED: YY1-  97.9 3.1E-05 1.7E-10   59.9   2.1   27    8-36     68-94  (120)
 14 NP_065700.1 chromobox protein   47.3      76  0.0004   30.1   2.7   29   16-46    351-379 (389)
 15 XP_016863503.1 PREDICTED: anky  42.0      54 0.00029   33.8   1.2   44   51-94    999-1042(1479)
 16 XP_016860791.1 PREDICTED: pept  39.7 1.4E+02 0.00075   26.2   3.0   61   23-83    159-222 (272)
 17 NP_002678.2 pinin [Homo sapien  36.1 1.7E+02 0.00088   31.2   3.3   48   47-94    572-619 (717)
 18 NP_060063.2 BMP-2-inducible pr  31.3   2E+02   0.001   28.3   2.8   46   51-96    580-625 (662)
 19 XP_005271923.1 PREDICTED: chro  30.0 2.6E+02  0.0014   31.5   3.7   49   51-99      8-56  (1798)
 20 XP_011541414.1 PREDICTED: chro  28.3 3.2E+02  0.0017   30.0   3.8   49   51-99      8-56  (1552)
 21 XP_011528327.1 PREDICTED: chro  28.1 1.5E+02  0.0008   24.2   1.4   15   32-46    138-152 (165)
 22 XP_011513741.1 PREDICTED: zinc  27.8 1.8E+02 0.00093   29.4   2.0   36   51-86     50-85  (670)
 23 NP_004529.2 nucleosome assembl  27.2 2.9E+02  0.0015   27.7   3.2   47   48-94     17-63  (506)
 24 XP_005261470.1 PREDICTED: chro  25.9 1.7E+02 0.00092   23.8   1.4   15   32-46    131-145 (158)
 25 NP_001275511.1 tetratricopepti  24.7 1.4E+02 0.00074   29.7   0.8   32   44-75    467-498 (653)
 26 XP_006724240.1 PREDICTED: chro  24.5 1.8E+02 0.00097   24.5   1.3   15   32-46    165-179 (192)
 27 XP_006724241.1 PREDICTED: chro  24.4 1.9E+02   0.001   23.7   1.4   15   32-46    139-153 (166)
 28 1LSH_B LIPOVITELLIN (LV-2); LI  23.7 3.2E+02  0.0017   24.1   2.5   37   46-82      7-43  (319)
 29 XP_005271924.1 PREDICTED: chro  23.6 4.1E+02  0.0022   29.9   3.7   49   51-99      8-56  (1710)
 30 NP_001261.2 chromodomain-helic  23.5 4.1E+02  0.0022   29.9   3.7   49   51-99      8-56  (1710)
 31 XP_011533214.1 PREDICTED: Krue  21.6 4.3E+02  0.0023   24.6   3.0   49   52-100    87-135 (383)
 32 XP_011533213.1 PREDICTED: Krue  21.6 4.3E+02  0.0023   24.6   3.0   49   52-100    87-135 (383)
 33 XP_006724239.1 PREDICTED: chro  21.1 2.4E+02  0.0012   24.3   1.4   15   32-46    173-187 (200)
 34 NP_001309164.1 ribosomal prote  20.7 4.1E+02  0.0022   24.7   2.7   55   46-100   661-715 (723)
 35 NP_783640.1 chromobox protein   20.1 2.7E+02  0.0014   25.2   1.5   15   32-46    224-238 (251)

No 1
>NP_036366.3 RING1 and YY1-binding protein [Homo sapiens]
Probab=100.00  E-value=8.9e-36  Score=236.16  Aligned_cols=90  Identities=100%  Similarity=1.161  Sum_probs=85.9  Template_Neff=3.600

Q ss_pred             CCCCCCCCcccccCcCcceeeEEEECcEEEEEEccccccCCCCCCCccccccccccccccccCCChhhcccCcccCCCCC
Q 1869382_2        11 ETNHTSRPRLKNVDRSTAQQLAVTVGNVTVIITDFKEKTRSSSTSSSTVTSSAGSEQQNQSSSGSESTDKGSSRSSTPKG   90 (100)
Q Consensus        11 ~~~~~~rPrLknvdRssaq~~~vtV~nvTViITd~k~k~~~s~~sss~~~ssa~sd~~~qS~Sgse~Tdkg~SrsSsprg   90 (100)
                      ...+..|||||||||++|||++||||||||||||||+|.++++++++++++++++++|+|+++++++||+|+||+|+|+|
T Consensus       139 ~~~~~~rPrLKNVDRSSAQ~leVTVgnvTVIITDFKeK~kssstsSst~~s~a~sdq~~qs~sss~~tekg~srsssp~g  218 (228)
T NP_036366.3     139 ETNHTSRPRLKNVDRSTAQQLAVTVGNVTVIITDFKEKTRSSSTSSSTVTSSAGSEQQNQSSSGSESTDKGSSRSSTPKG  218 (228)
T ss_pred             CCCCCCCCccccccCCCcceeEEEECCEEEEEEcceeccCCCCCCCCcccccccccccccCCCCCccccccccccCCCCC
Confidence            34567899999999999999999999999999999999999999999999999999999999999999999999999999


Q ss_pred             cccccccCCC
Q 1869382_2        91 DMSAVNDESF  100 (100)
Q Consensus        91 e~ss~n~es~  100 (100)
                      |++++|||+|
T Consensus       219 e~ss~n~es~  228 (228)
T NP_036366.3     219 DMSAVNDESF  228 (228)
T ss_pred             cccccccCCC
Confidence            9999999987


No 2
>XP_011536030.1 PREDICTED: YY1-associated factor 2 isoform X1 [Homo sapiens]
Probab=99.97  E-value=7.6e-32  Score=215.50  Aligned_cols=84  Identities=58%  Similarity=0.859  Sum_probs=77.2  Template_Neff=3.200

Q ss_pred             CCCCCCCcccccCcCcceeeEEEECcEEEEEEccccccCCCCCCCccccccccccccccccCCChhhcccCcccCCCCCc
Q 1869382_2        12 TNHTSRPRLKNVDRSTAQQLAVTVGNVTVIITDFKEKTRSSSTSSSTVTSSAGSEQQNQSSSGSESTDKGSSRSSTPKGD   91 (100)
Q Consensus        12 ~~~~~rPrLknvdRssaq~~~vtV~nvTViITd~k~k~~~s~~sss~~~ssa~sd~~~qS~Sgse~Tdkg~SrsSsprge   91 (100)
                      +.++.|||||||||++||+++||||||||||||||||+++.+++     +++++++|++++++++++|+|++|+++|+||
T Consensus       155 s~~k~rPRLKNVDRSSAQ~leVTVgnVTVIITDFKeK~ksssts-----ssa~~dq~sqs~Sss~~t~~g~sr~ssp~g~  229 (238)
T XP_011536030.1  155 SHKKTRPRLKNVDRSSAQHLEVTVGDLTVIITDFKEKTKSPPAS-----SAASADQHSQSGSSSDNTERGMSRSSSPRGE  229 (238)
T ss_pred             cccccCccccccccccCeeeEEEeCcEEEEEEcccccCCCCCCC-----cchhhhccccCCCCcccccccccccCCCCcc
Confidence            45567999999999999999999999999999999999998753     3456799999999999999999999999999


Q ss_pred             ccccccCCC
Q 1869382_2        92 MSAVNDESF  100 (100)
Q Consensus        92 ~ss~n~es~  100 (100)
                      ++++|||+|
T Consensus       230 ~ss~n~es~  238 (238)
T XP_011536030.1  230 ASSLNGESH  238 (238)
T ss_pred             ccccCCCCC
Confidence            999999997


No 3
>NP_001177908.1 YY1-associated factor 2 isoform 1 [Homo sapiens]
Probab=99.97  E-value=5.8e-31  Score=205.99  Aligned_cols=83  Identities=59%  Similarity=0.864  Sum_probs=77.0  Template_Neff=4.000

Q ss_pred             CCCCCCcccccCcCcceeeEEEECcEEEEEEccccccCCCCCCCccccccccccccccccCCChhhcccCcccCCCCCcc
Q 1869382_2        13 NHTSRPRLKNVDRSTAQQLAVTVGNVTVIITDFKEKTRSSSTSSSTVTSSAGSEQQNQSSSGSESTDKGSSRSSTPKGDM   92 (100)
Q Consensus        13 ~~~~rPrLknvdRssaq~~~vtV~nvTViITd~k~k~~~s~~sss~~~ssa~sd~~~qS~Sgse~Tdkg~SrsSsprge~   92 (100)
                      +++.|||||||||++||+++||||||||||||||||+++++++     +++++++|++++++++++|+|++|+++|+||+
T Consensus       122 ~~k~rPrLKNVDRSSaq~~eVTVnnVTVIITefKpK~~s~sts-----s~~~~~~~~~s~sss~~~~~~~sr~ssp~~~~  196 (204)
T NP_001177908.1  122 HKKTRPRLKNVDRSSAQHLEVTVGDLTVIITDFKEKTKSPPAS-----SAASADQHSQSGSSSDNTERGMSRSSSPRGEA  196 (204)
T ss_pred             cccCCcccccccCCCcceeEEEeCCEEEEEEeccccCCCCCCC-----ccchhhccccCCCCcccccccccccCCCCccc
Confidence            4567999999999999999999999999999999999998753     34677999999999999999999999999999


Q ss_pred             cccccCCC
Q 1869382_2        93 SAVNDESF  100 (100)
Q Consensus        93 ss~n~es~  100 (100)
                      +++|||+|
T Consensus       197 s~~~~es~  204 (204)
T NP_001177908.1  197 SSLNGESH  204 (204)
T ss_pred             cccCCCCC
Confidence            99999998


No 4
>NP_005739.2 YY1-associated factor 2 isoform 2 [Homo sapiens]
Probab=99.96  E-value=1.1e-28  Score=189.23  Aligned_cols=94  Identities=54%  Similarity=0.798  Sum_probs=0.0  Template_Neff=4.700

Q ss_pred             CccccccccCCCCCCCCcccccCcCcceeeEEEECcEEEEEEccccccCCCCCCCccccccccccccccccCCChhhccc
Q 1869382_2         2 SANATTKTSETNHTSRPRLKNVDRSTAQQLAVTVGNVTVIITDFKEKTRSSSTSSSTVTSSAGSEQQNQSSSGSESTDKG   81 (100)
Q Consensus         2 ~~~~~~k~~~~~~~~rPrLknvdRssaq~~~vtV~nvTViITd~k~k~~~s~~sss~~~ssa~sd~~~qS~Sgse~Tdkg   81 (100)
                      +.......+..+...|||||||||++||+++||||||||||||||+|.+++++     ++++++++|++++++++++|+|
T Consensus        87 s~k~~~~~k~s~~k~rprLkNVDRSsaq~~eVTV~~VTViITEfK~K~~s~s~-----ss~~~~~~~~~~~s~~~~~~~~  161 (180)
T NP_005739.2      87 SEKETTSKKNSHKKTRPRLKNVDRSSAQHLEVTVGDLTVIITDFKEKTKSPPA-----SSAASADQHSQSGSSSDNTERG  161 (180)
T ss_pred             ccccccCccccCccCCCcccceecCCcceEEEEeCCeEEEEEeeeeecCCCCC-----CccchhhccccCCCCccccccc


Q ss_pred             CcccCCCCCcccccccCCC
Q 1869382_2        82 SSRSSTPKGDMSAVNDESF  100 (100)
Q Consensus        82 ~SrsSsprge~ss~n~es~  100 (100)
                      ++|+++|+||++++|||+|
T Consensus       162 ~sr~s~~~~~~~~~~~~~~  180 (180)
T NP_005739.2     162 MSRSSSPRGEASSLNGESH  180 (180)
T ss_pred             ccccCCCCccccccCCCCC


No 5
>NP_001307009.1 YY1-associated factor 2 isoform 5 [Homo sapiens]
Probab=99.95  E-value=3.6e-27  Score=182.13  Aligned_cols=94  Identities=54%  Similarity=0.798  Sum_probs=0.0  Template_Neff=3.100

Q ss_pred             CccccccccCCCCCCCCcccccCcCcceeeEEEECcEEEEEEccccccCCCCCCCccccccccccccccccCCChhhccc
Q 1869382_2         2 SANATTKTSETNHTSRPRLKNVDRSTAQQLAVTVGNVTVIITDFKEKTRSSSTSSSTVTSSAGSEQQNQSSSGSESTDKG   81 (100)
Q Consensus         2 ~~~~~~k~~~~~~~~rPrLknvdRssaq~~~vtV~nvTViITd~k~k~~~s~~sss~~~ssa~sd~~~qS~Sgse~Tdkg   81 (100)
                      +.+.....+..+...|||||||||++|++++|||++||||||||++|.+.+++     ++++++++|+++++++++||+|
T Consensus        78 ~~K~~~~~k~s~~k~rPRLKnvDRssa~~~~VTVn~VTVvITefk~k~~ssst-----sSsa~~dq~sqs~Sss~~te~g  152 (171)
T NP_001307009.1   78 SEKETTSKKNSHKKTRPRLKNVDRSSAQHLEVTVGDLTVIITDFKEKTKSPPA-----SSAASADQHSQSGSSSDNTERG  152 (171)
T ss_pred             hhccccccccCCCcCCCcceeeecCCcceEEEEECCEEEEEEeccccCCCCCC-----CccchhhccccCCCCccccccc


Q ss_pred             CcccCCCCCcccccccCCC
Q 1869382_2        82 SSRSSTPKGDMSAVNDESF  100 (100)
Q Consensus        82 ~SrsSsprge~ss~n~es~  100 (100)
                      ++|+|+|+||++++|||+|
T Consensus       153 ~srsssp~g~~ss~n~esh  171 (171)
T NP_001307009.1  153 MSRSSSPRGEASSLNGESH  171 (171)
T ss_pred             ccccCCCCccccccCCCCC


No 6
>NP_001177906.1 YY1-associated factor 2 isoform 3 [Homo sapiens]
Probab=99.95  E-value=4.2e-27  Score=176.48  Aligned_cols=94  Identities=55%  Similarity=0.801  Sum_probs=0.0  Template_Neff=3.600

Q ss_pred             CccccccccCCCCCCCCcccccCcCcceeeEEEECcEEEEEEccccccCCCCCCCccccccccccccccccCCChhhccc
Q 1869382_2         2 SANATTKTSETNHTSRPRLKNVDRSTAQQLAVTVGNVTVIITDFKEKTRSSSTSSSTVTSSAGSEQQNQSSSGSESTDKG   81 (100)
Q Consensus         2 ~~~~~~k~~~~~~~~rPrLknvdRssaq~~~vtV~nvTViITd~k~k~~~s~~sss~~~ssa~sd~~~qS~Sgse~Tdkg   81 (100)
                      ..+.....+..+...|||||||||++|++++|||++||||||||++|.+.+.++     +++++++|++++++++++|+|
T Consensus        45 ~~k~~~~~k~s~~k~rPrlknvdRssa~~~~Vtv~~vtvvITefk~k~~~~~~s-----s~~~~~~~~qs~sss~~t~~g  119 (138)
T NP_001177906.1   45 SEKETTSKKNSHKKTRPRLKNVDRSSAQHLEVTVGDLTVIITDFKEKTKSPPAS-----SAASADQHSQSGSSSDNTERG  119 (138)
T ss_pred             ccccccccccCcCCCCCcceeecCCCcceEEEEECCEEEEEEeccccCCCCCCC-----ccchhhccccCCCCccccccc


Q ss_pred             CcccCCCCCcccccccCCC
Q 1869382_2        82 SSRSSTPKGDMSAVNDESF  100 (100)
Q Consensus        82 ~SrsSsprge~ss~n~es~  100 (100)
                      ++|+++|+||++++|||+|
T Consensus       120 ~sr~ssp~g~~s~~n~es~  138 (138)
T NP_001177906.1  120 MSRSSSPRGEASSLNGESH  138 (138)
T ss_pred             ccccCCCCccccccCCCCC


No 7
>XP_011536031.1 PREDICTED: YY1-associated factor 2 isoform X5 [Homo sapiens]
Probab=99.94  E-value=9e-27  Score=178.23  Aligned_cols=94  Identities=55%  Similarity=0.801  Sum_probs=0.0  Template_Neff=3.300

Q ss_pred             CccccccccCCCCCCCCcccccCcCcceeeEEEECcEEEEEEccccccCCCCCCCccccccccccccccccCCChhhccc
Q 1869382_2         2 SANATTKTSETNHTSRPRLKNVDRSTAQQLAVTVGNVTVIITDFKEKTRSSSTSSSTVTSSAGSEQQNQSSSGSESTDKG   81 (100)
Q Consensus         2 ~~~~~~k~~~~~~~~rPrLknvdRssaq~~~vtV~nvTViITd~k~k~~~s~~sss~~~ssa~sd~~~qS~Sgse~Tdkg   81 (100)
                      ..+.....+..+...|||||||||++|++++|||++||||||||++|.+.++++     +++++++|++++++++++|+|
T Consensus        66 ~~K~~~~~k~s~~k~rPrLknvDRssa~~~~VTVn~vTVvITefk~k~~~ss~s-----ss~~~dq~sqs~Sss~~t~~g  140 (159)
T XP_011536031.1   66 SEKETTSKKNSHKKTRPRLKNVDRSSAQHLEVTVGDLTVIITDFKEKTKSPPAS-----SAASADQHSQSGSSSDNTERG  140 (159)
T ss_pred             hhccccCcccCcCcCCCceeeeeCCCCeeEEEEeCCEEEEEEeccccCCCCCCC-----ccchhhccccCCCCccccccc


Q ss_pred             CcccCCCCCcccccccCCC
Q 1869382_2        82 SSRSSTPKGDMSAVNDESF  100 (100)
Q Consensus        82 ~SrsSsprge~ss~n~es~  100 (100)
                      ++|+++|+||++++|||+|
T Consensus       141 ~sr~ssp~g~~ss~n~es~  159 (159)
T XP_011536031.1  141 MSRSSSPRGEASSLNGESH  159 (159)
T ss_pred             ccccCCCCccccccCCCCC


No 8
>XP_006719248.1 PREDICTED: YY1-associated factor 2 isoform X4 [Homo sapiens]
Probab=99.94  E-value=1.1e-26  Score=180.21  Aligned_cols=94  Identities=55%  Similarity=0.801  Sum_probs=0.0  Template_Neff=3.100

Q ss_pred             CccccccccCCCCCCCCcccccCcCcceeeEEEECcEEEEEEccccccCCCCCCCccccccccccccccccCCChhhccc
Q 1869382_2         2 SANATTKTSETNHTSRPRLKNVDRSTAQQLAVTVGNVTVIITDFKEKTRSSSTSSSTVTSSAGSEQQNQSSSGSESTDKG   81 (100)
Q Consensus         2 ~~~~~~k~~~~~~~~rPrLknvdRssaq~~~vtV~nvTViITd~k~k~~~s~~sss~~~ssa~sd~~~qS~Sgse~Tdkg   81 (100)
                      +.+.....+..+...|||||||||++|++++|||++||||||||++|.+.++++     +++++++|++++++++++|+|
T Consensus        84 ~~K~~~~~k~s~~k~rPrLKnVDRssa~~~~VTVn~VTVvITefk~K~~~ss~s-----ssa~~dq~sqs~Sss~~te~g  158 (177)
T XP_006719248.1   84 SEKETTSKKNSHKKTRPRLKNVDRSSAQHLEVTVGDLTVIITDFKEKTKSPPAS-----SAASADQHSQSGSSSDNTERG  158 (177)
T ss_pred             ccccccccccCcccCCCceeeeeCCCCeeEEEEeCCEEEEEEeccccCCCCCCC-----ccchhhccccCCCCccccccc


Q ss_pred             CcccCCCCCcccccccCCC
Q 1869382_2        82 SSRSSTPKGDMSAVNDESF  100 (100)
Q Consensus        82 ~SrsSsprge~ss~n~es~  100 (100)
                      +||+|+|+||++++|||+|
T Consensus       159 ~srsssp~g~~ss~n~esh  177 (177)
T XP_006719248.1  159 MSRSSSPRGEASSLNGESH  177 (177)
T ss_pred             ccccCCCCccccccCCCCC


No 9
>XP_006719247.1 PREDICTED: YY1-associated factor 2 isoform X3 [Homo sapiens]
Probab=99.94  E-value=1.9e-26  Score=179.60  Aligned_cols=94  Identities=55%  Similarity=0.801  Sum_probs=0.0  Template_Neff=3.000

Q ss_pred             CccccccccCCCCCCCCcccccCcCcceeeEEEECcEEEEEEccccccCCCCCCCccccccccccccccccCCChhhccc
Q 1869382_2         2 SANATTKTSETNHTSRPRLKNVDRSTAQQLAVTVGNVTVIITDFKEKTRSSSTSSSTVTSSAGSEQQNQSSSGSESTDKG   81 (100)
Q Consensus         2 ~~~~~~k~~~~~~~~rPrLknvdRssaq~~~vtV~nvTViITd~k~k~~~s~~sss~~~ssa~sd~~~qS~Sgse~Tdkg   81 (100)
                      +.+.....+..+...|||||||||++|++++|||++||||||||++|.+.++++     +++++++|+|++++++++|+|
T Consensus        89 ~~K~~~~~k~s~kk~rPrLKnVDRssa~~~~VTVn~VTVvITefk~K~~~ss~s-----ssa~~dq~sqs~Sss~~te~g  163 (182)
T XP_006719247.1   89 SEKETTSKKNSHKKTRPRLKNVDRSSAQHLEVTVGDLTVIITDFKEKTKSPPAS-----SAASADQHSQSGSSSDNTERG  163 (182)
T ss_pred             ccccccccccCcccCCCceeeeeCCCCeeEEEEeCCEEEEEEeccccCCCCCCC-----ccchhhccccCCCCccccccc


Q ss_pred             CcccCCCCCcccccccCCC
Q 1869382_2        82 SSRSSTPKGDMSAVNDESF  100 (100)
Q Consensus        82 ~SrsSsprge~ss~n~es~  100 (100)
                      +||+|+|+||++++|||+|
T Consensus       164 ~srsssp~ge~ss~n~esh  182 (182)
T XP_006719247.1  164 MSRSSSPRGEASSLNGESH  182 (182)
T ss_pred             ccccCCCCccccccCCCCC


No 10
>XP_016874158.1 PREDICTED: YY1-associated factor 2 isoform X2 [Homo sapiens]
Probab=99.94  E-value=1.9e-26  Score=180.10  Aligned_cols=94  Identities=55%  Similarity=0.801  Sum_probs=0.0  Template_Neff=3.000

Q ss_pred             CccccccccCCCCCCCCcccccCcCcceeeEEEECcEEEEEEccccccCCCCCCCccccccccccccccccCCChhhccc
Q 1869382_2         2 SANATTKTSETNHTSRPRLKNVDRSTAQQLAVTVGNVTVIITDFKEKTRSSSTSSSTVTSSAGSEQQNQSSSGSESTDKG   81 (100)
Q Consensus         2 ~~~~~~k~~~~~~~~rPrLknvdRssaq~~~vtV~nvTViITd~k~k~~~s~~sss~~~ssa~sd~~~qS~Sgse~Tdkg   81 (100)
                      +.+.....+..+...|||||||||++|++++|||++||||||||++|.+.++++     +++++++|+|++++++++|+|
T Consensus        94 ~~K~~~~~k~s~kk~rPrLKnVDRSsa~~~~VTVn~VTVvITEfk~K~~~ss~s-----Ssa~~dq~sqs~Sss~~tekg  168 (187)
T XP_016874158.1   94 SEKETTSKKNSHKKTRPRLKNVDRSSAQHLEVTVGDLTVIITDFKEKTKSPPAS-----SAASADQHSQSGSSSDNTERG  168 (187)
T ss_pred             ccccccccccCcCcCCCceeeeeCCCCeeEEEEeCCEEEEEEeccccCCCCCCC-----ccchhhccccCCCCccccccc


Q ss_pred             CcccCCCCCcccccccCCC
Q 1869382_2        82 SSRSSTPKGDMSAVNDESF  100 (100)
Q Consensus        82 ~SrsSsprge~ss~n~es~  100 (100)
                      +||+|+|+||++++|||+|
T Consensus       169 ~srsssp~ge~ss~ngesh  187 (187)
T XP_016874158.1  169 MSRSSSPRGEASSLNGESH  187 (187)
T ss_pred             ccccCCCCccccccCCCCC


No 11
>3IXS_B RING1 and YY1-binding protein; RING1B, RYBP, polycomb, e3-ligase, chromosomal protein, transcription regulation, chromatin regulator, transcription repressor, Ligase, Metal-binding, Nucleus, Phosphoprotein; HET: NHE, EDO; 1.7A {Homo sapiens}
Probab=99.61  E-value=3e-15  Score=91.66  Aligned_cols=36  Identities=97%  Similarity=1.219  Sum_probs=0.0  Template_Neff=4.700

Q ss_pred             CCCcccccCcCcceeeEEEECcEEEEEEccccccCC
Q 1869382_2        16 SRPRLKNVDRSTAQQLAVTVGNVTVIITDFKEKTRS   51 (100)
Q Consensus        16 ~rPrLknvdRssaq~~~vtV~nvTViITd~k~k~~~   51 (100)
                      .+||||||||++|++++|||+||||+||||++|.++
T Consensus         2 ~~prlknidRss~~~~~VTV~~VTV~ite~k~k~~~   37 (37)
T 3IXS_B            2 TRPRLKNVDRSTAQQLAVTVGNVTVIITDFKEKTRS   37 (37)
T ss_dssp             --CCCSSEEEEEEEEEEEEETTEEEEEEEEEEC---
T ss_pred             CCCcccccCCCcceeeEeEECCEEEEEeccccccCC


No 12
>PF17219.6 ; YAF2_RYBP ; Yaf2/RYBP C-terminal binding motif
Probab=99.57  E-value=9.4e-15  Score=86.53  Aligned_cols=33  Identities=67%  Similarity=0.888  Sum_probs=0.0  Template_Neff=5.500

Q ss_pred             CCcccccCcCcceeeEEEECcEEEEEEcccccc
Q 1869382_2        17 RPRLKNVDRSTAQQLAVTVGNVTVIITDFKEKT   49 (100)
Q Consensus        17 rPrLknvdRssaq~~~vtV~nvTViITd~k~k~   49 (100)
                      +||||||||++|++++||||||||+||||++|.
T Consensus         1 ~~~lk~vdrs~~~~~~VtVn~vTv~ite~k~k~   33 (33)
T E2BA53_HARSA/1    1 PPRLKNIDRSTAQSNEVTVNNVTVVITEYKPKV   33 (33)
T ss_pred             CCCcccCCcCCCceeEEEECCEEEEEEeeeCCC


No 13
>XP_016874159.1 PREDICTED: YY1-associated factor 2 isoform X6 [Homo sapiens]
Probab=97.87  E-value=3.1e-05  Score=59.90  Aligned_cols=27  Identities=33%  Similarity=0.201  Sum_probs=0.0  Template_Neff=3.300

Q ss_pred             cccCCCCCCCCcccccCcCcceeeEEEEC
Q 1869382_2         8 KTSETNHTSRPRLKNVDRSTAQQLAVTVG   36 (100)
Q Consensus         8 k~~~~~~~~rPrLknvdRssaq~~~vtV~   36 (100)
                      |.++...+.+||||||||++||  +|||+
T Consensus        68 k~~~~~~~~~~~l~n~~rsta~--ev~v~   94 (120)
T XP_016874159.1   68 KLDHLPVTGVLLLGNLHRSTLF--EVIVS   94 (120)
T ss_pred             hhcCCCCCCccccccccccccE--EEEEe


No 14
>NP_065700.1 chromobox protein homolog 8 [Homo sapiens]
Probab=47.31  E-value=76  Score=30.07  Aligned_cols=29  Identities=28%  Similarity=0.272  Sum_probs=0.0  Template_Neff=6.000

Q ss_pred             CCCcccccCcCcceeeEEEECcEEEEEEccc
Q 1869382_2        16 SRPRLKNVDRSTAQQLAVTVGNVTVIITDFK   46 (100)
Q Consensus        16 ~rPrLknvdRssaq~~~vtV~nvTViITd~k   46 (100)
                      +.|.|.|+  ..--...||+|.+||.|.++.
T Consensus       351 ~~~~~~~~--~~~~~~~~~~n~~t~~~~e~~  379 (389)
T NP_065700.1     351 WSPSLTNL--EKVVVTDVTSNFLTVTIKESN  379 (389)
T ss_pred             CCCcCCCc--ceEEEEEcccCceeEEeeecc


No 15
>XP_016863503.1 PREDICTED: ankyrin repeat domain-containing protein 17 isoform X7 [Homo sapiens]
Probab=41.99  E-value=54  Score=33.80  Aligned_cols=44  Identities=9%  Similarity=-0.024  Sum_probs=0.0  Template_Neff=9.200

Q ss_pred             CCCCCCccccccccccccccccCCChhhcccCcccCCCCCcccc
Q 1869382_2        51 SSSTSSSTVTSSAGSEQQNQSSSGSESTDKGSSRSSTPKGDMSA   94 (100)
Q Consensus        51 ~s~~sss~~~ssa~sd~~~qS~Sgse~Tdkg~SrsSsprge~ss   94 (100)
                      ..+.++++++|+.++.+.+.|+|++.+....++++|++......
T Consensus       999 ~~~~~~~~sssssssss~s~sss~~~~~~~~~~~~s~~ss~~~~ 1042 (1479)
T XP_016863503.1  999 GQGILTETQQGLMVASPAQTLNDTLDDIMAVSGRASAMSNTPTH 1042 (1479)
T ss_pred             ccccchhhhccceecChhHHhccchhHHhhhccccccCCCCCCc


No 16
>XP_016860791.1 PREDICTED: peptidyl-prolyl cis-trans isomerase G isoform X2 [Homo sapiens]
Probab=39.73  E-value=1.4e+02  Score=26.23  Aligned_cols=61  Identities=28%  Similarity=0.315  Sum_probs=0.0  Template_Neff=7.400

Q ss_pred             cCcCcceeeEEEECcEEEEEEccccc---cCCCCCCCccccccccccccccccCCChhhcccCc
Q 1869382_2        23 VDRSTAQQLAVTVGNVTVIITDFKEK---TRSSSTSSSTVTSSAGSEQQNQSSSGSESTDKGSS   83 (100)
Q Consensus        23 vdRssaq~~~vtV~nvTViITd~k~k---~~~s~~sss~~~ssa~sd~~~qS~Sgse~Tdkg~S   83 (100)
                      +|+..--...|.|.++-+++...+.+   ++....+++...++..+++.+.++++++..+..++
T Consensus       159 ~~~~~~P~~~V~I~~cG~l~~~~~~~~~~~~~~~~~~~~~~~~~~s~sss~~~s~s~ss~~~~~  222 (272)
T XP_016860791.1  159 TDAASKPFAEVRILSCGELIPKSKVKKEEKKRHKSSSSSSSSSSDSDSSSDSQSSSDSSDSESA  222 (272)
T ss_pred             CCCCCCCCCcEEEEEeeeecChhhcChhHHhhhcccCCcCcccCCCCCCcccccccCccCCccc


No 17
>NP_002678.2 pinin [Homo sapiens]
Probab=36.08  E-value=1.7e+02  Score=31.21  Aligned_cols=48  Identities=42%  Similarity=0.421  Sum_probs=0.0  Template_Neff=3.700

Q ss_pred             cccCCCCCCCccccccccccccccccCCChhhcccCcccCCCCCcccc
Q 1869382_2        47 EKTRSSSTSSSTVTSSAGSEQQNQSSSGSESTDKGSSRSSTPKGDMSA   94 (100)
Q Consensus        47 ~k~~~s~~sss~~~ssa~sd~~~qS~Sgse~Tdkg~SrsSsprge~ss   94 (100)
                      .+...++.++++.+++.++.+.+.+++++...-.++|.+|+-.|-.+.
T Consensus       572 ~~~~~s~~~s~~~~~~~~~~s~s~~~~~~~~~~~~s~~~ss~s~~ss~  619 (717)
T NP_002678.2     572 KSRSRSSSSSSSSSSSTSSSSGSSSSSGSSSSRSSSSSSSSTSGSSSR  619 (717)
T ss_pred             ccccccCCCCCCCccccccCCCccccCCCCCCccccCCcccccccccc


No 18
>NP_060063.2 BMP-2-inducible protein kinase isoform b [Homo sapiens]
Probab=31.34  E-value=2e+02  Score=28.32  Aligned_cols=46  Identities=13%  Similarity=0.085  Sum_probs=0.0  Template_Neff=8.000

Q ss_pred             CCCCCCccccccccccccccccCCChhhcccCcccCCCCCcccccc
Q 1869382_2        51 SSSTSSSTVTSSAGSEQQNQSSSGSESTDKGSSRSSTPKGDMSAVN   96 (100)
Q Consensus        51 ~s~~sss~~~ssa~sd~~~qS~Sgse~Tdkg~SrsSsprge~ss~n   96 (100)
                      .++++++++++++++.+.+.+++++.+....++.+++-.-..+..|
T Consensus       580 ~s~~~~~~~~~~ss~~~~~s~s~~~~~~~~~~~~~~~~~~~~~~~~  625 (662)
T NP_060063.2     580 SSLPAQVGTIMDSSYSANRSVADKEAIANFTNQKNISNPPDMSGWN  625 (662)
T ss_pred             CCCccccccccccccccccccccchhhhccccCCCCCCCCccccCC


No 19
>XP_005271923.1 PREDICTED: chromodomain-helicase-DNA-binding protein 1 isoform X1 [Homo sapiens]
Probab=29.99  E-value=2.6e+02  Score=31.49  Aligned_cols=49  Identities=29%  Similarity=0.289  Sum_probs=0.0  Template_Neff=7.400

Q ss_pred             CCCCCCccccccccccccccccCCChhhcccCcccCCCCCcccccccCC
Q 1869382_2        51 SSSTSSSTVTSSAGSEQQNQSSSGSESTDKGSSRSSTPKGDMSAVNDES   99 (100)
Q Consensus        51 ~s~~sss~~~ssa~sd~~~qS~Sgse~Tdkg~SrsSsprge~ss~n~es   99 (100)
                      .+++++++.+++.++++.+.+++++.+....+|.+|+.....|+-...+
T Consensus         8 ~ssssssssss~s~s~s~s~s~s~s~s~s~sss~sssssssssss~s~s   56 (1798)
T XP_005271923.1    8 ESVRNSSGESSQSDDDSGSASGSGSGSSSGSSSDGSSSQSGSSDSDSGS   56 (1798)
T ss_pred             CCCCCCCCCCcCCCCCCCCCccCCCCCcCcccCCCCCCcCCCccCCCCc


No 20
>XP_011541414.1 PREDICTED: chromodomain-helicase-DNA-binding protein 1 isoform X3 [Homo sapiens]
Probab=28.34  E-value=3.2e+02  Score=29.96  Aligned_cols=49  Identities=29%  Similarity=0.289  Sum_probs=0.0  Template_Neff=8.200

Q ss_pred             CCCCCCccccccccccccccccCCChhhcccCcccCCCCCcccccccCC
Q 1869382_2        51 SSSTSSSTVTSSAGSEQQNQSSSGSESTDKGSSRSSTPKGDMSAVNDES   99 (100)
Q Consensus        51 ~s~~sss~~~ssa~sd~~~qS~Sgse~Tdkg~SrsSsprge~ss~n~es   99 (100)
                      .++.++++++++.++.+.+.+++++.+....++.+|+.....++-+.-+
T Consensus         8 ~s~ssssssssssssss~s~s~s~s~sss~ssssssssssssssssSss   56 (1552)
T XP_011541414.1    8 ESVRNSSGESSQSDDDSGSASGSGSGSSSGSSSDGSSSQSGSSDSDSGS   56 (1552)
T ss_pred             CCCCCCCCCCCCCCCCCCCCCCCCCCCcCCCCCCCCCCCCCCCCCCCCC


No 21
>XP_011528327.1 PREDICTED: chromobox protein homolog 7 isoform X7 [Homo sapiens]
Probab=28.09  E-value=1.5e+02  Score=24.18  Aligned_cols=15  Identities=20%  Similarity=0.397  Sum_probs=0.0  Template_Neff=7.400

Q ss_pred             EEEECcEEEEEEccc
Q 1869382_2        32 AVTVGNVTVIITDFK   46 (100)
Q Consensus        32 ~vtV~nvTViITd~k   46 (100)
                      .||+|.+||.|.+|.
T Consensus       138 ~v~~~~~~vt~~e~~  152 (165)
T XP_011528327.1  138 DITANSITVTFREAQ  152 (165)
T ss_pred             ECCCCceEEEEEEcC


No 22
>XP_011513741.1 PREDICTED: zinc finger protein 853 isoform X2 [Homo sapiens]
Probab=27.84  E-value=1.8e+02  Score=29.44  Aligned_cols=36  Identities=19%  Similarity=0.141  Sum_probs=0.0  Template_Neff=6.800

Q ss_pred             CCCCCCccccccccccccccccCCChhhcccCcccC
Q 1869382_2        51 SSSTSSSTVTSSAGSEQQNQSSSGSESTDKGSSRSS   86 (100)
Q Consensus        51 ~s~~sss~~~ssa~sd~~~qS~Sgse~Tdkg~SrsS   86 (100)
                      ..+.++++++++.++.+.+.+++++.+....++.++
T Consensus        50 ~~sssssSSsSSSssSsSSsSSsSSsssss~~sss~   85 (670)
T XP_011513741.1   50 PGSDSGGSGGSESQEEEEPQERNSSPQRPAVSAPVG   85 (670)
T ss_pred             CCCCCCCCCccccccccCCccccCCCCccccccchH


No 23
>NP_004529.2 nucleosome assembly protein 1-like 3 [Homo sapiens]
Probab=27.22  E-value=2.9e+02  Score=27.66  Aligned_cols=47  Identities=21%  Similarity=0.256  Sum_probs=0.0  Template_Neff=5.900

Q ss_pred             ccCCCCCCCccccccccccccccccCCChhhcccCcccCCCCCcccc
Q 1869382_2        48 KTRSSSTSSSTVTSSAGSEQQNQSSSGSESTDKGSSRSSTPKGDMSA   94 (100)
Q Consensus        48 k~~~s~~sss~~~ssa~sd~~~qS~Sgse~Tdkg~SrsSsprge~ss   94 (100)
                      ......+++++++++.++...+.+++++.+...+++.+++..+..++
T Consensus        17 ~~~~~~~sssssssssss~~~ssss~~~~ss~ssssssss~s~~sss   63 (506)
T NP_004529.2      17 VAEEEMASSTSDSGEESDSSSSSSSTSDSSSSSSTSGSSSGSGSSSS   63 (506)
T ss_pred             CcccccccccccCCCccccccccccccccccccccCCCCCCCCCCCC


No 24
>XP_005261470.1 PREDICTED: chromobox protein homolog 7 isoform X8 [Homo sapiens]
Probab=25.93  E-value=1.7e+02  Score=23.83  Aligned_cols=15  Identities=20%  Similarity=0.397  Sum_probs=0.0  Template_Neff=7.200

Q ss_pred             EEEECcEEEEEEccc
Q 1869382_2        32 AVTVGNVTVIITDFK   46 (100)
Q Consensus        32 ~vtV~nvTViITd~k   46 (100)
                      .||+|.+||.|.+|.
T Consensus       131 ~v~~~~~tvt~~e~~  145 (158)
T XP_005261470.1  131 DITANSITVTFREAQ  145 (158)
T ss_pred             ECCCCceEEEEEecC


No 25
>NP_001275511.1 tetratricopeptide repeat protein 14 isoform c [Homo sapiens]
Probab=24.66  E-value=1.4e+02  Score=29.69  Aligned_cols=32  Identities=31%  Similarity=0.379  Sum_probs=0.0  Template_Neff=7.200

Q ss_pred             ccccccCCCCCCCccccccccccccccccCCC
Q 1869382_2        44 DFKEKTRSSSTSSSTVTSSAGSEQQNQSSSGS   75 (100)
Q Consensus        44 d~k~k~~~s~~sss~~~ssa~sd~~~qS~Sgs   75 (100)
                      +.|.|.+.+++++++++++.++.+.+.|++++
T Consensus       467 ~~kkkr~~s~sss~~ss~~~~~~~~~~~~~~~  498 (653)
T NP_001275511.1  467 RLKKKRRKSTSSSSVSSADESVSSSSSSSSSG  498 (653)
T ss_pred             HHHHHhcccccCCCCCccccccccCcCcCccc


No 26
>XP_006724240.1 PREDICTED: chromobox protein homolog 7 isoform X5 [Homo sapiens]
Probab=24.48  E-value=1.8e+02  Score=24.52  Aligned_cols=15  Identities=20%  Similarity=0.397  Sum_probs=0.0  Template_Neff=7.100

Q ss_pred             EEEECcEEEEEEccc
Q 1869382_2        32 AVTVGNVTVIITDFK   46 (100)
Q Consensus        32 ~vtV~nvTViITd~k   46 (100)
                      .||+|.+||.|.+|.
T Consensus       165 dvt~n~~tvt~~e~~  179 (192)
T XP_006724240.1  165 DITANSITVTFREAQ  179 (192)
T ss_pred             ECCCCeeEEEEEEcC


No 27
>XP_006724241.1 PREDICTED: chromobox protein homolog 7 isoform X6 [Homo sapiens]
Probab=24.44  E-value=1.9e+02  Score=23.74  Aligned_cols=15  Identities=20%  Similarity=0.397  Sum_probs=0.0  Template_Neff=7.300

Q ss_pred             EEEECcEEEEEEccc
Q 1869382_2        32 AVTVGNVTVIITDFK   46 (100)
Q Consensus        32 ~vtV~nvTViITd~k   46 (100)
                      .||+|.+||.|.+|.
T Consensus       139 ~v~~~~~tvt~~e~~  153 (166)
T XP_006724241.1  139 DITANSITVTFREAQ  153 (166)
T ss_pred             ECCCCceEEEEEEcC


No 28
>1LSH_B LIPOVITELLIN (LV-2); LIPOVITELLIN, VITELLOGENIN, LIPOPROTEIN, PLASMA APOLIPOPROTE APOLIPOPROTEIN B, APOB, MICROSOMAL TRIGLYCERIDE TRANSFER PR BOUNDARY LIPID, PHOSPHOLIPID STRUCTURE; HET: PLD, UPL; 1.9A {Ichthyomyzon unicuspis} SCOP: f.7.1.1
Probab=23.75  E-value=3.2e+02  Score=24.09  Aligned_cols=37  Identities=35%  Similarity=0.308  Sum_probs=0.0  Template_Neff=8.500

Q ss_pred             ccccCCCCCCCccccccccccccccccCCChhhcccC
Q 1869382_2        46 KEKTRSSSTSSSTVTSSAGSEQQNQSSSGSESTDKGS   82 (100)
Q Consensus        46 k~k~~~s~~sss~~~ssa~sd~~~qS~Sgse~Tdkg~   82 (100)
                      |+......+++++.+++.++.+.+.++++++..+..+
T Consensus         7 ~~~~~~~~~~~~~~~~~~~~~~~~~~~~~~~~~~~~s   43 (319)
T 1LSH_B            7 KPQTSRRHTPASSSSSSSSSSSSSSSSSSSDSDMTVS   43 (319)
T ss_dssp             -------------------------------------
T ss_pred             CCCCCcccCCCCccCCcccccccccccCCcccccccc


No 29
>XP_005271924.1 PREDICTED: chromodomain-helicase-DNA-binding protein 1 isoform X2 [Homo sapiens]
Probab=23.63  E-value=4.1e+02  Score=29.94  Aligned_cols=49  Identities=29%  Similarity=0.289  Sum_probs=0.0  Template_Neff=7.600

Q ss_pred             CCCCCCccccccccccccccccCCChhhcccCcccCCCCCcccccccCC
Q 1869382_2        51 SSSTSSSTVTSSAGSEQQNQSSSGSESTDKGSSRSSTPKGDMSAVNDES   99 (100)
Q Consensus        51 ~s~~sss~~~ssa~sd~~~qS~Sgse~Tdkg~SrsSsprge~ss~n~es   99 (100)
                      .+++++++.+++.++++.+.+++++.+....++.+|+-....++-...+
T Consensus         8 ~ssssssssssssssss~s~s~s~s~sss~sss~ssssssssssssSss   56 (1710)
T XP_005271924.1    8 ESVRNSSGESSQSDDDSGSASGSGSGSSSGSSSDGSSSQSGSSDSDSGS   56 (1710)
T ss_pred             CCCCCCCCCCccCccCCCCCCCCCCCccCCCCCCCCCcCCCCccCCCCC


No 30
>NP_001261.2 chromodomain-helicase-DNA-binding protein 1 [Homo sapiens]
Probab=23.53  E-value=4.1e+02  Score=29.93  Aligned_cols=49  Identities=29%  Similarity=0.289  Sum_probs=0.0  Template_Neff=7.600

Q ss_pred             CCCCCCccccccccccccccccCCChhhcccCcccCCCCCcccccccCC
Q 1869382_2        51 SSSTSSSTVTSSAGSEQQNQSSSGSESTDKGSSRSSTPKGDMSAVNDES   99 (100)
Q Consensus        51 ~s~~sss~~~ssa~sd~~~qS~Sgse~Tdkg~SrsSsprge~ss~n~es   99 (100)
                      .++.++++.+++.++++.+.+++++.+....++.+|+-....++-...+
T Consensus         8 ~ssssssssssssssss~s~s~s~s~sss~sssssssssssssssssss   56 (1710)
T NP_001261.2       8 ESVRNSSGESSQSDDDSGSASGSGSGSSSGSSSDGSSSQSGSSDSDSGS   56 (1710)
T ss_pred             CCCCCCCCCCccCccCCCCCCCCCCCccCCCCCCCCCccCCCccCCCCC


No 31
>XP_011533214.1 PREDICTED: Krueppel-like factor 12 isoform X6 [Homo sapiens]
Probab=21.62  E-value=4.3e+02  Score=24.58  Aligned_cols=49  Identities=27%  Similarity=0.137  Sum_probs=0.0  Template_Neff=7.700

Q ss_pred             CCCCCccccccccccccccccCCChhhcccCcccCCCCCcccccccCCC
Q 1869382_2        52 SSTSSSTVTSSAGSEQQNQSSSGSESTDKGSSRSSTPKGDMSAVNDESF  100 (100)
Q Consensus        52 s~~sss~~~ssa~sd~~~qS~Sgse~Tdkg~SrsSsprge~ss~n~es~  100 (100)
                      +..++++..++.++...+.+++++-..-.++|.++.+-+....++..++
T Consensus        87 ~~~~~~~~~~~~~~~~~~~~~~~~~~~~~~~~~~~~~~~~~~~~~~~~~  135 (383)
T XP_011533214.1   87 SASSPSSTSTSSSSSSRLASSPTVITSVSSASSSSTVLTPGPLVASASG  135 (383)
T ss_pred             cccCCCCCccccccccccccCCcccccccccccCCccCCCCcccccccc


No 32
>XP_011533213.1 PREDICTED: Krueppel-like factor 12 isoform X6 [Homo sapiens]
Probab=21.61  E-value=4.3e+02  Score=24.58  Aligned_cols=49  Identities=27%  Similarity=0.137  Sum_probs=0.0  Template_Neff=7.700

Q ss_pred             CCCCCccccccccccccccccCCChhhcccCcccCCCCCcccccccCCC
Q 1869382_2        52 SSTSSSTVTSSAGSEQQNQSSSGSESTDKGSSRSSTPKGDMSAVNDESF  100 (100)
Q Consensus        52 s~~sss~~~ssa~sd~~~qS~Sgse~Tdkg~SrsSsprge~ss~n~es~  100 (100)
                      +..++++..++.++...+.+++++...-.++|.++.+-+....++..++
T Consensus        87 ~~~~~~~~~~~~~~~~~~~~~~~~~~~~~~~~~~~~~~~~~~~~~~~~~  135 (383)
T XP_011533213.1   87 SASSPSSTSTSSSSSSRLASSPTVITSVSSASSSSTVLTPGPLVASASG  135 (383)
T ss_pred             cccCCCCCccccccccccccCCcccccccccccCCccCCCCcccccccc


No 33
>XP_006724239.1 PREDICTED: chromobox protein homolog 7 isoform X4 [Homo sapiens]
Probab=21.11  E-value=2.4e+02  Score=24.30  Aligned_cols=15  Identities=20%  Similarity=0.397  Sum_probs=0.0  Template_Neff=6.800

Q ss_pred             EEEECcEEEEEEccc
Q 1869382_2        32 AVTVGNVTVIITDFK   46 (100)
Q Consensus        32 ~vtV~nvTViITd~k   46 (100)
                      .||+|.+||.|.+|.
T Consensus       173 dvt~n~~tvt~~e~~  187 (200)
T XP_006724239.1  173 DITANSITVTFREAQ  187 (200)
T ss_pred             ECCCCeeeEEEEEcC


No 34
>NP_001309164.1 ribosomal protein S6 kinase alpha-5 isoform k [Homo sapiens]
Probab=20.69  E-value=4.1e+02  Score=24.73  Aligned_cols=55  Identities=18%  Similarity=0.279  Sum_probs=0.0  Template_Neff=10.600

Q ss_pred             ccccCCCCCCCccccccccccccccccCCChhhcccCcccCCCCCcccccccCCC
Q 1869382_2        46 KEKTRSSSTSSSTVTSSAGSEQQNQSSSGSESTDKGSSRSSTPKGDMSAVNDESF  100 (100)
Q Consensus        46 k~k~~~s~~sss~~~ssa~sd~~~qS~Sgse~Tdkg~SrsSsprge~ss~n~es~  100 (100)
                      +.+.+.....+++.....++.....++++........+.++.|.-..++.|+++.
T Consensus       661 ~~~~~~~~~~~~~~~~~~~~~~~~~~ss~~s~~~~~~~~~~~~s~~~~~~~~~~~  715 (723)
T NP_001309164.1  661 LAKRRKMKKTSTSTETRSSSSESSHSSSSHSHGKTTPTKTLQPSNPADSNNPETL  715 (723)
T ss_pred             HHHhhcCCccCCCccccCCCcccccCccceeccccCCCcccCCCCCCcCCChhhc


No 35
>NP_783640.1 chromobox protein homolog 7 [Homo sapiens]
Probab=20.13  E-value=2.7e+02  Score=25.21  Aligned_cols=15  Identities=20%  Similarity=0.397  Sum_probs=0.0  Template_Neff=6.200

Q ss_pred             EEEECcEEEEEEccc
Q 1869382_2        32 AVTVGNVTVIITDFK   46 (100)
Q Consensus        32 ~vtV~nvTViITd~k   46 (100)
                      .||+|.+||.|.+|.
T Consensus       224 dvt~n~~tvt~~e~~  238 (251)
T NP_783640.1     224 DITANSITVTFREAQ  238 (251)
T ss_pred             EccCCceeEEEEecc
