# Supplementary material for: Uncoupled evolution of the Polycomb system and deep origin of non-canonical PRC1
Source: Commun Biol. 2023 Nov 10;6:1144. doi: 10.1038/s42003-023-05501-x (PMC10638273; doi:10.1038/s42003-023-05501-x)
Supplement: Supplementary file 6 — Supplementary Data 3 [file 42003_2023_5501_MOESM6_ESM.zip › Supplementary Data 3/hhpred_6638750_CBX8Cterm.hhr]

Query         4931586
Match_columns 72
No_of_seqs    34 out of 107
Neff          2.20683
Searched_HMMs 189624
Date          Tue Oct 11 13:10:03 2022
Command       hhsearch -cpu 8 -i ../results/full.a3m -d /cluster/toolkit/production/databases/hh-suite/mmcif70/pdb70 -d /cluster/toolkit/production/databases/hh-suite/pfama/pfama -d /cluster/toolkit/production/databases/hh-suite/SMART/SMART -d /cluster/toolkit/production/databases/hh-suite/Proteomes/Homo_sapiens/Homo_sapiens -o ../results/6638750.hhr -oa3m ../results/6638750.a3m -p 20 -Z 250 -loc -z 1 -b 1 -B 250 -ssm 2 -sc 1 -seq 1 -dbstrlen 10000 -norealign -maxres 32000 -contxt /cluster/toolkit/production/bioprogs/tools/hh-suite-build-new/data/context_data.crf 

 No Hit                             Prob E-value P-value  Score    SS Cols Query HMM  Template HMM
  1 NP_065700.1 chromobox protein  100.0 3.8E-28   2E-33  189.2   6.3   71    2-72    319-389 (389)
  2 NP_001290423.1 chromobox prote  99.7 4.8E-16 2.5E-21  123.6   5.3   59   13-71    319-377 (394)
  3 NP_055107.3 chromobox protein   99.6 4.7E-15 2.5E-20  119.0   5.4   59   13-71    337-395 (412)
  4 XP_005261470.1 PREDICTED: chro  99.6 8.6E-15 4.5E-20  101.4   5.0   43   28-71    112-154 (158)
  5 XP_011528327.1 PREDICTED: chro  99.6 9.4E-15 4.9E-20  101.3   5.0   43   28-71    119-161 (165)
  6 XP_006724240.1 PREDICTED: chro  99.6 9.5E-15   5E-20  104.1   5.1   43   28-71    146-188 (192)
  7 XP_006724241.1 PREDICTED: chro  99.6   1E-14 5.4E-20  101.4   5.0   43   28-71    120-162 (166)
  8 XP_006724239.1 PREDICTED: chro  99.6 1.3E-14 7.1E-20  104.6   5.1   43   28-71    154-196 (200)
  9 XP_006724237.1 PREDICTED: chro  99.4   9E-13 4.8E-18   98.5   4.7   43   28-71    213-255 (259)
 10 XP_006724238.1 PREDICTED: chro  99.4 1.2E-12 6.6E-18   98.0   4.7   43   28-71    212-254 (258)
 11 XP_016884168.1 PREDICTED: chro  99.4 1.5E-12 7.6E-18   98.8   4.7   43   28-71    204-246 (250)
 12 NP_783640.1 chromobox protein   99.4 1.5E-12 7.7E-18   98.3   4.7   43   28-71    205-247 (251)
 13 NP_005180.1 chromobox protein   99.4 1.6E-12 8.2E-18  108.5   4.9   44   29-72    488-531 (532)
 14 XP_011523685.1 PREDICTED: chro  99.4 2.2E-12 1.2E-17  108.3   4.6   44   28-71    402-445 (501)
 15 XP_011523684.1 PREDICTED: chro  99.4 2.9E-12 1.5E-17  108.2   4.8   43   29-71    488-530 (586)
 16 PF17218.6 ; CBX7_C ; CBX famil  99.1   6E-10 3.2E-15   59.2   3.4   33   32-64      1-35  (35)
 17 3GS2_B Chromobox protein homol  99.0 9.4E-10   5E-15   55.9   2.9   29   43-71      1-29  (30)
 18 XP_011523701.1 PREDICTED: E3 S  98.6 1.4E-07 7.3E-13   80.6   3.1   37   27-63    456-493 (494)
 19 NP_003646.2 E3 SUMO-protein li  98.1 7.9E-06 4.1E-11   71.0   3.6   37   27-63    522-559 (560)
 20 PF17219.6 ; YAF2_RYBP ; Yaf2/R  64.2      48 0.00026   20.0   2.9   31   35-65      1-33  (33)
 21 3WWV_A Stomatin operon partner  62.1      77 0.00041   20.7   3.7   31   42-72     48-78  (80)
 22 3IXS_B RING1 and YY1-binding p  53.8      37  0.0002   21.4   1.3   14   49-62     19-32  (37)
 23 NP_001177908.1 YY1-associated   43.7      63 0.00033   27.5   1.6   14   49-62    142-155 (204)
 24 NP_036366.3 RING1 and YY1-bind  43.3      60 0.00032   28.2   1.4   14   49-62    161-174 (228)
 25 NP_005739.2 YY1-associated fac  41.8      73 0.00039   26.4   1.6   15   48-62    117-131 (180)
 26 XP_011536030.1 PREDICTED: YY1-  38.8      80 0.00042   27.8   1.5   14   49-62    176-189 (238)
 27 PF16429.8 ; DUF5026 ; Domain o  38.2 1.5E+02 0.00078   22.5   2.5   22   35-56     25-46  (82)
 28 PF02983.17 ; Pro_Al_protease ;  33.3 1.7E+02 0.00089   18.7   1.9   12   47-58     26-37  (56)
 29 NP_001177906.1 YY1-associated   32.5 1.3E+02 0.00066   24.7   1.6   14   49-62     76-89  (138)
 30 2EXD_A nfeD short homolog; nfe  31.4 3.7E+02  0.0019   17.9   3.2   26   42-67     52-77  (80)
 31 6YP6_A NanS-p; Carbohydrate bi  30.3 1.5E+02 0.00082   25.4   1.8   26   27-52    176-202 (218)
 32 5J6Z_A Fibronectin; extracellu  29.9 2.3E+02  0.0012   17.7   2.0   16   43-58     12-27  (30)
 33 NP_001307009.1 YY1-associated   29.0 1.5E+02 0.00081   25.1   1.6   14   49-62    109-122 (171)
 34 PF09501.13 ; Bac_small_YrzI ;   29.0 1.7E+02  0.0009   19.0   1.5    7   53-59      7-13  (45)
 35 PF09104.13 ; BRCA-2_OB3 ; BRCA  28.8 4.4E+02  0.0023   20.2   3.6   30   42-72     38-67  (135)
 36 PF00357.23 ; Integrin_alpha ;   26.8 1.2E+02 0.00063   15.8   0.5    7   66-72      3-9   (15)
 37 XP_011536031.1 PREDICTED: YY1-  25.6 1.9E+02   0.001   24.3   1.6   14   49-62     97-110 (159)
 38 XP_006719247.1 PREDICTED: YY1-  23.2 2.3E+02  0.0012   24.5   1.6   14   49-62    120-133 (182)
 39 2K5H_A Conserved protein; NESG  21.6 6.3E+02  0.0033   17.9   3.1   24   42-65     78-101 (101)
 40 PF09458.13 ; H_lectin ; H-type  21.6 5.9E+02  0.0031   15.7   3.1   23   43-65     34-56  (67)
 41 XP_006719248.1 PREDICTED: YY1-  21.4 2.6E+02  0.0014   24.1   1.6   14   49-62    115-128 (177)
 42 3CP0_A Membrane protein implic  21.2 5.6E+02   0.003   16.2   2.6   16   42-57     64-79  (82)
 43 PF20264.1 ; DUF4784_N ; DUF478  21.2 4.4E+02  0.0023   19.2   2.4   16   43-58     57-72  (107)

No 1
>NP_065700.1 chromobox protein homolog 8 [Homo sapiens]
Probab=99.95  E-value=3.8e-28  Score=189.23  Aligned_cols=71  Identities=100%  Similarity=1.437  Sum_probs=68.8  Template_Neff=6.000

Q ss_pred             CcccccccCCCCCccceeeccccccCCCcccccCCCCCccceeEEEEcccCEEEEEEEecCCCCCcccccC
Q 4931586           2 GLYRDMGAQGGRPSLIARIPVARILGDPEEESWSPSLTNLEKVVVTDVTSNFLTVTIKESNTDQGFFKEKR   72 (72)
Q Consensus         2 ~~~~~~~~~~~kP~l~ak~pvs~~l~~p~~~~W~P~~~~~e~VvVTDVT~NflTVTIkEs~T~~GFFkerr   72 (72)
                      ++|+++.+++++|+|++++|++++||++++++|+|+++++++|+|||||+||||||||||+|++||||++|
T Consensus       319 ~~~~~~~~~~~~~~~~~~~~~~~~~~~~~~~~~~~~~~~~~~~~~~~~~~n~~t~~~~e~~~~~~~~~~~~  389 (389)
T NP_065700.1     319 GLYRDMGAQGGRPSLIARIPVARILGDPEEESWSPSLTNLEKVVVTDVTSNFLTVTIKESNTDQGFFKEKR  389 (389)
T ss_pred             ccccccccCCCCccccccCCcccccCCCccccCCCcCCCcceEEEEEcccCceeEEeeecccccCcccccC
Confidence            56888999999999999999999999999999999999999999999999999999999999999999987


No 2
>NP_001290423.1 chromobox protein homolog 6 isoform 2 [Homo sapiens]
Probab=99.65  E-value=4.8e-16  Score=123.57  Aligned_cols=59  Identities=41%  Similarity=0.513  Sum_probs=56.2  Template_Neff=5.700

Q ss_pred             CCccceeeccccccCCCcccccCCCCCccceeEEEEcccCEEEEEEEecCCCCCccccc
Q 4931586          13 RPSLIARIPVARILGDPEEESWSPSLTNLEKVVVTDVTSNFLTVTIKESNTDQGFFKEK   71 (72)
Q Consensus        13 kP~l~ak~pvs~~l~~p~~~~W~P~~~~~e~VvVTDVT~NflTVTIkEs~T~~GFFker   71 (72)
                      +|++++++++++.++++++..|+|++.++.+|+|||||+|+|||||||+++++||||++
T Consensus       319 ~~~~~~~~~~~~~~~~~~~~~~~p~~~p~~~vvvtdvt~n~ltvt~ke~~~~~~f~k~~  377 (394)
T NP_001290423.1  319 GPAPPTAPEPAGASSEPEAGDWRPEMSPCSNVVVTDVTSNLLTVTIKEFCNPEDFEKVA  377 (394)
T ss_pred             CCCCCCCCCCCCCCCCCCCCCCCcccCCCCceEEEECcccceeEEEEeecCCcccchhH
Confidence            67888888999999999999999999999999999999999999999999999999975


No 3
>NP_055107.3 chromobox protein homolog 6 isoform 1 [Homo sapiens]
Probab=99.59  E-value=4.7e-15  Score=119.00  Aligned_cols=59  Identities=41%  Similarity=0.513  Sum_probs=53.6  Template_Neff=5.500

Q ss_pred             CCccceeeccccccCCCcccccCCCCCccceeEEEEcccCEEEEEEEecCCCCCccccc
Q 4931586          13 RPSLIARIPVARILGDPEEESWSPSLTNLEKVVVTDVTSNFLTVTIKESNTDQGFFKEK   71 (72)
Q Consensus        13 kP~l~ak~pvs~~l~~p~~~~W~P~~~~~e~VvVTDVT~NflTVTIkEs~T~~GFFker   71 (72)
                      +++++++++..+++.++++++|+|+|++|.||||||||+|+|||||||||+++||||++
T Consensus       337 ~~~~~~~~~~~~~~~~~~~~~w~p~~~p~~~vvvtdvt~n~ltvt~ke~~~~~~f~k~~  395 (412)
T NP_055107.3     337 GPAPPTAPEPAGASSEPEAGDWRPEMSPCSNVVVTDVTSNLLTVTIKEFCNPEDFEKVA  395 (412)
T ss_pred             CCCCCCCCCCCCCCCCCCCCCCCcccCCCCcEEEEECcccceeEEEEeecCCcccchhh
Confidence            45556666778899999999999999999999999999999999999999999999964


No 4
>XP_005261470.1 PREDICTED: chromobox protein homolog 7 isoform X8 [Homo sapiens]
Probab=99.58  E-value=8.6e-15  Score=101.41  Aligned_cols=43  Identities=37%  Similarity=0.767  Sum_probs=0.0  Template_Neff=7.200

Q ss_pred             CCcccccCCCCCccceeEEEEcccCEEEEEEEecCCCCCccccc
Q 4931586          28 DPEEESWSPSLTNLEKVVVTDVTSNFLTVTIKESNTDQGFFKEK   71 (72)
Q Consensus        28 ~p~~~~W~P~~~~~e~VvVTDVT~NflTVTIkEs~T~~GFFker   71 (72)
                      .++...|+|...++ +|+|||||.|+|||||+|+++.+||||++
T Consensus       112 ~~~~~~w~p~~~~~-~v~~t~v~~~~~tvt~~e~~~~~gf~~~~  154 (158)
T XP_005261470.1  112 AEGPPPWTPALPSS-EVTVTDITANSITVTFREAQAAEGFFRDR  154 (158)
T ss_pred             CCCCCCCCCCCCcc-eEEEEECCCCceEEEEEecCCCCcccccC


No 5
>XP_011528327.1 PREDICTED: chromobox protein homolog 7 isoform X7 [Homo sapiens]
Probab=99.58  E-value=9.4e-15  Score=101.31  Aligned_cols=43  Identities=37%  Similarity=0.767  Sum_probs=0.0  Template_Neff=7.400

Q ss_pred             CCcccccCCCCCccceeEEEEcccCEEEEEEEecCCCCCccccc
Q 4931586          28 DPEEESWSPSLTNLEKVVVTDVTSNFLTVTIKESNTDQGFFKEK   71 (72)
Q Consensus        28 ~p~~~~W~P~~~~~e~VvVTDVT~NflTVTIkEs~T~~GFFker   71 (72)
                      .+....|+|..+++ +|+|||||.|+|||||+|+++.+|||+++
T Consensus       119 ~~~~~~~~p~~~~~-~v~~t~v~~~~~~vt~~e~~~~~gf~~~~  161 (165)
T XP_011528327.1  119 AEGPPPWTPALPSS-EVTVTDITANSITVTFREAQAAEGFFRDR  161 (165)
T ss_pred             cCCCCCCCCCCCcc-eEEEEECCCCceEEEEEEcCCCccccccC


No 6
>XP_006724240.1 PREDICTED: chromobox protein homolog 7 isoform X5 [Homo sapiens]
Probab=99.58  E-value=9.5e-15  Score=104.06  Aligned_cols=43  Identities=37%  Similarity=0.767  Sum_probs=0.0  Template_Neff=7.100

Q ss_pred             CCcccccCCCCCccceeEEEEcccCEEEEEEEecCCCCCccccc
Q 4931586          28 DPEEESWSPSLTNLEKVVVTDVTSNFLTVTIKESNTDQGFFKEK   71 (72)
Q Consensus        28 ~p~~~~W~P~~~~~e~VvVTDVT~NflTVTIkEs~T~~GFFker   71 (72)
                      .++...|+|...+. +|+|||||+|+|||||+|+++.+||||++
T Consensus       146 ~~~~~~w~p~~~~~-~v~vtdvt~n~~tvt~~e~~~~~gf~~~~  188 (192)
T XP_006724240.1  146 AEGPPPWTPALPSS-EVTVTDITANSITVTFREAQAAEGFFRDR  188 (192)
T ss_pred             CCCCCCCCCCCCcc-eEEEEECCCCeeEEEEEEcCCCCcccccC


No 7
>XP_006724241.1 PREDICTED: chromobox protein homolog 7 isoform X6 [Homo sapiens]
Probab=99.58  E-value=1e-14  Score=101.44  Aligned_cols=43  Identities=37%  Similarity=0.767  Sum_probs=0.0  Template_Neff=7.300

Q ss_pred             CCcccccCCCCCccceeEEEEcccCEEEEEEEecCCCCCccccc
Q 4931586          28 DPEEESWSPSLTNLEKVVVTDVTSNFLTVTIKESNTDQGFFKEK   71 (72)
Q Consensus        28 ~p~~~~W~P~~~~~e~VvVTDVT~NflTVTIkEs~T~~GFFker   71 (72)
                      .+....|+|..+++ +|+|||||.|+|||||+|+++.+||||++
T Consensus       120 ~~~~~~w~p~~~~~-~v~~t~v~~~~~tvt~~e~~~~~gf~~~~  162 (166)
T XP_006724241.1  120 AEGPPPWTPALPSS-EVTVTDITANSITVTFREAQAAEGFFRDR  162 (166)
T ss_pred             CCCCCCCCCCCCcc-eEEEEECCCCceEEEEEEcCCCccccccC


No 8
>XP_006724239.1 PREDICTED: chromobox protein homolog 7 isoform X4 [Homo sapiens]
Probab=99.57  E-value=1.3e-14  Score=104.59  Aligned_cols=43  Identities=37%  Similarity=0.767  Sum_probs=0.0  Template_Neff=6.800

Q ss_pred             CCcccccCCCCCccceeEEEEcccCEEEEEEEecCCCCCccccc
Q 4931586          28 DPEEESWSPSLTNLEKVVVTDVTSNFLTVTIKESNTDQGFFKEK   71 (72)
Q Consensus        28 ~p~~~~W~P~~~~~e~VvVTDVT~NflTVTIkEs~T~~GFFker   71 (72)
                      .+....|+|..+++ +|+|||||+|+|||||+|+++.+||||++
T Consensus       154 ~~~~~~w~p~~~~~-~v~vtdvt~n~~tvt~~e~~~~~gf~~~~  196 (200)
T XP_006724239.1  154 AEGPPPWTPALPSS-EVTVTDITANSITVTFREAQAAEGFFRDR  196 (200)
T ss_pred             CCCCCCCCCCCCcc-eEEEEECCCCeeeEEEEEcCCCccccccC


No 9
>XP_006724237.1 PREDICTED: chromobox protein homolog 7 isoform X1 [Homo sapiens]
Probab=99.41  E-value=9e-13  Score=98.52  Aligned_cols=43  Identities=37%  Similarity=0.785  Sum_probs=0.0  Template_Neff=6.800

Q ss_pred             CCcccccCCCCCccceeEEEEcccCEEEEEEEecCCCCCccccc
Q 4931586          28 DPEEESWSPSLTNLEKVVVTDVTSNFLTVTIKESNTDQGFFKEK   71 (72)
Q Consensus        28 ~p~~~~W~P~~~~~e~VvVTDVT~NflTVTIkEs~T~~GFFker   71 (72)
                      .+....|+|..+. .+|+|||||.|.|||||+|+++..|||+++
T Consensus       213 ~~~~~~w~p~~~~-~~v~vtdvt~n~~tvt~~e~~~~~gff~~~  255 (259)
T XP_006724237.1  213 AEGPPPWTPALPS-SEVTVTDITANSITVTFREAQAAEGFFRDR  255 (259)
T ss_pred             CCCCCCCCCCCCc-cceEEEEccCCceEEEEEEcccCccccccC


No 10
>XP_006724238.1 PREDICTED: chromobox protein homolog 7 isoform X2 [Homo sapiens]
Probab=99.40  E-value=1.2e-12  Score=97.95  Aligned_cols=43  Identities=37%  Similarity=0.785  Sum_probs=0.0  Template_Neff=6.700

Q ss_pred             CCcccccCCCCCccceeEEEEcccCEEEEEEEecCCCCCccccc
Q 4931586          28 DPEEESWSPSLTNLEKVVVTDVTSNFLTVTIKESNTDQGFFKEK   71 (72)
Q Consensus        28 ~p~~~~W~P~~~~~e~VvVTDVT~NflTVTIkEs~T~~GFFker   71 (72)
                      .++...|+|..+. .+|+|||||.|.|||||+|+++.+|||+++
T Consensus       212 ~~~~~~w~p~~~~-~~v~vtdvt~n~~tvt~~e~~~~~gff~~~  254 (258)
T XP_006724238.1  212 AEGPPPWTPALPS-SEVTVTDITANSITVTFREAQAAEGFFRDR  254 (258)
T ss_pred             CCCCCCCCCCCCc-cceEEEEccCCceEEEEEEccCCccccccC


No 11
>XP_016884168.1 PREDICTED: chromobox protein homolog 7 isoform X3 [Homo sapiens]
Probab=99.39  E-value=1.5e-12  Score=98.81  Aligned_cols=43  Identities=37%  Similarity=0.785  Sum_probs=0.0  Template_Neff=5.900

Q ss_pred             CCcccccCCCCCccceeEEEEcccCEEEEEEEecCCCCCccccc
Q 4931586          28 DPEEESWSPSLTNLEKVVVTDVTSNFLTVTIKESNTDQGFFKEK   71 (72)
Q Consensus        28 ~p~~~~W~P~~~~~e~VvVTDVT~NflTVTIkEs~T~~GFFker   71 (72)
                      .+....|+|..+. .+|+|||||.|.|||||+|+++.+|||+++
T Consensus       204 ~~~~~~w~p~~~~-~~v~vtdvt~n~~tvt~~e~~~~~gff~~~  246 (250)
T XP_016884168.1  204 AEGPPPWTPALPS-SEVTVTDITANSITVTFREAQAAEGFFRDR  246 (250)
T ss_pred             CCCCCCCCCCCCc-cceEEEEccCCceEEEEEEccCCccccccC


No 12
>NP_783640.1 chromobox protein homolog 7 [Homo sapiens]
Probab=99.39  E-value=1.5e-12  Score=98.30  Aligned_cols=43  Identities=37%  Similarity=0.785  Sum_probs=0.0  Template_Neff=6.200

Q ss_pred             CCcccccCCCCCccceeEEEEcccCEEEEEEEecCCCCCccccc
Q 4931586          28 DPEEESWSPSLTNLEKVVVTDVTSNFLTVTIKESNTDQGFFKEK   71 (72)
Q Consensus        28 ~p~~~~W~P~~~~~e~VvVTDVT~NflTVTIkEs~T~~GFFker   71 (72)
                      .++...|+|..+. .+|+|||||+|.|||||+|+++.+|||+++
T Consensus       205 ~~~~~~w~p~~~~-~~v~vtdvt~n~~tvt~~e~~~~~gff~~~  247 (251)
T NP_783640.1     205 AEGPPPWTPALPS-SEVTVTDITANSITVTFREAQAAEGFFRDR  247 (251)
T ss_pred             CCCCCCCCCCCCc-cceEEEEccCCceeEEEEeccCCccccccC


No 13
>NP_005180.1 chromobox protein homolog 2 isoform 1 [Homo sapiens]
Probab=99.38  E-value=1.6e-12  Score=108.52  Aligned_cols=44  Identities=45%  Similarity=0.769  Sum_probs=0.0  Template_Neff=4.900

Q ss_pred             CcccccCCCCCccceeEEEEcccCEEEEEEEecCCCCCcccccC
Q 4931586          29 PEEESWSPSLTNLEKVVVTDVTSNFLTVTIKESNTDQGFFKEKR   72 (72)
Q Consensus        29 p~~~~W~P~~~~~e~VvVTDVT~NflTVTIkEs~T~~GFFkerr   72 (72)
                      +...+|+|..+.+++|||||||+|++||||+||+|..|||++|.
T Consensus       488 ~~~~~w~p~~~~~~~v~itdVt~n~~tvtike~~~~~gff~~~~  531 (532)
T NP_005180.1     488 QTSQDWKPTRSLIEHVFVTDVTANLITVTVKESPTSVGFFNLRH  531 (532)
T ss_pred             CCCCCCCccccccCeeEEEEcccCceEEEEEeCCCCcccccCCC


No 14
>XP_011523685.1 PREDICTED: chromobox protein homolog 2 isoform X2 [Homo sapiens]
Probab=99.36  E-value=2.2e-12  Score=108.28  Aligned_cols=44  Identities=45%  Similarity=0.742  Sum_probs=0.0  Template_Neff=3.200

Q ss_pred             CCcccccCCCCCccceeEEEEcccCEEEEEEEecCCCCCccccc
Q 4931586          28 DPEEESWSPSLTNLEKVVVTDVTSNFLTVTIKESNTDQGFFKEK   71 (72)
Q Consensus        28 ~p~~~~W~P~~~~~e~VvVTDVT~NflTVTIkEs~T~~GFFker   71 (72)
                      .+...+|+|....+++|+|||||+|+|||||||+.+..|||+.|
T Consensus       402 ~p~s~dWkPe~p~~~nViITDVTtN~LTVT~KE~~ta~GFFqnr  445 (501)
T XP_011523685.1  402 VQTSQDWKPTRSLIEHVFVTDVTANLITVTVKESPTSVGFFNLR  445 (501)
T ss_pred             CCCCCCCCcccccccceEEEEcccCceeEEEEECCCCCccccCC


No 15
>XP_011523684.1 PREDICTED: chromobox protein homolog 2 isoform X1 [Homo sapiens]
Probab=99.35  E-value=2.9e-12  Score=108.20  Aligned_cols=43  Identities=47%  Similarity=0.782  Sum_probs=0.0  Template_Neff=4.700

Q ss_pred             CcccccCCCCCccceeEEEEcccCEEEEEEEecCCCCCccccc
Q 4931586          29 PEEESWSPSLTNLEKVVVTDVTSNFLTVTIKESNTDQGFFKEK   71 (72)
Q Consensus        29 p~~~~W~P~~~~~e~VvVTDVT~NflTVTIkEs~T~~GFFker   71 (72)
                      +...+|+|..+.+++|||||||+|++|||||||++..|||+.|
T Consensus       488 ~~~~~w~P~~~~~~~V~iTdVt~nl~tvTike~~~~~Gff~~r  530 (586)
T XP_011523684.1  488 QTSQDWKPTRSLIEHVFVTDVTANLITVTVKESPTSVGFFNLR  530 (586)
T ss_pred             CCCCCCCccCcccCeeEEEEcccCceEEEEEeCCCCcccccCC


No 16
>PF17218.6 ; CBX7_C ; CBX family C-terminal motif
Probab=99.08  E-value=6e-10  Score=59.23  Aligned_cols=33  Identities=33%  Similarity=0.545  Sum_probs=0.0  Template_Neff=8.400

Q ss_pred             cccCCCCCc--cceeEEEEcccCEEEEEEEecCCC
Q 4931586          32 ESWSPSLTN--LEKVVVTDVTSNFLTVTIKESNTD   64 (72)
Q Consensus        32 ~~W~P~~~~--~e~VvVTDVT~NflTVTIkEs~T~   64 (72)
                      ..|+|....  .++|+|||||.|.+|||++||.++
T Consensus         1 ~~w~p~~~~~~~~~v~vtdvt~~~~tvt~re~~~~   35 (35)
T A0A7M7GLJ5_STR    1 SLWRPMQSLLPAGEVLITDVTASDVTITVRECCTS   35 (35)
T ss_pred             CCCCCCCCCCCCCCcEEEEeeCCCceEEEeeccCC


No 17
>3GS2_B Chromobox protein homolog 7; RING1B, CBOX, CBX7, POLYCOMB, E3-LIGASE, CHROMOSOMAL PROTEIN, TRANSCRIPTION REGULATION, CHROMATIN REGULATOR, TRANSCRIPTION REPRESSOR, Ligase, Metal-binding, Nucleus; HET: SO4; 1.699A {Homo sapiens}
Probab=99.03  E-value=9.4e-10  Score=55.91  Aligned_cols=29  Identities=45%  Similarity=0.849  Sum_probs=0.0  Template_Neff=8.900

Q ss_pred             eeEEEEcccCEEEEEEEecCCCCCccccc
Q 4931586          43 KVVVTDVTSNFLTVTIKESNTDQGFFKEK   71 (72)
Q Consensus        43 ~VvVTDVT~NflTVTIkEs~T~~GFFker   71 (72)
                      +|+|||||+|.+|||++|+....|||+.+
T Consensus         1 ~v~~tdvt~~~~tvt~~e~~~~~g~~~~~   29 (30)
T 3GS2_B            1 EVTVTDITANSITVTFREAQAAEGFFRDR   29 (30)
T ss_dssp             CCEEEEEEETTEEEEEEEESCSTTTSCCC
T ss_pred             CceeeecccCceEEEeeecccccCccCCC


No 18
>XP_011523701.1 PREDICTED: E3 SUMO-protein ligase CBX4 isoform X1 [Homo sapiens]
Probab=98.58  E-value=1.4e-07  Score=80.63  Aligned_cols=37  Identities=35%  Similarity=0.429  Sum_probs=0.0  Template_Neff=3.100

Q ss_pred             CCCcccccCCCCCcc-ceeEEEEcccCEEEEEEEecCC
Q 4931586          27 GDPEEESWSPSLTNL-EKVVVTDVTSNFLTVTIKESNT   63 (72)
Q Consensus        27 ~~p~~~~W~P~~~~~-e~VvVTDVT~NflTVTIkEs~T   63 (72)
                      ...+.++|.|.+..+ .+|+|||||+|+|||||||+.+
T Consensus       456 ~~~~~~d~~~~~~P~~~NVivTDVTtN~LTVT~KE~~t  493 (494)
T XP_011523701.1  456 AQDEPAESLSEFKPFFGNIIITDVTANCLTVTFKEYVT  493 (494)
T ss_pred             cCCCchhcccccccccceEEEEEchhccceeEEEeeec


No 19
>NP_003646.2 E3 SUMO-protein ligase CBX4 [Homo sapiens]
Probab=98.14  E-value=7.9e-06  Score=70.99  Aligned_cols=37  Identities=35%  Similarity=0.429  Sum_probs=0.0  Template_Neff=4.200

Q ss_pred             CCCcccccCCCCCc-cceeEEEEcccCEEEEEEEecCC
Q 4931586          27 GDPEEESWSPSLTN-LEKVVVTDVTSNFLTVTIKESNT   63 (72)
Q Consensus        27 ~~p~~~~W~P~~~~-~e~VvVTDVT~NflTVTIkEs~T   63 (72)
                      ..++...|.|.+.. +.+|||||||+|+|||||||..+
T Consensus       522 ~~~~~~~~~p~~~Pf~~niiitdvt~n~ltvt~Key~~  559 (560)
T NP_003646.2     522 AQDEPAESLSEFKPFFGNIIITDVTANCLTVTFKEYVT  559 (560)
T ss_pred             cCCCCccccchhccccCCEEEEeCccCceeEEeeeccC


No 20
>PF17219.6 ; YAF2_RYBP ; Yaf2/RYBP C-terminal binding motif
Probab=64.20  E-value=48  Score=20.04  Aligned_cols=31  Identities=32%  Similarity=0.416  Sum_probs=0.0  Template_Neff=5.500

Q ss_pred             CCCCCcc--ceeEEEEcccCEEEEEEEecCCCC
Q 4931586          35 SPSLTNL--EKVVVTDVTSNFLTVTIKESNTDQ   65 (72)
Q Consensus        35 ~P~~~~~--e~VvVTDVT~NflTVTIkEs~T~~   65 (72)
                      +|...++  +...-.-||.|.+||.|-|.....
T Consensus         1 ~~~lk~vdrs~~~~~~VtVn~vTv~ite~k~k~   33 (33)
T E2BA53_HARSA/1    1 PPRLKNIDRSTAQSNEVTVNNVTVVITEYKPKV   33 (33)
T ss_pred             CCCcccCCcCCCceeEEEECCEEEEEEeeeCCC


No 21
>3WWV_A Stomatin operon partner protein; beta barrel, OB fold, Unknown Function, membrane protein stomatin; 2.4A {Pyrococcus horikoshii OT3}
Probab=62.10  E-value=77  Score=20.69  Aligned_cols=31  Identities=23%  Similarity=0.217  Sum_probs=0.0  Template_Neff=8.400

Q ss_pred             ceeEEEEcccCEEEEEEEecCCCCCcccccC
Q 4931586          42 EKVVVTDVTSNFLTVTIKESNTDQGFFKEKR   72 (72)
Q Consensus        42 e~VvVTDVT~NflTVTIkEs~T~~GFFkerr   72 (72)
                      +.|.|+.+..|.|.|.-.+......+|..+.
T Consensus        48 ~~V~Vv~i~g~~l~V~~~~~~~~~~~~~~~~   78 (80)
T 3WWV_A           48 EKVRVVDMDGLTLIVVRERKEGGEKLEHHHH   78 (80)
T ss_dssp             CEEEEEEEETTEEEEEECCC-----------
T ss_pred             CEEEEEEEECCEEEEEEccCCCCcccccCcC


No 22
>3IXS_B RING1 and YY1-binding protein; RING1B, RYBP, polycomb, e3-ligase, chromosomal protein, transcription regulation, chromatin regulator, transcription repressor, Ligase, Metal-binding, Nucleus, Phosphoprotein; HET: NHE, EDO; 1.7A {Homo sapiens}
Probab=53.75  E-value=37  Score=21.42  Aligned_cols=14  Identities=36%  Similarity=0.337  Sum_probs=0.0  Template_Neff=4.700

Q ss_pred             cccCEEEEEEEecC
Q 4931586          49 VTSNFLTVTIKESN   62 (72)
Q Consensus        49 VT~NflTVTIkEs~   62 (72)
                      ||.|-+||.|.|..
T Consensus        19 VTV~~VTV~ite~k   32 (37)
T 3IXS_B           19 VTVGNVTVIITDFK   32 (37)
T ss_dssp             EEETTEEEEEEEEE
T ss_pred             eEECCEEEEEeccc


No 23
>NP_001177908.1 YY1-associated factor 2 isoform 1 [Homo sapiens]
Probab=43.71  E-value=63  Score=27.50  Aligned_cols=14  Identities=43%  Similarity=0.356  Sum_probs=0.0  Template_Neff=4.000

Q ss_pred             cccCEEEEEEEecC
Q 4931586          49 VTSNFLTVTIKESN   62 (72)
Q Consensus        49 VT~NflTVTIkEs~   62 (72)
                      ||+|-+||.|.|..
T Consensus       142 VTVnnVTVIITefK  155 (204)
T NP_001177908.1  142 VTVGDLTVIITDFK  155 (204)
T ss_pred             EEeCCEEEEEEecc


No 24
>NP_036366.3 RING1 and YY1-binding protein [Homo sapiens]
Probab=43.26  E-value=60  Score=28.18  Aligned_cols=14  Identities=36%  Similarity=0.337  Sum_probs=0.0  Template_Neff=3.600

Q ss_pred             cccCEEEEEEEecC
Q 4931586          49 VTSNFLTVTIKESN   62 (72)
Q Consensus        49 VT~NflTVTIkEs~   62 (72)
                      ||+|-+||.|.|..
T Consensus       161 VTVgnvTVIITDFK  174 (228)
T NP_036366.3     161 VTVGNVTVIITDFK  174 (228)
T ss_pred             EEECCEEEEEEcce


No 25
>NP_005739.2 YY1-associated factor 2 isoform 2 [Homo sapiens]
Probab=41.82  E-value=73  Score=26.37  Aligned_cols=15  Identities=40%  Similarity=0.392  Sum_probs=0.0  Template_Neff=4.700

Q ss_pred             EcccCEEEEEEEecC
Q 4931586          48 DVTSNFLTVTIKESN   62 (72)
Q Consensus        48 DVT~NflTVTIkEs~   62 (72)
                      .||.|-+||.|.|..
T Consensus       117 eVTV~~VTViITEfK  131 (180)
T NP_005739.2     117 EVTVGDLTVIITDFK  131 (180)
T ss_pred             EEEeCCeEEEEEeee


No 26
>XP_011536030.1 PREDICTED: YY1-associated factor 2 isoform X1 [Homo sapiens]
Probab=38.83  E-value=80  Score=27.79  Aligned_cols=14  Identities=43%  Similarity=0.356  Sum_probs=0.0  Template_Neff=3.200

Q ss_pred             cccCEEEEEEEecC
Q 4931586          49 VTSNFLTVTIKESN   62 (72)
Q Consensus        49 VT~NflTVTIkEs~   62 (72)
                      ||+|-+||.|.|..
T Consensus       176 VTVgnVTVIITDFK  189 (238)
T XP_011536030.1  176 VTVGDLTVIITDFK  189 (238)
T ss_pred             EEeCcEEEEEEccc


No 27
>PF16429.8 ; DUF5026 ; Domain of unknown function (DUF5026)
Probab=38.15  E-value=1.5e+02  Score=22.54  Aligned_cols=22  Identities=32%  Similarity=0.203  Sum_probs=0.0  Template_Neff=3.300

Q ss_pred             CCCCCccceeEEEEcccCEEEE
Q 4931586          35 SPSLTNLEKVVVTDVTSNFLTV   56 (72)
Q Consensus        35 ~P~~~~~e~VvVTDVT~NflTV   56 (72)
                      +.+-..-+.-+||+||.|.|+|
T Consensus        25 h~~W~eg~~G~Vt~vt~~~i~V   46 (82)
T R6JSR4_9CLOT/3   25 HRSWPDGRGGFVTAVTDKQITV   46 (82)
T ss_pred             ecCCCCCCCcEEEEEcCCEEEE


No 28
>PF02983.17 ; Pro_Al_protease ; Alpha-lytic protease prodomain
Probab=33.33  E-value=1.7e+02  Score=18.72  Aligned_cols=12  Identities=33%  Similarity=0.326  Sum_probs=0.0  Template_Neff=7.300

Q ss_pred             EEcccCEEEEEE
Q 4931586          47 TDVTSNFLTVTI   58 (72)
Q Consensus        47 TDVT~NflTVTI   58 (72)
                      .|+.+|.++|++
T Consensus        26 vD~~~N~VvV~v   37 (56)
T K0JT82_SACES/1   26 TDPAANAVVVKH   37 (56)
T ss_pred             EeCCCCEEEEEe


No 29
>NP_001177906.1 YY1-associated factor 2 isoform 3 [Homo sapiens]
Probab=32.52  E-value=1.3e+02  Score=24.67  Aligned_cols=14  Identities=43%  Similarity=0.356  Sum_probs=0.0  Template_Neff=3.600

Q ss_pred             cccCEEEEEEEecC
Q 4931586          49 VTSNFLTVTIKESN   62 (72)
Q Consensus        49 VT~NflTVTIkEs~   62 (72)
                      ||.|.+||.|.|..
T Consensus        76 Vtv~~vtvvITefk   89 (138)
T NP_001177906.1   76 VTVGDLTVIITDFK   89 (138)
T ss_pred             EEECCEEEEEEecc


No 30
>2EXD_A nfeD short homolog; nfeD, MEMBRANE PROTEIN; NMR {Pyrococcus horikoshii} SCOP: b.40.12.1, l.1.1.1
Probab=31.44  E-value=3.7e+02  Score=17.87  Aligned_cols=26  Identities=23%  Similarity=0.268  Sum_probs=0.0  Template_Neff=8.300

Q ss_pred             ceeEEEEcccCEEEEEEEecCCCCCc
Q 4931586          42 EKVVVTDVTSNFLTVTIKESNTDQGF   67 (72)
Q Consensus        42 e~VvVTDVT~NflTVTIkEs~T~~GF   67 (72)
                      +.|.|+++-.|.|.|...+.....-|
T Consensus        52 ~~V~V~~~~g~~L~V~~~~~~~~~~~   77 (80)
T 2EXD_A           52 DRVMVVDVDGLKLKVKRIPPQLEHHH   77 (80)
T ss_dssp             CEEEEEEECSSCEEEEECCCTTC---
T ss_pred             CEEEEEEEECCEEEEEECCCCccCCC


No 31
>6YP6_A NanS-p; Carbohydrate binding protein, SUGAR BINDING PROTEIN; HET: GOL; 0.97A {Escherichia phage vB_EcoP_24B}
Probab=30.31  E-value=1.5e+02  Score=25.37  Aligned_cols=26  Identities=35%  Similarity=0.438  Sum_probs=0.0  Template_Neff=4.700

Q ss_pred             CCCcccccCCCCC-ccceeEEEEcccC
Q 4931586          27 GDPEEESWSPSLT-NLEKVVVTDVTSN   52 (72)
Q Consensus        27 ~~p~~~~W~P~~~-~~e~VvVTDVT~N   52 (72)
                      +.+-.-.|.|... ..+.+.|||||.|
T Consensus       176 g~~f~l~~~~~~~~~~n~L~lTdIT~~  202 (218)
T 6YP6_A          176 GTPFTLTQSPVSAFAADKLHVTDITRG  202 (218)
T ss_dssp             CCCEECBCBSCCSSCTTEEEEECCCSS
T ss_pred             CCeeEEEecCCcccCCCeEEEecCCCC


No 32
>5J6Z_A Fibronectin; extracellular matrix protein, CELL ADHESION; NMR {Homo sapiens}
Probab=29.93  E-value=2.3e+02  Score=17.71  Aligned_cols=16  Identities=19%  Similarity=0.185  Sum_probs=0.0  Template_Neff=4.100

Q ss_pred             eeEEEEcccCEEEEEE
Q 4931586          43 KVVVTDVTSNFLTVTI   58 (72)
Q Consensus        43 ~VvVTDVT~NflTVTI   58 (72)
                      +..|+|||-|.++|..
T Consensus        12 ~~~v~~v~etSi~isW   27 (30)
T 5J6Z_A           12 DPTVDQVDDTSIVVRW   27 (30)
T ss_dssp             CCEEESCCSSEEEEEC
T ss_pred             CCeeeeecCCeEEEEE


No 33
>NP_001307009.1 YY1-associated factor 2 isoform 5 [Homo sapiens]
Probab=29.00  E-value=1.5e+02  Score=25.13  Aligned_cols=14  Identities=43%  Similarity=0.356  Sum_probs=0.0  Template_Neff=3.100

Q ss_pred             cccCEEEEEEEecC
Q 4931586          49 VTSNFLTVTIKESN   62 (72)
Q Consensus        49 VT~NflTVTIkEs~   62 (72)
                      ||.|.+||.|.|..
T Consensus       109 VTVn~VTVvITefk  122 (171)
T NP_001307009.1  109 VTVGDLTVIITDFK  122 (171)
T ss_pred             EEECCEEEEEEecc


No 34
>PF09501.13 ; Bac_small_YrzI ; Probable sporulation protein (Bac_small_yrzI)
Probab=28.96  E-value=1.7e+02  Score=19.02  Aligned_cols=7  Identities=86%  Similarity=1.250  Sum_probs=0.0  Template_Neff=5.500

Q ss_pred             EEEEEEE
Q 4931586          53 FLTVTIK   59 (72)
Q Consensus        53 flTVTIk   59 (72)
                      |+||||+
T Consensus         7 FfTITIk   13 (45)
T D5DSY4_BACMQ/1    7 FLTITIK   13 (45)
T ss_pred             EEEEEEE


No 35
>PF09104.13 ; BRCA-2_OB3 ; BRCA2, oligonucleotide/oligosaccharide-binding, domain 3
Probab=28.81  E-value=4.4e+02  Score=20.23  Aligned_cols=30  Identities=17%  Similarity=0.209  Sum_probs=0.0  Template_Neff=6.900

Q ss_pred             ceeEEEEcccCEEEEEEEecCCCCCcccccC
Q 4931586          42 EKVVVTDVTSNFLTVTIKESNTDQGFFKEKR   72 (72)
Q Consensus        42 e~VvVTDVT~NflTVTIkEs~T~~GFFkerr   72 (72)
                      ..|.++|...|+|.|.+.+.-. .+-+++.+
T Consensus        38 q~vylaD~~~~ll~I~fw~gl~-~d~~~~G~   67 (135)
T F1Q0X3_CANLF/3   38 PVVYLSDECHNLLAIKFWTDFN-EDIIKPYT   67 (135)
T ss_pred             cEEEEEeCCCcEEEEEecCCCC-CcCCCCCc


No 36
>PF00357.23 ; Integrin_alpha ; Integrin alpha cytoplasmic region
Probab=26.82  E-value=1.2e+02  Score=15.83  Aligned_cols=7  Identities=57%  Similarity=1.136  Sum_probs=0.0  Template_Neff=4.800

Q ss_pred             CcccccC
Q 4931586          66 GFFKEKR   72 (72)
Q Consensus        66 GFFkerr   72 (72)
                      ||||-.|
T Consensus         3 gFFkr~r    9 (15)
T ITAM_HUMAN/112    3 GFFKRQY    9 (15)
T ss_pred             CCCcccc


No 37
>XP_011536031.1 PREDICTED: YY1-associated factor 2 isoform X5 [Homo sapiens]
Probab=25.64  E-value=1.9e+02  Score=24.31  Aligned_cols=14  Identities=43%  Similarity=0.356  Sum_probs=0.0  Template_Neff=3.300

Q ss_pred             cccCEEEEEEEecC
Q 4931586          49 VTSNFLTVTIKESN   62 (72)
Q Consensus        49 VT~NflTVTIkEs~   62 (72)
                      ||.|.+||.|.|..
T Consensus        97 VTVn~vTVvITefk  110 (159)
T XP_011536031.1   97 VTVGDLTVIITDFK  110 (159)
T ss_pred             EEeCCEEEEEEecc


No 38
>XP_006719247.1 PREDICTED: YY1-associated factor 2 isoform X3 [Homo sapiens]
Probab=23.24  E-value=2.3e+02  Score=24.50  Aligned_cols=14  Identities=43%  Similarity=0.356  Sum_probs=0.0  Template_Neff=3.000

Q ss_pred             cccCEEEEEEEecC
Q 4931586          49 VTSNFLTVTIKESN   62 (72)
Q Consensus        49 VT~NflTVTIkEs~   62 (72)
                      ||.|.+||.|.|..
T Consensus       120 VTVn~VTVvITefk  133 (182)
T XP_006719247.1  120 VTVGDLTVIITDFK  133 (182)
T ss_pred             EEeCCEEEEEEecc


No 39
>2K5H_A Conserved protein; NESG, Structural Genomics, PSI-2, Protein Structure Initiative, Northeast Structural Genomics Consortium, unknown function; NMR {Methanothermobacter thermautotrophicus str. Delta H}
Probab=21.60  E-value=6.3e+02  Score=17.88  Aligned_cols=24  Identities=25%  Similarity=0.228  Sum_probs=0.0  Template_Neff=7.900

Q ss_pred             ceeEEEEcccCEEEEEEEecCCCC
Q 4931586          42 EKVVVTDVTSNFLTVTIKESNTDQ   65 (72)
Q Consensus        42 e~VvVTDVT~NflTVTIkEs~T~~   65 (72)
                      +.|.|.++..|.|.|...+.....
T Consensus        78 ~~V~Iv~v~g~~l~V~~~~~~~~~  101 (101)
T 2K5H_A           78 EEVSVKAIEGVKLVVEKLEEQKGS  101 (101)
T ss_dssp             CEEEEEEECSSSEEEEECCCCCCC
T ss_pred             CEEEEEEEECCEEEEEECCcCCCC


No 40
>PF09458.13 ; H_lectin ; H-type lectin domain
Probab=21.57  E-value=5.9e+02  Score=15.65  Aligned_cols=23  Identities=13%  Similarity=0.138  Sum_probs=0.0  Template_Neff=9.400

Q ss_pred             eeEEEEcccCEEEEEEEecCCCC
Q 4931586          43 KVVVTDVTSNFLTVTIKESNTDQ   65 (72)
Q Consensus        43 ~VvVTDVT~NflTVTIkEs~T~~   65 (72)
                      ++.+++||....++.+..-....
T Consensus        34 ~~~~~~vt~~gF~~~~~~~~~~~   56 (67)
T A0CDA9_PARTE/5   34 DIQLSAVNTVGFTITYVALSPAT   56 (67)
T ss_pred             EEEEEeecCCcEEEEEEecCCCE


No 41
>XP_006719248.1 PREDICTED: YY1-associated factor 2 isoform X4 [Homo sapiens]
Probab=21.36  E-value=2.6e+02  Score=24.06  Aligned_cols=14  Identities=43%  Similarity=0.356  Sum_probs=0.0  Template_Neff=3.100

Q ss_pred             cccCEEEEEEEecC
Q 4931586          49 VTSNFLTVTIKESN   62 (72)
Q Consensus        49 VT~NflTVTIkEs~   62 (72)
                      ||.|.+||.|.|..
T Consensus       115 VTVn~VTVvITefk  128 (177)
T XP_006719248.1  115 VTVGDLTVIITDFK  128 (177)
T ss_pred             EEeCCEEEEEEecc


No 42
>3CP0_A Membrane protein implicated in regulation of membrane protease activity; beta barrel, Structural Genomics, PSI-2, Protein Structure Initiative, Midwest Center for Structural Genomics, MCSG, Protease, MEMBRANE; 1.65A {Corynebacterium glutamicum ATCC 13032}
Probab=21.22  E-value=5.6e+02  Score=16.24  Aligned_cols=16  Identities=31%  Similarity=0.237  Sum_probs=0.0  Template_Neff=9.600

Q ss_pred             ceeEEEEcccCEEEEE
Q 4931586          42 EKVVVTDVTSNFLTVT   57 (72)
Q Consensus        42 e~VvVTDVT~NflTVT   57 (72)
                      ++|.|.++..|.+-|.
T Consensus        64 ~~V~I~~~~g~~l~V~   79 (82)
T 3CP0_A           64 EIVSVIDIQGTTAIVW   79 (82)
T ss_dssp             CEEEEEEEETTEEEEE
T ss_pred             CEEEEEEEeCCEEEEE


No 43
>PF20264.1 ; DUF4784_N ; DUF4784 N-terminal Ig-like domain
Probab=21.21  E-value=4.4e+02  Score=19.24  Aligned_cols=16  Identities=25%  Similarity=0.293  Sum_probs=0.0  Template_Neff=7.200

Q ss_pred             eeEEEEcccCEEEEEE
Q 4931586          43 KVVVTDVTSNFLTVTI   58 (72)
Q Consensus        43 ~VvVTDVT~NflTVTI   58 (72)
                      .+.|++||++.++++|
T Consensus        57 ~~~i~~vt~~~i~~~i   72 (107)
T Q8A6M1_BACTN/2   57 RGVITEKTATSITFLA   72 (107)
T ss_pred             EEEEEEeeCCEEEEEC
