# Supplementary material for: Uncoupled evolution of the Polycomb system and deep origin of non-canonical PRC1
Source: Commun Biol. 2023 Nov 10;6:1144. doi: 10.1038/s42003-023-05501-x (PMC10638273; doi:10.1038/s42003-023-05501-x)
Supplement: Supplementary file 6 — Supplementary Data 3 [file 42003_2023_5501_MOESM6_ESM.zip › Supplementary Data 3/HOMSAP_CBX8.pdb]

HEADER                                            01-JUN-22                     
TITLE     ALPHAFOLD MONOMER V2.0 PREDICTION FOR CHROMOBOX PROTEIN HOMOLOG 8     
TITLE    2 (Q9HC52)                                                             
COMPND    MOL_ID: 1;                                                            
COMPND   2 MOLECULE: CHROMOBOX PROTEIN HOMOLOG 8;                               
COMPND   3 CHAIN: A                                                             
SOURCE    MOL_ID: 1;                                                            
SOURCE   2 ORGANISM_SCIENTIFIC: HOMO SAPIENS;                                   
SOURCE   3 ORGANISM_TAXID: 9606                                                 
REMARK   1                                                                      
REMARK   1 REFERENCE 1                                                          
REMARK   1  AUTH   JOHN JUMPER, RICHARD EVANS, ALEXANDER PRITZEL, TIM GREEN,    
REMARK   1  AUTH 2 MICHAEL FIGURNOV, OLAF RONNEBERGER, KATHRYN TUNYASUVUNAKOOL, 
REMARK   1  AUTH 3 RUSS BATES, AUGUSTIN ZIDEK, ANNA POTAPENKO, ALEX BRIDGLAND,  
REMARK   1  AUTH 4 CLEMENS MEYER, SIMON A A KOHL, ANDREW J BALLARD,             
REMARK   1  AUTH 5 ANDREW COWIE, BERNARDINO ROMERA-PAREDES, STANISLAV NIKOLOV,  
REMARK   1  AUTH 6 RISHUB JAIN, JONAS ADLER, TREVOR BACK, STIG PETERSEN,        
REMARK   1  AUTH 7 DAVID REIMAN, ELLEN CLANCY, MICHAL ZIELINSKI,                
REMARK   1  AUTH 8 MARTIN STEINEGGER, MICHALINA PACHOLSKA, TAMAS BERGHAMMER,    
REMARK   1  AUTH 9 DAVID SILVER, ORIOL VINYALS, ANDREW W SENIOR,                
REMARK   1  AUTH10 KORAY KAVUKCUOGLU, PUSHMEET KOHLI, DEMIS HASSABIS            
REMARK   1  TITL   HIGHLY ACCURATE PROTEIN STRUCTURE PREDICTION WITH ALPHAFOLD  
REMARK   1  REF    NATURE                        V. 596   583 2021              
REMARK   1  REFN                   ISSN 0028-0836                               
REMARK   1  PMID   34265844                                                     
REMARK   1  DOI    10.1038/s41586-021-03819-2                                   
REMARK   1                                                                      
REMARK   1 DISCLAIMERS                                                          
REMARK   1 ALPHAFOLD DATA, COPYRIGHT (2021) DEEPMIND TECHNOLOGIES LIMITED. THE  
REMARK   1 INFORMATION PROVIDED IS THEORETICAL MODELLING ONLY AND CAUTION SHOULD
REMARK   1 BE EXERCISED IN ITS USE. IT IS PROVIDED "AS-IS" WITHOUT ANY WARRANTY 
REMARK   1 OF ANY KIND, WHETHER EXPRESSED OR IMPLIED. NO WARRANTY IS GIVEN THAT 
REMARK   1 USE OF THE INFORMATION SHALL NOT INFRINGE THE RIGHTS OF ANY THIRD    
REMARK   1 PARTY. THE INFORMATION IS NOT INTENDED TO BE A SUBSTITUTE FOR        
REMARK   1 PROFESSIONAL MEDICAL ADVICE, DIAGNOSIS, OR TREATMENT, AND DOES NOT   
REMARK   1 CONSTITUTE MEDICAL OR OTHER PROFESSIONAL ADVICE. IT IS AVAILABLE FOR 
REMARK   1 ACADEMIC AND COMMERCIAL PURPOSES, UNDER CC-BY 4.0 LICENCE.           
DBREF  XXXX A    1   389  UNP    Q9HC52   CBX8_HUMAN       1    389             
SEQRES   1 A  389  MET GLU LEU SER ALA VAL GLY GLU ARG VAL PHE ALA ALA          
SEQRES   2 A  389  GLU ALA LEU LEU LYS ARG ARG ILE ARG LYS GLY ARG MET          
SEQRES   3 A  389  GLU TYR LEU VAL LYS TRP LYS GLY TRP SER GLN LYS TYR          
SEQRES   4 A  389  SER THR TRP GLU PRO GLU GLU ASN ILE LEU ASP ALA ARG          
SEQRES   5 A  389  LEU LEU ALA ALA PHE GLU GLU ARG GLU ARG GLU MET GLU          
SEQRES   6 A  389  LEU TYR GLY PRO LYS LYS ARG GLY PRO LYS PRO LYS THR          
SEQRES   7 A  389  PHE LEU LEU LYS ALA GLN ALA LYS ALA LYS ALA LYS THR          
SEQRES   8 A  389  TYR GLU PHE ARG SER ASP SER ALA ARG GLY ILE ARG ILE          
SEQRES   9 A  389  PRO TYR PRO GLY ARG SER PRO GLN ASP LEU ALA SER THR          
SEQRES  10 A  389  SER ARG ALA ARG GLU GLY LEU ARG ASN MET GLY LEU SER          
SEQRES  11 A  389  PRO PRO ALA SER SER THR SER THR SER SER THR CYS ARG          
SEQRES  12 A  389  ALA GLU ALA PRO ARG ASP ARG ASP ARG ASP ARG ASP ARG          
SEQRES  13 A  389  ASP ARG GLU ARG ASP ARG GLU ARG GLU ARG GLU ARG GLU          
SEQRES  14 A  389  ARG GLU ARG GLU ARG GLU ARG GLU ARG GLU ARG GLY THR          
SEQRES  15 A  389  SER ARG VAL ASP ASP LYS PRO SER SER PRO GLY ASP SER          
SEQRES  16 A  389  SER LYS LYS ARG GLY PRO LYS PRO ARG LYS GLU LEU PRO          
SEQRES  17 A  389  ASP PRO SER GLN ARG PRO LEU GLY GLU PRO SER ALA GLY          
SEQRES  18 A  389  LEU GLY GLU TYR LEU LYS GLY ARG LYS LEU ASP ASP THR          
SEQRES  19 A  389  PRO SER GLY ALA GLY LYS PHE PRO ALA GLY HIS SER VAL          
SEQRES  20 A  389  ILE GLN LEU ALA ARG ARG GLN ASP SER ASP LEU VAL GLN          
SEQRES  21 A  389  CYS GLY VAL THR SER PRO SER SER ALA GLU ALA THR GLY          
SEQRES  22 A  389  LYS LEU ALA VAL ASP THR PHE PRO ALA ARG VAL ILE LYS          
SEQRES  23 A  389  HIS ARG ALA ALA PHE LEU GLU ALA LYS GLY GLN GLY ALA          
SEQRES  24 A  389  LEU ASP PRO ASN GLY THR ARG VAL ARG HIS GLY SER GLY          
SEQRES  25 A  389  PRO PRO SER SER GLY GLY GLY LEU TYR ARG ASP MET GLY          
SEQRES  26 A  389  ALA GLN GLY GLY ARG PRO SER LEU ILE ALA ARG ILE PRO          
SEQRES  27 A  389  VAL ALA ARG ILE LEU GLY ASP PRO GLU GLU GLU SER TRP          
SEQRES  28 A  389  SER PRO SER LEU THR ASN LEU GLU LYS VAL VAL VAL THR          
SEQRES  29 A  389  ASP VAL THR SER ASN PHE LEU THR VAL THR ILE LYS GLU          
SEQRES  30 A  389  SER ASN THR ASP GLN GLY PHE PHE LYS GLU LYS ARG              
CRYST1    1.000    1.000    1.000  90.00  90.00  90.00 P 1           1          
ORIGX1      1.000000  0.000000  0.000000        0.00000                         
ORIGX2      0.000000  1.000000  0.000000        0.00000                         
ORIGX3      0.000000  0.000000  1.000000        0.00000                         
SCALE1      1.000000  0.000000  0.000000        0.00000                         
SCALE2      0.000000  1.000000  0.000000        0.00000                         
SCALE3      0.000000  0.000000  1.000000        0.00000                         
MODEL        1                                                                  
ATOM      1  N   MET A   1      32.168  14.033 -11.267  1.00 40.09           N  
ATOM      2  CA  MET A   1      31.782  12.618 -11.451  1.00 40.09           C  
ATOM      3  C   MET A   1      30.434  12.414 -10.770  1.00 40.09           C  
ATOM      4  CB  MET A   1      32.858  11.672 -10.884  1.00 40.09           C  
ATOM      5  O   MET A   1      30.266  12.939  -9.682  1.00 40.09           O  
ATOM      6  CG  MET A   1      33.949  11.368 -11.921  1.00 40.09           C  
ATOM      7  SD  MET A   1      35.426  10.579 -11.234  1.00 40.09           S  
ATOM      8  CE  MET A   1      36.363  10.244 -12.753  1.00 40.09           C  
ATOM      9  N   GLU A   2      29.503  11.732 -11.446  1.00 48.55           N  
ATOM     10  CA  GLU A   2      28.225  11.191 -10.927  1.00 48.55           C  
ATOM     11  C   GLU A   2      27.117  12.165 -10.467  1.00 48.55           C  
ATOM     12  CB  GLU A   2      28.488  10.092  -9.886  1.00 48.55           C  
ATOM     13  O   GLU A   2      26.814  12.272  -9.286  1.00 48.55           O  
ATOM     14  CG  GLU A   2      29.385   8.975 -10.437  1.00 48.55           C  
ATOM     15  CD  GLU A   2      29.315   7.716  -9.567  1.00 48.55           C  
ATOM     16  OE1 GLU A   2      29.296   6.620 -10.168  1.00 48.55           O  
ATOM     17  OE2 GLU A   2      29.262   7.861  -8.327  1.00 48.55           O  
ATOM     18  N   LEU A   3      26.417  12.807 -11.413  1.00 51.07           N  
ATOM     19  CA  LEU A   3      25.084  13.395 -11.152  1.00 51.07           C  
ATOM     20  C   LEU A   3      24.004  12.965 -12.166  1.00 51.07           C  
ATOM     21  CB  LEU A   3      25.190  14.929 -11.022  1.00 51.07           C  
ATOM     22  O   LEU A   3      22.817  13.063 -11.873  1.00 51.07           O  
ATOM     23  CG  LEU A   3      25.819  15.414  -9.696  1.00 51.07           C  
ATOM     24  CD1 LEU A   3      26.117  16.911  -9.785  1.00 51.07           C  
ATOM     25  CD2 LEU A   3      24.896  15.192  -8.494  1.00 51.07           C  
ATOM     26  N   SER A   4      24.379  12.402 -13.321  1.00 56.24           N  
ATOM     27  CA  SER A   4      23.420  11.973 -14.356  1.00 56.24           C  
ATOM     28  C   SER A   4      22.680  10.662 -14.042  1.00 56.24           C  
ATOM     29  CB  SER A   4      24.132  11.868 -15.709  1.00 56.24           C  
ATOM     30  O   SER A   4      21.673  10.369 -14.672  1.00 56.24           O  
ATOM     31  OG  SER A   4      24.824  13.076 -15.979  1.00 56.24           O  
ATOM     32  N   ALA A   5      23.130   9.889 -13.047  1.00 56.85           N  
ATOM     33  CA  ALA A   5      22.584   8.561 -12.746  1.00 56.85           C  
ATOM     34  C   ALA A   5      21.358   8.561 -11.809  1.00 56.85           C  
ATOM     35  CB  ALA A   5      23.719   7.704 -12.171  1.00 56.85           C  
ATOM     36  O   ALA A   5      20.747   7.511 -11.611  1.00 56.85           O  
ATOM     37  N   VAL A   6      21.011   9.695 -11.186  1.00 56.90           N  
ATOM     38  CA  VAL A   6      19.885   9.757 -10.231  1.00 56.90           C  
ATOM     39  C   VAL A   6      18.544   9.749 -10.968  1.00 56.90           C  
ATOM     40  CB  VAL A   6      20.009  10.964  -9.277  1.00 56.90           C  
ATOM     41  O   VAL A   6      17.623   9.058 -10.545  1.00 56.90           O  
ATOM     42  CG1 VAL A   6      18.861  11.012  -8.260  1.00 56.90           C  
ATOM     43  CG2 VAL A   6      21.325  10.902  -8.486  1.00 56.90           C  
ATOM     44  N   GLY A   7      18.453  10.441 -12.111  1.00 63.67           N  
ATOM     45  CA  GLY A   7      17.224  10.504 -12.911  1.00 63.67           C  
ATOM     46  C   GLY A   7      16.790   9.148 -13.477  1.00 63.67           C  
ATOM     47  O   GLY A   7      15.599   8.862 -13.532  1.00 63.67           O  
ATOM     48  N   GLU A   8      17.742   8.274 -13.811  1.00 72.51           N  
ATOM     49  CA  GLU A   8      17.464   6.926 -14.335  1.00 72.51           C  
ATOM     50  C   GLU A   8      16.910   5.953 -13.279  1.00 72.51           C  
ATOM     51  CB  GLU A   8      18.744   6.342 -14.952  1.00 72.51           C  
ATOM     52  O   GLU A   8      16.436   4.872 -13.621  1.00 72.51           O  
ATOM     53  CG  GLU A   8      19.203   7.108 -16.203  1.00 72.51           C  
ATOM     54  CD  GLU A   8      20.460   6.501 -16.848  1.00 72.51           C  
ATOM     55  OE1 GLU A   8      20.766   6.908 -17.990  1.00 72.51           O  
ATOM     56  OE2 GLU A   8      21.117   5.655 -16.195  1.00 72.51           O  
ATOM     57  N   ARG A   9      16.960   6.318 -11.990  1.00 84.28           N  
ATOM     58  CA  ARG A   9      16.524   5.470 -10.865  1.00 84.28           C  
ATOM     59  C   ARG A   9      15.191   5.903 -10.261  1.00 84.28           C  
ATOM     60  CB  ARG A   9      17.625   5.411  -9.799  1.00 84.28           C  
ATOM     61  O   ARG A   9      14.772   5.333  -9.256  1.00 84.28           O  
ATOM     62  CG  ARG A   9      18.926   4.814 -10.343  1.00 84.28           C  
ATOM     63  CD  ARG A   9      20.003   4.859  -9.259  1.00 84.28           C  
ATOM     64  NE  ARG A   9      21.340   4.667  -9.846  1.00 84.28           N  
ATOM     65  NH1 ARG A   9      21.736   2.504  -9.178  1.00 84.28           N  
ATOM     66  NH2 ARG A   9      23.303   3.624 -10.308  1.00 84.28           N  
ATOM     67  CZ  ARG A   9      22.116   3.602  -9.773  1.00 84.28           C  
ATOM     68  N   VAL A  10      14.529   6.901 -10.843  1.00 91.83           N  
ATOM     69  CA  VAL A  10      13.197   7.332 -10.411  1.00 91.83           C  
ATOM     70  C   VAL A  10      12.149   6.537 -11.182  1.00 91.83           C  
ATOM     71  CB  VAL A  10      13.006   8.849 -10.572  1.00 91.83           C  
ATOM     72  O   VAL A  10      12.084   6.591 -12.407  1.00 91.83           O  
ATOM     73  CG1 VAL A  10      11.622   9.279 -10.063  1.00 91.83           C  
ATOM     74  CG2 VAL A  10      14.058   9.624  -9.767  1.00 91.83           C  
ATOM     75  N   PHE A  11      11.305   5.810 -10.456  1.00 93.58           N  
ATOM     76  CA  PHE A  11      10.257   4.972 -11.033  1.00 93.58           C  
ATOM     77  C   PHE A  11       8.874   5.450 -10.596  1.00 93.58           C  
ATOM     78  CB  PHE A  11      10.497   3.502 -10.662  1.00 93.58           C  
ATOM     79  O   PHE A  11       8.685   5.927  -9.477  1.00 93.58           O  
ATOM     80  CG  PHE A  11      11.822   2.957 -11.160  1.00 93.58           C  
ATOM     81  CD1 PHE A  11      11.943   2.474 -12.477  1.00 93.58           C  
ATOM     82  CD2 PHE A  11      12.947   2.967 -10.316  1.00 93.58           C  
ATOM     83  CE1 PHE A  11      13.185   2.011 -12.946  1.00 93.58           C  
ATOM     84  CE2 PHE A  11      14.188   2.506 -10.786  1.00 93.58           C  
ATOM     85  CZ  PHE A  11      14.309   2.032 -12.103  1.00 93.58           C  
ATOM     86  N   ALA A  12       7.882   5.291 -11.473  1.00 94.73           N  
ATOM     87  CA  ALA A  12       6.502   5.621 -11.149  1.00 94.73           C  
ATOM     88  C   ALA A  12       5.928   4.628 -10.124  1.00 94.73           C  
ATOM     89  CB  ALA A  12       5.676   5.674 -12.438  1.00 94.73           C  
ATOM     90  O   ALA A  12       5.904   3.413 -10.346  1.00 94.73           O  
ATOM     91  N   ALA A  13       5.413   5.156  -9.019  1.00 96.76           N  
ATOM     92  CA  ALA A  13       4.689   4.396  -8.011  1.00 96.76           C  
ATOM     93  C   ALA A  13       3.172   4.567  -8.186  1.00 96.76           C  
ATOM     94  CB  ALA A  13       5.192   4.814  -6.630  1.00 96.76           C  
ATOM     95  O   ALA A  13       2.688   5.609  -8.618  1.00 96.76           O  
ATOM     96  N   GLU A  14       2.418   3.521  -7.863  1.00 96.70           N  
ATOM     97  CA  GLU A  14       0.956   3.514  -7.876  1.00 96.70           C  
ATOM     98  C   GLU A  14       0.377   3.877  -6.503  1.00 96.70           C  
ATOM     99  CB  GLU A  14       0.472   2.127  -8.328  1.00 96.70           C  
ATOM    100  O   GLU A  14      -0.524   4.704  -6.415  1.00 96.70           O  
ATOM    101  CG  GLU A  14      -1.035   2.104  -8.614  1.00 96.70           C  
ATOM    102  CD  GLU A  14      -1.558   0.682  -8.825  1.00 96.70           C  
ATOM    103  OE1 GLU A  14      -2.687   0.380  -8.382  1.00 96.70           O  
ATOM    104  OE2 GLU A  14      -0.827  -0.188  -9.345  1.00 96.70           O  
ATOM    105  N   ALA A  15       0.874   3.249  -5.434  1.00 96.49           N  
ATOM    106  CA  ALA A  15       0.393   3.461  -4.069  1.00 96.49           C  
ATOM    107  C   ALA A  15       1.423   2.989  -3.035  1.00 96.49           C  
ATOM    108  CB  ALA A  15      -0.928   2.700  -3.877  1.00 96.49           C  
ATOM    109  O   ALA A  15       2.207   2.075  -3.303  1.00 96.49           O  
ATOM    110  N   LEU A  16       1.363   3.538  -1.822  1.00 96.70           N  
ATOM    111  CA  LEU A  16       2.027   2.953  -0.656  1.00 96.70           C  
ATOM    112  C   LEU A  16       1.057   2.004   0.047  1.00 96.70           C  
ATOM    113  CB  LEU A  16       2.550   4.039   0.293  1.00 96.70           C  
ATOM    114  O   LEU A  16      -0.129   2.297   0.205  1.00 96.70           O  
ATOM    115  CG  LEU A  16       3.441   5.096  -0.373  1.00 96.70           C  
ATOM    116  CD1 LEU A  16       3.852   6.149   0.648  1.00 96.70           C  
ATOM    117  CD2 LEU A  16       4.689   4.495  -1.018  1.00 96.70           C  
ATOM    118  N   LEU A  17       1.550   0.833   0.434  1.00 95.32           N  
ATOM    119  CA  LEU A  17       0.710  -0.254   0.939  1.00 95.32           C  
ATOM    120  C   LEU A  17       0.816  -0.429   2.448  1.00 95.32           C  
ATOM    121  CB  LEU A  17       1.126  -1.547   0.231  1.00 95.32           C  
ATOM    122  O   LEU A  17      -0.182  -0.692   3.113  1.00 95.32           O  
ATOM    123  CG  LEU A  17       0.871  -1.538  -1.283  1.00 95.32           C  
ATOM    124  CD1 LEU A  17       1.589  -2.748  -1.876  1.00 95.32           C  
ATOM    125  CD2 LEU A  17      -0.624  -1.577  -1.607  1.00 95.32           C  
ATOM    126  N   LYS A  18       2.037  -0.338   2.976  1.00 95.83           N  
ATOM    127  CA  LYS A  18       2.367  -0.549   4.388  1.00 95.83           C  
ATOM    128  C   LYS A  18       3.518   0.370   4.781  1.00 95.83           C  
ATOM    129  CB  LYS A  18       2.751  -2.020   4.645  1.00 95.83           C  
ATOM    130  O   LYS A  18       4.314   0.752   3.928  1.00 95.83           O  
ATOM    131  CG  LYS A  18       1.582  -2.995   4.439  1.00 95.83           C  
ATOM    132  CD  LYS A  18       1.974  -4.439   4.773  1.00 95.83           C  
ATOM    133  CE  LYS A  18       0.752  -5.343   4.566  1.00 95.83           C  
ATOM    134  NZ  LYS A  18       1.078  -6.780   4.753  1.00 95.83           N  
ATOM    135  N   ARG A  19       3.643   0.627   6.079  1.00 95.39           N  
ATOM    136  CA  ARG A  19       4.769   1.331   6.699  1.00 95.39           C  
ATOM    137  C   ARG A  19       5.416   0.434   7.747  1.00 95.39           C  
ATOM    138  CB  ARG A  19       4.256   2.657   7.276  1.00 95.39           C  
ATOM    139  O   ARG A  19       4.729  -0.354   8.399  1.00 95.39           O  
ATOM    140  CG  ARG A  19       5.337   3.506   7.961  1.00 95.39           C  
ATOM    141  CD  ARG A  19       4.760   4.829   8.478  1.00 95.39           C  
ATOM    142  NE  ARG A  19       3.776   4.636   9.562  1.00 95.39           N  
ATOM    143  NH1 ARG A  19       3.136   6.835   9.745  1.00 95.39           N  
ATOM    144  NH2 ARG A  19       2.286   5.304  11.129  1.00 95.39           N  
ATOM    145  CZ  ARG A  19       3.070   5.593  10.136  1.00 95.39           C  
ATOM    146  N   ARG A  20       6.735   0.535   7.906  1.00 95.44           N  
ATOM    147  CA  ARG A  20       7.491  -0.107   8.991  1.00 95.44           C  
ATOM    148  C   ARG A  20       8.619   0.800   9.474  1.00 95.44           C  
ATOM    149  CB  ARG A  20       8.002  -1.489   8.544  1.00 95.44           C  
ATOM    150  O   ARG A  20       9.050   1.693   8.753  1.00 95.44           O  
ATOM    151  CG  ARG A  20       9.203  -1.418   7.587  1.00 95.44           C  
ATOM    152  CD  ARG A  20       9.605  -2.823   7.134  1.00 95.44           C  
ATOM    153  NE  ARG A  20      10.817  -2.785   6.303  1.00 95.44           N  
ATOM    154  NH1 ARG A  20      10.841  -4.968   5.611  1.00 95.44           N  
ATOM    155  NH2 ARG A  20      12.378  -3.526   4.857  1.00 95.44           N  
ATOM    156  CZ  ARG A  20      11.335  -3.761   5.594  1.00 95.44           C  
ATOM    157  N   ILE A  21       9.132   0.521  10.669  1.00 95.50           N  
ATOM    158  CA  ILE A  21      10.314   1.192  11.224  1.00 95.50           C  
ATOM    159  C   ILE A  21      11.468   0.188  11.240  1.00 95.50           C  
ATOM    160  CB  ILE A  21      10.010   1.782  12.622  1.00 95.50           C  
ATOM    161  O   ILE A  21      11.355  -0.880  11.847  1.00 95.50           O  
ATOM    162  CG1 ILE A  21       8.840   2.795  12.547  1.00 95.50           C  
ATOM    163  CG2 ILE A  21      11.274   2.452  13.195  1.00 95.50           C  
ATOM    164  CD1 ILE A  21       8.337   3.280  13.912  1.00 95.50           C  
ATOM    165  N   ARG A  22      12.587   0.515  10.584  1.00 93.86           N  
ATOM    166  CA  ARG A  22      13.805  -0.308  10.550  1.00 93.86           C  
ATOM    167  C   ARG A  22      15.025   0.571  10.801  1.00 93.86           C  
ATOM    168  CB  ARG A  22      13.888  -1.042   9.199  1.00 93.86           C  
ATOM    169  O   ARG A  22      15.221   1.572  10.129  1.00 93.86           O  
ATOM    170  CG  ARG A  22      15.053  -2.041   9.167  1.00 93.86           C  
ATOM    171  CD  ARG A  22      15.087  -2.829   7.854  1.00 93.86           C  
ATOM    172  NE  ARG A  22      16.164  -3.845   7.876  1.00 93.86           N  
ATOM    173  NH1 ARG A  22      15.429  -5.073   6.091  1.00 93.86           N  
ATOM    174  NH2 ARG A  22      17.281  -5.706   7.158  1.00 93.86           N  
ATOM    175  CZ  ARG A  22      16.288  -4.866   7.046  1.00 93.86           C  
ATOM    176  N   LYS A  23      15.864   0.196  11.776  1.00 92.86           N  
ATOM    177  CA  LYS A  23      17.077   0.958  12.154  1.00 92.86           C  
ATOM    178  C   LYS A  23      16.810   2.463  12.387  1.00 92.86           C  
ATOM    179  CB  LYS A  23      18.197   0.739  11.115  1.00 92.86           C  
ATOM    180  O   LYS A  23      17.618   3.301  12.007  1.00 92.86           O  
ATOM    181  CG  LYS A  23      18.678  -0.711  10.973  1.00 92.86           C  
ATOM    182  CD  LYS A  23      19.798  -0.755   9.923  1.00 92.86           C  
ATOM    183  CE  LYS A  23      20.425  -2.148   9.806  1.00 92.86           C  
ATOM    184  NZ  LYS A  23      21.564  -2.134   8.851  1.00 92.86           N  
ATOM    185  N   GLY A  24      15.656   2.798  12.969  1.00 94.16           N  
ATOM    186  CA  GLY A  24      15.253   4.186  13.228  1.00 94.16           C  
ATOM    187  C   GLY A  24      14.794   4.980  12.000  1.00 94.16           C  
ATOM    188  O   GLY A  24      14.419   6.135  12.155  1.00 94.16           O  
ATOM    189  N   ARG A  25      14.782   4.383  10.801  1.00 93.29           N  
ATOM    190  CA  ARG A  25      14.236   4.996   9.586  1.00 93.29           C  
ATOM    191  C   ARG A  25      12.853   4.433   9.281  1.00 93.29           C  
ATOM    192  CB  ARG A  25      15.201   4.825   8.404  1.00 93.29           C  
ATOM    193  O   ARG A  25      12.594   3.243   9.491  1.00 93.29           O  
ATOM    194  CG  ARG A  25      16.544   5.530   8.656  1.00 93.29           C  
ATOM    195  CD  ARG A  25      17.401   5.515   7.386  1.00 93.29           C  
ATOM    196  NE  ARG A  25      18.713   6.155   7.605  1.00 93.29           N  
ATOM    197  NH1 ARG A  25      19.266   6.459   5.382  1.00 93.29           N  
ATOM    198  NH2 ARG A  25      20.667   7.135   6.977  1.00 93.29           N  
ATOM    199  CZ  ARG A  25      19.535   6.572   6.654  1.00 93.29           C  
ATOM    200  N   MET A  26      11.969   5.303   8.806  1.00 94.20           N  
ATOM    201  CA  MET A  26      10.665   4.909   8.289  1.00 94.20           C  
ATOM    202  C   MET A  26      10.822   4.427   6.849  1.00 94.20           C  
ATOM    203  CB  MET A  26       9.661   6.063   8.407  1.00 94.20           C  
ATOM    204  O   MET A  26      11.452   5.085   6.022  1.00 94.20           O  
ATOM    205  CG  MET A  26       9.358   6.364   9.881  1.00 94.20           C  
ATOM    206  SD  MET A  26       8.010   7.540  10.152  1.00 94.20           S  
ATOM    207  CE  MET A  26       8.848   9.103   9.754  1.00 94.20           C  
ATOM    208  N   GLU A  27      10.264   3.255   6.569  1.00 96.70           N  
ATOM    209  CA  GLU A  27      10.241   2.654   5.239  1.00 96.70           C  
ATOM    210  C   GLU A  27       8.794   2.363   4.840  1.00 96.70           C  
ATOM    211  CB  GLU A  27      11.067   1.356   5.202  1.00 96.70           C  
ATOM    212  O   GLU A  27       7.981   1.902   5.655  1.00 96.70           O  
ATOM    213  CG  GLU A  27      12.585   1.519   5.419  1.00 96.70           C  
ATOM    214  CD  GLU A  27      13.314   0.159   5.513  1.00 96.70           C  
ATOM    215  OE1 GLU A  27      14.545   0.123   5.733  1.00 96.70           O  
ATOM    216  OE2 GLU A  27      12.652  -0.912   5.464  1.00 96.70           O  
ATOM    217  N   TYR A  28       8.496   2.565   3.564  1.00 96.87           N  
ATOM    218  CA  TYR A  28       7.196   2.330   2.958  1.00 96.87           C  
ATOM    219  C   TYR A  28       7.278   1.210   1.926  1.00 96.87           C  
ATOM    220  CB  TYR A  28       6.671   3.628   2.344  1.00 96.87           C  
ATOM    221  O   TYR A  28       8.225   1.118   1.151  1.00 96.87           O  
ATOM    222  CG  TYR A  28       6.373   4.699   3.372  1.00 96.87           C  
ATOM    223  CD1 TYR A  28       5.126   4.704   4.024  1.00 96.87           C  
ATOM    224  CD2 TYR A  28       7.335   5.683   3.680  1.00 96.87           C  
ATOM    225  CE1 TYR A  28       4.841   5.694   4.981  1.00 96.87           C  
ATOM    226  CE2 TYR A  28       7.050   6.669   4.646  1.00 96.87           C  
ATOM    227  OH  TYR A  28       5.514   7.596   6.255  1.00 96.87           O  
ATOM    228  CZ  TYR A  28       5.802   6.674   5.300  1.00 96.87           C  
ATOM    229  N   LEU A  29       6.268   0.342   1.910  1.00 97.35           N  
ATOM    230  CA  LEU A  29       6.126  -0.696   0.895  1.00 97.35           C  
ATOM    231  C   LEU A  29       5.472  -0.090  -0.349  1.00 97.35           C  
ATOM    232  CB  LEU A  29       5.327  -1.873   1.476  1.00 97.35           C  
ATOM    233  O   LEU A  29       4.266   0.181  -0.342  1.00 97.35           O  
ATOM    234  CG  LEU A  29       5.196  -3.065   0.512  1.00 97.35           C  
ATOM    235  CD1 LEU A  29       6.545  -3.716   0.208  1.00 97.35           C  
ATOM    236  CD2 LEU A  29       4.292  -4.126   1.142  1.00 97.35           C  
ATOM    237  N   VAL A  30       6.258   0.104  -1.403  1.00 97.81           N  
ATOM    238  CA  VAL A  30       5.838   0.786  -2.631  1.00 97.81           C  
ATOM    239  C   VAL A  30       5.233  -0.212  -3.617  1.00 97.81           C  
ATOM    240  CB  VAL A  30       7.012   1.560  -3.268  1.00 97.81           C  
ATOM    241  O   VAL A  30       5.838  -1.228  -3.963  1.00 97.81           O  
ATOM    242  CG1 VAL A  30       6.511   2.419  -4.433  1.00 97.81           C  
ATOM    243  CG2 VAL A  30       7.690   2.496  -2.261  1.00 97.81           C  
ATOM    244  N   LYS A  31       4.019   0.057  -4.100  1.00 97.67           N  
ATOM    245  CA  LYS A  31       3.437  -0.625  -5.261  1.00 97.67           C  
ATOM    246  C   LYS A  31       3.877   0.109  -6.522  1.00 97.67           C  
ATOM    247  CB  LYS A  31       1.908  -0.682  -5.129  1.00 97.67           C  
ATOM    248  O   LYS A  31       3.457   1.241  -6.736  1.00 97.67           O  
ATOM    249  CG  LYS A  31       1.299  -1.592  -6.204  1.00 97.67           C  
ATOM    250  CD  LYS A  31      -0.232  -1.548  -6.178  1.00 97.67           C  
ATOM    251  CE  LYS A  31      -0.767  -2.446  -7.300  1.00 97.67           C  
ATOM    252  NZ  LYS A  31      -2.174  -2.134  -7.643  1.00 97.67           N  
ATOM    253  N   TRP A  32       4.707  -0.521  -7.345  1.00 97.41           N  
ATOM    254  CA  TRP A  32       5.221   0.081  -8.576  1.00 97.41           C  
ATOM    255  C   TRP A  32       4.173   0.066  -9.694  1.00 97.41           C  
ATOM    256  CB  TRP A  32       6.523  -0.622  -8.971  1.00 97.41           C  
ATOM    257  O   TRP A  32       3.459  -0.922  -9.877  1.00 97.41           O  
ATOM    258  CG  TRP A  32       7.579  -0.565  -7.916  1.00 97.41           C  
ATOM    259  CD1 TRP A  32       8.080  -1.609  -7.212  1.00 97.41           C  
ATOM    260  CD2 TRP A  32       8.279   0.619  -7.433  1.00 97.41           C  
ATOM    261  CE2 TRP A  32       9.197   0.217  -6.421  1.00 97.41           C  
ATOM    262  CE3 TRP A  32       8.241   1.991  -7.766  1.00 97.41           C  
ATOM    263  NE1 TRP A  32       9.031  -1.146  -6.321  1.00 97.41           N  
ATOM    264  CH2 TRP A  32       9.981   2.485  -6.125  1.00 97.41           C  
ATOM    265  CZ2 TRP A  32      10.042   1.129  -5.776  1.00 97.41           C  
ATOM    266  CZ3 TRP A  32       9.081   2.915  -7.115  1.00 97.41           C  
ATOM    267  N   LYS A  33       4.069   1.160 -10.455  1.00 96.92           N  
ATOM    268  CA  LYS A  33       3.093   1.290 -11.545  1.00 96.92           C  
ATOM    269  C   LYS A  33       3.367   0.237 -12.623  1.00 96.92           C  
ATOM    270  CB  LYS A  33       3.167   2.718 -12.112  1.00 96.92           C  
ATOM    271  O   LYS A  33       4.481   0.136 -13.121  1.00 96.92           O  
ATOM    272  CG  LYS A  33       2.178   3.014 -13.252  1.00 96.92           C  
ATOM    273  CD  LYS A  33       0.710   2.995 -12.801  1.00 96.92           C  
ATOM    274  CE  LYS A  33      -0.194   3.413 -13.968  1.00 96.92           C  
ATOM    275  NZ  LYS A  33      -1.622   3.483 -13.561  1.00 96.92           N  
ATOM    276  N   GLY A  34       2.344  -0.536 -12.988  1.00 96.19           N  
ATOM    277  CA  GLY A  34       2.460  -1.602 -13.995  1.00 96.19           C  
ATOM    278  C   GLY A  34       3.068  -2.909 -13.473  1.00 96.19           C  
ATOM    279  O   GLY A  34       3.140  -3.880 -14.218  1.00 96.19           O  
ATOM    280  N   TRP A  35       3.445  -2.971 -12.192  1.00 94.58           N  
ATOM    281  CA  TRP A  35       3.946  -4.183 -11.554  1.00 94.58           C  
ATOM    282  C   TRP A  35       2.933  -4.726 -10.547  1.00 94.58           C  
ATOM    283  CB  TRP A  35       5.305  -3.917 -10.905  1.00 94.58           C  
ATOM    284  O   TRP A  35       2.276  -3.997  -9.804  1.00 94.58           O  
ATOM    285  CG  TRP A  35       6.396  -3.581 -11.876  1.00 94.58           C  
ATOM    286  CD1 TRP A  35       6.653  -2.356 -12.390  1.00 94.58           C  
ATOM    287  CD2 TRP A  35       7.334  -4.487 -12.533  1.00 94.58           C  
ATOM    288  CE2 TRP A  35       8.071  -3.748 -13.503  1.00 94.58           C  
ATOM    289  CE3 TRP A  35       7.606  -5.869 -12.436  1.00 94.58           C  
ATOM    290  NE1 TRP A  35       7.653  -2.447 -13.337  1.00 94.58           N  
ATOM    291  CH2 TRP A  35       9.200  -5.741 -14.278  1.00 94.58           C  
ATOM    292  CZ2 TRP A  35       8.969  -4.359 -14.387  1.00 94.58           C  
ATOM    293  CZ3 TRP A  35       8.540  -6.489 -13.287  1.00 94.58           C  
ATOM    294  N   SER A  36       2.821  -6.050 -10.487  1.00 95.59           N  
ATOM    295  CA  SER A  36       2.038  -6.724  -9.449  1.00 95.59           C  
ATOM    296  C   SER A  36       2.644  -6.504  -8.057  1.00 95.59           C  
ATOM    297  CB  SER A  36       1.980  -8.218  -9.754  1.00 95.59           C  
ATOM    298  O   SER A  36       3.865  -6.433  -7.920  1.00 95.59           O  
ATOM    299  OG  SER A  36       3.304  -8.702  -9.815  1.00 95.59           O  
ATOM    300  N   GLN A  37       1.812  -6.546  -7.014  1.00 94.60           N  
ATOM    301  CA  GLN A  37       2.209  -6.335  -5.612  1.00 94.60           C  
ATOM    302  C   GLN A  37       3.330  -7.270  -5.105  1.00 94.60           C  
ATOM    303  CB  GLN A  37       0.935  -6.475  -4.764  1.00 94.60           C  
ATOM    304  O   GLN A  37       4.038  -6.919  -4.167  1.00 94.60           O  
ATOM    305  CG  GLN A  37       1.128  -6.130  -3.281  1.00 94.60           C  
ATOM    306  CD  GLN A  37      -0.207  -6.096  -2.543  1.00 94.60           C  
ATOM    307  NE2 GLN A  37      -0.478  -5.118  -1.711  1.00 94.60           N  
ATOM    308  OE1 GLN A  37      -1.060  -6.943  -2.711  1.00 94.60           O  
ATOM    309  N   LYS A  38       3.553  -8.435  -5.735  1.00 96.79           N  
ATOM    310  CA  LYS A  38       4.679  -9.335  -5.403  1.00 96.79           C  
ATOM    311  C   LYS A  38       6.068  -8.714  -5.608  1.00 96.79           C  
ATOM    312  CB  LYS A  38       4.585 -10.669  -6.170  1.00 96.79           C  
ATOM    313  O   LYS A  38       7.012  -9.164  -4.974  1.00 96.79           O  
ATOM    314  CG  LYS A  38       4.421 -10.496  -7.685  1.00 96.79           C  
ATOM    315  CD  LYS A  38       4.805 -11.738  -8.501  1.00 96.79           C  
ATOM    316  CE  LYS A  38       4.304 -11.588  -9.945  1.00 96.79           C  
ATOM    317  NZ  LYS A  38       4.903 -12.577 -10.876  1.00 96.79           N  
ATOM    318  N   TYR A  39       6.192  -7.705  -6.473  1.00 95.80           N  
ATOM    319  CA  TYR A  39       7.455  -7.002  -6.738  1.00 95.80           C  
ATOM    320  C   TYR A  39       7.571  -5.683  -5.965  1.00 95.80           C  
ATOM    321  CB  TYR A  39       7.634  -6.789  -8.247  1.00 95.80           C  
ATOM    322  O   TYR A  39       8.446  -4.872  -6.254  1.00 95.80           O  
ATOM    323  CG  TYR A  39       7.634  -8.067  -9.060  1.00 95.80           C  
ATOM    324  CD1 TYR A  39       8.709  -8.970  -8.956  1.00 95.80           C  
ATOM    325  CD2 TYR A  39       6.579  -8.330  -9.950  1.00 95.80           C  
ATOM    326  CE1 TYR A  39       8.721 -10.149  -9.725  1.00 95.80           C  
ATOM    327  CE2 TYR A  39       6.599  -9.493 -10.740  1.00 95.80           C  
ATOM    328  OH  TYR A  39       7.631 -11.574 -11.325  1.00 95.80           O  
ATOM    329  CZ  TYR A  39       7.657 -10.416 -10.611  1.00 95.80           C  
ATOM    330  N   SER A  40       6.680  -5.436  -5.003  1.00 96.69           N  
ATOM    331  CA  SER A  40       6.772  -4.265  -4.139  1.00 96.69           C  
ATOM    332  C   SER A  40       8.034  -4.304  -3.279  1.00 96.69           C  
ATOM    333  CB  SER A  40       5.538  -4.176  -3.243  1.00 96.69           C  
ATOM    334  O   SER A  40       8.344  -5.326  -2.663  1.00 96.69           O  
ATOM    335  OG  SER A  40       4.439  -3.719  -4.001  1.00 96.69           O  
ATOM    336  N   THR A  41       8.734  -3.175  -3.194  1.00 97.03           N  
ATOM    337  CA  THR A  41       9.964  -3.021  -2.405  1.00 97.03           C  
ATOM    338  C   THR A  41       9.749  -2.053  -1.245  1.00 97.03           C  
ATOM    339  CB  THR A  41      11.163  -2.601  -3.272  1.00 97.03           C  
ATOM    340  O   THR A  41       8.800  -1.268  -1.235  1.00 97.03           O  
ATOM    341  CG2 THR A  41      11.466  -3.639  -4.355  1.00 97.03           C  
ATOM    342  OG1 THR A  41      10.897  -1.386  -3.911  1.00 97.03           O  
ATOM    343  N   TRP A  42      10.592  -2.169  -0.219  1.00 97.70           N  
ATOM    344  CA  TRP A  42      10.583  -1.265   0.929  1.00 97.70           C  
ATOM    345  C   TRP A  42      11.548  -0.118   0.663  1.00 97.70           C  
ATOM    346  CB  TRP A  42      10.963  -2.020   2.204  1.00 97.70           C  
ATOM    347  O   TRP A  42      12.758  -0.326   0.720  1.00 97.70           O  
ATOM    348  CG  TRP A  42       9.916  -2.953   2.719  1.00 97.70           C  
ATOM    349  CD1 TRP A  42       9.822  -4.275   2.454  1.00 97.70           C  
ATOM    350  CD2 TRP A  42       8.762  -2.626   3.546  1.00 97.70           C  
ATOM    351  CE2 TRP A  42       8.035  -3.826   3.801  1.00 97.70           C  
ATOM    352  CE3 TRP A  42       8.248  -1.433   4.091  1.00 97.70           C  
ATOM    353  NE1 TRP A  42       8.722  -4.801   3.104  1.00 97.70           N  
ATOM    354  CH2 TRP A  42       6.396  -2.640   5.130  1.00 97.70           C  
ATOM    355  CZ2 TRP A  42       6.873  -3.847   4.588  1.00 97.70           C  
ATOM    356  CZ3 TRP A  42       7.073  -1.437   4.863  1.00 97.70           C  
ATOM    357  N   GLU A  43      11.005   1.063   0.401  1.00 96.32           N  
ATOM    358  CA  GLU A  43      11.774   2.276   0.142  1.00 96.32           C  
ATOM    359  C   GLU A  43      11.736   3.195   1.368  1.00 96.32           C  
ATOM    360  CB  GLU A  43      11.236   3.005  -1.097  1.00 96.32           C  
ATOM    361  O   GLU A  43      10.692   3.302   2.021  1.00 96.32           O  
ATOM    362  CG  GLU A  43      11.329   2.178  -2.388  1.00 96.32           C  
ATOM    363  CD  GLU A  43      12.753   1.697  -2.696  1.00 96.32           C  
ATOM    364  OE1 GLU A  43      12.863   0.514  -3.111  1.00 96.32           O  
ATOM    365  OE2 GLU A  43      13.698   2.502  -2.494  1.00 96.32           O  
ATOM    366  N   PRO A  44      12.848   3.852   1.722  1.00 95.68           N  
ATOM    367  CA  PRO A  44      12.856   4.830   2.799  1.00 95.68           C  
ATOM    368  C   PRO A  44      11.990   6.041   2.432  1.00 95.68           C  
ATOM    369  CB  PRO A  44      14.329   5.191   2.985  1.00 95.68           C  
ATOM    370  O   PRO A  44      11.800   6.351   1.257  1.00 95.68           O  
ATOM    371  CG  PRO A  44      14.895   5.047   1.571  1.00 95.68           C  
ATOM    372  CD  PRO A  44      14.125   3.848   1.023  1.00 95.68           C  
ATOM    373  N   GLU A  45      11.493   6.752   3.443  1.00 94.35           N  
ATOM    374  CA  GLU A  45      10.697   7.973   3.250  1.00 94.35           C  
ATOM    375  C   GLU A  45      11.385   9.000   2.337  1.00 94.35           C  
ATOM    376  CB  GLU A  45      10.434   8.575   4.631  1.00 94.35           C  
ATOM    377  O   GLU A  45      10.735   9.584   1.477  1.00 94.35           O  
ATOM    378  CG  GLU A  45       9.509   9.802   4.595  1.00 94.35           C  
ATOM    379  CD  GLU A  45       9.225  10.339   6.003  1.00 94.35           C  
ATOM    380  OE1 GLU A  45       8.519  11.362   6.106  1.00 94.35           O  
ATOM    381  OE2 GLU A  45       9.683   9.697   6.976  1.00 94.35           O  
ATOM    382  N   GLU A  46      12.710   9.143   2.458  1.00 92.98           N  
ATOM    383  CA  GLU A  46      13.526  10.063   1.651  1.00 92.98           C  
ATOM    384  C   GLU A  46      13.484   9.776   0.137  1.00 92.98           C  
ATOM    385  CB  GLU A  46      14.970  10.084   2.207  1.00 92.98           C  
ATOM    386  O   GLU A  46      13.715  10.681  -0.662  1.00 92.98           O  
ATOM    387  CG  GLU A  46      15.773   8.777   2.010  1.00 92.98           C  
ATOM    388  CD  GLU A  46      17.047   8.656   2.883  1.00 92.98           C  
ATOM    389  OE1 GLU A  46      17.575   7.521   3.034  1.00 92.98           O  
ATOM    390  OE2 GLU A  46      17.482   9.654   3.497  1.00 92.98           O  
ATOM    391  N   ASN A  47      13.135   8.550  -0.271  1.00 93.82           N  
ATOM    392  CA  ASN A  47      13.002   8.169  -1.680  1.00 93.82           C  
ATOM    393  C   ASN A  47      11.594   8.432  -2.246  1.00 93.82           C  
ATOM    394  CB  ASN A  47      13.394   6.688  -1.853  1.00 93.82           C  
ATOM    395  O   ASN A  47      11.385   8.305  -3.455  1.00 93.82           O  
ATOM    396  CG  ASN A  47      14.884   6.409  -1.769  1.00 93.82           C  
ATOM    397  ND2 ASN A  47      15.291   5.191  -2.051  1.00 93.82           N  
ATOM    398  OD1 ASN A  47      15.710   7.249  -1.457  1.00 93.82           O  
ATOM    399  N   ILE A  48      10.607   8.770  -1.410  1.00 95.05           N  
ATOM    400  CA  ILE A  48       9.230   9.006  -1.853  1.00 95.05           C  
ATOM    401  C   ILE A  48       9.071  10.471  -2.265  1.00 95.05           C  
ATOM    402  CB  ILE A  48       8.199   8.571  -0.790  1.00 95.05           C  
ATOM    403  O   ILE A  48       8.767  11.340  -1.455  1.00 95.05           O  
ATOM    404  CG1 ILE A  48       8.434   7.141  -0.246  1.00 95.05           C  
ATOM    405  CG2 ILE A  48       6.777   8.685  -1.377  1.00 95.05           C  
ATOM    406  CD1 ILE A  48       8.500   6.026  -1.300  1.00 95.05           C  
ATOM    407  N   LEU A  49       9.254  10.740  -3.558  1.00 93.52           N  
ATOM    408  CA  LEU A  49       9.231  12.107  -4.095  1.00 93.52           C  
ATOM    409  C   LEU A  49       7.815  12.705  -4.237  1.00 93.52           C  
ATOM    410  CB  LEU A  49       9.982  12.130  -5.441  1.00 93.52           C  
ATOM    411  O   LEU A  49       7.671  13.923  -4.295  1.00 93.52           O  
ATOM    412  CG  LEU A  49      11.425  11.583  -5.409  1.00 93.52           C  
ATOM    413  CD1 LEU A  49      12.038  11.687  -6.806  1.00 93.52           C  
ATOM    414  CD2 LEU A  49      12.324  12.336  -4.427  1.00 93.52           C  
ATOM    415  N   ASP A  50       6.764  11.877  -4.309  1.00 94.17           N  
ATOM    416  CA  ASP A  50       5.374  12.337  -4.462  1.00 94.17           C  
ATOM    417  C   ASP A  50       4.645  12.379  -3.110  1.00 94.17           C  
ATOM    418  CB  ASP A  50       4.626  11.487  -5.508  1.00 94.17           C  
ATOM    419  O   ASP A  50       4.203  11.355  -2.581  1.00 94.17           O  
ATOM    420  CG  ASP A  50       3.259  12.068  -5.918  1.00 94.17           C  
ATOM    421  OD1 ASP A  50       2.702  12.947  -5.221  1.00 94.17           O  
ATOM    422  OD2 ASP A  50       2.719  11.647  -6.966  1.00 94.17           O  
ATOM    423  N   ALA A  51       4.467  13.587  -2.569  1.00 93.97           N  
ATOM    424  CA  ALA A  51       3.792  13.821  -1.292  1.00 93.97           C  
ATOM    425  C   ALA A  51       2.334  13.322  -1.261  1.00 93.97           C  
ATOM    426  CB  ALA A  51       3.858  15.322  -0.990  1.00 93.97           C  
ATOM    427  O   ALA A  51       1.812  13.008  -0.190  1.00 93.97           O  
ATOM    428  N   ARG A  52       1.665  13.195  -2.418  1.00 95.90           N  
ATOM    429  CA  ARG A  52       0.284  12.685  -2.488  1.00 95.90           C  
ATOM    430  C   ARG A  52       0.204  11.225  -2.064  1.00 95.90           C  
ATOM    431  CB  ARG A  52      -0.268  12.816  -3.910  1.00 95.90           C  
ATOM    432  O   ARG A  52      -0.793  10.815  -1.477  1.00 95.90           O  
ATOM    433  CG  ARG A  52      -0.271  14.265  -4.420  1.00 95.90           C  
ATOM    434  CD  ARG A  52      -0.749  14.325  -5.871  1.00 95.90           C  
ATOM    435  NE  ARG A  52       0.166  13.595  -6.767  1.00 95.90           N  
ATOM    436  NH1 ARG A  52      -1.095  13.725  -8.679  1.00 95.90           N  
ATOM    437  NH2 ARG A  52       0.845  12.616  -8.688  1.00 95.90           N  
ATOM    438  CZ  ARG A  52      -0.030  13.317  -8.038  1.00 95.90           C  
ATOM    439  N   LEU A  53       1.253  10.449  -2.339  1.00 95.83           N  
ATOM    440  CA  LEU A  53       1.326   9.047  -1.941  1.00 95.83           C  
ATOM    441  C   LEU A  53       1.423   8.903  -0.421  1.00 95.83           C  
ATOM    442  CB  LEU A  53       2.528   8.383  -2.630  1.00 95.83           C  
ATOM    443  O   LEU A  53       0.763   8.034   0.144  1.00 95.83           O  
ATOM    444  CG  LEU A  53       2.411   8.245  -4.156  1.00 95.83           C  
ATOM    445  CD1 LEU A  53       3.691   7.609  -4.695  1.00 95.83           C  
ATOM    446  CD2 LEU A  53       1.245   7.340  -4.558  1.00 95.83           C  
ATOM    447  N   LEU A  54       2.198   9.775   0.232  1.00 94.55           N  
ATOM    448  CA  LEU A  54       2.288   9.834   1.692  1.00 94.55           C  
ATOM    449  C   LEU A  54       0.959  10.283   2.304  1.00 94.55           C  
ATOM    450  CB  LEU A  54       3.437  10.769   2.115  1.00 94.55           C  
ATOM    451  O   LEU A  54       0.434   9.592   3.169  1.00 94.55           O  
ATOM    452  CG  LEU A  54       4.843  10.251   1.765  1.00 94.55           C  
ATOM    453  CD1 LEU A  54       5.875  11.347   2.015  1.00 94.55           C  
ATOM    454  CD2 LEU A  54       5.235   9.032   2.604  1.00 94.55           C  
ATOM    455  N   ALA A  55       0.363  11.367   1.798  1.00 94.73           N  
ATOM    456  CA  ALA A  55      -0.918  11.871   2.292  1.00 94.73           C  
ATOM    457  C   ALA A  55      -2.038  10.820   2.190  1.00 94.73           C  
ATOM    458  CB  ALA A  55      -1.270  13.146   1.517  1.00 94.73           C  
ATOM    459  O   ALA A  55      -2.735  10.566   3.171  1.00 94.73           O  
ATOM    460  N   ALA A  56      -2.164  10.151   1.038  1.00 94.08           N  
ATOM    461  CA  ALA A  56      -3.147   9.087   0.836  1.00 94.08           C  
ATOM    462  C   ALA A  56      -2.885   7.864   1.734  1.00 94.08           C  
ATOM    463  CB  ALA A  56      -3.119   8.689  -0.645  1.00 94.08           C  
ATOM    464  O   ALA A  56      -3.819   7.187   2.168  1.00 94.08           O  
ATOM    465  N   PHE A  57      -1.614   7.561   2.015  1.00 95.04           N  
ATOM    466  CA  PHE A  57      -1.245   6.484   2.925  1.00 95.04           C  
ATOM    467  C   PHE A  57      -1.584   6.820   4.378  1.00 95.04           C  
ATOM    468  CB  PHE A  57       0.241   6.157   2.765  1.00 95.04           C  
ATOM    469  O   PHE A  57      -2.215   6.010   5.052  1.00 95.04           O  
ATOM    470  CG  PHE A  57       0.680   5.035   3.680  1.00 95.04           C  
ATOM    471  CD1 PHE A  57       1.235   5.336   4.936  1.00 95.04           C  
ATOM    472  CD2 PHE A  57       0.390   3.701   3.345  1.00 95.04           C  
ATOM    473  CE1 PHE A  57       1.481   4.309   5.860  1.00 95.04           C  
ATOM    474  CE2 PHE A  57       0.648   2.672   4.266  1.00 95.04           C  
ATOM    475  CZ  PHE A  57       1.190   2.976   5.526  1.00 95.04           C  
ATOM    476  N   GLU A  58      -1.207   8.006   4.851  1.00 93.02           N  
ATOM    477  CA  GLU A  58      -1.495   8.470   6.208  1.00 93.02           C  
ATOM    478  C   GLU A  58      -2.989   8.636   6.457  1.00 93.02           C  
ATOM    479  CB  GLU A  58      -0.862   9.838   6.444  1.00 93.02           C  
ATOM    480  O   GLU A  58      -3.465   8.334   7.547  1.00 93.02           O  
ATOM    481  CG  GLU A  58       0.658   9.795   6.600  1.00 93.02           C  
ATOM    482  CD  GLU A  58       1.218  11.182   6.944  1.00 93.02           C  
ATOM    483  OE1 GLU A  58       2.456  11.266   7.070  1.00 93.02           O  
ATOM    484  OE2 GLU A  58       0.409  12.123   7.155  1.00 93.02           O  
ATOM    485  N   GLU A  59      -3.743   9.111   5.467  1.00 90.85           N  
ATOM    486  CA  GLU A  59      -5.198   9.180   5.540  1.00 90.85           C  
ATOM    487  C   GLU A  59      -5.790   7.785   5.729  1.00 90.85           C  
ATOM    488  CB  GLU A  59      -5.735   9.873   4.286  1.00 90.85           C  
ATOM    489  O   GLU A  59      -6.502   7.552   6.705  1.00 90.85           O  
ATOM    490  CG  GLU A  59      -7.262  10.000   4.310  1.00 90.85           C  
ATOM    491  CD  GLU A  59      -7.737  10.909   3.173  1.00 90.85           C  
ATOM    492  OE1 GLU A  59      -8.399  11.923   3.491  1.00 90.85           O  
ATOM    493  OE2 GLU A  59      -7.364  10.622   2.011  1.00 90.85           O  
ATOM    494  N   ARG A  60      -5.404   6.826   4.881  1.00 89.39           N  
ATOM    495  CA  ARG A  60      -5.840   5.432   5.007  1.00 89.39           C  
ATOM    496  C   ARG A  60      -5.426   4.811   6.338  1.00 89.39           C  
ATOM    497  CB  ARG A  60      -5.266   4.640   3.831  1.00 89.39           C  
ATOM    498  O   ARG A  60      -6.203   4.065   6.930  1.00 89.39           O  
ATOM    499  CG  ARG A  60      -5.716   3.171   3.855  1.00 89.39           C  
ATOM    500  CD  ARG A  60      -5.034   2.375   2.744  1.00 89.39           C  
ATOM    501  NE  ARG A  60      -5.394   2.896   1.416  1.00 89.39           N  
ATOM    502  NH1 ARG A  60      -4.194   1.396   0.172  1.00 89.39           N  
ATOM    503  NH2 ARG A  60      -5.379   2.997  -0.849  1.00 89.39           N  
ATOM    504  CZ  ARG A  60      -4.991   2.427   0.254  1.00 89.39           C  
ATOM    505  N   GLU A  61      -4.207   5.066   6.799  1.00 87.00           N  
ATOM    506  CA  GLU A  61      -3.713   4.543   8.071  1.00 87.00           C  
ATOM    507  C   GLU A  61      -4.484   5.153   9.244  1.00 87.00           C  
ATOM    508  CB  GLU A  61      -2.205   4.787   8.189  1.00 87.00           C  
ATOM    509  O   GLU A  61      -4.961   4.417  10.101  1.00 87.00           O  
ATOM    510  CG  GLU A  61      -1.607   4.011   9.372  1.00 87.00           C  
ATOM    511  CD  GLU A  61      -0.109   4.276   9.546  1.00 87.00           C  
ATOM    512  OE1 GLU A  61       0.596   3.439  10.165  1.00 87.00           O  
ATOM    513  OE2 GLU A  61       0.389   5.318   9.067  1.00 87.00           O  
ATOM    514  N   ARG A  62      -4.714   6.470   9.236  1.00 86.80           N  
ATOM    515  CA  ARG A  62      -5.519   7.180  10.237  1.00 86.80           C  
ATOM    516  C   ARG A  62      -6.960   6.686  10.253  1.00 86.80           C  
ATOM    517  CB  ARG A  62      -5.446   8.681   9.933  1.00 86.80           C  
ATOM    518  O   ARG A  62      -7.521   6.471  11.323  1.00 86.80           O  
ATOM    519  CG  ARG A  62      -6.159   9.553  10.976  1.00 86.80           C  
ATOM    520  CD  ARG A  62      -6.171  11.030  10.552  1.00 86.80           C  
ATOM    521  NE  ARG A  62      -4.804  11.572  10.379  1.00 86.80           N  
ATOM    522  NH1 ARG A  62      -4.895  12.094   8.129  1.00 86.80           N  
ATOM    523  NH2 ARG A  62      -2.987  12.355   9.244  1.00 86.80           N  
ATOM    524  CZ  ARG A  62      -4.244  12.005   9.256  1.00 86.80           C  
ATOM    525  N   GLU A  63      -7.569   6.482   9.092  1.00 80.97           N  
ATOM    526  CA  GLU A  63      -8.905   5.897   8.980  1.00 80.97           C  
ATOM    527  C   GLU A  63      -8.933   4.461   9.504  1.00 80.97           C  
ATOM    528  CB  GLU A  63      -9.368   5.909   7.524  1.00 80.97           C  
ATOM    529  O   GLU A  63      -9.852   4.092  10.235  1.00 80.97           O  
ATOM    530  CG  GLU A  63      -9.778   7.309   7.057  1.00 80.97           C  
ATOM    531  CD  GLU A  63     -10.310   7.296   5.618  1.00 80.97           C  
ATOM    532  OE1 GLU A  63     -10.937   8.313   5.259  1.00 80.97           O  
ATOM    533  OE2 GLU A  63     -10.181   6.247   4.942  1.00 80.97           O  
ATOM    534  N   MET A  64      -7.909   3.661   9.204  1.00 79.93           N  
ATOM    535  CA  MET A  64      -7.762   2.309   9.735  1.00 79.93           C  
ATOM    536  C   MET A  64      -7.479   2.299  11.242  1.00 79.93           C  
ATOM    537  CB  MET A  64      -6.675   1.567   8.948  1.00 79.93           C  
ATOM    538  O   MET A  64      -7.896   1.372  11.924  1.00 79.93           O  
ATOM    539  CG  MET A  64      -6.612   0.084   9.340  1.00 79.93           C  
ATOM    540  SD  MET A  64      -5.543  -0.960   8.309  1.00 79.93           S  
ATOM    541  CE  MET A  64      -6.399  -0.834   6.714  1.00 79.93           C  
ATOM    542  N   GLU A  65      -6.832   3.311  11.807  1.00 76.52           N  
ATOM    543  CA  GLU A  65      -6.657   3.450  13.255  1.00 76.52           C  
ATOM    544  C   GLU A  65      -7.950   3.908  13.948  1.00 76.52           C  
ATOM    545  CB  GLU A  65      -5.512   4.427  13.548  1.00 76.52           C  
ATOM    546  O   GLU A  65      -8.277   3.431  15.038  1.00 76.52           O  
ATOM    547  CG  GLU A  65      -4.132   3.799  13.299  1.00 76.52           C  
ATOM    548  CD  GLU A  65      -2.974   4.761  13.610  1.00 76.52           C  
ATOM    549  OE1 GLU A  65      -1.826   4.265  13.644  1.00 76.52           O  
ATOM    550  OE2 GLU A  65      -3.242   5.951  13.901  1.00 76.52           O  
ATOM    551  N   LEU A  66      -8.719   4.794  13.310  1.00 66.20           N  
ATOM    552  CA  LEU A  66      -9.940   5.379  13.871  1.00 66.20           C  
ATOM    553  C   LEU A  66     -11.163   4.452  13.739  1.00 66.20           C  
ATOM    554  CB  LEU A  66     -10.167   6.740  13.183  1.00 66.20           C  
ATOM    555  O   LEU A  66     -11.980   4.359  14.662  1.00 66.20           O  
ATOM    556  CG  LEU A  66     -11.054   7.707  13.982  1.00 66.20           C  
ATOM    557  CD1 LEU A  66     -10.308   8.276  15.194  1.00 66.20           C  
ATOM    558  CD2 LEU A  66     -11.474   8.883  13.100  1.00 66.20           C  
ATOM    559  N   TYR A  67     -11.274   3.753  12.607  1.00 63.37           N  
ATOM    560  CA  TYR A  67     -12.362   2.830  12.256  1.00 63.37           C  
ATOM    561  C   TYR A  67     -11.929   1.366  12.163  1.00 63.37           C  
ATOM    562  CB  TYR A  67     -13.019   3.255  10.938  1.00 63.37           C  
ATOM    563  O   TYR A  67     -12.767   0.497  11.906  1.00 63.37           O  
ATOM    564  CG  TYR A  67     -13.745   4.575  11.014  1.00 63.37           C  
ATOM    565  CD1 TYR A  67     -15.018   4.633  11.613  1.00 63.37           C  
ATOM    566  CD2 TYR A  67     -13.157   5.731  10.472  1.00 63.37           C  
ATOM    567  CE1 TYR A  67     -15.710   5.857  11.665  1.00 63.37           C  
ATOM    568  CE2 TYR A  67     -13.849   6.954  10.514  1.00 63.37           C  
ATOM    569  OH  TYR A  67     -15.811   8.186  11.139  1.00 63.37           O  
ATOM    570  CZ  TYR A  67     -15.126   7.016  11.110  1.00 63.37           C  
ATOM    571  N   GLY A  68     -10.653   1.058  12.397  1.00 65.22           N  
ATOM    572  CA  GLY A  68     -10.195  -0.321  12.515  1.00 65.22           C  
ATOM    573  C   GLY A  68     -10.948  -1.057  13.614  1.00 65.22           C  
ATOM    574  O   GLY A  68     -11.572  -0.422  14.471  1.00 65.22           O  
ATOM    575  N   PRO A  69     -10.912  -2.402  13.616  1.00 62.34           N  
ATOM    576  CA  PRO A  69     -11.595  -3.208  14.614  1.00 62.34           C  
ATOM    577  C   PRO A  69     -11.187  -2.726  16.005  1.00 62.34           C  
ATOM    578  CB  PRO A  69     -11.189  -4.664  14.334  1.00 62.34           C  
ATOM    579  O   PRO A  69     -10.094  -3.046  16.478  1.00 62.34           O  
ATOM    580  CG  PRO A  69     -10.743  -4.643  12.873  1.00 62.34           C  
ATOM    581  CD  PRO A  69     -10.172  -3.242  12.691  1.00 62.34           C  
ATOM    582  N   LYS A  70     -12.048  -1.911  16.638  1.00 55.14           N  
ATOM    583  CA  LYS A  70     -11.819  -1.372  17.978  1.00 55.14           C  
ATOM    584  C   LYS A  70     -11.427  -2.551  18.819  1.00 55.14           C  
ATOM    585  CB  LYS A  70     -13.080  -0.718  18.557  1.00 55.14           C  
ATOM    586  O   LYS A  70     -12.237  -3.475  18.949  1.00 55.14           O  
ATOM    587  CG  LYS A  70     -13.232   0.710  18.037  1.00 55.14           C  
ATOM    588  CD  LYS A  70     -14.454   1.403  18.647  1.00 55.14           C  
ATOM    589  CE  LYS A  70     -14.401   2.870  18.209  1.00 55.14           C  
ATOM    590  NZ  LYS A  70     -15.652   3.605  18.510  1.00 55.14           N  
ATOM    591  N   LYS A  71     -10.174  -2.535  19.289  1.00 51.61           N  
ATOM    592  CA  LYS A  71      -9.569  -3.653  19.994  1.00 51.61           C  
ATOM    593  C   LYS A  71     -10.625  -4.226  20.914  1.00 51.61           C  
ATOM    594  CB  LYS A  71      -8.318  -3.220  20.776  1.00 51.61           C  
ATOM    595  O   LYS A  71     -11.072  -3.564  21.853  1.00 51.61           O  
ATOM    596  CG  LYS A  71      -7.145  -2.902  19.836  1.00 51.61           C  
ATOM    597  CD  LYS A  71      -5.791  -3.050  20.548  1.00 51.61           C  
ATOM    598  CE  LYS A  71      -4.653  -2.829  19.542  1.00 51.61           C  
ATOM    599  NZ  LYS A  71      -3.314  -3.108  20.126  1.00 51.61           N  
ATOM    600  N   ARG A  72     -11.043  -5.453  20.602  1.00 45.48           N  
ATOM    601  CA  ARG A  72     -11.751  -6.313  21.536  1.00 45.48           C  
ATOM    602  C   ARG A  72     -10.752  -6.676  22.627  1.00 45.48           C  
ATOM    603  CB  ARG A  72     -12.351  -7.538  20.828  1.00 45.48           C  
ATOM    604  O   ARG A  72     -10.323  -7.813  22.743  1.00 45.48           O  
ATOM    605  CG  ARG A  72     -13.495  -7.179  19.862  1.00 45.48           C  
ATOM    606  CD  ARG A  72     -14.610  -8.226  19.974  1.00 45.48           C  
ATOM    607  NE  ARG A  72     -15.714  -7.986  19.024  1.00 45.48           N  
ATOM    608  NH1 ARG A  72     -16.662 -10.078  19.163  1.00 45.48           N  
ATOM    609  NH2 ARG A  72     -17.526  -8.572  17.766  1.00 45.48           N  
ATOM    610  CZ  ARG A  72     -16.626  -8.874  18.659  1.00 45.48           C  
ATOM    611  N   GLY A  73     -10.350  -5.679  23.410  1.00 58.16           N  
ATOM    612  CA  GLY A  73      -9.930  -5.932  24.767  1.00 58.16           C  
ATOM    613  C   GLY A  73     -11.117  -6.565  25.495  1.00 58.16           C  
ATOM    614  O   GLY A  73     -12.271  -6.307  25.113  1.00 58.16           O  
ATOM    615  N   PRO A  74     -10.869  -7.404  26.511  1.00 59.45           N  
ATOM    616  CA  PRO A  74     -11.919  -7.885  27.395  1.00 59.45           C  
ATOM    617  C   PRO A  74     -12.812  -6.702  27.765  1.00 59.45           C  
ATOM    618  CB  PRO A  74     -11.188  -8.475  28.608  1.00 59.45           C  
ATOM    619  O   PRO A  74     -12.314  -5.705  28.292  1.00 59.45           O  
ATOM    620  CG  PRO A  74      -9.831  -8.887  28.038  1.00 59.45           C  
ATOM    621  CD  PRO A  74      -9.559  -7.821  26.982  1.00 59.45           C  
ATOM    622  N   LYS A  75     -14.103  -6.761  27.396  1.00 57.77           N  
ATOM    623  CA  LYS A  75     -15.059  -5.686  27.696  1.00 57.77           C  
ATOM    624  C   LYS A  75     -14.845  -5.308  29.160  1.00 57.77           C  
ATOM    625  CB  LYS A  75     -16.514  -6.153  27.518  1.00 57.77           C  
ATOM    626  O   LYS A  75     -14.938  -6.213  29.998  1.00 57.77           O  
ATOM    627  CG  LYS A  75     -16.992  -6.169  26.060  1.00 57.77           C  
ATOM    628  CD  LYS A  75     -18.415  -6.748  25.981  1.00 57.77           C  
ATOM    629  CE  LYS A  75     -18.944  -6.711  24.541  1.00 57.77           C  
ATOM    630  NZ  LYS A  75     -20.206  -7.485  24.392  1.00 57.77           N  
ATOM    631  N   PRO A  76     -14.571  -4.036  29.501  1.00 57.29           N  
ATOM    632  CA  PRO A  76     -14.552  -3.669  30.901  1.00 57.29           C  
ATOM    633  C   PRO A  76     -15.900  -4.117  31.470  1.00 57.29           C  
ATOM    634  CB  PRO A  76     -14.300  -2.159  30.937  1.00 57.29           C  
ATOM    635  O   PRO A  76     -16.957  -3.813  30.903  1.00 57.29           O  
ATOM    636  CG  PRO A  76     -14.775  -1.673  29.566  1.00 57.29           C  
ATOM    637  CD  PRO A  76     -14.476  -2.860  28.650  1.00 57.29           C  
ATOM    638  N   LYS A  77     -15.868  -4.900  32.559  1.00 58.95           N  
ATOM    639  CA  LYS A  77     -17.059  -5.463  33.231  1.00 58.95           C  
ATOM    640  C   LYS A  77     -18.066  -4.379  33.670  1.00 58.95           C  
ATOM    641  CB  LYS A  77     -16.620  -6.368  34.406  1.00 58.95           C  
ATOM    642  O   LYS A  77     -19.149  -4.685  34.147  1.00 58.95           O  
ATOM    643  CG  LYS A  77     -16.119  -7.757  33.954  1.00 58.95           C  
ATOM    644  CD  LYS A  77     -15.602  -8.594  35.142  1.00 58.95           C  
ATOM    645  CE  LYS A  77     -15.217 -10.020  34.708  1.00 58.95           C  
ATOM    646  NZ  LYS A  77     -14.572 -10.796  35.806  1.00 58.95           N  
ATOM    647  N   THR A  78     -17.760  -3.110  33.422  1.00 59.62           N  
ATOM    648  CA  THR A  78     -18.600  -1.933  33.612  1.00 59.62           C  
ATOM    649  C   THR A  78     -19.675  -1.737  32.527  1.00 59.62           C  
ATOM    650  CB  THR A  78     -17.696  -0.694  33.698  1.00 59.62           C  
ATOM    651  O   THR A  78     -20.654  -1.038  32.788  1.00 59.62           O  
ATOM    652  CG2 THR A  78     -16.600  -0.838  34.760  1.00 59.62           C  
ATOM    653  OG1 THR A  78     -17.037  -0.492  32.470  1.00 59.62           O  
ATOM    654  N   PHE A  79     -19.582  -2.364  31.340  1.00 56.79           N  
ATOM    655  CA  PHE A  79     -20.622  -2.221  30.298  1.00 56.79           C  
ATOM    656  C   PHE A  79     -21.917  -2.982  30.642  1.00 56.79           C  
ATOM    657  CB  PHE A  79     -20.081  -2.619  28.914  1.00 56.79           C  
ATOM    658  O   PHE A  79     -23.009  -2.454  30.432  1.00 56.79           O  
ATOM    659  CG  PHE A  79     -21.007  -2.244  27.762  1.00 56.79           C  
ATOM    660  CD1 PHE A  79     -21.932  -3.176  27.250  1.00 56.79           C  
ATOM    661  CD2 PHE A  79     -20.957  -0.948  27.210  1.00 56.79           C  
ATOM    662  CE1 PHE A  79     -22.793  -2.817  26.196  1.00 56.79           C  
ATOM    663  CE2 PHE A  79     -21.819  -0.589  26.156  1.00 56.79           C  
ATOM    664  CZ  PHE A  79     -22.736  -1.524  25.648  1.00 56.79           C  
ATOM    665  N   LEU A  80     -21.809  -4.179  31.239  1.00 57.47           N  
ATOM    666  CA  LEU A  80     -22.973  -4.931  31.732  1.00 57.47           C  
ATOM    667  C   LEU A  80     -23.634  -4.231  32.929  1.00 57.47           C  
ATOM    668  CB  LEU A  80     -22.577  -6.384  32.070  1.00 57.47           C  
ATOM    669  O   LEU A  80     -24.859  -4.138  32.968  1.00 57.47           O  
ATOM    670  CG  LEU A  80     -22.605  -7.339  30.860  1.00 57.47           C  
ATOM    671  CD1 LEU A  80     -21.939  -8.665  31.223  1.00 57.47           C  
ATOM    672  CD2 LEU A  80     -24.034  -7.642  30.397  1.00 57.47           C  
ATOM    673  N   LEU A  81     -22.849  -3.644  33.843  1.00 59.81           N  
ATOM    674  CA  LEU A  81     -23.398  -2.854  34.953  1.00 59.81           C  
ATOM    675  C   LEU A  81     -24.121  -1.588  34.465  1.00 59.81           C  
ATOM    676  CB  LEU A  81     -22.301  -2.499  35.978  1.00 59.81           C  
ATOM    677  O   LEU A  81     -25.180  -1.257  34.991  1.00 59.81           O  
ATOM    678  CG  LEU A  81     -22.135  -3.542  37.102  1.00 59.81           C  
ATOM    679  CD1 LEU A  81     -21.305  -4.748  36.666  1.00 59.81           C  
ATOM    680  CD2 LEU A  81     -21.445  -2.903  38.305  1.00 59.81           C  
ATOM    681  N   LYS A  82     -23.613  -0.901  33.430  1.00 61.01           N  
ATOM    682  CA  LYS A  82     -24.251   0.315  32.889  1.00 61.01           C  
ATOM    683  C   LYS A  82     -25.535   0.018  32.106  1.00 61.01           C  
ATOM    684  CB  LYS A  82     -23.212   1.113  32.085  1.00 61.01           C  
ATOM    685  O   LYS A  82     -26.479   0.805  32.170  1.00 61.01           O  
ATOM    686  CG  LYS A  82     -23.666   2.557  31.807  1.00 61.01           C  
ATOM    687  CD  LYS A  82     -22.462   3.455  31.481  1.00 61.01           C  
ATOM    688  CE  LYS A  82     -22.897   4.919  31.321  1.00 61.01           C  
ATOM    689  NZ  LYS A  82     -21.736   5.849  31.367  1.00 61.01           N  
ATOM    690  N   ALA A  83     -25.606  -1.129  31.427  1.00 61.27           N  
ATOM    691  CA  ALA A  83     -26.846  -1.619  30.826  1.00 61.27           C  
ATOM    692  C   ALA A  83     -27.885  -1.992  31.899  1.00 61.27           C  
ATOM    693  CB  ALA A  83     -26.513  -2.802  29.909  1.00 61.27           C  
ATOM    694  O   ALA A  83     -29.047  -1.597  31.790  1.00 61.27           O  
ATOM    695  N   GLN A  84     -27.462  -2.666  32.976  1.00 64.59           N  
ATOM    696  CA  GLN A  84     -28.356  -3.061  34.066  1.00 64.59           C  
ATOM    697  C   GLN A  84     -28.839  -1.856  34.895  1.00 64.59           C  
ATOM    698  CB  GLN A  84     -27.673  -4.135  34.931  1.00 64.59           C  
ATOM    699  O   GLN A  84     -30.009  -1.803  35.262  1.00 64.59           O  
ATOM    700  CG  GLN A  84     -28.700  -5.142  35.466  1.00 64.59           C  
ATOM    701  CD  GLN A  84     -28.101  -6.061  36.522  1.00 64.59           C  
ATOM    702  NE2 GLN A  84     -27.768  -7.293  36.199  1.00 64.59           N  
ATOM    703  OE1 GLN A  84     -27.957  -5.670  37.674  1.00 64.59           O  
ATOM    704  N   ALA A  85     -27.995  -0.842  35.116  1.00 61.54           N  
ATOM    705  CA  ALA A  85     -28.389   0.415  35.756  1.00 61.54           C  
ATOM    706  C   ALA A  85     -29.409   1.202  34.909  1.00 61.54           C  
ATOM    707  CB  ALA A  85     -27.127   1.239  36.038  1.00 61.54           C  
ATOM    708  O   ALA A  85     -30.390   1.710  35.447  1.00 61.54           O  
ATOM    709  N   LYS A  86     -29.243   1.237  33.574  1.00 65.27           N  
ATOM    710  CA  LYS A  86     -30.204   1.889  32.661  1.00 65.27           C  
ATOM    711  C   LYS A  86     -31.521   1.108  32.532  1.00 65.27           C  
ATOM    712  CB  LYS A  86     -29.530   2.192  31.301  1.00 65.27           C  
ATOM    713  O   LYS A  86     -32.536   1.719  32.226  1.00 65.27           O  
ATOM    714  CG  LYS A  86     -30.327   3.189  30.426  1.00 65.27           C  
ATOM    715  CD  LYS A  86     -29.553   3.723  29.196  1.00 65.27           C  
ATOM    716  CE  LYS A  86     -30.390   4.774  28.422  1.00 65.27           C  
ATOM    717  NZ  LYS A  86     -29.690   5.417  27.262  1.00 65.27           N  
ATOM    718  N   ALA A  87     -31.536  -0.205  32.774  1.00 61.07           N  
ATOM    719  CA  ALA A  87     -32.769  -0.994  32.860  1.00 61.07           C  
ATOM    720  C   ALA A  87     -33.486  -0.800  34.211  1.00 61.07           C  
ATOM    721  CB  ALA A  87     -32.433  -2.463  32.583  1.00 61.07           C  
ATOM    722  O   ALA A  87     -34.691  -0.564  34.240  1.00 61.07           O  
ATOM    723  N   LYS A  88     -32.738  -0.801  35.324  1.00 60.91           N  
ATOM    724  CA  LYS A  88     -33.277  -0.592  36.679  1.00 60.91           C  
ATOM    725  C   LYS A  88     -33.831   0.821  36.893  1.00 60.91           C  
ATOM    726  CB  LYS A  88     -32.207  -0.953  37.724  1.00 60.91           C  
ATOM    727  O   LYS A  88     -34.847   0.959  37.563  1.00 60.91           O  
ATOM    728  CG  LYS A  88     -32.016  -2.478  37.828  1.00 60.91           C  
ATOM    729  CD  LYS A  88     -30.871  -2.861  38.778  1.00 60.91           C  
ATOM    730  CE  LYS A  88     -30.887  -4.378  39.021  1.00 60.91           C  
ATOM    731  NZ  LYS A  88     -29.705  -4.853  39.788  1.00 60.91           N  
ATOM    732  N   ALA A  89     -33.243   1.844  36.266  1.00 59.76           N  
ATOM    733  CA  ALA A  89     -33.780   3.207  36.301  1.00 59.76           C  
ATOM    734  C   ALA A  89     -35.161   3.318  35.627  1.00 59.76           C  
ATOM    735  CB  ALA A  89     -32.758   4.149  35.652  1.00 59.76           C  
ATOM    736  O   ALA A  89     -36.041   3.990  36.145  1.00 59.76           O  
ATOM    737  N   LYS A  90     -35.394   2.596  34.521  1.00 59.58           N  
ATOM    738  CA  LYS A  90     -36.688   2.605  33.808  1.00 59.58           C  
ATOM    739  C   LYS A  90     -37.793   1.892  34.591  1.00 59.58           C  
ATOM    740  CB  LYS A  90     -36.528   1.953  32.433  1.00 59.58           C  
ATOM    741  O   LYS A  90     -38.941   2.315  34.561  1.00 59.58           O  
ATOM    742  CG  LYS A  90     -35.556   2.712  31.524  1.00 59.58           C  
ATOM    743  CD  LYS A  90     -35.290   1.866  30.277  1.00 59.58           C  
ATOM    744  CE  LYS A  90     -34.256   2.528  29.371  1.00 59.58           C  
ATOM    745  NZ  LYS A  90     -34.252   1.861  28.044  1.00 59.58           N  
ATOM    746  N   THR A  91     -37.436   0.830  35.313  1.00 58.52           N  
ATOM    747  CA  THR A  91     -38.350   0.142  36.236  1.00 58.52           C  
ATOM    748  C   THR A  91     -38.638   0.973  37.486  1.00 58.52           C  
ATOM    749  CB  THR A  91     -37.773  -1.234  36.602  1.00 58.52           C  
ATOM    750  O   THR A  91     -39.756   0.916  37.989  1.00 58.52           O  
ATOM    751  CG2 THR A  91     -38.282  -1.854  37.903  1.00 58.52           C  
ATOM    752  OG1 THR A  91     -38.082  -2.146  35.576  1.00 58.52           O  
ATOM    753  N   TYR A  92     -37.664   1.736  37.992  1.00 49.45           N  
ATOM    754  CA  TYR A  92     -37.869   2.589  39.163  1.00 49.45           C  
ATOM    755  C   TYR A  92     -38.748   3.803  38.833  1.00 49.45           C  
ATOM    756  CB  TYR A  92     -36.517   2.968  39.777  1.00 49.45           C  
ATOM    757  O   TYR A  92     -39.680   4.056  39.584  1.00 49.45           O  
ATOM    758  CG  TYR A  92     -36.632   3.669  41.118  1.00 49.45           C  
ATOM    759  CD1 TYR A  92     -36.467   5.065  41.195  1.00 49.45           C  
ATOM    760  CD2 TYR A  92     -36.923   2.931  42.284  1.00 49.45           C  
ATOM    761  CE1 TYR A  92     -36.579   5.721  42.435  1.00 49.45           C  
ATOM    762  CE2 TYR A  92     -37.044   3.586  43.526  1.00 49.45           C  
ATOM    763  OH  TYR A  92     -36.981   5.629  44.794  1.00 49.45           O  
ATOM    764  CZ  TYR A  92     -36.869   4.986  43.602  1.00 49.45           C  
ATOM    765  N   GLU A  93     -38.557   4.440  37.671  1.00 57.43           N  
ATOM    766  CA  GLU A  93     -39.393   5.560  37.195  1.00 57.43           C  
ATOM    767  C   GLU A  93     -40.866   5.148  36.976  1.00 57.43           C  
ATOM    768  CB  GLU A  93     -38.779   6.135  35.908  1.00 57.43           C  
ATOM    769  O   GLU A  93     -41.776   5.827  37.446  1.00 57.43           O  
ATOM    770  CG  GLU A  93     -37.477   6.928  36.147  1.00 57.43           C  
ATOM    771  CD  GLU A  93     -37.682   8.371  36.637  1.00 57.43           C  
ATOM    772  OE1 GLU A  93     -36.835   8.822  37.442  1.00 57.43           O  
ATOM    773  OE2 GLU A  93     -38.613   9.029  36.133  1.00 57.43           O  
ATOM    774  N   PHE A  94     -41.129   3.975  36.378  1.00 51.97           N  
ATOM    775  CA  PHE A  94     -42.504   3.469  36.198  1.00 51.97           C  
ATOM    776  C   PHE A  94     -43.199   3.126  37.532  1.00 51.97           C  
ATOM    777  CB  PHE A  94     -42.461   2.250  35.262  1.00 51.97           C  
ATOM    778  O   PHE A  94     -44.423   3.221  37.667  1.00 51.97           O  
ATOM    779  CG  PHE A  94     -43.827   1.760  34.813  1.00 51.97           C  
ATOM    780  CD1 PHE A  94     -44.419   0.632  35.415  1.00 51.97           C  
ATOM    781  CD2 PHE A  94     -44.519   2.451  33.801  1.00 51.97           C  
ATOM    782  CE1 PHE A  94     -45.694   0.199  35.005  1.00 51.97           C  
ATOM    783  CE2 PHE A  94     -45.793   2.018  33.390  1.00 51.97           C  
ATOM    784  CZ  PHE A  94     -46.380   0.892  33.992  1.00 51.97           C  
ATOM    785  N   ARG A  95     -42.416   2.746  38.551  1.00 56.14           N  
ATOM    786  CA  ARG A  95     -42.925   2.381  39.880  1.00 56.14           C  
ATOM    787  C   ARG A  95     -43.089   3.591  40.805  1.00 56.14           C  
ATOM    788  CB  ARG A  95     -42.026   1.281  40.464  1.00 56.14           C  
ATOM    789  O   ARG A  95     -43.919   3.533  41.708  1.00 56.14           O  
ATOM    790  CG  ARG A  95     -42.763   0.393  41.475  1.00 56.14           C  
ATOM    791  CD  ARG A  95     -41.868  -0.784  41.883  1.00 56.14           C  
ATOM    792  NE  ARG A  95     -42.600  -1.769  42.704  1.00 56.14           N  
ATOM    793  NH1 ARG A  95     -40.949  -3.362  42.818  1.00 56.14           N  
ATOM    794  NH2 ARG A  95     -42.918  -3.746  43.792  1.00 56.14           N  
ATOM    795  CZ  ARG A  95     -42.155  -2.949  43.100  1.00 56.14           C  
ATOM    796  N   SER A  96     -42.344   4.674  40.580  1.00 56.37           N  
ATOM    797  CA  SER A  96     -42.465   5.926  41.336  1.00 56.37           C  
ATOM    798  C   SER A  96     -43.627   6.809  40.881  1.00 56.37           C  
ATOM    799  CB  SER A  96     -41.149   6.710  41.311  1.00 56.37           C  
ATOM    800  O   SER A  96     -44.195   7.504  41.723  1.00 56.37           O  
ATOM    801  OG  SER A  96     -40.595   6.804  40.019  1.00 56.37           O  
ATOM    802  N   ASP A  97     -44.029   6.742  39.607  1.00 54.32           N  
ATOM    803  CA  ASP A  97     -45.212   7.467  39.111  1.00 54.32           C  
ATOM    804  C   ASP A  97     -46.528   6.815  39.568  1.00 54.32           C  
ATOM    805  CB  ASP A  97     -45.148   7.597  37.576  1.00 54.32           C  
ATOM    806  O   ASP A  97     -47.474   7.490  39.972  1.00 54.32           O  
ATOM    807  CG  ASP A  97     -44.893   9.043  37.136  1.00 54.32           C  
ATOM    808  OD1 ASP A  97     -45.564   9.941  37.692  1.00 54.32           O  
ATOM    809  OD2 ASP A  97     -44.029   9.236  36.256  1.00 54.32           O  
ATOM    810  N   SER A  98     -46.563   5.482  39.643  1.00 58.08           N  
ATOM    811  CA  SER A  98     -47.764   4.737  40.057  1.00 58.08           C  
ATOM    812  C   SER A  98     -48.075   4.835  41.564  1.00 58.08           C  
ATOM    813  CB  SER A  98     -47.640   3.270  39.636  1.00 58.08           C  
ATOM    814  O   SER A  98     -49.149   4.431  42.001  1.00 58.08           O  
ATOM    815  OG  SER A  98     -47.396   3.140  38.245  1.00 58.08           O  
ATOM    816  N   ALA A  99     -47.154   5.368  42.377  1.00 58.33           N  
ATOM    817  CA  ALA A  99     -47.286   5.446  43.837  1.00 58.33           C  
ATOM    818  C   ALA A  99     -47.745   6.824  44.358  1.00 58.33           C  
ATOM    819  CB  ALA A  99     -45.960   4.995  44.461  1.00 58.33           C  
ATOM    820  O   ALA A  99     -47.904   6.996  45.566  1.00 58.33           O  
ATOM    821  N   ARG A 100     -47.951   7.818  43.479  1.00 58.34           N  
ATOM    822  CA  ARG A 100     -48.261   9.207  43.877  1.00 58.34           C  
ATOM    823  C   ARG A 100     -49.665   9.699  43.513  1.00 58.34           C  
ATOM    824  CB  ARG A 100     -47.142  10.149  43.395  1.00 58.34           C  
ATOM    825  O   ARG A 100     -49.941  10.881  43.703  1.00 58.34           O  
ATOM    826  CG  ARG A 100     -45.861   9.948  44.219  1.00 58.34           C  
ATOM    827  CD  ARG A 100     -44.817  11.010  43.862  1.00 58.34           C  
ATOM    828  NE  ARG A 100     -43.656  10.941  44.776  1.00 58.34           N  
ATOM    829  NH1 ARG A 100     -43.279  13.198  45.014  1.00 58.34           N  
ATOM    830  NH2 ARG A 100     -41.987  11.742  46.102  1.00 58.34           N  
ATOM    831  CZ  ARG A 100     -42.984  11.957  45.290  1.00 58.34           C  
ATOM    832  N   GLY A 101     -50.575   8.828  43.069  1.00 50.77           N  
ATOM    833  CA  GLY A 101     -51.830   9.298  42.475  1.00 50.77           C  
ATOM    834  C   GLY A 101     -53.056   8.396  42.585  1.00 50.77           C  
ATOM    835  O   GLY A 101     -53.775   8.308  41.608  1.00 50.77           O  
ATOM    836  N   ILE A 102     -53.347   7.773  43.732  1.00 49.73           N  
ATOM    837  CA  ILE A 102     -54.737   7.427  44.096  1.00 49.73           C  
ATOM    838  C   ILE A 102     -54.906   7.665  45.607  1.00 49.73           C  
ATOM    839  CB  ILE A 102     -55.177   5.994  43.658  1.00 49.73           C  
ATOM    840  O   ILE A 102     -54.522   6.841  46.435  1.00 49.73           O  
ATOM    841  CG1 ILE A 102     -55.304   5.735  42.132  1.00 49.73           C  
ATOM    842  CG2 ILE A 102     -56.594   5.721  44.191  1.00 49.73           C  
ATOM    843  CD1 ILE A 102     -54.108   5.021  41.508  1.00 49.73           C  
ATOM    844  N   ARG A 103     -55.491   8.809  45.984  1.00 52.79           N  
ATOM    845  CA  ARG A 103     -56.080   9.006  47.318  1.00 52.79           C  
ATOM    846  C   ARG A 103     -57.487   8.405  47.282  1.00 52.79           C  
ATOM    847  CB  ARG A 103     -56.121  10.503  47.694  1.00 52.79           C  
ATOM    848  O   ARG A 103     -58.397   9.052  46.779  1.00 52.79           O  
ATOM    849  CG  ARG A 103     -54.756  11.088  48.091  1.00 52.79           C  
ATOM    850  CD  ARG A 103     -54.913  12.556  48.522  1.00 52.79           C  
ATOM    851  NE  ARG A 103     -53.633  13.142  48.981  1.00 52.79           N  
ATOM    852  NH1 ARG A 103     -54.055  13.209  51.248  1.00 52.79           N  
ATOM    853  NH2 ARG A 103     -52.123  13.989  50.461  1.00 52.79           N  
ATOM    854  CZ  ARG A 103     -53.282  13.440  50.223  1.00 52.79           C  
ATOM    855  N   ILE A 104     -57.658   7.180  47.781  1.00 55.05           N  
ATOM    856  CA  ILE A 104     -58.986   6.620  48.085  1.00 55.05           C  
ATOM    857  C   ILE A 104     -59.406   7.188  49.451  1.00 55.05           C  
ATOM    858  CB  ILE A 104     -58.987   5.068  48.100  1.00 55.05           C  
ATOM    859  O   ILE A 104     -58.730   6.889  50.439  1.00 55.05           O  
ATOM    860  CG1 ILE A 104     -58.391   4.504  46.793  1.00 55.05           C  
ATOM    861  CG2 ILE A 104     -60.416   4.549  48.340  1.00 55.05           C  
ATOM    862  CD1 ILE A 104     -58.564   3.001  46.547  1.00 55.05           C  
ATOM    863  N   PRO A 105     -60.462   8.016  49.555  1.00 53.43           N  
ATOM    864  CA  PRO A 105     -60.975   8.441  50.846  1.00 53.43           C  
ATOM    865  C   PRO A 105     -61.830   7.309  51.421  1.00 53.43           C  
ATOM    866  CB  PRO A 105     -61.766   9.727  50.582  1.00 53.43           C  
ATOM    867  O   PRO A 105     -62.910   7.024  50.909  1.00 53.43           O  
ATOM    868  CG  PRO A 105     -62.046   9.740  49.075  1.00 53.43           C  
ATOM    869  CD  PRO A 105     -61.312   8.531  48.493  1.00 53.43           C  
ATOM    870  N   TYR A 106     -61.351   6.653  52.479  1.00 46.59           N  
ATOM    871  CA  TYR A 106     -62.205   5.785  53.289  1.00 46.59           C  
ATOM    872  C   TYR A 106     -63.083   6.648  54.211  1.00 46.59           C  
ATOM    873  CB  TYR A 106     -61.379   4.766  54.082  1.00 46.59           C  
ATOM    874  O   TYR A 106     -62.564   7.569  54.851  1.00 46.59           O  
ATOM    875  CG  TYR A 106     -60.973   3.562  53.254  1.00 46.59           C  
ATOM    876  CD1 TYR A 106     -61.862   2.477  53.124  1.00 46.59           C  
ATOM    877  CD2 TYR A 106     -59.726   3.532  52.600  1.00 46.59           C  
ATOM    878  CE1 TYR A 106     -61.503   1.358  52.349  1.00 46.59           C  
ATOM    879  CE2 TYR A 106     -59.360   2.412  51.829  1.00 46.59           C  
ATOM    880  OH  TYR A 106     -59.904   0.236  50.966  1.00 46.59           O  
ATOM    881  CZ  TYR A 106     -60.250   1.322  51.705  1.00 46.59           C  
ATOM    882  N   PRO A 107     -64.398   6.381  54.293  1.00 50.15           N  
ATOM    883  CA  PRO A 107     -65.302   7.122  55.153  1.00 50.15           C  
ATOM    884  C   PRO A 107     -65.176   6.628  56.598  1.00 50.15           C  
ATOM    885  CB  PRO A 107     -66.695   6.879  54.562  1.00 50.15           C  
ATOM    886  O   PRO A 107     -65.225   5.430  56.861  1.00 50.15           O  
ATOM    887  CG  PRO A 107     -66.591   5.469  53.979  1.00 50.15           C  
ATOM    888  CD  PRO A 107     -65.123   5.343  53.573  1.00 50.15           C  
ATOM    889  N   GLY A 108     -65.074   7.567  57.538  1.00 43.10           N  
ATOM    890  CA  GLY A 108     -65.373   7.314  58.947  1.00 43.10           C  
ATOM    891  C   GLY A 108     -64.166   7.230  59.877  1.00 43.10           C  
ATOM    892  O   GLY A 108     -63.726   6.142  60.220  1.00 43.10           O  
ATOM    893  N   ARG A 109     -63.705   8.384  60.378  1.00 47.27           N  
ATOM    894  CA  ARG A 109     -63.568   8.650  61.825  1.00 47.27           C  
ATOM    895  C   ARG A 109     -63.280  10.138  62.055  1.00 47.27           C  
ATOM    896  CB  ARG A 109     -62.501   7.769  62.511  1.00 47.27           C  
ATOM    897  O   ARG A 109     -62.532  10.754  61.307  1.00 47.27           O  
ATOM    898  CG  ARG A 109     -62.902   7.424  63.956  1.00 47.27           C  
ATOM    899  CD  ARG A 109     -62.176   6.158  64.427  1.00 47.27           C  
ATOM    900  NE  ARG A 109     -62.458   5.867  65.849  1.00 47.27           N  
ATOM    901  NH1 ARG A 109     -60.352   6.247  66.701  1.00 47.27           N  
ATOM    902  NH2 ARG A 109     -62.006   5.653  68.070  1.00 47.27           N  
ATOM    903  CZ  ARG A 109     -61.606   5.922  66.860  1.00 47.27           C  
ATOM    904  N   SER A 110     -63.948  10.693  63.057  1.00 46.04           N  
ATOM    905  CA  SER A 110     -64.088  12.112  63.401  1.00 46.04           C  
ATOM    906  C   SER A 110     -62.772  12.856  63.711  1.00 46.04           C  
ATOM    907  CB  SER A 110     -64.969  12.172  64.653  1.00 46.04           C  
ATOM    908  O   SER A 110     -61.918  12.279  64.384  1.00 46.04           O  
ATOM    909  OG  SER A 110     -64.456  11.285  65.635  1.00 46.04           O  
ATOM    910  N   PRO A 111     -62.633  14.145  63.331  1.00 44.04           N  
ATOM    911  CA  PRO A 111     -61.519  15.009  63.725  1.00 44.04           C  
ATOM    912  C   PRO A 111     -61.830  15.779  65.017  1.00 44.04           C  
ATOM    913  CB  PRO A 111     -61.315  15.984  62.553  1.00 44.04           C  
ATOM    914  O   PRO A 111     -62.804  16.529  65.051  1.00 44.04           O  
ATOM    915  CG  PRO A 111     -62.509  15.774  61.618  1.00 44.04           C  
ATOM    916  CD  PRO A 111     -63.464  14.864  62.380  1.00 44.04           C  
ATOM    917  N   GLN A 112     -60.992  15.625  66.044  1.00 41.76           N  
ATOM    918  CA  GLN A 112     -60.847  16.540  67.185  1.00 41.76           C  
ATOM    919  C   GLN A 112     -59.574  16.173  67.974  1.00 41.76           C  
ATOM    920  CB  GLN A 112     -62.120  16.537  68.062  1.00 41.76           C  
ATOM    921  O   GLN A 112     -59.154  15.020  67.938  1.00 41.76           O  
ATOM    922  CG  GLN A 112     -62.947  17.818  67.833  1.00 41.76           C  
ATOM    923  CD  GLN A 112     -64.424  17.656  68.163  1.00 41.76           C  
ATOM    924  NE2 GLN A 112     -65.298  17.636  67.181  1.00 41.76           N  
ATOM    925  OE1 GLN A 112     -64.827  17.567  69.305  1.00 41.76           O  
ATOM    926  N   ASP A 113     -58.985  17.178  68.630  1.00 45.81           N  
ATOM    927  CA  ASP A 113     -57.756  17.192  69.453  1.00 45.81           C  
ATOM    928  C   ASP A 113     -56.449  17.499  68.688  1.00 45.81           C  
ATOM    929  CB  ASP A 113     -57.703  16.024  70.449  1.00 45.81           C  
ATOM    930  O   ASP A 113     -55.869  16.654  68.017  1.00 45.81           O  
ATOM    931  CG  ASP A 113     -58.997  15.927  71.273  1.00 45.81           C  
ATOM    932  OD1 ASP A 113     -59.626  16.990  71.495  1.00 45.81           O  
ATOM    933  OD2 ASP A 113     -59.341  14.796  71.679  1.00 45.81           O  
ATOM    934  N   LEU A 114     -56.061  18.771  68.525  1.00 49.84           N  
ATOM    935  CA  LEU A 114     -55.500  19.745  69.486  1.00 49.84           C  
ATOM    936  C   LEU A 114     -53.955  19.743  69.517  1.00 49.84           C  
ATOM    937  CB  LEU A 114     -56.126  19.758  70.899  1.00 49.84           C  
ATOM    938  O   LEU A 114     -53.284  18.729  69.659  1.00 49.84           O  
ATOM    939  CG  LEU A 114     -57.508  20.439  71.017  1.00 49.84           C  
ATOM    940  CD1 LEU A 114     -58.097  20.153  72.397  1.00 49.84           C  
ATOM    941  CD2 LEU A 114     -57.438  21.958  70.838  1.00 49.84           C  
ATOM    942  N   ALA A 115     -53.437  20.955  69.326  1.00 36.75           N  
ATOM    943  CA  ALA A 115     -52.059  21.423  69.269  1.00 36.75           C  
ATOM    944  C   ALA A 115     -51.076  20.878  70.325  1.00 36.75           C  
ATOM    945  CB  ALA A 115     -52.191  22.939  69.487  1.00 36.75           C  
ATOM    946  O   ALA A 115     -51.431  20.774  71.490  1.00 36.75           O  
ATOM    947  N   SER A 116     -49.799  20.716  69.938  1.00 47.80           N  
ATOM    948  CA  SER A 116     -48.630  21.124  70.752  1.00 47.80           C  
ATOM    949  C   SER A 116     -47.316  20.983  69.954  1.00 47.80           C  
ATOM    950  CB  SER A 116     -48.525  20.330  72.066  1.00 47.80           C  
ATOM    951  O   SER A 116     -46.986  19.904  69.479  1.00 47.80           O  
ATOM    952  OG  SER A 116     -48.473  21.251  73.141  1.00 47.80           O  
ATOM    953  N   THR A 117     -46.653  22.094  69.596  1.00 50.76           N  
ATOM    954  CA  THR A 117     -45.344  22.574  70.116  1.00 50.76           C  
ATOM    955  C   THR A 117     -44.282  21.466  70.286  1.00 50.76           C  
ATOM    956  CB  THR A 117     -45.523  23.396  71.412  1.00 50.76           C  
ATOM    957  O   THR A 117     -44.500  20.500  71.003  1.00 50.76           O  
ATOM    958  CG2 THR A 117     -46.595  24.482  71.284  1.00 50.76           C  
ATOM    959  OG1 THR A 117     -45.914  22.592  72.498  1.00 50.76           O  
ATOM    960  N   SER A 118     -43.055  21.550  69.756  1.00 46.65           N  
ATOM    961  CA  SER A 118     -41.973  22.381  70.316  1.00 46.65           C  
ATOM    962  C   SER A 118     -40.672  22.225  69.505  1.00 46.65           C  
ATOM    963  CB  SER A 118     -41.592  21.927  71.739  1.00 46.65           C  
ATOM    964  O   SER A 118     -40.335  21.140  69.043  1.00 46.65           O  
ATOM    965  OG  SER A 118     -42.712  21.843  72.588  1.00 46.65           O  
ATOM    966  N   ARG A 119     -39.925  23.329  69.404  1.00 42.48           N  
ATOM    967  CA  ARG A 119     -38.515  23.458  68.986  1.00 42.48           C  
ATOM    968  C   ARG A 119     -37.560  22.561  69.799  1.00 42.48           C  
ATOM    969  CB  ARG A 119     -38.107  24.909  69.313  1.00 42.48           C  
ATOM    970  O   ARG A 119     -37.799  22.391  70.987  1.00 42.48           O  
ATOM    971  CG  ARG A 119     -38.740  26.020  68.463  1.00 42.48           C  
ATOM    972  CD  ARG A 119     -38.486  27.372  69.155  1.00 42.48           C  
ATOM    973  NE  ARG A 119     -38.411  28.497  68.202  1.00 42.48           N  
ATOM    974  NH1 ARG A 119     -38.538  30.206  69.739  1.00 42.48           N  
ATOM    975  NH2 ARG A 119     -38.163  30.678  67.594  1.00 42.48           N  
ATOM    976  CZ  ARG A 119     -38.373  29.782  68.516  1.00 42.48           C  
ATOM    977  N   ALA A 120     -36.404  22.190  69.224  1.00 47.34           N  
ATOM    978  CA  ALA A 120     -35.075  22.739  69.586  1.00 47.34           C  
ATOM    979  C   ALA A 120     -33.887  21.787  69.308  1.00 47.34           C  
ATOM    980  CB  ALA A 120     -34.990  23.178  71.062  1.00 47.34           C  
ATOM    981  O   ALA A 120     -33.968  20.596  69.594  1.00 47.34           O  
ATOM    982  N   ARG A 121     -32.765  22.417  68.892  1.00 53.68           N  
ATOM    983  CA  ARG A 121     -31.348  22.195  69.289  1.00 53.68           C  
ATOM    984  C   ARG A 121     -30.393  21.880  68.105  1.00 53.68           C  
ATOM    985  CB  ARG A 121     -31.258  21.234  70.501  1.00 53.68           C  
ATOM    986  O   ARG A 121     -30.471  20.805  67.535  1.00 53.68           O  
ATOM    987  CG  ARG A 121     -30.014  21.502  71.338  1.00 53.68           C  
ATOM    988  CD  ARG A 121     -30.080  20.938  72.751  1.00 53.68           C  
ATOM    989  NE  ARG A 121     -28.950  21.479  73.515  1.00 53.68           N  
ATOM    990  NH1 ARG A 121     -29.066  20.109  75.348  1.00 53.68           N  
ATOM    991  NH2 ARG A 121     -27.481  21.694  75.202  1.00 53.68           N  
ATOM    992  CZ  ARG A 121     -28.506  21.086  74.686  1.00 53.68           C  
ATOM    993  N   GLU A 122     -29.699  22.876  67.516  1.00 48.46           N  
ATOM    994  CA  GLU A 122     -28.393  23.491  67.921  1.00 48.46           C  
ATOM    995  C   GLU A 122     -27.203  22.631  67.434  1.00 48.46           C  
ATOM    996  CB  GLU A 122     -28.355  23.726  69.440  1.00 48.46           C  
ATOM    997  O   GLU A 122     -27.198  21.437  67.672  1.00 48.46           O  
ATOM    998  CG  GLU A 122     -27.251  24.570  70.072  1.00 48.46           C  
ATOM    999  CD  GLU A 122     -27.520  24.729  71.587  1.00 48.46           C  
ATOM   1000  OE1 GLU A 122     -27.526  25.894  72.037  1.00 48.46           O  
ATOM   1001  OE2 GLU A 122     -27.762  23.703  72.278  1.00 48.46           O  
ATOM   1002  N   GLY A 123     -26.155  23.085  66.743  1.00 45.79           N  
ATOM   1003  CA  GLY A 123     -25.716  24.376  66.219  1.00 45.79           C  
ATOM   1004  C   GLY A 123     -24.268  24.213  65.707  1.00 45.79           C  
ATOM   1005  O   GLY A 123     -23.553  23.368  66.223  1.00 45.79           O  
ATOM   1006  N   LEU A 124     -23.834  24.987  64.706  1.00 51.91           N  
ATOM   1007  CA  LEU A 124     -22.554  25.719  64.700  1.00 51.91           C  
ATOM   1008  C   LEU A 124     -22.447  26.563  63.425  1.00 51.91           C  
ATOM   1009  CB  LEU A 124     -21.274  24.861  64.880  1.00 51.91           C  
ATOM   1010  O   LEU A 124     -22.859  26.171  62.339  1.00 51.91           O  
ATOM   1011  CG  LEU A 124     -20.326  25.449  65.951  1.00 51.91           C  
ATOM   1012  CD1 LEU A 124     -20.894  25.360  67.372  1.00 51.91           C  
ATOM   1013  CD2 LEU A 124     -18.989  24.712  65.935  1.00 51.91           C  
ATOM   1014  N   ARG A 125     -21.928  27.766  63.613  1.00 48.52           N  
ATOM   1015  CA  ARG A 125     -21.968  28.939  62.743  1.00 48.52           C  
ATOM   1016  C   ARG A 125     -20.542  29.464  62.705  1.00 48.52           C  
ATOM   1017  CB  ARG A 125     -22.955  29.996  63.320  1.00 48.52           C  
ATOM   1018  O   ARG A 125     -19.944  29.581  63.767  1.00 48.52           O  
ATOM   1019  CG  ARG A 125     -23.201  29.880  64.846  1.00 48.52           C  
ATOM   1020  CD  ARG A 125     -24.141  30.938  65.436  1.00 48.52           C  
ATOM   1021  NE  ARG A 125     -24.680  30.487  66.741  1.00 48.52           N  
ATOM   1022  NH1 ARG A 125     -25.907  32.355  67.262  1.00 48.52           N  
ATOM   1023  NH2 ARG A 125     -25.995  30.574  68.603  1.00 48.52           N  
ATOM   1024  CZ  ARG A 125     -25.522  31.138  67.526  1.00 48.52           C  
ATOM   1025  N   ASN A 126     -20.036  29.825  61.530  1.00 59.15           N  
ATOM   1026  CA  ASN A 126     -18.935  30.776  61.431  1.00 59.15           C  
ATOM   1027  C   ASN A 126     -19.239  31.745  60.285  1.00 59.15           C  
ATOM   1028  CB  ASN A 126     -17.578  30.062  61.320  1.00 59.15           C  
ATOM   1029  O   ASN A 126     -19.303  31.353  59.123  1.00 59.15           O  
ATOM   1030  CG  ASN A 126     -16.493  30.935  61.925  1.00 59.15           C  
ATOM   1031  ND2 ASN A 126     -15.617  31.506  61.135  1.00 59.15           N  
ATOM   1032  OD1 ASN A 126     -16.466  31.160  63.120  1.00 59.15           O  
ATOM   1033  N   MET A 127     -19.524  32.987  60.665  1.00 44.58           N  
ATOM   1034  CA  MET A 127     -19.916  34.108  59.815  1.00 44.58           C  
ATOM   1035  C   MET A 127     -18.761  35.104  59.719  1.00 44.58           C  
ATOM   1036  CB  MET A 127     -21.115  34.839  60.455  1.00 44.58           C  
ATOM   1037  O   MET A 127     -18.052  35.303  60.702  1.00 44.58           O  
ATOM   1038  CG  MET A 127     -22.431  34.059  60.393  1.00 44.58           C  
ATOM   1039  SD  MET A 127     -23.272  34.121  58.788  1.00 44.58           S  
ATOM   1040  CE  MET A 127     -24.068  35.750  58.884  1.00 44.58           C  
ATOM   1041  N   GLY A 128     -18.691  35.812  58.590  1.00 43.70           N  
ATOM   1042  CA  GLY A 128     -18.088  37.145  58.483  1.00 43.70           C  
ATOM   1043  C   GLY A 128     -17.070  37.274  57.346  1.00 43.70           C  
ATOM   1044  O   GLY A 128     -16.263  36.375  57.169  1.00 43.70           O  
ATOM   1045  N   LEU A 129     -17.007  38.327  56.524  1.00 46.27           N  
ATOM   1046  CA  LEU A 129     -17.733  39.599  56.373  1.00 46.27           C  
ATOM   1047  C   LEU A 129     -17.500  40.107  54.911  1.00 46.27           C  
ATOM   1048  CB  LEU A 129     -17.208  40.630  57.407  1.00 46.27           C  
ATOM   1049  O   LEU A 129     -16.662  39.578  54.192  1.00 46.27           O  
ATOM   1050  CG  LEU A 129     -17.769  40.523  58.842  1.00 46.27           C  
ATOM   1051  CD1 LEU A 129     -16.985  41.406  59.806  1.00 46.27           C  
ATOM   1052  CD2 LEU A 129     -19.247  40.919  58.913  1.00 46.27           C  
ATOM   1053  N   SER A 130     -18.290  41.102  54.497  1.00 43.12           N  
ATOM   1054  CA  SER A 130     -18.624  41.653  53.150  1.00 43.12           C  
ATOM   1055  C   SER A 130     -17.687  42.821  52.672  1.00 43.12           C  
ATOM   1056  CB  SER A 130     -20.061  42.141  53.408  1.00 43.12           C  
ATOM   1057  O   SER A 130     -16.762  43.106  53.427  1.00 43.12           O  
ATOM   1058  OG  SER A 130     -20.897  42.008  52.298  1.00 43.12           O  
ATOM   1059  N   PRO A 131     -17.986  43.706  51.664  1.00 53.45           N  
ATOM   1060  CA  PRO A 131     -18.223  43.628  50.187  1.00 53.45           C  
ATOM   1061  C   PRO A 131     -17.421  44.738  49.379  1.00 53.45           C  
ATOM   1062  CB  PRO A 131     -19.740  43.838  50.093  1.00 53.45           C  
ATOM   1063  O   PRO A 131     -16.333  45.091  49.819  1.00 53.45           O  
ATOM   1064  CG  PRO A 131     -20.063  44.786  51.265  1.00 53.45           C  
ATOM   1065  CD  PRO A 131     -18.757  44.873  52.061  1.00 53.45           C  
ATOM   1066  N   PRO A 132     -17.913  45.397  48.286  1.00 54.75           N  
ATOM   1067  CA  PRO A 132     -17.933  45.017  46.852  1.00 54.75           C  
ATOM   1068  C   PRO A 132     -17.236  46.039  45.892  1.00 54.75           C  
ATOM   1069  CB  PRO A 132     -19.435  45.054  46.537  1.00 54.75           C  
ATOM   1070  O   PRO A 132     -17.143  47.212  46.228  1.00 54.75           O  
ATOM   1071  CG  PRO A 132     -19.936  46.266  47.347  1.00 54.75           C  
ATOM   1072  CD  PRO A 132     -18.865  46.495  48.423  1.00 54.75           C  
ATOM   1073  N   ALA A 133     -16.859  45.660  44.653  1.00 40.12           N  
ATOM   1074  CA  ALA A 133     -16.829  46.564  43.473  1.00 40.12           C  
ATOM   1075  C   ALA A 133     -16.364  45.881  42.166  1.00 40.12           C  
ATOM   1076  CB  ALA A 133     -15.916  47.791  43.684  1.00 40.12           C  
ATOM   1077  O   ALA A 133     -15.518  44.993  42.173  1.00 40.12           O  
ATOM   1078  N   SER A 134     -16.836  46.448  41.050  1.00 48.56           N  
ATOM   1079  CA  SER A 134     -16.360  46.369  39.655  1.00 48.56           C  
ATOM   1080  C   SER A 134     -16.869  45.234  38.747  1.00 48.56           C  
ATOM   1081  CB  SER A 134     -14.875  46.713  39.500  1.00 48.56           C  
ATOM   1082  O   SER A 134     -16.391  44.107  38.692  1.00 48.56           O  
ATOM   1083  OG  SER A 134     -14.023  45.768  40.093  1.00 48.56           O  
ATOM   1084  N   SER A 135     -17.872  45.635  37.971  1.00 41.22           N  
ATOM   1085  CA  SER A 135     -18.434  45.055  36.759  1.00 41.22           C  
ATOM   1086  C   SER A 135     -17.436  44.961  35.601  1.00 41.22           C  
ATOM   1087  CB  SER A 135     -19.524  46.052  36.321  1.00 41.22           C  
ATOM   1088  O   SER A 135     -16.862  45.980  35.225  1.00 41.22           O  
ATOM   1089  OG  SER A 135     -19.017  47.383  36.366  1.00 41.22           O  
ATOM   1090  N   THR A 136     -17.354  43.818  34.914  1.00 49.71           N  
ATOM   1091  CA  THR A 136     -17.196  43.787  33.446  1.00 49.71           C  
ATOM   1092  C   THR A 136     -17.743  42.474  32.882  1.00 49.71           C  
ATOM   1093  CB  THR A 136     -15.758  43.996  32.928  1.00 49.71           C  
ATOM   1094  O   THR A 136     -17.380  41.378  33.300  1.00 49.71           O  
ATOM   1095  CG2 THR A 136     -15.782  44.526  31.492  1.00 49.71           C  
ATOM   1096  OG1 THR A 136     -15.032  44.950  33.659  1.00 49.71           O  
ATOM   1097  N   SER A 137     -18.669  42.611  31.944  1.00 40.36           N  
ATOM   1098  CA  SER A 137     -19.332  41.579  31.159  1.00 40.36           C  
ATOM   1099  C   SER A 137     -18.424  41.057  30.041  1.00 40.36           C  
ATOM   1100  CB  SER A 137     -20.595  42.223  30.553  1.00 40.36           C  
ATOM   1101  O   SER A 137     -17.788  41.840  29.347  1.00 40.36           O  
ATOM   1102  OG  SER A 137     -20.366  43.587  30.210  1.00 40.36           O  
ATOM   1103  N   THR A 138     -18.404  39.742  29.807  1.00 48.88           N  
ATOM   1104  CA  THR A 138     -18.382  39.147  28.454  1.00 48.88           C  
ATOM   1105  C   THR A 138     -18.660  37.644  28.514  1.00 48.88           C  
ATOM   1106  CB  THR A 138     -17.120  39.407  27.604  1.00 48.88           C  
ATOM   1107  O   THR A 138     -18.269  36.920  29.423  1.00 48.88           O  
ATOM   1108  CG2 THR A 138     -17.361  40.490  26.545  1.00 48.88           C  
ATOM   1109  OG1 THR A 138     -16.018  39.790  28.373  1.00 48.88           O  
ATOM   1110  N   SER A 139     -19.449  37.215  27.541  1.00 39.39           N  
ATOM   1111  CA  SER A 139     -20.255  36.004  27.467  1.00 39.39           C  
ATOM   1112  C   SER A 139     -19.469  34.711  27.232  1.00 39.39           C  
ATOM   1113  CB  SER A 139     -21.189  36.218  26.272  1.00 39.39           C  
ATOM   1114  O   SER A 139     -18.720  34.611  26.262  1.00 39.39           O  
ATOM   1115  OG  SER A 139     -20.416  36.507  25.117  1.00 39.39           O  
ATOM   1116  N   SER A 140     -19.770  33.668  28.008  1.00 47.35           N  
ATOM   1117  CA  SER A 140     -19.495  32.273  27.649  1.00 47.35           C  
ATOM   1118  C   SER A 140     -20.816  31.506  27.541  1.00 47.35           C  
ATOM   1119  CB  SER A 140     -18.501  31.620  28.621  1.00 47.35           C  
ATOM   1120  O   SER A 140     -21.499  31.224  28.521  1.00 47.35           O  
ATOM   1121  OG  SER A 140     -18.906  31.742  29.968  1.00 47.35           O  
ATOM   1122  N   THR A 141     -21.224  31.190  26.314  1.00 37.92           N  
ATOM   1123  CA  THR A 141     -22.353  30.296  26.042  1.00 37.92           C  
ATOM   1124  C   THR A 141     -21.867  28.850  26.066  1.00 37.92           C  
ATOM   1125  CB  THR A 141     -23.062  30.652  24.725  1.00 37.92           C  
ATOM   1126  O   THR A 141     -21.587  28.234  25.040  1.00 37.92           O  
ATOM   1127  CG2 THR A 141     -24.014  31.832  24.912  1.00 37.92           C  
ATOM   1128  OG1 THR A 141     -22.133  31.031  23.735  1.00 37.92           O  
ATOM   1129  N   CYS A 142     -21.789  28.272  27.261  1.00 36.63           N  
ATOM   1130  CA  CYS A 142     -21.639  26.832  27.452  1.00 36.63           C  
ATOM   1131  C   CYS A 142     -23.003  26.164  27.207  1.00 36.63           C  
ATOM   1132  CB  CYS A 142     -21.112  26.547  28.871  1.00 36.63           C  
ATOM   1133  O   CYS A 142     -23.690  25.780  28.153  1.00 36.63           O  
ATOM   1134  SG  CYS A 142     -19.779  27.680  29.340  1.00 36.63           S  
ATOM   1135  N   ARG A 143     -23.459  26.070  25.949  1.00 46.49           N  
ATOM   1136  CA  ARG A 143     -24.660  25.283  25.628  1.00 46.49           C  
ATOM   1137  C   ARG A 143     -24.353  23.810  25.900  1.00 46.49           C  
ATOM   1138  CB  ARG A 143     -25.150  25.520  24.184  1.00 46.49           C  
ATOM   1139  O   ARG A 143     -23.671  23.151  25.122  1.00 46.49           O  
ATOM   1140  CG  ARG A 143     -26.303  26.537  24.116  1.00 46.49           C  
ATOM   1141  CD  ARG A 143     -26.901  26.572  22.702  1.00 46.49           C  
ATOM   1142  NE  ARG A 143     -28.164  27.341  22.648  1.00 46.49           N  
ATOM   1143  NH1 ARG A 143     -29.171  26.162  20.944  1.00 46.49           N  
ATOM   1144  NH2 ARG A 143     -30.247  27.874  21.880  1.00 46.49           N  
ATOM   1145  CZ  ARG A 143     -29.182  27.122  21.828  1.00 46.49           C  
ATOM   1146  N   ALA A 144     -24.830  23.311  27.035  1.00 52.87           N  
ATOM   1147  CA  ALA A 144     -24.877  21.892  27.334  1.00 52.87           C  
ATOM   1148  C   ALA A 144     -25.785  21.206  26.298  1.00 52.87           C  
ATOM   1149  CB  ALA A 144     -25.368  21.722  28.779  1.00 52.87           C  
ATOM   1150  O   ALA A 144     -27.007  21.308  26.369  1.00 52.87           O  
ATOM   1151  N   GLU A 145     -25.171  20.565  25.301  1.00 47.40           N  
ATOM   1152  CA  GLU A 145     -25.849  19.756  24.283  1.00 47.40           C  
ATOM   1153  C   GLU A 145     -26.753  18.716  24.963  1.00 47.40           C  
ATOM   1154  CB  GLU A 145     -24.801  19.061  23.398  1.00 47.40           C  
ATOM   1155  O   GLU A 145     -26.306  17.928  25.807  1.00 47.40           O  
ATOM   1156  CG  GLU A 145     -24.029  20.019  22.471  1.00 47.40           C  
ATOM   1157  CD  GLU A 145     -24.775  20.315  21.162  1.00 47.40           C  
ATOM   1158  OE1 GLU A 145     -25.060  21.507  20.903  1.00 47.40           O  
ATOM   1159  OE2 GLU A 145     -25.027  19.337  20.428  1.00 47.40           O  
ATOM   1160  N   ALA A 146     -28.043  18.744  24.624  1.00 49.85           N  
ATOM   1161  CA  ALA A 146     -29.061  17.924  25.257  1.00 49.85           C  
ATOM   1162  C   ALA A 146     -28.760  16.420  25.050  1.00 49.85           C  
ATOM   1163  CB  ALA A 146     -30.433  18.324  24.701  1.00 49.85           C  
ATOM   1164  O   ALA A 146     -28.398  16.006  23.948  1.00 49.85           O  
ATOM   1165  N   PRO A 147     -28.969  15.550  26.060  1.00 60.98           N  
ATOM   1166  CA  PRO A 147     -28.661  14.115  25.982  1.00 60.98           C  
ATOM   1167  C   PRO A 147     -29.291  13.359  24.798  1.00 60.98           C  
ATOM   1168  CB  PRO A 147     -29.172  13.529  27.303  1.00 60.98           C  
ATOM   1169  O   PRO A 147     -28.817  12.278  24.452  1.00 60.98           O  
ATOM   1170  CG  PRO A 147     -29.111  14.702  28.277  1.00 60.98           C  
ATOM   1171  CD  PRO A 147     -29.394  15.914  27.401  1.00 60.98           C  
ATOM   1172  N   ARG A 148     -30.351  13.907  24.186  1.00 57.92           N  
ATOM   1173  CA  ARG A 148     -31.098  13.279  23.087  1.00 57.92           C  
ATOM   1174  C   ARG A 148     -30.324  13.248  21.767  1.00 57.92           C  
ATOM   1175  CB  ARG A 148     -32.460  13.972  22.906  1.00 57.92           C  
ATOM   1176  O   ARG A 148     -30.471  12.278  21.029  1.00 57.92           O  
ATOM   1177  CG  ARG A 148     -33.395  13.760  24.110  1.00 57.92           C  
ATOM   1178  CD  ARG A 148     -34.797  14.319  23.827  1.00 57.92           C  
ATOM   1179  NE  ARG A 148     -35.726  14.081  24.953  1.00 57.92           N  
ATOM   1180  NH1 ARG A 148     -37.667  14.736  23.903  1.00 57.92           N  
ATOM   1181  NH2 ARG A 148     -37.749  14.026  26.012  1.00 57.92           N  
ATOM   1182  CZ  ARG A 148     -37.036  14.280  24.950  1.00 57.92           C  
ATOM   1183  N   ASP A 149     -29.481  14.241  21.484  1.00 63.68           N  
ATOM   1184  CA  ASP A 149     -28.762  14.289  20.202  1.00 63.68           C  
ATOM   1185  C   ASP A 149     -27.628  13.254  20.148  1.00 63.68           C  
ATOM   1186  CB  ASP A 149     -28.318  15.728  19.898  1.00 63.68           C  
ATOM   1187  O   ASP A 149     -27.484  12.546  19.153  1.00 63.68           O  
ATOM   1188  CG  ASP A 149     -29.532  16.627  19.607  1.00 63.68           C  
ATOM   1189  OD1 ASP A 149     -30.487  16.137  18.941  1.00 63.68           O  
ATOM   1190  OD2 ASP A 149     -29.555  17.761  20.127  1.00 63.68           O  
ATOM   1191  N   ARG A 150     -26.943  13.012  21.276  1.00 64.56           N  
ATOM   1192  CA  ARG A 150     -25.927  11.945  21.382  1.00 64.56           C  
ATOM   1193  C   ARG A 150     -26.476  10.535  21.167  1.00 64.56           C  
ATOM   1194  CB  ARG A 150     -25.240  11.982  22.752  1.00 64.56           C  
ATOM   1195  O   ARG A 150     -25.736   9.669  20.703  1.00 64.56           O  
ATOM   1196  CG  ARG A 150     -24.219  13.114  22.876  1.00 64.56           C  
ATOM   1197  CD  ARG A 150     -23.507  12.974  24.225  1.00 64.56           C  
ATOM   1198  NE  ARG A 150     -22.573  14.087  24.462  1.00 64.56           N  
ATOM   1199  NH1 ARG A 150     -22.506  13.959  26.756  1.00 64.56           N  
ATOM   1200  NH2 ARG A 150     -21.358  15.555  25.701  1.00 64.56           N  
ATOM   1201  CZ  ARG A 150     -22.149  14.524  25.633  1.00 64.56           C  
ATOM   1202  N   ASP A 151     -27.719  10.268  21.568  1.00 70.42           N  
ATOM   1203  CA  ASP A 151     -28.322   8.947  21.363  1.00 70.42           C  
ATOM   1204  C   ASP A 151     -28.702   8.746  19.882  1.00 70.42           C  
ATOM   1205  CB  ASP A 151     -29.478   8.701  22.360  1.00 70.42           C  
ATOM   1206  O   ASP A 151     -28.397   7.686  19.338  1.00 70.42           O  
ATOM   1207  CG  ASP A 151     -29.033   8.195  23.757  1.00 70.42           C  
ATOM   1208  OD1 ASP A 151     -27.899   7.660  23.912  1.00 70.42           O  
ATOM   1209  OD2 ASP A 151     -29.854   8.227  24.707  1.00 70.42           O  
ATOM   1210  N   ARG A 152     -29.220   9.784  19.200  1.00 72.73           N  
ATOM   1211  CA  ARG A 152     -29.480   9.748  17.745  1.00 72.73           C  
ATOM   1212  C   ARG A 152     -28.213   9.542  16.924  1.00 72.73           C  
ATOM   1213  CB  ARG A 152     -30.135  11.048  17.268  1.00 72.73           C  
ATOM   1214  O   ARG A 152     -28.216   8.733  16.001  1.00 72.73           O  
ATOM   1215  CG  ARG A 152     -31.589  11.215  17.711  1.00 72.73           C  
ATOM   1216  CD  ARG A 152     -32.072  12.551  17.143  1.00 72.73           C  
ATOM   1217  NE  ARG A 152     -33.421  12.909  17.610  1.00 72.73           N  
ATOM   1218  NH1 ARG A 152     -33.079  15.197  17.758  1.00 72.73           N  
ATOM   1219  NH2 ARG A 152     -35.119  14.353  18.032  1.00 72.73           N  
ATOM   1220  CZ  ARG A 152     -33.854  14.145  17.797  1.00 72.73           C  
ATOM   1221  N   ASP A 153     -27.132  10.243  17.258  1.00 74.69           N  
ATOM   1222  CA  ASP A 153     -25.862  10.092  16.541  1.00 74.69           C  
ATOM   1223  C   ASP A 153     -25.309   8.671  16.698  1.00 74.69           C  
ATOM   1224  CB  ASP A 153     -24.854  11.137  17.034  1.00 74.69           C  
ATOM   1225  O   ASP A 153     -24.884   8.049  15.726  1.00 74.69           O  
ATOM   1226  CG  ASP A 153     -25.214  12.571  16.623  1.00 74.69           C  
ATOM   1227  OD1 ASP A 153     -25.921  12.751  15.594  1.00 74.69           O  
ATOM   1228  OD2 ASP A 153     -24.745  13.481  17.339  1.00 74.69           O  
ATOM   1229  N   ARG A 154     -25.428   8.094  17.901  1.00 78.07           N  
ATOM   1230  CA  ARG A 154     -25.023   6.707  18.154  1.00 78.07           C  
ATOM   1231  C   ARG A 154     -25.883   5.694  17.387  1.00 78.07           C  
ATOM   1232  CB  ARG A 154     -25.031   6.460  19.667  1.00 78.07           C  
ATOM   1233  O   ARG A 154     -25.376   4.632  17.031  1.00 78.07           O  
ATOM   1234  CG  ARG A 154     -24.245   5.194  20.024  1.00 78.07           C  
ATOM   1235  CD  ARG A 154     -24.310   4.888  21.523  1.00 78.07           C  
ATOM   1236  NE  ARG A 154     -23.389   5.721  22.316  1.00 78.07           N  
ATOM   1237  NH1 ARG A 154     -24.854   6.398  23.965  1.00 78.07           N  
ATOM   1238  NH2 ARG A 154     -22.681   6.916  24.104  1.00 78.07           N  
ATOM   1239  CZ  ARG A 154     -23.651   6.333  23.456  1.00 78.07           C  
ATOM   1240  N   ASP A 155     -27.160   5.982  17.151  1.00 81.12           N  
ATOM   1241  CA  ASP A 155     -28.028   5.131  16.331  1.00 81.12           C  
ATOM   1242  C   ASP A 155     -27.675   5.214  14.841  1.00 81.12           C  
ATOM   1243  CB  ASP A 155     -29.510   5.430  16.619  1.00 81.12           C  
ATOM   1244  O   ASP A 155     -27.546   4.160  14.213  1.00 81.12           O  
ATOM   1245  CG  ASP A 155     -29.954   4.887  17.985  1.00 81.12           C  
ATOM   1246  OD1 ASP A 155     -29.355   3.875  18.443  1.00 81.12           O  
ATOM   1247  OD2 ASP A 155     -30.886   5.459  18.587  1.00 81.12           O  
ATOM   1248  N   ARG A 156     -27.382   6.412  14.312  1.00 79.29           N  
ATOM   1249  CA  ARG A 156     -26.864   6.570  12.938  1.00 79.29           C  
ATOM   1250  C   ARG A 156     -25.530   5.859  12.736  1.00 79.29           C  
ATOM   1251  CB  ARG A 156     -26.683   8.046  12.558  1.00 79.29           C  
ATOM   1252  O   ARG A 156     -25.305   5.245  11.697  1.00 79.29           O  
ATOM   1253  CG  ARG A 156     -27.998   8.810  12.374  1.00 79.29           C  
ATOM   1254  CD  ARG A 156     -27.725  10.142  11.657  1.00 79.29           C  
ATOM   1255  NE  ARG A 156     -28.631  11.215  12.117  1.00 79.29           N  
ATOM   1256  NH1 ARG A 156     -27.048  12.587  13.058  1.00 79.29           N  
ATOM   1257  NH2 ARG A 156     -29.192  13.102  13.275  1.00 79.29           N  
ATOM   1258  CZ  ARG A 156     -28.289  12.291  12.807  1.00 79.29           C  
ATOM   1259  N   ASP A 157     -24.638   5.905  13.722  1.00 82.22           N  
ATOM   1260  CA  ASP A 157     -23.349   5.213  13.634  1.00 82.22           C  
ATOM   1261  C   ASP A 157     -23.524   3.690  13.588  1.00 82.22           C  
ATOM   1262  CB  ASP A 157     -22.449   5.631  14.802  1.00 82.22           C  
ATOM   1263  O   ASP A 157     -22.889   3.017  12.778  1.00 82.22           O  
ATOM   1264  CG  ASP A 157     -21.942   7.073  14.696  1.00 82.22           C  
ATOM   1265  OD1 ASP A 157     -22.023   7.661  13.584  1.00 82.22           O  
ATOM   1266  OD2 ASP A 157     -21.429   7.545  15.737  1.00 82.22           O  
ATOM   1267  N   ARG A 158     -24.448   3.140  14.388  1.00 85.27           N  
ATOM   1268  CA  ARG A 158     -24.797   1.711  14.320  1.00 85.27           C  
ATOM   1269  C   ARG A 158     -25.424   1.331  12.985  1.00 85.27           C  
ATOM   1270  CB  ARG A 158     -25.785   1.346  15.426  1.00 85.27           C  
ATOM   1271  O   ARG A 158     -25.238   0.207  12.532  1.00 85.27           O  
ATOM   1272  CG  ARG A 158     -25.156   1.328  16.817  1.00 85.27           C  
ATOM   1273  CD  ARG A 158     -26.293   1.101  17.813  1.00 85.27           C  
ATOM   1274  NE  ARG A 158     -25.838   1.263  19.201  1.00 85.27           N  
ATOM   1275  NH1 ARG A 158     -27.280   2.977  19.820  1.00 85.27           N  
ATOM   1276  NH2 ARG A 158     -25.918   2.086  21.307  1.00 85.27           N  
ATOM   1277  CZ  ARG A 158     -26.345   2.112  20.077  1.00 85.27           C  
ATOM   1278  N   GLU A 159     -26.221   2.210  12.391  1.00 86.64           N  
ATOM   1279  CA  GLU A 159     -26.830   1.977  11.083  1.00 86.64           C  
ATOM   1280  C   GLU A 159     -25.777   1.933   9.973  1.00 86.64           C  
ATOM   1281  CB  GLU A 159     -27.913   3.029  10.857  1.00 86.64           C  
ATOM   1282  O   GLU A 159     -25.738   0.951   9.230  1.00 86.64           O  
ATOM   1283  CG  GLU A 159     -28.748   2.733   9.610  1.00 86.64           C  
ATOM   1284  CD  GLU A 159     -30.041   3.557   9.604  1.00 86.64           C  
ATOM   1285  OE1 GLU A 159     -31.034   3.014   9.076  1.00 86.64           O  
ATOM   1286  OE2 GLU A 159     -30.046   4.647  10.222  1.00 86.64           O  
ATOM   1287  N   ARG A 160     -24.840   2.890   9.966  1.00 86.46           N  
ATOM   1288  CA  ARG A 160     -23.676   2.885   9.065  1.00 86.46           C  
ATOM   1289  C   ARG A 160     -22.805   1.642   9.233  1.00 86.46           C  
ATOM   1290  CB  ARG A 160     -22.847   4.163   9.271  1.00 86.46           C  
ATOM   1291  O   ARG A 160     -22.348   1.073   8.247  1.00 86.46           O  
ATOM   1292  CG  ARG A 160     -23.526   5.361   8.596  1.00 86.46           C  
ATOM   1293  CD  ARG A 160     -22.660   6.625   8.618  1.00 86.46           C  
ATOM   1294  NE  ARG A 160     -22.695   7.330   9.918  1.00 86.46           N  
ATOM   1295  NH1 ARG A 160     -22.320   9.440   9.091  1.00 86.46           N  
ATOM   1296  NH2 ARG A 160     -22.552   9.143  11.292  1.00 86.46           N  
ATOM   1297  CZ  ARG A 160     -22.528   8.629  10.096  1.00 86.46           C  
ATOM   1298  N   ASP A 161     -22.596   1.171  10.462  1.00 85.92           N  
ATOM   1299  CA  ASP A 161     -21.833  -0.060  10.701  1.00 85.92           C  
ATOM   1300  C   ASP A 161     -22.531  -1.307  10.135  1.00 85.92           C  
ATOM   1301  CB  ASP A 161     -21.540  -0.225  12.201  1.00 85.92           C  
ATOM   1302  O   ASP A 161     -21.866  -2.154   9.533  1.00 85.92           O  
ATOM   1303  CG  ASP A 161     -20.401   0.668  12.713  1.00 85.92           C  
ATOM   1304  OD1 ASP A 161     -19.596   1.158  11.878  1.00 85.92           O  
ATOM   1305  OD2 ASP A 161     -20.289   0.779  13.958  1.00 85.92           O  
ATOM   1306  N   ARG A 162     -23.863  -1.400  10.260  1.00 89.26           N  
ATOM   1307  CA  ARG A 162     -24.650  -2.481   9.638  1.00 89.26           C  
ATOM   1308  C   ARG A 162     -24.618  -2.402   8.116  1.00 89.26           C  
ATOM   1309  CB  ARG A 162     -26.109  -2.439  10.108  1.00 89.26           C  
ATOM   1310  O   ARG A 162     -24.562  -3.433   7.456  1.00 89.26           O  
ATOM   1311  CG  ARG A 162     -26.290  -2.823  11.580  1.00 89.26           C  
ATOM   1312  CD  ARG A 162     -27.780  -2.731  11.925  1.00 89.26           C  
ATOM   1313  NE  ARG A 162     -28.019  -2.641  13.380  1.00 89.26           N  
ATOM   1314  NH1 ARG A 162     -28.549  -0.398  13.466  1.00 89.26           N  
ATOM   1315  NH2 ARG A 162     -28.786  -1.660  15.286  1.00 89.26           N  
ATOM   1316  CZ  ARG A 162     -28.440  -1.569  14.032  1.00 89.26           C  
ATOM   1317  N   GLU A 163     -24.656  -1.203   7.545  1.00 89.54           N  
ATOM   1318  CA  GLU A 163     -24.565  -1.006   6.097  1.00 89.54           C  
ATOM   1319  C   GLU A 163     -23.213  -1.466   5.540  1.00 89.54           C  
ATOM   1320  CB  GLU A 163     -24.863   0.459   5.787  1.00 89.54           C  
ATOM   1321  O   GLU A 163     -23.185  -2.267   4.604  1.00 89.54           O  
ATOM   1322  CG  GLU A 163     -24.969   0.702   4.280  1.00 89.54           C  
ATOM   1323  CD  GLU A 163     -25.481   2.112   3.978  1.00 89.54           C  
ATOM   1324  OE1 GLU A 163     -26.117   2.243   2.913  1.00 89.54           O  
ATOM   1325  OE2 GLU A 163     -25.268   3.005   4.833  1.00 89.54           O  
ATOM   1326  N   ARG A 164     -22.107  -1.094   6.198  1.00 90.02           N  
ATOM   1327  CA  ARG A 164     -20.760  -1.595   5.871  1.00 90.02           C  
ATOM   1328  C   ARG A 164     -20.655  -3.116   5.997  1.00 90.02           C  
ATOM   1329  CB  ARG A 164     -19.727  -0.950   6.803  1.00 90.02           C  
ATOM   1330  O   ARG A 164     -19.901  -3.749   5.267  1.00 90.02           O  
ATOM   1331  CG  ARG A 164     -19.523   0.556   6.592  1.00 90.02           C  
ATOM   1332  CD  ARG A 164     -18.689   1.073   7.771  1.00 90.02           C  
ATOM   1333  NE  ARG A 164     -18.551   2.535   7.766  1.00 90.02           N  
ATOM   1334  NH1 ARG A 164     -18.292   2.848  10.054  1.00 90.02           N  
ATOM   1335  NH2 ARG A 164     -18.062   4.559   8.661  1.00 90.02           N  
ATOM   1336  CZ  ARG A 164     -18.309   3.291   8.824  1.00 90.02           C  
ATOM   1337  N   GLU A 165     -21.344  -3.734   6.957  1.00 88.76           N  
ATOM   1338  CA  GLU A 165     -21.369  -5.197   7.099  1.00 88.76           C  
ATOM   1339  C   GLU A 165     -22.092  -5.874   5.930  1.00 88.76           C  
ATOM   1340  CB  GLU A 165     -21.957  -5.577   8.465  1.00 88.76           C  
ATOM   1341  O   GLU A 165     -21.540  -6.810   5.350  1.00 88.76           O  
ATOM   1342  CG  GLU A 165     -21.846  -7.082   8.755  1.00 88.76           C  
ATOM   1343  CD  GLU A 165     -22.178  -7.426  10.217  1.00 88.76           C  
ATOM   1344  OE1 GLU A 165     -21.628  -8.441  10.704  1.00 88.76           O  
ATOM   1345  OE2 GLU A 165     -22.908  -6.645  10.873  1.00 88.76           O  
ATOM   1346  N   ARG A 166     -23.251  -5.341   5.518  1.00 92.37           N  
ATOM   1347  CA  ARG A 166     -23.980  -5.808   4.326  1.00 92.37           C  
ATOM   1348  C   ARG A 166     -23.161  -5.631   3.052  1.00 92.37           C  
ATOM   1349  CB  ARG A 166     -25.306  -5.054   4.173  1.00 92.37           C  
ATOM   1350  O   ARG A 166     -23.182  -6.496   2.187  1.00 92.37           O  
ATOM   1351  CG  ARG A 166     -26.313  -5.354   5.288  1.00 92.37           C  
ATOM   1352  CD  ARG A 166     -27.568  -4.507   5.054  1.00 92.37           C  
ATOM   1353  NE  ARG A 166     -28.417  -4.431   6.259  1.00 92.37           N  
ATOM   1354  NH1 ARG A 166     -28.278  -2.153   6.624  1.00 92.37           N  
ATOM   1355  NH2 ARG A 166     -29.622  -3.397   7.888  1.00 92.37           N  
ATOM   1356  CZ  ARG A 166     -28.756  -3.333   6.916  1.00 92.37           C  
ATOM   1357  N   GLU A 167     -22.427  -4.531   2.920  1.00 88.75           N  
ATOM   1358  CA  GLU A 167     -21.553  -4.305   1.767  1.00 88.75           C  
ATOM   1359  C   GLU A 167     -20.422  -5.339   1.691  1.00 88.75           C  
ATOM   1360  CB  GLU A 167     -21.022  -2.874   1.815  1.00 88.75           C  
ATOM   1361  O   GLU A 167     -20.231  -5.950   0.640  1.00 88.75           O  
ATOM   1362  CG  GLU A 167     -20.274  -2.523   0.524  1.00 88.75           C  
ATOM   1363  CD  GLU A 167     -19.827  -1.059   0.497  1.00 88.75           C  
ATOM   1364  OE1 GLU A 167     -19.624  -0.569  -0.634  1.00 88.75           O  
ATOM   1365  OE2 GLU A 167     -19.701  -0.465   1.594  1.00 88.75           O  
ATOM   1366  N   ARG A 168     -19.755  -5.631   2.818  1.00 91.61           N  
ATOM   1367  CA  ARG A 168     -18.752  -6.710   2.896  1.00 91.61           C  
ATOM   1368  C   ARG A 168     -19.350  -8.083   2.594  1.00 91.61           C  
ATOM   1369  CB  ARG A 168     -18.103  -6.744   4.283  1.00 91.61           C  
ATOM   1370  O   ARG A 168     -18.665  -8.948   2.062  1.00 91.61           O  
ATOM   1371  CG  ARG A 168     -17.207  -5.534   4.567  1.00 91.61           C  
ATOM   1372  CD  ARG A 168     -16.645  -5.660   5.988  1.00 91.61           C  
ATOM   1373  NE  ARG A 168     -16.154  -4.369   6.506  1.00 91.61           N  
ATOM   1374  NH1 ARG A 168     -17.856  -3.949   7.999  1.00 91.61           N  
ATOM   1375  NH2 ARG A 168     -16.122  -2.550   7.872  1.00 91.61           N  
ATOM   1376  CZ  ARG A 168     -16.712  -3.633   7.453  1.00 91.61           C  
ATOM   1377  N   GLU A 169     -20.601  -8.333   2.971  1.00 89.91           N  
ATOM   1378  CA  GLU A 169     -21.294  -9.578   2.629  1.00 89.91           C  
ATOM   1379  C   GLU A 169     -21.550  -9.693   1.123  1.00 89.91           C  
ATOM   1380  CB  GLU A 169     -22.572  -9.695   3.462  1.00 89.91           C  
ATOM   1381  O   GLU A 169     -21.195 -10.717   0.540  1.00 89.91           O  
ATOM   1382  CG  GLU A 169     -23.238 -11.065   3.290  1.00 89.91           C  
ATOM   1383  CD  GLU A 169     -24.400 -11.271   4.272  1.00 89.91           C  
ATOM   1384  OE1 GLU A 169     -24.697 -12.455   4.541  1.00 89.91           O  
ATOM   1385  OE2 GLU A 169     -24.931 -10.258   4.786  1.00 89.91           O  
ATOM   1386  N   ARG A 170     -22.040  -8.622   0.480  1.00 92.25           N  
ATOM   1387  CA  ARG A 170     -22.200  -8.553  -0.984  1.00 92.25           C  
ATOM   1388  C   ARG A 170     -20.871  -8.717  -1.712  1.00 92.25           C  
ATOM   1389  CB  ARG A 170     -22.827  -7.215  -1.397  1.00 92.25           C  
ATOM   1390  O   ARG A 170     -20.817  -9.358  -2.754  1.00 92.25           O  
ATOM   1391  CG  ARG A 170     -24.280  -7.044  -0.937  1.00 92.25           C  
ATOM   1392  CD  ARG A 170     -24.752  -5.640  -1.328  1.00 92.25           C  
ATOM   1393  NE  ARG A 170     -25.988  -5.253  -0.620  1.00 92.25           N  
ATOM   1394  NH1 ARG A 170     -25.214  -3.324   0.391  1.00 92.25           N  
ATOM   1395  NH2 ARG A 170     -27.358  -3.887   0.577  1.00 92.25           N  
ATOM   1396  CZ  ARG A 170     -26.173  -4.167   0.113  1.00 92.25           C  
ATOM   1397  N   GLU A 171     -19.787  -8.150  -1.189  1.00 89.53           N  
ATOM   1398  CA  GLU A 171     -18.452  -8.321  -1.768  1.00 89.53           C  
ATOM   1399  C   GLU A 171     -17.999  -9.787  -1.721  1.00 89.53           C  
ATOM   1400  CB  GLU A 171     -17.466  -7.385  -1.065  1.00 89.53           C  
ATOM   1401  O   GLU A 171     -17.609 -10.326  -2.756  1.00 89.53           O  
ATOM   1402  CG  GLU A 171     -16.104  -7.367  -1.774  1.00 89.53           C  
ATOM   1403  CD  GLU A 171     -15.124  -6.368  -1.141  1.00 89.53           C  
ATOM   1404  OE1 GLU A 171     -14.178  -5.977  -1.859  1.00 89.53           O  
ATOM   1405  OE2 GLU A 171     -15.327  -6.006   0.043  1.00 89.53           O  
ATOM   1406  N   ARG A 172     -18.157 -10.462  -0.572  1.00 91.53           N  
ATOM   1407  CA  ARG A 172     -17.882 -11.906  -0.441  1.00 91.53           C  
ATOM   1408  C   ARG A 172     -18.779 -12.753  -1.339  1.00 91.53           C  
ATOM   1409  CB  ARG A 172     -18.075 -12.367   1.007  1.00 91.53           C  
ATOM   1410  O   ARG A 172     -18.354 -13.792  -1.825  1.00 91.53           O  
ATOM   1411  CG  ARG A 172     -17.022 -11.812   1.969  1.00 91.53           C  
ATOM   1412  CD  ARG A 172     -17.349 -12.305   3.382  1.00 91.53           C  
ATOM   1413  NE  ARG A 172     -16.714 -11.469   4.417  1.00 91.53           N  
ATOM   1414  NH1 ARG A 172     -18.616 -10.429   5.201  1.00 91.53           N  
ATOM   1415  NH2 ARG A 172     -16.657 -10.058   6.198  1.00 91.53           N  
ATOM   1416  CZ  ARG A 172     -17.332 -10.658   5.258  1.00 91.53           C  
ATOM   1417  N   GLU A 173     -20.034 -12.362  -1.537  1.00 89.92           N  
ATOM   1418  CA  GLU A 173     -20.937 -13.050  -2.462  1.00 89.92           C  
ATOM   1419  C   GLU A 173     -20.463 -12.918  -3.914  1.00 89.92           C  
ATOM   1420  CB  GLU A 173     -22.364 -12.537  -2.258  1.00 89.92           C  
ATOM   1421  O   GLU A 173     -20.332 -13.935  -4.592  1.00 89.92           O  
ATOM   1422  CG  GLU A 173     -23.376 -13.355  -3.070  1.00 89.92           C  
ATOM   1423  CD  GLU A 173     -24.826 -12.963  -2.754  1.00 89.92           C  
ATOM   1424  OE1 GLU A 173     -25.701 -13.826  -2.984  1.00 89.92           O  
ATOM   1425  OE2 GLU A 173     -25.035 -11.832  -2.255  1.00 89.92           O  
ATOM   1426  N   ARG A 174     -20.086 -11.710  -4.356  1.00 90.53           N  
ATOM   1427  CA  ARG A 174     -19.492 -11.489  -5.686  1.00 90.53           C  
ATOM   1428  C   ARG A 174     -18.166 -12.228  -5.859  1.00 90.53           C  
ATOM   1429  CB  ARG A 174     -19.260  -9.995  -5.931  1.00 90.53           C  
ATOM   1430  O   ARG A 174     -17.850 -12.663  -6.959  1.00 90.53           O  
ATOM   1431  CG  ARG A 174     -20.537  -9.153  -6.038  1.00 90.53           C  
ATOM   1432  CD  ARG A 174     -20.121  -7.681  -6.141  1.00 90.53           C  
ATOM   1433  NE  ARG A 174     -21.242  -6.761  -5.878  1.00 90.53           N  
ATOM   1434  NH1 ARG A 174     -20.189  -5.367  -4.364  1.00 90.53           N  
ATOM   1435  NH2 ARG A 174     -22.266  -4.917  -5.024  1.00 90.53           N  
ATOM   1436  CZ  ARG A 174     -21.225  -5.697  -5.090  1.00 90.53           C  
ATOM   1437  N   GLU A 175     -17.353 -12.344  -4.811  1.00 87.20           N  
ATOM   1438  CA  GLU A 175     -16.123 -13.146  -4.835  1.00 87.20           C  
ATOM   1439  C   GLU A 175     -16.438 -14.633  -5.047  1.00 87.20           C  
ATOM   1440  CB  GLU A 175     -15.320 -12.887  -3.555  1.00 87.20           C  
ATOM   1441  O   GLU A 175     -15.922 -15.231  -5.988  1.00 87.20           O  
ATOM   1442  CG  GLU A 175     -13.927 -13.534  -3.582  1.00 87.20           C  
ATOM   1443  CD  GLU A 175     -13.090 -13.148  -2.349  1.00 87.20           C  
ATOM   1444  OE1 GLU A 175     -11.844 -13.153  -2.465  1.00 87.20           O  
ATOM   1445  OE2 GLU A 175     -13.696 -12.807  -1.302  1.00 87.20           O  
ATOM   1446  N   ARG A 176     -17.385 -15.199  -4.283  1.00 89.52           N  
ATOM   1447  CA  ARG A 176     -17.863 -16.579  -4.489  1.00 89.52           C  
ATOM   1448  C   ARG A 176     -18.464 -16.791  -5.876  1.00 89.52           C  
ATOM   1449  CB  ARG A 176     -18.921 -16.945  -3.443  1.00 89.52           C  
ATOM   1450  O   ARG A 176     -18.315 -17.868  -6.445  1.00 89.52           O  
ATOM   1451  CG  ARG A 176     -18.351 -17.079  -2.030  1.00 89.52           C  
ATOM   1452  CD  ARG A 176     -19.508 -17.377  -1.072  1.00 89.52           C  
ATOM   1453  NE  ARG A 176     -19.137 -17.112   0.330  1.00 89.52           N  
ATOM   1454  NH1 ARG A 176     -20.497 -15.283   0.678  1.00 89.52           N  
ATOM   1455  NH2 ARG A 176     -19.327 -16.135   2.373  1.00 89.52           N  
ATOM   1456  CZ  ARG A 176     -19.650 -16.177   1.111  1.00 89.52           C  
ATOM   1457  N   GLU A 177     -19.166 -15.802  -6.421  1.00 85.96           N  
ATOM   1458  CA  GLU A 177     -19.711 -15.869  -7.777  1.00 85.96           C  
ATOM   1459  C   GLU A 177     -18.597 -15.875  -8.831  1.00 85.96           C  
ATOM   1460  CB  GLU A 177     -20.699 -14.720  -8.000  1.00 85.96           C  
ATOM   1461  O   GLU A 177     -18.654 -16.677  -9.759  1.00 85.96           O  
ATOM   1462  CG  GLU A 177     -21.516 -14.936  -9.282  1.00 85.96           C  
ATOM   1463  CD  GLU A 177     -22.523 -13.810  -9.552  1.00 85.96           C  
ATOM   1464  OE1 GLU A 177     -23.339 -14.007 -10.477  1.00 85.96           O  
ATOM   1465  OE2 GLU A 177     -22.456 -12.771  -8.852  1.00 85.96           O  
ATOM   1466  N   ARG A 178     -17.535 -15.075  -8.654  1.00 84.89           N  
ATOM   1467  CA  ARG A 178     -16.339 -15.116  -9.515  1.00 84.89           C  
ATOM   1468  C   ARG A 178     -15.606 -16.452  -9.422  1.00 84.89           C  
ATOM   1469  CB  ARG A 178     -15.379 -13.969  -9.177  1.00 84.89           C  
ATOM   1470  O   ARG A 178     -15.202 -16.982 -10.454  1.00 84.89           O  
ATOM   1471  CG  ARG A 178     -15.912 -12.607  -9.631  1.00 84.89           C  
ATOM   1472  CD  ARG A 178     -14.917 -11.512  -9.241  1.00 84.89           C  
ATOM   1473  NE  ARG A 178     -15.503 -10.168  -9.418  1.00 84.89           N  
ATOM   1474  NH1 ARG A 178     -16.047  -9.791  -7.218  1.00 84.89           N  
ATOM   1475  NH2 ARG A 178     -16.385  -8.186  -8.737  1.00 84.89           N  
ATOM   1476  CZ  ARG A 178     -15.979  -9.394  -8.459  1.00 84.89           C  
ATOM   1477  N   GLU A 179     -15.472 -17.031  -8.232  1.00 79.63           N  
ATOM   1478  CA  GLU A 179     -14.880 -18.366  -8.051  1.00 79.63           C  
ATOM   1479  C   GLU A 179     -15.741 -19.472  -8.694  1.00 79.63           C  
ATOM   1480  CB  GLU A 179     -14.680 -18.654  -6.557  1.00 79.63           C  
ATOM   1481  O   GLU A 179     -15.223 -20.374  -9.359  1.00 79.63           O  
ATOM   1482  CG  GLU A 179     -13.554 -17.822  -5.920  1.00 79.63           C  
ATOM   1483  CD  GLU A 179     -13.306 -18.205  -4.450  1.00 79.63           C  
ATOM   1484  OE1 GLU A 179     -12.208 -17.883  -3.948  1.00 79.63           O  
ATOM   1485  OE2 GLU A 179     -14.209 -18.825  -3.834  1.00 79.63           O  
ATOM   1486  N   ARG A 180     -17.074 -19.379  -8.585  1.00 79.07           N  
ATOM   1487  CA  ARG A 180     -18.016 -20.283  -9.275  1.00 79.07           C  
ATOM   1488  C   ARG A 180     -18.002 -20.099 -10.792  1.00 79.07           C  
ATOM   1489  CB  ARG A 180     -19.437 -20.070  -8.747  1.00 79.07           C  
ATOM   1490  O   ARG A 180     -18.130 -21.075 -11.522  1.00 79.07           O  
ATOM   1491  CG  ARG A 180     -19.642 -20.691  -7.362  1.00 79.07           C  
ATOM   1492  CD  ARG A 180     -21.047 -20.328  -6.875  1.00 79.07           C  
ATOM   1493  NE  ARG A 180     -21.342 -20.921  -5.560  1.00 79.07           N  
ATOM   1494  NH1 ARG A 180     -23.467 -20.076  -5.359  1.00 79.07           N  
ATOM   1495  NH2 ARG A 180     -22.621 -21.340  -3.724  1.00 79.07           N  
ATOM   1496  CZ  ARG A 180     -22.471 -20.778  -4.890  1.00 79.07           C  
ATOM   1497  N   GLY A 181     -17.860 -18.864 -11.267  1.00 71.57           N  
ATOM   1498  CA  GLY A 181     -17.723 -18.549 -12.686  1.00 71.57           C  
ATOM   1499  C   GLY A 181     -16.418 -19.093 -13.255  1.00 71.57           C  
ATOM   1500  O   GLY A 181     -16.431 -19.677 -14.330  1.00 71.57           O  
ATOM   1501  N   THR A 182     -15.326 -18.993 -12.494  1.00 64.70           N  
ATOM   1502  CA  THR A 182     -14.003 -19.497 -12.893  1.00 64.70           C  
ATOM   1503  C   THR A 182     -13.976 -21.027 -12.938  1.00 64.70           C  
ATOM   1504  CB  THR A 182     -12.903 -18.944 -11.971  1.00 64.70           C  
ATOM   1505  O   THR A 182     -13.469 -21.594 -13.894  1.00 64.70           O  
ATOM   1506  CG2 THR A 182     -11.499 -19.292 -12.459  1.00 64.70           C  
ATOM   1507  OG1 THR A 182     -12.971 -17.533 -11.918  1.00 64.70           O  
ATOM   1508  N   SER A 183     -14.608 -21.718 -11.983  1.00 53.92           N  
ATOM   1509  CA  SER A 183     -14.687 -23.193 -12.005  1.00 53.92           C  
ATOM   1510  C   SER A 183     -15.633 -23.765 -13.070  1.00 53.92           C  
ATOM   1511  CB  SER A 183     -15.037 -23.755 -10.623  1.00 53.92           C  
ATOM   1512  O   SER A 183     -15.498 -24.926 -13.438  1.00 53.92           O  
ATOM   1513  OG  SER A 183     -16.142 -23.080 -10.048  1.00 53.92           O  
ATOM   1514  N   ARG A 184     -16.569 -22.977 -13.619  1.00 59.41           N  
ATOM   1515  CA  ARG A 184     -17.464 -23.443 -14.696  1.00 59.41           C  
ATOM   1516  C   ARG A 184     -16.861 -23.385 -16.100  1.00 59.41           C  
ATOM   1517  CB  ARG A 184     -18.805 -22.699 -14.640  1.00 59.41           C  
ATOM   1518  O   ARG A 184     -17.466 -23.952 -17.005  1.00 59.41           O  
ATOM   1519  CG  ARG A 184     -19.730 -23.315 -13.587  1.00 59.41           C  
ATOM   1520  CD  ARG A 184     -21.072 -22.581 -13.599  1.00 59.41           C  
ATOM   1521  NE  ARG A 184     -22.034 -23.199 -12.668  1.00 59.41           N  
ATOM   1522  NH1 ARG A 184     -23.815 -21.843 -13.171  1.00 59.41           N  
ATOM   1523  NH2 ARG A 184     -24.058 -23.471 -11.661  1.00 59.41           N  
ATOM   1524  CZ  ARG A 184     -23.293 -22.836 -12.504  1.00 59.41           C  
ATOM   1525  N   VAL A 185     -15.722 -22.719 -16.306  1.00 56.82           N  
ATOM   1526  CA  VAL A 185     -15.117 -22.618 -17.650  1.00 56.82           C  
ATOM   1527  C   VAL A 185     -14.172 -23.783 -17.960  1.00 56.82           C  
ATOM   1528  CB  VAL A 185     -14.441 -21.256 -17.928  1.00 56.82           C  
ATOM   1529  O   VAL A 185     -13.997 -24.106 -19.131  1.00 56.82           O  
ATOM   1530  CG1 VAL A 185     -14.721 -20.829 -19.377  1.00 56.82           C  
ATOM   1531  CG2 VAL A 185     -14.927 -20.110 -17.031  1.00 56.82           C  
ATOM   1532  N   ASP A 186     -13.641 -24.462 -16.941  1.00 58.61           N  
ATOM   1533  CA  ASP A 186     -12.649 -25.534 -17.121  1.00 58.61           C  
ATOM   1534  C   ASP A 186     -13.223 -26.964 -17.022  1.00 58.61           C  
ATOM   1535  CB  ASP A 186     -11.468 -25.283 -16.173  1.00 58.61           C  
ATOM   1536  O   ASP A 186     -12.557 -27.922 -17.407  1.00 58.61           O  
ATOM   1537  CG  ASP A 186     -10.662 -24.048 -16.602  1.00 58.61           C  
ATOM   1538  OD1 ASP A 186     -10.143 -24.058 -17.741  1.00 58.61           O  
ATOM   1539  OD2 ASP A 186     -10.562 -23.102 -15.789  1.00 58.61           O  
ATOM   1540  N   ASP A 187     -14.488 -27.127 -16.618  1.00 58.12           N  
ATOM   1541  CA  ASP A 187     -15.187 -28.420 -16.572  1.00 58.12           C  
ATOM   1542  C   ASP A 187     -16.246 -28.522 -17.684  1.00 58.12           C  
ATOM   1543  CB  ASP A 187     -15.726 -28.700 -15.156  1.00 58.12           C  
ATOM   1544  O   ASP A 187     -17.457 -28.572 -17.450  1.00 58.12           O  
ATOM   1545  CG  ASP A 187     -14.746 -29.530 -14.321  1.00 58.12           C  
ATOM   1546  OD1 ASP A 187     -14.535 -30.706 -14.702  1.00 58.12           O  
ATOM   1547  OD2 ASP A 187     -14.285 -29.022 -13.276  1.00 58.12           O  
ATOM   1548  N   LYS A 188     -15.786 -28.571 -18.941  1.00 54.97           N  
ATOM   1549  CA  LYS A 188     -16.580 -29.109 -20.056  1.00 54.97           C  
ATOM   1550  C   LYS A 188     -16.116 -30.535 -20.374  1.00 54.97           C  
ATOM   1551  CB  LYS A 188     -16.543 -28.165 -21.270  1.00 54.97           C  
ATOM   1552  O   LYS A 188     -15.217 -30.711 -21.196  1.00 54.97           O  
ATOM   1553  CG  LYS A 188     -17.537 -28.623 -22.354  1.00 54.97           C  
ATOM   1554  CD  LYS A 188     -17.647 -27.588 -23.478  1.00 54.97           C  
ATOM   1555  CE  LYS A 188     -18.680 -28.047 -24.512  1.00 54.97           C  
ATOM   1556  NZ  LYS A 188     -18.862 -27.027 -25.575  1.00 54.97           N  
ATOM   1557  N   PRO A 189     -16.731 -31.570 -19.776  1.00 47.65           N  
ATOM   1558  CA  PRO A 189     -16.607 -32.933 -20.260  1.00 47.65           C  
ATOM   1559  C   PRO A 189     -17.658 -33.190 -21.356  1.00 47.65           C  
ATOM   1560  CB  PRO A 189     -16.813 -33.792 -19.011  1.00 47.65           C  
ATOM   1561  O   PRO A 189     -18.756 -32.640 -21.316  1.00 47.65           O  
ATOM   1562  CG  PRO A 189     -17.852 -33.000 -18.214  1.00 47.65           C  
ATOM   1563  CD  PRO A 189     -17.572 -31.542 -18.583  1.00 47.65           C  
ATOM   1564  N   SER A 190     -17.361 -34.115 -22.271  1.00 42.39           N  
ATOM   1565  CA  SER A 190     -18.221 -34.618 -23.370  1.00 42.39           C  
ATOM   1566  C   SER A 190     -18.132 -33.829 -24.685  1.00 42.39           C  
ATOM   1567  CB  SER A 190     -19.691 -34.816 -22.968  1.00 42.39           C  
ATOM   1568  O   SER A 190     -18.218 -32.608 -24.706  1.00 42.39           O  
ATOM   1569  OG  SER A 190     -19.798 -35.553 -21.772  1.00 42.39           O  
ATOM   1570  N   SER A 191     -17.962 -34.452 -25.851  1.00 50.75           N  
ATOM   1571  CA  SER A 191     -18.214 -35.846 -26.238  1.00 50.75           C  
ATOM   1572  C   SER A 191     -17.178 -36.328 -27.257  1.00 50.75           C  
ATOM   1573  CB  SER A 191     -19.570 -35.946 -26.949  1.00 50.75           C  
ATOM   1574  O   SER A 191     -16.820 -35.562 -28.154  1.00 50.75           O  
ATOM   1575  OG  SER A 191     -20.603 -36.148 -26.018  1.00 50.75           O  
ATOM   1576  N   PRO A 192     -16.739 -37.596 -27.191  1.00 49.61           N  
ATOM   1577  CA  PRO A 192     -15.967 -38.219 -28.251  1.00 49.61           C  
ATOM   1578  C   PRO A 192     -16.902 -38.785 -29.331  1.00 49.61           C  
ATOM   1579  CB  PRO A 192     -15.180 -39.323 -27.543  1.00 49.61           C  
ATOM   1580  O   PRO A 192     -17.952 -39.346 -29.022  1.00 49.61           O  
ATOM   1581  CG  PRO A 192     -16.150 -39.802 -26.459  1.00 49.61           C  
ATOM   1582  CD  PRO A 192     -17.000 -38.569 -26.136  1.00 49.61           C  
ATOM   1583  N   GLY A 193     -16.459 -38.728 -30.584  1.00 45.54           N  
ATOM   1584  CA  GLY A 193     -16.941 -39.616 -31.640  1.00 45.54           C  
ATOM   1585  C   GLY A 193     -17.866 -38.973 -32.665  1.00 45.54           C  
ATOM   1586  O   GLY A 193     -19.078 -38.950 -32.489  1.00 45.54           O  
ATOM   1587  N   ASP A 194     -17.289 -38.613 -33.809  1.00 50.85           N  
ATOM   1588  CA  ASP A 194     -17.892 -39.002 -35.078  1.00 50.85           C  
ATOM   1589  C   ASP A 194     -16.801 -39.373 -36.096  1.00 50.85           C  
ATOM   1590  CB  ASP A 194     -18.878 -37.954 -35.624  1.00 50.85           C  
ATOM   1591  O   ASP A 194     -15.751 -38.739 -36.194  1.00 50.85           O  
ATOM   1592  CG  ASP A 194     -19.843 -38.550 -36.664  1.00 50.85           C  
ATOM   1593  OD1 ASP A 194     -19.811 -39.792 -36.864  1.00 50.85           O  
ATOM   1594  OD2 ASP A 194     -20.586 -37.759 -37.278  1.00 50.85           O  
ATOM   1595  N   SER A 195     -17.105 -40.411 -36.865  1.00 50.24           N  
ATOM   1596  CA  SER A 195     -16.466 -40.877 -38.093  1.00 50.24           C  
ATOM   1597  C   SER A 195     -15.133 -41.663 -38.025  1.00 50.24           C  
ATOM   1598  CB  SER A 195     -16.541 -39.788 -39.167  1.00 50.24           C  
ATOM   1599  O   SER A 195     -14.018 -41.162 -38.116  1.00 50.24           O  
ATOM   1600  OG  SER A 195     -15.627 -38.745 -38.937  1.00 50.24           O  
ATOM   1601  N   SER A 196     -15.315 -42.988 -38.086  1.00 53.97           N  
ATOM   1602  CA  SER A 196     -14.730 -43.828 -39.147  1.00 53.97           C  
ATOM   1603  C   SER A 196     -13.244 -44.209 -39.067  1.00 53.97           C  
ATOM   1604  CB  SER A 196     -15.030 -43.196 -40.520  1.00 53.97           C  
ATOM   1605  O   SER A 196     -12.411 -43.614 -39.744  1.00 53.97           O  
ATOM   1606  OG  SER A 196     -16.406 -42.908 -40.641  1.00 53.97           O  
ATOM   1607  N   LYS A 197     -12.942 -45.359 -38.438  1.00 51.66           N  
ATOM   1608  CA  LYS A 197     -12.265 -46.503 -39.106  1.00 51.66           C  
ATOM   1609  C   LYS A 197     -12.054 -47.713 -38.173  1.00 51.66           C  
ATOM   1610  CB  LYS A 197     -10.915 -46.097 -39.758  1.00 51.66           C  
ATOM   1611  O   LYS A 197     -11.203 -47.708 -37.301  1.00 51.66           O  
ATOM   1612  CG  LYS A 197     -11.056 -45.796 -41.271  1.00 51.66           C  
ATOM   1613  CD  LYS A 197      -9.953 -44.852 -41.776  1.00 51.66           C  
ATOM   1614  CE  LYS A 197     -10.160 -44.483 -43.254  1.00 51.66           C  
ATOM   1615  NZ  LYS A 197      -9.201 -43.435 -43.695  1.00 51.66           N  
ATOM   1616  N   LYS A 198     -12.765 -48.791 -38.536  1.00 50.89           N  
ATOM   1617  CA  LYS A 198     -12.395 -50.224 -38.490  1.00 50.89           C  
ATOM   1618  C   LYS A 198     -12.309 -50.996 -37.149  1.00 50.89           C  
ATOM   1619  CB  LYS A 198     -11.124 -50.463 -39.335  1.00 50.89           C  
ATOM   1620  O   LYS A 198     -11.336 -50.884 -36.425  1.00 50.89           O  
ATOM   1621  CG  LYS A 198     -11.363 -50.266 -40.843  1.00 50.89           C  
ATOM   1622  CD  LYS A 198     -10.231 -50.897 -41.669  1.00 50.89           C  
ATOM   1623  CE  LYS A 198     -10.544 -50.829 -43.172  1.00 50.89           C  
ATOM   1624  NZ  LYS A 198      -9.486 -51.479 -43.995  1.00 50.89           N  
ATOM   1625  N   ARG A 199     -13.240 -51.978 -37.068  1.00 45.26           N  
ATOM   1626  CA  ARG A 199     -13.136 -53.386 -36.571  1.00 45.26           C  
ATOM   1627  C   ARG A 199     -12.834 -53.536 -35.067  1.00 45.26           C  
ATOM   1628  CB  ARG A 199     -12.070 -54.122 -37.423  1.00 45.26           C  
ATOM   1629  O   ARG A 199     -11.718 -53.266 -34.672  1.00 45.26           O  
ATOM   1630  CG  ARG A 199     -12.448 -54.305 -38.904  1.00 45.26           C  
ATOM   1631  CD  ARG A 199     -11.297 -54.932 -39.707  1.00 45.26           C  
ATOM   1632  NE  ARG A 199     -11.744 -55.352 -41.059  1.00 45.26           N  
ATOM   1633  NH1 ARG A 199     -11.402 -57.624 -40.847  1.00 45.26           N  
ATOM   1634  NH2 ARG A 199     -12.236 -56.818 -42.742  1.00 45.26           N  
ATOM   1635  CZ  ARG A 199     -11.788 -56.589 -41.538  1.00 45.26           C  
ATOM   1636  N   GLY A 200     -13.724 -53.958 -34.157  1.00 55.96           N  
ATOM   1637  CA  GLY A 200     -14.735 -55.047 -34.069  1.00 55.96           C  
ATOM   1638  C   GLY A 200     -14.489 -55.793 -32.719  1.00 55.96           C  
ATOM   1639  O   GLY A 200     -13.459 -55.499 -32.118  1.00 55.96           O  
ATOM   1640  N   PRO A 201     -15.261 -56.797 -32.227  1.00 52.46           N  
ATOM   1641  CA  PRO A 201     -16.695 -57.148 -32.294  1.00 52.46           C  
ATOM   1642  C   PRO A 201     -17.448 -57.171 -30.909  1.00 52.46           C  
ATOM   1643  CB  PRO A 201     -16.703 -58.551 -32.931  1.00 52.46           C  
ATOM   1644  O   PRO A 201     -16.851 -57.080 -29.846  1.00 52.46           O  
ATOM   1645  CG  PRO A 201     -15.262 -59.066 -32.816  1.00 52.46           C  
ATOM   1646  CD  PRO A 201     -14.575 -58.038 -31.926  1.00 52.46           C  
ATOM   1647  N   LYS A 202     -18.790 -57.291 -30.984  1.00 52.35           N  
ATOM   1648  CA  LYS A 202     -19.933 -57.022 -30.050  1.00 52.35           C  
ATOM   1649  C   LYS A 202     -20.165 -57.899 -28.772  1.00 52.35           C  
ATOM   1650  CB  LYS A 202     -21.197 -57.260 -30.905  1.00 52.35           C  
ATOM   1651  O   LYS A 202     -19.802 -59.071 -28.795  1.00 52.35           O  
ATOM   1652  CG  LYS A 202     -21.436 -56.266 -32.051  1.00 52.35           C  
ATOM   1653  CD  LYS A 202     -22.488 -56.831 -33.021  1.00 52.35           C  
ATOM   1654  CE  LYS A 202     -22.889 -55.779 -34.063  1.00 52.35           C  
ATOM   1655  NZ  LYS A 202     -23.819 -56.335 -35.082  1.00 52.35           N  
ATOM   1656  N   PRO A 203     -20.964 -57.408 -27.776  1.00 48.16           N  
ATOM   1657  CA  PRO A 203     -21.599 -58.165 -26.665  1.00 48.16           C  
ATOM   1658  C   PRO A 203     -23.154 -58.350 -26.786  1.00 48.16           C  
ATOM   1659  CB  PRO A 203     -21.243 -57.311 -25.442  1.00 48.16           C  
ATOM   1660  O   PRO A 203     -23.774 -57.785 -27.688  1.00 48.16           O  
ATOM   1661  CG  PRO A 203     -21.415 -55.883 -25.966  1.00 48.16           C  
ATOM   1662  CD  PRO A 203     -21.107 -55.985 -27.466  1.00 48.16           C  
ATOM   1663  N   ARG A 204     -23.799 -59.109 -25.865  1.00 55.31           N  
ATOM   1664  CA  ARG A 204     -25.277 -59.260 -25.626  1.00 55.31           C  
ATOM   1665  C   ARG A 204     -25.602 -58.809 -24.168  1.00 55.31           C  
ATOM   1666  CB  ARG A 204     -25.695 -60.744 -25.802  1.00 55.31           C  
ATOM   1667  O   ARG A 204     -24.844 -59.213 -23.298  1.00 55.31           O  
ATOM   1668  CG  ARG A 204     -25.895 -61.244 -27.247  1.00 55.31           C  
ATOM   1669  CD  ARG A 204     -26.362 -62.716 -27.237  1.00 55.31           C  
ATOM   1670  NE  ARG A 204     -26.863 -63.181 -28.555  1.00 55.31           N  
ATOM   1671  NH1 ARG A 204     -28.608 -64.489 -27.795  1.00 55.31           N  
ATOM   1672  NH2 ARG A 204     -28.248 -64.316 -29.980  1.00 55.31           N  
ATOM   1673  CZ  ARG A 204     -27.897 -63.988 -28.767  1.00 55.31           C  
ATOM   1674  N   LYS A 205     -26.479 -57.826 -23.848  1.00 50.24           N  
ATOM   1675  CA  LYS A 205     -27.979 -57.772 -23.734  1.00 50.24           C  
ATOM   1676  C   LYS A 205     -28.542 -58.769 -22.677  1.00 50.24           C  
ATOM   1677  CB  LYS A 205     -28.648 -57.850 -25.128  1.00 50.24           C  
ATOM   1678  O   LYS A 205     -28.232 -59.940 -22.820  1.00 50.24           O  
ATOM   1679  CG  LYS A 205     -29.155 -56.476 -25.607  1.00 50.24           C  
ATOM   1680  CD  LYS A 205     -29.967 -56.604 -26.902  1.00 50.24           C  
ATOM   1681  CE  LYS A 205     -30.558 -55.249 -27.307  1.00 50.24           C  
ATOM   1682  NZ  LYS A 205     -31.598 -55.420 -28.348  1.00 50.24           N  
ATOM   1683  N   GLU A 206     -29.304 -58.436 -21.611  1.00 48.78           N  
ATOM   1684  CA  GLU A 206     -30.452 -57.505 -21.441  1.00 48.78           C  
ATOM   1685  C   GLU A 206     -30.745 -57.015 -19.976  1.00 48.78           C  
ATOM   1686  CB  GLU A 206     -31.728 -58.208 -21.967  1.00 48.78           C  
ATOM   1687  O   GLU A 206     -30.098 -57.431 -19.024  1.00 48.78           O  
ATOM   1688  CG  GLU A 206     -31.634 -58.496 -23.467  1.00 48.78           C  
ATOM   1689  CD  GLU A 206     -32.968 -58.499 -24.211  1.00 48.78           C  
ATOM   1690  OE1 GLU A 206     -32.925 -58.070 -25.395  1.00 48.78           O  
ATOM   1691  OE2 GLU A 206     -33.988 -58.883 -23.609  1.00 48.78           O  
ATOM   1692  N   LEU A 207     -31.720 -56.088 -19.909  1.00 52.33           N  
ATOM   1693  CA  LEU A 207     -32.336 -55.128 -18.946  1.00 52.33           C  
ATOM   1694  C   LEU A 207     -33.013 -55.625 -17.606  1.00 52.33           C  
ATOM   1695  CB  LEU A 207     -33.354 -54.424 -19.893  1.00 52.33           C  
ATOM   1696  O   LEU A 207     -33.013 -56.824 -17.354  1.00 52.33           O  
ATOM   1697  CG  LEU A 207     -32.753 -53.273 -20.732  1.00 52.33           C  
ATOM   1698  CD1 LEU A 207     -33.624 -53.047 -21.964  1.00 52.33           C  
ATOM   1699  CD2 LEU A 207     -32.657 -51.928 -20.004  1.00 52.33           C  
ATOM   1700  N   PRO A 208     -33.562 -54.702 -16.747  1.00 49.15           N  
ATOM   1701  CA  PRO A 208     -33.607 -54.733 -15.263  1.00 49.15           C  
ATOM   1702  C   PRO A 208     -35.030 -54.739 -14.620  1.00 49.15           C  
ATOM   1703  CB  PRO A 208     -32.928 -53.396 -14.923  1.00 49.15           C  
ATOM   1704  O   PRO A 208     -36.021 -54.751 -15.342  1.00 49.15           O  
ATOM   1705  CG  PRO A 208     -33.641 -52.439 -15.873  1.00 49.15           C  
ATOM   1706  CD  PRO A 208     -33.856 -53.314 -17.094  1.00 49.15           C  
ATOM   1707  N   ASP A 209     -35.129 -54.617 -13.277  1.00 52.84           N  
ATOM   1708  CA  ASP A 209     -36.372 -54.357 -12.497  1.00 52.84           C  
ATOM   1709  C   ASP A 209     -36.103 -53.529 -11.195  1.00 52.84           C  
ATOM   1710  CB  ASP A 209     -37.027 -55.705 -12.133  1.00 52.84           C  
ATOM   1711  O   ASP A 209     -35.116 -53.826 -10.511  1.00 52.84           O  
ATOM   1712  CG  ASP A 209     -38.423 -55.565 -11.508  1.00 52.84           C  
ATOM   1713  OD1 ASP A 209     -39.085 -54.540 -11.781  1.00 52.84           O  
ATOM   1714  OD2 ASP A 209     -38.824 -56.492 -10.772  1.00 52.84           O  
ATOM   1715  N   PRO A 210     -36.903 -52.492 -10.824  1.00 47.35           N  
ATOM   1716  CA  PRO A 210     -36.740 -51.694  -9.599  1.00 47.35           C  
ATOM   1717  C   PRO A 210     -37.867 -51.897  -8.559  1.00 47.35           C  
ATOM   1718  CB  PRO A 210     -36.753 -50.252 -10.117  1.00 47.35           C  
ATOM   1719  O   PRO A 210     -39.049 -51.903  -8.893  1.00 47.35           O  
ATOM   1720  CG  PRO A 210     -37.784 -50.296 -11.250  1.00 47.35           C  
ATOM   1721  CD  PRO A 210     -37.801 -51.758 -11.713  1.00 47.35           C  
ATOM   1722  N   SER A 211     -37.543 -51.922  -7.257  1.00 53.16           N  
ATOM   1723  CA  SER A 211     -38.559 -51.817  -6.196  1.00 53.16           C  
ATOM   1724  C   SER A 211     -38.008 -51.286  -4.864  1.00 53.16           C  
ATOM   1725  CB  SER A 211     -39.251 -53.174  -5.985  1.00 53.16           C  
ATOM   1726  O   SER A 211     -36.965 -51.721  -4.388  1.00 53.16           O  
ATOM   1727  OG  SER A 211     -40.493 -53.012  -5.319  1.00 53.16           O  
ATOM   1728  N   GLN A 212     -38.821 -50.419  -4.250  1.00 54.17           N  
ATOM   1729  CA  GLN A 212     -38.925 -50.065  -2.824  1.00 54.17           C  
ATOM   1730  C   GLN A 212     -38.325 -48.739  -2.309  1.00 54.17           C  
ATOM   1731  CB  GLN A 212     -38.761 -51.262  -1.872  1.00 54.17           C  
ATOM   1732  O   GLN A 212     -37.203 -48.333  -2.591  1.00 54.17           O  
ATOM   1733  CG  GLN A 212     -39.646 -52.443  -2.321  1.00 54.17           C  
ATOM   1734  CD  GLN A 212     -40.108 -53.369  -1.211  1.00 54.17           C  
ATOM   1735  NE2 GLN A 212     -40.851 -54.398  -1.549  1.00 54.17           N  
ATOM   1736  OE1 GLN A 212     -39.860 -53.177  -0.035  1.00 54.17           O  
ATOM   1737  N   ARG A 213     -39.207 -48.048  -1.571  1.00 46.35           N  
ATOM   1738  CA  ARG A 213     -39.200 -46.670  -1.054  1.00 46.35           C  
ATOM   1739  C   ARG A 213     -38.629 -46.592   0.386  1.00 46.35           C  
ATOM   1740  CB  ARG A 213     -40.669 -46.192  -1.048  1.00 46.35           C  
ATOM   1741  O   ARG A 213     -38.546 -47.631   1.034  1.00 46.35           O  
ATOM   1742  CG  ARG A 213     -41.292 -45.950  -2.432  1.00 46.35           C  
ATOM   1743  CD  ARG A 213     -42.768 -45.562  -2.247  1.00 46.35           C  
ATOM   1744  NE  ARG A 213     -43.412 -45.152  -3.511  1.00 46.35           N  
ATOM   1745  NH1 ARG A 213     -45.331 -44.291  -2.580  1.00 46.35           N  
ATOM   1746  NH2 ARG A 213     -45.045 -44.203  -4.790  1.00 46.35           N  
ATOM   1747  CZ  ARG A 213     -44.588 -44.554  -3.621  1.00 46.35           C  
ATOM   1748  N   PRO A 214     -38.306 -45.387   0.912  1.00 47.78           N  
ATOM   1749  CA  PRO A 214     -37.637 -45.180   2.207  1.00 47.78           C  
ATOM   1750  C   PRO A 214     -38.585 -44.731   3.347  1.00 47.78           C  
ATOM   1751  CB  PRO A 214     -36.631 -44.070   1.886  1.00 47.78           C  
ATOM   1752  O   PRO A 214     -39.644 -44.177   3.063  1.00 47.78           O  
ATOM   1753  CG  PRO A 214     -37.417 -43.156   0.940  1.00 47.78           C  
ATOM   1754  CD  PRO A 214     -38.362 -44.107   0.205  1.00 47.78           C  
ATOM   1755  N   LEU A 215     -38.177 -44.889   4.621  1.00 45.82           N  
ATOM   1756  CA  LEU A 215     -38.610 -44.082   5.789  1.00 45.82           C  
ATOM   1757  C   LEU A 215     -37.763 -44.430   7.041  1.00 45.82           C  
ATOM   1758  CB  LEU A 215     -40.107 -44.317   6.125  1.00 45.82           C  
ATOM   1759  O   LEU A 215     -37.599 -45.610   7.337  1.00 45.82           O  
ATOM   1760  CG  LEU A 215     -40.868 -43.008   6.420  1.00 45.82           C  
ATOM   1761  CD1 LEU A 215     -41.359 -42.342   5.132  1.00 45.82           C  
ATOM   1762  CD2 LEU A 215     -42.084 -43.269   7.307  1.00 45.82           C  
ATOM   1763  N   GLY A 216     -37.270 -43.442   7.802  1.00 45.38           N  
ATOM   1764  CA  GLY A 216     -36.650 -43.674   9.121  1.00 45.38           C  
ATOM   1765  C   GLY A 216     -35.781 -42.517   9.633  1.00 45.38           C  
ATOM   1766  O   GLY A 216     -34.701 -42.275   9.109  1.00 45.38           O  
ATOM   1767  N   GLU A 217     -36.287 -41.807  10.641  1.00 52.33           N  
ATOM   1768  CA  GLU A 217     -35.747 -40.611  11.312  1.00 52.33           C  
ATOM   1769  C   GLU A 217     -34.506 -40.843  12.219  1.00 52.33           C  
ATOM   1770  CB  GLU A 217     -36.920 -40.020  12.118  1.00 52.33           C  
ATOM   1771  O   GLU A 217     -34.152 -41.992  12.493  1.00 52.33           O  
ATOM   1772  CG  GLU A 217     -37.880 -39.214  11.233  1.00 52.33           C  
ATOM   1773  CD  GLU A 217     -38.671 -38.185  12.052  1.00 52.33           C  
ATOM   1774  OE1 GLU A 217     -38.858 -37.065  11.526  1.00 52.33           O  
ATOM   1775  OE2 GLU A 217     -39.059 -38.516  13.194  1.00 52.33           O  
ATOM   1776  N   PRO A 218     -33.813 -39.769  12.679  1.00 52.66           N  
ATOM   1777  CA  PRO A 218     -32.445 -39.829  13.195  1.00 52.66           C  
ATOM   1778  C   PRO A 218     -32.355 -39.966  14.727  1.00 52.66           C  
ATOM   1779  CB  PRO A 218     -31.818 -38.516  12.714  1.00 52.66           C  
ATOM   1780  O   PRO A 218     -33.228 -39.517  15.464  1.00 52.66           O  
ATOM   1781  CG  PRO A 218     -32.968 -37.517  12.835  1.00 52.66           C  
ATOM   1782  CD  PRO A 218     -34.212 -38.364  12.581  1.00 52.66           C  
ATOM   1783  N   SER A 219     -31.234 -40.504  15.221  1.00 47.38           N  
ATOM   1784  CA  SER A 219     -30.851 -40.462  16.640  1.00 47.38           C  
ATOM   1785  C   SER A 219     -29.355 -40.183  16.789  1.00 47.38           C  
ATOM   1786  CB  SER A 219     -31.235 -41.754  17.361  1.00 47.38           C  
ATOM   1787  O   SER A 219     -28.523 -40.736  16.069  1.00 47.38           O  
ATOM   1788  OG  SER A 219     -30.877 -41.655  18.727  1.00 47.38           O  
ATOM   1789  N   ALA A 220     -29.041 -39.273  17.707  1.00 45.17           N  
ATOM   1790  CA  ALA A 220     -27.715 -38.769  18.019  1.00 45.17           C  
ATOM   1791  C   ALA A 220     -26.819 -39.831  18.679  1.00 45.17           C  
ATOM   1792  CB  ALA A 220     -27.906 -37.557  18.941  1.00 45.17           C  
ATOM   1793  O   ALA A 220     -27.242 -40.543  19.586  1.00 45.17           O  
ATOM   1794  N   GLY A 221     -25.546 -39.864  18.281  1.00 53.71           N  
ATOM   1795  CA  GLY A 221     -24.497 -40.651  18.924  1.00 53.71           C  
ATOM   1796  C   GLY A 221     -23.171 -39.898  18.890  1.00 53.71           C  
ATOM   1797  O   GLY A 221     -22.563 -39.748  17.835  1.00 53.71           O  
ATOM   1798  N   LEU A 222     -22.763 -39.396  20.056  1.00 49.86           N  
ATOM   1799  CA  LEU A 222     -21.426 -38.886  20.368  1.00 49.86           C  
ATOM   1800  C   LEU A 222     -20.357 -39.952  20.082  1.00 49.86           C  
ATOM   1801  CB  LEU A 222     -21.407 -38.543  21.875  1.00 49.86           C  
ATOM   1802  O   LEU A 222     -20.515 -41.103  20.479  1.00 49.86           O  
ATOM   1803  CG  LEU A 222     -21.826 -37.103  22.209  1.00 49.86           C  
ATOM   1804  CD1 LEU A 222     -22.366 -37.011  23.636  1.00 49.86           C  
ATOM   1805  CD2 LEU A 222     -20.619 -36.169  22.089  1.00 49.86           C  
ATOM   1806  N   GLY A 223     -19.246 -39.558  19.460  1.00 51.43           N  
ATOM   1807  CA  GLY A 223     -18.113 -40.443  19.191  1.00 51.43           C  
ATOM   1808  C   GLY A 223     -16.864 -39.645  18.847  1.00 51.43           C  
ATOM   1809  O   GLY A 223     -16.642 -39.257  17.706  1.00 51.43           O  
ATOM   1810  N   GLU A 224     -16.099 -39.348  19.883  1.00 48.38           N  
ATOM   1811  CA  GLU A 224     -14.899 -38.524  19.922  1.00 48.38           C  
ATOM   1812  C   GLU A 224     -13.642 -39.298  19.446  1.00 48.38           C  
ATOM   1813  CB  GLU A 224     -14.793 -38.053  21.391  1.00 48.38           C  
ATOM   1814  O   GLU A 224     -13.526 -40.502  19.650  1.00 48.38           O  
ATOM   1815  CG  GLU A 224     -14.710 -36.535  21.594  1.00 48.38           C  
ATOM   1816  CD  GLU A 224     -14.736 -36.134  23.086  1.00 48.38           C  
ATOM   1817  OE1 GLU A 224     -14.558 -34.924  23.352  1.00 48.38           O  
ATOM   1818  OE2 GLU A 224     -14.912 -37.024  23.950  1.00 48.38           O  
ATOM   1819  N   TYR A 225     -12.679 -38.558  18.882  1.00 43.65           N  
ATOM   1820  CA  TYR A 225     -11.248 -38.875  18.702  1.00 43.65           C  
ATOM   1821  C   TYR A 225     -10.805 -40.038  17.791  1.00 43.65           C  
ATOM   1822  CB  TYR A 225     -10.563 -38.994  20.074  1.00 43.65           C  
ATOM   1823  O   TYR A 225     -10.670 -41.178  18.221  1.00 43.65           O  
ATOM   1824  CG  TYR A 225     -10.717 -37.773  20.953  1.00 43.65           C  
ATOM   1825  CD1 TYR A 225     -10.096 -36.561  20.597  1.00 43.65           C  
ATOM   1826  CD2 TYR A 225     -11.489 -37.846  22.124  1.00 43.65           C  
ATOM   1827  CE1 TYR A 225     -10.296 -35.410  21.382  1.00 43.65           C  
ATOM   1828  CE2 TYR A 225     -11.680 -36.700  22.915  1.00 43.65           C  
ATOM   1829  OH  TYR A 225     -11.299 -34.365  23.294  1.00 43.65           O  
ATOM   1830  CZ  TYR A 225     -11.107 -35.474  22.535  1.00 43.65           C  
ATOM   1831  N   LEU A 226     -10.274 -39.682  16.611  1.00 54.23           N  
ATOM   1832  CA  LEU A 226      -9.085 -40.338  16.053  1.00 54.23           C  
ATOM   1833  C   LEU A 226      -8.096 -39.298  15.508  1.00 54.23           C  
ATOM   1834  CB  LEU A 226      -9.445 -41.435  15.033  1.00 54.23           C  
ATOM   1835  O   LEU A 226      -8.434 -38.367  14.782  1.00 54.23           O  
ATOM   1836  CG  LEU A 226      -9.456 -42.855  15.644  1.00 54.23           C  
ATOM   1837  CD1 LEU A 226     -10.133 -43.826  14.683  1.00 54.23           C  
ATOM   1838  CD2 LEU A 226      -8.039 -43.373  15.930  1.00 54.23           C  
ATOM   1839  N   LYS A 227      -6.853 -39.466  15.955  1.00 50.52           N  
ATOM   1840  CA  LYS A 227      -5.704 -38.568  15.867  1.00 50.52           C  
ATOM   1841  C   LYS A 227      -4.841 -38.988  14.677  1.00 50.52           C  
ATOM   1842  CB  LYS A 227      -5.007 -38.708  17.237  1.00 50.52           C  
ATOM   1843  O   LYS A 227      -4.182 -40.021  14.739  1.00 50.52           O  
ATOM   1844  CG  LYS A 227      -3.852 -37.753  17.570  1.00 50.52           C  
ATOM   1845  CD  LYS A 227      -3.551 -37.884  19.077  1.00 50.52           C  
ATOM   1846  CE  LYS A 227      -2.492 -36.891  19.568  1.00 50.52           C  
ATOM   1847  NZ  LYS A 227      -2.416 -36.879  21.055  1.00 50.52           N  
ATOM   1848  N   GLY A 228      -4.819 -38.182  13.618  1.00 54.90           N  
ATOM   1849  CA  GLY A 228      -3.854 -38.291  12.522  1.00 54.90           C  
ATOM   1850  C   GLY A 228      -2.607 -37.462  12.825  1.00 54.90           C  
ATOM   1851  O   GLY A 228      -2.656 -36.238  12.806  1.00 54.90           O  
ATOM   1852  N   ARG A 229      -1.511 -38.147  13.169  1.00 55.08           N  
ATOM   1853  CA  ARG A 229      -0.142 -37.617  13.299  1.00 55.08           C  
ATOM   1854  C   ARG A 229       0.470 -37.297  11.922  1.00 55.08           C  
ATOM   1855  CB  ARG A 229       0.733 -38.693  13.986  1.00 55.08           C  
ATOM   1856  O   ARG A 229       0.028 -37.865  10.928  1.00 55.08           O  
ATOM   1857  CG  ARG A 229       0.679 -38.720  15.520  1.00 55.08           C  
ATOM   1858  CD  ARG A 229       1.599 -39.846  16.028  1.00 55.08           C  
ATOM   1859  NE  ARG A 229       1.893 -39.742  17.473  1.00 55.08           N  
ATOM   1860  NH1 ARG A 229       3.745 -41.112  17.496  1.00 55.08           N  
ATOM   1861  NH2 ARG A 229       3.112 -40.104  19.373  1.00 55.08           N  
ATOM   1862  CZ  ARG A 229       2.908 -40.318  18.103  1.00 55.08           C  
ATOM   1863  N   LYS A 230       1.616 -36.588  11.979  1.00 49.03           N  
ATOM   1864  CA  LYS A 230       2.710 -36.425  10.986  1.00 49.03           C  
ATOM   1865  C   LYS A 230       2.536 -35.175  10.103  1.00 49.03           C  
ATOM   1866  CB  LYS A 230       2.931 -37.741  10.197  1.00 49.03           C  
ATOM   1867  O   LYS A 230       1.501 -35.024   9.480  1.00 49.03           O  
ATOM   1868  CG  LYS A 230       4.345 -38.309  10.309  1.00 49.03           C  
ATOM   1869  CD  LYS A 230       4.365 -39.752   9.780  1.00 49.03           C  
ATOM   1870  CE  LYS A 230       5.783 -40.325   9.845  1.00 49.03           C  
ATOM   1871  NZ  LYS A 230       5.842 -41.709   9.309  1.00 49.03           N  
ATOM   1872  N   LEU A 231       3.467 -34.224  10.033  1.00 58.90           N  
ATOM   1873  CA  LEU A 231       4.930 -34.298  10.087  1.00 58.90           C  
ATOM   1874  C   LEU A 231       5.494 -32.950  10.596  1.00 58.90           C  
ATOM   1875  CB  LEU A 231       5.362 -34.539   8.622  1.00 58.90           C  
ATOM   1876  O   LEU A 231       5.117 -31.900  10.079  1.00 58.90           O  
ATOM   1877  CG  LEU A 231       6.854 -34.812   8.368  1.00 58.90           C  
ATOM   1878  CD1 LEU A 231       7.172 -36.299   8.562  1.00 58.90           C  
ATOM   1879  CD2 LEU A 231       7.209 -34.438   6.930  1.00 58.90           C  
ATOM   1880  N   ASP A 232       6.373 -33.003  11.596  1.00 44.73           N  
ATOM   1881  CA  ASP A 232       7.279 -31.921  11.987  1.00 44.73           C  
ATOM   1882  C   ASP A 232       8.438 -31.826  10.981  1.00 44.73           C  
ATOM   1883  CB  ASP A 232       7.872 -32.227  13.378  1.00 44.73           C  
ATOM   1884  O   ASP A 232       9.053 -32.846  10.675  1.00 44.73           O  
ATOM   1885  CG  ASP A 232       6.837 -32.221  14.505  1.00 44.73           C  
ATOM   1886  OD1 ASP A 232       6.577 -31.123  15.043  1.00 44.73           O  
ATOM   1887  OD2 ASP A 232       6.313 -33.317  14.827  1.00 44.73           O  
ATOM   1888  N   ASP A 233       8.782 -30.616  10.540  1.00 55.48           N  
ATOM   1889  CA  ASP A 233      10.112 -30.303  10.007  1.00 55.48           C  
ATOM   1890  C   ASP A 233      10.582 -28.974  10.624  1.00 55.48           C  
ATOM   1891  CB  ASP A 233      10.151 -30.325   8.465  1.00 55.48           C  
ATOM   1892  O   ASP A 233       9.991 -27.907  10.435  1.00 55.48           O  
ATOM   1893  CG  ASP A 233      11.077 -31.435   7.943  1.00 55.48           C  
ATOM   1894  OD1 ASP A 233      12.270 -31.407   8.323  1.00 55.48           O  
ATOM   1895  OD2 ASP A 233      10.593 -32.286   7.162  1.00 55.48           O  
ATOM   1896  N   THR A 234      11.616 -29.087  11.454  1.00 52.39           N  
ATOM   1897  CA  THR A 234      12.293 -28.033  12.226  1.00 52.39           C  
ATOM   1898  C   THR A 234      13.656 -27.680  11.600  1.00 52.39           C  
ATOM   1899  CB  THR A 234      12.418 -28.432  13.716  1.00 52.39           C  
ATOM   1900  O   THR A 234      14.140 -28.399  10.731  1.00 52.39           O  
ATOM   1901  CG2 THR A 234      11.214 -27.947  14.523  1.00 52.39           C  
ATOM   1902  OG1 THR A 234      12.546 -29.818  13.904  1.00 52.39           O  
ATOM   1903  N   PRO A 235      14.288 -26.559  11.999  1.00 49.58           N  
ATOM   1904  CA  PRO A 235      15.029 -25.669  11.109  1.00 49.58           C  
ATOM   1905  C   PRO A 235      16.551 -25.822  11.220  1.00 49.58           C  
ATOM   1906  CB  PRO A 235      14.610 -24.281  11.606  1.00 49.58           C  
ATOM   1907  O   PRO A 235      17.060 -26.088  12.301  1.00 49.58           O  
ATOM   1908  CG  PRO A 235      14.564 -24.455  13.125  1.00 49.58           C  
ATOM   1909  CD  PRO A 235      14.108 -25.895  13.285  1.00 49.58           C  
ATOM   1910  N   SER A 236      17.299 -25.523  10.155  1.00 42.58           N  
ATOM   1911  CA  SER A 236      18.676 -25.008  10.257  1.00 42.58           C  
ATOM   1912  C   SER A 236      19.213 -24.640   8.875  1.00 42.58           C  
ATOM   1913  CB  SER A 236      19.656 -26.017  10.873  1.00 42.58           C  
ATOM   1914  O   SER A 236      19.178 -25.445   7.952  1.00 42.58           O  
ATOM   1915  OG  SER A 236      20.830 -25.326  11.257  1.00 42.58           O  
ATOM   1916  N   GLY A 237      19.720 -23.420   8.728  1.00 42.47           N  
ATOM   1917  CA  GLY A 237      20.285 -22.925   7.476  1.00 42.47           C  
ATOM   1918  C   GLY A 237      20.840 -21.522   7.656  1.00 42.47           C  
ATOM   1919  O   GLY A 237      20.298 -20.551   7.137  1.00 42.47           O  
ATOM   1920  N   ALA A 238      21.885 -21.411   8.474  1.00 42.72           N  
ATOM   1921  CA  ALA A 238      22.620 -20.179   8.710  1.00 42.72           C  
ATOM   1922  C   ALA A 238      23.346 -19.723   7.430  1.00 42.72           C  
ATOM   1923  CB  ALA A 238      23.594 -20.434   9.871  1.00 42.72           C  
ATOM   1924  O   ALA A 238      24.394 -20.254   7.079  1.00 42.72           O  
ATOM   1925  N   GLY A 239      22.804 -18.707   6.757  1.00 47.05           N  
ATOM   1926  CA  GLY A 239      23.475 -17.969   5.686  1.00 47.05           C  
ATOM   1927  C   GLY A 239      23.673 -16.512   6.094  1.00 47.05           C  
ATOM   1928  O   GLY A 239      22.762 -15.697   5.974  1.00 47.05           O  
ATOM   1929  N   LYS A 240      24.863 -16.182   6.607  1.00 51.23           N  
ATOM   1930  CA  LYS A 240      25.318 -14.798   6.805  1.00 51.23           C  
ATOM   1931  C   LYS A 240      25.592 -14.182   5.429  1.00 51.23           C  
ATOM   1932  CB  LYS A 240      26.615 -14.787   7.642  1.00 51.23           C  
ATOM   1933  O   LYS A 240      26.588 -14.533   4.810  1.00 51.23           O  
ATOM   1934  CG  LYS A 240      26.414 -14.990   9.151  1.00 51.23           C  
ATOM   1935  CD  LYS A 240      27.771 -15.221   9.837  1.00 51.23           C  
ATOM   1936  CE  LYS A 240      27.636 -15.287  11.364  1.00 51.23           C  
ATOM   1937  NZ  LYS A 240      28.936 -15.607  12.013  1.00 51.23           N  
ATOM   1938  N   PHE A 241      24.762 -13.244   4.982  1.00 51.58           N  
ATOM   1939  CA  PHE A 241      25.104 -12.365   3.860  1.00 51.58           C  
ATOM   1940  C   PHE A 241      25.402 -10.956   4.389  1.00 51.58           C  
ATOM   1941  CB  PHE A 241      24.004 -12.373   2.795  1.00 51.58           C  
ATOM   1942  O   PHE A 241      24.562 -10.389   5.098  1.00 51.58           O  
ATOM   1943  CG  PHE A 241      23.972 -13.665   2.001  1.00 51.58           C  
ATOM   1944  CD1 PHE A 241      24.904 -13.876   0.967  1.00 51.58           C  
ATOM   1945  CD2 PHE A 241      23.036 -14.669   2.313  1.00 51.58           C  
ATOM   1946  CE1 PHE A 241      24.898 -15.082   0.245  1.00 51.58           C  
ATOM   1947  CE2 PHE A 241      23.026 -15.873   1.586  1.00 51.58           C  
ATOM   1948  CZ  PHE A 241      23.957 -16.079   0.553  1.00 51.58           C  
ATOM   1949  N   PRO A 242      26.588 -10.388   4.102  1.00 52.33           N  
ATOM   1950  CA  PRO A 242      26.887  -9.009   4.446  1.00 52.33           C  
ATOM   1951  C   PRO A 242      26.074  -8.056   3.563  1.00 52.33           C  
ATOM   1952  CB  PRO A 242      28.399  -8.854   4.274  1.00 52.33           C  
ATOM   1953  O   PRO A 242      25.731  -8.358   2.422  1.00 52.33           O  
ATOM   1954  CG  PRO A 242      28.722  -9.851   3.162  1.00 52.33           C  
ATOM   1955  CD  PRO A 242      27.701 -10.972   3.363  1.00 52.33           C  
ATOM   1956  N   ALA A 243      25.750  -6.900   4.136  1.00 46.36           N  
ATOM   1957  CA  ALA A 243      25.034  -5.816   3.487  1.00 46.36           C  
ATOM   1958  C   ALA A 243      25.720  -5.396   2.174  1.00 46.36           C  
ATOM   1959  CB  ALA A 243      24.974  -4.657   4.492  1.00 46.36           C  
ATOM   1960  O   ALA A 243      26.880  -4.997   2.177  1.00 46.36           O  
ATOM   1961  N   GLY A 244      24.980  -5.464   1.070  1.00 47.35           N  
ATOM   1962  CA  GLY A 244      25.411  -5.023  -0.250  1.00 47.35           C  
ATOM   1963  C   GLY A 244      24.188  -4.854  -1.145  1.00 47.35           C  
ATOM   1964  O   GLY A 244      23.278  -5.678  -1.129  1.00 47.35           O  
ATOM   1965  N   HIS A 245      24.134  -3.729  -1.842  1.00 44.78           N  
ATOM   1966  CA  HIS A 245      23.027  -3.228  -2.651  1.00 44.78           C  
ATOM   1967  C   HIS A 245      22.384  -4.293  -3.560  1.00 44.78           C  
ATOM   1968  CB  HIS A 245      23.609  -2.074  -3.483  1.00 44.78           C  
ATOM   1969  O   HIS A 245      23.038  -4.841  -4.443  1.00 44.78           O  
ATOM   1970  CG  HIS A 245      24.128  -0.938  -2.632  1.00 44.78           C  
ATOM   1971  CD2 HIS A 245      25.369  -0.821  -2.057  1.00 44.78           C  
ATOM   1972  ND1 HIS A 245      23.410   0.177  -2.267  1.00 44.78           N  
ATOM   1973  CE1 HIS A 245      24.193   0.942  -1.489  1.00 44.78           C  
ATOM   1974  NE2 HIS A 245      25.387   0.360  -1.313  1.00 44.78           N  
ATOM   1975  N   SER A 246      21.082  -4.549  -3.389  1.00 43.48           N  
ATOM   1976  CA  SER A 246      20.299  -5.335  -4.349  1.00 43.48           C  
ATOM   1977  C   SER A 246      19.768  -4.394  -5.431  1.00 43.48           C  
ATOM   1978  CB  SER A 246      19.182  -6.115  -3.646  1.00 43.48           C  
ATOM   1979  O   SER A 246      18.751  -3.730  -5.255  1.00 43.48           O  
ATOM   1980  OG  SER A 246      18.503  -6.964  -4.551  1.00 43.48           O  
ATOM   1981  N   VAL A 247      20.505  -4.299  -6.538  1.00 55.53           N  
ATOM   1982  CA  VAL A 247      19.989  -3.801  -7.817  1.00 55.53           C  
ATOM   1983  C   VAL A 247      19.285  -4.972  -8.495  1.00 55.53           C  
ATOM   1984  CB  VAL A 247      21.127  -3.183  -8.668  1.00 55.53           C  
ATOM   1985  O   VAL A 247      19.902  -5.998  -8.777  1.00 55.53           O  
ATOM   1986  CG1 VAL A 247      21.024  -3.416 -10.180  1.00 55.53           C  
ATOM   1987  CG2 VAL A 247      21.165  -1.666  -8.439  1.00 55.53           C  
ATOM   1988  N   ILE A 248      17.986  -4.829  -8.743  1.00 53.59           N  
ATOM   1989  CA  ILE A 248      17.228  -5.745  -9.594  1.00 53.59           C  
ATOM   1990  C   ILE A 248      17.285  -5.162 -11.010  1.00 53.59           C  
ATOM   1991  CB  ILE A 248      15.786  -5.938  -9.063  1.00 53.59           C  
ATOM   1992  O   ILE A 248      16.655  -4.145 -11.290  1.00 53.59           O  
ATOM   1993  CG1 ILE A 248      15.794  -6.469  -7.607  1.00 53.59           C  
ATOM   1994  CG2 ILE A 248      15.014  -6.910  -9.976  1.00 53.59           C  
ATOM   1995  CD1 ILE A 248      14.406  -6.546  -6.956  1.00 53.59           C  
ATOM   1996  N   GLN A 249      18.058  -5.784 -11.901  1.00 50.02           N  
ATOM   1997  CA  GLN A 249      18.002  -5.500 -13.337  1.00 50.02           C  
ATOM   1998  C   GLN A 249      16.789  -6.225 -13.932  1.00 50.02           C  
ATOM   1999  CB  GLN A 249      19.306  -5.936 -14.027  1.00 50.02           C  
ATOM   2000  O   GLN A 249      16.757  -7.452 -13.997  1.00 50.02           O  
ATOM   2001  CG  GLN A 249      20.457  -4.948 -13.785  1.00 50.02           C  
ATOM   2002  CD  GLN A 249      21.775  -5.447 -14.371  1.00 50.02           C  
ATOM   2003  NE2 GLN A 249      22.509  -4.630 -15.094  1.00 50.02           N  
ATOM   2004  OE1 GLN A 249      22.175  -6.580 -14.183  1.00 50.02           O  
ATOM   2005  N   LEU A 250      15.775  -5.469 -14.351  1.00 54.88           N  
ATOM   2006  CA  LEU A 250      14.608  -6.004 -15.048  1.00 54.88           C  
ATOM   2007  C   LEU A 250      14.860  -5.939 -16.558  1.00 54.88           C  
ATOM   2008  CB  LEU A 250      13.346  -5.247 -14.598  1.00 54.88           C  
ATOM   2009  O   LEU A 250      15.048  -4.863 -17.123  1.00 54.88           O  
ATOM   2010  CG  LEU A 250      12.986  -5.515 -13.121  1.00 54.88           C  
ATOM   2011  CD1 LEU A 250      12.020  -4.454 -12.607  1.00 54.88           C  
ATOM   2012  CD2 LEU A 250      12.391  -6.913 -12.917  1.00 54.88           C  
ATOM   2013  N   ALA A 251      14.887  -7.103 -17.208  1.00 47.05           N  
ATOM   2014  CA  ALA A 251      15.037  -7.219 -18.652  1.00 47.05           C  
ATOM   2015  C   ALA A 251      13.790  -6.678 -19.378  1.00 47.05           C  
ATOM   2016  CB  ALA A 251      15.328  -8.684 -19.006  1.00 47.05           C  
ATOM   2017  O   ALA A 251      12.661  -7.091 -19.110  1.00 47.05           O  
ATOM   2018  N   ARG A 252      14.014  -5.756 -20.320  1.00 53.68           N  
ATOM   2019  CA  ARG A 252      13.011  -5.173 -21.220  1.00 53.68           C  
ATOM   2020  C   ARG A 252      12.603  -6.222 -22.263  1.00 53.68           C  
ATOM   2021  CB  ARG A 252      13.663  -3.919 -21.844  1.00 53.68           C  
ATOM   2022  O   ARG A 252      13.441  -6.632 -23.060  1.00 53.68           O  
ATOM   2023  CG  ARG A 252      12.734  -2.996 -22.647  1.00 53.68           C  
ATOM   2024  CD  ARG A 252      13.546  -1.786 -23.145  1.00 53.68           C  
ATOM   2025  NE  ARG A 252      12.712  -0.790 -23.850  1.00 53.68           N  
ATOM   2026  NH1 ARG A 252      14.243   0.932 -23.866  1.00 53.68           N  
ATOM   2027  NH2 ARG A 252      12.234   1.236 -24.782  1.00 53.68           N  
ATOM   2028  CZ  ARG A 252      13.066   0.448 -24.160  1.00 53.68           C  
ATOM   2029  N   ARG A 253      11.338  -6.657 -22.276  1.00 53.22           N  
ATOM   2030  CA  ARG A 253      10.765  -7.427 -23.397  1.00 53.22           C  
ATOM   2031  C   ARG A 253      10.110  -6.457 -24.386  1.00 53.22           C  
ATOM   2032  CB  ARG A 253       9.798  -8.526 -22.911  1.00 53.22           C  
ATOM   2033  O   ARG A 253       9.395  -5.552 -23.966  1.00 53.22           O  
ATOM   2034  CG  ARG A 253      10.520  -9.623 -22.105  1.00 53.22           C  
ATOM   2035  CD  ARG A 253       9.596 -10.797 -21.738  1.00 53.22           C  
ATOM   2036  NE  ARG A 253       9.366 -11.715 -22.876  1.00 53.22           N  
ATOM   2037  NH1 ARG A 253       7.176 -12.285 -22.437  1.00 53.22           N  
ATOM   2038  NH2 ARG A 253       8.214 -13.180 -24.189  1.00 53.22           N  
ATOM   2039  CZ  ARG A 253       8.259 -12.388 -23.156  1.00 53.22           C  
ATOM   2040  N   GLN A 254      10.439  -6.618 -25.667  1.00 41.55           N  
ATOM   2041  CA  GLN A 254       9.769  -5.995 -26.811  1.00 41.55           C  
ATOM   2042  C   GLN A 254       8.463  -6.745 -27.082  1.00 41.55           C  
ATOM   2043  CB  GLN A 254      10.655  -6.130 -28.069  1.00 41.55           C  
ATOM   2044  O   GLN A 254       8.499  -7.969 -27.170  1.00 41.55           O  
ATOM   2045  CG  GLN A 254      11.792  -5.106 -28.183  1.00 41.55           C  
ATOM   2046  CD  GLN A 254      12.751  -5.400 -29.341  1.00 41.55           C  
ATOM   2047  NE2 GLN A 254      13.738  -4.562 -29.566  1.00 41.55           N  
ATOM   2048  OE1 GLN A 254      12.678  -6.392 -30.042  1.00 41.55           O  
ATOM   2049  N   ASP A 255       7.367  -6.016 -27.272  1.00 56.88           N  
ATOM   2050  CA  ASP A 255       6.208  -6.502 -28.019  1.00 56.88           C  
ATOM   2051  C   ASP A 255       6.051  -5.584 -29.236  1.00 56.88           C  
ATOM   2052  CB  ASP A 255       4.948  -6.569 -27.140  1.00 56.88           C  
ATOM   2053  O   ASP A 255       5.849  -4.375 -29.099  1.00 56.88           O  
ATOM   2054  CG  ASP A 255       4.989  -7.733 -26.137  1.00 56.88           C  
ATOM   2055  OD1 ASP A 255       5.249  -8.882 -26.563  1.00 56.88           O  
ATOM   2056  OD2 ASP A 255       4.753  -7.480 -24.932  1.00 56.88           O  
ATOM   2057  N   SER A 256       6.243  -6.175 -30.413  1.00 48.82           N  
ATOM   2058  CA  SER A 256       6.067  -5.561 -31.725  1.00 48.82           C  
ATOM   2059  C   SER A 256       4.669  -5.879 -32.256  1.00 48.82           C  
ATOM   2060  CB  SER A 256       7.116  -6.082 -32.718  1.00 48.82           C  
ATOM   2061  O   SER A 256       4.221  -7.019 -32.172  1.00 48.82           O  
ATOM   2062  OG  SER A 256       8.438  -5.938 -32.219  1.00 48.82           O  
ATOM   2063  N   ASP A 257       4.031  -4.852 -32.813  1.00 43.61           N  
ATOM   2064  CA  ASP A 257       3.135  -4.855 -33.974  1.00 43.61           C  
ATOM   2065  C   ASP A 257       2.050  -5.944 -34.090  1.00 43.61           C  
ATOM   2066  CB  ASP A 257       4.007  -4.783 -35.244  1.00 43.61           C  
ATOM   2067  O   ASP A 257       2.296  -7.059 -34.547  1.00 43.61           O  
ATOM   2068  CG  ASP A 257       5.030  -3.642 -35.179  1.00 43.61           C  
ATOM   2069  OD1 ASP A 257       4.658  -2.564 -34.660  1.00 43.61           O  
ATOM   2070  OD2 ASP A 257       6.192  -3.873 -35.580  1.00 43.61           O  
ATOM   2071  N   LEU A 258       0.787  -5.550 -33.871  1.00 48.29           N  
ATOM   2072  CA  LEU A 258      -0.310  -6.091 -34.676  1.00 48.29           C  
ATOM   2073  C   LEU A 258      -1.310  -5.001 -35.075  1.00 48.29           C  
ATOM   2074  CB  LEU A 258      -0.975  -7.317 -34.030  1.00 48.29           C  
ATOM   2075  O   LEU A 258      -1.837  -4.241 -34.264  1.00 48.29           O  
ATOM   2076  CG  LEU A 258      -1.851  -8.119 -35.020  1.00 48.29           C  
ATOM   2077  CD1 LEU A 258      -1.046  -8.750 -36.165  1.00 48.29           C  
ATOM   2078  CD2 LEU A 258      -2.559  -9.251 -34.277  1.00 48.29           C  
ATOM   2079  N   VAL A 259      -1.512  -4.961 -36.383  1.00 44.21           N  
ATOM   2080  CA  VAL A 259      -2.261  -4.016 -37.197  1.00 44.21           C  
ATOM   2081  C   VAL A 259      -3.695  -4.528 -37.410  1.00 44.21           C  
ATOM   2082  CB  VAL A 259      -1.468  -3.886 -38.524  1.00 44.21           C  
ATOM   2083  O   VAL A 259      -3.880  -5.686 -37.755  1.00 44.21           O  
ATOM   2084  CG1 VAL A 259      -2.203  -3.200 -39.669  1.00 44.21           C  
ATOM   2085  CG2 VAL A 259      -0.157  -3.118 -38.299  1.00 44.21           C  
ATOM   2086  N   GLN A 260      -4.656  -3.609 -37.245  1.00 42.13           N  
ATOM   2087  CA  GLN A 260      -5.973  -3.457 -37.904  1.00 42.13           C  
ATOM   2088  C   GLN A 260      -7.070  -4.547 -37.900  1.00 42.13           C  
ATOM   2089  CB  GLN A 260      -5.784  -2.942 -39.344  1.00 42.13           C  
ATOM   2090  O   GLN A 260      -6.843  -5.743 -38.007  1.00 42.13           O  
ATOM   2091  CG  GLN A 260      -5.466  -1.443 -39.398  1.00 42.13           C  
ATOM   2092  CD  GLN A 260      -5.040  -0.984 -40.788  1.00 42.13           C  
ATOM   2093  NE2 GLN A 260      -5.523   0.141 -41.268  1.00 42.13           N  
ATOM   2094  OE1 GLN A 260      -4.241  -1.602 -41.462  1.00 42.13           O  
ATOM   2095  N   CYS A 261      -8.295  -3.992 -37.980  1.00 37.60           N  
ATOM   2096  CA  CYS A 261      -9.599  -4.577 -38.329  1.00 37.60           C  
ATOM   2097  C   CYS A 261     -10.264  -5.371 -37.193  1.00 37.60           C  
ATOM   2098  CB  CYS A 261      -9.490  -5.363 -39.645  1.00 37.60           C  
ATOM   2099  O   CYS A 261      -9.672  -6.252 -36.600  1.00 37.60           O  
ATOM   2100  SG  CYS A 261      -8.956  -4.269 -40.998  1.00 37.60           S  
ATOM   2101  N   GLY A 262     -11.514  -5.147 -36.803  1.00 38.63           N  
ATOM   2102  CA  GLY A 262     -12.606  -4.403 -37.406  1.00 38.63           C  
ATOM   2103  C   GLY A 262     -13.899  -5.109 -36.994  1.00 38.63           C  
ATOM   2104  O   GLY A 262     -14.102  -6.256 -37.358  1.00 38.63           O  
ATOM   2105  N   VAL A 263     -14.735  -4.383 -36.251  1.00 44.70           N  
ATOM   2106  CA  VAL A 263     -16.205  -4.455 -36.169  1.00 44.70           C  
ATOM   2107  C   VAL A 263     -16.938  -5.711 -35.637  1.00 44.70           C  
ATOM   2108  CB  VAL A 263     -16.860  -3.918 -37.463  1.00 44.70           C  
ATOM   2109  O   VAL A 263     -16.762  -6.841 -36.072  1.00 44.70           O  
ATOM   2110  CG1 VAL A 263     -16.367  -2.500 -37.788  1.00 44.70           C  
ATOM   2111  CG2 VAL A 263     -16.653  -4.794 -38.706  1.00 44.70           C  
ATOM   2112  N   THR A 264     -17.936  -5.383 -34.803  1.00 40.03           N  
ATOM   2113  CA  THR A 264     -19.199  -6.076 -34.463  1.00 40.03           C  
ATOM   2114  C   THR A 264     -19.267  -6.932 -33.185  1.00 40.03           C  
ATOM   2115  CB  THR A 264     -19.933  -6.710 -35.660  1.00 40.03           C  
ATOM   2116  O   THR A 264     -18.745  -8.037 -33.098  1.00 40.03           O  
ATOM   2117  CG2 THR A 264     -20.112  -5.740 -36.829  1.00 40.03           C  
ATOM   2118  OG1 THR A 264     -19.284  -7.846 -36.160  1.00 40.03           O  
ATOM   2119  N   SER A 265     -20.020  -6.397 -32.213  1.00 37.78           N  
ATOM   2120  CA  SER A 265     -20.613  -7.074 -31.048  1.00 37.78           C  
ATOM   2121  C   SER A 265     -22.139  -7.155 -31.229  1.00 37.78           C  
ATOM   2122  CB  SER A 265     -20.365  -6.272 -29.757  1.00 37.78           C  
ATOM   2123  O   SER A 265     -22.711  -6.275 -31.874  1.00 37.78           O  
ATOM   2124  OG  SER A 265     -19.013  -5.892 -29.590  1.00 37.78           O  
ATOM   2125  N   PRO A 266     -22.819  -8.115 -30.579  1.00 56.69           N  
ATOM   2126  CA  PRO A 266     -24.076  -7.821 -29.865  1.00 56.69           C  
ATOM   2127  C   PRO A 266     -24.031  -8.424 -28.438  1.00 56.69           C  
ATOM   2128  CB  PRO A 266     -25.161  -8.431 -30.751  1.00 56.69           C  
ATOM   2129  O   PRO A 266     -23.494  -9.509 -28.252  1.00 56.69           O  
ATOM   2130  CG  PRO A 266     -24.486  -9.667 -31.355  1.00 56.69           C  
ATOM   2131  CD  PRO A 266     -22.978  -9.416 -31.225  1.00 56.69           C  
ATOM   2132  N   SER A 267     -24.344  -7.715 -27.346  1.00 38.98           N  
ATOM   2133  CA  SER A 267     -25.597  -7.074 -26.882  1.00 38.98           C  
ATOM   2134  C   SER A 267     -26.590  -8.031 -26.187  1.00 38.98           C  
ATOM   2135  CB  SER A 267     -26.301  -6.183 -27.908  1.00 38.98           C  
ATOM   2136  O   SER A 267     -26.763  -9.165 -26.622  1.00 38.98           O  
ATOM   2137  OG  SER A 267     -27.294  -5.420 -27.245  1.00 38.98           O  
ATOM   2138  N   SER A 268     -27.253  -7.481 -25.153  1.00 47.57           N  
ATOM   2139  CA  SER A 268     -28.321  -7.993 -24.263  1.00 47.57           C  
ATOM   2140  C   SER A 268     -27.873  -8.794 -23.031  1.00 47.57           C  
ATOM   2141  CB  SER A 268     -29.401  -8.745 -25.052  1.00 47.57           C  
ATOM   2142  O   SER A 268     -27.044  -9.685 -23.132  1.00 47.57           O  
ATOM   2143  OG  SER A 268     -30.018  -7.875 -25.986  1.00 47.57           O  
ATOM   2144  N   ALA A 269     -28.407  -8.606 -21.821  1.00 45.64           N  
ATOM   2145  CA  ALA A 269     -29.362  -7.666 -21.212  1.00 45.64           C  
ATOM   2146  C   ALA A 269     -29.249  -7.914 -19.680  1.00 45.64           C  
ATOM   2147  CB  ALA A 269     -30.778  -7.969 -21.724  1.00 45.64           C  
ATOM   2148  O   ALA A 269     -29.022  -9.046 -19.263  1.00 45.64           O  
ATOM   2149  N   GLU A 270     -29.075  -6.886 -18.848  1.00 45.09           N  
ATOM   2150  CA  GLU A 270     -30.116  -6.204 -18.052  1.00 45.09           C  
ATOM   2151  C   GLU A 270     -30.619  -6.988 -16.816  1.00 45.09           C  
ATOM   2152  CB  GLU A 270     -31.271  -5.669 -18.921  1.00 45.09           C  
ATOM   2153  O   GLU A 270     -31.283  -8.010 -16.944  1.00 45.09           O  
ATOM   2154  CG  GLU A 270     -31.925  -4.438 -18.277  1.00 45.09           C  
ATOM   2155  CD  GLU A 270     -33.197  -3.970 -19.002  1.00 45.09           C  
ATOM   2156  OE1 GLU A 270     -34.077  -3.436 -18.286  1.00 45.09           O  
ATOM   2157  OE2 GLU A 270     -33.272  -4.141 -20.239  1.00 45.09           O  
ATOM   2158  N   ALA A 271     -30.347  -6.460 -15.612  1.00 44.32           N  
ATOM   2159  CA  ALA A 271     -31.237  -6.564 -14.447  1.00 44.32           C  
ATOM   2160  C   ALA A 271     -30.862  -5.520 -13.374  1.00 44.32           C  
ATOM   2161  CB  ALA A 271     -31.256  -7.974 -13.848  1.00 44.32           C  
ATOM   2162  O   ALA A 271     -29.813  -5.565 -12.733  1.00 44.32           O  
ATOM   2163  N   THR A 272     -31.769  -4.563 -13.223  1.00 43.20           N  
ATOM   2164  CA  THR A 272     -31.736  -3.327 -12.436  1.00 43.20           C  
ATOM   2165  C   THR A 272     -32.036  -3.566 -10.949  1.00 43.20           C  
ATOM   2166  CB  THR A 272     -32.819  -2.411 -13.051  1.00 43.20           C  
ATOM   2167  O   THR A 272     -32.943  -4.322 -10.615  1.00 43.20           O  
ATOM   2168  CG2 THR A 272     -32.699  -0.940 -12.661  1.00 43.20           C  
ATOM   2169  OG1 THR A 272     -32.717  -2.466 -14.457  1.00 43.20           O  
ATOM   2170  N   GLY A 273     -31.362  -2.851 -10.038  1.00 48.29           N  
ATOM   2171  CA  GLY A 273     -31.686  -2.831  -8.604  1.00 48.29           C  
ATOM   2172  C   GLY A 273     -31.228  -1.534  -7.930  1.00 48.29           C  
ATOM   2173  O   GLY A 273     -30.043  -1.227  -7.916  1.00 48.29           O  
ATOM   2174  N   LYS A 274     -32.196  -0.758  -7.433  1.00 50.08           N  
ATOM   2175  CA  LYS A 274     -32.111   0.645  -6.983  1.00 50.08           C  
ATOM   2176  C   LYS A 274     -31.657   0.785  -5.513  1.00 50.08           C  
ATOM   2177  CB  LYS A 274     -33.508   1.280  -7.198  1.00 50.08           C  
ATOM   2178  O   LYS A 274     -31.516  -0.227  -4.834  1.00 50.08           O  
ATOM   2179  CG  LYS A 274     -34.083   1.057  -8.612  1.00 50.08           C  
ATOM   2180  CD  LYS A 274     -35.363   1.868  -8.858  1.00 50.08           C  
ATOM   2181  CE  LYS A 274     -35.843   1.637 -10.300  1.00 50.08           C  
ATOM   2182  NZ  LYS A 274     -36.834   2.655 -10.736  1.00 50.08           N  
ATOM   2183  N   LEU A 275     -31.584   2.050  -5.054  1.00 44.45           N  
ATOM   2184  CA  LEU A 275     -31.551   2.622  -3.678  1.00 44.45           C  
ATOM   2185  C   LEU A 275     -30.233   3.393  -3.409  1.00 44.45           C  
ATOM   2186  CB  LEU A 275     -31.882   1.588  -2.575  1.00 44.45           C  
ATOM   2187  O   LEU A 275     -29.180   2.782  -3.303  1.00 44.45           O  
ATOM   2188  CG  LEU A 275     -33.276   0.917  -2.661  1.00 44.45           C  
ATOM   2189  CD1 LEU A 275     -33.380  -0.199  -1.623  1.00 44.45           C  
ATOM   2190  CD2 LEU A 275     -34.414   1.911  -2.447  1.00 44.45           C  
ATOM   2191  N   ALA A 276     -30.184   4.725  -3.558  1.00 42.47           N  
ATOM   2192  CA  ALA A 276     -30.649   5.797  -2.653  1.00 42.47           C  
ATOM   2193  C   ALA A 276     -29.793   5.943  -1.376  1.00 42.47           C  
ATOM   2194  CB  ALA A 276     -32.155   5.719  -2.353  1.00 42.47           C  
ATOM   2195  O   ALA A 276     -29.922   5.132  -0.463  1.00 42.47           O  
ATOM   2196  N   VAL A 277     -28.976   7.005  -1.289  1.00 47.12           N  
ATOM   2197  CA  VAL A 277     -28.487   7.524  -0.001  1.00 47.12           C  
ATOM   2198  C   VAL A 277     -28.325   9.046  -0.023  1.00 47.12           C  
ATOM   2199  CB  VAL A 277     -27.224   6.798   0.510  1.00 47.12           C  
ATOM   2200  O   VAL A 277     -27.778   9.631  -0.958  1.00 47.12           O  
ATOM   2201  CG1 VAL A 277     -25.921   7.237  -0.167  1.00 47.12           C  
ATOM   2202  CG2 VAL A 277     -27.084   6.979   2.027  1.00 47.12           C  
ATOM   2203  N   ASP A 278     -28.855   9.654   1.034  1.00 48.62           N  
ATOM   2204  CA  ASP A 278     -28.937  11.082   1.309  1.00 48.62           C  
ATOM   2205  C   ASP A 278     -27.576  11.739   1.597  1.00 48.62           C  
ATOM   2206  CB  ASP A 278     -29.862  11.279   2.521  1.00 48.62           C  
ATOM   2207  O   ASP A 278     -26.719  11.205   2.306  1.00 48.62           O  
ATOM   2208  CG  ASP A 278     -31.327  10.975   2.207  1.00 48.62           C  
ATOM   2209  OD1 ASP A 278     -31.836  11.587   1.244  1.00 48.62           O  
ATOM   2210  OD2 ASP A 278     -31.919  10.158   2.947  1.00 48.62           O  
ATOM   2211  N   THR A 279     -27.426  12.967   1.097  1.00 60.74           N  
ATOM   2212  CA  THR A 279     -26.306  13.887   1.347  1.00 60.74           C  
ATOM   2213  C   THR A 279     -26.560  14.713   2.615  1.00 60.74           C  
ATOM   2214  CB  THR A 279     -26.144  14.806   0.122  1.00 60.74           C  
ATOM   2215  O   THR A 279     -27.598  15.361   2.735  1.00 60.74           O  
ATOM   2216  CG2 THR A 279     -25.101  15.912   0.288  1.00 60.74           C  
ATOM   2217  OG1 THR A 279     -25.727  14.035  -0.978  1.00 60.74           O  
ATOM   2218  N   PHE A 280     -25.593  14.765   3.541  1.00 50.73           N  
ATOM   2219  CA  PHE A 280     -25.575  15.710   4.672  1.00 50.73           C  
ATOM   2220  C   PHE A 280     -24.402  16.705   4.546  1.00 50.73           C  
ATOM   2221  CB  PHE A 280     -25.512  14.973   6.019  1.00 50.73           C  
ATOM   2222  O   PHE A 280     -23.311  16.298   4.146  1.00 50.73           O  
ATOM   2223  CG  PHE A 280     -26.827  14.377   6.481  1.00 50.73           C  
ATOM   2224  CD1 PHE A 280     -27.796  15.195   7.096  1.00 50.73           C  
ATOM   2225  CD2 PHE A 280     -27.093  13.009   6.289  1.00 50.73           C  
ATOM   2226  CE1 PHE A 280     -29.023  14.648   7.515  1.00 50.73           C  
ATOM   2227  CE2 PHE A 280     -28.317  12.461   6.712  1.00 50.73           C  
ATOM   2228  CZ  PHE A 280     -29.283  13.280   7.322  1.00 50.73           C  
ATOM   2229  N   PRO A 281     -24.581  17.991   4.920  1.00 57.99           N  
ATOM   2230  CA  PRO A 281     -23.612  19.054   4.652  1.00 57.99           C  
ATOM   2231  C   PRO A 281     -22.489  19.173   5.699  1.00 57.99           C  
ATOM   2232  CB  PRO A 281     -24.447  20.333   4.559  1.00 57.99           C  
ATOM   2233  O   PRO A 281     -22.653  18.861   6.883  1.00 57.99           O  
ATOM   2234  CG  PRO A 281     -25.569  20.073   5.562  1.00 57.99           C  
ATOM   2235  CD  PRO A 281     -25.815  18.571   5.434  1.00 57.99           C  
ATOM   2236  N   ALA A 282     -21.352  19.694   5.228  1.00 45.91           N  
ATOM   2237  CA  ALA A 282     -20.105  19.936   5.948  1.00 45.91           C  
ATOM   2238  C   ALA A 282     -20.264  20.810   7.209  1.00 45.91           C  
ATOM   2239  CB  ALA A 282     -19.135  20.593   4.953  1.00 45.91           C  
ATOM   2240  O   ALA A 282     -20.958  21.828   7.205  1.00 45.91           O  
ATOM   2241  N   ARG A 283     -19.551  20.453   8.288  1.00 56.67           N  
ATOM   2242  CA  ARG A 283     -19.366  21.308   9.471  1.00 56.67           C  
ATOM   2243  C   ARG A 283     -17.893  21.641   9.693  1.00 56.67           C  
ATOM   2244  CB  ARG A 283     -20.021  20.719  10.730  1.00 56.67           C  
ATOM   2245  O   ARG A 283     -17.021  20.781   9.682  1.00 56.67           O  
ATOM   2246  CG  ARG A 283     -21.551  20.872  10.706  1.00 56.67           C  
ATOM   2247  CD  ARG A 283     -22.151  20.453  12.055  1.00 56.67           C  
ATOM   2248  NE  ARG A 283     -23.615  20.641  12.082  1.00 56.67           N  
ATOM   2249  NH1 ARG A 283     -23.920  20.435  14.355  1.00 56.67           N  
ATOM   2250  NH2 ARG A 283     -25.680  20.790  13.033  1.00 56.67           N  
ATOM   2251  CZ  ARG A 283     -24.393  20.623  13.152  1.00 56.67           C  
ATOM   2252  N   VAL A 284     -17.701  22.933   9.922  1.00 50.41           N  
ATOM   2253  CA  VAL A 284     -16.484  23.712  10.155  1.00 50.41           C  
ATOM   2254  C   VAL A 284     -15.649  23.182  11.330  1.00 50.41           C  
ATOM   2255  CB  VAL A 284     -16.949  25.162  10.431  1.00 50.41           C  
ATOM   2256  O   VAL A 284     -16.163  23.002  12.435  1.00 50.41           O  
ATOM   2257  CG1 VAL A 284     -15.795  26.139  10.663  1.00 50.41           C  
ATOM   2258  CG2 VAL A 284     -17.805  25.711   9.273  1.00 50.41           C  
ATOM   2259  N   ILE A 285     -14.343  23.007  11.109  1.00 56.76           N  
ATOM   2260  CA  ILE A 285     -13.349  22.686  12.143  1.00 56.76           C  
ATOM   2261  C   ILE A 285     -12.896  23.988  12.821  1.00 56.76           C  
ATOM   2262  CB  ILE A 285     -12.169  21.886  11.532  1.00 56.76           C  
ATOM   2263  O   ILE A 285     -12.280  24.851  12.199  1.00 56.76           O  
ATOM   2264  CG1 ILE A 285     -12.673  20.519  11.003  1.00 56.76           C  
ATOM   2265  CG2 ILE A 285     -11.035  21.682  12.559  1.00 56.76           C  
ATOM   2266  CD1 ILE A 285     -11.631  19.724  10.205  1.00 56.76           C  
ATOM   2267  N   LYS A 286     -13.185  24.127  14.120  1.00 55.90           N  
ATOM   2268  CA  LYS A 286     -12.564  25.125  15.006  1.00 55.90           C  
ATOM   2269  C   LYS A 286     -11.244  24.566  15.541  1.00 55.90           C  
ATOM   2270  CB  LYS A 286     -13.508  25.488  16.172  1.00 55.90           C  
ATOM   2271  O   LYS A 286     -11.255  23.603  16.305  1.00 55.90           O  
ATOM   2272  CG  LYS A 286     -14.420  26.682  15.860  1.00 55.90           C  
ATOM   2273  CD  LYS A 286     -15.385  26.960  17.024  1.00 55.90           C  
ATOM   2274  CE  LYS A 286     -16.170  28.250  16.758  1.00 55.90           C  
ATOM   2275  NZ  LYS A 286     -17.199  28.506  17.798  1.00 55.90           N  
ATOM   2276  N   HIS A 287     -10.127  25.201  15.195  1.00 60.38           N  
ATOM   2277  CA  HIS A 287      -8.839  24.972  15.849  1.00 60.38           C  
ATOM   2278  C   HIS A 287      -8.831  25.586  17.259  1.00 60.38           C  
ATOM   2279  CB  HIS A 287      -7.697  25.525  14.983  1.00 60.38           C  
ATOM   2280  O   HIS A 287      -9.207  26.742  17.451  1.00 60.38           O  
ATOM   2281  CG  HIS A 287      -7.265  24.566  13.904  1.00 60.38           C  
ATOM   2282  CD2 HIS A 287      -7.886  24.332  12.705  1.00 60.38           C  
ATOM   2283  ND1 HIS A 287      -6.170  23.730  13.962  1.00 60.38           N  
ATOM   2284  CE1 HIS A 287      -6.133  23.013  12.826  1.00 60.38           C  
ATOM   2285  NE2 HIS A 287      -7.168  23.337  12.040  1.00 60.38           N  
ATOM   2286  N   ARG A 288      -8.394  24.803  18.250  1.00 51.84           N  
ATOM   2287  CA  ARG A 288      -8.122  25.241  19.626  1.00 51.84           C  
ATOM   2288  C   ARG A 288      -6.638  25.593  19.741  1.00 51.84           C  
ATOM   2289  CB  ARG A 288      -8.550  24.125  20.597  1.00 51.84           C  
ATOM   2290  O   ARG A 288      -5.795  24.745  19.472  1.00 51.84           O  
ATOM   2291  CG  ARG A 288      -8.276  24.446  22.075  1.00 51.84           C  
ATOM   2292  CD  ARG A 288      -8.795  23.314  22.971  1.00 51.84           C  
ATOM   2293  NE  ARG A 288      -8.425  23.534  24.384  1.00 51.84           N  
ATOM   2294  NH1 ARG A 288     -10.315  22.687  25.387  1.00 51.84           N  
ATOM   2295  NH2 ARG A 288      -8.646  23.462  26.647  1.00 51.84           N  
ATOM   2296  CZ  ARG A 288      -9.129  23.227  25.460  1.00 51.84           C  
ATOM   2297  N   ALA A 289      -6.346  26.821  20.160  1.00 46.01           N  
ATOM   2298  CA  ALA A 289      -4.999  27.288  20.468  1.00 46.01           C  
ATOM   2299  C   ALA A 289      -4.472  26.642  21.761  1.00 46.01           C  
ATOM   2300  CB  ALA A 289      -5.025  28.820  20.562  1.00 46.01           C  
ATOM   2301  O   ALA A 289      -5.191  26.563  22.764  1.00 46.01           O  
ATOM   2302  N   ALA A 290      -3.221  26.183  21.720  1.00 56.73           N  
ATOM   2303  CA  ALA A 290      -2.456  25.776  22.888  1.00 56.73           C  
ATOM   2304  C   ALA A 290      -1.698  26.986  23.447  1.00 56.73           C  
ATOM   2305  CB  ALA A 290      -1.529  24.610  22.527  1.00 56.73           C  
ATOM   2306  O   ALA A 290      -1.092  27.764  22.715  1.00 56.73           O  
ATOM   2307  N   PHE A 291      -1.801  27.120  24.762  1.00 41.27           N  
ATOM   2308  CA  PHE A 291      -1.193  28.123  25.620  1.00 41.27           C  
ATOM   2309  C   PHE A 291       0.237  27.662  25.938  1.00 41.27           C  
ATOM   2310  CB  PHE A 291      -2.083  28.162  26.884  1.00 41.27           C  
ATOM   2311  O   PHE A 291       0.396  26.558  26.456  1.00 41.27           O  
ATOM   2312  CG  PHE A 291      -2.277  29.496  27.565  1.00 41.27           C  
ATOM   2313  CD1 PHE A 291      -1.516  29.835  28.699  1.00 41.27           C  
ATOM   2314  CD2 PHE A 291      -3.308  30.350  27.130  1.00 41.27           C  
ATOM   2315  CE1 PHE A 291      -1.786  31.028  29.392  1.00 41.27           C  
ATOM   2316  CE2 PHE A 291      -3.579  31.541  27.826  1.00 41.27           C  
ATOM   2317  CZ  PHE A 291      -2.818  31.879  28.958  1.00 41.27           C  
ATOM   2318  N   LEU A 292       1.255  28.469  25.639  1.00 59.17           N  
ATOM   2319  CA  LEU A 292       2.603  28.307  26.191  1.00 59.17           C  
ATOM   2320  C   LEU A 292       3.263  29.685  26.326  1.00 59.17           C  
ATOM   2321  CB  LEU A 292       3.428  27.280  25.383  1.00 59.17           C  
ATOM   2322  O   LEU A 292       3.701  30.297  25.361  1.00 59.17           O  
ATOM   2323  CG  LEU A 292       3.622  25.955  26.162  1.00 59.17           C  
ATOM   2324  CD1 LEU A 292       3.580  24.755  25.219  1.00 59.17           C  
ATOM   2325  CD2 LEU A 292       4.950  25.936  26.921  1.00 59.17           C  
ATOM   2326  N   GLU A 293       3.150  30.163  27.562  1.00 44.83           N  
ATOM   2327  CA  GLU A 293       4.096  30.903  28.400  1.00 44.83           C  
ATOM   2328  C   GLU A 293       5.089  31.906  27.787  1.00 44.83           C  
ATOM   2329  CB  GLU A 293       4.784  29.893  29.330  1.00 44.83           C  
ATOM   2330  O   GLU A 293       5.915  31.612  26.928  1.00 44.83           O  
ATOM   2331  CG  GLU A 293       5.006  30.471  30.737  1.00 44.83           C  
ATOM   2332  CD  GLU A 293       5.112  29.377  31.811  1.00 44.83           C  
ATOM   2333  OE1 GLU A 293       5.972  29.528  32.705  1.00 44.83           O  
ATOM   2334  OE2 GLU A 293       4.289  28.434  31.760  1.00 44.83           O  
ATOM   2335  N   ALA A 294       5.024  33.113  28.349  1.00 45.43           N  
ATOM   2336  CA  ALA A 294       5.820  34.285  28.036  1.00 45.43           C  
ATOM   2337  C   ALA A 294       7.188  34.286  28.733  1.00 45.43           C  
ATOM   2338  CB  ALA A 294       5.001  35.490  28.525  1.00 45.43           C  
ATOM   2339  O   ALA A 294       7.261  33.992  29.925  1.00 45.43           O  
ATOM   2340  N   LYS A 295       8.221  34.812  28.054  1.00 47.26           N  
ATOM   2341  CA  LYS A 295       9.214  35.706  28.680  1.00 47.26           C  
ATOM   2342  C   LYS A 295      10.041  36.491  27.648  1.00 47.26           C  
ATOM   2343  CB  LYS A 295      10.160  34.917  29.618  1.00 47.26           C  
ATOM   2344  O   LYS A 295      10.766  35.895  26.867  1.00 47.26           O  
ATOM   2345  CG  LYS A 295      10.668  35.796  30.773  1.00 47.26           C  
ATOM   2346  CD  LYS A 295      11.325  34.931  31.856  1.00 47.26           C  
ATOM   2347  CE  LYS A 295      11.841  35.802  33.007  1.00 47.26           C  
ATOM   2348  NZ  LYS A 295      12.358  34.967  34.121  1.00 47.26           N  
ATOM   2349  N   GLY A 296      10.004  37.824  27.760  1.00 43.70           N  
ATOM   2350  CA  GLY A 296      11.226  38.644  27.726  1.00 43.70           C  
ATOM   2351  C   GLY A 296      11.627  39.393  26.444  1.00 43.70           C  
ATOM   2352  O   GLY A 296      12.466  38.906  25.707  1.00 43.70           O  
ATOM   2353  N   GLN A 297      11.145  40.643  26.339  1.00 47.77           N  
ATOM   2354  CA  GLN A 297      11.912  41.899  26.131  1.00 47.77           C  
ATOM   2355  C   GLN A 297      12.573  42.276  24.777  1.00 47.77           C  
ATOM   2356  CB  GLN A 297      12.927  42.072  27.281  1.00 47.77           C  
ATOM   2357  O   GLN A 297      13.442  41.582  24.268  1.00 47.77           O  
ATOM   2358  CG  GLN A 297      12.247  42.363  28.631  1.00 47.77           C  
ATOM   2359  CD  GLN A 297      13.216  42.350  29.810  1.00 47.77           C  
ATOM   2360  NE2 GLN A 297      12.914  43.052  30.879  1.00 47.77           N  
ATOM   2361  OE1 GLN A 297      14.230  41.680  29.826  1.00 47.77           O  
ATOM   2362  N   GLY A 298      12.261  43.519  24.345  1.00 42.30           N  
ATOM   2363  CA  GLY A 298      13.065  44.413  23.479  1.00 42.30           C  
ATOM   2364  C   GLY A 298      12.440  44.682  22.098  1.00 42.30           C  
ATOM   2365  O   GLY A 298      12.602  43.856  21.216  1.00 42.30           O  
ATOM   2366  N   ALA A 299      11.537  45.653  21.883  1.00 41.77           N  
ATOM   2367  CA  ALA A 299      11.647  47.129  21.866  1.00 41.77           C  
ATOM   2368  C   ALA A 299      12.193  47.728  20.543  1.00 41.77           C  
ATOM   2369  CB  ALA A 299      12.326  47.715  23.112  1.00 41.77           C  
ATOM   2370  O   ALA A 299      13.210  47.266  20.040  1.00 41.77           O  
ATOM   2371  N   LEU A 300      11.535  48.826  20.111  1.00 53.52           N  
ATOM   2372  CA  LEU A 300      11.785  49.759  18.982  1.00 53.52           C  
ATOM   2373  C   LEU A 300      11.143  49.353  17.631  1.00 53.52           C  
ATOM   2374  CB  LEU A 300      13.297  50.058  18.833  1.00 53.52           C  
ATOM   2375  O   LEU A 300      11.396  48.260  17.146  1.00 53.52           O  
ATOM   2376  CG  LEU A 300      14.077  50.395  20.123  1.00 53.52           C  
ATOM   2377  CD1 LEU A 300      15.544  50.661  19.790  1.00 53.52           C  
ATOM   2378  CD2 LEU A 300      13.502  51.609  20.852  1.00 53.52           C  
ATOM   2379  N   ASP A 301      10.344  50.145  16.903  1.00 51.90           N  
ATOM   2380  CA  ASP A 301       9.696  51.467  17.053  1.00 51.90           C  
ATOM   2381  C   ASP A 301       8.722  51.613  15.840  1.00 51.90           C  
ATOM   2382  CB  ASP A 301      10.769  52.577  16.971  1.00 51.90           C  
ATOM   2383  O   ASP A 301       9.076  51.121  14.762  1.00 51.90           O  
ATOM   2384  CG  ASP A 301      10.412  53.871  17.707  1.00 51.90           C  
ATOM   2385  OD1 ASP A 301       9.259  53.981  18.181  1.00 51.90           O  
ATOM   2386  OD2 ASP A 301      11.327  54.710  17.838  1.00 51.90           O  
ATOM   2387  N   PRO A 302       7.516  52.220  15.920  1.00 52.51           N  
ATOM   2388  CA  PRO A 302       6.645  52.406  14.757  1.00 52.51           C  
ATOM   2389  C   PRO A 302       6.492  53.886  14.383  1.00 52.51           C  
ATOM   2390  CB  PRO A 302       5.314  51.797  15.197  1.00 52.51           C  
ATOM   2391  O   PRO A 302       6.107  54.706  15.213  1.00 52.51           O  
ATOM   2392  CG  PRO A 302       5.251  52.136  16.692  1.00 52.51           C  
ATOM   2393  CD  PRO A 302       6.707  52.392  17.119  1.00 52.51           C  
ATOM   2394  N   ASN A 303       6.662  54.229  13.103  1.00 46.03           N  
ATOM   2395  CA  ASN A 303       6.187  55.514  12.596  1.00 46.03           C  
ATOM   2396  C   ASN A 303       5.397  55.328  11.300  1.00 46.03           C  
ATOM   2397  CB  ASN A 303       7.340  56.534  12.511  1.00 46.03           C  
ATOM   2398  O   ASN A 303       5.898  54.816  10.300  1.00 46.03           O  
ATOM   2399  CG  ASN A 303       6.942  57.916  13.011  1.00 46.03           C  
ATOM   2400  ND2 ASN A 303       7.852  58.859  12.980  1.00 46.03           N  
ATOM   2401  OD1 ASN A 303       5.827  58.178  13.431  1.00 46.03           O  
ATOM   2402  N   GLY A 304       4.121  55.701  11.368  1.00 42.85           N  
ATOM   2403  CA  GLY A 304       3.187  55.674  10.258  1.00 42.85           C  
ATOM   2404  C   GLY A 304       3.029  57.045   9.619  1.00 42.85           C  
ATOM   2405  O   GLY A 304       3.287  58.080  10.228  1.00 42.85           O  
ATOM   2406  N   THR A 305       2.500  57.063   8.400  1.00 52.01           N  
ATOM   2407  CA  THR A 305       1.726  58.206   7.911  1.00 52.01           C  
ATOM   2408  C   THR A 305       0.733  57.734   6.848  1.00 52.01           C  
ATOM   2409  CB  THR A 305       2.586  59.388   7.407  1.00 52.01           C  
ATOM   2410  O   THR A 305       1.098  57.161   5.827  1.00 52.01           O  
ATOM   2411  CG2 THR A 305       2.131  60.687   8.075  1.00 52.01           C  
ATOM   2412  OG1 THR A 305       3.949  59.251   7.722  1.00 52.01           O  
ATOM   2413  N   ARG A 306      -0.556  57.934   7.145  1.00 43.79           N  
ATOM   2414  CA  ARG A 306      -1.710  57.811   6.239  1.00 43.79           C  
ATOM   2415  C   ARG A 306      -1.927  59.135   5.505  1.00 43.79           C  
ATOM   2416  CB  ARG A 306      -3.003  57.653   7.066  1.00 43.79           C  
ATOM   2417  O   ARG A 306      -1.904  60.138   6.201  1.00 43.79           O  
ATOM   2418  CG  ARG A 306      -3.339  56.320   7.734  1.00 43.79           C  
ATOM   2419  CD  ARG A 306      -4.739  56.522   8.348  1.00 43.79           C  
ATOM   2420  NE  ARG A 306      -5.264  55.320   9.019  1.00 43.79           N  
ATOM   2421  NH1 ARG A 306      -6.889  54.726   7.497  1.00 43.79           N  
ATOM   2422  NH2 ARG A 306      -6.721  53.624   9.428  1.00 43.79           N  
ATOM   2423  CZ  ARG A 306      -6.286  54.570   8.645  1.00 43.79           C  
ATOM   2424  N   VAL A 307      -2.372  59.100   4.242  1.00 49.49           N  
ATOM   2425  CA  VAL A 307      -3.410  59.979   3.620  1.00 49.49           C  
ATOM   2426  C   VAL A 307      -3.906  59.232   2.352  1.00 49.49           C  
ATOM   2427  CB  VAL A 307      -2.856  61.372   3.207  1.00 49.49           C  
ATOM   2428  O   VAL A 307      -3.072  58.853   1.544  1.00 49.49           O  
ATOM   2429  CG1 VAL A 307      -4.011  62.258   2.729  1.00 49.49           C  
ATOM   2430  CG2 VAL A 307      -2.155  62.194   4.297  1.00 49.49           C  
ATOM   2431  N   ARG A 308      -5.126  58.679   2.202  1.00 45.09           N  
ATOM   2432  CA  ARG A 308      -6.519  59.187   2.045  1.00 45.09           C  
ATOM   2433  C   ARG A 308      -6.876  59.901   0.706  1.00 45.09           C  
ATOM   2434  CB  ARG A 308      -7.085  59.926   3.281  1.00 45.09           C  
ATOM   2435  O   ARG A 308      -6.609  61.078   0.558  1.00 45.09           O  
ATOM   2436  CG  ARG A 308      -7.691  58.985   4.347  1.00 45.09           C  
ATOM   2437  CD  ARG A 308      -8.680  59.714   5.286  1.00 45.09           C  
ATOM   2438  NE  ARG A 308      -9.779  58.828   5.750  1.00 45.09           N  
ATOM   2439  NH1 ARG A 308     -11.540  60.317   5.607  1.00 45.09           N  
ATOM   2440  NH2 ARG A 308     -11.934  58.218   6.214  1.00 45.09           N  
ATOM   2441  CZ  ARG A 308     -11.069  59.126   5.851  1.00 45.09           C  
ATOM   2442  N   HIS A 309      -7.641  59.160  -0.121  1.00 41.30           N  
ATOM   2443  CA  HIS A 309      -8.847  59.487  -0.936  1.00 41.30           C  
ATOM   2444  C   HIS A 309      -8.845  60.433  -2.168  1.00 41.30           C  
ATOM   2445  CB  HIS A 309     -10.012  59.874  -0.009  1.00 41.30           C  
ATOM   2446  O   HIS A 309      -8.367  61.554  -2.105  1.00 41.30           O  
ATOM   2447  CG  HIS A 309     -10.357  58.830   1.022  1.00 41.30           C  
ATOM   2448  CD2 HIS A 309     -10.298  58.987   2.374  1.00 41.30           C  
ATOM   2449  ND1 HIS A 309     -10.836  57.563   0.787  1.00 41.30           N  
ATOM   2450  CE1 HIS A 309     -11.028  56.961   1.972  1.00 41.30           C  
ATOM   2451  NE2 HIS A 309     -10.690  57.784   2.978  1.00 41.30           N  
ATOM   2452  N   GLY A 310      -9.588  59.994  -3.210  1.00 41.95           N  
ATOM   2453  CA  GLY A 310     -10.228  60.789  -4.290  1.00 41.95           C  
ATOM   2454  C   GLY A 310     -10.122  60.097  -5.670  1.00 41.95           C  
ATOM   2455  O   GLY A 310      -9.027  60.018  -6.199  1.00 41.95           O  
ATOM   2456  N   SER A 311     -11.095  59.320  -6.176  1.00 45.06           N  
ATOM   2457  CA  SER A 311     -12.386  59.650  -6.837  1.00 45.06           C  
ATOM   2458  C   SER A 311     -12.318  59.957  -8.355  1.00 45.06           C  
ATOM   2459  CB  SER A 311     -13.220  60.718  -6.112  1.00 45.06           C  
ATOM   2460  O   SER A 311     -11.867  61.032  -8.728  1.00 45.06           O  
ATOM   2461  OG  SER A 311     -12.592  61.979  -6.166  1.00 45.06           O  
ATOM   2462  N   GLY A 312     -12.911  59.064  -9.176  1.00 41.76           N  
ATOM   2463  CA  GLY A 312     -13.673  59.380 -10.411  1.00 41.76           C  
ATOM   2464  C   GLY A 312     -12.980  59.259 -11.794  1.00 41.76           C  
ATOM   2465  O   GLY A 312     -11.933  59.868 -11.981  1.00 41.76           O  
ATOM   2466  N   PRO A 313     -13.570  58.555 -12.794  1.00 56.20           N  
ATOM   2467  CA  PRO A 313     -13.171  58.603 -14.213  1.00 56.20           C  
ATOM   2468  C   PRO A 313     -14.078  59.541 -15.045  1.00 56.20           C  
ATOM   2469  CB  PRO A 313     -13.312  57.151 -14.672  1.00 56.20           C  
ATOM   2470  O   PRO A 313     -15.146  59.930 -14.566  1.00 56.20           O  
ATOM   2471  CG  PRO A 313     -14.579  56.697 -13.941  1.00 56.20           C  
ATOM   2472  CD  PRO A 313     -14.604  57.531 -12.651  1.00 56.20           C  
ATOM   2473  N   PRO A 314     -13.701  59.887 -16.297  1.00 53.16           N  
ATOM   2474  CA  PRO A 314     -14.616  59.615 -17.420  1.00 53.16           C  
ATOM   2475  C   PRO A 314     -13.957  59.348 -18.802  1.00 53.16           C  
ATOM   2476  CB  PRO A 314     -15.522  60.853 -17.484  1.00 53.16           C  
ATOM   2477  O   PRO A 314     -12.744  59.330 -18.976  1.00 53.16           O  
ATOM   2478  CG  PRO A 314     -14.576  61.987 -17.098  1.00 53.16           C  
ATOM   2479  CD  PRO A 314     -13.357  61.294 -16.476  1.00 53.16           C  
ATOM   2480  N   SER A 315     -14.860  59.108 -19.756  1.00 41.06           N  
ATOM   2481  CA  SER A 315     -14.796  58.602 -21.135  1.00 41.06           C  
ATOM   2482  C   SER A 315     -14.282  59.556 -22.239  1.00 41.06           C  
ATOM   2483  CB  SER A 315     -16.271  58.292 -21.452  1.00 41.06           C  
ATOM   2484  O   SER A 315     -14.424  60.767 -22.127  1.00 41.06           O  
ATOM   2485  OG  SER A 315     -16.452  57.412 -22.532  1.00 41.06           O  
ATOM   2486  N   SER A 316     -13.906  58.937 -23.375  1.00 47.42           N  
ATOM   2487  CA  SER A 316     -14.085  59.344 -24.795  1.00 47.42           C  
ATOM   2488  C   SER A 316     -13.250  60.451 -25.471  1.00 47.42           C  
ATOM   2489  CB  SER A 316     -15.560  59.614 -25.113  1.00 47.42           C  
ATOM   2490  O   SER A 316     -13.267  61.611 -25.080  1.00 47.42           O  
ATOM   2491  OG  SER A 316     -16.307  58.414 -25.053  1.00 47.42           O  
ATOM   2492  N   GLY A 317     -12.708  60.085 -26.646  1.00 44.98           N  
ATOM   2493  CA  GLY A 317     -12.292  60.945 -27.775  1.00 44.98           C  
ATOM   2494  C   GLY A 317     -11.185  60.256 -28.597  1.00 44.98           C  
ATOM   2495  O   GLY A 317     -10.223  59.800 -28.003  1.00 44.98           O  
ATOM   2496  N   GLY A 318     -11.189  60.064 -29.922  1.00 40.49           N  
ATOM   2497  CA  GLY A 318     -12.059  60.449 -31.034  1.00 40.49           C  
ATOM   2498  C   GLY A 318     -11.198  60.757 -32.279  1.00 40.49           C  
ATOM   2499  O   GLY A 318     -10.332  61.610 -32.171  1.00 40.49           O  
ATOM   2500  N   GLY A 319     -11.481  60.111 -33.429  1.00 42.37           N  
ATOM   2501  CA  GLY A 319     -11.189  60.542 -34.826  1.00 42.37           C  
ATOM   2502  C   GLY A 319      -9.710  60.654 -35.294  1.00 42.37           C  
ATOM   2503  O   GLY A 319      -8.826  60.776 -34.467  1.00 42.37           O  
ATOM   2504  N   LEU A 320      -9.292  60.638 -36.576  1.00 44.24           N  
ATOM   2505  CA  LEU A 320      -9.887  60.752 -37.927  1.00 44.24           C  
ATOM   2506  C   LEU A 320      -8.851  60.305 -39.017  1.00 44.24           C  
ATOM   2507  CB  LEU A 320     -10.188  62.248 -38.203  1.00 44.24           C  
ATOM   2508  O   LEU A 320      -7.672  60.172 -38.701  1.00 44.24           O  
ATOM   2509  CG  LEU A 320     -11.375  62.889 -37.479  1.00 44.24           C  
ATOM   2510  CD1 LEU A 320     -11.423  64.390 -37.749  1.00 44.24           C  
ATOM   2511  CD2 LEU A 320     -12.691  62.263 -37.947  1.00 44.24           C  
ATOM   2512  N   TYR A 321      -9.305  60.257 -40.293  1.00 44.60           N  
ATOM   2513  CA  TYR A 321      -8.601  60.198 -41.615  1.00 44.60           C  
ATOM   2514  C   TYR A 321      -8.294  58.788 -42.196  1.00 44.60           C  
ATOM   2515  CB  TYR A 321      -7.393  61.167 -41.666  1.00 44.60           C  
ATOM   2516  O   TYR A 321      -7.709  57.970 -41.505  1.00 44.60           O  
ATOM   2517  CG  TYR A 321      -7.740  62.585 -42.093  1.00 44.60           C  
ATOM   2518  CD1 TYR A 321      -7.388  63.042 -43.375  1.00 44.60           C  
ATOM   2519  CD2 TYR A 321      -8.408  63.459 -41.217  1.00 44.60           C  
ATOM   2520  CE1 TYR A 321      -7.800  64.304 -43.830  1.00 44.60           C  
ATOM   2521  CE2 TYR A 321      -8.807  64.740 -41.652  1.00 44.60           C  
ATOM   2522  OH  TYR A 321      -8.898  66.377 -43.420  1.00 44.60           O  
ATOM   2523  CZ  TYR A 321      -8.522  65.152 -42.973  1.00 44.60           C  
ATOM   2524  N   ARG A 322      -8.624  58.395 -43.449  1.00 49.68           N  
ATOM   2525  CA  ARG A 322      -8.928  59.098 -44.724  1.00 49.68           C  
ATOM   2526  C   ARG A 322      -9.964  58.367 -45.601  1.00 49.68           C  
ATOM   2527  CB  ARG A 322      -7.664  59.132 -45.613  1.00 49.68           C  
ATOM   2528  O   ARG A 322      -9.967  57.144 -45.673  1.00 49.68           O  
ATOM   2529  CG  ARG A 322      -6.849  60.402 -45.468  1.00 49.68           C  
ATOM   2530  CD  ARG A 322      -5.752  60.500 -46.527  1.00 49.68           C  
ATOM   2531  NE  ARG A 322      -4.801  61.582 -46.195  1.00 49.68           N  
ATOM   2532  NH1 ARG A 322      -4.312  62.273 -48.333  1.00 49.68           N  
ATOM   2533  NH2 ARG A 322      -3.304  63.245 -46.596  1.00 49.68           N  
ATOM   2534  CZ  ARG A 322      -4.149  62.358 -47.042  1.00 49.68           C  
ATOM   2535  N   ASP A 323     -10.708  59.186 -46.340  1.00 45.72           N  
ATOM   2536  CA  ASP A 323     -11.611  58.918 -47.468  1.00 45.72           C  
ATOM   2537  C   ASP A 323     -10.909  59.214 -48.818  1.00 45.72           C  
ATOM   2538  CB  ASP A 323     -12.827  59.844 -47.247  1.00 45.72           C  
ATOM   2539  O   ASP A 323     -10.023  60.073 -48.871  1.00 45.72           O  
ATOM   2540  CG  ASP A 323     -13.845  59.870 -48.388  1.00 45.72           C  
ATOM   2541  OD1 ASP A 323     -14.051  58.799 -48.997  1.00 45.72           O  
ATOM   2542  OD2 ASP A 323     -14.387  60.967 -48.645  1.00 45.72           O  
ATOM   2543  N   MET A 324     -11.301  58.505 -49.883  1.00 55.38           N  
ATOM   2544  CA  MET A 324     -11.062  58.809 -51.305  1.00 55.38           C  
ATOM   2545  C   MET A 324     -11.970  57.908 -52.169  1.00 55.38           C  
ATOM   2546  CB  MET A 324      -9.586  58.570 -51.715  1.00 55.38           C  
ATOM   2547  O   MET A 324     -11.717  56.710 -52.284  1.00 55.38           O  
ATOM   2548  CG  MET A 324      -8.722  59.835 -51.843  1.00 55.38           C  
ATOM   2549  SD  MET A 324      -9.007  60.844 -53.328  1.00 55.38           S  
ATOM   2550  CE  MET A 324      -7.377  61.626 -53.492  1.00 55.38           C  
ATOM   2551  N   GLY A 325     -12.941  58.506 -52.871  1.00 44.08           N  
ATOM   2552  CA  GLY A 325     -13.198  58.135 -54.270  1.00 44.08           C  
ATOM   2553  C   GLY A 325     -14.598  57.649 -54.680  1.00 44.08           C  
ATOM   2554  O   GLY A 325     -14.850  56.456 -54.740  1.00 44.08           O  
ATOM   2555  N   ALA A 326     -15.399  58.609 -55.159  1.00 48.99           N  
ATOM   2556  CA  ALA A 326     -16.222  58.544 -56.382  1.00 48.99           C  
ATOM   2557  C   ALA A 326     -17.564  57.761 -56.419  1.00 48.99           C  
ATOM   2558  CB  ALA A 326     -15.314  58.246 -57.581  1.00 48.99           C  
ATOM   2559  O   ALA A 326     -17.650  56.599 -56.790  1.00 48.99           O  
ATOM   2560  N   GLN A 327     -18.626  58.536 -56.162  1.00 52.34           N  
ATOM   2561  CA  GLN A 327     -19.832  58.767 -56.985  1.00 52.34           C  
ATOM   2562  C   GLN A 327     -20.613  57.604 -57.639  1.00 52.34           C  
ATOM   2563  CB  GLN A 327     -19.543  59.836 -58.060  1.00 52.34           C  
ATOM   2564  O   GLN A 327     -20.207  57.041 -58.648  1.00 52.34           O  
ATOM   2565  CG  GLN A 327     -19.142  61.201 -57.468  1.00 52.34           C  
ATOM   2566  CD  GLN A 327     -19.540  62.388 -58.344  1.00 52.34           C  
ATOM   2567  NE2 GLN A 327     -19.567  63.582 -57.794  1.00 52.34           N  
ATOM   2568  OE1 GLN A 327     -19.859  62.284 -59.513  1.00 52.34           O  
ATOM   2569  N   GLY A 328     -21.884  57.495 -57.219  1.00 46.74           N  
ATOM   2570  CA  GLY A 328     -23.017  57.386 -58.149  1.00 46.74           C  
ATOM   2571  C   GLY A 328     -23.918  56.160 -57.982  1.00 46.74           C  
ATOM   2572  O   GLY A 328     -23.621  55.104 -58.521  1.00 46.74           O  
ATOM   2573  N   GLY A 329     -25.087  56.332 -57.346  1.00 44.99           N  
ATOM   2574  CA  GLY A 329     -26.241  55.445 -57.572  1.00 44.99           C  
ATOM   2575  C   GLY A 329     -26.989  54.950 -56.329  1.00 44.99           C  
ATOM   2576  O   GLY A 329     -26.670  53.898 -55.804  1.00 44.99           O  
ATOM   2577  N   ARG A 330     -28.031  55.704 -55.941  1.00 54.44           N  
ATOM   2578  CA  ARG A 330     -29.301  55.320 -55.268  1.00 54.44           C  
ATOM   2579  C   ARG A 330     -29.283  54.324 -54.071  1.00 54.44           C  
ATOM   2580  CB  ARG A 330     -30.282  54.820 -56.340  1.00 54.44           C  
ATOM   2581  O   ARG A 330     -28.893  53.173 -54.226  1.00 54.44           O  
ATOM   2582  CG  ARG A 330     -30.701  55.946 -57.297  1.00 54.44           C  
ATOM   2583  CD  ARG A 330     -31.679  55.424 -58.354  1.00 54.44           C  
ATOM   2584  NE  ARG A 330     -32.687  56.445 -58.700  1.00 54.44           N  
ATOM   2585  NH1 ARG A 330     -33.884  55.179 -60.193  1.00 54.44           N  
ATOM   2586  NH2 ARG A 330     -34.627  57.203 -59.615  1.00 54.44           N  
ATOM   2587  CZ  ARG A 330     -33.723  56.271 -59.500  1.00 54.44           C  
ATOM   2588  N   PRO A 331     -29.853  54.698 -52.903  1.00 49.72           N  
ATOM   2589  CA  PRO A 331     -29.859  53.856 -51.706  1.00 49.72           C  
ATOM   2590  C   PRO A 331     -30.962  52.786 -51.756  1.00 49.72           C  
ATOM   2591  CB  PRO A 331     -30.065  54.837 -50.546  1.00 49.72           C  
ATOM   2592  O   PRO A 331     -32.131  53.108 -51.973  1.00 49.72           O  
ATOM   2593  CG  PRO A 331     -30.960  55.918 -51.153  1.00 49.72           C  
ATOM   2594  CD  PRO A 331     -30.524  55.963 -52.617  1.00 49.72           C  
ATOM   2595  N   SER A 332     -30.608  51.520 -51.509  1.00 56.43           N  
ATOM   2596  CA  SER A 332     -31.568  50.429 -51.304  1.00 56.43           C  
ATOM   2597  C   SER A 332     -31.662  50.044 -49.824  1.00 56.43           C  
ATOM   2598  CB  SER A 332     -31.283  49.222 -52.210  1.00 56.43           C  
ATOM   2599  O   SER A 332     -30.666  49.951 -49.108  1.00 56.43           O  
ATOM   2600  OG  SER A 332     -29.999  48.681 -51.990  1.00 56.43           O  
ATOM   2601  N   LEU A 333     -32.904  49.858 -49.374  1.00 54.87           N  
ATOM   2602  CA  LEU A 333     -33.306  49.301 -48.085  1.00 54.87           C  
ATOM   2603  C   LEU A 333     -32.784  47.866 -47.954  1.00 54.87           C  
ATOM   2604  CB  LEU A 333     -34.851  49.302 -48.040  1.00 54.87           C  
ATOM   2605  O   LEU A 333     -33.478  46.918 -48.312  1.00 54.87           O  
ATOM   2606  CG  LEU A 333     -35.482  50.624 -47.574  1.00 54.87           C  
ATOM   2607  CD1 LEU A 333     -36.697  50.980 -48.429  1.00 54.87           C  
ATOM   2608  CD2 LEU A 333     -35.937  50.499 -46.118  1.00 54.87           C  
ATOM   2609  N   ILE A 334     -31.571  47.692 -47.441  1.00 52.88           N  
ATOM   2610  CA  ILE A 334     -31.075  46.368 -47.075  1.00 52.88           C  
ATOM   2611  C   ILE A 334     -30.931  46.327 -45.564  1.00 52.88           C  
ATOM   2612  CB  ILE A 334     -29.854  45.942 -47.908  1.00 52.88           C  
ATOM   2613  O   ILE A 334     -30.088  46.981 -44.948  1.00 52.88           O  
ATOM   2614  CG1 ILE A 334     -30.325  45.770 -49.375  1.00 52.88           C  
ATOM   2615  CG2 ILE A 334     -29.268  44.624 -47.367  1.00 52.88           C  
ATOM   2616  CD1 ILE A 334     -29.198  45.544 -50.384  1.00 52.88           C  
ATOM   2617  N   ALA A 335     -31.857  45.567 -44.985  1.00 59.27           N  
ATOM   2618  CA  ALA A 335     -31.861  45.141 -43.608  1.00 59.27           C  
ATOM   2619  C   ALA A 335     -30.472  44.648 -43.190  1.00 59.27           C  
ATOM   2620  CB  ALA A 335     -32.915  44.035 -43.473  1.00 59.27           C  
ATOM   2621  O   ALA A 335     -29.758  43.992 -43.947  1.00 59.27           O  
ATOM   2622  N   ARG A 336     -30.121  44.957 -41.944  1.00 58.86           N  
ATOM   2623  CA  ARG A 336     -28.927  44.485 -41.246  1.00 58.86           C  
ATOM   2624  C   ARG A 336     -28.987  42.957 -41.149  1.00 58.86           C  
ATOM   2625  CB  ARG A 336     -28.890  45.153 -39.857  1.00 58.86           C  
ATOM   2626  O   ARG A 336     -29.496  42.424 -40.169  1.00 58.86           O  
ATOM   2627  CG  ARG A 336     -28.776  46.688 -39.922  1.00 58.86           C  
ATOM   2628  CD  ARG A 336     -29.109  47.351 -38.578  1.00 58.86           C  
ATOM   2629  NE  ARG A 336     -28.120  47.033 -37.530  1.00 58.86           N  
ATOM   2630  NH1 ARG A 336     -29.012  48.358 -35.878  1.00 58.86           N  
ATOM   2631  NH2 ARG A 336     -27.145  47.204 -35.480  1.00 58.86           N  
ATOM   2632  CZ  ARG A 336     -28.098  47.530 -36.306  1.00 58.86           C  
ATOM   2633  N   ILE A 337     -28.522  42.257 -42.178  1.00 60.12           N  
ATOM   2634  CA  ILE A 337     -28.337  40.807 -42.153  1.00 60.12           C  
ATOM   2635  C   ILE A 337     -26.921  40.556 -41.618  1.00 60.12           C  
ATOM   2636  CB  ILE A 337     -28.596  40.165 -43.534  1.00 60.12           C  
ATOM   2637  O   ILE A 337     -25.959  41.044 -42.213  1.00 60.12           O  
ATOM   2638  CG1 ILE A 337     -30.064  40.403 -43.965  1.00 60.12           C  
ATOM   2639  CG2 ILE A 337     -28.308  38.652 -43.469  1.00 60.12           C  
ATOM   2640  CD1 ILE A 337     -30.359  40.021 -45.420  1.00 60.12           C  
ATOM   2641  N   PRO A 338     -26.765  39.843 -40.488  1.00 61.13           N  
ATOM   2642  CA  PRO A 338     -25.458  39.415 -40.008  1.00 61.13           C  
ATOM   2643  C   PRO A 338     -24.743  38.590 -41.083  1.00 61.13           C  
ATOM   2644  CB  PRO A 338     -25.718  38.593 -38.738  1.00 61.13           C  
ATOM   2645  O   PRO A 338     -25.342  37.697 -41.680  1.00 61.13           O  
ATOM   2646  CG  PRO A 338     -27.115  39.024 -38.295  1.00 61.13           C  
ATOM   2647  CD  PRO A 338     -27.813  39.359 -39.607  1.00 61.13           C  
ATOM   2648  N   VAL A 339     -23.454  38.873 -41.290  1.00 58.98           N  
ATOM   2649  CA  VAL A 339     -22.571  38.268 -42.312  1.00 58.98           C  
ATOM   2650  C   VAL A 339     -22.521  36.729 -42.253  1.00 58.98           C  
ATOM   2651  CB  VAL A 339     -21.164  38.902 -42.179  1.00 58.98           C  
ATOM   2652  O   VAL A 339     -22.204  36.090 -43.251  1.00 58.98           O  
ATOM   2653  CG1 VAL A 339     -20.090  38.282 -43.077  1.00 58.98           C  
ATOM   2654  CG2 VAL A 339     -21.227  40.402 -42.519  1.00 58.98           C  
ATOM   2655  N   ALA A 340     -22.950  36.120 -41.146  1.00 57.48           N  
ATOM   2656  CA  ALA A 340     -23.019  34.671 -40.952  1.00 57.48           C  
ATOM   2657  C   ALA A 340     -24.015  33.914 -41.864  1.00 57.48           C  
ATOM   2658  CB  ALA A 340     -23.322  34.428 -39.467  1.00 57.48           C  
ATOM   2659  O   ALA A 340     -24.172  32.714 -41.703  1.00 57.48           O  
ATOM   2660  N   ARG A 341     -24.724  34.577 -42.792  1.00 56.96           N  
ATOM   2661  CA  ARG A 341     -25.676  33.915 -43.712  1.00 56.96           C  
ATOM   2662  C   ARG A 341     -25.242  33.859 -45.182  1.00 56.96           C  
ATOM   2663  CB  ARG A 341     -27.078  34.528 -43.565  1.00 56.96           C  
ATOM   2664  O   ARG A 341     -25.984  33.317 -45.991  1.00 56.96           O  
ATOM   2665  CG  ARG A 341     -27.674  34.312 -42.168  1.00 56.96           C  
ATOM   2666  CD  ARG A 341     -29.150  34.719 -42.186  1.00 56.96           C  
ATOM   2667  NE  ARG A 341     -29.746  34.664 -40.839  1.00 56.96           N  
ATOM   2668  NH1 ARG A 341     -31.372  36.250 -41.169  1.00 56.96           N  
ATOM   2669  NH2 ARG A 341     -31.193  35.245 -39.182  1.00 56.96           N  
ATOM   2670  CZ  ARG A 341     -30.762  35.386 -40.404  1.00 56.96           C  
ATOM   2671  N   ILE A 342     -24.105  34.454 -45.556  1.00 55.71           N  
ATOM   2672  CA  ILE A 342     -23.690  34.582 -46.974  1.00 55.71           C  
ATOM   2673  C   ILE A 342     -22.527  33.639 -47.324  1.00 55.71           C  
ATOM   2674  CB  ILE A 342     -23.417  36.066 -47.328  1.00 55.71           C  
ATOM   2675  O   ILE A 342     -22.377  33.246 -48.479  1.00 55.71           O  
ATOM   2676  CG1 ILE A 342     -24.680  36.921 -47.046  1.00 55.71           C  
ATOM   2677  CG2 ILE A 342     -22.993  36.227 -48.802  1.00 55.71           C  
ATOM   2678  CD1 ILE A 342     -24.493  38.430 -47.246  1.00 55.71           C  
ATOM   2679  N   LEU A 343     -21.743  33.215 -46.333  1.00 55.81           N  
ATOM   2680  CA  LEU A 343     -20.845  32.074 -46.468  1.00 55.81           C  
ATOM   2681  C   LEU A 343     -21.634  30.836 -46.050  1.00 55.81           C  
ATOM   2682  CB  LEU A 343     -19.576  32.303 -45.621  1.00 55.81           C  
ATOM   2683  O   LEU A 343     -22.192  30.824 -44.958  1.00 55.81           O  
ATOM   2684  CG  LEU A 343     -18.286  32.286 -46.457  1.00 55.81           C  
ATOM   2685  CD1 LEU A 343     -18.201  33.473 -47.425  1.00 55.81           C  
ATOM   2686  CD2 LEU A 343     -17.073  32.345 -45.531  1.00 55.81           C  
ATOM   2687  N   GLY A 344     -21.739  29.854 -46.946  1.00 46.90           N  
ATOM   2688  CA  GLY A 344     -22.434  28.585 -46.730  1.00 46.90           C  
ATOM   2689  C   GLY A 344     -21.739  27.711 -45.693  1.00 46.90           C  
ATOM   2690  O   GLY A 344     -21.248  26.634 -46.025  1.00 46.90           O  
ATOM   2691  N   ASP A 345     -21.697  28.188 -44.454  1.00 57.46           N  
ATOM   2692  CA  ASP A 345     -21.402  27.362 -43.302  1.00 57.46           C  
ATOM   2693  C   ASP A 345     -22.570  26.382 -43.144  1.00 57.46           C  
ATOM   2694  CB  ASP A 345     -21.177  28.224 -42.046  1.00 57.46           C  
ATOM   2695  O   ASP A 345     -23.733  26.807 -43.187  1.00 57.46           O  
ATOM   2696  CG  ASP A 345     -19.810  28.926 -42.045  1.00 57.46           C  
ATOM   2697  OD1 ASP A 345     -18.844  28.339 -42.585  1.00 57.46           O  
ATOM   2698  OD2 ASP A 345     -19.723  30.046 -41.489  1.00 57.46           O  
ATOM   2699  N   PRO A 346     -22.299  25.068 -43.029  1.00 60.21           N  
ATOM   2700  CA  PRO A 346     -23.347  24.101 -42.750  1.00 60.21           C  
ATOM   2701  C   PRO A 346     -24.087  24.583 -41.508  1.00 60.21           C  
ATOM   2702  CB  PRO A 346     -22.639  22.757 -42.543  1.00 60.21           C  
ATOM   2703  O   PRO A 346     -23.449  25.025 -40.553  1.00 60.21           O  
ATOM   2704  CG  PRO A 346     -21.224  23.155 -42.121  1.00 60.21           C  
ATOM   2705  CD  PRO A 346     -20.987  24.464 -42.867  1.00 60.21           C  
ATOM   2706  N   GLU A 347     -25.419  24.541 -41.555  1.00 52.47           N  
ATOM   2707  CA  GLU A 347     -26.286  24.807 -40.413  1.00 52.47           C  
ATOM   2708  C   GLU A 347     -25.909  23.828 -39.294  1.00 52.47           C  
ATOM   2709  CB  GLU A 347     -27.770  24.679 -40.820  1.00 52.47           C  
ATOM   2710  O   GLU A 347     -26.483  22.753 -39.133  1.00 52.47           O  
ATOM   2711  CG  GLU A 347     -28.232  25.787 -41.785  1.00 52.47           C  
ATOM   2712  CD  GLU A 347     -29.715  25.671 -42.191  1.00 52.47           C  
ATOM   2713  OE1 GLU A 347     -30.321  26.734 -42.471  1.00 52.47           O  
ATOM   2714  OE2 GLU A 347     -30.231  24.535 -42.266  1.00 52.47           O  
ATOM   2715  N   GLU A 348     -24.879  24.171 -38.525  1.00 55.59           N  
ATOM   2716  CA  GLU A 348     -24.612  23.548 -37.254  1.00 55.59           C  
ATOM   2717  C   GLU A 348     -25.715  24.063 -36.352  1.00 55.59           C  
ATOM   2718  CB  GLU A 348     -23.203  23.833 -36.716  1.00 55.59           C  
ATOM   2719  O   GLU A 348     -25.633  25.160 -35.792  1.00 55.59           O  
ATOM   2720  CG  GLU A 348     -22.114  23.129 -37.549  1.00 55.59           C  
ATOM   2721  CD  GLU A 348     -20.869  22.728 -36.735  1.00 55.59           C  
ATOM   2722  OE1 GLU A 348     -20.110  21.867 -37.239  1.00 55.59           O  
ATOM   2723  OE2 GLU A 348     -20.696  23.220 -35.594  1.00 55.59           O  
ATOM   2724  N   GLU A 349     -26.791  23.273 -36.317  1.00 58.70           N  
ATOM   2725  CA  GLU A 349     -27.886  23.317 -35.364  1.00 58.70           C  
ATOM   2726  C   GLU A 349     -27.294  23.708 -34.011  1.00 58.70           C  
ATOM   2727  CB  GLU A 349     -28.544  21.922 -35.310  1.00 58.70           C  
ATOM   2728  O   GLU A 349     -26.723  22.870 -33.302  1.00 58.70           O  
ATOM   2729  CG  GLU A 349     -30.065  21.983 -35.132  1.00 58.70           C  
ATOM   2730  CD  GLU A 349     -30.811  22.057 -36.471  1.00 58.70           C  
ATOM   2731  OE1 GLU A 349     -31.770  22.855 -36.539  1.00 58.70           O  
ATOM   2732  OE2 GLU A 349     -30.466  21.243 -37.355  1.00 58.70           O  
ATOM   2733  N   SER A 350     -27.328  25.013 -33.723  1.00 58.28           N  
ATOM   2734  CA  SER A 350     -26.609  25.606 -32.607  1.00 58.28           C  
ATOM   2735  C   SER A 350     -27.240  25.029 -31.364  1.00 58.28           C  
ATOM   2736  CB  SER A 350     -26.705  27.131 -32.641  1.00 58.28           C  
ATOM   2737  O   SER A 350     -28.331  25.436 -30.956  1.00 58.28           O  
ATOM   2738  OG  SER A 350     -25.917  27.642 -33.696  1.00 58.28           O  
ATOM   2739  N   TRP A 351     -26.602  23.985 -30.838  1.00 60.20           N  
ATOM   2740  CA  TRP A 351     -27.149  23.223 -29.742  1.00 60.20           C  
ATOM   2741  C   TRP A 351     -27.319  24.196 -28.581  1.00 60.20           C  
ATOM   2742  CB  TRP A 351     -26.263  22.014 -29.425  1.00 60.20           C  
ATOM   2743  O   TRP A 351     -26.359  24.733 -28.032  1.00 60.20           O  
ATOM   2744  CG  TRP A 351     -26.693  21.252 -28.211  1.00 60.20           C  
ATOM   2745  CD1 TRP A 351     -27.597  20.247 -28.156  1.00 60.20           C  
ATOM   2746  CD2 TRP A 351     -26.301  21.507 -26.835  1.00 60.20           C  
ATOM   2747  CE2 TRP A 351     -27.049  20.647 -25.979  1.00 60.20           C  
ATOM   2748  CE3 TRP A 351     -25.420  22.426 -26.232  1.00 60.20           C  
ATOM   2749  NE1 TRP A 351     -27.778  19.855 -26.841  1.00 60.20           N  
ATOM   2750  CH2 TRP A 351     -26.147  21.737 -24.026  1.00 60.20           C  
ATOM   2751  CZ2 TRP A 351     -26.980  20.747 -24.581  1.00 60.20           C  
ATOM   2752  CZ3 TRP A 351     -25.343  22.543 -24.839  1.00 60.20           C  
ATOM   2753  N   SER A 352     -28.574  24.466 -28.256  1.00 55.30           N  
ATOM   2754  CA  SER A 352     -28.975  25.256 -27.110  1.00 55.30           C  
ATOM   2755  C   SER A 352     -29.673  24.287 -26.158  1.00 55.30           C  
ATOM   2756  CB  SER A 352     -29.841  26.452 -27.525  1.00 55.30           C  
ATOM   2757  O   SER A 352     -30.589  23.571 -26.571  1.00 55.30           O  
ATOM   2758  OG  SER A 352     -30.794  26.117 -28.512  1.00 55.30           O  
ATOM   2759  N   PRO A 353     -29.221  24.169 -24.898  1.00 54.65           N  
ATOM   2760  CA  PRO A 353     -29.863  23.272 -23.953  1.00 54.65           C  
ATOM   2761  C   PRO A 353     -31.323  23.692 -23.774  1.00 54.65           C  
ATOM   2762  CB  PRO A 353     -29.057  23.379 -22.655  1.00 54.65           C  
ATOM   2763  O   PRO A 353     -31.607  24.847 -23.459  1.00 54.65           O  
ATOM   2764  CG  PRO A 353     -28.324  24.717 -22.772  1.00 54.65           C  
ATOM   2765  CD  PRO A 353     -28.147  24.920 -24.273  1.00 54.65           C  
ATOM   2766  N   SER A 354     -32.254  22.751 -23.946  1.00 56.03           N  
ATOM   2767  CA  SER A 354     -33.663  22.988 -23.641  1.00 56.03           C  
ATOM   2768  C   SER A 354     -33.796  23.403 -22.173  1.00 56.03           C  
ATOM   2769  CB  SER A 354     -34.494  21.728 -23.926  1.00 56.03           C  
ATOM   2770  O   SER A 354     -33.467  22.617 -21.279  1.00 56.03           O  
ATOM   2771  OG  SER A 354     -34.053  20.653 -23.115  1.00 56.03           O  
ATOM   2772  N   LEU A 355     -34.305  24.611 -21.914  1.00 60.63           N  
ATOM   2773  CA  LEU A 355     -34.483  25.131 -20.551  1.00 60.63           C  
ATOM   2774  C   LEU A 355     -35.528  24.344 -19.730  1.00 60.63           C  
ATOM   2775  CB  LEU A 355     -34.826  26.637 -20.598  1.00 60.63           C  
ATOM   2776  O   LEU A 355     -35.693  24.562 -18.536  1.00 60.63           O  
ATOM   2777  CG  LEU A 355     -33.933  27.487 -19.673  1.00 60.63           C  
ATOM   2778  CD1 LEU A 355     -32.578  27.764 -20.329  1.00 60.63           C  
ATOM   2779  CD2 LEU A 355     -34.595  28.821 -19.340  1.00 60.63           C  
ATOM   2780  N   THR A 356     -36.239  23.415 -20.364  1.00 62.32           N  
ATOM   2781  CA  THR A 356     -37.337  22.639 -19.780  1.00 62.32           C  
ATOM   2782  C   THR A 356     -36.880  21.484 -18.882  1.00 62.32           C  
ATOM   2783  CB  THR A 356     -38.246  22.118 -20.903  1.00 62.32           C  
ATOM   2784  O   THR A 356     -37.719  20.848 -18.256  1.00 62.32           O  
ATOM   2785  CG2 THR A 356     -38.954  23.263 -21.632  1.00 62.32           C  
ATOM   2786  OG1 THR A 356     -37.477  21.440 -21.875  1.00 62.32           O  
ATOM   2787  N   ASN A 357     -35.572  21.210 -18.785  1.00 59.13           N  
ATOM   2788  CA  ASN A 357     -35.021  20.099 -17.995  1.00 59.13           C  
ATOM   2789  C   ASN A 357     -33.834  20.510 -17.095  1.00 59.13           C  
ATOM   2790  CB  ASN A 357     -34.669  18.929 -18.941  1.00 59.13           C  
ATOM   2791  O   ASN A 357     -32.997  19.665 -16.789  1.00 59.13           O  
ATOM   2792  CG  ASN A 357     -35.876  18.244 -19.557  1.00 59.13           C  
ATOM   2793  ND2 ASN A 357     -36.033  18.327 -20.857  1.00 59.13           N  
ATOM   2794  OD1 ASN A 357     -36.654  17.568 -18.893  1.00 59.13           O  
ATOM   2795  N   LEU A 358     -33.717  21.775 -16.659  1.00 62.72           N  
ATOM   2796  CA  LEU A 358     -32.573  22.196 -15.821  1.00 62.72           C  
ATOM   2797  C   LEU A 358     -32.437  21.391 -14.520  1.00 62.72           C  
ATOM   2798  CB  LEU A 358     -32.618  23.700 -15.486  1.00 62.72           C  
ATOM   2799  O   LEU A 358     -31.320  21.131 -14.095  1.00 62.72           O  
ATOM   2800  CG  LEU A 358     -31.756  24.548 -16.434  1.00 62.72           C  
ATOM   2801  CD1 LEU A 358     -32.477  24.755 -17.754  1.00 62.72           C  
ATOM   2802  CD2 LEU A 358     -31.456  25.917 -15.829  1.00 62.72           C  
ATOM   2803  N   GLU A 359     -33.539  20.925 -13.930  1.00 68.10           N  
ATOM   2804  CA  GLU A 359     -33.502  20.072 -12.727  1.00 68.10           C  
ATOM   2805  C   GLU A 359     -32.836  18.706 -12.963  1.00 68.10           C  
ATOM   2806  CB  GLU A 359     -34.933  19.842 -12.227  1.00 68.10           C  
ATOM   2807  O   GLU A 359     -32.473  18.006 -12.021  1.00 68.10           O  
ATOM   2808  CG  GLU A 359     -35.574  21.127 -11.686  1.00 68.10           C  
ATOM   2809  CD  GLU A 359     -36.990  20.895 -11.141  1.00 68.10           C  
ATOM   2810  OE1 GLU A 359     -37.472  21.794 -10.418  1.00 68.10           O  
ATOM   2811  OE2 GLU A 359     -37.589  19.844 -11.469  1.00 68.10           O  
ATOM   2812  N   LYS A 360     -32.676  18.313 -14.229  1.00 70.10           N  
ATOM   2813  CA  LYS A 360     -32.123  17.022 -14.640  1.00 70.10           C  
ATOM   2814  C   LYS A 360     -30.646  17.077 -14.975  1.00 70.10           C  
ATOM   2815  CB  LYS A 360     -32.921  16.497 -15.834  1.00 70.10           C  
ATOM   2816  O   LYS A 360     -30.090  16.049 -15.355  1.00 70.10           O  
ATOM   2817  CG  LYS A 360     -34.366  16.188 -15.434  1.00 70.10           C  
ATOM   2818  CD  LYS A 360     -35.053  15.473 -16.592  1.00 70.10           C  
ATOM   2819  CE  LYS A 360     -36.543  15.325 -16.296  1.00 70.10           C  
ATOM   2820  NZ  LYS A 360     -37.290  15.112 -17.555  1.00 70.10           N  
ATOM   2821  N   VAL A 361     -30.026  18.249 -14.899  1.00 74.23           N  
ATOM   2822  CA  VAL A 361     -28.627  18.455 -15.252  1.00 74.23           C  
ATOM   2823  C   VAL A 361     -27.914  19.073 -14.060  1.00 74.23           C  
ATOM   2824  CB  VAL A 361     -28.506  19.350 -16.490  1.00 74.23           C  
ATOM   2825  O   VAL A 361     -28.242  20.183 -13.650  1.00 74.23           O  
ATOM   2826  CG1 VAL A 361     -27.046  19.624 -16.840  1.00 74.23           C  
ATOM   2827  CG2 VAL A 361     -29.164  18.723 -17.730  1.00 74.23           C  
ATOM   2828  N   VAL A 362     -26.904  18.386 -13.544  1.00 80.22           N  
ATOM   2829  CA  VAL A 362     -26.005  18.932 -12.530  1.00 80.22           C  
ATOM   2830  C   VAL A 362     -24.696  19.300 -13.220  1.00 80.22           C  
ATOM   2831  CB  VAL A 362     -25.837  17.968 -11.345  1.00 80.22           C  
ATOM   2832  O   VAL A 362     -24.149  18.542 -14.021  1.00 80.22           O  
ATOM   2833  CG1 VAL A 362     -24.915  18.542 -10.266  1.00 80.22           C  
ATOM   2834  CG2 VAL A 362     -27.184  17.610 -10.704  1.00 80.22           C  
ATOM   2835  N   VAL A 363     -24.223  20.515 -12.962  1.00 85.24           N  
ATOM   2836  CA  VAL A 363     -22.918  20.990 -13.424  1.00 85.24           C  
ATOM   2837  C   VAL A 363     -22.033  21.114 -12.194  1.00 85.24           C  
ATOM   2838  CB  VAL A 363     -23.022  22.313 -14.202  1.00 85.24           C  
ATOM   2839  O   VAL A 363     -22.324  21.911 -11.304  1.00 85.24           O  
ATOM   2840  CG1 VAL A 363     -21.644  22.745 -14.712  1.00 85.24           C  
ATOM   2841  CG2 VAL A 363     -23.934  22.173 -15.430  1.00 85.24           C  
ATOM   2842  N   THR A 364     -20.974  20.314 -12.145  1.00 89.92           N  
ATOM   2843  CA  THR A 364     -20.025  20.269 -11.034  1.00 89.92           C  
ATOM   2844  C   THR A 364     -18.650  20.672 -11.539  1.00 89.92           C  
ATOM   2845  CB  THR A 364     -19.988  18.875 -10.387  1.00 89.92           C  
ATOM   2846  O   THR A 364     -18.038  19.958 -12.333  1.00 89.92           O  
ATOM   2847  CG2 THR A 364     -19.102  18.857  -9.139  1.00 89.92           C  
ATOM   2848  OG1 THR A 364     -21.279  18.517  -9.952  1.00 89.92           O  
ATOM   2849  N   ASP A 365     -18.150  21.803 -11.054  1.00 93.56           N  
ATOM   2850  CA  ASP A 365     -16.772  22.225 -11.284  1.00 93.56           C  
ATOM   2851  C   ASP A 365     -15.858  21.574 -10.245  1.00 93.56           C  
ATOM   2852  CB  ASP A 365     -16.669  23.756 -11.253  1.00 93.56           C  
ATOM   2853  O   ASP A 365     -15.980  21.804  -9.041  1.00 93.56           O  
ATOM   2854  CG  ASP A 365     -17.273  24.432 -12.487  1.00 93.56           C  
ATOM   2855  OD1 ASP A 365     -17.360  23.769 -13.545  1.00 93.56           O  
ATOM   2856  OD2 ASP A 365     -17.608  25.629 -12.380  1.00 93.56           O  
ATOM   2857  N   VAL A 366     -14.926  20.749 -10.711  1.00 88.45           N  
ATOM   2858  CA  VAL A 366     -13.896  20.125  -9.881  1.00 88.45           C  
ATOM   2859  C   VAL A 366     -12.583  20.847 -10.137  1.00 88.45           C  
ATOM   2860  CB  VAL A 366     -13.791  18.612 -10.147  1.00 88.45           C  
ATOM   2861  O   VAL A 366     -11.972  20.689 -11.194  1.00 88.45           O  
ATOM   2862  CG1 VAL A 366     -12.773  17.970  -9.193  1.00 88.45           C  
ATOM   2863  CG2 VAL A 366     -15.141  17.911  -9.938  1.00 88.45           C  
ATOM   2864  N   THR A 367     -12.139  21.645  -9.167  1.00 92.49           N  
ATOM   2865  CA  THR A 367     -10.862  22.363  -9.249  1.00 92.49           C  
ATOM   2866  C   THR A 367      -9.779  21.647  -8.448  1.00 92.49           C  
ATOM   2867  CB  THR A 367     -10.989  23.832  -8.826  1.00 92.49           C  
ATOM   2868  O   THR A 367      -9.912  21.444  -7.243  1.00 92.49           O  
ATOM   2869  CG2 THR A 367      -9.719  24.636  -9.107  1.00 92.49           C  
ATOM   2870  OG1 THR A 367     -12.027  24.460  -9.535  1.00 92.49           O  
ATOM   2871  N   SER A 368      -8.671  21.299  -9.100  1.00 91.19           N  
ATOM   2872  CA  SER A 368      -7.468  20.763  -8.459  1.00 91.19           C  
ATOM   2873  C   SER A 368      -6.223  21.354  -9.117  1.00 91.19           C  
ATOM   2874  CB  SER A 368      -7.448  19.236  -8.555  1.00 91.19           C  
ATOM   2875  O   SER A 368      -6.149  21.430 -10.339  1.00 91.19           O  
ATOM   2876  OG  SER A 368      -6.399  18.718  -7.757  1.00 91.19           O  
ATOM   2877  N   ASN A 369      -5.241  21.784  -8.316  1.00 81.64           N  
ATOM   2878  CA  ASN A 369      -3.955  22.315  -8.793  1.00 81.64           C  
ATOM   2879  C   ASN A 369      -4.085  23.388  -9.898  1.00 81.64           C  
ATOM   2880  CB  ASN A 369      -3.048  21.139  -9.203  1.00 81.64           C  
ATOM   2881  O   ASN A 369      -3.398  23.315 -10.912  1.00 81.64           O  
ATOM   2882  CG  ASN A 369      -2.782  20.159  -8.080  1.00 81.64           C  
ATOM   2883  ND2 ASN A 369      -2.495  18.922  -8.407  1.00 81.64           N  
ATOM   2884  OD1 ASN A 369      -2.818  20.478  -6.904  1.00 81.64           O  
ATOM   2885  N   PHE A 370      -4.973  24.373  -9.703  1.00 85.73           N  
ATOM   2886  CA  PHE A 370      -5.271  25.462 -10.655  1.00 85.73           C  
ATOM   2887  C   PHE A 370      -5.958  25.047 -11.969  1.00 85.73           C  
ATOM   2888  CB  PHE A 370      -4.029  26.334 -10.914  1.00 85.73           C  
ATOM   2889  O   PHE A 370      -6.176  25.896 -12.830  1.00 85.73           O  
ATOM   2890  CG  PHE A 370      -3.325  26.811  -9.662  1.00 85.73           C  
ATOM   2891  CD1 PHE A 370      -3.790  27.960  -8.998  1.00 85.73           C  
ATOM   2892  CD2 PHE A 370      -2.212  26.112  -9.160  1.00 85.73           C  
ATOM   2893  CE1 PHE A 370      -3.144  28.410  -7.834  1.00 85.73           C  
ATOM   2894  CE2 PHE A 370      -1.571  26.556  -7.990  1.00 85.73           C  
ATOM   2895  CZ  PHE A 370      -2.036  27.707  -7.330  1.00 85.73           C  
ATOM   2896  N   LEU A 371      -6.356  23.781 -12.115  1.00 82.72           N  
ATOM   2897  CA  LEU A 371      -7.180  23.309 -13.223  1.00 82.72           C  
ATOM   2898  C   LEU A 371      -8.614  23.095 -12.743  1.00 82.72           C  
ATOM   2899  CB  LEU A 371      -6.565  22.017 -13.785  1.00 82.72           C  
ATOM   2900  O   LEU A 371      -8.832  22.361 -11.782  1.00 82.72           O  
ATOM   2901  CG  LEU A 371      -7.294  21.470 -15.025  1.00 82.72           C  
ATOM   2902  CD1 LEU A 371      -7.134  22.392 -16.236  1.00 82.72           C  
ATOM   2903  CD2 LEU A 371      -6.725  20.099 -15.386  1.00 82.72           C  
ATOM   2904  N   THR A 372      -9.580  23.697 -13.432  1.00 91.69           N  
ATOM   2905  CA  THR A 372     -11.008  23.439 -13.219  1.00 91.69           C  
ATOM   2906  C   THR A 372     -11.530  22.553 -14.338  1.00 91.69           C  
ATOM   2907  CB  THR A 372     -11.815  24.740 -13.125  1.00 91.69           C  
ATOM   2908  O   THR A 372     -11.406  22.897 -15.512  1.00 91.69           O  
ATOM   2909  CG2 THR A 372     -13.291  24.488 -12.827  1.00 91.69           C  
ATOM   2910  OG1 THR A 372     -11.323  25.520 -12.056  1.00 91.69           O  
ATOM   2911  N   VAL A 373     -12.116  21.415 -13.971  1.00 91.14           N  
ATOM   2912  CA  VAL A 373     -12.853  20.541 -14.885  1.00 91.14           C  
ATOM   2913  C   VAL A 373     -14.339  20.704 -14.603  1.00 91.14           C  
ATOM   2914  CB  VAL A 373     -12.416  19.071 -14.741  1.00 91.14           C  
ATOM   2915  O   VAL A 373     -14.796  20.375 -13.511  1.00 91.14           O  
ATOM   2916  CG1 VAL A 373     -13.178  18.173 -15.726  1.00 91.14           C  
ATOM   2917  CG2 VAL A 373     -10.914  18.907 -15.017  1.00 91.14           C  
ATOM   2918  N   THR A 374     -15.090  21.181 -15.590  1.00 91.62           N  
ATOM   2919  CA  THR A 374     -16.552  21.268 -15.528  1.00 91.62           C  
ATOM   2920  C   THR A 374     -17.161  19.950 -15.985  1.00 91.62           C  
ATOM   2921  CB  THR A 374     -17.061  22.428 -16.392  1.00 91.62           C  
ATOM   2922  O   THR A 374     -17.067  19.579 -17.156  1.00 91.62           O  
ATOM   2923  CG2 THR A 374     -18.574  22.612 -16.303  1.00 91.62           C  
ATOM   2924  OG1 THR A 374     -16.454  23.624 -15.980  1.00 91.62           O  
ATOM   2925  N   ILE A 375     -17.790  19.229 -15.063  1.00 87.24           N  
ATOM   2926  CA  ILE A 375     -18.503  17.982 -15.339  1.00 87.24           C  
ATOM   2927  C   ILE A 375     -19.990  18.305 -15.436  1.00 87.24           C  
ATOM   2928  CB  ILE A 375     -18.210  16.916 -14.260  1.00 87.24           C  
ATOM   2929  O   ILE A 375     -20.582  18.801 -14.482  1.00 87.24           O  
ATOM   2930  CG1 ILE A 375     -16.686  16.679 -14.120  1.00 87.24           C  
ATOM   2931  CG2 ILE A 375     -18.944  15.607 -14.616  1.00 87.24           C  
ATOM   2932  CD1 ILE A 375     -16.304  15.743 -12.968  1.00 87.24           C  
ATOM   2933  N   LYS A 376     -20.606  18.010 -16.582  1.00 84.11           N  
ATOM   2934  CA  LYS A 376     -22.053  18.117 -16.777  1.00 84.11           C  
ATOM   2935  C   LYS A 376     -22.665  16.721 -16.764  1.00 84.11           C  
ATOM   2936  CB  LYS A 376     -22.322  18.890 -18.071  1.00 84.11           C  
ATOM   2937  O   LYS A 376     -22.534  15.985 -17.738  1.00 84.11           O  
ATOM   2938  CG  LYS A 376     -23.818  19.146 -18.254  1.00 84.11           C  
ATOM   2939  CD  LYS A 376     -24.062  19.890 -19.564  1.00 84.11           C  
ATOM   2940  CE  LYS A 376     -25.547  20.209 -19.640  1.00 84.11           C  
ATOM   2941  NZ  LYS A 376     -25.928  20.696 -20.972  1.00 84.11           N  
ATOM   2942  N   GLU A 377     -23.326  16.366 -15.673  1.00 82.24           N  
ATOM   2943  CA  GLU A 377     -24.061  15.111 -15.528  1.00 82.24           C  
ATOM   2944  C   GLU A 377     -25.555  15.352 -15.767  1.00 82.24           C  
ATOM   2945  CB  GLU A 377     -23.735  14.438 -14.180  1.00 82.24           C  
ATOM   2946  O   GLU A 377     -26.092  16.396 -15.400  1.00 82.24           O  
ATOM   2947  CG  GLU A 377     -24.174  15.252 -12.957  1.00 82.24           C  
ATOM   2948  CD  GLU A 377     -23.724  14.685 -11.599  1.00 82.24           C  
ATOM   2949  OE1 GLU A 377     -23.989  15.354 -10.574  1.00 82.24           O  
ATOM   2950  OE2 GLU A 377     -23.108  13.598 -11.584  1.00 82.24           O  
ATOM   2951  N   SER A 378     -26.239  14.410 -16.418  1.00 77.88           N  
ATOM   2952  CA  SER A 378     -27.695  14.443 -16.540  1.00 77.88           C  
ATOM   2953  C   SER A 378     -28.304  13.134 -16.061  1.00 77.88           C  
ATOM   2954  CB  SER A 378     -28.151  14.786 -17.960  1.00 77.88           C  
ATOM   2955  O   SER A 378     -27.769  12.065 -16.333  1.00 77.88           O  
ATOM   2956  OG  SER A 378     -29.539  15.057 -17.947  1.00 77.88           O  
ATOM   2957  N   ASN A 379     -29.431  13.215 -15.350  1.00 75.14           N  
ATOM   2958  CA  ASN A 379     -30.176  12.044 -14.880  1.00 75.14           C  
ATOM   2959  C   ASN A 379     -31.078  11.418 -15.964  1.00 75.14           C  
ATOM   2960  CB  ASN A 379     -30.935  12.409 -13.589  1.00 75.14           C  
ATOM   2961  O   ASN A 379     -31.796  10.460 -15.679  1.00 75.14           O  
ATOM   2962  CG  ASN A 379     -32.090  13.375 -13.790  1.00 75.14           C  
ATOM   2963  ND2 ASN A 379     -32.630  13.914 -12.723  1.00 75.14           N  
ATOM   2964  OD1 ASN A 379     -32.529  13.663 -14.886  1.00 75.14           O  
ATOM   2965  N   THR A 380     -31.053  11.959 -17.186  1.00 70.64           N  
ATOM   2966  CA  THR A 380     -31.799  11.465 -18.343  1.00 70.64           C  
ATOM   2967  C   THR A 380     -30.837  11.195 -19.498  1.00 70.64           C  
ATOM   2968  CB  THR A 380     -32.939  12.433 -18.706  1.00 70.64           C  
ATOM   2969  O   THR A 380     -29.939  11.984 -19.778  1.00 70.64           O  
ATOM   2970  CG2 THR A 380     -32.514  13.820 -19.188  1.00 70.64           C  
ATOM   2971  OG1 THR A 380     -33.765  11.905 -19.711  1.00 70.64           O  
ATOM   2972  N   ASP A 381     -31.030  10.072 -20.180  1.00 71.90           N  
ATOM   2973  CA  ASP A 381     -30.325   9.703 -21.413  1.00 71.90           C  
ATOM   2974  C   ASP A 381     -30.837  10.498 -22.629  1.00 71.90           C  
ATOM   2975  CB  ASP A 381     -30.480   8.184 -21.616  1.00 71.90           C  
ATOM   2976  O   ASP A 381     -30.093  10.772 -23.575  1.00 71.90           O  
ATOM   2977  CG  ASP A 381     -31.935   7.691 -21.742  1.00 71.90           C  
ATOM   2978  OD1 ASP A 381     -32.872   8.434 -21.353  1.00 71.90           O  
ATOM   2979  OD2 ASP A 381     -32.114   6.563 -22.233  1.00 71.90           O  
ATOM   2980  N   GLN A 382     -32.099  10.933 -22.569  1.00 66.61           N  
ATOM   2981  CA  GLN A 382     -32.745  11.776 -23.573  1.00 66.61           C  
ATOM   2982  C   GLN A 382     -31.971  13.082 -23.814  1.00 66.61           C  
ATOM   2983  CB  GLN A 382     -34.193  12.089 -23.152  1.00 66.61           C  
ATOM   2984  O   GLN A 382     -31.875  13.941 -22.938  1.00 66.61           O  
ATOM   2985  CG  GLN A 382     -35.057  10.838 -22.925  1.00 66.61           C  
ATOM   2986  CD  GLN A 382     -35.137   9.958 -24.165  1.00 66.61           C  
ATOM   2987  NE2 GLN A 382     -34.901   8.672 -24.039  1.00 66.61           N  
ATOM   2988  OE1 GLN A 382     -35.386  10.430 -25.263  1.00 66.61           O  
ATOM   2989  N   GLY A 383     -31.450  13.253 -25.031  1.00 63.23           N  
ATOM   2990  CA  GLY A 383     -30.788  14.481 -25.481  1.00 63.23           C  
ATOM   2991  C   GLY A 383     -29.297  14.598 -25.150  1.00 63.23           C  
ATOM   2992  O   GLY A 383     -28.676  15.569 -25.584  1.00 63.23           O  
ATOM   2993  N   PHE A 384     -28.705  13.635 -24.432  1.00 62.17           N  
ATOM   2994  CA  PHE A 384     -27.257  13.617 -24.180  1.00 62.17           C  
ATOM   2995  C   PHE A 384     -26.482  12.908 -25.300  1.00 62.17           C  
ATOM   2996  CB  PHE A 384     -26.977  12.999 -22.806  1.00 62.17           C  
ATOM   2997  O   PHE A 384     -25.424  13.373 -25.717  1.00 62.17           O  
ATOM   2998  CG  PHE A 384     -25.551  13.221 -22.336  1.00 62.17           C  
ATOM   2999  CD1 PHE A 384     -24.559  12.266 -22.613  1.00 62.17           C  
ATOM   3000  CD2 PHE A 384     -25.206  14.395 -21.640  1.00 62.17           C  
ATOM   3001  CE1 PHE A 384     -23.239  12.458 -22.173  1.00 62.17           C  
ATOM   3002  CE2 PHE A 384     -23.882  14.596 -21.206  1.00 62.17           C  
ATOM   3003  CZ  PHE A 384     -22.900  13.624 -21.466  1.00 62.17           C  
ATOM   3004  N   PHE A 385     -27.038  11.828 -25.850  1.00 62.88           N  
ATOM   3005  CA  PHE A 385     -26.456  11.112 -26.981  1.00 62.88           C  
ATOM   3006  C   PHE A 385     -27.302  11.370 -28.227  1.00 62.88           C  
ATOM   3007  CB  PHE A 385     -26.323   9.623 -26.630  1.00 62.88           C  
ATOM   3008  O   PHE A 385     -28.411  10.855 -28.352  1.00 62.88           O  
ATOM   3009  CG  PHE A 385     -25.459   9.365 -25.408  1.00 62.88           C  
ATOM   3010  CD1 PHE A 385     -24.056   9.446 -25.502  1.00 62.88           C  
ATOM   3011  CD2 PHE A 385     -26.057   9.066 -24.168  1.00 62.88           C  
ATOM   3012  CE1 PHE A 385     -23.255   9.222 -24.368  1.00 62.88           C  
ATOM   3013  CE2 PHE A 385     -25.256   8.835 -23.034  1.00 62.88           C  
ATOM   3014  CZ  PHE A 385     -23.855   8.911 -23.134  1.00 62.88           C  
ATOM   3015  N   LYS A 386     -26.793  12.180 -29.162  1.00 67.45           N  
ATOM   3016  CA  LYS A 386     -27.304  12.128 -30.535  1.00 67.45           C  
ATOM   3017  C   LYS A 386     -26.869  10.780 -31.103  1.00 67.45           C  
ATOM   3018  CB  LYS A 386     -26.803  13.306 -31.391  1.00 67.45           C  
ATOM   3019  O   LYS A 386     -25.674  10.483 -31.117  1.00 67.45           O  
ATOM   3020  CG  LYS A 386     -27.419  14.658 -30.983  1.00 67.45           C  
ATOM   3021  CD  LYS A 386     -27.014  15.773 -31.966  1.00 67.45           C  
ATOM   3022  CE  LYS A 386     -27.656  17.126 -31.608  1.00 67.45           C  
ATOM   3023  NZ  LYS A 386     -27.360  18.176 -32.627  1.00 67.45           N  
ATOM   3024  N   GLU A 387     -27.828   9.963 -31.524  1.00 66.82           N  
ATOM   3025  CA  GLU A 387     -27.536   8.754 -32.285  1.00 66.82           C  
ATOM   3026  C   GLU A 387     -26.740   9.176 -33.524  1.00 66.82           C  
ATOM   3027  CB  GLU A 387     -28.849   8.032 -32.618  1.00 66.82           C  
ATOM   3028  O   GLU A 387     -27.162  10.053 -34.285  1.00 66.82           O  
ATOM   3029  CG  GLU A 387     -28.639   6.580 -33.069  1.00 66.82           C  
ATOM   3030  CD  GLU A 387     -29.970   5.810 -33.151  1.00 66.82           C  
ATOM   3031  OE1 GLU A 387     -29.937   4.580 -32.925  1.00 66.82           O  
ATOM   3032  OE2 GLU A 387     -31.005   6.455 -33.439  1.00 66.82           O  
ATOM   3033  N   LYS A 388     -25.523   8.646 -33.657  1.00 68.91           N  
ATOM   3034  CA  LYS A 388     -24.652   8.970 -34.779  1.00 68.91           C  
ATOM   3035  C   LYS A 388     -25.234   8.257 -35.999  1.00 68.91           C  
ATOM   3036  CB  LYS A 388     -23.203   8.583 -34.439  1.00 68.91           C  
ATOM   3037  O   LYS A 388     -25.030   7.056 -36.152  1.00 68.91           O  
ATOM   3038  CG  LYS A 388     -22.204   9.435 -35.230  1.00 68.91           C  
ATOM   3039  CD  LYS A 388     -20.769   8.952 -34.994  1.00 68.91           C  
ATOM   3040  CE  LYS A 388     -19.799   9.891 -35.716  1.00 68.91           C  
ATOM   3041  NZ  LYS A 388     -18.409   9.375 -35.678  1.00 68.91           N  
ATOM   3042  N   ARG A 389     -26.042   8.986 -36.766  1.00 55.09           N  
ATOM   3043  CA  ARG A 389     -26.605   8.523 -38.035  1.00 55.09           C  
ATOM   3044  C   ARG A 389     -25.526   8.339 -39.091  1.00 55.09           C  
ATOM   3045  CB  ARG A 389     -27.702   9.482 -38.517  1.00 55.09           C  
ATOM   3046  O   ARG A 389     -24.516   9.081 -39.024  1.00 55.09           O  
ATOM   3047  CG  ARG A 389     -28.934   8.704 -38.988  1.00 55.09           C  
ATOM   3048  CD  ARG A 389     -29.962   9.680 -39.567  1.00 55.09           C  
ATOM   3049  NE  ARG A 389     -31.340   9.180 -39.415  1.00 55.09           N  
ATOM   3050  NH1 ARG A 389     -32.394  11.206 -39.620  1.00 55.09           N  
ATOM   3051  NH2 ARG A 389     -33.583   9.385 -39.127  1.00 55.09           N  
ATOM   3052  CZ  ARG A 389     -32.428   9.923 -39.391  1.00 55.09           C  
ATOM   3053  OXT ARG A 389     -25.791   7.474 -39.949  1.00 55.09           O  
TER    3054      ARG A 389                                                      
ENDMDL                                                                          
END                                                                             
