# Supplementary material for: Uncoupled evolution of the Polycomb system and deep origin of non-canonical PRC1
Source: Commun Biol. 2023 Nov 10;6:1144. doi: 10.1038/s42003-023-05501-x (PMC10638273; doi:10.1038/s42003-023-05501-x)
Supplement: Supplementary file 6 — Supplementary Data 3 [file 42003_2023_5501_MOESM6_ESM.zip › Supplementary Data 3/HOMSAP_CBX8cutout.pdb]

HEADER                                            01-JUN-22                     
TITLE     ALPHAFOLD MONOMER V2.0 PREDICTION FOR CHROMOBOX PROTEIN HOMOLOG 8     
TITLE    2 (Q9HC52)                                                             
COMPND    MOL_ID: 1;                                                            
COMPND   2 MOLECULE: CHROMOBOX PROTEIN HOMOLOG 8;                               
COMPND   3 CHAIN: A                                                             
SOURCE    MOL_ID: 1;                                                            
SOURCE   2 ORGANISM_SCIENTIFIC: HOMO SAPIENS;                                   
SOURCE   3 ORGANISM_TAXID: 9606                                                 
REMARK   1                                                                      
REMARK   1 REFERENCE 1                                                          
REMARK   1  AUTH   JOHN JUMPER, RICHARD EVANS, ALEXANDER PRITZEL, TIM GREEN,    
REMARK   1  AUTH 2 MICHAEL FIGURNOV, OLAF RONNEBERGER, KATHRYN TUNYASUVUNAKOOL, 
REMARK   1  AUTH 3 RUSS BATES, AUGUSTIN ZIDEK, ANNA POTAPENKO, ALEX BRIDGLAND,  
REMARK   1  AUTH 4 CLEMENS MEYER, SIMON A A KOHL, ANDREW J BALLARD,             
REMARK   1  AUTH 5 ANDREW COWIE, BERNARDINO ROMERA-PAREDES, STANISLAV NIKOLOV,  
REMARK   1  AUTH 6 RISHUB JAIN, JONAS ADLER, TREVOR BACK, STIG PETERSEN,        
REMARK   1  AUTH 7 DAVID REIMAN, ELLEN CLANCY, MICHAL ZIELINSKI,                
REMARK   1  AUTH 8 MARTIN STEINEGGER, MICHALINA PACHOLSKA, TAMAS BERGHAMMER,    
REMARK   1  AUTH 9 DAVID SILVER, ORIOL VINYALS, ANDREW W SENIOR,                
REMARK   1  AUTH10 KORAY KAVUKCUOGLU, PUSHMEET KOHLI, DEMIS HASSABIS            
REMARK   1  TITL   HIGHLY ACCURATE PROTEIN STRUCTURE PREDICTION WITH ALPHAFOLD  
REMARK   1  REF    NATURE                        V. 596   583 2021              
REMARK   1  REFN                   ISSN 0028-0836                               
REMARK   1  PMID   34265844                                                     
REMARK   1  DOI    10.1038/s41586-021-03819-2                                   
REMARK   1                                                                      
REMARK   1 DISCLAIMERS                                                          
REMARK   1 ALPHAFOLD DATA, COPYRIGHT (2021) DEEPMIND TECHNOLOGIES LIMITED. THE  
REMARK   1 INFORMATION PROVIDED IS THEORETICAL MODELLING ONLY AND CAUTION SHOULD
REMARK   1 BE EXERCISED IN ITS USE. IT IS PROVIDED "AS-IS" WITHOUT ANY WARRANTY 
REMARK   1 OF ANY KIND, WHETHER EXPRESSED OR IMPLIED. NO WARRANTY IS GIVEN THAT 
REMARK   1 USE OF THE INFORMATION SHALL NOT INFRINGE THE RIGHTS OF ANY THIRD    
REMARK   1 PARTY. THE INFORMATION IS NOT INTENDED TO BE A SUBSTITUTE FOR        
REMARK   1 PROFESSIONAL MEDICAL ADVICE, DIAGNOSIS, OR TREATMENT, AND DOES NOT   
REMARK   1 CONSTITUTE MEDICAL OR OTHER PROFESSIONAL ADVICE. IT IS AVAILABLE FOR 
REMARK   1 ACADEMIC AND COMMERCIAL PURPOSES, UNDER CC-BY 4.0 LICENCE.           
DBREF  XXXX A    1   389  UNP    Q9HC52   CBX8_HUMAN       1    389             
SEQRES   1 A  389  MET GLU LEU SER ALA VAL GLY GLU ARG VAL PHE ALA ALA          
SEQRES   2 A  389  GLU ALA LEU LEU LYS ARG ARG ILE ARG LYS GLY ARG MET          
SEQRES   3 A  389  GLU TYR LEU VAL LYS TRP LYS GLY TRP SER GLN LYS TYR          
SEQRES   4 A  389  SER THR TRP GLU PRO GLU GLU ASN ILE LEU ASP ALA ARG          
SEQRES   5 A  389  LEU LEU ALA ALA PHE GLU GLU ARG GLU ARG GLU MET GLU          
SEQRES   6 A  389  LEU TYR GLY PRO LYS LYS ARG GLY PRO LYS PRO LYS THR          
SEQRES   7 A  389  PHE LEU LEU LYS ALA GLN ALA LYS ALA LYS ALA LYS THR          
SEQRES   8 A  389  TYR GLU PHE ARG SER ASP SER ALA ARG GLY ILE ARG ILE          
SEQRES   9 A  389  PRO TYR PRO GLY ARG SER PRO GLN ASP LEU ALA SER THR          
SEQRES  10 A  389  SER ARG ALA ARG GLU GLY LEU ARG ASN MET GLY LEU SER          
SEQRES  11 A  389  PRO PRO ALA SER SER THR SER THR SER SER THR CYS ARG          
SEQRES  12 A  389  ALA GLU ALA PRO ARG ASP ARG ASP ARG ASP ARG ASP ARG          
SEQRES  13 A  389  ASP ARG GLU ARG ASP ARG GLU ARG GLU ARG GLU ARG GLU          
SEQRES  14 A  389  ARG GLU ARG GLU ARG GLU ARG GLU ARG GLU ARG GLY THR          
SEQRES  15 A  389  SER ARG VAL ASP ASP LYS PRO SER SER PRO GLY ASP SER          
SEQRES  16 A  389  SER LYS LYS ARG GLY PRO LYS PRO ARG LYS GLU LEU PRO          
SEQRES  17 A  389  ASP PRO SER GLN ARG PRO LEU GLY GLU PRO SER ALA GLY          
SEQRES  18 A  389  LEU GLY GLU TYR LEU LYS GLY ARG LYS LEU ASP ASP THR          
SEQRES  19 A  389  PRO SER GLY ALA GLY LYS PHE PRO ALA GLY HIS SER VAL          
SEQRES  20 A  389  ILE GLN LEU ALA ARG ARG GLN ASP SER ASP LEU VAL GLN          
SEQRES  21 A  389  CYS GLY VAL THR SER PRO SER SER ALA GLU ALA THR GLY          
SEQRES  22 A  389  LYS LEU ALA VAL ASP THR PHE PRO ALA ARG VAL ILE LYS          
SEQRES  23 A  389  HIS ARG ALA ALA PHE LEU GLU ALA LYS GLY GLN GLY ALA          
SEQRES  24 A  389  LEU ASP PRO ASN GLY THR ARG VAL ARG HIS GLY SER GLY          
SEQRES  25 A  389  PRO PRO SER SER GLY GLY GLY LEU TYR ARG ASP MET GLY          
SEQRES  26 A  389  ALA GLN GLY GLY ARG PRO SER LEU ILE ALA ARG ILE PRO          
SEQRES  27 A  389  VAL ALA ARG ILE LEU GLY ASP PRO GLU GLU GLU SER TRP          
SEQRES  28 A  389  SER PRO SER LEU THR ASN LEU GLU LYS VAL VAL VAL THR          
SEQRES  29 A  389  ASP VAL THR SER ASN PHE LEU THR VAL THR ILE LYS GLU          
SEQRES  30 A  389  SER ASN THR ASP GLN GLY PHE PHE LYS GLU LYS ARG              
CRYST1    1.000    1.000    1.000  90.00  90.00  90.00 P 1           1          
ORIGX1      1.000000  0.000000  0.000000        0.00000                         
ORIGX2      0.000000  1.000000  0.000000        0.00000                         
ORIGX3      0.000000  0.000000  1.000000        0.00000                         
SCALE1      1.000000  0.000000  0.000000        0.00000                         
SCALE2      0.000000  1.000000  0.000000        0.00000                         
SCALE3      0.000000  0.000000  1.000000        0.00000                         
MODEL        1                                                                  
ATOM   2577  N   ARG A 330     -28.031  55.704 -55.941  1.00 54.44           N  
ATOM   2578  CA  ARG A 330     -29.301  55.320 -55.268  1.00 54.44           C  
ATOM   2579  C   ARG A 330     -29.283  54.324 -54.071  1.00 54.44           C  
ATOM   2580  CB  ARG A 330     -30.282  54.820 -56.340  1.00 54.44           C  
ATOM   2581  O   ARG A 330     -28.893  53.173 -54.226  1.00 54.44           O  
ATOM   2582  CG  ARG A 330     -30.701  55.946 -57.297  1.00 54.44           C  
ATOM   2583  CD  ARG A 330     -31.679  55.424 -58.354  1.00 54.44           C  
ATOM   2584  NE  ARG A 330     -32.687  56.445 -58.700  1.00 54.44           N  
ATOM   2585  NH1 ARG A 330     -33.884  55.179 -60.193  1.00 54.44           N  
ATOM   2586  NH2 ARG A 330     -34.627  57.203 -59.615  1.00 54.44           N  
ATOM   2587  CZ  ARG A 330     -33.723  56.271 -59.500  1.00 54.44           C  
ATOM   2588  N   PRO A 331     -29.853  54.698 -52.903  1.00 49.72           N  
ATOM   2589  CA  PRO A 331     -29.859  53.856 -51.706  1.00 49.72           C  
ATOM   2590  C   PRO A 331     -30.962  52.786 -51.756  1.00 49.72           C  
ATOM   2591  CB  PRO A 331     -30.065  54.837 -50.546  1.00 49.72           C  
ATOM   2592  O   PRO A 331     -32.131  53.108 -51.973  1.00 49.72           O  
ATOM   2593  CG  PRO A 331     -30.960  55.918 -51.153  1.00 49.72           C  
ATOM   2594  CD  PRO A 331     -30.524  55.963 -52.617  1.00 49.72           C  
ATOM   2595  N   SER A 332     -30.608  51.520 -51.509  1.00 56.43           N  
ATOM   2596  CA  SER A 332     -31.568  50.429 -51.304  1.00 56.43           C  
ATOM   2597  C   SER A 332     -31.662  50.044 -49.824  1.00 56.43           C  
ATOM   2598  CB  SER A 332     -31.283  49.222 -52.210  1.00 56.43           C  
ATOM   2599  O   SER A 332     -30.666  49.951 -49.108  1.00 56.43           O  
ATOM   2600  OG  SER A 332     -29.999  48.681 -51.990  1.00 56.43           O  
ATOM   2601  N   LEU A 333     -32.904  49.858 -49.374  1.00 54.87           N  
ATOM   2602  CA  LEU A 333     -33.306  49.301 -48.085  1.00 54.87           C  
ATOM   2603  C   LEU A 333     -32.784  47.866 -47.954  1.00 54.87           C  
ATOM   2604  CB  LEU A 333     -34.851  49.302 -48.040  1.00 54.87           C  
ATOM   2605  O   LEU A 333     -33.478  46.918 -48.312  1.00 54.87           O  
ATOM   2606  CG  LEU A 333     -35.482  50.624 -47.574  1.00 54.87           C  
ATOM   2607  CD1 LEU A 333     -36.697  50.980 -48.429  1.00 54.87           C  
ATOM   2608  CD2 LEU A 333     -35.937  50.499 -46.118  1.00 54.87           C  
ATOM   2609  N   ILE A 334     -31.571  47.692 -47.441  1.00 52.88           N  
ATOM   2610  CA  ILE A 334     -31.075  46.368 -47.075  1.00 52.88           C  
ATOM   2611  C   ILE A 334     -30.931  46.327 -45.564  1.00 52.88           C  
ATOM   2612  CB  ILE A 334     -29.854  45.942 -47.908  1.00 52.88           C  
ATOM   2613  O   ILE A 334     -30.088  46.981 -44.948  1.00 52.88           O  
ATOM   2614  CG1 ILE A 334     -30.325  45.770 -49.375  1.00 52.88           C  
ATOM   2615  CG2 ILE A 334     -29.268  44.624 -47.367  1.00 52.88           C  
ATOM   2616  CD1 ILE A 334     -29.198  45.544 -50.384  1.00 52.88           C  
ATOM   2617  N   ALA A 335     -31.857  45.567 -44.985  1.00 59.27           N  
ATOM   2618  CA  ALA A 335     -31.861  45.141 -43.608  1.00 59.27           C  
ATOM   2619  C   ALA A 335     -30.472  44.648 -43.190  1.00 59.27           C  
ATOM   2620  CB  ALA A 335     -32.915  44.035 -43.473  1.00 59.27           C  
ATOM   2621  O   ALA A 335     -29.758  43.992 -43.947  1.00 59.27           O  
ATOM   2622  N   ARG A 336     -30.121  44.957 -41.944  1.00 58.86           N  
ATOM   2623  CA  ARG A 336     -28.927  44.485 -41.246  1.00 58.86           C  
ATOM   2624  C   ARG A 336     -28.987  42.957 -41.149  1.00 58.86           C  
ATOM   2625  CB  ARG A 336     -28.890  45.153 -39.857  1.00 58.86           C  
ATOM   2626  O   ARG A 336     -29.496  42.424 -40.169  1.00 58.86           O  
ATOM   2627  CG  ARG A 336     -28.776  46.688 -39.922  1.00 58.86           C  
ATOM   2628  CD  ARG A 336     -29.109  47.351 -38.578  1.00 58.86           C  
ATOM   2629  NE  ARG A 336     -28.120  47.033 -37.530  1.00 58.86           N  
ATOM   2630  NH1 ARG A 336     -29.012  48.358 -35.878  1.00 58.86           N  
ATOM   2631  NH2 ARG A 336     -27.145  47.204 -35.480  1.00 58.86           N  
ATOM   2632  CZ  ARG A 336     -28.098  47.530 -36.306  1.00 58.86           C  
ATOM   2633  N   ILE A 337     -28.522  42.257 -42.178  1.00 60.12           N  
ATOM   2634  CA  ILE A 337     -28.337  40.807 -42.153  1.00 60.12           C  
ATOM   2635  C   ILE A 337     -26.921  40.556 -41.618  1.00 60.12           C  
ATOM   2636  CB  ILE A 337     -28.596  40.165 -43.534  1.00 60.12           C  
ATOM   2637  O   ILE A 337     -25.959  41.044 -42.213  1.00 60.12           O  
ATOM   2638  CG1 ILE A 337     -30.064  40.403 -43.965  1.00 60.12           C  
ATOM   2639  CG2 ILE A 337     -28.308  38.652 -43.469  1.00 60.12           C  
ATOM   2640  CD1 ILE A 337     -30.359  40.021 -45.420  1.00 60.12           C  
ATOM   2641  N   PRO A 338     -26.765  39.843 -40.488  1.00 61.13           N  
ATOM   2642  CA  PRO A 338     -25.458  39.415 -40.008  1.00 61.13           C  
ATOM   2643  C   PRO A 338     -24.743  38.590 -41.083  1.00 61.13           C  
ATOM   2644  CB  PRO A 338     -25.718  38.593 -38.738  1.00 61.13           C  
ATOM   2645  O   PRO A 338     -25.342  37.697 -41.680  1.00 61.13           O  
ATOM   2646  CG  PRO A 338     -27.115  39.024 -38.295  1.00 61.13           C  
ATOM   2647  CD  PRO A 338     -27.813  39.359 -39.607  1.00 61.13           C  
ATOM   2648  N   VAL A 339     -23.454  38.873 -41.290  1.00 58.98           N  
ATOM   2649  CA  VAL A 339     -22.571  38.268 -42.312  1.00 58.98           C  
ATOM   2650  C   VAL A 339     -22.521  36.729 -42.253  1.00 58.98           C  
ATOM   2651  CB  VAL A 339     -21.164  38.902 -42.179  1.00 58.98           C  
ATOM   2652  O   VAL A 339     -22.204  36.090 -43.251  1.00 58.98           O  
ATOM   2653  CG1 VAL A 339     -20.090  38.282 -43.077  1.00 58.98           C  
ATOM   2654  CG2 VAL A 339     -21.227  40.402 -42.519  1.00 58.98           C  
ATOM   2655  N   ALA A 340     -22.950  36.120 -41.146  1.00 57.48           N  
ATOM   2656  CA  ALA A 340     -23.019  34.671 -40.952  1.00 57.48           C  
ATOM   2657  C   ALA A 340     -24.015  33.914 -41.864  1.00 57.48           C  
ATOM   2658  CB  ALA A 340     -23.322  34.428 -39.467  1.00 57.48           C  
ATOM   2659  O   ALA A 340     -24.172  32.714 -41.703  1.00 57.48           O  
ATOM   2660  N   ARG A 341     -24.724  34.577 -42.792  1.00 56.96           N  
ATOM   2661  CA  ARG A 341     -25.676  33.915 -43.712  1.00 56.96           C  
ATOM   2662  C   ARG A 341     -25.242  33.859 -45.182  1.00 56.96           C  
ATOM   2663  CB  ARG A 341     -27.078  34.528 -43.565  1.00 56.96           C  
ATOM   2664  O   ARG A 341     -25.984  33.317 -45.991  1.00 56.96           O  
ATOM   2665  CG  ARG A 341     -27.674  34.312 -42.168  1.00 56.96           C  
ATOM   2666  CD  ARG A 341     -29.150  34.719 -42.186  1.00 56.96           C  
ATOM   2667  NE  ARG A 341     -29.746  34.664 -40.839  1.00 56.96           N  
ATOM   2668  NH1 ARG A 341     -31.372  36.250 -41.169  1.00 56.96           N  
ATOM   2669  NH2 ARG A 341     -31.193  35.245 -39.182  1.00 56.96           N  
ATOM   2670  CZ  ARG A 341     -30.762  35.386 -40.404  1.00 56.96           C  
ATOM   2671  N   ILE A 342     -24.105  34.454 -45.556  1.00 55.71           N  
ATOM   2672  CA  ILE A 342     -23.690  34.582 -46.974  1.00 55.71           C  
ATOM   2673  C   ILE A 342     -22.527  33.639 -47.324  1.00 55.71           C  
ATOM   2674  CB  ILE A 342     -23.417  36.066 -47.328  1.00 55.71           C  
ATOM   2675  O   ILE A 342     -22.377  33.246 -48.479  1.00 55.71           O  
ATOM   2676  CG1 ILE A 342     -24.680  36.921 -47.046  1.00 55.71           C  
ATOM   2677  CG2 ILE A 342     -22.993  36.227 -48.802  1.00 55.71           C  
ATOM   2678  CD1 ILE A 342     -24.493  38.430 -47.246  1.00 55.71           C  
ATOM   2679  N   LEU A 343     -21.743  33.215 -46.333  1.00 55.81           N  
ATOM   2680  CA  LEU A 343     -20.845  32.074 -46.468  1.00 55.81           C  
ATOM   2681  C   LEU A 343     -21.634  30.836 -46.050  1.00 55.81           C  
ATOM   2682  CB  LEU A 343     -19.576  32.303 -45.621  1.00 55.81           C  
ATOM   2683  O   LEU A 343     -22.192  30.824 -44.958  1.00 55.81           O  
ATOM   2684  CG  LEU A 343     -18.286  32.286 -46.457  1.00 55.81           C  
ATOM   2685  CD1 LEU A 343     -18.201  33.473 -47.425  1.00 55.81           C  
ATOM   2686  CD2 LEU A 343     -17.073  32.345 -45.531  1.00 55.81           C  
ATOM   2687  N   GLY A 344     -21.739  29.854 -46.946  1.00 46.90           N  
ATOM   2688  CA  GLY A 344     -22.434  28.585 -46.730  1.00 46.90           C  
ATOM   2689  C   GLY A 344     -21.739  27.711 -45.693  1.00 46.90           C  
ATOM   2690  O   GLY A 344     -21.248  26.634 -46.025  1.00 46.90           O  
ATOM   2691  N   ASP A 345     -21.697  28.188 -44.454  1.00 57.46           N  
ATOM   2692  CA  ASP A 345     -21.402  27.362 -43.302  1.00 57.46           C  
ATOM   2693  C   ASP A 345     -22.570  26.382 -43.144  1.00 57.46           C  
ATOM   2694  CB  ASP A 345     -21.177  28.224 -42.046  1.00 57.46           C  
ATOM   2695  O   ASP A 345     -23.733  26.807 -43.187  1.00 57.46           O  
ATOM   2696  CG  ASP A 345     -19.810  28.926 -42.045  1.00 57.46           C  
ATOM   2697  OD1 ASP A 345     -18.844  28.339 -42.585  1.00 57.46           O  
ATOM   2698  OD2 ASP A 345     -19.723  30.046 -41.489  1.00 57.46           O  
ATOM   2699  N   PRO A 346     -22.299  25.068 -43.029  1.00 60.21           N  
ATOM   2700  CA  PRO A 346     -23.347  24.101 -42.750  1.00 60.21           C  
ATOM   2701  C   PRO A 346     -24.087  24.583 -41.508  1.00 60.21           C  
ATOM   2702  CB  PRO A 346     -22.639  22.757 -42.543  1.00 60.21           C  
ATOM   2703  O   PRO A 346     -23.449  25.025 -40.553  1.00 60.21           O  
ATOM   2704  CG  PRO A 346     -21.224  23.155 -42.121  1.00 60.21           C  
ATOM   2705  CD  PRO A 346     -20.987  24.464 -42.867  1.00 60.21           C  
ATOM   2706  N   GLU A 347     -25.419  24.541 -41.555  1.00 52.47           N  
ATOM   2707  CA  GLU A 347     -26.286  24.807 -40.413  1.00 52.47           C  
ATOM   2708  C   GLU A 347     -25.909  23.828 -39.294  1.00 52.47           C  
ATOM   2709  CB  GLU A 347     -27.770  24.679 -40.820  1.00 52.47           C  
ATOM   2710  O   GLU A 347     -26.483  22.753 -39.133  1.00 52.47           O  
ATOM   2711  CG  GLU A 347     -28.232  25.787 -41.785  1.00 52.47           C  
ATOM   2712  CD  GLU A 347     -29.715  25.671 -42.191  1.00 52.47           C  
ATOM   2713  OE1 GLU A 347     -30.321  26.734 -42.471  1.00 52.47           O  
ATOM   2714  OE2 GLU A 347     -30.231  24.535 -42.266  1.00 52.47           O  
ATOM   2715  N   GLU A 348     -24.879  24.171 -38.525  1.00 55.59           N  
ATOM   2716  CA  GLU A 348     -24.612  23.548 -37.254  1.00 55.59           C  
ATOM   2717  C   GLU A 348     -25.715  24.063 -36.352  1.00 55.59           C  
ATOM   2718  CB  GLU A 348     -23.203  23.833 -36.716  1.00 55.59           C  
ATOM   2719  O   GLU A 348     -25.633  25.160 -35.792  1.00 55.59           O  
ATOM   2720  CG  GLU A 348     -22.114  23.129 -37.549  1.00 55.59           C  
ATOM   2721  CD  GLU A 348     -20.869  22.728 -36.735  1.00 55.59           C  
ATOM   2722  OE1 GLU A 348     -20.110  21.867 -37.239  1.00 55.59           O  
ATOM   2723  OE2 GLU A 348     -20.696  23.220 -35.594  1.00 55.59           O  
ATOM   2724  N   GLU A 349     -26.791  23.273 -36.317  1.00 58.70           N  
ATOM   2725  CA  GLU A 349     -27.886  23.317 -35.364  1.00 58.70           C  
ATOM   2726  C   GLU A 349     -27.294  23.708 -34.011  1.00 58.70           C  
ATOM   2727  CB  GLU A 349     -28.544  21.922 -35.310  1.00 58.70           C  
ATOM   2728  O   GLU A 349     -26.723  22.870 -33.302  1.00 58.70           O  
ATOM   2729  CG  GLU A 349     -30.065  21.983 -35.132  1.00 58.70           C  
ATOM   2730  CD  GLU A 349     -30.811  22.057 -36.471  1.00 58.70           C  
ATOM   2731  OE1 GLU A 349     -31.770  22.855 -36.539  1.00 58.70           O  
ATOM   2732  OE2 GLU A 349     -30.466  21.243 -37.355  1.00 58.70           O  
ATOM   2733  N   SER A 350     -27.328  25.013 -33.723  1.00 58.28           N  
ATOM   2734  CA  SER A 350     -26.609  25.606 -32.607  1.00 58.28           C  
ATOM   2735  C   SER A 350     -27.240  25.029 -31.364  1.00 58.28           C  
ATOM   2736  CB  SER A 350     -26.705  27.131 -32.641  1.00 58.28           C  
ATOM   2737  O   SER A 350     -28.331  25.436 -30.956  1.00 58.28           O  
ATOM   2738  OG  SER A 350     -25.917  27.642 -33.696  1.00 58.28           O  
ATOM   2739  N   TRP A 351     -26.602  23.985 -30.838  1.00 60.20           N  
ATOM   2740  CA  TRP A 351     -27.149  23.223 -29.742  1.00 60.20           C  
ATOM   2741  C   TRP A 351     -27.319  24.196 -28.581  1.00 60.20           C  
ATOM   2742  CB  TRP A 351     -26.263  22.014 -29.425  1.00 60.20           C  
ATOM   2743  O   TRP A 351     -26.359  24.733 -28.032  1.00 60.20           O  
ATOM   2744  CG  TRP A 351     -26.693  21.252 -28.211  1.00 60.20           C  
ATOM   2745  CD1 TRP A 351     -27.597  20.247 -28.156  1.00 60.20           C  
ATOM   2746  CD2 TRP A 351     -26.301  21.507 -26.835  1.00 60.20           C  
ATOM   2747  CE2 TRP A 351     -27.049  20.647 -25.979  1.00 60.20           C  
ATOM   2748  CE3 TRP A 351     -25.420  22.426 -26.232  1.00 60.20           C  
ATOM   2749  NE1 TRP A 351     -27.778  19.855 -26.841  1.00 60.20           N  
ATOM   2750  CH2 TRP A 351     -26.147  21.737 -24.026  1.00 60.20           C  
ATOM   2751  CZ2 TRP A 351     -26.980  20.747 -24.581  1.00 60.20           C  
ATOM   2752  CZ3 TRP A 351     -25.343  22.543 -24.839  1.00 60.20           C  
ATOM   2753  N   SER A 352     -28.574  24.466 -28.256  1.00 55.30           N  
ATOM   2754  CA  SER A 352     -28.975  25.256 -27.110  1.00 55.30           C  
ATOM   2755  C   SER A 352     -29.673  24.287 -26.158  1.00 55.30           C  
ATOM   2756  CB  SER A 352     -29.841  26.452 -27.525  1.00 55.30           C  
ATOM   2757  O   SER A 352     -30.589  23.571 -26.571  1.00 55.30           O  
ATOM   2758  OG  SER A 352     -30.794  26.117 -28.512  1.00 55.30           O  
ATOM   2759  N   PRO A 353     -29.221  24.169 -24.898  1.00 54.65           N  
ATOM   2760  CA  PRO A 353     -29.863  23.272 -23.953  1.00 54.65           C  
ATOM   2761  C   PRO A 353     -31.323  23.692 -23.774  1.00 54.65           C  
ATOM   2762  CB  PRO A 353     -29.057  23.379 -22.655  1.00 54.65           C  
ATOM   2763  O   PRO A 353     -31.607  24.847 -23.459  1.00 54.65           O  
ATOM   2764  CG  PRO A 353     -28.324  24.717 -22.772  1.00 54.65           C  
ATOM   2765  CD  PRO A 353     -28.147  24.920 -24.273  1.00 54.65           C  
ATOM   2766  N   SER A 354     -32.254  22.751 -23.946  1.00 56.03           N  
ATOM   2767  CA  SER A 354     -33.663  22.988 -23.641  1.00 56.03           C  
ATOM   2768  C   SER A 354     -33.796  23.403 -22.173  1.00 56.03           C  
ATOM   2769  CB  SER A 354     -34.494  21.728 -23.926  1.00 56.03           C  
ATOM   2770  O   SER A 354     -33.467  22.617 -21.279  1.00 56.03           O  
ATOM   2771  OG  SER A 354     -34.053  20.653 -23.115  1.00 56.03           O  
ATOM   2772  N   LEU A 355     -34.305  24.611 -21.914  1.00 60.63           N  
ATOM   2773  CA  LEU A 355     -34.483  25.131 -20.551  1.00 60.63           C  
ATOM   2774  C   LEU A 355     -35.528  24.344 -19.730  1.00 60.63           C  
ATOM   2775  CB  LEU A 355     -34.826  26.637 -20.598  1.00 60.63           C  
ATOM   2776  O   LEU A 355     -35.693  24.562 -18.536  1.00 60.63           O  
ATOM   2777  CG  LEU A 355     -33.933  27.487 -19.673  1.00 60.63           C  
ATOM   2778  CD1 LEU A 355     -32.578  27.764 -20.329  1.00 60.63           C  
ATOM   2779  CD2 LEU A 355     -34.595  28.821 -19.340  1.00 60.63           C  
ATOM   2780  N   THR A 356     -36.239  23.415 -20.364  1.00 62.32           N  
ATOM   2781  CA  THR A 356     -37.337  22.639 -19.780  1.00 62.32           C  
ATOM   2782  C   THR A 356     -36.880  21.484 -18.882  1.00 62.32           C  
ATOM   2783  CB  THR A 356     -38.246  22.118 -20.903  1.00 62.32           C  
ATOM   2784  O   THR A 356     -37.719  20.848 -18.256  1.00 62.32           O  
ATOM   2785  CG2 THR A 356     -38.954  23.263 -21.632  1.00 62.32           C  
ATOM   2786  OG1 THR A 356     -37.477  21.440 -21.875  1.00 62.32           O  
ATOM   2787  N   ASN A 357     -35.572  21.210 -18.785  1.00 59.13           N  
ATOM   2788  CA  ASN A 357     -35.021  20.099 -17.995  1.00 59.13           C  
ATOM   2789  C   ASN A 357     -33.834  20.510 -17.095  1.00 59.13           C  
ATOM   2790  CB  ASN A 357     -34.669  18.929 -18.941  1.00 59.13           C  
ATOM   2791  O   ASN A 357     -32.997  19.665 -16.789  1.00 59.13           O  
ATOM   2792  CG  ASN A 357     -35.876  18.244 -19.557  1.00 59.13           C  
ATOM   2793  ND2 ASN A 357     -36.033  18.327 -20.857  1.00 59.13           N  
ATOM   2794  OD1 ASN A 357     -36.654  17.568 -18.893  1.00 59.13           O  
ATOM   2795  N   LEU A 358     -33.717  21.775 -16.659  1.00 62.72           N  
ATOM   2796  CA  LEU A 358     -32.573  22.196 -15.821  1.00 62.72           C  
ATOM   2797  C   LEU A 358     -32.437  21.391 -14.520  1.00 62.72           C  
ATOM   2798  CB  LEU A 358     -32.618  23.700 -15.486  1.00 62.72           C  
ATOM   2799  O   LEU A 358     -31.320  21.131 -14.095  1.00 62.72           O  
ATOM   2800  CG  LEU A 358     -31.756  24.548 -16.434  1.00 62.72           C  
ATOM   2801  CD1 LEU A 358     -32.477  24.755 -17.754  1.00 62.72           C  
ATOM   2802  CD2 LEU A 358     -31.456  25.917 -15.829  1.00 62.72           C  
ATOM   2803  N   GLU A 359     -33.539  20.925 -13.930  1.00 68.10           N  
ATOM   2804  CA  GLU A 359     -33.502  20.072 -12.727  1.00 68.10           C  
ATOM   2805  C   GLU A 359     -32.836  18.706 -12.963  1.00 68.10           C  
ATOM   2806  CB  GLU A 359     -34.933  19.842 -12.227  1.00 68.10           C  
ATOM   2807  O   GLU A 359     -32.473  18.006 -12.021  1.00 68.10           O  
ATOM   2808  CG  GLU A 359     -35.574  21.127 -11.686  1.00 68.10           C  
ATOM   2809  CD  GLU A 359     -36.990  20.895 -11.141  1.00 68.10           C  
ATOM   2810  OE1 GLU A 359     -37.472  21.794 -10.418  1.00 68.10           O  
ATOM   2811  OE2 GLU A 359     -37.589  19.844 -11.469  1.00 68.10           O  
ATOM   2812  N   LYS A 360     -32.676  18.313 -14.229  1.00 70.10           N  
ATOM   2813  CA  LYS A 360     -32.123  17.022 -14.640  1.00 70.10           C  
ATOM   2814  C   LYS A 360     -30.646  17.077 -14.975  1.00 70.10           C  
ATOM   2815  CB  LYS A 360     -32.921  16.497 -15.834  1.00 70.10           C  
ATOM   2816  O   LYS A 360     -30.090  16.049 -15.355  1.00 70.10           O  
ATOM   2817  CG  LYS A 360     -34.366  16.188 -15.434  1.00 70.10           C  
ATOM   2818  CD  LYS A 360     -35.053  15.473 -16.592  1.00 70.10           C  
ATOM   2819  CE  LYS A 360     -36.543  15.325 -16.296  1.00 70.10           C  
ATOM   2820  NZ  LYS A 360     -37.290  15.112 -17.555  1.00 70.10           N  
ATOM   2821  N   VAL A 361     -30.026  18.249 -14.899  1.00 74.23           N  
ATOM   2822  CA  VAL A 361     -28.627  18.455 -15.252  1.00 74.23           C  
ATOM   2823  C   VAL A 361     -27.914  19.073 -14.060  1.00 74.23           C  
ATOM   2824  CB  VAL A 361     -28.506  19.350 -16.490  1.00 74.23           C  
ATOM   2825  O   VAL A 361     -28.242  20.183 -13.650  1.00 74.23           O  
ATOM   2826  CG1 VAL A 361     -27.046  19.624 -16.840  1.00 74.23           C  
ATOM   2827  CG2 VAL A 361     -29.164  18.723 -17.730  1.00 74.23           C  
ATOM   2828  N   VAL A 362     -26.904  18.386 -13.544  1.00 80.22           N  
ATOM   2829  CA  VAL A 362     -26.005  18.932 -12.530  1.00 80.22           C  
ATOM   2830  C   VAL A 362     -24.696  19.300 -13.220  1.00 80.22           C  
ATOM   2831  CB  VAL A 362     -25.837  17.968 -11.345  1.00 80.22           C  
ATOM   2832  O   VAL A 362     -24.149  18.542 -14.021  1.00 80.22           O  
ATOM   2833  CG1 VAL A 362     -24.915  18.542 -10.266  1.00 80.22           C  
ATOM   2834  CG2 VAL A 362     -27.184  17.610 -10.704  1.00 80.22           C  
ATOM   2835  N   VAL A 363     -24.223  20.515 -12.962  1.00 85.24           N  
ATOM   2836  CA  VAL A 363     -22.918  20.990 -13.424  1.00 85.24           C  
ATOM   2837  C   VAL A 363     -22.033  21.114 -12.194  1.00 85.24           C  
ATOM   2838  CB  VAL A 363     -23.022  22.313 -14.202  1.00 85.24           C  
ATOM   2839  O   VAL A 363     -22.324  21.911 -11.304  1.00 85.24           O  
ATOM   2840  CG1 VAL A 363     -21.644  22.745 -14.712  1.00 85.24           C  
ATOM   2841  CG2 VAL A 363     -23.934  22.173 -15.430  1.00 85.24           C  
ATOM   2842  N   THR A 364     -20.974  20.314 -12.145  1.00 89.92           N  
ATOM   2843  CA  THR A 364     -20.025  20.269 -11.034  1.00 89.92           C  
ATOM   2844  C   THR A 364     -18.650  20.672 -11.539  1.00 89.92           C  
ATOM   2845  CB  THR A 364     -19.988  18.875 -10.387  1.00 89.92           C  
ATOM   2846  O   THR A 364     -18.038  19.958 -12.333  1.00 89.92           O  
ATOM   2847  CG2 THR A 364     -19.102  18.857  -9.139  1.00 89.92           C  
ATOM   2848  OG1 THR A 364     -21.279  18.517  -9.952  1.00 89.92           O  
ATOM   2849  N   ASP A 365     -18.150  21.803 -11.054  1.00 93.56           N  
ATOM   2850  CA  ASP A 365     -16.772  22.225 -11.284  1.00 93.56           C  
ATOM   2851  C   ASP A 365     -15.858  21.574 -10.245  1.00 93.56           C  
ATOM   2852  CB  ASP A 365     -16.669  23.756 -11.253  1.00 93.56           C  
ATOM   2853  O   ASP A 365     -15.980  21.804  -9.041  1.00 93.56           O  
ATOM   2854  CG  ASP A 365     -17.273  24.432 -12.487  1.00 93.56           C  
ATOM   2855  OD1 ASP A 365     -17.360  23.769 -13.545  1.00 93.56           O  
ATOM   2856  OD2 ASP A 365     -17.608  25.629 -12.380  1.00 93.56           O  
ATOM   2857  N   VAL A 366     -14.926  20.749 -10.711  1.00 88.45           N  
ATOM   2858  CA  VAL A 366     -13.896  20.125  -9.881  1.00 88.45           C  
ATOM   2859  C   VAL A 366     -12.583  20.847 -10.137  1.00 88.45           C  
ATOM   2860  CB  VAL A 366     -13.791  18.612 -10.147  1.00 88.45           C  
ATOM   2861  O   VAL A 366     -11.972  20.689 -11.194  1.00 88.45           O  
ATOM   2862  CG1 VAL A 366     -12.773  17.970  -9.193  1.00 88.45           C  
ATOM   2863  CG2 VAL A 366     -15.141  17.911  -9.938  1.00 88.45           C  
ATOM   2864  N   THR A 367     -12.139  21.645  -9.167  1.00 92.49           N  
ATOM   2865  CA  THR A 367     -10.862  22.363  -9.249  1.00 92.49           C  
ATOM   2866  C   THR A 367      -9.779  21.647  -8.448  1.00 92.49           C  
ATOM   2867  CB  THR A 367     -10.989  23.832  -8.826  1.00 92.49           C  
ATOM   2868  O   THR A 367      -9.912  21.444  -7.243  1.00 92.49           O  
ATOM   2869  CG2 THR A 367      -9.719  24.636  -9.107  1.00 92.49           C  
ATOM   2870  OG1 THR A 367     -12.027  24.460  -9.535  1.00 92.49           O  
ATOM   2871  N   SER A 368      -8.671  21.299  -9.100  1.00 91.19           N  
ATOM   2872  CA  SER A 368      -7.468  20.763  -8.459  1.00 91.19           C  
ATOM   2873  C   SER A 368      -6.223  21.354  -9.117  1.00 91.19           C  
ATOM   2874  CB  SER A 368      -7.448  19.236  -8.555  1.00 91.19           C  
ATOM   2875  O   SER A 368      -6.149  21.430 -10.339  1.00 91.19           O  
ATOM   2876  OG  SER A 368      -6.399  18.718  -7.757  1.00 91.19           O  
ATOM   2877  N   ASN A 369      -5.241  21.784  -8.316  1.00 81.64           N  
ATOM   2878  CA  ASN A 369      -3.955  22.315  -8.793  1.00 81.64           C  
ATOM   2879  C   ASN A 369      -4.085  23.388  -9.898  1.00 81.64           C  
ATOM   2880  CB  ASN A 369      -3.048  21.139  -9.203  1.00 81.64           C  
ATOM   2881  O   ASN A 369      -3.398  23.315 -10.912  1.00 81.64           O  
ATOM   2882  CG  ASN A 369      -2.782  20.159  -8.080  1.00 81.64           C  
ATOM   2883  ND2 ASN A 369      -2.495  18.922  -8.407  1.00 81.64           N  
ATOM   2884  OD1 ASN A 369      -2.818  20.478  -6.904  1.00 81.64           O  
ATOM   2885  N   PHE A 370      -4.973  24.373  -9.703  1.00 85.73           N  
ATOM   2886  CA  PHE A 370      -5.271  25.462 -10.655  1.00 85.73           C  
ATOM   2887  C   PHE A 370      -5.958  25.047 -11.969  1.00 85.73           C  
ATOM   2888  CB  PHE A 370      -4.029  26.334 -10.914  1.00 85.73           C  
ATOM   2889  O   PHE A 370      -6.176  25.896 -12.830  1.00 85.73           O  
ATOM   2890  CG  PHE A 370      -3.325  26.811  -9.662  1.00 85.73           C  
ATOM   2891  CD1 PHE A 370      -3.790  27.960  -8.998  1.00 85.73           C  
ATOM   2892  CD2 PHE A 370      -2.212  26.112  -9.160  1.00 85.73           C  
ATOM   2893  CE1 PHE A 370      -3.144  28.410  -7.834  1.00 85.73           C  
ATOM   2894  CE2 PHE A 370      -1.571  26.556  -7.990  1.00 85.73           C  
ATOM   2895  CZ  PHE A 370      -2.036  27.707  -7.330  1.00 85.73           C  
ATOM   2896  N   LEU A 371      -6.356  23.781 -12.115  1.00 82.72           N  
ATOM   2897  CA  LEU A 371      -7.180  23.309 -13.223  1.00 82.72           C  
ATOM   2898  C   LEU A 371      -8.614  23.095 -12.743  1.00 82.72           C  
ATOM   2899  CB  LEU A 371      -6.565  22.017 -13.785  1.00 82.72           C  
ATOM   2900  O   LEU A 371      -8.832  22.361 -11.782  1.00 82.72           O  
ATOM   2901  CG  LEU A 371      -7.294  21.470 -15.025  1.00 82.72           C  
ATOM   2902  CD1 LEU A 371      -7.134  22.392 -16.236  1.00 82.72           C  
ATOM   2903  CD2 LEU A 371      -6.725  20.099 -15.386  1.00 82.72           C  
ATOM   2904  N   THR A 372      -9.580  23.697 -13.432  1.00 91.69           N  
ATOM   2905  CA  THR A 372     -11.008  23.439 -13.219  1.00 91.69           C  
ATOM   2906  C   THR A 372     -11.530  22.553 -14.338  1.00 91.69           C  
ATOM   2907  CB  THR A 372     -11.815  24.740 -13.125  1.00 91.69           C  
ATOM   2908  O   THR A 372     -11.406  22.897 -15.512  1.00 91.69           O  
ATOM   2909  CG2 THR A 372     -13.291  24.488 -12.827  1.00 91.69           C  
ATOM   2910  OG1 THR A 372     -11.323  25.520 -12.056  1.00 91.69           O  
ATOM   2911  N   VAL A 373     -12.116  21.415 -13.971  1.00 91.14           N  
ATOM   2912  CA  VAL A 373     -12.853  20.541 -14.885  1.00 91.14           C  
ATOM   2913  C   VAL A 373     -14.339  20.704 -14.603  1.00 91.14           C  
ATOM   2914  CB  VAL A 373     -12.416  19.071 -14.741  1.00 91.14           C  
ATOM   2915  O   VAL A 373     -14.796  20.375 -13.511  1.00 91.14           O  
ATOM   2916  CG1 VAL A 373     -13.178  18.173 -15.726  1.00 91.14           C  
ATOM   2917  CG2 VAL A 373     -10.914  18.907 -15.017  1.00 91.14           C  
ATOM   2918  N   THR A 374     -15.090  21.181 -15.590  1.00 91.62           N  
ATOM   2919  CA  THR A 374     -16.552  21.268 -15.528  1.00 91.62           C  
ATOM   2920  C   THR A 374     -17.161  19.950 -15.985  1.00 91.62           C  
ATOM   2921  CB  THR A 374     -17.061  22.428 -16.392  1.00 91.62           C  
ATOM   2922  O   THR A 374     -17.067  19.579 -17.156  1.00 91.62           O  
ATOM   2923  CG2 THR A 374     -18.574  22.612 -16.303  1.00 91.62           C  
ATOM   2924  OG1 THR A 374     -16.454  23.624 -15.980  1.00 91.62           O  
ATOM   2925  N   ILE A 375     -17.790  19.229 -15.063  1.00 87.24           N  
ATOM   2926  CA  ILE A 375     -18.503  17.982 -15.339  1.00 87.24           C  
ATOM   2927  C   ILE A 375     -19.990  18.305 -15.436  1.00 87.24           C  
ATOM   2928  CB  ILE A 375     -18.210  16.916 -14.260  1.00 87.24           C  
ATOM   2929  O   ILE A 375     -20.582  18.801 -14.482  1.00 87.24           O  
ATOM   2930  CG1 ILE A 375     -16.686  16.679 -14.120  1.00 87.24           C  
ATOM   2931  CG2 ILE A 375     -18.944  15.607 -14.616  1.00 87.24           C  
ATOM   2932  CD1 ILE A 375     -16.304  15.743 -12.968  1.00 87.24           C  
ATOM   2933  N   LYS A 376     -20.606  18.010 -16.582  1.00 84.11           N  
ATOM   2934  CA  LYS A 376     -22.053  18.117 -16.777  1.00 84.11           C  
ATOM   2935  C   LYS A 376     -22.665  16.721 -16.764  1.00 84.11           C  
ATOM   2936  CB  LYS A 376     -22.322  18.890 -18.071  1.00 84.11           C  
ATOM   2937  O   LYS A 376     -22.534  15.985 -17.738  1.00 84.11           O  
ATOM   2938  CG  LYS A 376     -23.818  19.146 -18.254  1.00 84.11           C  
ATOM   2939  CD  LYS A 376     -24.062  19.890 -19.564  1.00 84.11           C  
ATOM   2940  CE  LYS A 376     -25.547  20.209 -19.640  1.00 84.11           C  
ATOM   2941  NZ  LYS A 376     -25.928  20.696 -20.972  1.00 84.11           N  
ATOM   2942  N   GLU A 377     -23.326  16.366 -15.673  1.00 82.24           N  
ATOM   2943  CA  GLU A 377     -24.061  15.111 -15.528  1.00 82.24           C  
ATOM   2944  C   GLU A 377     -25.555  15.352 -15.767  1.00 82.24           C  
ATOM   2945  CB  GLU A 377     -23.735  14.438 -14.180  1.00 82.24           C  
ATOM   2946  O   GLU A 377     -26.092  16.396 -15.400  1.00 82.24           O  
ATOM   2947  CG  GLU A 377     -24.174  15.252 -12.957  1.00 82.24           C  
ATOM   2948  CD  GLU A 377     -23.724  14.685 -11.599  1.00 82.24           C  
ATOM   2949  OE1 GLU A 377     -23.989  15.354 -10.574  1.00 82.24           O  
ATOM   2950  OE2 GLU A 377     -23.108  13.598 -11.584  1.00 82.24           O  
ATOM   2951  N   SER A 378     -26.239  14.410 -16.418  1.00 77.88           N  
ATOM   2952  CA  SER A 378     -27.695  14.443 -16.540  1.00 77.88           C  
ATOM   2953  C   SER A 378     -28.304  13.134 -16.061  1.00 77.88           C  
ATOM   2954  CB  SER A 378     -28.151  14.786 -17.960  1.00 77.88           C  
ATOM   2955  O   SER A 378     -27.769  12.065 -16.333  1.00 77.88           O  
ATOM   2956  OG  SER A 378     -29.539  15.057 -17.947  1.00 77.88           O  
ATOM   2957  N   ASN A 379     -29.431  13.215 -15.350  1.00 75.14           N  
ATOM   2958  CA  ASN A 379     -30.176  12.044 -14.880  1.00 75.14           C  
ATOM   2959  C   ASN A 379     -31.078  11.418 -15.964  1.00 75.14           C  
ATOM   2960  CB  ASN A 379     -30.935  12.409 -13.589  1.00 75.14           C  
ATOM   2961  O   ASN A 379     -31.796  10.460 -15.679  1.00 75.14           O  
ATOM   2962  CG  ASN A 379     -32.090  13.375 -13.790  1.00 75.14           C  
ATOM   2963  ND2 ASN A 379     -32.630  13.914 -12.723  1.00 75.14           N  
ATOM   2964  OD1 ASN A 379     -32.529  13.663 -14.886  1.00 75.14           O  
ATOM   2965  N   THR A 380     -31.053  11.959 -17.186  1.00 70.64           N  
ATOM   2966  CA  THR A 380     -31.799  11.465 -18.343  1.00 70.64           C  
ATOM   2967  C   THR A 380     -30.837  11.195 -19.498  1.00 70.64           C  
ATOM   2968  CB  THR A 380     -32.939  12.433 -18.706  1.00 70.64           C  
ATOM   2969  O   THR A 380     -29.939  11.984 -19.778  1.00 70.64           O  
ATOM   2970  CG2 THR A 380     -32.514  13.820 -19.188  1.00 70.64           C  
ATOM   2971  OG1 THR A 380     -33.765  11.905 -19.711  1.00 70.64           O  
ATOM   2972  N   ASP A 381     -31.030  10.072 -20.180  1.00 71.90           N  
ATOM   2973  CA  ASP A 381     -30.325   9.703 -21.413  1.00 71.90           C  
ATOM   2974  C   ASP A 381     -30.837  10.498 -22.629  1.00 71.90           C  
ATOM   2975  CB  ASP A 381     -30.480   8.184 -21.616  1.00 71.90           C  
ATOM   2976  O   ASP A 381     -30.093  10.772 -23.575  1.00 71.90           O  
ATOM   2977  CG  ASP A 381     -31.935   7.691 -21.742  1.00 71.90           C  
ATOM   2978  OD1 ASP A 381     -32.872   8.434 -21.353  1.00 71.90           O  
ATOM   2979  OD2 ASP A 381     -32.114   6.563 -22.233  1.00 71.90           O  
ATOM   2980  N   GLN A 382     -32.099  10.933 -22.569  1.00 66.61           N  
ATOM   2981  CA  GLN A 382     -32.745  11.776 -23.573  1.00 66.61           C  
ATOM   2982  C   GLN A 382     -31.971  13.082 -23.814  1.00 66.61           C  
ATOM   2983  CB  GLN A 382     -34.193  12.089 -23.152  1.00 66.61           C  
ATOM   2984  O   GLN A 382     -31.875  13.941 -22.938  1.00 66.61           O  
ATOM   2985  CG  GLN A 382     -35.057  10.838 -22.925  1.00 66.61           C  
ATOM   2986  CD  GLN A 382     -35.137   9.958 -24.165  1.00 66.61           C  
ATOM   2987  NE2 GLN A 382     -34.901   8.672 -24.039  1.00 66.61           N  
ATOM   2988  OE1 GLN A 382     -35.386  10.430 -25.263  1.00 66.61           O  
ATOM   2989  N   GLY A 383     -31.450  13.253 -25.031  1.00 63.23           N  
ATOM   2990  CA  GLY A 383     -30.788  14.481 -25.481  1.00 63.23           C  
ATOM   2991  C   GLY A 383     -29.297  14.598 -25.150  1.00 63.23           C  
ATOM   2992  O   GLY A 383     -28.676  15.569 -25.584  1.00 63.23           O  
ATOM   2993  N   PHE A 384     -28.705  13.635 -24.432  1.00 62.17           N  
ATOM   2994  CA  PHE A 384     -27.257  13.617 -24.180  1.00 62.17           C  
ATOM   2995  C   PHE A 384     -26.482  12.908 -25.300  1.00 62.17           C  
ATOM   2996  CB  PHE A 384     -26.977  12.999 -22.806  1.00 62.17           C  
ATOM   2997  O   PHE A 384     -25.424  13.373 -25.717  1.00 62.17           O  
ATOM   2998  CG  PHE A 384     -25.551  13.221 -22.336  1.00 62.17           C  
ATOM   2999  CD1 PHE A 384     -24.559  12.266 -22.613  1.00 62.17           C  
ATOM   3000  CD2 PHE A 384     -25.206  14.395 -21.640  1.00 62.17           C  
ATOM   3001  CE1 PHE A 384     -23.239  12.458 -22.173  1.00 62.17           C  
ATOM   3002  CE2 PHE A 384     -23.882  14.596 -21.206  1.00 62.17           C  
ATOM   3003  CZ  PHE A 384     -22.900  13.624 -21.466  1.00 62.17           C  
ATOM   3004  N   PHE A 385     -27.038  11.828 -25.850  1.00 62.88           N  
ATOM   3005  CA  PHE A 385     -26.456  11.112 -26.981  1.00 62.88           C  
ATOM   3006  C   PHE A 385     -27.302  11.370 -28.227  1.00 62.88           C  
ATOM   3007  CB  PHE A 385     -26.323   9.623 -26.630  1.00 62.88           C  
ATOM   3008  O   PHE A 385     -28.411  10.855 -28.352  1.00 62.88           O  
ATOM   3009  CG  PHE A 385     -25.459   9.365 -25.408  1.00 62.88           C  
ATOM   3010  CD1 PHE A 385     -24.056   9.446 -25.502  1.00 62.88           C  
ATOM   3011  CD2 PHE A 385     -26.057   9.066 -24.168  1.00 62.88           C  
ATOM   3012  CE1 PHE A 385     -23.255   9.222 -24.368  1.00 62.88           C  
ATOM   3013  CE2 PHE A 385     -25.256   8.835 -23.034  1.00 62.88           C  
ATOM   3014  CZ  PHE A 385     -23.855   8.911 -23.134  1.00 62.88           C  
ATOM   3015  N   LYS A 386     -26.793  12.180 -29.162  1.00 67.45           N  
ATOM   3016  CA  LYS A 386     -27.304  12.128 -30.535  1.00 67.45           C  
ATOM   3017  C   LYS A 386     -26.869  10.780 -31.103  1.00 67.45           C  
ATOM   3018  CB  LYS A 386     -26.803  13.306 -31.391  1.00 67.45           C  
ATOM   3019  O   LYS A 386     -25.674  10.483 -31.117  1.00 67.45           O  
ATOM   3020  CG  LYS A 386     -27.419  14.658 -30.983  1.00 67.45           C  
ATOM   3021  CD  LYS A 386     -27.014  15.773 -31.966  1.00 67.45           C  
ATOM   3022  CE  LYS A 386     -27.656  17.126 -31.608  1.00 67.45           C  
ATOM   3023  NZ  LYS A 386     -27.360  18.176 -32.627  1.00 67.45           N  
ATOM   3024  N   GLU A 387     -27.828   9.963 -31.524  1.00 66.82           N  
ATOM   3025  CA  GLU A 387     -27.536   8.754 -32.285  1.00 66.82           C  
ATOM   3026  C   GLU A 387     -26.740   9.176 -33.524  1.00 66.82           C  
ATOM   3027  CB  GLU A 387     -28.849   8.032 -32.618  1.00 66.82           C  
ATOM   3028  O   GLU A 387     -27.162  10.053 -34.285  1.00 66.82           O  
ATOM   3029  CG  GLU A 387     -28.639   6.580 -33.069  1.00 66.82           C  
ATOM   3030  CD  GLU A 387     -29.970   5.810 -33.151  1.00 66.82           C  
ATOM   3031  OE1 GLU A 387     -29.937   4.580 -32.925  1.00 66.82           O  
ATOM   3032  OE2 GLU A 387     -31.005   6.455 -33.439  1.00 66.82           O  
ATOM   3033  N   LYS A 388     -25.523   8.646 -33.657  1.00 68.91           N  
ATOM   3034  CA  LYS A 388     -24.652   8.970 -34.779  1.00 68.91           C  
ATOM   3035  C   LYS A 388     -25.234   8.257 -35.999  1.00 68.91           C  
ATOM   3036  CB  LYS A 388     -23.203   8.583 -34.439  1.00 68.91           C  
ATOM   3037  O   LYS A 388     -25.030   7.056 -36.152  1.00 68.91           O  
ATOM   3038  CG  LYS A 388     -22.204   9.435 -35.230  1.00 68.91           C  
ATOM   3039  CD  LYS A 388     -20.769   8.952 -34.994  1.00 68.91           C  
ATOM   3040  CE  LYS A 388     -19.799   9.891 -35.716  1.00 68.91           C  
ATOM   3041  NZ  LYS A 388     -18.409   9.375 -35.678  1.00 68.91           N  
ATOM   3042  N   ARG A 389     -26.042   8.986 -36.766  1.00 55.09           N  
ATOM   3043  CA  ARG A 389     -26.605   8.523 -38.035  1.00 55.09           C  
ATOM   3044  C   ARG A 389     -25.526   8.339 -39.091  1.00 55.09           C  
ATOM   3045  CB  ARG A 389     -27.702   9.482 -38.517  1.00 55.09           C  
ATOM   3046  O   ARG A 389     -24.516   9.081 -39.024  1.00 55.09           O  
ATOM   3047  CG  ARG A 389     -28.934   8.704 -38.988  1.00 55.09           C  
ATOM   3048  CD  ARG A 389     -29.962   9.680 -39.567  1.00 55.09           C  
ATOM   3049  NE  ARG A 389     -31.340   9.180 -39.415  1.00 55.09           N  
ATOM   3050  NH1 ARG A 389     -32.394  11.206 -39.620  1.00 55.09           N  
ATOM   3051  NH2 ARG A 389     -33.583   9.385 -39.127  1.00 55.09           N  
ATOM   3052  CZ  ARG A 389     -32.428   9.923 -39.391  1.00 55.09           C  
ATOM   3053  OXT ARG A 389     -25.791   7.474 -39.949  1.00 55.09           O  
TER    3054      ARG A 389                                                      
ENDMDL                                                                          
END                                                                             
