# Supplementary material for: Uncoupled evolution of the Polycomb system and deep origin of non-canonical PRC1
Source: Commun Biol. 2023 Nov 10;6:1144. doi: 10.1038/s42003-023-05501-x (PMC10638273; doi:10.1038/s42003-023-05501-x)
Supplement: Supplementary file 6 — Supplementary Data 3 [file 42003_2023_5501_MOESM6_ESM.zip › Supplementary Data 3/psiblast_4609622.aln]

>4609622
GLYRD-MGAQGGRPSLIARIPVA-RILGDPEEES-----WSPSLTNL-EKVVVTDVTSNFLTVTIKESNTDQGFFKEKR
>BAC34809.1:(2-71) unnamed protein product, partial [Mus musculus]  E=3e-43 s/c=2.09 id=99% cov=100%
-LYRD-MGAQGGRPSLIARIPVA-RILGDPEEES-----WSPSLTNL-EKVVVTDVTSNFLTVTIKESNTDQGFFKEKR
>XP_023604366.1:(1-71) chromobox protein homolog 8 [Myotis lucifugus]  E=1e-42 s/c=2.07 id=99% cov=101%
GLYRD-MGAQGGRPSLIARIPVA-RILGDPEEES-----WSPSLTNL-EKVVVTDVTSNFLTVTIKESNTDQGFFKEKR
>EHA97606.1:(2-71) Chromobox protein-like protein 8 [Heterocephalus glaber]  E=2e-42 s/c=2.07 id=99% cov=100%
-LYRD-MGAQGGRPSLIARIPVA-RILGDPEEES-----WSPSLTNL-EKVVVTDVTSNFLTVTIKESNTDQGFFKEKR
>XP_020755001.1:(1-71) chromobox protein homolog 8 isoform X1 [Odocoileus virginianus  E=2e-41 s/c=2.07 id=99% cov=101%
GLYRD-MGAQGGRPSLIARIPVA-RILGDPEEES-----WSPSLTNL-EKVVVTDVTSNFLTVTIKESNTDQGFFKEKR
>XP_008102376.1:(2-71) PREDICTED: chromobox protein homolog 8 isoform X3 [Anolis carolinensis]  E=2e-33 s/c=1.76 id=87% cov=100%
-LYGDGIGTQAGRPSLIARIPVS-RILGDPEEEA-----WSPSLNNL-EKVVVTDVTSNFLTVTIKESSTDQGFFKEKR
>XP_030064477.1:(2-71) chromobox protein homolog 8 [Microcaecilia unicolor]  E=7e-33 s/c=1.77 id=86% cov=100%
-LYRD-TVGSQSKPSLIARIPVA-RILGDPEEES-----WSPSLNNL-EKVVVTDVTSNFLTVTIKESSTDQGFFKEKR
>XP_018774392.2:(2-71) chromobox protein homolog 8 [Serinus canaria]  E=8e-33 s/c=1.79 id=89% cov=100%
-LYRDGVGGPAGRPSLIARIPVS-RILGDPEEES-----WSPSLNNL-EKVVVTDVTSNFLTVTIKESSTDQGFFKEKR
>PIO26778.1:(2-71) hypothetical protein AB205_0221820 [Lithobates catesbeianus]  E=1e-31 s/c=1.63 id=76% cov=100%
-FYKDALVTHGGKPSLIARIPVA-RILGEPEDET-----WRPSADNL-EKVIVTDVTSNFLTVTIKESNTDEGFFKDKR
>PIO26779.1:(2-71) hypothetical protein AB205_0221820 [Lithobates catesbeianus]  E=3e-30 s/c=1.62 id=76% cov=100%
-FYKDALVTHGGKPSLIARIPVA-RILGEPEDET-----WRPSADNL-EKVIVTDVTSNFLTVTIKESNTDEGFFKDKR
>KPP67889.1:(5-71) hypothetical protein Z043_113472, partial [Scleropages formosus]  E=4e-25 s/c=1.54 id=68% cov=96%
----D-VPSSPGQPSLIAKIPMS-RILGEPEEDS-----WSPCLNNI-EKVVVTDITTNCVTVTIKESSTDKGFFKDKR
>XP_033894445.2:(15-70) chromobox protein homolog 8-like [Acipenser ruthenus]  E=1e-24 s/c=1.82 id=86% cov=80%
---------------LIANIPVS-RILGEPEEES-----WSPSLKNL-EKVVVTDVTTNFLTVTIKESSTDEGFFKEK-
>XP_020310221.2:(9-71) chromobox protein homolog 8-like [Oncorhynchus kisutch]  E=1e-22 s/c=1.55 id=70% cov=90%
---------QRGKPSLIAKIPVS-RILGQTDEVT-----WKPCLNNV-EKVLVTDVTTNFLTVTIRESSTDQGFFKDKR
>XP_012673997.2:(2-71) chromobox protein homolog 8 [Clupea harengus]  E=9e-21 s/c=1.31 id=65% cov=100%
-LQRE-DAPAQRQPTLIAKIPIS-HLLDGPEEDAR----WNPCLTNL-EKVVVTDVTTNFLTVTIKESSTDQGFFKGKR
>XP_032900242.1:(12-70) chromobox protein homolog 8 [Amblyraja radiata]  E=7e-20 s/c=1.55 id=76% cov=83%
------------KPPLLATHQVS-RFLSEPEE-S-----WSPSLNNL-EKVVVTDVTSNFLTVTIKESSTDEGFFKEK-
>XP_043541777.1:(15-70) chromobox protein homolog 8-like [Chiloscyllium plagiosum]  E=3e-18 s/c=1.55 id=75% cov=79%
---------------LLAKHQVS-RFLSE-QEES-----WSPSLNNL-EKVVVTDVTSNFLTVTIKESSTDEGFFKDK-
>XP_048411600.1:(15-70) E3 SUMO-protein ligase CBX4-like [Stegostoma fasciatum]  E=5e-18 s/c=1.55 id=75% cov=79%
---------------LLAKHQVS-RFLSE-QEES-----WSPSLNNL-EKVVVTDVTSNFLTVTIKESSTDEGFFKDK-
>XP_042198337.1:(13-70) chromobox protein homolog 8a [Callorhinchus milii]  E=8e-18 s/c=1.49 id=72% cov=82%
-------------PGVGVKLPGP-GFLAEPEE-S-----WSPSLNNL-EKVVVTDVTSNFLTVTIKESSTDEGFFKEK-
>XP_026772401.2:(15-71) chromobox protein homolog 8a [Pangasianodon hypophthalmus]KAB5553952.1  E=8e-17 s/c=1.43 id=64% cov=82%
---------------LSPKYPVP-QNHGDEDEES-----WTPCLNNM-EKIIVTDITSNSLTVTIKESSTDQGFFKEQR
>XP_043924005.1:(16-71) chromobox protein homolog 8 isoform X2 [Protopterus annectens]  E=4e-16 s/c=1.40 id=67% cov=80%
----------------VKKLSDA-RIVGGMEEESS----WTPPISNL-EKVVVTDITTNFLTVTIKECTTDQGFFREKR
>MBN3314202.1:(27-71) CBX8 protein [Atractosteus spatula]  E=9e-16 s/c=1.65 id=76% cov=65%
----------------------------EPGEDS-----WTPSLDIV-EKVVVTDVTTNCLTVTIKESSTDQGFFKEKR
>XP_023666581.1:(13-71) chromobox protein homolog 8-like [Paramormyrops kingsleyae]  E=3e-15 s/c=1.31 id=62% cov=85%
-------------PNRGTKSPVS-RVFEAAVEEC-----WSPCPTKV-EKVVVTDVTANFLTVTIKESSTDKGFFKDKR
>XP_045080878.1:(15-71) chromobox protein homolog 8-like [Coregonus clupeaformis]  E=7e-15 s/c=1.23 id=66% cov=82%
---------------LDARLFAASRSSGEQSAVS-----WRPRLDNV-EKVVVTDVTTNFLTVTIKESSTDKGFFKDKR
>XP_030208234.1:(12-71) E3 SUMO-protein ligase CBX4-like [Gadus morhua]  E=3e-14 s/c=1.25 id=57% cov=86%
------------KPAFLERLSPT-PPAGDGERVK-----WRPSLANV-EKVLVTDVTSNFLTVTIKESSSSQGFFKDQR
>XP_008405362.1:(12-71) PREDICTED: chromobox protein homolog 8 [Poecilia reticulata]  E=5e-13 s/c=1.18 id=54% cov=86%
------------KPYFLDRRSPT-RFDDSQDQTA-----WRPSLSNV-EKVLVTDVTANFLTVTIKESSTSEGFFKDKR
>KAG8006995.1:(32-71) Chromobox protein-like protein 8 [Nibea albiflora]  E=4e-12 s/c=1.59 id=66% cov=58%
---------------------------------S-----WSPCFTNV-DSVTVTDVTMNFLTVTVRESSTDKGFFRESR
>KAF3851905.1:(27-71) hypothetical protein F7725_005260 [Dissostichus mawsoni]  E=2e-11 s/c=1.49 id=67% cov=65%
----------------------------DLDEVT-----WRPSVGNV-EKVMVTDVTTNFLTVTIKESSTTKGFFKDKR
>XP_037333311.1:(32-71) chromobox protein homolog 8a [Pungitius pungitius]  E=2e-09 s/c=1.51 id=61% cov=58%
---------------------------------T-----WTPGFTSL-DTVTVTDVTMNFLTVTVRESSTEKGFFREKR
>XP_005925564.1:(32-71) chromobox protein homolog 8-like [Haplochromis burtoni]  E=7e-09 s/c=1.46 id=63% cov=58%
---------------------------------S-----WTPCFAHL-DTVTVTDVTLNFLTVTVRESSTDKGFFKDKR
>XP_030196614.1:(10-71) chromobox protein homolog 2-like [Gadus morhua]  E=1e-07 s/c=0.95 id=52% cov=85%
----------GNRPSLGEVVASA-GLDG---ETD-----WRPARTLL-EHVFVTDVTANFITVTVKESPTSVGFFNARK
>CAF90981.1:(23-67) unnamed protein product, partial [Tetraodon nigroviridis]  E=7e-07 s/c=1.08 id=63% cov=65%
------------------------RSLGDDTNESDAETDWRPARSLL-EHVFVTDVTANFLTVTVKESPTSVGFF----
>2N4Q_A:(9-31) Solution NMR structure of CBX8 in complex with AF9 (CBX8-AF9)  E=7e-07 s/c=2.14 id=96% cov=34%
---------QGGRPSLIARIPVA-RILGDPEEE----------------------------------------------
>XP_029932908.1:(10-70) chromobox protein homolog 2-like [Myripristis murdjan]  E=2e-06 s/c=0.90 id=53% cov=83%
----------GNRPSLGA---VS-VDLDMDMETD-----WRPARSLL-EHVFVTDVTANFITVTVKESPTSVGFFNSR-
>XP_028841812.1:(30-71) E3 SUMO-protein ligase CBX4-like [Denticeps clupeoides]  E=2e-06 s/c=1.25 id=74% cov=61%
-------------------------------QDS-----WRPSFTDV-DQVVVTDVTSNFLTVTIKESSTDKGFFKEKR
>XP_037318764.1:(5-70) chromobox protein homolog 2-like isoform X3 [Pungitius pungitius]  E=3e-06 s/c=0.95 id=55% cov=79%
----D-HGA--GRPGLG----------GSDGETD-----WRPARSLL-EHVFVTDVTANFITVTVKESPTSVGFFNSR-
>XP_034721851.1:(30-70) chromobox protein homolog 2-like, partial [Etheostoma cragini]  E=4e-06 s/c=1.26 id=55% cov=59%
-------------------------------ETD-----WRPARSLL-EHVSVTDVTANFITVTVKESPTSVGFFNSR-
>XP_019730143.1:(25-70) PREDICTED: chromobox protein homolog 2-like isoform X2 [Hippocampus  E=4e-06 s/c=1.01 id=57% cov=66%
--------------------------LGDAATESDTETDWRPTRNLL-EQVFVTDVTANFITVTVKESPTSVGFFNPR-
>XP_035524721.1:(30-70) chromobox protein homolog 2-like, partial [Morone saxatilis]  E=8e-06 s/c=1.24 id=55% cov=59%
-------------------------------ETD-----WRPARSLL-EHVFVTDVTANFITVTVKESPTSVGFFNSR-
>XP_008313171.1:(30-67) chromobox protein homolog 2-like [Cynoglossus semilaevis]  E=1e-05 s/c=1.33 id=59% cov=55%
-------------------------------ETD-----WRPARSLL-EHVFVTDVTANFITVTVKESPTSVGFF----
>KAF7650269.1:(30-70) hypothetical protein LDENG_00128460 [Lucifuga dentata]  E=1e-05 s/c=1.23 id=55% cov=59%
-------------------------------ETD-----WRPTRSLL-EHVFVTDVTANFITVTVKESPTSVGFFNSR-
>KAG8009241.1:(30-70) Chromobox protein-like protein 2, partial [Nibea albiflora]  E=1e-05 s/c=1.21 id=55% cov=59%
-------------------------------ETD-----WRPARSLL-EHVFVTDVTANFITVTVKESPTSVGFFNSR-
>XP_015227291.1:(30-70) PREDICTED: chromobox protein homolog 2-like [Cyprinodon variegatus]  E=1e-05 s/c=1.23 id=52% cov=59%
-------------------------------ETD-----WRPARSLM-EHVFVTDVTANFITVTVKESPTSVGFFSSR-
>XP_028976239.2:(30-67) hormone-sensitive lipase isoform X2 [Esox lucius]  E=1e-05 s/c=1.33 id=59% cov=55%
-------------------------------ETD-----WRPARSLL-EHVFVTDVTANFVTVTVKESPTSVGFF----
>XP_031695375.1:(33-70) chromobox protein homolog 2-like isoform X3 [Anarrhichthys ocellatus]XP_031695472.1  E=1e-05 s/c=1.32 id=56% cov=55%
---------------------------------------WRPARSLL-EHVFVTDVTANFITVTVKESPTSVGFFNSR-
>XP_046872996.1:(33-70) chromobox protein homolog 2-like [Hypomesus transpacificus]  E=1e-05 s/c=1.32 id=56% cov=55%
---------------------------------------WRPARSLL-EHVFVTDVTANFVTVTVKESPTSVGFFNSR-
>AWP18205.1:(30-70) putative chromobox protein -like 2-like [Scophthalmus maximus]  E=1e-05 s/c=1.19 id=55% cov=59%
-------------------------------ETD-----WRPTRGLL-EHVFVTDVTANFVTVTVKESPTSDGFFNPR-
>XP_035469189.1:(30-67) chromobox protein homolog 2-like isoform X2 [Scophthalmus maximus]  E=1e-05 s/c=1.32 id=59% cov=55%
-------------------------------ETD-----WRPTRGLL-EHVFVTDVTANFVTVTVKESPTSDGFF----
>XP_043873377.1:(30-67) chromobox protein homolog 2-like isoform X2 [Solea senegalensis]  E=1e-05 s/c=1.32 id=59% cov=55%
-------------------------------ETD-----WRPTRNLL-EHVFVTDVTANFITVTVKESPTSVGFF----
>XP_046211293.1:(30-67) chromobox protein homolog 2-like [Oncorhynchus gorbuscha]  E=2e-05 s/c=1.31 id=59% cov=55%
-------------------------------ETD-----WRPARSLL-EHVFVTDVTANFVTVTVKESPTSVGFF----
>XP_004080842.1:(30-70) chromobox protein homolog 2 [Oryzias latipes]  E=2e-05 s/c=1.21 id=55% cov=59%
-------------------------------ETD-----WRPERCLL-EHVSVTDVTANFITVTVKESPTSVGFFNSR-
>XP_013110678.1:(33-70) PREDICTED: polycomb group protein Pc [Stomoxys calcitrans]  E=3e-05 s/c=1.26 id=59% cov=55%
---------------------------------------WLPSKCNISNKVVITDVTVNFETVTIRECKTERGFFRER-
>XP_028332842.1:(30-70) chromobox protein homolog 2-like isoform X2 [Gouania willdenowi]  E=3e-05 s/c=1.20 id=52% cov=59%
-------------------------------ETD-----WRPATTLV-DHVFVTDVTANFITVTVKESPTSVGFFHSR-
>XP_019616792.1:(13-70) PREDICTED: chromobox protein homolog 8-like [Branchiostoma belcheri]  E=3e-05 s/c=0.89 id=45% cov=79%
-------------PGTLAARP---QTLAWPPKKR-----WRPTVIGG-Q-VFITDVTANFLTVTVRECSTPQGFFKPR-
>XP_023440599.1:(31-67) LOW QUALITY PROTEIN: chromobox protein homolog 2 [Dasypus novemcinctus]  E=5e-05 s/c=1.31 id=53% cov=54%
--------------------------------QD-----WKPTRSLI-EQVFVTDVTANLITVTVKESPTSVGFF----
>KAF6204143.1:(21-71) hypothetical protein [Apolygus lucorum]  E=7e-05 s/c=0.94 id=44% cov=73%
---------------------VT-HILTNPGPDY-----WRTKNPLA-DDIVITDVTVNLCTVTIRECKTEKGFFKERR
>XP_040497131.1:(31-67) chromobox protein homolog 2 [Ursus maritimus]  E=0.0001 s/c=1.29 id=53% cov=54%
--------------------------------QD-----WKPTRSLI-EHVFVTDVTANLITVTVKESPTSVGFF----
>ELK38291.1:(31-67) Chromobox protein like protein 2 [Myotis davidii]  E=0.0001 s/c=1.28 id=53% cov=54%
--------------------------------QD-----WKPPRSLI-EHVFVTDVTANLITVTVKESPTSVGFF----
>XP_028842901.1:(28-67) chromobox protein homolog 2 [Denticeps clupeoides]  E=0.0001 s/c=1.19 id=51% cov=58%
-----------------------------PATQD-----WKPTPSLI-EHVFVTDVTANLVTVTVKESPTSVGFF----
>NP_001100541.1:(31-71) chromobox protein homolog 2 [Rattus norvegicus]EDM06770.1 similar  E=0.0001 s/c=1.16 id=50% cov=59%
--------------------------------QD-----WKPTRSLI-EHVFVTDVTANLITVTVKESPTSVGFFNLKH
>XP_019397805.1:(31-67) PREDICTED: chromobox protein homolog 2 isoform X2 [Crocodylus  E=0.0001 s/c=1.27 id=53% cov=54%
--------------------------------QD-----WKPTRSLI-EHVFVTDVTANLITVTVKESPTSVGFF----
>CAA54839.1:(31-71) CBX2, partial [Homo sapiens]  E=0.0001 s/c=1.09 id=48% cov=59%
--------------------------------QD-----WKPTRSLI-EHVFVTDVTANLITVTVKESPTSVGFFNLRH
>CAG02234.1:(29-67) unnamed protein product, partial [Tetraodon nigroviridis]  E=0.0001 s/c=1.21 id=50% cov=56%
------------------------------QNQG-----WKPARSLI-EHVFVTDVTANLVTVTVKESPTSVGFF----
>XP_017463892.1:(33-70) PREDICTED: polycomb group protein Pc-like, partial [Rhagoletis  E=0.0001 s/c=1.21 id=56% cov=55%
---------------------------------------WLPSKCNISDKVVITDVTVNLETVTIRECKTERGFFRER-
>XP_014671703.1:(31-70) PREDICTED: chromobox protein homolog 2-like [Priapulus caudatus]  E=0.0002 s/c=1.18 id=41% cov=58%
--------------------------------QT-----WHPSNPLL-DSILITDVTTNCVTITVRECSSGDGFFKER-
>NXV61701.1:(31-67) CBX2 protein [Molothrus ater]  E=0.0002 s/c=1.27 id=53% cov=54%
--------------------------------QD-----WKPTRSLI-EHVFVTDVTANLITVTVKESPTSVGFF----
>NXU57517.1:(31-67) CBX2 protein [Turnix velox]  E=0.0002 s/c=1.27 id=53% cov=54%
--------------------------------QD-----WKPTRSLI-EHVFVTDVTANLITVTVKESPTSVGFF----
>XP_010006970.1:(31-67) PREDICTED: chromobox protein homolog 2 [Chaetura pelagica]  E=0.0002 s/c=1.27 id=53% cov=54%
--------------------------------QD-----WKPTRSLI-EHVFVTDVTANLITVTVKESPTSVGFF----
>XP_037648668.1:(29-67) chromobox protein homolog 2 [Sebastes umbrosus]  E=0.0002 s/c=1.21 id=50% cov=56%
------------------------------QSQD-----WKPTRSLI-EHVFVTDVTANLVTVTVKESPTSVGFF----
>KAF2985444.1:(31-67) hypothetical protein EK904_006810 [Melospiza melodia maxima]  E=0.0002 s/c=1.27 id=53% cov=54%
--------------------------------QD-----WKPTRSLI-EHVFVTDVTANLITVTVKESPTSVGFF----
>BAE24785.1:(31-67) unnamed protein product, partial [Mus musculus]  E=0.0002 s/c=1.23 id=53% cov=54%
--------------------------------QD-----WKPTRSLI-EHVFVTDVTANLITVTVKESPTSVGFF----
>XP_035510150.1:(29-67) chromobox protein homolog 2 [Morone saxatilis]  E=0.0002 s/c=1.19 id=50% cov=56%
------------------------------QNQD-----WKPTRSLI-EHVFVTDVTANLVTVTVKESPTSVGFF----
>XP_032769640.1:(31-71) chromobox protein homolog 2 isoform X2 [Rattus rattus]  E=0.0002 s/c=1.14 id=50% cov=59%
--------------------------------QD-----WKPTRSLI-EHVFVTDVTANLITVTVKESPTSVGFFNLKH
>XP_048847869.1:(31-67) chromobox protein homolog 2 [Brienomyrus brachyistius]  E=0.0002 s/c=1.26 id=53% cov=54%
--------------------------------QD-----WKPTRSLI-EHVFVTDVTANLVTVTVKESPTSVGFF----
>KAH0518788.1:(27-68) Chromobox protein-like protein 6 [Microtus ochrogaster]  E=0.0002 s/c=1.11 id=51% cov=61%
----------------------------EPEAGD-----WRPEMSPC-SNVVVTDVTSNLLTVTIKEFCSPEDFEK---
>KFP19436.1:(31-67) Chromobox protein 2, partial [Egretta garzetta]  E=0.0002 s/c=1.24 id=53% cov=54%
--------------------------------QD-----WKPTRSLI-EHVFVTDVTANLITVTVKESPTSVGFF----
>XP_018605188.1:(31-67) chromobox protein homolog 2-like [Scleropages formosus]  E=0.0003 s/c=1.25 id=53% cov=54%
--------------------------------QD-----WKPTRSLI-EHVFVTDVTANLVTVTVKESPTSVGFF----
>KAG7504987.1:(29-67) ectonucleotide pyrophosphatase/phosphodiesterase family member  E=0.0003 s/c=1.19 id=50% cov=56%
------------------------------QNQD-----WKPTRSLI-EHVFVTDVTANLVTVTVKESPTSVGFF----
>XP_048102799.1:(31-67) chromobox protein homolog 2 [Alosa alosa]KAG5279859.1 hypothetical  E=0.0003 s/c=1.25 id=53% cov=54%
--------------------------------QD-----WKPTRSLI-EHVFVTDVTANLVTVTVKESPTSVGFF----
>KFP01509.1:(31-67) Chromobox protein 2, partial [Calypte anna]  E=0.0003 s/c=1.25 id=53% cov=54%
--------------------------------QD-----WKPTRSLI-EHVFVTDVTANLITVTVKESPTSVGFF----
>KFO76305.1:(31-67) Chromobox protein 2, partial [Cuculus canorus]  E=0.0003 s/c=1.25 id=53% cov=54%
--------------------------------QD-----WKPTRSLI-EHVFVTDVTANLITVTVKESPTSVGFF----
>KGL75927.1:(31-67) Chromobox protein 2, partial [Tinamus guttatus]  E=0.0003 s/c=1.24 id=53% cov=54%
--------------------------------QD-----WKPTRSLI-EHVFVTDVTANLITVTVKESPTSVGFF----
>XP_037112873.1:(29-67) chromobox protein homolog 2 isoform X2 [Syngnathus acus]  E=0.0003 s/c=1.18 id=50% cov=56%
------------------------------HNQD-----WKPTRSLI-EHVFVTDVTANLVTVTVKESPTSVGFF----
>XP_009068040.1:(27-68) PREDICTED: chromobox protein homolog 6, partial [Acanthisitta  E=0.0003 s/c=1.03 id=56% cov=61%
----------------------------DPEQEAGD---WRPEMSPC-SNVVVTDVTSNLLTVTIKEFCNAEDFEK---
>XP_011205923.2:(33-70) polycomb group protein Pc [Bactrocera dorsalis]  E=0.0004 s/c=1.17 id=54% cov=55%
---------------------------------------WLPNKCNISDKVVITDVTVNLETVTIRECKTERGFFRER-
>XP_037945515.1:(33-70) polycomb group protein Pc-like [Teleopsis dalmanni]  E=0.0004 s/c=1.17 id=54% cov=55%
---------------------------------------WLPTKCNISDKVVITDVTVNLETVTIRECKTERGFFRER-
>XP_020899806.1:(40-70) chromobox protein homolog 8 [Exaiptasia diaphana]KXJ28520.1 Chromobox  E=0.0004 s/c=1.48 id=56% cov=45%
----------------------------------------------I-DQIVITDVTANFVTVTVKECLTDKGFFKAR-
>XP_036797208.1:(31-67) chromobox protein homolog 2 isoform X1 [Oncorhynchus mykiss]  E=0.0004 s/c=1.24 id=53% cov=54%
--------------------------------QD-----WKPTHSLI-EHVFVTDVTANLVTVTVKESPTSVGFF----
>NP_919354.1:(31-67) chromobox protein homolog 2 [Danio rerio]BAC01267.1 pc1 [Danio  E=0.0005 s/c=1.24 id=53% cov=54%
--------------------------------QD-----WRPTRSLI-EHVFVTDVTANLVTVTVKESPTSVGFF----
>XP_005989166.1:(31-67) PREDICTED: chromobox protein homolog 2 [Latimeria chalumnae]  E=0.0005 s/c=1.24 id=53% cov=54%
--------------------------------QD-----WKPTRSLI-EHVFVTDVTANLVTVTVKESPTSVGFF----
>TSX99866.1:(29-67) Ectonucleotide pyrophosphatase/phosphodiesterase family member  E=0.0005 s/c=1.17 id=52% cov=56%
------------------------------ECKD-----WRPTRSLI-EHVFVTDVTANLVTVTVKESPTSVGFF----
>XP_029914841.1:(31-67) chromobox protein homolog 2-like [Myripristis murdjan]  E=0.0005 s/c=1.24 id=53% cov=54%
--------------------------------QD-----WKPTRSLI-EHVFVTDVTANLVTVTVKESPTSVGFF----
>XP_039201657.1:(31-67) chromobox protein homolog 2 [Crotalus tigris]  E=0.0005 s/c=1.24 id=53% cov=54%
--------------------------------QD-----WKPTRSLI-EHVFVTDVTANLITVTVKESPTSVGFF----
>XP_046404541.1:(33-71) chromobox protein homolog 6-like isoform X1 [Ischnura elegans]XP_046404542.1  E=0.0006 s/c=1.16 id=48% cov=56%
---------------------------------------WHSRVPSA-DQVFITDVTVNLCTVTIRECKTKSGFFKERR
>XP_012893121.1:(27-68) PREDICTED: LOW QUALITY PROTEIN: chromobox protein homolog 6,  E=0.0006 s/c=1.08 id=51% cov=61%
----------------------------EPEAGD-----WRPEMSPC-SNVVVTDVTSNLLTVTIKEFCNPEDFEK---
>KAI5087416.1:(33-67) chromobox protein-like 2, partial [Silurus meridionalis]  E=0.0006 s/c=1.30 id=56% cov=51%
---------------------------------------WRPTRSLI-EHVFVTDVTANLVTVTVKESPTSVGFF----
>KAG2460640.1:(31-67) ENPP7 phosphodiesterase, partial [Polypterus senegalus]  E=0.0007 s/c=1.23 id=55% cov=54%
--------------------------------QD-----WKPPKSLL-EHVFVTDVTANLVTVTVKESPTSVGFF----
>XP_012590025.1:(31-67) PREDICTED: chromobox protein homolog 2 [Condylura cristata]  E=0.0007 s/c=1.22 id=55% cov=54%
--------------------------------QD-----WKPPRSLL-EHVFVTDVTANLITVTVKESPTSVGFF----
>XP_039595938.1:(31-67) chromobox protein homolog 2 [Polypterus senegalus]  E=0.0007 s/c=1.22 id=55% cov=54%
--------------------------------QD-----WKPPKSLL-EHVFVTDVTANLVTVTVKESPTSVGFF----
>XP_008327382.1:(31-67) chromobox protein homolog 2-like [Cynoglossus semilaevis]  E=0.0007 s/c=1.22 id=53% cov=54%
--------------------------------QD-----WKPTRDLI-EHVFVTDVTANLVTVTVKESPTSMGFF----
>EPQ18283.1:(26-68) Chromobox protein like protein 6 [Myotis brandtii]  E=0.001 s/c=1.01 id=50% cov=62%
---------------------------SEPEAGD-----WRPEMSPC-SNVVVTDVTSNLLTVTIKEFCNPEDFEK---
>XP_042198378.1:(31-67) chromobox protein homolog 2 [Callorhinchus milii]  E=0.001 s/c=1.21 id=53% cov=54%
--------------------------------QD-----WKPTRSLI-EHVFVTDVTANLVTVTVKESPTSVGFF----
>KAA0706213.1:(31-67) Chromobox protein -like protein 2 M33 [Triplophysa tibetana]  E=0.001 s/c=1.21 id=53% cov=54%
--------------------------------QD-----WKPTRNLI-EHVFVTDVTANLVTVTVKESPTSVGFF----
>KAF6367817.1:(26-68) chromobox 6 [Myotis myotis]  E=0.001 s/c=1.04 id=50% cov=62%
---------------------------SEPEAGD-----WRPEMSPC-SNVVVTDVTSNLLTVTIKEFCNPEDFEK---
