# Supplementary material for: Uncoupled evolution of the Polycomb system and deep origin of non-canonical PRC1
Source: Commun Biol. 2023 Nov 10;6:1144. doi: 10.1038/s42003-023-05501-x (PMC10638273; doi:10.1038/s42003-023-05501-x)
Supplement: Supplementary file 6 — Supplementary Data 3 [file 42003_2023_5501_MOESM6_ESM.zip › Supplementary Data 3/RYBP_betasheetfoldcutout.pdb]

HEADER                                            01-JUL-21                     
TITLE     ALPHAFOLD MONOMER V2.0 PREDICTION FOR RING1 AND YY1-BINDING PROTEIN   
TITLE    2 (Q8N488)                                                             
COMPND    MOL_ID: 1;                                                            
COMPND   2 MOLECULE: RING1 AND YY1-BINDING PROTEIN;                             
COMPND   3 CHAIN: A                                                             
SOURCE    MOL_ID: 1;                                                            
SOURCE   2 ORGANISM_SCIENTIFIC: HOMO SAPIENS;                                   
SOURCE   3 ORGANISM_TAXID: 9606                                                 
REMARK   1                                                                      
REMARK   1 REFERENCE 1                                                          
REMARK   1  AUTH   JOHN JUMPER, RICHARD EVANS, ALEXANDER PRITZEL, TIM GREEN,    
REMARK   1  AUTH 2 MICHAEL FIGURNOV, OLAF RONNEBERGER, KATHRYN TUNYASUVUNAKOOL, 
REMARK   1  AUTH 3 RUSS BATES, AUGUSTIN ZIDEK, ANNA POTAPENKO, ALEX BRIDGLAND,  
REMARK   1  AUTH 4 CLEMENS MEYER, SIMON A A KOHL, ANDREW J BALLARD,             
REMARK   1  AUTH 5 ANDREW COWIE, BERNARDINO ROMERA-PAREDES, STANISLAV NIKOLOV,  
REMARK   1  AUTH 6 RISHUB JAIN, JONAS ADLER, TREVOR BACK, STIG PETERSEN,        
REMARK   1  AUTH 7 DAVID REIMAN, ELLEN CLANCY, MICHAL ZIELINSKI,                
REMARK   1  AUTH 8 MARTIN STEINEGGER, MICHALINA PACHOLSKA, TAMAS BERGHAMMER,    
REMARK   1  AUTH 9 DAVID SILVER, ORIOL VINYALS, ANDREW W SENIOR,                
REMARK   1  AUTH10 KORAY KAVUKCUOGLU, PUSHMEET KOHLI, DEMIS HASSABIS            
REMARK   1  TITL   HIGHLY ACCURATE PROTEIN STRUCTURE PREDICTION WITH ALPHAFOLD  
REMARK   1  REF    NATURE                        V. 596   583 2021              
REMARK   1  REFN                   ISSN 0028-0836                               
REMARK   1  PMID   34265844                                                     
REMARK   1  DOI    10.1038/s41586-021-03819-2                                   
REMARK   1                                                                      
REMARK   1 DISCLAIMERS                                                          
REMARK   1 ALPHAFOLD DATA, COPYRIGHT (2021) DEEPMIND TECHNOLOGIES LIMITED. THE  
REMARK   1 INFORMATION PROVIDED IS THEORETICAL MODELLING ONLY AND CAUTION SHOULD
REMARK   1 BE EXERCISED IN ITS USE. IT IS PROVIDED "AS-IS" WITHOUT ANY WARRANTY 
REMARK   1 OF ANY KIND, WHETHER EXPRESSED OR IMPLIED. NO WARRANTY IS GIVEN THAT 
REMARK   1 USE OF THE INFORMATION SHALL NOT INFRINGE THE RIGHTS OF ANY THIRD    
REMARK   1 PARTY. THE INFORMATION IS NOT INTENDED TO BE A SUBSTITUTE FOR        
REMARK   1 PROFESSIONAL MEDICAL ADVICE, DIAGNOSIS, OR TREATMENT, AND DOES NOT   
REMARK   1 CONSTITUTE MEDICAL OR OTHER PROFESSIONAL ADVICE. IT IS AVAILABLE FOR 
REMARK   1 ACADEMIC AND COMMERCIAL PURPOSES, UNDER CC-BY 4.0 LICENCE.           
DBREF  XXXX A    1   228  UNP    Q8N488   RYBP_HUMAN       1    228             
SEQRES   1 A  228  MET THR MET GLY ASP LYS LYS SER PRO THR ARG PRO LYS          
SEQRES   2 A  228  ARG GLN ALA LYS PRO ALA ALA ASP GLU GLY PHE TRP ASP          
SEQRES   3 A  228  CYS SER VAL CYS THR PHE ARG ASN SER ALA GLU ALA PHE          
SEQRES   4 A  228  LYS CYS SER ILE CYS ASP VAL ARG LYS GLY THR SER THR          
SEQRES   5 A  228  ARG LYS PRO ARG ILE ASN SER GLN LEU VAL ALA GLN GLN          
SEQRES   6 A  228  VAL ALA GLN GLN TYR ALA THR PRO PRO PRO PRO LYS LYS          
SEQRES   7 A  228  GLU LYS LYS GLU LYS VAL GLU LYS GLN ASP LYS GLU LYS          
SEQRES   8 A  228  PRO GLU LYS ASP LYS GLU ILE SER PRO SER VAL THR LYS          
SEQRES   9 A  228  LYS ASN THR ASN LYS LYS THR LYS PRO LYS SER ASP ILE          
SEQRES  10 A  228  LEU LYS ASP PRO PRO SER GLU ALA ASN SER ILE GLN SER          
SEQRES  11 A  228  ALA ASN ALA THR THR LYS THR SER GLU THR ASN HIS THR          
SEQRES  12 A  228  SER ARG PRO ARG LEU LYS ASN VAL ASP ARG SER THR ALA          
SEQRES  13 A  228  GLN GLN LEU ALA VAL THR VAL GLY ASN VAL THR VAL ILE          
SEQRES  14 A  228  ILE THR ASP PHE LYS GLU LYS THR ARG SER SER SER THR          
SEQRES  15 A  228  SER SER SER THR VAL THR SER SER ALA GLY SER GLU GLN          
SEQRES  16 A  228  GLN ASN GLN SER SER SER GLY SER GLU SER THR ASP LYS          
SEQRES  17 A  228  GLY SER SER ARG SER SER THR PRO LYS GLY ASP MET SER          
SEQRES  18 A  228  ALA VAL ASN ASP GLU SER PHE                                  
CRYST1    1.000    1.000    1.000  90.00  90.00  90.00 P 1           1          
ORIGX1      1.000000  0.000000  0.000000        0.00000                         
ORIGX2      0.000000  1.000000  0.000000        0.00000                         
ORIGX3      0.000000  0.000000  1.000000        0.00000                         
SCALE1      1.000000  0.000000  0.000000        0.00000                         
SCALE2      0.000000  1.000000  0.000000        0.00000                         
SCALE3      0.000000  0.000000  1.000000        0.00000                         
MODEL        1                                                                  
ATOM    949  N   PRO A 121     -54.279 -23.666  32.075  1.00 61.87           N  
ATOM    950  CA  PRO A 121     -54.928 -22.336  32.051  1.00 61.87           C  
ATOM    951  C   PRO A 121     -56.418 -22.477  31.599  1.00 61.87           C  
ATOM    952  CB  PRO A 121     -53.969 -21.634  31.073  1.00 61.87           C  
ATOM    953  O   PRO A 121     -56.948 -23.566  31.829  1.00 61.87           O  
ATOM    954  CG  PRO A 121     -53.817 -22.649  29.946  1.00 61.87           C  
ATOM    955  CD  PRO A 121     -53.905 -23.965  30.687  1.00 61.87           C  
ATOM    956  N   PRO A 122     -57.150 -21.534  30.934  1.00 55.76           N  
ATOM    957  CA  PRO A 122     -56.879 -20.164  30.438  1.00 55.76           C  
ATOM    958  C   PRO A 122     -58.018 -19.141  30.698  1.00 55.76           C  
ATOM    959  CB  PRO A 122     -56.767 -20.407  28.923  1.00 55.76           C  
ATOM    960  O   PRO A 122     -59.028 -19.482  31.305  1.00 55.76           O  
ATOM    961  CG  PRO A 122     -57.807 -21.504  28.650  1.00 55.76           C  
ATOM    962  CD  PRO A 122     -58.187 -22.039  30.029  1.00 55.76           C  
ATOM    963  N   SER A 123     -57.867 -17.891  30.223  1.00 55.36           N  
ATOM    964  CA  SER A 123     -58.868 -17.117  29.435  1.00 55.36           C  
ATOM    965  C   SER A 123     -58.637 -15.595  29.512  1.00 55.36           C  
ATOM    966  CB  SER A 123     -60.340 -17.369  29.796  1.00 55.36           C  
ATOM    967  O   SER A 123     -58.701 -15.003  30.580  1.00 55.36           O  
ATOM    968  OG  SER A 123     -60.692 -18.703  29.488  1.00 55.36           O  
ATOM    969  N   GLU A 124     -58.365 -15.021  28.337  1.00 52.77           N  
ATOM    970  CA  GLU A 124     -58.783 -13.716  27.787  1.00 52.77           C  
ATOM    971  C   GLU A 124     -58.738 -12.429  28.639  1.00 52.77           C  
ATOM    972  CB  GLU A 124     -60.166 -13.874  27.125  1.00 52.77           C  
ATOM    973  O   GLU A 124     -59.488 -12.256  29.591  1.00 52.77           O  
ATOM    974  CG  GLU A 124     -60.238 -15.120  26.221  1.00 52.77           C  
ATOM    975  CD  GLU A 124     -61.146 -14.904  25.009  1.00 52.77           C  
ATOM    976  OE1 GLU A 124     -60.619 -15.070  23.886  1.00 52.77           O  
ATOM    977  OE2 GLU A 124     -62.325 -14.544  25.213  1.00 52.77           O  
ATOM    978  N   ALA A 125     -57.957 -11.440  28.174  1.00 59.01           N  
ATOM    979  CA  ALA A 125     -58.477 -10.201  27.564  1.00 59.01           C  
ATOM    980  C   ALA A 125     -57.522  -8.996  27.743  1.00 59.01           C  
ATOM    981  CB  ALA A 125     -59.889  -9.828  28.054  1.00 59.01           C  
ATOM    982  O   ALA A 125     -57.165  -8.624  28.854  1.00 59.01           O  
ATOM    983  N   ASN A 126     -57.231  -8.335  26.613  1.00 54.82           N  
ATOM    984  CA  ASN A 126     -56.754  -6.951  26.453  1.00 54.82           C  
ATOM    985  C   ASN A 126     -55.333  -6.589  26.933  1.00 54.82           C  
ATOM    986  CB  ASN A 126     -57.807  -5.994  27.046  1.00 54.82           C  
ATOM    987  O   ASN A 126     -55.100  -6.430  28.122  1.00 54.82           O  
ATOM    988  CG  ASN A 126     -59.131  -6.091  26.320  1.00 54.82           C  
ATOM    989  ND2 ASN A 126     -60.206  -6.408  27.001  1.00 54.82           N  
ATOM    990  OD1 ASN A 126     -59.198  -5.902  25.120  1.00 54.82           O  
ATOM    991  N   SER A 127     -54.420  -6.301  25.989  1.00 53.58           N  
ATOM    992  CA  SER A 127     -53.775  -4.972  25.872  1.00 53.58           C  
ATOM    993  C   SER A 127     -52.691  -4.940  24.770  1.00 53.58           C  
ATOM    994  CB  SER A 127     -53.152  -4.455  27.183  1.00 53.58           C  
ATOM    995  O   SER A 127     -51.624  -5.529  24.904  1.00 53.58           O  
ATOM    996  OG  SER A 127     -52.956  -3.060  27.081  1.00 53.58           O  
ATOM    997  N   ILE A 128     -53.013  -4.254  23.666  1.00 59.22           N  
ATOM    998  CA  ILE A 128     -52.153  -3.414  22.804  1.00 59.22           C  
ATOM    999  C   ILE A 128     -50.712  -3.917  22.542  1.00 59.22           C  
ATOM   1000  CB  ILE A 128     -52.174  -1.942  23.314  1.00 59.22           C  
ATOM   1001  O   ILE A 128     -49.769  -3.584  23.259  1.00 59.22           O  
ATOM   1002  CG1 ILE A 128     -53.506  -1.514  23.990  1.00 59.22           C  
ATOM   1003  CG2 ILE A 128     -51.893  -1.008  22.120  1.00 59.22           C  
ATOM   1004  CD1 ILE A 128     -53.452  -0.150  24.684  1.00 59.22           C  
ATOM   1005  N   GLN A 129     -50.517  -4.651  21.439  1.00 58.07           N  
ATOM   1006  CA  GLN A 129     -49.182  -4.971  20.925  1.00 58.07           C  
ATOM   1007  C   GLN A 129     -48.516  -3.758  20.269  1.00 58.07           C  
ATOM   1008  CB  GLN A 129     -49.202  -6.178  19.976  1.00 58.07           C  
ATOM   1009  O   GLN A 129     -49.111  -3.004  19.500  1.00 58.07           O  
ATOM   1010  CG  GLN A 129     -49.156  -7.495  20.764  1.00 58.07           C  
ATOM   1011  CD  GLN A 129     -49.169  -8.731  19.871  1.00 58.07           C  
ATOM   1012  NE2 GLN A 129     -49.141  -9.913  20.445  1.00 58.07           N  
ATOM   1013  OE1 GLN A 129     -49.207  -8.673  18.655  1.00 58.07           O  
ATOM   1014  N   SER A 130     -47.251  -3.600  20.636  1.00 54.08           N  
ATOM   1015  CA  SER A 130     -46.356  -2.498  20.338  1.00 54.08           C  
ATOM   1016  C   SER A 130     -45.992  -2.379  18.859  1.00 54.08           C  
ATOM   1017  CB  SER A 130     -45.083  -2.694  21.167  1.00 54.08           C  
ATOM   1018  O   SER A 130     -45.852  -3.360  18.133  1.00 54.08           O  
ATOM   1019  OG  SER A 130     -45.400  -2.931  22.529  1.00 54.08           O  
ATOM   1020  N   ALA A 131     -45.780  -1.132  18.445  1.00 53.43           N  
ATOM   1021  CA  ALA A 131     -45.271  -0.753  17.141  1.00 53.43           C  
ATOM   1022  C   ALA A 131     -43.921  -1.424  16.826  1.00 53.43           C  
ATOM   1023  CB  ALA A 131     -45.147   0.777  17.134  1.00 53.43           C  
ATOM   1024  O   ALA A 131     -42.946  -1.277  17.565  1.00 53.43           O  
ATOM   1025  N   ASN A 132     -43.850  -2.082  15.667  1.00 48.30           N  
ATOM   1026  CA  ASN A 132     -42.601  -2.469  15.020  1.00 48.30           C  
ATOM   1027  C   ASN A 132     -41.860  -1.207  14.551  1.00 48.30           C  
ATOM   1028  CB  ASN A 132     -42.905  -3.431  13.850  1.00 48.30           C  
ATOM   1029  O   ASN A 132     -42.081  -0.703  13.447  1.00 48.30           O  
ATOM   1030  CG  ASN A 132     -43.063  -4.881  14.273  1.00 48.30           C  
ATOM   1031  ND2 ASN A 132     -43.644  -5.707  13.436  1.00 48.30           N  
ATOM   1032  OD1 ASN A 132     -42.631  -5.303  15.327  1.00 48.30           O  
ATOM   1033  N   ALA A 133     -40.963  -0.686  15.387  1.00 53.12           N  
ATOM   1034  CA  ALA A 133     -39.999   0.322  14.972  1.00 53.12           C  
ATOM   1035  C   ALA A 133     -38.932  -0.345  14.091  1.00 53.12           C  
ATOM   1036  CB  ALA A 133     -39.426   1.036  16.200  1.00 53.12           C  
ATOM   1037  O   ALA A 133     -37.992  -0.974  14.568  1.00 53.12           O  
ATOM   1038  N   THR A 134     -39.117  -0.201  12.780  1.00 53.17           N  
ATOM   1039  CA  THR A 134     -38.117  -0.479  11.746  1.00 53.17           C  
ATOM   1040  C   THR A 134     -36.824   0.257  12.099  1.00 53.17           C  
ATOM   1041  CB  THR A 134     -38.666   0.020  10.398  1.00 53.17           C  
ATOM   1042  O   THR A 134     -36.759   1.486  12.006  1.00 53.17           O  
ATOM   1043  CG2 THR A 134     -37.717  -0.168   9.215  1.00 53.17           C  
ATOM   1044  OG1 THR A 134     -39.850  -0.676  10.082  1.00 53.17           O  
ATOM   1045  N   THR A 135     -35.785  -0.473  12.503  1.00 54.40           N  
ATOM   1046  CA  THR A 135     -34.422   0.056  12.548  1.00 54.40           C  
ATOM   1047  C   THR A 135     -33.997   0.313  11.109  1.00 54.40           C  
ATOM   1048  CB  THR A 135     -33.454  -0.895  13.273  1.00 54.40           C  
ATOM   1049  O   THR A 135     -33.590  -0.586  10.381  1.00 54.40           O  
ATOM   1050  CG2 THR A 135     -33.621  -0.795  14.789  1.00 54.40           C  
ATOM   1051  OG1 THR A 135     -33.703  -2.238  12.929  1.00 54.40           O  
ATOM   1052  N   LYS A 136     -34.171   1.560  10.663  1.00 52.62           N  
ATOM   1053  CA  LYS A 136     -33.676   2.033   9.372  1.00 52.62           C  
ATOM   1054  C   LYS A 136     -32.158   1.873   9.360  1.00 52.62           C  
ATOM   1055  CB  LYS A 136     -34.108   3.486   9.119  1.00 52.62           C  
ATOM   1056  O   LYS A 136     -31.429   2.671   9.945  1.00 52.62           O  
ATOM   1057  CG  LYS A 136     -35.623   3.609   8.895  1.00 52.62           C  
ATOM   1058  CD  LYS A 136     -36.007   5.053   8.544  1.00 52.62           C  
ATOM   1059  CE  LYS A 136     -37.512   5.139   8.260  1.00 52.62           C  
ATOM   1060  NZ  LYS A 136     -37.915   6.501   7.825  1.00 52.62           N  
ATOM   1061  N   THR A 137     -31.710   0.814   8.703  1.00 51.77           N  
ATOM   1062  CA  THR A 137     -30.363   0.636   8.182  1.00 51.77           C  
ATOM   1063  C   THR A 137     -29.977   1.886   7.395  1.00 51.77           C  
ATOM   1064  CB  THR A 137     -30.321  -0.610   7.269  1.00 51.77           C  
ATOM   1065  O   THR A 137     -30.623   2.261   6.419  1.00 51.77           O  
ATOM   1066  CG2 THR A 137     -29.870  -1.852   8.032  1.00 51.77           C  
ATOM   1067  OG1 THR A 137     -31.600  -0.916   6.744  1.00 51.77           O  
ATOM   1068  N   SER A 138     -28.929   2.573   7.840  1.00 48.95           N  
ATOM   1069  CA  SER A 138     -28.293   3.667   7.110  1.00 48.95           C  
ATOM   1070  C   SER A 138     -27.484   3.103   5.934  1.00 48.95           C  
ATOM   1071  CB  SER A 138     -27.466   4.525   8.078  1.00 48.95           C  
ATOM   1072  O   SER A 138     -26.254   3.065   5.940  1.00 48.95           O  
ATOM   1073  OG  SER A 138     -26.723   3.720   8.980  1.00 48.95           O  
ATOM   1074  N   GLU A 139     -28.190   2.631   4.907  1.00 55.39           N  
ATOM   1075  CA  GLU A 139     -27.627   2.146   3.642  1.00 55.39           C  
ATOM   1076  C   GLU A 139     -27.253   3.306   2.707  1.00 55.39           C  
ATOM   1077  CB  GLU A 139     -28.596   1.189   2.928  1.00 55.39           C  
ATOM   1078  O   GLU A 139     -27.793   3.447   1.617  1.00 55.39           O  
ATOM   1079  CG  GLU A 139     -28.928  -0.076   3.719  1.00 55.39           C  
ATOM   1080  CD  GLU A 139     -29.222  -1.246   2.771  1.00 55.39           C  
ATOM   1081  OE1 GLU A 139     -28.603  -2.313   2.981  1.00 55.39           O  
ATOM   1082  OE2 GLU A 139     -30.037  -1.058   1.842  1.00 55.39           O  
ATOM   1083  N   THR A 140     -26.351   4.201   3.109  1.00 55.92           N  
ATOM   1084  CA  THR A 140     -25.959   5.324   2.240  1.00 55.92           C  
ATOM   1085  C   THR A 140     -24.506   5.733   2.466  1.00 55.92           C  
ATOM   1086  CB  THR A 140     -26.915   6.535   2.372  1.00 55.92           C  
ATOM   1087  O   THR A 140     -24.235   6.685   3.186  1.00 55.92           O  
ATOM   1088  CG2 THR A 140     -28.260   6.367   1.662  1.00 55.92           C  
ATOM   1089  OG1 THR A 140     -27.219   6.813   3.718  1.00 55.92           O  
ATOM   1090  N   ASN A 141     -23.556   4.997   1.862  1.00 58.29           N  
ATOM   1091  CA  ASN A 141     -22.330   5.530   1.205  1.00 58.29           C  
ATOM   1092  C   ASN A 141     -21.234   4.482   0.918  1.00 58.29           C  
ATOM   1093  CB  ASN A 141     -21.683   6.742   1.921  1.00 58.29           C  
ATOM   1094  O   ASN A 141     -20.228   4.801   0.282  1.00 58.29           O  
ATOM   1095  CG  ASN A 141     -22.093   8.030   1.232  1.00 58.29           C  
ATOM   1096  ND2 ASN A 141     -23.058   8.749   1.746  1.00 58.29           N  
ATOM   1097  OD1 ASN A 141     -21.572   8.358   0.181  1.00 58.29           O  
ATOM   1098  N   HIS A 142     -21.395   3.220   1.325  1.00 61.18           N  
ATOM   1099  CA  HIS A 142     -20.347   2.198   1.146  1.00 61.18           C  
ATOM   1100  C   HIS A 142     -20.165   1.717  -0.308  1.00 61.18           C  
ATOM   1101  CB  HIS A 142     -20.524   1.026   2.135  1.00 61.18           C  
ATOM   1102  O   HIS A 142     -19.245   0.946  -0.573  1.00 61.18           O  
ATOM   1103  CG  HIS A 142     -21.833   1.007   2.881  1.00 61.18           C  
ATOM   1104  CD2 HIS A 142     -22.954   0.298   2.544  1.00 61.18           C  
ATOM   1105  ND1 HIS A 142     -22.147   1.767   3.991  1.00 61.18           N  
ATOM   1106  CE1 HIS A 142     -23.427   1.517   4.318  1.00 61.18           C  
ATOM   1107  NE2 HIS A 142     -23.950   0.639   3.454  1.00 61.18           N  
ATOM   1108  N   THR A 143     -21.002   2.166  -1.251  1.00 64.10           N  
ATOM   1109  CA  THR A 143     -20.890   1.799  -2.674  1.00 64.10           C  
ATOM   1110  C   THR A 143     -19.960   2.703  -3.488  1.00 64.10           C  
ATOM   1111  CB  THR A 143     -22.272   1.708  -3.336  1.00 64.10           C  
ATOM   1112  O   THR A 143     -19.670   2.384  -4.636  1.00 64.10           O  
ATOM   1113  CG2 THR A 143     -22.904   3.066  -3.651  1.00 64.10           C  
ATOM   1114  OG1 THR A 143     -22.152   0.980  -4.531  1.00 64.10           O  
ATOM   1115  N   SER A 144     -19.493   3.829  -2.935  1.00 81.24           N  
ATOM   1116  CA  SER A 144     -18.635   4.764  -3.682  1.00 81.24           C  
ATOM   1117  C   SER A 144     -17.205   4.248  -3.862  1.00 81.24           C  
ATOM   1118  CB  SER A 144     -18.607   6.131  -2.991  1.00 81.24           C  
ATOM   1119  O   SER A 144     -16.523   4.617  -4.814  1.00 81.24           O  
ATOM   1120  OG  SER A 144     -18.139   6.004  -1.657  1.00 81.24           O  
ATOM   1121  N   ARG A 145     -16.741   3.381  -2.956  1.00 85.94           N  
ATOM   1122  CA  ARG A 145     -15.387   2.825  -2.989  1.00 85.94           C  
ATOM   1123  C   ARG A 145     -15.416   1.419  -3.589  1.00 85.94           C  
ATOM   1124  CB  ARG A 145     -14.756   2.853  -1.593  1.00 85.94           C  
ATOM   1125  O   ARG A 145     -16.183   0.583  -3.105  1.00 85.94           O  
ATOM   1126  CG  ARG A 145     -14.535   4.302  -1.132  1.00 85.94           C  
ATOM   1127  CD  ARG A 145     -13.929   4.341   0.272  1.00 85.94           C  
ATOM   1128  NE  ARG A 145     -13.748   5.732   0.730  1.00 85.94           N  
ATOM   1129  NH1 ARG A 145     -11.515   5.981   0.224  1.00 85.94           N  
ATOM   1130  NH2 ARG A 145     -12.638   7.674   1.140  1.00 85.94           N  
ATOM   1131  CZ  ARG A 145     -12.638   6.450   0.695  1.00 85.94           C  
ATOM   1132  N   PRO A 146     -14.577   1.128  -4.598  1.00 91.58           N  
ATOM   1133  CA  PRO A 146     -14.443  -0.219  -5.137  1.00 91.58           C  
ATOM   1134  C   PRO A 146     -14.175  -1.243  -4.027  1.00 91.58           C  
ATOM   1135  CB  PRO A 146     -13.289  -0.145  -6.143  1.00 91.58           C  
ATOM   1136  O   PRO A 146     -13.357  -1.012  -3.137  1.00 91.58           O  
ATOM   1137  CG  PRO A 146     -13.306   1.314  -6.594  1.00 91.58           C  
ATOM   1138  CD  PRO A 146     -13.725   2.056  -5.330  1.00 91.58           C  
ATOM   1139  N   ARG A 147     -14.873  -2.381  -4.074  1.00 93.00           N  
ATOM   1140  CA  ARG A 147     -14.692  -3.495  -3.131  1.00 93.00           C  
ATOM   1141  C   ARG A 147     -13.974  -4.647  -3.820  1.00 93.00           C  
ATOM   1142  CB  ARG A 147     -16.039  -3.953  -2.550  1.00 93.00           C  
ATOM   1143  O   ARG A 147     -14.268  -4.947  -4.975  1.00 93.00           O  
ATOM   1144  CG  ARG A 147     -16.756  -2.837  -1.771  1.00 93.00           C  
ATOM   1145  CD  ARG A 147     -18.022  -3.345  -1.067  1.00 93.00           C  
ATOM   1146  NE  ARG A 147     -17.696  -4.251   0.061  1.00 93.00           N  
ATOM   1147  NH1 ARG A 147     -19.103  -3.339   1.639  1.00 93.00           N  
ATOM   1148  NH2 ARG A 147     -17.757  -5.016   2.207  1.00 93.00           N  
ATOM   1149  CZ  ARG A 147     -18.183  -4.192   1.290  1.00 93.00           C  
ATOM   1150  N   LEU A 148     -13.097  -5.328  -3.086  1.00 92.26           N  
ATOM   1151  CA  LEU A 148     -12.447  -6.555  -3.549  1.00 92.26           C  
ATOM   1152  C   LEU A 148     -13.509  -7.634  -3.842  1.00 92.26           C  
ATOM   1153  CB  LEU A 148     -11.423  -7.019  -2.494  1.00 92.26           C  
ATOM   1154  O   LEU A 148     -14.371  -7.907  -3.000  1.00 92.26           O  
ATOM   1155  CG  LEU A 148     -10.276  -6.023  -2.217  1.00 92.26           C  
ATOM   1156  CD1 LEU A 148      -9.457  -6.489  -1.015  1.00 92.26           C  
ATOM   1157  CD2 LEU A 148      -9.343  -5.875  -3.419  1.00 92.26           C  
ATOM   1158  N   LYS A 149     -13.469  -8.211  -5.052  1.00 92.84           N  
ATOM   1159  CA  LYS A 149     -14.423  -9.234  -5.539  1.00 92.84           C  
ATOM   1160  C   LYS A 149     -13.843 -10.656  -5.532  1.00 92.84           C  
ATOM   1161  CB  LYS A 149     -14.924  -8.877  -6.955  1.00 92.84           C  
ATOM   1162  O   LYS A 149     -14.602 -11.616  -5.565  1.00 92.84           O  
ATOM   1163  CG  LYS A 149     -15.685  -7.542  -7.048  1.00 92.84           C  
ATOM   1164  CD  LYS A 149     -16.163  -7.287  -8.487  1.00 92.84           C  
ATOM   1165  CE  LYS A 149     -16.846  -5.918  -8.615  1.00 92.84           C  
ATOM   1166  NZ  LYS A 149     -17.228  -5.623 -10.023  1.00 92.84           N  
ATOM   1167  N   ASN A 150     -12.520 -10.786  -5.475  1.00 93.24           N  
ATOM   1168  CA  ASN A 150     -11.758 -12.037  -5.555  1.00 93.24           C  
ATOM   1169  C   ASN A 150     -11.297 -12.562  -4.182  1.00 93.24           C  
ATOM   1170  CB  ASN A 150     -10.572 -11.836  -6.522  1.00 93.24           C  
ATOM   1171  O   ASN A 150     -10.385 -13.373  -4.109  1.00 93.24           O  
ATOM   1172  CG  ASN A 150      -9.572 -10.791  -6.044  1.00 93.24           C  
ATOM   1173  ND2 ASN A 150      -8.300 -11.003  -6.280  1.00 93.24           N  
ATOM   1174  OD1 ASN A 150      -9.945  -9.762  -5.487  1.00 93.24           O  
ATOM   1175  N   VAL A 151     -11.908 -12.106  -3.089  1.00 95.46           N  
ATOM   1176  CA  VAL A 151     -11.518 -12.480  -1.722  1.00 95.46           C  
ATOM   1177  C   VAL A 151     -12.590 -13.321  -1.043  1.00 95.46           C  
ATOM   1178  CB  VAL A 151     -11.153 -11.252  -0.875  1.00 95.46           C  
ATOM   1179  O   VAL A 151     -13.789 -13.122  -1.268  1.00 95.46           O  
ATOM   1180  CG1 VAL A 151      -9.902 -10.560  -1.427  1.00 95.46           C  
ATOM   1181  CG2 VAL A 151     -12.288 -10.225  -0.756  1.00 95.46           C  
ATOM   1182  N   ASP A 152     -12.168 -14.249  -0.189  1.00 95.21           N  
ATOM   1183  CA  ASP A 152     -13.071 -15.009   0.663  1.00 95.21           C  
ATOM   1184  C   ASP A 152     -13.394 -14.212   1.933  1.00 95.21           C  
ATOM   1185  CB  ASP A 152     -12.490 -16.391   0.969  1.00 95.21           C  
ATOM   1186  O   ASP A 152     -12.579 -14.086   2.848  1.00 95.21           O  
ATOM   1187  CG  ASP A 152     -13.502 -17.270   1.712  1.00 95.21           C  
ATOM   1188  OD1 ASP A 152     -14.537 -16.738   2.193  1.00 95.21           O  
ATOM   1189  OD2 ASP A 152     -13.261 -18.485   1.786  1.00 95.21           O  
ATOM   1190  N   ARG A 153     -14.623 -13.688   2.007  1.00 94.16           N  
ATOM   1191  CA  ARG A 153     -15.092 -12.883   3.144  1.00 94.16           C  
ATOM   1192  C   ARG A 153     -15.186 -13.662   4.458  1.00 94.16           C  
ATOM   1193  CB  ARG A 153     -16.440 -12.232   2.821  1.00 94.16           C  
ATOM   1194  O   ARG A 153     -15.244 -13.023   5.503  1.00 94.16           O  
ATOM   1195  CG  ARG A 153     -16.304 -11.209   1.691  1.00 94.16           C  
ATOM   1196  CD  ARG A 153     -17.619 -10.448   1.539  1.00 94.16           C  
ATOM   1197  NE  ARG A 153     -17.491  -9.392   0.519  1.00 94.16           N  
ATOM   1198  NH1 ARG A 153     -18.885  -7.861   1.500  1.00 94.16           N  
ATOM   1199  NH2 ARG A 153     -17.974  -7.421  -0.497  1.00 94.16           N  
ATOM   1200  CZ  ARG A 153     -18.113  -8.232   0.515  1.00 94.16           C  
ATOM   1201  N   SER A 154     -15.190 -14.996   4.417  1.00 96.04           N  
ATOM   1202  CA  SER A 154     -15.170 -15.834   5.622  1.00 96.04           C  
ATOM   1203  C   SER A 154     -13.794 -15.885   6.296  1.00 96.04           C  
ATOM   1204  CB  SER A 154     -15.663 -17.247   5.290  1.00 96.04           C  
ATOM   1205  O   SER A 154     -13.699 -16.221   7.471  1.00 96.04           O  
ATOM   1206  OG  SER A 154     -14.719 -17.970   4.530  1.00 96.04           O  
ATOM   1207  N   THR A 155     -12.732 -15.492   5.584  1.00 96.58           N  
ATOM   1208  CA  THR A 155     -11.334 -15.585   6.044  1.00 96.58           C  
ATOM   1209  C   THR A 155     -10.800 -14.301   6.681  1.00 96.58           C  
ATOM   1210  CB  THR A 155     -10.406 -16.055   4.915  1.00 96.58           C  
ATOM   1211  O   THR A 155      -9.591 -14.122   6.779  1.00 96.58           O  
ATOM   1212  CG2 THR A 155     -10.856 -17.389   4.321  1.00 96.58           C  
ATOM   1213  OG1 THR A 155     -10.329 -15.102   3.879  1.00 96.58           O  
ATOM   1214  N   ALA A 156     -11.693 -13.395   7.083  1.00 96.51           N  
ATOM   1215  CA  ALA A 156     -11.330 -12.073   7.574  1.00 96.51           C  
ATOM   1216  C   ALA A 156     -10.452 -12.140   8.837  1.00 96.51           C  
ATOM   1217  CB  ALA A 156     -12.626 -11.294   7.836  1.00 96.51           C  
ATOM   1218  O   ALA A 156     -10.906 -12.652   9.863  1.00 96.51           O  
ATOM   1219  N   GLN A 157      -9.247 -11.563   8.804  1.00 97.58           N  
ATOM   1220  CA  GLN A 157      -8.436 -11.345  10.010  1.00 97.58           C  
ATOM   1221  C   GLN A 157      -8.265  -9.850  10.249  1.00 97.58           C  
ATOM   1222  CB  GLN A 157      -7.069 -12.042   9.963  1.00 97.58           C  
ATOM   1223  O   GLN A 157      -7.954  -9.094   9.333  1.00 97.58           O  
ATOM   1224  CG  GLN A 157      -7.122 -13.514   9.534  1.00 97.58           C  
ATOM   1225  CD  GLN A 157      -5.741 -14.018   9.152  1.00 97.58           C  
ATOM   1226  NE2 GLN A 157      -5.449 -14.100   7.881  1.00 97.58           N  
ATOM   1227  OE1 GLN A 157      -4.893 -14.321   9.972  1.00 97.58           O  
ATOM   1228  N   GLN A 158      -8.496  -9.409  11.484  1.00 97.37           N  
ATOM   1229  CA  GLN A 158      -8.383  -8.005  11.871  1.00 97.37           C  
ATOM   1230  C   GLN A 158      -7.072  -7.760  12.615  1.00 97.37           C  
ATOM   1231  CB  GLN A 158      -9.585  -7.586  12.727  1.00 97.37           C  
ATOM   1232  O   GLN A 158      -6.774  -8.435  13.598  1.00 97.37           O  
ATOM   1233  CG  GLN A 158     -10.900  -7.612  11.934  1.00 97.37           C  
ATOM   1234  CD  GLN A 158     -12.082  -7.062  12.725  1.00 97.37           C  
ATOM   1235  NE2 GLN A 158     -13.210  -6.855  12.084  1.00 97.37           N  
ATOM   1236  OE1 GLN A 158     -12.033  -6.794  13.912  1.00 97.37           O  
ATOM   1237  N   LEU A 159      -6.326  -6.749  12.183  1.00 97.68           N  
ATOM   1238  CA  LEU A 159      -5.115  -6.265  12.827  1.00 97.68           C  
ATOM   1239  C   LEU A 159      -5.299  -4.795  13.213  1.00 97.68           C  
ATOM   1240  CB  LEU A 159      -3.931  -6.489  11.871  1.00 97.68           C  
ATOM   1241  O   LEU A 159      -5.517  -3.939  12.355  1.00 97.68           O  
ATOM   1242  CG  LEU A 159      -2.571  -6.069  12.455  1.00 97.68           C  
ATOM   1243  CD1 LEU A 159      -2.176  -6.914  13.667  1.00 97.68           C  
ATOM   1244  CD2 LEU A 159      -1.487  -6.212  11.387  1.00 97.68           C  
ATOM   1245  N   ALA A 160      -5.204  -4.496  14.508  1.00 97.54           N  
ATOM   1246  CA  ALA A 160      -5.187  -3.123  14.997  1.00 97.54           C  
ATOM   1247  C   ALA A 160      -3.767  -2.559  14.882  1.00 97.54           C  
ATOM   1248  CB  ALA A 160      -5.725  -3.084  16.431  1.00 97.54           C  
ATOM   1249  O   ALA A 160      -2.848  -3.037  15.547  1.00 97.54           O  
ATOM   1250  N   VAL A 161      -3.589  -1.543  14.042  1.00 97.97           N  
ATOM   1251  CA  VAL A 161      -2.303  -0.867  13.845  1.00 97.97           C  
ATOM   1252  C   VAL A 161      -2.413   0.553  14.371  1.00 97.97           C  
ATOM   1253  CB  VAL A 161      -1.858  -0.905  12.372  1.00 97.97           C  
ATOM   1254  O   VAL A 161      -3.235   1.335  13.893  1.00 97.97           O  
ATOM   1255  CG1 VAL A 161      -0.492  -0.229  12.191  1.00 97.97           C  
ATOM   1256  CG2 VAL A 161      -1.736  -2.354  11.884  1.00 97.97           C  
ATOM   1257  N   THR A 162      -1.576   0.888  15.351  1.00 98.04           N  
ATOM   1258  CA  THR A 162      -1.520   2.225  15.949  1.00 98.04           C  
ATOM   1259  C   THR A 162      -0.253   2.943  15.509  1.00 98.04           C  
ATOM   1260  CB  THR A 162      -1.615   2.171  17.480  1.00 98.04           C  
ATOM   1261  O   THR A 162       0.848   2.440  15.725  1.00 98.04           O  
ATOM   1262  CG2 THR A 162      -1.744   3.560  18.104  1.00 98.04           C  
ATOM   1263  OG1 THR A 162      -2.765   1.449  17.867  1.00 98.04           O  
ATOM   1264  N   VAL A 163      -0.402   4.133  14.925  1.00 97.86           N  
ATOM   1265  CA  VAL A 163       0.706   5.038  14.590  1.00 97.86           C  
ATOM   1266  C   VAL A 163       0.455   6.368  15.300  1.00 97.86           C  
ATOM   1267  CB  VAL A 163       0.866   5.213  13.065  1.00 97.86           C  
ATOM   1268  O   VAL A 163      -0.522   7.062  15.019  1.00 97.86           O  
ATOM   1269  CG1 VAL A 163       2.101   6.066  12.747  1.00 97.86           C  
ATOM   1270  CG2 VAL A 163       1.035   3.865  12.349  1.00 97.86           C  
ATOM   1271  N   GLY A 164       1.314   6.714  16.263  1.00 96.58           N  
ATOM   1272  CA  GLY A 164       1.090   7.860  17.149  1.00 96.58           C  
ATOM   1273  C   GLY A 164      -0.139   7.648  18.038  1.00 96.58           C  
ATOM   1274  O   GLY A 164      -0.181   6.708  18.825  1.00 96.58           O  
ATOM   1275  N   ASN A 165      -1.142   8.515  17.897  1.00 95.25           N  
ATOM   1276  CA  ASN A 165      -2.429   8.450  18.601  1.00 95.25           C  
ATOM   1277  C   ASN A 165      -3.591   7.982  17.704  1.00 95.25           C  
ATOM   1278  CB  ASN A 165      -2.713   9.816  19.251  1.00 95.25           C  
ATOM   1279  O   ASN A 165      -4.753   8.134  18.078  1.00 95.25           O  
ATOM   1280  CG  ASN A 165      -2.941  10.930  18.239  1.00 95.25           C  
ATOM   1281  ND2 ASN A 165      -3.632  11.976  18.624  1.00 95.25           N  
ATOM   1282  OD1 ASN A 165      -2.479  10.902  17.110  1.00 95.25           O  
ATOM   1283  N   VAL A 166      -3.293   7.446  16.517  1.00 97.14           N  
ATOM   1284  CA  VAL A 166      -4.297   6.975  15.558  1.00 97.14           C  
ATOM   1285  C   VAL A 166      -4.210   5.459  15.439  1.00 97.14           C  
ATOM   1286  CB  VAL A 166      -4.121   7.656  14.187  1.00 97.14           C  
ATOM   1287  O   VAL A 166      -3.182   4.932  15.020  1.00 97.14           O  
ATOM   1288  CG1 VAL A 166      -5.214   7.208  13.206  1.00 97.14           C  
ATOM   1289  CG2 VAL A 166      -4.199   9.185  14.306  1.00 97.14           C  
ATOM   1290  N   THR A 167      -5.300   4.765  15.765  1.00 97.09           N  
ATOM   1291  CA  THR A 167      -5.445   3.316  15.568  1.00 97.09           C  
ATOM   1292  C   THR A 167      -6.385   3.041  14.403  1.00 97.09           C  
ATOM   1293  CB  THR A 167      -5.947   2.611  16.835  1.00 97.09           C  
ATOM   1294  O   THR A 167      -7.520   3.518  14.388  1.00 97.09           O  
ATOM   1295  CG2 THR A 167      -5.968   1.088  16.694  1.00 97.09           C  
ATOM   1296  OG1 THR A 167      -5.107   2.911  17.922  1.00 97.09           O  
ATOM   1297  N   VAL A 168      -5.927   2.247  13.437  1.00 97.58           N  
ATOM   1298  CA  VAL A 168      -6.737   1.747  12.320  1.00 97.58           C  
ATOM   1299  C   VAL A 168      -6.901   0.235  12.426  1.00 97.58           C  
ATOM   1300  CB  VAL A 168      -6.170   2.163  10.948  1.00 97.58           C  
ATOM   1301  O   VAL A 168      -6.001  -0.462  12.891  1.00 97.58           O  
ATOM   1302  CG1 VAL A 168      -6.137   3.690  10.809  1.00 97.58           C  
ATOM   1303  CG2 VAL A 168      -4.768   1.611  10.664  1.00 97.58           C  
ATOM   1304  N   ILE A 169      -8.047  -0.280  11.979  1.00 97.70           N  
ATOM   1305  CA  ILE A 169      -8.286  -1.722  11.874  1.00 97.70           C  
ATOM   1306  C   ILE A 169      -8.060  -2.137  10.424  1.00 97.70           C  
ATOM   1307  CB  ILE A 169      -9.689  -2.108  12.391  1.00 97.70           C  
ATOM   1308  O   ILE A 169      -8.848  -1.801   9.539  1.00 97.70           O  
ATOM   1309  CG1 ILE A 169      -9.974  -1.585  13.819  1.00 97.70           C  
ATOM   1310  CG2 ILE A 169      -9.867  -3.637  12.333  1.00 97.70           C  
ATOM   1311  CD1 ILE A 169      -8.963  -2.007  14.895  1.00 97.70           C  
ATOM   1312  N   ILE A 170      -6.974  -2.863  10.181  1.00 97.10           N  
ATOM   1313  CA  ILE A 170      -6.664  -3.461   8.884  1.00 97.10           C  
ATOM   1314  C   ILE A 170      -7.315  -4.841   8.857  1.00 97.10           C  
ATOM   1315  CB  ILE A 170      -5.138  -3.522   8.654  1.00 97.10           C  
ATOM   1316  O   ILE A 170      -7.026  -5.666   9.713  1.00 97.10           O  
ATOM   1317  CG1 ILE A 170      -4.513  -2.115   8.816  1.00 97.10           C  
ATOM   1318  CG2 ILE A 170      -4.851  -4.115   7.261  1.00 97.10           C  
ATOM   1319  CD1 ILE A 170      -3.009  -2.053   8.532  1.00 97.10           C  
ATOM   1320  N   THR A 171      -8.216  -5.088   7.905  1.00 97.31           N  
ATOM   1321  CA  THR A 171      -8.806  -6.421   7.706  1.00 97.31           C  
ATOM   1322  C   THR A 171      -8.195  -7.066   6.470  1.00 97.31           C  
ATOM   1323  CB  THR A 171     -10.334  -6.377   7.602  1.00 97.31           C  
ATOM   1324  O   THR A 171      -8.358  -6.530   5.371  1.00 97.31           O  
ATOM   1325  CG2 THR A 171     -10.963  -7.769   7.647  1.00 97.31           C  
ATOM   1326  OG1 THR A 171     -10.864  -5.650   8.689  1.00 97.31           O  
ATOM   1327  N   ASP A 172      -7.501  -8.187   6.647  1.00 96.51           N  
ATOM   1328  CA  ASP A 172      -7.012  -9.016   5.547  1.00 96.51           C  
ATOM   1329  C   ASP A 172      -8.038 -10.092   5.159  1.00 96.51           C  
ATOM   1330  CB  ASP A 172      -5.594  -9.550   5.830  1.00 96.51           C  
ATOM   1331  O   ASP A 172      -8.974 -10.389   5.903  1.00 96.51           O  
ATOM   1332  CG  ASP A 172      -5.479 -10.702   6.838  1.00 96.51           C  
ATOM   1333  OD1 ASP A 172      -6.428 -11.506   6.955  1.00 96.51           O  
ATOM   1334  OD2 ASP A 172      -4.386 -10.848   7.419  1.00 96.51           O  
ATOM   1335  N   PHE A 173      -7.889 -10.633   3.952  1.00 97.57           N  
ATOM   1336  CA  PHE A 173      -8.689 -11.744   3.450  1.00 97.57           C  
ATOM   1337  C   PHE A 173      -7.790 -12.649   2.613  1.00 97.57           C  
ATOM   1338  CB  PHE A 173      -9.847 -11.243   2.574  1.00 97.57           C  
ATOM   1339  O   PHE A 173      -6.911 -12.168   1.894  1.00 97.57           O  
ATOM   1340  CG  PHE A 173     -10.793 -10.244   3.210  1.00 97.57           C  
ATOM   1341  CD1 PHE A 173     -11.943 -10.690   3.886  1.00 97.57           C  
ATOM   1342  CD2 PHE A 173     -10.514  -8.866   3.141  1.00 97.57           C  
ATOM   1343  CE1 PHE A 173     -12.814  -9.761   4.485  1.00 97.57           C  
ATOM   1344  CE2 PHE A 173     -11.370  -7.939   3.760  1.00 97.57           C  
ATOM   1345  CZ  PHE A 173     -12.521  -8.387   4.431  1.00 97.57           C  
ATOM   1346  N   LYS A 174      -8.055 -13.953   2.637  1.00 94.91           N  
ATOM   1347  CA  LYS A 174      -7.489 -14.886   1.666  1.00 94.91           C  
ATOM   1348  C   LYS A 174      -8.159 -14.708   0.308  1.00 94.91           C  
ATOM   1349  CB  LYS A 174      -7.615 -16.331   2.160  1.00 94.91           C  
ATOM   1350  O   LYS A 174      -9.328 -14.327   0.202  1.00 94.91           O  
ATOM   1351  CG  LYS A 174      -6.766 -16.576   3.414  1.00 94.91           C  
ATOM   1352  CD  LYS A 174      -6.803 -18.056   3.808  1.00 94.91           C  
ATOM   1353  CE  LYS A 174      -5.675 -18.349   4.801  1.00 94.91           C  
ATOM   1354  NZ  LYS A 174      -5.602 -19.795   5.126  1.00 94.91           N  
ATOM   1355  N   GLU A 175      -7.416 -15.019  -0.745  1.00 94.47           N  
ATOM   1356  CA  GLU A 175      -7.974 -15.078  -2.089  1.00 94.47           C  
ATOM   1357  C   GLU A 175      -9.013 -16.205  -2.181  1.00 94.47           C  
ATOM   1358  CB  GLU A 175      -6.839 -15.229  -3.107  1.00 94.47           C  
ATOM   1359  O   GLU A 175      -8.799 -17.314  -1.685  1.00 94.47           O  
ATOM   1360  CG  GLU A 175      -7.365 -15.100  -4.541  1.00 94.47           C  
ATOM   1361  CD  GLU A 175      -6.258 -14.921  -5.585  1.00 94.47           C  
ATOM   1362  OE1 GLU A 175      -6.612 -14.425  -6.680  1.00 94.47           O  
ATOM   1363  OE2 GLU A 175      -5.092 -15.252  -5.279  1.00 94.47           O  
ATOM   1364  N   LYS A 176     -10.157 -15.921  -2.812  1.00 93.24           N  
ATOM   1365  CA  LYS A 176     -11.161 -16.943  -3.101  1.00 93.24           C  
ATOM   1366  C   LYS A 176     -10.601 -17.837  -4.199  1.00 93.24           C  
ATOM   1367  CB  LYS A 176     -12.500 -16.288  -3.476  1.00 93.24           C  
ATOM   1368  O   LYS A 176     -10.541 -17.425  -5.356  1.00 93.24           O  
ATOM   1369  CG  LYS A 176     -13.585 -17.347  -3.722  1.00 93.24           C  
ATOM   1370  CD  LYS A 176     -14.983 -16.719  -3.765  1.00 93.24           C  
ATOM   1371  CE  LYS A 176     -16.022 -17.836  -3.927  1.00 93.24           C  
ATOM   1372  NZ  LYS A 176     -17.407 -17.338  -3.742  1.00 93.24           N  
ATOM   1373  N   THR A 177     -10.209 -19.058  -3.845  1.00 85.88           N  
ATOM   1374  CA  THR A 177      -9.730 -20.046  -4.813  1.00 85.88           C  
ATOM   1375  C   THR A 177     -10.833 -20.309  -5.837  1.00 85.88           C  
ATOM   1376  CB  THR A 177      -9.263 -21.342  -4.126  1.00 85.88           C  
ATOM   1377  O   THR A 177     -11.872 -20.903  -5.545  1.00 85.88           O  
ATOM   1378  CG2 THR A 177      -7.996 -21.112  -3.303  1.00 85.88           C  
ATOM   1379  OG1 THR A 177     -10.232 -21.829  -3.229  1.00 85.88           O  
ATOM   1380  N   ARG A 178     -10.652 -19.808  -7.064  1.00 73.29           N  
ATOM   1381  CA  ARG A 178     -11.546 -20.161  -8.163  1.00 73.29           C  
ATOM   1382  C   ARG A 178     -11.183 -21.568  -8.606  1.00 73.29           C  
ATOM   1383  CB  ARG A 178     -11.494 -19.125  -9.298  1.00 73.29           C  
ATOM   1384  O   ARG A 178     -10.161 -21.762  -9.256  1.00 73.29           O  
ATOM   1385  CG  ARG A 178     -12.450 -19.557 -10.424  1.00 73.29           C  
ATOM   1386  CD  ARG A 178     -12.823 -18.445 -11.397  1.00 73.29           C  
ATOM   1387  NE  ARG A 178     -11.675 -17.875 -12.101  1.00 73.29           N  
ATOM   1388  NH1 ARG A 178     -10.417 -17.117 -13.769  1.00 73.29           N  
ATOM   1389  NH2 ARG A 178     -11.513 -19.009 -14.149  1.00 73.29           N  
ATOM   1390  CZ  ARG A 178     -11.234 -18.023 -13.335  1.00 73.29           C  
ATOM   1391  N   SER A 179     -12.041 -22.535  -8.309  1.00 68.64           N  
ATOM   1392  CA  SER A 179     -12.091 -23.790  -9.058  1.00 68.64           C  
ATOM   1393  C   SER A 179     -12.344 -23.435 -10.530  1.00 68.64           C  
ATOM   1394  CB  SER A 179     -13.219 -24.678  -8.507  1.00 68.64           C  
ATOM   1395  O   SER A 179     -13.467 -23.088 -10.867  1.00 68.64           O  
ATOM   1396  OG  SER A 179     -13.128 -24.783  -7.097  1.00 68.64           O  
ATOM   1397  N   SER A 180     -11.271 -23.332 -11.324  1.00 54.93           N  
ATOM   1398  CA  SER A 180     -11.119 -23.349 -12.798  1.00 54.93           C  
ATOM   1399  C   SER A 180     -12.172 -22.752 -13.770  1.00 54.93           C  
ATOM   1400  CB  SER A 180     -10.668 -24.751 -13.253  1.00 54.93           C  
ATOM   1401  O   SER A 180     -11.879 -22.692 -14.958  1.00 54.93           O  
ATOM   1402  OG  SER A 180     -11.365 -25.774 -12.568  1.00 54.93           O  
ATOM   1403  N   SER A 181     -13.309 -22.175 -13.364  1.00 55.50           N  
ATOM   1404  CA  SER A 181     -14.489 -22.091 -14.258  1.00 55.50           C  
ATOM   1405  C   SER A 181     -15.086 -20.695 -14.502  1.00 55.50           C  
ATOM   1406  CB  SER A 181     -15.575 -23.059 -13.768  1.00 55.50           C  
ATOM   1407  O   SER A 181     -16.219 -20.575 -14.953  1.00 55.50           O  
ATOM   1408  OG  SER A 181     -15.017 -24.341 -13.551  1.00 55.50           O  
ENDMDL                                                                          
END                                                                             
