# Supplementary material for: Uncoupled evolution of the Polycomb system and deep origin of non-canonical PRC1
Source: Commun Biol. 2023 Nov 10;6:1144. doi: 10.1038/s42003-023-05501-x (PMC10638273; doi:10.1038/s42003-023-05501-x)
Supplement: Supplementary file 6 — Supplementary Data 3 [file 42003_2023_5501_MOESM6_ESM.zip › Supplementary Data 3/RYBP_full.pdb]

HEADER                                            01-JUL-21                     
TITLE     ALPHAFOLD MONOMER V2.0 PREDICTION FOR RING1 AND YY1-BINDING PROTEIN   
TITLE    2 (Q8N488)                                                             
COMPND    MOL_ID: 1;                                                            
COMPND   2 MOLECULE: RING1 AND YY1-BINDING PROTEIN;                             
COMPND   3 CHAIN: A                                                             
SOURCE    MOL_ID: 1;                                                            
SOURCE   2 ORGANISM_SCIENTIFIC: HOMO SAPIENS;                                   
SOURCE   3 ORGANISM_TAXID: 9606                                                 
REMARK   1                                                                      
REMARK   1 REFERENCE 1                                                          
REMARK   1  AUTH   JOHN JUMPER, RICHARD EVANS, ALEXANDER PRITZEL, TIM GREEN,    
REMARK   1  AUTH 2 MICHAEL FIGURNOV, OLAF RONNEBERGER, KATHRYN TUNYASUVUNAKOOL, 
REMARK   1  AUTH 3 RUSS BATES, AUGUSTIN ZIDEK, ANNA POTAPENKO, ALEX BRIDGLAND,  
REMARK   1  AUTH 4 CLEMENS MEYER, SIMON A A KOHL, ANDREW J BALLARD,             
REMARK   1  AUTH 5 ANDREW COWIE, BERNARDINO ROMERA-PAREDES, STANISLAV NIKOLOV,  
REMARK   1  AUTH 6 RISHUB JAIN, JONAS ADLER, TREVOR BACK, STIG PETERSEN,        
REMARK   1  AUTH 7 DAVID REIMAN, ELLEN CLANCY, MICHAL ZIELINSKI,                
REMARK   1  AUTH 8 MARTIN STEINEGGER, MICHALINA PACHOLSKA, TAMAS BERGHAMMER,    
REMARK   1  AUTH 9 DAVID SILVER, ORIOL VINYALS, ANDREW W SENIOR,                
REMARK   1  AUTH10 KORAY KAVUKCUOGLU, PUSHMEET KOHLI, DEMIS HASSABIS            
REMARK   1  TITL   HIGHLY ACCURATE PROTEIN STRUCTURE PREDICTION WITH ALPHAFOLD  
REMARK   1  REF    NATURE                        V. 596   583 2021              
REMARK   1  REFN                   ISSN 0028-0836                               
REMARK   1  PMID   34265844                                                     
REMARK   1  DOI    10.1038/s41586-021-03819-2                                   
REMARK   1                                                                      
REMARK   1 DISCLAIMERS                                                          
REMARK   1 ALPHAFOLD DATA, COPYRIGHT (2021) DEEPMIND TECHNOLOGIES LIMITED. THE  
REMARK   1 INFORMATION PROVIDED IS THEORETICAL MODELLING ONLY AND CAUTION SHOULD
REMARK   1 BE EXERCISED IN ITS USE. IT IS PROVIDED "AS-IS" WITHOUT ANY WARRANTY 
REMARK   1 OF ANY KIND, WHETHER EXPRESSED OR IMPLIED. NO WARRANTY IS GIVEN THAT 
REMARK   1 USE OF THE INFORMATION SHALL NOT INFRINGE THE RIGHTS OF ANY THIRD    
REMARK   1 PARTY. THE INFORMATION IS NOT INTENDED TO BE A SUBSTITUTE FOR        
REMARK   1 PROFESSIONAL MEDICAL ADVICE, DIAGNOSIS, OR TREATMENT, AND DOES NOT   
REMARK   1 CONSTITUTE MEDICAL OR OTHER PROFESSIONAL ADVICE. IT IS AVAILABLE FOR 
REMARK   1 ACADEMIC AND COMMERCIAL PURPOSES, UNDER CC-BY 4.0 LICENCE.           
DBREF  XXXX A    1   228  UNP    Q8N488   RYBP_HUMAN       1    228             
SEQRES   1 A  228  MET THR MET GLY ASP LYS LYS SER PRO THR ARG PRO LYS          
SEQRES   2 A  228  ARG GLN ALA LYS PRO ALA ALA ASP GLU GLY PHE TRP ASP          
SEQRES   3 A  228  CYS SER VAL CYS THR PHE ARG ASN SER ALA GLU ALA PHE          
SEQRES   4 A  228  LYS CYS SER ILE CYS ASP VAL ARG LYS GLY THR SER THR          
SEQRES   5 A  228  ARG LYS PRO ARG ILE ASN SER GLN LEU VAL ALA GLN GLN          
SEQRES   6 A  228  VAL ALA GLN GLN TYR ALA THR PRO PRO PRO PRO LYS LYS          
SEQRES   7 A  228  GLU LYS LYS GLU LYS VAL GLU LYS GLN ASP LYS GLU LYS          
SEQRES   8 A  228  PRO GLU LYS ASP LYS GLU ILE SER PRO SER VAL THR LYS          
SEQRES   9 A  228  LYS ASN THR ASN LYS LYS THR LYS PRO LYS SER ASP ILE          
SEQRES  10 A  228  LEU LYS ASP PRO PRO SER GLU ALA ASN SER ILE GLN SER          
SEQRES  11 A  228  ALA ASN ALA THR THR LYS THR SER GLU THR ASN HIS THR          
SEQRES  12 A  228  SER ARG PRO ARG LEU LYS ASN VAL ASP ARG SER THR ALA          
SEQRES  13 A  228  GLN GLN LEU ALA VAL THR VAL GLY ASN VAL THR VAL ILE          
SEQRES  14 A  228  ILE THR ASP PHE LYS GLU LYS THR ARG SER SER SER THR          
SEQRES  15 A  228  SER SER SER THR VAL THR SER SER ALA GLY SER GLU GLN          
SEQRES  16 A  228  GLN ASN GLN SER SER SER GLY SER GLU SER THR ASP LYS          
SEQRES  17 A  228  GLY SER SER ARG SER SER THR PRO LYS GLY ASP MET SER          
SEQRES  18 A  228  ALA VAL ASN ASP GLU SER PHE                                  
CRYST1    1.000    1.000    1.000  90.00  90.00  90.00 P 1           1          
ORIGX1      1.000000  0.000000  0.000000        0.00000                         
ORIGX2      0.000000  1.000000  0.000000        0.00000                         
ORIGX3      0.000000  0.000000  1.000000        0.00000                         
SCALE1      1.000000  0.000000  0.000000        0.00000                         
SCALE2      0.000000  1.000000  0.000000        0.00000                         
SCALE3      0.000000  0.000000  1.000000        0.00000                         
MODEL        1                                                                  
ATOM      1  N   MET A   1      63.246  39.498 -26.599  1.00 46.71           N  
ATOM      2  CA  MET A   1      61.947  39.594 -25.903  1.00 46.71           C  
ATOM      3  C   MET A   1      60.924  38.785 -26.687  1.00 46.71           C  
ATOM      4  CB  MET A   1      61.447  41.052 -25.818  1.00 46.71           C  
ATOM      5  O   MET A   1      60.625  39.180 -27.801  1.00 46.71           O  
ATOM      6  CG  MET A   1      62.347  42.035 -25.061  1.00 46.71           C  
ATOM      7  SD  MET A   1      63.686  42.759 -26.042  1.00 46.71           S  
ATOM      8  CE  MET A   1      63.987  44.264 -25.064  1.00 46.71           C  
ATOM      9  N   THR A   2      60.410  37.674 -26.165  1.00 59.02           N  
ATOM     10  CA  THR A   2      59.293  36.937 -26.789  1.00 59.02           C  
ATOM     11  C   THR A   2      58.466  36.296 -25.677  1.00 59.02           C  
ATOM     12  CB  THR A   2      59.754  35.887 -27.822  1.00 59.02           C  
ATOM     13  O   THR A   2      58.962  35.468 -24.917  1.00 59.02           O  
ATOM     14  CG2 THR A   2      59.928  36.481 -29.221  1.00 59.02           C  
ATOM     15  OG1 THR A   2      61.003  35.331 -27.475  1.00 59.02           O  
ATOM     16  N   MET A   3      57.236  36.786 -25.506  1.00 62.46           N  
ATOM     17  CA  MET A   3      56.327  36.384 -24.434  1.00 62.46           C  
ATOM     18  C   MET A   3      55.675  35.040 -24.766  1.00 62.46           C  
ATOM     19  CB  MET A   3      55.269  37.474 -24.185  1.00 62.46           C  
ATOM     20  O   MET A   3      55.175  34.856 -25.869  1.00 62.46           O  
ATOM     21  CG  MET A   3      55.896  38.759 -23.627  1.00 62.46           C  
ATOM     22  SD  MET A   3      54.775  39.786 -22.634  1.00 62.46           S  
ATOM     23  CE  MET A   3      53.764  40.562 -23.924  1.00 62.46           C  
ATOM     24  N   GLY A   4      55.706  34.110 -23.809  1.00 60.64           N  
ATOM     25  CA  GLY A   4      55.067  32.801 -23.909  1.00 60.64           C  
ATOM     26  C   GLY A   4      53.562  32.885 -23.660  1.00 60.64           C  
ATOM     27  O   GLY A   4      53.119  33.355 -22.609  1.00 60.64           O  
ATOM     28  N   ASP A   5      52.789  32.414 -24.634  1.00 65.86           N  
ATOM     29  CA  ASP A   5      51.333  32.405 -24.620  1.00 65.86           C  
ATOM     30  C   ASP A   5      50.728  31.488 -23.548  1.00 65.86           C  
ATOM     31  CB  ASP A   5      50.804  32.048 -26.011  1.00 65.86           C  
ATOM     32  O   ASP A   5      51.059  30.309 -23.389  1.00 65.86           O  
ATOM     33  CG  ASP A   5      50.959  33.244 -26.942  1.00 65.86           C  
ATOM     34  OD1 ASP A   5      50.133  34.170 -26.782  1.00 65.86           O  
ATOM     35  OD2 ASP A   5      51.909  33.219 -27.750  1.00 65.86           O  
ATOM     36  N   LYS A   6      49.768  32.074 -22.828  1.00 57.72           N  
ATOM     37  CA  LYS A   6      48.985  31.492 -21.738  1.00 57.72           C  
ATOM     38  C   LYS A   6      48.067  30.384 -22.262  1.00 57.72           C  
ATOM     39  CB  LYS A   6      48.163  32.611 -21.061  1.00 57.72           C  
ATOM     40  O   LYS A   6      46.989  30.649 -22.795  1.00 57.72           O  
ATOM     41  CG  LYS A   6      49.042  33.688 -20.403  1.00 57.72           C  
ATOM     42  CD  LYS A   6      48.246  34.863 -19.811  1.00 57.72           C  
ATOM     43  CE  LYS A   6      47.694  34.577 -18.408  1.00 57.72           C  
ATOM     44  NZ  LYS A   6      47.226  35.830 -17.758  1.00 57.72           N  
ATOM     45  N   LYS A   7      48.438  29.124 -22.025  1.00 57.15           N  
ATOM     46  CA  LYS A   7      47.535  27.974 -22.182  1.00 57.15           C  
ATOM     47  C   LYS A   7      46.493  27.984 -21.051  1.00 57.15           C  
ATOM     48  CB  LYS A   7      48.358  26.672 -22.227  1.00 57.15           C  
ATOM     49  O   LYS A   7      46.785  27.617 -19.917  1.00 57.15           O  
ATOM     50  CG  LYS A   7      47.620  25.511 -22.918  1.00 57.15           C  
ATOM     51  CD  LYS A   7      47.716  25.568 -24.459  1.00 57.15           C  
ATOM     52  CE  LYS A   7      48.340  24.274 -25.010  1.00 57.15           C  
ATOM     53  NZ  LYS A   7      48.644  24.371 -26.462  1.00 57.15           N  
ATOM     54  N   SER A   8      45.280  28.439 -21.359  1.00 65.90           N  
ATOM     55  CA  SER A   8      44.126  28.409 -20.450  1.00 65.90           C  
ATOM     56  C   SER A   8      43.669  26.959 -20.200  1.00 65.90           C  
ATOM     57  CB  SER A   8      42.992  29.238 -21.063  1.00 65.90           C  
ATOM     58  O   SER A   8      43.540  26.206 -21.171  1.00 65.90           O  
ATOM     59  OG  SER A   8      42.020  29.545 -20.087  1.00 65.90           O  
ATOM     60  N   PRO A   9      43.413  26.530 -18.946  1.00 64.87           N  
ATOM     61  CA  PRO A   9      42.988  25.168 -18.657  1.00 64.87           C  
ATOM     62  C   PRO A   9      41.546  24.983 -19.130  1.00 64.87           C  
ATOM     63  CB  PRO A   9      43.175  24.978 -17.151  1.00 64.87           C  
ATOM     64  O   PRO A   9      40.585  25.486 -18.546  1.00 64.87           O  
ATOM     65  CG  PRO A   9      43.001  26.390 -16.593  1.00 64.87           C  
ATOM     66  CD  PRO A   9      43.493  27.304 -17.717  1.00 64.87           C  
ATOM     67  N   THR A  10      41.397  24.254 -20.231  1.00 62.20           N  
ATOM     68  CA  THR A  10      40.109  23.871 -20.801  1.00 62.20           C  
ATOM     69  C   THR A  10      39.443  22.888 -19.841  1.00 62.20           C  
ATOM     70  CB  THR A  10      40.276  23.273 -22.216  1.00 62.20           C  
ATOM     71  O   THR A  10      39.758  21.702 -19.817  1.00 62.20           O  
ATOM     72  CG2 THR A  10      39.225  23.822 -23.178  1.00 62.20           C  
ATOM     73  OG1 THR A  10      41.537  23.585 -22.772  1.00 62.20           O  
ATOM     74  N   ARG A  11      38.539  23.397 -18.997  1.00 63.36           N  
ATOM     75  CA  ARG A  11      37.689  22.589 -18.118  1.00 63.36           C  
ATOM     76  C   ARG A  11      36.919  21.565 -18.966  1.00 63.36           C  
ATOM     77  CB  ARG A  11      36.742  23.529 -17.356  1.00 63.36           C  
ATOM     78  O   ARG A  11      36.128  21.987 -19.814  1.00 63.36           O  
ATOM     79  CG  ARG A  11      35.802  22.791 -16.393  1.00 63.36           C  
ATOM     80  CD  ARG A  11      34.941  23.817 -15.649  1.00 63.36           C  
ATOM     81  NE  ARG A  11      34.018  23.168 -14.697  1.00 63.36           N  
ATOM     82  NH1 ARG A  11      32.135  24.408 -15.160  1.00 63.36           N  
ATOM     83  NH2 ARG A  11      32.089  22.898 -13.522  1.00 63.36           N  
ATOM     84  CZ  ARG A  11      32.757  23.491 -14.472  1.00 63.36           C  
ATOM     85  N   PRO A  12      37.083  20.251 -18.734  1.00 65.69           N  
ATOM     86  CA  PRO A  12      36.309  19.237 -19.434  1.00 65.69           C  
ATOM     87  C   PRO A  12      34.811  19.473 -19.228  1.00 65.69           C  
ATOM     88  CB  PRO A  12      36.791  17.885 -18.899  1.00 65.69           C  
ATOM     89  O   PRO A  12      34.309  19.569 -18.103  1.00 65.69           O  
ATOM     90  CG  PRO A  12      38.214  18.193 -18.434  1.00 65.69           C  
ATOM     91  CD  PRO A  12      38.094  19.618 -17.902  1.00 65.69           C  
ATOM     92  N   LYS A  13      34.103  19.627 -20.347  1.00 60.77           N  
ATOM     93  CA  LYS A  13      32.663  19.851 -20.419  1.00 60.77           C  
ATOM     94  C   LYS A  13      31.951  18.641 -19.810  1.00 60.77           C  
ATOM     95  CB  LYS A  13      32.325  20.117 -21.900  1.00 60.77           C  
ATOM     96  O   LYS A  13      32.046  17.541 -20.343  1.00 60.77           O  
ATOM     97  CG  LYS A  13      30.877  20.566 -22.153  1.00 60.77           C  
ATOM     98  CD  LYS A  13      30.805  21.518 -23.362  1.00 60.77           C  
ATOM     99  CE  LYS A  13      29.358  21.947 -23.645  1.00 60.77           C  
ATOM    100  NZ  LYS A  13      29.283  23.069 -24.620  1.00 60.77           N  
ATOM    101  N   ARG A  14      31.268  18.853 -18.674  1.00 56.44           N  
ATOM    102  CA  ARG A  14      30.398  17.866 -18.009  1.00 56.44           C  
ATOM    103  C   ARG A  14      29.488  17.214 -19.052  1.00 56.44           C  
ATOM    104  CB  ARG A  14      29.515  18.547 -16.934  1.00 56.44           C  
ATOM    105  O   ARG A  14      28.543  17.848 -19.514  1.00 56.44           O  
ATOM    106  CG  ARG A  14      30.047  18.461 -15.498  1.00 56.44           C  
ATOM    107  CD  ARG A  14      29.059  19.144 -14.536  1.00 56.44           C  
ATOM    108  NE  ARG A  14      29.520  19.082 -13.133  1.00 56.44           N  
ATOM    109  NH1 ARG A  14      28.079  20.645 -12.248  1.00 56.44           N  
ATOM    110  NH2 ARG A  14      29.531  19.607 -10.914  1.00 56.44           N  
ATOM    111  CZ  ARG A  14      29.042  19.775 -12.111  1.00 56.44           C  
ATOM    112  N   GLN A  15      29.740  15.951 -19.376  1.00 54.46           N  
ATOM    113  CA  GLN A  15      28.704  15.087 -19.920  1.00 54.46           C  
ATOM    114  C   GLN A  15      27.811  14.668 -18.751  1.00 54.46           C  
ATOM    115  CB  GLN A  15      29.306  13.883 -20.657  1.00 54.46           C  
ATOM    116  O   GLN A  15      28.116  13.730 -18.020  1.00 54.46           O  
ATOM    117  CG  GLN A  15      29.987  14.276 -21.981  1.00 54.46           C  
ATOM    118  CD  GLN A  15      30.251  13.072 -22.885  1.00 54.46           C  
ATOM    119  NE2 GLN A  15      30.863  13.265 -24.032  1.00 54.46           N  
ATOM    120  OE1 GLN A  15      29.902  11.942 -22.592  1.00 54.46           O  
ATOM    121  N   ALA A  16      26.736  15.420 -18.528  1.00 59.48           N  
ATOM    122  CA  ALA A  16      25.624  14.948 -17.721  1.00 59.48           C  
ATOM    123  C   ALA A  16      24.840  13.955 -18.585  1.00 59.48           C  
ATOM    124  CB  ALA A  16      24.786  16.149 -17.261  1.00 59.48           C  
ATOM    125  O   ALA A  16      24.078  14.363 -19.459  1.00 59.48           O  
ATOM    126  N   LYS A  17      25.056  12.652 -18.375  1.00 60.20           N  
ATOM    127  CA  LYS A  17      24.053  11.654 -18.757  1.00 60.20           C  
ATOM    128  C   LYS A  17      22.772  12.040 -18.004  1.00 60.20           C  
ATOM    129  CB  LYS A  17      24.509  10.239 -18.354  1.00 60.20           C  
ATOM    130  O   LYS A  17      22.853  12.133 -16.777  1.00 60.20           O  
ATOM    131  CG  LYS A  17      25.633   9.690 -19.247  1.00 60.20           C  
ATOM    132  CD  LYS A  17      26.036   8.275 -18.804  1.00 60.20           C  
ATOM    133  CE  LYS A  17      27.063   7.669 -19.770  1.00 60.20           C  
ATOM    134  NZ  LYS A  17      27.427   6.281 -19.381  1.00 60.20           N  
ATOM    135  N   PRO A  18      21.634  12.310 -18.669  1.00 61.30           N  
ATOM    136  CA  PRO A  18      20.368  12.386 -17.964  1.00 61.30           C  
ATOM    137  C   PRO A  18      20.193  11.019 -17.322  1.00 61.30           C  
ATOM    138  CB  PRO A  18      19.280  12.696 -19.001  1.00 61.30           C  
ATOM    139  O   PRO A  18      20.155  10.000 -18.014  1.00 61.30           O  
ATOM    140  CG  PRO A  18      20.059  13.044 -20.269  1.00 61.30           C  
ATOM    141  CD  PRO A  18      21.403  12.340 -20.099  1.00 61.30           C  
ATOM    142  N   ALA A  19      20.218  10.996 -16.000  1.00 54.58           N  
ATOM    143  CA  ALA A  19      19.857   9.829 -15.243  1.00 54.58           C  
ATOM    144  C   ALA A  19      18.372   9.586 -15.572  1.00 54.58           C  
ATOM    145  CB  ALA A  19      20.245  10.129 -13.795  1.00 54.58           C  
ATOM    146  O   ALA A  19      17.485  10.368 -15.233  1.00 54.58           O  
ATOM    147  N   ALA A  20      18.139   8.611 -16.452  1.00 59.06           N  
ATOM    148  CA  ALA A  20      16.826   8.307 -17.012  1.00 59.06           C  
ATOM    149  C   ALA A  20      15.955   7.516 -16.017  1.00 59.06           C  
ATOM    150  CB  ALA A  20      17.020   7.599 -18.361  1.00 59.06           C  
ATOM    151  O   ALA A  20      14.910   6.999 -16.402  1.00 59.06           O  
ATOM    152  N   ASP A  21      16.380   7.433 -14.751  1.00 60.23           N  
ATOM    153  CA  ASP A  21      15.728   6.658 -13.697  1.00 60.23           C  
ATOM    154  C   ASP A  21      15.058   7.548 -12.625  1.00 60.23           C  
ATOM    155  CB  ASP A  21      16.743   5.662 -13.116  1.00 60.23           C  
ATOM    156  O   ASP A  21      14.261   7.075 -11.822  1.00 60.23           O  
ATOM    157  CG  ASP A  21      16.030   4.442 -12.528  1.00 60.23           C  
ATOM    158  OD1 ASP A  21      16.036   4.280 -11.288  1.00 60.23           O  
ATOM    159  OD2 ASP A  21      15.472   3.665 -13.336  1.00 60.23           O  
ATOM    160  N   GLU A  22      15.267   8.869 -12.654  1.00 64.61           N  
ATOM    161  CA  GLU A  22      14.734   9.835 -11.673  1.00 64.61           C  
ATOM    162  C   GLU A  22      13.376  10.438 -12.075  1.00 64.61           C  
ATOM    163  CB  GLU A  22      15.777  10.933 -11.394  1.00 64.61           C  
ATOM    164  O   GLU A  22      12.879  11.396 -11.477  1.00 64.61           O  
ATOM    165  CG  GLU A  22      16.927  10.471 -10.483  1.00 64.61           C  
ATOM    166  CD  GLU A  22      17.947   9.532 -11.142  1.00 64.61           C  
ATOM    167  OE1 GLU A  22      18.811   9.016 -10.402  1.00 64.61           O  
ATOM    168  OE2 GLU A  22      17.910   9.385 -12.384  1.00 64.61           O  
ATOM    169  N   GLY A  23      12.749   9.889 -13.110  1.00 80.09           N  
ATOM    170  CA  GLY A  23      11.541  10.434 -13.708  1.00 80.09           C  
ATOM    171  C   GLY A  23      10.242   9.918 -13.093  1.00 80.09           C  
ATOM    172  O   GLY A  23       9.351   9.558 -13.857  1.00 80.09           O  
ATOM    173  N   PHE A  24      10.082   9.871 -11.769  1.00 90.08           N  
ATOM    174  CA  PHE A  24       8.816   9.447 -11.154  1.00 90.08           C  
ATOM    175  C   PHE A  24       8.409  10.291  -9.944  1.00 90.08           C  
ATOM    176  CB  PHE A  24       8.846   7.948 -10.829  1.00 90.08           C  
ATOM    177  O   PHE A  24       9.231  10.934  -9.297  1.00 90.08           O  
ATOM    178  CG  PHE A  24       9.887   7.549  -9.806  1.00 90.08           C  
ATOM    179  CD1 PHE A  24      11.213   7.308 -10.214  1.00 90.08           C  
ATOM    180  CD2 PHE A  24       9.540   7.420  -8.445  1.00 90.08           C  
ATOM    181  CE1 PHE A  24      12.184   6.940  -9.267  1.00 90.08           C  
ATOM    182  CE2 PHE A  24      10.506   7.018  -7.507  1.00 90.08           C  
ATOM    183  CZ  PHE A  24      11.828   6.775  -7.918  1.00 90.08           C  
ATOM    184  N   TRP A  25       7.108  10.314  -9.655  1.00 92.86           N  
ATOM    185  CA  TRP A  25       6.567  10.884  -8.423  1.00 92.86           C  
ATOM    186  C   TRP A  25       5.491   9.971  -7.841  1.00 92.86           C  
ATOM    187  CB  TRP A  25       6.031  12.305  -8.656  1.00 92.86           C  
ATOM    188  O   TRP A  25       4.633   9.454  -8.564  1.00 92.86           O  
ATOM    189  CG  TRP A  25       4.825  12.421  -9.542  1.00 92.86           C  
ATOM    190  CD1 TRP A  25       4.842  12.389 -10.893  1.00 92.86           C  
ATOM    191  CD2 TRP A  25       3.413  12.503  -9.167  1.00 92.86           C  
ATOM    192  CE2 TRP A  25       2.633  12.533 -10.363  1.00 92.86           C  
ATOM    193  CE3 TRP A  25       2.707  12.546  -7.944  1.00 92.86           C  
ATOM    194  NE1 TRP A  25       3.558  12.504 -11.383  1.00 92.86           N  
ATOM    195  CH2 TRP A  25       0.561  12.625  -9.116  1.00 92.86           C  
ATOM    196  CZ2 TRP A  25       1.233  12.577 -10.349  1.00 92.86           C  
ATOM    197  CZ3 TRP A  25       1.300  12.628  -7.920  1.00 92.86           C  
ATOM    198  N   ASP A  26       5.508   9.812  -6.523  1.00 94.05           N  
ATOM    199  CA  ASP A  26       4.535   8.980  -5.825  1.00 94.05           C  
ATOM    200  C   ASP A  26       3.291   9.796  -5.469  1.00 94.05           C  
ATOM    201  CB  ASP A  26       5.177   8.309  -4.607  1.00 94.05           C  
ATOM    202  O   ASP A  26       3.362  10.921  -4.960  1.00 94.05           O  
ATOM    203  CG  ASP A  26       6.358   7.415  -5.007  1.00 94.05           C  
ATOM    204  OD1 ASP A  26       6.294   6.807  -6.103  1.00 94.05           O  
ATOM    205  OD2 ASP A  26       7.335   7.393  -4.232  1.00 94.05           O  
ATOM    206  N   CYS A  27       2.116   9.242  -5.763  1.00 93.12           N  
ATOM    207  CA  CYS A  27       0.857   9.894  -5.444  1.00 93.12           C  
ATOM    208  C   CYS A  27       0.665   9.998  -3.927  1.00 93.12           C  
ATOM    209  CB  CYS A  27      -0.294   9.126  -6.098  1.00 93.12           C  
ATOM    210  O   CYS A  27       0.575   8.983  -3.244  1.00 93.12           O  
ATOM    211  SG  CYS A  27      -1.858   9.968  -5.725  1.00 93.12           S  
ATOM    212  N   SER A  28       0.462  11.207  -3.401  1.00 91.80           N  
ATOM    213  CA  SER A  28       0.215  11.420  -1.966  1.00 91.80           C  
ATOM    214  C   SER A  28      -1.098  10.815  -1.446  1.00 91.80           C  
ATOM    215  CB  SER A  28       0.254  12.921  -1.658  1.00 91.80           C  
ATOM    216  O   SER A  28      -1.318  10.800  -0.241  1.00 91.80           O  
ATOM    217  OG  SER A  28      -0.786  13.604  -2.342  1.00 91.80           O  
ATOM    218  N   VAL A  29      -1.993  10.361  -2.332  1.00 91.61           N  
ATOM    219  CA  VAL A  29      -3.317   9.829  -1.966  1.00 91.61           C  
ATOM    220  C   VAL A  29      -3.383   8.307  -2.049  1.00 91.61           C  
ATOM    221  CB  VAL A  29      -4.424  10.498  -2.803  1.00 91.61           C  
ATOM    222  O   VAL A  29      -3.926   7.684  -1.145  1.00 91.61           O  
ATOM    223  CG1 VAL A  29      -5.815   9.910  -2.535  1.00 91.61           C  
ATOM    224  CG2 VAL A  29      -4.464  11.998  -2.473  1.00 91.61           C  
ATOM    225  N   CYS A  30      -2.856   7.696  -3.114  1.00 93.27           N  
ATOM    226  CA  CYS A  30      -2.901   6.239  -3.295  1.00 93.27           C  
ATOM    227  C   CYS A  30      -1.518   5.581  -3.364  1.00 93.27           C  
ATOM    228  CB  CYS A  30      -3.765   5.888  -4.514  1.00 93.27           C  
ATOM    229  O   CYS A  30      -1.428   4.389  -3.635  1.00 93.27           O  
ATOM    230  SG  CYS A  30      -2.921   6.359  -6.048  1.00 93.27           S  
ATOM    231  N   THR A  31      -0.439   6.340  -3.147  1.00 94.39           N  
ATOM    232  CA  THR A  31       0.965   5.882  -3.181  1.00 94.39           C  
ATOM    233  C   THR A  31       1.431   5.276  -4.508  1.00 94.39           C  
ATOM    234  CB  THR A  31       1.312   4.999  -1.971  1.00 94.39           C  
ATOM    235  O   THR A  31       2.524   4.734  -4.591  1.00 94.39           O  
ATOM    236  CG2 THR A  31       1.008   5.717  -0.654  1.00 94.39           C  
ATOM    237  OG1 THR A  31       0.572   3.801  -1.970  1.00 94.39           O  
ATOM    238  N   PHE A  32       0.636   5.391  -5.575  1.00 93.87           N  
ATOM    239  CA  PHE A  32       1.021   4.896  -6.892  1.00 93.87           C  
ATOM    240  C   PHE A  32       2.150   5.733  -7.507  1.00 93.87           C  
ATOM    241  CB  PHE A  32      -0.201   4.862  -7.805  1.00 93.87           C  
ATOM    242  O   PHE A  32       2.068   6.967  -7.519  1.00 93.87           O  
ATOM    243  CG  PHE A  32       0.115   4.284  -9.166  1.00 93.87           C  
ATOM    244  CD1 PHE A  32       0.307   5.137 -10.261  1.00 93.87           C  
ATOM    245  CD2 PHE A  32       0.294   2.900  -9.328  1.00 93.87           C  
ATOM    246  CE1 PHE A  32       0.666   4.614 -11.513  1.00 93.87           C  
ATOM    247  CE2 PHE A  32       0.588   2.368 -10.596  1.00 93.87           C  
ATOM    248  CZ  PHE A  32       0.772   3.226 -11.692  1.00 93.87           C  
ATOM    249  N   ARG A  33       3.158   5.052  -8.061  1.00 94.98           N  
ATOM    250  CA  ARG A  33       4.324   5.641  -8.728  1.00 94.98           C  
ATOM    251  C   ARG A  33       3.967   6.067 -10.150  1.00 94.98           C  
ATOM    252  CB  ARG A  33       5.476   4.624  -8.668  1.00 94.98           C  
ATOM    253  O   ARG A  33       3.763   5.233 -11.027  1.00 94.98           O  
ATOM    254  CG  ARG A  33       6.787   5.152  -9.270  1.00 94.98           C  
ATOM    255  CD  ARG A  33       7.957   4.260  -8.830  1.00 94.98           C  
ATOM    256  NE  ARG A  33       9.202   4.522  -9.584  1.00 94.98           N  
ATOM    257  NH1 ARG A  33      10.634   3.343  -8.232  1.00 94.98           N  
ATOM    258  NH2 ARG A  33      11.416   4.243 -10.105  1.00 94.98           N  
ATOM    259  CZ  ARG A  33      10.407   4.048  -9.304  1.00 94.98           C  
ATOM    260  N   ASN A  34       3.884   7.372 -10.379  1.00 93.42           N  
ATOM    261  CA  ASN A  34       3.544   7.954 -11.678  1.00 93.42           C  
ATOM    262  C   ASN A  34       4.797   8.402 -12.429  1.00 93.42           C  
ATOM    263  CB  ASN A  34       2.599   9.145 -11.478  1.00 93.42           C  
ATOM    264  O   ASN A  34       5.780   8.805 -11.808  1.00 93.42           O  
ATOM    265  CG  ASN A  34       1.311   8.738 -10.812  1.00 93.42           C  
ATOM    266  ND2 ASN A  34       1.196   8.976  -9.528  1.00 93.42           N  
ATOM    267  OD1 ASN A  34       0.413   8.184 -11.426  1.00 93.42           O  
ATOM    268  N   SER A  35       4.729   8.429 -13.760  1.00 93.23           N  
ATOM    269  CA  SER A  35       5.760   9.037 -14.610  1.00 93.23           C  
ATOM    270  C   SER A  35       5.948  10.525 -14.280  1.00 93.23           C  
ATOM    271  CB  SER A  35       5.394   8.881 -16.093  1.00 93.23           C  
ATOM    272  O   SER A  35       4.985  11.229 -13.969  1.00 93.23           O  
ATOM    273  OG  SER A  35       4.996   7.551 -16.370  1.00 93.23           O  
ATOM    274  N   ALA A  36       7.170  11.047 -14.386  1.00 91.36           N  
ATOM    275  CA  ALA A  36       7.488  12.449 -14.095  1.00 91.36           C  
ATOM    276  C   ALA A  36       6.723  13.430 -14.988  1.00 91.36           C  
ATOM    277  CB  ALA A  36       8.994  12.692 -14.226  1.00 91.36           C  
ATOM    278  O   ALA A  36       6.372  14.516 -14.515  1.00 91.36           O  
ATOM    279  N   GLU A  37       6.444  13.020 -16.228  1.00 90.94           N  
ATOM    280  CA  GLU A  37       5.647  13.748 -17.221  1.00 90.94           C  
ATOM    281  C   GLU A  37       4.142  13.734 -16.907  1.00 90.94           C  
ATOM    282  CB  GLU A  37       5.885  13.126 -18.606  1.00 90.94           C  
ATOM    283  O   GLU A  37       3.397  14.598 -17.370  1.00 90.94           O  
ATOM    284  CG  GLU A  37       7.358  13.197 -19.044  1.00 90.94           C  
ATOM    285  CD  GLU A  37       7.568  12.707 -20.484  1.00 90.94           C  
ATOM    286  OE1 GLU A  37       8.582  13.129 -21.077  1.00 90.94           O  
ATOM    287  OE2 GLU A  37       6.722  11.915 -20.956  1.00 90.94           O  
ATOM    288  N   ALA A  38       3.670  12.791 -16.083  1.00 92.88           N  
ATOM    289  CA  ALA A  38       2.263  12.711 -15.720  1.00 92.88           C  
ATOM    290  C   ALA A  38       1.887  13.851 -14.760  1.00 92.88           C  
ATOM    291  CB  ALA A  38       1.941  11.328 -15.142  1.00 92.88           C  
ATOM    292  O   ALA A  38       2.460  14.013 -13.680  1.00 92.88           O  
ATOM    293  N   PHE A  39       0.866  14.626 -15.130  1.00 90.09           N  
ATOM    294  CA  PHE A  39       0.349  15.729 -14.312  1.00 90.09           C  
ATOM    295  C   PHE A  39      -0.651  15.275 -13.238  1.00 90.09           C  
ATOM    296  CB  PHE A  39      -0.271  16.788 -15.233  1.00 90.09           C  
ATOM    297  O   PHE A  39      -0.965  16.040 -12.325  1.00 90.09           O  
ATOM    298  CG  PHE A  39      -1.455  16.301 -16.049  1.00 90.09           C  
ATOM    299  CD1 PHE A  39      -1.257  15.797 -17.348  1.00 90.09           C  
ATOM    300  CD2 PHE A  39      -2.756  16.351 -15.513  1.00 90.09           C  
ATOM    301  CE1 PHE A  39      -2.354  15.355 -18.107  1.00 90.09           C  
ATOM    302  CE2 PHE A  39      -3.857  15.935 -16.283  1.00 90.09           C  
ATOM    303  CZ  PHE A  39      -3.654  15.433 -17.581  1.00 90.09           C  
ATOM    304  N   LYS A  40      -1.171  14.052 -13.339  1.00 94.00           N  
ATOM    305  CA  LYS A  40      -2.137  13.450 -12.414  1.00 94.00           C  
ATOM    306  C   LYS A  40      -1.827  11.977 -12.201  1.00 94.00           C  
ATOM    307  CB  LYS A  40      -3.575  13.643 -12.925  1.00 94.00           C  
ATOM    308  O   LYS A  40      -1.158  11.365 -13.029  1.00 94.00           O  
ATOM    309  CG  LYS A  40      -3.821  12.959 -14.280  1.00 94.00           C  
ATOM    310  CD  LYS A  40      -5.298  13.019 -14.658  1.00 94.00           C  
ATOM    311  CE  LYS A  40      -5.503  12.275 -15.979  1.00 94.00           C  
ATOM    312  NZ  LYS A  40      -6.928  11.943 -16.159  1.00 94.00           N  
ATOM    313  N   CYS A  41      -2.312  11.431 -11.094  1.00 95.25           N  
ATOM    314  CA  CYS A  41      -2.153  10.021 -10.806  1.00 95.25           C  
ATOM    315  C   CYS A  41      -3.009   9.172 -11.751  1.00 95.25           C  
ATOM    316  CB  CYS A  41      -2.470   9.766  -9.333  1.00 95.25           C  
ATOM    317  O   CYS A  41      -4.190   9.461 -11.908  1.00 95.25           O  
ATOM    318  SG  CYS A  41      -2.191   8.012  -8.988  1.00 95.25           S  
ATOM    319  N   SER A  42      -2.452   8.114 -12.341  1.00 93.80           N  
ATOM    320  CA  SER A  42      -3.215   7.222 -13.229  1.00 93.80           C  
ATOM    321  C   SER A  42      -4.211   6.314 -12.496  1.00 93.80           C  
ATOM    322  CB  SER A  42      -2.265   6.356 -14.051  1.00 93.80           C  
ATOM    323  O   SER A  42      -5.127   5.802 -13.128  1.00 93.80           O  
ATOM    324  OG  SER A  42      -1.516   5.560 -13.165  1.00 93.80           O  
ATOM    325  N   ILE A  43      -4.053   6.116 -11.182  1.00 94.41           N  
ATOM    326  CA  ILE A  43      -4.952   5.272 -10.377  1.00 94.41           C  
ATOM    327  C   ILE A  43      -6.109   6.066  -9.770  1.00 94.41           C  
ATOM    328  CB  ILE A  43      -4.149   4.491  -9.308  1.00 94.41           C  
ATOM    329  O   ILE A  43      -7.229   5.567  -9.711  1.00 94.41           O  
ATOM    330  CG1 ILE A  43      -3.233   3.475 -10.031  1.00 94.41           C  
ATOM    331  CG2 ILE A  43      -5.079   3.801  -8.287  1.00 94.41           C  
ATOM    332  CD1 ILE A  43      -2.729   2.310  -9.170  1.00 94.41           C  
ATOM    333  N   CYS A  44      -5.851   7.278  -9.272  1.00 93.72           N  
ATOM    334  CA  CYS A  44      -6.851   8.048  -8.524  1.00 93.72           C  
ATOM    335  C   CYS A  44      -7.103   9.465  -9.057  1.00 93.72           C  
ATOM    336  CB  CYS A  44      -6.484   8.033  -7.032  1.00 93.72           C  
ATOM    337  O   CYS A  44      -7.775  10.243  -8.386  1.00 93.72           O  
ATOM    338  SG  CYS A  44      -5.001   9.032  -6.721  1.00 93.72           S  
ATOM    339  N   ASP A  45      -6.530   9.828 -10.210  1.00 93.83           N  
ATOM    340  CA  ASP A  45      -6.666  11.130 -10.889  1.00 93.83           C  
ATOM    341  C   ASP A  45      -6.245  12.372 -10.075  1.00 93.83           C  
ATOM    342  CB  ASP A  45      -8.060  11.266 -11.519  1.00 93.83           C  
ATOM    343  O   ASP A  45      -6.350  13.508 -10.545  1.00 93.83           O  
ATOM    344  CG  ASP A  45      -8.236  10.374 -12.751  1.00 93.83           C  
ATOM    345  OD1 ASP A  45      -7.497  10.610 -13.747  1.00 93.83           O  
ATOM    346  OD2 ASP A  45      -9.163   9.544 -12.734  1.00 93.83           O  
ATOM    347  N   VAL A  46      -5.683  12.194  -8.875  1.00 91.22           N  
ATOM    348  CA  VAL A  46      -5.181  13.298  -8.049  1.00 91.22           C  
ATOM    349  C   VAL A  46      -4.001  13.975  -8.744  1.00 91.22           C  
ATOM    350  CB  VAL A  46      -4.808  12.821  -6.637  1.00 91.22           C  
ATOM    351  O   VAL A  46      -3.034  13.325  -9.140  1.00 91.22           O  
ATOM    352  CG1 VAL A  46      -4.197  13.952  -5.797  1.00 91.22           C  
ATOM    353  CG2 VAL A  46      -6.062  12.322  -5.909  1.00 91.22           C  
ATOM    354  N   ARG A  47      -4.070  15.302  -8.889  1.00 90.73           N  
ATOM    355  CA  ARG A  47      -3.061  16.102  -9.593  1.00 90.73           C  
ATOM    356  C   ARG A  47      -1.755  16.211  -8.789  1.00 90.73           C  
ATOM    357  CB  ARG A  47      -3.688  17.448  -9.998  1.00 90.73           C  
ATOM    358  O   ARG A  47      -1.777  16.379  -7.569  1.00 90.73           O  
ATOM    359  CG  ARG A  47      -2.905  18.191 -11.083  1.00 90.73           C  
ATOM    360  CD  ARG A  47      -3.575  19.529 -11.418  1.00 90.73           C  
ATOM    361  NE  ARG A  47      -2.869  20.217 -12.518  1.00 90.73           N  
ATOM    362  NH1 ARG A  47      -3.895  19.167 -14.291  1.00 90.73           N  
ATOM    363  NH2 ARG A  47      -2.290  20.657 -14.678  1.00 90.73           N  
ATOM    364  CZ  ARG A  47      -3.022  20.011 -13.816  1.00 90.73           C  
ATOM    365  N   LYS A  48      -0.615  16.162  -9.482  1.00 87.42           N  
ATOM    366  CA  LYS A  48       0.721  16.401  -8.912  1.00 87.42           C  
ATOM    367  C   LYS A  48       0.736  17.778  -8.229  1.00 87.42           C  
ATOM    368  CB  LYS A  48       1.751  16.289 -10.056  1.00 87.42           C  
ATOM    369  O   LYS A  48       0.399  18.779  -8.858  1.00 87.42           O  
ATOM    370  CG  LYS A  48       3.222  16.279  -9.606  1.00 87.42           C  
ATOM    371  CD  LYS A  48       4.138  16.196 -10.841  1.00 87.42           C  
ATOM    372  CE  LYS A  48       5.625  16.061 -10.484  1.00 87.42           C  
ATOM    373  NZ  LYS A  48       6.474  16.062 -11.710  1.00 87.42           N  
ATOM    374  N   GLY A  49       1.085  17.837  -6.942  1.00 78.23           N  
ATOM    375  CA  GLY A  49       1.185  19.095  -6.185  1.00 78.23           C  
ATOM    376  C   GLY A  49      -0.116  19.645  -5.575  1.00 78.23           C  
ATOM    377  O   GLY A  49      -0.141  20.794  -5.146  1.00 78.23           O  
ATOM    378  N   THR A  50      -1.204  18.871  -5.479  1.00 74.05           N  
ATOM    379  CA  THR A  50      -2.421  19.322  -4.759  1.00 74.05           C  
ATOM    380  C   THR A  50      -2.240  19.407  -3.243  1.00 74.05           C  
ATOM    381  CB  THR A  50      -3.627  18.427  -5.052  1.00 74.05           C  
ATOM    382  O   THR A  50      -2.999  20.109  -2.582  1.00 74.05           O  
ATOM    383  CG2 THR A  50      -4.069  18.589  -6.501  1.00 74.05           C  
ATOM    384  OG1 THR A  50      -3.271  17.088  -4.827  1.00 74.05           O  
ATOM    385  N   SER A  51      -1.202  18.770  -2.694  1.00 64.13           N  
ATOM    386  CA  SER A  51      -0.903  18.785  -1.258  1.00 64.13           C  
ATOM    387  C   SER A  51      -0.331  20.119  -0.742  1.00 64.13           C  
ATOM    388  CB  SER A  51       0.052  17.632  -0.931  1.00 64.13           C  
ATOM    389  O   SER A  51      -0.195  20.283   0.467  1.00 64.13           O  
ATOM    390  OG  SER A  51       0.156  17.463   0.464  1.00 64.13           O  
ATOM    391  N   THR A  52       0.020  21.075  -1.614  1.00 58.94           N  
ATOM    392  CA  THR A  52       0.715  22.324  -1.231  1.00 58.94           C  
ATOM    393  C   THR A  52      -0.137  23.593  -1.277  1.00 58.94           C  
ATOM    394  CB  THR A  52       2.026  22.515  -2.012  1.00 58.94           C  
ATOM    395  O   THR A  52       0.373  24.676  -0.964  1.00 58.94           O  
ATOM    396  CG2 THR A  52       3.158  21.687  -1.413  1.00 58.94           C  
ATOM    397  OG1 THR A  52       1.867  22.110  -3.348  1.00 58.94           O  
ATOM    398  N   ARG A  53      -1.448  23.511  -1.552  1.00 63.23           N  
ATOM    399  CA  ARG A  53      -2.341  24.612  -1.155  1.00 63.23           C  
ATOM    400  C   ARG A  53      -2.536  24.514   0.352  1.00 63.23           C  
ATOM    401  CB  ARG A  53      -3.674  24.612  -1.919  1.00 63.23           C  
ATOM    402  O   ARG A  53      -3.245  23.631   0.821  1.00 63.23           O  
ATOM    403  CG  ARG A  53      -3.475  25.028  -3.384  1.00 63.23           C  
ATOM    404  CD  ARG A  53      -4.821  25.275  -4.080  1.00 63.23           C  
ATOM    405  NE  ARG A  53      -4.658  25.340  -5.547  1.00 63.23           N  
ATOM    406  NH1 ARG A  53      -5.340  27.509  -5.944  1.00 63.23           N  
ATOM    407  NH2 ARG A  53      -4.740  26.209  -7.647  1.00 63.23           N  
ATOM    408  CZ  ARG A  53      -4.913  26.351  -6.363  1.00 63.23           C  
ATOM    409  N   LYS A  54      -1.888  25.420   1.100  1.00 62.00           N  
ATOM    410  CA  LYS A  54      -2.174  25.622   2.526  1.00 62.00           C  
ATOM    411  C   LYS A  54      -3.695  25.665   2.672  1.00 62.00           C  
ATOM    412  CB  LYS A  54      -1.610  26.956   3.058  1.00 62.00           C  
ATOM    413  O   LYS A  54      -4.304  26.491   1.979  1.00 62.00           O  
ATOM    414  CG  LYS A  54      -0.111  26.970   3.384  1.00 62.00           C  
ATOM    415  CD  LYS A  54       0.802  27.107   2.159  1.00 62.00           C  
ATOM    416  CE  LYS A  54       2.237  27.371   2.639  1.00 62.00           C  
ATOM    417  NZ  LYS A  54       3.164  27.657   1.513  1.00 62.00           N  
ATOM    418  N   PRO A  55      -4.316  24.846   3.536  1.00 63.28           N  
ATOM    419  CA  PRO A  55      -5.672  25.135   3.938  1.00 63.28           C  
ATOM    420  C   PRO A  55      -5.602  26.512   4.598  1.00 63.28           C  
ATOM    421  CB  PRO A  55      -6.085  23.997   4.880  1.00 63.28           C  
ATOM    422  O   PRO A  55      -5.186  26.645   5.745  1.00 63.28           O  
ATOM    423  CG  PRO A  55      -4.760  23.500   5.461  1.00 63.28           C  
ATOM    424  CD  PRO A  55      -3.744  23.784   4.354  1.00 63.28           C  
ATOM    425  N   ARG A  56      -5.985  27.568   3.872  1.00 65.86           N  
ATOM    426  CA  ARG A  56      -6.506  28.774   4.508  1.00 65.86           C  
ATOM    427  C   ARG A  56      -7.854  28.366   5.092  1.00 65.86           C  
ATOM    428  CB  ARG A  56      -6.604  29.966   3.538  1.00 65.86           C  
ATOM    429  O   ARG A  56      -8.903  28.742   4.586  1.00 65.86           O  
ATOM    430  CG  ARG A  56      -5.291  30.748   3.379  1.00 65.86           C  
ATOM    431  CD  ARG A  56      -5.590  32.075   2.665  1.00 65.86           C  
ATOM    432  NE  ARG A  56      -4.392  32.927   2.516  1.00 65.86           N  
ATOM    433  NH1 ARG A  56      -5.019  33.992   0.574  1.00 65.86           N  
ATOM    434  NH2 ARG A  56      -3.091  34.532   1.547  1.00 65.86           N  
ATOM    435  CZ  ARG A  56      -4.173  33.806   1.550  1.00 65.86           C  
ATOM    436  N   ILE A  57      -7.811  27.514   6.117  1.00 64.65           N  
ATOM    437  CA  ILE A  57      -8.897  27.412   7.069  1.00 64.65           C  
ATOM    438  C   ILE A  57      -9.050  28.839   7.582  1.00 64.65           C  
ATOM    439  CB  ILE A  57      -8.585  26.350   8.155  1.00 64.65           C  
ATOM    440  O   ILE A  57      -8.072  29.464   8.003  1.00 64.65           O  
ATOM    441  CG1 ILE A  57      -9.815  26.029   9.027  1.00 64.65           C  
ATOM    442  CG2 ILE A  57      -7.402  26.721   9.066  1.00 64.65           C  
ATOM    443  CD1 ILE A  57     -10.815  25.098   8.331  1.00 64.65           C  
ATOM    444  N   ASN A  58     -10.235  29.412   7.396  1.00 56.48           N  
ATOM    445  CA  ASN A  58     -10.536  30.721   7.945  1.00 56.48           C  
ATOM    446  C   ASN A  58     -10.164  30.654   9.435  1.00 56.48           C  
ATOM    447  CB  ASN A  58     -12.027  30.998   7.677  1.00 56.48           C  
ATOM    448  O   ASN A  58     -10.673  29.775  10.130  1.00 56.48           O  
ATOM    449  CG  ASN A  58     -12.447  32.402   8.057  1.00 56.48           C  
ATOM    450  ND2 ASN A  58     -13.674  32.773   7.784  1.00 56.48           N  
ATOM    451  OD1 ASN A  58     -11.674  33.174   8.593  1.00 56.48           O  
ATOM    452  N   SER A  59      -9.242  31.495   9.918  1.00 70.78           N  
ATOM    453  CA  SER A  59      -8.774  31.461  11.319  1.00 70.78           C  
ATOM    454  C   SER A  59      -9.943  31.525  12.312  1.00 70.78           C  
ATOM    455  CB  SER A  59      -7.812  32.627  11.575  1.00 70.78           C  
ATOM    456  O   SER A  59      -9.874  30.988  13.415  1.00 70.78           O  
ATOM    457  OG  SER A  59      -8.397  33.845  11.150  1.00 70.78           O  
ATOM    458  N   GLN A  60     -11.058  32.095  11.862  1.00 68.08           N  
ATOM    459  CA  GLN A  60     -12.349  32.153  12.533  1.00 68.08           C  
ATOM    460  C   GLN A  60     -12.975  30.774  12.832  1.00 68.08           C  
ATOM    461  CB  GLN A  60     -13.251  33.028  11.637  1.00 68.08           C  
ATOM    462  O   GLN A  60     -13.602  30.615  13.875  1.00 68.08           O  
ATOM    463  CG  GLN A  60     -13.862  34.235  12.360  1.00 68.08           C  
ATOM    464  CD  GLN A  60     -15.229  33.973  12.972  1.00 68.08           C  
ATOM    465  NE2 GLN A  60     -15.651  34.778  13.919  1.00 68.08           N  
ATOM    466  OE1 GLN A  60     -15.960  33.074  12.596  1.00 68.08           O  
ATOM    467  N   LEU A  61     -12.768  29.754  11.989  1.00 64.31           N  
ATOM    468  CA  LEU A  61     -13.308  28.402  12.212  1.00 64.31           C  
ATOM    469  C   LEU A  61     -12.514  27.626  13.269  1.00 64.31           C  
ATOM    470  CB  LEU A  61     -13.363  27.625  10.884  1.00 64.31           C  
ATOM    471  O   LEU A  61     -13.107  26.915  14.078  1.00 64.31           O  
ATOM    472  CG  LEU A  61     -14.384  28.167   9.868  1.00 64.31           C  
ATOM    473  CD1 LEU A  61     -14.276  27.370   8.566  1.00 64.31           C  
ATOM    474  CD2 LEU A  61     -15.825  28.072  10.371  1.00 64.31           C  
ATOM    475  N   VAL A  62     -11.192  27.822  13.318  1.00 66.06           N  
ATOM    476  CA  VAL A  62     -10.339  27.257  14.378  1.00 66.06           C  
ATOM    477  C   VAL A  62     -10.686  27.904  15.724  1.00 66.06           C  
ATOM    478  CB  VAL A  62      -8.841  27.423  14.045  1.00 66.06           C  
ATOM    479  O   VAL A  62     -10.848  27.207  16.721  1.00 66.06           O  
ATOM    480  CG1 VAL A  62      -7.958  26.687  15.060  1.00 66.06           C  
ATOM    481  CG2 VAL A  62      -8.503  26.877  12.648  1.00 66.06           C  
ATOM    482  N   ALA A  63     -10.900  29.224  15.744  1.00 66.21           N  
ATOM    483  CA  ALA A  63     -11.327  29.947  16.942  1.00 66.21           C  
ATOM    484  C   ALA A  63     -12.735  29.540  17.423  1.00 66.21           C  
ATOM    485  CB  ALA A  63     -11.234  31.449  16.655  1.00 66.21           C  
ATOM    486  O   ALA A  63     -12.943  29.414  18.627  1.00 66.21           O  
ATOM    487  N   GLN A  64     -13.689  29.277  16.518  1.00 68.65           N  
ATOM    488  CA  GLN A  64     -15.025  28.789  16.894  1.00 68.65           C  
ATOM    489  C   GLN A  64     -15.007  27.373  17.478  1.00 68.65           C  
ATOM    490  CB  GLN A  64     -15.987  28.825  15.696  1.00 68.65           C  
ATOM    491  O   GLN A  64     -15.756  27.102  18.417  1.00 68.65           O  
ATOM    492  CG  GLN A  64     -16.692  30.180  15.574  1.00 68.65           C  
ATOM    493  CD  GLN A  64     -17.722  30.204  14.449  1.00 68.65           C  
ATOM    494  NE2 GLN A  64     -17.882  31.306  13.757  1.00 68.65           N  
ATOM    495  OE1 GLN A  64     -18.406  29.238  14.158  1.00 68.65           O  
ATOM    496  N   GLN A  65     -14.161  26.477  16.961  1.00 70.13           N  
ATOM    497  CA  GLN A  65     -14.028  25.130  17.527  1.00 70.13           C  
ATOM    498  C   GLN A  65     -13.379  25.151  18.913  1.00 70.13           C  
ATOM    499  CB  GLN A  65     -13.254  24.219  16.564  1.00 70.13           C  
ATOM    500  O   GLN A  65     -13.809  24.403  19.787  1.00 70.13           O  
ATOM    501  CG  GLN A  65     -14.184  23.682  15.468  1.00 70.13           C  
ATOM    502  CD  GLN A  65     -13.459  22.768  14.489  1.00 70.13           C  
ATOM    503  NE2 GLN A  65     -14.013  21.620  14.166  1.00 70.13           N  
ATOM    504  OE1 GLN A  65     -12.391  23.064  13.981  1.00 70.13           O  
ATOM    505  N   VAL A  66     -12.412  26.044  19.145  1.00 67.31           N  
ATOM    506  CA  VAL A  66     -11.815  26.231  20.477  1.00 67.31           C  
ATOM    507  C   VAL A  66     -12.804  26.904  21.439  1.00 67.31           C  
ATOM    508  CB  VAL A  66     -10.480  26.994  20.371  1.00 67.31           C  
ATOM    509  O   VAL A  66     -12.918  26.483  22.586  1.00 67.31           O  
ATOM    510  CG1 VAL A  66      -9.867  27.289  21.745  1.00 67.31           C  
ATOM    511  CG2 VAL A  66      -9.443  26.173  19.588  1.00 67.31           C  
ATOM    512  N   ALA A  67     -13.587  27.891  20.990  1.00 63.22           N  
ATOM    513  CA  ALA A  67     -14.561  28.588  21.837  1.00 63.22           C  
ATOM    514  C   ALA A  67     -15.702  27.681  22.339  1.00 63.22           C  
ATOM    515  CB  ALA A  67     -15.109  29.792  21.062  1.00 63.22           C  
ATOM    516  O   ALA A  67     -16.180  27.860  23.459  1.00 63.22           O  
ATOM    517  N   GLN A  68     -16.106  26.669  21.562  1.00 61.97           N  
ATOM    518  CA  GLN A  68     -17.127  25.705  21.994  1.00 61.97           C  
ATOM    519  C   GLN A  68     -16.645  24.749  23.097  1.00 61.97           C  
ATOM    520  CB  GLN A  68     -17.670  24.929  20.785  1.00 61.97           C  
ATOM    521  O   GLN A  68     -17.476  24.174  23.795  1.00 61.97           O  
ATOM    522  CG  GLN A  68     -18.618  25.799  19.947  1.00 61.97           C  
ATOM    523  CD  GLN A  68     -19.225  25.028  18.782  1.00 61.97           C  
ATOM    524  NE2 GLN A  68     -19.099  25.513  17.567  1.00 61.97           N  
ATOM    525  OE1 GLN A  68     -19.828  23.980  18.932  1.00 61.97           O  
ATOM    526  N   GLN A  69     -15.332  24.605  23.315  1.00 59.90           N  
ATOM    527  CA  GLN A  69     -14.797  23.747  24.380  1.00 59.90           C  
ATOM    528  C   GLN A  69     -14.750  24.426  25.760  1.00 59.90           C  
ATOM    529  CB  GLN A  69     -13.427  23.183  23.968  1.00 59.90           C  
ATOM    530  O   GLN A  69     -14.601  23.734  26.762  1.00 59.90           O  
ATOM    531  CG  GLN A  69     -13.550  22.253  22.750  1.00 59.90           C  
ATOM    532  CD  GLN A  69     -12.272  21.467  22.482  1.00 59.90           C  
ATOM    533  NE2 GLN A  69     -12.364  20.171  22.269  1.00 59.90           N  
ATOM    534  OE1 GLN A  69     -11.168  21.982  22.455  1.00 59.90           O  
ATOM    535  N   TYR A  70     -14.934  25.750  25.839  1.00 56.90           N  
ATOM    536  CA  TYR A  70     -14.882  26.514  27.098  1.00 56.90           C  
ATOM    537  C   TYR A  70     -16.247  27.040  27.575  1.00 56.90           C  
ATOM    538  CB  TYR A  70     -13.826  27.622  26.979  1.00 56.90           C  
ATOM    539  O   TYR A  70     -16.316  27.781  28.553  1.00 56.90           O  
ATOM    540  CG  TYR A  70     -12.405  27.091  26.986  1.00 56.90           C  
ATOM    541  CD1 TYR A  70     -11.780  26.786  28.211  1.00 56.90           C  
ATOM    542  CD2 TYR A  70     -11.717  26.882  25.777  1.00 56.90           C  
ATOM    543  CE1 TYR A  70     -10.467  26.277  28.228  1.00 56.90           C  
ATOM    544  CE2 TYR A  70     -10.407  26.370  25.788  1.00 56.90           C  
ATOM    545  OH  TYR A  70      -8.510  25.582  27.021  1.00 56.90           O  
ATOM    546  CZ  TYR A  70      -9.778  26.069  27.013  1.00 56.90           C  
ATOM    547  N   ALA A  71     -17.344  26.648  26.923  1.00 55.91           N  
ATOM    548  CA  ALA A  71     -18.692  27.137  27.222  1.00 55.91           C  
ATOM    549  C   ALA A  71     -19.510  26.229  28.165  1.00 55.91           C  
ATOM    550  CB  ALA A  71     -19.406  27.443  25.900  1.00 55.91           C  
ATOM    551  O   ALA A  71     -20.735  26.311  28.167  1.00 55.91           O  
ATOM    552  N   THR A  72     -18.884  25.367  28.974  1.00 59.94           N  
ATOM    553  CA  THR A  72     -19.597  24.676  30.064  1.00 59.94           C  
ATOM    554  C   THR A  72     -19.713  25.605  31.278  1.00 59.94           C  
ATOM    555  CB  THR A  72     -18.930  23.355  30.470  1.00 59.94           C  
ATOM    556  O   THR A  72     -18.695  25.865  31.926  1.00 59.94           O  
ATOM    557  CG2 THR A  72     -19.192  22.260  29.438  1.00 59.94           C  
ATOM    558  OG1 THR A  72     -17.539  23.522  30.599  1.00 59.94           O  
ATOM    559  N   PRO A  73     -20.913  26.123  31.608  1.00 61.50           N  
ATOM    560  CA  PRO A  73     -21.102  26.959  32.786  1.00 61.50           C  
ATOM    561  C   PRO A  73     -20.909  26.132  34.071  1.00 61.50           C  
ATOM    562  CB  PRO A  73     -22.516  27.534  32.665  1.00 61.50           C  
ATOM    563  O   PRO A  73     -21.265  24.949  34.104  1.00 61.50           O  
ATOM    564  CG  PRO A  73     -23.260  26.463  31.871  1.00 61.50           C  
ATOM    565  CD  PRO A  73     -22.189  25.915  30.936  1.00 61.50           C  
ATOM    566  N   PRO A  74     -20.362  26.730  35.144  1.00 57.78           N  
ATOM    567  CA  PRO A  74     -20.205  26.059  36.428  1.00 57.78           C  
ATOM    568  C   PRO A  74     -21.583  25.727  37.029  1.00 57.78           C  
ATOM    569  CB  PRO A  74     -19.395  27.026  37.297  1.00 57.78           C  
ATOM    570  O   PRO A  74     -22.525  26.510  36.871  1.00 57.78           O  
ATOM    571  CG  PRO A  74     -19.750  28.399  36.725  1.00 57.78           C  
ATOM    572  CD  PRO A  74     -19.965  28.125  35.240  1.00 57.78           C  
ATOM    573  N   PRO A  75     -21.729  24.586  37.729  1.00 66.53           N  
ATOM    574  CA  PRO A  75     -23.000  24.183  38.317  1.00 66.53           C  
ATOM    575  C   PRO A  75     -23.503  25.239  39.324  1.00 66.53           C  
ATOM    576  CB  PRO A  75     -22.750  22.815  38.961  1.00 66.53           C  
ATOM    577  O   PRO A  75     -22.711  25.773  40.108  1.00 66.53           O  
ATOM    578  CG  PRO A  75     -21.244  22.811  39.223  1.00 66.53           C  
ATOM    579  CD  PRO A  75     -20.684  23.637  38.068  1.00 66.53           C  
ATOM    580  N   PRO A  76     -24.812  25.552  39.324  1.00 64.05           N  
ATOM    581  CA  PRO A  76     -25.390  26.613  40.140  1.00 64.05           C  
ATOM    582  C   PRO A  76     -25.308  26.276  41.635  1.00 64.05           C  
ATOM    583  CB  PRO A  76     -26.833  26.774  39.640  1.00 64.05           C  
ATOM    584  O   PRO A  76     -25.899  25.301  42.106  1.00 64.05           O  
ATOM    585  CG  PRO A  76     -27.169  25.405  39.048  1.00 64.05           C  
ATOM    586  CD  PRO A  76     -25.831  24.930  38.495  1.00 64.05           C  
ATOM    587  N   LYS A  77     -24.599  27.122  42.392  1.00 51.04           N  
ATOM    588  CA  LYS A  77     -24.595  27.121  43.860  1.00 51.04           C  
ATOM    589  C   LYS A  77     -25.985  27.537  44.354  1.00 51.04           C  
ATOM    590  CB  LYS A  77     -23.510  28.081  44.393  1.00 51.04           C  
ATOM    591  O   LYS A  77     -26.348  28.705  44.274  1.00 51.04           O  
ATOM    592  CG  LYS A  77     -22.076  27.617  44.084  1.00 51.04           C  
ATOM    593  CD  LYS A  77     -21.052  28.610  44.653  1.00 51.04           C  
ATOM    594  CE  LYS A  77     -19.619  28.156  44.344  1.00 51.04           C  
ATOM    595  NZ  LYS A  77     -18.621  29.149  44.820  1.00 51.04           N  
ATOM    596  N   LYS A  78     -26.775  26.579  44.848  1.00 57.49           N  
ATOM    597  CA  LYS A  78     -28.020  26.865  45.573  1.00 57.49           C  
ATOM    598  C   LYS A  78     -27.683  27.328  46.989  1.00 57.49           C  
ATOM    599  CB  LYS A  78     -28.970  25.655  45.576  1.00 57.49           C  
ATOM    600  O   LYS A  78     -27.426  26.520  47.875  1.00 57.49           O  
ATOM    601  CG  LYS A  78     -29.673  25.467  44.223  1.00 57.49           C  
ATOM    602  CD  LYS A  78     -30.707  24.334  44.301  1.00 57.49           C  
ATOM    603  CE  LYS A  78     -31.428  24.179  42.957  1.00 57.49           C  
ATOM    604  NZ  LYS A  78     -32.386  23.043  42.975  1.00 57.49           N  
ATOM    605  N   GLU A  79     -27.708  28.638  47.178  1.00 48.52           N  
ATOM    606  CA  GLU A  79     -27.810  29.293  48.477  1.00 48.52           C  
ATOM    607  C   GLU A  79     -29.238  29.118  49.017  1.00 48.52           C  
ATOM    608  CB  GLU A  79     -27.491  30.791  48.312  1.00 48.52           C  
ATOM    609  O   GLU A  79     -30.188  29.641  48.434  1.00 48.52           O  
ATOM    610  CG  GLU A  79     -26.051  31.050  47.848  1.00 48.52           C  
ATOM    611  CD  GLU A  79     -25.792  32.549  47.658  1.00 48.52           C  
ATOM    612  OE1 GLU A  79     -24.936  33.078  48.400  1.00 48.52           O  
ATOM    613  OE2 GLU A  79     -26.447  33.133  46.768  1.00 48.52           O  
ATOM    614  N   LYS A  80     -29.418  28.383  50.125  1.00 53.36           N  
ATOM    615  CA  LYS A  80     -30.576  28.559  51.019  1.00 53.36           C  
ATOM    616  C   LYS A  80     -30.311  27.982  52.419  1.00 53.36           C  
ATOM    617  CB  LYS A  80     -31.881  27.993  50.401  1.00 53.36           C  
ATOM    618  O   LYS A  80     -30.443  26.788  52.637  1.00 53.36           O  
ATOM    619  CG  LYS A  80     -33.125  28.620  51.057  1.00 53.36           C  
ATOM    620  CD  LYS A  80     -34.409  28.345  50.263  1.00 53.36           C  
ATOM    621  CE  LYS A  80     -35.608  29.005  50.960  1.00 53.36           C  
ATOM    622  NZ  LYS A  80     -36.883  28.731  50.248  1.00 53.36           N  
ATOM    623  N   LYS A  81     -29.997  28.904  53.334  1.00 49.78           N  
ATOM    624  CA  LYS A  81     -30.558  29.062  54.689  1.00 49.78           C  
ATOM    625  C   LYS A  81     -30.505  27.899  55.709  1.00 49.78           C  
ATOM    626  CB  LYS A  81     -32.000  29.603  54.552  1.00 49.78           C  
ATOM    627  O   LYS A  81     -31.230  26.922  55.600  1.00 49.78           O  
ATOM    628  CG  LYS A  81     -32.159  31.042  55.047  1.00 49.78           C  
ATOM    629  CD  LYS A  81     -33.637  31.437  54.978  1.00 49.78           C  
ATOM    630  CE  LYS A  81     -33.841  32.811  55.622  1.00 49.78           C  
ATOM    631  NZ  LYS A  81     -34.999  32.783  56.541  1.00 49.78           N  
ATOM    632  N   GLU A  82     -29.845  28.241  56.822  1.00 46.30           N  
ATOM    633  CA  GLU A  82     -30.329  28.130  58.214  1.00 46.30           C  
ATOM    634  C   GLU A  82     -30.041  26.837  59.019  1.00 46.30           C  
ATOM    635  CB  GLU A  82     -31.799  28.620  58.329  1.00 46.30           C  
ATOM    636  O   GLU A  82     -30.655  25.799  58.800  1.00 46.30           O  
ATOM    637  CG  GLU A  82     -32.030  29.655  59.438  1.00 46.30           C  
ATOM    638  CD  GLU A  82     -33.459  30.236  59.388  1.00 46.30           C  
ATOM    639  OE1 GLU A  82     -34.198  30.010  60.368  1.00 46.30           O  
ATOM    640  OE2 GLU A  82     -33.809  30.921  58.381  1.00 46.30           O  
ATOM    641  N   LYS A  83     -29.210  27.025  60.071  1.00 49.02           N  
ATOM    642  CA  LYS A  83     -29.303  26.469  61.446  1.00 49.02           C  
ATOM    643  C   LYS A  83     -28.225  25.439  61.897  1.00 49.02           C  
ATOM    644  CB  LYS A  83     -30.763  26.036  61.746  1.00 49.02           C  
ATOM    645  O   LYS A  83     -28.345  24.268  61.577  1.00 49.02           O  
ATOM    646  CG  LYS A  83     -31.108  26.048  63.235  1.00 49.02           C  
ATOM    647  CD  LYS A  83     -32.574  25.724  63.521  1.00 49.02           C  
ATOM    648  CE  LYS A  83     -32.775  25.778  65.042  1.00 49.02           C  
ATOM    649  NZ  LYS A  83     -33.997  25.053  65.465  1.00 49.02           N  
ATOM    650  N   VAL A  84     -27.269  25.933  62.725  1.00 54.68           N  
ATOM    651  CA  VAL A  84     -26.765  25.405  64.043  1.00 54.68           C  
ATOM    652  C   VAL A  84     -26.164  23.982  64.063  1.00 54.68           C  
ATOM    653  CB  VAL A  84     -27.944  25.505  65.047  1.00 54.68           C  
ATOM    654  O   VAL A  84     -26.777  23.065  63.554  1.00 54.68           O  
ATOM    655  CG1 VAL A  84     -27.770  24.966  66.466  1.00 54.68           C  
ATOM    656  CG2 VAL A  84     -28.433  26.957  65.220  1.00 54.68           C  
ATOM    657  N   GLU A  85     -25.065  23.610  64.728  1.00 48.60           N  
ATOM    658  CA  GLU A  85     -23.977  24.189  65.538  1.00 48.60           C  
ATOM    659  C   GLU A  85     -23.055  22.984  65.897  1.00 48.60           C  
ATOM    660  CB  GLU A  85     -24.537  24.841  66.831  1.00 48.60           C  
ATOM    661  O   GLU A  85     -23.562  21.875  66.052  1.00 48.60           O  
ATOM    662  CG  GLU A  85     -23.536  25.100  67.967  1.00 48.60           C  
ATOM    663  CD  GLU A  85     -24.105  25.785  69.223  1.00 48.60           C  
ATOM    664  OE1 GLU A  85     -23.588  25.473  70.334  1.00 48.60           O  
ATOM    665  OE2 GLU A  85     -25.003  26.638  69.068  1.00 48.60           O  
ATOM    666  N   LYS A  86     -21.747  23.239  66.107  1.00 52.58           N  
ATOM    667  CA  LYS A  86     -20.733  22.432  66.849  1.00 52.58           C  
ATOM    668  C   LYS A  86     -20.118  21.182  66.186  1.00 52.58           C  
ATOM    669  CB  LYS A  86     -21.251  22.152  68.270  1.00 52.58           C  
ATOM    670  O   LYS A  86     -20.813  20.230  65.869  1.00 52.58           O  
ATOM    671  CG  LYS A  86     -20.802  23.279  69.201  1.00 52.58           C  
ATOM    672  CD  LYS A  86     -21.277  23.028  70.622  1.00 52.58           C  
ATOM    673  CE  LYS A  86     -20.734  24.129  71.532  1.00 52.58           C  
ATOM    674  NZ  LYS A  86     -21.835  24.684  72.343  1.00 52.58           N  
ATOM    675  N   GLN A  87     -18.815  21.235  65.850  1.00 53.98           N  
ATOM    676  CA  GLN A  87     -17.599  20.933  66.672  1.00 53.98           C  
ATOM    677  C   GLN A  87     -17.184  19.459  66.464  1.00 53.98           C  
ATOM    678  CB  GLN A  87     -17.737  21.252  68.182  1.00 53.98           C  
ATOM    679  O   GLN A  87     -18.051  18.604  66.455  1.00 53.98           O  
ATOM    680  CG  GLN A  87     -17.260  22.657  68.591  1.00 53.98           C  
ATOM    681  CD  GLN A  87     -17.457  22.959  70.084  1.00 53.98           C  
ATOM    682  NE2 GLN A  87     -17.349  24.203  70.496  1.00 53.98           N  
ATOM    683  OE1 GLN A  87     -17.779  22.125  70.911  1.00 53.98           O  
ATOM    684  N   ASP A  88     -15.929  19.035  66.299  1.00 51.16           N  
ATOM    685  CA  ASP A  88     -14.590  19.633  66.392  1.00 51.16           C  
ATOM    686  C   ASP A  88     -13.562  18.579  65.880  1.00 51.16           C  
ATOM    687  CB  ASP A  88     -14.319  19.939  67.880  1.00 51.16           C  
ATOM    688  O   ASP A  88     -13.864  17.388  65.951  1.00 51.16           O  
ATOM    689  CG  ASP A  88     -12.959  20.565  68.155  1.00 51.16           C  
ATOM    690  OD1 ASP A  88     -12.277  20.108  69.095  1.00 51.16           O  
ATOM    691  OD2 ASP A  88     -12.618  21.514  67.415  1.00 51.16           O  
ATOM    692  N   LYS A  89     -12.357  19.025  65.461  1.00 50.35           N  
ATOM    693  CA  LYS A  89     -11.058  18.282  65.384  1.00 50.35           C  
ATOM    694  C   LYS A  89     -10.870  17.098  64.403  1.00 50.35           C  
ATOM    695  CB  LYS A  89     -10.726  17.828  66.817  1.00 50.35           C  
ATOM    696  O   LYS A  89     -11.742  16.265  64.246  1.00 50.35           O  
ATOM    697  CG  LYS A  89      -9.892  18.873  67.549  1.00 50.35           C  
ATOM    698  CD  LYS A  89      -9.689  18.423  68.995  1.00 50.35           C  
ATOM    699  CE  LYS A  89      -8.889  19.467  69.769  1.00 50.35           C  
ATOM    700  NZ  LYS A  89      -7.587  18.913  70.191  1.00 50.35           N  
ATOM    701  N   GLU A  90      -9.719  16.841  63.760  1.00 46.87           N  
ATOM    702  CA  GLU A  90      -8.391  17.480  63.643  1.00 46.87           C  
ATOM    703  C   GLU A  90      -7.587  16.754  62.510  1.00 46.87           C  
ATOM    704  CB  GLU A  90      -7.604  17.327  64.974  1.00 46.87           C  
ATOM    705  O   GLU A  90      -7.446  15.542  62.579  1.00 46.87           O  
ATOM    706  CG  GLU A  90      -6.756  18.552  65.340  1.00 46.87           C  
ATOM    707  CD  GLU A  90      -5.993  18.355  66.666  1.00 46.87           C  
ATOM    708  OE1 GLU A  90      -4.748  18.323  66.610  1.00 46.87           O  
ATOM    709  OE2 GLU A  90      -6.635  18.307  67.745  1.00 46.87           O  
ATOM    710  N   LYS A  91      -7.124  17.491  61.474  1.00 54.68           N  
ATOM    711  CA  LYS A  91      -5.807  17.518  60.745  1.00 54.68           C  
ATOM    712  C   LYS A  91      -4.980  16.220  60.355  1.00 54.68           C  
ATOM    713  CB  LYS A  91      -4.994  18.618  61.466  1.00 54.68           C  
ATOM    714  O   LYS A  91      -5.362  15.123  60.717  1.00 54.68           O  
ATOM    715  CG  LYS A  91      -4.683  19.810  60.536  1.00 54.68           C  
ATOM    716  CD  LYS A  91      -3.444  20.602  60.984  1.00 54.68           C  
ATOM    717  CE  LYS A  91      -2.883  21.453  59.836  1.00 54.68           C  
ATOM    718  NZ  LYS A  91      -1.587  22.076  60.206  1.00 54.68           N  
ATOM    719  N   PRO A  92      -3.886  16.293  59.530  1.00 48.62           N  
ATOM    720  CA  PRO A  92      -3.847  15.781  58.138  1.00 48.62           C  
ATOM    721  C   PRO A  92      -2.547  15.004  57.718  1.00 48.62           C  
ATOM    722  CB  PRO A  92      -3.900  17.111  57.366  1.00 48.62           C  
ATOM    723  O   PRO A  92      -1.668  14.754  58.531  1.00 48.62           O  
ATOM    724  CG  PRO A  92      -2.842  17.931  58.107  1.00 48.62           C  
ATOM    725  CD  PRO A  92      -2.843  17.316  59.513  1.00 48.62           C  
ATOM    726  N   GLU A  93      -2.413  14.754  56.401  1.00 49.45           N  
ATOM    727  CA  GLU A  93      -1.184  14.566  55.579  1.00 49.45           C  
ATOM    728  C   GLU A  93      -0.263  13.334  55.760  1.00 49.45           C  
ATOM    729  CB  GLU A  93      -0.299  15.831  55.591  1.00 49.45           C  
ATOM    730  O   GLU A  93       0.484  13.238  56.730  1.00 49.45           O  
ATOM    731  CG  GLU A  93      -0.733  16.930  54.618  1.00 49.45           C  
ATOM    732  CD  GLU A  93       0.429  17.912  54.409  1.00 49.45           C  
ATOM    733  OE1 GLU A  93       0.999  17.907  53.299  1.00 49.45           O  
ATOM    734  OE2 GLU A  93       0.748  18.639  55.379  1.00 49.45           O  
ATOM    735  N   LYS A  94      -0.141  12.510  54.697  1.00 51.46           N  
ATOM    736  CA  LYS A  94       1.086  12.413  53.862  1.00 51.46           C  
ATOM    737  C   LYS A  94       0.962  11.427  52.683  1.00 51.46           C  
ATOM    738  CB  LYS A  94       2.344  12.041  54.677  1.00 51.46           C  
ATOM    739  O   LYS A  94       0.783  10.232  52.875  1.00 51.46           O  
ATOM    740  CG  LYS A  94       3.251  13.270  54.842  1.00 51.46           C  
ATOM    741  CD  LYS A  94       4.477  12.936  55.693  1.00 51.46           C  
ATOM    742  CE  LYS A  94       5.405  14.152  55.747  1.00 51.46           C  
ATOM    743  NZ  LYS A  94       6.583  13.885  56.606  1.00 51.46           N  
ATOM    744  N   ASP A  95       1.073  12.006  51.489  1.00 54.65           N  
ATOM    745  CA  ASP A  95       1.797  11.618  50.266  1.00 54.65           C  
ATOM    746  C   ASP A  95       2.256  10.179  49.937  1.00 54.65           C  
ATOM    747  CB  ASP A  95       3.033  12.536  50.171  1.00 54.65           C  
ATOM    748  O   ASP A  95       2.874   9.495  50.750  1.00 54.65           O  
ATOM    749  CG  ASP A  95       2.792  13.670  49.183  1.00 54.65           C  
ATOM    750  OD1 ASP A  95       3.345  13.582  48.063  1.00 54.65           O  
ATOM    751  OD2 ASP A  95       2.038  14.587  49.558  1.00 54.65           O  
ATOM    752  N   LYS A  96       2.186   9.936  48.609  1.00 56.36           N  
ATOM    753  CA  LYS A  96       3.005   9.058  47.736  1.00 56.36           C  
ATOM    754  C   LYS A  96       2.792   7.553  47.856  1.00 56.36           C  
ATOM    755  CB  LYS A  96       4.502   9.378  47.928  1.00 56.36           C  
ATOM    756  O   LYS A  96       2.734   7.004  48.939  1.00 56.36           O  
ATOM    757  CG  LYS A  96       4.917  10.683  47.246  1.00 56.36           C  
ATOM    758  CD  LYS A  96       6.200  11.238  47.877  1.00 56.36           C  
ATOM    759  CE  LYS A  96       6.556  12.597  47.272  1.00 56.36           C  
ATOM    760  NZ  LYS A  96       7.123  12.440  45.911  1.00 56.36           N  
ATOM    761  N   GLU A  97       2.828   6.753  46.803  1.00 49.33           N  
ATOM    762  CA  GLU A  97       2.736   6.829  45.339  1.00 49.33           C  
ATOM    763  C   GLU A  97       2.786   5.333  44.910  1.00 49.33           C  
ATOM    764  CB  GLU A  97       3.911   7.619  44.702  1.00 49.33           C  
ATOM    765  O   GLU A  97       3.076   4.479  45.749  1.00 49.33           O  
ATOM    766  CG  GLU A  97       3.472   8.325  43.408  1.00 49.33           C  
ATOM    767  CD  GLU A  97       4.635   8.751  42.498  1.00 49.33           C  
ATOM    768  OE1 GLU A  97       4.462   8.590  41.269  1.00 49.33           O  
ATOM    769  OE2 GLU A  97       5.659   9.247  43.027  1.00 49.33           O  
ATOM    770  N   ILE A  98       2.591   5.017  43.624  1.00 56.77           N  
ATOM    771  CA  ILE A  98       2.977   3.742  42.963  1.00 56.77           C  
ATOM    772  C   ILE A  98       1.915   2.607  42.941  1.00 56.77           C  
ATOM    773  CB  ILE A  98       4.410   3.292  43.388  1.00 56.77           C  
ATOM    774  O   ILE A  98       1.793   1.778  43.838  1.00 56.77           O  
ATOM    775  CG1 ILE A  98       5.470   4.401  43.143  1.00 56.77           C  
ATOM    776  CG2 ILE A  98       4.896   2.030  42.664  1.00 56.77           C  
ATOM    777  CD1 ILE A  98       6.464   4.527  44.303  1.00 56.77           C  
ATOM    778  N   SER A  99       1.197   2.535  41.807  1.00 51.83           N  
ATOM    779  CA  SER A  99       0.623   1.318  41.174  1.00 51.83           C  
ATOM    780  C   SER A  99       1.748   0.356  40.699  1.00 51.83           C  
ATOM    781  CB  SER A  99      -0.159   1.776  39.928  1.00 51.83           C  
ATOM    782  O   SER A  99       2.898   0.778  40.768  1.00 51.83           O  
ATOM    783  OG  SER A  99      -1.059   2.833  40.184  1.00 51.83           O  
ATOM    784  N   PRO A 100       1.536  -0.832  40.063  1.00 52.30           N  
ATOM    785  CA  PRO A 100       0.304  -1.548  39.677  1.00 52.30           C  
ATOM    786  C   PRO A 100       0.353  -3.101  39.873  1.00 52.30           C  
ATOM    787  CB  PRO A 100       0.252  -1.250  38.162  1.00 52.30           C  
ATOM    788  O   PRO A 100       1.354  -3.676  40.284  1.00 52.30           O  
ATOM    789  CG  PRO A 100       1.724  -1.224  37.730  1.00 52.30           C  
ATOM    790  CD  PRO A 100       2.513  -1.207  39.037  1.00 52.30           C  
ATOM    791  N   SER A 101      -0.701  -3.781  39.389  1.00 50.06           N  
ATOM    792  CA  SER A 101      -0.699  -5.138  38.789  1.00 50.06           C  
ATOM    793  C   SER A 101      -1.191  -6.346  39.616  1.00 50.06           C  
ATOM    794  CB  SER A 101       0.633  -5.452  38.079  1.00 50.06           C  
ATOM    795  O   SER A 101      -1.007  -6.445  40.820  1.00 50.06           O  
ATOM    796  OG  SER A 101       0.440  -6.400  37.042  1.00 50.06           O  
ATOM    797  N   VAL A 102      -1.754  -7.292  38.846  1.00 53.34           N  
ATOM    798  CA  VAL A 102      -1.995  -8.739  39.040  1.00 53.34           C  
ATOM    799  C   VAL A 102      -3.158  -9.289  39.908  1.00 53.34           C  
ATOM    800  CB  VAL A 102      -0.692  -9.574  39.167  1.00 53.34           C  
ATOM    801  O   VAL A 102      -3.029  -9.566  41.088  1.00 53.34           O  
ATOM    802  CG1 VAL A 102      -0.111  -9.920  37.787  1.00 53.34           C  
ATOM    803  CG2 VAL A 102       0.459  -8.954  39.961  1.00 53.34           C  
ATOM    804  N   THR A 103      -4.220  -9.675  39.179  1.00 47.82           N  
ATOM    805  CA  THR A 103      -4.891 -11.006  39.107  1.00 47.82           C  
ATOM    806  C   THR A 103      -5.596 -11.690  40.300  1.00 47.82           C  
ATOM    807  CB  THR A 103      -4.016 -12.099  38.438  1.00 47.82           C  
ATOM    808  O   THR A 103      -5.038 -11.886  41.367  1.00 47.82           O  
ATOM    809  CG2 THR A 103      -4.626 -12.628  37.140  1.00 47.82           C  
ATOM    810  OG1 THR A 103      -2.743 -11.670  38.064  1.00 47.82           O  
ATOM    811  N   LYS A 104      -6.724 -12.328  39.914  1.00 54.62           N  
ATOM    812  CA  LYS A 104      -7.342 -13.605  40.368  1.00 54.62           C  
ATOM    813  C   LYS A 104      -8.474 -13.584  41.420  1.00 54.62           C  
ATOM    814  CB  LYS A 104      -6.307 -14.715  40.673  1.00 54.62           C  
ATOM    815  O   LYS A 104      -8.248 -13.543  42.616  1.00 54.62           O  
ATOM    816  CG  LYS A 104      -5.818 -15.448  39.414  1.00 54.62           C  
ATOM    817  CD  LYS A 104      -4.714 -16.459  39.752  1.00 54.62           C  
ATOM    818  CE  LYS A 104      -4.221 -17.175  38.486  1.00 54.62           C  
ATOM    819  NZ  LYS A 104      -3.024 -18.013  38.764  1.00 54.62           N  
ATOM    820  N   LYS A 105      -9.681 -13.842  40.882  1.00 46.09           N  
ATOM    821  CA  LYS A 105     -10.594 -14.988  41.134  1.00 46.09           C  
ATOM    822  C   LYS A 105     -11.033 -15.264  42.582  1.00 46.09           C  
ATOM    823  CB  LYS A 105      -9.976 -16.252  40.485  1.00 46.09           C  
ATOM    824  O   LYS A 105     -10.246 -15.752  43.381  1.00 46.09           O  
ATOM    825  CG  LYS A 105     -10.966 -17.411  40.264  1.00 46.09           C  
ATOM    826  CD  LYS A 105     -10.289 -18.587  39.534  1.00 46.09           C  
ATOM    827  CE  LYS A 105     -11.324 -19.643  39.114  1.00 46.09           C  
ATOM    828  NZ  LYS A 105     -10.708 -20.766  38.355  1.00 46.09           N  
ATOM    829  N   ASN A 106     -12.348 -15.182  42.828  1.00 55.82           N  
ATOM    830  CA  ASN A 106     -12.997 -15.865  43.949  1.00 55.82           C  
ATOM    831  C   ASN A 106     -14.200 -16.713  43.486  1.00 55.82           C  
ATOM    832  CB  ASN A 106     -13.333 -14.874  45.079  1.00 55.82           C  
ATOM    833  O   ASN A 106     -14.966 -16.319  42.610  1.00 55.82           O  
ATOM    834  CG  ASN A 106     -13.435 -15.565  46.431  1.00 55.82           C  
ATOM    835  ND2 ASN A 106     -13.873 -14.869  47.452  1.00 55.82           N  
ATOM    836  OD1 ASN A 106     -13.112 -16.732  46.583  1.00 55.82           O  
ATOM    837  N   THR A 107     -14.287 -17.912  44.055  1.00 50.96           N  
ATOM    838  CA  THR A 107     -15.270 -18.995  43.853  1.00 50.96           C  
ATOM    839  C   THR A 107     -16.176 -19.040  45.087  1.00 50.96           C  
ATOM    840  CB  THR A 107     -14.476 -20.316  43.749  1.00 50.96           C  
ATOM    841  O   THR A 107     -15.696 -18.631  46.133  1.00 50.96           O  
ATOM    842  CG2 THR A 107     -15.296 -21.602  43.662  1.00 50.96           C  
ATOM    843  OG1 THR A 107     -13.651 -20.256  42.604  1.00 50.96           O  
ATOM    844  N   ASN A 108     -17.426 -19.529  44.995  1.00 58.95           N  
ATOM    845  CA  ASN A 108     -18.169 -20.331  46.005  1.00 58.95           C  
ATOM    846  C   ASN A 108     -19.680 -20.361  45.659  1.00 58.95           C  
ATOM    847  CB  ASN A 108     -18.015 -19.771  47.443  1.00 58.95           C  
ATOM    848  O   ASN A 108     -20.186 -19.403  45.098  1.00 58.95           O  
ATOM    849  CG  ASN A 108     -16.706 -20.171  48.112  1.00 58.95           C  
ATOM    850  ND2 ASN A 108     -16.160 -19.325  48.953  1.00 58.95           N  
ATOM    851  OD1 ASN A 108     -16.171 -21.246  47.877  1.00 58.95           O  
ATOM    852  N   LYS A 109     -20.518 -21.301  46.114  1.00 55.17           N  
ATOM    853  CA  LYS A 109     -20.670 -22.752  45.888  1.00 55.17           C  
ATOM    854  C   LYS A 109     -22.082 -23.087  46.424  1.00 55.17           C  
ATOM    855  CB  LYS A 109     -19.574 -23.529  46.659  1.00 55.17           C  
ATOM    856  O   LYS A 109     -22.325 -22.780  47.579  1.00 55.17           O  
ATOM    857  CG  LYS A 109     -19.632 -25.069  46.619  1.00 55.17           C  
ATOM    858  CD  LYS A 109     -18.393 -25.644  47.329  1.00 55.17           C  
ATOM    859  CE  LYS A 109     -18.279 -27.172  47.229  1.00 55.17           C  
ATOM    860  NZ  LYS A 109     -17.075 -27.664  47.955  1.00 55.17           N  
ATOM    861  N   LYS A 110     -22.923 -23.769  45.617  1.00 50.60           N  
ATOM    862  CA  LYS A 110     -24.006 -24.731  45.994  1.00 50.60           C  
ATOM    863  C   LYS A 110     -25.187 -24.171  46.830  1.00 50.60           C  
ATOM    864  CB  LYS A 110     -23.271 -25.899  46.686  1.00 50.60           C  
ATOM    865  O   LYS A 110     -24.969 -23.719  47.937  1.00 50.60           O  
ATOM    866  CG  LYS A 110     -23.981 -27.251  46.763  1.00 50.60           C  
ATOM    867  CD  LYS A 110     -23.039 -28.273  47.430  1.00 50.60           C  
ATOM    868  CE  LYS A 110     -23.678 -29.668  47.475  1.00 50.60           C  
ATOM    869  NZ  LYS A 110     -22.821 -30.670  48.167  1.00 50.60           N  
ATOM    870  N   THR A 111     -26.440 -24.213  46.354  1.00 55.91           N  
ATOM    871  CA  THR A 111     -27.401 -25.328  46.587  1.00 55.91           C  
ATOM    872  C   THR A 111     -28.647 -25.240  45.671  1.00 55.91           C  
ATOM    873  CB  THR A 111     -27.920 -25.335  48.051  1.00 55.91           C  
ATOM    874  O   THR A 111     -29.038 -24.162  45.245  1.00 55.91           O  
ATOM    875  CG2 THR A 111     -27.193 -26.362  48.915  1.00 55.91           C  
ATOM    876  OG1 THR A 111     -27.743 -24.082  48.661  1.00 55.91           O  
ATOM    877  N   LYS A 112     -29.270 -26.393  45.367  1.00 52.95           N  
ATOM    878  CA  LYS A 112     -30.406 -26.628  44.440  1.00 52.95           C  
ATOM    879  C   LYS A 112     -31.609 -27.190  45.226  1.00 52.95           C  
ATOM    880  CB  LYS A 112     -29.900 -27.641  43.383  1.00 52.95           C  
ATOM    881  O   LYS A 112     -31.364 -28.011  46.109  1.00 52.95           O  
ATOM    882  CG  LYS A 112     -30.815 -27.930  42.180  1.00 52.95           C  
ATOM    883  CD  LYS A 112     -30.186 -29.007  41.271  1.00 52.95           C  
ATOM    884  CE  LYS A 112     -31.027 -29.223  40.002  1.00 52.95           C  
ATOM    885  NZ  LYS A 112     -30.450 -30.253  39.095  1.00 52.95           N  
ATOM    886  N   PRO A 113     -32.864 -26.820  44.907  1.00 52.45           N  
ATOM    887  CA  PRO A 113     -33.906 -27.829  44.594  1.00 52.45           C  
ATOM    888  C   PRO A 113     -34.838 -27.351  43.446  1.00 52.45           C  
ATOM    889  CB  PRO A 113     -34.663 -28.023  45.910  1.00 52.45           C  
ATOM    890  O   PRO A 113     -35.220 -26.192  43.406  1.00 52.45           O  
ATOM    891  CG  PRO A 113     -34.560 -26.667  46.615  1.00 52.45           C  
ATOM    892  CD  PRO A 113     -33.493 -25.885  45.840  1.00 52.45           C  
ATOM    893  N   LYS A 114     -34.943 -28.066  42.314  1.00 54.57           N  
ATOM    894  CA  LYS A 114     -35.949 -29.077  41.889  1.00 54.57           C  
ATOM    895  C   LYS A 114     -37.400 -28.568  41.709  1.00 54.57           C  
ATOM    896  CB  LYS A 114     -35.874 -30.428  42.627  1.00 54.57           C  
ATOM    897  O   LYS A 114     -37.981 -27.972  42.602  1.00 54.57           O  
ATOM    898  CG  LYS A 114     -34.973 -31.433  41.882  1.00 54.57           C  
ATOM    899  CD  LYS A 114     -35.076 -32.835  42.499  1.00 54.57           C  
ATOM    900  CE  LYS A 114     -34.275 -33.865  41.689  1.00 54.57           C  
ATOM    901  NZ  LYS A 114     -34.465 -35.237  42.227  1.00 54.57           N  
ATOM    902  N   SER A 115     -37.893 -28.848  40.502  1.00 60.82           N  
ATOM    903  CA  SER A 115     -39.191 -28.599  39.869  1.00 60.82           C  
ATOM    904  C   SER A 115     -40.368 -29.296  40.553  1.00 60.82           C  
ATOM    905  CB  SER A 115     -39.077 -29.194  38.452  1.00 60.82           C  
ATOM    906  O   SER A 115     -40.168 -30.329  41.183  1.00 60.82           O  
ATOM    907  OG  SER A 115     -38.550 -30.517  38.513  1.00 60.82           O  
ATOM    908  N   ASP A 116     -41.572 -28.733  40.410  1.00 52.92           N  
ATOM    909  CA  ASP A 116     -42.686 -29.287  39.612  1.00 52.92           C  
ATOM    910  C   ASP A 116     -43.985 -28.520  39.938  1.00 52.92           C  
ATOM    911  CB  ASP A 116     -42.879 -30.812  39.772  1.00 52.92           C  
ATOM    912  O   ASP A 116     -44.484 -28.564  41.060  1.00 52.92           O  
ATOM    913  CG  ASP A 116     -42.150 -31.541  38.635  1.00 52.92           C  
ATOM    914  OD1 ASP A 116     -42.694 -31.489  37.513  1.00 52.92           O  
ATOM    915  OD2 ASP A 116     -41.001 -32.013  38.830  1.00 52.92           O  
ATOM    916  N   ILE A 117     -44.525 -27.786  38.957  1.00 65.27           N  
ATOM    917  CA  ILE A 117     -45.870 -27.192  38.999  1.00 65.27           C  
ATOM    918  C   ILE A 117     -46.654 -27.831  37.857  1.00 65.27           C  
ATOM    919  CB  ILE A 117     -45.849 -25.645  38.912  1.00 65.27           C  
ATOM    920  O   ILE A 117     -46.298 -27.683  36.690  1.00 65.27           O  
ATOM    921  CG1 ILE A 117     -45.217 -25.051  40.192  1.00 65.27           C  
ATOM    922  CG2 ILE A 117     -47.271 -25.079  38.708  1.00 65.27           C  
ATOM    923  CD1 ILE A 117     -44.931 -23.545  40.116  1.00 65.27           C  
ATOM    924  N   LEU A 118     -47.710 -28.553  38.222  1.00 63.08           N  
ATOM    925  CA  LEU A 118     -48.705 -29.100  37.312  1.00 63.08           C  
ATOM    926  C   LEU A 118     -49.847 -28.098  37.088  1.00 63.08           C  
ATOM    927  CB  LEU A 118     -49.260 -30.419  37.895  1.00 63.08           C  
ATOM    928  O   LEU A 118     -50.307 -27.467  38.037  1.00 63.08           O  
ATOM    929  CG  LEU A 118     -48.350 -31.647  37.713  1.00 63.08           C  
ATOM    930  CD1 LEU A 118     -48.867 -32.806  38.568  1.00 63.08           C  
ATOM    931  CD2 LEU A 118     -48.335 -32.115  36.255  1.00 63.08           C  
ATOM    932  N   LYS A 119     -50.358 -28.134  35.849  1.00 51.84           N  
ATOM    933  CA  LYS A 119     -51.714 -27.792  35.377  1.00 51.84           C  
ATOM    934  C   LYS A 119     -52.100 -26.315  35.211  1.00 51.84           C  
ATOM    935  CB  LYS A 119     -52.772 -28.601  36.143  1.00 51.84           C  
ATOM    936  O   LYS A 119     -52.658 -25.694  36.103  1.00 51.84           O  
ATOM    937  CG  LYS A 119     -52.929 -29.998  35.534  1.00 51.84           C  
ATOM    938  CD  LYS A 119     -53.911 -30.820  36.366  1.00 51.84           C  
ATOM    939  CE  LYS A 119     -54.369 -32.052  35.585  1.00 51.84           C  
ATOM    940  NZ  LYS A 119     -55.453 -32.759  36.310  1.00 51.84           N  
ATOM    941  N   ASP A 120     -51.815 -25.844  33.996  1.00 51.77           N  
ATOM    942  CA  ASP A 120     -52.746 -25.428  32.924  1.00 51.77           C  
ATOM    943  C   ASP A 120     -53.924 -24.430  33.145  1.00 51.77           C  
ATOM    944  CB  ASP A 120     -53.188 -26.671  32.123  1.00 51.77           C  
ATOM    945  O   ASP A 120     -54.507 -24.364  34.224  1.00 51.77           O  
ATOM    946  CG  ASP A 120     -52.083 -27.130  31.168  1.00 51.77           C  
ATOM    947  OD1 ASP A 120     -51.767 -26.376  30.223  1.00 51.77           O  
ATOM    948  OD2 ASP A 120     -51.518 -28.209  31.448  1.00 51.77           O  
ATOM    949  N   PRO A 121     -54.279 -23.666  32.075  1.00 61.87           N  
ATOM    950  CA  PRO A 121     -54.928 -22.336  32.051  1.00 61.87           C  
ATOM    951  C   PRO A 121     -56.418 -22.477  31.599  1.00 61.87           C  
ATOM    952  CB  PRO A 121     -53.969 -21.634  31.073  1.00 61.87           C  
ATOM    953  O   PRO A 121     -56.948 -23.566  31.829  1.00 61.87           O  
ATOM    954  CG  PRO A 121     -53.817 -22.649  29.946  1.00 61.87           C  
ATOM    955  CD  PRO A 121     -53.905 -23.965  30.687  1.00 61.87           C  
ATOM    956  N   PRO A 122     -57.150 -21.534  30.934  1.00 55.76           N  
ATOM    957  CA  PRO A 122     -56.879 -20.164  30.438  1.00 55.76           C  
ATOM    958  C   PRO A 122     -58.018 -19.141  30.698  1.00 55.76           C  
ATOM    959  CB  PRO A 122     -56.767 -20.407  28.923  1.00 55.76           C  
ATOM    960  O   PRO A 122     -59.028 -19.482  31.305  1.00 55.76           O  
ATOM    961  CG  PRO A 122     -57.807 -21.504  28.650  1.00 55.76           C  
ATOM    962  CD  PRO A 122     -58.187 -22.039  30.029  1.00 55.76           C  
ATOM    963  N   SER A 123     -57.867 -17.891  30.223  1.00 55.36           N  
ATOM    964  CA  SER A 123     -58.868 -17.117  29.435  1.00 55.36           C  
ATOM    965  C   SER A 123     -58.637 -15.595  29.512  1.00 55.36           C  
ATOM    966  CB  SER A 123     -60.340 -17.369  29.796  1.00 55.36           C  
ATOM    967  O   SER A 123     -58.701 -15.003  30.580  1.00 55.36           O  
ATOM    968  OG  SER A 123     -60.692 -18.703  29.488  1.00 55.36           O  
ATOM    969  N   GLU A 124     -58.365 -15.021  28.337  1.00 52.77           N  
ATOM    970  CA  GLU A 124     -58.783 -13.716  27.787  1.00 52.77           C  
ATOM    971  C   GLU A 124     -58.738 -12.429  28.639  1.00 52.77           C  
ATOM    972  CB  GLU A 124     -60.166 -13.874  27.125  1.00 52.77           C  
ATOM    973  O   GLU A 124     -59.488 -12.256  29.591  1.00 52.77           O  
ATOM    974  CG  GLU A 124     -60.238 -15.120  26.221  1.00 52.77           C  
ATOM    975  CD  GLU A 124     -61.146 -14.904  25.009  1.00 52.77           C  
ATOM    976  OE1 GLU A 124     -60.619 -15.070  23.886  1.00 52.77           O  
ATOM    977  OE2 GLU A 124     -62.325 -14.544  25.213  1.00 52.77           O  
ATOM    978  N   ALA A 125     -57.957 -11.440  28.174  1.00 59.01           N  
ATOM    979  CA  ALA A 125     -58.477 -10.201  27.564  1.00 59.01           C  
ATOM    980  C   ALA A 125     -57.522  -8.996  27.743  1.00 59.01           C  
ATOM    981  CB  ALA A 125     -59.889  -9.828  28.054  1.00 59.01           C  
ATOM    982  O   ALA A 125     -57.165  -8.624  28.854  1.00 59.01           O  
ATOM    983  N   ASN A 126     -57.231  -8.335  26.613  1.00 54.82           N  
ATOM    984  CA  ASN A 126     -56.754  -6.951  26.453  1.00 54.82           C  
ATOM    985  C   ASN A 126     -55.333  -6.589  26.933  1.00 54.82           C  
ATOM    986  CB  ASN A 126     -57.807  -5.994  27.046  1.00 54.82           C  
ATOM    987  O   ASN A 126     -55.100  -6.430  28.122  1.00 54.82           O  
ATOM    988  CG  ASN A 126     -59.131  -6.091  26.320  1.00 54.82           C  
ATOM    989  ND2 ASN A 126     -60.206  -6.408  27.001  1.00 54.82           N  
ATOM    990  OD1 ASN A 126     -59.198  -5.902  25.120  1.00 54.82           O  
ATOM    991  N   SER A 127     -54.420  -6.301  25.989  1.00 53.58           N  
ATOM    992  CA  SER A 127     -53.775  -4.972  25.872  1.00 53.58           C  
ATOM    993  C   SER A 127     -52.691  -4.940  24.770  1.00 53.58           C  
ATOM    994  CB  SER A 127     -53.152  -4.455  27.183  1.00 53.58           C  
ATOM    995  O   SER A 127     -51.624  -5.529  24.904  1.00 53.58           O  
ATOM    996  OG  SER A 127     -52.956  -3.060  27.081  1.00 53.58           O  
ATOM    997  N   ILE A 128     -53.013  -4.254  23.666  1.00 59.22           N  
ATOM    998  CA  ILE A 128     -52.153  -3.414  22.804  1.00 59.22           C  
ATOM    999  C   ILE A 128     -50.712  -3.917  22.542  1.00 59.22           C  
ATOM   1000  CB  ILE A 128     -52.174  -1.942  23.314  1.00 59.22           C  
ATOM   1001  O   ILE A 128     -49.769  -3.584  23.259  1.00 59.22           O  
ATOM   1002  CG1 ILE A 128     -53.506  -1.514  23.990  1.00 59.22           C  
ATOM   1003  CG2 ILE A 128     -51.893  -1.008  22.120  1.00 59.22           C  
ATOM   1004  CD1 ILE A 128     -53.452  -0.150  24.684  1.00 59.22           C  
ATOM   1005  N   GLN A 129     -50.517  -4.651  21.439  1.00 58.07           N  
ATOM   1006  CA  GLN A 129     -49.182  -4.971  20.925  1.00 58.07           C  
ATOM   1007  C   GLN A 129     -48.516  -3.758  20.269  1.00 58.07           C  
ATOM   1008  CB  GLN A 129     -49.202  -6.178  19.976  1.00 58.07           C  
ATOM   1009  O   GLN A 129     -49.111  -3.004  19.500  1.00 58.07           O  
ATOM   1010  CG  GLN A 129     -49.156  -7.495  20.764  1.00 58.07           C  
ATOM   1011  CD  GLN A 129     -49.169  -8.731  19.871  1.00 58.07           C  
ATOM   1012  NE2 GLN A 129     -49.141  -9.913  20.445  1.00 58.07           N  
ATOM   1013  OE1 GLN A 129     -49.207  -8.673  18.655  1.00 58.07           O  
ATOM   1014  N   SER A 130     -47.251  -3.600  20.636  1.00 54.08           N  
ATOM   1015  CA  SER A 130     -46.356  -2.498  20.338  1.00 54.08           C  
ATOM   1016  C   SER A 130     -45.992  -2.379  18.859  1.00 54.08           C  
ATOM   1017  CB  SER A 130     -45.083  -2.694  21.167  1.00 54.08           C  
ATOM   1018  O   SER A 130     -45.852  -3.360  18.133  1.00 54.08           O  
ATOM   1019  OG  SER A 130     -45.400  -2.931  22.529  1.00 54.08           O  
ATOM   1020  N   ALA A 131     -45.780  -1.132  18.445  1.00 53.43           N  
ATOM   1021  CA  ALA A 131     -45.271  -0.753  17.141  1.00 53.43           C  
ATOM   1022  C   ALA A 131     -43.921  -1.424  16.826  1.00 53.43           C  
ATOM   1023  CB  ALA A 131     -45.147   0.777  17.134  1.00 53.43           C  
ATOM   1024  O   ALA A 131     -42.946  -1.277  17.565  1.00 53.43           O  
ATOM   1025  N   ASN A 132     -43.850  -2.082  15.667  1.00 48.30           N  
ATOM   1026  CA  ASN A 132     -42.601  -2.469  15.020  1.00 48.30           C  
ATOM   1027  C   ASN A 132     -41.860  -1.207  14.551  1.00 48.30           C  
ATOM   1028  CB  ASN A 132     -42.905  -3.431  13.850  1.00 48.30           C  
ATOM   1029  O   ASN A 132     -42.081  -0.703  13.447  1.00 48.30           O  
ATOM   1030  CG  ASN A 132     -43.063  -4.881  14.273  1.00 48.30           C  
ATOM   1031  ND2 ASN A 132     -43.644  -5.707  13.436  1.00 48.30           N  
ATOM   1032  OD1 ASN A 132     -42.631  -5.303  15.327  1.00 48.30           O  
ATOM   1033  N   ALA A 133     -40.963  -0.686  15.387  1.00 53.12           N  
ATOM   1034  CA  ALA A 133     -39.999   0.322  14.972  1.00 53.12           C  
ATOM   1035  C   ALA A 133     -38.932  -0.345  14.091  1.00 53.12           C  
ATOM   1036  CB  ALA A 133     -39.426   1.036  16.200  1.00 53.12           C  
ATOM   1037  O   ALA A 133     -37.992  -0.974  14.568  1.00 53.12           O  
ATOM   1038  N   THR A 134     -39.117  -0.201  12.780  1.00 53.17           N  
ATOM   1039  CA  THR A 134     -38.117  -0.479  11.746  1.00 53.17           C  
ATOM   1040  C   THR A 134     -36.824   0.257  12.099  1.00 53.17           C  
ATOM   1041  CB  THR A 134     -38.666   0.020  10.398  1.00 53.17           C  
ATOM   1042  O   THR A 134     -36.759   1.486  12.006  1.00 53.17           O  
ATOM   1043  CG2 THR A 134     -37.717  -0.168   9.215  1.00 53.17           C  
ATOM   1044  OG1 THR A 134     -39.850  -0.676  10.082  1.00 53.17           O  
ATOM   1045  N   THR A 135     -35.785  -0.473  12.503  1.00 54.40           N  
ATOM   1046  CA  THR A 135     -34.422   0.056  12.548  1.00 54.40           C  
ATOM   1047  C   THR A 135     -33.997   0.313  11.109  1.00 54.40           C  
ATOM   1048  CB  THR A 135     -33.454  -0.895  13.273  1.00 54.40           C  
ATOM   1049  O   THR A 135     -33.590  -0.586  10.381  1.00 54.40           O  
ATOM   1050  CG2 THR A 135     -33.621  -0.795  14.789  1.00 54.40           C  
ATOM   1051  OG1 THR A 135     -33.703  -2.238  12.929  1.00 54.40           O  
ATOM   1052  N   LYS A 136     -34.171   1.560  10.663  1.00 52.62           N  
ATOM   1053  CA  LYS A 136     -33.676   2.033   9.372  1.00 52.62           C  
ATOM   1054  C   LYS A 136     -32.158   1.873   9.360  1.00 52.62           C  
ATOM   1055  CB  LYS A 136     -34.108   3.486   9.119  1.00 52.62           C  
ATOM   1056  O   LYS A 136     -31.429   2.671   9.945  1.00 52.62           O  
ATOM   1057  CG  LYS A 136     -35.623   3.609   8.895  1.00 52.62           C  
ATOM   1058  CD  LYS A 136     -36.007   5.053   8.544  1.00 52.62           C  
ATOM   1059  CE  LYS A 136     -37.512   5.139   8.260  1.00 52.62           C  
ATOM   1060  NZ  LYS A 136     -37.915   6.501   7.825  1.00 52.62           N  
ATOM   1061  N   THR A 137     -31.710   0.814   8.703  1.00 51.77           N  
ATOM   1062  CA  THR A 137     -30.363   0.636   8.182  1.00 51.77           C  
ATOM   1063  C   THR A 137     -29.977   1.886   7.395  1.00 51.77           C  
ATOM   1064  CB  THR A 137     -30.321  -0.610   7.269  1.00 51.77           C  
ATOM   1065  O   THR A 137     -30.623   2.261   6.419  1.00 51.77           O  
ATOM   1066  CG2 THR A 137     -29.870  -1.852   8.032  1.00 51.77           C  
ATOM   1067  OG1 THR A 137     -31.600  -0.916   6.744  1.00 51.77           O  
ATOM   1068  N   SER A 138     -28.929   2.573   7.840  1.00 48.95           N  
ATOM   1069  CA  SER A 138     -28.293   3.667   7.110  1.00 48.95           C  
ATOM   1070  C   SER A 138     -27.484   3.103   5.934  1.00 48.95           C  
ATOM   1071  CB  SER A 138     -27.466   4.525   8.078  1.00 48.95           C  
ATOM   1072  O   SER A 138     -26.254   3.065   5.940  1.00 48.95           O  
ATOM   1073  OG  SER A 138     -26.723   3.720   8.980  1.00 48.95           O  
ATOM   1074  N   GLU A 139     -28.190   2.631   4.907  1.00 55.39           N  
ATOM   1075  CA  GLU A 139     -27.627   2.146   3.642  1.00 55.39           C  
ATOM   1076  C   GLU A 139     -27.253   3.306   2.707  1.00 55.39           C  
ATOM   1077  CB  GLU A 139     -28.596   1.189   2.928  1.00 55.39           C  
ATOM   1078  O   GLU A 139     -27.793   3.447   1.617  1.00 55.39           O  
ATOM   1079  CG  GLU A 139     -28.928  -0.076   3.719  1.00 55.39           C  
ATOM   1080  CD  GLU A 139     -29.222  -1.246   2.771  1.00 55.39           C  
ATOM   1081  OE1 GLU A 139     -28.603  -2.313   2.981  1.00 55.39           O  
ATOM   1082  OE2 GLU A 139     -30.037  -1.058   1.842  1.00 55.39           O  
ATOM   1083  N   THR A 140     -26.351   4.201   3.109  1.00 55.92           N  
ATOM   1084  CA  THR A 140     -25.959   5.324   2.240  1.00 55.92           C  
ATOM   1085  C   THR A 140     -24.506   5.733   2.466  1.00 55.92           C  
ATOM   1086  CB  THR A 140     -26.915   6.535   2.372  1.00 55.92           C  
ATOM   1087  O   THR A 140     -24.235   6.685   3.186  1.00 55.92           O  
ATOM   1088  CG2 THR A 140     -28.260   6.367   1.662  1.00 55.92           C  
ATOM   1089  OG1 THR A 140     -27.219   6.813   3.718  1.00 55.92           O  
ATOM   1090  N   ASN A 141     -23.556   4.997   1.862  1.00 58.29           N  
ATOM   1091  CA  ASN A 141     -22.330   5.530   1.205  1.00 58.29           C  
ATOM   1092  C   ASN A 141     -21.234   4.482   0.918  1.00 58.29           C  
ATOM   1093  CB  ASN A 141     -21.683   6.742   1.921  1.00 58.29           C  
ATOM   1094  O   ASN A 141     -20.228   4.801   0.282  1.00 58.29           O  
ATOM   1095  CG  ASN A 141     -22.093   8.030   1.232  1.00 58.29           C  
ATOM   1096  ND2 ASN A 141     -23.058   8.749   1.746  1.00 58.29           N  
ATOM   1097  OD1 ASN A 141     -21.572   8.358   0.181  1.00 58.29           O  
ATOM   1098  N   HIS A 142     -21.395   3.220   1.325  1.00 61.18           N  
ATOM   1099  CA  HIS A 142     -20.347   2.198   1.146  1.00 61.18           C  
ATOM   1100  C   HIS A 142     -20.165   1.717  -0.308  1.00 61.18           C  
ATOM   1101  CB  HIS A 142     -20.524   1.026   2.135  1.00 61.18           C  
ATOM   1102  O   HIS A 142     -19.245   0.946  -0.573  1.00 61.18           O  
ATOM   1103  CG  HIS A 142     -21.833   1.007   2.881  1.00 61.18           C  
ATOM   1104  CD2 HIS A 142     -22.954   0.298   2.544  1.00 61.18           C  
ATOM   1105  ND1 HIS A 142     -22.147   1.767   3.991  1.00 61.18           N  
ATOM   1106  CE1 HIS A 142     -23.427   1.517   4.318  1.00 61.18           C  
ATOM   1107  NE2 HIS A 142     -23.950   0.639   3.454  1.00 61.18           N  
ATOM   1108  N   THR A 143     -21.002   2.166  -1.251  1.00 64.10           N  
ATOM   1109  CA  THR A 143     -20.890   1.799  -2.674  1.00 64.10           C  
ATOM   1110  C   THR A 143     -19.960   2.703  -3.488  1.00 64.10           C  
ATOM   1111  CB  THR A 143     -22.272   1.708  -3.336  1.00 64.10           C  
ATOM   1112  O   THR A 143     -19.670   2.384  -4.636  1.00 64.10           O  
ATOM   1113  CG2 THR A 143     -22.904   3.066  -3.651  1.00 64.10           C  
ATOM   1114  OG1 THR A 143     -22.152   0.980  -4.531  1.00 64.10           O  
ATOM   1115  N   SER A 144     -19.493   3.829  -2.935  1.00 81.24           N  
ATOM   1116  CA  SER A 144     -18.635   4.764  -3.682  1.00 81.24           C  
ATOM   1117  C   SER A 144     -17.205   4.248  -3.862  1.00 81.24           C  
ATOM   1118  CB  SER A 144     -18.607   6.131  -2.991  1.00 81.24           C  
ATOM   1119  O   SER A 144     -16.523   4.617  -4.814  1.00 81.24           O  
ATOM   1120  OG  SER A 144     -18.139   6.004  -1.657  1.00 81.24           O  
ATOM   1121  N   ARG A 145     -16.741   3.381  -2.956  1.00 85.94           N  
ATOM   1122  CA  ARG A 145     -15.387   2.825  -2.989  1.00 85.94           C  
ATOM   1123  C   ARG A 145     -15.416   1.419  -3.589  1.00 85.94           C  
ATOM   1124  CB  ARG A 145     -14.756   2.853  -1.593  1.00 85.94           C  
ATOM   1125  O   ARG A 145     -16.183   0.583  -3.105  1.00 85.94           O  
ATOM   1126  CG  ARG A 145     -14.535   4.302  -1.132  1.00 85.94           C  
ATOM   1127  CD  ARG A 145     -13.929   4.341   0.272  1.00 85.94           C  
ATOM   1128  NE  ARG A 145     -13.748   5.732   0.730  1.00 85.94           N  
ATOM   1129  NH1 ARG A 145     -11.515   5.981   0.224  1.00 85.94           N  
ATOM   1130  NH2 ARG A 145     -12.638   7.674   1.140  1.00 85.94           N  
ATOM   1131  CZ  ARG A 145     -12.638   6.450   0.695  1.00 85.94           C  
ATOM   1132  N   PRO A 146     -14.577   1.128  -4.598  1.00 91.58           N  
ATOM   1133  CA  PRO A 146     -14.443  -0.219  -5.137  1.00 91.58           C  
ATOM   1134  C   PRO A 146     -14.175  -1.243  -4.027  1.00 91.58           C  
ATOM   1135  CB  PRO A 146     -13.289  -0.145  -6.143  1.00 91.58           C  
ATOM   1136  O   PRO A 146     -13.357  -1.012  -3.137  1.00 91.58           O  
ATOM   1137  CG  PRO A 146     -13.306   1.314  -6.594  1.00 91.58           C  
ATOM   1138  CD  PRO A 146     -13.725   2.056  -5.330  1.00 91.58           C  
ATOM   1139  N   ARG A 147     -14.873  -2.381  -4.074  1.00 93.00           N  
ATOM   1140  CA  ARG A 147     -14.692  -3.495  -3.131  1.00 93.00           C  
ATOM   1141  C   ARG A 147     -13.974  -4.647  -3.820  1.00 93.00           C  
ATOM   1142  CB  ARG A 147     -16.039  -3.953  -2.550  1.00 93.00           C  
ATOM   1143  O   ARG A 147     -14.268  -4.947  -4.975  1.00 93.00           O  
ATOM   1144  CG  ARG A 147     -16.756  -2.837  -1.771  1.00 93.00           C  
ATOM   1145  CD  ARG A 147     -18.022  -3.345  -1.067  1.00 93.00           C  
ATOM   1146  NE  ARG A 147     -17.696  -4.251   0.061  1.00 93.00           N  
ATOM   1147  NH1 ARG A 147     -19.103  -3.339   1.639  1.00 93.00           N  
ATOM   1148  NH2 ARG A 147     -17.757  -5.016   2.207  1.00 93.00           N  
ATOM   1149  CZ  ARG A 147     -18.183  -4.192   1.290  1.00 93.00           C  
ATOM   1150  N   LEU A 148     -13.097  -5.328  -3.086  1.00 92.26           N  
ATOM   1151  CA  LEU A 148     -12.447  -6.555  -3.549  1.00 92.26           C  
ATOM   1152  C   LEU A 148     -13.509  -7.634  -3.842  1.00 92.26           C  
ATOM   1153  CB  LEU A 148     -11.423  -7.019  -2.494  1.00 92.26           C  
ATOM   1154  O   LEU A 148     -14.371  -7.907  -3.000  1.00 92.26           O  
ATOM   1155  CG  LEU A 148     -10.276  -6.023  -2.217  1.00 92.26           C  
ATOM   1156  CD1 LEU A 148      -9.457  -6.489  -1.015  1.00 92.26           C  
ATOM   1157  CD2 LEU A 148      -9.343  -5.875  -3.419  1.00 92.26           C  
ATOM   1158  N   LYS A 149     -13.469  -8.211  -5.052  1.00 92.84           N  
ATOM   1159  CA  LYS A 149     -14.423  -9.234  -5.539  1.00 92.84           C  
ATOM   1160  C   LYS A 149     -13.843 -10.656  -5.532  1.00 92.84           C  
ATOM   1161  CB  LYS A 149     -14.924  -8.877  -6.955  1.00 92.84           C  
ATOM   1162  O   LYS A 149     -14.602 -11.616  -5.565  1.00 92.84           O  
ATOM   1163  CG  LYS A 149     -15.685  -7.542  -7.048  1.00 92.84           C  
ATOM   1164  CD  LYS A 149     -16.163  -7.287  -8.487  1.00 92.84           C  
ATOM   1165  CE  LYS A 149     -16.846  -5.918  -8.615  1.00 92.84           C  
ATOM   1166  NZ  LYS A 149     -17.228  -5.623 -10.023  1.00 92.84           N  
ATOM   1167  N   ASN A 150     -12.520 -10.786  -5.475  1.00 93.24           N  
ATOM   1168  CA  ASN A 150     -11.758 -12.037  -5.555  1.00 93.24           C  
ATOM   1169  C   ASN A 150     -11.297 -12.562  -4.182  1.00 93.24           C  
ATOM   1170  CB  ASN A 150     -10.572 -11.836  -6.522  1.00 93.24           C  
ATOM   1171  O   ASN A 150     -10.385 -13.373  -4.109  1.00 93.24           O  
ATOM   1172  CG  ASN A 150      -9.572 -10.791  -6.044  1.00 93.24           C  
ATOM   1173  ND2 ASN A 150      -8.300 -11.003  -6.280  1.00 93.24           N  
ATOM   1174  OD1 ASN A 150      -9.945  -9.762  -5.487  1.00 93.24           O  
ATOM   1175  N   VAL A 151     -11.908 -12.106  -3.089  1.00 95.46           N  
ATOM   1176  CA  VAL A 151     -11.518 -12.480  -1.722  1.00 95.46           C  
ATOM   1177  C   VAL A 151     -12.590 -13.321  -1.043  1.00 95.46           C  
ATOM   1178  CB  VAL A 151     -11.153 -11.252  -0.875  1.00 95.46           C  
ATOM   1179  O   VAL A 151     -13.789 -13.122  -1.268  1.00 95.46           O  
ATOM   1180  CG1 VAL A 151      -9.902 -10.560  -1.427  1.00 95.46           C  
ATOM   1181  CG2 VAL A 151     -12.288 -10.225  -0.756  1.00 95.46           C  
ATOM   1182  N   ASP A 152     -12.168 -14.249  -0.189  1.00 95.21           N  
ATOM   1183  CA  ASP A 152     -13.071 -15.009   0.663  1.00 95.21           C  
ATOM   1184  C   ASP A 152     -13.394 -14.212   1.933  1.00 95.21           C  
ATOM   1185  CB  ASP A 152     -12.490 -16.391   0.969  1.00 95.21           C  
ATOM   1186  O   ASP A 152     -12.579 -14.086   2.848  1.00 95.21           O  
ATOM   1187  CG  ASP A 152     -13.502 -17.270   1.712  1.00 95.21           C  
ATOM   1188  OD1 ASP A 152     -14.537 -16.738   2.193  1.00 95.21           O  
ATOM   1189  OD2 ASP A 152     -13.261 -18.485   1.786  1.00 95.21           O  
ATOM   1190  N   ARG A 153     -14.623 -13.688   2.007  1.00 94.16           N  
ATOM   1191  CA  ARG A 153     -15.092 -12.883   3.144  1.00 94.16           C  
ATOM   1192  C   ARG A 153     -15.186 -13.662   4.458  1.00 94.16           C  
ATOM   1193  CB  ARG A 153     -16.440 -12.232   2.821  1.00 94.16           C  
ATOM   1194  O   ARG A 153     -15.244 -13.023   5.503  1.00 94.16           O  
ATOM   1195  CG  ARG A 153     -16.304 -11.209   1.691  1.00 94.16           C  
ATOM   1196  CD  ARG A 153     -17.619 -10.448   1.539  1.00 94.16           C  
ATOM   1197  NE  ARG A 153     -17.491  -9.392   0.519  1.00 94.16           N  
ATOM   1198  NH1 ARG A 153     -18.885  -7.861   1.500  1.00 94.16           N  
ATOM   1199  NH2 ARG A 153     -17.974  -7.421  -0.497  1.00 94.16           N  
ATOM   1200  CZ  ARG A 153     -18.113  -8.232   0.515  1.00 94.16           C  
ATOM   1201  N   SER A 154     -15.190 -14.996   4.417  1.00 96.04           N  
ATOM   1202  CA  SER A 154     -15.170 -15.834   5.622  1.00 96.04           C  
ATOM   1203  C   SER A 154     -13.794 -15.885   6.296  1.00 96.04           C  
ATOM   1204  CB  SER A 154     -15.663 -17.247   5.290  1.00 96.04           C  
ATOM   1205  O   SER A 154     -13.699 -16.221   7.471  1.00 96.04           O  
ATOM   1206  OG  SER A 154     -14.719 -17.970   4.530  1.00 96.04           O  
ATOM   1207  N   THR A 155     -12.732 -15.492   5.584  1.00 96.58           N  
ATOM   1208  CA  THR A 155     -11.334 -15.585   6.044  1.00 96.58           C  
ATOM   1209  C   THR A 155     -10.800 -14.301   6.681  1.00 96.58           C  
ATOM   1210  CB  THR A 155     -10.406 -16.055   4.915  1.00 96.58           C  
ATOM   1211  O   THR A 155      -9.591 -14.122   6.779  1.00 96.58           O  
ATOM   1212  CG2 THR A 155     -10.856 -17.389   4.321  1.00 96.58           C  
ATOM   1213  OG1 THR A 155     -10.329 -15.102   3.879  1.00 96.58           O  
ATOM   1214  N   ALA A 156     -11.693 -13.395   7.083  1.00 96.51           N  
ATOM   1215  CA  ALA A 156     -11.330 -12.073   7.574  1.00 96.51           C  
ATOM   1216  C   ALA A 156     -10.452 -12.140   8.837  1.00 96.51           C  
ATOM   1217  CB  ALA A 156     -12.626 -11.294   7.836  1.00 96.51           C  
ATOM   1218  O   ALA A 156     -10.906 -12.652   9.863  1.00 96.51           O  
ATOM   1219  N   GLN A 157      -9.247 -11.563   8.804  1.00 97.58           N  
ATOM   1220  CA  GLN A 157      -8.436 -11.345  10.010  1.00 97.58           C  
ATOM   1221  C   GLN A 157      -8.265  -9.850  10.249  1.00 97.58           C  
ATOM   1222  CB  GLN A 157      -7.069 -12.042   9.963  1.00 97.58           C  
ATOM   1223  O   GLN A 157      -7.954  -9.094   9.333  1.00 97.58           O  
ATOM   1224  CG  GLN A 157      -7.122 -13.514   9.534  1.00 97.58           C  
ATOM   1225  CD  GLN A 157      -5.741 -14.018   9.152  1.00 97.58           C  
ATOM   1226  NE2 GLN A 157      -5.449 -14.100   7.881  1.00 97.58           N  
ATOM   1227  OE1 GLN A 157      -4.893 -14.321   9.972  1.00 97.58           O  
ATOM   1228  N   GLN A 158      -8.496  -9.409  11.484  1.00 97.37           N  
ATOM   1229  CA  GLN A 158      -8.383  -8.005  11.871  1.00 97.37           C  
ATOM   1230  C   GLN A 158      -7.072  -7.760  12.615  1.00 97.37           C  
ATOM   1231  CB  GLN A 158      -9.585  -7.586  12.727  1.00 97.37           C  
ATOM   1232  O   GLN A 158      -6.774  -8.435  13.598  1.00 97.37           O  
ATOM   1233  CG  GLN A 158     -10.900  -7.612  11.934  1.00 97.37           C  
ATOM   1234  CD  GLN A 158     -12.082  -7.062  12.725  1.00 97.37           C  
ATOM   1235  NE2 GLN A 158     -13.210  -6.855  12.084  1.00 97.37           N  
ATOM   1236  OE1 GLN A 158     -12.033  -6.794  13.912  1.00 97.37           O  
ATOM   1237  N   LEU A 159      -6.326  -6.749  12.183  1.00 97.68           N  
ATOM   1238  CA  LEU A 159      -5.115  -6.265  12.827  1.00 97.68           C  
ATOM   1239  C   LEU A 159      -5.299  -4.795  13.213  1.00 97.68           C  
ATOM   1240  CB  LEU A 159      -3.931  -6.489  11.871  1.00 97.68           C  
ATOM   1241  O   LEU A 159      -5.517  -3.939  12.355  1.00 97.68           O  
ATOM   1242  CG  LEU A 159      -2.571  -6.069  12.455  1.00 97.68           C  
ATOM   1243  CD1 LEU A 159      -2.176  -6.914  13.667  1.00 97.68           C  
ATOM   1244  CD2 LEU A 159      -1.487  -6.212  11.387  1.00 97.68           C  
ATOM   1245  N   ALA A 160      -5.204  -4.496  14.508  1.00 97.54           N  
ATOM   1246  CA  ALA A 160      -5.187  -3.123  14.997  1.00 97.54           C  
ATOM   1247  C   ALA A 160      -3.767  -2.559  14.882  1.00 97.54           C  
ATOM   1248  CB  ALA A 160      -5.725  -3.084  16.431  1.00 97.54           C  
ATOM   1249  O   ALA A 160      -2.848  -3.037  15.547  1.00 97.54           O  
ATOM   1250  N   VAL A 161      -3.589  -1.543  14.042  1.00 97.97           N  
ATOM   1251  CA  VAL A 161      -2.303  -0.867  13.845  1.00 97.97           C  
ATOM   1252  C   VAL A 161      -2.413   0.553  14.371  1.00 97.97           C  
ATOM   1253  CB  VAL A 161      -1.858  -0.905  12.372  1.00 97.97           C  
ATOM   1254  O   VAL A 161      -3.235   1.335  13.893  1.00 97.97           O  
ATOM   1255  CG1 VAL A 161      -0.492  -0.229  12.191  1.00 97.97           C  
ATOM   1256  CG2 VAL A 161      -1.736  -2.354  11.884  1.00 97.97           C  
ATOM   1257  N   THR A 162      -1.576   0.888  15.351  1.00 98.04           N  
ATOM   1258  CA  THR A 162      -1.520   2.225  15.949  1.00 98.04           C  
ATOM   1259  C   THR A 162      -0.253   2.943  15.509  1.00 98.04           C  
ATOM   1260  CB  THR A 162      -1.615   2.171  17.480  1.00 98.04           C  
ATOM   1261  O   THR A 162       0.848   2.440  15.725  1.00 98.04           O  
ATOM   1262  CG2 THR A 162      -1.744   3.560  18.104  1.00 98.04           C  
ATOM   1263  OG1 THR A 162      -2.765   1.449  17.867  1.00 98.04           O  
ATOM   1264  N   VAL A 163      -0.402   4.133  14.925  1.00 97.86           N  
ATOM   1265  CA  VAL A 163       0.706   5.038  14.590  1.00 97.86           C  
ATOM   1266  C   VAL A 163       0.455   6.368  15.300  1.00 97.86           C  
ATOM   1267  CB  VAL A 163       0.866   5.213  13.065  1.00 97.86           C  
ATOM   1268  O   VAL A 163      -0.522   7.062  15.019  1.00 97.86           O  
ATOM   1269  CG1 VAL A 163       2.101   6.066  12.747  1.00 97.86           C  
ATOM   1270  CG2 VAL A 163       1.035   3.865  12.349  1.00 97.86           C  
ATOM   1271  N   GLY A 164       1.314   6.714  16.263  1.00 96.58           N  
ATOM   1272  CA  GLY A 164       1.090   7.860  17.149  1.00 96.58           C  
ATOM   1273  C   GLY A 164      -0.139   7.648  18.038  1.00 96.58           C  
ATOM   1274  O   GLY A 164      -0.181   6.708  18.825  1.00 96.58           O  
ATOM   1275  N   ASN A 165      -1.142   8.515  17.897  1.00 95.25           N  
ATOM   1276  CA  ASN A 165      -2.429   8.450  18.601  1.00 95.25           C  
ATOM   1277  C   ASN A 165      -3.591   7.982  17.704  1.00 95.25           C  
ATOM   1278  CB  ASN A 165      -2.713   9.816  19.251  1.00 95.25           C  
ATOM   1279  O   ASN A 165      -4.753   8.134  18.078  1.00 95.25           O  
ATOM   1280  CG  ASN A 165      -2.941  10.930  18.239  1.00 95.25           C  
ATOM   1281  ND2 ASN A 165      -3.632  11.976  18.624  1.00 95.25           N  
ATOM   1282  OD1 ASN A 165      -2.479  10.902  17.110  1.00 95.25           O  
ATOM   1283  N   VAL A 166      -3.293   7.446  16.517  1.00 97.14           N  
ATOM   1284  CA  VAL A 166      -4.297   6.975  15.558  1.00 97.14           C  
ATOM   1285  C   VAL A 166      -4.210   5.459  15.439  1.00 97.14           C  
ATOM   1286  CB  VAL A 166      -4.121   7.656  14.187  1.00 97.14           C  
ATOM   1287  O   VAL A 166      -3.182   4.932  15.020  1.00 97.14           O  
ATOM   1288  CG1 VAL A 166      -5.214   7.208  13.206  1.00 97.14           C  
ATOM   1289  CG2 VAL A 166      -4.199   9.185  14.306  1.00 97.14           C  
ATOM   1290  N   THR A 167      -5.300   4.765  15.765  1.00 97.09           N  
ATOM   1291  CA  THR A 167      -5.445   3.316  15.568  1.00 97.09           C  
ATOM   1292  C   THR A 167      -6.385   3.041  14.403  1.00 97.09           C  
ATOM   1293  CB  THR A 167      -5.947   2.611  16.835  1.00 97.09           C  
ATOM   1294  O   THR A 167      -7.520   3.518  14.388  1.00 97.09           O  
ATOM   1295  CG2 THR A 167      -5.968   1.088  16.694  1.00 97.09           C  
ATOM   1296  OG1 THR A 167      -5.107   2.911  17.922  1.00 97.09           O  
ATOM   1297  N   VAL A 168      -5.927   2.247  13.437  1.00 97.58           N  
ATOM   1298  CA  VAL A 168      -6.737   1.747  12.320  1.00 97.58           C  
ATOM   1299  C   VAL A 168      -6.901   0.235  12.426  1.00 97.58           C  
ATOM   1300  CB  VAL A 168      -6.170   2.163  10.948  1.00 97.58           C  
ATOM   1301  O   VAL A 168      -6.001  -0.462  12.891  1.00 97.58           O  
ATOM   1302  CG1 VAL A 168      -6.137   3.690  10.809  1.00 97.58           C  
ATOM   1303  CG2 VAL A 168      -4.768   1.611  10.664  1.00 97.58           C  
ATOM   1304  N   ILE A 169      -8.047  -0.280  11.979  1.00 97.70           N  
ATOM   1305  CA  ILE A 169      -8.286  -1.722  11.874  1.00 97.70           C  
ATOM   1306  C   ILE A 169      -8.060  -2.137  10.424  1.00 97.70           C  
ATOM   1307  CB  ILE A 169      -9.689  -2.108  12.391  1.00 97.70           C  
ATOM   1308  O   ILE A 169      -8.848  -1.801   9.539  1.00 97.70           O  
ATOM   1309  CG1 ILE A 169      -9.974  -1.585  13.819  1.00 97.70           C  
ATOM   1310  CG2 ILE A 169      -9.867  -3.637  12.333  1.00 97.70           C  
ATOM   1311  CD1 ILE A 169      -8.963  -2.007  14.895  1.00 97.70           C  
ATOM   1312  N   ILE A 170      -6.974  -2.863  10.181  1.00 97.10           N  
ATOM   1313  CA  ILE A 170      -6.664  -3.461   8.884  1.00 97.10           C  
ATOM   1314  C   ILE A 170      -7.315  -4.841   8.857  1.00 97.10           C  
ATOM   1315  CB  ILE A 170      -5.138  -3.522   8.654  1.00 97.10           C  
ATOM   1316  O   ILE A 170      -7.026  -5.666   9.713  1.00 97.10           O  
ATOM   1317  CG1 ILE A 170      -4.513  -2.115   8.816  1.00 97.10           C  
ATOM   1318  CG2 ILE A 170      -4.851  -4.115   7.261  1.00 97.10           C  
ATOM   1319  CD1 ILE A 170      -3.009  -2.053   8.532  1.00 97.10           C  
ATOM   1320  N   THR A 171      -8.216  -5.088   7.905  1.00 97.31           N  
ATOM   1321  CA  THR A 171      -8.806  -6.421   7.706  1.00 97.31           C  
ATOM   1322  C   THR A 171      -8.195  -7.066   6.470  1.00 97.31           C  
ATOM   1323  CB  THR A 171     -10.334  -6.377   7.602  1.00 97.31           C  
ATOM   1324  O   THR A 171      -8.358  -6.530   5.371  1.00 97.31           O  
ATOM   1325  CG2 THR A 171     -10.963  -7.769   7.647  1.00 97.31           C  
ATOM   1326  OG1 THR A 171     -10.864  -5.650   8.689  1.00 97.31           O  
ATOM   1327  N   ASP A 172      -7.501  -8.187   6.647  1.00 96.51           N  
ATOM   1328  CA  ASP A 172      -7.012  -9.016   5.547  1.00 96.51           C  
ATOM   1329  C   ASP A 172      -8.038 -10.092   5.159  1.00 96.51           C  
ATOM   1330  CB  ASP A 172      -5.594  -9.550   5.830  1.00 96.51           C  
ATOM   1331  O   ASP A 172      -8.974 -10.389   5.903  1.00 96.51           O  
ATOM   1332  CG  ASP A 172      -5.479 -10.702   6.838  1.00 96.51           C  
ATOM   1333  OD1 ASP A 172      -6.428 -11.506   6.955  1.00 96.51           O  
ATOM   1334  OD2 ASP A 172      -4.386 -10.848   7.419  1.00 96.51           O  
ATOM   1335  N   PHE A 173      -7.889 -10.633   3.952  1.00 97.57           N  
ATOM   1336  CA  PHE A 173      -8.689 -11.744   3.450  1.00 97.57           C  
ATOM   1337  C   PHE A 173      -7.790 -12.649   2.613  1.00 97.57           C  
ATOM   1338  CB  PHE A 173      -9.847 -11.243   2.574  1.00 97.57           C  
ATOM   1339  O   PHE A 173      -6.911 -12.168   1.894  1.00 97.57           O  
ATOM   1340  CG  PHE A 173     -10.793 -10.244   3.210  1.00 97.57           C  
ATOM   1341  CD1 PHE A 173     -11.943 -10.690   3.886  1.00 97.57           C  
ATOM   1342  CD2 PHE A 173     -10.514  -8.866   3.141  1.00 97.57           C  
ATOM   1343  CE1 PHE A 173     -12.814  -9.761   4.485  1.00 97.57           C  
ATOM   1344  CE2 PHE A 173     -11.370  -7.939   3.760  1.00 97.57           C  
ATOM   1345  CZ  PHE A 173     -12.521  -8.387   4.431  1.00 97.57           C  
ATOM   1346  N   LYS A 174      -8.055 -13.953   2.637  1.00 94.91           N  
ATOM   1347  CA  LYS A 174      -7.489 -14.886   1.666  1.00 94.91           C  
ATOM   1348  C   LYS A 174      -8.159 -14.708   0.308  1.00 94.91           C  
ATOM   1349  CB  LYS A 174      -7.615 -16.331   2.160  1.00 94.91           C  
ATOM   1350  O   LYS A 174      -9.328 -14.327   0.202  1.00 94.91           O  
ATOM   1351  CG  LYS A 174      -6.766 -16.576   3.414  1.00 94.91           C  
ATOM   1352  CD  LYS A 174      -6.803 -18.056   3.808  1.00 94.91           C  
ATOM   1353  CE  LYS A 174      -5.675 -18.349   4.801  1.00 94.91           C  
ATOM   1354  NZ  LYS A 174      -5.602 -19.795   5.126  1.00 94.91           N  
ATOM   1355  N   GLU A 175      -7.416 -15.019  -0.745  1.00 94.47           N  
ATOM   1356  CA  GLU A 175      -7.974 -15.078  -2.089  1.00 94.47           C  
ATOM   1357  C   GLU A 175      -9.013 -16.205  -2.181  1.00 94.47           C  
ATOM   1358  CB  GLU A 175      -6.839 -15.229  -3.107  1.00 94.47           C  
ATOM   1359  O   GLU A 175      -8.799 -17.314  -1.685  1.00 94.47           O  
ATOM   1360  CG  GLU A 175      -7.365 -15.100  -4.541  1.00 94.47           C  
ATOM   1361  CD  GLU A 175      -6.258 -14.921  -5.585  1.00 94.47           C  
ATOM   1362  OE1 GLU A 175      -6.612 -14.425  -6.680  1.00 94.47           O  
ATOM   1363  OE2 GLU A 175      -5.092 -15.252  -5.279  1.00 94.47           O  
ATOM   1364  N   LYS A 176     -10.157 -15.921  -2.812  1.00 93.24           N  
ATOM   1365  CA  LYS A 176     -11.161 -16.943  -3.101  1.00 93.24           C  
ATOM   1366  C   LYS A 176     -10.601 -17.837  -4.199  1.00 93.24           C  
ATOM   1367  CB  LYS A 176     -12.500 -16.288  -3.476  1.00 93.24           C  
ATOM   1368  O   LYS A 176     -10.541 -17.425  -5.356  1.00 93.24           O  
ATOM   1369  CG  LYS A 176     -13.585 -17.347  -3.722  1.00 93.24           C  
ATOM   1370  CD  LYS A 176     -14.983 -16.719  -3.765  1.00 93.24           C  
ATOM   1371  CE  LYS A 176     -16.022 -17.836  -3.927  1.00 93.24           C  
ATOM   1372  NZ  LYS A 176     -17.407 -17.338  -3.742  1.00 93.24           N  
ATOM   1373  N   THR A 177     -10.209 -19.058  -3.845  1.00 85.88           N  
ATOM   1374  CA  THR A 177      -9.730 -20.046  -4.813  1.00 85.88           C  
ATOM   1375  C   THR A 177     -10.833 -20.309  -5.837  1.00 85.88           C  
ATOM   1376  CB  THR A 177      -9.263 -21.342  -4.126  1.00 85.88           C  
ATOM   1377  O   THR A 177     -11.872 -20.903  -5.545  1.00 85.88           O  
ATOM   1378  CG2 THR A 177      -7.996 -21.112  -3.303  1.00 85.88           C  
ATOM   1379  OG1 THR A 177     -10.232 -21.829  -3.229  1.00 85.88           O  
ATOM   1380  N   ARG A 178     -10.652 -19.808  -7.064  1.00 73.29           N  
ATOM   1381  CA  ARG A 178     -11.546 -20.161  -8.163  1.00 73.29           C  
ATOM   1382  C   ARG A 178     -11.183 -21.568  -8.606  1.00 73.29           C  
ATOM   1383  CB  ARG A 178     -11.494 -19.125  -9.298  1.00 73.29           C  
ATOM   1384  O   ARG A 178     -10.161 -21.762  -9.256  1.00 73.29           O  
ATOM   1385  CG  ARG A 178     -12.450 -19.557 -10.424  1.00 73.29           C  
ATOM   1386  CD  ARG A 178     -12.823 -18.445 -11.397  1.00 73.29           C  
ATOM   1387  NE  ARG A 178     -11.675 -17.875 -12.101  1.00 73.29           N  
ATOM   1388  NH1 ARG A 178     -10.417 -17.117 -13.769  1.00 73.29           N  
ATOM   1389  NH2 ARG A 178     -11.513 -19.009 -14.149  1.00 73.29           N  
ATOM   1390  CZ  ARG A 178     -11.234 -18.023 -13.335  1.00 73.29           C  
ATOM   1391  N   SER A 179     -12.041 -22.535  -8.309  1.00 68.64           N  
ATOM   1392  CA  SER A 179     -12.091 -23.790  -9.058  1.00 68.64           C  
ATOM   1393  C   SER A 179     -12.344 -23.435 -10.530  1.00 68.64           C  
ATOM   1394  CB  SER A 179     -13.219 -24.678  -8.507  1.00 68.64           C  
ATOM   1395  O   SER A 179     -13.467 -23.088 -10.867  1.00 68.64           O  
ATOM   1396  OG  SER A 179     -13.128 -24.783  -7.097  1.00 68.64           O  
ATOM   1397  N   SER A 180     -11.271 -23.332 -11.324  1.00 54.93           N  
ATOM   1398  CA  SER A 180     -11.119 -23.349 -12.798  1.00 54.93           C  
ATOM   1399  C   SER A 180     -12.172 -22.752 -13.770  1.00 54.93           C  
ATOM   1400  CB  SER A 180     -10.668 -24.751 -13.253  1.00 54.93           C  
ATOM   1401  O   SER A 180     -11.879 -22.692 -14.958  1.00 54.93           O  
ATOM   1402  OG  SER A 180     -11.365 -25.774 -12.568  1.00 54.93           O  
ATOM   1403  N   SER A 181     -13.309 -22.175 -13.364  1.00 55.50           N  
ATOM   1404  CA  SER A 181     -14.489 -22.091 -14.258  1.00 55.50           C  
ATOM   1405  C   SER A 181     -15.086 -20.695 -14.502  1.00 55.50           C  
ATOM   1406  CB  SER A 181     -15.575 -23.059 -13.768  1.00 55.50           C  
ATOM   1407  O   SER A 181     -16.219 -20.575 -14.953  1.00 55.50           O  
ATOM   1408  OG  SER A 181     -15.017 -24.341 -13.551  1.00 55.50           O  
ATOM   1409  N   THR A 182     -14.387 -19.594 -14.223  1.00 52.02           N  
ATOM   1410  CA  THR A 182     -14.908 -18.230 -14.478  1.00 52.02           C  
ATOM   1411  C   THR A 182     -13.799 -17.225 -14.763  1.00 52.02           C  
ATOM   1412  CB  THR A 182     -15.806 -17.711 -13.338  1.00 52.02           C  
ATOM   1413  O   THR A 182     -13.431 -16.410 -13.917  1.00 52.02           O  
ATOM   1414  CG2 THR A 182     -16.780 -16.662 -13.871  1.00 52.02           C  
ATOM   1415  OG1 THR A 182     -16.564 -18.745 -12.763  1.00 52.02           O  
ATOM   1416  N   SER A 183     -13.191 -17.330 -15.942  1.00 48.30           N  
ATOM   1417  CA  SER A 183     -12.145 -16.428 -16.428  1.00 48.30           C  
ATOM   1418  C   SER A 183     -12.707 -15.042 -16.698  1.00 48.30           C  
ATOM   1419  CB  SER A 183     -11.425 -17.057 -17.624  1.00 48.30           C  
ATOM   1420  O   SER A 183     -12.866 -14.643 -17.838  1.00 48.30           O  
ATOM   1421  OG  SER A 183     -10.971 -18.345 -17.231  1.00 48.30           O  
ATOM   1422  N   SER A 184     -13.009 -14.295 -15.635  1.00 55.51           N  
ATOM   1423  CA  SER A 184     -13.268 -12.859 -15.701  1.00 55.51           C  
ATOM   1424  C   SER A 184     -11.955 -12.103 -15.502  1.00 55.51           C  
ATOM   1425  CB  SER A 184     -14.388 -12.430 -14.746  1.00 55.51           C  
ATOM   1426  O   SER A 184     -11.788 -11.321 -14.566  1.00 55.51           O  
ATOM   1427  OG  SER A 184     -13.940 -12.415 -13.406  1.00 55.51           O  
ATOM   1428  N   SER A 185     -10.983 -12.370 -16.368  1.00 54.61           N  
ATOM   1429  CA  SER A 185      -9.938 -11.400 -16.657  1.00 54.61           C  
ATOM   1430  C   SER A 185     -10.589 -10.310 -17.499  1.00 54.61           C  
ATOM   1431  CB  SER A 185      -8.762 -12.078 -17.371  1.00 54.61           C  
ATOM   1432  O   SER A 185     -10.651 -10.407 -18.722  1.00 54.61           O  
ATOM   1433  OG  SER A 185      -9.231 -12.959 -18.375  1.00 54.61           O  
ATOM   1434  N   THR A 186     -11.125  -9.281 -16.844  1.00 51.57           N  
ATOM   1435  CA  THR A 186     -11.357  -7.999 -17.509  1.00 51.57           C  
ATOM   1436  C   THR A 186      -9.980  -7.416 -17.793  1.00 51.57           C  
ATOM   1437  CB  THR A 186     -12.222  -7.049 -16.667  1.00 51.57           C  
ATOM   1438  O   THR A 186      -9.427  -6.659 -17.001  1.00 51.57           O  
ATOM   1439  CG2 THR A 186     -12.636  -5.805 -17.455  1.00 51.57           C  
ATOM   1440  OG1 THR A 186     -13.414  -7.698 -16.281  1.00 51.57           O  
ATOM   1441  N   VAL A 187      -9.389  -7.847 -18.903  1.00 54.79           N  
ATOM   1442  CA  VAL A 187      -8.318  -7.109 -19.551  1.00 54.79           C  
ATOM   1443  C   VAL A 187      -8.951  -5.816 -20.053  1.00 54.79           C  
ATOM   1444  CB  VAL A 187      -7.634  -7.931 -20.667  1.00 54.79           C  
ATOM   1445  O   VAL A 187      -9.835  -5.822 -20.904  1.00 54.79           O  
ATOM   1446  CG1 VAL A 187      -6.849  -9.092 -20.041  1.00 54.79           C  
ATOM   1447  CG2 VAL A 187      -8.579  -8.532 -21.719  1.00 54.79           C  
ATOM   1448  N   THR A 188      -8.568  -4.686 -19.472  1.00 49.19           N  
ATOM   1449  CA  THR A 188      -8.832  -3.379 -20.071  1.00 49.19           C  
ATOM   1450  C   THR A 188      -7.876  -3.221 -21.249  1.00 49.19           C  
ATOM   1451  CB  THR A 188      -8.678  -2.248 -19.045  1.00 49.19           C  
ATOM   1452  O   THR A 188      -6.833  -2.586 -21.135  1.00 49.19           O  
ATOM   1453  CG2 THR A 188      -9.827  -2.242 -18.036  1.00 49.19           C  
ATOM   1454  OG1 THR A 188      -7.476  -2.411 -18.329  1.00 49.19           O  
ATOM   1455  N   SER A 189      -8.192  -3.873 -22.365  1.00 48.64           N  
ATOM   1456  CA  SER A 189      -7.574  -3.621 -23.663  1.00 48.64           C  
ATOM   1457  C   SER A 189      -8.361  -2.505 -24.340  1.00 48.64           C  
ATOM   1458  CB  SER A 189      -7.537  -4.902 -24.504  1.00 48.64           C  
ATOM   1459  O   SER A 189      -9.445  -2.718 -24.882  1.00 48.64           O  
ATOM   1460  OG  SER A 189      -8.801  -5.533 -24.499  1.00 48.64           O  
ATOM   1461  N   SER A 190      -7.844  -1.288 -24.245  1.00 52.90           N  
ATOM   1462  CA  SER A 190      -8.309  -0.153 -25.030  1.00 52.90           C  
ATOM   1463  C   SER A 190      -7.658  -0.173 -26.414  1.00 52.90           C  
ATOM   1464  CB  SER A 190      -7.997   1.155 -24.292  1.00 52.90           C  
ATOM   1465  O   SER A 190      -6.434  -0.194 -26.499  1.00 52.90           O  
ATOM   1466  OG  SER A 190      -6.673   1.142 -23.793  1.00 52.90           O  
ATOM   1467  N   ALA A 191      -8.515  -0.047 -27.432  1.00 50.24           N  
ATOM   1468  CA  ALA A 191      -8.270   0.385 -28.814  1.00 50.24           C  
ATOM   1469  C   ALA A 191      -8.075  -0.692 -29.906  1.00 50.24           C  
ATOM   1470  CB  ALA A 191      -7.221   1.506 -28.871  1.00 50.24           C  
ATOM   1471  O   ALA A 191      -7.048  -1.354 -29.966  1.00 50.24           O  
ATOM   1472  N   GLY A 192      -9.066  -0.722 -30.817  1.00 46.82           N  
ATOM   1473  CA  GLY A 192      -9.008  -1.171 -32.221  1.00 46.82           C  
ATOM   1474  C   GLY A 192      -9.115  -2.682 -32.406  1.00 46.82           C  
ATOM   1475  O   GLY A 192      -8.176  -3.388 -32.079  1.00 46.82           O  
ATOM   1476  N   SER A 193     -10.277  -3.247 -32.769  1.00 52.96           N  
ATOM   1477  CA  SER A 193     -10.691  -3.524 -34.169  1.00 52.96           C  
ATOM   1478  C   SER A 193      -9.578  -4.290 -34.908  1.00 52.96           C  
ATOM   1479  CB  SER A 193     -11.092  -2.245 -34.924  1.00 52.96           C  
ATOM   1480  O   SER A 193      -8.470  -3.791 -34.992  1.00 52.96           O  
ATOM   1481  OG  SER A 193     -11.960  -1.417 -34.164  1.00 52.96           O  
ATOM   1482  N   GLU A 194      -9.724  -5.479 -35.491  1.00 51.17           N  
ATOM   1483  CA  GLU A 194     -10.771  -6.008 -36.371  1.00 51.17           C  
ATOM   1484  C   GLU A 194     -10.502  -7.525 -36.527  1.00 51.17           C  
ATOM   1485  CB  GLU A 194     -10.744  -5.322 -37.768  1.00 51.17           C  
ATOM   1486  O   GLU A 194      -9.373  -7.999 -36.413  1.00 51.17           O  
ATOM   1487  CG  GLU A 194      -9.749  -4.150 -37.897  1.00 51.17           C  
ATOM   1488  CD  GLU A 194      -9.777  -3.444 -39.237  1.00 51.17           C  
ATOM   1489  OE1 GLU A 194     -10.567  -2.476 -39.336  1.00 51.17           O  
ATOM   1490  OE2 GLU A 194      -8.992  -3.851 -40.118  1.00 51.17           O  
ATOM   1491  N   GLN A 195     -11.556  -8.305 -36.727  1.00 45.77           N  
ATOM   1492  CA  GLN A 195     -11.593  -9.752 -36.550  1.00 45.77           C  
ATOM   1493  C   GLN A 195     -11.558 -10.450 -37.918  1.00 45.77           C  
ATOM   1494  CB  GLN A 195     -12.897  -9.986 -35.759  1.00 45.77           C  
ATOM   1495  O   GLN A 195     -12.535 -10.369 -38.656  1.00 45.77           O  
ATOM   1496  CG  GLN A 195     -13.186 -11.382 -35.198  1.00 45.77           C  
ATOM   1497  CD  GLN A 195     -14.455 -11.375 -34.334  1.00 45.77           C  
ATOM   1498  NE2 GLN A 195     -14.940 -12.521 -33.911  1.00 45.77           N  
ATOM   1499  OE1 GLN A 195     -15.042 -10.357 -34.007  1.00 45.77           O  
ATOM   1500  N   GLN A 196     -10.486 -11.180 -38.252  1.00 46.32           N  
ATOM   1501  CA  GLN A 196     -10.546 -12.188 -39.318  1.00 46.32           C  
ATOM   1502  C   GLN A 196      -9.546 -13.340 -39.111  1.00 46.32           C  
ATOM   1503  CB  GLN A 196     -10.453 -11.544 -40.722  1.00 46.32           C  
ATOM   1504  O   GLN A 196      -8.348 -13.213 -39.313  1.00 46.32           O  
ATOM   1505  CG  GLN A 196     -11.636 -11.998 -41.602  1.00 46.32           C  
ATOM   1506  CD  GLN A 196     -11.716 -11.292 -42.953  1.00 46.32           C  
ATOM   1507  NE2 GLN A 196     -12.760 -11.521 -43.720  1.00 46.32           N  
ATOM   1508  OE1 GLN A 196     -10.859 -10.535 -43.363  1.00 46.32           O  
ATOM   1509  N   ASN A 197     -10.117 -14.468 -38.686  1.00 48.16           N  
ATOM   1510  CA  ASN A 197      -9.890 -15.832 -39.160  1.00 48.16           C  
ATOM   1511  C   ASN A 197      -8.474 -16.445 -39.278  1.00 48.16           C  
ATOM   1512  CB  ASN A 197     -10.710 -16.011 -40.456  1.00 48.16           C  
ATOM   1513  O   ASN A 197      -7.697 -16.130 -40.166  1.00 48.16           O  
ATOM   1514  CG  ASN A 197     -12.192 -16.218 -40.197  1.00 48.16           C  
ATOM   1515  ND2 ASN A 197     -12.978 -16.381 -41.233  1.00 48.16           N  
ATOM   1516  OD1 ASN A 197     -12.665 -16.261 -39.073  1.00 48.16           O  
ATOM   1517  N   GLN A 198      -8.362 -17.555 -38.532  1.00 51.38           N  
ATOM   1518  CA  GLN A 198      -7.923 -18.890 -38.970  1.00 51.38           C  
ATOM   1519  C   GLN A 198      -6.432 -19.279 -38.852  1.00 51.38           C  
ATOM   1520  CB  GLN A 198      -8.572 -19.290 -40.316  1.00 51.38           C  
ATOM   1521  O   GLN A 198      -5.580 -18.892 -39.637  1.00 51.38           O  
ATOM   1522  CG  GLN A 198     -10.077 -19.585 -40.160  1.00 51.38           C  
ATOM   1523  CD  GLN A 198     -10.768 -19.966 -41.466  1.00 51.38           C  
ATOM   1524  NE2 GLN A 198     -12.076 -19.859 -41.540  1.00 51.38           N  
ATOM   1525  OE1 GLN A 198     -10.169 -20.393 -42.434  1.00 51.38           O  
ATOM   1526  N   SER A 199      -6.230 -20.229 -37.924  1.00 53.79           N  
ATOM   1527  CA  SER A 199      -5.447 -21.467 -38.092  1.00 53.79           C  
ATOM   1528  C   SER A 199      -3.977 -21.513 -37.639  1.00 53.79           C  
ATOM   1529  CB  SER A 199      -5.648 -22.073 -39.486  1.00 53.79           C  
ATOM   1530  O   SER A 199      -3.057 -21.112 -38.334  1.00 53.79           O  
ATOM   1531  OG  SER A 199      -7.037 -22.259 -39.714  1.00 53.79           O  
ATOM   1532  N   SER A 200      -3.820 -22.189 -36.492  1.00 51.76           N  
ATOM   1533  CA  SER A 200      -2.940 -23.344 -36.225  1.00 51.76           C  
ATOM   1534  C   SER A 200      -1.406 -23.224 -36.234  1.00 51.76           C  
ATOM   1535  CB  SER A 200      -3.365 -24.555 -37.070  1.00 51.76           C  
ATOM   1536  O   SER A 200      -0.786 -22.966 -37.257  1.00 51.76           O  
ATOM   1537  OG  SER A 200      -3.186 -24.302 -38.446  1.00 51.76           O  
ATOM   1538  N   SER A 201      -0.860 -23.713 -35.111  1.00 57.62           N  
ATOM   1539  CA  SER A 201       0.355 -24.536 -34.968  1.00 57.62           C  
ATOM   1540  C   SER A 201       1.701 -23.855 -34.705  1.00 57.62           C  
ATOM   1541  CB  SER A 201       0.497 -25.567 -36.096  1.00 57.62           C  
ATOM   1542  O   SER A 201       2.214 -23.105 -35.520  1.00 57.62           O  
ATOM   1543  OG  SER A 201      -0.570 -26.497 -36.036  1.00 57.62           O  
ATOM   1544  N   GLY A 202       2.336 -24.308 -33.615  1.00 48.21           N  
ATOM   1545  CA  GLY A 202       3.746 -24.712 -33.657  1.00 48.21           C  
ATOM   1546  C   GLY A 202       4.763 -23.807 -32.962  1.00 48.21           C  
ATOM   1547  O   GLY A 202       5.412 -23.005 -33.610  1.00 48.21           O  
ATOM   1548  N   SER A 203       4.909 -24.015 -31.654  1.00 58.39           N  
ATOM   1549  CA  SER A 203       6.162 -24.186 -30.896  1.00 58.39           C  
ATOM   1550  C   SER A 203       7.427 -23.334 -31.156  1.00 58.39           C  
ATOM   1551  CB  SER A 203       6.551 -25.667 -30.967  1.00 58.39           C  
ATOM   1552  O   SER A 203       8.081 -23.438 -32.183  1.00 58.39           O  
ATOM   1553  OG  SER A 203       5.435 -26.485 -30.647  1.00 58.39           O  
ATOM   1554  N   GLU A 204       7.844 -22.682 -30.061  1.00 51.30           N  
ATOM   1555  CA  GLU A 204       9.180 -22.731 -29.424  1.00 51.30           C  
ATOM   1556  C   GLU A 204      10.394 -21.973 -30.021  1.00 51.30           C  
ATOM   1557  CB  GLU A 204       9.529 -24.171 -28.993  1.00 51.30           C  
ATOM   1558  O   GLU A 204      11.019 -22.370 -30.995  1.00 51.30           O  
ATOM   1559  CG  GLU A 204       8.494 -24.713 -27.989  1.00 51.30           C  
ATOM   1560  CD  GLU A 204       8.777 -26.149 -27.539  1.00 51.30           C  
ATOM   1561  OE1 GLU A 204       8.931 -26.328 -26.311  1.00 51.30           O  
ATOM   1562  OE2 GLU A 204       8.778 -27.048 -28.409  1.00 51.30           O  
ATOM   1563  N   SER A 205      10.806 -20.963 -29.237  1.00 56.51           N  
ATOM   1564  CA  SER A 205      12.183 -20.599 -28.856  1.00 56.51           C  
ATOM   1565  C   SER A 205      13.165 -20.090 -29.921  1.00 56.51           C  
ATOM   1566  CB  SER A 205      12.808 -21.754 -28.062  1.00 56.51           C  
ATOM   1567  O   SER A 205      13.704 -20.845 -30.718  1.00 56.51           O  
ATOM   1568  OG  SER A 205      12.004 -22.042 -26.929  1.00 56.51           O  
ATOM   1569  N   THR A 206      13.546 -18.811 -29.807  1.00 62.23           N  
ATOM   1570  CA  THR A 206      14.958 -18.366 -29.718  1.00 62.23           C  
ATOM   1571  C   THR A 206      15.054 -16.862 -29.434  1.00 62.23           C  
ATOM   1572  CB  THR A 206      15.841 -18.673 -30.950  1.00 62.23           C  
ATOM   1573  O   THR A 206      14.502 -16.031 -30.150  1.00 62.23           O  
ATOM   1574  CG2 THR A 206      16.697 -19.926 -30.742  1.00 62.23           C  
ATOM   1575  OG1 THR A 206      15.108 -18.850 -32.134  1.00 62.23           O  
ATOM   1576  N   ASP A 207      15.805 -16.522 -28.387  1.00 53.66           N  
ATOM   1577  CA  ASP A 207      16.370 -15.199 -28.122  1.00 53.66           C  
ATOM   1578  C   ASP A 207      17.159 -14.670 -29.332  1.00 53.66           C  
ATOM   1579  CB  ASP A 207      17.346 -15.327 -26.931  1.00 53.66           C  
ATOM   1580  O   ASP A 207      18.040 -15.360 -29.853  1.00 53.66           O  
ATOM   1581  CG  ASP A 207      16.775 -14.763 -25.637  1.00 53.66           C  
ATOM   1582  OD1 ASP A 207      17.098 -13.588 -25.354  1.00 53.66           O  
ATOM   1583  OD2 ASP A 207      16.023 -15.504 -24.969  1.00 53.66           O  
ATOM   1584  N   LYS A 208      16.909 -13.417 -29.735  1.00 62.77           N  
ATOM   1585  CA  LYS A 208      17.898 -12.560 -30.412  1.00 62.77           C  
ATOM   1586  C   LYS A 208      17.437 -11.106 -30.441  1.00 62.77           C  
ATOM   1587  CB  LYS A 208      18.211 -13.064 -31.840  1.00 62.77           C  
ATOM   1588  O   LYS A 208      16.423 -10.764 -31.042  1.00 62.77           O  
ATOM   1589  CG  LYS A 208      19.671 -13.540 -31.930  1.00 62.77           C  
ATOM   1590  CD  LYS A 208      19.957 -14.234 -33.263  1.00 62.77           C  
ATOM   1591  CE  LYS A 208      21.384 -14.793 -33.253  1.00 62.77           C  
ATOM   1592  NZ  LYS A 208      21.613 -15.697 -34.407  1.00 62.77           N  
ATOM   1593  N   GLY A 209      18.238 -10.235 -29.832  1.00 52.64           N  
ATOM   1594  CA  GLY A 209      18.127  -8.794 -30.010  1.00 52.64           C  
ATOM   1595  C   GLY A 209      18.340  -8.377 -31.468  1.00 52.64           C  
ATOM   1596  O   GLY A 209      19.136  -8.970 -32.197  1.00 52.64           O  
ATOM   1597  N   SER A 210      17.642  -7.326 -31.891  1.00 55.56           N  
ATOM   1598  CA  SER A 210      18.026  -6.510 -33.045  1.00 55.56           C  
ATOM   1599  C   SER A 210      17.293  -5.175 -33.025  1.00 55.56           C  
ATOM   1600  CB  SER A 210      17.761  -7.223 -34.376  1.00 55.56           C  
ATOM   1601  O   SER A 210      16.085  -5.090 -33.223  1.00 55.56           O  
ATOM   1602  OG  SER A 210      18.901  -7.987 -34.711  1.00 55.56           O  
ATOM   1603  N   SER A 211      18.073  -4.123 -32.811  1.00 58.79           N  
ATOM   1604  CA  SER A 211      17.738  -2.726 -33.054  1.00 58.79           C  
ATOM   1605  C   SER A 211      17.261  -2.514 -34.490  1.00 58.79           C  
ATOM   1606  CB  SER A 211      19.025  -1.902 -32.883  1.00 58.79           C  
ATOM   1607  O   SER A 211      17.951  -2.942 -35.414  1.00 58.79           O  
ATOM   1608  OG  SER A 211      19.722  -2.281 -31.710  1.00 58.79           O  
ATOM   1609  N   ARG A 212      16.161  -1.779 -34.701  1.00 58.41           N  
ATOM   1610  CA  ARG A 212      15.862  -1.124 -35.987  1.00 58.41           C  
ATOM   1611  C   ARG A 212      15.203   0.234 -35.751  1.00 58.41           C  
ATOM   1612  CB  ARG A 212      15.025  -2.026 -36.918  1.00 58.41           C  
ATOM   1613  O   ARG A 212      14.065   0.332 -35.309  1.00 58.41           O  
ATOM   1614  CG  ARG A 212      15.810  -3.283 -37.326  1.00 58.41           C  
ATOM   1615  CD  ARG A 212      15.170  -4.103 -38.439  1.00 58.41           C  
ATOM   1616  NE  ARG A 212      16.069  -5.212 -38.815  1.00 58.41           N  
ATOM   1617  NH1 ARG A 212      14.884  -5.964 -40.626  1.00 58.41           N  
ATOM   1618  NH2 ARG A 212      16.803  -6.962 -40.071  1.00 58.41           N  
ATOM   1619  CZ  ARG A 212      15.916  -6.038 -39.832  1.00 58.41           C  
ATOM   1620  N   SER A 213      15.975   1.277 -36.034  1.00 54.27           N  
ATOM   1621  CA  SER A 213      15.558   2.670 -36.178  1.00 54.27           C  
ATOM   1622  C   SER A 213      14.444   2.821 -37.215  1.00 54.27           C  
ATOM   1623  CB  SER A 213      16.775   3.456 -36.687  1.00 54.27           C  
ATOM   1624  O   SER A 213      14.538   2.228 -38.287  1.00 54.27           O  
ATOM   1625  OG  SER A 213      17.313   2.811 -37.832  1.00 54.27           O  
ATOM   1626  N   SER A 214      13.457   3.675 -36.944  1.00 58.11           N  
ATOM   1627  CA  SER A 214      12.486   4.142 -37.941  1.00 58.11           C  
ATOM   1628  C   SER A 214      12.390   5.667 -37.863  1.00 58.11           C  
ATOM   1629  CB  SER A 214      11.113   3.496 -37.717  1.00 58.11           C  
ATOM   1630  O   SER A 214      11.859   6.212 -36.900  1.00 58.11           O  
ATOM   1631  OG  SER A 214      11.218   2.085 -37.713  1.00 58.11           O  
ATOM   1632  N   THR A 215      12.961   6.358 -38.847  1.00 64.37           N  
ATOM   1633  CA  THR A 215      12.826   7.805 -39.072  1.00 64.37           C  
ATOM   1634  C   THR A 215      11.551   8.066 -39.879  1.00 64.37           C  
ATOM   1635  CB  THR A 215      14.019   8.365 -39.887  1.00 64.37           C  
ATOM   1636  O   THR A 215      11.372   7.413 -40.910  1.00 64.37           O  
ATOM   1637  CG2 THR A 215      14.649   9.585 -39.222  1.00 64.37           C  
ATOM   1638  OG1 THR A 215      15.055   7.416 -40.057  1.00 64.37           O  
ATOM   1639  N   PRO A 216      10.689   9.027 -39.509  1.00 70.74           N  
ATOM   1640  CA  PRO A 216       9.636   9.490 -40.402  1.00 70.74           C  
ATOM   1641  C   PRO A 216      10.205  10.551 -41.362  1.00 70.74           C  
ATOM   1642  CB  PRO A 216       8.539  10.012 -39.473  1.00 70.74           C  
ATOM   1643  O   PRO A 216      10.784  11.547 -40.930  1.00 70.74           O  
ATOM   1644  CG  PRO A 216       9.310  10.530 -38.256  1.00 70.74           C  
ATOM   1645  CD  PRO A 216      10.599   9.700 -38.220  1.00 70.74           C  
ATOM   1646  N   LYS A 217      10.055  10.340 -42.676  1.00 59.33           N  
ATOM   1647  CA  LYS A 217      10.218  11.388 -43.697  1.00 59.33           C  
ATOM   1648  C   LYS A 217       8.933  12.219 -43.725  1.00 59.33           C  
ATOM   1649  CB  LYS A 217      10.498  10.771 -45.085  1.00 59.33           C  
ATOM   1650  O   LYS A 217       7.894  11.705 -44.122  1.00 59.33           O  
ATOM   1651  CG  LYS A 217      11.993  10.711 -45.428  1.00 59.33           C  
ATOM   1652  CD  LYS A 217      12.212  10.052 -46.799  1.00 59.33           C  
ATOM   1653  CE  LYS A 217      13.679  10.192 -47.224  1.00 59.33           C  
ATOM   1654  NZ  LYS A 217      13.988   9.368 -48.419  1.00 59.33           N  
ATOM   1655  N   GLY A 218       9.017  13.472 -43.287  1.00 62.50           N  
ATOM   1656  CA  GLY A 218       7.988  14.486 -43.510  1.00 62.50           C  
ATOM   1657  C   GLY A 218       8.306  15.264 -44.782  1.00 62.50           C  
ATOM   1658  O   GLY A 218       9.323  15.949 -44.844  1.00 62.50           O  
ATOM   1659  N   ASP A 219       7.452  15.103 -45.785  1.00 53.99           N  
ATOM   1660  CA  ASP A 219       7.359  15.934 -46.982  1.00 53.99           C  
ATOM   1661  C   ASP A 219       6.774  17.300 -46.593  1.00 53.99           C  
ATOM   1662  CB  ASP A 219       6.427  15.195 -47.960  1.00 53.99           C  
ATOM   1663  O   ASP A 219       5.769  17.331 -45.889  1.00 53.99           O  
ATOM   1664  CG  ASP A 219       6.415  15.829 -49.348  1.00 53.99           C  
ATOM   1665  OD1 ASP A 219       5.633  16.785 -49.560  1.00 53.99           O  
ATOM   1666  OD2 ASP A 219       7.237  15.363 -50.165  1.00 53.99           O  
ATOM   1667  N   MET A 220       7.395  18.407 -47.007  1.00 65.35           N  
ATOM   1668  CA  MET A 220       6.764  19.730 -47.059  1.00 65.35           C  
ATOM   1669  C   MET A 220       7.288  20.455 -48.296  1.00 65.35           C  
ATOM   1670  CB  MET A 220       6.978  20.562 -45.783  1.00 65.35           C  
ATOM   1671  O   MET A 220       8.398  20.983 -48.333  1.00 65.35           O  
ATOM   1672  CG  MET A 220       5.992  20.245 -44.647  1.00 65.35           C  
ATOM   1673  SD  MET A 220       4.241  20.676 -44.933  1.00 65.35           S  
ATOM   1674  CE  MET A 220       3.490  19.073 -45.339  1.00 65.35           C  
ATOM   1675  N   SER A 221       6.450  20.419 -49.321  1.00 54.95           N  
ATOM   1676  CA  SER A 221       6.487  21.243 -50.521  1.00 54.95           C  
ATOM   1677  C   SER A 221       6.133  22.696 -50.176  1.00 54.95           C  
ATOM   1678  CB  SER A 221       5.397  20.703 -51.459  1.00 54.95           C  
ATOM   1679  O   SER A 221       5.195  22.885 -49.408  1.00 54.95           O  
ATOM   1680  OG  SER A 221       5.561  19.323 -51.745  1.00 54.95           O  
ATOM   1681  N   ALA A 222       6.814  23.691 -50.764  1.00 60.91           N  
ATOM   1682  CA  ALA A 222       6.211  24.928 -51.301  1.00 60.91           C  
ATOM   1683  C   ALA A 222       7.259  26.021 -51.623  1.00 60.91           C  
ATOM   1684  CB  ALA A 222       5.134  25.524 -50.369  1.00 60.91           C  
ATOM   1685  O   ALA A 222       7.931  26.518 -50.727  1.00 60.91           O  
ATOM   1686  N   VAL A 223       7.262  26.417 -52.905  1.00 62.47           N  
ATOM   1687  CA  VAL A 223       7.322  27.793 -53.461  1.00 62.47           C  
ATOM   1688  C   VAL A 223       8.614  28.617 -53.271  1.00 62.47           C  
ATOM   1689  CB  VAL A 223       6.025  28.569 -53.132  1.00 62.47           C  
ATOM   1690  O   VAL A 223       9.023  28.912 -52.159  1.00 62.47           O  
ATOM   1691  CG1 VAL A 223       4.784  27.735 -53.508  1.00 62.47           C  
ATOM   1692  CG2 VAL A 223       5.901  29.069 -51.687  1.00 62.47           C  
ATOM   1693  N   ASN A 224       9.349  28.858 -54.369  1.00 60.67           N  
ATOM   1694  CA  ASN A 224       9.380  30.108 -55.171  1.00 60.67           C  
ATOM   1695  C   ASN A 224      10.323  31.153 -54.522  1.00 60.67           C  
ATOM   1696  CB  ASN A 224       7.947  30.612 -55.465  1.00 60.67           C  
ATOM   1697  O   ASN A 224      10.144  31.480 -53.358  1.00 60.67           O  
ATOM   1698  CG  ASN A 224       7.870  31.410 -56.752  1.00 60.67           C  
ATOM   1699  ND2 ASN A 224       7.539  32.676 -56.696  1.00 60.67           N  
ATOM   1700  OD1 ASN A 224       8.106  30.862 -57.813  1.00 60.67           O  
ATOM   1701  N   ASP A 225      11.394  31.648 -55.152  1.00 63.18           N  
ATOM   1702  CA  ASP A 225      11.359  32.611 -56.264  1.00 63.18           C  
ATOM   1703  C   ASP A 225      12.802  33.040 -56.675  1.00 63.18           C  
ATOM   1704  CB  ASP A 225      10.622  33.857 -55.737  1.00 63.18           C  
ATOM   1705  O   ASP A 225      13.686  33.033 -55.820  1.00 63.18           O  
ATOM   1706  CG  ASP A 225      10.207  34.823 -56.833  1.00 63.18           C  
ATOM   1707  OD1 ASP A 225      10.500  36.020 -56.662  1.00 63.18           O  
ATOM   1708  OD2 ASP A 225       9.510  34.338 -57.753  1.00 63.18           O  
ATOM   1709  N   GLU A 226      12.985  33.372 -57.966  1.00 63.72           N  
ATOM   1710  CA  GLU A 226      14.020  34.186 -58.677  1.00 63.72           C  
ATOM   1711  C   GLU A 226      15.482  34.275 -58.158  1.00 63.72           C  
ATOM   1712  CB  GLU A 226      13.448  35.596 -58.895  1.00 63.72           C  
ATOM   1713  O   GLU A 226      15.745  34.665 -57.030  1.00 63.72           O  
ATOM   1714  CG  GLU A 226      12.568  35.634 -60.151  1.00 63.72           C  
ATOM   1715  CD  GLU A 226      11.893  36.994 -60.386  1.00 63.72           C  
ATOM   1716  OE1 GLU A 226      12.593  38.030 -60.303  1.00 63.72           O  
ATOM   1717  OE2 GLU A 226      10.703  36.983 -60.775  1.00 63.72           O  
ATOM   1718  N   SER A 227      16.539  33.899 -58.899  1.00 70.68           N  
ATOM   1719  CA  SER A 227      17.057  34.375 -60.211  1.00 70.68           C  
ATOM   1720  C   SER A 227      17.525  35.843 -60.268  1.00 70.68           C  
ATOM   1721  CB  SER A 227      16.176  34.039 -61.425  1.00 70.68           C  
ATOM   1722  O   SER A 227      16.816  36.677 -60.811  1.00 70.68           O  
ATOM   1723  OG  SER A 227      15.996  32.640 -61.534  1.00 70.68           O  
ATOM   1724  N   PHE A 228      18.740  36.149 -59.791  1.00 57.87           N  
ATOM   1725  CA  PHE A 228      19.930  36.536 -60.587  1.00 57.87           C  
ATOM   1726  C   PHE A 228      21.156  36.671 -59.667  1.00 57.87           C  
ATOM   1727  CB  PHE A 228      19.748  37.830 -61.413  1.00 57.87           C  
ATOM   1728  O   PHE A 228      20.972  37.070 -58.495  1.00 57.87           O  
ATOM   1729  CG  PHE A 228      20.421  37.773 -62.778  1.00 57.87           C  
ATOM   1730  CD1 PHE A 228      21.743  38.220 -62.953  1.00 57.87           C  
ATOM   1731  CD2 PHE A 228      19.717  37.256 -63.882  1.00 57.87           C  
ATOM   1732  CE1 PHE A 228      22.349  38.174 -64.225  1.00 57.87           C  
ATOM   1733  CE2 PHE A 228      20.322  37.199 -65.152  1.00 57.87           C  
ATOM   1734  CZ  PHE A 228      21.637  37.665 -65.326  1.00 57.87           C  
ATOM   1735  OXT PHE A 228      22.257  36.332 -60.150  1.00 57.87           O  
TER    1736      PHE A 228                                                      
ENDMDL                                                                          
END                                                                             
