# Supplementary material for: Uncoupled evolution of the Polycomb system and deep origin of non-canonical PRC1
Source: Commun Biol. 2023 Nov 10;6:1144. doi: 10.1038/s42003-023-05501-x (PMC10638273; doi:10.1038/s42003-023-05501-x)
Supplement: Supplementary file 6 — Supplementary Data 3 [file 42003_2023_5501_MOESM6_ESM.zip › Supplementary Data 3/TM_align/A175838.pdb]

HEADER                                            01-JUN-22                     
TITLE     ALPHAFOLD MONOMER V2.0 PREDICTION FOR CHROMOBOX PROTEIN HOMOLOG 8     
TITLE    2 (Q9HC52)                                                             
COMPND    MOL_ID: 1;                                                            
COMPND   2 MOLECULE: CHROMOBOX PROTEIN HOMOLOG 8;                               
COMPND   3 CHAIN: A                                                             
SOURCE    MOL_ID: 1;                                                            
SOURCE   2 ORGANISM_SCIENTIFIC: HOMO SAPIENS;                                   
SOURCE   3 ORGANISM_TAXID: 9606                                                 
REMARK   1                                                                      
REMARK   1 REFERENCE 1                                                          
REMARK   1  AUTH   JOHN JUMPER, RICHARD EVANS, ALEXANDER PRITZEL, TIM GREEN,    
REMARK   1  AUTH 2 MICHAEL FIGURNOV, OLAF RONNEBERGER, KATHRYN TUNYASUVUNAKOOL, 
REMARK   1  AUTH 3 RUSS BATES, AUGUSTIN ZIDEK, ANNA POTAPENKO, ALEX BRIDGLAND,  
REMARK   1  AUTH 4 CLEMENS MEYER, SIMON A A KOHL, ANDREW J BALLARD,             
REMARK   1  AUTH 5 ANDREW COWIE, BERNARDINO ROMERA-PAREDES, STANISLAV NIKOLOV,  
REMARK   1  AUTH 6 RISHUB JAIN, JONAS ADLER, TREVOR BACK, STIG PETERSEN,        
REMARK   1  AUTH 7 DAVID REIMAN, ELLEN CLANCY, MICHAL ZIELINSKI,                
REMARK   1  AUTH 8 MARTIN STEINEGGER, MICHALINA PACHOLSKA, TAMAS BERGHAMMER,    
REMARK   1  AUTH 9 DAVID SILVER, ORIOL VINYALS, ANDREW W SENIOR,                
REMARK   1  AUTH10 KORAY KAVUKCUOGLU, PUSHMEET KOHLI, DEMIS HASSABIS            
REMARK   1  TITL   HIGHLY ACCURATE PROTEIN STRUCTURE PREDICTION WITH ALPHAFOLD  
REMARK   1  REF    NATURE                        V. 596   583 2021              
REMARK   1  REFN                   ISSN 0028-0836                               
REMARK   1  PMID   34265844                                                     
REMARK   1  DOI    10.1038/s41586-021-03819-2                                   
REMARK   1                                                                      
REMARK   1 DISCLAIMERS                                                          
REMARK   1 ALPHAFOLD DATA, COPYRIGHT (2021) DEEPMIND TECHNOLOGIES LIMITED. THE  
REMARK   1 INFORMATION PROVIDED IS THEORETICAL MODELLING ONLY AND CAUTION SHOULD
REMARK   1 BE EXERCISED IN ITS USE. IT IS PROVIDED "AS-IS" WITHOUT ANY WARRANTY 
REMARK   1 OF ANY KIND, WHETHER EXPRESSED OR IMPLIED. NO WARRANTY IS GIVEN THAT 
REMARK   1 USE OF THE INFORMATION SHALL NOT INFRINGE THE RIGHTS OF ANY THIRD    
REMARK   1 PARTY. THE INFORMATION IS NOT INTENDED TO BE A SUBSTITUTE FOR        
REMARK   1 PROFESSIONAL MEDICAL ADVICE, DIAGNOSIS, OR TREATMENT, AND DOES NOT   
REMARK   1 CONSTITUTE MEDICAL OR OTHER PROFESSIONAL ADVICE. IT IS AVAILABLE FOR 
REMARK   1 ACADEMIC AND COMMERCIAL PURPOSES, UNDER CC-BY 4.0 LICENCE.           
DBREF  XXXX A    1   389  UNP    Q9HC52   CBX8_HUMAN       1    389             
SEQRES   1 A  389  MET GLU LEU SER ALA VAL GLY GLU ARG VAL PHE ALA ALA          
SEQRES   2 A  389  GLU ALA LEU LEU LYS ARG ARG ILE ARG LYS GLY ARG MET          
SEQRES   3 A  389  GLU TYR LEU VAL LYS TRP LYS GLY TRP SER GLN LYS TYR          
SEQRES   4 A  389  SER THR TRP GLU PRO GLU GLU ASN ILE LEU ASP ALA ARG          
SEQRES   5 A  389  LEU LEU ALA ALA PHE GLU GLU ARG GLU ARG GLU MET GLU          
SEQRES   6 A  389  LEU TYR GLY PRO LYS LYS ARG GLY PRO LYS PRO LYS THR          
SEQRES   7 A  389  PHE LEU LEU LYS ALA GLN ALA LYS ALA LYS ALA LYS THR          
SEQRES   8 A  389  TYR GLU PHE ARG SER ASP SER ALA ARG GLY ILE ARG ILE          
SEQRES   9 A  389  PRO TYR PRO GLY ARG SER PRO GLN ASP LEU ALA SER THR          
SEQRES  10 A  389  SER ARG ALA ARG GLU GLY LEU ARG ASN MET GLY LEU SER          
SEQRES  11 A  389  PRO PRO ALA SER SER THR SER THR SER SER THR CYS ARG          
SEQRES  12 A  389  ALA GLU ALA PRO ARG ASP ARG ASP ARG ASP ARG ASP ARG          
SEQRES  13 A  389  ASP ARG GLU ARG ASP ARG GLU ARG GLU ARG GLU ARG GLU          
SEQRES  14 A  389  ARG GLU ARG GLU ARG GLU ARG GLU ARG GLU ARG GLY THR          
SEQRES  15 A  389  SER ARG VAL ASP ASP LYS PRO SER SER PRO GLY ASP SER          
SEQRES  16 A  389  SER LYS LYS ARG GLY PRO LYS PRO ARG LYS GLU LEU PRO          
SEQRES  17 A  389  ASP PRO SER GLN ARG PRO LEU GLY GLU PRO SER ALA GLY          
SEQRES  18 A  389  LEU GLY GLU TYR LEU LYS GLY ARG LYS LEU ASP ASP THR          
SEQRES  19 A  389  PRO SER GLY ALA GLY LYS PHE PRO ALA GLY HIS SER VAL          
SEQRES  20 A  389  ILE GLN LEU ALA ARG ARG GLN ASP SER ASP LEU VAL GLN          
SEQRES  21 A  389  CYS GLY VAL THR SER PRO SER SER ALA GLU ALA THR GLY          
SEQRES  22 A  389  LYS LEU ALA VAL ASP THR PHE PRO ALA ARG VAL ILE LYS          
SEQRES  23 A  389  HIS ARG ALA ALA PHE LEU GLU ALA LYS GLY GLN GLY ALA          
SEQRES  24 A  389  LEU ASP PRO ASN GLY THR ARG VAL ARG HIS GLY SER GLY          
SEQRES  25 A  389  PRO PRO SER SER GLY GLY GLY LEU TYR ARG ASP MET GLY          
SEQRES  26 A  389  ALA GLN GLY GLY ARG PRO SER LEU ILE ALA ARG ILE PRO          
SEQRES  27 A  389  VAL ALA ARG ILE LEU GLY ASP PRO GLU GLU GLU SER TRP          
SEQRES  28 A  389  SER PRO SER LEU THR ASN LEU GLU LYS VAL VAL VAL THR          
SEQRES  29 A  389  ASP VAL THR SER ASN PHE LEU THR VAL THR ILE LYS GLU          
SEQRES  30 A  389  SER ASN THR ASP GLN GLY PHE PHE LYS GLU LYS ARG              
CRYST1    1.000    1.000    1.000  90.00  90.00  90.00 P 1           1          
ORIGX1      1.000000  0.000000  0.000000        0.00000                         
ORIGX2      0.000000  1.000000  0.000000        0.00000                         
ORIGX3      0.000000  0.000000  1.000000        0.00000                         
SCALE1      1.000000  0.000000  0.000000        0.00000                         
SCALE2      0.000000  1.000000  0.000000        0.00000                         
SCALE3      0.000000  0.000000  1.000000        0.00000                         
MODEL        1                                                                  
ATOM   2739  N   TRP A 351     -26.602  23.985 -30.838  1.00 60.20           N  
ATOM   2740  CA  TRP A 351     -27.149  23.223 -29.742  1.00 60.20           C  
ATOM   2741  C   TRP A 351     -27.319  24.196 -28.581  1.00 60.20           C  
ATOM   2742  CB  TRP A 351     -26.263  22.014 -29.425  1.00 60.20           C  
ATOM   2743  O   TRP A 351     -26.359  24.733 -28.032  1.00 60.20           O  
ATOM   2744  CG  TRP A 351     -26.693  21.252 -28.211  1.00 60.20           C  
ATOM   2745  CD1 TRP A 351     -27.597  20.247 -28.156  1.00 60.20           C  
ATOM   2746  CD2 TRP A 351     -26.301  21.507 -26.835  1.00 60.20           C  
ATOM   2747  CE2 TRP A 351     -27.049  20.647 -25.979  1.00 60.20           C  
ATOM   2748  CE3 TRP A 351     -25.420  22.426 -26.232  1.00 60.20           C  
ATOM   2749  NE1 TRP A 351     -27.778  19.855 -26.841  1.00 60.20           N  
ATOM   2750  CH2 TRP A 351     -26.147  21.737 -24.026  1.00 60.20           C  
ATOM   2751  CZ2 TRP A 351     -26.980  20.747 -24.581  1.00 60.20           C  
ATOM   2752  CZ3 TRP A 351     -25.343  22.543 -24.839  1.00 60.20           C  
ATOM   2753  N   SER A 352     -28.574  24.466 -28.256  1.00 55.30           N  
ATOM   2754  CA  SER A 352     -28.975  25.256 -27.110  1.00 55.30           C  
ATOM   2755  C   SER A 352     -29.673  24.287 -26.158  1.00 55.30           C  
ATOM   2756  CB  SER A 352     -29.841  26.452 -27.525  1.00 55.30           C  
ATOM   2757  O   SER A 352     -30.589  23.571 -26.571  1.00 55.30           O  
ATOM   2758  OG  SER A 352     -30.794  26.117 -28.512  1.00 55.30           O  
ATOM   2759  N   PRO A 353     -29.221  24.169 -24.898  1.00 54.65           N  
ATOM   2760  CA  PRO A 353     -29.863  23.272 -23.953  1.00 54.65           C  
ATOM   2761  C   PRO A 353     -31.323  23.692 -23.774  1.00 54.65           C  
ATOM   2762  CB  PRO A 353     -29.057  23.379 -22.655  1.00 54.65           C  
ATOM   2763  O   PRO A 353     -31.607  24.847 -23.459  1.00 54.65           O  
ATOM   2764  CG  PRO A 353     -28.324  24.717 -22.772  1.00 54.65           C  
ATOM   2765  CD  PRO A 353     -28.147  24.920 -24.273  1.00 54.65           C  
ATOM   2766  N   SER A 354     -32.254  22.751 -23.946  1.00 56.03           N  
ATOM   2767  CA  SER A 354     -33.663  22.988 -23.641  1.00 56.03           C  
ATOM   2768  C   SER A 354     -33.796  23.403 -22.173  1.00 56.03           C  
ATOM   2769  CB  SER A 354     -34.494  21.728 -23.926  1.00 56.03           C  
ATOM   2770  O   SER A 354     -33.467  22.617 -21.279  1.00 56.03           O  
ATOM   2771  OG  SER A 354     -34.053  20.653 -23.115  1.00 56.03           O  
ATOM   2772  N   LEU A 355     -34.305  24.611 -21.914  1.00 60.63           N  
ATOM   2773  CA  LEU A 355     -34.483  25.131 -20.551  1.00 60.63           C  
ATOM   2774  C   LEU A 355     -35.528  24.344 -19.730  1.00 60.63           C  
ATOM   2775  CB  LEU A 355     -34.826  26.637 -20.598  1.00 60.63           C  
ATOM   2776  O   LEU A 355     -35.693  24.562 -18.536  1.00 60.63           O  
ATOM   2777  CG  LEU A 355     -33.933  27.487 -19.673  1.00 60.63           C  
ATOM   2778  CD1 LEU A 355     -32.578  27.764 -20.329  1.00 60.63           C  
ATOM   2779  CD2 LEU A 355     -34.595  28.821 -19.340  1.00 60.63           C  
ATOM   2780  N   THR A 356     -36.239  23.415 -20.364  1.00 62.32           N  
ATOM   2781  CA  THR A 356     -37.337  22.639 -19.780  1.00 62.32           C  
ATOM   2782  C   THR A 356     -36.880  21.484 -18.882  1.00 62.32           C  
ATOM   2783  CB  THR A 356     -38.246  22.118 -20.903  1.00 62.32           C  
ATOM   2784  O   THR A 356     -37.719  20.848 -18.256  1.00 62.32           O  
ATOM   2785  CG2 THR A 356     -38.954  23.263 -21.632  1.00 62.32           C  
ATOM   2786  OG1 THR A 356     -37.477  21.440 -21.875  1.00 62.32           O  
ATOM   2787  N   ASN A 357     -35.572  21.210 -18.785  1.00 59.13           N  
ATOM   2788  CA  ASN A 357     -35.021  20.099 -17.995  1.00 59.13           C  
ATOM   2789  C   ASN A 357     -33.834  20.510 -17.095  1.00 59.13           C  
ATOM   2790  CB  ASN A 357     -34.669  18.929 -18.941  1.00 59.13           C  
ATOM   2791  O   ASN A 357     -32.997  19.665 -16.789  1.00 59.13           O  
ATOM   2792  CG  ASN A 357     -35.876  18.244 -19.557  1.00 59.13           C  
ATOM   2793  ND2 ASN A 357     -36.033  18.327 -20.857  1.00 59.13           N  
ATOM   2794  OD1 ASN A 357     -36.654  17.568 -18.893  1.00 59.13           O  
ATOM   2795  N   LEU A 358     -33.717  21.775 -16.659  1.00 62.72           N  
ATOM   2796  CA  LEU A 358     -32.573  22.196 -15.821  1.00 62.72           C  
ATOM   2797  C   LEU A 358     -32.437  21.391 -14.520  1.00 62.72           C  
ATOM   2798  CB  LEU A 358     -32.618  23.700 -15.486  1.00 62.72           C  
ATOM   2799  O   LEU A 358     -31.320  21.131 -14.095  1.00 62.72           O  
ATOM   2800  CG  LEU A 358     -31.756  24.548 -16.434  1.00 62.72           C  
ATOM   2801  CD1 LEU A 358     -32.477  24.755 -17.754  1.00 62.72           C  
ATOM   2802  CD2 LEU A 358     -31.456  25.917 -15.829  1.00 62.72           C  
ATOM   2803  N   GLU A 359     -33.539  20.925 -13.930  1.00 68.10           N  
ATOM   2804  CA  GLU A 359     -33.502  20.072 -12.727  1.00 68.10           C  
ATOM   2805  C   GLU A 359     -32.836  18.706 -12.963  1.00 68.10           C  
ATOM   2806  CB  GLU A 359     -34.933  19.842 -12.227  1.00 68.10           C  
ATOM   2807  O   GLU A 359     -32.473  18.006 -12.021  1.00 68.10           O  
ATOM   2808  CG  GLU A 359     -35.574  21.127 -11.686  1.00 68.10           C  
ATOM   2809  CD  GLU A 359     -36.990  20.895 -11.141  1.00 68.10           C  
ATOM   2810  OE1 GLU A 359     -37.472  21.794 -10.418  1.00 68.10           O  
ATOM   2811  OE2 GLU A 359     -37.589  19.844 -11.469  1.00 68.10           O  
ATOM   2812  N   LYS A 360     -32.676  18.313 -14.229  1.00 70.10           N  
ATOM   2813  CA  LYS A 360     -32.123  17.022 -14.640  1.00 70.10           C  
ATOM   2814  C   LYS A 360     -30.646  17.077 -14.975  1.00 70.10           C  
ATOM   2815  CB  LYS A 360     -32.921  16.497 -15.834  1.00 70.10           C  
ATOM   2816  O   LYS A 360     -30.090  16.049 -15.355  1.00 70.10           O  
ATOM   2817  CG  LYS A 360     -34.366  16.188 -15.434  1.00 70.10           C  
ATOM   2818  CD  LYS A 360     -35.053  15.473 -16.592  1.00 70.10           C  
ATOM   2819  CE  LYS A 360     -36.543  15.325 -16.296  1.00 70.10           C  
ATOM   2820  NZ  LYS A 360     -37.290  15.112 -17.555  1.00 70.10           N  
ATOM   2821  N   VAL A 361     -30.026  18.249 -14.899  1.00 74.23           N  
ATOM   2822  CA  VAL A 361     -28.627  18.455 -15.252  1.00 74.23           C  
ATOM   2823  C   VAL A 361     -27.914  19.073 -14.060  1.00 74.23           C  
ATOM   2824  CB  VAL A 361     -28.506  19.350 -16.490  1.00 74.23           C  
ATOM   2825  O   VAL A 361     -28.242  20.183 -13.650  1.00 74.23           O  
ATOM   2826  CG1 VAL A 361     -27.046  19.624 -16.840  1.00 74.23           C  
ATOM   2827  CG2 VAL A 361     -29.164  18.723 -17.730  1.00 74.23           C  
ATOM   2828  N   VAL A 362     -26.904  18.386 -13.544  1.00 80.22           N  
ATOM   2829  CA  VAL A 362     -26.005  18.932 -12.530  1.00 80.22           C  
ATOM   2830  C   VAL A 362     -24.696  19.300 -13.220  1.00 80.22           C  
ATOM   2831  CB  VAL A 362     -25.837  17.968 -11.345  1.00 80.22           C  
ATOM   2832  O   VAL A 362     -24.149  18.542 -14.021  1.00 80.22           O  
ATOM   2833  CG1 VAL A 362     -24.915  18.542 -10.266  1.00 80.22           C  
ATOM   2834  CG2 VAL A 362     -27.184  17.610 -10.704  1.00 80.22           C  
ATOM   2835  N   VAL A 363     -24.223  20.515 -12.962  1.00 85.24           N  
ATOM   2836  CA  VAL A 363     -22.918  20.990 -13.424  1.00 85.24           C  
ATOM   2837  C   VAL A 363     -22.033  21.114 -12.194  1.00 85.24           C  
ATOM   2838  CB  VAL A 363     -23.022  22.313 -14.202  1.00 85.24           C  
ATOM   2839  O   VAL A 363     -22.324  21.911 -11.304  1.00 85.24           O  
ATOM   2840  CG1 VAL A 363     -21.644  22.745 -14.712  1.00 85.24           C  
ATOM   2841  CG2 VAL A 363     -23.934  22.173 -15.430  1.00 85.24           C  
ATOM   2842  N   THR A 364     -20.974  20.314 -12.145  1.00 89.92           N  
ATOM   2843  CA  THR A 364     -20.025  20.269 -11.034  1.00 89.92           C  
ATOM   2844  C   THR A 364     -18.650  20.672 -11.539  1.00 89.92           C  
ATOM   2845  CB  THR A 364     -19.988  18.875 -10.387  1.00 89.92           C  
ATOM   2846  O   THR A 364     -18.038  19.958 -12.333  1.00 89.92           O  
ATOM   2847  CG2 THR A 364     -19.102  18.857  -9.139  1.00 89.92           C  
ATOM   2848  OG1 THR A 364     -21.279  18.517  -9.952  1.00 89.92           O  
ATOM   2849  N   ASP A 365     -18.150  21.803 -11.054  1.00 93.56           N  
ATOM   2850  CA  ASP A 365     -16.772  22.225 -11.284  1.00 93.56           C  
ATOM   2851  C   ASP A 365     -15.858  21.574 -10.245  1.00 93.56           C  
ATOM   2852  CB  ASP A 365     -16.669  23.756 -11.253  1.00 93.56           C  
ATOM   2853  O   ASP A 365     -15.980  21.804  -9.041  1.00 93.56           O  
ATOM   2854  CG  ASP A 365     -17.273  24.432 -12.487  1.00 93.56           C  
ATOM   2855  OD1 ASP A 365     -17.360  23.769 -13.545  1.00 93.56           O  
ATOM   2856  OD2 ASP A 365     -17.608  25.629 -12.380  1.00 93.56           O  
ATOM   2857  N   VAL A 366     -14.926  20.749 -10.711  1.00 88.45           N  
ATOM   2858  CA  VAL A 366     -13.896  20.125  -9.881  1.00 88.45           C  
ATOM   2859  C   VAL A 366     -12.583  20.847 -10.137  1.00 88.45           C  
ATOM   2860  CB  VAL A 366     -13.791  18.612 -10.147  1.00 88.45           C  
ATOM   2861  O   VAL A 366     -11.972  20.689 -11.194  1.00 88.45           O  
ATOM   2862  CG1 VAL A 366     -12.773  17.970  -9.193  1.00 88.45           C  
ATOM   2863  CG2 VAL A 366     -15.141  17.911  -9.938  1.00 88.45           C  
ATOM   2864  N   THR A 367     -12.139  21.645  -9.167  1.00 92.49           N  
ATOM   2865  CA  THR A 367     -10.862  22.363  -9.249  1.00 92.49           C  
ATOM   2866  C   THR A 367      -9.779  21.647  -8.448  1.00 92.49           C  
ATOM   2867  CB  THR A 367     -10.989  23.832  -8.826  1.00 92.49           C  
ATOM   2868  O   THR A 367      -9.912  21.444  -7.243  1.00 92.49           O  
ATOM   2869  CG2 THR A 367      -9.719  24.636  -9.107  1.00 92.49           C  
ATOM   2870  OG1 THR A 367     -12.027  24.460  -9.535  1.00 92.49           O  
ATOM   2871  N   SER A 368      -8.671  21.299  -9.100  1.00 91.19           N  
ATOM   2872  CA  SER A 368      -7.468  20.763  -8.459  1.00 91.19           C  
ATOM   2873  C   SER A 368      -6.223  21.354  -9.117  1.00 91.19           C  
ATOM   2874  CB  SER A 368      -7.448  19.236  -8.555  1.00 91.19           C  
ATOM   2875  O   SER A 368      -6.149  21.430 -10.339  1.00 91.19           O  
ATOM   2876  OG  SER A 368      -6.399  18.718  -7.757  1.00 91.19           O  
ATOM   2877  N   ASN A 369      -5.241  21.784  -8.316  1.00 81.64           N  
ATOM   2878  CA  ASN A 369      -3.955  22.315  -8.793  1.00 81.64           C  
ATOM   2879  C   ASN A 369      -4.085  23.388  -9.898  1.00 81.64           C  
ATOM   2880  CB  ASN A 369      -3.048  21.139  -9.203  1.00 81.64           C  
ATOM   2881  O   ASN A 369      -3.398  23.315 -10.912  1.00 81.64           O  
ATOM   2882  CG  ASN A 369      -2.782  20.159  -8.080  1.00 81.64           C  
ATOM   2883  ND2 ASN A 369      -2.495  18.922  -8.407  1.00 81.64           N  
ATOM   2884  OD1 ASN A 369      -2.818  20.478  -6.904  1.00 81.64           O  
ATOM   2885  N   PHE A 370      -4.973  24.373  -9.703  1.00 85.73           N  
ATOM   2886  CA  PHE A 370      -5.271  25.462 -10.655  1.00 85.73           C  
ATOM   2887  C   PHE A 370      -5.958  25.047 -11.969  1.00 85.73           C  
ATOM   2888  CB  PHE A 370      -4.029  26.334 -10.914  1.00 85.73           C  
ATOM   2889  O   PHE A 370      -6.176  25.896 -12.830  1.00 85.73           O  
ATOM   2890  CG  PHE A 370      -3.325  26.811  -9.662  1.00 85.73           C  
ATOM   2891  CD1 PHE A 370      -3.790  27.960  -8.998  1.00 85.73           C  
ATOM   2892  CD2 PHE A 370      -2.212  26.112  -9.160  1.00 85.73           C  
ATOM   2893  CE1 PHE A 370      -3.144  28.410  -7.834  1.00 85.73           C  
ATOM   2894  CE2 PHE A 370      -1.571  26.556  -7.990  1.00 85.73           C  
ATOM   2895  CZ  PHE A 370      -2.036  27.707  -7.330  1.00 85.73           C  
ATOM   2896  N   LEU A 371      -6.356  23.781 -12.115  1.00 82.72           N  
ATOM   2897  CA  LEU A 371      -7.180  23.309 -13.223  1.00 82.72           C  
ATOM   2898  C   LEU A 371      -8.614  23.095 -12.743  1.00 82.72           C  
ATOM   2899  CB  LEU A 371      -6.565  22.017 -13.785  1.00 82.72           C  
ATOM   2900  O   LEU A 371      -8.832  22.361 -11.782  1.00 82.72           O  
ATOM   2901  CG  LEU A 371      -7.294  21.470 -15.025  1.00 82.72           C  
ATOM   2902  CD1 LEU A 371      -7.134  22.392 -16.236  1.00 82.72           C  
ATOM   2903  CD2 LEU A 371      -6.725  20.099 -15.386  1.00 82.72           C  
ATOM   2904  N   THR A 372      -9.580  23.697 -13.432  1.00 91.69           N  
ATOM   2905  CA  THR A 372     -11.008  23.439 -13.219  1.00 91.69           C  
ATOM   2906  C   THR A 372     -11.530  22.553 -14.338  1.00 91.69           C  
ATOM   2907  CB  THR A 372     -11.815  24.740 -13.125  1.00 91.69           C  
ATOM   2908  O   THR A 372     -11.406  22.897 -15.512  1.00 91.69           O  
ATOM   2909  CG2 THR A 372     -13.291  24.488 -12.827  1.00 91.69           C  
ATOM   2910  OG1 THR A 372     -11.323  25.520 -12.056  1.00 91.69           O  
ATOM   2911  N   VAL A 373     -12.116  21.415 -13.971  1.00 91.14           N  
ATOM   2912  CA  VAL A 373     -12.853  20.541 -14.885  1.00 91.14           C  
ATOM   2913  C   VAL A 373     -14.339  20.704 -14.603  1.00 91.14           C  
ATOM   2914  CB  VAL A 373     -12.416  19.071 -14.741  1.00 91.14           C  
ATOM   2915  O   VAL A 373     -14.796  20.375 -13.511  1.00 91.14           O  
ATOM   2916  CG1 VAL A 373     -13.178  18.173 -15.726  1.00 91.14           C  
ATOM   2917  CG2 VAL A 373     -10.914  18.907 -15.017  1.00 91.14           C  
ATOM   2918  N   THR A 374     -15.090  21.181 -15.590  1.00 91.62           N  
ATOM   2919  CA  THR A 374     -16.552  21.268 -15.528  1.00 91.62           C  
ATOM   2920  C   THR A 374     -17.161  19.950 -15.985  1.00 91.62           C  
ATOM   2921  CB  THR A 374     -17.061  22.428 -16.392  1.00 91.62           C  
ATOM   2922  O   THR A 374     -17.067  19.579 -17.156  1.00 91.62           O  
ATOM   2923  CG2 THR A 374     -18.574  22.612 -16.303  1.00 91.62           C  
ATOM   2924  OG1 THR A 374     -16.454  23.624 -15.980  1.00 91.62           O  
ATOM   2925  N   ILE A 375     -17.790  19.229 -15.063  1.00 87.24           N  
ATOM   2926  CA  ILE A 375     -18.503  17.982 -15.339  1.00 87.24           C  
ATOM   2927  C   ILE A 375     -19.990  18.305 -15.436  1.00 87.24           C  
ATOM   2928  CB  ILE A 375     -18.210  16.916 -14.260  1.00 87.24           C  
ATOM   2929  O   ILE A 375     -20.582  18.801 -14.482  1.00 87.24           O  
ATOM   2930  CG1 ILE A 375     -16.686  16.679 -14.120  1.00 87.24           C  
ATOM   2931  CG2 ILE A 375     -18.944  15.607 -14.616  1.00 87.24           C  
ATOM   2932  CD1 ILE A 375     -16.304  15.743 -12.968  1.00 87.24           C  
ATOM   2933  N   LYS A 376     -20.606  18.010 -16.582  1.00 84.11           N  
ATOM   2934  CA  LYS A 376     -22.053  18.117 -16.777  1.00 84.11           C  
ATOM   2935  C   LYS A 376     -22.665  16.721 -16.764  1.00 84.11           C  
ATOM   2936  CB  LYS A 376     -22.322  18.890 -18.071  1.00 84.11           C  
ATOM   2937  O   LYS A 376     -22.534  15.985 -17.738  1.00 84.11           O  
ATOM   2938  CG  LYS A 376     -23.818  19.146 -18.254  1.00 84.11           C  
ATOM   2939  CD  LYS A 376     -24.062  19.890 -19.564  1.00 84.11           C  
ATOM   2940  CE  LYS A 376     -25.547  20.209 -19.640  1.00 84.11           C  
ATOM   2941  NZ  LYS A 376     -25.928  20.696 -20.972  1.00 84.11           N  
ATOM   2942  N   GLU A 377     -23.326  16.366 -15.673  1.00 82.24           N  
ATOM   2943  CA  GLU A 377     -24.061  15.111 -15.528  1.00 82.24           C  
ATOM   2944  C   GLU A 377     -25.555  15.352 -15.767  1.00 82.24           C  
ATOM   2945  CB  GLU A 377     -23.735  14.438 -14.180  1.00 82.24           C  
ATOM   2946  O   GLU A 377     -26.092  16.396 -15.400  1.00 82.24           O  
ATOM   2947  CG  GLU A 377     -24.174  15.252 -12.957  1.00 82.24           C  
ATOM   2948  CD  GLU A 377     -23.724  14.685 -11.599  1.00 82.24           C  
ATOM   2949  OE1 GLU A 377     -23.989  15.354 -10.574  1.00 82.24           O  
ATOM   2950  OE2 GLU A 377     -23.108  13.598 -11.584  1.00 82.24           O  
ATOM   2951  N   SER A 378     -26.239  14.410 -16.418  1.00 77.88           N  
ATOM   2952  CA  SER A 378     -27.695  14.443 -16.540  1.00 77.88           C  
ATOM   2953  C   SER A 378     -28.304  13.134 -16.061  1.00 77.88           C  
ATOM   2954  CB  SER A 378     -28.151  14.786 -17.960  1.00 77.88           C  
ATOM   2955  O   SER A 378     -27.769  12.065 -16.333  1.00 77.88           O  
ATOM   2956  OG  SER A 378     -29.539  15.057 -17.947  1.00 77.88           O  
ATOM   2957  N   ASN A 379     -29.431  13.215 -15.350  1.00 75.14           N  
ATOM   2958  CA  ASN A 379     -30.176  12.044 -14.880  1.00 75.14           C  
ATOM   2959  C   ASN A 379     -31.078  11.418 -15.964  1.00 75.14           C  
ATOM   2960  CB  ASN A 379     -30.935  12.409 -13.589  1.00 75.14           C  
ATOM   2961  O   ASN A 379     -31.796  10.460 -15.679  1.00 75.14           O  
ATOM   2962  CG  ASN A 379     -32.090  13.375 -13.790  1.00 75.14           C  
ATOM   2963  ND2 ASN A 379     -32.630  13.914 -12.723  1.00 75.14           N  
ATOM   2964  OD1 ASN A 379     -32.529  13.663 -14.886  1.00 75.14           O  
ATOM   2965  N   THR A 380     -31.053  11.959 -17.186  1.00 70.64           N  
ATOM   2966  CA  THR A 380     -31.799  11.465 -18.343  1.00 70.64           C  
ATOM   2967  C   THR A 380     -30.837  11.195 -19.498  1.00 70.64           C  
ATOM   2968  CB  THR A 380     -32.939  12.433 -18.706  1.00 70.64           C  
ATOM   2969  O   THR A 380     -29.939  11.984 -19.778  1.00 70.64           O  
ATOM   2970  CG2 THR A 380     -32.514  13.820 -19.188  1.00 70.64           C  
ATOM   2971  OG1 THR A 380     -33.765  11.905 -19.711  1.00 70.64           O  
ATOM   2972  N   ASP A 381     -31.030  10.072 -20.180  1.00 71.90           N  
ATOM   2973  CA  ASP A 381     -30.325   9.703 -21.413  1.00 71.90           C  
ATOM   2974  C   ASP A 381     -30.837  10.498 -22.629  1.00 71.90           C  
ATOM   2975  CB  ASP A 381     -30.480   8.184 -21.616  1.00 71.90           C  
ATOM   2976  O   ASP A 381     -30.093  10.772 -23.575  1.00 71.90           O  
ATOM   2977  CG  ASP A 381     -31.935   7.691 -21.742  1.00 71.90           C  
ATOM   2978  OD1 ASP A 381     -32.872   8.434 -21.353  1.00 71.90           O  
ATOM   2979  OD2 ASP A 381     -32.114   6.563 -22.233  1.00 71.90           O  
ATOM   2980  N   GLN A 382     -32.099  10.933 -22.569  1.00 66.61           N  
ATOM   2981  CA  GLN A 382     -32.745  11.776 -23.573  1.00 66.61           C  
ATOM   2982  C   GLN A 382     -31.971  13.082 -23.814  1.00 66.61           C  
ATOM   2983  CB  GLN A 382     -34.193  12.089 -23.152  1.00 66.61           C  
ATOM   2984  O   GLN A 382     -31.875  13.941 -22.938  1.00 66.61           O  
ATOM   2985  CG  GLN A 382     -35.057  10.838 -22.925  1.00 66.61           C  
ATOM   2986  CD  GLN A 382     -35.137   9.958 -24.165  1.00 66.61           C  
ATOM   2987  NE2 GLN A 382     -34.901   8.672 -24.039  1.00 66.61           N  
ATOM   2988  OE1 GLN A 382     -35.386  10.430 -25.263  1.00 66.61           O  
ATOM   2989  N   GLY A 383     -31.450  13.253 -25.031  1.00 63.23           N  
ATOM   2990  CA  GLY A 383     -30.788  14.481 -25.481  1.00 63.23           C  
ATOM   2991  C   GLY A 383     -29.297  14.598 -25.150  1.00 63.23           C  
ATOM   2992  O   GLY A 383     -28.676  15.569 -25.584  1.00 63.23           O  
ATOM   2993  N   PHE A 384     -28.705  13.635 -24.432  1.00 62.17           N  
ATOM   2994  CA  PHE A 384     -27.257  13.617 -24.180  1.00 62.17           C  
ATOM   2995  C   PHE A 384     -26.482  12.908 -25.300  1.00 62.17           C  
ATOM   2996  CB  PHE A 384     -26.977  12.999 -22.806  1.00 62.17           C  
ATOM   2997  O   PHE A 384     -25.424  13.373 -25.717  1.00 62.17           O  
ATOM   2998  CG  PHE A 384     -25.551  13.221 -22.336  1.00 62.17           C  
ATOM   2999  CD1 PHE A 384     -24.559  12.266 -22.613  1.00 62.17           C  
ATOM   3000  CD2 PHE A 384     -25.206  14.395 -21.640  1.00 62.17           C  
ATOM   3001  CE1 PHE A 384     -23.239  12.458 -22.173  1.00 62.17           C  
ATOM   3002  CE2 PHE A 384     -23.882  14.596 -21.206  1.00 62.17           C  
ATOM   3003  CZ  PHE A 384     -22.900  13.624 -21.466  1.00 62.17           C  
ATOM   3004  N   PHE A 385     -27.038  11.828 -25.850  1.00 62.88           N  
ATOM   3005  CA  PHE A 385     -26.456  11.112 -26.981  1.00 62.88           C  
ATOM   3006  C   PHE A 385     -27.302  11.370 -28.227  1.00 62.88           C  
ATOM   3007  CB  PHE A 385     -26.323   9.623 -26.630  1.00 62.88           C  
ATOM   3008  O   PHE A 385     -28.411  10.855 -28.352  1.00 62.88           O  
ATOM   3009  CG  PHE A 385     -25.459   9.365 -25.408  1.00 62.88           C  
ATOM   3010  CD1 PHE A 385     -24.056   9.446 -25.502  1.00 62.88           C  
ATOM   3011  CD2 PHE A 385     -26.057   9.066 -24.168  1.00 62.88           C  
ATOM   3012  CE1 PHE A 385     -23.255   9.222 -24.368  1.00 62.88           C  
ATOM   3013  CE2 PHE A 385     -25.256   8.835 -23.034  1.00 62.88           C  
ATOM   3014  CZ  PHE A 385     -23.855   8.911 -23.134  1.00 62.88           C  
ATOM   3015  N   LYS A 386     -26.793  12.180 -29.162  1.00 67.45           N  
ATOM   3016  CA  LYS A 386     -27.304  12.128 -30.535  1.00 67.45           C  
ATOM   3017  C   LYS A 386     -26.869  10.780 -31.103  1.00 67.45           C  
ATOM   3018  CB  LYS A 386     -26.803  13.306 -31.391  1.00 67.45           C  
ATOM   3019  O   LYS A 386     -25.674  10.483 -31.117  1.00 67.45           O  
ATOM   3020  CG  LYS A 386     -27.419  14.658 -30.983  1.00 67.45           C  
ATOM   3021  CD  LYS A 386     -27.014  15.773 -31.966  1.00 67.45           C  
ATOM   3022  CE  LYS A 386     -27.656  17.126 -31.608  1.00 67.45           C  
ATOM   3023  NZ  LYS A 386     -27.360  18.176 -32.627  1.00 67.45           N  
ATOM   3024  N   GLU A 387     -27.828   9.963 -31.524  1.00 66.82           N  
ATOM   3025  CA  GLU A 387     -27.536   8.754 -32.285  1.00 66.82           C  
ATOM   3026  C   GLU A 387     -26.740   9.176 -33.524  1.00 66.82           C  
ATOM   3027  CB  GLU A 387     -28.849   8.032 -32.618  1.00 66.82           C  
ATOM   3028  O   GLU A 387     -27.162  10.053 -34.285  1.00 66.82           O  
ATOM   3029  CG  GLU A 387     -28.639   6.580 -33.069  1.00 66.82           C  
ATOM   3030  CD  GLU A 387     -29.970   5.810 -33.151  1.00 66.82           C  
ATOM   3031  OE1 GLU A 387     -29.937   4.580 -32.925  1.00 66.82           O  
ATOM   3032  OE2 GLU A 387     -31.005   6.455 -33.439  1.00 66.82           O  
ATOM   3033  N   LYS A 388     -25.523   8.646 -33.657  1.00 68.91           N  
ATOM   3034  CA  LYS A 388     -24.652   8.970 -34.779  1.00 68.91           C  
ATOM   3035  C   LYS A 388     -25.234   8.257 -35.999  1.00 68.91           C  
ATOM   3036  CB  LYS A 388     -23.203   8.583 -34.439  1.00 68.91           C  
ATOM   3037  O   LYS A 388     -25.030   7.056 -36.152  1.00 68.91           O  
ATOM   3038  CG  LYS A 388     -22.204   9.435 -35.230  1.00 68.91           C  
ATOM   3039  CD  LYS A 388     -20.769   8.952 -34.994  1.00 68.91           C  
ATOM   3040  CE  LYS A 388     -19.799   9.891 -35.716  1.00 68.91           C  
ATOM   3041  NZ  LYS A 388     -18.409   9.375 -35.678  1.00 68.91           N  
ATOM   3042  N   ARG A 389     -26.042   8.986 -36.766  1.00 55.09           N  
ATOM   3043  CA  ARG A 389     -26.605   8.523 -38.035  1.00 55.09           C  
ATOM   3044  C   ARG A 389     -25.526   8.339 -39.091  1.00 55.09           C  
ATOM   3045  CB  ARG A 389     -27.702   9.482 -38.517  1.00 55.09           C  
ATOM   3046  O   ARG A 389     -24.516   9.081 -39.024  1.00 55.09           O  
ATOM   3047  CG  ARG A 389     -28.934   8.704 -38.988  1.00 55.09           C  
ATOM   3048  CD  ARG A 389     -29.962   9.680 -39.567  1.00 55.09           C  
ATOM   3049  NE  ARG A 389     -31.340   9.180 -39.415  1.00 55.09           N  
ATOM   3050  NH1 ARG A 389     -32.394  11.206 -39.620  1.00 55.09           N  
ATOM   3051  NH2 ARG A 389     -33.583   9.385 -39.127  1.00 55.09           N  
ATOM   3052  CZ  ARG A 389     -32.428   9.923 -39.391  1.00 55.09           C  
ATOM   3053  OXT ARG A 389     -25.791   7.474 -39.949  1.00 55.09           O  
TER    3054      ARG A 389                                                      
ENDMDL                                                                          
END                                                                             
