# Supplementary material for: Uncoupled evolution of the Polycomb system and deep origin of non-canonical PRC1
Source: Commun Biol. 2023 Nov 10;6:1144. doi: 10.1038/s42003-023-05501-x (PMC10638273; doi:10.1038/s42003-023-05501-x)
Supplement: Supplementary file 6 — Supplementary Data 3 [file 42003_2023_5501_MOESM6_ESM.zip › Supplementary Data 3/TM_align/G175838.pdb]

load inline
select all
cartoon
select *A
color blue
select *B
color red
select ligand
wireframe 0.25
select solvent
spacefill 0.25
select all
exit
REMARK TM-align Version 20190822
REMARK Chain 1:A175838     Size=  39
REMARK Chain 2:B175838     Size=  41 (TM-score is normalized by   41, d0=  1.87)
REMARK Aligned length=  25, RMSD=  2.35, TM-score=0.45521, ID=0.200
ATOM   2739  N   TRP A 351     -25.115  -4.872   5.147
ATOM   2740  CA  TRP A 351     -24.052  -5.830   4.963
ATOM   2741  C   TRP A 351     -23.677  -6.332   6.353
ATOM   2742  CB  TRP A 351     -22.889  -5.208   4.184
ATOM   2743  O   TRP A 351     -23.179  -5.595   7.202
ATOM   2744  CG  TRP A 351     -21.692  -6.099   4.072
ATOM   2745  CD1 TRP A 351     -21.456  -7.034   3.124
ATOM   2746  CD2 TRP A 351     -20.592  -6.207   5.016
ATOM   2747  CE2 TRP A 351     -19.740  -7.273   4.606
ATOM   2748  CE3 TRP A 351     -20.271  -5.535   6.212
ATOM   2749  NE1 TRP A 351     -20.279  -7.702   3.411
ATOM   2750  CH2 TRP A 351     -18.425  -7.052   6.615
ATOM   2751  CZ2 TRP A 351     -18.657  -7.702   5.388
ATOM   2752  CZ3 TRP A 351     -19.197  -5.953   7.007
ATOM   2753  N   SER A 352     -23.987  -7.596   6.594
ATOM   2754  CA  SER A 352     -23.611  -8.321   7.791
ATOM   2755  C   SER A 352     -22.611  -9.383   7.339
ATOM   2756  CB  SER A 352     -24.839  -8.890   8.513
ATOM   2757  O   SER A 352     -22.896 -10.141   6.408
ATOM   2758  OG  SER A 352     -25.783  -9.449   7.624
ATOM   2759  N   PRO A 353     -21.396  -9.422   7.912
ATOM   2760  CA  PRO A 353     -20.418 -10.424   7.526
ATOM   2761  C   PRO A 353     -20.989 -11.816   7.800
ATOM   2762  CB  PRO A 353     -19.163 -10.130   8.354
ATOM   2763  O   PRO A 353     -21.416 -12.107   8.917
ATOM   2764  CG  PRO A 353     -19.674  -9.307   9.539
ATOM   2765  CD  PRO A 353     -20.906  -8.590   8.997
ATOM   2766  N   SER A 354     -20.975 -12.690   6.792
ATOM   2767  CA  SER A 354     -21.338 -14.094   6.976
ATOM   2768  C   SER A 354     -20.426 -14.712   8.040
ATOM   2769  CB  SER A 354     -21.219 -14.858   5.649
ATOM   2770  O   SER A 354     -19.209 -14.783   7.842
ATOM   2771  OG  SER A 354     -19.885 -14.817   5.175
ATOM   2772  N   LEU A 355     -21.002 -15.189   9.148
ATOM   2773  CA  LEU A 355     -20.242 -15.804  10.245
ATOM   2774  C   LEU A 355     -19.556 -17.129   9.844
ATOM   2775  CB  LEU A 355     -21.152 -15.995  11.479
ATOM   2776  O   LEU A 355     -18.775 -17.693  10.600
ATOM   2777  CG  LEU A 355     -20.536 -15.432  12.775
ATOM   2778  CD1 LEU A 355     -20.728 -13.916  12.854
ATOM   2779  CD2 LEU A 355     -21.168 -16.069  14.009
ATOM   2780  N   THR A 356     -19.839 -17.632   8.646
ATOM   2781  CA  THR A 356     -19.365 -18.921   8.131
ATOM   2782  C   THR A 356     -17.916 -18.902   7.633
ATOM   2783  CB  THR A 356     -20.309 -19.404   7.020
ATOM   2784  O   THR A 356     -17.390 -19.954   7.291
ATOM   2785  CG2 THR A 356     -21.705 -19.717   7.563
ATOM   2786  OG1 THR A 356     -20.475 -18.390   6.050
ATOM   2787  N   ASN A 357     -17.251 -17.739   7.602
ATOM   2788  CA  ASN A 357     -15.877 -17.591   7.099
ATOM   2789  C   ASN A 357     -14.959 -16.778   8.039
ATOM   2790  CB  ASN A 357     -15.920 -17.011   5.667
ATOM   2791  O   ASN A 357     -14.004 -16.170   7.562
ATOM   2792  CG  ASN A 357     -16.482 -17.965   4.628
ATOM   2793  ND2 ASN A 357     -17.609 -17.640   4.041
ATOM   2794  OD1 ASN A 357     -15.884 -18.977   4.278
ATOM   2795  N   LEU A 358     -15.207 -16.731   9.359
ATOM   2796  CA  LEU A 358     -14.358 -15.935  10.272
ATOM   2797  C   LEU A 358     -12.875 -16.333  10.234
ATOM   2798  CB  LEU A 358     -14.862 -15.986  11.728
ATOM   2799  O   LEU A 358     -12.022 -15.465  10.354
ATOM   2800  CG  LEU A 358     -15.742 -14.781  12.097
ATOM   2801  CD1 LEU A 358     -17.142 -14.965  11.539
ATOM   2802  CD2 LEU A 358     -15.844 -14.617  13.611
ATOM   2803  N   GLU A 359     -12.553 -17.604   9.990
ATOM   2804  CA  GLU A 359     -11.158 -18.063   9.851
ATOM   2805  C   GLU A 359     -10.431 -17.460   8.637
ATOM   2806  CB  GLU A 359     -11.140 -19.591   9.726
ATOM   2807  O   GLU A 359      -9.208 -17.511   8.541
ATOM   2808  CG  GLU A 359     -11.575 -20.287  11.023
ATOM   2809  CD  GLU A 359     -11.514 -21.817  10.920
ATOM   2810  OE1 GLU A 359     -11.557 -22.458  11.992
ATOM   2811  OE2 GLU A 359     -11.455 -22.335   9.780
ATOM   2812  N   LYS A 360     -11.184 -16.887   7.695
ATOM   2813  CA  LYS A 360     -10.673 -16.321   6.446
ATOM   2814  C   LYS A 360     -10.457 -14.822   6.507
ATOM   2815  CB  LYS A 360     -11.632 -16.675   5.310
ATOM   2816  O   LYS A 360     -10.052 -14.244   5.501
ATOM   2817  CG  LYS A 360     -11.658 -18.186   5.066
ATOM   2818  CD  LYS A 360     -12.456 -18.464   3.797
ATOM   2819  CE  LYS A 360     -12.661 -19.968   3.635
ATOM   2820  NZ  LYS A 360     -13.811 -20.229   2.742
ATOM   2821  N   VAL A 361     -10.770 -14.185   7.630
ATOM   2822  CA  VAL A 361     -10.671 -12.741   7.803
ATOM   2823  C   VAL A 361      -9.789 -12.458   9.008
ATOM   2824  CB  VAL A 361     -12.061 -12.120   7.980
ATOM   2825  O   VAL A 361     -10.133 -12.828  10.127
ATOM   2826  CG1 VAL A 361     -11.972 -10.615   8.220
ATOM   2827  CG2 VAL A 361     -12.958 -12.335   6.750
ATOM   2828  N   VAL A 362      -8.687 -11.754   8.791
ATOM   2829  CA  VAL A 362      -7.846 -11.239   9.869
ATOM   2830  C   VAL A 362      -8.127  -9.747  10.005
ATOM   2831  CB  VAL A 362      -6.364 -11.578   9.642
ATOM   2832  O   VAL A 362      -8.194  -9.007   9.024
ATOM   2833  CG1 VAL A 362      -5.478 -11.063  10.779
ATOM   2834  CG2 VAL A 362      -6.140 -13.087   9.486
ATOM   2835  N   VAL A 363      -8.368  -9.309  11.237
ATOM   2836  CA  VAL A 363      -8.522  -7.894  11.577
ATOM   2837  C   VAL A 363      -7.303  -7.501  12.395
ATOM   2838  CB  VAL A 363      -9.839  -7.614  12.322
ATOM   2839  O   VAL A 363      -7.097  -8.031  13.485
ATOM   2840  CG1 VAL A 363      -9.985  -6.117  12.610
ATOM   2841  CG2 VAL A 363     -11.058  -8.034  11.487
ATOM   2842  N   THR A 364      -6.498  -6.591  11.858
ATOM   2843  CA  THR A 364      -5.267  -6.109  12.480
ATOM   2844  C   THR A 364      -5.395  -4.618  12.745
ATOM   2845  CB  THR A 364      -4.042  -6.409  11.601
ATOM   2846  O   THR A 364      -5.457  -3.817  11.812
ATOM   2847  CG2 THR A 364      -2.737  -6.032  12.306
ATOM   2848  OG1 THR A 364      -3.962  -7.793  11.350
ATOM   2849  N   ASP A 365      -5.405  -4.243  14.019
ATOM   2850  CA  ASP A 365      -5.324  -2.847  14.436
ATOM   2851  C   ASP A 365      -3.858  -2.416  14.496
ATOM   2852  CB  ASP A 365      -6.031  -2.649  15.784
ATOM   2853  O   ASP A 365      -3.059  -2.943  15.272
ATOM   2854  CG  ASP A 365      -7.557  -2.720  15.686
ATOM   2855  OD1 ASP A 365      -8.095  -2.471  14.584
ATOM   2856  OD2 ASP A 365      -8.188  -2.981  16.731
ATOM   2857  N   VAL A 366      -3.493  -1.442  13.668
ATOM   2858  CA  VAL A 366      -2.166  -0.826  13.662
ATOM   2859  C   VAL A 366      -2.279   0.541  14.317
ATOM   2860  CB  VAL A 366      -1.583  -0.745  12.240
ATOM   2861  O   VAL A 366      -2.828   1.476  13.735
ATOM   2862  CG1 VAL A 366      -0.153  -0.186  12.278
ATOM   2863  CG2 VAL A 366      -1.531  -2.128  11.575
ATOM   2864  N   THR A 367      -1.756   0.666  15.536
ATOM   2865  CA  THR A 367      -1.740   1.937  16.269
ATOM   2866  C   THR A 367      -0.372   2.606  16.177
ATOM   2867  CB  THR A 367      -2.184   1.776  17.728
ATOM   2868  O   THR A 367       0.640   2.036  16.578
ATOM   2869  CG2 THR A 367      -2.372   3.118  18.437
ATOM   2870  OG1 THR A 367      -3.420   1.110  17.796
ATOM   2871  N   SER A 368      -0.333   3.845  15.689
ATOM   2872  CA  SER A 368       0.859   4.696  15.688
ATOM   2873  C   SER A 368       0.470   6.134  16.024
ATOM   2874  CB  SER A 368       1.555   4.636  14.326
ATOM   2875  O   SER A 368      -0.513   6.645  15.497
ATOM   2876  OG  SER A 368       2.809   5.289  14.399
ATOM   2877  N   ASN A 369       1.229   6.793  16.907
ATOM   2878  CA  ASN A 369       1.027   8.200  17.286
ATOM   2879  C   ASN A 369      -0.432   8.554  17.651
ATOM   2880  CB  ASN A 369       1.604   9.104  16.179
ATOM   2881  O   ASN A 369      -0.964   9.551  17.172
ATOM   2882  CG  ASN A 369       3.078   8.878  15.919
ATOM   2883  ND2 ASN A 369       3.537   9.171  14.726
ATOM   2884  OD1 ASN A 369       3.839   8.447  16.768
ATOM   2885  N   PHE A 370      -1.077   7.730  18.489
ATOM   2886  CA  PHE A 370      -2.482   7.874  18.924
ATOM   2887  C   PHE A 370      -3.553   7.673  17.837
ATOM   2888  CB  PHE A 370      -2.696   9.187  19.698
ATOM   2889  O   PHE A 370      -4.737   7.841  18.119
ATOM   2890  CG  PHE A 370      -1.699   9.429  20.810
ATOM   2891  CD1 PHE A 370      -1.908   8.844  22.072
ATOM   2892  CD2 PHE A 370      -0.566  10.234  20.589
ATOM   2893  CE1 PHE A 370      -0.987   9.062  23.110
ATOM   2894  CE2 PHE A 370       0.361  10.445  21.625
ATOM   2895  CZ  PHE A 370       0.148   9.861  22.886
ATOM   2896  N   LEU A 371      -3.172   7.262  16.625
ATOM   2897  CA  LEU A 371      -4.099   6.856  15.574
ATOM   2898  C   LEU A 371      -4.105   5.334  15.453
ATOM   2899  CB  LEU A 371      -3.686   7.534  14.258
ATOM   2900  O   LEU A 371      -3.050   4.733  15.266
ATOM   2901  CG  LEU A 371      -4.647   7.259  13.088
ATOM   2902  CD1 LEU A 371      -6.015   7.909  13.307
ATOM   2903  CD2 LEU A 371      -4.050   7.816  11.797
ATOM   2904  N   THR A 372      -5.287   4.725  15.516
ATOM   2905  CA  THR A 372      -5.481   3.301  15.226
ATOM   2906  C   THR A 372      -6.105   3.150  13.849
ATOM   2907  CB  THR A 372      -6.336   2.612  16.297
ATOM   2908  O   THR A 372      -7.166   3.711  13.583
ATOM   2909  CG2 THR A 372      -6.482   1.113  16.048
ATOM   2910  OG1 THR A 372      -5.709   2.745  17.555
ATOM   2911  N   VAL A 373      -5.445   2.389  12.977
ATOM   2912  CA  VAL A 373      -5.987   1.965  11.685
ATOM   2913  C   VAL A 373      -6.357   0.493  11.785
ATOM   2914  CB  VAL A 373      -4.985   2.212  10.541
ATOM   2915  O   VAL A 373      -5.483  -0.347  11.984
ATOM   2916  CG1 VAL A 373      -5.580   1.789   9.190
ATOM   2917  CG2 VAL A 373      -4.604   3.697  10.445
ATOM   2918  N   THR A 374      -7.638   0.182  11.620
ATOM   2919  CA  THR A 374      -8.137  -1.194  11.549
ATOM   2920  C   THR A 374      -8.049  -1.695  10.115
ATOM   2921  CB  THR A 374      -9.580  -1.273  12.063
ATOM   2922  O   THR A 374      -8.760  -1.216   9.230
ATOM   2923  CG2 THR A 374     -10.123  -2.700  12.083
ATOM   2924  OG1 THR A 374      -9.643  -0.767  13.370
ATOM   2925  N   ILE A 375      -7.173  -2.664   9.871
ATOM   2926  CA  ILE A 375      -7.013  -3.321   8.574
ATOM   2927  C   ILE A 375      -7.764  -4.646   8.625
ATOM   2928  CB  ILE A 375      -5.521  -3.513   8.221
ATOM   2929  O   ILE A 375      -7.460  -5.502   9.451
ATOM   2930  CG1 ILE A 375      -4.766  -2.162   8.269
ATOM   2931  CG2 ILE A 375      -5.401  -4.165   6.828
ATOM   2932  CD1 ILE A 375      -3.251  -2.287   8.075
ATOM   2933  N   LYS A 376      -8.738  -4.832   7.733
ATOM   2934  CA  LYS A 376      -9.446  -6.101   7.554
ATOM   2935  C   LYS A 376      -8.947  -6.779   6.283
ATOM   2936  CB  LYS A 376     -10.953  -5.831   7.552
ATOM   2937  O   LYS A 376      -9.306  -6.362   5.185
ATOM   2938  CG  LYS A 376     -11.742  -7.140   7.502
ATOM   2939  CD  LYS A 376     -13.239  -6.843   7.469
ATOM   2940  CE  LYS A 376     -13.971  -8.175   7.528
ATOM   2941  NZ  LYS A 376     -15.404  -8.017   7.246
ATOM   2942  N   GLU A 377      -8.131  -7.810   6.434
ATOM   2943  CA  GLU A 377      -7.640  -8.639   5.335
ATOM   2944  C   GLU A 377      -8.466  -9.927   5.245
ATOM   2945  CB  GLU A 377      -6.121  -8.868   5.457
ATOM   2946  O   GLU A 377      -8.883 -10.481   6.260
ATOM   2947  CG  GLU A 377      -5.709  -9.654   6.707
ATOM   2948  CD  GLU A 377      -4.192  -9.762   6.941
ATOM   2949  OE1 GLU A 377      -3.805 -10.326   7.990
ATOM   2950  OE2 GLU A 377      -3.423  -9.275   6.085
ATOM   2951  N   SER A 378      -8.746 -10.400   4.030
ATOM   2952  CA  SER A 378      -9.362 -11.709   3.822
ATOM   2953  C   SER A 378      -8.535 -12.544   2.856
ATOM   2954  CB  SER A 378     -10.818 -11.600   3.364
ATOM   2955  O   SER A 378      -8.031 -12.028   1.865
ATOM   2956  OG  SER A 378     -11.422 -12.877   3.437
ATOM   2957  N   ASN A 379      -8.400 -13.842   3.139
ATOM   2958  CA  ASN A 379      -7.697 -14.790   2.271
ATOM   2959  C   ASN A 379      -8.555 -15.288   1.089
ATOM   2960  CB  ASN A 379      -7.117 -15.931   3.129
ATOM   2961  O   ASN A 379      -8.096 -16.129   0.317
ATOM   2962  CG  ASN A 379      -8.159 -16.863   3.724
ATOM   2963  ND2 ASN A 379      -7.768 -17.708   4.649
ATOM   2964  OD1 ASN A 379      -9.325 -16.859   3.380
ATOM   2965  N   THR A 380      -9.787 -14.788   0.958
ATOM   2966  CA  THR A 380     -10.715 -15.105  -0.128
ATOM   2967  C   THR A 380     -11.165 -13.816  -0.813
ATOM   2968  CB  THR A 380     -11.882 -15.964   0.391
ATOM   2969  O   THR A 380     -11.473 -12.821  -0.162
ATOM   2970  CG2 THR A 380     -12.813 -15.294   1.401
ATOM   2971  OG1 THR A 380     -12.699 -16.413  -0.659
ATOM   2972  N   ASP A 381     -11.210 -13.834  -2.140
ATOM   2973  CA  ASP A 381     -11.761 -12.764  -2.979
ATOM   2974  C   ASP A 381     -13.301 -12.747  -2.954
ATOM   2975  CB  ASP A 381     -11.214 -12.948  -4.408
ATOM   2976  O   ASP A 381     -13.932 -11.696  -3.093
ATOM   2977  CG  ASP A 381     -11.569 -14.294  -5.070
ATOM   2978  OD1 ASP A 381     -11.955 -15.250  -4.351
ATOM   2979  OD2 ASP A 381     -11.455 -14.368  -6.306
ATOM   2980  N   GLN A 382     -13.906 -13.911  -2.702
ATOM   2981  CA  GLN A 382     -15.348 -14.091  -2.547
ATOM   2982  C   GLN A 382     -15.927 -13.188  -1.446
ATOM   2983  CB  GLN A 382     -15.670 -15.567  -2.244
ATOM   2984  O   GLN A 382     -15.629 -13.349  -0.263
ATOM   2985  CG  GLN A 382     -15.161 -16.545  -3.316
ATOM   2986  CD  GLN A 382     -15.732 -16.240  -4.694
ATOM   2987  NE2 GLN A 382     -14.906 -16.161  -5.712
ATOM   2988  OE1 GLN A 382     -16.926 -16.045  -4.857
ATOM   2989  N   GLY A 383     -16.799 -12.255  -1.834
ATOM   2990  CA  GLY A 383     -17.544 -11.387  -0.917
ATOM   2991  C   GLY A 383     -16.826 -10.109  -0.473
ATOM   2992  O   GLY A 383     -17.443  -9.304   0.225
ATOM   2993  N   PHE A 384     -15.569  -9.886  -0.879
ATOM   2994  CA  PHE A 384     -14.861  -8.629  -0.596
ATOM   2995  C   PHE A 384     -15.127  -7.560  -1.665
ATOM   2996  CB  PHE A 384     -13.364  -8.906  -0.419
ATOM   2997  O   PHE A 384     -15.326  -6.391  -1.341
ATOM   2998  CG  PHE A 384     -12.610  -7.730   0.176
ATOM   2999  CD1 PHE A 384     -12.010  -6.778  -0.664
ATOM   3000  CD2 PHE A 384     -12.527  -7.571   1.572
ATOM   3001  CE1 PHE A 384     -11.302  -5.693  -0.123
ATOM   3002  CE2 PHE A 384     -11.827  -6.479   2.119
ATOM   3003  CZ  PHE A 384     -11.208  -5.544   1.271
ATOM   3004  N   PHE A 385     -15.214  -7.960  -2.933
ATOM   3005  CA  PHE A 385     -15.552  -7.067  -4.037
ATOM   3006  C   PHE A 385     -16.962  -7.389  -4.530
ATOM   3007  CB  PHE A 385     -14.482  -7.178  -5.132
ATOM   3008  O   PHE A 385     -17.186  -8.415  -5.169
ATOM   3009  CG  PHE A 385     -13.085  -6.830  -4.649
ATOM   3010  CD1 PHE A 385     -12.716  -5.485  -4.456
ATOM   3011  CD2 PHE A 385     -12.157  -7.853  -4.369
ATOM   3012  CE1 PHE A 385     -11.428  -5.161  -3.995
ATOM   3013  CE2 PHE A 385     -10.865  -7.530  -3.914
ATOM   3014  CZ  PHE A 385     -10.499  -6.184  -3.728
ATOM   3015  N   LYS A 386     -17.935  -6.521  -4.230
ATOM   3016  CA  LYS A 386     -19.175  -6.510  -5.012
ATOM   3017  C   LYS A 386     -18.800  -6.001  -6.401
ATOM   3018  CB  LYS A 386     -20.272  -5.650  -4.357
ATOM   3019  O   LYS A 386     -18.250  -4.906  -6.520
ATOM   3020  CG  LYS A 386     -20.838  -6.270  -3.065
ATOM   3021  CD  LYS A 386     -22.037  -5.459  -2.538
ATOM   3022  CE  LYS A 386     -22.652  -6.084  -1.273
ATOM   3023  NZ  LYS A 386     -23.885  -5.367  -0.833
ATOM   3024  N   GLU A 387     -19.055  -6.804  -7.428
ATOM   3025  CA  GLU A 387     -18.953  -6.349  -8.810
ATOM   3026  C   GLU A 387     -19.873  -5.133  -8.959
ATOM   3027  CB  GLU A 387     -19.308  -7.505  -9.755
ATOM   3028  O   GLU A 387     -21.062  -5.189  -8.629
ATOM   3029  CG  GLU A 387     -18.866  -7.256 -11.203
ATOM   3030  CD  GLU A 387     -19.004  -8.522 -12.068
ATOM   3031  OE1 GLU A 387     -18.197  -8.663 -13.013
ATOM   3032  OE2 GLU A 387     -19.913  -9.335 -11.778
ATOM   3033  N   LYS A 388     -19.294  -3.992  -9.335
ATOM   3034  CA  LYS A 388     -20.046  -2.756  -9.503
ATOM   3035  C   LYS A 388     -20.858  -2.914 -10.788
ATOM   3036  CB  LYS A 388     -19.083  -1.557  -9.494
ATOM   3037  O   LYS A 388     -20.307  -2.758 -11.874
ATOM   3038  CG  LYS A 388     -19.793  -0.281  -9.028
ATOM   3039  CD  LYS A 388     -18.869   0.934  -9.155
ATOM   3040  CE  LYS A 388     -19.578   2.165  -8.584
ATOM   3041  NZ  LYS A 388     -18.810   3.407  -8.842
ATOM   3042  N   ARG A 389     -22.111  -3.338 -10.634
ATOM   3043  CA  ARG A 389     -23.080  -3.442 -11.726
ATOM   3044  C   ARG A 389     -23.454  -2.074 -12.273
ATOM   3045  CB  ARG A 389     -24.321  -4.220 -11.268
ATOM   3046  O   ARG A 389     -23.424  -1.103 -11.479
ATOM   3047  CG  ARG A 389     -24.730  -5.256 -12.319
ATOM   3048  CD  ARG A 389     -26.033  -5.934 -11.887
ATOM   3049  NE  ARG A 389     -26.137  -7.308 -12.409
ATOM   3050  NH1 ARG A 389     -27.678  -8.066 -10.891
ATOM   3051  NH2 ARG A 389     -26.784  -9.484 -12.362
ATOM   3052  CZ  ARG A 389     -26.865  -8.274 -11.888
ATOM   3053  OXT ARG A 389     -23.793  -2.077 -13.473
TER
ATOM   1074  N   GLU B 139     -28.190   2.631   4.907
ATOM   1075  CA  GLU B 139     -27.627   2.146   3.642
ATOM   1076  C   GLU B 139     -27.253   3.306   2.707
ATOM   1077  CB  GLU B 139     -28.596   1.189   2.928
ATOM   1078  O   GLU B 139     -27.793   3.447   1.617
ATOM   1079  CG  GLU B 139     -28.928  -0.076   3.719
ATOM   1080  CD  GLU B 139     -29.222  -1.246   2.771
ATOM   1081  OE1 GLU B 139     -28.603  -2.313   2.981
ATOM   1082  OE2 GLU B 139     -30.037  -1.058   1.842
ATOM   1083  N   THR B 140     -26.351   4.201   3.109
ATOM   1084  CA  THR B 140     -25.959   5.324   2.240
ATOM   1085  C   THR B 140     -24.506   5.733   2.466
ATOM   1086  CB  THR B 140     -26.915   6.535   2.372
ATOM   1087  O   THR B 140     -24.235   6.685   3.186
ATOM   1088  CG2 THR B 140     -28.260   6.367   1.662
ATOM   1089  OG1 THR B 140     -27.219   6.813   3.718
ATOM   1090  N   ASN B 141     -23.556   4.997   1.862
ATOM   1091  CA  ASN B 141     -22.330   5.530   1.205
ATOM   1092  C   ASN B 141     -21.234   4.482   0.918
ATOM   1093  CB  ASN B 141     -21.683   6.742   1.921
ATOM   1094  O   ASN B 141     -20.228   4.801   0.282
ATOM   1095  CG  ASN B 141     -22.093   8.030   1.232
ATOM   1096  ND2 ASN B 141     -23.058   8.749   1.746
ATOM   1097  OD1 ASN B 141     -21.572   8.358   0.181
ATOM   1098  N   HIS B 142     -21.395   3.220   1.325
ATOM   1099  CA  HIS B 142     -20.347   2.198   1.146
ATOM   1100  C   HIS B 142     -20.165   1.717  -0.308
ATOM   1101  CB  HIS B 142     -20.524   1.026   2.135
ATOM   1102  O   HIS B 142     -19.245   0.946  -0.573
ATOM   1103  CG  HIS B 142     -21.833   1.007   2.881
ATOM   1104  CD2 HIS B 142     -22.954   0.298   2.544
ATOM   1105  ND1 HIS B 142     -22.147   1.767   3.991
ATOM   1106  CE1 HIS B 142     -23.427   1.517   4.318
ATOM   1107  NE2 HIS B 142     -23.950   0.639   3.454
ATOM   1108  N   THR B 143     -21.002   2.166  -1.251
ATOM   1109  CA  THR B 143     -20.890   1.799  -2.674
ATOM   1110  C   THR B 143     -19.960   2.703  -3.488
ATOM   1111  CB  THR B 143     -22.272   1.708  -3.336
ATOM   1112  O   THR B 143     -19.670   2.384  -4.636
ATOM   1113  CG2 THR B 143     -22.904   3.066  -3.651
ATOM   1114  OG1 THR B 143     -22.152   0.980  -4.531
ATOM   1115  N   SER B 144     -19.493   3.829  -2.935
ATOM   1116  CA  SER B 144     -18.635   4.764  -3.682
ATOM   1117  C   SER B 144     -17.205   4.248  -3.862
ATOM   1118  CB  SER B 144     -18.607   6.131  -2.991
ATOM   1119  O   SER B 144     -16.523   4.617  -4.814
ATOM   1120  OG  SER B 144     -18.139   6.004  -1.657
ATOM   1121  N   ARG B 145     -16.741   3.381  -2.956
ATOM   1122  CA  ARG B 145     -15.387   2.825  -2.989
ATOM   1123  C   ARG B 145     -15.416   1.419  -3.589
ATOM   1124  CB  ARG B 145     -14.756   2.853  -1.593
ATOM   1125  O   ARG B 145     -16.183   0.583  -3.105
ATOM   1126  CG  ARG B 145     -14.535   4.302  -1.132
ATOM   1127  CD  ARG B 145     -13.929   4.341   0.272
ATOM   1128  NE  ARG B 145     -13.748   5.732   0.730
ATOM   1129  NH1 ARG B 145     -11.515   5.981   0.224
ATOM   1130  NH2 ARG B 145     -12.638   7.674   1.140
ATOM   1131  CZ  ARG B 145     -12.638   6.450   0.695
ATOM   1132  N   PRO B 146     -14.577   1.128  -4.598
ATOM   1133  CA  PRO B 146     -14.443  -0.219  -5.137
ATOM   1134  C   PRO B 146     -14.175  -1.243  -4.027
ATOM   1135  CB  PRO B 146     -13.289  -0.145  -6.143
ATOM   1136  O   PRO B 146     -13.357  -1.012  -3.137
ATOM   1137  CG  PRO B 146     -13.306   1.314  -6.594
ATOM   1138  CD  PRO B 146     -13.725   2.056  -5.330
ATOM   1139  N   ARG B 147     -14.873  -2.381  -4.074
ATOM   1140  CA  ARG B 147     -14.692  -3.495  -3.131
ATOM   1141  C   ARG B 147     -13.974  -4.647  -3.820
ATOM   1142  CB  ARG B 147     -16.039  -3.953  -2.550
ATOM   1143  O   ARG B 147     -14.268  -4.947  -4.975
ATOM   1144  CG  ARG B 147     -16.756  -2.837  -1.771
ATOM   1145  CD  ARG B 147     -18.022  -3.345  -1.067
ATOM   1146  NE  ARG B 147     -17.696  -4.251   0.061
ATOM   1147  NH1 ARG B 147     -19.103  -3.339   1.639
ATOM   1148  NH2 ARG B 147     -17.757  -5.016   2.207
ATOM   1149  CZ  ARG B 147     -18.183  -4.192   1.290
ATOM   1150  N   LEU B 148     -13.097  -5.328  -3.086
ATOM   1151  CA  LEU B 148     -12.447  -6.555  -3.549
ATOM   1152  C   LEU B 148     -13.509  -7.634  -3.842
ATOM   1153  CB  LEU B 148     -11.423  -7.019  -2.494
ATOM   1154  O   LEU B 148     -14.371  -7.907  -3.000
ATOM   1155  CG  LEU B 148     -10.276  -6.023  -2.217
ATOM   1156  CD1 LEU B 148      -9.457  -6.489  -1.015
ATOM   1157  CD2 LEU B 148      -9.343  -5.875  -3.419
ATOM   1158  N   LYS B 149     -13.469  -8.211  -5.052
ATOM   1159  CA  LYS B 149     -14.423  -9.234  -5.539
ATOM   1160  C   LYS B 149     -13.843 -10.656  -5.532
ATOM   1161  CB  LYS B 149     -14.924  -8.877  -6.955
ATOM   1162  O   LYS B 149     -14.602 -11.616  -5.565
ATOM   1163  CG  LYS B 149     -15.685  -7.542  -7.048
ATOM   1164  CD  LYS B 149     -16.163  -7.287  -8.487
ATOM   1165  CE  LYS B 149     -16.846  -5.918  -8.615
ATOM   1166  NZ  LYS B 149     -17.228  -5.623 -10.023
ATOM   1167  N   ASN B 150     -12.520 -10.786  -5.475
ATOM   1168  CA  ASN B 150     -11.758 -12.037  -5.555
ATOM   1169  C   ASN B 150     -11.297 -12.562  -4.182
ATOM   1170  CB  ASN B 150     -10.572 -11.836  -6.522
ATOM   1171  O   ASN B 150     -10.385 -13.373  -4.109
ATOM   1172  CG  ASN B 150      -9.572 -10.791  -6.044
ATOM   1173  ND2 ASN B 150      -8.300 -11.003  -6.280
ATOM   1174  OD1 ASN B 150      -9.945  -9.762  -5.487
ATOM   1175  N   VAL B 151     -11.908 -12.106  -3.089
ATOM   1176  CA  VAL B 151     -11.518 -12.480  -1.722
ATOM   1177  C   VAL B 151     -12.590 -13.321  -1.043
ATOM   1178  CB  VAL B 151     -11.153 -11.252  -0.875
ATOM   1179  O   VAL B 151     -13.789 -13.122  -1.268
ATOM   1180  CG1 VAL B 151      -9.902 -10.560  -1.427
ATOM   1181  CG2 VAL B 151     -12.288 -10.225  -0.756
ATOM   1182  N   ASP B 152     -12.168 -14.249  -0.189
ATOM   1183  CA  ASP B 152     -13.071 -15.009   0.663
ATOM   1184  C   ASP B 152     -13.394 -14.212   1.933
ATOM   1185  CB  ASP B 152     -12.490 -16.391   0.969
ATOM   1186  O   ASP B 152     -12.579 -14.086   2.848
ATOM   1187  CG  ASP B 152     -13.502 -17.270   1.712
ATOM   1188  OD1 ASP B 152     -14.537 -16.738   2.193
ATOM   1189  OD2 ASP B 152     -13.261 -18.485   1.786
ATOM   1190  N   ARG B 153     -14.623 -13.688   2.007
ATOM   1191  CA  ARG B 153     -15.092 -12.883   3.144
ATOM   1192  C   ARG B 153     -15.186 -13.662   4.458
ATOM   1193  CB  ARG B 153     -16.440 -12.232   2.821
ATOM   1194  O   ARG B 153     -15.244 -13.023   5.503
ATOM   1195  CG  ARG B 153     -16.304 -11.209   1.691
ATOM   1196  CD  ARG B 153     -17.619 -10.448   1.539
ATOM   1197  NE  ARG B 153     -17.491  -9.392   0.519
ATOM   1198  NH1 ARG B 153     -18.885  -7.861   1.500
ATOM   1199  NH2 ARG B 153     -17.974  -7.421  -0.497
ATOM   1200  CZ  ARG B 153     -18.113  -8.232   0.515
ATOM   1201  N   SER B 154     -15.190 -14.996   4.417
ATOM   1202  CA  SER B 154     -15.170 -15.834   5.622
ATOM   1203  C   SER B 154     -13.794 -15.885   6.296
ATOM   1204  CB  SER B 154     -15.663 -17.247   5.290
ATOM   1205  O   SER B 154     -13.699 -16.221   7.471
ATOM   1206  OG  SER B 154     -14.719 -17.970   4.530
ATOM   1207  N   THR B 155     -12.732 -15.492   5.584
ATOM   1208  CA  THR B 155     -11.334 -15.585   6.044
ATOM   1209  C   THR B 155     -10.800 -14.301   6.681
ATOM   1210  CB  THR B 155     -10.406 -16.055   4.915
ATOM   1211  O   THR B 155      -9.591 -14.122   6.779
ATOM   1212  CG2 THR B 155     -10.856 -17.389   4.321
ATOM   1213  OG1 THR B 155     -10.329 -15.102   3.879
ATOM   1214  N   ALA B 156     -11.693 -13.395   7.083
ATOM   1215  CA  ALA B 156     -11.330 -12.073   7.574
ATOM   1216  C   ALA B 156     -10.452 -12.140   8.837
ATOM   1217  CB  ALA B 156     -12.626 -11.294   7.836
ATOM   1218  O   ALA B 156     -10.906 -12.652   9.863
ATOM   1219  N   GLN B 157      -9.247 -11.563   8.804
ATOM   1220  CA  GLN B 157      -8.436 -11.345  10.010
ATOM   1221  C   GLN B 157      -8.265  -9.850  10.249
ATOM   1222  CB  GLN B 157      -7.069 -12.042   9.963
ATOM   1223  O   GLN B 157      -7.954  -9.094   9.333
ATOM   1224  CG  GLN B 157      -7.122 -13.514   9.534
ATOM   1225  CD  GLN B 157      -5.741 -14.018   9.152
ATOM   1226  NE2 GLN B 157      -5.449 -14.100   7.881
ATOM   1227  OE1 GLN B 157      -4.893 -14.321   9.972
ATOM   1228  N   GLN B 158      -8.496  -9.409  11.484
ATOM   1229  CA  GLN B 158      -8.383  -8.005  11.871
ATOM   1230  C   GLN B 158      -7.072  -7.760  12.615
ATOM   1231  CB  GLN B 158      -9.585  -7.586  12.727
ATOM   1232  O   GLN B 158      -6.774  -8.435  13.598
ATOM   1233  CG  GLN B 158     -10.900  -7.612  11.934
ATOM   1234  CD  GLN B 158     -12.082  -7.062  12.725
ATOM   1235  NE2 GLN B 158     -13.210  -6.855  12.084
ATOM   1236  OE1 GLN B 158     -12.033  -6.794  13.912
ATOM   1237  N   LEU B 159      -6.326  -6.749  12.183
ATOM   1238  CA  LEU B 159      -5.115  -6.265  12.827
ATOM   1239  C   LEU B 159      -5.299  -4.795  13.213
ATOM   1240  CB  LEU B 159      -3.931  -6.489  11.871
ATOM   1241  O   LEU B 159      -5.517  -3.939  12.355
ATOM   1242  CG  LEU B 159      -2.571  -6.069  12.455
ATOM   1243  CD1 LEU B 159      -2.176  -6.914  13.667
ATOM   1244  CD2 LEU B 159      -1.487  -6.212  11.387
ATOM   1245  N   ALA B 160      -5.204  -4.496  14.508
ATOM   1246  CA  ALA B 160      -5.187  -3.123  14.997
ATOM   1247  C   ALA B 160      -3.767  -2.559  14.882
ATOM   1248  CB  ALA B 160      -5.725  -3.084  16.431
ATOM   1249  O   ALA B 160      -2.848  -3.037  15.547
ATOM   1250  N   VAL B 161      -3.589  -1.543  14.042
ATOM   1251  CA  VAL B 161      -2.303  -0.867  13.845
ATOM   1252  C   VAL B 161      -2.413   0.553  14.371
ATOM   1253  CB  VAL B 161      -1.858  -0.905  12.372
ATOM   1254  O   VAL B 161      -3.235   1.335  13.893
ATOM   1255  CG1 VAL B 161      -0.492  -0.229  12.191
ATOM   1256  CG2 VAL B 161      -1.736  -2.354  11.884
ATOM   1257  N   THR B 162      -1.576   0.888  15.351
ATOM   1258  CA  THR B 162      -1.520   2.225  15.949
ATOM   1259  C   THR B 162      -0.253   2.943  15.509
ATOM   1260  CB  THR B 162      -1.615   2.171  17.480
ATOM   1261  O   THR B 162       0.848   2.440  15.725
ATOM   1262  CG2 THR B 162      -1.744   3.560  18.104
ATOM   1263  OG1 THR B 162      -2.765   1.449  17.867
ATOM   1264  N   VAL B 163      -0.402   4.133  14.925
ATOM   1265  CA  VAL B 163       0.706   5.038  14.590
ATOM   1266  C   VAL B 163       0.455   6.368  15.300
ATOM   1267  CB  VAL B 163       0.866   5.213  13.065
ATOM   1268  O   VAL B 163      -0.522   7.062  15.019
ATOM   1269  CG1 VAL B 163       2.101   6.066  12.747
ATOM   1270  CG2 VAL B 163       1.035   3.865  12.349
ATOM   1271  N   GLY B 164       1.314   6.714  16.263
ATOM   1272  CA  GLY B 164       1.090   7.860  17.149
ATOM   1273  C   GLY B 164      -0.139   7.648  18.038
ATOM   1274  O   GLY B 164      -0.181   6.708  18.825
ATOM   1275  N   ASN B 165      -1.142   8.515  17.897
ATOM   1276  CA  ASN B 165      -2.429   8.450  18.601
ATOM   1277  C   ASN B 165      -3.591   7.982  17.704
ATOM   1278  CB  ASN B 165      -2.713   9.816  19.251
ATOM   1279  O   ASN B 165      -4.753   8.134  18.078
ATOM   1280  CG  ASN B 165      -2.941  10.930  18.239
ATOM   1281  ND2 ASN B 165      -3.632  11.976  18.624
ATOM   1282  OD1 ASN B 165      -2.479  10.902  17.110
ATOM   1283  N   VAL B 166      -3.293   7.446  16.517
ATOM   1284  CA  VAL B 166      -4.297   6.975  15.558
ATOM   1285  C   VAL B 166      -4.210   5.459  15.439
ATOM   1286  CB  VAL B 166      -4.121   7.656  14.187
ATOM   1287  O   VAL B 166      -3.182   4.932  15.020
ATOM   1288  CG1 VAL B 166      -5.214   7.208  13.206
ATOM   1289  CG2 VAL B 166      -4.199   9.185  14.306
ATOM   1290  N   THR B 167      -5.300   4.765  15.765
ATOM   1291  CA  THR B 167      -5.445   3.316  15.568
ATOM   1292  C   THR B 167      -6.385   3.041  14.403
ATOM   1293  CB  THR B 167      -5.947   2.611  16.835
ATOM   1294  O   THR B 167      -7.520   3.518  14.388
ATOM   1295  CG2 THR B 167      -5.968   1.088  16.694
ATOM   1296  OG1 THR B 167      -5.107   2.911  17.922
ATOM   1297  N   VAL B 168      -5.927   2.247  13.437
ATOM   1298  CA  VAL B 168      -6.737   1.747  12.320
ATOM   1299  C   VAL B 168      -6.901   0.235  12.426
ATOM   1300  CB  VAL B 168      -6.170   2.163  10.948
ATOM   1301  O   VAL B 168      -6.001  -0.462  12.891
ATOM   1302  CG1 VAL B 168      -6.137   3.690  10.809
ATOM   1303  CG2 VAL B 168      -4.768   1.611  10.664
ATOM   1304  N   ILE B 169      -8.047  -0.280  11.979
ATOM   1305  CA  ILE B 169      -8.286  -1.722  11.874
ATOM   1306  C   ILE B 169      -8.060  -2.137  10.424
ATOM   1307  CB  ILE B 169      -9.689  -2.108  12.391
ATOM   1308  O   ILE B 169      -8.848  -1.801   9.539
ATOM   1309  CG1 ILE B 169      -9.974  -1.585  13.819
ATOM   1310  CG2 ILE B 169      -9.867  -3.637  12.333
ATOM   1311  CD1 ILE B 169      -8.963  -2.007  14.895
ATOM   1312  N   ILE B 170      -6.974  -2.863  10.181
ATOM   1313  CA  ILE B 170      -6.664  -3.461   8.884
ATOM   1314  C   ILE B 170      -7.315  -4.841   8.857
ATOM   1315  CB  ILE B 170      -5.138  -3.522   8.654
ATOM   1316  O   ILE B 170      -7.026  -5.666   9.713
ATOM   1317  CG1 ILE B 170      -4.513  -2.115   8.816
ATOM   1318  CG2 ILE B 170      -4.851  -4.115   7.261
ATOM   1319  CD1 ILE B 170      -3.009  -2.053   8.532
ATOM   1320  N   THR B 171      -8.216  -5.088   7.905
ATOM   1321  CA  THR B 171      -8.806  -6.421   7.706
ATOM   1322  C   THR B 171      -8.195  -7.066   6.470
ATOM   1323  CB  THR B 171     -10.334  -6.377   7.602
ATOM   1324  O   THR B 171      -8.358  -6.530   5.371
ATOM   1325  CG2 THR B 171     -10.963  -7.769   7.647
ATOM   1326  OG1 THR B 171     -10.864  -5.650   8.689
ATOM   1327  N   ASP B 172      -7.501  -8.187   6.647
ATOM   1328  CA  ASP B 172      -7.012  -9.016   5.547
ATOM   1329  C   ASP B 172      -8.038 -10.092   5.159
ATOM   1330  CB  ASP B 172      -5.594  -9.550   5.830
ATOM   1331  O   ASP B 172      -8.974 -10.389   5.903
ATOM   1332  CG  ASP B 172      -5.479 -10.702   6.838
ATOM   1333  OD1 ASP B 172      -6.428 -11.506   6.955
ATOM   1334  OD2 ASP B 172      -4.386 -10.848   7.419
ATOM   1335  N   PHE B 173      -7.889 -10.633   3.952
ATOM   1336  CA  PHE B 173      -8.689 -11.744   3.450
ATOM   1337  C   PHE B 173      -7.790 -12.649   2.613
ATOM   1338  CB  PHE B 173      -9.847 -11.243   2.574
ATOM   1339  O   PHE B 173      -6.911 -12.168   1.894
ATOM   1340  CG  PHE B 173     -10.793 -10.244   3.210
ATOM   1341  CD1 PHE B 173     -11.943 -10.690   3.886
ATOM   1342  CD2 PHE B 173     -10.514  -8.866   3.141
ATOM   1343  CE1 PHE B 173     -12.814  -9.761   4.485
ATOM   1344  CE2 PHE B 173     -11.370  -7.939   3.760
ATOM   1345  CZ  PHE B 173     -12.521  -8.387   4.431
ATOM   1346  N   LYS B 174      -8.055 -13.953   2.637
ATOM   1347  CA  LYS B 174      -7.489 -14.886   1.666
ATOM   1348  C   LYS B 174      -8.159 -14.708   0.308
ATOM   1349  CB  LYS B 174      -7.615 -16.331   2.160
ATOM   1350  O   LYS B 174      -9.328 -14.327   0.202
ATOM   1351  CG  LYS B 174      -6.766 -16.576   3.414
ATOM   1352  CD  LYS B 174      -6.803 -18.056   3.808
ATOM   1353  CE  LYS B 174      -5.675 -18.349   4.801
ATOM   1354  NZ  LYS B 174      -5.602 -19.795   5.126
ATOM   1355  N   GLU B 175      -7.416 -15.019  -0.745
ATOM   1356  CA  GLU B 175      -7.974 -15.078  -2.089
ATOM   1357  C   GLU B 175      -9.013 -16.205  -2.181
ATOM   1358  CB  GLU B 175      -6.839 -15.229  -3.107
ATOM   1359  O   GLU B 175      -8.799 -17.314  -1.685
ATOM   1360  CG  GLU B 175      -7.365 -15.100  -4.541
ATOM   1361  CD  GLU B 175      -6.258 -14.921  -5.585
ATOM   1362  OE1 GLU B 175      -6.612 -14.425  -6.680
ATOM   1363  OE2 GLU B 175      -5.092 -15.252  -5.279
ATOM   1364  N   LYS B 176     -10.157 -15.921  -2.812
ATOM   1365  CA  LYS B 176     -11.161 -16.943  -3.101
ATOM   1366  C   LYS B 176     -10.601 -17.837  -4.199
ATOM   1367  CB  LYS B 176     -12.500 -16.288  -3.476
ATOM   1368  O   LYS B 176     -10.541 -17.425  -5.356
ATOM   1369  CG  LYS B 176     -13.585 -17.347  -3.722
ATOM   1370  CD  LYS B 176     -14.983 -16.719  -3.765
ATOM   1371  CE  LYS B 176     -16.022 -17.836  -3.927
ATOM   1372  NZ  LYS B 176     -17.407 -17.338  -3.742
ATOM   1373  N   THR B 177     -10.209 -19.058  -3.845
ATOM   1374  CA  THR B 177      -9.730 -20.046  -4.813
ATOM   1375  C   THR B 177     -10.833 -20.309  -5.837
ATOM   1376  CB  THR B 177      -9.263 -21.342  -4.126
ATOM   1377  O   THR B 177     -11.872 -20.903  -5.545
ATOM   1378  CG2 THR B 177      -7.996 -21.112  -3.303
ATOM   1379  OG1 THR B 177     -10.232 -21.829  -3.229
ATOM   1380  N   ARG B 178     -10.652 -19.808  -7.064
ATOM   1381  CA  ARG B 178     -11.546 -20.161  -8.163
ATOM   1382  C   ARG B 178     -11.183 -21.568  -8.606
ATOM   1383  CB  ARG B 178     -11.494 -19.125  -9.298
ATOM   1384  O   ARG B 178     -10.161 -21.762  -9.256
ATOM   1385  CG  ARG B 178     -12.450 -19.557 -10.424
ATOM   1386  CD  ARG B 178     -12.823 -18.445 -11.397
ATOM   1387  NE  ARG B 178     -11.675 -17.875 -12.101
ATOM   1388  NH1 ARG B 178     -10.417 -17.117 -13.769
ATOM   1389  NH2 ARG B 178     -11.513 -19.009 -14.149
ATOM   1390  CZ  ARG B 178     -11.234 -18.023 -13.335
ATOM   1391  N   SER B 179     -12.041 -22.535  -8.309
ATOM   1392  CA  SER B 179     -12.091 -23.790  -9.058
ATOM   1393  C   SER B 179     -12.344 -23.435 -10.530
ATOM   1394  CB  SER B 179     -13.219 -24.678  -8.507
ATOM   1395  O   SER B 179     -13.467 -23.088 -10.867
ATOM   1396  OG  SER B 179     -13.128 -24.783  -7.097
TER
