# Supplementary material for: Uncoupled evolution of the Polycomb system and deep origin of non-canonical PRC1
Source: Commun Biol. 2023 Nov 10;6:1144. doi: 10.1038/s42003-023-05501-x (PMC10638273; doi:10.1038/s42003-023-05501-x)
Supplement: Supplementary file 7 — Supplementary Data 4 [file 42003_2023_5501_MOESM7_ESM.zip]

Archive with 16 entries (12 files):
- Supplementary Data 4/CBX/
- Supplementary Data 4/CBX/CBXfulllengthmmsearchoutput.txt
- Supplementary Data 4/CBX/CBXfulllengthprofile.hmm
- Supplementary Data 4/PHC/
- Supplementary Data 4/PHC/MBT_HMMprofile.hmm
- Supplementary Data 4/PHC/MBT_newick.txt
- Supplementary Data 4/PHC/MBThmmsearchoutput.txt
- Supplementary Data 4/PHC/SAM_HMMprofile.hmm
- Supplementary Data 4/PHC/SAM_newick.txt
- Supplementary Data 4/PHC/SAMhmmsearchoutput.txt
- Supplementary Data 4/RYBP/
- Supplementary Data 4/RYBP/RYBP_fulllengthhmmsearch.out
- Supplementary Data 4/RYBP/RYBPfulllengthprofile.hmm
- Supplementary Data 4/SUZ12/
- Supplementary Data 4/SUZ12/SUZ12_fulllengthprofile.hmm
- Supplementary Data 4/SUZ12/SUZ12significanthitstrim10.aln
