# Supplementary material for: Uncoupled evolution of the Polycomb system and deep origin of non-canonical PRC1
Source: Commun Biol. 2023 Nov 10;6:1144. doi: 10.1038/s42003-023-05501-x (PMC10638273; doi:10.1038/s42003-023-05501-x)
Supplement: Supplementary file 7 — Supplementary Data 4 [file 42003_2023_5501_MOESM7_ESM.zip › Supplementary Data 4/CBX/CBXfulllengthprofile.hmm]

HMMER3/f [3.3.2 | Nov 2020]
NAME  CBX.OG.hmm
LENG  343
ALPH  amino
RF    no
MM    no
CONS  yes
CS    no
MAP   yes
DATE  Fri Nov  4 13:49:02 2022
NSEQ  34
EFFN  3.781006
CKSUM 157551632
STATS LOCAL MSV      -12.0239  0.70026
STATS LOCAL VITERBI  -12.6538  0.70026
STATS LOCAL FORWARD   -4.5190  0.70026
HMM          A        C        D        E        F        G        H        I        K        L        M        N        P        Q        R        S        T        V        W        Y
            m->m     m->i     m->d     i->m     i->i     d->m     d->d
  COMPO   2.60638  4.61023  2.88982  2.43818  3.61909  2.90255  3.68247  3.26849  2.41472  2.81509  3.97095  2.98365  2.92480  2.96949  2.74827  2.46589  2.71668  2.91564  4.39989  3.76558
          2.68618  4.42225  2.77519  2.73123  3.46354  2.40513  3.72494  3.29354  2.67741  2.69355  4.24690  2.90347  2.73739  3.18146  2.89801  2.37887  2.77519  2.98518  4.58477  3.61503
          0.30381  4.63732  1.37707  0.61958  0.77255  0.00000        *
      1   3.47077  4.85204  4.90198  4.38510  3.23892  4.60067  4.93113  2.41404  4.12846  1.47041  1.01473  4.63659  4.85713  4.36005  4.26364  3.99316  3.71481  2.53991  5.29387  4.14583      1 m - - -
          2.68614  4.42201  2.77507  2.73148  3.46383  2.40519  3.72478  3.29415  2.67785  2.69352  4.24690  2.90420  2.73751  3.18145  2.89702  2.37894  2.77431  2.98515  4.58502  3.61461
          0.62522  0.77956  5.07516  2.17569  0.12051  0.29970  1.35107
      2   2.54241  4.58264  4.57391  3.10335  3.64392  4.24091  4.55712  2.56278  3.87229  2.34331  0.97340  4.21717  4.59806  4.09924  4.05947  3.53402  3.35355  2.43626  5.22854  4.04633     20 m - - -
          2.68618  4.42225  2.77519  2.73123  3.46354  2.40513  3.72494  3.29354  2.67741  2.69355  4.24690  2.90347  2.73739  3.18146  2.89801  2.37887  2.77519  2.98518  4.58477  3.61503
          0.00899  5.11229  5.83464  0.61958  0.77255  0.48576  0.95510
      3   3.04676  5.57297  2.17614  1.11219  4.91056  3.73836  3.98590  4.40230  2.75858  3.87591  4.62307  2.88644  3.52731  3.09152  2.89376  2.52224  2.94773  3.96106  6.00660  4.58118     21 e - - -
          2.68618  4.42225  2.77519  2.73123  3.46354  2.40513  3.72494  3.29354  2.67741  2.69355  4.24690  2.90347  2.73739  3.18146  2.89801  2.37887  2.77519  2.98518  4.58477  3.61503
          0.04108  5.11229  3.37479  0.61958  0.77255  0.48576  0.95510
      4   2.70878  4.70057  3.74589  2.86459  3.84800  2.99554  4.15378  3.21023  2.85109  1.13609  3.80615  3.23600  4.28401  3.46402  3.51526  3.14497  2.84926  2.55863  5.28098  4.04010     22 l - - -
          2.68618  4.42225  2.77519  2.73123  3.46354  2.40513  3.72494  3.29354  2.67741  2.69355  4.24690  2.90347  2.73739  3.18146  2.89801  2.37887  2.77519  2.98518  4.58477  3.61503
          0.00928  5.08049  5.80284  0.61958  0.77255  0.57994  0.82083
      5   2.50962  5.36641  3.19213  2.44746  4.70140  3.25794  3.90520  4.16916  2.35853  3.67543  4.43023  3.18934  3.25720  3.01177  2.85789  1.22678  2.92286  3.75604  5.82837  4.43552     23 s - - -
          2.68618  4.42225  2.77519  2.73123  3.46354  2.40513  3.72494  3.29354  2.67741  2.69355  4.24690  2.90347  2.73739  3.18146  2.89801  2.37887  2.77519  2.98518  4.58477  3.61503
          0.00928  5.08049  5.80284  0.61958  0.77255  0.57994  0.82083
      6   1.47042  5.34486  2.74204  2.21592  4.66651  2.95470  3.90639  3.47718  2.66004  3.64701  4.40689  3.18980  3.53111  3.01602  3.14733  2.15633  2.92051  3.72604  5.80998  4.41986     24 a - - -
          2.68618  4.42225  2.77519  2.73123  3.46354  2.40513  3.72494  3.29354  2.67741  2.69355  4.24690  2.90347  2.73739  3.18146  2.89801  2.37887  2.77519  2.98518  4.58477  3.61503
          0.00928  5.08049  5.80284  0.61958  0.77255  0.57994  0.82083
      7   2.50964  4.35144  4.74224  4.13812  3.11190  3.36533  4.42358  1.97947  3.35828  1.87653  3.07531  4.20355  4.46436  4.12239  3.39280  3.40272  2.90729  1.49536  4.97150  3.79122     25 v - - -
          2.68543  4.42191  2.77481  2.73024  3.46384  2.40507  3.72511  3.29397  2.67775  2.69371  4.24578  2.90375  2.73695  3.18193  2.89874  2.37912  2.77546  2.98519  4.58417  3.61577
          0.23960  1.56048  5.80284  1.97087  0.15005  0.43108  1.04927
      8   2.55117  5.20053  2.93504  2.59102  4.47251  1.19695  3.97895  3.39602  2.76990  3.48476  4.28654  3.28370  4.15838  3.11924  2.95340  2.71438  3.18674  3.15796  5.71060  4.36240     39 g - - -
          2.68618  4.42225  2.77519  2.73123  3.46354  2.40513  3.72494  3.29354  2.67741  2.69355  4.24690  2.90347  2.73739  3.18146  2.89801  2.37887  2.77519  2.98518  4.58477  3.61503
          0.00899  5.11229  5.83464  0.61958  0.77255  0.48576  0.95510
      9   2.95610  6.06063  1.77578  0.85723  5.37263  3.15312  4.29301  4.89962  3.22646  4.35836  5.15448  2.88903  3.35580  3.43170  3.80360  3.33694  3.70945  4.44183  6.49562  4.99673     40 e - - -
          2.68618  4.42225  2.77519  2.73123  3.46354  2.40513  3.72494  3.29354  2.67741  2.69355  4.24690  2.90347  2.73739  3.18146  2.89801  2.37887  2.77519  2.98518  4.58477  3.61503
          0.00899  5.11229  5.83464  0.61958  0.77255  0.48576  0.95510
     10   2.92779  5.43407  2.53910  2.62116  4.77807  3.01990  3.18267  4.26250  2.44580  3.29923  4.47529  2.89719  3.53661  2.02808  1.72831  2.89066  2.85649  3.82420  5.86683  4.45761     41 r - - -
          2.68618  4.42225  2.77519  2.73123  3.46354  2.40513  3.72494  3.29354  2.67741  2.69355  4.24690  2.90347  2.73739  3.18146  2.89801  2.37887  2.77519  2.98518  4.58477  3.61503
          0.00899  5.11229  5.83464  0.61958  0.77255  0.48576  0.95510
     11   3.52720  4.84246  5.36799  4.84892  4.02968  4.83624  3.73922  1.76862  4.66816  2.80554  3.96378  4.95677  5.17048  4.91749  4.78547  4.20168  3.78194  0.57726  5.78716  4.53967     42 V - - -
          2.68618  4.42225  2.77519  2.73123  3.46354  2.40513  3.72494  3.29354  2.67741  2.69355  4.24690  2.90347  2.73739  3.18146  2.89801  2.37887  2.77519  2.98518  4.58477  3.61503
          0.00899  5.11229  5.83464  0.61958  0.77255  0.48576  0.95510
     12   5.31507  6.14328  6.02359  6.04494  0.49781  5.67718  4.23398  4.82419  5.81004  3.89919  5.32064  5.17718  5.92167  5.37627  5.54909  5.10832  5.50021  4.80589  4.29883  1.28211     43 F - - -
          2.68618  4.42225  2.77519  2.73123  3.46354  2.40513  3.72494  3.29354  2.67741  2.69355  4.24690  2.90347  2.73739  3.18146  2.89801  2.37887  2.77519  2.98518  4.58477  3.61503
          0.00899  5.11229  5.83464  0.61958  0.77255  0.48576  0.95510
     13   1.12794  5.25902  3.00618  2.55746  4.53364  3.74316  3.94482  3.08116  2.54114  3.53393  4.32199  2.94746  4.13865  3.07258  2.88367  2.94758  2.85980  3.61161  5.73814  4.37613     44 a - - -
          2.68618  4.42225  2.77519  2.73123  3.46354  2.40513  3.72494  3.29354  2.67741  2.69355  4.24690  2.90347  2.73739  3.18146  2.89801  2.37887  2.77519  2.98518  4.58477  3.61503
          0.00899  5.11229  5.83464  0.61958  0.77255  0.48576  0.95510
     14   0.83845  3.58293  5.09390  4.59335  4.09137  4.23884  5.07799  2.72089  4.45323  2.65793  4.02570  4.58810  4.78134  4.65456  4.57673  3.63356  3.53687  1.54714  5.71684  4.53165     45 a - - -
          2.68618  4.42225  2.77519  2.73123  3.46354  2.40513  3.72494  3.29354  2.67741  2.69355  4.24690  2.90347  2.73739  3.18146  2.89801  2.37887  2.77519  2.98518  4.58477  3.61503
          0.00899  5.11229  5.83464  0.61958  0.77255  0.48576  0.95510
     15   3.98275  6.74654  1.97720  0.41360  6.02017  3.98732  4.68404  5.65265  3.90656  5.07353  6.01508  3.43854  4.69734  3.87862  4.64698  3.78727  4.31199  5.15868  7.17537  5.56040     46 E - - -
          2.68618  4.42225  2.77519  2.73123  3.46354  2.40513  3.72494  3.29354  2.67741  2.69355  4.24690  2.90347  2.73739  3.18146  2.89801  2.37887  2.77519  2.98518  4.58477  3.61503
          0.00899  5.11229  5.83464  0.61958  0.77255  0.48576  0.95510
     16   2.08662  2.28245  3.26219  2.56169  4.52712  3.37026  3.93151  3.96621  2.34591  3.52666  4.31188  3.23785  4.12687  2.84548  2.67671  1.96349  2.88599  3.60439  5.72868  3.60603     47 s - - -
          2.68618  4.42225  2.77519  2.73123  3.46354  2.40513  3.72494  3.29354  2.67741  2.69355  4.24690  2.90347  2.73739  3.18146  2.89801  2.37887  2.77519  2.98518  4.58477  3.61503
          0.00899  5.11229  5.83464  0.61958  0.77255  0.48576  0.95510
     17   3.76268  5.05175  5.52903  3.64191  3.88545  5.08714  5.49017  0.81669  4.84071  1.25572  3.69850  5.17833  5.32993  5.01093  4.92856  4.45787  3.99835  2.47733  5.85242  4.73465     48 i - - -
          2.68618  4.42225  2.77519  2.73123  3.46354  2.40513  3.72494  3.29354  2.67741  2.69355  4.24690  2.90347  2.73739  3.18146  2.89801  2.37887  2.77519  2.98518  4.58477  3.61503
          0.00899  5.11229  5.83464  0.61958  0.77255  0.48576  0.95510
     18   2.93950  4.91596  3.50854  2.59344  4.09960  3.35347  4.04948  2.63680  2.09270  1.72229  3.40597  3.43092  4.21412  2.80365  2.88414  3.04681  2.63014  2.87406  5.45911  4.17414     49 l - - -
          2.68618  4.42225  2.77519  2.73123  3.46354  2.40513  3.72494  3.29354  2.67741  2.69355  4.24690  2.90347  2.73739  3.18146  2.89801  2.37887  2.77519  2.98518  4.58477  3.61503
          0.00899  5.11229  5.83464  0.61958  0.77255  0.48576  0.95510
     19   3.03167  5.53076  2.70520  2.68038  4.88184  3.29931  3.95605  4.36038  0.99899  3.82897  4.57741  2.73866  4.16951  2.78747  2.79499  2.78516  3.26191  3.92624  5.94941  4.54970     50 k - - -
          2.68618  4.42225  2.77519  2.73123  3.46354  2.40513  3.72494  3.29354  2.67741  2.69355  4.24690  2.90347  2.73739  3.18146  2.89801  2.37887  2.77519  2.98518  4.58477  3.61503
          0.00899  5.11229  5.83464  0.61958  0.77255  0.48576  0.95510
     20   3.69526  5.92100  4.09526  2.90743  5.46289  4.30378  4.18754  4.78394  0.90178  4.14211  4.98617  3.78441  4.64678  3.30338  1.34628  2.82051  3.84222  4.43038  6.12873  4.96962     51 k - - -
          2.68618  4.42225  2.77519  2.73123  3.46354  2.40513  3.72494  3.29354  2.67741  2.69355  4.24690  2.90347  2.73739  3.18146  2.89801  2.37887  2.77519  2.98518  4.58477  3.61503
          0.00899  5.11229  5.83464  0.61958  0.77255  0.48576  0.95510
     21   4.29732  6.17790  5.02488  4.03889  5.89526  4.69500  4.44650  5.15693  2.24373  4.43602  5.37287  4.27944  5.03040  3.58283  0.32968  4.27810  4.37485  4.86924  6.30680  5.31559     52 R - - -
          2.68618  4.42225  2.77519  2.73123  3.46354  2.40513  3.72494  3.29354  2.67741  2.69355  4.24690  2.90347  2.73739  3.18146  2.89801  2.37887  2.77519  2.98518  4.58477  3.61503
          0.00899  5.11229  5.83464  0.61958  0.77255  0.48576  0.95510
     22   2.71639  4.38276  4.68930  4.08944  3.48054  4.10840  4.42917  1.54007  2.96067  2.14563  3.50046  4.18753  4.47450  4.10062  4.01722  2.75271  2.53807  1.72613  3.95456  3.82032     53 i - - -
          2.68618  4.42225  2.77519  2.73123  3.46354  2.40513  3.72494  3.29354  2.67741  2.69355  4.24690  2.90347  2.73739  3.18146  2.89801  2.37887  2.77519  2.98518  4.58477  3.61503
          0.00899  5.11229  5.83464  0.61958  0.77255  0.48576  0.95510
     23   3.49047  5.66946  3.93761  2.86957  5.06315  4.18308  4.14354  4.42808  2.12805  3.89670  4.73727  3.68552  4.53482  3.27271  0.70198  3.48605  3.66441  3.33902  5.97638  3.54888     54 r - - -
          2.68618  4.42225  2.77519  2.73123  3.46354  2.40513  3.72494  3.29354  2.67741  2.69355  4.24690  2.90347  2.73739  3.18146  2.89801  2.37887  2.77519  2.98518  4.58477  3.61503
          0.00899  5.11229  5.83464  0.61958  0.77255  0.48576  0.95510
     24   3.11569  5.57842  2.97494  2.78620  4.95741  3.84515  3.35080  4.41399  0.97742  3.86403  4.62415  2.71557  4.23696  2.54920  2.46751  3.07502  3.33384  3.99034  5.95977  4.60139     55 k - - -
          2.68618  4.42225  2.77519  2.73123  3.46354  2.40513  3.72494  3.29354  2.67741  2.69355  4.24690  2.90347  2.73739  3.18146  2.89801  2.37887  2.77519  2.98518  4.58477  3.61503
          0.00899  5.11229  5.83464  0.61958  0.77255  0.48576  0.95510
     25   2.60331  4.94835  4.33996  4.23514  5.44264  0.39789  5.33762  4.88231  4.45179  4.58920  5.38799  3.24708  4.52000  4.65538  4.69430  3.19992  3.55582  3.38137  6.78142  5.61936     56 G - - -
          2.68618  4.42225  2.77519  2.73123  3.46354  2.40513  3.72494  3.29354  2.67741  2.69355  4.24690  2.90347  2.73739  3.18146  2.89801  2.37887  2.77519  2.98518  4.58477  3.61503
          0.00899  5.11229  5.83464  0.61958  0.77255  0.48576  0.95510
     26   3.03259  5.46965  3.31914  2.74281  4.81971  3.79712  3.04901  3.65282  1.29376  3.75628  4.51687  2.97563  4.18273  2.82159  1.86448  2.71586  3.25457  3.34051  5.88040  4.51488     57 k - - -
          2.68618  4.42225  2.77519  2.73123  3.46354  2.40513  3.72494  3.29354  2.67741  2.69355  4.24690  2.90347  2.73739  3.18146  2.89801  2.37887  2.77519  2.98518  4.58477  3.61503
          0.03062  5.11229  3.72423  0.61958  0.77255  0.48576  0.95510
     27   2.21733  4.41767  4.87102  4.27093  3.53085  4.20793  4.54799  2.11763  4.09067  2.28285  2.36751  4.32550  3.27771  4.25118  4.15175  3.51765  2.86726  1.28742  5.07975  3.89930     58 v - - -
          2.68618  4.42225  2.77519  2.73123  3.46354  2.40513  3.72494  3.29354  2.67741  2.69355  4.24690  2.90347  2.73739  3.18146  2.89801  2.37887  2.77519  2.98518  4.58477  3.61503
          0.00918  5.09086  5.81320  0.61958  0.77255  0.55053  0.85955
     28   3.11554  5.41696  3.28371  0.84376  4.55719  3.84437  4.03908  4.12341  2.76491  3.16638  4.47722  3.34456  4.26146  2.57374  3.18560  3.10867  3.34517  3.77777  3.94520  4.39726     59 e - - -
          2.68618  4.42225  2.77519  2.73123  3.46354  2.40513  3.72494  3.29354  2.67741  2.69355  4.24690  2.90347  2.73739  3.18146  2.89801  2.37887  2.77519  2.98518  4.58477  3.61503
          0.00918  5.09086  5.81320  0.61958  0.77255  0.55053  0.85955
     29   5.27335  6.12132  5.97746  5.98879  2.03137  5.63815  4.22376  4.79782  5.75843  3.88045  5.30096  5.15493  5.89282  5.35116  5.51438  5.07790  5.46525  4.77744  4.29044  0.28587     60 Y - - -
          2.68618  4.42225  2.77519  2.73123  3.46354  2.40513  3.72494  3.29354  2.67741  2.69355  4.24690  2.90347  2.73739  3.18146  2.89801  2.37887  2.77519  2.98518  4.58477  3.61503
          0.00918  5.09086  5.81320  0.61958  0.77255  0.55053  0.85955
     30   3.63096  4.97324  5.27327  4.73591  2.48336  4.73384  4.60386  3.14224  4.51701  0.59456  3.70919  4.72846  5.03141  4.61652  3.45769  4.06008  3.85349  3.13526  4.88105  2.60746     61 L - - -
          2.68618  4.42225  2.77519  2.73123  3.46354  2.40513  3.72494  3.29354  2.67741  2.69355  4.24690  2.90347  2.73739  3.18146  2.89801  2.37887  2.77519  2.98518  4.58477  3.61503
          0.00918  5.09086  5.81320  0.61958  0.77255  0.55053  0.85955
     31   3.93378  5.11507  6.04471  5.59012  4.36669  5.58823  6.35436  2.02023  5.53551  2.18781  4.08780  5.75929  5.77052  5.75768  5.68784  5.04214  4.19332  0.43970  6.56713  5.37487     62 V - - -
          2.68618  4.42225  2.77519  2.73123  3.46354  2.40513  3.72494  3.29354  2.67741  2.69355  4.24690  2.90347  2.73739  3.18146  2.89801  2.37887  2.77519  2.98518  4.58477  3.61503
          0.00918  5.09086  5.81320  0.61958  0.77255  0.55053  0.85955
     32   4.69051  6.34937  4.94584  4.48047  6.06269  4.84370  5.14538  5.66370  0.14930  4.99535  6.00497  4.79997  5.35172  4.35443  3.52696  4.73056  4.90386  5.34208  6.67834  5.78143     63 K - - -
          2.68618  4.42225  2.77519  2.73123  3.46354  2.40513  3.72494  3.29354  2.67741  2.69355  4.24690  2.90347  2.73739  3.18146  2.89801  2.37887  2.77519  2.98518  4.58477  3.61503
          0.00918  5.09086  5.81320  0.61958  0.77255  0.55053  0.85955
     33   5.74512  6.58526  6.10240  6.11900  4.71716  5.31300  5.95093  6.08741  6.01639  5.22789  6.61403  6.18513  5.91841  6.31181  5.89676  5.96724  6.11780  5.96269  0.06483  4.68687     64 W - - -
          2.68618  4.42225  2.77519  2.73123  3.46354  2.40513  3.72494  3.29354  2.67741  2.69355  4.24690  2.90347  2.73739  3.18146  2.89801  2.37887  2.77519  2.98518  4.58477  3.61503
          0.00918  5.09086  5.81320  0.61958  0.77255  0.55053  0.85955
     34   4.13979  6.13434  4.89784  3.82820  5.84305  4.61391  4.27657  5.02931  0.62663  4.29876  5.20614  4.10015  4.89981  2.91702  1.42805  4.09566  4.19447  4.73656  6.20205  5.18749     65 K - - -
          2.68618  4.42225  2.77519  2.73123  3.46354  2.40513  3.72494  3.29354  2.67741  2.69355  4.24690  2.90347  2.73739  3.18146  2.89801  2.37887  2.77519  2.98518  4.58477  3.61503
          0.00918  5.09086  5.81320  0.61958  0.77255  0.55053  0.85955
     35   3.50331  5.44072  4.02366  4.06291  5.80624  0.25499  5.46707  5.53319  4.62428  5.11852  5.97591  3.06657  4.82273  4.79615  4.92524  3.65273  4.04361  4.75813  6.97194  5.83972     66 G - - -
          2.68618  4.42225  2.77519  2.73123  3.46354  2.40513  3.72494  3.29354  2.67741  2.69355  4.24690  2.90347  2.73739  3.18146  2.89801  2.37887  2.77519  2.98518  4.58477  3.61503
          0.00918  5.09086  5.81320  0.61958  0.77255  0.55053  0.85955
     36   5.27436  6.10798  6.00316  6.00986  2.26592  5.65402  4.20160  4.81453  5.76519  3.90361  5.30990  5.14402  5.89328  5.34008  5.51043  5.07181  5.45503  4.78033  0.56426  1.49607     67 W - - -
          2.68618  4.42225  2.77519  2.73123  3.46354  2.40513  3.72494  3.29354  2.67741  2.69355  4.24690  2.90347  2.73739  3.18146  2.89801  2.37887  2.77519  2.98518  4.58477  3.61503
          0.00918  5.09086  5.81320  0.61958  0.77255  0.55053  0.85955
     37   2.57369  5.38034  2.89625  2.69501  4.75907  3.71623  3.97920  4.22734  2.54714  3.74148  4.50231  2.91318  2.79697  3.09234  3.23512  1.12660  2.86571  3.80842  5.90070  4.50760     68 s - - -
          2.68618  4.42225  2.77519  2.73123  3.46354  2.40513  3.72494  3.29354  2.67741  2.69355  4.24690  2.90347  2.73739  3.18146  2.89801  2.37887  2.77519  2.98518  4.58477  3.61503
          0.00918  5.09086  5.81320  0.61958  0.77255  0.55053  0.85955
     38   2.55796  5.38842  2.88509  2.45520  4.71793  3.69472  3.12987  3.28755  2.62490  3.68707  4.43326  2.54251  2.08492  2.24827  3.11501  2.56517  2.62471  3.35601  5.83055  4.42912     69 p - - -
          2.68618  4.42225  2.77519  2.73123  3.46354  2.40513  3.72494  3.29354  2.67741  2.69355  4.24690  2.90347  2.73739  3.18146  2.89801  2.37887  2.77519  2.98518  4.58477  3.61503
          0.00918  5.09086  5.81320  0.61958  0.77255  0.55053  0.85955
     39   4.20009  6.14931  4.94134  3.90332  5.86580  4.64177  4.33442  5.07544  0.42279  4.34711  5.26611  4.16289  4.94581  3.46144  1.89016  4.16407  4.26104  4.78556  6.23763  5.23396     70 K - - -
          2.68618  4.42225  2.77519  2.73123  3.46354  2.40513  3.72494  3.29354  2.67741  2.69355  4.24690  2.90347  2.73739  3.18146  2.89801  2.37887  2.77519  2.98518  4.58477  3.61503
          0.00918  5.09086  5.81320  0.61958  0.77255  0.55053  0.85955
     40   3.07486  4.82319  3.29312  3.31399  2.81836  4.02033  2.45446  3.34190  3.27276  3.01968  3.29808  3.17499  4.39712  3.08428  3.63583  3.26339  3.30564  3.11490  3.68912  1.27615     71 y - - -
          2.68618  4.42225  2.77519  2.73123  3.46354  2.40513  3.72494  3.29354  2.67741  2.69355  4.24690  2.90347  2.73739  3.18146  2.89801  2.37887  2.77519  2.98518  4.58477  3.61503
          0.00918  5.09086  5.81320  0.61958  0.77255  0.55053  0.85955
     41   2.96665  3.38217  4.23119  3.93296  5.20606  3.68152  5.01829  4.69399  3.98679  4.34739  5.14051  0.79039  4.44499  4.27236  4.30882  1.39102  3.46933  4.05294  6.51842  5.29195     72 n - - -
          2.68618  4.42225  2.77519  2.73123  3.46354  2.40513  3.72494  3.29354  2.67741  2.69355  4.24690  2.90347  2.73739  3.18146  2.89801  2.37887  2.77519  2.98518  4.58477  3.61503
          0.00918  5.09086  5.81320  0.61958  0.77255  0.55053  0.85955
     42   2.98929  4.90395  4.72797  4.63524  5.45381  3.69059  5.51874  4.88608  4.66002  4.63347  5.45029  4.39848  4.53709  4.89472  4.79828  2.47894  0.33311  4.15495  6.81282  5.68643     73 T - - -
          2.68618  4.42225  2.77519  2.73123  3.46354  2.40513  3.72494  3.29354  2.67741  2.69355  4.24690  2.90347  2.73739  3.18146  2.89801  2.37887  2.77519  2.98518  4.58477  3.61503
          0.00918  5.09086  5.81320  0.61958  0.77255  0.55053  0.85955
     43   5.74512  6.58526  6.10240  6.11900  4.71716  5.31300  5.95093  6.08741  6.01639  5.22789  6.61403  6.18513  5.91841  6.31181  5.89676  5.96724  6.11780  5.96269  0.06483  4.68687     74 W - - -
          2.68618  4.42225  2.77519  2.73123  3.46354  2.40513  3.72494  3.29354  2.67741  2.69355  4.24690  2.90347  2.73739  3.18146  2.89801  2.37887  2.77519  2.98518  4.58477  3.61503
          0.00918  5.09086  5.81320  0.61958  0.77255  0.55053  0.85955
     44   4.71828  6.59390  3.82417  0.12725  6.22825  4.62377  5.50391  6.05265  4.63146  5.46744  6.55213  4.43912  5.30770  4.80008  5.06478  4.65242  5.07655  5.64634  7.07000  6.08036     75 E - - -
          2.68618  4.42225  2.77519  2.73123  3.46354  2.40513  3.72494  3.29354  2.67741  2.69355  4.24690  2.90347  2.73739  3.18146  2.89801  2.37887  2.77519  2.98518  4.58477  3.61503
          0.00918  5.09086  5.81320  0.61958  0.77255  0.55053  0.85955
     45   4.92870  6.32339  5.61470  5.65518  6.38599  4.95566  6.48280  6.42372  5.83749  5.79887  6.96850  5.83108  0.05974  6.16186  5.82458  5.15680  5.44621  5.90544  7.09281  6.55539     76 P - - -
          2.68618  4.42225  2.77519  2.73123  3.46354  2.40513  3.72494  3.29354  2.67741  2.69355  4.24690  2.90347  2.73739  3.18146  2.89801  2.37887  2.77519  2.98518  4.58477  3.61503
          0.00918  5.09086  5.81320  0.61958  0.77255  0.55053  0.85955
     46   2.96158  5.73632  3.01812  0.60184  5.11184  3.85575  4.27752  4.54127  3.10932  4.08971  4.92071  3.37174  4.39894  3.02276  3.58495  3.30186  3.62078  3.44820  6.28008  4.86989     77 E - - -
          2.68618  4.42225  2.77519  2.73123  3.46354  2.40513  3.72494  3.29354  2.67741  2.69355  4.24690  2.90347  2.73739  3.18146  2.89801  2.37887  2.77519  2.98518  4.58477  3.61503
          0.00918  5.09086  5.81320  0.61958  0.77255  0.44729  1.01986
     47   2.74092  5.34113  2.56923  1.06315  4.63585  3.27927  3.93284  4.09280  2.69625  3.62618  4.39693  3.21644  4.12873  3.04902  3.18158  2.93528  3.18272  3.26528  4.24496  3.63156     78 e - - -
          2.68618  4.42225  2.77519  2.73123  3.46354  2.40513  3.72494  3.29354  2.67741  2.69355  4.24690  2.90347  2.73739  3.18146  2.89801  2.37887  2.77519  2.98518  4.58477  3.61503
          0.00899  5.11229  5.83464  0.61958  0.77255  0.48576  0.95510
     48   3.86828  6.05898  3.29292  3.26585  4.80203  4.14847  2.83039  5.23257  3.63903  4.66245  5.62076  0.39634  4.80455  4.00031  4.01847  3.82265  4.21416  4.80015  6.20239  4.64437     79 N - - -
          2.68618  4.42225  2.77519  2.73123  3.46354  2.40513  3.72494  3.29354  2.67741  2.69355  4.24690  2.90347  2.73739  3.18146  2.89801  2.37887  2.77519  2.98518  4.58477  3.61503
          0.00899  5.11229  5.83464  0.61958  0.77255  0.48576  0.95510
     49   4.03436  5.20535  6.14310  5.68427  4.26420  5.69504  6.42066  0.44776  5.62561  2.14377  3.97995  5.87064  5.82995  5.77895  5.74560  5.15788  4.28842  1.99429  6.52597  5.39236     80 I - - -
          2.68618  4.42225  2.77519  2.73123  3.46354  2.40513  3.72494  3.29354  2.67741  2.69355  4.24690  2.90347  2.73739  3.18146  2.89801  2.37887  2.77519  2.98518  4.58477  3.61503
          0.00899  5.11229  5.83464  0.61958  0.77255  0.48576  0.95510
     50   4.84992  6.01770  6.14000  5.89791  4.12088  5.53998  6.26340  3.45771  5.72979  0.15427  3.96068  6.12083  5.86118  5.75777  5.66233  5.50772  5.11915  3.77277  6.25955  5.23639     81 L - - -
          2.68618  4.42225  2.77519  2.73123  3.46354  2.40513  3.72494  3.29354  2.67741  2.69355  4.24690  2.90347  2.73739  3.18146  2.89801  2.37887  2.77519  2.98518  4.58477  3.61503
          0.00899  5.11229  5.83464  0.61958  0.77255  0.48576  0.95510
     51   4.83109  6.68974  0.11004  3.90125  6.35850  4.65520  5.62344  6.33364  4.97521  5.70842  6.82693  4.47741  5.36455  4.94709  5.52287  4.74779  5.21660  5.87592  7.17708  6.20847     82 D - - -
          2.68618  4.42225  2.77519  2.73123  3.46354  2.40513  3.72494  3.29354  2.67741  2.69355  4.24690  2.90347  2.73739  3.18146  2.89801  2.37887  2.77519  2.98518  4.58477  3.61503
          0.00899  5.11229  5.83464  0.61958  0.77255  0.48576  0.95510
     52   2.78244  5.42602  2.97408  2.34194  4.76466  3.33588  3.41120  4.24516  1.89902  3.72783  4.46905  3.17565  1.61716  2.99324  2.69305  2.77202  3.16405  3.42517  5.86181  4.45601     83 p - - -
          2.68618  4.42225  2.77519  2.73123  3.46354  2.40513  3.72494  3.29354  2.67741  2.69355  4.24690  2.90347  2.73739  3.18146  2.89801  2.37887  2.77519  2.98518  4.58477  3.61503
          0.00899  5.11229  5.83464  0.61958  0.77255  0.48576  0.95510
     53   3.57355  5.70667  3.97222  3.33556  5.05108  2.91616  4.20577  4.50156  2.53871  3.96276  4.81958  3.75567  4.60037  2.84928  0.63301  3.57469  3.75429  4.17646  5.99728  3.50617     84 R - - -
          2.68618  4.42225  2.77519  2.73123  3.46354  2.40513  3.72494  3.29354  2.67741  2.69355  4.24690  2.90347  2.73739  3.18146  2.89801  2.37887  2.77519  2.98518  4.58477  3.61503
          0.00899  5.11229  5.83464  0.61958  0.77255  0.48576  0.95510
     54   4.84992  6.01770  6.14000  5.89791  4.12088  5.53998  6.26340  3.45771  5.72979  0.15427  3.96068  6.12083  5.86118  5.75777  5.66233  5.50772  5.11915  3.77277  6.25955  5.23639     85 L - - -
          2.68618  4.42225  2.77519  2.73123  3.46354  2.40513  3.72494  3.29354  2.67741  2.69355  4.24690  2.90347  2.73739  3.18146  2.89801  2.37887  2.77519  2.98518  4.58477  3.61503
          0.00899  5.11229  5.83464  0.61958  0.77255  0.48576  0.95510
     55   3.56381  4.85825  5.56193  4.98336  2.66467  4.87265  5.25911  1.59136  4.81478  1.08726  3.63060  5.03425  5.14318  4.90510  4.83258  4.21733  3.18906  1.62551  5.61726  4.48990     86 l - - -
          2.68618  4.42225  2.77519  2.73123  3.46354  2.40513  3.72494  3.29354  2.67741  2.69355  4.24690  2.90347  2.73739  3.18146  2.89801  2.37887  2.77519  2.98518  4.58477  3.61503
          0.00899  5.11229  5.83464  0.61958  0.77255  0.48576  0.95510
     56   2.07814  5.05446  3.04742  1.94188  3.54989  3.78312  3.99269  3.31373  2.48535  2.04645  3.65203  3.33609  4.17166  2.89529  2.98302  2.99074  3.16437  2.72722  5.57249  4.25548     87 e - - -
          2.68618  4.42225  2.77519  2.73123  3.46354  2.40513  3.72494  3.29354  2.67741  2.69355  4.24690  2.90347  2.73739  3.18146  2.89801  2.37887  2.77519  2.98518  4.58477  3.61503
          0.00899  5.11229  5.83464  0.61958  0.77255  0.48576  0.95510
     57   1.04522  4.93554  3.08080  2.71765  4.15521  3.83250  4.10854  2.66074  2.99692  3.20229  4.06100  3.46771  4.24513  3.32469  3.42428  2.62399  3.21043  2.95029  5.51959  4.23514     88 a - - -
          2.68618  4.42225  2.77519  2.73123  3.46354  2.40513  3.72494  3.29354  2.67741  2.69355  4.24690  2.90347  2.73739  3.18146  2.89801  2.37887  2.77519  2.98518  4.58477  3.61503
          0.00899  5.11229  5.83464  0.61958  0.77255  0.48576  0.95510
     58   5.31673  6.14396  6.02423  6.04612  0.51421  5.67793  4.23358  4.82611  5.81108  3.90076  5.32234  5.17723  5.92220  5.37654  5.54966  5.10892  5.50166  4.80760  4.29838  1.24677     89 F - - -
          2.68618  4.42225  2.77519  2.73123  3.46354  2.40513  3.72494  3.29354  2.67741  2.69355  4.24690  2.90347  2.73739  3.18146  2.89801  2.37887  2.77519  2.98518  4.58477  3.61503
          0.00899  5.11229  5.83464  0.61958  0.77255  0.48576  0.95510
     59   2.99843  5.49465  3.14860  1.12931  4.83335  3.73440  3.94282  4.31400  2.47959  3.79393  3.72336  2.38357  4.14563  2.34700  3.16389  2.73101  3.23116  3.88281  5.92602  4.51884     90 e - - -
          2.68618  4.42225  2.77519  2.73123  3.46354  2.40513  3.72494  3.29354  2.67741  2.69355  4.24690  2.90347  2.73739  3.18146  2.89801  2.37887  2.77519  2.98518  4.58477  3.61503
          0.00899  5.11229  5.83464  0.61958  0.77255  0.48576  0.95510
     60   2.70731  5.43459  3.17364  1.73715  4.77922  3.22624  3.88612  4.26450  2.11973  3.32706  4.47553  2.30346  4.09276  2.35236  2.72524  2.37795  2.90509  3.82503  5.86727  4.45709     91 e - - -
          2.68618  4.42225  2.77519  2.73123  3.46354  2.40513  3.72494  3.29354  2.67741  2.69355  4.24690  2.90347  2.73739  3.18146  2.89801  2.37887  2.77519  2.98518  4.58477  3.61503
          0.00899  5.11229  5.83464  0.61958  0.77255  0.48576  0.95510
     61   3.00354  5.48099  3.25119  2.20801  4.83749  2.99225  3.92898  4.30800  1.76486  3.77897  4.52778  3.23354  4.15509  3.02948  1.61277  2.20141  2.92442  3.87976  5.89831  4.51262     92 r - - -
          2.68618  4.42225  2.77519  2.73123  3.46354  2.40513  3.72494  3.29354  2.67741  2.69355  4.24690  2.90347  2.73739  3.18146  2.89801  2.37887  2.77519  2.98518  4.58477  3.61503
          0.00899  5.11229  5.83464  0.61958  0.77255  0.48576  0.95510
     62   2.72532  5.41499  2.87330  1.49329  4.75140  3.70194  3.39450  4.23113  2.62758  2.48538  4.45802  2.90062  3.47888  2.61934  2.30498  2.89179  3.15663  3.80099  4.62605  4.44729     93 e - - -
          2.68618  4.42225  2.77519  2.73123  3.46354  2.40513  3.72494  3.29354  2.67741  2.69355  4.24690  2.90347  2.73739  3.18146  2.89801  2.37887  2.77519  2.98518  4.58477  3.61503
          0.03409  5.11229  3.59370  0.61958  0.77255  0.48576  0.95510
     63   2.36642  5.42337  2.90056  2.22648  4.76836  3.26316  3.47197  4.25420  2.09323  3.72855  4.46408  2.86515  3.53360  2.41295  1.93893  2.87542  2.84401  3.23773  5.85602  4.44523     94 r - - -
          2.68618  4.42225  2.77519  2.73123  3.46354  2.40513  3.72494  3.29354  2.67741  2.69355  4.24690  2.90347  2.73739  3.18146  2.89801  2.37887  2.77519  2.98518  4.58477  3.61503
          0.00921  5.08741  5.80976  0.61958  0.77255  0.56043  0.84622
     64   2.50493  5.41663  2.94276  1.67346  4.75869  3.68785  3.87530  4.24250  2.07439  3.11270  4.45811  2.94124  4.08135  2.48945  2.90990  2.33375  2.66423  3.35862  5.85107  4.44199     95 e - - -
          2.68618  4.42225  2.77519  2.73123  3.46354  2.40513  3.72494  3.29354  2.67741  2.69355  4.24690  2.90347  2.73739  3.18146  2.89801  2.37887  2.77519  2.98518  4.58477  3.61503
          0.00921  5.08741  5.80976  0.61958  0.77255  0.56043  0.84622
     65   2.91312  5.40972  2.75379  1.98202  4.74900  3.68903  3.32901  4.23081  2.02100  3.05279  3.89679  3.15875  4.08234  2.43486  2.39065  2.23367  3.14425  3.09633  4.61784  4.43854     96 e - - -
          2.68618  4.42225  2.77519  2.73123  3.46354  2.40513  3.72494  3.29354  2.67741  2.69355  4.24690  2.90347  2.73739  3.18146  2.89801  2.37887  2.77519  2.98518  4.58477  3.61503
          0.03372  5.08741  3.61254  0.61958  0.77255  0.56043  0.84622
     66   2.69903  5.37976  2.75884  1.66975  4.71090  3.08726  3.87035  3.52245  2.46964  3.20547  4.42410  3.15480  4.07497  2.62228  2.19987  2.87165  2.67642  3.30753  5.82084  3.64052     97 e - - -
          2.68618  4.42225  2.77519  2.73123  3.46354  2.40513  3.72494  3.29354  2.67741  2.69355  4.24690  2.90347  2.73739  3.18146  2.89801  2.37887  2.77519  2.98518  4.58477  3.61503
          0.07658  5.06314  2.69717  0.61958  0.77255  0.62668  0.76434
     67   2.37986  4.56357  3.85915  3.28937  3.40892  3.03086  4.15717  2.64787  2.43194  2.02208  2.72204  3.66986  4.27317  2.83999  3.56540  2.57441  2.66810  2.43428  5.15215  3.92719     98 l - - -
          2.68618  4.42225  2.77519  2.73123  3.46354  2.40513  3.72494  3.29354  2.67741  2.69355  4.24690  2.90347  2.73739  3.18146  2.89801  2.37887  2.77519  2.98518  4.58477  3.61503
          0.38316  4.99665  1.16625  0.61958  0.77255  0.78181  0.61171
     68   2.73918  4.49312  3.56584  2.99935  3.25623  3.26147  3.95282  2.99928  2.43525  2.33037  3.17337  3.41915  4.08521  2.95696  2.94730  2.59269  2.97081  2.31347  5.07018  2.42797     99 v - - -
          2.68618  4.42225  2.77519  2.73123  3.46354  2.40513  3.72494  3.29354  2.67741  2.69355  4.24690  2.90347  2.73739  3.18146  2.89801  2.37887  2.77519  2.98518  4.58477  3.61503
          0.01463  4.62812  5.35047  0.61958  0.77255  0.89011  0.52867
     69   2.30023  4.58488  3.72138  3.18784  3.91971  1.41457  4.16376  2.88591  3.15290  2.98473  3.86652  3.10742  4.15318  3.46018  3.51677  2.96359  2.48553  2.32382  5.34263  4.10394    100 g - - -
          2.68618  4.42225  2.77519  2.73123  3.46354  2.40513  3.72494  3.29354  2.67741  2.69355  4.24690  2.90347  2.73739  3.18146  2.89801  2.37887  2.77519  2.98518  4.58477  3.61503
          0.20006  4.76831  1.75548  0.61958  0.77255  0.56935  0.83447
     70   2.82896  4.56939  3.67417  3.10803  3.66578  2.50403  4.03367  2.79147  3.04651  2.78250  3.67434  3.51855  1.78607  3.36427  2.96908  3.04009  3.06122  2.84865  3.59977  2.57391    101 p - - -
          2.68618  4.42225  2.77519  2.73123  3.46354  2.40513  3.72494  3.29354  2.67741  2.69355  4.24690  2.90347  2.73739  3.18146  2.89801  2.37887  2.77519  2.98518  4.58477  3.61503
          0.01219  4.80904  5.53139  0.61958  0.77255  0.32876  1.27232
     71   2.25749  5.39836  3.24405  2.67949  4.73377  2.99475  3.53107  4.19471  1.72894  3.31441  4.44924  3.21555  4.12671  3.01215  1.72170  2.38736  3.18956  3.78550  5.83184  4.45305    102 r - - -
          2.68618  4.42225  2.77519  2.73123  3.46354  2.40513  3.72494  3.29354  2.67741  2.69355  4.24690  2.90347  2.73739  3.18146  2.89801  2.37887  2.77519  2.98518  4.58477  3.61503
          0.00936  5.07133  5.79367  0.61958  0.77255  0.60500  0.78982
     72   3.80164  5.95747  4.33896  3.49856  5.54673  4.38494  4.18831  4.82684  0.75936  4.15912  5.02200  3.86728  4.70399  2.47229  1.59432  3.76299  3.18532  4.49255  6.11954  5.00914    103 k - - -
          2.68618  4.42225  2.77519  2.73123  3.46354  2.40513  3.72494  3.29354  2.67741  2.69355  4.24690  2.90347  2.73739  3.18146  2.89801  2.37887  2.77519  2.98518  4.58477  3.61503
          0.00936  5.07133  5.79367  0.61958  0.77255  0.60500  0.78982
     73   3.71230  5.87149  4.19996  3.44006  5.44815  4.31371  4.19339  4.75489  1.66154  4.12146  4.97805  3.82460  3.44017  3.31413  0.70848  3.07082  3.86120  4.41092  6.10846  4.97361    104 r - - -
          2.68618  4.42225  2.77519  2.73123  3.46354  2.40513  3.72494  3.29354  2.67741  2.69355  4.24690  2.90347  2.73739  3.18146  2.89801  2.37887  2.77519  2.98518  4.58477  3.61503
          0.00936  5.07133  5.79367  0.61958  0.77255  0.48646  0.95400
     74   2.83489  5.65631  3.07449  2.52515  4.99118  0.92252  3.31383  4.45524  2.38093  3.96000  4.75151  2.97180  4.30863  3.26146  3.35263  3.18195  3.47286  4.05280  6.11290  4.71757    105 g - - -
          2.68618  4.42225  2.77519  2.73123  3.46354  2.40513  3.72494  3.29354  2.67741  2.69355  4.24690  2.90347  2.73739  3.18146  2.89801  2.37887  2.77519  2.98518  4.58477  3.61503
          0.00913  5.09657  5.81892  0.61958  0.77255  0.53380  0.88279
     75   2.93292  5.14539  3.32725  2.76745  3.60861  3.75994  3.95886  3.32666  2.32874  3.08696  4.21502  3.28733  1.87919  2.66870  1.90202  2.71090  3.16347  3.11080  5.64283  4.30684    106 p - - -
          2.68618  4.42225  2.77519  2.73123  3.46354  2.40513  3.72494  3.29354  2.67741  2.69355  4.24690  2.90347  2.73739  3.18146  2.89801  2.37887  2.77519  2.98518  4.58477  3.61503
          0.00913  5.09657  5.81892  0.61958  0.77255  0.53380  0.88279
     76   3.28546  5.68856  3.50913  2.42947  5.10762  3.97449  4.04950  4.52973  0.89975  3.95547  4.74109  2.71338  4.35990  3.15740  2.14222  2.87402  3.48786  4.12535  6.02009  4.71797    107 k - - -
          2.68618  4.42225  2.77519  2.73123  3.46354  2.40513  3.72494  3.29354  2.67741  2.69355  4.24690  2.90347  2.73739  3.18146  2.89801  2.37887  2.77519  2.98518  4.58477  3.61503
          0.00913  5.09657  5.81892  0.61958  0.77255  0.53380  0.88279
     77   2.96360  5.11357  3.39987  2.83380  4.34675  3.79857  3.44357  3.75273  2.13901  3.11740  3.61406  3.34178  1.31965  3.14954  2.92104  3.01029  2.85975  3.05085  5.61588  4.29960    108 p - - -
          2.68618  4.42225  2.77519  2.73123  3.46354  2.40513  3.72494  3.29354  2.67741  2.69355  4.24690  2.90347  2.73739  3.18146  2.89801  2.37887  2.77519  2.98518  4.58477  3.61503
          0.00913  5.09657  5.81892  0.61958  0.77255  0.53380  0.88279
     78   2.79240  5.54952  3.36120  2.24873  4.92937  3.84387  3.97256  4.38026  1.20388  3.83662  4.60030  3.31709  4.23213  3.07627  2.02860  2.23787  3.32388  3.96295  5.93620  4.58522    109 k - - -
          2.68618  4.42225  2.77519  2.73123  3.46354  2.40513  3.72494  3.29354  2.67741  2.69355  4.24690  2.90347  2.73739  3.18146  2.89801  2.37887  2.77519  2.98518  4.58477  3.61503
          0.00913  5.09657  5.81892  0.61958  0.77255  0.53380  0.88279
     79   2.91683  5.42786  2.86065  2.30391  4.77313  3.08188  3.47153  4.25920  2.15564  3.73319  4.46848  2.38245  3.59352  2.56233  2.24949  2.54036  2.25393  3.81861  4.28369  4.44936    110 k - - -
          2.68618  4.42225  2.77519  2.73123  3.46354  2.40513  3.72494  3.29354  2.67741  2.69355  4.24690  2.90347  2.73739  3.18146  2.89801  2.37887  2.77519  2.98518  4.58477  3.61503
          0.00913  5.09657  5.81892  0.61958  0.77255  0.53380  0.88279
     80   2.93537  4.77090  3.65273  2.64086  2.49301  3.87044  4.10773  3.03577  2.39681  1.95028  3.41685  3.53732  3.24965  2.82364  2.68549  3.10161  2.90147  2.40735  5.33655  4.08020    111 l - - -
          2.68618  4.42225  2.77519  2.73123  3.46354  2.40513  3.72494  3.29354  2.67741  2.69355  4.24690  2.90347  2.73739  3.18146  2.89801  2.37887  2.77519  2.98518  4.58477  3.61503
          0.00913  5.09657  5.81892  0.61958  0.77255  0.53380  0.88279
     81   2.35832  5.10292  3.33880  2.26198  4.33483  3.38694  2.97991  3.02369  2.40811  2.24392  4.17543  3.29749  3.28499  3.12124  2.50872  2.96487  2.91982  2.70470  5.60995  3.64831    112 l - - -
          2.68618  4.42225  2.77519  2.73123  3.46354  2.40513  3.72494  3.29354  2.67741  2.69355  4.24690  2.90347  2.73739  3.18146  2.89801  2.37887  2.77519  2.98518  4.58477  3.61503
          0.04434  5.09657  3.29011  0.61958  0.77255  0.53380  0.88279
     82   2.90953  5.04764  2.99947  2.54168  4.26883  2.62859  3.96395  3.04647  2.78271  1.99790  3.65545  3.30367  2.64419  3.12885  2.59597  2.43878  2.86171  3.08607  5.56257  4.24180    113 l - - -
          2.68618  4.42225  2.77519  2.73123  3.46354  2.40513  3.72494  3.29354  2.67741  2.69355  4.24690  2.90347  2.73739  3.18146  2.89801  2.37887  2.77519  2.98518  4.58477  3.61503
          0.00946  5.06169  5.78404  0.61958  0.77255  0.63044  0.76005
     83   2.69416  5.40913  2.87997  2.01340  4.75288  3.25071  3.45513  3.66713  1.77706  3.25609  4.45015  2.92907  3.49172  2.11466  2.85445  2.86460  3.13284  3.79906  5.84256  3.63638    114 k - - -
          2.68618  4.42225  2.77519  2.73123  3.46354  2.40513  3.72494  3.29354  2.67741  2.69355  4.24690  2.90347  2.73739  3.18146  2.89801  2.37887  2.77519  2.98518  4.58477  3.61503
          0.07988  5.06169  2.65307  0.61958  0.77255  0.63044  0.76005
     84   2.14436  5.15572  3.23100  2.36614  4.41697  3.21338  3.88958  3.41804  2.34419  2.90686  3.73672  3.20236  3.12134  3.02321  2.50413  2.30075  2.66220  2.79038  5.64215  4.28837    115 a - - -
          2.68618  4.42225  2.77519  2.73123  3.46354  2.40513  3.72494  3.29354  2.67741  2.69355  4.24690  2.90347  2.73739  3.18146  2.89801  2.37887  2.77519  2.98518  4.58477  3.61503
          0.01014  4.99196  5.71431  0.61958  0.77255  0.79154  0.60357
     85   2.87287  5.36951  3.12699  2.15834  4.70888  3.64866  3.41055  4.19068  2.45463  3.67225  3.75840  2.63682  2.98205  2.35563  2.42301  2.01364  2.67712  3.26315  5.80552  4.39827    116 s - - -
          2.68636  4.42234  2.77498  2.73141  3.46364  2.40541  3.72494  3.29422  2.67580  2.69314  4.24624  2.90368  2.73755  3.18212  2.89807  2.37861  2.77599  2.98530  4.58450  3.61499
          0.78748  0.99451  1.74235  1.81243  0.17824  0.79154  0.60357
     86   1.96608  5.11983  3.13593  2.38723  4.39530  3.16121  3.80574  3.83365  2.38197  2.52500  4.18180  3.11211  3.04387  2.93218  2.75288  2.43801  2.44540  3.47295  5.59908  4.23636    128 a - - -
          2.68633  4.42240  2.77534  2.73138  3.46369  2.40528  3.72509  3.29369  2.67664  2.69348  4.24705  2.90338  2.73741  3.18138  2.89796  2.37882  2.77515  2.98533  4.58492  3.61518
          0.76017  0.79952  2.49051  0.07753  2.59563  1.09459  0.40748
     87   2.77112  5.16630  3.06842  2.13164  3.31800  3.56359  3.21976  3.92177  2.18211  3.03487  4.21913  3.05110  3.95579  2.49161  2.70360  2.06125  2.75650  3.17728  5.62644  4.24494    130 s - - -
          2.68618  4.42225  2.77519  2.73123  3.46354  2.40513  3.72494  3.29354  2.67741  2.69355  4.24690  2.90347  2.73739  3.18146  2.89801  2.37887  2.77519  2.98518  4.58477  3.61503
          0.01332  4.72128  5.44362  0.61958  0.77255  1.18936  0.36300
     88   1.79267  5.26591  2.51315  2.21007  4.60078  2.85218  3.76494  4.07654  2.51748  3.57243  4.32268  3.03059  3.16501  2.86984  2.76826  2.23544  3.03179  3.65393  5.71815  4.31439    131 a - - -
          2.68618  4.42225  2.77519  2.73123  3.46354  2.40513  3.72494  3.29354  2.67741  2.69355  4.24690  2.90347  2.73739  3.18146  2.89801  2.37887  2.77519  2.98518  4.58477  3.61503
          0.01332  4.72128  5.44362  0.61958  0.77255  1.18936  0.36300
     89   2.25287  5.26409  2.63489  2.07350  3.71437  3.54738  3.73701  4.08083  1.90786  3.56563  4.30733  2.83256  3.94204  2.83643  2.57569  2.27584  3.00474  3.65028  5.70159  4.29566    132 k - - -
          2.68618  4.42225  2.77519  2.73123  3.46354  2.40513  3.72494  3.29354  2.67741  2.69355  4.24690  2.90347  2.73739  3.18146  2.89801  2.37887  2.77519  2.98518  4.58477  3.61503
          0.01332  4.72128  5.44362  0.61958  0.77255  1.07606  0.41694
     90   2.01159  3.76743  3.14662  2.26823  4.34163  2.63176  3.80710  3.77379  2.58655  3.34886  4.14246  3.11678  3.40499  2.94037  2.48189  2.18196  3.01728  3.08294  5.56408  4.21040    133 a - - -
          2.68618  4.42225  2.77519  2.73123  3.46354  2.40513  3.72494  3.29354  2.67741  2.69355  4.24690  2.90347  2.73739  3.18146  2.89801  2.37887  2.77519  2.98518  4.58477  3.61503
          0.01287  4.75528  5.47763  0.61958  0.77255  1.15216  0.37973
     91   2.55170  5.28281  2.75497  2.10267  4.62153  3.19988  3.74937  4.10333  2.03893  3.31710  4.32588  2.78017  2.82964  2.84823  2.98053  2.06023  2.78763  3.67019  5.71955  4.31179    134 k - - -
          2.68618  4.42225  2.77519  2.73123  3.46354  2.40513  3.72494  3.29354  2.67741  2.69355  4.24690  2.90347  2.73739  3.18146  2.89801  2.37887  2.77519  2.98518  4.58477  3.61503
          0.01287  4.75528  5.47763  0.61958  0.77255  1.15216  0.37973
     92   2.58866  5.24466  3.04934  2.17379  4.57918  3.26040  3.76947  4.04924  2.51244  3.55161  4.30440  2.62165  3.96847  2.87495  2.16096  1.99307  2.26997  3.63313  5.70153  4.30589    135 s - - -
          2.68618  4.42225  2.77519  2.73123  3.46354  2.40513  3.72494  3.29354  2.67741  2.69355  4.24690  2.90347  2.73739  3.18146  2.89801  2.37887  2.77519  2.98518  4.58477  3.61503
          0.16901  4.75528  1.91804  0.61958  0.77255  1.01109  0.45228
     93   2.74681  4.50626  3.56517  2.99915  3.16068  3.71038  3.38970  2.76517  2.72462  2.72046  3.60736  3.42120  3.59496  2.95602  3.32746  2.38390  2.68151  2.40505  5.08237  2.12479    136 y - - -
          2.68618  4.42225  2.77519  2.73123  3.46354  2.40513  3.72494  3.29354  2.67741  2.69355  4.24690  2.90347  2.73739  3.18146  2.89801  2.37887  2.77519  2.98518  4.58477  3.61503
          0.01432  4.64937  5.37172  0.61958  0.77255  1.26006  0.33357
     94   2.42664  5.24242  2.47225  1.95821  4.58042  3.52174  3.71120  4.06157  2.28161  2.91755  4.28517  2.75979  3.91634  2.56533  2.69576  2.39282  2.70950  3.62930  5.67910  4.27215    137 e - - -
          2.68618  4.42225  2.77519  2.73123  3.46354  2.40513  3.72494  3.29354  2.67741  2.69355  4.24690  2.90347  2.73739  3.18146  2.89801  2.37887  2.77519  2.98518  4.58477  3.61503
          0.01432  4.64937  5.37172  0.61958  0.77255  1.26006  0.33357
     95   2.54090  4.26676  4.06936  3.15604  2.28334  3.31139  4.11802  2.51017  3.03243  1.76535  3.37993  3.75002  4.19723  3.63163  3.61500  2.81281  2.72007  2.23179  4.87383  3.67502    138 l - - -
          2.68618  4.42225  2.77519  2.73123  3.46354  2.40513  3.72494  3.29354  2.67741  2.69355  4.24690  2.90347  2.73739  3.18146  2.89801  2.37887  2.77519  2.98518  4.58477  3.61503
          0.01432  4.64937  5.37172  0.61958  0.77255  1.26006  0.33357
     96   2.54500  5.07755  3.07401  2.36883  4.35574  2.54654  3.42412  3.33181  2.26835  2.95841  4.13659  3.05058  3.94179  2.70201  2.46497  2.56936  2.49003  3.05308  5.55229  4.18635    139 k - - -
          2.68618  4.42225  2.77519  2.73123  3.46354  2.40513  3.72494  3.29354  2.67741  2.69355  4.24690  2.90347  2.73739  3.18146  2.89801  2.37887  2.77519  2.98518  4.58477  3.61503
          0.01432  4.64937  5.37172  0.61958  0.77255  0.65809  0.72948
     97   2.82674  5.30875  2.77816  2.26943  4.03260  3.21641  2.90460  3.62696  2.37639  2.99249  4.35256  2.67262  3.41562  2.89353  2.51636  1.90312  3.05790  3.69299  5.74860  4.34494    140 s - - -
          2.68612  4.42326  2.77317  2.73171  3.46455  2.40595  3.72559  3.29422  2.67826  2.69406  4.24411  2.90448  2.73822  3.18195  2.89852  2.37660  2.77419  2.98541  4.58578  3.61428
          1.04452  0.70599  1.86744  1.68949  0.20409  0.86192  0.54879
     98   3.00147  5.48490  1.25951  2.12336  4.78700  2.38305  3.40614  3.27910  2.75891  3.77473  4.55492  3.06846  4.08392  3.05050  3.27904  2.94712  3.24912  3.85637  5.93505  4.50663    152 d - - -
          2.68618  4.42225  2.77519  2.73123  3.46354  2.40513  3.72494  3.29354  2.67741  2.69355  4.24690  2.90347  2.73739  3.18146  2.89801  2.37887  2.77519  2.98518  4.58477  3.61503
          0.18003  4.75363  1.85703  0.61958  0.77255  1.07590  0.41702
     99   2.73582  5.05955  2.59759  2.10114  4.33495  3.54020  3.73742  2.88270  2.18146  2.60693  4.11952  2.57782  3.93240  2.86297  2.98458  2.73803  2.69174  2.95218  5.53650  4.17206    153 e - - -
          2.68618  4.42225  2.77519  2.73123  3.46354  2.40513  3.72494  3.29354  2.67741  2.69355  4.24690  2.90347  2.73739  3.18146  2.89801  2.37887  2.77519  2.98518  4.58477  3.61503
          0.01482  4.61521  5.33756  0.61958  0.77255  1.29034  0.32183
    100   2.82634  5.22100  3.07293  1.54502  4.54448  3.58188  3.32371  3.56677  2.43043  3.50373  4.27786  3.06647  3.97917  2.86682  1.88286  2.58945  3.05214  3.60426  5.65085  4.28721    154 e - - -
          2.68618  4.42225  2.77519  2.73123  3.46354  2.40513  3.72494  3.29354  2.67741  2.69355  4.24690  2.90347  2.73739  3.18146  2.89801  2.37887  2.77519  2.98518  4.58477  3.61503
          0.01482  4.61521  5.33756  0.61958  0.77255  0.68199  0.70443
    101   2.43761  5.22049  2.32390  2.04643  4.52284  3.60999  3.80260  3.56413  2.55682  3.13104  4.27288  2.86802  4.00263  2.91487  2.86892  2.17482  2.67735  2.64545  5.67988  4.29630    155 e - - -
          2.68624  4.42271  2.77394  2.73109  3.46359  2.40508  3.72540  3.29400  2.67738  2.69349  4.24736  2.90322  2.73742  3.18172  2.89847  2.37921  2.77531  2.98457  4.58523  3.61549
          0.50301  0.93776  5.57535  1.16828  0.37237  0.91763  0.50993
    102   2.32657  5.30445  2.49436  2.42530  3.63800  2.40461  3.80074  4.10882  2.54330  3.60340  4.35024  2.80691  3.03438  2.60228  3.03374  2.17778  2.70240  3.68683  5.74748  4.34595    164 s - - -
          2.68618  4.42225  2.77519  2.73123  3.46354  2.40513  3.72494  3.29354  2.67741  2.69355  4.24690  2.90347  2.73739  3.18146  2.89801  2.37887  2.77519  2.98518  4.58477  3.61503
          0.28130  4.88218  1.43708  0.61958  0.77255  0.98562  0.46714
    103   2.28045  4.97063  3.11762  2.55974  3.64441  3.56043  2.36667  3.64106  2.39743  3.23304  4.03859  3.08283  3.95059  2.46776  2.76725  2.57163  2.70740  3.30823  5.46521  2.99515    165 a - - -
          2.68618  4.42225  2.77519  2.73123  3.46354  2.40513  3.72494  3.29354  2.67741  2.69355  4.24690  2.90347  2.73739  3.18146  2.89801  2.37887  2.77519  2.98518  4.58477  3.61503
          0.01481  4.61569  5.33804  0.61958  0.77255  0.87676  0.53808
    104   2.58366  5.21403  3.07714  2.52073  4.52634  3.57880  3.33796  3.98754  2.12250  2.94841  4.26487  2.77912  2.60759  2.87704  2.60616  1.94447  2.81986  3.58725  5.66680  4.27989    166 s - - -
          2.68618  4.42225  2.77519  2.73123  3.46354  2.40513  3.72494  3.29354  2.67741  2.69355  4.24690  2.90347  2.73739  3.18146  2.89801  2.37887  2.77519  2.98518  4.58477  3.61503
          0.01271  4.76749  5.48984  0.61958  0.77255  1.13813  0.38628
    105   2.33157  5.26781  2.16770  2.49201  4.59956  3.03662  3.16158  4.07627  2.15814  3.56747  4.31252  2.60692  3.95998  2.85693  2.79189  2.44863  3.02069  2.77410  5.70871  4.30573    167 k - - -
          2.68618  4.42225  2.77519  2.73123  3.46354  2.40513  3.72494  3.29354  2.67741  2.69355  4.24690  2.90347  2.73739  3.18146  2.89801  2.37887  2.77519  2.98518  4.58477  3.61503
          0.01271  4.76749  5.48984  0.61958  0.77255  1.13813  0.38628
    106   2.50967  3.77292  3.36310  2.58190  3.94400  2.96762  3.90310  3.32933  2.60993  2.38168  3.36984  3.28513  2.94343  3.11729  2.77290  2.43520  2.58589  2.58137  5.30608  4.02180    168 l - - -
          2.68618  4.42225  2.77519  2.73123  3.46354  2.40513  3.72494  3.29354  2.67741  2.69355  4.24690  2.90347  2.73739  3.18146  2.89801  2.37887  2.77519  2.98518  4.58477  3.61503
          0.01271  4.76749  5.48984  0.61958  0.77255  0.97853  0.47139
    107   2.63304  5.31690  1.94597  2.27507  4.65754  2.95162  3.77512  4.14116  2.19872  3.62057  4.36009  3.04938  3.57877  2.87384  2.78216  2.10789  2.65107  3.70544  5.75248  4.34262    169 d - - -
          2.68618  4.42225  2.77519  2.73123  3.46354  2.40513  3.72494  3.29354  2.67741  2.69355  4.24690  2.90347  2.73739  3.18146  2.89801  2.37887  2.77519  2.98518  4.58477  3.61503
          0.03398  4.81403  3.67716  0.61958  0.77255  0.93223  0.50034
    108   2.41677  5.16178  3.18294  2.66515  4.53562  3.62971  3.89360  3.97663  2.13698  3.52716  4.31257  3.18413  1.51581  2.79482  3.08930  2.47997  2.78430  3.59266  5.71437  4.35842    170 p - - -
          2.68646  4.42171  2.77516  2.73134  3.46382  2.40526  3.72466  3.29382  2.67769  2.69351  4.24638  2.90352  2.73755  3.18087  2.89808  2.37842  2.77476  2.98546  4.58505  3.61531
          0.56484  1.20390  2.02855  0.96384  0.48034  0.78468  0.60929
    109   1.85547  5.23052  2.65242  2.25390  3.70533  3.21790  3.76852  4.01200  2.17936  3.18576  4.27904  3.05782  3.57447  2.63914  2.71947  2.76960  3.02395  3.03888  5.68115  4.28867    175 a - - -
          2.68618  4.42225  2.77519  2.73123  3.46354  2.40513  3.72494  3.29354  2.67741  2.69355  4.24690  2.90347  2.73739  3.18146  2.89801  2.37887  2.77519  2.98518  4.58477  3.61503
          0.06227  4.78528  2.95618  0.61958  0.77255  0.98831  0.46554
    110   2.25412  5.16755  3.09721  2.37104  4.46152  3.58702  3.77975  3.91214  2.24179  2.85225  4.22252  3.07830  3.10316  2.56235  2.79953  1.93494  3.02267  2.98969  5.63201  4.25545    176 s - - -
          2.68618  4.42225  2.77519  2.73123  3.46354  2.40513  3.72494  3.29354  2.67741  2.69355  4.24690  2.90347  2.73739  3.18146  2.89801  2.37887  2.77519  2.98518  4.58477  3.61503
          0.01262  4.77441  5.49676  0.61958  0.77255  1.13002  0.39012
    111   2.25856  4.43359  3.82759  3.00231  3.55863  3.33966  4.08270  2.43051  3.19470  2.41203  3.15783  3.61678  3.59406  3.47758  3.50731  2.40593  2.13011  2.14282  5.02740  3.80842    177 t - - -
          2.68618  4.42225  2.77519  2.73123  3.46354  2.40513  3.72494  3.29354  2.67741  2.69355  4.24690  2.90347  2.73739  3.18146  2.89801  2.37887  2.77519  2.98518  4.58477  3.61503
          0.01262  4.77441  5.49676  0.61958  0.77255  0.93258  0.50011
    112   2.81087  3.85895  2.84114  2.39725  4.59939  2.91021  3.07258  4.07175  2.52380  3.57072  4.31980  3.06699  2.21272  2.63773  2.50363  2.38990  2.56951  3.65394  5.71834  4.31956    178 p - - -
          2.68618  4.42225  2.77519  2.73123  3.46354  2.40513  3.72494  3.29354  2.67741  2.69355  4.24690  2.90347  2.73739  3.18146  2.89801  2.37887  2.77519  2.98518  4.58477  3.61503
          0.01191  4.83238  5.55472  0.61958  0.77255  1.05690  0.42699
    113   2.91273  5.28327  3.22732  2.65284  4.61601  3.68449  3.83665  4.05637  2.17926  3.56716  4.34447  3.17569  4.07227  2.65860  1.56033  1.98083  2.65286  3.24544  5.71589  4.36642    179 r - - -
          2.68618  4.42225  2.77519  2.73123  3.46354  2.40513  3.72494  3.29354  2.67741  2.69355  4.24690  2.90347  2.73739  3.18146  2.89801  2.37887  2.77519  2.98518  4.58477  3.61503
          0.01191  4.83238  5.55472  0.61958  0.77255  1.05690  0.42699
    114   1.98566  5.10794  3.15718  2.40648  4.37517  2.98533  3.82168  3.32976  2.59816  2.55965  4.17116  2.79950  3.16599  2.57765  3.07268  2.31340  2.77985  3.45625  5.59166  4.23394    180 a - - -
          2.68618  4.42225  2.77519  2.73123  3.46354  2.40513  3.72494  3.29354  2.67741  2.69355  4.24690  2.90347  2.73739  3.18146  2.89801  2.37887  2.77519  2.98518  4.58477  3.61503
          0.01191  4.83238  5.55472  0.61958  0.77255  1.05690  0.42699
    115   2.27881  4.10790  3.12558  2.39651  4.48652  3.61317  3.40983  3.93621  2.55494  3.47416  4.24710  3.10478  4.00495  2.47108  1.74707  2.25591  3.04908  3.55536  5.65497  3.63704    181 r - - -
          2.68618  4.42225  2.77519  2.73123  3.46354  2.40513  3.72494  3.29354  2.67741  2.69355  4.24690  2.90347  2.73739  3.18146  2.89801  2.37887  2.77519  2.98518  4.58477  3.61503
          0.04357  4.83238  3.36191  0.61958  0.77255  1.05690  0.42699
    116   2.56531  5.24030  2.84335  2.00529  3.84897  3.58306  3.24952  4.02444  2.38573  2.92942  4.28837  2.33268  3.97589  2.87934  2.79296  2.61583  2.37772  3.12486  5.68996  4.29640    182 e - - -
          2.68618  4.42225  2.77519  2.73123  3.46354  2.40513  3.72494  3.29354  2.67741  2.69355  4.24690  2.90347  2.73739  3.18146  2.89801  2.37887  2.77519  2.98518  4.58477  3.61503
          0.01229  4.80109  5.52344  0.61958  0.77255  1.09755  0.40600
    117   2.80089  5.27915  3.05997  2.19499  4.61134  2.68942  2.99239  4.08778  2.32645  3.57854  4.32345  3.05114  3.52227  2.68272  2.70119  1.82221  2.81621  3.66290  5.71922  3.52327    183 s - - -
          2.68618  4.42225  2.77519  2.73123  3.46354  2.40513  3.72494  3.29354  2.67741  2.69355  4.24690  2.90347  2.73739  3.18146  2.89801  2.37887  2.77519  2.98518  4.58477  3.61503
          0.04456  4.80109  3.34226  0.61958  0.77255  1.09755  0.40600
    118   2.10748  4.79028  2.31390  2.79256  3.97944  3.67966  3.90859  3.00301  2.78119  1.84813  3.87877  3.27951  4.07042  2.78555  3.21205  2.90297  2.56887  3.08391  5.33720  4.04883    184 l - - -
          2.68618  4.42225  2.77519  2.73123  3.46354  2.40513  3.72494  3.29354  2.67741  2.69355  4.24690  2.90347  2.73739  3.18146  2.89801  2.37887  2.77519  2.98518  4.58477  3.61503
          0.04752  4.76922  3.27217  0.61958  0.77255  0.82318  0.57810
    119   2.16829  5.21157  3.10880  2.55212  4.51348  3.60469  3.37508  3.38723  2.10210  3.15566  4.26420  2.78863  3.59584  2.90890  2.40887  2.10194  2.63293  3.57888  5.67091  4.28864    185 s - - -
          2.68581  4.42222  2.77542  2.73169  3.46398  2.40471  3.72529  3.29234  2.67803  2.69405  4.24769  2.90316  2.73729  3.18146  2.89822  2.37849  2.77473  2.98516  4.58557  3.61583
          0.81349  0.85529  2.02849  1.63350  0.21722  1.05438  0.42834
    120   2.34172  5.20136  2.64506  2.04484  3.67546  3.54640  3.73682  3.98420  2.23282  3.05447  4.24967  2.83602  3.93927  2.84318  2.72881  2.18734  2.79841  3.21273  5.65152  4.25848    196 e - - -
          2.68618  4.42225  2.77519  2.73123  3.46354  2.40513  3.72494  3.29354  2.67741  2.69355  4.24690  2.90347  2.73739  3.18146  2.89801  2.37887  2.77519  2.98518  4.58477  3.61503
          0.07779  4.69765  2.72233  0.61958  0.77255  1.21372  0.35253
    121   2.02508  4.82906  3.24619  2.50016  4.15677  3.12575  3.86971  3.56406  2.69973  3.19128  4.01612  3.19178  3.01918  3.04113  3.14827  1.87860  2.68222  2.50239  5.45494  4.14232    197 s - - -
          2.68618  4.42225  2.77519  2.73123  3.46354  2.40513  3.72494  3.29354  2.67741  2.69355  4.24690  2.90347  2.73739  3.18146  2.89801  2.37887  2.77519  2.98518  4.58477  3.61503
          0.01453  4.63440  5.35674  0.61958  0.77255  1.13933  0.38571
    122   2.75715  5.21523  2.79219  2.02312  4.53892  2.67049  3.72785  4.00996  2.30162  3.51124  3.56584  3.01366  3.93127  2.63690  2.78149  1.98017  2.98840  3.01542  5.66081  4.26322    198 s - - -
          2.68618  4.42225  2.77519  2.73123  3.46354  2.40513  3.72494  3.29354  2.67741  2.69355  4.24690  2.90347  2.73739  3.18146  2.89801  2.37887  2.77519  2.98518  4.58477  3.61503
          0.01390  4.67859  5.40093  0.61958  0.77255  1.11977  0.39505
    123   2.40041  5.21438  2.58878  2.48690  4.53397  3.18876  3.74325  4.00176  2.18684  3.50921  4.26322  3.03041  2.40027  2.84898  2.72802  2.26227  2.78511  3.59155  5.66400  3.31562    199 k - - -
          2.68618  4.42225  2.77519  2.73123  3.46354  2.40513  3.72494  3.29354  2.67741  2.69355  4.24690  2.90347  2.73739  3.18146  2.89801  2.37887  2.77519  2.98518  4.58477  3.61503
          0.01342  4.71388  5.43622  0.61958  0.77255  1.19712  0.35963
    124   2.13993  5.26113  2.59698  2.03851  4.59122  3.54851  3.04146  4.06803  2.49392  3.56039  4.30752  3.02116  3.48204  2.65484  2.98612  2.56290  2.08964  3.64406  5.70307  4.29880    200 e - - -
          2.68618  4.42225  2.77519  2.73123  3.46354  2.40513  3.72494  3.29354  2.67741  2.69355  4.24690  2.90347  2.73739  3.18146  2.89801  2.37887  2.77519  2.98518  4.58477  3.61503
          0.01342  4.71388  5.43622  0.61958  0.77255  1.19712  0.35963
    125   2.62032  5.23398  2.80375  1.96415  4.56097  3.54765  3.04006  3.24718  2.18091  3.12444  4.27947  3.02236  3.54680  2.64618  2.96843  2.27481  2.55774  3.61488  5.67758  4.27781    201 e - - -
          2.68618  4.42225  2.77519  2.73123  3.46354  2.40513  3.72494  3.29354  2.67741  2.69355  4.24690  2.90347  2.73739  3.18146  2.89801  2.37887  2.77519  2.98518  4.58477  3.61503
          0.01342  4.71388  5.43622  0.61958  0.77255  1.19712  0.35963
    126   2.57179  4.30882  4.04614  3.46656  2.59237  3.84187  4.13006  2.34408  2.95132  2.35868  3.42110  3.74616  4.21422  3.62394  3.12310  2.44834  2.61072  2.37341  4.91349  2.26225    202 y - - -
          2.68618  4.42225  2.77519  2.73123  3.46354  2.40513  3.72494  3.29354  2.67741  2.69355  4.24690  2.90347  2.73739  3.18146  2.89801  2.37887  2.77519  2.98518  4.58477  3.61503
          0.01342  4.71388  5.43622  0.61958  0.77255  1.08573  0.41197
    127   2.49720  5.21567  2.79898  2.22642  4.53056  3.56493  2.53117  3.35486  2.36894  3.50798  4.26449  3.04501  2.77909  2.67188  2.99090  2.24713  3.01117  2.97686  5.66682  4.27477    203 e - - -
          2.68618  4.42225  2.77519  2.73123  3.46354  2.40513  3.72494  3.29354  2.67741  2.69355  4.24690  2.90347  2.73739  3.18146  2.89801  2.37887  2.77519  2.98518  4.58477  3.61503
          0.01297  4.74753  5.46987  0.61958  0.77255  1.04487  0.43346
    128   2.80868  5.22186  2.85402  2.53057  4.52951  3.58780  3.26392  3.98899  2.53339  2.90614  4.27453  2.76241  1.74129  2.66874  2.75683  2.40608  3.04021  3.59278  5.67686  4.29098    204 p - - -
          2.68618  4.42225  2.77519  2.73123  3.46354  2.40513  3.72494  3.29354  2.67741  2.69355  4.24690  2.90347  2.73739  3.18146  2.89801  2.37887  2.77519  2.98518  4.58477  3.61503
          0.01253  4.78149  5.50384  0.61958  0.77255  1.12159  0.39417
    129   2.59274  4.03974  3.07740  2.22523  4.52051  3.57977  3.26769  3.98181  2.27102  3.17443  4.26178  2.47072  3.40745  2.65172  3.00721  2.02023  2.82179  2.96100  5.66630  4.27824    205 s - - -
          2.68618  4.42225  2.77519  2.73123  3.46354  2.40513  3.72494  3.29354  2.67741  2.69355  4.24690  2.90347  2.73739  3.18146  2.89801  2.37887  2.77519  2.98518  4.58477  3.61503
          0.04667  4.78149  3.29110  0.61958  0.77255  1.12159  0.39417
    130   2.57470  5.20575  3.06067  2.25336  4.51678  2.93246  3.25420  3.97893  2.34470  3.05927  4.25676  2.86978  2.21544  2.86997  2.99675  2.43379  2.49590  3.57822  5.66037  4.27141    206 p - - -
          2.68618  4.42225  2.77519  2.73123  3.46354  2.40513  3.72494  3.29354  2.67741  2.69355  4.24690  2.90347  2.73739  3.18146  2.89801  2.37887  2.77519  2.98518  4.58477  3.61503
          0.04468  4.74779  3.35169  0.61958  0.77255  1.16059  0.37586
    131   2.62900  5.25593  2.61588  2.29052  4.59166  2.89621  3.23848  3.14512  2.21685  3.55719  4.29906  3.01602  3.45433  2.48636  2.40508  2.53598  2.77136  3.30525  5.69420  4.28900    207 k - - -
          2.68618  4.42225  2.77519  2.73123  3.46354  2.40513  3.72494  3.29354  2.67741  2.69355  4.24690  2.90347  2.73739  3.18146  2.89801  2.37887  2.77519  2.98518  4.58477  3.61503
          0.01338  4.71649  5.43883  0.61958  0.77255  1.11294  0.39838
    132   2.40883  5.27187  2.84626  2.31697  4.61046  3.55341  3.24606  4.09147  1.78427  3.30889  4.31437  2.66523  3.36424  2.44236  2.73009  2.74305  3.00876  3.00953  5.70816  4.30174    208 k - - -
          2.68610  4.42237  2.77580  2.73149  3.46456  2.40554  3.71686  3.29456  2.67743  2.69426  4.24792  2.90428  2.73696  3.18037  2.89778  2.37855  2.77518  2.98598  4.58579  3.61478
          1.26412  0.33789  5.46312  1.47589  0.25952  1.09404  0.40776
    133   2.78526  5.19523  2.81338  2.07283  4.50064  3.57498  3.76685  2.61690  2.22022  3.48337  3.72299  3.05977  3.07351  2.87780  2.79075  2.07066  2.72647  3.56438  5.65238  4.26690    220 s - - -
          2.68618  4.42225  2.77519  2.73123  3.46354  2.40513  3.72494  3.29354  2.67741  2.69355  4.24690  2.90347  2.73739  3.18146  2.89801  2.37887  2.77519  2.98518  4.58477  3.61503
          0.18545  4.76235  1.82809  0.61958  0.77255  1.14408  0.38348
    134   2.52852  4.71698  3.28491  2.72419  3.90581  3.07186  3.83330  2.98081  2.32366  2.35985  3.80584  3.21020  3.99819  3.04095  2.85434  2.12617  2.46955  2.76820  5.26001  3.97217    221 s - - -
          2.68618  4.42225  2.77519  2.73123  3.46354  2.40513  3.72494  3.29354  2.67741  2.69355  4.24690  2.90347  2.73739  3.18146  2.89801  2.37887  2.77519  2.98518  4.58477  3.61503
          0.01517  4.59207  5.31442  0.61958  0.77255  1.30979  0.31454
    135   2.05318  4.55887  3.52750  2.98649  3.85665  3.58875  4.00615  3.19964  2.63993  2.91678  3.79095  3.39491  4.05191  3.27288  3.33170  2.05070  2.34614  1.87564  5.25999  4.00842    222 v - - -
          2.68618  4.42225  2.77519  2.73123  3.46354  2.40513  3.72494  3.29354  2.67741  2.69355  4.24690  2.90347  2.73739  3.18146  2.89801  2.37887  2.77519  2.98518  4.58477  3.61503
          0.01517  4.59207  5.31442  0.61958  0.77255  1.30979  0.31454
    136   1.83239  5.02740  3.08172  2.33696  4.30191  2.93014  3.74340  3.73403  2.19524  3.30398  4.09672  3.05559  3.93720  2.87456  2.60110  2.74659  2.68491  2.77316  5.51384  4.15949    223 a - - -
          2.68618  4.42225  2.77519  2.73123  3.46354  2.40513  3.72494  3.29354  2.67741  2.69355  4.24690  2.90347  2.73739  3.18146  2.89801  2.37887  2.77519  2.98518  4.58477  3.61503
          0.01517  4.59207  5.31442  0.61958  0.77255  1.30979  0.31454
    137   2.56495  5.19992  2.50441  2.20121  4.52961  3.11604  3.69476  4.00475  2.07151  3.18931  4.24472  2.97953  3.89923  2.38291  2.66408  2.52408  2.95795  3.03885  5.64179  3.54325    224 k - - -
          2.68618  4.42225  2.77519  2.73123  3.46354  2.40513  3.72494  3.29354  2.67741  2.69355  4.24690  2.90347  2.73739  3.18146  2.89801  2.37887  2.77519  2.98518  4.58477  3.61503
          0.01517  4.59207  5.31442  0.61958  0.77255  1.30979  0.31454
    138   2.73841  5.23845  2.78218  2.25609  4.57935  3.50534  3.08617  4.06181  2.27804  3.54094  4.28108  2.69694  2.40136  2.46346  2.52558  2.34037  2.96974  3.62703  5.67218  4.26433    225 e - - -
          2.68618  4.42225  2.77519  2.73123  3.46354  2.40513  3.72494  3.29354  2.67741  2.69355  4.24690  2.90347  2.73739  3.18146  2.89801  2.37887  2.77519  2.98518  4.58477  3.61503
          0.01517  4.59207  5.31442  0.61958  0.77255  1.17789  0.36807
    139   2.74919  5.23935  3.00080  2.16324  4.57818  3.15919  2.98933  4.05749  2.03508  3.54047  4.28246  2.99322  2.87335  2.65035  2.56413  2.22285  2.72366  3.62681  5.67436  4.27041    226 k - - -
          2.68773  4.41925  2.77609  2.73265  3.46554  2.40639  3.71563  3.29414  2.67421  2.69343  4.24592  2.90489  2.73698  3.18204  2.89403  2.37889  2.77604  2.98749  4.58751  3.61488
          1.12618  0.39894  5.35964  2.60392  0.07686  1.06249  0.42403
    140   2.80878  4.80519  3.38546  2.89747  4.11313  3.62125  3.34832  3.55017  2.85234  3.19788  3.28142  3.34779  1.30012  3.22501  3.24843  2.21800  3.09225  3.24306  5.45980  4.15843    247 p - - -
          2.68618  4.42225  2.77519  2.73123  3.46354  2.40513  3.72494  3.29354  2.67741  2.69355  4.24690  2.90347  2.73739  3.18146  2.89801  2.37887  2.77519  2.98518  4.58477  3.61503
          0.05737  4.70747  3.06339  0.61958  0.77255  1.20374  0.35677
    141   2.75906  5.24744  2.59193  2.33498  4.58460  3.23078  3.72013  4.06366  2.03421  3.21271  4.29119  3.00194  3.10326  2.81998  2.15160  2.12533  2.99014  3.63404  5.68400  4.27964    248 k - - -
          2.68618  4.42225  2.77519  2.73123  3.46354  2.40513  3.72494  3.29354  2.67741  2.69355  4.24690  2.90347  2.73739  3.18146  2.89801  2.37887  2.77519  2.98518  4.58477  3.61503
          0.01410  4.66420  5.38655  0.61958  0.77255  1.24629  0.33907
    142   2.75738  5.25657  2.73880  1.90449  4.59689  3.22910  3.71780  4.07930  2.15314  3.55933  4.29906  2.99676  2.52927  2.55739  2.53391  2.56224  2.98870  3.28164  5.69138  4.28345    249 e - - -
          2.68618  4.42225  2.77519  2.73123  3.46354  2.40513  3.72494  3.29354  2.67741  2.69355  4.24690  2.90347  2.73739  3.18146  2.89801  2.37887  2.77519  2.98518  4.58477  3.61503
          0.01410  4.66420  5.38655  0.61958  0.77255  1.24629  0.33907
    143   2.77296  5.27727  2.15246  2.18124  4.61863  3.53095  3.00210  4.10238  1.96534  3.19247  4.32035  2.99873  3.46191  2.17779  2.95575  2.73433  3.00488  3.66622  5.70994  4.30019    250 k - - -
          2.68618  4.42225  2.77519  2.73123  3.46354  2.40513  3.72494  3.29354  2.67741  2.69355  4.24690  2.90347  2.73739  3.18146  2.89801  2.37887  2.77519  2.98518  4.58477  3.61503
          0.01410  4.66420  5.38655  0.61958  0.77255  1.24629  0.33907
    144   2.75954  5.20244  3.03588  2.33843  4.52366  3.54172  2.94278  3.98976  1.96841  3.49534  3.22761  3.02011  3.22213  2.67188  2.48340  2.55464  2.28836  3.58039  5.64764  4.25669    251 k - - -
          2.68618  4.42225  2.77519  2.73123  3.46354  2.40513  3.72494  3.29354  2.67741  2.69355  4.24690  2.90347  2.73739  3.18146  2.89801  2.37887  2.77519  2.98518  4.58477  3.61503
          0.01410  4.66420  5.38655  0.61958  0.77255  1.24629  0.33907
    145   2.39765  4.63644  3.41226  2.84957  3.80145  3.23840  3.90125  2.66248  2.61812  2.36831  3.23261  3.31204  4.05360  2.69269  2.87032  2.33333  2.66320  2.92636  5.19468  3.05899    252 s - - -
          2.68618  4.42225  2.77519  2.73123  3.46354  2.40513  3.72494  3.29354  2.67741  2.69355  4.24690  2.90347  2.73739  3.18146  2.89801  2.37887  2.77519  2.98518  4.58477  3.61503
          0.01410  4.66420  5.38655  0.61958  0.77255  1.24629  0.33907
    146   2.46186  5.20624  2.14762  2.31236  4.52893  3.26987  3.72258  3.47195  2.07090  3.50194  4.25308  3.00923  3.17463  2.82671  2.71383  2.72391  2.60697  3.09458  5.65265  4.25570    253 k - - -
          2.68618  4.42225  2.77519  2.73123  3.46354  2.40513  3.72494  3.29354  2.67741  2.69355  4.24690  2.90347  2.73739  3.18146  2.89801  2.37887  2.77519  2.98518  4.58477  3.61503
          0.01410  4.66420  5.38655  0.61958  0.77255  1.24629  0.33907
    147   2.75037  5.10095  2.82943  2.51195  3.73193  2.38014  2.58116  3.83044  2.50988  3.05973  4.15818  2.83258  3.42410  2.61974  2.58339  2.74640  2.76134  3.45852  3.98676  4.20084    254 g - - -
          2.68618  4.42225  2.77519  2.73123  3.46354  2.40513  3.72494  3.29354  2.67741  2.69355  4.24690  2.90347  2.73739  3.18146  2.89801  2.37887  2.77519  2.98518  4.58477  3.61503
          0.01410  4.66420  5.38655  0.61958  0.77255  1.24629  0.33907
    148   2.76018  5.13814  3.06238  2.50756  4.43899  3.22261  3.74460  3.88987  2.31430  3.05862  4.19652  3.04409  2.41804  2.48446  2.74962  2.00195  2.54347  3.50601  5.60272  4.22720    255 s - - -
          2.68679  4.42289  2.77551  2.73176  3.46510  2.40509  3.72501  3.29360  2.67547  2.69364  4.24845  2.90417  2.73609  3.18249  2.89799  2.37837  2.77515  2.98482  4.58508  3.61572
          0.80057  0.60450  5.38655  2.21161  0.11600  0.48446  0.95719
    149   2.51771  4.80609  3.47929  2.91771  3.33976  3.23900  3.99917  3.36212  2.51689  2.42429  3.50282  3.39264  3.31063  3.22673  2.39809  2.04252  2.53958  3.10168  4.10296  3.55801    276 s - - -
          2.68618  4.42225  2.77519  2.73123  3.46354  2.40513  3.72494  3.29354  2.67741  2.69355  4.24690  2.90347  2.73739  3.18146  2.89801  2.37887  2.77519  2.98518  4.58477  3.61503
          0.19400  4.96331  1.77577  0.61958  0.77255  0.84811  0.55901
    150   2.60772  4.84783  3.30029  2.74095  3.40202  2.58884  3.87923  3.44542  2.11260  2.58348  3.27649  3.23870  3.10712  3.06730  3.16776  1.98856  3.02715  3.15983  5.38026  4.07867    277 s - - -
          2.68618  4.42225  2.77519  2.73123  3.46354  2.40513  3.72494  3.29354  2.67741  2.69355  4.24690  2.90347  2.73739  3.18146  2.89801  2.37887  2.77519  2.98518  4.58477  3.61503
          0.01253  4.78183  5.50418  0.61958  0.77255  1.12117  0.39437
    151   2.63053  3.43164  3.94804  2.94293  3.50578  2.90840  4.12442  2.48010  3.29843  1.66696  3.49868  3.69628  3.53354  3.56600  3.57779  2.23566  3.03383  2.42848  4.98799  3.77822    278 l - - -
          2.68618  4.42225  2.77519  2.73123  3.46354  2.40513  3.72494  3.29354  2.67741  2.69355  4.24690  2.90347  2.73739  3.18146  2.89801  2.37887  2.77519  2.98518  4.58477  3.61503
          0.01253  4.78183  5.50418  0.61958  0.77255  1.00599  0.45521
    152   2.80812  5.30668  2.82550  2.50432  4.64817  3.12948  3.34836  4.13014  1.82406  3.14279  4.34872  2.81922  3.09682  2.69966  2.10891  2.41663  3.03894  3.69549  5.74057  4.33388    279 k - - -
          2.68618  4.42225  2.77519  2.73123  3.46354  2.40513  3.72494  3.29354  2.67741  2.69355  4.24690  2.90347  2.73739  3.18146  2.89801  2.37887  2.77519  2.98518  4.58477  3.61503
          0.01212  4.81443  5.53677  0.61958  0.77255  0.96780  0.47790
    153   2.81716  4.10664  3.16879  2.26109  4.36613  3.63049  3.42708  3.28474  2.17144  2.77925  4.16614  2.88803  2.08406  2.75497  3.07974  2.62474  3.04838  3.01835  5.58779  4.23273    280 p - - -
          2.68618  4.42225  2.77519  2.73123  3.46354  2.40513  3.72494  3.29354  2.67741  2.69355  4.24690  2.90347  2.73739  3.18146  2.89801  2.37887  2.77519  2.98518  4.58477  3.61503
          0.01175  4.84530  5.56765  0.61958  0.77255  0.82327  0.57802
    154   3.18712  5.26426  3.24361  2.62313  5.09283  3.72557  4.55876  4.49820  3.44833  4.13334  5.00381  3.58732  0.61460  3.77007  3.84007  3.26157  2.84172  4.04179  6.34395  5.03534    281 P - - -
          2.68618  4.42225  2.77519  2.73123  3.46354  2.40513  3.72494  3.29354  2.67741  2.69355  4.24690  2.90347  2.73739  3.18146  2.89801  2.37887  2.77519  2.98518  4.58477  3.61503
          0.01107  4.90488  5.62723  0.61958  0.77255  0.95010  0.48891
    155   2.10970  4.72932  2.84828  2.52187  3.89382  3.76609  3.99808  2.60008  2.70702  2.43562  3.82316  3.40958  4.14990  3.24687  3.32874  2.70395  2.31059  2.33636  4.19407  4.02232    282 a - - -
          2.68618  4.42225  2.77519  2.73123  3.46354  2.40513  3.72494  3.29354  2.67741  2.69355  4.24690  2.90347  2.73739  3.18146  2.89801  2.37887  2.77519  2.98518  4.58477  3.61503
          0.24393  4.90488  1.56518  0.61958  0.77255  0.95010  0.48891
    156   2.75490  5.22747  2.65269  2.28124  4.55703  2.57558  3.72271  4.03199  2.17817  3.17688  3.62635  3.00743  3.92719  2.62666  2.70832  2.01618  2.77181  3.60978  5.66938  4.26826    283 s - - -
          2.68618  4.42225  2.77519  2.73123  3.46354  2.40513  3.72494  3.29354  2.67741  2.69355  4.24690  2.90347  2.73739  3.18146  2.89801  2.37887  2.77519  2.98518  4.58477  3.61503
          0.01395  4.67490  5.39725  0.61958  0.77255  1.12031  0.39479
    157   2.59025  3.79675  2.81246  2.27459  3.20114  3.56568  3.76011  3.85956  2.21149  2.59718  4.18182  2.58530  3.44977  2.51339  3.00338  2.61119  2.70658  3.48451  5.59444  4.22146    284 k - - -
          2.68356  4.42397  2.77646  2.73209  3.46460  2.40413  3.72568  3.29393  2.67693  2.69387  4.24335  2.90322  2.73744  3.18254  2.89893  2.37811  2.77462  2.98648  4.58524  3.61722
          0.87146  0.78649  2.06971  2.84237  0.06005  0.62521  0.76604
    158   2.80311  3.91534  2.58960  2.44720  3.75864  3.61729  3.81605  3.34785  2.40990  3.04661  4.14907  2.68786  3.11712  2.94918  3.06891  1.82602  2.84694  3.02409  5.57137  4.21695    331 s - - -
          2.68618  4.42225  2.77519  2.73123  3.46354  2.40513  3.72494  3.29354  2.67741  2.69355  4.24690  2.90347  2.73739  3.18146  2.89801  2.37887  2.77519  2.98518  4.58477  3.61503
          0.12556  4.81046  2.20864  0.61958  0.77255  0.95438  0.48621
    159   2.10417  3.35115  3.29867  2.73914  4.01495  2.37342  3.87023  3.40815  2.34773  2.74006  3.90185  2.90906  3.26035  3.06334  3.16266  2.45213  3.01088  3.12582  4.05311  4.05369    332 a - - -
          2.68618  4.42225  2.77519  2.73123  3.46354  2.40513  3.72494  3.29354  2.67741  2.69355  4.24690  2.90347  2.73739  3.18146  2.89801  2.37887  2.77519  2.98518  4.58477  3.61503
          0.01308  4.73908  5.46142  0.61958  0.77255  1.17022  0.37150
    160   2.78039  4.72780  3.37660  2.81492  2.82193  3.67813  3.39855  2.75561  2.24854  2.70924  3.81742  3.29245  4.06330  2.87003  2.97607  1.91056  2.74256  2.79276  5.27581  3.99682    333 s - - -
          2.68618  4.42225  2.77519  2.73123  3.46354  2.40513  3.72494  3.29354  2.67741  2.69355  4.24690  2.90347  2.73739  3.18146  2.89801  2.37887  2.77519  2.98518  4.58477  3.61503
          0.01308  4.73908  5.46142  0.61958  0.77255  1.17022  0.37150
    161   2.42110  5.18301  2.54056  2.37869  4.48971  2.92409  3.29478  3.94604  2.53422  3.47612  4.24393  3.06002  3.96906  2.88859  3.01949  1.68988  2.79275  2.90890  5.65066  4.26720    334 s - - -
          2.68618  4.42225  2.77519  2.73123  3.46354  2.40513  3.72494  3.29354  2.67741  2.69355  4.24690  2.90347  2.73739  3.18146  2.89801  2.37887  2.77519  2.98518  4.58477  3.61503
          0.01308  4.73908  5.46142  0.61958  0.77255  1.17022  0.37150
    162   2.29394  5.23743  3.04440  1.82948  4.56374  2.92420  3.75101  4.03482  2.19674  3.53566  4.28630  3.03652  3.44281  2.85494  2.73259  2.17071  3.01169  3.13976  5.68470  4.28738    335 e - - -
          2.68618  4.42225  2.77519  2.73123  3.46354  2.40513  3.72494  3.29354  2.67741  2.69355  4.24690  2.90347  2.73739  3.18146  2.89801  2.37887  2.77519  2.98518  4.58477  3.61503
          0.01308  4.73908  5.46142  0.61958  0.77255  1.04151  0.43529
    163   2.63896  3.95777  2.84346  2.41850  4.32182  3.13262  3.80660  3.33959  2.30562  3.33067  3.12920  3.12057  3.43881  2.94176  3.06081  2.18987  2.05133  3.40633  5.55105  4.19911    336 t - - -
          2.68618  4.42225  2.77519  2.73123  3.46354  2.40513  3.72494  3.29354  2.67741  2.69355  4.24690  2.90347  2.73739  3.18146  2.89801  2.37887  2.77519  2.98518  4.58477  3.61503
          0.01259  4.77724  5.49959  0.61958  0.77255  1.12666  0.39173
    164   2.79063  5.22350  2.83042  2.35813  4.53744  3.57637  3.76712  4.00191  2.36056  3.51532  3.26810  2.75868  2.74012  2.45829  2.75362  2.26597  3.02181  2.40232  5.67517  4.28398    337 s - - -
          2.68618  4.42225  2.77519  2.73123  3.46354  2.40513  3.72494  3.29354  2.67741  2.69355  4.24690  2.90347  2.73739  3.18146  2.89801  2.37887  2.77519  2.98518  4.58477  3.61503
          0.01259  4.77724  5.49959  0.61958  0.77255  1.12666  0.39173
    165   2.59034  5.29172  3.05259  2.49679  4.63257  2.95565  2.76460  4.11243  2.01657  3.59331  4.33446  2.42882  3.06964  2.60708  2.32667  2.76407  2.73689  3.68031  5.72527  4.32133    338 k - - -
          2.68618  4.42225  2.77519  2.73123  3.46354  2.40513  3.72494  3.29354  2.67741  2.69355  4.24690  2.90347  2.73739  3.18146  2.89801  2.37887  2.77519  2.98518  4.58477  3.61503
          0.01259  4.77724  5.49959  0.61958  0.77255  1.12666  0.39173
    166   2.56558  4.25022  3.72093  3.79429  2.99500  3.92582  4.23741  1.86720  3.65496  1.67460  3.36598  3.95317  4.29362  3.85513  3.79585  2.43280  2.77064  2.28500  4.86613  3.23795    339 l - - -
          2.68618  4.42225  2.77519  2.73123  3.46354  2.40513  3.72494  3.29354  2.67741  2.69355  4.24690  2.90347  2.73739  3.18146  2.89801  2.37887  2.77519  2.98518  4.58477  3.61503
          0.01259  4.77724  5.49959  0.61958  0.77255  1.12666  0.39173
    167   2.21452  4.22380  4.53943  3.93882  3.31539  3.95191  4.27218  1.94498  3.77118  1.58528  2.99925  4.03366  4.31705  3.31890  3.41292  3.25260  3.04161  2.12836  3.71310  3.66007    340 l - - -
          2.68618  4.42225  2.77519  2.73123  3.46354  2.40513  3.72494  3.29354  2.67741  2.69355  4.24690  2.90347  2.73739  3.18146  2.89801  2.37887  2.77519  2.98518  4.58477  3.61503
          0.01259  4.77724  5.49959  0.61958  0.77255  1.12666  0.39173
    168   2.48031  5.40076  2.73190  2.01135  4.73592  3.09562  3.82791  4.22418  2.14716  3.70285  4.45218  1.62241  4.01583  2.93434  3.10239  2.60197  3.12369  3.78770  5.83721  4.41565    341 n - - -
          2.68618  4.42225  2.77519  2.73123  3.46354  2.40513  3.72494  3.29354  2.67741  2.69355  4.24690  2.90347  2.73739  3.18146  2.89801  2.37887  2.77519  2.98518  4.58477  3.61503
          0.01259  4.77724  5.49959  0.61958  0.77255  1.12666  0.39173
    169   2.58551  5.28789  2.76789  2.22023  4.62755  3.20964  3.75333  3.54444  2.21413  3.59080  4.33011  2.63045  3.42696  2.85152  1.99119  2.39405  2.75335  3.67565  5.72377  4.31617    342 r - - -
          2.68618  4.42225  2.77519  2.73123  3.46354  2.40513  3.72494  3.29354  2.67741  2.69355  4.24690  2.90347  2.73739  3.18146  2.89801  2.37887  2.77519  2.98518  4.58477  3.61503
          0.08178  4.77724  2.65779  0.61958  0.77255  1.12666  0.39173
    170   2.53193  5.27036  2.61706  2.16711  4.61258  3.54046  3.72822  4.09640  1.97915  3.57426  3.67450  2.77861  3.44374  2.63885  2.53143  2.12870  2.99791  3.65950  5.70454  4.29548    343 k - - -
          2.68618  4.42225  2.77519  2.73123  3.46354  2.40513  3.72494  3.29354  2.67741  2.69355  4.24690  2.90347  2.73739  3.18146  2.89801  2.37887  2.77519  2.98518  4.58477  3.61503
          0.01348  4.70895  5.43129  0.61958  0.77255  1.20222  0.35743
    171   2.53245  5.20590  2.80423  2.19323  4.52267  3.55064  3.74104  3.98895  2.17451  3.16583  4.25431  3.03003  2.81858  2.84741  2.56891  2.26295  2.78145  2.73497  5.65598  4.26301    344 k - - -
          2.68618  4.42225  2.77519  2.73123  3.46354  2.40513  3.72494  3.29354  2.67741  2.69355  4.24690  2.90347  2.73739  3.18146  2.89801  2.37887  2.77519  2.98518  4.58477  3.61503
          0.01348  4.70895  5.43129  0.61958  0.77255  1.20222  0.35743
    172   2.76680  5.24353  2.83811  2.47222  4.57491  3.54500  3.31518  4.05101  1.90644  3.15330  4.28801  2.78540  3.01998  2.17244  2.96248  2.35722  2.74629  3.24919  5.68431  4.28222    345 k - - -
          2.68606  4.42229  2.77524  2.73127  3.46358  2.40503  3.72499  3.29358  2.67745  2.69359  4.24694  2.90351  2.73744  3.18151  2.89769  2.37891  2.77524  2.98523  4.58481  3.61507
          0.16738  1.89880  5.43129  0.20370  1.69123  0.90192  0.52052
    173   2.41150  5.28650  2.62467  2.14299  4.62049  3.22070  3.33906  4.09881  2.23193  3.58717  4.33050  3.05010  2.40437  2.86831  2.99918  2.42963  2.58768  3.18461  5.72609  4.32164    347 e - - -
          2.68618  4.42225  2.77519  2.73123  3.46354  2.40513  3.72494  3.29354  2.67741  2.69355  4.24690  2.90347  2.73739  3.18146  2.89801  2.37887  2.77519  2.98518  4.58477  3.61503
          0.13876  4.80629  2.10877  0.61958  0.77255  0.95572  0.48538
    174   2.83672  5.33351  2.74347  2.16803  4.68498  3.58199  3.29399  4.16268  2.17089  3.63169  4.37748  2.53440  3.98332  2.65974  1.61261  2.79638  3.06554  3.72867  5.75190  4.35444    348 r - - -
          2.68643  4.42144  2.77504  2.73100  3.46335  2.40524  3.72467  3.29346  2.67766  2.69361  4.24715  2.90372  2.73765  3.18171  2.89771  2.37899  2.77524  2.98442  4.58378  3.61528
          0.62861  1.25242  1.71006  1.01297  0.45121  0.96971  0.47674
    175   2.56358  5.20135  2.53072  1.82357  4.52460  3.51615  3.71239  3.99531  2.05595  3.06669  4.24943  2.99232  3.91398  2.81729  2.94807  2.20720  2.97544  3.14547  5.64767  4.24934    353 e - - -
          2.68618  4.42225  2.77519  2.73123  3.46354  2.40513  3.72494  3.29354  2.67741  2.69355  4.24690  2.90347  2.73739  3.18146  2.89801  2.37887  2.77519  2.98518  4.58477  3.61503
          0.01488  4.61086  5.33321  0.61958  0.77255  1.29406  0.32042
    176   2.55224  5.20287  2.37096  2.44208  4.53082  3.12146  3.70309  4.00473  2.27600  3.50086  4.24857  2.57757  3.53864  2.61858  2.54129  2.70474  2.37742  2.86267  5.64614  4.24585    354 k - - -
          2.68618  4.42225  2.77519  2.73123  3.46354  2.40513  3.72494  3.29354  2.67741  2.69355  4.24690  2.90347  2.73739  3.18146  2.89801  2.37887  2.77519  2.98518  4.58477  3.61503
          0.01488  4.61086  5.33321  0.61958  0.77255  0.65384  0.73407
    177   2.64966  5.30724  2.62417  1.75983  4.64070  3.60081  3.79010  4.11857  1.90269  3.60748  4.35116  3.07276  3.50832  2.73369  3.02022  2.42398  3.05564  3.20573  3.33533  4.34285    355 e - - -
          2.68683  4.42408  2.77596  2.73076  3.46550  2.40522  3.72633  3.29014  2.67597  2.69321  4.24313  2.90350  2.73881  3.18366  2.89654  2.37857  2.77554  2.98397  4.58749  3.61694
          1.51264  0.25370  5.58690  2.24182  0.11235  0.82780  0.57449
    178   2.62163  5.30284  2.61263  2.55357  3.75437  2.87467  2.69553  4.09987  2.25667  3.25365  4.34883  2.47657  3.15510  2.72893  3.04423  2.64148  2.60190  2.99720  5.74774  4.34922    379 k - - -
          2.68618  4.42225  2.77519  2.73123  3.46354  2.40513  3.72494  3.29354  2.67741  2.69355  4.24690  2.90347  2.73739  3.18146  2.89801  2.37887  2.77519  2.98518  4.58477  3.61503
          0.32570  4.91381  1.30700  0.61958  0.77255  0.80684  0.59107
    179   2.41237  5.23848  2.50230  2.02281  3.54476  3.52139  3.18557  4.05484  2.07909  3.53993  4.28171  2.69871  3.91635  2.60022  2.94251  2.71360  2.50916  3.62441  5.67621  4.27003    380 e - - -
          2.68618  4.42225  2.77519  2.73123  3.46354  2.40513  3.72494  3.29354  2.67741  2.69355  4.24690  2.90347  2.73739  3.18146  2.89801  2.37887  2.77519  2.98518  4.58477  3.61503
          0.01435  4.64671  5.36906  0.61958  0.77255  0.72404  0.66318
    180   2.37056  5.22454  2.80692  2.42484  4.56060  1.62666  3.85182  4.01709  2.62250  3.55060  4.32153  2.78836  4.02919  2.96983  3.10881  2.32636  2.79814  3.18613  5.72751  4.34487    381 g - - -
          2.68618  4.42225  2.77519  2.73123  3.46354  2.40513  3.72494  3.29354  2.67741  2.69355  4.24690  2.90347  2.73739  3.18146  2.89801  2.37887  2.77519  2.98518  4.58477  3.61503
          0.01174  4.84687  5.56921  0.61958  0.77255  0.83960  0.56543
    181   2.63872  5.32560  2.90532  2.11263  3.92777  2.75888  3.38513  4.14189  2.14782  3.31394  3.77532  2.32747  3.09864  2.89987  2.60628  2.80204  2.84929  3.40627  5.76350  4.35784    382 e - - -
          2.68618  4.42225  2.77519  2.73123  3.46354  2.40513  3.72494  3.29354  2.67741  2.69355  4.24690  2.90347  2.73739  3.18146  2.89801  2.37887  2.77519  2.98518  4.58477  3.61503
          0.01111  4.90089  5.62323  0.61958  0.77255  0.95650  0.48489
    182   2.26015  3.86412  2.63749  2.27703  4.46876  3.21477  3.83390  3.36511  2.32234  2.87586  4.24290  3.13580  3.53148  2.77290  3.07851  2.39340  2.49423  2.96399  5.65697  4.28669    383 a - - -
          2.68618  4.42225  2.77519  2.73123  3.46354  2.40513  3.72494  3.29354  2.67741  2.69355  4.24690  2.90347  2.73739  3.18146  2.89801  2.37887  2.77519  2.98518  4.58477  3.61503
          0.01111  4.90089  5.62323  0.61958  0.77255  0.95650  0.48489
    183   2.44670  5.32604  2.84403  2.25816  4.66241  2.61836  3.80107  4.14231  2.40583  3.21251  3.66392  2.48602  3.03087  2.65464  3.03068  2.16017  2.75904  3.71201  5.76398  4.35827    384 s - - -
          2.68618  4.42225  2.77519  2.73123  3.46354  2.40513  3.72494  3.29354  2.67741  2.69355  4.24690  2.90347  2.73739  3.18146  2.89801  2.37887  2.77519  2.98518  4.58477  3.61503
          0.01111  4.90089  5.62323  0.61958  0.77255  0.95650  0.48489
    184   2.86053  5.34847  3.11762  2.36213  4.69247  2.95520  3.81022  4.16950  1.78164  3.64819  3.25422  2.50771  4.02416  2.40383  2.09377  2.82565  2.88129  3.73898  5.77709  4.37847    385 k - - -
          2.68618  4.42225  2.77519  2.73123  3.46354  2.40513  3.72494  3.29354  2.67741  2.69355  4.24690  2.90347  2.73739  3.18146  2.89801  2.37887  2.77519  2.98518  4.58477  3.61503
          0.01111  4.90089  5.62323  0.61958  0.77255  0.87837  0.53693
    185   2.30434  4.37140  3.11908  2.43725  4.63802  3.36545  3.81753  4.10932  1.70821  3.60755  4.35735  3.10615  4.02309  2.70730  2.33826  2.31131  2.45017  3.69199  5.75402  4.35735    386 k - - -
          2.68612  4.42212  2.77514  2.73137  3.46336  2.40563  3.72442  3.29396  2.67747  2.69393  4.24758  2.90393  2.73649  3.18049  2.89769  2.37890  2.77481  2.98544  4.58545  3.61535
          1.30126  0.83689  1.22160  1.39186  0.28584  0.80610  0.59166
    186   2.26674  3.71167  2.80536  2.56591  3.68674  3.04346  3.76451  3.61695  2.43004  2.45355  4.02291  2.80902  3.44272  2.36796  3.02612  2.76349  2.74185  3.28840  5.45274  4.11325    393 a - - -
          2.68618  4.42225  2.77519  2.73123  3.46354  2.40513  3.72494  3.29354  2.67741  2.69355  4.24690  2.90347  2.73739  3.18146  2.89801  2.37887  2.77519  2.98518  4.58477  3.61503
          0.04153  4.61722  3.48035  0.61958  0.77255  1.15333  0.37919
    187   2.43845  4.96888  2.75905  2.57364  4.23142  2.75546  3.77739  3.65400  2.57089  2.89061  4.05259  2.86178  2.85293  2.92108  3.03824  2.25870  2.67973  2.52505  5.48058  4.13845    394 s - - -
          2.68618  4.42225  2.77519  2.73123  3.46354  2.40513  3.72494  3.29354  2.67741  2.69355  4.24690  2.90347  2.73739  3.18146  2.89801  2.37887  2.77519  2.98518  4.58477  3.61503
          0.01449  4.63736  5.35971  0.61958  0.77255  0.98442  0.46786
    188   2.80170  5.30208  2.11015  2.14489  4.64058  3.19571  2.78454  4.12357  2.50183  3.60428  4.34661  3.02508  3.96019  2.85882  2.08667  2.39898  2.74700  3.68963  5.73755  4.32743    395 r - - -
          2.68618  4.42225  2.77519  2.73123  3.46354  2.40513  3.72494  3.29354  2.67741  2.69355  4.24690  2.90347  2.73739  3.18146  2.89801  2.37887  2.77519  2.98518  4.58477  3.61503
          0.01312  4.73633  5.45868  0.61958  0.77255  1.09891  0.40532
    189   2.37582  5.09281  3.12253  2.41501  3.66714  3.02061  3.39172  3.20707  2.31925  2.73914  3.44117  2.85913  3.22485  2.55802  2.78578  2.42832  3.01460  3.44278  5.57283  4.21191    396 k - - -
          2.68618  4.42225  2.77519  2.73123  3.46354  2.40513  3.72494  3.29354  2.67741  2.69355  4.24690  2.90347  2.73739  3.18146  2.89801  2.37887  2.77519  2.98518  4.58477  3.61503
          0.01283  4.75800  5.48035  0.61958  0.77255  1.01717  0.44882
    190   2.81811  5.32732  2.54439  2.00763  4.67165  3.57821  3.77232  4.15674  1.80189  3.63098  4.36956  3.04531  2.64699  2.66699  2.61812  2.36521  3.04974  3.71784  5.75841  4.34797    397 k - - -
          2.68618  4.42225  2.77519  2.73123  3.46354  2.40513  3.72494  3.29354  2.67741  2.69355  4.24690  2.90347  2.73739  3.18146  2.89801  2.37887  2.77519  2.98518  4.58477  3.61503
          0.01235  4.79644  5.51878  0.61958  0.77255  1.10335  0.40310
    191   2.80683  4.40365  3.92198  3.02214  2.63643  3.84306  3.50010  2.00847  2.60697  2.25156  3.51309  3.68146  3.47319  3.54781  3.56408  2.79339  2.52520  2.21890  5.00124  3.78922    398 i - - -
          2.68618  4.42225  2.77519  2.73123  3.46354  2.40513  3.72494  3.29354  2.67741  2.69355  4.24690  2.90347  2.73739  3.18146  2.89801  2.37887  2.77519  2.98518  4.58477  3.61503
          0.01235  4.79644  5.51878  0.61958  0.77255  1.10335  0.40310
    192   3.01785  4.95024  3.69625  3.39575  4.61479  3.70541  4.47724  3.92236  2.79394  3.63927  4.57046  3.72758  0.68490  3.71847  3.48475  3.16439  3.41149  2.95480  5.94379  4.69331    399 P - - -
          2.68618  4.42225  2.77519  2.73123  3.46354  2.40513  3.72494  3.29354  2.67741  2.69355  4.24690  2.90347  2.73739  3.18146  2.89801  2.37887  2.77519  2.98518  4.58477  3.61503
          0.01235  4.79644  5.51878  0.61958  0.77255  1.10335  0.40310
    193   2.82603  5.32082  2.58121  2.33732  4.65715  3.58011  3.78391  4.13863  2.08244  3.62246  4.36659  3.04979  2.32553  2.68497  3.02252  1.92726  2.58560  3.70733  5.75835  4.34932    400 s - - -
          2.68618  4.42225  2.77519  2.73123  3.46354  2.40513  3.72494  3.29354  2.67741  2.69355  4.24690  2.90347  2.73739  3.18146  2.89801  2.37887  2.77519  2.98518  4.58477  3.61503
          0.01235  4.79644  5.51878  0.61958  0.77255  0.53076  0.88711
    194   2.17600  3.66154  4.33587  3.74966  3.08321  3.40808  4.29483  2.62802  3.63341  2.24579  3.17827  3.96602  3.22957  3.85675  2.27265  2.89987  2.79084  1.93595  4.98831  3.34420    401 v - - -
          2.68717  4.42402  2.77660  2.73146  3.46214  2.40456  3.72552  3.29311  2.67704  2.69385  4.24483  2.90245  2.73713  3.18126  2.89621  2.37900  2.77608  2.98570  4.58672  3.61523
          0.66944  0.87076  2.66831  2.77928  0.06409  0.66612  0.72092
    195   2.64720  5.24594  3.15780  2.03969  3.63065  3.65143  3.84424  3.47273  2.18465  2.94645  4.29947  3.14029  3.06494  2.52209  3.08383  1.97145  2.67384  3.61076  5.70820  4.32800    440 s - - -
          2.68618  4.42225  2.77519  2.73123  3.46354  2.40513  3.72494  3.29354  2.67741  2.69355  4.24690  2.90347  2.73739  3.18146  2.89801  2.37887  2.77519  2.98518  4.58477  3.61503
          0.14967  4.95129  2.02545  0.61958  0.77255  0.87045  0.54259
    196   2.44258  5.17279  2.80157  2.55697  3.62719  3.60136  3.41931  3.91256  2.36991  3.04363  4.22846  3.09416  3.21061  2.68972  3.03769  1.69118  2.60080  3.53386  5.63976  4.26441    441 s - - -
          2.68618  4.42225  2.77519  2.73123  3.46354  2.40513  3.72494  3.29354  2.67741  2.69355  4.24690  2.90347  2.73739  3.18146  2.89801  2.37887  2.77519  2.98518  4.58477  3.61503
          0.01213  4.81375  5.53610  0.61958  0.77255  0.96814  0.47769
    197   2.83925  3.69910  3.20079  2.48306  4.44211  2.69362  3.91606  3.87476  2.70449  3.45339  4.25051  3.20272  1.53846  2.56923  3.16950  2.36588  3.09754  3.50876  5.66882  4.32096    442 p - - -
          2.68618  4.42225  2.77519  2.73123  3.46354  2.40513  3.72494  3.29354  2.67741  2.69355  4.24690  2.90347  2.73739  3.18146  2.89801  2.37887  2.77519  2.98518  4.58477  3.61503
          0.01176  4.84480  5.56715  0.61958  0.77255  0.88323  0.53349
    198   2.59986  3.86490  2.44984  2.33326  4.55227  2.04127  3.81262  3.44336  2.40877  3.10776  4.29652  3.10497  3.18694  2.69908  3.04983  2.61531  2.79268  3.61540  5.70190  4.31531    443 g - - -
          2.68618  4.42225  2.77519  2.73123  3.46354  2.40513  3.72494  3.29354  2.67741  2.69355  4.24690  2.90347  2.73739  3.18146  2.89801  2.37887  2.77519  2.98518  4.58477  3.61503
          0.01127  4.88712  5.60946  0.61958  0.77255  0.97808  0.47166
    199   2.14049  3.83595  3.16182  2.43980  3.59984  2.39938  3.45301  3.87840  2.10478  3.43668  4.22032  3.13842  3.42667  2.75743  2.81428  2.58781  3.06366  2.92915  5.63680  4.27128    444 k - - -
          2.68618  4.42225  2.77519  2.73123  3.46354  2.40513  3.72494  3.29354  2.67741  2.69355  4.24690  2.90347  2.73739  3.18146  2.89801  2.37887  2.77519  2.98518  4.58477  3.61503
          0.01127  4.88712  5.60946  0.61958  0.77255  0.97808  0.47166
    200   2.20727  3.59903  4.10286  3.52397  3.50064  2.85498  3.38984  2.46956  3.43458  2.07849  3.03540  3.80983  3.49097  3.68644  2.67910  2.93056  3.07956  2.03915  4.99333  3.79074    445 v - - -
          2.68618  4.42225  2.77519  2.73123  3.46354  2.40513  3.72494  3.29354  2.67741  2.69355  4.24690  2.90347  2.73739  3.18146  2.89801  2.37887  2.77519  2.98518  4.58477  3.61503
          0.01127  4.88712  5.60946  0.61958  0.77255  0.77458  0.61785
    201   2.36881  5.35830  3.10270  2.03991  4.70055  3.22618  3.81663  4.18399  2.02673  3.66209  4.40021  2.85068  4.02285  2.47070  2.82724  1.96702  2.62295  3.74754  5.79248  4.38390    446 s - - -
          2.68618  4.42225  2.77519  2.73123  3.46354  2.40513  3.72494  3.29354  2.67741  2.69355  4.24690  2.90347  2.73739  3.18146  2.89801  2.37887  2.77519  2.98518  4.58477  3.61503
          0.03073  4.94078  3.76721  0.61958  0.77255  0.88940  0.52917
    202   2.86562  4.32999  4.37513  3.03113  3.14003  3.09081  4.28155  1.97191  3.65851  1.92554  2.52591  3.97477  4.34438  3.38530  3.10263  3.26399  2.82878  2.11001  4.94258  3.23222    447 l - - -
          2.68618  4.42225  2.77519  2.73123  3.46354  2.40513  3.72494  3.29354  2.67741  2.69355  4.24690  2.90347  2.73739  3.18146  2.89801  2.37887  2.77519  2.98518  4.58477  3.61503
          0.01089  4.92094  5.64328  0.61958  0.77255  0.92367  0.50594
    203   2.55087  5.35278  2.65019  2.40249  4.69641  2.99806  3.80665  4.18132  1.85916  3.65742  4.39408  2.86139  3.19793  2.90363  2.32212  2.31556  2.56799  3.74270  5.78633  4.37623    448 k - - -
          2.68618  4.42225  2.77519  2.73123  3.46354  2.40513  3.72494  3.29354  2.67741  2.69355  4.24690  2.90347  2.73739  3.18146  2.89801  2.37887  2.77519  2.98518  4.58477  3.61503
          0.01089  4.92094  5.64328  0.61958  0.77255  0.92367  0.50594
    204   2.44175  5.34197  2.48833  2.04319  4.68172  3.26427  3.80719  4.16398  2.54406  2.77068  4.38406  2.63658  3.06847  2.52398  2.62352  2.58402  2.81959  3.35168  5.77785  4.37007    449 e - - -
          2.68618  4.42225  2.77519  2.73123  3.46354  2.40513  3.72494  3.29354  2.67741  2.69355  4.24690  2.90347  2.73739  3.18146  2.89801  2.37887  2.77519  2.98518  4.58477  3.61503
          0.01089  4.92094  5.64328  0.61958  0.77255  0.92367  0.50594
    205   2.60279  5.35205  2.43195  2.41642  4.69618  3.05506  3.38852  4.18148  2.17250  3.65692  4.39297  2.62838  3.52929  2.67233  2.27560  2.28091  3.07479  3.34740  5.78527  3.62126    450 k - - -
          2.68618  4.42225  2.77519  2.73123  3.46354  2.40513  3.72494  3.29354  2.67741  2.69355  4.24690  2.90347  2.73739  3.18146  2.89801  2.37887  2.77519  2.98518  4.58477  3.61503
          0.01089  4.92094  5.64328  0.61958  0.77255  0.92367  0.50594
    206   2.85165  5.33945  2.79822  1.98424  4.67430  2.80897  3.06544  4.15368  2.55675  3.64047  4.38347  2.87403  2.19273  2.91596  2.83020  2.36289  3.08329  2.92012  5.77824  4.37246    451 e - - -
          2.68618  4.42225  2.77519  2.73123  3.46354  2.40513  3.72494  3.29354  2.67741  2.69355  4.24690  2.90347  2.73739  3.18146  2.89801  2.37887  2.77519  2.98518  4.58477  3.61503
          0.01089  4.92094  5.64328  0.61958  0.77255  0.92367  0.50594
    207   2.45483  5.32605  2.88264  2.56515  4.65968  3.25691  3.83748  4.13296  2.41875  3.63225  4.38339  2.66291  4.03444  2.67695  3.07769  1.48407  2.36623  3.71346  5.78038  4.37995    452 s - - -
          2.68618  4.42225  2.77519  2.73123  3.46354  2.40513  3.72494  3.29354  2.67741  2.69355  4.24690  2.90347  2.73739  3.18146  2.89801  2.37887  2.77519  2.98518  4.58477  3.61503
          0.01089  4.92094  5.64328  0.61958  0.77255  0.67076  0.71605
    208   2.66181  4.03457  2.71390  2.34434  4.59010  2.56395  3.32077  3.56140  2.30247  2.80047  3.78857  2.74362  3.43870  2.72483  3.09012  2.85359  2.43365  3.07293  5.74060  4.35439    453 k - - -
          2.68563  4.41992  2.77567  2.73219  3.46405  2.40499  3.72438  3.29489  2.67835  2.69379  4.24786  2.90422  2.73673  3.17917  2.89745  2.37743  2.77567  2.98512  4.58592  3.61726
          1.17673  0.61036  1.90677  2.26972  0.10908  0.46714  0.98562
    209   2.03943  5.33071  3.10591  2.29224  4.66474  3.22451  3.81325  4.14281  2.29906  3.63128  4.37451  2.92168  3.08628  2.30350  2.79866  2.18047  2.86027  3.07311  5.77018  4.36621    484 a - - -
          2.68618  4.42225  2.77519  2.73123  3.46354  2.40513  3.72494  3.29354  2.67741  2.69355  4.24690  2.90347  2.73739  3.18146  2.89801  2.37887  2.77519  2.98518  4.58477  3.61503
          0.01082  4.92778  5.65013  0.61958  0.77255  0.51134  0.91552
    210   2.68341  4.16281  2.65534  1.91069  4.70109  3.67041  3.36137  3.57801  2.12364  3.31129  4.41376  2.85358  3.58579  2.95972  2.61993  2.43451  2.93948  3.04292  5.81039  3.46449    485 e - - -
          2.68618  4.42225  2.77519  2.73123  3.46354  2.40513  3.72494  3.29354  2.67741  2.69355  4.24690  2.90347  2.73739  3.18146  2.89801  2.37887  2.77519  2.98518  4.58477  3.61503
          0.00969  5.03717  5.75951  0.61958  0.77255  0.69141  0.69488
    211   2.44873  5.37525  3.15228  2.38031  4.70905  3.25925  3.33520  3.33170  2.15001  3.67553  4.41899  3.14247  3.61193  2.78679  2.22757  1.87787  2.65726  3.75985  5.81457  4.41101    486 s - - -
          2.68618  4.42225  2.77519  2.73123  3.46354  2.40513  3.72494  3.29354  2.67741  2.69355  4.24690  2.90347  2.73739  3.18146  2.89801  2.37887  2.77519  2.98518  4.58477  3.61503
          0.00969  5.03717  5.75951  0.61958  0.77255  0.69141  0.69488
    212   4.10576  5.97078  3.96160  3.16387  5.88178  4.37238  5.41133  5.54913  4.39661  5.08155  6.07719  4.41940  0.21187  4.71773  4.70928  4.18608  4.55105  5.05926  6.87480  5.84872    487 P - - -
          2.68618  4.42225  2.77519  2.73123  3.46354  2.40513  3.72494  3.29354  2.67741  2.69355  4.24690  2.90347  2.73739  3.18146  2.89801  2.37887  2.77519  2.98518  4.58477  3.61503
          0.04092  5.03717  3.39309  0.61958  0.77255  0.69141  0.69488
    213   2.47882  4.84963  3.48325  2.92303  4.04197  3.14415  4.01762  3.03144  2.90276  2.81051  3.95044  3.40063  2.80068  3.23584  2.99631  1.92706  1.86676  2.84033  5.40775  4.12632    488 t - - -
          2.68618  4.42225  2.77519  2.73123  3.46354  2.40513  3.72494  3.29354  2.67741  2.69355  4.24690  2.90347  2.73739  3.18146  2.89801  2.37887  2.77519  2.98518  4.58477  3.61503
          0.01000  5.00624  5.72859  0.61958  0.77255  0.76146  0.62921
    214   2.34083  5.37069  2.65109  2.20602  4.70806  3.65501  3.84292  3.58080  2.24712  3.67268  4.41339  3.12546  2.40714  2.40948  2.87994  2.25434  3.10963  3.38311  5.80800  3.70907    489 e - - -
          2.68618  4.42225  2.77519  2.73123  3.46354  2.40513  3.72494  3.29354  2.67741  2.69355  4.24690  2.90347  2.73739  3.18146  2.89801  2.37887  2.77519  2.98518  4.58477  3.61503
          0.01000  5.00624  5.72859  0.61958  0.77255  0.76146  0.62921
    215   2.73048  5.25497  2.56723  2.36389  4.54752  2.79838  3.87035  3.43336  2.62976  2.89482  3.30256  3.16831  3.57281  2.58402  3.11186  1.91059  2.55391  3.61706  5.72045  3.73326    490 s - - -
          2.68618  4.42225  2.77519  2.73123  3.46354  2.40513  3.72494  3.29354  2.67741  2.69355  4.24690  2.90347  2.73739  3.18146  2.89801  2.37887  2.77519  2.98518  4.58477  3.61503
          0.04372  5.00624  3.32204  0.61958  0.77255  0.34540  1.23079
    216   2.42247  3.08950  4.49657  3.19311  3.15093  2.89208  3.86468  2.45925  3.77106  1.85241  3.16378  3.37171  3.27630  3.97627  3.92206  2.98395  2.66429  2.36376  3.80904  3.23000    491 l - - -
          2.68511  4.42324  2.77580  2.73257  3.46491  2.40584  3.72188  3.29499  2.67797  2.69363  4.24838  2.90453  2.73618  3.18227  2.89817  2.37636  2.77359  2.98464  4.58799  3.61828
          1.31487  0.44434  2.40527  2.75269  0.06588  0.43384  1.04416
    217   2.24867  5.39187  2.88172  2.37755  4.73517  2.85520  3.43138  3.74738  2.18817  3.69640  4.43300  2.88037  3.49512  2.58179  2.46415  2.24900  2.67415  3.40086  5.82561  4.41573    538 k - - -
          2.68618  4.42225  2.77519  2.73123  3.46354  2.40513  3.72494  3.29354  2.67741  2.69355  4.24690  2.90347  2.73739  3.18146  2.89801  2.37887  2.77519  2.98518  4.58477  3.61503
          0.13888  5.02384  2.09486  0.61958  0.77255  0.72247  0.66466
    218   2.86324  5.35467  2.68031  2.38459  4.69323  3.62434  3.37929  4.17266  2.20796  3.65482  4.39886  3.09406  1.63639  2.65664  2.78104  2.82702  2.60992  3.74219  5.78822  4.38361    539 p - - -
          2.68618  4.42225  2.77519  2.73123  3.46354  2.40513  3.72494  3.29354  2.67741  2.69355  4.24690  2.90347  2.73739  3.18146  2.89801  2.37887  2.77519  2.98518  4.58477  3.61503
          0.01117  4.89613  5.61848  0.61958  0.77255  0.96404  0.48021
    219   2.65914  5.14916  3.17368  2.43355  3.62586  3.23908  2.15877  3.85822  2.29000  2.87173  4.20993  3.14862  3.53201  2.58495  2.78256  2.65621  3.06751  2.85831  5.62836  3.43112    540 h - - -
          2.68618  4.42225  2.77519  2.73123  3.46354  2.40513  3.72494  3.29354  2.67741  2.69355  4.24690  2.90347  2.73739  3.18146  2.89801  2.37887  2.77519  2.98518  4.58477  3.61503
          0.01117  4.89613  5.61848  0.61958  0.77255  0.96404  0.48021
    220   2.83536  5.34373  2.59182  2.35107  4.68825  3.60890  2.85891  4.17342  1.86068  3.64850  3.65747  2.81661  4.00243  2.45578  2.43340  2.45814  2.61639  3.73410  5.77647  4.36642    541 k - - -
          2.68618  4.42225  2.77519  2.73123  3.46354  2.40513  3.72494  3.29354  2.67741  2.69355  4.24690  2.90347  2.73739  3.18146  2.89801  2.37887  2.77519  2.98518  4.58477  3.61503
          0.01117  4.89613  5.61848  0.61958  0.77255  0.96404  0.48021
    221   2.08018  5.19045  2.85951  2.59529  3.76446  3.63575  3.39670  3.92226  2.39306  2.63582  4.24726  2.90096  3.11002  2.76839  2.62786  2.83069  2.23758  3.21882  5.66040  4.28846    542 a - - -
          2.68618  4.42225  2.77519  2.73123  3.46354  2.40513  3.72494  3.29354  2.67741  2.69355  4.24690  2.90347  2.73739  3.18146  2.89801  2.37887  2.77519  2.98518  4.58477  3.61503
          0.01117  4.89613  5.61848  0.61958  0.77255  0.96404  0.48021
    222   2.69451  5.34508  3.09668  2.27651  4.68901  3.61823  3.37855  4.17054  1.93029  3.64758  4.38703  3.08712  2.52820  2.06620  2.60437  2.41996  2.88118  3.73533  5.77631  4.37119    543 k - - -
          2.68618  4.42225  2.77519  2.73123  3.46354  2.40513  3.72494  3.29354  2.67741  2.69355  4.24690  2.90347  2.73739  3.18146  2.89801  2.37887  2.77519  2.98518  4.58477  3.61503
          0.01117  4.89613  5.61848  0.61958  0.77255  0.96404  0.48021
    223   2.45416  4.12963  3.19537  2.31169  3.80471  3.65280  3.40713  3.79910  2.41841  3.37811  4.17467  3.16607  4.04370  2.73165  3.10590  1.91896  1.98459  3.12719  5.59801  4.24583    544 s - - -
          2.68618  4.42225  2.77519  2.73123  3.46354  2.40513  3.72494  3.29354  2.67741  2.69355  4.24690  2.90347  2.73739  3.18146  2.89801  2.37887  2.77519  2.98518  4.58477  3.61503
          0.03216  4.89613  3.72256  0.61958  0.77255  0.96404  0.48021
    224   2.43664  5.31374  2.78986  2.52780  4.64930  3.20373  3.37353  4.12859  2.26060  3.31416  4.35693  2.85430  3.19301  2.33819  2.72219  2.08521  2.86398  2.91850  5.75216  4.34704    545 s - - -
          2.68618  4.42225  2.77519  2.73123  3.46354  2.40513  3.72494  3.29354  2.67741  2.69355  4.24690  2.90347  2.73739  3.18146  2.89801  2.37887  2.77519  2.98518  4.58477  3.61503
          0.01140  4.87537  5.59772  0.61958  0.77255  0.99589  0.46107
    225   2.27765  5.32294  2.41000  2.27833  4.66113  3.25664  2.50239  4.14247  2.40717  3.62532  4.36560  3.07264  3.51177  2.69843  3.02173  2.13840  2.77107  3.30970  5.75973  4.35261    546 s - - -
          2.68618  4.42225  2.77519  2.73123  3.46354  2.40513  3.72494  3.29354  2.67741  2.69355  4.24690  2.90347  2.73739  3.18146  2.89801  2.37887  2.77519  2.98518  4.58477  3.61503
          0.12435  4.87537  2.21369  0.61958  0.77255  0.99589  0.46107
    226   2.78480  3.84456  2.79039  2.22133  4.58048  3.56512  3.33389  4.05424  2.18999  3.55062  4.29817  3.03961  3.48123  2.66304  2.74849  2.18785  2.10906  3.26070  5.69607  4.29600    547 t - - -
          2.68618  4.42225  2.77519  2.73123  3.46354  2.40513  3.72494  3.29354  2.67741  2.69355  4.24690  2.90347  2.73739  3.18146  2.89801  2.37887  2.77519  2.98518  4.58477  3.61503
          0.01276  4.76378  5.48613  0.61958  0.77255  1.14243  0.38426
    227   2.25894  5.25759  2.49194  2.49884  4.58496  2.74645  2.98946  4.05770  2.33785  3.55708  4.30740  2.77428  3.96607  2.86944  3.00229  1.87260  3.02786  3.26488  5.70529  4.30547    548 s - - -
          2.68618  4.42225  2.77519  2.73123  3.46354  2.40513  3.72494  3.29354  2.67741  2.69355  4.24690  2.90347  2.73739  3.18146  2.89801  2.37887  2.77519  2.98518  4.58477  3.61503
          0.09387  4.76378  2.51251  0.61958  0.77255  0.92614  0.50431
    228   2.39782  5.08481  2.61559  2.56729  4.35336  3.20900  3.34876  3.26845  2.35252  2.82071  3.21884  2.55915  3.98310  2.91867  3.03957  2.58664  2.22785  3.43364  5.56628  4.20693    549 t - - -
          2.68669  4.42074  2.77612  2.73175  3.46559  2.40470  3.72540  3.29400  2.67617  2.69336  4.24861  2.90491  2.73612  3.18365  2.89652  2.37715  2.77522  2.98491  4.58579  3.61748
          1.09477  0.41370  5.47588  2.39790  0.09531  0.34484  1.23214
    229   2.41293  5.38777  2.74137  2.18762  4.72424  3.00854  3.86264  3.56038  1.95214  2.91391  4.43069  3.14548  3.62100  2.73102  2.87205  2.17024  2.82832  3.39311  5.82563  4.41992    573 k - - -
          2.68618  4.42225  2.77519  2.73123  3.46354  2.40513  3.72494  3.29354  2.67741  2.69355  4.24690  2.90347  2.73739  3.18146  2.89801  2.37887  2.77519  2.98518  4.58477  3.61503
          0.00955  5.05210  5.77445  0.61958  0.77255  0.65491  0.73291
    230   2.72128  3.96318  2.90092  2.46991  4.71357  2.91194  2.99135  4.19134  1.92632  2.95362  4.42398  3.14810  2.87182  2.44839  2.67380  2.67414  2.92970  3.39399  5.81999  3.76096    574 k - - -
          2.68618  4.42225  2.77519  2.73123  3.46354  2.40513  3.72494  3.29354  2.67741  2.69355  4.24690  2.90347  2.73739  3.18146  2.89801  2.37887  2.77519  2.98518  4.58477  3.61503
          0.00955  5.05210  5.77445  0.61958  0.77255  0.65491  0.73291
    231   2.67970  5.37854  2.70004  2.16370  3.93261  2.49363  3.86485  4.18838  2.03734  3.67849  4.42252  3.14880  3.43758  2.96532  2.87945  1.89169  3.12916  3.38501  4.17161  4.41548    575 s - - -
          2.68618  4.42225  2.77519  2.73123  3.46354  2.40513  3.72494  3.29354  2.67741  2.69355  4.24690  2.90347  2.73739  3.18146  2.89801  2.37887  2.77519  2.98518  4.58477  3.61503
          0.00955  5.05210  5.77445  0.61958  0.77255  0.65491  0.73291
    232   2.72223  5.39522  3.15329  1.96539  4.73469  3.67467  2.73597  3.65212  2.08550  2.67737  4.43746  2.95088  3.46228  2.37189  2.64250  2.43426  3.13001  3.78287  5.83102  4.42408    576 e - - -
          2.68618  4.42225  2.77519  2.73123  3.46354  2.40513  3.72494  3.29354  2.67741  2.69355  4.24690  2.90347  2.73739  3.18146  2.89801  2.37887  2.77519  2.98518  4.58477  3.61503
          0.00955  5.05210  5.77445  0.61958  0.77255  0.65491  0.73291
    233   1.71859  5.19853  2.96962  2.35827  4.46537  2.91536  3.91085  3.41068  2.50277  3.46990  3.74545  3.22063  2.95183  3.04119  3.16181  2.72944  2.47584  2.72402  5.68149  4.32356    577 a - - -
          2.68618  4.42225  2.77519  2.73123  3.46354  2.40513  3.72494  3.29354  2.67741  2.69355  4.24690  2.90347  2.73739  3.18146  2.89801  2.37887  2.77519  2.98518  4.58477  3.61503
          0.00955  5.05210  5.77445  0.61958  0.77255  0.65491  0.73291
    234   2.44589  3.57119  3.44184  2.88162  3.59393  3.42496  3.44713  3.22693  2.22682  2.87302  4.01043  3.37350  4.17280  2.90337  2.60785  1.90968  3.13999  2.36706  5.46232  4.16838    578 s - - -
          2.68618  4.42225  2.77519  2.73123  3.46354  2.40513  3.72494  3.29354  2.67741  2.69355  4.24690  2.90347  2.73739  3.18146  2.89801  2.37887  2.77519  2.98518  4.58477  3.61503
          0.00955  5.05210  5.77445  0.61958  0.77255  0.65491  0.73291
    235   2.38916  5.23034  2.89722  2.37147  4.50749  3.70578  3.90179  3.94819  2.67066  2.30487  4.28957  3.20650  2.74642  2.77809  2.42655  2.52953  2.70406  2.72161  5.70598  3.65930    579 l - - -
          2.68618  4.42225  2.77519  2.73123  3.46354  2.40513  3.72494  3.29354  2.67741  2.69355  4.24690  2.90347  2.73739  3.18146  2.89801  2.37887  2.77519  2.98518  4.58477  3.61503
          0.00955  5.05210  5.77445  0.61958  0.77255  0.65491  0.73291
    236   2.35270  5.29070  2.79745  2.12121  4.58905  3.69330  3.88604  4.04333  2.64211  3.18042  4.34400  3.18170  4.08557  2.99999  2.49603  1.86269  2.38332  3.65600  4.16797  3.19978    580 s - - -
          2.68618  4.42225  2.77519  2.73123  3.46354  2.40513  3.72494  3.29354  2.67741  2.69355  4.24690  2.90347  2.73739  3.18146  2.89801  2.37887  2.77519  2.98518  4.58477  3.61503
          0.00955  5.05210  5.77445  0.61958  0.77255  0.65491  0.73291
    237   2.90625  5.01320  3.36938  2.61042  3.51289  3.75993  3.97055  3.01600  2.29696  3.26026  3.44962  2.95083  1.74120  3.14348  3.02846  2.47127  2.85729  2.82308  5.53389  4.22019    581 p - - -
          2.68618  4.42225  2.77519  2.73123  3.46354  2.40513  3.72494  3.29354  2.67741  2.69355  4.24690  2.90347  2.73739  3.18146  2.89801  2.37887  2.77519  2.98518  4.58477  3.61503
          0.00955  5.05210  5.77445  0.61958  0.77255  0.65491  0.73291
    238   2.72422  4.01219  3.27256  2.71504  4.41059  3.72274  3.92348  3.08905  2.26403  3.42236  4.22325  3.03327  2.59951  2.85235  2.90398  1.90240  2.15116  3.17639  5.64886  4.30134    582 s - - -
          2.68618  4.42225  2.77519  2.73123  3.46354  2.40513  3.72494  3.29354  2.67741  2.69355  4.24690  2.90347  2.73739  3.18146  2.89801  2.37887  2.77519  2.98518  4.58477  3.61503
          0.00955  5.05210  5.77445  0.61958  0.77255  0.65491  0.73291
    239   2.53591  5.38083  2.95768  2.21001  4.71317  3.09389  3.40647  4.19042  2.47481  2.55164  4.42498  2.66327  2.13823  2.74531  3.09790  2.86830  2.45449  3.76464  5.82111  4.41766    583 p - - -
          2.68618  4.42225  2.77519  2.73123  3.46354  2.40513  3.72494  3.29354  2.67741  2.69355  4.24690  2.90347  2.73739  3.18146  2.89801  2.37887  2.77519  2.98518  4.58477  3.61503
          0.00955  5.05210  5.77445  0.61958  0.77255  0.65491  0.73291
    240   2.34998  5.30550  2.92985  2.50009  4.60966  3.69113  3.88399  4.06723  2.63725  3.00816  4.35817  3.17727  1.98091  2.85411  2.63409  1.92515  2.94683  3.35826  5.76455  4.38031    584 s - - -
          2.68618  4.42225  2.77519  2.73123  3.46354  2.40513  3.72494  3.29354  2.67741  2.69355  4.24690  2.90347  2.73739  3.18146  2.89801  2.37887  2.77519  2.98518  4.58477  3.61503
          0.00955  5.05210  5.77445  0.61958  0.77255  0.65491  0.73291
    241   2.66855  5.38510  3.15570  2.19464  4.72015  3.26503  3.50026  4.19906  2.34416  3.68608  4.42850  2.68847  3.25480  2.96377  2.91624  2.08305  1.84946  3.77037  5.82382  3.62643    585 t - - -
          2.68618  4.42225  2.77519  2.73123  3.46354  2.40513  3.72494  3.29354  2.67741  2.69355  4.24690  2.90347  2.73739  3.18146  2.89801  2.37887  2.77519  2.98518  4.58477  3.61503
          0.03555  5.05210  3.55675  0.61958  0.77255  0.65491  0.73291
    242   2.67840  5.28519  2.91731  2.33286  3.92662  2.76357  3.87332  3.61345  2.30447  2.66379  4.33786  2.85176  3.00382  2.98631  2.69633  2.59079  2.49443  2.75866  5.74555  4.36324    586 k - - -
          2.68618  4.42225  2.77519  2.73123  3.46354  2.40513  3.72494  3.29354  2.67741  2.69355  4.24690  2.90347  2.73739  3.18146  2.89801  2.37887  2.77519  2.98518  4.58477  3.61503
          0.00980  5.02635  5.74869  0.61958  0.77255  0.71673  0.67011
    243   2.34638  5.19396  3.05273  2.67577  4.46288  2.74756  3.45918  3.89832  2.67280  2.67379  4.25588  2.93634  4.09171  3.02726  2.73567  1.87885  2.53222  3.54307  5.67551  2.89306    587 s - - -
          2.68618  4.42225  2.77519  2.73123  3.46354  2.40513  3.72494  3.29354  2.67741  2.69355  4.24690  2.90347  2.73739  3.18146  2.89801  2.37887  2.77519  2.98518  4.58477  3.61503
          0.00980  5.02635  5.74869  0.61958  0.77255  0.71673  0.67011
    244   2.50668  5.22850  2.90062  2.46378  3.62032  3.69257  2.76791  3.41075  2.65485  3.20160  3.56242  2.95191  2.42036  3.01069  2.26645  2.52234  2.87105  3.25199  5.70202  4.33391    588 r - - -
          2.68618  4.42225  2.77519  2.73123  3.46354  2.40513  3.72494  3.29354  2.67741  2.69355  4.24690  2.90347  2.73739  3.18146  2.89801  2.37887  2.77519  2.98518  4.58477  3.61503
          0.00980  5.02635  5.74869  0.61958  0.77255  0.45472  1.00684
    245   2.91604  5.39218  1.98151  2.49646  4.72273  2.49050  3.88346  3.14662  2.49133  3.69127  4.43683  2.71891  2.94258  2.51545  3.11517  2.88490  2.47392  3.05043  5.83359  4.43123    589 d - - -
          2.68618  4.42225  2.77519  2.73123  3.46354  2.40513  3.72494  3.29354  2.67741  2.69355  4.24690  2.90347  2.73739  3.18146  2.89801  2.37887  2.77519  2.98518  4.58477  3.61503
          0.00921  5.08806  5.81041  0.61958  0.77255  0.55858  0.84869
    246   2.40908  3.95777  2.78082  2.48307  4.60670  3.11545  3.90120  4.06136  2.65703  3.59317  4.36090  3.19666  3.45727  2.79421  2.43874  2.06228  2.26780  3.20280  3.25255  4.38791    590 s - - -
          2.68618  4.42225  2.77519  2.73123  3.46354  2.40513  3.72494  3.29354  2.67741  2.69355  4.24690  2.90347  2.73739  3.18146  2.89801  2.37887  2.77519  2.98518  4.58477  3.61503
          0.00921  5.08806  5.81041  0.61958  0.77255  0.55858  0.84869
    247   2.91498  5.42177  2.70766  1.95296  4.76502  3.07169  3.87623  4.24985  2.47852  3.31303  4.46302  2.92637  3.08494  2.78245  2.86295  2.07271  2.03791  3.81145  5.85547  4.44536    591 e - - -
          2.68618  4.42225  2.77519  2.73123  3.46354  2.40513  3.72494  3.29354  2.67741  2.69355  4.24690  2.90347  2.73739  3.18146  2.89801  2.37887  2.77519  2.98518  4.58477  3.61503
          0.00921  5.08806  5.81041  0.61958  0.77255  0.55858  0.84869
    248   2.93549  3.86986  3.80551  3.23813  3.42418  3.91289  4.16543  2.90759  2.85059  2.34031  3.35218  3.64606  1.55095  3.19779  3.13496  2.65045  2.48869  2.93489  5.24227  4.00707    592 p - - -
          2.68618  4.42225  2.77519  2.73123  3.46354  2.40513  3.72494  3.29354  2.67741  2.69355  4.24690  2.90347  2.73739  3.18146  2.89801  2.37887  2.77519  2.98518  4.58477  3.61503
          0.03159  5.08806  3.69197  0.61958  0.77255  0.55858  0.84869
    249   2.25425  4.96492  3.41983  2.86006  4.16480  3.31807  2.61675  3.23054  2.48691  2.78664  4.04738  3.35792  1.96727  3.18622  2.99697  2.99490  2.80228  2.80592  5.49574  3.49623    593 p - - -
          2.68618  4.42225  2.77519  2.73123  3.46354  2.40513  3.72494  3.29354  2.67741  2.69355  4.24690  2.90347  2.73739  3.18146  2.89801  2.37887  2.77519  2.98518  4.58477  3.61503
          0.00942  5.06589  5.78824  0.61958  0.77255  0.41041  1.08880
    250   2.76157  3.96284  2.94453  2.48206  3.85186  3.04564  3.51954  3.50118  1.73909  3.18691  4.39933  2.96941  4.10567  2.81599  2.87341  2.14641  2.82890  3.02642  5.80336  4.41425    594 k - - -
          2.68587  4.42211  2.77540  2.73213  3.46369  2.40470  3.72539  3.29414  2.67731  2.69365  4.24779  2.90361  2.73731  3.18096  2.89752  2.37832  2.77543  2.98514  4.58566  3.61550
          1.05348  0.93174  1.35709  1.55912  0.23613  0.48576  0.95510
    251   2.37624  4.96325  3.24498  2.69322  4.20360  3.17493  3.40118  3.21670  2.68319  3.04580  4.05304  3.20404  1.69348  2.76666  3.13794  2.35002  3.04838  3.30031  5.48892  4.16562    607 p - - -
          2.68618  4.42225  2.77519  2.73123  3.46354  2.40513  3.72494  3.29354  2.67741  2.69355  4.24690  2.90347  2.73739  3.18146  2.89801  2.37887  2.77519  2.98518  4.58477  3.61503
          0.19163  4.81861  1.79388  0.61958  0.77255  1.07514  0.41741
    252   2.39159  5.16445  3.02926  2.14206  4.47883  3.12742  3.72866  3.93944  2.33859  3.45898  4.22068  3.01912  3.46265  2.83877  2.54752  1.78386  2.98091  3.17010  5.62374  4.23711    608 s - - -
          2.68618  4.42225  2.77519  2.73123  3.46354  2.40513  3.72494  3.29354  2.67741  2.69355  4.24690  2.90347  2.73739  3.18146  2.89801  2.37887  2.77519  2.98518  4.58477  3.61503
          0.01443  4.64141  5.36376  0.61958  0.77255  1.26729  0.33072
    253   2.28625  5.17450  2.56291  2.18157  4.49511  2.83073  3.75792  3.95487  2.52446  3.48081  3.64869  3.02672  3.94482  2.87286  3.01287  1.69148  3.00875  3.55727  5.65179  4.26365    609 s - - -
          2.68618  4.42225  2.77519  2.73123  3.46354  2.40513  3.72494  3.29354  2.67741  2.69355  4.24690  2.90347  2.73739  3.18146  2.89801  2.37887  2.77519  2.98518  4.58477  3.61503
          0.01443  4.64141  5.36376  0.61958  0.77255  1.26729  0.33072
    254   2.79173  5.27148  3.00401  1.69827  4.61358  3.54586  3.73282  4.08763  2.29749  3.56869  4.31776  3.01676  2.63771  2.45980  2.44749  2.34632  3.02136  3.66157  5.69930  4.30350    610 e - - -
          2.68618  4.42225  2.77519  2.73123  3.46354  2.40513  3.72494  3.29354  2.67741  2.69355  4.24690  2.90347  2.73739  3.18146  2.89801  2.37887  2.77519  2.98518  4.58477  3.61503
          0.01443  4.64141  5.36376  0.61958  0.77255  1.26729  0.33072
    255   2.40254  3.77172  2.79474  1.79823  4.45917  3.13577  3.72578  3.91804  2.47855  3.44215  3.70389  3.01802  2.98118  2.83684  2.74068  2.31618  2.97458  3.52268  5.61127  4.22573    611 e - - -
          2.68587  4.42140  2.77541  2.73144  3.46348  2.40534  3.72418  3.29375  2.67744  2.69376  4.24711  2.90348  2.73744  3.18167  2.89803  2.37887  2.77517  2.98467  4.58423  3.61488
          0.75799  0.83349  2.33445  0.56005  0.84672  0.81622  0.58358
    256   2.61032  3.81227  2.38316  2.34591  4.57813  2.72184  3.74625  4.05304  2.49036  3.54828  4.29581  2.38173  2.82597  2.84884  2.82259  2.18746  3.00907  3.63099  5.69291  4.29142    614 s - - -
          2.68618  4.42225  2.77519  2.73123  3.46354  2.40513  3.72494  3.29354  2.67741  2.69355  4.24690  2.90347  2.73739  3.18146  2.89801  2.37887  2.77519  2.98518  4.58477  3.61503
          0.12335  4.72375  2.23339  0.61958  0.77255  1.01296  0.45121
    257   2.39780  5.01482  2.64888  2.04578  4.27022  3.57246  3.24452  2.91135  2.55825  2.78850  4.08054  3.08857  3.44530  2.91058  3.02913  2.31691  2.98577  2.77974  5.50547  4.15622    615 e - - -
          2.68618  4.42225  2.77519  2.73123  3.46354  2.40513  3.72494  3.29354  2.67741  2.69355  4.24690  2.90347  2.73739  3.18146  2.89801  2.37887  2.77519  2.98518  4.58477  3.61503
          0.01396  4.67428  5.39663  0.61958  0.77255  1.23670  0.34297
    258   2.28633  5.13286  3.05844  2.32651  3.23528  3.54966  2.90799  3.87835  2.35594  3.13206  4.18743  2.58877  3.06079  2.85895  2.76608  2.21234  2.98552  3.49585  5.59723  4.21959    616 s - - -
          2.68618  4.42225  2.77519  2.73123  3.46354  2.40513  3.72494  3.29354  2.67741  2.69355  4.24690  2.90347  2.73739  3.18146  2.89801  2.37887  2.77519  2.98518  4.58477  3.61503
          0.01396  4.67428  5.39663  0.61958  0.77255  1.23670  0.34297
    259   2.76391  5.26954  2.57463  2.11216  4.61107  2.88272  2.94634  4.09560  2.09184  3.57323  4.31180  2.99757  2.79117  2.62598  2.95597  2.40481  2.71949  3.65841  5.70370  4.29307    617 k - - -
          2.68618  4.42225  2.77519  2.73123  3.46354  2.40513  3.72494  3.29354  2.67741  2.69355  4.24690  2.90347  2.73739  3.18146  2.89801  2.37887  2.77519  2.98518  4.58477  3.61503
          0.01396  4.67428  5.39663  0.61958  0.77255  1.10245  0.40355
    260   1.70209  4.62838  3.46514  2.90216  3.25137  3.69865  3.47145  3.16286  2.87251  2.66022  3.72536  2.96217  4.08281  3.19550  2.93350  2.70057  2.34875  2.47982  5.19232  3.93180    618 a - - -
          2.68618  4.42225  2.77519  2.73123  3.46354  2.40513  3.72494  3.29354  2.67741  2.69355  4.24690  2.90347  2.73739  3.18146  2.89801  2.37887  2.77519  2.98518  4.58477  3.61503
          0.01338  4.71678  5.43913  0.61958  0.77255  1.19409  0.36094
    261   2.05727  5.00123  3.15849  2.59990  4.24905  3.21347  3.79822  3.67004  2.12762  3.26364  2.97095  3.12202  3.98793  2.67849  2.42281  2.65177  2.76772  2.73848  5.49756  4.15719    619 a - - -
          2.68618  4.42225  2.77519  2.73123  3.46354  2.40513  3.72494  3.29354  2.67741  2.69355  4.24690  2.90347  2.73739  3.18146  2.89801  2.37887  2.77519  2.98518  4.58477  3.61503
          0.01338  4.71678  5.43913  0.61958  0.77255  0.61605  0.77669
    262   2.46740  5.29426  3.11758  2.43609  4.61473  2.89811  3.81756  3.11019  2.28581  3.58900  4.34152  2.61971  3.45939  2.51390  2.79779  2.27297  2.29754  3.25381  5.74199  4.34646    620 s - - -
          2.68618  4.42225  2.77519  2.73123  3.46354  2.40513  3.72494  3.29354  2.67741  2.69355  4.24690  2.90347  2.73739  3.18146  2.89801  2.37887  2.77519  2.98518  4.58477  3.61503
          0.01089  4.92106  5.64340  0.61958  0.77255  0.73947  0.64888
    263   2.22037  5.26898  3.15865  2.34231  4.57253  3.32353  3.84848  4.02960  2.39938  2.52577  4.32138  2.52997  4.04913  2.96047  2.42542  1.98030  3.09705  3.18428  5.72760  4.34408    621 s - - -
          2.68618  4.42225  2.77519  2.73123  3.46354  2.40513  3.72494  3.29354  2.67741  2.69355  4.24690  2.90347  2.73739  3.18146  2.89801  2.37887  2.77519  2.98518  4.58477  3.61503
          0.01039  4.96765  5.69000  0.61958  0.77255  0.83984  0.56525
    264   3.06724  5.04122  3.91985  3.68281  5.14868  3.72280  4.78313  4.64235  3.50253  4.24621  5.08333  3.92835  0.53686  4.01705  3.03266  2.53498  3.53446  4.07479  6.37352  5.15331    622 P - - -
          2.68618  4.42225  2.77519  2.73123  3.46354  2.40513  3.72494  3.29354  2.67741  2.69355  4.24690  2.90347  2.73739  3.18146  2.89801  2.37887  2.77519  2.98518  4.58477  3.61503
          0.01039  4.96765  5.69000  0.61958  0.77255  0.65403  0.73386
    265   2.72880  5.38991  3.13371  1.78582  4.73286  3.65922  3.84639  4.21637  2.41231  3.69361  4.43158  2.64992  2.55846  2.15326  2.45209  2.56786  3.11759  3.33656  5.82320  4.41484    623 e - - -
          2.68687  4.42188  2.77524  2.73076  3.46319  2.40570  3.72502  3.29227  2.67671  2.69350  4.24773  2.90357  2.73651  3.18242  2.89886  2.37881  2.77505  2.98441  4.58515  3.61661
          1.20141  0.64063  1.75871  1.93263  0.15638  0.63477  0.75515
    266   2.03875  4.31354  4.29911  3.71209  2.93705  3.11025  3.41734  2.76154  3.59235  1.62828  3.02888  3.91985  3.52458  3.81236  3.77293  3.22446  2.80599  2.06476  4.92512  3.73320    648 l - - -
          2.68618  4.42225  2.77519  2.73123  3.46354  2.40513  3.72494  3.29354  2.67741  2.69355  4.24690  2.90347  2.73739  3.18146  2.89801  2.37887  2.77519  2.98518  4.58477  3.61503
          0.25514  4.85795  1.52591  0.61958  0.77255  1.02138  0.44644
    267   2.79105  5.26329  3.02814  2.26373  4.60979  2.49846  3.27607  4.07981  1.94170  3.55831  4.30903  2.77362  3.94455  2.82526  2.02281  2.47985  3.01839  3.65591  5.68497  4.29696    649 k - - -
          2.68589  4.42338  2.77576  2.73017  3.46466  2.40533  3.72450  3.29436  2.67687  2.69419  4.24653  2.90439  2.73728  3.18185  2.89799  2.37758  2.77534  2.98507  4.58589  3.61541
          1.26568  0.39202  3.16383  1.73974  0.19306  0.82038  0.58029
    268   2.60229  5.22209  3.06651  2.52023  4.54812  2.78860  3.77385  4.01212  2.38789  3.52484  4.28335  2.82745  3.97271  2.41533  2.82475  1.73725  2.31893  3.60580  5.68337  4.29405    657 s - - -
          2.68618  4.42225  2.77519  2.73123  3.46354  2.40513  3.72494  3.29354  2.67741  2.69355  4.24690  2.90347  2.73739  3.18146  2.89801  2.37887  2.77519  2.98518  4.58477  3.61503
          0.01280  4.76027  5.48261  0.61958  0.77255  1.14648  0.38237
    269   2.78939  4.56166  3.58935  2.74618  2.78155  3.07452  3.99385  3.07236  2.98574  2.32683  3.13542  3.45092  4.12895  3.01438  3.35943  2.02921  2.20010  2.83993  5.13642  3.39207    658 s - - -
          2.68618  4.42225  2.77519  2.73123  3.46354  2.40513  3.72494  3.29354  2.67741  2.69355  4.24690  2.90347  2.73739  3.18146  2.89801  2.37887  2.77519  2.98518  4.58477  3.61503
          0.01280  4.76027  5.48261  0.61958  0.77255  1.14648  0.38237
    270   2.47426  5.26013  1.92651  2.13831  4.59029  3.56300  3.75278  4.06599  2.39616  3.26032  4.30492  3.03629  3.60749  2.66102  2.81631  2.39437  2.78751  2.98635  5.70179  4.29978    659 d - - -
          2.68618  4.42225  2.77519  2.73123  3.46354  2.40513  3.72494  3.29354  2.67741  2.69355  4.24690  2.90347  2.73739  3.18146  2.89801  2.37887  2.77519  2.98518  4.58477  3.61503
          0.01280  4.76027  5.48261  0.61958  0.77255  1.14648  0.38237
    271   2.36701  4.39620  3.88825  3.31466  3.13649  3.82359  3.55677  2.27120  3.24543  2.44395  3.01839  3.65427  3.54755  3.13175  3.00745  2.36630  2.54679  2.25824  4.99281  3.37492    660 v - - -
          2.68618  4.42225  2.77519  2.73123  3.46354  2.40513  3.72494  3.29354  2.67741  2.69355  4.24690  2.90347  2.73739  3.18146  2.89801  2.37887  2.77519  2.98518  4.58477  3.61503
          0.01280  4.76027  5.48261  0.61958  0.77255  1.14648  0.38237
    272   2.65519  5.26793  2.42997  2.26977  4.60222  3.25109  3.74917  3.47815  2.07988  2.94348  4.31144  2.83617  3.95422  2.63974  2.51645  2.37514  2.75678  3.33318  5.70708  4.30276    661 k - - -
          2.68618  4.42225  2.77519  2.73123  3.46354  2.40513  3.72494  3.29354  2.67741  2.69355  4.24690  2.90347  2.73739  3.18146  2.89801  2.37887  2.77519  2.98518  4.58477  3.61503
          0.01280  4.76027  5.48261  0.61958  0.77255  1.14648  0.38237
    273   2.90953  5.42628  1.77803  2.49166  4.75792  3.58531  2.80310  4.24641  2.40103  3.72447  4.47823  2.77828  2.09913  2.45440  3.11692  2.85882  3.14809  3.81142  5.85865  4.43579    662 d - - -
          2.68618  4.42225  2.77519  2.73123  3.46354  2.40513  3.72494  3.29354  2.67741  2.69355  4.24690  2.90347  2.73739  3.18146  2.89801  2.37887  2.77519  2.98518  4.58477  3.61503
          0.01280  4.76027  5.48261  0.61958  0.77255  0.80131  0.59555
    274   2.83085  5.33275  2.45820  2.26348  4.67368  3.60086  3.79149  4.15700  2.37482  3.63601  3.80940  2.80618  1.98669  2.57371  2.72589  2.26345  3.06229  3.72125  5.76736  4.35838    663 p - - -
          2.68618  4.42225  2.77519  2.73123  3.46354  2.40513  3.72494  3.29354  2.67741  2.69355  4.24690  2.90347  2.73739  3.18146  2.89801  2.37887  2.77519  2.98518  4.58477  3.61503
          0.06725  4.86850  2.85851  0.61958  0.77255  1.00608  0.45515
    275   2.49209  5.23194  2.78318  2.17204  3.81053  3.28781  3.78081  3.50988  2.36542  3.13986  4.28138  3.07124  3.18034  2.66275  3.01641  1.95903  2.51282  3.60487  5.68476  4.29444    664 s - - -
          2.68618  4.42225  2.77519  2.73123  3.46354  2.40513  3.72494  3.29354  2.67741  2.69355  4.24690  2.90347  2.73739  3.18146  2.89801  2.37887  2.77519  2.98518  4.58477  3.61503
          0.06759  4.81339  2.86053  0.61958  0.77255  1.08192  0.41392
    276   2.16721  5.14312  3.09702  2.36439  4.43213  2.83978  3.78011  3.26300  2.41532  3.42528  4.20191  3.07934  2.59936  2.51533  3.02281  2.62307  2.28568  3.50386  5.61423  4.24159    665 a - - -
          2.68618  4.42225  2.77519  2.73123  3.46354  2.40513  3.72494  3.29354  2.67741  2.69355  4.24690  2.90347  2.73739  3.18146  2.89801  2.37887  2.77519  2.98518  4.58477  3.61503
          0.01282  4.75862  5.48096  0.61958  0.77255  1.14836  0.38149
    277   2.60074  5.15611  3.09119  2.13996  4.44806  3.58018  3.77369  3.37730  2.18938  3.07317  3.67167  2.78707  3.97217  2.72507  2.42164  2.38643  2.55641  3.20311  5.62192  3.57586    666 e - - -
          2.68618  4.42225  2.77519  2.73123  3.46354  2.40513  3.72494  3.29354  2.67741  2.69355  4.24690  2.90347  2.73739  3.18146  2.89801  2.37887  2.77519  2.98518  4.58477  3.61503
          0.01282  4.75862  5.48096  0.61958  0.77255  1.14836  0.38149
    278   2.48365  5.29071  1.71186  2.34753  4.62555  3.00191  3.76100  4.10604  2.38137  3.22234  4.33527  2.75342  3.60407  2.69113  2.99879  2.58170  2.73788  3.67608  5.72904  4.32135    667 d - - -
          2.68618  4.42225  2.77519  2.73123  3.46354  2.40513  3.72494  3.29354  2.67741  2.69355  4.24690  2.90347  2.73739  3.18146  2.89801  2.37887  2.77519  2.98518  4.58477  3.61503
          0.04892  4.75862  3.24003  0.61958  0.77255  0.98510  0.46745
    279   2.43652  5.21733  3.07083  2.35148  3.28931  3.27302  3.39229  3.99319  2.34990  3.17212  4.26676  2.23761  2.90622  2.68587  2.38176  2.76731  3.01974  3.32265  5.66992  4.27984    668 n - - -
          2.68472  4.42276  2.77614  2.73185  3.46402  2.40575  3.72592  3.29389  2.67762  2.69340  4.24737  2.90388  2.73579  3.18176  2.89841  2.37910  2.77407  2.98387  4.58483  3.61635
          0.80325  0.60144  5.49512  1.94845  0.15373  0.91617  0.51091
    280   1.80525  4.61464  3.59161  2.76158  3.26446  3.76942  4.01546  2.81543  2.99226  2.83370  3.71588  2.99666  3.66304  3.30605  3.37346  2.47865  2.42353  2.13377  5.18862  3.94036    682 a - - -
          2.68618  4.42225  2.77519  2.73123  3.46354  2.40513  3.72494  3.29354  2.67741  2.69355  4.24690  2.90347  2.73739  3.18146  2.89801  2.37887  2.77519  2.98518  4.58477  3.61503
          0.13648  4.83664  2.12326  0.61958  0.77255  1.05112  0.43008
    281   2.43685  5.20070  3.04966  2.25777  4.51485  3.30348  3.74551  3.97867  2.37099  2.85669  4.25022  3.03627  2.52361  2.59782  2.45667  2.30436  2.71563  3.57474  5.65231  4.26210    683 e - - -
          2.68618  4.42225  2.77519  2.73123  3.46354  2.40513  3.72494  3.29354  2.67741  2.69355  4.24690  2.90347  2.73739  3.18146  2.89801  2.37887  2.77519  2.98518  4.58477  3.61503
          0.01342  4.71358  5.43593  0.61958  0.77255  1.19742  0.35950
    282   2.54426  4.65680  3.08717  2.55197  3.04754  3.68742  3.91879  2.51383  2.42230  2.49816  3.23124  3.32869  3.50429  3.16560  2.54947  2.91344  3.00154  2.41161  5.21481  3.94812    684 v - - -
          2.68618  4.42225  2.77519  2.73123  3.46354  2.40513  3.72494  3.29354  2.67741  2.69355  4.24690  2.90347  2.73739  3.18146  2.89801  2.37887  2.77519  2.98518  4.58477  3.61503
          0.01342  4.71358  5.43593  0.61958  0.77255  1.06553  0.42243
    283   2.96967  5.23490  3.08669  2.71500  4.68539  3.04753  3.99274  4.12422  2.29816  3.66911  4.47454  3.22677  1.17510  2.83309  3.13195  2.59189  3.24296  3.73080  5.84537  4.50126    685 p - - -
          2.68618  4.42225  2.77519  2.73123  3.46354  2.40513  3.72494  3.29354  2.67741  2.69355  4.24690  2.90347  2.73739  3.18146  2.89801  2.37887  2.77519  2.98518  4.58477  3.61503
          0.03717  4.75373  3.58016  0.61958  0.77255  1.15391  0.37892
    284   2.55162  3.66588  3.39311  2.64805  3.87510  3.68055  3.90769  2.96931  2.58950  2.73601  3.79311  3.30413  3.48874  2.87086  2.93510  2.21324  2.58186  2.06896  5.25387  3.97917    686 v - - -
          2.68644  4.42251  2.77527  2.73090  3.46380  2.40527  3.72474  3.29380  2.67737  2.69360  4.24715  2.90233  2.73749  3.18146  2.89826  2.37891  2.77528  2.98492  4.58503  3.61529
          0.59108  0.89874  3.23937  0.71169  0.67494  0.91845  0.50939
    285   2.25064  3.92546  2.83251  2.20686  4.55275  3.57486  3.76539  4.02006  2.26723  3.11437  4.28270  2.83185  3.96797  2.61815  2.99941  2.01313  2.45029  3.61074  5.68397  4.28994    690 s - - -
          2.68618  4.42225  2.77519  2.73123  3.46354  2.40513  3.72494  3.29354  2.67741  2.69355  4.24690  2.90347  2.73739  3.18146  2.89801  2.37887  2.77519  2.98518  4.58477  3.61503
          0.05880  4.77920  3.02198  0.61958  0.77255  1.12433  0.39285
    286   2.39340  5.05393  3.13009  2.24010  4.31499  3.02298  3.40178  3.74566  2.46655  2.60236  4.11781  2.68434  3.47965  2.92229  2.68695  2.78834  2.73207  2.56063  5.54043  3.53528    691 e - - -
          2.68618  4.42225  2.77519  2.73123  3.46354  2.40513  3.72494  3.29354  2.67741  2.69355  4.24690  2.90347  2.73739  3.18146  2.89801  2.37887  2.77519  2.98518  4.58477  3.61503
          0.01315  4.73355  5.45589  0.61958  0.77255  1.06105  0.42479
    287   2.49554  5.12542  3.11591  2.39412  4.40587  3.59396  3.36548  3.17012  2.36249  3.40247  4.18519  3.09407  1.97190  2.91301  2.82208  2.21899  2.79550  3.48113  5.59952  4.23363    692 p - - -
          2.68618  4.42225  2.77519  2.73123  3.46354  2.40513  3.72494  3.29354  2.67741  2.69355  4.24690  2.90347  2.73739  3.18146  2.89801  2.37887  2.77519  2.98518  4.58477  3.61503
          0.01271  4.76773  5.49007  0.61958  0.77255  1.13786  0.38640
    288   2.13618  4.42479  3.83752  3.26546  2.68483  3.81459  4.08326  2.67483  2.86075  2.01822  3.53257  3.62222  4.19087  3.10781  3.24373  2.13666  3.02659  2.36747  5.01839  3.80057    693 l - - -
          2.68618  4.42225  2.77519  2.73123  3.46354  2.40513  3.72494  3.29354  2.67741  2.69355  4.24690  2.90347  2.73739  3.18146  2.89801  2.37887  2.77519  2.98518  4.58477  3.61503
          0.01271  4.76773  5.49007  0.61958  0.77255  1.13786  0.38640
    289   2.10576  5.24302  2.82490  2.31318  4.56611  2.91742  3.75819  4.03681  2.36883  3.53892  3.57034  3.04491  2.96930  2.64737  2.80383  2.08000  3.01765  3.29123  5.68919  4.29194    694 s - - -
          2.68618  4.42225  2.77519  2.73123  3.46354  2.40513  3.72494  3.29354  2.67741  2.69355  4.24690  2.90347  2.73739  3.18146  2.89801  2.37887  2.77519  2.98518  4.58477  3.61503
          0.01271  4.76773  5.49007  0.61958  0.77255  1.13786  0.38640
    290   2.78758  5.23868  2.69830  1.93601  4.55982  3.57018  3.75974  4.02898  2.00445  3.53348  4.28581  3.04752  2.60765  2.67458  2.84348  2.76156  3.01869  2.73883  4.16136  3.75094    695 e - - -
          2.68618  4.42225  2.77519  2.73123  3.46354  2.40513  3.72494  3.29354  2.67741  2.69355  4.24690  2.90347  2.73739  3.18146  2.89801  2.37887  2.77519  2.98518  4.58477  3.61503
          0.04655  4.76773  3.29726  0.61958  0.77255  1.13786  0.38640
    291   2.77869  5.21050  2.62112  2.20361  3.60476  3.56227  3.75428  3.98822  2.50221  3.16162  4.25995  3.04296  2.03088  2.50502  2.52033  2.75641  2.75429  3.58418  5.66215  4.27122    696 p - - -
          2.68618  4.42225  2.77519  2.73123  3.46354  2.40513  3.72494  3.29354  2.67741  2.69355  4.24690  2.90347  2.73739  3.18146  2.89801  2.37887  2.77519  2.98518  4.58477  3.61503
          0.01314  4.73432  5.45666  0.61958  0.77255  0.91889  0.50910
    292   1.75183  5.12026  2.85121  2.20048  4.39308  2.77211  3.81015  2.94367  2.43880  3.39444  3.60492  3.11634  3.49260  2.93729  3.05916  2.81004  2.65603  3.47150  5.59965  4.23736    697 a - - -
          2.68625  4.42232  2.77527  2.73131  3.46361  2.40520  3.72502  3.29332  2.67748  2.69341  4.24697  2.90354  2.73726  3.18115  2.89808  2.37882  2.77527  2.98507  4.58484  3.61510
          0.26368  1.47912  5.53660  0.13679  2.05692  0.53978  0.87438
    293   2.22934  5.36221  2.14533  2.20061  3.39800  3.02104  3.38308  4.17970  2.29624  2.96714  4.40499  3.11769  3.16235  2.75110  2.80531  2.66832  3.10176  3.74856  5.79968  4.39356    699 d - - -
          2.68618  4.42225  2.77519  2.73123  3.46354  2.40513  3.72494  3.29354  2.67741  2.69355  4.24690  2.90347  2.73739  3.18146  2.89801  2.37887  2.77519  2.98518  4.58477  3.61503
          0.01019  4.98700  5.70935  0.61958  0.77255  0.80168  0.59525
    294   2.45399  5.37865  2.37365  2.31081  4.72256  3.02347  3.83193  4.20770  2.31519  3.20440  4.41966  3.11244  3.59239  2.32817  2.31148  2.24460  2.83431  3.76867  5.81198  4.40172    700 s - - -
          2.68618  4.42225  2.77519  2.73123  3.46354  2.40513  3.72494  3.29354  2.67741  2.69355  4.24690  2.90347  2.73739  3.18146  2.89801  2.37887  2.77519  2.98518  4.58477  3.61503
          0.01019  4.98700  5.70935  0.61958  0.77255  0.53966  0.87454
    295   2.56498  5.35003  2.06244  2.32585  2.86797  3.19297  3.87090  4.14068  2.27467  3.26092  4.39705  3.15839  3.29099  2.97546  2.67029  2.59330  2.91170  3.72777  5.79728  3.01249    701 d - - -
          2.68618  4.42225  2.77519  2.73123  3.46354  2.40513  3.72494  3.29354  2.67741  2.69355  4.24690  2.90347  2.73739  3.18146  2.89801  2.37887  2.77519  2.98518  4.58477  3.61503
          0.00956  5.05111  5.77346  0.61958  0.77255  0.65738  0.73024
    296   2.91808  4.80050  3.23219  2.75522  3.47366  3.83515  4.06456  3.34130  2.98696  3.02451  3.89445  3.47784  4.21925  3.00408  3.03002  2.80752  3.14953  2.79492  1.30967  3.42980    702 w - - -
          2.68618  4.42225  2.77519  2.73123  3.46354  2.40513  3.72494  3.29354  2.67741  2.69355  4.24690  2.90347  2.73739  3.18146  2.89801  2.37887  2.77519  2.98518  4.58477  3.61503
          0.00956  5.05111  5.77346  0.61958  0.77255  0.65738  0.73024
    297   2.67961  4.01929  3.19476  2.63812  4.60470  3.69169  3.17902  4.06143  2.01833  2.98335  3.26051  2.93838  4.08394  2.56749  2.18344  2.25756  2.52136  3.66970  5.76075  4.37755    703 k - - -
          2.68618  4.42225  2.77519  2.73123  3.46354  2.40513  3.72494  3.29354  2.67741  2.69355  4.24690  2.90347  2.73739  3.18146  2.89801  2.37887  2.77519  2.98518  4.58477  3.61503
          0.00956  5.05111  5.77346  0.61958  0.77255  0.65738  0.73024
    298   2.78469  5.53355  3.08249  2.49722  4.86546  3.22124  4.00534  4.33599  2.40736  3.83257  4.60200  2.86404  1.15160  2.57959  3.23252  3.03484  3.31402  3.92218  5.97899  4.57852    704 p - - -
          2.68618  4.42225  2.77519  2.73123  3.46354  2.40513  3.72494  3.29354  2.67741  2.69355  4.24690  2.90347  2.73739  3.18146  2.89801  2.37887  2.77519  2.98518  4.58477  3.61503
          0.03628  5.05111  3.53253  0.61958  0.77255  0.65738  0.73024
    299   2.39211  3.69231  2.84729  2.38653  3.89678  3.66700  3.85599  4.15476  2.40810  3.65151  4.39919  2.68510  3.40353  2.40841  2.67273  2.14777  2.56529  2.93195  5.79730  4.39732    705 s - - -
          2.68618  4.42225  2.77519  2.73123  3.46354  2.40513  3.72494  3.29354  2.67741  2.69355  4.24690  2.90347  2.73739  3.18146  2.89801  2.37887  2.77519  2.98518  4.58477  3.61503
          0.03724  5.02465  3.50711  0.61958  0.77255  0.58933  0.80900
    300   2.89994  4.82745  3.51563  2.95391  3.21662  3.33045  3.16877  3.38117  2.53371  2.56029  2.42443  3.00356  3.53707  3.26160  2.42492  2.60569  2.86699  2.65285  5.37905  3.06419    706 m - - -
          2.68596  4.42122  2.77508  2.73133  3.46364  2.40523  3.72505  3.29364  2.67751  2.69365  4.24700  2.90357  2.73731  3.18156  2.89811  2.37897  2.77484  2.98503  4.58487  3.61513
          0.57709  1.39188  1.66146  0.10672  2.29046  0.36584  1.18291
    301   2.48086  5.23237  3.14780  2.40690  3.68173  3.14506  3.04285  3.55969  2.18993  3.19976  4.28612  2.60999  2.73578  2.94839  3.07383  2.14140  2.89238  3.20891  5.69522  4.31557    708 s - - -
          2.68618  4.42225  2.77519  2.73123  3.46354  2.40513  3.72494  3.29354  2.67741  2.69355  4.24690  2.90347  2.73739  3.18146  2.89801  2.37887  2.77519  2.98518  4.58477  3.61503
          0.01086  4.92411  5.64645  0.61958  0.77255  0.45846  1.00037
    302   2.90143  5.21463  2.91826  2.48959  3.81478  3.17891  3.42597  3.11304  2.67896  2.36965  3.62762  2.37165  3.10742  2.76802  2.64960  2.54877  2.90101  2.95457  5.69385  4.33201    709 l - - -
          2.68618  4.42225  2.77519  2.73123  3.46354  2.40513  3.72494  3.29354  2.67741  2.69355  4.24690  2.90347  2.73739  3.18146  2.89801  2.37887  2.77519  2.98518  4.58477  3.61503
          0.00954  5.05288  5.77522  0.61958  0.77255  0.65296  0.73502
    303   2.33891  3.24112  4.52251  3.92959  3.47611  2.55796  4.36585  2.32313  3.78860  2.04601  2.81426  4.08418  2.76076  3.98718  3.92640  2.42467  2.82971  2.22475  4.99124  3.80451    710 l - - -
          2.68618  4.42225  2.77519  2.73123  3.46354  2.40513  3.72494  3.29354  2.67741  2.69355  4.24690  2.90347  2.73739  3.18146  2.89801  2.37887  2.77519  2.98518  4.58477  3.61503
          0.00954  5.05288  5.77522  0.61958  0.77255  0.53717  0.87804
    304   2.55018  5.45912  2.01961  1.78696  4.79991  2.64345  3.90483  4.28610  2.65334  3.26540  4.50414  2.44502  3.49037  3.00503  3.15031  2.32142  3.18302  3.84812  5.89438  4.48012    711 e - - -
          2.68618  4.42225  2.77519  2.73123  3.46354  2.40513  3.72494  3.29354  2.67741  2.69355  4.24690  2.90347  2.73739  3.18146  2.89801  2.37887  2.77519  2.98518  4.58477  3.61503
          0.00930  5.07797  5.80031  0.61958  0.77255  0.58693  0.81200
    305   2.91067  5.42103  3.15807  2.20175  4.76636  2.99951  2.90615  4.25212  1.98513  3.72613  4.46176  2.34425  3.46779  2.07100  2.83848  2.47363  3.14175  3.81184  5.85326  3.74454    712 k - - -
          2.68618  4.42225  2.77519  2.73123  3.46354  2.40513  3.72494  3.29354  2.67741  2.69355  4.24690  2.90347  2.73739  3.18146  2.89801  2.37887  2.77519  2.98518  4.58477  3.61503
          0.00930  5.07797  5.80031  0.61958  0.77255  0.42733  1.05627
    306   3.85851  5.04637  5.98700  5.52848  4.49918  5.51171  6.29002  1.24502  5.48218  2.58241  4.22314  5.67660  5.72810  5.75087  5.65111  4.95112  3.33261  0.68419  6.60865  5.37347    713 V - - -
          2.68618  4.42225  2.77519  2.73123  3.46354  2.40513  3.72494  3.29354  2.67741  2.69355  4.24690  2.90347  2.73739  3.18146  2.89801  2.37887  2.77519  2.98518  4.58477  3.61503
          0.00899  5.11229  5.83464  0.61958  0.77255  0.48576  0.95510
    307   2.96532  3.65748  4.86336  3.44344  2.34192  4.12768  4.45791  1.94775  4.05193  2.07204  2.72658  4.26828  4.49194  3.52554  4.08343  3.02347  2.67763  1.66343  4.97144  3.79393    714 v - - -
          2.68618  4.42225  2.77519  2.73123  3.46354  2.40513  3.72494  3.29354  2.67741  2.69355  4.24690  2.90347  2.73739  3.18146  2.89801  2.37887  2.77519  2.98518  4.58477  3.61503
          0.00899  5.11229  5.83464  0.61958  0.77255  0.48576  0.95510
    308   3.31062  4.64793  5.18264  3.48216  3.82433  4.57559  4.96313  1.37684  4.44760  2.44871  3.76714  4.68937  4.90862  4.62989  4.53036  3.90384  3.54974  0.95722  5.47258  3.48418    715 v - - -
          2.68618  4.42225  2.77519  2.73123  3.46354  2.40513  3.72494  3.29354  2.67741  2.69355  4.24690  2.90347  2.73739  3.18146  2.89801  2.37887  2.77519  2.98518  4.58477  3.61503
          0.00899  5.11229  5.83464  0.61958  0.77255  0.48576  0.95510
    309   3.68123  5.48154  5.16282  5.12819  5.71194  4.24802  5.95457  5.11541  5.12116  4.88019  5.91129  4.99377  5.05511  5.43635  5.20255  3.90165  0.15131  4.59269  6.92049  5.95150    716 T - - -
          2.68618  4.42225  2.77519  2.73123  3.46354  2.40513  3.72494  3.29354  2.67741  2.69355  4.24690  2.90347  2.73739  3.18146  2.89801  2.37887  2.77519  2.98518  4.58477  3.61503
          0.00899  5.11229  5.83464  0.61958  0.77255  0.48576  0.95510
    310   3.56868  6.21855  0.66312  2.73423  5.51601  3.87811  4.37953  5.05336  2.83095  4.50565  5.32700  2.53358  4.47990  2.68997  3.94414  2.91042  3.84673  4.59408  6.64352  5.12258    717 D - - -
          2.68618  4.42225  2.77519  2.73123  3.46354  2.40513  3.72494  3.29354  2.67741  2.69355  4.24690  2.90347  2.73739  3.18146  2.89801  2.37887  2.77519  2.98518  4.58477  3.61503
          0.00899  5.11229  5.83464  0.61958  0.77255  0.48576  0.95510
    311   3.94751  5.11687  6.10792  5.69445  4.59815  5.66511  6.63855  1.39490  5.68092  2.95520  4.28530  5.86446  5.86802  5.98714  5.88692  5.15189  4.21792  0.50922  6.86440  5.60402    718 V - - -
          2.68618  4.42225  2.77519  2.73123  3.46354  2.40513  3.72494  3.29354  2.67741  2.69355  4.24690  2.90347  2.73739  3.18146  2.89801  2.37887  2.77519  2.98518  4.58477  3.61503
          0.00899  5.11229  5.83464  0.61958  0.77255  0.48576  0.95510
    312   2.70022  5.05010  4.13238  3.86398  5.10700  3.81226  4.91230  4.41143  2.94800  4.14314  5.00864  4.06875  4.53527  4.16506  3.93655  3.28634  0.44662  3.93532  6.40184  5.20586    719 T - - -
          2.68618  4.42225  2.77519  2.73123  3.46354  2.40513  3.72494  3.29354  2.67741  2.69355  4.24690  2.90347  2.73739  3.18146  2.89801  2.37887  2.77519  2.98518  4.58477  3.61503
          0.00899  5.11229  5.83464  0.61958  0.77255  0.48576  0.95510
    313   1.55061  3.53984  4.60464  4.01388  3.52994  4.09559  4.43387  2.21399  3.86892  2.61651  3.08657  4.15184  4.47290  4.06329  3.99800  2.40794  2.08468  2.12299  5.04969  3.86388    720 a - - -
          2.68618  4.42225  2.77519  2.73123  3.46354  2.40513  3.72494  3.29354  2.67741  2.69355  4.24690  2.90347  2.73739  3.18146  2.89801  2.37887  2.77519  2.98518  4.58477  3.61503
          0.00899  5.11229  5.83464  0.61958  0.77255  0.48576  0.95510
    314   3.04414  5.55650  2.81186  2.45814  4.89099  2.46501  3.98462  4.37816  2.75297  3.85737  4.60759  1.23095  4.17362  2.60188  2.95633  2.99705  2.67961  3.94297  5.99192  4.57185    721 n - - -
          2.68618  4.42225  2.77519  2.73123  3.46354  2.40513  3.72494  3.29354  2.67741  2.69355  4.24690  2.90347  2.73739  3.18146  2.89801  2.37887  2.77519  2.98518  4.58477  3.61503
          0.00899  5.11229  5.83464  0.61958  0.77255  0.48576  0.95510
    315   2.94947  3.40481  2.60393  3.33851  2.70304  2.37012  4.21084  3.11086  3.28487  1.84906  2.93055  3.72094  4.32726  3.57679  3.18067  2.21681  3.18146  2.89259  5.21160  3.98589    722 l - - -
          2.68618  4.42225  2.77519  2.73123  3.46354  2.40513  3.72494  3.29354  2.67741  2.69355  4.24690  2.90347  2.73739  3.18146  2.89801  2.37887  2.77519  2.98518  4.58477  3.61503
          0.00899  5.11229  5.83464  0.61958  0.77255  0.48576  0.95510
    316   2.96103  4.40469  4.55551  3.37189  3.12908  3.43504  4.39569  2.19068  3.23364  1.55050  3.52089  4.11573  4.45164  3.42644  3.95680  3.02034  3.19311  1.61932  5.01949  3.32898    723 l - - -
          2.68618  4.42225  2.77519  2.73123  3.46354  2.40513  3.72494  3.29354  2.67741  2.69355  4.24690  2.90347  2.73739  3.18146  2.89801  2.37887  2.77519  2.98518  4.58477  3.61503
          0.00899  5.11229  5.83464  0.61958  0.77255  0.48576  0.95510
    317   3.04760  2.91334  4.90847  4.45349  4.23343  3.93186  5.01045  3.33820  4.27742  3.18904  2.84776  4.39422  4.58862  4.51903  4.42380  3.35533  0.59518  3.09777  5.79083  4.61543    724 T - - -
          2.68618  4.42225  2.77519  2.73123  3.46354  2.40513  3.72494  3.29354  2.67741  2.69355  4.24690  2.90347  2.73739  3.18146  2.89801  2.37887  2.77519  2.98518  4.58477  3.61503
          0.00899  5.11229  5.83464  0.61958  0.77255  0.48576  0.95510
    318   3.94999  5.11657  6.11504  5.70143  4.60516  5.67846  6.65532  1.24137  5.69150  2.95989  4.28933  5.87412  5.87581  5.99965  5.89998  5.16584  4.21961  0.57863  6.87705  5.61552    725 V - - -
          2.68618  4.42225  2.77519  2.73123  3.46354  2.40513  3.72494  3.29354  2.67741  2.69355  4.24690  2.90347  2.73739  3.18146  2.89801  2.37887  2.77519  2.98518  4.58477  3.61503
          0.00899  5.11229  5.83464  0.61958  0.77255  0.48576  0.95510
    319   2.57096  4.85729  4.98614  4.75212  5.09100  3.76193  5.47747  4.00311  4.64606  4.05765  5.01630  4.47145  4.57450  4.87920  4.78087  3.24534  0.38878  2.90593  6.58190  5.45010    726 T - - -
          2.68618  4.42225  2.77519  2.73123  3.46354  2.40513  3.72494  3.29354  2.67741  2.69355  4.24690  2.90347  2.73739  3.18146  2.89801  2.37887  2.77519  2.98518  4.58477  3.61503
          0.00899  5.11229  5.83464  0.61958  0.77255  0.48576  0.95510
    320   3.80895  5.02945  5.88056  5.37707  1.76135  5.31571  5.82743  1.08089  5.27658  2.65531  3.96548  5.47391  5.54159  5.42872  5.35905  4.71462  4.05749  1.21302  6.11190  4.88209    727 i - - -
          2.68618  4.42225  2.77519  2.73123  3.46354  2.40513  3.72494  3.29354  2.67741  2.69355  4.24690  2.90347  2.73739  3.18146  2.89801  2.37887  2.77519  2.98518  4.58477  3.61503
          0.00899  5.11229  5.83464  0.61958  0.77255  0.48576  0.95510
    321   3.25981  5.63356  3.59064  2.70083  5.04081  3.98297  4.03532  4.45613  1.29575  3.89725  4.68458  3.45948  4.35236  2.77448  1.39927  3.22787  2.72902  3.33983  5.97289  4.67909    728 k - - -
          2.68618  4.42225  2.77519  2.73123  3.46354  2.40513  3.72494  3.29354  2.67741  2.69355  4.24690  2.90347  2.73739  3.18146  2.89801  2.37887  2.77519  2.98518  4.58477  3.61503
          0.00899  5.11229  5.83464  0.61958  0.77255  0.48576  0.95510
    322   4.75857  6.62306  3.86033  0.12210  6.26459  4.65554  5.54226  6.09813  4.67556  5.50815  6.59649  4.47718  5.34018  4.84130  5.10759  4.69311  5.11794  5.69050  7.09836  6.11870    729 E - - -
          2.68618  4.42225  2.77519  2.73123  3.46354  2.40513  3.72494  3.29354  2.67741  2.69355  4.24690  2.90347  2.73739  3.18146  2.89801  2.37887  2.77519  2.98518  4.58477  3.61503
          0.00899  5.11229  5.83464  0.61958  0.77255  0.48576  0.95510
    323   2.32907  1.57329  4.56882  3.98540  2.70133  4.06375  4.42863  2.89734  3.84677  2.65060  3.57433  4.12880  4.45986  4.04673  3.98829  1.85581  3.21436  2.50230  5.06034  3.06874    730 c - - -
          2.68618  4.42225  2.77519  2.73123  3.46354  2.40513  3.72494  3.29354  2.67741  2.69355  4.24690  2.90347  2.73739  3.18146  2.89801  2.37887  2.77519  2.98518  4.58477  3.61503
          0.00899  5.11229  5.83464  0.61958  0.77255  0.48576  0.95510
    324   2.92944  3.01574  2.97269  2.74507  3.22587  3.32446  3.95181  3.85270  2.37173  3.01883  3.62930  2.65645  2.96072  2.89788  2.57464  2.30930  2.72392  2.97228  5.66984  3.71300    731 s - - -
          2.68618  4.42225  2.77519  2.73123  3.46354  2.40513  3.72494  3.29354  2.67741  2.69355  4.24690  2.90347  2.73739  3.18146  2.89801  2.37887  2.77519  2.98518  4.58477  3.61503
          0.00899  5.11229  5.83464  0.61958  0.77255  0.48576  0.95510
    325   2.57215  5.26522  2.96984  2.70765  4.54770  3.73632  3.36422  3.98843  2.71476  3.54716  4.33181  2.67241  4.13374  2.86125  3.19283  2.57300  1.30503  2.84373  5.74763  4.38179    732 t - - -
          2.68618  4.42225  2.77519  2.73123  3.46354  2.40513  3.72494  3.29354  2.67741  2.69355  4.24690  2.90347  2.73739  3.18146  2.89801  2.37887  2.77519  2.98518  4.58477  3.61503
          0.00899  5.11229  5.83464  0.61958  0.77255  0.48576  0.95510
    326   2.26658  4.03788  2.25160  2.11515  4.74237  3.70201  3.89030  4.22063  2.44992  3.70889  3.82658  3.17380  2.28401  2.80271  2.84440  2.31462  3.15534  3.40701  5.84765  4.44345    733 e - - -
          2.68618  4.42225  2.77519  2.73123  3.46354  2.40513  3.72494  3.29354  2.67741  2.69355  4.24690  2.90347  2.73739  3.18146  2.89801  2.37887  2.77519  2.98518  4.58477  3.61503
          0.05781  5.11229  2.99284  0.61958  0.77255  0.48576  0.95510
    327   2.51770  5.41061  2.70056  1.96892  4.75370  3.02984  3.86596  4.23814  1.75343  3.71489  4.45194  3.14643  3.44112  2.64224  2.58351  2.86797  3.13606  2.66168  5.84427  4.43467    734 k - - -
          2.68618  4.42225  2.77519  2.73123  3.46354  2.40513  3.72494  3.29354  2.67741  2.69355  4.24690  2.90347  2.73739  3.18146  2.89801  2.37887  2.77519  2.98518  4.58477  3.61503
          0.00943  5.06392  5.78627  0.61958  0.77255  0.62463  0.76670
    328   2.81599  5.30221  2.63683  3.00228  5.01889  0.78133  4.39319  4.48038  3.29549  4.05317  4.85351  2.90921  4.33751  3.55736  3.78446  2.71277  3.46287  3.28062  6.24937  4.88702    735 g - - -
          2.68618  4.42225  2.77519  2.73123  3.46354  2.40513  3.72494  3.29354  2.67741  2.69355  4.24690  2.90347  2.73739  3.18146  2.89801  2.37887  2.77519  2.98518  4.58477  3.61503
          0.00943  5.06392  5.78627  0.61958  0.77255  0.62463  0.76670
    329   2.97070  5.06569  4.81742  4.64695  0.40346  3.01215  4.87683  4.03528  4.67186  3.64568  4.72851  4.53359  4.80257  4.81788  4.77848  3.58677  3.81391  3.75093  5.30996  3.71620    736 F - - -
          2.68618  4.42225  2.77519  2.73123  3.46354  2.40513  3.72494  3.29354  2.67741  2.69355  4.24690  2.90347  2.73739  3.18146  2.89801  2.37887  2.77519  2.98518  4.58477  3.61503
          0.00943  5.06392  5.78627  0.61958  0.77255  0.62463  0.76670
    330   3.22254  4.94133  3.93472  3.30969  0.58302  3.50757  4.57213  3.70249  3.90906  3.39109  4.33932  4.01583  4.59027  4.14548  4.17839  2.78131  3.57933  3.43860  5.34190  3.86878    737 F - - -
          2.68618  4.42225  2.77519  2.73123  3.46354  2.40513  3.72494  3.29354  2.67741  2.69355  4.24690  2.90347  2.73739  3.18146  2.89801  2.37887  2.77519  2.98518  4.58477  3.61503
          0.00943  5.06392  5.78627  0.61958  0.77255  0.62463  0.76670
    331   2.91376  5.40511  2.96106  2.61238  4.74540  2.75342  3.87230  4.22485  1.67350  3.70643  4.44794  2.93711  4.08096  2.75943  1.93897  2.25751  2.99598  3.79338  3.99786  4.43540    738 k - - -
          2.68618  4.42225  2.77519  2.73123  3.46354  2.40513  3.72494  3.29354  2.67741  2.69355  4.24690  2.90347  2.73739  3.18146  2.89801  2.37887  2.77519  2.98518  4.58477  3.61503
          0.00943  5.06392  5.78627  0.61958  0.77255  0.62463  0.76670
    332   2.78610  5.37023  2.49306  1.95599  3.71213  3.68395  3.87307  3.63742  2.43783  2.98657  4.41568  2.24163  2.82996  2.97549  3.10484  2.25291  2.98169  3.47387  5.81386  4.41401    739 e - - -
          2.68618  4.42225  2.77519  2.73123  3.46354  2.40513  3.72494  3.29354  2.67741  2.69355  4.24690  2.90347  2.73739  3.18146  2.89801  2.37887  2.77519  2.98518  4.58477  3.61503
          0.00943  5.06392  5.78627  0.61958  0.77255  0.62463  0.76670
    333   2.65581  3.19834  3.21521  2.31592  4.51185  3.43392  3.88948  3.95469  2.28736  3.15330  4.28939  2.98342  3.24393  3.01201  1.73380  2.72608  2.81692  3.58671  4.32695  3.58660    740 r - - -
          2.68618  4.42225  2.77519  2.73123  3.46354  2.40513  3.72494  3.29354  2.67741  2.69355  4.24690  2.90347  2.73739  3.18146  2.89801  2.37887  2.77519  2.98518  4.58477  3.61503
          0.00976  5.02978  5.75212  0.61958  0.77255  0.62463  0.76670
    334   2.54916  4.30536  2.84267  1.93810  4.64656  2.48894  3.82301  3.52817  2.56520  3.61719  4.36517  2.69109  3.14794  2.62372  3.05481  2.52974  2.51259  3.70051  5.76340  3.61852    741 e - - -
          2.68618  4.42225  2.77519  2.73123  3.46354  2.40513  3.72494  3.29354  2.67741  2.69355  4.24690  2.90347  2.73739  3.18146  2.89801  2.37887  2.77519  2.98518  4.58477  3.61503
          0.04275  4.94377  3.36052  0.61958  0.77255  0.62463  0.76670
    335   2.40170  4.87619  2.74650  2.39405  4.07808  3.09994  3.89673  3.09240  2.74176  2.65473  3.08650  3.25463  2.82262  3.08277  2.64499  2.89396  2.80773  2.86894  4.39216  3.25569    742 e - - -
          2.68618  4.42225  2.77519  2.73123  3.46354  2.40513  3.72494  3.29354  2.67741  2.69355  4.24690  2.90347  2.73739  3.18146  2.89801  2.37887  2.77519  2.98518  4.58477  3.61503
          0.06942  4.83783  2.82784  0.61958  0.77255  0.69464  0.69166
    336   2.54473  3.57606  2.81956  1.79833  4.58298  3.18938  3.74500  4.05868  2.06437  3.31239  4.29707  2.76650  3.94955  2.84626  2.51647  2.56669  3.00848  3.35533  5.69390  4.29207    743 e - - -
          2.68618  4.42225  2.77519  2.73123  3.46354  2.40513  3.72494  3.29354  2.67741  2.69355  4.24690  2.90347  2.73739  3.18146  2.89801  2.37887  2.77519  2.98518  4.58477  3.61503
          0.01304  4.74190  5.46425  0.61958  0.77255  0.79682  0.59922
    337   2.62659  5.16106  3.04686  2.17033  4.46725  2.85246  3.74053  3.92492  2.49357  3.45097  4.21565  3.03322  2.99075  2.50695  2.70770  2.08984  2.72672  2.73777  5.62171  4.23755    744 s - - -
          2.68618  4.42225  2.77519  2.73123  3.46354  2.40513  3.72494  3.29354  2.67741  2.69355  4.24690  2.90347  2.73739  3.18146  2.89801  2.37887  2.77519  2.98518  4.58477  3.61503
          0.09770  4.67827  2.47954  0.61958  0.77255  0.79682  0.59922
    338   2.19839  5.12326  2.66866  2.23664  4.43913  3.19926  3.12341  3.90493  2.40654  2.85271  4.17237  2.72174  3.37249  2.76612  2.40082  2.66131  2.91656  3.49825  5.57358  4.18087    745 a - - -
          2.68618  4.42225  2.77519  2.73123  3.46354  2.40513  3.72494  3.29354  2.67741  2.69355  4.24690  2.90347  2.73739  3.18146  2.89801  2.37887  2.77519  2.98518  4.58477  3.61503
          0.01766  4.44095  5.16329  0.61958  0.77255  0.90900  0.51572
    339   2.53902  4.68364  2.41345  2.65860  3.87625  3.15726  3.77766  2.90109  2.64289  2.35254  3.21172  3.14830  3.39060  2.97983  3.07734  2.51866  2.58775  2.98864  5.22472  3.93282    746 l - - -
          2.68618  4.42225  2.77519  2.73123  3.46354  2.40513  3.72494  3.29354  2.67741  2.69355  4.24690  2.90347  2.73739  3.18146  2.89801  2.37887  2.77519  2.98518  4.58477  3.61503
          0.06082  4.44095  3.05289  0.61958  0.77255  0.90900  0.51572
    340   2.28862  4.90406  2.95667  2.26501  4.18191  3.43020  3.64317  3.60840  2.04913  2.86525  3.98488  2.95135  2.97572  2.77979  2.86217  2.40073  2.87086  3.26110  5.39971  4.05192    747 k - - -
          2.68618  4.42225  2.77519  2.73123  3.46354  2.40513  3.72494  3.29354  2.67741  2.69355  4.24690  2.90347  2.73739  3.18146  2.89801  2.37887  2.77519  2.98518  4.58477  3.61503
          0.02259  4.19754  4.91989  0.61958  0.77255  0.95188  0.48778
    341   2.64518  5.01214  2.60397  2.17733  4.29808  2.75613  3.30367  3.74868  2.40662  3.29336  4.07379  2.89689  2.85537  2.75126  2.89230  2.43818  2.87981  3.37228  5.48165  3.23462    748 e - - -
          2.68618  4.42225  2.77519  2.73123  3.46354  2.40513  3.72494  3.29354  2.67741  2.69355  4.24690  2.90347  2.73739  3.18146  2.89801  2.37887  2.77519  2.98518  4.58477  3.61503
          0.02259  4.19754  4.91989  0.61958  0.77255  0.86343  0.54769
    342   2.60341  4.69926  3.06828  2.34541  3.91943  3.15646  3.67570  2.96316  2.50626  2.95404  3.78748  3.02102  3.23317  2.61801  2.95366  2.39488  2.51464  2.68485  5.23011  3.91913    749 e - - -
          2.68618  4.42225  2.77519  2.73123  3.46354  2.40513  3.72494  3.29354  2.67741  2.69355  4.24690  2.90347  2.73739  3.18146  2.89801  2.37887  2.77519  2.98518  4.58477  3.61503
          0.02318  4.17172  4.89407  0.61958  0.77255  0.81230  0.58670
    343   2.69932  5.09334  2.84358  2.17035  4.43205  3.05192  3.58050  3.87471  1.93929  3.36918  4.15240  2.60580  3.81858  2.39973  2.38130  2.66984  2.92248  3.48425  5.50357  4.15170    750 k - - -
          2.68624  4.42111  2.77518  2.73121  3.46416  2.40558  3.72557  3.29396  2.67746  2.69367  4.24752  2.90326  2.73739  3.18078  2.89844  2.37842  2.77440  2.98502  4.58539  3.61529
          0.52530  0.89497        *  2.16616  0.12173  0.00000        *
//
