# Supplementary material for: Uncoupled evolution of the Polycomb system and deep origin of non-canonical PRC1
Source: Commun Biol. 2023 Nov 10;6:1144. doi: 10.1038/s42003-023-05501-x (PMC10638273; doi:10.1038/s42003-023-05501-x)
Supplement: Supplementary file 7 — Supplementary Data 4 [file 42003_2023_5501_MOESM7_ESM.zip › Supplementary Data 4/PHC/MBT_HMMprofile.hmm]

HMMER3/f [3.1b2 | February 2015]
NAME  MBT
ACC   PF02820.21
DESC  mbt repeat
LENG  69
ALPH  amino
RF    no
MM    no
CONS  yes
CS    no
MAP   yes
DATE  Sat Oct 16 16:58:52 2021
NSEQ  234
EFFN  6.366302
CKSUM 1371244155
GA    22 22;
TC    22 22;
NC    21.9 21.9;
BM    hmmbuild HMM.ann SEED.ann
SM    hmmsearch -Z 61295632 -E 1000 --cpu 4 HMM pfamseq
STATS LOCAL MSV       -9.0689  0.71876
STATS LOCAL VITERBI   -9.2545  0.71876
STATS LOCAL FORWARD   -3.8923  0.71876
HMM          A        C        D        E        F        G        H        I        K        L        M        N        P        Q        R        S        T        V        W        Y   
            m->m     m->i     m->d     i->m     i->i     d->m     d->d
  COMPO   2.65456  3.83027  2.90015  2.66377  3.35676  2.98797  3.53509  2.82495  2.72994  2.48137  3.66901  3.06757  3.01678  3.17413  2.96284  2.78792  2.95082  2.54734  3.84549  3.42034
          2.68618  4.42225  2.77519  2.73123  3.46354  2.40513  3.72494  3.29354  2.67741  2.69355  4.24690  2.90347  2.73739  3.18146  2.89801  2.37887  2.77519  2.98518  4.58477  3.61503
          0.00575  5.55701  6.27936  0.61958  0.77255  0.00000        *
      1   3.17626  4.74563  3.43885  3.15982  4.25632  3.37696  3.88102  3.63499  3.22348  2.83063  1.11430  3.71646  4.47041  2.11360  3.60717  2.74738  3.15108  3.37924  4.84028  3.90280      1 m - - -
          2.68618  4.42225  2.77519  2.73123  3.46354  2.40513  3.72494  3.29354  2.67741  2.69355  4.24690  2.90347  2.73739  3.18146  2.89801  2.37887  2.77519  2.98518  4.58477  3.61503
          0.00575  5.55701  6.27936  0.61958  0.77255  0.48576  0.95510
      2   3.06493  4.99804  3.47369  2.91595  4.66489  3.95641  3.85861  3.97705  1.13311  3.55652  3.82156  3.21263  4.34787  3.14349  1.73459  2.92445  3.04299  3.42462  5.54619  4.61054      2 k - - -
          2.68618  4.42225  2.77519  2.73123  3.46354  2.40513  3.72494  3.29354  2.67741  2.69355  4.24690  2.90347  2.73739  3.18146  2.89801  2.37887  2.77519  2.98518  4.58477  3.61503
          0.00575  5.55701  6.27936  0.61958  0.77255  0.48576  0.95510
      3   4.54561  5.19950  6.55029  5.96125  3.38909  5.93667  6.23897  2.30278  5.81833  0.44574  2.71836  6.12076  5.97075  5.65773  5.73234  5.32497  4.74847  2.30038  6.23536  5.28784      3 L - - -
          2.68618  4.42225  2.77519  2.73123  3.46354  2.40513  3.72494  3.29354  2.67741  2.69355  4.24690  2.90347  2.73739  3.18146  2.89801  2.37887  2.77519  2.98518  4.58477  3.61503
          0.00575  5.55701  6.27936  0.61958  0.77255  0.48576  0.95510
      4   5.59649  7.20416  4.65894  0.05243  6.98983  5.32401  6.34172  7.00808  5.59045  6.31586  7.47662  5.30042  6.01303  5.70875  5.97550  5.55241  5.97315  6.58011  7.66082  6.90101      4 E - - -
          2.68618  4.42225  2.77519  2.73123  3.46354  2.40513  3.72494  3.29354  2.67741  2.69355  4.24690  2.90347  2.73739  3.18146  2.89801  2.37887  2.77519  2.98518  4.58477  3.61503
          0.00575  5.55701  6.27936  0.61958  0.77255  0.48576  0.95510
      5   1.24190  3.74221  5.13605  4.52503  3.50744  3.59633  4.72314  2.80901  4.32239  1.79001  3.35578  4.53553  4.75518  4.46425  4.35039  3.17774  3.24760  1.70293  5.23344  4.05613      5 a - - -
          2.68619  4.42226  2.77520  2.73124  3.46355  2.40514  3.72495  3.29355  2.67742  2.69356  4.24691  2.90348  2.73723  3.18147  2.89802  2.37888  2.77520  2.98519  4.58478  3.61504
          0.02159  3.93811  6.27936  0.40369  1.10217  0.48576  0.95510
      6   2.79346  4.88570  3.45024  3.08170  3.72781  3.92477  4.20329  2.20073  2.92280  1.69022  3.99032  3.93951  4.39685  2.97928  3.49478  3.19348  3.20813  1.56013  5.47118  3.98096      7 v - - -
          2.68618  4.42225  2.77519  2.73123  3.46354  2.40513  3.72494  3.29354  2.67741  2.69355  4.24690  2.90347  2.73739  3.18146  2.89801  2.37887  2.77519  2.98518  4.58477  3.61503
          0.00575  5.55701  6.27936  0.61958  0.77255  0.48576  0.95510
      7   3.21068  3.93328  1.00202  2.80362  5.01842  3.95610  2.81627  4.49648  2.92536  3.98931  4.73960  2.19236  4.36649  3.05911  3.42043  2.75488  3.44461  3.86743  6.13309  4.41118      8 d - - -
          2.68616  4.42231  2.77526  2.73129  3.46360  2.40519  3.72501  3.29360  2.67716  2.69347  4.24696  2.90353  2.73746  3.18153  2.89807  2.37893  2.77492  2.98513  4.58483  3.61509
          0.05226  3.39759  4.04768  0.92388  0.50580  0.48576  0.95510
      8   2.97408  4.96182  3.50251  2.83047  3.88182  3.96132  4.16031  3.93777  2.09377  3.09404  4.16267  3.01319  1.58978  3.09881  2.40798  2.78379  3.23796  3.38473  5.91003  2.68684     12 p - - -
          2.68618  4.42225  2.77519  2.73123  3.46354  2.40513  3.72494  3.29354  2.67741  2.69355  4.24690  2.90347  2.73739  3.18146  2.89801  2.37887  2.77519  2.98518  4.58477  3.61503
          0.00584  5.54130  6.26364  0.61958  0.77255  0.49607  0.93884
      9   2.72994  4.44064  2.96154  2.61448  4.60422  3.83734  3.30204  3.39783  2.05332  2.18117  3.70548  2.79887  4.33297  2.68335  2.53196  2.81963  2.61794  3.20148  4.11597  3.96403     13 k - - -
          2.68618  4.42225  2.77519  2.73123  3.46354  2.40513  3.72494  3.29354  2.67741  2.69355  4.24690  2.90347  2.73739  3.18146  2.89801  2.37887  2.77519  2.98518  4.58477  3.61503
          0.00579  5.54960  6.27195  0.61958  0.77255  0.46409  0.99077
     10   2.75242  4.23219  2.29237  2.26306  4.99924  3.39442  2.88695  4.35344  2.59429  3.42342  4.69527  1.48507  4.04644  3.11095  2.84485  2.73274  3.14224  3.85072  6.08741  4.35333     14 n - - -
          2.68594  4.42246  2.77530  2.73074  3.46324  2.40511  3.72516  3.29375  2.67725  2.69362  4.24711  2.90368  2.73752  3.18115  2.89822  2.37884  2.77541  2.98523  4.58498  3.61525
          0.10952  2.29808  5.71879  1.05769  0.42657  0.48576  0.95510
     11   2.99881  3.94602  3.43108  2.57965  4.74665  3.95859  3.96833  3.42504  2.75857  2.76408  4.02721  2.87452  1.62251  2.89156  2.85861  2.01207  3.05812  3.28547  5.95007  4.43931     20 p - - -
          2.68618  4.42225  2.77519  2.73123  3.46354  2.40513  3.72494  3.29354  2.67741  2.69355  4.24690  2.90347  2.73739  3.18146  2.89801  2.37887  2.77519  2.98518  4.58477  3.61503
          0.05067  5.55560  3.08912  0.61958  0.77255  0.48147  0.96201
     12   2.75993  4.44633  2.96425  2.57151  3.17618  2.93410  3.41146  4.14263  2.70132  3.02860  3.91060  2.99220  4.29840  2.54019  2.66911  1.95197  2.10743  3.62926  6.02211  4.32756     21 s - - -
          2.68621  4.42228  2.77523  2.73126  3.46357  2.40507  3.72486  3.29357  2.67744  2.69358  4.24693  2.90350  2.73743  3.18098  2.89804  2.37890  2.77523  2.98521  4.58480  3.61506
          0.05439  2.97646  6.23477  0.24548  1.52478  0.38095  1.14952
     13   2.82736  3.93955  3.36675  2.20256  4.62220  3.54927  3.55301  3.79043  2.31165  1.84808  3.51556  3.12596  4.33950  2.63816  2.89543  2.44715  2.61280  3.23079  5.98816  4.22850     23 l - - -
          2.68618  4.42225  2.77519  2.73123  3.46354  2.40513  3.72494  3.29354  2.67741  2.69355  4.24690  2.90347  2.73739  3.18146  2.89801  2.37887  2.77519  2.98518  4.58477  3.61503
          0.00575  5.55701  6.27936  0.61958  0.77255  0.48576  0.95510
     14   2.92235  4.64002  5.24632  4.63313  2.72801  4.45103  4.78920  1.12527  4.41906  2.12092  3.22600  4.61596  4.81073  4.54870  4.42590  3.76449  2.82256  1.91057  5.27601  2.75451     24 i - - -
          2.68618  4.42225  2.77519  2.73123  3.46354  2.40513  3.72494  3.29354  2.67741  2.69355  4.24690  2.90347  2.73739  3.18146  2.89801  2.37887  2.77519  2.98518  4.58477  3.61503
          0.00575  5.55701  6.27936  0.61958  0.77255  0.48576  0.95510
     15   3.15395  1.52226  4.07494  3.50533  3.97100  4.17557  3.50216  3.36396  3.04983  3.13107  4.02303  3.70081  4.55449  3.75648  1.97342  3.00641  3.24477  3.14346  2.35053  2.81824     25 c - - -
          2.68618  4.42225  2.77519  2.73123  3.46354  2.40513  3.72494  3.29354  2.67741  2.69355  4.24690  2.90347  2.73739  3.18146  2.89801  2.37887  2.77519  2.98518  4.58477  3.61503
          0.00575  5.55701  6.27936  0.61958  0.77255  0.48576  0.95510
     16   2.96139  4.51184  5.37847  4.79010  3.98210  4.68238  5.06402  2.16615  4.61075  2.65490  3.73158  4.82629  1.91745  4.77179  4.66314  3.80603  3.63068  0.83602  5.57165  4.38738     26 v - - -
          2.68618  4.42225  2.77519  2.73123  3.46354  2.40513  3.72494  3.29354  2.67741  2.69355  4.24690  2.90347  2.73739  3.18146  2.89801  2.37887  2.77519  2.98518  4.58477  3.61503
          0.00575  5.55701  6.27936  0.61958  0.77255  0.48576  0.95510
     17   0.54415  4.43830  4.90831  4.38658  4.26971  3.34962  4.98251  3.58508  4.27627  3.06202  3.84084  4.47453  4.77176  4.49775  4.46551  2.90998  3.53038  2.49482  5.76357  4.57880     27 A - - -
          2.68618  4.42225  2.77519  2.73123  3.46354  2.40513  3.72494  3.29354  2.67741  2.69355  4.24690  2.90347  2.73739  3.18146  2.89801  2.37887  2.77519  2.98518  4.58477  3.61503
          0.00575  5.55701  6.27936  0.61958  0.77255  0.48576  0.95510
     18   2.97177  4.98315  3.55858  2.95931  4.47576  3.89761  4.19382  3.58839  2.87489  3.62257  4.19587  3.01091  4.38008  3.24093  2.21518  2.26648  1.12845  3.26640  5.86567  4.52993     28 t - - -
          2.68618  4.42225  2.77519  2.73123  3.46354  2.40513  3.72494  3.29354  2.67741  2.69355  4.24690  2.90347  2.73739  3.18146  2.89801  2.37887  2.77519  2.98518  4.58477  3.61503
          0.00575  5.55701  6.27936  0.61958  0.77255  0.48576  0.95510
     19   4.33147  5.47510  6.53894  6.13960  5.02511  6.15599  7.24633  1.18150  6.16602  3.22790  4.67856  6.33842  6.31092  6.50652  6.40924  5.66547  4.59937  0.52979  7.39567  6.11047     29 V - - -
          2.68618  4.42225  2.77519  2.73123  3.46354  2.40513  3.72494  3.29354  2.67741  2.69355  4.24690  2.90347  2.73739  3.18146  2.89801  2.37887  2.77519  2.98518  4.58477  3.61503
          0.00575  5.55701  6.27936  0.61958  0.77255  0.48576  0.95510
     20   2.37554  4.66572  2.99776  2.83334  4.22820  3.54892  3.84955  2.55247  2.61350  3.03783  3.22432  3.54014  4.40710  2.52104  3.20283  2.71512  2.34454  1.91983  5.78770  4.47502     30 v - - -
          2.68618  4.42225  2.77519  2.73123  3.46354  2.40513  3.72494  3.29354  2.67741  2.69355  4.24690  2.90347  2.73739  3.18146  2.89801  2.37887  2.77519  2.98518  4.58477  3.61503
          0.00575  5.55701  6.27936  0.61958  0.77255  0.48576  0.95510
     21   2.60487  5.21812  2.25820  1.73689  5.00341  3.26977  4.10515  4.48999  1.61859  3.96310  3.62947  3.16282  4.31167  2.91996  2.71561  2.67005  2.99900  4.04857  6.08960  4.67813     31 k - - -
          2.68618  4.42225  2.77519  2.73123  3.46354  2.40513  3.72494  3.29354  2.67741  2.69355  4.24690  2.90347  2.73739  3.18146  2.89801  2.37887  2.77519  2.98518  4.58477  3.61503
          0.00575  5.55701  6.27936  0.61958  0.77255  0.48576  0.95510
     22   2.94893  4.47962  5.07033  4.46289  3.31567  4.37966  4.70724  1.70762  3.96950  2.58263  3.14311  2.67336  4.74443  4.42623  3.89907  3.49763  2.51745  1.20994  5.23703  4.05820     32 v - - -
          2.68618  4.42225  2.77519  2.73123  3.46354  2.40513  3.72494  3.29354  2.67741  2.69355  4.24690  2.90347  2.73739  3.18146  2.89801  2.37887  2.77519  2.98518  4.58477  3.61503
          0.00832  5.55701  5.42012  0.61958  0.77255  0.48576  0.95510
     23   2.91761  2.22293  3.62454  3.12360  2.60213  4.06167  4.03185  2.37236  3.10589  1.99723  3.49796  3.61185  4.64469  3.62678  3.10919  3.44943  2.99373  2.06103  5.34631  3.43927     33 l - - -
          2.68626  4.42251  2.77476  2.73114  3.46375  2.40530  3.72521  3.29380  2.67758  2.69360  4.24716  2.90313  2.73702  3.18173  2.89800  2.37888  2.77477  2.98545  4.58503  3.61529
          0.32425  1.29080  6.27680  0.33271  1.26224  0.49825  0.93546
     24   2.89365  4.74181  2.12403  2.55329  4.51623  1.19352  3.60342  4.46546  2.77334  3.94662  4.68589  3.03412  3.88772  3.10126  3.16051  2.68679  3.21296  3.97744  6.07965  4.67182     36 g - - -
          2.68618  4.42225  2.77519  2.73123  3.46354  2.40513  3.72494  3.29354  2.67741  2.69355  4.24690  2.90347  2.73739  3.18146  2.89801  2.37887  2.77519  2.98518  4.58477  3.61503
          0.00577  5.55445  6.27680  0.61958  0.77255  0.49825  0.93546
     25   2.85528  5.32913  2.72584  2.74014  4.29639  2.03114  3.23527  3.68121  2.46386  3.74340  4.69069  2.58306  3.28726  2.81107  2.01546  2.79368  2.95135  3.96452  6.08336  3.23819     37 r - - -
          2.68618  4.42225  2.77519  2.73123  3.46354  2.40513  3.72494  3.29354  2.67741  2.69355  4.24690  2.90347  2.73739  3.18146  2.89801  2.37887  2.77519  2.98518  4.58477  3.61503
          0.00818  5.55445  5.45411  0.61958  0.77255  0.49825  0.93546
     26   3.18104  5.00634  3.91115  2.79495  3.48189  3.59097  4.08927  3.44775  3.10641  2.31046  3.96081  3.79168  4.50171  3.37938  1.23904  3.35192  3.30881  3.16795  4.32460  2.15048     38 r - - -
          2.68631  4.42185  2.77522  2.73136  3.46338  2.40526  3.72447  3.29367  2.67678  2.69368  4.24703  2.90360  2.73743  3.18126  2.89789  2.37900  2.77532  2.98531  4.58490  3.61483
          0.07947  2.73487  4.46597  0.99364  0.46240  0.47101  0.97915
     27   3.17013  4.69888  5.31101  4.69615  2.14949  4.51389  4.84708  1.85740  4.48148  1.19743  2.59492  4.68080  4.86344  4.59747  4.48186  3.82842  3.13346  2.13450  4.03406  4.15016     42 l - - -
          2.68618  4.42225  2.77519  2.73123  3.46354  2.40513  3.72494  3.29354  2.67741  2.69355  4.24690  2.90347  2.73739  3.18146  2.89801  2.37887  2.77519  2.98518  4.58477  3.61503
          0.00581  5.54740  6.26975  0.61958  0.77255  0.53175  0.88570
     28   3.16440  4.80330  3.71073  2.80025  3.80177  3.97786  3.36699  3.27466  2.36601  1.85447  2.73391  2.81129  4.43272  2.96594  1.92790  2.96632  3.39587  3.06534  4.04325  4.05060     43 l - - -
          2.68618  4.42225  2.77519  2.73123  3.46354  2.40513  3.72494  3.29354  2.67741  2.69355  4.24690  2.90347  2.73739  3.18146  2.89801  2.37887  2.77519  2.98518  4.58477  3.61503
          0.00581  5.54740  6.26975  0.61958  0.77255  0.53175  0.88570
     29   3.98531  5.45725  6.37639  5.87631  4.07136  5.84178  6.43433  1.63598  5.79629  1.25325  3.96606  6.01423  6.00303  5.90328  5.86684  5.26050  4.50854  0.87544  6.61770  5.50725     44 v - - -
          2.68621  4.42228  2.77522  2.73126  3.46357  2.40515  3.72436  3.29317  2.67744  2.69358  4.24692  2.90349  2.73742  3.18149  2.89803  2.37890  2.77522  2.98521  4.58480  3.61506
          0.04841  3.71047  3.78147  0.65602  0.73171  0.53175  0.88570
     30   2.92997  4.92543  3.34276  2.66885  4.95453  3.09136  1.96807  4.15035  2.28752  2.89696  4.44686  2.68590  4.29902  2.87938  1.84452  2.64768  2.95886  3.58765  6.05620  4.65065     47 r - - -
          2.68618  4.42225  2.77519  2.73123  3.46354  2.40513  3.72494  3.29354  2.67741  2.69355  4.24690  2.90347  2.73739  3.18146  2.89801  2.37887  2.77519  2.98518  4.58477  3.61503
          0.00593  5.52628  6.24863  0.61958  0.77255  0.62459  0.76675
     31   3.10142  4.60378  5.20588  4.59063  1.61532  4.40433  4.73443  2.03108  4.37377  2.10515  3.09610  4.56951  4.55357  4.49989  4.37735  3.71669  3.46433  1.94183  4.57544  1.93262     48 f - - -
          2.68729  4.42353  2.77006  2.72830  3.46438  2.40614  3.72705  3.29428  2.67858  2.69388  4.24618  2.90381  2.73672  3.17921  2.89902  2.37891  2.77620  2.98678  4.58747  3.61574
          0.29873  1.36137  6.24863  2.65683  0.07275  0.52938  0.88908
     32   2.47489  5.32297  1.08335  2.38172  3.94995  3.48355  3.53268  4.28009  2.84185  3.81915  4.66366  3.19786  4.30744  2.77858  3.33276  2.73061  3.18509  3.81101  6.05949  4.25262     74 d - - -
          2.68618  4.42225  2.77519  2.73123  3.46354  2.40513  3.72494  3.29354  2.67741  2.69355  4.24690  2.90347  2.73739  3.18146  2.89801  2.37887  2.77519  2.98518  4.58477  3.61503
          0.01107  5.53908  4.95012  0.61958  0.77255  0.56962  0.83411
     33   2.97570  4.91727  2.21099  2.71897  4.80997  1.34201  3.43883  4.45323  2.81829  3.93416  4.67317  2.98049  3.38090  2.59866  3.14783  2.85344  2.81263  3.41973  6.06694  4.65913     75 g - - -
          2.68618  4.42225  2.77519  2.73123  3.46354  2.40513  3.72494  3.29354  2.67741  2.69355  4.24690  2.90347  2.73739  3.18146  2.89801  2.37887  2.77519  2.98518  4.58477  3.61503
          0.28283  5.53389  1.41715  0.61958  0.77255  0.45942  0.99872
     34   2.91443  4.58803  3.64709  3.06453  3.48703  3.18846  2.83211  3.31161  3.05684  2.23996  3.70500  3.69542  3.74367  3.29342  3.41095  2.69936  3.00802  2.89348  1.88036  2.59857     76 w - - -
          2.68618  4.42225  2.77519  2.73123  3.46354  2.40513  3.72494  3.29354  2.67741  2.69355  4.24690  2.90347  2.73739  3.18146  2.89801  2.37887  2.77519  2.98518  4.58477  3.61503
          0.00758  5.28248  6.00482  0.61958  0.77255  1.26581  0.33130
     35   2.74954  5.19954  2.08019  2.20542  4.84986  3.35321  3.74986  2.97794  2.53858  3.58963  4.43288  2.79014  2.86832  2.93415  2.61074  2.47902  2.34783  3.81335  5.94141  4.53195     77 d - - -
          2.68618  4.42225  2.77519  2.73123  3.46354  2.40513  3.72494  3.29354  2.67741  2.69355  4.24690  2.90347  2.73739  3.18146  2.89801  2.37887  2.77519  2.98518  4.58477  3.61503
          0.04155  5.28248  3.33492  0.61958  0.77255  1.26581  0.33130
     36   2.47158  4.97891  1.89992  1.99857  4.84069  3.22858  3.51283  4.23353  2.49650  3.69241  3.87002  2.35081  3.36198  2.90525  2.95803  2.52773  3.09748  3.56148  5.92885  4.51810     78 d - - -
          2.68620  4.42224  2.77356  2.73009  3.46425  2.40555  3.72547  3.29465  2.67790  2.69434  4.24706  2.90261  2.73712  3.18174  2.89795  2.37849  2.77532  2.98551  4.58600  3.61597
          0.59175  0.81172  5.97111  1.62841  0.21846  1.18298  0.36581
     37   2.44203  3.90835  2.43610  2.38461  4.83938  3.59870  3.96116  3.64459  2.27500  3.67556  3.58622  2.49184  3.13262  2.86346  2.57328  2.13021  2.85682  3.59074  5.93393  4.52559     94 s - - -
          2.68618  4.42225  2.77519  2.73123  3.46354  2.40513  3.72494  3.29354  2.67741  2.69355  4.24690  2.90347  2.73739  3.18146  2.89801  2.37887  2.77519  2.98518  4.58477  3.61503
          0.00764  5.27365  5.99600  0.61958  0.77255  1.22871  0.34626
     38   2.77854  5.35281  2.68448  2.49643  2.77350  3.54216  3.13728  3.49376  2.76952  2.88745  4.41049  2.36970  3.68898  2.98082  2.86020  2.71406  3.14871  3.49893  5.82485  2.13802     95 y - - -
          2.68618  4.42225  2.77519  2.73123  3.46354  2.40513  3.72494  3.29354  2.67741  2.69355  4.24690  2.90347  2.73739  3.18146  2.89801  2.37887  2.77519  2.98518  4.58477  3.61503
          0.00758  5.28248  6.00482  0.61958  0.77255  1.26581  0.33130
     39   2.57260  4.78547  1.42905  2.29126  4.58968  3.67936  3.97837  4.23672  2.72418  3.58783  4.49771  2.85452  4.18117  3.08383  3.03854  2.26945  2.69322  3.63000  3.76553  4.23886     96 d - - -
          2.68618  4.42225  2.77519  2.73123  3.46354  2.40513  3.72494  3.29354  2.67741  2.69355  4.24690  2.90347  2.73739  3.18146  2.89801  2.37887  2.77519  2.98518  4.58477  3.61503
          0.00758  5.28248  6.00482  0.61958  0.77255  0.19404  1.73515
     40   3.21687  4.31967  4.70619  3.25543  1.32117  4.34656  3.75523  2.89872  3.87177  2.72457  3.55004  4.39633  4.71375  3.58800  3.73247  3.64244  3.25646  2.49579  3.29899  1.77972     97 f - - -
          2.68618  4.42225  2.77519  2.73123  3.46354  2.40513  3.72494  3.29354  2.67741  2.69355  4.24690  2.90347  2.73739  3.18146  2.89801  2.37887  2.77519  2.98518  4.58477  3.61503
          0.00575  5.55701  6.27936  0.61958  0.77255  0.48576  0.95510
     41   3.22644  3.05420  5.14431  4.36665  3.70072  4.39103  4.72297  2.56503  4.32711  2.12450  3.72623  4.53856  3.57398  4.46749  4.35181  3.54325  3.27560  2.40298  0.98090  3.92672     98 w - - -
          2.68618  4.42225  2.77519  2.73123  3.46354  2.40513  3.72494  3.29354  2.67741  2.69355  4.24690  2.90347  2.73739  3.18146  2.89801  2.37887  2.77519  2.98518  4.58477  3.61503
          0.00575  5.55701  6.27936  0.61958  0.77255  0.48576  0.95510
     42   2.41715  1.69849  5.17675  4.27819  3.19654  3.97617  4.53795  1.98811  4.34911  2.10353  3.53226  4.55036  4.75495  4.48218  3.54023  3.66559  3.31679  1.89289  5.22086  2.82218     99 c - - -
          2.68618  4.42225  2.77519  2.73123  3.46354  2.40513  3.72494  3.29354  2.67741  2.69355  4.24690  2.90347  2.73739  3.18146  2.89801  2.37887  2.77519  2.98518  4.58477  3.61503
          0.00575  5.55701  6.27936  0.61958  0.77255  0.48576  0.95510
     43   3.12035  5.59738  1.61515  2.72382  2.90815  3.93052  1.99138  4.38693  2.73349  3.50458  4.49358  2.64518  3.86135  3.18663  3.22508  2.74629  2.68841  3.89338  5.61488  3.54020    100 d - - -
          2.68618  4.42225  2.77519  2.73123  3.46354  2.40513  3.72494  3.29354  2.67741  2.69355  4.24690  2.90347  2.73739  3.18146  2.89801  2.37887  2.77519  2.98518  4.58477  3.61503
          0.00575  5.55701  6.27936  0.61958  0.77255  0.48576  0.95510
     44   1.99786  3.11503  3.75721  2.29075  3.54390  4.25582  4.41401  2.38385  3.37898  2.53966  2.77009  4.12615  3.76523  3.55736  3.82032  2.89393  3.00357  2.23562  5.05519  2.74214    101 a - - -
          2.68618  4.42225  2.77519  2.73123  3.46354  2.40513  3.72494  3.29354  2.67741  2.69355  4.24690  2.90347  2.73739  3.18146  2.89801  2.37887  2.77519  2.98518  4.58477  3.61503
          0.00575  5.55701  6.27936  0.61958  0.77255  0.48576  0.95510
     45   2.92378  4.62236  1.81760  2.13510  4.75809  2.50657  3.96096  4.29226  2.77333  2.66608  4.04826  2.76635  4.31859  3.18138  2.90856  2.42464  2.53138  4.00362  4.65367  4.17422    102 d - - -
          2.68618  4.42225  2.77519  2.73123  3.46354  2.40513  3.72494  3.29354  2.67741  2.69355  4.24690  2.90347  2.73739  3.18146  2.89801  2.37887  2.77519  2.98518  4.58477  3.61503
          0.00575  5.55701  6.27936  0.61958  0.77255  0.48576  0.95510
     46   3.01419  4.50343  2.50890  2.87481  4.89981  3.93574  3.04962  4.36458  2.71601  3.72000  4.17882  2.93777  4.32965  3.23588  3.36361  0.95679  2.91854  3.95931  6.03736  4.64590    103 s - - -
          2.68618  4.42225  2.77519  2.73123  3.46354  2.40513  3.72494  3.29354  2.67741  2.69355  4.24690  2.90347  2.73739  3.18146  2.89801  2.37887  2.77519  2.98518  4.58477  3.61503
          0.00575  5.55701  6.27936  0.61958  0.77255  0.48576  0.95510
     47   2.73475  4.30902  3.28917  2.66823  2.71046  3.70506  3.32626  3.94950  2.91529  3.37983  3.66253  2.99675  1.46503  3.12525  3.02124  2.95856  2.74460  3.04896  5.87905  4.21877    104 p - - -
          2.68618  4.42225  2.77519  2.73123  3.46354  2.40513  3.72494  3.29354  2.67741  2.69355  4.24690  2.90347  2.73739  3.18146  2.89801  2.37887  2.77519  2.98518  4.58477  3.61503
          0.00575  5.55701  6.27936  0.61958  0.77255  0.48576  0.95510
     48   2.65161  4.18119  2.03953  2.50339  2.51991  3.10493  3.86429  4.21141  2.68935  2.63436  4.60738  2.67770  4.33209  3.07028  2.55957  2.86511  3.38007  3.92414  5.22708  2.66267    105 d - - -
          2.68618  4.42225  2.77519  2.73123  3.46354  2.40513  3.72494  3.29354  2.67741  2.69355  4.24690  2.90347  2.73739  3.18146  2.89801  2.37887  2.77519  2.98518  4.58477  3.61503
          0.00575  5.55701  6.27936  0.61958  0.77255  0.48576  0.95510
     49   3.95690  5.21932  6.00633  5.45777  4.30867  4.09293  5.82078  0.81392  5.31420  1.48147  3.36817  5.52153  5.61932  5.44687  5.36098  4.71941  4.19825  1.73356  6.18197  5.02981    106 i - - -
          2.68618  4.42225  2.77519  2.73123  3.46354  2.40513  3.72494  3.29354  2.67741  2.69355  4.24690  2.90347  2.73739  3.18146  2.89801  2.37887  2.77519  2.98518  4.58477  3.61503
          0.00575  5.55701  6.27936  0.61958  0.77255  0.48576  0.95510
     50   3.11748  4.79390  4.45640  3.87513  1.39974  4.29244  1.48028  3.25828  3.40163  2.47123  3.53539  4.16890  4.66418  3.66785  3.21616  3.56477  3.47083  3.05546  5.35179  3.21850    107 f - - -
          2.68618  4.42225  2.77519  2.73123  3.46354  2.40513  3.72494  3.29354  2.67741  2.69355  4.24690  2.90347  2.73739  3.18146  2.89801  2.37887  2.77519  2.98518  4.58477  3.61503
          0.00575  5.55701  6.27936  0.61958  0.77255  0.48576  0.95510
     51   3.64751  5.71352  3.82306  3.11187  4.81611  4.34126  3.73117  4.35577  3.02862  3.94130  4.80757  3.88282  0.53847  3.23503  3.41496  3.68699  3.86349  4.06783  3.90371  4.54855    108 P - - -
          2.68618  4.42225  2.77519  2.73123  3.46354  2.40513  3.72494  3.29354  2.67741  2.69355  4.24690  2.90347  2.73739  3.18146  2.89801  2.37887  2.77519  2.98518  4.58477  3.61503
          0.00575  5.55701  6.27936  0.61958  0.77255  0.48576  0.95510
     52   2.60682  3.44814  5.15466  4.54203  3.69926  4.39231  4.72456  1.86172  4.33494  2.27044  3.56084  4.54310  3.52193  3.60705  4.35585  3.60559  3.16821  1.04829  5.22873  3.62950    109 v - - -
          2.68618  4.42225  2.77519  2.73123  3.46354  2.40513  3.72494  3.29354  2.67741  2.69355  4.24690  2.90347  2.73739  3.18146  2.89801  2.37887  2.77519  2.98518  4.58477  3.61503
          0.00575  5.55701  6.27936  0.61958  0.77255  0.48576  0.95510
     53   3.49563  6.02471  3.43052  3.15710  5.39091  0.56933  4.08151  4.83779  2.98480  4.32398  5.12702  3.25494  4.68225  2.83542  3.08350  3.42101  3.78029  4.44128  6.45290  5.09178    110 G - - -
          2.68618  4.42225  2.77519  2.73123  3.46354  2.40513  3.72494  3.29354  2.67741  2.69355  4.24690  2.90347  2.73739  3.18146  2.89801  2.37887  2.77519  2.98518  4.58477  3.61503
          0.00575  5.55701  6.27936  0.61958  0.77255  0.48576  0.95510
     54   5.09648  6.16531  6.23639  6.05970  1.51770  5.78688  4.39494  4.77638  5.83015  4.10389  4.27916  5.03528  6.06299  5.57224  5.66926  4.83437  4.45979  4.66936  0.62249  2.04367    111 W - - -
          2.68618  4.42225  2.77519  2.73123  3.46354  2.40513  3.72494  3.29354  2.67741  2.69355  4.24690  2.90347  2.73739  3.18146  2.89801  2.37887  2.77519  2.98518  4.58477  3.61503
          0.00787  5.55701  5.52639  0.61958  0.77255  0.48576  0.95510
     55   1.10841  0.93591  5.29886  4.93098  4.81290  3.84373  4.65522  4.53029  4.82839  4.25418  5.11038  4.72487  4.85832  5.02385  4.98584  2.39805  3.13417  4.06651  6.57400  5.42749    112 c - - -
          2.68619  4.42226  2.77520  2.73113  3.46354  2.40513  3.72495  3.29355  2.67741  2.69355  4.24690  2.90347  2.73740  3.18147  2.89801  2.37887  2.77520  2.98519  4.58477  3.61504
          0.01586  4.27866  6.27725  0.46158  0.99504  0.47937  0.96541
     56   1.82687  5.28574  3.06190  1.75450  4.28604  3.47858  3.79809  4.48097  2.17945  3.04078  4.34600  3.07334  4.31249  2.35478  2.95604  2.60630  3.14910  3.60739  6.08572  4.67558    114 e - - -
          2.68618  4.42225  2.77519  2.73123  3.46354  2.40513  3.72494  3.29354  2.67741  2.69355  4.24690  2.90347  2.73739  3.18146  2.89801  2.37887  2.77519  2.98518  4.58477  3.61503
          0.00575  5.55701  6.27936  0.61958  0.77255  0.48576  0.95510
     57   2.59033  5.58262  3.33194  2.36290  3.88902  3.93369  3.85918  3.29706  1.56499  3.25135  3.92930  2.91400  4.32640  2.58151  2.73385  2.60707  3.01874  2.65079  6.03398  3.81305    115 k - - -
          2.68618  4.42225  2.77519  2.73123  3.46354  2.40513  3.72494  3.29354  2.67741  2.69355  4.24690  2.90347  2.73739  3.18146  2.89801  2.37887  2.77519  2.98518  4.58477  3.61503
          0.00575  5.55701  6.27936  0.61958  0.77255  0.48576  0.95510
     58   3.10462  5.45741  3.49582  2.88604  4.57871  3.90310  2.52150  3.62559  2.73502  3.72951  3.99021  1.31104  4.35475  2.75314  3.34097  2.76814  2.48544  2.93416  5.93864  3.30866    116 n - - -
          2.68618  4.42225  2.77519  2.73123  3.46354  2.40513  3.72494  3.29354  2.67741  2.69355  4.24690  2.90347  2.73739  3.18146  2.89801  2.37887  2.77519  2.98518  4.58477  3.61503
          0.00575  5.55701  6.27936  0.61958  0.77255  0.48576  0.95510
     59   2.98108  5.03955  2.92007  2.56515  4.76723  1.28501  3.77181  4.48216  2.53074  3.89720  4.56440  2.05922  4.31348  3.04328  2.87334  2.60675  3.37723  4.04338  6.08691  4.67678    117 g - - -
          2.68623  4.42230  2.77525  2.73128  3.46359  2.40518  3.72500  3.29359  2.67720  2.69360  4.24695  2.90352  2.73717  3.18151  2.89806  2.37882  2.77510  2.98524  4.58482  3.61508
          0.04375  3.19592  6.27936  0.66674  0.72027  0.48576  0.95510
     60   3.20423  4.33238  3.88469  3.66388  3.40657  3.69604  2.15890  2.01827  2.80526  2.36314  3.51087  3.82512  4.63376  3.58587  2.99699  3.52982  3.28918  2.62832  3.36106  2.06665    120 i - - -
          2.68618  4.42225  2.77519  2.73123  3.46354  2.40513  3.72494  3.29354  2.67741  2.69355  4.24690  2.90347  2.73739  3.18146  2.89801  2.37887  2.77519  2.98518  4.58477  3.61503
          0.00575  5.55701  6.27936  0.61958  0.77255  0.48576  0.95510
     61   2.63776  5.64588  3.25112  2.38202  4.21241  3.70623  3.55713  3.92171  1.90208  3.39205  3.94486  2.47294  2.41728  2.73992  2.98963  2.74769  2.26037  3.46223  6.08104  4.30673    121 k - - -
          2.68618  4.42225  2.77519  2.73123  3.46354  2.40513  3.72494  3.29354  2.67741  2.69355  4.24690  2.90347  2.73739  3.18146  2.89801  2.37887  2.77519  2.98518  4.58477  3.61503
          0.00575  5.55701  6.27936  0.61958  0.77255  0.48576  0.95510
     62   4.27861  4.64738  6.26175  5.65949  3.12297  5.57857  5.87772  2.13953  5.48765  0.40675  3.39180  5.75381  5.72194  5.41335  5.42879  4.93497  4.48887  2.95366  6.02652  4.51232    122 L - - -
          2.68618  4.42225  2.77519  2.73123  3.46354  2.40513  3.72494  3.29354  2.67741  2.69355  4.24690  2.90347  2.73739  3.18146  2.89801  2.37887  2.77519  2.98518  4.58477  3.61503
          0.00575  5.55701  6.27936  0.61958  0.77255  0.48576  0.95510
     63   2.86520  5.04318  3.26169  2.15231  4.52469  3.81102  3.71489  3.01430  2.18603  3.34469  4.42294  2.80391  4.31780  1.87811  3.10407  2.60325  2.23283  2.96938  6.06557  4.66264    123 q - - -
          2.68618  4.42225  2.77519  2.73123  3.46354  2.40513  3.72494  3.29354  2.67741  2.69355  4.24690  2.90347  2.73739  3.18146  2.89801  2.37887  2.77519  2.98518  4.58477  3.61503
          0.00575  5.55701  6.27936  0.61958  0.77255  0.48576  0.95510
     64   1.89559  5.51469  3.32778  2.90633  4.66117  3.78893  3.47291  3.91527  2.34222  3.53220  4.21760  3.41830  1.35681  2.92451  3.15959  3.04448  2.99282  3.44832  5.98261  4.29789    124 p - - -
          2.68618  4.42225  2.77519  2.73123  3.46354  2.40513  3.72494  3.29354  2.67741  2.69355  4.24690  2.90347  2.73739  3.18146  2.89801  2.37887  2.77519  2.98518  4.58477  3.61503
          0.00575  5.55701  6.27936  0.61958  0.77255  0.48576  0.95510
     65   3.67741  5.93868  4.08981  3.50746  5.34969  4.43184  4.47896  4.72100  2.22365  4.07739  5.04709  3.95841  0.57538  3.19128  2.97792  3.75820  3.30031  4.38475  6.31000  4.73415    125 P - - -
          2.68618  4.42225  2.77519  2.73123  3.46354  2.40513  3.72494  3.29354  2.67741  2.69355  4.24690  2.90347  2.73739  3.18146  2.89801  2.37887  2.77519  2.98518  4.58477  3.61503
          0.00575  5.55701  6.27936  0.61958  0.77255  0.48576  0.95510
     66   2.72408  4.93040  2.69847  2.42840  4.99894  3.39599  3.48962  4.35281  1.77883  2.73649  4.08135  3.10437  2.80854  2.60984  2.37228  2.69939  3.00553  3.33358  6.08725  4.52121    126 k - - -
          2.68618  4.42225  2.77519  2.73123  3.46354  2.40513  3.72494  3.29354  2.67741  2.69355  4.24690  2.90347  2.73739  3.18146  2.89801  2.37887  2.77519  2.98518  4.58477  3.61503
          0.00746  5.55701  5.63444  0.61958  0.77255  0.48576  0.95510
     67   2.72716  5.64992  2.05586  2.34628  4.76320  1.54739  3.95625  4.19274  2.41814  3.77891  4.69111  2.72029  4.31190  3.09156  3.04315  2.83002  3.13854  3.28072  6.08380  4.13126    127 g - - -
          2.68618  4.42225  2.77519  2.73123  3.46354  2.40513  3.72494  3.29354  2.67741  2.69355  4.24690  2.90347  2.73739  3.18146  2.89801  2.37887  2.77519  2.98518  4.58477  3.61503
          0.00576  5.55531  6.27766  0.61958  0.77255  0.49409  0.94194
     68   3.06354  4.44721  3.94898  3.75054  2.82913  4.10374  3.63510  2.12484  3.39450  2.51569  3.64998  3.40714  3.82893  4.17707  3.94179  3.43311  3.16607  2.77982  2.90554  1.36190    128 y - - -
          2.68618  4.42225  2.77519  2.73123  3.46354  2.40513  3.72494  3.29354  2.67741  2.69355  4.24690  2.90347  2.73739  3.18146  2.89801  2.37887  2.77519  2.98518  4.58477  3.61503
          0.00843  5.55531  5.39822  0.61958  0.77255  0.48059  0.96342
     69   2.99250  4.73702  2.91144  2.47813  3.98294  3.46970  3.83600  2.70362  1.96769  3.36328  4.47729  2.74021  3.08376  2.80119  2.50562  2.32130  2.64026  3.23220  6.07105  4.21731    129 k - - -
          2.68618  4.42225  2.77519  2.73123  3.46354  2.40513  3.72494  3.29354  2.67741  2.69355  4.24690  2.90347  2.73739  3.18146  2.89801  2.37887  2.77519  2.98518  4.58477  3.61503
          0.00389  5.55248        *  0.61958  0.77255  0.00000        *
//
