# Supplementary material for: Uncoupled evolution of the Polycomb system and deep origin of non-canonical PRC1
Source: Commun Biol. 2023 Nov 10;6:1144. doi: 10.1038/s42003-023-05501-x (PMC10638273; doi:10.1038/s42003-023-05501-x)
Supplement: Supplementary file 7 — Supplementary Data 4 [file 42003_2023_5501_MOESM7_ESM.zip › Supplementary Data 4/PHC/MBT_newick.txt]

(((((2_ACASPE009929/408-483:1.8040634539,2_CHOSPE004648/1327-1402:1.2496818057):0.4079111598[90],(1_RAMVAR022411/211-277:1.6260099891,(1_PRIPAC027235/92-162:0.5078335297,1_PRIPAC015602/80-151:0.8422122029):1.1137659020[100]):0.3418522508[78]):0.4116357887[13],((1_SCHMAN000320/101-160:1.2267412603,(4_BICSPE001397/245-297:0.3396900931,2_BICSPE001397/81-137:1.2200301403):0.9715342276[100]):0.2894375358[71],(2_MATSPE018518/1331-1376:1.9265245767,((1_PRIPAC006306/361-405:0.4391367698,1_PRIPAC003723/387-438:0.2186846730):1.2181920180[100],(2_LAPGUS003054/74-128:1.0272441214,1_CHOSPE004648/997-1057:1.1700772565):0.3299731360[88]):0.1866999761[87]):0.2801939754[91]):0.2110782505[69]):0.1939728929[13],((2_NEMVEC015810/232-310:1.2652088801,(1_ELPMAR016914/650-695:0.4186801383,(2_ELPMAR019164/218-264:0.0476917368,1_ELPMAR019164/96-198:1.0501978495):0.4589561290[100]):1.2214432210[100]):0.1297990771[65],((1_ACASPE009929/137-195:1.6403655712,BIGNAT005580/517-619:0.4199786391):0.8244559286[99],(1_TRIADH002716/1027-1096:2.2063886271,(((PRIPAC027375/621-688:0.5480831445,(2_PRIPAC006306/466-537:0.2045169848,2_PRIPAC003723/502-569:0.3334975663):0.4128463558[100]):0.9767945761[100],((4_PRIPAC027235/434-501:0.2561699156,4_PRIPAC015602/436-513:0.2738174737):0.6060708105[100],(2_STRRAT002287/368-434:1.7523400922,(2_PRIPAC027235/204-279:0.1964834437,2_PRIPAC015602/194-269:0.2807123268):0.8184296891[100]):0.4313802079[97]):0.3101795304[96]):0.1530765705[80],(3_HEMPHA049934/153-198:2.5440896574,(GONPAC006914/239-321:1.2259632893,(((3_RHIIRR011516/441-487:0.8114291200,(1_COEREV002508/163-209:1.2610299206,((2_RHIIRR011516/187-234:0.4016147639,1_RHIIRR011516/0-30:0.4755306812):0.3234225612[58],(3_UMBRAM000474/807-853:1.1048615784,(2_COEREV002508/477-527:1.1472036267,(1_UMBRAM000474/465-512:0.8853713631,2_UMBRAM000474/654-702:0.6035912355):0.2270802077[94]):0.1788656847[80]):0.1604058540[58]):0.0368598303[40]):0.3858888326[43]):0.2180117402[97],(((1_SPIPUN001653/220-266:0.9476351837,(4_COEREV002508/834-878:1.1212962732,BAFFRI007723/71-120:1.1075308541):0.2583001719[27]):0.0000024144[17],(2_SPIPUN001653/415-460:1.2019173301,((CRYCOH017314/134-186:1.4425598064,((1_LEPVOR001338/241-284:1.9001365671,2_TRIADH002716/1115-1156:1.3091460798):0.1306148872[96],(2_LEPVOR001338/306-351:1.6592673556,1_BASMER002837/558-601:0.6803098060):0.1052513180[93]):0.2718296534[95]):0.1481880119[80],(3_COEREV002508/652-698:1.0264923948,((2_HEMPHA049934/102-135:0.7706607308,8_HEMPHA008262/550-594:1.1610387435):1.5417806780[99],(1_TELSPE067393/0-37:1.3852882732,PICSPE028028/179-218:0.3673269672):0.3363311405[99]):0.2016404386[96]):0.3364613113[84]):0.0000020405[46]):0.1057792715[81]):0.0573075809[27],((ACASPE003658/459-522:1.9010741373,((1_PAUCHR001427/296-349:1.8728958137,(2_RAPHET020792/408-481:1.0493519620,(3_CHOSPE004648/1432-1502:0.7042291657,3_ACASPE009929/518-587:0.7155027304):0.1803702433[100]):0.3020091293[100]):0.4895953466[93],(1_ACAPLA005413/290-362:1.9277862398,(2_TELSPE067393/77-123:1.3124414159,(2_BRABEL019317/214-269:0.0000028304,(2_IXOSCA033148/244-284:0.4891003891,(2_HOMSAP073570/91-158:0.0000025913,2_HOMSAP073563/91-158:0.0000025913):0.5166167180[100]):0.4073128040[99]):0.5812202407[99]):0.2006491006[75]):0.1330891876[92]):0.1579787565[93]):0.2352900973[88],(((4_RHIIRR011516/612-668:0.6701598275,2_BASMER002837/791-844:0.6053997089):0.3963058649[89],((2_HEMPHA025175/709-750:1.6843784780,1_HEMPHA025175/628-679:1.7716937403):0.0109011699[10],(5_RHOMAR008789/2209-2258:1.0151394516,(6_RHOMAR008789/2486-2531:0.6550220350,(7_RHOMAR008789/2733-2776:0.9764458063,2_RHOMAR008789/1959-2002:0.5067018513):0.6372696293[100]):0.1156711150[96]):0.5730390813[99]):0.2893562837[11]):0.3000094832[9],((8_RHOMAR008789/3030-3077:0.7409089821,3_RHOMAR008789/2028-2077:0.7875729532):0.7333040352[98],(((1_GEPOCE019889/3-59:0.0000028110,1_GEPOCE002104/3-59:0.0000027514):0.9842097577[100],(3_TRIADH002716/1177-1221:1.3459630535,(2_COLSPE007922/1130-1179:0.4808013012,(2_GUITHE005301/460-505:0.0000021376,1_GUITHE005301/229-278:0.1559728767):1.9983820010[100]):0.3465682267[98]):0.1719158053[95]):0.1429291097[89],(DAPMAG019106/36-88:0.4762737349,(1_IXOSCA033148/167-234:0.4120764273,(TRIADH002580/11-63:0.4338036461,(CRAGIG006809/95-146:0.5517784443,(ACAPLA012017/553-605:0.4605820477,(1_BRABEL019317/141-201:0.2337352585,(SALKVE019547/12-64:0.8891708703,(DANRER025567/16-68:0.5907255421,(1_HOMSAP073570/16-68:0.0000010394,1_HOMSAP073563/16-68:0.0000010394):0.2626228771[100]):0.1239829590[100]):0.3348716432[88]):0.2872685462[87]):0.0797502525[81]):0.1600561481[93]):0.2386555147[89]):0.1189104449[79]):0.3511824823[88]):0.0246969265[71]):0.3946187592[12]):0.1465751769[19]):0.0732226096[25]):0.0553183976[80]):0.1416527731[87],((1_MASSPE000193/145-193:1.3741598678,(1_HEMPHA049934/25-71:0.2977147299,(1_HEMPHA008262/22-57:0.5730156792,((4_HEMPHA008262/259-306:0.1922280562,(6_HEMPHA008262/408-454:0.0962837663,5_HEMPHA008262/333-378:0.0458219301):0.0726473751[99]):0.1568887524[99],(3_HEMPHA008262/185-226:0.1662285708,(7_HEMPHA008262/480-521:0.0670561737,2_HEMPHA008262/82-127:0.3029900319):0.0979705967[96]):0.0961401933[96]):0.1797543075[98]):0.3320736039[98]):0.4982608673[98]):0.3082932755[22],(((2_GEPOCE019889/70-116:0.0000024459,2_GEPOCE002104/70-116:0.0000021711):1.2702836750[100],((2_MASSPE000193/232-278:1.6497904816,3_BICSPE012945/228-262:0.0082624173):0.7710402209[99],(3_BIGNAT014035/341-388:0.3395705088,(3_MATSPE023678/344-400:0.5651928876,3_BIGNAT002147/1047-1104:0.7036851238):0.2609884516[45]):0.1879088273[100]):0.1848085593[83]):0.4231735986[90],(1_BICSPE012945/32-75:1.7970741343,(((2_BIGNAT017355/95-151:0.7906790636,(3_MATSPE018518/2870-2918:1.1194203257,(2_MATSPE028285/2578-2639:0.0000010394,2_MATSPE027219/2567-2628:0.0000023283):0.8161536788[100]):0.1760562218[98]):0.1182271243[68],((2_BICSPE012945/151-200:1.5028244876,(1_COLSPE007922/555-612:1.2214760273,2_BIGNAT007361/3508-3562:0.8518450669):0.2425495923[80]):0.0000027786[37],(((2_LEPVOR021286/113-169:1.0473028663,2_ELPMAR011316/112-162:0.5800975161):0.1972237304[100],(2_BIGNAT005100/384-424:0.6230148189,(1_BIGNAT014035/202-247:1.2126188246,2_BIGNAT017734/118-175:0.3900122584):0.1716004417[68]):0.2210375814[88]):0.2076053596[89],(2_COLSPE004877/2537-2587:0.8090288314,((PARTET032281/158-216:0.0000029262,PARTET008142/158-213:0.0855441342):0.8945219133[100],(COLVIE005051/276-339:0.7877470678,2_RHOMAR006455/803-870:1.2741744648):0.2045964591[99]):0.1150632583[85]):0.2594392784[90]):0.0495928460[64]):0.1252705717[64]):0.0000028012[52],((1_BIGNAT007361/523-573:0.6005130707,(1_COLSPE004877/38-93:0.8634890921,(LEPVOR031535/18-67:0.5826517577,(2_ELPMAR016914/876-919:1.1121164938,1_MATSPE023678/193-241:0.8187983125):0.3746286063[94]):0.1844998846[48]):0.0655455426[32]):0.1191700125[25],(((LEPVOR044477/75-126:0.2986105212,LEPVOR031645/120-170:0.6743648946):0.3993920303[100],(1_MATSPE018518/166-219:0.8618620341,(LEPVOR038689/42-91:0.5764410845,HALSPE000576/1002-1051:0.5246130150):0.2478603676[93]):0.0467398827[62]):0.1818366014[89],((2_HALSPE005088/198-257:0.6561400954,(2_PLATAR018599/132-185:0.3967920979,((1_MATSPE028285/120-168:0.0000020824,1_MATSPE027219/132-180:0.0000023315):0.9525660808[100],(2_STECOE020372/83-129:0.3873953054,(2_TETTHE008172/200-250:0.7989573106,2_PLABRA001796/136-184:0.9810736276):0.1255078942[46]):0.4118323228[90]):0.1715638539[68]):0.1835931993[23]):0.1006316501[21],(COLVIE009104/2-102:0.9312074101,((1_LEPVOR032355/167-234:0.6407502732,(((1_PLABRA001796/69-116:1.0172664493,2_BICSPE001120/135-196:0.4313457524):0.2985240877[98],((1_BIGNAT017734/38-87:0.4019428978,1_BIGNAT005100/285-329:0.4564815121):0.2393695837[100],(1_LEPVOR021286/43-94:0.7425778213,(SALKVE000042/449-498:1.8052712640,1_ELPMAR011316/38-83:0.6619501976):0.0899611688[96]):0.1090021148[95]):0.1740973574[97]):0.1496785612[87],((1_BIGNAT017355/18-68:0.9801280245,(1_PICSPE053368/49-98:0.6898200060,1_MASSPE005151/199-247:0.7505485441):0.3138817986[98]):0.0435202302[72],((1_BIGNAT002147/901-945:0.8512509832,(1_BICSPE001397/13-65:0.8154579068,(3_BICSPE001397/199-229:0.8250275484,5_BICSPE001397/396-442:0.7643910013):0.2774767333[100]):0.7469515593[100]):0.0769576718[90],((2_LEPVOR032355/250-300:0.4838782634,(1_HALSPE005088/134-185:0.8996338933,2_MASSPE005151/278-321:0.6886822172):0.1315976426[100]):0.1771091460[85],((1_MATSPE021034/1142-1195:1.0328968574,1_LAPGUS003054/11-53:0.3974171285):0.6298648111[99],(3_LEPVOR032355/320-369:0.8994202753,((2_LEPVOR043219/279-329:0.0000010394,1_LEPVOR043219/187-237:0.0000010394):0.6580713841[100],(2_PICSPE053368/370-420:0.7405738249,(4_RHOMAR008789/2142-2177:0.7183689825,1_RHOMAR008789/1889-1936:0.5729083030):1.3359522660[100]):0.1634349347[78]):0.0000022021[51]):0.1364540388[89]):0.2380000318[79]):0.0000028525[47]):0.1715124086[84]):0.1602359332[73]):0.0000020869[28]):0.0997794056[47],((1_BICSPE001120/71-121:0.9843790410,1_PLATAR018599/68-117:0.5430494082):0.1896808353[88],(2_MATSPE021034/1303-1351:1.0728826111,((HYPCAT003897/1-49:1.1158773429,(3_LEPVOR034172/319-367:0.6472911642,(2_LEPVOR034998/131-171:0.9005946356,((3_LEPVOR013107/275-322:0.0000022636,3_LEPVOR013105/275-322:0.0000020610):0.3906049592[100],((1_LEPVOR043437/107-155:0.0994567860,3_LEPVOR004186/414-462:0.4964063522):0.1292361209[89],(3_LEPVOR028524/376-423:0.3415354839,(3_LEPVOR024491/354-405:0.1468243893,3_LEPVOR024488/329-379:0.0369327112):0.9431583768[100]):0.0626922445[99]):0.2902758748[89]):0.0132963009[31]):0.1490410700[81]):0.1154673884[86]):0.2043452931[35],(((2_LEPVOR028524/239-289:0.5931224082,(LEPVOR015934/17-66:0.4918930692,((1_LEPVOR034998/1-42:1.1149529922,2_LEPVOR034172/188-237:0.6605232069):0.3691922815[86],(2_LEPVOR013107/136-184:0.0000010394,2_LEPVOR013105/136-184:0.0000010394):0.3473781410[100]):0.2108085385[85]):0.0000029057[13]):0.3376575639[88],((1_LEPVOR028524/115-163:0.4862813764,(1_LEPVOR024491/85-134:0.0598195583,1_LEPVOR024488/63-112:0.0970648435):0.7823311566[100]):0.3876881956[95],(1_LEPVOR004186/116-162:0.5050508566,(LEPVOR043436/2-45:0.6616775352,(1_LEPVOR034172/61-109:0.5586333325,(1_LEPVOR013107/8-54:0.0000010394,1_LEPVOR013105/8-54:0.0000010394):0.4757254672[100]):0.6307700249[100]):0.1110965264[61]):0.0915951456[61]):0.0286298375[57]):0.1773629089[56],((2_LEPVOR004186/252-307:0.6071020019,(3_LEPVOR034998/254-306:1.0439211822,((3_LEPVOR043437/480-528:0.4213361815,(2_LEPVOR013109/304-351:0.1077237681,5_LEPVOR013105/644-690:0.0191449404):0.3155597751[100]):0.2409305157[100],(2_LEPVOR043437/361-415:0.6631730111,(4_LEPVOR028524/740-793:0.3580464088,(4_LEPVOR013107/523-579:0.0659801954,(1_LEPVOR013109/185-231:0.0000026672,4_LEPVOR013105/524-570:0.0000026672):0.0148795005[100]):0.4971474291[100]):0.1451064691[99]):0.1599197892[98]):0.1870196309[98]):0.2724866434[99]):0.2206363799[97],((LEPVOR046437/110-162:0.9625788080,((2_LEPVOR024491/219-276:0.0000023937,2_LEPVOR024488/197-245:0.1753576418):0.5543013969[100],(LEPVOR024069/62-114:0.0000025059,(LEPVOR024070/60-112:0.0000024945,LEPVOR024068/60-112:0.0000010394):0.0207711360[99]):0.9537891217[100]):0.0767532176[94]):0.2764848091[87],((1_STECOE020372/18-68:0.9412502952,1_TETTHE008172/136-186:0.5161634102):0.7085975194[100],(LEPVOR026525/70-137:0.8918851194,(LEPVOR040356/75-131:0.4096207703,(LEPVOR021313/266-317:0.2217135269,(LEPVOR031797/373-415:0.9087977816,LEPVOR022392/413-464:0.3655503443):0.0399199151[99]):0.2461012437[99]):0.2846398865[100]):0.0583824738[44]):0.1966992240[77]):0.1462107456[62]):0.0449384058[41]):0.0159982026[35]):0.0965279716[44]):0.0873610293[39]):0.0426144553[54]):0.0780644562[58]):0.0295663197[7]):0.1592644408[88]):0.1056296906[52]):0.1067477515[88]):0.0622676872[81]):0.0599705608[26]):0.0562084226[33]):0.1048661971[17]):0.0000027851[7]):0.1292616170[14]):0.0642606786[80]):0.0664009775[84]):0.0891744108[82]):0.0739264173[74]):0.0408731886[58]):0.0777125249[11],((((LEUCOM048036/70-140:1.2821875630,1_LEUCOM007823/1108-1180:0.8924140949):0.3975751260[42],(1_TRIADH000253/34-101:0.3761968622,(1_NEMVEC005259/35-103:0.4282426176,(1_CRAGIG059184/91-159:0.2978132284,(1_DROMEL029120/208-276:0.1111656660,(2_DAPMAG025324/175-243:0.1261949864,(1_BOMMOR002849/167-235:0.0382688373,(1_IXOSCA002766/153-221:0.1136873929,(1_ACAPLA002865/47-115:0.0666397960,((1_CIOINT000747/68-136:0.5627775836,1_BRABEL003768/192-260:0.0702100631):0.0737156127[97],((1_DANRER024269/66-134:0.1654400242,1_HOMSAP049420/66-134:0.1421715165):0.0499145944[100],((DANRER040003/44-112:0.1331190653,1_DANRER001439/44-112:0.0000024918):0.0250296056[100],(1_HOMSAP081736/71-139:0.0000021447,(1_HOMSAP081737/71-139:0.0000000000,1_HOMSAP042957/71-139:0.0000000000):0.0000026663):0.0247653694[100]):0.0691390777[100]):0.0756277313[99]):0.0297767010[68]):0.0224756543[62]):0.0314227459[60]):0.0253997832[59]):0.0000020710[84]):0.1006666610[92]):0.0785500637[96]):0.0874642205[27]):0.1723223199[82]):0.1638866806[42],((2_ACAPLA005413/403-472:0.4982201964,((2_IXOSCA007648/273-340:0.3886021054,(2_DAPMAG013349/325-394:0.5205486065,(2_DROMEL004317/690-756:0.2513252874,2_BOMMOR013009/196-265:0.2916921990):0.0963486442[100]):0.2989141202[100]):0.2764342616[99],(2_CRAGIG009731/337-405:0.5822253398,(2_BRABEL011752/296-365:0.1627554170,((2_HOMSAP093434/216-282:0.0000010394,2_HOMSAP056922/326-392:0.0000010394):0.0996446403[100],(2_DANRER021161/398-471:0.3462180746,(2_HOMSAP117656/313-379:0.0375921924,((2_DANRER051791/336-403:0.0000022878,2_DANRER022393/311-378:0.0000022622):0.2127531380[100],(2_HOMSAP076223/313-379:0.0000021946,(2_HOMSAP117654/313-379:0.0000000000,2_HOMSAP076215/313-379:0.0000000000):0.0000027777):0.0000025860[100]):0.0622928947[92]):0.4458653018[100]):0.0986082850[99]):0.4746466629[100]):0.1035179187[76]):0.0881367152[100]):0.1510152321[65]):0.5857128919[100],((1_DAPMAG017960/44-112:1.2142417343,(2_NEMVEC013316/145-214:1.1550969977,(2_BOMMOR006004/144-214:1.0558093211,((2_HOMSAP052892/165-235:0.4420550640,(2_HOMSAP002536/189-259:0.2013131940,2_DANRER030078/179-248:0.7924971875):0.3186815859[100]):0.2282528651[97],((2_BRABEL012879/671-741:0.3127651752,(2_DANRER041492/165-236:0.9747915285,2_ACAPLA025865/913-982:0.6609745593):0.0249523692[90]):0.2210656532[93],(2_DAPMAG017960/146-225:0.8159338565,((2_RAMVAR022411/319-387:1.1559328603,2_IXOSCA017790/165-230:1.0050225578):0.1226857287[100],(2_SCHMAN003264/182-259:1.3250397711,2_CRAGIG028376/491-560:0.2476559161):0.4246153811[99]):0.0791110610[99]):0.1130679292[92]):0.0713766161[97]):0.0613597902[89]):0.1543699560[93]):0.1994442318[98]):0.1595771041[77],((1_ACAPLA025865/795-868:0.4875244769,(1_BRABEL012879/559-629:0.0107762952,(((1_DANRER041492/52-123:0.3212845116,1_HOMSAP052892/53-123:0.1823048572):0.0947729765[100],(1_HOMSAP002536/77-147:0.1097640598,1_DANRER030078/67-137:0.0991810579):0.1285178446[99]):0.0949577363[99],((1_SCHMAN003264/51-138:1.6789810812,1_NEMVEC013316/34-105:0.1782729300):0.3445775614[87],(1_CRAGIG028376/380-450:0.2564075666,(1_BOMMOR006004/37-103:0.8551101201,1_IXOSCA017790/58-125:0.4715394036):0.1324603967[93]):0.0861003853[89]):0.0579890488[57]):0.0857960427[59]):0.1883970074[70]):0.1916899983[81],((1_HOMSAP093434/103-176:0.0000024693,1_HOMSAP056922/213-286:0.0000020683):0.2200304617[100],(1_DANRER021161/287-360:0.3046954666,((1_CRAGIG009731/223-296:0.2619568234,(1_NEMVEC015810/126-202:0.7391311432,(1_DROMEL004317/570-650:0.1776078689,(1_DAPMAG013349/207-285:0.2924062311,(1_IXOSCA007648/156-233:0.3210924661,1_BOMMOR013009/79-156:0.1559603047):0.0425039397[92]):0.0472124522[91]):0.0446779558[98]):0.0944906400[19]):0.0768354587[19],((CIOINT004032/128-202:0.2559905851,1_BRABEL011752/183-256:0.0452356634):0.0233338852[76],((1_DANRER051791/223-296:0.0000010394,1_DANRER022393/198-271:0.0000022317):0.2002576229[100],(1_HOMSAP076215/201-273:0.0000027254,(1_HOMSAP117654/200-273:0.0000010394,(1_HOMSAP117656/200-273:0.0000000000,1_HOMSAP076223/200-273:0.0000000000):0.0000010394):0.0000025067[88]):0.1941065858[100]):0.1402601998[100]):0.0516831174[100]):0.1784347577[19]):0.0437103763[16]):0.4937072841[98]):0.3646027246[76]):0.3368040764[24]):0.0228450536[10]):0.1346965094[11],((4_LEUCOM047479/752-822:0.5906457921,(3_LEUCOM047479/641-711:0.4988156552,2_LEUCOM047479/517-587:0.8086363693):0.2742085654[87]):0.7452268621[100],((((3_BOMMOR006004/259-333:0.7546422966,((1_PARATL001492/31-92:0.0000027872):0.8883537964[100],(1_CAPOWC001114/212-280:1.1435360439,(1_PARATL012597/152-220:0.0000020961):1.3367488020[100]):0.2669137122[97]):0.2996192788[100]):0.0740894883[67],((3_PRIPAC027235/325-397:0.1908921930,3_PRIPAC015602/317-389:0.6187636930):0.9936818315[100],((1_LEUCOM072331/38-103:0.5171974344,2_LEUCOM007823/1222-1294:0.7306790687):0.1490288615[67]):0.2256397860[92]):0.1187709173[37]):0.1365722036[39],((4_SCHMAN003264/543-635:1.1936384998,(((4_CRAGIG028376/711-780:0.3145810482,4_RAMVAR022411/554-630:0.8641143004):0.1055855292[46],(4_BOMMOR006004/369-434:1.1481184061,4_IXOSCA017790/391-457:0.5774227248):0.1084389755[38]):0.3047257247[80],(4_ACAPLA025865/1138-1205:0.4082461800,(4_BRABEL012879/895-967:0.3970221961,((4_DAPMAG017960/338-412:1.1578338619,4_NEMVEC013316/371-440:1.1688794081):0.0000027013[55],(4_DANRER041492/393-462:0.3778021107,(4_HOMSAP052892/387-456:0.3364518190,(4_HOMSAP002536/411-480:0.1819615572,4_DANRER030078/400-468:0.3386604024):0.1968724383[100]):0.0555137381[86]):0.0735509950[81]):0.1188915042[66]):0.1890157240[67]):0.3227887618[96]):0.1593873605[86]):0.2616672550[88],((3_NEMVEC013316/262-335:0.2971379167,1_DAPMAG025324/19-36:0.8197990542):0.2244459784[16],((((3_RAMVAR022411/431-504:0.9552507045,3_IXOSCA017790/280-355:0.4182594571):0.5540415302[100],(3_CRAGIG028376/605-677:0.5584367273,(3_SCHMAN003264/311-400:0.4611763908,3_DAPMAG017960/263-314:1.5565518029):0.7058650824[99]):0.0362319571[4]):0.1488984705[12],((1_STRRAT002287/260-331:2.3405675065,3_ACAPLA025865/1030-1102:0.1848543336):0.3033892020[8],((3_HOMSAP002536/303-375:0.2163570842,3_DANRER030078/292-364:0.3646134942):0.1100593939[94],(3_BRABEL012879/786-859:0.4298746268,(3_HOMSAP052892/278-351:0.1632426482,3_DANRER041492/281-357:0.2486248964):0.0216500547[53]):0.1766203636[97]):0.2037703111[41]):0.0541954273[6]):0.1135351631[27],(3_NEMVEC015810/338-405:0.6309954395,(1_CIOINT004040/26-98:0.1849951805,((3_ACAPLA005413/510-581:0.6127344851,(3_CRAGIG009731/443-515:0.0684804242,(3_IXOSCA007648/378-450:0.0905458292,(3_DAPMAG013349/430-508:0.5394959119,(3_DROMEL004317/801-874:0.2340759542,3_BOMMOR013009/298-371:0.4465781556):0.2123920190[100]):0.1625864376[97]):0.0581308599[35]):0.0526117231[84]):0.0286155535[41],(3_BRABEL011752/406-478:0.2575044524,((3_DANRER021161/509-581:0.2866865743,(3_HOMSAP093434/321-393:0.0000010394,3_HOMSAP056922/431-503:0.0000010394):0.2294101175[100]):0.2381352648[100],((3_HOMSAP117654/412-484:0.0896458476,3_HOMSAP076215/412-484:0.0000022448):0.0423007324[99],(3_DANRER051791/435-507:0.0000027493,3_DANRER022393/410-482:0.0000022663):0.0581163415[100]):0.0073987459[99]):0.0794003950[98]):0.0834452867[97]):0.0363803874[82]):0.3445011515[100]):0.1711467823[94]):0.0455756781[15]):0.1698526958[21]):0.1354416150[19]):0.2749198512[22],((1_TRIADH001175/272-340:0.7377155298,(((TRIADH005272/4-70:0.9322337091,3_RAMVAR007812/513-580:0.9672667398):0.6532867208[98],(1_CIOINT017035/0-52:0.5725786723,(1_NEMVEC001576/61-129:0.0866320119,1_NEMVEC001554/44-112:0.1125991601):0.2117912592[100]):0.1730499224[89]):0.0000026976[34],((1_DROMEL009672/853-921:0.4333594470,(1_RAMVAR007812/291-359:0.8252513618,1_BOMMOR004328/854-922:0.2851728871):0.0271701354[61]):0.1223938462[90],(1_IXOSCA026310/614-682:0.3011300315,((1_DAPMAG018775/301-369:0.4408343035,1_CRAGIG038517/854-922:0.2277179323):0.0979079471[100],((1_HOMSAP076500/87-155:0.3184672487,(1_DANRER011091/268-336:0.2735552760,(1_BRABEL025514/498-566:0.1753317219,1_ACAPLA012029/374-441:0.1189988998):0.1182302339[100]):0.0649157887[100]):0.0396868886[82],(1_HOMSAP069110/302-370:0.0981580769,(1_DANRER026651/182-250:0.1668955412,(1_DANRER025160/7-75:0.1327934894,(1_HOMSAP036891/331-399:0.0000010394,(1_HOMSAP036894/241-309:0.0000000000,(1_HOMSAP052328/241-309:0.0000000000,1_HOMSAP036888/331-399:0.0000000000):0.0000000000):0.0000010394):0.0617053436[100]):0.0886001246[100]):0.0285821258[97]):0.0458492623[97]):0.0535911138[100]):0.0548096223[99]):0.0480633984[95]):0.0833720973[89]):0.0676885548[76]):0.1133592534[53],(((2_TRIADH000253/143-211:0.4364968550,(2_NEMVEC005259/144-210:0.4671097888,(2_SCHMAN000320/201-268:0.4902970109,((3_DAPMAG025324/284-351:0.2101658179,(2_DROMEL029120/317-385:0.2379077942,2_BOMMOR002849/276-343:0.0795487324):0.0668578482[98]):0.0871364922[99],(2_CRAGIG059184/200-267:0.2127124783,(2_BRABEL003768/301-368:0.2349504553,((2_IXOSCA002766/262-329:0.1172969330,2_ACAPLA002865/156-223:0.2417692576):0.0943556899[97],(2_CIOINT000747/177-243:0.3860023206,(2_DANRER024269/175-242:0.2010646998,(2_HOMSAP049420/175-242:0.2800067797,(2_DANRER001439/154-221:0.1524174063,(2_HOMSAP042957/180-247:0.0000028263,(2_HOMSAP081736/180-247:0.0000000000,(2_HOMSAP081737/180-247:0.0000000000,HOMSAP027356/79-146:0.0000000000):0.0000000000):0.0000010394):0.0449937728[100]):0.0894544108[100]):0.0768657463[98]):0.1077774492[97]):0.0601768501[89]):0.0728563147[85]):0.0352877849[80]):0.0090425379[78]):0.1763567693[95]):0.1195594093[100]):0.1531004243[100]):0.2916905028[100],((4_NEMVEC015810/441-506:0.4087886366,((4_ACAPLA005413/616-684:0.5491886331,(4_BRABEL011752/513-579:0.1382430166,(4_IXOSCA007648/485-553:0.3770672112,4_CRAGIG009731/550-617:0.2347685188):0.0957123497[95]):0.0740211001[95]):0.1247529653[94],(((4_HOMSAP093434/429-497:0.0000020763,4_HOMSAP056922/539-607:0.0000027365):0.1342311589[100],(4_HOMSAP076215/520-588:0.0880355420,(4_DANRER051791/559-627:0.0000023507,4_DANRER022393/518-586:0.0000021305):0.0464742916[100]):0.1659723567[100]):0.0392555629[99],((4_DANRER021161/617-685:0.2272092422,2_CIOINT004040/133-201:0.2746797001):0.0757178630[76],(4_DAPMAG013349/544-610:0.4069426052,(4_DROMEL004317/910-978:0.1844837932,4_BOMMOR013009/409-477:0.4371183841):0.2031186429[99]):0.1645367419[96]):0.0000025895[58]):0.0519645027[91]):0.2259452326[99]):0.2979072129[100],((3_LEUCOM007823/1328-1396:0.6745453524,2_LEUCOM072331/137-204:0.6187481761):0.2381909107[96],(((3_CRAGIG038517/1065-1133:0.3756483659,3_ACAPLA012029/588-655:0.3220988388):0.0765396737[83],((3_IXOSCA026310/826-897:0.7251739971,3_DAPMAG018775/539-605:0.3182079761):0.1452273269[94],(3_BOMMOR004328/1065-1133:0.3357264021,3_DROMEL009672/1065-1133:0.7891703904):0.1197723275[99]):0.0633391780[89]):0.0908662362[96],((3_BRABEL025514/726-793:0.4606661109,(3_HOMSAP076500/299-367:0.4113567046,(3_CIOINT017035/195-263:0.5321655246,(3_NEMVEC001576/269-336:0.1622335495,3_NEMVEC001554/252-320:0.3221247067):0.2378454017[100]):0.1376336629[100]):0.0930158165[52]):0.0062662610[21],((2_SCHMAN008232/189-258:1.2654994354,(3_DANRER011091/479-547:0.3032030555,(3_HOMSAP069110/513-580:0.2118403661,3_DANRER026651/393-460:0.1450677990):0.0912699913[94]):0.0106462164[43]):0.0334481767[43],(3_DANRER025160/218-284:0.3945066090,(3_HOMSAP036891/542-610:0.0000026672,(3_HOMSAP036894/452-520:0.0000000000,(3_HOMSAP052328/452-520:0.0000000000,3_HOMSAP036888/542-610:0.0000000000):0.0000000000):0.0000020152):0.1937281583[100]):0.1243730000[79]):0.0753690125[49]):0.0229951757[70]):0.0587263852[78]):0.0910731996[56]):0.1418247419[75]):0.0303647738[34],((5_LEUCOM047479/870-940:0.6475900133,6_LEUCOM047479/993-1063:0.5173195657):0.3638366090[64],((2_CRAGIG038517/962-1030:0.4055466411,((2_RAMVAR007812/405-473:0.7129191665,(1_SCHMAN008232/79-147:0.7135543594,2_CIOINT017035/93-161:0.5304689554):0.2634934070[98]):0.0764331379[88],((2_DAPMAG018775/433-502:0.4729706729,(2_TRIADH001175/377-445:0.5225758810,(2_NEMVEC001576/166-234:0.0092218949,2_NEMVEC001554/149-217:0.0324757060):0.3083034133[100]):0.0568182341[100]):0.0459134279[98],(2_ACAPLA012029/484-552:0.2581742903,((2_IXOSCA026310/721-791:0.5078801915,(2_DROMEL009672/963-1031:0.8885899897,2_BOMMOR004328/962-1029:0.2816270936):0.1115385555[98]):0.0868658052[89],(2_BRABEL025514/622-690:0.2240894781,(((2_HOMSAP069110/409-477:0.1544256459,2_DANRER026651/289-357:0.1202127423):0.0991498423[68],(2_DANRER011091/375-443:0.4548620964,2_HOMSAP076500/195-263:0.2204649708):0.0336364262[67]):0.0760751640[99],(2_DANRER025160/114-182:0.1964266201,(2_HOMSAP036891/438-506:0.0000026672,(2_HOMSAP052328/348-416:0.0000000000,(2_HOMSAP036894/348-416:0.0000000000,2_HOMSAP036888/438-506:0.0000000000):0.0000000000):0.0000025896):0.0601241614[100]):0.0813745899[100]):0.0656118163[100]):0.0325204297[98]):0.0000029594[82]):0.0682862791[91]):0.1111351655[98]):0.0498401537[77]):0.1251162482[98],((2_CAPOWC001114/323-371:0.7905531792,(TRIADH004105/604-673:0.5072745643,(9_LEUCOM047479/1314-1384:0.3092751924,7_LEUCOM047479/1102-1170:0.3419015277):0.1140328453[99]):0.1392298604[94]):0.0509499896[28],((LEUCOM026706/0-34:0.4053669694,(DIAGRA002436/31-104:0.6637106338,(SALKVE023132/2760-2833:0.9123315562,(DIAGRA010160/576-644:0.3697876625,(SALKVE001706/2598-2667:0.1910157978,MONBRE003276/2708-2777:0.6961016868):0.3280619782[100]):0.1578622890[100]):0.0590689709[35]):0.0431186278[33]):0.0703625563[7],((8_LEUCOM047479/1208-1276:0.5935620793,((3_DIAGRA032378/376-445:0.8798122317,DIAGRA019683/18-89:0.0969756614):0.1380910708[83],(DIAGRA016044/53-125:0.6430491078,(SALKVE017117/722-793:0.4212988442,(2_DIAGRA032378/232-304:0.8990377608,1_DIAGRA032378/103-174:0.2974586960):0.1481412880[93]):0.0969113984[73]):0.0908861721[62]):0.1225489178[68]):0.1023587330[4],((((2_PARATL012597/263-332:0.0000026430):0.7559419774[100],(2_PARATL001492/148-219:0.0000029881):0.6267818110[100]):0.1952136360[98],(DIAGRA036781/109-177:0.5497598779,3_HOMSAP076223/412-442:1.4537834903):0.1176075470[80]):0.2402593139[81],((1_LEUCOM047479/371-439:0.6192377795,(3_PAUCHR001427/473-521:1.8342020135,(2_BIGNAT014035/277-318:1.6238516544,(2_PAUCHR001427/354-437:1.7078691084,(2_MATSPE023678/268-315:1.1778190515,2_BIGNAT002147/979-1018:0.7342205393):0.5194874155[100]):0.4463928083[99]):0.2925128929[100]):0.3366254723[98]):0.3350682631[86],((2_BRABEL033230/1059-1137:0.4426107183,1_BRABEL033230/844-919:0.6241219263):0.2359977807[97],(((LEUCOM048733/61-127:0.1205128230,LEUCOM042824/52-118:0.0000021868):1.5651643850[100],(LEUCOM065304/92-159:0.1203862917,(LEUCOM050392/177-245:0.0000028481,LEUCOM033853/177-245:0.0000025511):0.1562188309[100]):0.2958376382[100]):0.4304877760[91],((RHOMAR001165/1456-1526:1.0820107526,((GEMCRY045161/230-298:0.2592009329,BAFFRI016219/232-300:0.1316391596):0.6043778298[100],(RHOMAR003464/326-394:0.9721655804,(2_RHOMAR002544/1222-1294:1.0646200114,(1_RHOMAR006455/507-577:0.6588898210,1_RHOMAR002544/933-994:0.6497081314):0.1624400277[95]):0.1992529644[89]):0.1704763207[82]):0.0474593531[20]):0.2892056243[85],(((HEMPHA039165/93-166:0.3045591470,(HEMPHA020713/94-167:0.0000021296,HEMPHA020711/97-170:0.1381910070):0.1055431438[100]):0.6108499554[100],((PARATL004550/144-215:0.0000022750):0.7469691881[100],(2_RHYHUM035490/274-342:0.3599106660,1_RHYHUM035490/108-176:0.3744378301):0.3897016689[100]):0.0090420129[59]):0.0714289304[70],(2_HEMPHA054274/274-349:0.2478063066,((2_HEMPHA035283/858-930:0.4969310389,(1_HEMPHA054274/97-171:0.1798592628,1_HEMPHA035283/696-766:0.4318965054):0.0328091511[100]):0.0598929838[72],(HEMPHA062611/108-181:0.3495101762,(HEMPHA044783/88-159:0.2367867174,HEMPHA003091/103-172:0.2089450788):0.2769013008[100]):0.1842928263[89]):0.2009834861[89]):0.3971012972[100]):0.1099576619[84]):0.0378821442[53]):0.0775299645[77]):0.0000025962[31]):0.0258037524[11]):0.1073286734[84]):0.0742511923[7]):0.1045245366[81]):0.1166472908[62]):0.0584264184[59]):0.0289726470[34]):0.1138533000[58]):0.0323607878[43]):0.1375010744[12]):0.0185906072[24]):0.0777125249);
