# Supplementary material for: Uncoupled evolution of the Polycomb system and deep origin of non-canonical PRC1
Source: Commun Biol. 2023 Nov 10;6:1144. doi: 10.1038/s42003-023-05501-x (PMC10638273; doi:10.1038/s42003-023-05501-x)
Supplement: Supplementary file 7 — Supplementary Data 4 [file 42003_2023_5501_MOESM7_ESM.zip › Supplementary Data 4/PHC/MBThmmsearchoutput.txt]

# hmmsearch :: search profile(s) against a sequence database
# HMMER 3.3.2 (Nov 2020); http://hmmer.org/
# Copyright (C) 2020 Howard Hughes Medical Institute.
# Freely distributed under the BSD open source license.
# - - - - - - - - - - - - - - - - - - - - - - - - - - - - - - - - - - - -
# query HMM file:                  MBT.hmm
# target sequence database:        local_proteome_database
# per-seq hits tabular output:     MBTsearch.tsv
# model-specific thresholding:     GA cutoffs
# number of worker threads:        24
# - - - - - - - - - - - - - - - - - - - - - - - - - - - - - - - - - - - -

Query:       MBT  [M=69]
Accession:   PF02820.21
Description: mbt repeat
Scores for complete sequences (score includes all domains):
   --- full sequence ---   --- best 1 domain ---    -#dom-
    E-value  score  bias    E-value  score  bias    exp  N  Sequence     Description
    ------- ------ -----    ------- ------ -----   ---- --  --------     -----------
   1.7e-192  631.7  19.4    1.5e-26  100.1   0.0    9.3  9  LEUCOM047479  
    3.3e-94  316.8   4.5    4.2e-25   95.4   0.3    4.3  4  BRABEL011752  
    8.3e-94  315.5   1.9    7.7e-31  113.8   0.2    3.3  3  HOMSAP036894  
    8.3e-94  315.5   1.9    8.1e-31  113.8   0.2    3.4  3  HOMSAP052328  
    1.2e-93  315.1   1.9    8.7e-31  113.6   0.2    3.3  3  HOMSAP036891  
    1.3e-93  314.9   1.9    9.3e-31  113.6   0.2    3.4  3  HOMSAP036888  
    1.5e-93  314.7   5.9    1.2e-29  110.0   0.1    3.3  3  DANRER026652  
    3.4e-93  313.6   7.2    6.6e-29  107.6   0.3    3.5  3  HOMSAP069110  
    7.4e-93  312.5   5.0      2e-29  109.3   0.1    3.4  3  DANRER026651  
    1.1e-92  311.9   3.3    3.9e-26   98.7   0.1    4.3  4  HOMSAP093434  
    2.6e-92  310.8   3.3    4.9e-26   98.4   0.1    4.3  4  HOMSAP056922  
    1.2e-91  308.6   5.2    9.3e-30  110.3   0.2    3.3  3  HOMSAP076500  
    3.3e-91  307.2   1.1    5.2e-24   91.9   0.0    4.4  4  BRABEL012879  
    3.8e-91  307.0   4.6    1.4e-22   87.3   0.2    4.3  4  CRAGIG009731  
      5e-90  303.4   1.0    1.1e-25   97.2   0.1    4.3  4  DANRER022393  
    6.2e-90  303.1   3.5    5.5e-30  111.1   0.2    3.2  3  NEMVEC001554  
    6.6e-90  303.0   1.0    1.2e-25   97.1   0.1    4.3  4  DANRER051791  
    8.4e-90  302.7   3.6    1.5e-29  109.7   0.2    3.2  3  NEMVEC001576  
    5.5e-89  300.1   0.9    2.1e-29  109.2   0.1    3.3  3  ACAPLA012029  
    6.5e-89  299.9   1.5    3.6e-26   98.9   0.1    4.3  4  HOMSAP076215  
    1.1e-87  295.9   0.3    4.2e-20   79.4   0.0    4.5  4  HOMSAP052892  
    2.9e-87  294.6   3.0    8.8e-24   91.2   0.1    4.4  4  IXOSCA007648  
    3.1e-86  291.3   4.9    2.5e-29  108.9   0.1    3.3  3  DANRER025160  
    5.8e-86  290.4   5.1    8.1e-20   78.5   0.1    4.5  4  CRAGIG028376  
    9.3e-86  289.8   3.6    3.5e-26   98.9   0.1    3.6  3  CRAGIG038517  
      1e-85  289.6   3.0    1.1e-21   84.5   0.1    4.4  4  DROMEL004317  
    2.3e-84  285.3   2.9    1.6e-19   77.6   0.1    4.4  4  HOMSAP002536  
    7.6e-84  283.6   2.8    4.3e-25   95.4   0.1    3.4  3  DAPMAG018775  
    1.8e-82  279.2   2.5    2.7e-24   92.9   0.1    4.4  4  DANRER021161  
    4.6e-82  277.9   2.5    4.4e-20   79.3   0.0    4.7  4  ACAPLA025865  
    7.1e-82  277.3   3.3    3.5e-27  102.1   0.1    3.3  3  DANRER011091  
    1.1e-81  276.7   2.7    5.6e-28  104.6   0.2    3.6  3  BRABEL025514  
    2.2e-81  275.7   4.3    3.2e-19   76.6   0.1    4.5  4  BOMMOR013009  
    8.3e-81  273.9   1.8      2e-20   80.5   0.3    4.2  4  NEMVEC013316  
    6.2e-80  271.1   2.4    5.1e-24   92.0   0.0    3.6  3  BOMMOR004328  
    2.5e-79  269.2   0.2    6.9e-21   81.9   0.0    4.4  4  DAPMAG013349  
    4.6e-79  268.3   0.2    4.2e-27  101.8   0.0    3.4  3  IXOSCA026310  
    5.2e-76  258.5   2.5    2.6e-19   76.9   0.0    4.4  4  DANRER030077  
    5.3e-76  258.5   2.5    2.6e-19   76.9   0.0    4.4  4  DANRER030078  
    1.5e-75  257.1   0.5    1.4e-17   71.3   0.0    4.4  4  DANRER041492  
    4.4e-75  255.6   3.2    6.3e-21   82.1   0.0    4.4  4  ACAPLA005413  
    1.1e-74  254.3   2.3    1.2e-21   84.4   0.0    4.3  4  NEMVEC015810  
    2.6e-74  253.1   3.9    4.7e-23   88.9   0.0    3.6  3  DROMEL009672  
    9.2e-72  244.9   3.1    6.4e-25   94.9   0.7    3.2  3  CIOINT017035  
    1.1e-64  222.3   0.5    1.4e-20   81.0   0.0    3.4  3  RAMVAR007812  
    4.2e-61  210.8   7.1    3.6e-15   63.6   0.1    4.4  4  BOMMOR006004  
    8.4e-61  209.8   0.1    6.8e-19   75.5   0.1    3.8  3  DIAGRA032378  
    4.1e-58  201.2   0.0    4.3e-14   60.2   0.0    4.4  4  IXOSCA017790  
      1e-57  199.9   0.3    1.6e-21   83.9   0.0    3.3  3  HOMSAP117654  
    3.1e-54  188.8   0.7    7.7e-25   94.6   0.1    2.4  2  TRIADH001175  
    1.3e-53  186.7   0.1      7e-15   62.7   0.0    4.2  4  PRIPAC027235  
      6e-52  181.4   0.1    2.5e-25   96.2   0.0    2.2  2  CIOINT004040  
    3.2e-51  179.1   0.7    2.5e-25   96.2   0.2    2.4  2  TRIADH000253  
    3.5e-51  179.0   0.0    2.2e-23   89.9   0.0    2.4  2  CRAGIG059184  
      5e-51  178.5   0.1    1.8e-22   87.0   0.0    3.4  2  DAPMAG025324  
    1.5e-50  176.9   0.2    1.4e-24   93.7   0.1    2.7  2  BOMMOR002849  
    9.1e-50  174.5   0.0      7e-26   97.9   0.0    2.6  2  BRABEL003768  
    6.8e-49  171.7   0.0    5.7e-25   95.0   0.0    2.8  2  IXOSCA002766  
    1.7e-48  170.4   0.0    1.9e-23   90.1   0.0    2.4  2  HOMSAP081737  
    2.7e-48  169.7   0.0    8.1e-22   84.9   0.0    2.9  2  ACAPLA002865  
    2.7e-48  169.7   0.0    1.7e-22   87.1   0.1    2.5  2  DROMEL029120  
    2.7e-48  169.7   0.0    2.5e-23   89.8   0.0    2.3  2  HOMSAP081736  
    3.3e-48  169.4   0.0    2.7e-23   89.6   0.0    2.4  2  HOMSAP042957  
    4.1e-48  169.1   0.0    3.3e-22   86.2   0.0    2.4  2  HOMSAP049420  
    1.1e-46  164.6   0.2    1.4e-20   80.9   0.0    3.5  3  LEUCOM007823  
    4.5e-46  162.6   0.0    2.6e-22   86.5   0.0    2.1  2  NEMVEC005259  
      1e-45  161.5   4.0    3.9e-10   47.5   0.2    4.4  4  DAPMAG017960  
    2.6e-45  160.2   0.0    2.6e-20   80.1   0.0    2.4  2  DANRER001439  
      6e-45  159.0   0.0    4.5e-24   92.1   0.0    2.3  2  DANRER024269  
      5e-44  156.1   0.0    4.2e-22   85.8   0.0    2.5  2  CIOINT000747  
    1.6e-43  154.4   4.2    1.4e-11   52.1   0.0    4.4  3  RAMVAR022411  
    1.8e-43  154.3   0.1    1.6e-19   77.5   0.0    3.3  2  BRABEL033230  
    4.7e-43  152.9   0.3    4.8e-14   60.0   0.0    4.3  4  PRIPAC015602  
      7e-41  146.0   0.1      8e-20   78.5   0.0    2.6  2  SCHMAN008232  
    5.4e-40  143.1   0.0    1.1e-17   71.7   0.0    2.3  2  RHYHUM035490  
    6.2e-40  143.0   1.2    8.4e-15   62.4   0.1    3.3  3  HOMSAP076223  
    1.2e-34  126.0   0.0    4.8e-20   79.2   0.1    2.9  2  LEUCOM072331  
    2.7e-31  115.3   0.4    7.5e-15   62.6   0.1    2.3  2  HOMSAP117656  
    2.2e-30  112.4   0.1    2.5e-15   64.1   0.0    2.2  2  PARATL001492  
    2.4e-30  112.2   0.1    2.7e-15   64.0   0.0    2.2  2  NUCSPE073136  
    3.7e-30  111.6   0.0      7e-21   81.9   0.0    2.7  2  SCHMAN000320  
    5.2e-30  111.2   0.1    1.7e-14   61.4   0.0    2.3  2  HEMPHA054274  
      1e-28  107.0   0.0    9.8e-14   59.0   0.0    2.3  2  PARATL012597  
    1.1e-28  106.9   0.0      1e-13   59.0   0.0    2.3  2  NUCSPE018605  
    1.5e-28  106.5   2.1    2.9e-06   35.1   0.0    4.8  3  SCHMAN003264  
    7.8e-25   94.6   0.1    2.2e-10   48.3   0.0    3.2  2  RHOMAR002544  
      1e-23   91.0   0.0    2.2e-23   89.9   0.0    1.6  1  DIAGRA010160  
      1e-23   91.0   0.0    1.7e-23   90.3   0.0    1.3  1  DIAGRA019683  
    1.1e-23   90.8   0.0    2.2e-23   90.0   0.0    1.4  1  HOMSAP027356  
    3.1e-23   89.5   0.1    6.9e-23   88.3   0.1    1.6  1  TRIADH004105  
    5.1e-23   88.8   0.0    4.3e-09   44.2   0.0    4.7  2  CHOSPE004648  
    2.2e-22   86.7   0.0    1.2e-11   52.3   0.0    2.4  2  CAPOWC001114  
    6.6e-22   85.2   0.1    1.4e-21   84.2   0.1    1.6  1  SALKVE017117  
    2.4e-21   83.4   0.2    1.1e-20   81.3   0.0    2.4  1  DIAGRA002436  
    5.6e-21   82.2   0.0    6.7e-08   40.3   0.0    2.8  2  RHOMAR006455  
    7.1e-21   81.9   0.1    2.7e-08   41.6   0.0    2.6  2  HEMPHA035283  
    8.9e-21   81.6   0.0    1.1e-20   81.3   0.0    1.1  1  DANRER040003  
    1.2e-20   81.2   0.0    2.3e-20   80.3   0.0    1.5  1  DANRER001443  
    3.2e-20   79.8   7.6      0.012   23.5   0.1    4.8  2  RHIIRR011516  
    3.7e-20   79.6   7.1      0.021   22.8   0.0    5.9  1  LEPVOR013105  
      1e-19   78.2   4.5       0.16   19.9   0.0    5.1  0  LEPVOR028524  
    6.9e-19   75.5   0.0    1.8e-18   74.2   0.0    1.8  1  SALKVE001706  
      3e-18   73.5   0.0    5.7e-18   72.6   0.0    1.5  1  DIAGRA016044  
    3.8e-18   73.2   0.2    1.9e-17   70.9   0.1    2.1  1  LEUCOM050392  
    5.6e-18   72.6   0.0    1.4e-17   71.3   0.0    1.8  1  MONBRE003276  
    6.9e-18   72.3   0.1    1.8e-17   71.0   0.0    1.8  1  DIAGRA036781  
      1e-17   71.8   0.1    1.9e-17   70.9   0.1    1.5  1  LEUCOM033853  
    3.2e-17   70.2   0.0    0.00013   29.8   0.0    4.3  1  ACASPE009929  
    5.6e-17   69.4   0.0    1.1e-16   68.5   0.0    1.5  1  HEMPHA039165  
    2.4e-15   64.2   0.0    4.1e-15   63.5   0.0    1.4  1  HEMPHA020713  
    4.4e-15   63.4   0.0    1.1e-14   62.1   0.0    1.6  1  LEUCOM065304  
    5.5e-15   63.0   1.8      0.014   23.3   0.0    4.9  1  LEPVOR013107  
    1.5e-13   58.4   0.0    3.1e-13   57.4   0.0    1.6  1  SALKVE023132  
    1.9e-13   58.1   3.2      0.052   21.4   0.1    3.4  0  LEPVOR034172  
    3.8e-13   57.1   1.1    1.9e+03    6.8   0.1    8.3  0  HEMPHA008262  
    5.7e-13   56.6   0.0    9.8e-13   55.8   0.0    1.4  1  HEMPHA020711  
      2e-12   54.8   4.4      0.094   20.6   0.4    3.5  0  LEPVOR004186  
      3e-12   54.3   0.1    5.5e-12   53.4   0.1    1.4  1  HEMPHA044783  
    3.3e-12   54.1   0.2    6.4e-12   53.2   0.2    1.5  1  CIOINT004032  
    9.8e-12   52.6   0.0    1.6e-11   51.9   0.0    1.4  1  GEMCRY045161  
    2.2e-11   51.5   0.0    3.8e-11   50.7   0.0    1.4  1  BAFFRI016219  
    2.8e-11   51.1   0.0    5.5e-11   50.2   0.0    1.5  1  PARATL004550  
    3.1e-11   51.0   0.0    5.8e-11   50.1   0.0    1.5  1  NUCSPE091298  
    2.5e-10   48.1   0.0    4.1e-10   47.4   0.0    1.4  1  RHOMAR003464  
    3.3e-10   47.7   0.0    6.5e-10   46.8   0.0    1.5  1  TRIADH005272  
    3.5e-10   47.6   0.0    6.6e-10   46.8   0.0    1.5  1  GONPAC006914  
    6.5e-10   46.8   8.1    2.2e+02    9.8   0.1    9.3  0  RHOMAR008789  
    8.6e-10   46.4   0.1    2.3e-07   38.6   0.0    2.5  1  PRIPAC006306  
      9e-10   46.3   0.0     0.0012   26.8   0.0    2.8  1  STRRAT002287  
    2.6e-09   44.9   0.0    4.1e-09   44.2   0.0    1.3  1  HEMPHA062611  
    2.9e-09   44.7   0.1    6.6e-07   37.2   0.0    2.5  1  PRIPAC003723  
    3.3e-09   44.5   1.1     0.0025   25.7   0.2    2.7  1  SPIPUN001653  
    3.4e-09   44.5   4.9       0.21   19.5   0.0    4.4  0  LEPVOR043437  
    5.2e-09   43.9   0.4     0.0024   25.7   0.1    3.6  1  LEPVOR024488  
    7.2e-09   43.4   0.3     0.0043   24.9   0.1    3.4  1  LEPVOR024491  
    9.1e-09   43.1   0.2       0.13   20.2   0.0    3.2  0  STECOE020372  
    1.1e-08   42.8   3.3     0.0078   24.1   0.1    3.0  1  BASMER002837  
    1.2e-08   42.7   4.5       0.05   21.5   0.0    3.5  0  LEPVOR032355  
    1.8e-08   42.2   1.5      0.013   23.4   0.1    2.8  1  BIGNAT007361  
    6.6e-08   40.3   0.0    1.3e-07   39.4   0.0    1.5  1  LEUCOM042824  
    9.1e-08   39.9   0.1    2.2e-07   38.7   0.1    1.6  1  HEMPHA003091  
    9.7e-08   39.8   0.0    1.8e-07   39.0   0.0    1.5  1  RHOMAR001165  
    1.1e-07   39.6   4.2         21   13.1   0.1    4.8  0  COEREV002508  
    1.5e-07   39.2   0.9       0.39   18.7   0.1    2.3  0  LEPVOR043219  
    2.4e-07   38.6   0.5       0.49   18.3   0.1    3.1  0  LEPVOR013109  
    2.9e-07   38.3   0.0    5.5e-07   37.4   0.0    1.4  1  LEUCOM048733  
    5.3e-07   37.5   0.0    2.8e-06   35.1   0.0    2.2  1  BIGNAT005580  
    8.3e-07   36.8   1.3      0.059   21.3   0.1    4.0  0  MATSPE018518  
    8.5e-07   36.8   1.6       0.22   19.5   0.1    3.0  0  BIGNAT017355  
    2.3e-06   35.4   1.2     0.0055   24.6   0.0    3.6  1  TRIADH002716  
    2.8e-06   35.1   0.1    0.00019   29.2   0.0    2.3  1  BRABEL019317  
    3.1e-06   35.0   0.0    6.1e-06   34.0   0.0    1.4  1  COLVIE005051  
      4e-06   34.6   4.3    9.3e+02    7.8   0.0    5.3  0  BICSPE001397  
    6.5e-06   34.0   0.3     0.0015   26.4   0.1    2.5  1  MATSPE027219  
    6.5e-06   34.0   0.3     0.0015   26.4   0.1    2.5  1  MATSPE028285  
    6.7e-06   33.9   0.1      0.022   22.7   0.0    2.2  1  GEPOCE019889  
    8.1e-06   33.7   0.1      0.013   23.4   0.1    2.4  1  ELPMAR019164  
    8.2e-06   33.6   0.4      0.063   21.2   0.0    2.4  0  ELPMAR011316  
      1e-05   33.4   0.1      0.029   22.3   0.0    2.3  1  GEPOCE002104  
    1.4e-05   32.9   0.1       0.63   18.0   0.0    2.8  0  COLSPE004877  
    2.1e-05   32.3   0.5       0.21   19.5   0.1    2.9  0  COLSPE007922  
    2.2e-05   32.3   0.2        4.6   15.2   0.0    2.6  0  PLABRA001796  
      3e-05   31.8   0.2    5.8e-05   30.9   0.2    1.4  1  LEPVOR026525  
    3.1e-05   31.8   0.0      6e-05   30.9   0.0    1.4  1  LEPVOR044477  
    3.2e-05   31.7   0.0    6.3e-05   30.8   0.0    1.5  1  PRIPAC027375  
    3.8e-05   31.5   0.0       0.23   19.4   0.0    3.2  0  HEMPHA049934  
    3.9e-05   31.5   0.0     0.0001   30.1   0.0    1.7  1  ACASPE003658  
    5.2e-05   31.1   1.6        6.2   14.8   0.1    3.3  0  BICSPE012945  
    5.7e-05   30.9   0.3     0.0048   24.8   0.1    2.6  1  HOMSAP073570  
    5.9e-05   30.9   0.2          7   14.6   0.0    2.4  0  BIGNAT005100  
    8.9e-05   30.3   0.7      0.022   22.7   0.1    2.4  1  BIGNAT017734  
    0.00011   30.0   0.4        7.7   14.5   0.1    2.5  0  HEMPHA025175  
    0.00013   29.8   1.4         22   13.1   0.0    3.4  0  LEPVOR034998  
    0.00018   29.3   0.1         28   12.7   0.0    3.7  0  GUITHE005301  
    0.00021   29.1   0.5    0.00047   28.0   0.2    1.7  1  LEPVOR046437  
    0.00022   29.0   0.3     0.0098   23.8   0.1    2.6  1  HOMSAP073563  
    0.00023   29.0   1.9       0.14   20.1   0.3    2.5  0  COLVIE009104  
    0.00024   28.9   0.6         73   11.4   0.0    3.5  0  BIGNAT014035  
    0.00029   28.7   3.0         12   13.9   0.1    3.7  0  BIGNAT002147  
     0.0003   28.6   1.0        6.6   14.7   0.0    3.8  0  UMBRAM000474  
    0.00031   28.6   0.0    0.00044   28.1   0.0    1.3  1  LEUCOM026706  
    0.00032   28.6   0.6        2.7   16.0   0.1    2.6  0  PICSPE053368  
    0.00033   28.5   1.0        7.1   14.6   0.1    2.5  0  LEPVOR021286  
    0.00034   28.5   0.1      0.001   26.9   0.1    1.7  1  LEPVOR021313  
    0.00037   28.3   0.0    0.00066   27.5   0.0    1.3  1  BAFFRI007723  
    0.00037   28.3   1.1    2.5e+02    9.7   0.1    3.7  0  MATSPE023678  
    0.00044   28.1   1.2      0.045   21.6   0.1    2.3  0  HALSPE005088  
    0.00045   28.1   0.0     0.0032   25.3   0.1    2.2  1  DAPMAG019106  
    0.00048   28.0   0.0     0.0011   26.8   0.0    1.6  1  PARTET008142  
     0.0005   27.9   0.4         12   13.9   0.0    3.7  0  PAUCHR001427  
    0.00052   27.9   0.1         30   12.6   0.0    3.1  0  LEPVOR001338  
    0.00054   27.8   1.2       0.28   19.1   0.0    2.5  0  PLATAR018599  
    0.00055   27.8   0.0     0.0011   26.9   0.0    1.4  1  LEUCOM048036  
    0.00068   27.5   0.1     0.0023   25.8   0.1    2.0  1  DANRER025567  
    0.00072   27.4   0.3      0.002   26.0   0.3    1.8  1  LEPVOR040356  
    0.00081   27.2   0.1       0.72   17.8   0.0    3.2  0  RAPHET020792  
    0.00087   27.1   2.0        3.4   15.6   0.7    2.3  0  BICSPE001120  
    0.00095   27.0   0.1     0.0017   26.2   0.1    1.4  1  LEPVOR024069  
    0.00096   27.0   0.1     0.0017   26.2   0.1    1.4  1  LEPVOR024070  
     0.0012   26.7   0.1     0.0021   25.9   0.1    1.4  1  LEPVOR024068  
     0.0012   26.7   0.0     0.0021   25.9   0.0    1.3  1  SALKVE000042  
     0.0013   26.6   0.0        1.9   16.5   0.0    2.2  0  TELSPE067393  
     0.0013   26.6   0.0     0.0026   25.7   0.0    1.4  1  HYPCAT003897  
     0.0013   26.5   0.1     0.0027   25.6   0.1    1.5  1  LEPVOR031645  
     0.0014   26.5   0.0     0.0031   25.4   0.0    1.6  1  PARTET032281  
     0.0014   26.5   0.1     0.0045   24.9   0.0    1.9  1  ACAPLA012017  
     0.0015   26.4   0.2     0.0031   25.4   0.2    1.5  1  HALSPE000576  
     0.0015   26.4   0.0     0.0036   25.2   0.0    1.6  1  CRAGIG006809  
     0.0016   26.3   0.0      0.018   23.0   0.0    2.3  1  IXOSCA033148  
     0.0018   26.2   0.5     0.0068   24.3   0.0    2.2  1  PICSPE028028  
     0.0018   26.2   0.0     0.0033   25.3   0.0    1.4  1  CRYCOH017314  
     0.0018   26.1   0.4        7.6   14.5   0.2    2.5  0  MASSPE005151  
     0.0021   25.9   4.0         17   13.4   0.1    3.2  0  ELPMAR016914  
     0.0023   25.8   0.5     0.0061   24.4   0.5    1.7  1  LEPVOR031535  
     0.0024   25.7   0.1     0.0035   25.2   0.1    1.2  1  LEPVOR015934  
     0.0025   25.7   0.1     0.0051   24.7   0.1    1.5  1  SALKVE019547  
     0.0027   25.6   0.2          4   15.4   0.0    2.6  0  MATSPE021034  
     0.0031   25.4   0.7     0.0098   23.8   0.2    1.9  1  LEPVOR043436  
     0.0031   25.4   0.5        1.3   17.0   0.1    2.6  0  TETTHE008172  
     0.0032   25.3   0.2        3.7   15.5   0.1    2.2  0  LAPGUS003054  
     0.0032   25.3   0.1     0.0072   24.2   0.1    1.5  1  LEPVOR022392  
     0.0038   25.1   1.1     0.0074   24.2   1.0    1.5  1  LEPVOR038689  
     0.0038   25.1   0.0     0.0094   23.8   0.0    1.6  1  LEPVOR031797  
     0.0039   25.1   0.0      0.005   24.7   0.0    1.1  1  TRIADH002580  
      0.004   25.0   0.6        2.8   15.9   0.0    3.2  0  MASSPE000193  
     0.0043   24.9   0.5      0.011   23.6   0.5    1.7  1  LEPVOR031533  
     0.0044   24.9   0.0     0.0097   23.8   0.0    1.5  1  RHOMAR005678  
     0.0046   24.8   0.0     0.0096   23.8   0.0    1.5  1  RHYHUM048651  
     0.0046   24.8   0.4      0.012   23.5   0.1    1.8  1  LEPVOR043763  
     0.0047   24.8   0.0     0.0086   24.0   0.0    1.5  1  HEMPHA003076  
     0.0052   24.7   0.1      0.016   23.1   0.1    1.8  1  BIGNAT000456  
     0.0056   24.6   0.1     0.0096   23.8   0.1    1.4  1  RAPHET020793  
     0.0056   24.6   0.1      0.011   23.7   0.1    1.4  1  CHASUB008461  
      0.006   24.5   0.3       0.01   23.7   0.3    1.4  1  LEPVOR014550  
     0.0061   24.4   0.1       0.01   23.7   0.1    1.3  1  BREMOT005133  
     0.0063   24.4   0.0         77   11.3   0.0    3.0  0  HEMPHA050595  
     0.0068   24.3   0.0        6.5   14.7   0.0    2.4  0  BICSPE005972  
     0.0068   24.3   0.0      0.015   23.2   0.0    1.5  1  GUITHE012344  
     0.0071   24.2   0.0      0.011   23.6   0.0    1.2  1  DIAGRA024851  
     0.0071   24.2   0.0      0.016   23.1   0.0    1.6  1  ELPMAR005169  
     0.0077   24.1   0.1      0.014   23.3   0.1    1.3  1  LEPVOR024067  
     0.0079   24.1   0.1      0.025   22.5   0.1    1.9  1  DANRER024109  
     0.0079   24.1   0.2      0.042   21.8   0.1    2.3  0  DANRER001932  
     0.0081   24.0   0.1      0.013   23.4   0.1    1.3  1  LEPVOR004104  
     0.0081   24.0   0.7         87   11.1   0.0    2.6  0  OXYTRI006695  
     0.0081   24.0   0.7         87   11.1   0.0    2.6  0  STEHIS013052  
     0.0083   24.0   0.2      0.094   20.6   0.0    2.5  0  LEPVOR045105  
     0.0085   24.0   0.1      0.018   22.9   0.1    1.5  1  LEPVOR009633  
     0.0094   23.8   0.1    1.1e+02   10.8   0.0    2.5  0  PLATAR018910  
     0.0097   23.8   0.8         39   12.2   0.2    2.8  0  CHASUB017234  
     0.0099   23.8   0.1      0.022   22.6   0.1    1.5  1  LEPVOR046066  
       0.01   23.7   0.2      0.038   21.9   0.0    2.1  0  CYAMER000348  
      0.011   23.6   0.2      0.025   22.5   0.2    1.6  1  GEPOCE027667  
      0.011   23.6   0.2      0.031   22.2   0.2    1.7  1  GEPOCE045564  
      0.012   23.5   2.9        0.5   18.3   0.1    2.7  0  COLSPE004703  
      0.012   23.5   0.6      0.024   22.6   0.6    1.5  1  LEPVOR040352  
      0.015   23.2   0.1      0.029   22.3   0.1    1.4  1  BREMOT006162  
      0.015   23.2   0.2      0.033   22.1   0.2    1.5  1  GEPOCE006425  
      0.015   23.2   0.1       0.15   20.0   0.1    2.3  0  PHYINF005108  
      0.015   23.1   0.0      0.044   21.7   0.0    1.7  0  MNELEI004851  
      0.016   23.1   4.6        1.7   16.6   0.1    3.4  0  PAUCHR016234  
      0.016   23.1   0.0      0.035   22.0   0.0    1.6  1  LEPVOR043762  
      0.017   23.0   0.0    1.3e+02   10.6   0.0    2.4  0  HEMPHA008261  
      0.017   23.0   0.0      0.039   21.9   0.0    1.6  0  PARTET037911  
      0.018   23.0   0.0      0.035   22.0   0.0    1.5  1  LEPVOR043761  
      0.018   23.0   0.6      0.035   22.0   0.6    1.5  0  LEPVOR040353  
      0.018   22.9   0.4         20   13.2   0.1    2.6  0  PHYINF013192  
      0.018   22.9   0.0       0.13   20.2   0.0    2.2  0  NEMVEC023053  
       0.02   22.8   0.0      0.043   21.7   0.0    1.5  0  LEPVOR027003  
       0.02   22.8   0.0      0.039   21.9   0.0    1.4  0  TELSUB027767  
       0.02   22.8   0.0      0.048   21.6   0.0    1.6  0  LEPVOR043760  
      0.021   22.7   0.3       0.64   18.0   0.1    2.7  0  OXYTRI014783  
      0.021   22.7   0.3       0.64   18.0   0.1    2.7  0  STEHIS006986  
      0.022   22.7   0.1      0.039   21.8   0.1    1.4  0  LEPVOR002668  
      0.023   22.6   0.1      0.059   21.3   0.1    1.7  0  LEPVOR019183  
      0.023   22.6   0.3      1e+02   10.9   0.1    2.5  0  MATSPE003070  
      0.024   22.5   0.0      0.073   21.0   0.0    1.8  0  LEPVOR002418  
      0.024   22.5   0.4        5.1   15.1   0.2    2.4  0  LEPVOR027492  
      0.025   22.5   0.5        9.2   14.3   0.1    3.9  0  LEPVOR020803  
      0.025   22.5   0.8         24   13.0   0.0    2.7  0  BIGNAT005390  
      0.025   22.5   0.0      0.068   21.1   0.0    1.7  0  LEPVOR002417  
      0.027   22.4   0.1        9.2   14.3   0.0    3.3  0  PICSPE039807  
      0.028   22.3   0.3      0.067   21.1   0.3    1.6  0  LEPVOR005595  
      0.031   22.2   0.1      0.077   20.9   0.1    1.7  0  LEPVOR019180  
      0.032   22.1   0.1      0.057   21.3   0.1    1.4  0  LEUCOM009169  
      0.034   22.0   0.0      0.062   21.2   0.0    1.4  0  PICSPE028433  
      0.035   22.0   0.1      0.073   21.0   0.1    1.5  0  LEPVOR022817  
      0.035   22.0   0.2      0.066   21.1   0.2    1.4  0  LEPVOR038494  
      0.035   22.0   0.2      0.095   20.6   0.2    1.7  0  LEPVOR013771  
      0.035   22.0   0.0       0.07   21.0   0.0    1.4  0  LEPVOR012679  


Domain annotation for each sequence (and alignments):
>> LEUCOM047479  
   #    score  bias  c-Evalue  i-Evalue hmmfrom  hmm to    alifrom  ali to    envfrom  env to     acc
 ---   ------ ----- --------- --------- ------- -------    ------- -------    ------- -------    ----
   1 !   62.5   0.0   5.5e-19   8.1e-15       1      68 [.     372     439 ..     372     440 .. 0.96
   2 !   51.5   0.0   1.5e-15   2.2e-11       1      67 [.     518     586 ..     518     588 .. 0.96
   3 !   48.3   0.1   1.4e-14   2.1e-10       3      67 ..     644     710 ..     642     712 .. 0.96
   4 !   40.3   0.1   4.5e-12   6.6e-08       3      61 ..     755     816 ..     753     823 .. 0.88
   5 !   73.2   0.1   2.4e-22   3.6e-18       1      68 [.     871     940 ..     871     941 .. 0.95
   6 !   82.5   0.1   3.1e-25   4.5e-21       1      66 [.     994    1061 ..     994    1064 .. 0.95
   7 !  100.1   0.0     1e-30   1.5e-26       1      67 [.    1103    1169 ..    1103    1171 .. 0.99
   8 !   86.6   0.0   1.6e-26   2.4e-22       1      68 [.    1209    1276 ..    1209    1277 .. 0.99
   9 !   92.9   0.1   1.7e-28   2.6e-24       1      68 [.    1315    1384 ..    1315    1385 .. 0.97

  Alignments for each domain:
  == domain 1  score: 62.5 bits;  conditional E-value: 5.5e-19
           MBT   1 mkLEavdpknpslicvAtVvkvl.grrllvrfdgwddsydfwcdadspdifPvGWcekngikLqpPkgy 68 
                   ++LEa ++  + ++cvAt++ v  ++ ++++fd  + + d+wc  +sp+++PvGW+++ +++LqpP+g 
  LEUCOM047479 372 QRLEAFNRISN-QVCVATIQGVNaQGQVHIHFDAASGEADYWCASSSPELHPVGWAARCRVHLQPPNGV 439
                   79*****8877.**********************999*****************************985 PP

  == domain 2  score: 51.5 bits;  conditional E-value: 1.5e-15
           MBT   1 mkLEavdpknpslicvAtVvkvl..grrllvrfdgwddsydfwcdadspdifPvGWcekngikLqpPkg 67 
                   m LE+ dp  ps++++ +V +    ++r++++++gw++sydfw   +s  ++P GWc   g +L  P g
  LEUCOM047479 518 MALEVDDPDSPSSTYICSVLQANadENRIRLHYEGWSSSYDFWTGSSSSILHPPGWCTLVGRHLPTPSG 586
                   89*****************9999899**************************************99987 PP

  == domain 3  score: 48.3 bits;  conditional E-value: 1.4e-14
           MBT   3 LEavdpknpslicvAtVvkvl..grrllvrfdgwddsydfwcdadspdifPvGWcekngikLqpPkg 67 
                   +E+ dp+ +s+++  ++v+v    +r++v+++gw+++ dfw+ ++s+ ++++GWc ++g +L+ P g
  LEUCOM047479 644 VEVDDPNSQSQTYLCSIVDVDvvLKRVKVHYEGWTQKWDFWLGVRSTGMHHMGWCDSTGRTLHMPSG 710
                   7*****************99888*****************************************987 PP

  == domain 4  score: 40.3 bits;  conditional E-value: 4.5e-12
           MBT   3 LEavdpknpslicvAtVvkvl..grrllvrfdgwddsydfwcdads.pdifPvGWcekngik 61 
                   LE+vdp ++ +++ AtVv+v    + ++v + gw++  dfw+d    + i+PvGW+  +g+ 
  LEUCOM047479 755 LEIVDPADSASTYLATVVDVNveRQQIKVTYVGWSNHWDFWVDTHRgTGIHPVGWSLATGKA 816
                   9********************86677*****************975389*******999876 PP

  == domain 5  score: 73.2 bits;  conditional E-value: 2.4e-22
           MBT   1 mkLEavdpknpslicvAtVvkvlgrr..llvrfdgwddsydfwcdadspdifPvGWcekngikLqpPkgy 68 
                   m+LEavd+kn++++c A++v v  +r  + ++fdgw++ y++wc   ++di+P+GWc  ng+ ++ Pkg+
  LEUCOM047479 871 MRLEAVDRKNRTMTCAANIVAVNADRntIEINFDGWTSYYNYWCSPCDNDIHPIGWCRANGVSFHSPKGI 940
                   9**********************44445****************************************97 PP

  == domain 6  score: 82.5 bits;  conditional E-value: 3.1e-25
           MBT    1 mkLEavdpknpslicvAtVvkvl..grrllvrfdgwddsydfwcdadspdifPvGWcekngikLqpPk 66  
                    m+LEa d++nps+icvAt++++    + + ++fdgw d+yd+wc  d++d++P+GWce ng + + P+
  LEUCOM047479  994 MRLEAKDRLNPSMICVATIQRINtaRGQMEIHFDGWGDTYDYWCPFDNEDVHPMGWCEANGRHVTEPH 1061
                    9**********************76677************************************9997 PP

  == domain 7  score: 100.1 bits;  conditional E-value: 1e-30
           MBT    1 mkLEavdpknpslicvAtVvkvlgrrllvrfdgwddsydfwcdadspdifPvGWcekngikLqpPkg 67  
                    mkLEa d++npsl+cvAtV++v g rll++fdgw+++yd+wc+ d +di+P+GWc ++g kLq+Pkg
  LEUCOM047479 1103 MKLEARDRLNPSLVCVATVAQVDGSRLLIHFDGWTSKYDYWCTTDTEDIHPIGWCDRTGCKLQAPKG 1169
                    9****************************************************************98 PP

  == domain 8  score: 86.6 bits;  conditional E-value: 1.6e-26
           MBT    1 mkLEavdpknpslicvAtVvkvlgrrllvrfdgwddsydfwcdadspdifPvGWcekngikLqpPkgy 68  
                    mk+Ea d+++p+licvAt+++  ++ + v+fdgwd++y++ c+ +spd++P+GWc++ g kLq+Pkg+
  LEUCOM047479 1209 MKMEAMDRQHPTLICVATITRLWEGNMTVHFDGWDETYNYQCQRSSPDVHPIGWCARSGRKLQAPKGF 1276
                    9*****************************************************************97 PP

  == domain 9  score: 92.9 bits;  conditional E-value: 1.7e-28
           MBT    1 mkLEavdpknpslicvAtVvkvl..grrllvrfdgwddsydfwcdadspdifPvGWcekngikLqpPkgy 68  
                    mkLEa d+++ps+icvAtV++v   g+ ll++fdgw+++yd+wcd +  di+P+GWc+ +g kL++Pk +
  LEUCOM047479 1315 MKLEAKDRMHPSMICVATVQEVRddGKELLIHFDGWTAKYDYWCDRTTSDIHPMGWCAMYGTKLNAPKSM 1384
                    9**********************99999***************************************975 PP

>> BRABEL011752  
   #    score  bias  c-Evalue  i-Evalue hmmfrom  hmm to    alifrom  ali to    envfrom  env to     acc
 ---   ------ ----- --------- --------- ------- -------    ------- -------    ------- -------    ----
   1 !   62.2   0.1     7e-19     1e-14       1      68 [.     184     256 ..     184     257 .. 0.95
   2 !   77.1   0.0   1.5e-23   2.2e-19       1      69 []     297     366 ..     297     366 .. 0.94
   3 !   81.0   0.0   8.9e-25   1.3e-20       1      69 []     407     479 ..     407     479 .. 0.98
   4 !   95.4   0.3   2.9e-29   4.2e-25       1      65 [.     514     578 ..     514     580 .. 0.99

  Alignments for each domain:
  == domain 1  score: 62.2 bits;  conditional E-value: 7e-19
           MBT   1 mkLEavdpkn...pslicvAtVvkvlgrrllvrfdgwdd..sydfwcdadspdifPvGWcekngikLqpPkgy 68 
                   mk+E+++      ++ +++A V+k+ g+r ++r++g ++  s dfwc+   ++++PvGWc+  g++L pPk +
  BRABEL011752 184 MKVEVLNTDCdlpSKVFWIAQVIKIAGYRAKLRYEGFEEnsSLDFWCNLCTMEVHPVGWCATIGKPLVPPKTI 256
                   9******888886779**********************999*****************************986 PP

  == domain 2  score: 77.1 bits;  conditional E-value: 1.5e-23
           MBT   1 mkLEavdpknpslicvAtVvkvlgrrllvrfdgwdd.sydfwcdadspdifPvGWcekngikLqpPkgyk 69 
                   m+LE+vd+   s+++vA V +v+g+r+++ + + +d ++dfwc++ sp i+PvGW++  g+kL++  +yk
  BRABEL011752 297 MQLEVVDKCSISSMRVAVVDEVVGGRIRLLYRDSQDeEDDFWCHMASPLIHPVGWSQLVGHKLTATAEYK 366
                   99*****************************665555****************************99996 PP

  == domain 3  score: 81.0 bits;  conditional E-value: 8.9e-25
           MBT   1 mkLEavdpknpslicvAtVvkvl.grrllvrfdgwdd...sydfwcdadspdifPvGWcekngikLqpPkgyk 69 
                   mkLEa+dp+n s++cvAtV kvl +++l++ +dg++    s++f+++ +s +ifPvG+c  n+i+L+pP+ y+
  BRABEL011752 407 MKLEAIDPLNLSTVCVATVRKVLrEGYLMIGIDGMETpdgSDWFCYHQTSANIFPVGFCDLNKIELTPPRSYS 479
                   9*********************************99999*******************************995 PP

  == domain 4  score: 95.4 bits;  conditional E-value: 2.9e-29
           MBT   1 mkLEavdpknpslicvAtVvkvlgrrllvrfdgwddsydfwcdadspdifPvGWcekngikLqpP 65 
                   mk+Eavd ++p+l+cvAtVv+v+gr+l+v+fdgw+d+yd w+d++ pd++PvGWce  g++LqpP
  BRABEL011752 514 MKVEAVDLMEPHLVCVATVVRVVGRLLRVHFDGWEDTYDQWVDCEAPDLYPVGWCEMMGYPLQPP 578
                   9***************************************************************9 PP

>> HOMSAP036894  
   #    score  bias  c-Evalue  i-Evalue hmmfrom  hmm to    alifrom  ali to    envfrom  env to     acc
 ---   ------ ----- --------- --------- ------- -------    ------- -------    ------- -------    ----
   1 !   96.9   0.0     1e-29   1.5e-25       1      69 []     242     310 ..     242     310 .. 0.99
   2 !  113.8   0.2   5.2e-35   7.7e-31       1      68 [.     349     416 ..     349     417 .. 0.99
   3 !  102.9   0.0   1.3e-31   1.9e-27       1      67 [.     453     519 ..     453     521 .. 0.98

  Alignments for each domain:
  == domain 1  score: 96.9 bits;  conditional E-value: 1e-29
           MBT   1 mkLEavdpknpslicvAtVvkvlgrrllvrfdgwddsydfwcdadspdifPvGWcekngikLqpPkgyk 69 
                   mkLE +dp++ps++ + tV++v+g+rl+++fdg+++++dfw++a+spdi+P GW ek+g+kLqpPkgyk
  HOMSAP036894 242 MKLEGIDPQHPSMYFILTVAEVCGYRLRLHFDGYSECHDFWVNANSPDIHPAGWFEKTGHKLQPPKGYK 310
                   9*******************************************************************7 PP

  == domain 2  score: 113.8 bits;  conditional E-value: 5.2e-35
           MBT   1 mkLEavdpknpslicvAtVvkvlgrrllvrfdgwddsydfwcdadspdifPvGWcekngikLqpPkgy 68 
                   mkLEavd++npsl+cvA+V++v++ r+lv+fd+wdd+yd+wcd +sp+i+PvGWc+k+g++L+pP++y
  HOMSAP036894 349 MKLEAVDRMNPSLVCVASVTDVVDSRFLVHFDNWDDTYDYWCDPSSPYIHPVGWCQKQGKPLTPPQDY 416
                   9******************************************************************9 PP

  == domain 3  score: 102.9 bits;  conditional E-value: 1.3e-31
           MBT   1 mkLEavdpknpslicvAtVvkvlgrrllvrfdgwddsydfwcdadspdifPvGWcekngikLqpPkg 67 
                   mkLEavd++np li+vA+V +v ++r++++fdgw++ ydfw+dad+pdi+P GWc+k+g++LqpP g
  HOMSAP036894 453 MKLEAVDRRNPALIRVASVEDVEDHRIKIHFDGWSHGYDFWIDADHPDIHPAGWCSKTGHPLQPPLG 519
                   9****************************************************************87 PP

>> HOMSAP052328  
   #    score  bias  c-Evalue  i-Evalue hmmfrom  hmm to    alifrom  ali to    envfrom  env to     acc
 ---   ------ ----- --------- --------- ------- -------    ------- -------    ------- -------    ----
   1 !   96.8   0.0   1.1e-29   1.6e-25       1      69 []     242     310 ..     242     310 .. 0.99
   2 !  113.8   0.2   5.5e-35   8.1e-31       1      68 [.     349     416 ..     349     417 .. 0.99
   3 !  102.9   0.0   1.4e-31     2e-27       1      67 [.     453     519 ..     453     521 .. 0.98

  Alignments for each domain:
  == domain 1  score: 96.8 bits;  conditional E-value: 1.1e-29
           MBT   1 mkLEavdpknpslicvAtVvkvlgrrllvrfdgwddsydfwcdadspdifPvGWcekngikLqpPkgyk 69 
                   mkLE +dp++ps++ + tV++v+g+rl+++fdg+++++dfw++a+spdi+P GW ek+g+kLqpPkgyk
  HOMSAP052328 242 MKLEGIDPQHPSMYFILTVAEVCGYRLRLHFDGYSECHDFWVNANSPDIHPAGWFEKTGHKLQPPKGYK 310
                   9*******************************************************************7 PP

  == domain 2  score: 113.8 bits;  conditional E-value: 5.5e-35
           MBT   1 mkLEavdpknpslicvAtVvkvlgrrllvrfdgwddsydfwcdadspdifPvGWcekngikLqpPkgy 68 
                   mkLEavd++npsl+cvA+V++v++ r+lv+fd+wdd+yd+wcd +sp+i+PvGWc+k+g++L+pP++y
  HOMSAP052328 349 MKLEAVDRMNPSLVCVASVTDVVDSRFLVHFDNWDDTYDYWCDPSSPYIHPVGWCQKQGKPLTPPQDY 416
                   9******************************************************************9 PP

  == domain 3  score: 102.9 bits;  conditional E-value: 1.4e-31
           MBT   1 mkLEavdpknpslicvAtVvkvlgrrllvrfdgwddsydfwcdadspdifPvGWcekngikLqpPkg 67 
                   mkLEavd++np li+vA+V +v ++r++++fdgw++ ydfw+dad+pdi+P GWc+k+g++LqpP g
  HOMSAP052328 453 MKLEAVDRRNPALIRVASVEDVEDHRIKIHFDGWSHGYDFWIDADHPDIHPAGWCSKTGHPLQPPLG 519
                   9****************************************************************87 PP

>> HOMSAP036891  
   #    score  bias  c-Evalue  i-Evalue hmmfrom  hmm to    alifrom  ali to    envfrom  env to     acc
 ---   ------ ----- --------- --------- ------- -------    ------- -------    ------- -------    ----
   1 !   96.7   0.0   1.1e-29   1.7e-25       1      69 []     332     400 ..     332     400 .. 0.99
   2 !  113.6   0.2   5.9e-35   8.7e-31       1      68 [.     439     506 ..     439     507 .. 0.99
   3 !  102.8   0.0   1.5e-31   2.2e-27       1      67 [.     543     609 ..     543     611 .. 0.98

  Alignments for each domain:
  == domain 1  score: 96.7 bits;  conditional E-value: 1.1e-29
           MBT   1 mkLEavdpknpslicvAtVvkvlgrrllvrfdgwddsydfwcdadspdifPvGWcekngikLqpPkgyk 69 
                   mkLE +dp++ps++ + tV++v+g+rl+++fdg+++++dfw++a+spdi+P GW ek+g+kLqpPkgyk
  HOMSAP036891 332 MKLEGIDPQHPSMYFILTVAEVCGYRLRLHFDGYSECHDFWVNANSPDIHPAGWFEKTGHKLQPPKGYK 400
                   9*******************************************************************7 PP

  == domain 2  score: 113.6 bits;  conditional E-value: 5.9e-35
           MBT   1 mkLEavdpknpslicvAtVvkvlgrrllvrfdgwddsydfwcdadspdifPvGWcekngikLqpPkgy 68 
                   mkLEavd++npsl+cvA+V++v++ r+lv+fd+wdd+yd+wcd +sp+i+PvGWc+k+g++L+pP++y
  HOMSAP036891 439 MKLEAVDRMNPSLVCVASVTDVVDSRFLVHFDNWDDTYDYWCDPSSPYIHPVGWCQKQGKPLTPPQDY 506
                   9******************************************************************9 PP

  == domain 3  score: 102.8 bits;  conditional E-value: 1.5e-31
           MBT   1 mkLEavdpknpslicvAtVvkvlgrrllvrfdgwddsydfwcdadspdifPvGWcekngikLqpPkg 67 
                   mkLEavd++np li+vA+V +v ++r++++fdgw++ ydfw+dad+pdi+P GWc+k+g++LqpP g
  HOMSAP036891 543 MKLEAVDRRNPALIRVASVEDVEDHRIKIHFDGWSHGYDFWIDADHPDIHPAGWCSKTGHPLQPPLG 609
                   9****************************************************************87 PP

>> HOMSAP036888  
   #    score  bias  c-Evalue  i-Evalue hmmfrom  hmm to    alifrom  ali to    envfrom  env to     acc
 ---   ------ ----- --------- --------- ------- -------    ------- -------    ------- -------    ----
   1 !   96.6   0.0   1.2e-29   1.8e-25       1      69 []     332     400 ..     332     400 .. 0.99
   2 !  113.6   0.2   6.3e-35   9.3e-31       1      68 [.     439     506 ..     439     507 .. 0.99
   3 !  102.7   0.0   1.6e-31   2.3e-27       1      67 [.     543     609 ..     543     611 .. 0.98

  Alignments for each domain:
  == domain 1  score: 96.6 bits;  conditional E-value: 1.2e-29
           MBT   1 mkLEavdpknpslicvAtVvkvlgrrllvrfdgwddsydfwcdadspdifPvGWcekngikLqpPkgyk 69 
                   mkLE +dp++ps++ + tV++v+g+rl+++fdg+++++dfw++a+spdi+P GW ek+g+kLqpPkgyk
  HOMSAP036888 332 MKLEGIDPQHPSMYFILTVAEVCGYRLRLHFDGYSECHDFWVNANSPDIHPAGWFEKTGHKLQPPKGYK 400
                   9*******************************************************************7 PP

  == domain 2  score: 113.6 bits;  conditional E-value: 6.3e-35
           MBT   1 mkLEavdpknpslicvAtVvkvlgrrllvrfdgwddsydfwcdadspdifPvGWcekngikLqpPkgy 68 
                   mkLEavd++npsl+cvA+V++v++ r+lv+fd+wdd+yd+wcd +sp+i+PvGWc+k+g++L+pP++y
  HOMSAP036888 439 MKLEAVDRMNPSLVCVASVTDVVDSRFLVHFDNWDDTYDYWCDPSSPYIHPVGWCQKQGKPLTPPQDY 506
                   9******************************************************************9 PP

  == domain 3  score: 102.7 bits;  conditional E-value: 1.6e-31
           MBT   1 mkLEavdpknpslicvAtVvkvlgrrllvrfdgwddsydfwcdadspdifPvGWcekngikLqpPkg 67 
                   mkLEavd++np li+vA+V +v ++r++++fdgw++ ydfw+dad+pdi+P GWc+k+g++LqpP g
  HOMSAP036888 543 MKLEAVDRRNPALIRVASVEDVEDHRIKIHFDGWSHGYDFWIDADHPDIHPAGWCSKTGHPLQPPLG 609
                   9****************************************************************87 PP

>> DANRER026652  
   #    score  bias  c-Evalue  i-Evalue hmmfrom  hmm to    alifrom  ali to    envfrom  env to     acc
 ---   ------ ----- --------- --------- ------- -------    ------- -------    ------- -------    ----
   1 !  100.8   0.1   6.2e-31   9.1e-27       1      68 [.     208     275 ..     208     276 .. 0.98
   2 !  110.0   0.1   8.1e-34   1.2e-29       1      68 [.     315     382 ..     315     383 .. 0.99
   3 !  105.8   0.3   1.6e-32   2.4e-28       1      67 [.     419     485 ..     419     487 .. 0.98

  Alignments for each domain:
  == domain 1  score: 100.8 bits;  conditional E-value: 6.2e-31
           MBT   1 mkLEavdpknpslicvAtVvkvlgrrllvrfdgwddsydfwcdadspdifPvGWcekngikLqpPkgy 68 
                   m+LE +dp++ps++cv t+++v g+r++++fd+ +d+ydfw++ +spdi+PvGWcek+g+kL+pPkg+
  DANRER026652 208 MRLEGIDPEHPSMYCVLTIAEVSGHRIRLHFDHFSDCYDFWVNSNSPDIHPVGWCEKTGHKLHPPKGM 275
                   9*****************************************************************97 PP

  == domain 2  score: 110.0 bits;  conditional E-value: 8.1e-34
           MBT   1 mkLEavdpknpslicvAtVvkvlgrrllvrfdgwddsydfwcdadspdifPvGWcekngikLqpPkgy 68 
                   mkLEav++k+p+ icvAtV+++++ r+lv+fd+w++syd+wcda+sp+i+PvGWc++ng +L+ P+gy
  DANRER026652 315 MKLEAVCRKDPTFICVATVTDMVDSRFLVHFDNWEESYDYWCDATSPYIHPVGWCQENGRTLSTPPGY 382
                   9******************************************************************9 PP

  == domain 3  score: 105.8 bits;  conditional E-value: 1.6e-32
           MBT   1 mkLEavdpknpslicvAtVvkvlgrrllvrfdgwddsydfwcdadspdifPvGWcekngikLqpPkg 67 
                   mkLE+vd++np li+vAtV+++ ++rl+++fdgw+d+yd+w+dadspd++P GWc+k+g++LqpP  
  DANRER026652 419 MKLEVVDKRNPVLIRVATVADTDDHRLWIHFDGWTDEYDYWIDADSPDVHPAGWCAKTGHPLQPPIT 485
                   9****************************************************************65 PP

>> HOMSAP069110  
   #    score  bias  c-Evalue  i-Evalue hmmfrom  hmm to    alifrom  ali to    envfrom  env to     acc
 ---   ------ ----- --------- --------- ------- -------    ------- -------    ------- -------    ----
   1 !  102.9   0.1   1.4e-31     2e-27       1      69 []     303     371 ..     303     371 .. 0.99
   2 !  107.6   0.3   4.5e-33   6.6e-29       1      68 [.     410     477 ..     410     478 .. 0.99
   3 !  105.9   0.2   1.6e-32   2.3e-28       1      66 [.     514     579 ..     514     581 .. 0.99

  Alignments for each domain:
  == domain 1  score: 102.9 bits;  conditional E-value: 1.4e-31
           MBT   1 mkLEavdpknpslicvAtVvkvlgrrllvrfdgwddsydfwcdadspdifPvGWcekngikLqpPkgyk 69 
                   mkLE vdp+++s +cv tV++v+g+r++++fdg++d+ydfw++ad  di+PvGWcek+g+kL+pPkgyk
  HOMSAP069110 303 MKLEGVDPEHQSVYCVLTVAEVCGYRIKLHFDGYSDCYDFWVNADALDIHPVGWCEKTGHKLHPPKGYK 371
                   9*******************************************************************7 PP

  == domain 2  score: 107.6 bits;  conditional E-value: 4.5e-33
           MBT   1 mkLEavdpknpslicvAtVvkvlgrrllvrfdgwddsydfwcdadspdifPvGWcekngikLqpPkgy 68 
                   mkLEavd+knps icvAtV++++++r+lv+fd+wd+syd+wc a+sp i+PvGWc++++ +L  P+gy
  HOMSAP069110 410 MKLEAVDKKNPSFICVATVTDMVDNRFLVHFDNWDESYDYWCEASSPHIHPVGWCKEHRRTLITPPGY 477
                   9******************************************************************9 PP

  == domain 3  score: 105.9 bits;  conditional E-value: 1.6e-32
           MBT   1 mkLEavdpknpslicvAtVvkvlgrrllvrfdgwddsydfwcdadspdifPvGWcekngikLqpPk 66 
                   mkLE+vd++np  i+vAtV+++ ++r++v+fdgw+++yd+w+dadspdi+PvGWc+k+g++LqpP 
  HOMSAP069110 514 MKLEVVDKRNPMFIRVATVADTDDHRVKVHFDGWNNCYDYWIDADSPDIHPVGWCSKTGHPLQPPL 579
                   9****************************************************************6 PP

>> DANRER026651  
   #    score  bias  c-Evalue  i-Evalue hmmfrom  hmm to    alifrom  ali to    envfrom  env to     acc
 ---   ------ ----- --------- --------- ------- -------    ------- -------    ------- -------    ----
   1 !   99.6   0.1   1.4e-30   2.1e-26       1      68 [.     183     250 ..     183     251 .. 0.98
   2 !  109.3   0.1   1.4e-33     2e-29       1      68 [.     290     357 ..     290     358 .. 0.99
   3 !  104.4   0.1   4.5e-32   6.6e-28       1      65 [.     394     458 ..     394     461 .. 0.99

  Alignments for each domain:
  == domain 1  score: 99.6 bits;  conditional E-value: 1.4e-30
           MBT   1 mkLEavdpknpslicvAtVvkvlgrrllvrfdgwddsydfwcdadspdifPvGWcekngikLqpPkgy 68 
                   m+LE +dp++ps++cv t+++v g+r++++fd+ +d+ydfw++ +spdi+PvGWcek+g+kL+pPkg 
  DANRER026651 183 MRLEGIDPEHPSMYCVLTIAEVSGHRIRLHFDHFSDCYDFWVNSNSPDIHPVGWCEKTGHKLHPPKGV 250
                   9*****************************************************************96 PP

  == domain 2  score: 109.3 bits;  conditional E-value: 1.4e-33
           MBT   1 mkLEavdpknpslicvAtVvkvlgrrllvrfdgwddsydfwcdadspdifPvGWcekngikLqpPkgy 68 
                   mkLEav++k+p+ icvAtV+++++ r+lv+fd+w++syd+wcda+sp+i+PvGWc++ng +L+ P+gy
  DANRER026651 290 MKLEAVCRKDPTFICVATVTDMVDSRFLVHFDNWEESYDYWCDATSPYIHPVGWCQENGRTLSTPPGY 357
                   9******************************************************************9 PP

  == domain 3  score: 104.4 bits;  conditional E-value: 4.5e-32
           MBT   1 mkLEavdpknpslicvAtVvkvlgrrllvrfdgwddsydfwcdadspdifPvGWcekngikLqpP 65 
                   mkLE+vd++np li+vAtV+++ ++rl+++fdgw+d+yd+w+dadspd++P GWc+k+g++LqpP
  DANRER026651 394 MKLEVVDKRNPVLIRVATVADTDDHRLWIHFDGWTDEYDYWIDADSPDVHPAGWCAKTGHPLQPP 458
                   9***************************************************************9 PP

>> HOMSAP093434  
   #    score  bias  c-Evalue  i-Evalue hmmfrom  hmm to    alifrom  ali to    envfrom  env to     acc
 ---   ------ ----- --------- --------- ------- -------    ------- -------    ------- -------    ----
   1 !   63.5   0.1   2.6e-19   3.8e-15       1      68 [.     104     176 ..     104     177 .. 0.95
   2 !   68.8   0.0   5.9e-21   8.6e-17       1      63 [.     217     279 ..     217     283 .. 0.96
   3 !   78.8   0.0   4.3e-24   6.4e-20       1      69 []     322     394 ..     322     394 .. 0.98
   4 !   98.7   0.1   2.7e-30   3.9e-26       1      66 [.     430     495 ..     430     498 .. 0.98

  Alignments for each domain:
  == domain 1  score: 63.5 bits;  conditional E-value: 2.6e-19
           MBT   1 mkLEavdpkn...pslicvAtVvkvlgrrllvrfdgwdd..sydfwcdadspdifPvGWcekngikLqpPkgy 68 
                   mk+E+++      ++ +++A+V+++ g+r+l+r++g ++  s+dfwc+ +  d++P+GWc+ n++ L pP+ +
  HOMSAP093434 104 MKVEVLNSDAvlpSRVYWIASVIQTAGYRVLLRYEGFENdaSHDFWCNLGTVDVHPIGWCAINSKILVPPRTI 176
                   9******99889788**********************9999*****************************976 PP

  == domain 2  score: 68.8 bits;  conditional E-value: 5.9e-21
           MBT   1 mkLEavdpknpslicvAtVvkvlgrrllvrfdgwddsydfwcdadspdifPvGWcekngikLq 63 
                   m+LE+vd+ + s++++A V  v+g+rl++ +++ d+++dfwc++ sp i+PvGW+ + g+ ++
  HOMSAP093434 217 MRLEVVDKSQVSRTRMAVVDTVIGGRLRLLYEDGDSDDDFWCHMWSPLIHPVGWSRRVGHGIK 279
                   9********************************9************************99775 PP

  == domain 3  score: 78.8 bits;  conditional E-value: 4.3e-24
           MBT   1 mkLEavdpknpslicvAtVvkvl.grrllvrfdgwdd...sydfwcdadspdifPvGWcekngikLqpPkgyk 69 
                   mkLEa+dp+n  +icvAtV kvl +++l++ +dg ++    ++f+++a+s+ ifP  +c+kn+i+L+pPkgy+
  HOMSAP093434 322 MKLEAIDPLNLGNICVATVCKVLlDGYLMICVDGGPStdgLDWFCYHASSHAIFPATFCQKNDIELTPPKGYE 394
                   9*********************************99999999*****************************95 PP

  == domain 4  score: 98.7 bits;  conditional E-value: 2.7e-30
           MBT   1 mkLEavdpknpslicvAtVvkvlgrrllvrfdgwddsydfwcdadspdifPvGWcekngikLqpPk 66 
                   mkLEavd ++p+licvAtV++v++r+l ++fdgwd++yd w+d++spdi+PvGWce +g++LqpP 
  HOMSAP093434 430 MKLEAVDLMEPRLICVATVKRVVHRLLSIHFDGWDSEYDQWVDCESPDIYPVGWCELTGYQLQPPV 495
                   9****************************************************************6 PP

>> HOMSAP056922  
   #    score  bias  c-Evalue  i-Evalue hmmfrom  hmm to    alifrom  ali to    envfrom  env to     acc
 ---   ------ ----- --------- --------- ------- -------    ------- -------    ------- -------    ----
   1 !   63.2   0.1   3.3e-19   4.9e-15       1      68 [.     214     286 ..     214     287 .. 0.95
   2 !   68.5   0.0   7.4e-21   1.1e-16       1      63 [.     327     389 ..     327     393 .. 0.96
   3 !   78.5   0.0   5.5e-24   8.1e-20       1      69 []     432     504 ..     432     504 .. 0.98
   4 !   98.4   0.1   3.4e-30   4.9e-26       1      66 [.     540     605 ..     540     608 .. 0.98

  Alignments for each domain:
  == domain 1  score: 63.2 bits;  conditional E-value: 3.3e-19
           MBT   1 mkLEavdpkn...pslicvAtVvkvlgrrllvrfdgwdd..sydfwcdadspdifPvGWcekngikLqpPkgy 68 
                   mk+E+++      ++ +++A+V+++ g+r+l+r++g ++  s+dfwc+ +  d++P+GWc+ n++ L pP+ +
  HOMSAP056922 214 MKVEVLNSDAvlpSRVYWIASVIQTAGYRVLLRYEGFENdaSHDFWCNLGTVDVHPIGWCAINSKILVPPRTI 286
                   9******99889788**********************9999*****************************976 PP

  == domain 2  score: 68.5 bits;  conditional E-value: 7.4e-21
           MBT   1 mkLEavdpknpslicvAtVvkvlgrrllvrfdgwddsydfwcdadspdifPvGWcekngikLq 63 
                   m+LE+vd+ + s++++A V  v+g+rl++ +++ d+++dfwc++ sp i+PvGW+ + g+ ++
  HOMSAP056922 327 MRLEVVDKSQVSRTRMAVVDTVIGGRLRLLYEDGDSDDDFWCHMWSPLIHPVGWSRRVGHGIK 389
                   9********************************9************************99775 PP

  == domain 3  score: 78.5 bits;  conditional E-value: 5.5e-24
           MBT   1 mkLEavdpknpslicvAtVvkvl.grrllvrfdgwdd...sydfwcdadspdifPvGWcekngikLqpPkgyk 69 
                   mkLEa+dp+n  +icvAtV kvl +++l++ +dg ++    ++f+++a+s+ ifP  +c+kn+i+L+pPkgy+
  HOMSAP056922 432 MKLEAIDPLNLGNICVATVCKVLlDGYLMICVDGGPStdgLDWFCYHASSHAIFPATFCQKNDIELTPPKGYE 504
                   9*********************************99999999*****************************95 PP

  == domain 4  score: 98.4 bits;  conditional E-value: 3.4e-30
           MBT   1 mkLEavdpknpslicvAtVvkvlgrrllvrfdgwddsydfwcdadspdifPvGWcekngikLqpPk 66 
                   mkLEavd ++p+licvAtV++v++r+l ++fdgwd++yd w+d++spdi+PvGWce +g++LqpP 
  HOMSAP056922 540 MKLEAVDLMEPRLICVATVKRVVHRLLSIHFDGWDSEYDQWVDCESPDIYPVGWCELTGYQLQPPV 605
                   9****************************************************************6 PP

>> HOMSAP076500  
   #    score  bias  c-Evalue  i-Evalue hmmfrom  hmm to    alifrom  ali to    envfrom  env to     acc
 ---   ------ ----- --------- --------- ------- -------    ------- -------    ------- -------    ----
   1 !   96.2   0.0   1.6e-29   2.4e-25       1      69 []      88     156 ..      88     156 .. 0.99
   2 !  110.3   0.2   6.4e-34   9.3e-30       1      68 [.     196     263 ..     196     264 .. 0.99
   3 !  103.2   0.3   1.1e-31   1.6e-27       1      67 [.     300     366 ..     300     368 .. 0.98

  Alignments for each domain:
  == domain 1  score: 96.2 bits;  conditional E-value: 1.6e-29
           MBT   1 mkLEavdpknpslicvAtVvkvlgrrllvrfdgwddsydfwcdadspdifPvGWcekngikLqpPkgyk 69 
                   m+LE +dp++ps +cv +V++v+g+rl+++fdg+ ++ydfw +a+spdi+PvGWcek++++L+ Pkgy+
  HOMSAP076500  88 MRLEGIDPRHPSVFCVLSVAEVCGYRLRLHFDGYLSCYDFWTNAGSPDIHPVGWCEKTKHELHIPKGYR 156
                   9******************************************************************96 PP

  == domain 2  score: 110.3 bits;  conditional E-value: 6.4e-34
           MBT   1 mkLEavdpknpslicvAtVvkvlgrrllvrfdgwddsydfwcdadspdifPvGWcekngikLqpPkgy 68 
                   mkLEavd+knpsl+cvAt+++++++rllv+fd+wddsyd+wcd++sp++ PvGWc++ng +L +P+gy
  HOMSAP076500 196 MKLEAVDRKNPSLVCVATIADIVEDRLLVHFDNWDDSYDYWCDVNSPYVQPVGWCQENGRTLIAPQGY 263
                   9******************************************************************9 PP

  == domain 3  score: 103.2 bits;  conditional E-value: 1.1e-31
           MBT   1 mkLEavdpknpslicvAtVvkvlgrrllvrfdgwddsydfwcdadspdifPvGWcekngikLqpPkg 67 
                   mkLE+vd++np+li+vAt+v+v ++r++v+fdgwd++yd+w+ adspdi+P+GWc ++g++L+ P+ 
  HOMSAP076500 300 MKLEVVDKRNPRLIRVATIVDVDDQRVKVHFDGWDHKYDYWVEADSPDIHPIGWCDVTGHPLEVPQR 366
                   9***************************************************************986 PP

>> BRABEL012879  
   #    score  bias  c-Evalue  i-Evalue hmmfrom  hmm to    alifrom  ali to    envfrom  env to     acc
 ---   ------ ----- --------- --------- ------- -------    ------- -------    ------- -------    ----
   1 !   91.9   0.0   3.5e-28   5.2e-24       1      68 [.     560     629 ..     560     630 .. 0.98
   2 !   68.3   0.0   8.2e-21   1.2e-16       1      68 [.     672     741 ..     672     742 .. 0.97
   3 !   70.5   0.0   1.7e-21   2.5e-17       1      68 [.     787     859 ..     787     860 .. 0.98
   4 !   72.2   0.1   5.3e-22   7.8e-18       1      67 [.     896     966 ..     896     968 .. 0.96

  Alignments for each domain:
  == domain 1  score: 91.9 bits;  conditional E-value: 3.5e-28
           MBT   1 mkLEavdpknpslicvAtVvkvlgrrllvrfdgwdd..sydfwcdadspdifPvGWcekngikLqpPkgy 68 
                   mkLE+ ++ np++++vAtV++++g++ll+r+dg+++  s dfwcd++  d++P+GWc++ng  LqpP+ +
  BRABEL012879 560 MKLEVANKANPQTYWVATVIMTCGQLLLLRYDGYKNdrSADFWCDITTADVHPIGWCAQNGRMLQPPDAI 629
                   9***********************************9******************************976 PP

  == domain 2  score: 68.3 bits;  conditional E-value: 8.2e-21
           MBT   1 mkLEavdpknpslicvAtVvkvlgrrllvrfdgwdd..sydfwcdadspdifPvGWcekngikLqpPkgy 68 
                   m++E+   k+p  +++A +++++g+rl++r dg  +  ++dfw+++ sp+++PvGW++k+g  L+pP+ +
  BRABEL012879 672 MRVEVGEEKEPVALWIAVIMENIGGRLRLRWDGVGNthTHDFWLFYLSPRLHPVGWAQKHGCYLKPPQVI 741
                   9********************************99999*****************************976 PP

  == domain 3  score: 70.5 bits;  conditional E-value: 1.7e-21
           MBT   1 mkLEavdpknpslicvAtVvkvl.grrllvrfdgwdd....sydfwcdadspdifPvGWcekngikLqpPkgy 68 
                   mkLEa+dp+ p+++ +AtV+kv+  +++lv++d+++     ++ ++c+a+s+ ifPvGW++++g +L+pPkg+
  BRABEL012879 787 MKLEAIDPHAPHTVTPATVTKVFsSNYFLVEMDDLRPerpaTRGVVCHAGSQGIFPVGWSSQHGLHLSPPKGF 859
                   9*********************************99999999*****************************97 PP

  == domain 4  score: 72.2 bits;  conditional E-value: 5.3e-22
           MBT   1 mkLEavdpknpslicvAtVvkvlgrrllvrfdgwdd....sydfwcdadspdifPvGWcekngikLqpPkg 67 
                   mkLE+v+p+n  +icvA+++kv+ r +lvr++g +     +++ ++d++s+++fPvGWce ng++L+ P++
  BRABEL012879 896 MKLEVVNPMNHAEICVASITKVVSRVMLVRLEGAKVaahtAQNIVVDVESMELFPVGWCETNGYPLSTPPK 966
                   9******************************997779999**************************99975 PP

>> CRAGIG009731  
   #    score  bias  c-Evalue  i-Evalue hmmfrom  hmm to    alifrom  ali to    envfrom  env to     acc
 ---   ------ ----- --------- --------- ------- -------    ------- -------    ------- -------    ----
   1 !   60.9   0.0   1.7e-18   2.5e-14       1      68 [.     224     296 ..     224     297 .. 0.95
   2 !   72.4   0.1   4.4e-22   6.4e-18       1      69 []     338     406 ..     338     406 .. 0.98
   3 !   85.6   0.0   3.3e-26   4.8e-22       1      68 [.     444     515 ..     444     516 .. 0.97
   4 !   87.3   0.2   9.7e-27   1.4e-22       1      66 [.     551     616 ..     551     618 .. 0.98

  Alignments for each domain:
  == domain 1  score: 60.9 bits;  conditional E-value: 1.7e-18
           MBT   1 mkLEavdpkn...pslicvAtVvkvlgrrllvrfdgwdd..sydfwcdadspdifPvGWcekngikLqpPkgy 68 
                   mkLE+++ +    +  +++AtV+k+ g+  l r++g+ +  s+dfw++    +++PvGWc+  g++L pPk +
  CRAGIG009731 224 MKLEVINFECdlsSDAFWIATVIKIGGYKALMRYEGYANdpSHDFWVNLCTDEVHPVGWCATSGKPLVPPKYI 296
                   9******77777689*******************************************************976 PP

  == domain 2  score: 72.4 bits;  conditional E-value: 4.4e-22
           MBT   1 mkLEavdpknpslicvAtVvkvlgrrllvrfdgwddsydfwcdadspdifPvGWcekngikLqpPkgyk 69 
                   m++E+vd++  s ++vA+V +++g+rl++++ + ++++dfwc+++s  ++P+ W+++ g+kL++ ++y+
  CRAGIG009731 338 MQVEVVDKMCVSAMRVARVEEIIGGRLRLQYSDTKEEDDFWCHCRSSLVHPIAWSQQSGHKLHATNDYR 406
                   89**************************************************************99995 PP

  == domain 3  score: 85.6 bits;  conditional E-value: 3.3e-26
           MBT   1 mkLEavdpknpslicvAtVvkvl.grrllvrfdgwdd...sydfwcdadspdifPvGWcekngikLqpPkgy 68 
                   mkLEa+dp+n s icvAtV+kvl +++l++ +dg  +   s++f+++a+sp+ifPvG+c+ ng  L+pP+g+
  CRAGIG009731 444 MKLEAIDPLNLSAICVATVMKVLkNNYLMIGIDGSMAengSDWFCYHATSPCIFPVGFCKINGLDLTPPRGH 515
                   9*********************************88799*******************************97 PP

  == domain 4  score: 87.3 bits;  conditional E-value: 9.7e-27
           MBT   1 mkLEavdpknpslicvAtVvkvlgrrllvrfdgwddsydfwcdadspdifPvGWcekngikLqpPk 66 
                   mk+Eavd ++p+licv tV +v+gr+l+v+fdgw+++yd w+d++spd++PvGWce+ ++ L+ P+
  CRAGIG009731 551 MKIEAVDLMEPRLICVGTVLQVVGRLLRVHFDGWENEYDQWVDCESPDMYPVGWCEVMDYSLEGPR 616
                   9**************************************************************997 PP

>> DANRER022393  
   #    score  bias  c-Evalue  i-Evalue hmmfrom  hmm to    alifrom  ali to    envfrom  env to     acc
 ---   ------ ----- --------- --------- ------- -------    ------- -------    ------- -------    ----
   1 !   57.3   0.0   2.3e-17   3.4e-13       3      68 ..     201     271 ..     199     272 .. 0.87
   2 !   59.0   0.0   6.8e-18     1e-13       1      63 [.     312     375 ..     312     379 .. 0.96
   3 !   85.7   0.0   3.1e-26   4.5e-22       1      68 [.     411     482 ..     411     483 .. 0.98
   4 !   97.2   0.1   7.8e-30   1.1e-25       1      66 [.     519     584 ..     519     587 .. 0.98

  Alignments for each domain:
  == domain 1  score: 57.3 bits;  conditional E-value: 2.3e-17
           MBT   3 LEavdpkn...pslicvAtVvkvlgrrllvrfdgwdd..sydfwcdadspdifPvGWcekngikLqpPkgy 68 
                   +E+ +       + ++vA +vk  g   l+r++g d+  s+dfwc+   p+i+PvGWc++ g++L pPk +
  DANRER022393 201 VEVFNSDTnlsTKVYWVAEIVKLAGFKALLRYEGFDNdsSRDFWCNLCIPEIHPVGWCASSGKPLVPPKSI 271
                   566553333436689*******************99999*****************************987 PP

  == domain 2  score: 59.0 bits;  conditional E-value: 6.8e-18
           MBT   1 mkLEavdpknpslicvAtVvkvlgrrllvrfdgwdd.sydfwcdadspdifPvGWcekngikLq 63 
                   m++E+vd+++  +++vA V +v+g+rl++ ++  +d ++dfwc++ sp i+ +GW+ + g+ ++
  DANRER022393 312 MRVEVVDKTHLCRTRVALVEQVIGGRLRLVYEESQDgTDDFWCHMLSPLIHSIGWSRSIGHRFK 375
                   9******************************998889**********************99876 PP

  == domain 3  score: 85.7 bits;  conditional E-value: 3.1e-26
           MBT   1 mkLEavdpknpslicvAtVvkvl.grrllvrfdgwdd...sydfwcdadspdifPvGWcekngikLqpPkgy 68 
                   mkLEa+dp+n s icvAtV kvl +++l++ +dg ++   s++f+++ +sp ifPvG+ce n+i+L+pP+g 
  DANRER022393 411 MKLEAIDPLNLSAICVATVRKVLaDGYLMIGIDGSEAadgSDWFCYHSTSPSIFPVGFCEINSIELTPPRGC 482
                   9*********************************998********************************985 PP

  == domain 4  score: 97.2 bits;  conditional E-value: 7.8e-30
           MBT   1 mkLEavdpknpslicvAtVvkvlgrrllvrfdgwddsydfwcdadspdifPvGWcekngikLqpPk 66 
                   mkLEavd ++p+l+cvAtV+++++r+l+++fdgw+d+yd w+d++spd++P+GWc+ +g++LqpP 
  DANRER022393 519 MKLEAVDLMEPRLVCVATVTRIVHRLLRIHFDGWEDEYDQWVDCESPDLYPIGWCQLTGYQLQPPA 584
                   9****************************************************************7 PP

>> NEMVEC001554  
   #    score  bias  c-Evalue  i-Evalue hmmfrom  hmm to    alifrom  ali to    envfrom  env to     acc
 ---   ------ ----- --------- --------- ------- -------    ------- -------    ------- -------    ----
   1 !  103.7   0.0   7.6e-32   1.1e-27       1      68 [.      45     112 ..      45     113 .. 0.99
   2 !  111.1   0.2   3.8e-34   5.5e-30       1      67 [.     150     216 ..     150     218 .. 0.98
   3 !   88.2   0.1   5.2e-27   7.7e-23       2      66 ..     254     318 ..     253     321 .. 0.98

  Alignments for each domain:
  == domain 1  score: 103.7 bits;  conditional E-value: 7.6e-32
           MBT   1 mkLEavdpknpslicvAtVvkvlgrrllvrfdgwddsydfwcdadspdifPvGWcekngikLqpPkgy 68 
                   mkLEavdpk+ps icv t+v+v g rl+++fdgw++sydfw +adsp+i+PvGWcekng  ++pP+g+
  NEMVEC001554  45 MKLEAVDPKHPSYICVCTIVRVKGARLRLHFDGWSESYDFWTNADSPFIYPVGWCEKNGQIISPPRGF 112
                   9*****************************************************************97 PP

  == domain 2  score: 111.1 bits;  conditional E-value: 3.8e-34
           MBT   1 mkLEavdpknpslicvAtVvkvlgrrllvrfdgwddsydfwcdadspdifPvGWcekngikLqpPkg 67 
                   mkLEa+d+knp licvAtV++v+g+r+lv+fd wdd+yd+wc +d p+i+PvGWc+ ng kL+pP++
  NEMVEC001554 150 MKLEAIDRKNPDLICVATVTNVIGNRFLVHFDEWDDTYDYWCEEDCPYIHPVGWCAANGGKLNPPND 216
                   9****************************************************************87 PP

  == domain 3  score: 88.2 bits;  conditional E-value: 5.2e-27
           MBT   2 kLEavdpknpslicvAtVvkvlgrrllvrfdgwddsydfwcdadspdifPvGWcekngikLqpPk 66 
                   +LEavd++npsli+ AtVvkv+++r+ v+fdgwdd yd w+dads++++Pv +cek+g++L++P 
  NEMVEC001554 254 RLEAVDKRNPSLIRAATVVKVVEYRVFVHFDGWDDIYDDWYDADSTEVHPVSYCEKTGHPLEAPL 318
                   8**************************************************************96 PP

>> DANRER051791  
   #    score  bias  c-Evalue  i-Evalue hmmfrom  hmm to    alifrom  ali to    envfrom  env to     acc
 ---   ------ ----- --------- --------- ------- -------    ------- -------    ------- -------    ----
   1 !   57.2   0.0   2.5e-17   3.7e-13       3      68 ..     226     296 ..     224     297 .. 0.87
   2 !   58.9   0.0   7.3e-18   1.1e-13       1      63 [.     337     400 ..     337     404 .. 0.96
   3 !   85.6   0.0   3.3e-26   4.9e-22       1      68 [.     436     507 ..     436     508 .. 0.98
   4 !   97.1   0.1   8.4e-30   1.2e-25       1      66 [.     560     625 ..     560     628 .. 0.98

  Alignments for each domain:
  == domain 1  score: 57.2 bits;  conditional E-value: 2.5e-17
           MBT   3 LEavdpkn...pslicvAtVvkvlgrrllvrfdgwdd..sydfwcdadspdifPvGWcekngikLqpPkgy 68 
                   +E+ +       + ++vA +vk  g   l+r++g d+  s+dfwc+   p+i+PvGWc++ g++L pPk +
  DANRER051791 226 VEVFNSDTnlsTKVYWVAEIVKLAGFKALLRYEGFDNdsSRDFWCNLCIPEIHPVGWCASSGKPLVPPKSI 296
                   566553333436689*******************99999*****************************987 PP

  == domain 2  score: 58.9 bits;  conditional E-value: 7.3e-18
           MBT   1 mkLEavdpknpslicvAtVvkvlgrrllvrfdgwdd.sydfwcdadspdifPvGWcekngikLq 63 
                   m++E+vd+++  +++vA V +v+g+rl++ ++  +d ++dfwc++ sp i+ +GW+ + g+ ++
  DANRER051791 337 MRVEVVDKTHLCRTRVALVEQVIGGRLRLVYEESQDgTDDFWCHMLSPLIHSIGWSRSIGHRFK 400
                   9******************************998889**********************99876 PP

  == domain 3  score: 85.6 bits;  conditional E-value: 3.3e-26
           MBT   1 mkLEavdpknpslicvAtVvkvl.grrllvrfdgwdd...sydfwcdadspdifPvGWcekngikLqpPkgy 68 
                   mkLEa+dp+n s icvAtV kvl +++l++ +dg ++   s++f+++ +sp ifPvG+ce n+i+L+pP+g 
  DANRER051791 436 MKLEAIDPLNLSAICVATVRKVLaDGYLMIGIDGSEAadgSDWFCYHSTSPSIFPVGFCEINSIELTPPRGC 507
                   9*********************************998********************************985 PP

  == domain 4  score: 97.1 bits;  conditional E-value: 8.4e-30
           MBT   1 mkLEavdpknpslicvAtVvkvlgrrllvrfdgwddsydfwcdadspdifPvGWcekngikLqpPk 66 
                   mkLEavd ++p+l+cvAtV+++++r+l+++fdgw+d+yd w+d++spd++P+GWc+ +g++LqpP 
  DANRER051791 560 MKLEAVDLMEPRLVCVATVTRIVHRLLRIHFDGWEDEYDQWVDCESPDLYPIGWCQLTGYQLQPPA 625
                   9****************************************************************7 PP

>> NEMVEC001576  
   #    score  bias  c-Evalue  i-Evalue hmmfrom  hmm to    alifrom  ali to    envfrom  env to     acc
 ---   ------ ----- --------- --------- ------- -------    ------- -------    ------- -------    ----
   1 !  102.7   0.1   1.6e-31   2.3e-27       1      67 [.      62     128 ..      62     130 .. 0.98
   2 !  109.7   0.2     1e-33   1.5e-29       1      67 [.     167     233 ..     167     235 .. 0.98
   3 !   90.1   0.0   1.3e-27     2e-23       1      66 [.     270     335 ..     270     337 .. 0.98

  Alignments for each domain:
  == domain 1  score: 102.7 bits;  conditional E-value: 1.6e-31
           MBT   1 mkLEavdpknpslicvAtVvkvlgrrllvrfdgwddsydfwcdadspdifPvGWcekngikLqpPkg 67 
                   mkLEavdpk+ps icv t+v+v g rl+++fdgw+++ydfw +adsp+ifPvGWc+kng  L+p++g
  NEMVEC001576  62 MKLEAVDPKHPSYICVCTIVRVKGARLRLHFDGWSECYDFWTNADSPFIFPVGWCAKNGQVLHPQRG 128
                   9***************************************************************987 PP

  == domain 2  score: 109.7 bits;  conditional E-value: 1e-33
           MBT   1 mkLEavdpknpslicvAtVvkvlgrrllvrfdgwddsydfwcdadspdifPvGWcekngikLqpPkg 67 
                   mkLEa+d+knp licvAtV++v+g+r+lv+fd wdd+yd+wc +d p+i+PvGWc+ ng kL+pP++
  NEMVEC001576 167 MKLEAIDRKNPDLICVATVTNVIGNRFLVHFDEWDDTYDYWCEEDCPYIHPVGWCSANGGKLNPPND 233
                   9****************************************************************87 PP

  == domain 3  score: 90.1 bits;  conditional E-value: 1.3e-27
           MBT   1 mkLEavdpknpslicvAtVvkvlgrrllvrfdgwddsydfwcdadspdifPvGWcekngikLqpPk 66 
                   +kLEavd++npsli+ At+++v ++r+ v+fdgwdd yd w+dads++++PvG+ce++g++L+pP 
  NEMVEC001576 270 QKLEAVDKRNPSLIRCATIARVEDYRVSVHFDGWDDVYDDWYDADSTELHPVGYCERTGHPLEPPL 335
                   79***************************************************************6 PP

>> ACAPLA012029  
   #    score  bias  c-Evalue  i-Evalue hmmfrom  hmm to    alifrom  ali to    envfrom  env to     acc
 ---   ------ ----- --------- --------- ------- -------    ------- -------    ------- -------    ----
   1 !   95.7   0.0   2.4e-29   3.5e-25       1      67 [.     375     441 ..     375     442 .. 0.99
   2 !  109.2   0.1   1.4e-33   2.1e-29       1      69 []     485     553 ..     485     553 .. 0.99
   3 !   92.1   0.0   3.1e-28   4.5e-24       1      65 [.     589     653 ..     589     656 .. 0.99

  Alignments for each domain:
  == domain 1  score: 95.7 bits;  conditional E-value: 2.4e-29
           MBT   1 mkLEavdpknpslicvAtVvkvlgrrllvrfdgwddsydfwcdadspdifPvGWcekngikLqpPkg 67 
                   mkLE +dpk+psl+cv tV++v g+r++++fdg++++ydfw++adspdi P GWce++++kLq Pkg
  ACAPLA012029 375 MKLEGIDPKHPSLFCVLTVAEVRGYRIRLHFDGYSECYDFWVNADSPDIQPAGWCERTNHKLQYPKG 441
                   9****************************************************************97 PP

  == domain 2  score: 109.2 bits;  conditional E-value: 1.4e-33
           MBT   1 mkLEavdpknpslicvAtVvkvlgrrllvrfdgwddsydfwcdadspdifPvGWcekngikLqpPkgyk 69 
                   mkLEa+d+knpslicvAtV+++++ r+l++fd w+d+yd+wcd +sp+i+PvGWce+ng+ L+pP++y+
  ACAPLA012029 485 MKLEAIDKKNPSLICVATVANIMESRFLIHFDAWEDTYDYWCDSSSPYIHPVGWCEENGKILSPPNDYE 553
                   9******************************************************************95 PP

  == domain 3  score: 92.1 bits;  conditional E-value: 3.1e-28
           MBT   1 mkLEavdpknpslicvAtVvkvlgrrllvrfdgwddsydfwcdadspdifPvGWcekngikLqpP 65 
                   m+LEavd +npsli+ AtV++  g+rl+++fdgw+d+yd ++d dspd++PvGWc+k+g++L pP
  ACAPLA012029 589 MRLEAVDMRNPSLIRAATVAELDGHRLRLHFDGWTDDYDIMVDDDSPDLHPVGWCNKTGHPLVPP 653
                   9***************************************************************9 PP

>> HOMSAP076215  
   #    score  bias  c-Evalue  i-Evalue hmmfrom  hmm to    alifrom  ali to    envfrom  env to     acc
 ---   ------ ----- --------- --------- ------- -------    ------- -------    ------- -------    ----
   1 !   49.5   0.0   6.1e-15     9e-11      11      68 ..     214     273 ..     202     274 .. 0.89
   2 !   61.6   0.1   1.1e-18   1.6e-14       1      63 [.     314     377 ..     314     380 .. 0.96
   3 !   85.9   0.0   2.6e-26   3.9e-22       1      69 []     413     485 ..     413     485 .. 0.98
   4 !   98.9   0.1   2.4e-30   3.6e-26       1      66 [.     521     586 ..     521     589 .. 0.98

  Alignments for each domain:
  == domain 1  score: 49.5 bits;  conditional E-value: 6.1e-15
           MBT  11 pslicvAtVvkvlgrrllvrfdgwdd..sydfwcdadspdifPvGWcekngikLqpPkgy 68 
                    + +++A +vk  g+  l+r++g ++    dfwc++   di+PvGWc+  g++L pP+ +
  HOMSAP076215 214 TKVFWIAGIVKLAGYNALLRYEGFENdsGLDFWCNICGSDIHPVGWCAASGKPLVPPRTI 273
                   4479********************998899***************************976 PP

  == domain 2  score: 61.6 bits;  conditional E-value: 1.1e-18
           MBT   1 mkLEavdpknpslicvAtVvkvlgrrllvrfdgwdd.sydfwcdadspdifPvGWcekngikLq 63 
                   m++E+vd+++  +++vA V +v+g+rl++ ++  +d ++dfwc++ sp i+++GW+ + g+ ++
  HOMSAP076215 314 MRVEVVDKRHLCRTRVAVVESVIGGRLRLVYEESEDrTDDFWCHMHSPLIHHIGWSRSIGHRFK 377
                   9******************************9999999********************999876 PP

  == domain 3  score: 85.9 bits;  conditional E-value: 2.6e-26
           MBT   1 mkLEavdpknpslicvAtVvkvl.grrllvrfdgwdd...sydfwcdadspdifPvGWcekngikLqpPkgyk 69 
                   mkLEa+dp+n s+icvAt+ kvl ++ l++ +dg ++   s++f+++a+sp ifPvG+ce n i+L+pP+gy+
  HOMSAP076215 413 MKLEAIDPLNLSTICVATIRKVLaDGFLMIGIDGSEAadgSDWFCYHATSPSIFPVGFCEINMIELTPPRGYT 485
                   9*********************************998**********************************95 PP

  == domain 4  score: 98.9 bits;  conditional E-value: 2.4e-30
           MBT   1 mkLEavdpknpslicvAtVvkvlgrrllvrfdgwddsydfwcdadspdifPvGWcekngikLqpPk 66 
                   mkLEavd ++p+licvAtV+++++r+l+++fdgw+++yd w+d++spd++PvGWc+ +g++LqpP 
  HOMSAP076215 521 MKLEAVDLMEPRLICVATVTRIIHRLLRIHFDGWEEEYDQWVDCESPDLYPVGWCQLTGYQLQPPA 586
                   9****************************************************************7 PP

>> HOMSAP052892  
   #    score  bias  c-Evalue  i-Evalue hmmfrom  hmm to    alifrom  ali to    envfrom  env to     acc
 ---   ------ ----- --------- --------- ------- -------    ------- -------    ------- -------    ----
   1 !   79.4   0.0   2.9e-24   4.2e-20       1      68 [.      54     123 ..      54     124 .. 0.98
   2 !   65.3   0.0   7.1e-20     1e-15       2      68 ..     167     235 ..     166     236 .. 0.96
   3 !   76.9   0.0   1.7e-23   2.5e-19       1      68 [.     279     351 ..     279     352 .. 0.98
   4 !   69.1   0.0   4.8e-21     7e-17       1      67 [.     388     455 ..     388     457 .. 0.97

  Alignments for each domain:
  == domain 1  score: 79.4 bits;  conditional E-value: 2.9e-24
           MBT   1 mkLEavdpknpslicvAtVvkvlgrrllvrfdgwdd..sydfwcdadspdifPvGWcekngikLqpPkgy 68 
                   mkLE+  +++p++++vAtV+ +++++ll+r+dg+ +  + dfwcd+++ d++P+GWce+n+++L++P+g+
  HOMSAP052892  54 MKLEVAVRTDPETYWVATVITTCEQLLLLRYDGYGEdrRADFWCDIRKADLYPIGWCEQNKKTLEAPEGI 123
                   9*********************************9999******************************98 PP

  == domain 2  score: 65.3 bits;  conditional E-value: 7.1e-20
           MBT   2 kLEavdpknpslicvAtVvkvlgrrllvrfdgwdd..sydfwcdadspdifPvGWcekngikLqpPkgy 68 
                   +LE++  +++ +++++tVv+++g+rl++r++g+++  +y++w+ + +p++++vGW++++g++LqpP  +
  HOMSAP052892 167 RLECQAFQDSLSTWIVTVVENIGGRLKLRYEGLESsdNYEHWLYYLDPFLHHVGWAAQQGYELQPPSAI 235
                   8*******************************99999*****************************876 PP

  == domain 3  score: 76.9 bits;  conditional E-value: 1.7e-23
           MBT   1 mkLEavdpknpslicvAtVvkvl.grrllvrfdgwdd....sydfwcdadspdifPvGWcekngikLqpPkgy 68 
                   mkLEavdp+ p+ i +AtVvkv+ ++++lv++d+++     +++f+c+adsp ifPv+W+ kng +++pP+gy
  HOMSAP052892 279 MKLEAVDPWSPFGISPATVVKVFdEKYFLVEMDDLRPenhaRRSFVCHADSPGIFPVQWSLKNGLHISPPPGY 351
                   9*********************************999999********************************9 PP

  == domain 4  score: 69.1 bits;  conditional E-value: 4.8e-21
           MBT   1 mkLEavdpknpslicvAtVvkvlgrrllvrfdgwdd.sydfwcdadspdifPvGWcekngikLqpPkg 67 
                   mkLEav+p  p+++cvAt++ v g +l+++++g ++   + ++ ++s+difP+GWce ng++L+ P+ 
  HOMSAP052892 388 MKLEAVNPILPEEVCVATITAVRGSYLWLQLEGSKKpIPECIVSVESMDIFPLGWCETNGHPLSTPRR 455
                   9********************************999999***************************86 PP

>> IXOSCA007648  
   #    score  bias  c-Evalue  i-Evalue hmmfrom  hmm to    alifrom  ali to    envfrom  env to     acc
 ---   ------ ----- --------- --------- ------- -------    ------- -------    ------- -------    ----
   1 !   49.6   0.2   5.7e-15   8.4e-11       1      68 [.     157     233 ..     157     234 .. 0.89
   2 !   64.1   0.0   1.7e-19   2.6e-15       2      68 ..     275     340 ..     274     341 .. 0.92
   3 !   87.3   0.0     1e-26   1.5e-22       1      68 [.     379     450 ..     379     451 .. 0.98
   4 !   91.2   0.1     6e-28   8.8e-24       1      67 [.     486     552 ..     486     554 .. 0.97

  Alignments for each domain:
  == domain 1  score: 49.6 bits;  conditional E-value: 5.7e-15
           MBT   1 mkLEavdpkn.......pslicvAtVvkvlgrrllvrf..dgwddsydfwcdadspdifPvGWcekngikLqpPkgy 68 
                   mk+E+ ++          s +++AtVvk+ g+  ++r+   g+dd++dfw++    +++PvGWc++++++L pPk +
  IXOSCA007648 157 MKVEVENRDCekfkhifASFYWIATVVKIAGYMAKLRYegFGLDDCKDFWVNLCVDQVYPVGWCASQQKPLIPPKTI 233
                   788888877777777777899*****************6656788*****************************986 PP

  == domain 2  score: 64.1 bits;  conditional E-value: 1.7e-19
           MBT   2 kLEavdpknpslicvAtVvkvlgrrllvrfdgwddsydfwcdadspdifPvGWcekngikLqpPkgy 68 
                   kLE+vd+k+ s+++vA V++ +g+r+++ ++   +++ fwc+++sp i+P+GW+++ g+ L + ++y
  IXOSCA007648 275 KLEVVDKKRISSVRVAKVTQGVGGRIHIVYES-LEDDGFWCHERSPLIHPIGWAQVIGHDLRASPEY 340
                   9*****************************76.34667***********************998877 PP

  == domain 3  score: 87.3 bits;  conditional E-value: 1e-26
           MBT   1 mkLEavdpknpslicvAtVvkvl.grrllvrfdgwdd...sydfwcdadspdifPvGWcekngikLqpPkgy 68 
                   mkLEa+dp+n s+icvAtV+kvl +++l++ +dg+ +   s++f+++a+sp+ifPvG+ce ngi L+pP+g+
  IXOSCA007648 379 MKLEAIDPLNLSTICVATVTKVLrNNYLMIGIDGMMAangSDWFCYHASSPCIFPVGFCELNGIDLTPPRGH 450
                   9*********************************98899*******************************97 PP

  == domain 4  score: 91.2 bits;  conditional E-value: 6e-28
           MBT   1 mkLEavdpknpslicvAtVvkvlgrrllvrfdgwddsydfwcdadspdifPvGWcekngikLqpPkg 67 
                   m  Eavd ++p+licv ++++v+gr+l+v+fdgw+dsyd wcd++spd+fPvGWc+  +++L+pP++
  IXOSCA007648 486 MHAEAVDLMEPRLICVGRITRVVGRLLRVHFDGWEDSYDQWCDCESPDLFPVGWCQLVDYPLEPPRQ 552
                   666**************************************************************86 PP

>> DANRER025160  
   #    score  bias  c-Evalue  i-Evalue hmmfrom  hmm to    alifrom  ali to    envfrom  env to     acc
 ---   ------ ----- --------- --------- ------- -------    ------- -------    ------- -------    ----
   1 !   89.6   0.1   1.9e-27   2.7e-23       1      68 [.       8      75 ..       8      76 .. 0.98
   2 !  108.9   0.1   1.7e-33   2.5e-29       1      68 [.     115     182 ..     115     183 .. 0.99
   3 !   93.7   0.1     1e-28   1.5e-24       1      66 [.     219     284 ..     219     285 .. 0.99

  Alignments for each domain:
  == domain 1  score: 89.6 bits;  conditional E-value: 1.9e-27
           MBT  1 mkLEavdpknpslicvAtVvkvlgrrllvrfdgwddsydfwcdadspdifPvGWcekngikLqpPkgy 68
                  mkLE +dp++ps++ v tV++v+g+rl+++fdg++d++dfw++a+  di+P GWce++ +kL+ Pkg 
  DANRER025160  8 MKLEGIDPQHPSMYFVLTVAEVCGYRLRLHFDGYSDCHDFWVNANCADIHPAGWCESTAHKLHTPKGC 75
                  9*****************************************************************96 PP

  == domain 2  score: 108.9 bits;  conditional E-value: 1.7e-33
           MBT   1 mkLEavdpknpslicvAtVvkvlgrrllvrfdgwddsydfwcdadspdifPvGWcekngikLqpPkgy 68 
                   mkLEavd++npslicvAtV++ + +r+lv+fd+wdd+yd+wcd +sp+i+P+GWc + g +L+pP++y
  DANRER025160 115 MKLEAVDRMNPSLICVATVTDRVADRFLVHFDNWDDTYDYWCDSSSPYIHPIGWCHERGLPLTPPQDY 182
                   9******************************************************************9 PP

  == domain 3  score: 93.7 bits;  conditional E-value: 1e-28
           MBT   1 mkLEavdpknpslicvAtVvkvlgrrllvrfdgwddsydfwcdadspdifPvGWcekngikLqpPk 66 
                   mkLEavd++ p li+vAtV++v  +r++++fdgw++ yd w+d d+pdi+P GWce++g++L+pP+
  DANRER025160 219 MKLEAVDKRCPGLIRVATVQEVDTYRIKIHFDGWSHLYDEWMDSDHPDIHPAGWCESTGHPLKPPP 284
                   9****************************************************************6 PP

>> CRAGIG028376  
   #    score  bias  c-Evalue  i-Evalue hmmfrom  hmm to    alifrom  ali to    envfrom  env to     acc
 ---   ------ ----- --------- --------- ------- -------    ------- -------    ------- -------    ----
   1 !   78.5   0.1   5.5e-24   8.1e-20       1      68 [.     381     450 ..     381     451 .. 0.98
   2 !   63.9   0.0     2e-19   2.9e-15       1      67 [.     492     559 ..     492     561 .. 0.97
   3 !   71.6   0.1   8.1e-22   1.2e-17       2      69 .]     607     678 ..     606     678 .. 0.97
   4 !   75.9   0.2   3.5e-23   5.1e-19       1      67 [.     712     779 ..     712     781 .. 0.97

  Alignments for each domain:
  == domain 1  score: 78.5 bits;  conditional E-value: 5.5e-24
           MBT   1 mkLEavdpknpslicvAtVvkvlgrrllvrfdgwdd..sydfwcdadspdifPvGWcekngikLqpPkgy 68 
                   mkLE+ ++ n  +++v +V++++g +l++rfdg+++  s dfwcd  s +i+P+GWc++n+  LqpP+ +
  CRAGIG028376 381 MKLEVPNKCNIGTYWVTSVIMTCGPLLRLRFDGYEEdsSADFWCDLISSEIHPIGWCAQNNQVLQPPEAI 450
                   9***********************************99*****************************987 PP

  == domain 2  score: 63.9 bits;  conditional E-value: 2e-19
           MBT   1 mkLEavdpknpslicvAtVvkvlgrrllvrfdgwdd.sydfwcdadspdifPvGWcekngikLqpPkg 67 
                   m+LE+++  np  ++ + V++++g+rl +r++g ++ s+dfw+++ +++i+P+GW++ ng+k +pP++
  CRAGIG028376 492 MRLELQHAINPVDVWLVKVIENVGGRLYLRLEGAESgSHDFWLFYLNHRIHPIGWAKANGYKYSPPPE 559
                   9********************************999******************************87 PP

  == domain 3  score: 71.6 bits;  conditional E-value: 8.1e-22
           MBT   2 kLEavdpknpslicvAtVvkvl.grrllvrfdgwdd...sydfwcdadspdifPvGWcekngikLqpPkgyk 69 
                   kLEa++p+  ++ic+AtV++vl  r++ v++d +++      f c+ +s +ifP GWc+kn+i L+pPkg++
  CRAGIG028376 607 KLEALNPLTTNQICPATVIRVLdCRYFVVEIDSLTEdpyPIRFSCHSRSKFIFPSGWCKKNDIDLTPPKGWR 678
                   9*********************9999**********9999******************************95 PP

  == domain 4  score: 75.9 bits;  conditional E-value: 3.5e-23
           MBT   1 mkLEavdpknpslicvAtVvkvlgrrllvrfdgwdd.sydfwcdadspdifPvGWcekngikLqpPkg 67 
                   mkLEav+p+np++ic AtV++v   +l++++d+ ++ + +++ ++ s+++fPvGWc++n+++LqpPk+
  CRAGIG028376 712 MKLEAVNPENPNQICAATVTRVACPLLWIHLDNKRKsASSHIEHMHSHKLFPVGWCASNNYPLQPPKK 779
                   9********************************9999999**************************97 PP

>> CRAGIG038517  
   #    score  bias  c-Evalue  i-Evalue hmmfrom  hmm to    alifrom  ali to    envfrom  env to     acc
 ---   ------ ----- --------- --------- ------- -------    ------- -------    ------- -------    ----
   1 !   98.1   0.0   4.2e-30   6.2e-26       1      68 [.     855     922 ..     855     923 .. 0.99
   2 !   98.9   0.1   2.4e-30   3.5e-26       1      68 [.     963    1030 ..     963    1031 .. 0.99
   3 !   92.0   0.3   3.5e-28   5.2e-24       1      66 [.    1066    1131 ..    1066    1134 .. 0.98

  Alignments for each domain:
  == domain 1  score: 98.1 bits;  conditional E-value: 4.2e-30
           MBT   1 mkLEavdpknpslicvAtVvkvlgrrllvrfdgwddsydfwcdadspdifPvGWcekngikLqpPkgy 68 
                   mkLE vdpk++sl+cv tV++++g r++++fdg++++ydfw +ads ++fPvGWce+n+ +LqpPkg+
  CRAGIG038517 855 MKLEGVDPKHQSLFCVLTVAEICGFRIRLHFDGYSECYDFWSNADSAFLFPVGWCEENNRNLQPPKGF 922
                   9*****************************************************************97 PP

  == domain 2  score: 98.9 bits;  conditional E-value: 2.4e-30
           MBT    1 mkLEavdpknpslicvAtVvkvlgrrllvrfdgwddsydfwcdadspdifPvGWcekngikLqpPkgy 68  
                    mkLE vd+kn++lic  tV +v+ + +l++fdgw+d+yd+wcd++s++i+PvGWcekng+ L+pP +y
  CRAGIG038517  963 MKLESVDKKNSNLICASTVNDVMSNKILIHFDGWEDTYDYWCDITSMNIHPVGWCEKNGKSLSPPGEY 1030
                    9****************************************************************998 PP

  == domain 3  score: 92.0 bits;  conditional E-value: 3.5e-28
           MBT    1 mkLEavdpknpslicvAtVvkvlgrrllvrfdgwddsydfwcdadspdifPvGWcekngikLqpPk 66  
                    mk+Eavd++np li+vAtV++v g++l+++fd wd++yd+w+  d pdi+P GWc k+g++L++P+
  CRAGIG038517 1066 MKIEAVDKRNPILIRVATVMEVDGHLLKLHFDEWDECYDYWVEDDCPDIHPPGWCHKTGHPLTAPP 1131
                    9****************************************************************7 PP

>> DROMEL004317  
   #    score  bias  c-Evalue  i-Evalue hmmfrom  hmm to    alifrom  ali to    envfrom  env to     acc
 ---   ------ ----- --------- --------- ------- -------    ------- -------    ------- -------    ----
   1 !   50.9   0.1   2.3e-15   3.4e-11       3      68 ..     583     650 ..     571     651 .. 0.92
   2 !   72.9   0.0     3e-22   4.4e-18       2      68 ..     692     756 ..     691     757 .. 0.94
   3 !   78.8   0.0   4.4e-24   6.5e-20       1      68 [.     802     874 ..     802     875 .. 0.98
   4 !   84.5   0.1   7.2e-26   1.1e-21       1      66 [.     911     976 ..     911     979 .. 0.97

  Alignments for each domain:
  == domain 1  score: 50.9 bits;  conditional E-value: 2.3e-15
           MBT   3 LEavdpkn.pslicvAtVvkvlgrrllvrfdgwdd.sydfwcdadspdifPvGWcekngikLqpPkgy 68 
                   +E+++p + p++++vAt+ ++ g+  l +++g d  s+dfw++  + +++ vGWc+  g++L pP+ +
  DROMEL004317 583 IEVIQPGQtPTSFWVATILEIKGYKALMSYEGFDTdSHDFWVNLCNAEVHSVGWCATRGKPLIPPRTI 650
                   688887666***********************9988*****************************976 PP

  == domain 2  score: 72.9 bits;  conditional E-value: 3e-22
           MBT   2 kLEavdpknpslicvAtVvkvlgrrllvrfdgwddsydfwcdadspdifPvGWcekngikLqpPkgy 68 
                    LE+vd+ + s+++ AtV+k++g+rl +r+ +  +++ fwc++dsp i+PvGW+   g++L +P++y
  DROMEL004317 692 NLECVDKDRISQVRLATVTKIVGKRLFLRYFD--SDDGFWCHEDSPIIHPVGWATTVGHNLAAPQDY 756
                   69****************************66..4567***************************99 PP

  == domain 3  score: 78.8 bits;  conditional E-value: 4.4e-24
           MBT   1 mkLEavdpknpslicvAtVvkvl.grrllvrfdgwdd....sydfwcdadspdifPvGWcekngikLqpPkgy 68 
                   mkLEavdp+n s+ic+AtV+ vl  +++++r+d ++     s++f+++++sp+ifP G+c++n+i  +pP+gy
  DROMEL004317 802 MKLEAVDPLNLSSICPATVMAVLkFGYMMIRIDSYQPdasgSDWFCYHEKSPCIFPAGFCSVNNISVTPPNGY 874
                   9*********************************99999*********************************9 PP

  == domain 4  score: 84.5 bits;  conditional E-value: 7.2e-26
           MBT   1 mkLEavdpknpslicvAtVvkvlgrrllvrfdgwddsydfwcdadspdifPvGWcekngikLqpPk 66 
                   m LE+ d ++p+l+cvAtV++v+gr+l+v+fdgw+d+yd w+d++s di+PvGWc   ++kL+ P+
  DROMEL004317 911 MSLECADLMDPRLVCVATVARVVGRLLKVHFDGWTDEYDQWLDCESADIYPVGWCVLVNHKLEGPP 976
                   89*************************************************************997 PP

>> HOMSAP002536  
   #    score  bias  c-Evalue  i-Evalue hmmfrom  hmm to    alifrom  ali to    envfrom  env to     acc
 ---   ------ ----- --------- --------- ------- -------    ------- -------    ------- -------    ----
   1 !   76.7   0.1   2.1e-23     3e-19       1      68 [.      78     147 ..      78     148 .. 0.96
   2 !   63.9   0.0     2e-19     3e-15       3      68 ..     192     259 ..     190     260 .. 0.96
   3 !   64.8   0.0   1.1e-19   1.6e-15       1      69 []     304     376 ..     304     376 .. 0.98
   4 !   77.6   0.1   1.1e-23   1.6e-19       1      67 [.     412     479 ..     412     481 .. 0.98

  Alignments for each domain:
  == domain 1  score: 76.7 bits;  conditional E-value: 2.1e-23
           MBT   1 mkLEavdpknpslicvAtVvkvlgrrllvrfdgwdd..sydfwcdadspdifPvGWcekngikLqpPkgy 68 
                   mkLE+ +++np +++vAt++ ++g++ll+r+ g+ +  + dfwcd+   d++PvGWc +n++ L pP+ +
  HOMSAP002536  78 MKLEVANKNNPDTYWVATIITTCGQLLLLRYCGYGEdrRADFWCDVVIADLHPVGWCTQNNKVLMPPDAI 147
                   9******************************8888888*****************************987 PP

  == domain 2  score: 63.9 bits;  conditional E-value: 2e-19
           MBT   3 LEavdpknpslicvAtVvkvlgrrllvrfdgwdd..sydfwcdadspdifPvGWcekngikLqpPkgy 68 
                   +E++d +np+++++++V++++g+rl++r+ g++d  syd w+++ + ++ PvGWc++n++ + pP ++
  HOMSAP002536 192 IELQDSQNPFQYWIVSVIENVGGRLRLRYVGLEDteSYDQWLFYLDYRLRPVGWCQENKYRMDPPSEI 259
                   7****************************9999999*****************************875 PP

  == domain 3  score: 64.8 bits;  conditional E-value: 1.1e-19
           MBT   1 mkLEavdpknpslicvAtVvkvl.grrllvrfdgwdd...sydfwcdadspdifPvGWcekngikLqpPkgyk 69 
                   mkLE v+  +p+ i +A+V+kv+ ++ ++v +d+++    + +++c+ads  i Pv+Wc kng+ L+pPkgy+
  HOMSAP002536 304 MKLETVNMCEPFYISPASVTKVFnNHFFQVTIDDLRPepsKLSMLCHADSLGILPVQWCLKNGVSLTPPKGYS 376
                   9**********************9999*******999999*******************************95 PP

  == domain 4  score: 77.6 bits;  conditional E-value: 1.1e-23
           MBT   1 mkLEavdpknpslicvAtVvkvlgrrllvrfdgwdd.sydfwcdadspdifPvGWcekngikLqpPkg 67 
                   mkLEav+p+np ++cvA+Vv+v gr+++++++g++    ++++d++s+difPvGWce n+++L++P++
  HOMSAP002536 412 MKLEAVNPRNPGELCVASVVSVKGRLMWLHLEGLQTpVPEVIVDVESMDIFPVGWCEANSYPLTAPHK 479
                   9********************************999999***************************86 PP

>> DAPMAG018775  
   #    score  bias  c-Evalue  i-Evalue hmmfrom  hmm to    alifrom  ali to    envfrom  env to     acc
 ---   ------ ----- --------- --------- ------- -------    ------- -------    ------- -------    ----
   1 !   93.1   0.0   1.6e-28   2.3e-24       1      68 [.     302     369 ..     302     370 .. 0.99
   2 !   94.0   0.1   8.3e-29   1.2e-24       1      68 [.     434     502 ..     434     503 .. 0.97
   3 !   95.4   0.1   2.9e-29   4.3e-25       1      65 [.     540     604 ..     540     606 .. 0.99

  Alignments for each domain:
  == domain 1  score: 93.1 bits;  conditional E-value: 1.6e-28
           MBT   1 mkLEavdpknpslicvAtVvkvlgrrllvrfdgwddsydfwcdadspdifPvGWcekngikLqpPkgy 68 
                   mkLE +dp+++sl+cv tV+++ g+rl+++fdg++ds+dfw++ads+++f++GWcekng kL pPk y
  DAPMAG018775 302 MKLEGIDPEHQSLFCVMTVAEIQGYRLRLHFDGYSDSHDFWLNADSENLFHCGWCEKNGQKLRPPKHY 369
                   9*****************************************************************99 PP

  == domain 2  score: 94.0 bits;  conditional E-value: 8.3e-29
           MBT   1 mkLEavdpknps.licvAtVvkvlgrrllvrfdgwddsydfwcdadspdifPvGWcekngikLqpPkgy 68 
                   mkLEavd++++s ++cvAtV++v+g r+lv+fdgwd+ yd+w+d + p+++PvGW+++++ +L+pP +y
  DAPMAG018775 434 MKLEAVDRRHSShTLCVATVANVIGSRFLVHFDGWDSIYDYWADPTCPYVHPVGWAQEHNTTLTPPCDY 502
                   9******999665*****************************************************999 PP

  == domain 3  score: 95.4 bits;  conditional E-value: 2.9e-29
           MBT   1 mkLEavdpknpslicvAtVvkvlgrrllvrfdgwddsydfwcdadspdifPvGWcekngikLqpP 65 
                   mkLE+vdp+np+li+vAtV+ v g+rl+++fdgw+++ydfw d d pd++P GWc k+g++LqpP
  DAPMAG018775 540 MKLECVDPRNPQLIRVATVAAVKGYRLKIHFDGWSSDYDFWTDDDWPDLHPPGWCLKTGHPLQPP 604
                   9***************************************************************9 PP

>> DANRER021161  
   #    score  bias  c-Evalue  i-Evalue hmmfrom  hmm to    alifrom  ali to    envfrom  env to     acc
 ---   ------ ----- --------- --------- ------- -------    ------- -------    ------- -------    ----
   1 !   59.4   0.1   5.1e-18   7.5e-14       2      67 ..     289     359 ..     288     361 .. 0.93
   2 !   48.8   0.0     1e-14   1.5e-10       2      64 ..     400     468 ..     399     472 .. 0.89
   3 !   75.2   0.0     6e-23   8.9e-19       1      68 [.     510     581 ..     510     582 .. 0.97
   4 !   92.9   0.1   1.8e-28   2.7e-24       1      67 [.     618     684 ..     618     686 .. 0.98

  Alignments for each domain:
  == domain 1  score: 59.4 bits;  conditional E-value: 5.1e-18
           MBT   2 kLEavdpkn...pslicvAtVvkvlgrrllvrfdgwdd..sydfwcdadspdifPvGWcekngikLqpPkg 67 
                   k+E+++ +    ++ +++AtVv+  g+  l+r++g +d  ++d wc+ +  d++P+GWc++n+++L pP++
  DANRER021161 289 KVEVLNTHTalpSKVYWIATVVQLAGYKALLRYEGFEDddRHDLWCNLGTADVHPIGWCAVNNKPLVPPQE 359
                   889999888886779******************9999999*****************************97 PP

  == domain 2  score: 48.8 bits;  conditional E-value: 1e-14
           MBT   2 kLEavdpknpslicvAtVvkvlgrrllvrfdgwdd......sydfwcdadspdifPvGWcekngikLqp 64 
                   ++E+vd+ + s+++ A V  v+g+rl++ +++           dfwc+++sp +++vGW+e  ++ ++ 
  DANRER021161 400 RVEVVDRSQVSRTRLAVVDTVIGGRLRLLYEDAGLgpsgevLSDFWCHMQSPLVHHVGWSETVDHSIKE 468
                   79****************************6633366777799********************999876 PP

  == domain 3  score: 75.2 bits;  conditional E-value: 6e-23
           MBT   1 mkLEavdpknpslicvAtVvkvl.grrllvrfdgwdd...sydfwcdadspdifPvGWcekngikLqpPkgy 68 
                   mk+Ea+dp+n  +icvA+V kvl +++++v +dg +    s++f+++a+s+ i PvG+ce+n+i+L+ P+gy
  DANRER021161 510 MKIEAIDPLNLGNICVASVRKVLlDGYIMVGIDGVEIgdgSDWFCYHASSHAILPVGYCENNDIPLTVPPGY 581
                   9*******************************99887999*******************************9 PP

  == domain 4  score: 92.9 bits;  conditional E-value: 1.8e-28
           MBT   1 mkLEavdpknpslicvAtVvkvlgrrllvrfdgwddsydfwcdadspdifPvGWcekngikLqpPkg 67 
                   mkLEavd ++p+l+cvAtV + +gr+ll++fdgw+ ++d w+d++sp+i+PvGWce +g++LqpP g
  DANRER021161 618 MKLEAVDLMEPRLVCVATVRRCVGRLLLLHFDGWEPEFDQWVDCQSPEIYPVGWCEITGYQLQPPIG 684
                   9****************************************************************65 PP

>> ACAPLA025865  
   #    score  bias  c-Evalue  i-Evalue hmmfrom  hmm to    alifrom  ali to    envfrom  env to     acc
 ---   ------ ----- --------- --------- ------- -------    ------- -------    ------- -------    ----
   1 !   61.0   0.0   1.7e-18   2.4e-14       1      67 [.     796     868 ..     796     869 .. 0.94
   2 !   58.1   0.0   1.3e-17   1.9e-13       1      66 [.     914     980 ..     914     983 .. 0.96
   3 !   79.3   0.0     3e-24   4.4e-20       1      69 []    1031    1103 ..    1031    1103 .. 0.98
   4 !   76.1   0.2   3.2e-23   4.7e-19       1      67 [.    1139    1204 ..    1139    1206 .. 0.97

  Alignments for each domain:
  == domain 1  score: 61.0 bits;  conditional E-value: 1.7e-18
           MBT   1 mkLEavdpkn....pslicvAtVvkvlgrrllvrfdgwdd..sydfwcdadspdifPvGWcekngikLqpPkg 67 
                   mk+E++++       ++++vA+Vv  +g +ll+r+ g+++  s+dfw+d+   +++P+GWc++ng  L pP++
  ACAPLA025865 796 MKVEVQNKPSafvpYKSYWVASVVTACGSLLLLRYGGYSNdrSRDFWVDMATGELHPIGWCARNGRSLRPPDE 868
                   89999998777886679**********************999*****************************86 PP

  == domain 2  score: 58.1 bits;  conditional E-value: 1.3e-17
           MBT   1 mkLEavdpknpslicvAtVvkvlgrrllvrfdgwdd.sydfwcdadspdifPvGWcekngikLqpPk 66 
                   m++E++d +np++ ++A +++++g+rl++r++g +d ++dfw+++ + +++P+GW++++ + ++pP 
  ACAPLA025865 914 MRVEVQDELNPRHAWIAVIKETYGGRLRLRYAGIEDnADDFWLFYLHWRVHPIGWAKEKLVFMKPPA 980
                   9********************************99999*********************99999996 PP

  == domain 3  score: 79.3 bits;  conditional E-value: 3e-24
           MBT    1 mkLEavdpknpslicvAtVvkvl.grrllvrfdgwdd...sydfwcdadspdifPvGWcekngikLqpPkgyk 69  
                    mkLEav+pk ps+ic+AtV + l ++ +lv++d+++d   + +f+c+ads  ifPv Wcek+g+ L+pPkgy+
  ACAPLA025865 1031 MKLEAVNPKVPSQICPATVSEWLnDKSFLVSIDNLTDernKTTFMCNADSGGIFPVSWCEKHGYALTPPKGYE 1103
                    9**********************9999********99999*******************************95 PP

  == domain 4  score: 76.1 bits;  conditional E-value: 3.2e-23
           MBT    1 mkLEavdpknpslicvAtVvkvlgrrllvrfdgwddsydfwcdadspdifPvGWcekngikLqpPkg 67  
                    mkLEav+p  ps+icvAt++kv++r ++v+fd+ ++  + ++d +s difPvGWc +ng+ L++Pk+
  ACAPLA025865 1139 MKLEAVNPFCPSEICVATITKVVNRHMWVHFDN-SKLPNLVVDSESYDIFPVGWCDSNGYVLKAPKK 1204
                    9********************************.77999**************************97 PP

>> DANRER011091  
   #    score  bias  c-Evalue  i-Evalue hmmfrom  hmm to    alifrom  ali to    envfrom  env to     acc
 ---   ------ ----- --------- --------- ------- -------    ------- -------    ------- -------    ----
   1 !   80.8   0.1     1e-24   1.5e-20       1      68 [.     269     336 ..     269     337 .. 0.98
   2 !   93.9   0.1   8.6e-29   1.3e-24       1      69 []     376     444 ..     376     444 .. 0.99
   3 !  102.1   0.1   2.4e-31   3.5e-27       2      68 ..     481     547 ..     480     548 .. 0.98

  Alignments for each domain:
  == domain 1  score: 80.8 bits;  conditional E-value: 1e-24
           MBT   1 mkLEavdpknpslicvAtVvkvlgrrllvrfdgwddsydfwcdadspdifPvGWcekngikLqpPkgy 68 
                   mkLE +dp +p l+cv tV++v g+r++++fdg++++ydfw++ads d+ P GWcek++ kL  Pkg 
  DANRER011091 269 MKLEGLDPCHPALFCVLTVAEVQGYRIRLHFDGYPECYDFWVNADSWDVKPPGWCEKTSLKLLLPKGC 336
                   9****************************************************************985 PP

  == domain 2  score: 93.9 bits;  conditional E-value: 8.6e-29
           MBT   1 mkLEavdpknpslicvAtVvkvlgrrllvrfdgwddsydfwcdadspdifPvGWcekngikLqpPkgyk 69 
                   mkLEavd+kn s icvAt++  +++rll+++d+ dd++d+wcda+sp+i+PvG+ce+ + +L+ P +yk
  DANRER011091 376 MKLEAVDRKNLSDICVATIAAAVDNRLLIHIDHCDDTHDYWCDASSPYIHPVGYCEEVKLTLTTPAEYK 444
                   9*****************************************************************996 PP

  == domain 3  score: 102.1 bits;  conditional E-value: 2.4e-31
           MBT   2 kLEavdpknpslicvAtVvkvlgrrllvrfdgwddsydfwcdadspdifPvGWcekngikLqpPkgy 68 
                   kLEavd++np li+vAt+ ++ ++r++++fdgw+d+yd+w+dadsp+++PvGWc+k+g++Lq+P+g 
  DANRER011091 481 KLEAVDKRNPMLIRVATISDTEEHRIKIHFDGWSDEYDYWLDADSPELHPVGWCQKTGHPLQHPNGT 547
                   9***************************************************************985 PP

>> BRABEL025514  
   #    score  bias  c-Evalue  i-Evalue hmmfrom  hmm to    alifrom  ali to    envfrom  env to     acc
 ---   ------ ----- --------- --------- ------- -------    ------- -------    ------- -------    ----
   1 !   90.4   0.0     1e-27   1.5e-23       1      68 [.     499     566 ..     499     567 .. 0.99
   2 !  104.6   0.2   3.8e-32   5.6e-28       1      68 [.     623     690 ..     623     691 .. 0.99
   3 !   79.9   0.1     2e-24   2.9e-20       2      66 ..     728     792 ..     727     794 .. 0.97

  Alignments for each domain:
  == domain 1  score: 90.4 bits;  conditional E-value: 1e-27
           MBT   1 mkLEavdpknpslicvAtVvkvlgrrllvrfdgwddsydfwcdadspdifPvGWcekngikLqpPkgy 68 
                   mkLE +dpk+psl+cv +V+++ g+r++++fdg++++ydfw +ads di PvGWcek+++kL+ Pkg+
  BRABEL025514 499 MKLEGIDPKHPSLFCVLSVAEIKGYRVRLHFDGYSECYDFWRNADSVDIKPVGWCEKTNHKLSVPKGF 566
                   9*****************************************************************96 PP

  == domain 2  score: 104.6 bits;  conditional E-value: 3.8e-32
           MBT   1 mkLEavdpknpslicvAtVvkvlgrrllvrfdgwddsydfwcdadspdifPvGWcekngikLqpPkgy 68 
                   mkLEavd kn+slicvAtV +v+++r+lv+fdgwdd yd+wc  +sp+i+PvGWce++   L+pPk+y
  BRABEL025514 623 MKLEAVDIKNQSLICVATVRDVMDNRFLVHFDGWDDGYDYWCEPNSPYIHPVGWCEETANILTPPKDY 690
                   9******************************************************************9 PP

  == domain 3  score: 79.9 bits;  conditional E-value: 2e-24
           MBT   2 kLEavdpknpslicvAtVvkvlgrrllvrfdgwddsydfwcdadspdifPvGWcekngikLqpPk 66 
                   k+Eavd++npsli+vAt+v+  + r++++fdgw d yd+w dadspd++P  Wc+k+ +++q P+
  BRABEL025514 728 KIEAVDRRNPSLIRVATIVDSDEARIKIHFDGWADIYDYWEDADSPDVHPATWCAKTAHPIQGPP 792
                   89************************************************************996 PP

>> BOMMOR013009  
   #    score  bias  c-Evalue  i-Evalue hmmfrom  hmm to    alifrom  ali to    envfrom  env to     acc
 ---   ------ ----- --------- --------- ------- -------    ------- -------    ------- -------    ----
   1 !   54.1   0.1   2.2e-16   3.3e-12       1      68 [.      80     156 ..      80     157 .. 0.85
   2 !   76.6   0.1   2.2e-23   3.2e-19       3      68 ..     199     265 ..     197     266 .. 0.95
   3 !   70.0   0.0   2.5e-21   3.7e-17       1      68 [.     299     371 ..     299     372 .. 0.97
   4 !   73.7   0.1   1.7e-22   2.5e-18       1      66 [.     410     475 ..     410     478 .. 0.98

  Alignments for each domain:
  == domain 1  score: 54.1 bits;  conditional E-value: 2.2e-16
           MBT   1 mkLEavdpkn.......pslicvAtVvkvlgrrllvrfdgwdd..sydfwcdadspdifPvGWcekngikLqpPkgy 68 
                   mk+E+ +          +  ++vAtV kv g+  l+r++g  +  s+dfw++    +++PvGWc+  g++L pP+ +
  BOMMOR013009  80 MKVEVKNTDCdnyseklSDYFWVATVLKVKGYMGLLRYEGFGSddSKDFWVNLCCSEVHPVGWCATRGKPLIPPRTI 156
                   78888875555566676889******************6554444*****************************976 PP

  == domain 2  score: 76.6 bits;  conditional E-value: 2.2e-23
           MBT   3 LEavdpknpslicvAtVvkvlgrrllvrf.dgwddsydfwcdadspdifPvGWcekngikLqpPkgy 68 
                   +E+vd+++ s++ vAtV +++g+rl+v++ d  ++++ fwc++dsp i+PvGW+ + g++L +P++y
  BOMMOR013009 199 MEVVDKNRISQVKVATVCEIVGKRLHVKYyDSSPEDNGFWCHEDSPLIHPVGWAFRIGHPLDAPQNY 265
                   8**************************99666777******************************99 PP

  == domain 3  score: 70.0 bits;  conditional E-value: 2.5e-21
           MBT   1 mkLEavdpknpslicvAtVvkvl.grrllvrfdgwdd....sydfwcdadspdifPvGWcekngikLqpPkgy 68 
                   mk+Ea+dp+n s +c AtV+++l ++++++r+d +++    +++f+++ +sp+ifPvG++  n+i+L pP g+
  BOMMOR013009 299 MKIEAIDPLNLSAVCAATVMQILnEGYMMIRIDCYPAdangADWFCYHQRSPCIFPVGFAMANSIPLVPPAGF 371
                   9*******************************999999999*****************************985 PP

  == domain 4  score: 73.7 bits;  conditional E-value: 1.7e-22
           MBT   1 mkLEavdpknpslicvAtVvkvlgrrllvrfdgwddsydfwcdadspdifPvGWcekngikLqpPk 66 
                   m+LE+ d ++p+l+cvAt+++v+ ++l+v+fdgw ++yd w+ a s+d++PvGWc   g+ L+ P 
  BOMMOR013009 410 MRLECADLMDPRLVCVATIARVVADLLKVHFDGWGSEYDQWLWAHSTDVYPVGWCRAIGHRLEGPL 475
                   9*************************************************************9986 PP

>> NEMVEC013316  
   #    score  bias  c-Evalue  i-Evalue hmmfrom  hmm to    alifrom  ali to    envfrom  env to     acc
 ---   ------ ----- --------- --------- ------- -------    ------- -------    ------- -------    ----
   1 !   75.7   0.0   4.3e-23   6.3e-19       1      67 [.      35     104 ..      35     106 .. 0.94
   2 !   60.2   0.0   2.8e-18   4.2e-14       2      68 ..     147     214 ..     146     215 .. 0.96
   3 !   80.5   0.3   1.4e-24     2e-20       1      69 []     263     336 ..     263     336 .. 0.97
   4 !   54.2   0.0   2.1e-16     3e-12       2      67 ..     373     439 ..     372     441 .. 0.96

  Alignments for each domain:
  == domain 1  score: 75.7 bits;  conditional E-value: 4.3e-23
           MBT   1 mkLEavdpknps.licvAtVvkvlgrrllvrfdgwdd..sydfwcdadspdifPvGWcekngikLqpPkg 67 
                   mk+Ea d+k +s +++vAt+++v g +ll+rfdg+ +  s+dfwcda+ pd+ P+GWc+k++  L pP+ 
  NEMVEC013316  35 MKVEAKDYKSNSgTYWVATIIMVSGPLLLLRFDGYGNdrSEDFWCDASTPDVQPIGWCAKTNTILIPPQA 104
                   9******887555**********************9999*****************************86 PP

  == domain 2  score: 60.2 bits;  conditional E-value: 2.8e-18
           MBT   2 kLEavdpknpslicvAtVvkvlgrrllvrfdgwdd.sydfwcdadspdifPvGWcekngikLqpPkgy 68 
                    LE++d+ +p +++vA+Vv+ +g rl++r++g ++ ++d+w+ + s +++ +GW +++g +Lq+Pkg 
  NEMVEC013316 147 MLELQDYDDPLCYWVASVVERFGLRLKLRYAGAESeEHDVWVYYLSDNVHKLGWGKRYGLTLQAPKGT 214
                   69******************************8889******************************96 PP

  == domain 3  score: 80.5 bits;  conditional E-value: 1.4e-24
           MBT   1 mkLEavdpknpslicvAtVvkvl.grrllvrfdgwdd....sydfwcdadspdifPvGWcekngikLqpPkgyk 69 
                   mkLEav+p++ps+icvAtV +v+ ++++ v +d+       + +fwc+a+s +ifP+ Wcekn++   pP gy+
  NEMVEC013316 263 MKLEAVNPTDPSSICVATVSRVVnEHYFVVTIDDFVVpearKISFWCHAKSRNIFPCRWCEKNKVSVVPPAGYQ 336
                   9*******************************998778899*******************************96 PP

  == domain 4  score: 54.2 bits;  conditional E-value: 2.1e-16
           MBT   2 kLEavdpknpslicvAtVvkvlgrrllvrfdgwdd.sydfwcdadspdifPvGWcekngikLqpPkg 67 
                   kLEav++ ++  i  AtV++++gr +++++d +++   ++++d++s d+fPvGWc  +g++L  P+ 
  NEMVEC013316 373 KLEAVNQIERDVISAATVKQIMGRTMWIQLDAYTSdVVEHIYDVESCDLFPVGWCGMQGHPLLTPQA 439
                   9********************************99889************************99985 PP

>> BOMMOR004328  
   #    score  bias  c-Evalue  i-Evalue hmmfrom  hmm to    alifrom  ali to    envfrom  env to     acc
 ---   ------ ----- --------- --------- ------- -------    ------- -------    ------- -------    ----
   1 !   92.0   0.0   3.5e-28   5.1e-24       1      68 [.     855     922 ..     855     923 .. 0.99
   2 !   89.0   0.1   2.9e-27   4.3e-23       1      69 []     963    1030 ..     963    1030 .. 0.98
   3 !   88.4   0.0   4.6e-27   6.7e-23       1      66 [.    1066    1131 ..    1066    1134 .. 0.98

  Alignments for each domain:
  == domain 1  score: 92.0 bits;  conditional E-value: 3.5e-28
           MBT   1 mkLEavdpknpslicvAtVvkvlgrrllvrfdgwddsydfwcdadspdifPvGWcekngikLqpPkgy 68 
                   m++Ea+dp++ps++cv++V++v g+r++++fd ++d ydfw++ads +ifP GWc kng +L+pP  y
  BOMMOR004328 855 MRMEAIDPQHPSSFCVVSVAEVQGYRMRLHFDEYPDVYDFWVNADSINIFPPGWCDKNGRPLKPPATY 922
                   9****************************************************************998 PP

  == domain 2  score: 89.0 bits;  conditional E-value: 2.9e-27
           MBT    1 mkLEavdpknpslicvAtVvkvlgrrllvrfdgwddsydfwcdadspdifPvGWcekngikLqpPkgyk 69  
                    mkLEa d+kn  l+cvAtV+++l++r+lv+fd wd++yd+w+  +sp+i+PvGW+e ng+ L+pP+ yk
  BOMMOR004328  963 MKLEAEDRKND-LVCVATVADTLDHRILVNFDSWDEMYDYWVEPNSPYIHPVGWAELNGVSLTPPNFYK 1030
                    9******9998.*****************************************************9875 PP

  == domain 3  score: 88.4 bits;  conditional E-value: 4.6e-27
           MBT    1 mkLEavdpknpslicvAtVvkvlgrrllvrfdgwddsydfwcdadspdifPvGWcekngikLqpPk 66  
                    mkLE+vd++ p+li+vAt++ v  + ++v+fdgw+d+ ++w+d dspd++PvGWc k+g++L+pP 
  BOMMOR004328 1066 MKLEVVDKRVPFLIRVATITAVKRHQVRVSFDGWPDDLSYWLDDDSPDLHPVGWCLKTGHPLEPPL 1131
                    9****************************************************************6 PP

>> DAPMAG013349  
   #    score  bias  c-Evalue  i-Evalue hmmfrom  hmm to    alifrom  ali to    envfrom  env to     acc
 ---   ------ ----- --------- --------- ------- -------    ------- -------    ------- -------    ----
   1 !   56.5   0.0     4e-17   5.9e-13       1      68 [.     208     285 ..     208     286 .. 0.82
   2 !   53.8   0.0   2.8e-16   4.1e-12       1      64 [.     326     390 ..     326     395 .. 0.92
   3 !   71.7   0.0   7.4e-22   1.1e-17       1      68 [.     431     508 ..     431     509 .. 0.95
   4 !   81.9   0.0   4.7e-25   6.9e-21       1      65 [.     545     609 ..     545     611 .. 0.99

  Alignments for each domain:
  == domain 1  score: 56.5 bits;  conditional E-value: 4e-17
           MBT   1 mkLEavdpkn........pslicvAtVvkvlgrrllvrf..dgwddsydfwcdadspdifPvGWcekngikLqpPkgy 68 
                   mk+E+ +           p++++vA+V++ +g+  l+r+   g dds+dfw++   +d++PvGWc+++g++L pP+ +
  DAPMAG013349 208 MKVEVENTDTrqsagssdPQSYWVASVISLMGYKALLRYegFGTDDSKDFWVNLAAEDVHPVGWCASKGKPLIPPRTI 285
                   677776643344455555*********************4444556*****************************976 PP

  == domain 2  score: 53.8 bits;  conditional E-value: 2.8e-16
           MBT   1 mkLEavdpknpslicvAtVvkvlgrrllvrfdgwdd.sydfwcdadspdifPvGWcekngikLqp 64 
                   m +E++d+++ s+i vA + +++grrl +r++g    +  f+c+++s  i+PvGW+   g+++ +
  DAPMAG013349 326 MTVELIDRNRLSSIKVAVIDMIVGRRLFLRYEGSVPdEMGFCCHEESSLIHPVGWAYTVGHHIDA 390
                   899****************************996556999*********************9876 PP

  == domain 3  score: 71.7 bits;  conditional E-value: 7.4e-22
           MBT   1 mkLEavdpknpslicvAtVvkvl.grrllvrf.........dgwddsydfwcdadspdifPvGWcekngikLqpPkgy 68 
                   mkLEavdp+n  +icvAtVv+vl +++l+vr+         d+ dd   f+++ +s +i P G+ce n i L+pP++y
  DAPMAG013349 431 MKLEAVDPLNLDNICVATVVRVLrHGYLMVRIdrqevdangDQIDDPGVFCYHSSSACIAPPGFCETNAIALKPPENY 508
                   9*******************************88888888888888******************************99 PP

  == domain 4  score: 81.9 bits;  conditional E-value: 4.7e-25
           MBT   1 mkLEavdpknpslicvAtVvkvlgrrllvrfdgwddsydfwcdadspdifPvGWcekngikLqpP 65 
                   m++Ea d ++p+l+cvAt++++ gr+++++fdgw+d++d w+d++sp+i+PvGWce  g+ L+ P
  DAPMAG013349 545 MRVEAADLMDPRLVCVATIAQIAGRLVRIHFDGWSDDFDQWMDVSSPEIYPVGWCELAGYRLETP 609
                   9**************************************************************98 PP

>> IXOSCA026310  
   #    score  bias  c-Evalue  i-Evalue hmmfrom  hmm to    alifrom  ali to    envfrom  env to     acc
 ---   ------ ----- --------- --------- ------- -------    ------- -------    ------- -------    ----
   1 !  101.8   0.0   2.9e-31   4.2e-27       1      69 []     615     683 ..     615     683 .. 0.99
   2 !   88.7   0.1   3.6e-27   5.3e-23       1      68 [.     722     791 ..     722     792 .. 0.98
   3 !   74.2   0.0   1.2e-22   1.8e-18       2      67 ..     828     896 ..     827     898 .. 0.97

  Alignments for each domain:
  == domain 1  score: 101.8 bits;  conditional E-value: 2.9e-31
           MBT   1 mkLEavdpknpslicvAtVvkvlgrrllvrfdgwddsydfwcdadspdifPvGWcekngikLqpPkgyk 69 
                   mkLEavdp +psl+cv+tV++v+g r++++fdg++d++dfw++ads d+fP GWce++g+ LqpPkgy+
  IXOSCA026310 615 MKLEAVDPCHPSLFCVVTVAEVVGFRMRLHFDGYSDAFDFWANADSADVFPAGWCERTGHRLQPPKGYS 683
                   9******************************************************************95 PP

  == domain 2  score: 88.7 bits;  conditional E-value: 3.6e-27
           MBT   1 mkLEavdpknpslicvAtVvkvl..grrllvrfdgwddsydfwcdadspdifPvGWcekngikLqpPkgy 68 
                   mkLEa d+k+p+l+cvAt ++v    +r+lv+fdgwd++yd+w+d +sp ++Pv W++++g++L+pP g+
  IXOSCA026310 722 MKLEAHDRKDPQLVCVATLADVApeSGRFLVHFDGWDSAYDYWADPGSPWVHPVHWAKEHGHTLTPPSGH 791
                   9******************************************************************997 PP

  == domain 3  score: 74.2 bits;  conditional E-value: 1.2e-22
           MBT   2 kLEavdpknpslicvAtVvkvl.grrllvrfdgwdd..sydfwcdadspdifPvGWcekngikLqpPkg 67 
                   +LEavdp+np+l++vAtV++    + ll++ dgw+   + d  +d+dspdi+P GWc+k+g++L+pP+ 
  IXOSCA026310 828 RLEAVDPLNPRLVRVATVASLQpPQGLLLHWDGWPPgpAGDCFVDEDSPDIHPAGWCAKTGHPLEPPPS 896
                   8*********************9999*****************************************86 PP

>> DANRER030077  
   #    score  bias  c-Evalue  i-Evalue hmmfrom  hmm to    alifrom  ali to    envfrom  env to     acc
 ---   ------ ----- --------- --------- ------- -------    ------- -------    ------- -------    ----
   1 !   76.9   0.0   1.7e-23   2.6e-19       1      68 [.      47     116 ..      47     117 .. 0.96
   2 !   47.8   0.0     2e-14     3e-10       3      67 ..     161     226 ..     159     228 .. 0.97
   3 !   64.8   0.0     1e-19   1.5e-15       1      68 [.     272     343 ..     272     344 .. 0.96
   4 !   66.1   0.1   4.1e-20     6e-16       1      64 [.     380     444 ..     380     448 .. 0.97

  Alignments for each domain:
  == domain 1  score: 76.9 bits;  conditional E-value: 1.7e-23
           MBT   1 mkLEavdpknpslicvAtVvkvlgrrllvrfdgwdd..sydfwcdadspdifPvGWcekngikLqpPkgy 68 
                   mkLE+ ++    +++vAt++ ++g++ll+r+ g+ +  + dfwcd+   +++PvGWc++n+++LqpP+ +
  DANRER030077  47 MKLEVANKGSVDTYWVATIITTCGQLLLLRYCGYGEdrKADFWCDVMTAELHPVGWCAQNDKTLQPPEAI 116
                   9******************************8888888*****************************987 PP

  == domain 2  score: 47.8 bits;  conditional E-value: 2e-14
           MBT   3 LEavdpknpslicvAtVvkvlgrrllvrfdgwdd.sydfwcdadspdifPvGWcekngikLqpPkg 67 
                   LE+ d  +ps ++   V++++g+rl +++ g++d sy +w+++ ++++ P+GW+++n+ +++pP +
  DANRER030077 161 LELRDASEPSVYWATQVQRNVGGRLCLSYVGLNDpSYYMWMFYLDTRLRPLGWAKENNLPMKPPTD 226
                   9*********************************9*****************************87 PP

  == domain 3  score: 64.8 bits;  conditional E-value: 1e-19
           MBT   1 mkLEavdpknpslicvAtVvkvl.grrllvrfdgwdd...sydfwcdadspdifPvGWcekngikLqpPkgy 68 
                   mkLE+v p +p++ic+++V+kv+ ++ +++ +d++++     + +c+a+sp i Pv+Wc kng++L+ P+g+
  DANRER030077 272 MKLEMVSPVEPFHICPVSVTKVYnEYHFQITVDDLTAdatPTSAVCHAESPGILPVQWCLKNGVELERPRGF 343
                   9**********************7777*********99999****************************997 PP

  == domain 4  score: 66.1 bits;  conditional E-value: 4.1e-20
           MBT   1 mkLEavdpknpslicvAtVvkvlgrrllvrfdgwdd.sydfwcdadspdifPvGWcekngikLqp 64 
                   m LEav+p++p ++cvA++++v g +l++r++g+++   d ++d++s++ifPvGWce ng++L++
  DANRER030077 380 MWLEAVNPLHPAELCVARITQVKGCLLWLRLEGLTKpLPDCIVDVESMNIFPVGWCEANGYPLTH 444
                   88**********************************999************************96 PP

>> DANRER030078  
   #    score  bias  c-Evalue  i-Evalue hmmfrom  hmm to    alifrom  ali to    envfrom  env to     acc
 ---   ------ ----- --------- --------- ------- -------    ------- -------    ------- -------    ----
   1 !   76.9   0.0   1.7e-23   2.6e-19       1      68 [.      68     137 ..      68     138 .. 0.96
   2 !   47.8   0.0   2.1e-14     3e-10       3      67 ..     182     247 ..     180     249 .. 0.97
   3 !   64.8   0.0     1e-19   1.5e-15       1      68 [.     293     364 ..     293     365 .. 0.96
   4 !   66.1   0.1   4.1e-20     6e-16       1      64 [.     401     465 ..     401     469 .. 0.97

  Alignments for each domain:
  == domain 1  score: 76.9 bits;  conditional E-value: 1.7e-23
           MBT   1 mkLEavdpknpslicvAtVvkvlgrrllvrfdgwdd..sydfwcdadspdifPvGWcekngikLqpPkgy 68 
                   mkLE+ ++    +++vAt++ ++g++ll+r+ g+ +  + dfwcd+   +++PvGWc++n+++LqpP+ +
  DANRER030078  68 MKLEVANKGSVDTYWVATIITTCGQLLLLRYCGYGEdrKADFWCDVMTAELHPVGWCAQNDKTLQPPEAI 137
                   9******************************8888888*****************************987 PP

  == domain 2  score: 47.8 bits;  conditional E-value: 2.1e-14
           MBT   3 LEavdpknpslicvAtVvkvlgrrllvrfdgwdd.sydfwcdadspdifPvGWcekngikLqpPkg 67 
                   LE+ d  +ps ++   V++++g+rl +++ g++d sy +w+++ ++++ P+GW+++n+ +++pP +
  DANRER030078 182 LELRDASEPSVYWATQVQRNVGGRLCLSYVGLNDpSYYMWMFYLDTRLRPLGWAKENNLPMKPPTD 247
                   9*********************************9*****************************87 PP

  == domain 3  score: 64.8 bits;  conditional E-value: 1e-19
           MBT   1 mkLEavdpknpslicvAtVvkvl.grrllvrfdgwdd...sydfwcdadspdifPvGWcekngikLqpPkgy 68 
                   mkLE+v p +p++ic+++V+kv+ ++ +++ +d++++     + +c+a+sp i Pv+Wc kng++L+ P+g+
  DANRER030078 293 MKLEMVSPVEPFHICPVSVTKVYnEYHFQITVDDLTAdatPTSAVCHAESPGILPVQWCLKNGVELERPRGF 364
                   9**********************7777*********99999****************************997 PP

  == domain 4  score: 66.1 bits;  conditional E-value: 4.1e-20
           MBT   1 mkLEavdpknpslicvAtVvkvlgrrllvrfdgwdd.sydfwcdadspdifPvGWcekngikLqp 64 
                   m LEav+p++p ++cvA++++v g +l++r++g+++   d ++d++s++ifPvGWce ng++L++
  DANRER030078 401 MWLEAVNPLHPAELCVARITQVKGCLLWLRLEGLTKpLPDCIVDVESMNIFPVGWCEANGYPLTH 465
                   88**********************************999************************96 PP

>> DANRER041492  
   #    score  bias  c-Evalue  i-Evalue hmmfrom  hmm to    alifrom  ali to    envfrom  env to     acc
 ---   ------ ----- --------- --------- ------- -------    ------- -------    ------- -------    ----
   1 !   68.5   0.0   7.1e-21     1e-16       1      68 [.      53     123 ..      53     124 .. 0.94
   2 !   45.0   0.0   1.6e-13   2.3e-09       3      66 ..     168     235 ..     166     237 .. 0.91
   3 !   71.3   0.0   9.6e-22   1.4e-17       1      68 [.     282     357 ..     282     358 .. 0.98
   4 !   67.2   0.2   1.8e-20   2.7e-16       1      66 [.     394     460 ..     394     463 .. 0.97

  Alignments for each domain:
  == domain 1  score: 68.5 bits;  conditional E-value: 7.1e-21
           MBT   1 mkLEavdpkn.pslicvAtVvkvlgrrllvrfdgwdd..sydfwcdadspdifPvGWcekngikLqpPkgy 68 
                   mkLE+  +++ +s ++vAt++ ++g++ll+r++g++d  + dfwcd+   d++P+GW++++g  ++pP+g 
  DANRER041492  53 MKLEVCVRTEsESVYWVATIITTCGQLLLLRYEGYQDdrRADFWCDIMTADLHPIGWSKQQGRMMKPPEGV 123
                   9****777773669***********************99*****************************986 PP

  == domain 2  score: 45.0 bits;  conditional E-value: 1.6e-13
           MBT   3 LEavdpknpslicvAtVvkvlgrrllvrfdgwdd....sydfwcdadspdifPvGWcekngikLqpPk 66 
                   +E+vd ++   ++ A + k++g+rl++r++g d     +   w+++ +p ++  GW+++++ +L pP 
  DANRER041492 168 VELVDHQDAGVVWSAVIEKNIGGRLRLRYAGTDGlpenQSITWVFYLDPLLHLSGWAQEHNCTLRPPA 235
                   8****************************7655566688889*************************6 PP

  == domain 3  score: 71.3 bits;  conditional E-value: 9.6e-22
           MBT   1 mkLEavdpknpslicvAtVvkvl.grrllvrfdgwdd.......sydfwcdadspdifPvGWcekngikLqpPkgy 68 
                   mkLEavdp  p++i +AtV+kv+ ++ +lv +d+++d       +++f+c+ dsp ifP +W+ kng+kL+pP+g+
  DANRER041492 282 MKLEAVDPAAPFTISPATVAKVFnEQFFLVLMDDMRDeaqkeggAHSFLCHRDSPGIFPTQWSLKNGVKLSPPPGF 357
                   9**********************9999*******999************************************997 PP

  == domain 4  score: 67.2 bits;  conditional E-value: 1.8e-20
           MBT   1 mkLEavdpknpslicvAtVvkvlgrrllvrfdgwdd.sydfwcdadspdifPvGWcekngikLqpPk 66 
                   m LEav+p  p++i+vAtV+kv g+ +++r++g+++ + + +++ ds+difPv Wce ng++L +P 
  DANRER041492 394 MMLEAVNPICPENIHVATVTKVKGQHMWIRLEGLKQaMPEIIVHTDSMDIFPVSWCETNGYPLLHPC 460
                   99*********************************99**************************9996 PP

>> ACAPLA005413  
   #    score  bias  c-Evalue  i-Evalue hmmfrom  hmm to    alifrom  ali to    envfrom  env to     acc
 ---   ------ ----- --------- --------- ------- -------    ------- -------    ------- -------    ----
   1 !   35.5   0.0   1.5e-10   2.2e-06      10      68 ..     301     362 ..     291     363 .. 0.87
   2 !   64.8   0.2   1.1e-19   1.6e-15       2      69 .]     405     473 ..     404     473 .. 0.96
   3 !   70.9   0.0   1.3e-21   1.9e-17       1      69 []     511     582 ..     511     582 .. 0.97
   4 !   82.1   0.0   4.3e-25   6.3e-21       1      67 [.     617     683 ..     617     685 .. 0.98

  Alignments for each domain:
  == domain 1  score: 35.5 bits;  conditional E-value: 1.5e-10
           MBT  10 n.pslicvAtVvkvlgrrllvrfdgwdd..sydfwcdadspdifPvGWcekngikLqpPkgy 68 
                   + + ++++A+++kv g+  ++rf+g+    ++dfw++  + + +Pv  +ek g++L+pPk+ 
  ACAPLA005413 301 DtKDCFWIARIIKVAGYKAKLRFEGYGMdsAHDFWIHLCKAECYPVNGSEKVGKQLKPPKEV 362
                   23669******************9988778*****************************985 PP

  == domain 2  score: 64.8 bits;  conditional E-value: 1.1e-19
           MBT   2 kLEavdpknpslicvAtVvkvlgrrllvrfdgwdd.sydfwcdadspdifPvGWcekngikLqpPkgyk 69 
                   +LE+v +++ s++cvAt++kv+ +r+ v++++ +d s+dfw++ +sp i+PvGW+++ +++L +   yk
  ACAPLA005413 405 QLEVVYKRQVSSTCVATIKKVVADRIYVQYENCKDtSKDFWFHQTSPLIHPVGWSQRVHHPLVATAAYK 473
                   69****************************999999**************************9998885 PP

  == domain 3  score: 70.9 bits;  conditional E-value: 1.3e-21
           MBT   1 mkLEavdpknpslicvAtVvkvl.grrllvrfdgwdd..sydfwcdadspdifPvGWcekngikLqpPkgyk 69 
                   mkLEa+dp++  +icvAtVv++l +++l++ +dg  +  + +f+++a+s  + P+G+ce ++i+L pP+gy+
  ACAPLA005413 511 MKLEAIDPLKLGSICVATVVQTLgDGYLMIAIDGCLHdvASWFCYHATSSSLLPIGFCEYHQIELVPPRGYE 582
                   9*********************************87789*******************************95 PP

  == domain 4  score: 82.1 bits;  conditional E-value: 4.3e-25
           MBT   1 mkLEavdpknpslicvAtVvkvlgrrllvrfdgwddsydfwcdadspdifPvGWcekngikLqpPkg 67 
                   +k+Eavd  ++  ic A++ k+ g +l+vrfdgwd+syd w++++spdi+PvGWce  g++LqpP+ 
  ACAPLA005413 617 QKVEAVDLIESGFICAASILKIAGPLLRVRFDGWDHSYDQWLNCESPDIYPVGWCEMVGYPLQPPRV 683
                   79***************************************************************85 PP

>> NEMVEC015810  
   #    score  bias  c-Evalue  i-Evalue hmmfrom  hmm to    alifrom  ali to    envfrom  env to     acc
 ---   ------ ----- --------- --------- ------- -------    ------- -------    ------- -------    ----
   1 !   64.3   0.1   1.5e-19   2.2e-15       1      68 [.     127     202 ..     127     203 .. 0.86
   2 !   41.1   0.1   2.6e-12   3.8e-08      12      66 ..     240     308 ..     233     311 .. 0.77
   3 !   61.5   0.0   1.1e-18   1.6e-14       1      69 []     339     406 ..     339     406 .. 0.97
   4 !   84.4   0.0   7.9e-26   1.2e-21       1      65 [.     442     506 ..     442     507 .] 0.99

  Alignments for each domain:
  == domain 1  score: 64.3 bits;  conditional E-value: 1.5e-19
           MBT   1 mkLEavd......pknpslicvAtVvkvlgrrllvrfdgwdd..sydfwcdadspdifPvGWcekngikLqpPkgy 68 
                   mk+E+v+         +  ++vAtV++  ++r+l+r++g++d  s dfw+d +s++i+PvGWc+k ++ L pP+ +
  NEMVEC015810 127 MKVEVVNcgmdvvDDTEVAFWVATVKQLRQHRVLLRYEGYEDddSADFWFDLRSMNIHPVGWCAKRNKLLIPPPAI 202
                   67777775444422335699*********************999*****************************976 PP

  == domain 2  score: 41.1 bits;  conditional E-value: 2.6e-12
           MBT  12 slicvAtVvkvl.grrllvrfdgwdd.............sydfwcdadspdifPvGWcekngikLqpPk 66 
                   + +cv  +v+v+ g+   ++  g  +             ++dfwc++ s +i+P+GW++  g++LqpP 
  NEMVEC015810 240 TGMCVTMIVDVYlGQTEVIETKGCYNtgicvtmivdadvAEDFWCHYLSSEIHPIGWSSLVGHTLQPPI 308
                   5678888888887777666774444444444555555569****************************6 PP

  == domain 3  score: 61.5 bits;  conditional E-value: 1.1e-18
           MBT   1 mkLEavdpknpslicvAtVvkvl.grrllvrfdgwddsydfwcdadspdifPvGWcekngikLqpPkgyk 69 
                   mk Ea+dp  ps+i v+tV+kvl  +++ + +d    +  f+c+a+s +ifP+GW+ +++ +L+pP++y+
  NEMVEC015810 339 MKFEAIDPFSPSHIVVVTVIKVLrFNYFVLGVDS--LATYFVCHANSRNIFPCGWARSQSLPLTPPRDYS 406
                   9********************************9..5699****************************95 PP

  == domain 4  score: 84.4 bits;  conditional E-value: 7.9e-26
           MBT   1 mkLEavdpknpslicvAtVvkvlgrrllvrfdgwddsydfwcdadspdifPvGWcekngikLqpP 65 
                   mkLEavd ++p l+c+AtV++v g +l+++fdgwddsyd ++d+ds difPv +c + g++LqpP
  NEMVEC015810 442 MKLEAVDLREPALVCPATVTDVKGPLLRIHFDGWDDSYDQLVDMDSLDIFPVSYCVSVGHPLQPP 506
                   9***************************************************************9 PP

>> DROMEL009672  
   #    score  bias  c-Evalue  i-Evalue hmmfrom  hmm to    alifrom  ali to    envfrom  env to     acc
 ---   ------ ----- --------- --------- ------- -------    ------- -------    ------- -------    ----
   1 !   88.9   0.0   3.2e-27   4.7e-23       1      69 []     854     922 ..     854     922 .. 0.99
   2 !   80.0   0.2   1.9e-24   2.8e-20       1      66 [.     964    1029 ..     964    1032 .. 0.93
   3 !   83.8   0.1   1.3e-25   1.8e-21       1      68 [.    1066    1133 ..    1066    1134 .. 0.99

  Alignments for each domain:
  == domain 1  score: 88.9 bits;  conditional E-value: 3.2e-27
           MBT   1 mkLEavdpknpslicvAtVvkvlgrrllvrfdgwddsydfwcdadspdifPvGWcekngikLqpPkgyk 69 
                   mkLEa+dp+n+sl+cv ++v+v g+rl+++fdg++++ydfw++ads+difP GWc ++   Lq+Pk+y+
  DROMEL009672 854 MKLEAIDPENCSLFCVCSIVEVRGYRLKLSFDGYSSMYDFWVNADSQDIFPPGWCDETARVLQAPKDYN 922
                   9******************************************************************96 PP

  == domain 2  score: 80.0 bits;  conditional E-value: 1.9e-24
           MBT    1 mkLEavdpknpslicvAtVvkvlgrrllvrfdgwddsydfwcdadspdifPvGWcekngikLqpPk 66  
                    m LEa d ++  +icvAtV+++l+ r++v+fdgwdd+yd w++++sp+i+P+GW e  +  + pP+
  DROMEL009672  964 MHLEAEDLNDTGKICVATVTDILDERIRVHFDGWDDCYDLWVHITSPYIHPCGWHEGRQQLIVPPD 1029
                    99****************************************************988777777765 PP

  == domain 3  score: 83.8 bits;  conditional E-value: 1.3e-25
           MBT    1 mkLEavdpknpslicvAtVvkvlgrrllvrfdgwddsydfwcdadspdifPvGWcekngikLqpPkgy 68  
                    mkLE+vd++np li++AtVv   g+r+++++d w+ +y fw+  dspd++P+GWce ++++L+ P+gy
  DROMEL009672 1066 MKLEVVDQRNPCLIRPATVVTRKGYRVQLHLDCWPTEYYFWLEDDSPDLHPIGWCEATSHELETPPGY 1133
                    9*****************************************************************99 PP

>> CIOINT017035  
   #    score  bias  c-Evalue  i-Evalue hmmfrom  hmm to    alifrom  ali to    envfrom  env to     acc
 ---   ------ ----- --------- --------- ------- -------    ------- -------    ------- -------    ----
   1 !   56.3   0.0   4.7e-17   6.9e-13      18      67 ..       2      51 ..       1      53 [. 0.96
   2 !   92.7   0.0     2e-28     3e-24       2      68 ..      95     161 ..      94     162 .. 0.98
   3 !   94.9   0.7   4.3e-29   6.4e-25       1      66 [.     196     261 ..     196     264 .. 0.98

  Alignments for each domain:
  == domain 1  score: 56.3 bits;  conditional E-value: 4.7e-17
           MBT 18 tVvkvlgrrllvrfdgwddsydfwcdadspdifPvGWcekngikLqpPkg 67
                  +Vv+v g+rl+++f g++d+yd w++ dsp+ifP+G+ce++g kL pPk 
  CIOINT017035  2 SVVRVRGHRLRLQFLGYKDCYDIWVNSDSPFIFPCGFCERTGRKLAPPKV 51
                  79**********************************************95 PP

  == domain 2  score: 92.7 bits;  conditional E-value: 2e-28
           MBT   2 kLEavdpknpslicvAtVvkvlgrrllvrfdgwddsydfwcdadspdifPvGWcekngikLqpPkgy 68 
                   kLEa+d++n++licvAt++++lg  +lv+fdgw+++yd+w   +s  i+PvGWc++ng  L+pP+g+
  CIOINT017035  95 KLEAIDRQNSELICVATIIDMLGEHVLVHFDGWESEYDYWSRTSSALIHPVGWCQENGRLLSPPQGF 161
                   9***************************************************************996 PP

  == domain 3  score: 94.9 bits;  conditional E-value: 4.3e-29
           MBT   1 mkLEavdpknpslicvAtVvkvlgrrllvrfdgwddsydfwcdadspdifPvGWcekngikLqpPk 66 
                   mkLEavdp+n+sl++vAtV ++ ++r++v+fd+w+  yd w+d+ds+di+P+ Wc+k++++L+pP 
  CIOINT017035 196 MKLEAVDPRNQSLVRVATVSEIEKHRIKVHFDDWNTIYDEWYDVDSFDIHPINWCQKTDHPLEPPV 261
                   9****************************************************************6 PP

>> RAMVAR007812  
   #    score  bias  c-Evalue  i-Evalue hmmfrom  hmm to    alifrom  ali to    envfrom  env to     acc
 ---   ------ ----- --------- --------- ------- -------    ------- -------    ------- -------    ----
   1 !   77.5   0.0   1.1e-23   1.7e-19       1      66 [.     292     357 ..     292     360 .. 0.98
   2 !   81.0   0.0   9.4e-25   1.4e-20       1      69 []     406     474 ..     406     474 .. 0.99
   3 !   60.2   0.0   2.8e-18   4.1e-14       2      62 ..     515     577 ..     514     581 .. 0.97

  Alignments for each domain:
  == domain 1  score: 77.5 bits;  conditional E-value: 1.1e-23
           MBT   1 mkLEavdpknpslicvAtVvkvlgrrllvrfdgwddsydfwcdadspdifPvGWcekngikLqpPk 66 
                   m+LEa+dp++p l+cv+ +++++  rl++rf g ++ ydfw++adsp+ifP GWc++n+++L+pP+
  RAMVAR007812 292 MQLEAIDPLHPGLYCVVVIKEIVAFRLRLRFVGFSSLYDFWVNADSPFIFPPGWCSVNKKPLSPPR 357
                   99***************************************************************8 PP

  == domain 2  score: 81.0 bits;  conditional E-value: 9.4e-25
           MBT   1 mkLEavdpknpslicvAtVvkvlgrrllvrfdgwddsydfwcdadspdifPvGWcekngikLqpPkgyk 69 
                   mkLEavd  +++ icvAtV +vl  r+l++fdgw+d+yd+w+   s  i PvG+c++ gi L+ Pkgy+
  RAMVAR007812 406 MKLEAVDMSHSEFICVATVHDVLYSRILIHFDGWSDQYDYWVEPWSGLIQPVGYCQNRGIGLNVPKGYN 474
                   9******************************************************************96 PP

  == domain 3  score: 60.2 bits;  conditional E-value: 2.8e-18
           MBT   2 kLEavdpknpslicvAtVvkvlgrrllvrfdgwdd..sydfwcdadspdifPvGWcekngikL 62 
                   +LEavdp  p+li++A +v++ ++ l++rfdgw++  s+df ++ ds +ifP  +c  n+++L
  RAMVAR007812 515 RLEAVDPYCPRLIRIAHIVDIREQVLKLRFDGWENdaSNDFEVHKDSSEIFPARFCDMNKHPL 577
                   8************************************************************99 PP

>> BOMMOR006004  
   #    score  bias  c-Evalue  i-Evalue hmmfrom  hmm to    alifrom  ali to    envfrom  env to     acc
 ---   ------ ----- --------- --------- ------- -------    ------- -------    ------- -------    ----
   1 !   62.4   0.2   6.1e-19   8.9e-15       1      68 [.      38     103 ..      38     104 .. 0.96
   2 !   38.3   0.0   1.9e-11   2.8e-07       1      59 [.     145     204 ..     145     215 .. 0.91
   3 !   63.6   0.1   2.5e-19   3.6e-15       1      69 []     260     334 ..     260     334 .. 0.94
   4 !   47.8   0.2   2.1e-14   3.1e-10       1      66 [.     370     433 ..     370     435 .. 0.92

  Alignments for each domain:
  == domain 1  score: 62.4 bits;  conditional E-value: 6.1e-19
           MBT   1 mkLEavdpknpslicvAtVvkvlgrrllvrfdgwddsydfwcdadspdifPvGWcekngikLqpPkgy 68 
                   m LE+ +++np  +++A +++v+g+ l+++f g  ++ dfwcd+++++++P+GWc k++  ++pP+ +
  BOMMOR006004  38 MLLEVCHRNNPDVYWIAEITMVCGHVLRIKFIG--AESDFWCDISNTKVHPLGWCGKYDELIEPPDAI 103
                   78*****************************99..88****************************976 PP

  == domain 2  score: 38.3 bits;  conditional E-value: 1.9e-11
           MBT   1 mkLEavdpknpslicvAtVvkvlgrrllvrfdgwdd.sydfwcdadspdifPvGWcekng 59 
                   mk+E+++  +p ++++AtV +++g+rllvr+dg d+  ++ w++ ++p++   G+  ++g
  BOMMOR006004 145 MKVEVQNLIDPYRYWIATVCENVGGRLLVRYDGCDEdLQQLWIFFSNPRLSSFGYVTNKG 204
                   9*********************************998899**********9999987777 PP

  == domain 3  score: 63.6 bits;  conditional E-value: 2.5e-19
           MBT   1 mkLEavdpknpslicvAtVvkvl.grrllvrfdgwdd.....sydfwcdadspdifPvGWcekngikLqpPkgyk 69 
                   mkLEa++p++ +++++AtV kv+ +  +lv +d++ d     +  ++cd  +p+i+P+GW++++g  ++ Pk +k
  BOMMOR006004 260 MKLEALCPQDMRTVRPATVSKVFnNFHFLVALDDHADdyedaNAAWLCDSMHPYIYPIGWAQRHGLAFKSPKAWK 334
                   9**********************6666*****8888888889999***************************986 PP

  == domain 4  score: 47.8 bits;  conditional E-value: 2.1e-14
           MBT   1 mkLEavdpknpslicvAtVvkvlgrrllvrf..dgwddsydfwcdadspdifPvGWcekngikLqpPk 66 
                   mkLEav+p+n ++i+vA+V  v ++ + v++        +++w+  +s  + P GWc  n++ L+ P+
  BOMMOR006004 370 MKLEAVNPQNHEEIHVARVDCVAEHMVCVELlpL----GEKYWFAQRSDLLLPAGWCDANNYALHIPD 433
                   9*************************99999552....367***********************9986 PP

>> DIAGRA032378  
   #    score  bias  c-Evalue  i-Evalue hmmfrom  hmm to    alifrom  ali to    envfrom  env to     acc
 ---   ------ ----- --------- --------- ------- -------    ------- -------    ------- -------    ----
   1 !   74.9   0.0   7.3e-23   1.1e-18       2      67 ..     105     173 ..     104     175 .. 0.94
   2 !   55.1   0.0   1.1e-16   1.7e-12       2      68 ..     234     304 ..     233     305 .. 0.94
   3 !   75.5   0.1   4.6e-23   6.8e-19       1      67 [.     377     444 ..     377     446 .. 0.97

  Alignments for each domain:
  == domain 1  score: 74.9 bits;  conditional E-value: 7.3e-23
           MBT   2 kLEavdpknpslicvAtVvkvlgrr...llvrfdgwddsydfwcdadspdifPvGWcekngikLqpPkg 67 
                    LEa d+k +slicvA+V+ v   r   ll++fdgw+d yd+w++ ds d++P+G+c+ ng +Lq+P+ 
  DIAGRA032378 105 HLEAFDRKSSSLICVASVIAVDATRedsLLIHFDGWNDFYDYWAQPDSDDLHPIGYCAANGLTLQAPRS 173
                   69********************666677***************************************86 PP

  == domain 2  score: 55.1 bits;  conditional E-value: 1.1e-16
           MBT   2 kLEavdpknpslicvAtVvkvlgrr...llvrfdgwdd.sydfwcdadspdifPvGWcekngikLqpPkgy 68 
                   +LE+ dp+ p+ i vAtV +v   r   ll++fdg+ + ++dfw+  ds +++  G+c+ +g +L++P+gy
  DIAGRA032378 234 RLEVADPETPTYIGVATVLQVDAARedsLLIHFDGLGHtNEDFWARPDSDNLHLPGYCKAHGLTLNAPHGY 304
                   8*********************555567********999*******************************9 PP

  == domain 3  score: 75.5 bits;  conditional E-value: 4.6e-23
           MBT   1 mkLEavdpknpslicvAtVvkvl.grrllvrfdgwddsydfwcdadspdifPvGWcekngikLqpPkg 67 
                   mkLEavdpk p+ + vAtVv++  +  ll++fdgw++s d+w +ads +++PvGWce ++ +L++P+ 
  DIAGRA032378 377 MKLEAVDPKYPQFTSVATVVDIRnQTELLIHFDGWPHSSDHWTTADSSNLHPVGWCELTHTTLSAPRH 444
                   9**********************9999***************************************86 PP

>> IXOSCA017790  
   #    score  bias  c-Evalue  i-Evalue hmmfrom  hmm to    alifrom  ali to    envfrom  env to     acc
 ---   ------ ----- --------- --------- ------- -------    ------- -------    ------- -------    ----
   1 !   60.2   0.0   2.9e-18   4.3e-14       1      67 [.      59     124 ..      59     126 .. 0.97
   2 !   22.6   0.0   1.6e-06     0.023       1      52 [.     166     218 ..     166     231 .. 0.92
   3 !   56.9   0.0     3e-17   4.4e-13       2      68 ..     282     355 ..     281     356 .. 0.96
   4 !   56.3   0.0   4.8e-17   7.1e-13       1      69 []     392     458 ..     392     458 .. 0.95

  Alignments for each domain:
  == domain 1  score: 60.2 bits;  conditional E-value: 2.9e-18
           MBT   1 mkLEavdpknpslicvAtVvkvlgrrllvrfdgwddsydfwcdadspdifPvGWcekngikLqpPkg 67 
                   mkLE++    p +++ A Vv ++g +l +r+ g d + dfwcd + ++++P+GWc++++ +L pP+ 
  IXOSCA017790  59 MKLEVLSEGGP-SYWLAAVVTTCGPLLSLRYLGADRAADFWCDLGANEVHPLGWCAQHQQPLRPPQA 124
                   9**********.9****************************************************96 PP

  == domain 2  score: 22.6 bits;  conditional E-value: 1.6e-06
           MBT   1 mkLEavdpknpslicvAtVvkvlgrrllvrfdgwdd.sydfwcdadspdifPv 52 
                   mkL ++   np + + A+V +++g+rll+r+dg +  s d w+++ s+++ P+
  IXOSCA017790 166 MKLLVLEEGNPLNGWAASVRRNVGGRLLLRYDGCEVdSWDLWLFYLSHRVRPL 218
                   67778888899999*******************887899***********996 PP

  == domain 3  score: 56.9 bits;  conditional E-value: 3e-17
           MBT   2 kLEavdpknpslicvAtVvkvl..grrllvrfdgwdd.....sydfwcdadspdifPvGWcekngikLqpPkgy 68 
                   k+E+++p  +++ c+At++ +l  gr++lv++d++++         +c+a+s+ + P GW++kng +L pP+gy
  IXOSCA017790 282 KVELLHPVSRQQACPATITATLagGRWFLVQVDDLRHpkegaPLVRCCHAGSQSLLPAGWAQKNGLPLLPPPGY 355
                   99*********************7777*********99999999*****************************9 PP

  == domain 4  score: 56.3 bits;  conditional E-value: 4.8e-17
           MBT   1 mkLEavdpknpslicvAtVvkvlgrrllvrfdgwddsydfwcdadspdifPvGWcekngikLqpPkgyk 69 
                   +kLEav+ ++p+++cvA V +v+  ++++r++     ++ ++  +s+++fPvGWc++ng +L +P++y+
  IXOSCA017790 392 QKLEAVNVHKPNEVCVAGVERVCPPLVWLRLEP--GGEQLVVPLRSHQLFPVGWCASNGFPLRAPRDYQ 458
                   79*****************************77..5588****************************96 PP

>> HOMSAP117654  
   #    score  bias  c-Evalue  i-Evalue hmmfrom  hmm to    alifrom  ali to    envfrom  env to     acc
 ---   ------ ----- --------- --------- ------- -------    ------- -------    ------- -------    ----
   1 !   50.3   0.0   3.6e-15   5.2e-11      11      68 ..     214     273 ..     201     274 .. 0.88
   2 !   62.2   0.1     7e-19     1e-14       1      63 [.     314     377 ..     314     380 .. 0.96
   3 !   83.9   0.0   1.1e-25   1.6e-21       1      68 [.     413     484 ..     413     485 .. 0.98

  Alignments for each domain:
  == domain 1  score: 50.3 bits;  conditional E-value: 3.6e-15
           MBT  11 pslicvAtVvkvlgrrllvrfdgwdd..sydfwcdadspdifPvGWcekngikLqpPkgy 68 
                    + +++A +vk  g+  l+r++g ++    dfwc++   di+PvGWc+  g++L pP+ +
  HOMSAP117654 214 TKVFWIAGIVKLAGYNALLRYEGFENdsGLDFWCNICGSDIHPVGWCAASGKPLVPPRTI 273
                   4479********************998899***************************976 PP

  == domain 2  score: 62.2 bits;  conditional E-value: 7e-19
           MBT   1 mkLEavdpknpslicvAtVvkvlgrrllvrfdgwdd.sydfwcdadspdifPvGWcekngikLq 63 
                   m++E+vd+++  +++vA V +v+g+rl++ ++  +d ++dfwc++ sp i+++GW+ + g+ ++
  HOMSAP117654 314 MRVEVVDKRHLCRTRVAVVESVIGGRLRLVYEESEDrTDDFWCHMHSPLIHHIGWSRSIGHRFK 377
                   9******************************9999999********************999876 PP

  == domain 3  score: 83.9 bits;  conditional E-value: 1.1e-25
           MBT   1 mkLEavdpknpslicvAtVvkvl.grrllvrfdgwdd...sydfwcdadspdifPvGWcekngikLqpPkgy 68 
                   mkLEa+dp+n s+icvAt+ kvl ++ l++ +dg ++   s++f+++a+sp ifPvG+ce n i+L+pP+g 
  HOMSAP117654 413 MKLEAIDPLNLSTICVATIRKVLaDGFLMIGIDGSEAadgSDWFCYHATSPSIFPVGFCEINMIELTPPRGC 484
                   9*********************************998********************************985 PP

>> TRIADH001175  
   #    score  bias  c-Evalue  i-Evalue hmmfrom  hmm to    alifrom  ali to    envfrom  env to     acc
 ---   ------ ----- --------- --------- ------- -------    ------- -------    ------- -------    ----
   1 !   92.6   0.1   2.2e-28   3.3e-24       1      68 [.     273     340 ..     273     341 .. 0.98
   2 !   94.6   0.1   5.2e-29   7.7e-25       2      68 ..     379     445 ..     378     446 .] 0.98

  Alignments for each domain:
  == domain 1  score: 92.6 bits;  conditional E-value: 2.2e-28
           MBT   1 mkLEavdpknpslicvAtVvkvlgrrllvrfdgwddsydfwcdadspdifPvGWcekngikLqpPkgy 68 
                   mkLEav  ++p  i vAt++k+ g+r+l++ dgw+d++dfw+ +dspdi+PvGWc++n+++L+pP+ +
  TRIADH001175 273 MKLEAVSIRQPDIIIVATIIKIQGYRMLLHPDGWPDDFDFWVSMDSPDIHPVGWCSRNKYPLNPPPHI 340
                   9****************************************************************875 PP

  == domain 2  score: 94.6 bits;  conditional E-value: 5.2e-29
           MBT   2 kLEavdpknpslicvAtVvkvlgrrllvrfdgwddsydfwcdadspdifPvGWcekngikLqpPkgy 68 
                   kLEavd++np+licv t+    g+r+lv+fdgw +s+d+wcd++ p+i+++GWce+n+++L pP+g 
  TRIADH001175 379 KLEAVDRQNPELICVSTISALRGDRFLVHFDGWGESFDYWCDETCPYIHHIGWCEENHKTLIPPNGN 445
                   9***************************************************************985 PP

>> PRIPAC027235  
   #    score  bias  c-Evalue  i-Evalue hmmfrom  hmm to    alifrom  ali to    envfrom  env to     acc
 ---   ------ ----- --------- --------- ------- -------    ------- -------    ------- -------    ----
   1 !   34.4   0.1   3.1e-10   4.6e-06       4      66 ..      96     160 ..      93     163 .. 0.89
   2 !   43.6   0.0   4.5e-13   6.6e-09       2      68 ..     206     279 ..     205     280 .. 0.91
   3 !   41.2   0.0   2.5e-12   3.7e-08       1      67 [.     326     396 ..     326     398 .. 0.92
   4 !   62.7   0.0   4.8e-19     7e-15       2      66 ..     436     499 ..     435     502 .. 0.95

  Alignments for each domain:
  == domain 1  score: 34.4 bits;  conditional E-value: 3.1e-10
           MBT   4 EavdpknpslicvAtVvkvlgrrllvrfdgwddsydfwcdadspdifPvGWcekng...ikLqpPk 66 
                   E++d+ ++  +++A V  +lg+++l r  g ++++ fw++a + +++ vG+ e+n+   ++L pP 
  PRIPAC027235  96 EMLDKSRS-PVWIAEVHHMLGYYILARWCGSKSNDYFWVHAANAFVHQVGYTESNRssgYTLCPPY 160
                   88886665.9*******************************************9976669999996 PP

  == domain 2  score: 43.6 bits;  conditional E-value: 4.5e-13
           MBT   2 kLEavdpknpslicvAtVvkvlgrrllvrf.......dgwddsydfwcdadspdifPvGWcekngikLqpPkgy 68 
                   ++E ++ +++s i +A ++kvlgrr+l+++       +++ +++++w d+d+  i+PvG++e  g k+++ k y
  PRIPAC027235 206 RVETIHDEESSVIAPALIKKVLGRRVLLEYnkgdidkADMIEKENMWKDMDDDLIYPVGFAETMGLKMTANKRY 279
                   79****************************888775555555****************************9998 PP

  == domain 3  score: 41.2 bits;  conditional E-value: 2.5e-12
           MBT   1 mkLEavdpkn..pslicvAtVvkvl.grrllvrfdgwdd.sydfwcdadspdifPvGWcekngikLqpPkg 67 
                   m  E++d+++  ++++  A+V +vl +++l++  +g d  +++f ++ +s ++fPvG+++k++i+Lq Pkg
  PRIPAC027235 326 MVCEMIDRLDecQNQLKAARVLRVLpDGYLQLGPEGPDIaNDSFHVHQTSSNLFPVGFAKKHKITLQGPKG 396
                   66799999997677*********************955599****************************98 PP

  == domain 4  score: 62.7 bits;  conditional E-value: 4.8e-19
           MBT   2 kLEavdpknpslicvAtVvkvlgrrllvrfdgwddsydfwcdadspdifPvGWcekngikLqpPk 66 
                   +LEa+d +n++++c+AtV+ v gr++lv+fdgwdd++d ++d +s+++ P+GW e  g+ Lq+P 
  PRIPAC027235 436 RLEAID-QNEKMLCPATVKAVKGRLVLVSFDGWDDEFDQLYDFRSNELLPCGWGEMIGHALQKPV 499
                   8*****.5666*****************************************************6 PP

>> CIOINT004040  
   #    score  bias  c-Evalue  i-Evalue hmmfrom  hmm to    alifrom  ali to    envfrom  env to     acc
 ---   ------ ----- --------- --------- ------- -------    ------- -------    ------- -------    ----
   1 !   83.3   0.0   1.7e-25   2.6e-21       1      69 []      27      99 ..      27      99 .. 0.98
   2 !   96.2   0.0   1.7e-29   2.5e-25       1      67 [.     134     200 ..     134     202 .. 0.98

  Alignments for each domain:
  == domain 1  score: 83.3 bits;  conditional E-value: 1.7e-25
           MBT  1 mkLEavdpknpslicvAtVvkvl.grrllvrfdgwdd...sydfwcdadspdifPvGWcekngikLqpPkgyk 69
                  mkLEa+dp+n s+icvAtV kvl +++l++ +dg ++   +++f ++++sp ifPv +ce n+i+L++Pkgyk
  CIOINT004040 27 MKLEAIDPLNLSCICVATVCKVLkNGYLMIGIDGSEAingTDWFSYHCTSPSIFPVSFCEINDIPLTAPKGYK 99
                  9*********************************999***********************************7 PP

  == domain 2  score: 96.2 bits;  conditional E-value: 1.7e-29
           MBT   1 mkLEavdpknpslicvAtVvkvlgrrllvrfdgwddsydfwcdadspdifPvGWcekngikLqpPkg 67 
                   mkLEavd ++p+l+cvAt+++v+gr+l+v+fdgw+++yd w+d +s di+PvGWce  g++LqpP +
  CIOINT004040 134 MKLEAVDLMEPRLLCVATIARVVGRLLRVHFDGWENEYDQWVDSQSSDIYPVGWCELVGYELQPPAN 200
                   9****************************************************************86 PP

>> TRIADH000253  
   #    score  bias  c-Evalue  i-Evalue hmmfrom  hmm to    alifrom  ali to    envfrom  env to     acc
 ---   ------ ----- --------- --------- ------- -------    ------- -------    ------- -------    ----
   1 !   81.2   0.0   8.1e-25   1.2e-20       2      67 ..      36     101 ..      35     102 .. 0.98
   2 !   96.2   0.2   1.7e-29   2.5e-25       1      67 [.     144     210 ..     144     212 .. 0.98

  Alignments for each domain:
  == domain 1  score: 81.2 bits;  conditional E-value: 8.1e-25
           MBT   2 kLEavdpknpslicvAtVvkvlgrrllvrfdgwddsydfwcdadspdifPvGWcekngikLqpPkg 67 
                   kLE  dp+ p ++c AtVv++lg r+++r+dg d+++dfw ++ds di+P+GWce+n+  +qpP +
  TRIADH000253  36 KLESADPRSPACTCLATVVDTLGSRIRLRLDGCDNQNDFWRQVDSADIHPIGWCESNSEMIQPPLN 101
                   9***************************************************************75 PP

  == domain 2  score: 96.2 bits;  conditional E-value: 1.7e-29
           MBT   1 mkLEavdpknpslicvAtVvkvlgrrllvrfdgwddsydfwcdadspdifPvGWcekngikLqpPkg 67 
                   mkLEavd+knp++icvAtV++v ++ ++++fdgw+++ d+wc + s difPvGWc+k +++Lq  kg
  TRIADH000253 144 MKLEAVDNKNPQCICVATVANVDKDKIKISFDGWNNTSDYWCSYLSRDIFPVGWCKKSKHPLQTAKG 210
                   9**************************************************************9877 PP

>> CRAGIG059184  
   #    score  bias  c-Evalue  i-Evalue hmmfrom  hmm to    alifrom  ali to    envfrom  env to     acc
 ---   ------ ----- --------- --------- ------- -------    ------- -------    ------- -------    ----
   1 !   86.7   0.0   1.5e-26   2.2e-22       1      68 [.      92     159 ..      92     160 .. 0.98
   2 !   89.9   0.0   1.5e-27   2.2e-23       1      66 [.     201     266 ..     201     268 .. 0.98

  Alignments for each domain:
  == domain 1  score: 86.7 bits;  conditional E-value: 1.5e-26
           MBT   1 mkLEavdpknpslicvAtVvkvlgrrllvrfdgwddsydfwcdadspdifPvGWcekngikLqpPkgy 68 
                   +k+Eavdp+n ++icvAtVv ++g r+++r+dg d+++dfw  +ds d++PvG+cek+g+ LqpP g+
  CRAGIG059184  92 QKIEAVDPRNLTSICVATVVGMIGPRIRLRLDGSDNTNDFWRLVDSSDLHPVGYCEKTGKLLQPPLGF 159
                   79***************************************************************986 PP

  == domain 2  score: 89.9 bits;  conditional E-value: 1.5e-27
           MBT   1 mkLEavdpknpslicvAtVvkvlgrrllvrfdgwddsydfwcdadspdifPvGWcekngikLqpPk 66 
                   mkLEavd+knp+lic+AtV  v g  ++v fdgw+ ++d+w + ds d+fPvGWc+  g++LqpP 
  CRAGIG059184 201 MKLEAVDRKNPQLICPATVGAVKGEEVHVTFDGWRGAFDYWTKRDSRDLFPVGWCALSGHPLQPPG 266
                   9****************************************************************5 PP

>> DAPMAG025324  
   #    score  bias  c-Evalue  i-Evalue hmmfrom  hmm to    alifrom  ali to    envfrom  env to     acc
 ---   ------ ----- --------- --------- ------- -------    ------- -------    ------- -------    ----
   1 !   83.0   0.0   2.2e-25   3.2e-21       2      68 ..     177     243 ..     176     244 .. 0.98
   2 !   87.0   0.0   1.2e-26   1.8e-22       1      66 [.     285     350 ..     285     352 .. 0.98

  Alignments for each domain:
  == domain 1  score: 83.0 bits;  conditional E-value: 2.2e-25
           MBT   2 kLEavdpknpslicvAtVvkvlgrrllvrfdgwddsydfwcdadspdifPvGWcekngikLqpPkgy 68 
                   kLEa+dp+n +++c+AtVv ++g rl++r+dg d+++dfw  +ds+di+P+G ce+ng  LqpP g+
  DAPMAG025324 177 KLEAQDPRNLTSTCIATVVAIIGPRLRLRLDGSDNKNDFWRLVDSNDIHPIGHCESNGGMLQPPLGF 243
                   9***************************************************************987 PP

  == domain 2  score: 87.0 bits;  conditional E-value: 1.2e-26
           MBT   1 mkLEavdpknpslicvAtVvkvlgrrllvrfdgwddsydfwcdadspdifPvGWcekngikLqpPk 66 
                   +kLEavd+knp+lic AtV  v ++ + v fdgw+ ++d+wc +ds difPvG+c+  g++LqpP 
  DAPMAG025324 285 QKLEAVDRKNPHLICAATVGAVNNDSIFVTFDGWKGAFDYWCRYDSRDIFPVGFCAMVGHPLQPPG 350
                   79***************************************************************5 PP

>> BOMMOR002849  
   #    score  bias  c-Evalue  i-Evalue hmmfrom  hmm to    alifrom  ali to    envfrom  env to     acc
 ---   ------ ----- --------- --------- ------- -------    ------- -------    ------- -------    ----
   1 !   80.4   0.0   1.4e-24     2e-20       1      68 [.     168     235 ..     168     236 .. 0.98
   2 !   93.7   0.1   9.6e-29   1.4e-24       1      66 [.     277     342 ..     277     344 .. 0.98

  Alignments for each domain:
  == domain 1  score: 80.4 bits;  conditional E-value: 1.4e-24
           MBT   1 mkLEavdpknpslicvAtVvkvlgrrllvrfdgwddsydfwcdadspdifPvGWcekngikLqpPkgy 68 
                   mkLEa+dp+n +++c+AtVv vlg rl++r+dg d+++dfw  +d  di+P+G cek++  LqpP g+
  BOMMOR002849 168 MKLEALDPRNLTSTCIATVVGVLGPRLRLRLDGSDNKNDFWRLVDAGDIHPIGHCEKHDGMLQPPLGF 235
                   9****************************************************************987 PP

  == domain 2  score: 93.7 bits;  conditional E-value: 9.6e-29
           MBT   1 mkLEavdpknpslicvAtVvkvlgrrllvrfdgwddsydfwcdadspdifPvGWcekngikLqpPk 66 
                   +kLEavd+knp+lic AtV  v ++ ++v fdgw+ ++d+wc +ds difPvGWc++ g++LqpP 
  BOMMOR002849 277 QKLEAVDKKNPQLICCATVGAVKNDQIHVTFDGWRGAFDYWCRYDSRDIFPVGWCARAGHPLQPPG 342
                   79***************************************************************6 PP

>> BRABEL003768  
   #    score  bias  c-Evalue  i-Evalue hmmfrom  hmm to    alifrom  ali to    envfrom  env to     acc
 ---   ------ ----- --------- --------- ------- -------    ------- -------    ------- -------    ----
   1 !   73.9   0.0   1.6e-22   2.3e-18       1      68 [.     193     260 ..     193     261 .. 0.98
   2 !   97.9   0.0   4.8e-30     7e-26       1      66 [.     302     367 ..     302     369 .. 0.98

  Alignments for each domain:
  == domain 1  score: 73.9 bits;  conditional E-value: 1.6e-22
           MBT   1 mkLEavdpknpslicvAtVvkvlgrrllvrfdgwddsydfwcdadspdifPvGWcekngikLqpPkgy 68 
                   mkLEa dp+n s++cvAtV+ + g rl++r+dg dd++dfw  +ds+d+ P+G ce++g  LqpP g+
  BRABEL003768 193 MKLEARDPRNLSSTCVATVIGMQGPRLRLRLDGSDDKNDFWRLVDSNDLKPIGTCEQQGGLLQPPLGF 260
                   9****************************************************************987 PP

  == domain 2  score: 97.9 bits;  conditional E-value: 4.8e-30
           MBT   1 mkLEavdpknpslicvAtVvkvlgrrllvrfdgwddsydfwcdadspdifPvGWcekngikLqpPk 66 
                   mkLEavd+knp+lic+At+  v g+r++v fdgw  ++d+wcd+d+ difPvGWc+  g++LqpP 
  BRABEL003768 302 MKLEAVDRKNPQLICPATIGAVDGKRIHVTFDGWLGAFDYWCDYDNRDIFPVGWCALSGHNLQPPG 367
                   9****************************************************************6 PP

>> IXOSCA002766  
   #    score  bias  c-Evalue  i-Evalue hmmfrom  hmm to    alifrom  ali to    envfrom  env to     acc
 ---   ------ ----- --------- --------- ------- -------    ------- -------    ------- -------    ----
   1 !   73.5   0.0     2e-22   2.9e-18       1      68 [.     154     221 ..     154     222 .. 0.98
   2 !   95.0   0.0   3.9e-29   5.7e-25       1      66 [.     263     328 ..     263     330 .. 0.98

  Alignments for each domain:
  == domain 1  score: 73.5 bits;  conditional E-value: 2e-22
           MBT   1 mkLEavdpknpslicvAtVvkvlgrrllvrfdgwddsydfwcdadspdifPvGWcekngikLqpPkgy 68 
                   mkLEa+dp+n +++c+AtVv v g rl++r+dg d+++dfw  +ds ++ P+G ce+ g  LqpP g+
  IXOSCA002766 154 MKLEALDPRNVTSTCIATVVGVQGPRLRLRLDGGDNKNDFWRLVDSGEVRPIGHCERSGGMLQPPLGF 221
                   9****************************************************************987 PP

  == domain 2  score: 95.0 bits;  conditional E-value: 3.9e-29
           MBT   1 mkLEavdpknpslicvAtVvkvlgrrllvrfdgwddsydfwcdadspdifPvGWcekngikLqpPk 66 
                   mkLEa+d+knp+lic+AtV  v ++ + v fdgw+ ++d+wc +ds difPvGWc + g++LqpP 
  IXOSCA002766 263 MKLEALDRKNPHLICPATVGAVKDDMIFVTFDGWRGAFDYWCRYDSRDIFPVGWCRRSGHPLQPPG 328
                   9****************************************************************6 PP

>> HOMSAP081737  
   #    score  bias  c-Evalue  i-Evalue hmmfrom  hmm to    alifrom  ali to    envfrom  env to     acc
 ---   ------ ----- --------- --------- ------- -------    ------- -------    ------- -------    ----
   1 !   78.0   0.0   7.7e-24   1.1e-19       1      68 [.      72     139 ..      72     140 .. 0.98
   2 !   90.1   0.0   1.3e-27   1.9e-23       1      65 [.     181     245 ..     181     248 .. 0.98

  Alignments for each domain:
  == domain 1  score: 78.0 bits;  conditional E-value: 7.7e-24
           MBT   1 mkLEavdpknpslicvAtVvkvlgrrllvrfdgwddsydfwcdadspdifPvGWcekngikLqpPkgy 68 
                   mkLEa+dp+n +++c+AtVv   g rl++r+dg d+++dfw  +ds +i P+G cekng  LqpP g+
  HOMSAP081737  72 MKLEAQDPRNTTSTCIATVVGLTGARLRLRLDGSDNKNDFWRLVDSAEIQPIGNCEKNGGMLQPPLGF 139
                   9****************************************************************987 PP

  == domain 2  score: 90.1 bits;  conditional E-value: 1.3e-27
           MBT   1 mkLEavdpknpslicvAtVvkvlgrrllvrfdgwddsydfwcdadspdifPvGWcekngikLqpP 65 
                   mkLEavd+knp+ ic+At+ +v g  +lv fdgw+ ++d+wc  ds difPvGWc+ +g +LqpP
  HOMSAP081737 181 MKLEAVDRKNPHFICPATIGEVRGSEVLVTFDGWRGAFDYWCRFDSRDIFPVGWCSLTGDNLQPP 245
                   9***************************************************************9 PP

>> ACAPLA002865  
   #    score  bias  c-Evalue  i-Evalue hmmfrom  hmm to    alifrom  ali to    envfrom  env to     acc
 ---   ------ ----- --------- --------- ------- -------    ------- -------    ------- -------    ----
   1 !   81.6   0.0     6e-25   8.9e-21       2      68 ..      49     115 ..      48     116 .. 0.98
   2 !   84.9   0.0   5.5e-26   8.1e-22       1      66 [.     157     222 ..     157     224 .. 0.98

  Alignments for each domain:
  == domain 1  score: 81.6 bits;  conditional E-value: 6e-25
           MBT   2 kLEavdpknpslicvAtVvkvlgrrllvrfdgwddsydfwcdadspdifPvGWcekngikLqpPkgy 68 
                   kLEa+dp+n +++c+AtVv   g rl++r+dg d+++dfw  +ds di P+GWcek+g  LqpP g+
  ACAPLA002865  49 KLEALDPRNITSTCIATVVGLQGPRLRLRLDGSDNKNDFWRLVDSGDIKPIGWCEKHGGMLQPPLGF 115
                   9***************************************************************987 PP

  == domain 2  score: 84.9 bits;  conditional E-value: 5.5e-26
           MBT   1 mkLEavdpknpslicvAtVvkvlgrrllvrfdgwddsydfwcdadspdifPvGWcekngikLqpPk 66 
                   mkLEa+d+knp+lic+At+  + ++ + ++fdgw+  +d+wc +ds difPvGW++++g+ Lq P 
  ACAPLA002865 157 MKLEAIDRKNPHLICPATIGGIKDNMVFISFDGWRGVFDYWCEYDSRDIFPVGWAARTGHYLQLPG 222
                   9**************************************************************985 PP

>> DROMEL029120  
   #    score  bias  c-Evalue  i-Evalue hmmfrom  hmm to    alifrom  ali to    envfrom  env to     acc
 ---   ------ ----- --------- --------- ------- -------    ------- -------    ------- -------    ----
   1 !   80.2   0.0   1.6e-24   2.3e-20       1      68 [.     209     276 ..     209     277 .. 0.98
   2 !   87.1   0.1   1.2e-26   1.7e-22       1      66 [.     318     383 ..     318     386 .. 0.98

  Alignments for each domain:
  == domain 1  score: 80.2 bits;  conditional E-value: 1.6e-24
           MBT   1 mkLEavdpknpslicvAtVvkvlgrrllvrfdgwddsydfwcdadspdifPvGWcekngikLqpPkgy 68 
                   mkLEa+dp+n +++c+AtVv vlg rl++r+dg d+++dfw  +ds++i+ +G cekng  LqpP g+
  DROMEL029120 209 MKLEALDPRNVTSTCIATVVGVLGSRLRLRLDGSDSQNDFWRLVDSTEIHAIGHCEKNGGMLQPPLGF 276
                   9****************************************************************987 PP

  == domain 2  score: 87.1 bits;  conditional E-value: 1.2e-26
           MBT   1 mkLEavdpknpslicvAtVvkvlgrrllvrfdgwddsydfwcdadspdifPvGWcekngikLqpPk 66 
                   +kLEavd+knp+lic AtV  + ++ ++v fdgw+ ++d+wc+++s difP GWc++  +++qpP 
  DROMEL029120 318 QKLEAVDKKNPQLICCATVDAIKDDQIHVTFDGWRGAFDYWCNYRSRDIFPAGWCARSCHPMQPPG 383
                   79***************************************************************6 PP

>> HOMSAP081736  
   #    score  bias  c-Evalue  i-Evalue hmmfrom  hmm to    alifrom  ali to    envfrom  env to     acc
 ---   ------ ----- --------- --------- ------- -------    ------- -------    ------- -------    ----
   1 !   77.7   0.0   9.7e-24   1.4e-19       1      68 [.      72     139 ..      72     140 .. 0.98
   2 !   89.8   0.0   1.7e-27   2.5e-23       1      65 [.     181     245 ..     181     248 .. 0.98

  Alignments for each domain:
  == domain 1  score: 77.7 bits;  conditional E-value: 9.7e-24
           MBT   1 mkLEavdpknpslicvAtVvkvlgrrllvrfdgwddsydfwcdadspdifPvGWcekngikLqpPkgy 68 
                   mkLEa+dp+n +++c+AtVv   g rl++r+dg d+++dfw  +ds +i P+G cekng  LqpP g+
  HOMSAP081736  72 MKLEAQDPRNTTSTCIATVVGLTGARLRLRLDGSDNKNDFWRLVDSAEIQPIGNCEKNGGMLQPPLGF 139
                   9****************************************************************987 PP

  == domain 2  score: 89.8 bits;  conditional E-value: 1.7e-27
           MBT   1 mkLEavdpknpslicvAtVvkvlgrrllvrfdgwddsydfwcdadspdifPvGWcekngikLqpP 65 
                   mkLEavd+knp+ ic+At+ +v g  +lv fdgw+ ++d+wc  ds difPvGWc+ +g +LqpP
  HOMSAP081736 181 MKLEAVDRKNPHFICPATIGEVRGSEVLVTFDGWRGAFDYWCRFDSRDIFPVGWCSLTGDNLQPP 245
                   9***************************************************************9 PP

>> HOMSAP042957  
   #    score  bias  c-Evalue  i-Evalue hmmfrom  hmm to    alifrom  ali to    envfrom  env to     acc
 ---   ------ ----- --------- --------- ------- -------    ------- -------    ------- -------    ----
   1 !   77.6   0.0   1.1e-23   1.6e-19       1      68 [.      72     139 ..      72     140 .. 0.98
   2 !   89.6   0.0   1.8e-27   2.7e-23       1      65 [.     181     245 ..     181     248 .. 0.98

  Alignments for each domain:
  == domain 1  score: 77.6 bits;  conditional E-value: 1.1e-23
           MBT   1 mkLEavdpknpslicvAtVvkvlgrrllvrfdgwddsydfwcdadspdifPvGWcekngikLqpPkgy 68 
                   mkLEa+dp+n +++c+AtVv   g rl++r+dg d+++dfw  +ds +i P+G cekng  LqpP g+
  HOMSAP042957  72 MKLEAQDPRNTTSTCIATVVGLTGARLRLRLDGSDNKNDFWRLVDSAEIQPIGNCEKNGGMLQPPLGF 139
                   9****************************************************************987 PP

  == domain 2  score: 89.6 bits;  conditional E-value: 1.8e-27
           MBT   1 mkLEavdpknpslicvAtVvkvlgrrllvrfdgwddsydfwcdadspdifPvGWcekngikLqpP 65 
                   mkLEavd+knp+ ic+At+ +v g  +lv fdgw+ ++d+wc  ds difPvGWc+ +g +LqpP
  HOMSAP042957 181 MKLEAVDRKNPHFICPATIGEVRGSEVLVTFDGWRGAFDYWCRFDSRDIFPVGWCSLTGDNLQPP 245
                   9***************************************************************9 PP

>> HOMSAP049420  
   #    score  bias  c-Evalue  i-Evalue hmmfrom  hmm to    alifrom  ali to    envfrom  env to     acc
 ---   ------ ----- --------- --------- ------- -------    ------- -------    ------- -------    ----
   1 !   80.7   0.0   1.1e-24   1.7e-20       1      69 []      67     135 ..      67     135 .. 0.99
   2 !   86.2   0.0   2.2e-26   3.3e-22       1      65 [.     176     240 ..     176     243 .. 0.98

  Alignments for each domain:
  == domain 1  score: 80.7 bits;  conditional E-value: 1.1e-24
           MBT   1 mkLEavdpknpslicvAtVvkvlgrrllvrfdgwddsydfwcdadspdifPvGWcekngikLqpPkgyk 69 
                   mkLEa dp+n +++c+AtV+ + g rl++r+dg d+++dfw  +dspdi PvG cek g  LqpP gy+
  HOMSAP049420  67 MKLEARDPRNATSVCIATVIGITGARLRLRLDGSDNRNDFWRLVDSPDIQPVGTCEKEGDLLQPPLGYQ 135
                   9******************************************************************96 PP

  == domain 2  score: 86.2 bits;  conditional E-value: 2.2e-26
           MBT   1 mkLEavdpknpslicvAtVvkvlgrrllvrfdgwddsydfwcdadspdifPvGWcekngikLqpP 65 
                   mkLEa+d+knp lic+At+ +v g+ +++ fdgw+ ++d+wc++ds difP GWc  +g  LqpP
  HOMSAP049420 176 MKLEAIDKKNPYLICPATIGDVKGDEVHITFDGWSGAFDYWCKYDSRDIFPAGWCRLTGDVLQPP 240
                   9***************************************************************9 PP

>> LEUCOM007823  
   #    score  bias  c-Evalue  i-Evalue hmmfrom  hmm to    alifrom  ali to    envfrom  env to     acc
 ---   ------ ----- --------- --------- ------- -------    ------- -------    ------- -------    ----
   1 !   36.2   0.0   8.6e-11   1.3e-06       1      67 [.    1109    1180 ..    1109    1181 .. 0.90
   2 !   43.6   0.0   4.5e-13   6.6e-09       7      68 ..    1231    1294 ..    1223    1295 .. 0.88
   3 !   80.9   0.0   9.6e-25   1.4e-20       2      67 ..    1330    1395 ..    1329    1397 .. 0.97

  Alignments for each domain:
  == domain 1  score: 36.2 bits;  conditional E-value: 8.6e-11
           MBT    1 mkLEa.vdpkn.pslicvAtVvkvlgrrllvrfdgwdd...sydfwcdadspdifPvGWcekngikLqpPkg 67  
                    mk E+ vd ++ p + + +tVv+v+g r++ ++dg d    + + w  +d pd+fPvGWc++++  + pP+g
  LEUCOM007823 1109 MKFELaVDLTEtPCNAYLVTVVQVIGMRVRFSYDGADVskpTSTGWRCIDAPDVFPVGWCNSQSGMFVPPPG 1180
                    78886477666699*********************77799999***********************999986 PP

  == domain 2  score: 43.6 bits;  conditional E-value: 4.5e-13
           MBT    7 dpknpslicvAtVvkvlgrrllvrfdgwdd..sydfwcdadspdifPvGWcekngikLqpPkgy 68  
                    +   ++  +vAtV++v g+ llv++dg++d  ++ + + +ds ++ PvG+c++ g kL+pP+g 
  LEUCOM007823 1231 NDDGEQVNRVATVAEVEGDALLVHLDGYEDekCHYHRLPCDSAQLRPVGYCNERGLKLHPPEGV 1294
                    444477789*********************9999999************************986 PP

  == domain 3  score: 80.9 bits;  conditional E-value: 9.6e-25
           MBT    2 kLEavdpknpslicvAtVvkvlgrrllvrfdgwddsydfwcdadspdifPvGWcekngikLqpPkg 67  
                    kLEavd++npsl+ vA Vv+v+++ ++++fdgw +++df+++ d+ +ifPvGWc+k+g +L+pP+ 
  LEUCOM007823 1330 KLEAVDQRNPSLVSVAGVVEVFDDSIKIHFDGWAEKFDFVVKKDDCNIFPVGWCAKYGQNLTPPPA 1395
                    9***************************************************************85 PP

>> NEMVEC005259  
   #    score  bias  c-Evalue  i-Evalue hmmfrom  hmm to    alifrom  ali to    envfrom  env to     acc
 ---   ------ ----- --------- --------- ------- -------    ------- -------    ------- -------    ----
   1 !   86.5   0.0   1.8e-26   2.6e-22       1      69 []      36     104 ..      36     104 .. 0.98
   2 !   74.4   0.0   1.1e-22   1.6e-18       1      68 [.     145     211 .]     145     211 .] 0.97

  Alignments for each domain:
  == domain 1  score: 86.5 bits;  conditional E-value: 1.8e-26
           MBT   1 mkLEavdpknpslicvAtVvkvlgrrllvrfdgwddsydfwcdadspdifPvGWcekngikLqpPkgyk 69 
                   mkLE+ dp+   ++cv tVv vlg r++vrfdg d+s+d+w  +ds++i+P+GWcekng  LqpP g+k
  NEMVEC005259  36 MKLEVTDPRIVDTVCVGTVVGVLGSRIRVRFDGTDASNDVWHVVDSNEIHPCGWCEKNGGMLQPPMGFK 104
                   9****************************************************************9975 PP

  == domain 2  score: 74.4 bits;  conditional E-value: 1.1e-22
           MBT   1 mkLEavdpknpslicvAtVvkvlgrrllvrfdgwddsydfwcdadspdifPvGWcekngikLqpPkgy 68 
                   mkLEa dpkn  licvA+V +v g+ +++ fdg+    d+w+  ds  ifP  Wc+ +g++LqpP  y
  NEMVEC005259 145 MKLEATDPKNHALICVASVGDVQGDKIRIDFDGYL-GSDYWARFDSRSIFPARWCNFTGHPLQPPGRY 211
                   9********************************66.89***************************876 PP

>> DAPMAG017960  
   #    score  bias  c-Evalue  i-Evalue hmmfrom  hmm to    alifrom  ali to    envfrom  env to     acc
 ---   ------ ----- --------- --------- ------- -------    ------- -------    ------- -------    ----
   1 !   43.5   0.0   4.5e-13   6.7e-09       1      68 [.      45     112 ..      45     113 .. 0.94
   2 !   47.5   0.2   2.7e-14   3.9e-10       1      66 [.     147     223 ..     147     226 .. 0.87
   3 !   23.4   0.0   8.9e-07     0.013       2      36 ..     265     300 ..     264     315 .. 0.81
   4 !   45.5   0.1   1.1e-13   1.6e-09       3      66 ..     341     410 ..     339     413 .. 0.85

  Alignments for each domain:
  == domain 1  score: 43.5 bits;  conditional E-value: 4.5e-13
           MBT   1 mkLEavdpknpslicvAtVvkvlgrrllvrfdgwdd.sydfwcdadspdifPvGWcekngikLqpPkgy 68 
                   m +E++  ++p +++ A+V++ +g  l+++  g +d +++ w d +s +i+PvG++++ g++L+pP + 
  DAPMAG017960  45 MMVEVQTSQRP-RFWLANVTMKCGPFLRLKHVGREDpTHEIWTDPSSVEIHPVGYSSSRGWPLEPPADL 112
                   88999999999.9****************88887778*****************************986 PP

  == domain 2  score: 47.5 bits;  conditional E-value: 2.7e-14
           MBT   1 mkLEavdpknpslicvAtVvkvlgrrllvrf.........dgwddsydfwcdadspdifPvGWc..ekngikLqpPk 66 
                   m LE+ d ++p+++++At+v+++g+rll+++          + +d +  w+++ sp++++ GW+  ++++++ +pP 
  DAPMAG017960 147 MILEVEDLHEPRTVWPATIVRNVGGRLLLKYafptsipihNNEEDVHHEWLFCLSPRLHWQGWAvsQSTSWNYNPPI 223
                   78*****************************99999999855566899***************94445558888775 PP

  == domain 3  score: 23.4 bits;  conditional E-value: 8.9e-07
           MBT   2 kLEavdpknpslicvAtVvkvl.grrllvrfdgwdd 36 
                   ++Ea+dp+np  +++AtV++v+  +r+ +rfd  ++
  DAPMAG017960 265 RIEAIDPLNPLALRPATVIEVVdPQRVVIRFDLESN 300
                   89********************9999*****86555 PP

  == domain 4  score: 45.5 bits;  conditional E-value: 1.1e-13
           MBT   3 LEavdpknpslicvAtVvkvl..grrllvrf......dgwddsydfwcdadspdifPvGWcekngikLqpPk 66 
                   LEa +p++p ++cv  V++v     +l++r+      dg  +  +f++ ++s+d+fP+GWc  n+++L  P+
  DAPMAG017960 341 LEAANPWKPAEVCVGVVTNVErsATLLRIRLeksvsdDG--HPTEFLAPVSSQDVFPIGWCDDNSWPLVTPP 410
                   9********************544455555577665444..489************************9997 PP

>> DANRER001439  
   #    score  bias  c-Evalue  i-Evalue hmmfrom  hmm to    alifrom  ali to    envfrom  env to     acc
 ---   ------ ----- --------- --------- ------- -------    ------- -------    ------- -------    ----
   1 !   77.8   0.0   9.4e-24   1.4e-19       1      68 [.      45     112 ..      45     113 .. 0.98
   2 !   80.1   0.0   1.8e-24   2.6e-20       1      65 [.     155     219 ..     155     222 .. 0.98

  Alignments for each domain:
  == domain 1  score: 77.8 bits;  conditional E-value: 9.4e-24
           MBT   1 mkLEavdpknpslicvAtVvkvlgrrllvrfdgwddsydfwcdadspdifPvGWcekngikLqpPkgy 68 
                   mkLEa+dp+n +++c+AtVv   g rl++r+dg d+++dfw  +ds +i P+G cekng  LqpP g+
  DANRER001439  45 MKLEAQDPRNTTSTCIATVVGLTGSRLRLRLDGSDNKNDFWRLVDSAEIQPIGNCEKNGGMLQPPLGF 112
                   9****************************************************************987 PP

  == domain 2  score: 80.1 bits;  conditional E-value: 1.8e-24
           MBT   1 mkLEavdpknpslicvAtVvkvlgrrllvrfdgwddsydfwcdadspdifPvGWcekngikLqpP 65 
                   mkLEavd+knp+ ic+AtV    g  +lv fdgw+ ++d+ c +ds difPvGWc  +g +LqpP
  DANRER001439 155 MKLEAVDRKNPHFICPATVGALRGVEVLVTFDGWRGAFDYYCRYDSRDIFPVGWCTLTGDNLQPP 219
                   9***************************************************************9 PP

>> DANRER024269  
   #    score  bias  c-Evalue  i-Evalue hmmfrom  hmm to    alifrom  ali to    envfrom  env to     acc
 ---   ------ ----- --------- --------- ------- -------    ------- -------    ------- -------    ----
   1 !   64.6   0.0   1.2e-19   1.7e-15       1      68 [.      67     134 ..      67     135 .. 0.98
   2 !   92.1   0.0   3.1e-28   4.5e-24       1      66 [.     176     241 ..     176     243 .. 0.98

  Alignments for each domain:
  == domain 1  score: 64.6 bits;  conditional E-value: 1.2e-19
           MBT   1 mkLEavdpknpslicvAtVvkvlgrrllvrfdgwddsydfwcdadspdifPvGWcekngikLqpPkgy 68 
                   mk+Ea dp+n s+ c+AtV+  +g rl++r+dg d+++dfw  +d  di P+G cek g  LqpP g+
  DANRER024269  67 MKVEACDPRNASSWCIATVMGLMGVRLRLRLDGSDSTNDFWRLVDAADIQPIGTCEKSGDMLQPPLGF 134
                   9****************************************************************987 PP

  == domain 2  score: 92.1 bits;  conditional E-value: 3.1e-28
           MBT   1 mkLEavdpknpslicvAtVvkvlgrrllvrfdgwddsydfwcdadspdifPvGWcekngikLqpPk 66 
                   mkLEavd+knp lic+At+ +v g+ + + fdgw+ ++d+wc+ ds difPvGWc+ +++ LqpP 
  DANRER024269 176 MKLEAVDRKNPYLICPATIGEVRGDKIFIMFDGWRGAFDYWCQFDSRDIFPVGWCQLTNHSLQPPG 241
                   9****************************************************************6 PP

>> CIOINT000747  
   #    score  bias  c-Evalue  i-Evalue hmmfrom  hmm to    alifrom  ali to    envfrom  env to     acc
 ---   ------ ----- --------- --------- ------- -------    ------- -------    ------- -------    ----
   1 !   67.8   0.0   1.2e-20   1.8e-16       1      68 [.      69     136 ..      69     137 .. 0.98
   2 !   85.8   0.0   2.8e-26   4.2e-22       1      65 [.     178     242 ..     178     244 .. 0.99

  Alignments for each domain:
  == domain 1  score: 67.8 bits;  conditional E-value: 1.2e-20
           MBT   1 mkLEavdpknpslicvAtVvkvlgrrllvrfdgwddsydfwcdadspdifPvGWcekngikLqpPkgy 68 
                   +kLE  d +nps i vAt+v + g rl +r+dg d ++dfw  +ds difP+G c+ +g  LqpP g+
  CIOINT000747  69 QKLETTDARNPSAISVATIVAIQGPRLCLRLDGTDGCNDFWRLCDSKDIFPLGTCAAHGGLLQPPLGF 136
                   79*******************************999*****************************986 PP

  == domain 2  score: 85.8 bits;  conditional E-value: 2.8e-26
           MBT   1 mkLEavdpknpslicvAtVvkvlgrrllvrfdgwddsydfwcdadspdifPvGWcekngikLqpP 65 
                   mkLEa+d+knp+lic+At+ +v g+ + ++fdgw+ ++d+w+++ds d+fPvGWc+ n++++q+P
  CIOINT000747 178 MKLEAIDRKNPHLICPATIGDVDGDQVFISFDGWRGTFDYWATYDSRDLFPVGWCNINDHPIQQP 242
                   9**************************************************************99 PP

>> RAMVAR022411  
   #    score  bias  c-Evalue  i-Evalue hmmfrom  hmm to    alifrom  ali to    envfrom  env to     acc
 ---   ------ ----- --------- --------- ------- -------    ------- -------    ------- -------    ----
   1 !   36.7   0.1   6.1e-11   8.9e-07       2      58 ..     321     377 ..     320     388 .. 0.91
   2 !   48.0   0.3   1.8e-14   2.7e-10       3      68 ..     434     504 ..     432     505 .. 0.90
   3 !   52.1   0.0   9.6e-16   1.4e-11       1      66 [.     555     628 ..     555     631 .. 0.93

  Alignments for each domain:
  == domain 1  score: 36.7 bits;  conditional E-value: 6.1e-11
           MBT   2 kLEavdpknpslicvAtVvkvlgrrllvrfdgwddsydfwcdadspdifPvGWcekn 58 
                    LE++d  + ++++ A V k++g+rl++r+ + ++++  w+++++ ++ P+ W e+ 
  RAMVAR022411 321 WLEVIDEDKVKTVWLAMVEKNIGGRLMLRYKDGEEKDVLWIFCTDYRLQPIAWGENV 377
                   59****************************999********************9875 PP

  == domain 2  score: 48.0 bits;  conditional E-value: 1.8e-14
           MBT   3 LEavdpknpslicvAtVvkvl..grrllvrf.dgwdd..sydfwcdadspdifPvGWcekngikLqpPkgy 68 
                   +E ++p+++++ic+A +++v   ++ + v++ d ++d  + + +c+ +s di P+ Wc+kng+ Lq+P+g+
  RAMVAR022411 434 VEFLHPRKRHQICPAVITDVSphDKTITVEIlDFHPDskKITKVCHSQSLDILPINWCKKNGVRLQKPPGW 504
                   79*******************999999999964444466999***************************98 PP

  == domain 3  score: 52.1 bits;  conditional E-value: 9.6e-16
           MBT   1 mkLEavdpknpslicvAtVvkvlgrrllvrfdgwdd........sydfwcdadspdifPvGWcekngikLqpPk 66 
                   m+LE+ +p++p+++c AtVvkvl  +l+v++  + +        s ++ ++ +s+++fPvG+c +n+++Lq P+
  RAMVAR022411 555 MRLEVSNPERPNELCTATVVKVLPPLLWVHINSYGQstastrniSVTHYVTFNSTEMFPVGFCGSNDYPLQLPR 628
                   9******************************777667777888999*************************997 PP

>> BRABEL033230  
   #    score  bias  c-Evalue  i-Evalue hmmfrom  hmm to    alifrom  ali to    envfrom  env to     acc
 ---   ------ ----- --------- --------- ------- -------    ------- -------    ------- -------    ----
   1 !   77.5   0.0   1.1e-23   1.6e-19       1      68 [.     845     919 ..     845     920 .. 0.94
   2 !   72.9   0.0     3e-22   4.4e-18       1      69 []    1060    1138 ..    1060    1138 .. 0.93

  Alignments for each domain:
  == domain 1  score: 77.5 bits;  conditional E-value: 1.1e-23
           MBT   1 mkLEavdpknpslicvAtVvkvl..grr......llvrfdgwddsydfwcdadspdifPvGWcekngikLqpPkgy 68 
                   m+LE  d+knp++icv tV+kv            +l++fdgw+ +yd+w d+d+pd++P+G+c+  gi L++Pkgy
  BRABEL033230 845 MRLESKDKKNPTMICVSTVMKVQppS-EenkkcqVLIHFDGWTTRYDYWTDIDDPDLHPLGYCKASGIRLEKPKGY 919
                   9**********************752.2478999*****************************************9 PP

  == domain 2  score: 72.9 bits;  conditional E-value: 3e-22
           MBT    1 mkLEavdpkn.....pslicvAtVvkvl...grr..llvrfdgwddsydfwcdadspdifPvGWcekngikLqpPkgyk 69  
                    m+LEa dp+      +sl+cvA+++++    ++r  + v+fdgw+++y++wc  d+p+++P+G+c+ +gi+Lq+Pkgy+
  BRABEL033230 1060 MRLEADDPLGsreakNSLVCVANIKEMEteaDGRqkVEVHFDGWTNKYNYWCYTDDPKLHPIGYCAFKGINLQKPKGYS 1138
                    9******9888888899**********988866678999**************************************95 PP

>> PRIPAC015602  
   #    score  bias  c-Evalue  i-Evalue hmmfrom  hmm to    alifrom  ali to    envfrom  env to     acc
 ---   ------ ----- --------- --------- ------- -------    ------- -------    ------- -------    ----
   1 !   27.2   0.1   5.8e-08   0.00085      14      66 ..      95     150 ..      81     152 .. 0.93
   2 !   32.5   0.0   1.3e-09   1.9e-05       2      68 ..     196     269 ..     195     270 .. 0.88
   3 !   28.3   0.0   2.6e-08   0.00039       4      67 ..     321     388 ..     318     390 .. 0.84
   4 !   60.0   0.0   3.3e-18   4.8e-14       2      67 ..     438     512 ..     437     514 .. 0.96

  Alignments for each domain:
  == domain 1  score: 27.2 bits;  conditional E-value: 5.8e-08
           MBT  14 icvAtVvkvlgrrllvrfdgwddsydfwcdadspdifPvGWcekng...ikLqpPk 66 
                   ++vA    ++g+++l r  g ++++ fw++  +  ++P+G++++n+   ++L pP+
  PRIPAC015602  95 VWVAECLHMIGYYILARWLGAEENDVFWIHGANAHLHPIGFANNNEtagYHLAPPE 150
                   89****************************************99976669999997 PP

  == domain 2  score: 32.5 bits;  conditional E-value: 1.3e-09
           MBT   2 kLEavdpknpslicvAtVvkvlgrrllvrf.......dgwddsydfwcdadspdifPvGWcekngikLqpPkgy 68 
                   ++E+ +  +   + +A V+kv+grr+l+++       d++ ++ ++w d+++  i+PvG+++  g ++ + k+y
  PRIPAC015602 196 RVEIPHDDETAVLMPAIVTKVVGRRVLLEYsvadidkDKLLEKGNMWKDMNDDLIYPVGFAATLGLPMCANKKY 269
                   67888888888999****************988776666666************************99999888 PP

  == domain 3  score: 28.3 bits;  conditional E-value: 2.6e-08
           MBT   4 Eavdpkn..pslicvAtVvkvl.grrllvrfdgwdd.sydfwcdadspdifPvGWcekngikLqpPkg 67 
                   E+ d ++  +s +  A+V+kvl  + l++  +g d  +++  ++ +sp +fP+G++e+++ikL  P +
  PRIPAC015602 321 EMMDILDkcQSALKAARVIKVLpRGFLQIGPEGEDItTDSLYLHQTSPLLFPCGFAEEHDIKLMGPTD 388
                   55554333377999********9999*****9955589999**********************99876 PP

  == domain 4  score: 60.0 bits;  conditional E-value: 3.3e-18
           MBT   2 kLEavdpknpslicvAtVvkvlgrrllvrfdgwdd..........sydfwcdadspdifPvGWcekngikLqpPkg 67 
                   +LE++d+ ++ l+c+ tV+ + gr++lv fdgw++          +yd+++d +s+++fP+GW+e  g++Lq+P +
  PRIPAC015602 438 RLEVIDQVEK-LLCPGTVKAIKGRLILVAFDGWNKndeknenereDYDHLYDFRSNNLFPCGWAEMMGHPLQKPMK 512
                   8*****8887.***************************************************************86 PP

>> SCHMAN008232  
   #    score  bias  c-Evalue  i-Evalue hmmfrom  hmm to    alifrom  ali to    envfrom  env to     acc
 ---   ------ ----- --------- --------- ------- -------    ------- -------    ------- -------    ----
   1 !   78.5   0.0   5.5e-24     8e-20       2      68 ..      81     147 ..      80     148 .. 0.98
   2 !   64.9   0.0     1e-19   1.5e-15       1      68 [.     190     258 ..     190     259 .. 0.98

  Alignments for each domain:
  == domain 1  score: 78.5 bits;  conditional E-value: 5.5e-24
           MBT   2 kLEavdpknpslicvAtVvkvlgrrllvrfdgwddsydfwcdadspdifPvGWcekngikLqpPkgy 68 
                   kLEa+d++npsl cvAt+++ +g+ +l++fdgwd+ +d w++++s+ ++PvG+ce ++  L+ P ++
  SCHMAN008232  81 KLEAIDKRNPSLACVATIKDCIGDHILIHFDGWDSGFDQWAHISSELLHPVGYCEDHEQVLSIPSDW 147
                   9***************************************************************998 PP

  == domain 2  score: 64.9 bits;  conditional E-value: 1e-19
           MBT   1 mkLEavdpknpslicvAtVvkvl.grrllvrfdgwddsydfwcdadspdifPvGWcekngikLqpPkgy 68 
                   ++LEavd++ psl++vA+Vv++   + l + +dgw+ +y+  + ++s d+fPvG+c   g++Lq P+gy
  SCHMAN008232 190 QRLEAVDKRCPSLVRVANVVDNTpPGFLTLGYDGWPVKYNIRIEVSSLDLFPVGYCHASGHPLQVPPGY 258
                   79******************************************************************9 PP

>> RHYHUM035490  
   #    score  bias  c-Evalue  i-Evalue hmmfrom  hmm to    alifrom  ali to    envfrom  env to     acc
 ---   ------ ----- --------- --------- ------- -------    ------- -------    ------- -------    ----
   1 !   71.7   0.0   7.5e-22   1.1e-17       1      68 [.     109     176 ..     109     177 .. 0.98
   2 !   69.4   0.0   3.9e-21   5.7e-17       2      68 ..     276     342 ..     275     343 .. 0.98

  Alignments for each domain:
  == domain 1  score: 71.7 bits;  conditional E-value: 7.5e-22
           MBT   1 mkLEavdpknpslicvAtVvkvlgrrllvrfdgwddsydfwcdadspdifPvGWcekngikLqpPkgy 68 
                   ++LEa d+knp+l+cvAtV+ v grr+ ++fdgw++ ydf    ds d+ P+G ce ++ kL++Pkg 
  RHYHUM035490 109 QRLEARDRKNPRLLCVATVQAVRGRRVEIHFDGWSNYYDFETEDDSADLAPIGTCEAKHLKLEHPKGL 176
                   79****************************************************************85 PP

  == domain 2  score: 69.4 bits;  conditional E-value: 3.9e-21
           MBT   2 kLEavdpknpslicvAtVvkvlgrrllvrfdgwddsydfwcdadspdifPvGWcekngikLqpPkgy 68 
                   +LEa d++np+l+cvAtVv+v grr+ ++fdgw+d+y++++  d+pd+ P G c+ ++ +L+ Pkg+
  RHYHUM035490 276 RLEARDRRNPNLLCVATVVSVSGRRVGIHFDGWTDRYNYVARDDHPDLAPAGTCAAKSLTLSSPKGM 342
                   8****************************************************************96 PP

>> HOMSAP076223  
   #    score  bias  c-Evalue  i-Evalue hmmfrom  hmm to    alifrom  ali to    envfrom  env to     acc
 ---   ------ ----- --------- --------- ------- -------    ------- -------    ------- -------    ----
   1 !   50.6   0.0   2.9e-15   4.3e-11      11      68 ..     214     273 ..     201     274 .. 0.88
   2 !   62.4   0.1   5.7e-19   8.4e-15       1      63 [.     314     377 ..     314     380 .. 0.96
   3 !   27.2   0.0   5.7e-08   0.00084       1      27 [.     413     439 ..     413     443 .. 0.93

  Alignments for each domain:
  == domain 1  score: 50.6 bits;  conditional E-value: 2.9e-15
           MBT  11 pslicvAtVvkvlgrrllvrfdgwdd..sydfwcdadspdifPvGWcekngikLqpPkgy 68 
                    + +++A +vk  g+  l+r++g ++    dfwc++   di+PvGWc+  g++L pP+ +
  HOMSAP076223 214 TKVFWIAGIVKLAGYNALLRYEGFENdsGLDFWCNICGSDIHPVGWCAASGKPLVPPRTI 273
                   4479********************998899***************************976 PP

  == domain 2  score: 62.4 bits;  conditional E-value: 5.7e-19
           MBT   1 mkLEavdpknpslicvAtVvkvlgrrllvrfdgwdd.sydfwcdadspdifPvGWcekngikLq 63 
                   m++E+vd+++  +++vA V +v+g+rl++ ++  +d ++dfwc++ sp i+++GW+ + g+ ++
  HOMSAP076223 314 MRVEVVDKRHLCRTRVAVVESVIGGRLRLVYEESEDrTDDFWCHMHSPLIHHIGWSRSIGHRFK 377
                   9******************************9999999********************999876 PP

  == domain 3  score: 27.2 bits;  conditional E-value: 5.7e-08
           MBT   1 mkLEavdpknpslicvAtVvkvlgrrl 27 
                   mkLEa+dp+n s+icvAt+ kv ++ l
  HOMSAP076223 413 MKLEAIDPLNLSTICVATIRKVTQNFL 439
                   9*********************98765 PP

>> LEUCOM072331  
   #    score  bias  c-Evalue  i-Evalue hmmfrom  hmm to    alifrom  ali to    envfrom  env to     acc
 ---   ------ ----- --------- --------- ------- -------    ------- -------    ------- -------    ----
   1 !   43.4   0.0   5.1e-13   7.6e-09      11      67 ..      44     102 ..      39     104 .. 0.95
   2 !   79.2   0.1   3.2e-24   4.8e-20       1      66 [.     138     203 ..     138     205 .. 0.98

  Alignments for each domain:
  == domain 1  score: 43.4 bits;  conditional E-value: 5.1e-13
           MBT  11 pslicvAtVvkvl..grrllvrfdgwddsydfwcdadspdifPvGWcekngikLqpPkg 67 
                   +s+i+vAtV+kv   g+ l +++dg+d ++ + + a+sp+++Pv +c+++g  LqpP+g
  LEUCOM072331  44 SSRIHVATVAKVSesGDSLSLELDGHDGRELVELEATSPYLHPVCYCKEHGLRLQPPEG 102
                   689**********99999***************************************98 PP

  == domain 2  score: 79.2 bits;  conditional E-value: 3.2e-24
           MBT   1 mkLEavdpknpslicvAtVvkvlgrrllvrfdgwddsydfwcdadspdifPvGWcekngikLqpPk 66 
                   mk+Ea d +n  l+cvAtV++v  +rll++fdgw++++d+w+  +s +ifP+GWce++++ Lq P+
  LEUCOM072331 138 MKIEAMDIHNAPLVCVATVADVSADRLLIHFDGWSSEFDYWAEHTSLNIFPIGWCERHHYILQTPP 203
                   9**************************************************************996 PP

>> HOMSAP117656  
   #    score  bias  c-Evalue  i-Evalue hmmfrom  hmm to    alifrom  ali to    envfrom  env to     acc
 ---   ------ ----- --------- --------- ------- -------    ------- -------    ------- -------    ----
   1 !   50.8   0.0   2.5e-15   3.7e-11      11      68 ..     214     273 ..     201     274 .. 0.88
   2 !   62.6   0.1   5.1e-19   7.5e-15       1      63 [.     314     377 ..     314     380 .. 0.96

  Alignments for each domain:
  == domain 1  score: 50.8 bits;  conditional E-value: 2.5e-15
           MBT  11 pslicvAtVvkvlgrrllvrfdgwdd..sydfwcdadspdifPvGWcekngikLqpPkgy 68 
                    + +++A +vk  g+  l+r++g ++    dfwc++   di+PvGWc+  g++L pP+ +
  HOMSAP117656 214 TKVFWIAGIVKLAGYNALLRYEGFENdsGLDFWCNICGSDIHPVGWCAASGKPLVPPRTI 273
                   4479********************998899***************************976 PP

  == domain 2  score: 62.6 bits;  conditional E-value: 5.1e-19
           MBT   1 mkLEavdpknpslicvAtVvkvlgrrllvrfdgwdd.sydfwcdadspdifPvGWcekngikLq 63 
                   m++E+vd+++  +++vA V +v+g+rl++ ++  +d ++dfwc++ sp i+++GW+ + g+ ++
  HOMSAP117656 314 MRVEVVDKRHLCRTRVAVVESVIGGRLRLVYEESEDrTDDFWCHMHSPLIHHIGWSRSIGHRFK 377
                   9******************************9999999********************999875 PP

>> PARATL001492  
   #    score  bias  c-Evalue  i-Evalue hmmfrom  hmm to    alifrom  ali to    envfrom  env to     acc
 ---   ------ ----- --------- --------- ------- -------    ------- -------    ------- -------    ----
   1 !   46.4   0.0     6e-14   8.8e-10       3      56 ..      34      88 ..      32      93 .. 0.95
   2 !   64.1   0.0   1.7e-19   2.5e-15       1      68 [.     149     219 ..     149     220 .. 0.90

  Alignments for each domain:
  == domain 1  score: 46.4 bits;  conditional E-value: 6e-14
           MBT  3 LEavdpknps.licvAtVvkvlgrrllvrfdgwddsydfwcdadspdifPvGWce 56
                  LE++dp+ p   +++A V++v +  +lv++   +++ dfwcd++sp + P+GW +
  PARATL001492 34 LEVIDPTSPGlVVRPAQVIRVTEEQVLVHMFATPAEADFWCDVTSPSLRPIGWTK 88
                  9********9789****************************************86 PP

  == domain 2  score: 64.1 bits;  conditional E-value: 1.7e-19
           MBT   1 mkLEavdpkn...pslicvAtVvkvlgrrllvrfdgwddsydfwcdadspdifPvGWcekngikLqpPkgy 68 
                   m +Eavd +      ++  AtVv+v g  +lv+fdgw+++yd+w  ++s ++fP G+c++ g +LqpPk++
  PARATL001492 149 MAVEAVDVLPdadVPMVSAATVVDVRGLCVLVHFDGWSAKYDYWTLCNSRKLFPPGFCARAGLPLQPPKDF 219
                   77899994443345599****************************************************97 PP

>> NUCSPE073136  
   #    score  bias  c-Evalue  i-Evalue hmmfrom  hmm to    alifrom  ali to    envfrom  env to     acc
 ---   ------ ----- --------- --------- ------- -------    ------- -------    ------- -------    ----
   1 !   46.3   0.0   6.3e-14   9.2e-10       3      56 ..      34      88 ..      32      93 .. 0.95
   2 !   64.0   0.0   1.8e-19   2.7e-15       1      68 [.     149     219 ..     149     220 .. 0.90

  Alignments for each domain:
  == domain 1  score: 46.3 bits;  conditional E-value: 6.3e-14
           MBT  3 LEavdpknps.licvAtVvkvlgrrllvrfdgwddsydfwcdadspdifPvGWce 56
                  LE++dp+ p   +++A V++v +  +lv++   +++ dfwcd++sp + P+GW +
  NUCSPE073136 34 LEVIDPTSPGlVVRPAQVIRVTEEQVLVHMFATPAEADFWCDVTSPSLRPIGWTK 88
                  9********9789****************************************86 PP

  == domain 2  score: 64.0 bits;  conditional E-value: 1.8e-19
           MBT   1 mkLEavdpkn...pslicvAtVvkvlgrrllvrfdgwddsydfwcdadspdifPvGWcekngikLqpPkgy 68 
                   m +Eavd +      ++  AtVv+v g  +lv+fdgw+++yd+w  ++s ++fP G+c++ g +LqpPk++
  NUCSPE073136 149 MAVEAVDVLPdadVPMVSAATVVDVRGLCVLVHFDGWSAKYDYWTLCNSRKLFPPGFCARAGLPLQPPKDF 219
                   77899994443345599****************************************************97 PP

>> SCHMAN000320  
   #    score  bias  c-Evalue  i-Evalue hmmfrom  hmm to    alifrom  ali to    envfrom  env to     acc
 ---   ------ ----- --------- --------- ------- -------    ------- -------    ------- -------    ----
   1 !   26.8   0.0   7.4e-08    0.0011      13      52 ..     109     148 ..     102     161 .. 0.87
   2 !   81.9   0.0   4.8e-25     7e-21       2      65 ..     203     266 ..     202     269 .. 0.98

  Alignments for each domain:
  == domain 1  score: 26.8 bits;  conditional E-value: 7.4e-08
           MBT  13 licvAtVvkvlgrrllvrfdgwddsydfwcdadspdifPv 52 
                   ++  A+V++++g rl++r+ g dd++d+w+ +ds +i P 
  SCHMAN000320 109 SFSLARVIETCGPRLRIRLVGTDDRNDYWFLVDSDQIRPY 148
                   5778**********************************96 PP

  == domain 2  score: 81.9 bits;  conditional E-value: 4.8e-25
           MBT   2 kLEavdpknpslicvAtVvkvlgrrllvrfdgwddsydfwcdadspdifPvGWcekngikLqpP 65 
                   kLEavd++n +lic+A+V  v g+ +l++fdgw+ ++d+w+  ds ++fPvGWc++ +++LqpP
  SCHMAN000320 203 KLEAVDRRNTQLICPASVGAVNGHHILINFDGWSGAFDYWARFDSRELFPVGWCKSANYPLQPP 266
                   9**************************************************************9 PP

>> HEMPHA054274  
   #    score  bias  c-Evalue  i-Evalue hmmfrom  hmm to    alifrom  ali to    envfrom  env to     acc
 ---   ------ ----- --------- --------- ------- -------    ------- -------    ------- -------    ----
   1 !   47.6   0.0   2.5e-14   3.7e-10       1      66 [.      98     169 ..      98     172 .. 0.93
   2 !   61.4   0.0   1.2e-18   1.7e-14       1      66 [.     275     348 ..     275     350 .. 0.93

  Alignments for each domain:
  == domain 1  score: 47.6 bits;  conditional E-value: 2.5e-14
           MBT   1 mkLEavdpknpslicvAtVvkvl......grrllvrfdgwddsydfwcdadspdifPvGWcekngikLqpPk 66 
                   m++Ea+d+k p l c+A ++++       g+ +l++fdgw+d+y++w+ ad +di PvG c++ +i +q+P+
  HEMPHA054274  98 MRVEALDRKYPDLRCPAHIKDTRecdgdpGQEVLISFDGWRDTYNYWAPADCTDIVPVGTCAVLSILMQKPN 169
                   9*********************8876666667*************************************997 PP

  == domain 2  score: 61.4 bits;  conditional E-value: 1.2e-18
           MBT   1 mkLEavdpknpslicvAtVvkvl.....grrllvrfdgwdd...sydfwcdadspdifPvGWcekngikLqpPk 66 
                   m+LEavd+knp+l cvA ++++      g+ +lv+fdgwd+    yd+w + d pdi PvG ce  gi+Lq+P 
  HEMPHA054274 275 MRLEAVDRKNPKLRCVAHIKDTKdkpggGQDVLVSFDGWDAwetVYDYWTTSDTPDIAPVGTCEALGIPLQKPL 348
                   9**********************76654444************9****************************96 PP

>> PARATL012597  
   #    score  bias  c-Evalue  i-Evalue hmmfrom  hmm to    alifrom  ali to    envfrom  env to     acc
 ---   ------ ----- --------- --------- ------- -------    ------- -------    ------- -------    ----
   1 !   45.9   0.0   8.6e-14   1.3e-09       3      64 ..     154     216 ..     153     221 .. 0.90
   2 !   59.0   0.0   6.7e-18   9.8e-14       1      67 [.     264     331 ..     264     333 .. 0.95

  Alignments for each domain:
  == domain 1  score: 45.9 bits;  conditional E-value: 8.6e-14
           MBT   3 LEavdpknps.licvAtVvkvlgrrllvrfdgwddsydfwcdadspdifPvGWcekngikLqp 64 
                   +Ea+d  +    +++A ++k  ++ ++++f+g  d+ +fw+d +sp i+P+GWc+ +g++L++
  PARATL012597 154 IEAQDLSRAGkVYRPAHIIKQKEKMFQIKFAGDGDDATFWVDWKSPIIHPIGWCKLYGVQLTH 216
                   5888866644389*******************999**************************97 PP

  == domain 2  score: 59.0 bits;  conditional E-value: 6.7e-18
           MBT   1 mkLEavdpknps.licvAtVvkvlgrrllvrfdgwddsydfwcdadspdifPvGWcekngikLqpPkg 67 
                   m LEa d + +  licvA V  v g  l + f gw+ +yd+wc  ds ++fP G+c++ gi+Lq+Pkg
  PARATL012597 264 MVLEARDLMPSVdLICVAKVLLVRGPELCITFIGWSGKYDYWCRGDSDKLFPPGYCASRGIELQAPKG 331
                   889****887545*****************************************************98 PP

>> NUCSPE018605  
   #    score  bias  c-Evalue  i-Evalue hmmfrom  hmm to    alifrom  ali to    envfrom  env to     acc
 ---   ------ ----- --------- --------- ------- -------    ------- -------    ------- -------    ----
   1 !   45.8   0.0     9e-14   1.3e-09       3      64 ..     154     216 ..     153     221 .. 0.90
   2 !   59.0   0.0     7e-18     1e-13       1      67 [.     264     331 ..     264     333 .. 0.95

  Alignments for each domain:
  == domain 1  score: 45.8 bits;  conditional E-value: 9e-14
           MBT   3 LEavdpknps.licvAtVvkvlgrrllvrfdgwddsydfwcdadspdifPvGWcekngikLqp 64 
                   +Ea+d  +    +++A ++k  ++ ++++f+g  d+ +fw+d +sp i+P+GWc+ +g++L++
  NUCSPE018605 154 IEAQDLSRAGkVYRPAHIIKQKEKMFQIKFAGDGDDATFWVDWKSPIIHPIGWCKLYGVQLTH 216
                   5888866644389*******************999**************************96 PP

  == domain 2  score: 59.0 bits;  conditional E-value: 7e-18
           MBT   1 mkLEavdpknps.licvAtVvkvlgrrllvrfdgwddsydfwcdadspdifPvGWcekngikLqpPkg 67 
                   m LEa d + +  licvA V  v g  l + f gw+ +yd+wc  ds ++fP G+c++ gi+Lq+Pkg
  NUCSPE018605 264 MVLEARDLMPSVdLICVAKVLLVRGPELCITFIGWSGKYDYWCRGDSDKLFPPGYCASRGIELQAPKG 331
                   889****887545*****************************************************98 PP

>> SCHMAN003264  
   #    score  bias  c-Evalue  i-Evalue hmmfrom  hmm to    alifrom  ali to    envfrom  env to     acc
 ---   ------ ----- --------- --------- ------- -------    ------- -------    ------- -------    ----
   1 !   26.1   0.0   1.3e-07    0.0019       4      68 ..     185     259 ..     183     260 .. 0.90
   2 !   35.1   0.0     2e-10   2.9e-06       2      68 ..     313     400 ..     312     401 .. 0.95
   3 !   29.5   0.0   1.1e-08   0.00016      13      68 ..     566     635 ..     544     636 .. 0.75

  Alignments for each domain:
  == domain 1  score: 26.1 bits;  conditional E-value: 1.3e-07
           MBT   4 EavdpknpslicvAtVvkvlgrrllvrf..........dgwddsydfwcdadspdifPvGWcekngikLqpPkgy 68 
                   E+ + ++p+++++A V +++g+r+l++           d+ ++  +f +++ + +++P+G+ +  + k  pP+gy
  SCHMAN003264 185 ECEHDLDPTCVWPAKVLMNIGGRVLLSWfgtsskaqacDKSRKFSTFTLFYLNRRLHPLGYGKLCDLKYCPPPGY 259
                   99999***********************777777766666666999**************************999 PP

  == domain 2  score: 35.1 bits;  conditional E-value: 2e-10
           MBT   2 kLEavdpknpslicvAtVvkvl.grrllvrfdgwdd....................sydfwcdadspdifPvGWcekngikLqpPkgy 68 
                   kLEav+p++p  + +AtVvkv+  +++lv++d++++                    + +f++ a+ p+i+Pv  ++  gi L+pP g+
  SCHMAN003264 313 KLEAVNPLRPYFVQPATVVKVFnSNYFLVELDDLNHnqseldkedssiinsnlfssKIQFVAYAGMPEIMPVNESQLRGICLSPPSGW 400
                   9******************************998888899999999999******9******************************98 PP

  == domain 3  score: 29.5 bits;  conditional E-value: 1.1e-08
           MBT  13 licvAtVvkvl.grrllvrf..........dgwdd......sydfwcdadspdifPvGWcekngikLqpPkgy 68 
                    +c AtV++v   ++l++            d   +      s+  ++da+s++++PvGW+e  g++L pP gy
  SCHMAN003264 566 ALCTATVTRVEyPHLLWLLPdipcienftnD---EkithyqSRPILIDARSTNLYPVGWSEFVGHPLIPPSGY 635
                   6899******988888886677888776652...1344677999****************************9 PP

>> RHOMAR002544  
   #    score  bias  c-Evalue  i-Evalue hmmfrom  hmm to    alifrom  ali to    envfrom  env to     acc
 ---   ------ ----- --------- --------- ------- -------    ------- -------    ------- -------    ----
   1 !   48.3   0.0   1.5e-14   2.2e-10       4      62 ..     937     994 ..     934     995 .. 0.92
   2 !   42.5   0.0   9.8e-13   1.4e-08       1      68 [.    1223    1294 ..    1223    1295 .. 0.84

  Alignments for each domain:
  == domain 1  score: 48.3 bits;  conditional E-value: 1.5e-14
           MBT   4 EavdpknpslicvAtVvkvlgrrllvrfdgwddsydfwcdadspdifPvGWcekngikL 62 
                   Eav  + ps++ vAtV+kv grr+l++fdg d++y++w d ds d  PvG c++ng +L
  RHOMAR002544 937 EAVV-RGPSRVAVATVAKVSGRRVLIHFDGCDSDYSYWTDRDSGDFAPVGTCAVNGLPL 994
                   5555.5689***********************************************998 PP

  == domain 2  score: 42.5 bits;  conditional E-value: 9.8e-13
           MBT    1 mkLEavdpknpslicvAtVvkvlgrr.....llvrfdgwddsydfwcdadspdifPvGWcekngikLqpPkgy 68  
                    m +Ea d +   ++ +At+  v  r      + v+fdg + ++d+w+d d  ++ P+G c+kngi+L+pP+g+
  RHOMAR002544 1223 MYVEAMDLRYA-TVAPATIEAVDARCedavrVYVHFDGRPRCFDYWADWDGAFVAPIGTCAKNGIPLTPPPGF 1294
                    56788885554.8999**9999844334444999************************************986 PP

>> DIAGRA010160  
   #    score  bias  c-Evalue  i-Evalue hmmfrom  hmm to    alifrom  ali to    envfrom  env to     acc
 ---   ------ ----- --------- --------- ------- -------    ------- -------    ------- -------    ----
   1 !   89.9   0.0   1.5e-27   2.2e-23       1      68 [.     577     644 ..     577     645 .. 0.98

  Alignments for each domain:
  == domain 1  score: 89.9 bits;  conditional E-value: 1.5e-27
           MBT   1 mkLEavdpknpslicvAtVvkvlgrrllvrfdgwddsydfwcdadspdifPvGWcekngikLqpPkgy 68 
                   mkLEa d+knps+icvAtV++v    + v+fdgw ++yd+ +d++s d++PvGWce  g++LqpP+g+
  DIAGRA010160 577 MKLEARDRKNPSMICVATVISVESTKVTVHFDGWGATYDYTADVSSDDLHPVGWCEHDGHELQPPHGH 644
                   9****************************************************************985 PP

>> DIAGRA019683  
   #    score  bias  c-Evalue  i-Evalue hmmfrom  hmm to    alifrom  ali to    envfrom  env to     acc
 ---   ------ ----- --------- --------- ------- -------    ------- -------    ------- -------    ----
   1 !   90.3   0.0   1.1e-27   1.7e-23       1      68 [.      19      89 ..      19      90 .. 0.96

  Alignments for each domain:
  == domain 1  score: 90.3 bits;  conditional E-value: 1.1e-27
           MBT  1 mkLEavdpknpslicvAtVvkvlgrr...llvrfdgwddsydfwcdadspdifPvGWcekngikLqpPkgy 68
                  mkLEavd+knp+lic+At+++v +     l+++fdgw+d++d+w   +s d++PvGWc+++++ LqpPkg+
  DIAGRA019683 19 MKLEAVDRKNPNLICIATITEVDESKptpLRIHFDGWSDTFDYWSSTSSSDLHPVGWCARTNMVLQPPKGH 89
                  9**********************666678****************************************96 PP

>> HOMSAP027356  
   #    score  bias  c-Evalue  i-Evalue hmmfrom  hmm to    alifrom  ali to    envfrom  env to     acc
 ---   ------ ----- --------- --------- ------- -------    ------- -------    ------- -------    ----
   1 !   90.0   0.0   1.5e-27   2.2e-23       1      65 [.      80     144 ..      80     147 .. 0.98

  Alignments for each domain:
  == domain 1  score: 90.0 bits;  conditional E-value: 1.5e-27
           MBT   1 mkLEavdpknpslicvAtVvkvlgrrllvrfdgwddsydfwcdadspdifPvGWcekngikLqpP 65 
                   mkLEavd+knp+ ic+At+ +v g  +lv fdgw+ ++d+wc  ds difPvGWc+ +g +LqpP
  HOMSAP027356  80 MKLEAVDRKNPHFICPATIGEVRGSEVLVTFDGWRGAFDYWCRFDSRDIFPVGWCSLTGDNLQPP 144
                   9***************************************************************9 PP

>> TRIADH004105  
   #    score  bias  c-Evalue  i-Evalue hmmfrom  hmm to    alifrom  ali to    envfrom  env to     acc
 ---   ------ ----- --------- --------- ------- -------    ------- -------    ------- -------    ----
   1 !   88.3   0.1   4.7e-27   6.9e-23       1      67 [.     605     672 ..     605     674 .. 0.96

  Alignments for each domain:
  == domain 1  score: 88.3 bits;  conditional E-value: 4.7e-27
           MBT   1 mkLEavdpknpslicvAtVvkvlgrrllvrfdgwddsydfwcdadspdifPvGWcekng.ikLqpPkg 67 
                   m+LEa d++npsl+cvAtV +v ++ ll++fdgw+ +yd+ c+ +s+di+P+GWce+n   +L+pPkg
  TRIADH004105 605 MRLEAKDRLNPSLMCVATVDDVNDNELLIHFDGWTRKYDYTCKSTSTDIHPIGWCENNYhRQLEPPKG 672
                   9*******************************************************998469****98 PP

>> CHOSPE004648  
   #    score  bias  c-Evalue  i-Evalue hmmfrom  hmm to    alifrom  ali to    envfrom  env to     acc
 ---   ------ ----- --------- --------- ------- -------    ------- -------    ------- -------    ----
   1 !   27.5   0.0   4.5e-08   0.00066      16      66 ..    1004    1056 ..     998    1058 .. 0.94
   2 !   44.2   0.0   2.9e-13   4.3e-09       4      68 ..    1435    1502 ..    1433    1503 .. 0.91

  Alignments for each domain:
  == domain 1  score: 27.5 bits;  conditional E-value: 4.5e-08
           MBT   16 vAtVvkvl..grrllvrfdgwddsydfwcdadspdifPvGWcekngikLqpPk 66  
                    +A+V++v   +rrllv+  + +d++  w+ +d++ + PvG+ce+++ +L  P+
  CHOSPE004648 1004 PASVKQVDldHRRLLVSAINSPDAKARWVGIDDNGLQPVGFCEQHNLELASPR 1056
                    89*****998999*******9*****************************997 PP

  == domain 2  score: 44.2 bits;  conditional E-value: 2.9e-13
           MBT    4 Eavdpkn...pslicvAtVvkvlgrrllvrfdgwddsydfwcdadspdifPvGWcekngikLqpPkgy 68  
                    Eav+++       +c+AtV +v g+r l+++dgw++++++w+ ++s d+   G+++ ++ +L pP+++
  CHOSPE004648 1435 EAVNKNLtgaAAVFCPATVERVEGDRALISLDGWSAEHSYWIEIGSDDVKYWGYSADHNLELVPPPNF 1502
                    77776665556689***************************************************975 PP

>> CAPOWC001114  
   #    score  bias  c-Evalue  i-Evalue hmmfrom  hmm to    alifrom  ali to    envfrom  env to     acc
 ---   ------ ----- --------- --------- ------- -------    ------- -------    ------- -------    ----
   1 !   52.3   0.0   8.2e-16   1.2e-11       2      67 ..     214     279 ..     213     281 .. 0.92
   2 !   32.1   0.0   1.7e-09   2.5e-05       1      42 [.     324     366 ..     324     372 .. 0.92

  Alignments for each domain:
  == domain 1  score: 52.3 bits;  conditional E-value: 8.2e-16
           MBT   2 kLEavdpknpslicvAtVvkvlgrrllvrfdgwdd.sydfwcdadspdifPvGWcekngikLqpPkg 67 
                   +LEa + + + +i +At+v+     ++v+f  ++    d+wcd +s+ ++P+G+c+ ng +L  P+g
  CAPOWC001114 214 QLEATNLLTR-EISPATIVDFTATQVRVHFTSHPTsVLDYWCDTTSTLLHPIGYCKLNGLQLVVPNG 279
                   5888886666.*******************99888799*************************9987 PP

  == domain 2  score: 32.1 bits;  conditional E-value: 1.7e-09
           MBT   1 mkLEavdpkn.pslicvAtVvkvlgrrllvrfdgwddsydfwc 42 
                   m+LEa d +  + l+cvAtV+ v g  +++ fdgw+d+yd+++
  CAPOWC001114 324 MRLEAADVMPgSLLTCVATVATVRGAFVHITFDGWSDKYDYVM 366
                   9******998566****************************86 PP

>> SALKVE017117  
   #    score  bias  c-Evalue  i-Evalue hmmfrom  hmm to    alifrom  ali to    envfrom  env to     acc
 ---   ------ ----- --------- --------- ------- -------    ------- -------    ------- -------    ----
   1 !   84.2   0.1   9.4e-26   1.4e-21       2      68 ..     724     793 ..     723     794 .. 0.94

  Alignments for each domain:
  == domain 1  score: 84.2 bits;  conditional E-value: 9.4e-26
           MBT   2 kLEavdpknpslicvAtVvkvlgrr...llvrfdgwddsydfwcdadspdifPvGWcekngikLqpPkgy 68 
                   +LEavd++np+l+cvAtV++v   r   ll++fdgw+++yd+w+  +s d++PvGWc+ ng+ Lq+Pk +
  SALKVE017117 724 RLEAVDRLNPHLTCVATVADVDISRvdpLLIHFDGWTERYDYWAEPSSSDLHPVGWCAANGVALQAPKSF 793
                   8*********************555599***************************************975 PP

>> DIAGRA002436  
   #    score  bias  c-Evalue  i-Evalue hmmfrom  hmm to    alifrom  ali to    envfrom  env to     acc
 ---   ------ ----- --------- --------- ------- -------    ------- -------    ------- -------    ----
   1 !   81.3   0.0   7.5e-25   1.1e-20       1      68 [.      32     104 ..      32     105 .. 0.92

  Alignments for each domain:
  == domain 1  score: 81.3 bits;  conditional E-value: 7.5e-25
           MBT   1 mkLEavdpknpslicvAtVvkvl...grr..llvrfdgwddsydfwcdadspdifPvGWcekngikLqpPkgy 68 
                   mkLEavd++np+l+cvAtVv+     g+   ++v+fdgw+d++d+ +d+ s d++PvGWc++++ +L+pP  y
  DIAGRA002436  32 MKLEAVDRMNPTLTCVATVVESRiqaGGGllVKVHFDGWNDRFDYFADIASADLHPVGWCASQNQQLSPPMAY 104
                   9********************9887833335888************************************988 PP

>> RHOMAR006455  
   #    score  bias  c-Evalue  i-Evalue hmmfrom  hmm to    alifrom  ali to    envfrom  env to     acc
 ---   ------ ----- --------- --------- ------- -------    ------- -------    ------- -------    ----
   1 !   39.0   0.0   1.2e-11   1.7e-07       1      67 [.     508     576 ..     508     578 .. 0.94
   2 !   40.3   0.0   4.6e-12   6.7e-08       1      67 [.     804     869 ..     804     871 .. 0.96

  Alignments for each domain:
  == domain 1  score: 39.0 bits;  conditional E-value: 1.2e-11
           MBT   1 mkLEavdpknpslicvAtVvkvlgrrllvrfdgwdd...sydfwcdadspdifPvGWcekngikLqpPkg 67 
                   +k+Ea+ pk  s++ v t+ +v g+r lvr+dg  +   + +fw d d  +i P G c+ ng kL pP+g
  RHOMAR006455 508 QKVEALGPKP-SHVTVGTIRRVSGHRALVRVDGSYAvgsKCEFWTDLDGGEIAPPGTCAHNGLKLVPPPG 576
                   6999999875.5*********************8889*9*****************************98 PP

  == domain 2  score: 40.3 bits;  conditional E-value: 4.6e-12
           MBT   1 mkLEavdpknpslicvAtVvkvlgrrllvrfdgwddsydfwcdadspdifPvGWcekngikLqpPkg 67 
                   +k+E++dp+   +i +At+v+v g+  lv++dg++++ d w++    +i P+  ++ ng k ++Pkg
  RHOMAR006455 804 QKVEVLDPRP-YEIVPATIVRVEGGQALVHYDGYPSDVDAWVQPLTGNIAPIYTAAANGLKVSHPKG 869
                   79*****975.5*****************************************************97 PP

>> HEMPHA035283  
   #    score  bias  c-Evalue  i-Evalue hmmfrom  hmm to    alifrom  ali to    envfrom  env to     acc
 ---   ------ ----- --------- --------- ------- -------    ------- -------    ------- -------    ----
   1 !   37.8   0.0   2.8e-11   4.2e-07       1      67 [.     697     765 ..     697     767 .. 0.96
   2 !   41.6   0.0   1.9e-12   2.7e-08       1      68 [.     859     930 ..     859     931 .. 0.94

  Alignments for each domain:
  == domain 1  score: 37.8 bits;  conditional E-value: 2.8e-11
           MBT   1 mkLEavdpknpslicvAtVvkvl...grrllvrfdgwddsydfwcdadspdifPvGWcekngikLqpPkg 67 
                   m++Ea+dpk ps+  +A ++++    g+ +l++fdgwd +y++w  a+s +  PvG ce+ ++++ +Pk+
  HEMPHA035283 697 MRVEALDPKFPSMRAPAHIKDTKedvGQEVLISFDGWD-NYEYWTPANSVNFAPVGTCEVFQVTMRKPKQ 765
                   9*********************9989999*******99.9****************************97 PP

  == domain 2  score: 41.6 bits;  conditional E-value: 1.9e-12
           MBT   1 mkLEavdpknpslicvAtVvkvl....grrllvrfdgwddsydfwcdadspdifPvGWcekngikLqpPkgy 68 
                   m++Ea+d+k p+l  vA V+++     g+ ++++fdgw d+yd+w  a s  i P G ce  ++ L+ P+++
  HEMPHA035283 859 MRVEALDQKYPKLRAVAHVKDTRdgeaGQEVRISFDGWGDTYDYWTPAASSVIAPPGTCEMLSVVLKRPRDH 930
                   9**********************6555556***************************************986 PP

>> DANRER040003  
   #    score  bias  c-Evalue  i-Evalue hmmfrom  hmm to    alifrom  ali to    envfrom  env to     acc
 ---   ------ ----- --------- --------- ------- -------    ------- -------    ------- -------    ----
   1 !   81.3   0.0   7.6e-25   1.1e-20       1      67 [.      45     111 ..      45     113 .. 0.98

  Alignments for each domain:
  == domain 1  score: 81.3 bits;  conditional E-value: 7.6e-25
           MBT   1 mkLEavdpknpslicvAtVvkvlgrrllvrfdgwddsydfwcdadspdifPvGWcekngikLqpPkg 67 
                   mkLEa+dp+n +++c+AtVv   g rl++r+dg d+++dfw  +ds +i P+G cekng  LqpP g
  DANRER040003  45 MKLEAQDPRNTTSTCIATVVGLTGSRLRLRLDGSDNKNDFWRLVDSAEIQPIGNCEKNGGMLQPPLG 111
                   9****************************************************************87 PP

>> DANRER001443  
   #    score  bias  c-Evalue  i-Evalue hmmfrom  hmm to    alifrom  ali to    envfrom  env to     acc
 ---   ------ ----- --------- --------- ------- -------    ------- -------    ------- -------    ----
   1 !   80.3   0.0   1.6e-24   2.3e-20       1      65 [.      90     154 ..      90     157 .. 0.98

  Alignments for each domain:
  == domain 1  score: 80.3 bits;  conditional E-value: 1.6e-24
           MBT   1 mkLEavdpknpslicvAtVvkvlgrrllvrfdgwddsydfwcdadspdifPvGWcekngikLqpP 65 
                   mkLEavd+knp+ ic+AtV    g  +lv fdgw+ ++d+ c +ds difPvGWc  +g +LqpP
  DANRER001443  90 MKLEAVDRKNPHFICPATVGALRGVEVLVTFDGWRGAFDYYCRYDSRDIFPVGWCTLTGDNLQPP 154
                   9***************************************************************9 PP

>> RHIIRR011516  
   #    score  bias  c-Evalue  i-Evalue hmmfrom  hmm to    alifrom  ali to    envfrom  env to     acc
 ---   ------ ----- --------- --------- ------- -------    ------- -------    ------- -------    ----
   1 !   23.4   0.1   8.5e-07     0.013      15      49 ..     198     232 ..     188     235 .. 0.88
   2 !   23.5   0.1   8.2e-07     0.012      13      49 ..     449     485 ..     442     488 .. 0.92

  Alignments for each domain:
  == domain 1  score: 23.4 bits;  conditional E-value: 8.5e-07
           MBT  15 cvAtVvkvlgrrllvrfdgwddsydfwcdadspdi 49 
                   ++A++v+v + r++v+fdgw +++d w+ ++s ++
  RHIIRR011516 198 YPARIVNVEKSRVKVHFDGWGKRFDEWISVESRRL 232
                   59******************************886 PP

  == domain 2  score: 23.5 bits;  conditional E-value: 8.2e-07
           MBT  13 licvAtVvkvlgrrllvrfdgwddsydfwcdadspdi 49 
                   + ++At v+v + r++v+fdgw+d +d w+ a+s+++
  RHIIRR011516 449 EWYPATMVDVEDSRIRVHFDGWSDYFDEWIPAGSQRM 485
                   568*****************************99876 PP

>> LEPVOR013105  
   #    score  bias  c-Evalue  i-Evalue hmmfrom  hmm to    alifrom  ali to    envfrom  env to     acc
 ---   ------ ----- --------- --------- ------- -------    ------- -------    ------- -------    ----
   1 !   22.8   0.0   1.4e-06     0.021      13      51 ..     145     183 ..     137     185 .. 0.92

  Alignments for each domain:
  == domain 1  score: 22.8 bits;  conditional E-value: 1.4e-06
           MBT  13 licvAtVvkvlgrrllvrfdgwddsydfwcdadspdifP 51 
                   + c+A ++++ +  ++v++ gw ++yd w+  ds +i P
  LEPVOR013105 145 KWCIAEITQTADEAIRVHYFGWGEKYDEWVPKDSGRIAP 183
                   78***********************************99 PP

>> LEPVOR028524  
   [No individual domains that satisfy reporting thresholds (although complete target did)]

>> SALKVE001706  
   #    score  bias  c-Evalue  i-Evalue hmmfrom  hmm to    alifrom  ali to    envfrom  env to     acc
 ---   ------ ----- --------- --------- ------- -------    ------- -------    ------- -------    ----
   1 !   74.2   0.0   1.2e-22   1.8e-18       1      68 [.    2599    2667 ..    2599    2668 .. 0.98

  Alignments for each domain:
  == domain 1  score: 74.2 bits;  conditional E-value: 1.2e-22
           MBT    1 mkLEavdpknpslicvAtVvkvl.grrllvrfdgwddsydfwcdadspdifPvGWcekngikLqpPkgy 68  
                    m+LEa d+knp+licvAtV++vl ++ +l++fdgw  +yd+ +  +++d++P+G+c+  +++Lq+P+g+
  SALKVE001706 2599 MRLEAKDRKNPRLICVATVQQVLpNNNVLIHFDGWGPQYDYSAPLSDEDLHPIGYCQFVHHELQAPRGH 2667
                    9*****************************************************************996 PP

>> DIAGRA016044  
   #    score  bias  c-Evalue  i-Evalue hmmfrom  hmm to    alifrom  ali to    envfrom  env to     acc
 ---   ------ ----- --------- --------- ------- -------    ------- -------    ------- -------    ----
   1 !   72.6   0.0   3.9e-22   5.7e-18       1      67 [.      54     124 ..      54     126 .. 0.96

  Alignments for each domain:
  == domain 1  score: 72.6 bits;  conditional E-value: 3.9e-22
           MBT   1 mkLEavdpknpslicvAtVvkvlgrr....llvrfdgwddsydfwcdadspdifPvGWcekngikLqpPkg 67 
                   mkLEavd+knp l+cvAtV+ + + r    ll+ +dgw+++y++w+  +s+ + P+GW+++ng+kLqpP g
  DIAGRA016044  54 MKLEAVDKKNPVLVCVATVIAIDHSRadepLLIGLDGWNHTYNYWASPRSQHLKPIGWSSRNGVKLQPPFG 124
                   9**********************8888999***************************************66 PP

>> LEUCOM050392  
   #    score  bias  c-Evalue  i-Evalue hmmfrom  hmm to    alifrom  ali to    envfrom  env to     acc
 ---   ------ ----- --------- --------- ------- -------    ------- -------    ------- -------    ----
   1 !   70.9   0.1   1.3e-21   1.9e-17       3      67 ..     180     244 ..     178     246 .. 0.97

  Alignments for each domain:
  == domain 1  score: 70.9 bits;  conditional E-value: 1.3e-21
           MBT   3 LEavdpknpslicvAtVvkvlgrrllvrfdgwddsydfwcdadspdifPvGWcekngikLqpPkg 67 
                   LEavd++ p+ +cvA+V+ v+g+ +lv+fdgw+ +yd+ c+ +sp+i PvG +++ g++Lq+P+ 
  LEUCOM050392 180 LEAVDRRYPHFVCVASVKGVCGDKVLVHFDGWSRNYDYFCHHRSPEIRPVGTAARLGVELQKPNH 244
                   9**************************************************************86 PP

>> MONBRE003276  
   #    score  bias  c-Evalue  i-Evalue hmmfrom  hmm to    alifrom  ali to    envfrom  env to     acc
 ---   ------ ----- --------- --------- ------- -------    ------- -------    ------- -------    ----
   1 !   71.3   0.0   9.6e-22   1.4e-17       1      68 [.    2709    2777 ..    2709    2778 .. 0.98

  Alignments for each domain:
  == domain 1  score: 71.3 bits;  conditional E-value: 9.6e-22
           MBT    1 mkLEavdpknpslicvAtVvkvl.grrllvrfdgwddsydfwcdadspdifPvGWcekngikLqpPkgy 68  
                    ++LEa d++np++icvA ++++l ++ ++v+fdgw ++yd+++  d++d++P+G+c+ +++kL++P+g+
  MONBRE003276 2709 QRLEAKDRLNPFMICVAFIKEILpDGKVKVSFDGWGERYDYIASLDNEDLHPIGFCQLTQHKLEKPRGF 2777
                    79****************************************************************997 PP

>> DIAGRA036781  
   #    score  bias  c-Evalue  i-Evalue hmmfrom  hmm to    alifrom  ali to    envfrom  env to     acc
 ---   ------ ----- --------- --------- ------- -------    ------- -------    ------- -------    ----
   1 !   71.0   0.0   1.2e-21   1.8e-17       1      68 [.     110     177 ..     110     178 .. 0.98

  Alignments for each domain:
  == domain 1  score: 71.0 bits;  conditional E-value: 1.2e-21
           MBT   1 mkLEavdpknpslicvAtVvkvlgrrllvrfdgwddsydfwcdadspdifPvGWcekngikLqpPkgy 68 
                   mkLEa+d +    + vAt+ +v g  l v+fdgw+ +yd+ c  +s+++ PvGWc++ gikLqpPkg 
  DIAGRA036781 110 MKLEALDIHSVGVVAVATIDQVNGENLVVSFDGWKGAYDYRCRSQSTNLRPVGWCARFGIKLQPPKGK 177
                   9*****************************************************************96 PP

>> LEUCOM033853  
   #    score  bias  c-Evalue  i-Evalue hmmfrom  hmm to    alifrom  ali to    envfrom  env to     acc
 ---   ------ ----- --------- --------- ------- -------    ------- -------    ------- -------    ----
   1 !   70.9   0.1   1.3e-21   1.9e-17       3      67 ..     180     244 ..     178     246 .. 0.97

  Alignments for each domain:
  == domain 1  score: 70.9 bits;  conditional E-value: 1.3e-21
           MBT   3 LEavdpknpslicvAtVvkvlgrrllvrfdgwddsydfwcdadspdifPvGWcekngikLqpPkg 67 
                   LEavd++ p+ +cvA+V+ v+g+ +lv+fdgw+ +yd+ c+ +sp+i PvG +++ g++Lq+P+ 
  LEUCOM033853 180 LEAVDRRYPHFVCVASVKGVCGDKVLVHFDGWSRNYDYFCHHRSPEIRPVGTAARLGVELQKPNH 244
                   9**************************************************************86 PP

>> ACASPE009929  
   #    score  bias  c-Evalue  i-Evalue hmmfrom  hmm to    alifrom  ali to    envfrom  env to     acc
 ---   ------ ----- --------- --------- ------- -------    ------- -------    ------- -------    ----
   1 !   29.8   0.0   8.9e-09   0.00013       3      53 ..     521     574 ..     519     588 .. 0.89

  Alignments for each domain:
  == domain 1  score: 29.8 bits;  conditional E-value: 8.9e-09
           MBT   3 LEavdpkn..pslicvAtVvkvlgrrllvrfdgwdd.sydfwcdadspdifPvG 53 
                   LEa+++ n   s++++AtV +  g r+l+++dg ++  +++w+ +++p+i P+ 
  ACASPE009929 521 LEAQNKANsnDSNFYPATVESLDGSRILISLDGFPEeYKSYWVYIGDPCIRPIN 574
                   9****9985466************************6779************95 PP

>> HEMPHA039165  
   #    score  bias  c-Evalue  i-Evalue hmmfrom  hmm to    alifrom  ali to    envfrom  env to     acc
 ---   ------ ----- --------- --------- ------- -------    ------- -------    ------- -------    ----
   1 !   68.5   0.0   7.2e-21   1.1e-16       1      67 [.      94     165 ..      94     167 .. 0.94

  Alignments for each domain:
  == domain 1  score: 68.5 bits;  conditional E-value: 7.2e-21
           MBT   1 mkLEavdpknpslicvAtVvkvlgrr.....llvrfdgwddsydfwcdadspdifPvGWcekngikLqpPkg 67 
                   +kLEavdpkn+  icvAtV++  ++       +v+fdgw+ +yd+w+ +dsp+  P+G c+k ++ Lq+Pk 
  HEMPHA039165  94 QKLEAVDPKNRGYICVATVADLRQNKegkteAMVHFDGWTTKYDYWAPVDSPNFGPIGTCKKLDWMLQAPKA 165
                   79*********************55557778***************************************95 PP

>> HEMPHA020713  
   #    score  bias  c-Evalue  i-Evalue hmmfrom  hmm to    alifrom  ali to    envfrom  env to     acc
 ---   ------ ----- --------- --------- ------- -------    ------- -------    ------- -------    ----
   1 !   63.5   0.0   2.8e-19   4.1e-15       2      67 ..      96     166 ..      95     168 .. 0.93

  Alignments for each domain:
  == domain 1  score: 63.5 bits;  conditional E-value: 2.8e-19
           MBT   2 kLEavdpknpslicvAtVvkvlgrr.....llvrfdgwddsydfwcdadspdifPvGWcekngikLqpPkg 67 
                   kLEavd k p  icvAt+++  ++       l++fdgw+ +yd+w  +ds ++ P+G c+k ++kLqpPk 
  HEMPHA020713  96 KLEAVDVKTPGYICVATIAELRENKdgkmeALIHFDGWTTKYDYWEAVDSSNLGPIGTCQKLDYKLQPPKR 166
                   9*********************5555667899*************************************95 PP

>> LEUCOM065304  
   #    score  bias  c-Evalue  i-Evalue hmmfrom  hmm to    alifrom  ali to    envfrom  env to     acc
 ---   ------ ----- --------- --------- ------- -------    ------- -------    ------- -------    ----
   1 !   62.1   0.0   7.5e-19   1.1e-14       1      66 [.      93     158 ..      93     160 .. 0.98

  Alignments for each domain:
  == domain 1  score: 62.1 bits;  conditional E-value: 7.5e-19
           MBT   1 mkLEavdpknpslicvAtVvkvlgrrllvrfdgwddsydfwcdadspdifPvGWcekngikLqpPk 66 
                   ++LEavd+++   +cvA+V+ v g+ +lv+fdg + ++d+ c+ +sp+i PvG + + gi+Lq+P 
  LEUCOM065304  93 QRLEAVDRRHLGFVCVASVKGVRGDKVLVHFDGCSRNFDYFCHHRSPEIQPVGTACRLGIELQKPS 158
                   79**************************************************************96 PP

>> LEPVOR013107  
   #    score  bias  c-Evalue  i-Evalue hmmfrom  hmm to    alifrom  ali to    envfrom  env to     acc
 ---   ------ ----- --------- --------- ------- -------    ------- -------    ------- -------    ----
   1 !   23.3   0.0   9.5e-07     0.014      13      51 ..     145     183 ..     137     185 .. 0.92

  Alignments for each domain:
  == domain 1  score: 23.3 bits;  conditional E-value: 9.5e-07
           MBT  13 licvAtVvkvlgrrllvrfdgwddsydfwcdadspdifP 51 
                   + c+A ++++ +  ++v++ gw ++yd w+  ds +i P
  LEPVOR013107 145 KWCIAEITQTADEAIRVHYFGWGEKYDEWVPKDSGRIAP 183
                   78***********************************99 PP

>> SALKVE023132  
   #    score  bias  c-Evalue  i-Evalue hmmfrom  hmm to    alifrom  ali to    envfrom  env to     acc
 ---   ------ ----- --------- --------- ------- -------    ------- -------    ------- -------    ----
   1 !   57.4   0.0   2.1e-17   3.1e-13       1      68 [.    2761    2833 ..    2761    2834 .. 0.95

  Alignments for each domain:
  == domain 1  score: 57.4 bits;  conditional E-value: 2.1e-17
           MBT    1 mkLEavdpkn....pslicvAtVvkvl.grrllvrfdgwddsydfwcdadspdifPvGWcekngikLqpPkgy 68  
                    m+LEavd+       + ++vAt+++v+ +  ++++fdg+++s d+    +spd++P+GW+e  +  L+pP g+
  SALKVE023132 2761 MRLEAVDRSSgsgdARALRVATIAQVYgDASVMIHFDGLSSSLDYTTSLGSPDLHPIGWAEASSRRLEPPAGW 2833
                    9******998888899***********7778****************************************99 PP

>> LEPVOR034172  
   [No individual domains that satisfy reporting thresholds (although complete target did)]

>> HEMPHA008262  
   [No individual domains that satisfy reporting thresholds (although complete target did)]

>> HEMPHA020711  
   #    score  bias  c-Evalue  i-Evalue hmmfrom  hmm to    alifrom  ali to    envfrom  env to     acc
 ---   ------ ----- --------- --------- ------- -------    ------- -------    ------- -------    ----
   1 !   55.8   0.0   6.6e-17   9.8e-13       2      67 ..      99     169 ..      98     171 .. 0.93

  Alignments for each domain:
  == domain 1  score: 55.8 bits;  conditional E-value: 6.6e-17
           MBT   2 kLEavdpknpslicvAtVvkvlgrr.....llvrfdgwddsydfwcdadspdifPvGWcekngikLqpPkg 67 
                   kLEavd + p  icvAt+++  ++       l++fdgw+ +yd+w  +d  ++ P+G c+k +++Lq+Pk 
  HEMPHA020711  99 KLEAVDVQTPGYICVATIAELRENAegkaeALIHFDGWTTRYDYWEAVDGDNLGPIGTCQKLDYQLQAPKH 169
                   9********************955556678***************************************96 PP

>> LEPVOR004186  
   [No individual domains that satisfy reporting thresholds (although complete target did)]

>> HEMPHA044783  
   #    score  bias  c-Evalue  i-Evalue hmmfrom  hmm to    alifrom  ali to    envfrom  env to     acc
 ---   ------ ----- --------- --------- ------- -------    ------- -------    ------- -------    ----
   1 !   53.4   0.1   3.8e-16   5.5e-12       1      66 [.      89     158 ..      89     160 .. 0.93

  Alignments for each domain:
  == domain 1  score: 53.4 bits;  conditional E-value: 3.8e-16
           MBT   1 mkLEavdpknpslicvAtVvkvl....grrllvrfdgwddsydfwcdadspdifPvGWcekngikLqpPk 66 
                   m++Ea+d+  p+l cvA +++ +    ++ + ++fdgw+ +yd+ cda++pd+ PvG ce+ +i +q+P+
  HEMPHA044783  89 MRVEALDRAYPHLRCVAFIKNAVrvrdKQQITISFDGWTRRYDYTCDANDPDVVPVGTCEVLNIDMQKPN 158
                   9******************99885555555***************************************7 PP

>> CIOINT004032  
   #    score  bias  c-Evalue  i-Evalue hmmfrom  hmm to    alifrom  ali to    envfrom  env to     acc
 ---   ------ ----- --------- --------- ------- -------    ------- -------    ------- -------    ----
   1 !   53.2   0.2   4.3e-16   6.4e-12       2      68 ..     130     202 ..     129     203 .. 0.89

  Alignments for each domain:
  == domain 1  score: 53.2 bits;  conditional E-value: 4.3e-16
           MBT   2 kLEavdpkn...pslicvAtVvkvlgrrllvrfdgwdd...sydfwcdadspdifPvGWcekngikLqpPkgy 68 
                   k+E+++       + +++A V+kv g+  l+r++g  d   + dfwc+   +d++ vGWc+  g++L pPk +
  CIOINT004032 130 KVEVLNLDCpvpTKVYWIAQVIKVAGYKALLRYEGFGDtdsRCDFWCNLCTHDVHAVGWCATIGKPLVPPKTI 202
                   7788886665535699*****************888888889****************************987 PP

>> GEMCRY045161  
   #    score  bias  c-Evalue  i-Evalue hmmfrom  hmm to    alifrom  ali to    envfrom  env to     acc
 ---   ------ ----- --------- --------- ------- -------    ------- -------    ------- -------    ----
   1 !   51.9   0.0   1.1e-15   1.6e-11       1      69 []     231     299 ..     231     299 .. 0.99

  Alignments for each domain:
  == domain 1  score: 51.9 bits;  conditional E-value: 1.1e-15
           MBT   1 mkLEavdpknpslicvAtVvkvlgrrllvrfdgwddsydfwcdadspdifPvGWcekngikLqpPkgyk 69 
                   mk+Ea+d + +  i vAt++++ g+++l++fdgwd+sydfw+ +d+ d  P G   + +  L+pP+gy+
  GEMCRY045161 231 MKVEAIDSTFKDIITVATIKEIEGDLVLLSFDGWDESYDFWVGIDDGDFQPPGTTMRAQARLSPPNGYR 299
                   9******************************************************************96 PP

>> BAFFRI016219  
   #    score  bias  c-Evalue  i-Evalue hmmfrom  hmm to    alifrom  ali to    envfrom  env to     acc
 ---   ------ ----- --------- --------- ------- -------    ------- -------    ------- -------    ----
   1 !   50.7   0.0   2.6e-15   3.8e-11       1      69 []     233     301 ..     233     301 .. 0.99

  Alignments for each domain:
  == domain 1  score: 50.7 bits;  conditional E-value: 2.6e-15
           MBT   1 mkLEavdpknpslicvAtVvkvlgrrllvrfdgwddsydfwcdadspdifPvGWcekngikLqpPkgyk 69 
                   mk+Eavd+k +  i vAt++++ g  +l+ fdgw ++yd+ c++++ d  P G c + +  ++pP+gy+
  BAFFRI016219 233 MKVEAVDRKFKDIITVATIKEITGTDVLIGFDGWGEEYDYSCKITDGDFQPPGTCMRANARMSPPNGYR 301
                   9******************************************************************96 PP

>> PARATL004550  
   #    score  bias  c-Evalue  i-Evalue hmmfrom  hmm to    alifrom  ali to    envfrom  env to     acc
 ---   ------ ----- --------- --------- ------- -------    ------- -------    ------- -------    ----
   1 !   50.2   0.0   3.7e-15   5.5e-11       1      68 [.     145     215 ..     145     216 .. 0.98

  Alignments for each domain:
  == domain 1  score: 50.2 bits;  conditional E-value: 3.7e-15
           MBT   1 mkLEavdpknpslicvAtVvkvl...grrllvrfdgwddsydfwcdadspdifPvGWcekngikLqpPkgy 68 
                   ++LEa+d+ n++l+c A +++v     +r+l++fdgw++++d+w    + d+ PvG +e  gikL+ P+gy
  PARATL004550 145 QRLEAIDRANRHLLCAAFIKEVDaadANRVLISFDGWSARFDYWSALPHDDLAPVGTAEMLGIKLEIPRGY 215
                   79********************999999******************************************9 PP

>> NUCSPE091298  
   #    score  bias  c-Evalue  i-Evalue hmmfrom  hmm to    alifrom  ali to    envfrom  env to     acc
 ---   ------ ----- --------- --------- ------- -------    ------- -------    ------- -------    ----
   1 !   50.1   0.0     4e-15   5.8e-11       1      68 [.     145     215 ..     145     216 .. 0.98

  Alignments for each domain:
  == domain 1  score: 50.1 bits;  conditional E-value: 4e-15
           MBT   1 mkLEavdpknpslicvAtVvkvl...grrllvrfdgwddsydfwcdadspdifPvGWcekngikLqpPkgy 68 
                   ++LEa+d+ n++l+c A +++v     +r+l++fdgw++++d+w    + d+ PvG +e  gikL+ P+gy
  NUCSPE091298 145 QRLEAIDRANRHLLCAAFIKEVDaadANRVLISFDGWSARFDYWSALPHDDLAPVGTAEMLGIKLEIPRGY 215
                   79********************999999******************************************9 PP

>> RHOMAR003464  
   #    score  bias  c-Evalue  i-Evalue hmmfrom  hmm to    alifrom  ali to    envfrom  env to     acc
 ---   ------ ----- --------- --------- ------- -------    ------- -------    ------- -------    ----
   1 !   47.4   0.0   2.8e-14   4.1e-10       2      68 ..     328     394 ..     327     395 .. 0.98

  Alignments for each domain:
  == domain 1  score: 47.4 bits;  conditional E-value: 2.8e-14
           MBT   2 kLEavdpknpslicvAtVvkvlgrrllvrfdgwddsydfwcdadspdifPvGWcekngikLqpPkgy 68 
                   k+Eav+++ p+ i vAt+v+v   rll+ fdg+++++ +w+ ++ +d  P G c + g+ L++P+g+
  RHOMAR003464 328 KVEAVNRRVPEDIAVATIVQVDPSRLLLDFDGHPKEHRYWVSVKGMDFAPAGTCRSMGKVLKKPPGH 394
                   89**************************************************************986 PP

>> TRIADH005272  
   #    score  bias  c-Evalue  i-Evalue hmmfrom  hmm to    alifrom  ali to    envfrom  env to     acc
 ---   ------ ----- --------- --------- ------- -------    ------- -------    ------- -------    ----
   1 !   46.8   0.0   4.4e-14   6.5e-10       2      67 ..       6      69 ..       5      71 .. 0.95

  Alignments for each domain:
  == domain 1  score: 46.8 bits;  conditional E-value: 4.4e-14
           MBT  2 kLEavdpknpslicvAtVvkvlgrrllvrfdgwddsydfwcdadspdifPvGWcekngikLqpPkg 67
                  k Eav+p+np  i v tV++  ++ ++ rfdg  +++ f + +ds++ifP G+c+ ++++L+ Pk 
  TRIADH005272  6 KFEAVHPLNPAVIGVCTVISADEDVVNFRFDG--SDEIFTVMVDSTEIFPAGYCKATDHPLTFPKT 69
                  89******************************..678999**********************9986 PP

>> GONPAC006914  
   #    score  bias  c-Evalue  i-Evalue hmmfrom  hmm to    alifrom  ali to    envfrom  env to     acc
 ---   ------ ----- --------- --------- ------- -------    ------- -------    ------- -------    ----
   1 !   46.8   0.0   4.5e-14   6.6e-10      16      69 .]     269     322 ..     240     322 .. 0.97

  Alignments for each domain:
  == domain 1  score: 46.8 bits;  conditional E-value: 4.5e-14
           MBT  16 vAtVvkvlgrrllvrfdgwddsydfwcdadspdifPvGWcekngikLqpPkgyk 69 
                   +AtVv+v g+r++++fdgw+ +yd w+ a+++d+ PvG  +  gi+++pPkg++
  GONPAC006914 269 PATVVRVEGGRVRLHFDGWEPMYDEWVVASDTDVGPVGSTQALGIEMNPPKGWR 322
                   8***************************************************95 PP

>> RHOMAR008789  
   [No individual domains that satisfy reporting thresholds (although complete target did)]

>> PRIPAC006306  
   #    score  bias  c-Evalue  i-Evalue hmmfrom  hmm to    alifrom  ali to    envfrom  env to     acc
 ---   ------ ----- --------- --------- ------- -------    ------- -------    ------- -------    ----
   1 !   38.6   0.0   1.5e-11   2.3e-07       2      67 ..     468     536 ..     467     538 .. 0.92

  Alignments for each domain:
  == domain 1  score: 38.6 bits;  conditional E-value: 1.5e-11
           MBT   2 kLEavdpkn.pslicvAtVvkvl..grrllvrfdgwddsydfwcdadspdifPvGWcekngikLqpPkg 67 
                   kLE  dp + + ++++AtVv+v     +++ +fdg+++s++ ++ +++ ++fP+G++++ g+k   P+g
  PRIPAC006306 468 KLETYDPVRgEGCFYPATVVEVNalRELVKFHFDGYPESHTKIVSYNDYRLFPCGFAASIGWKCILPEG 536
                   9******99677***********7666788999******************************999987 PP

>> STRRAT002287  
   #    score  bias  c-Evalue  i-Evalue hmmfrom  hmm to    alifrom  ali to    envfrom  env to     acc
 ---   ------ ----- --------- --------- ------- -------    ------- -------    ------- -------    ----
   1 !   26.8   0.0   7.9e-08    0.0012       2      65 ..     262     329 ..     261     332 .. 0.90

  Alignments for each domain:
  == domain 1  score: 26.8 bits;  conditional E-value: 7.9e-08
           MBT   2 kLEavdpknpslicvAtVvkvl.grrllvrfdgwdd...sydfwcdadspdifPvGWcekngikLqpP 65 
                    LE+++p  ++ i++  V +v+ + +++v + ++ d   +++ +cd  ++++ P  +c++++ kL+ P
  STRRAT002287 262 ELEVICPDTREYIYMGYVSEVFsEELFKVTIIKYADnskNKTILCDNANEFLLPKRFCSRHNLKLTSP 329
                   59********************99999998855555555***************************99 PP

>> HEMPHA062611  
   #    score  bias  c-Evalue  i-Evalue hmmfrom  hmm to    alifrom  ali to    envfrom  env to     acc
 ---   ------ ----- --------- --------- ------- -------    ------- -------    ------- -------    ----
   1 !   44.2   0.0   2.8e-13   4.1e-09       1      67 [.     109     180 ..     109     182 .. 0.93

  Alignments for each domain:
  == domain 1  score: 44.2 bits;  conditional E-value: 2.8e-13
           MBT   1 mkLEavdpknpslicvAtVvkvlgrr.....llvrfdgwddsydfwcdadspdifPvGWcekngikLqpPkg 67 
                   m++Ea+d++ p l cvA +++v ++      + ++fdgw+++yd+w +a++ d+ P+G  e+ +  +q+P+g
  HEMPHA062611 109 MRVEALDRQYPDLRCVAHIKDVRENKdgeqeICISFDGWTSTYDYWTNATNSDVAPCGTLEVLNARMQAPHG 180
                   9**********************55445677**********************************9999987 PP

>> PRIPAC003723  
   #    score  bias  c-Evalue  i-Evalue hmmfrom  hmm to    alifrom  ali to    envfrom  env to     acc
 ---   ------ ----- --------- --------- ------- -------    ------- -------    ------- -------    ----
   1 !   37.2   0.0   4.5e-11   6.6e-07       2      60 ..     504     565 ..     503     570 .. 0.91

  Alignments for each domain:
  == domain 1  score: 37.2 bits;  conditional E-value: 4.5e-11
           MBT   2 kLEavdpkn.pslicvAtVvkvl..grrllvrfdgwddsydfwcdadspdifPvGWcekngi 60 
                   +LE  dp++ + ++++AtVv+v     ++++++dg++++++  +++++p++fP+G+++  g+
  PRIPAC003723 504 QLETYDPLRgEGCFYPATVVEVNvsRELVKIHYDGYPQNETKTVTYNDPRLFPCGFANAIGW 565
                   69*****99777***********766669****************************99887 PP

>> SPIPUN001653  
   #    score  bias  c-Evalue  i-Evalue hmmfrom  hmm to    alifrom  ali to    envfrom  env to     acc
 ---   ------ ----- --------- --------- ------- -------    ------- -------    ------- -------    ----
   1 !   25.7   0.2   1.7e-07    0.0025      12      49 ..     228     265 ..     221     267 .. 0.91

  Alignments for each domain:
  == domain 1  score: 25.7 bits;  conditional E-value: 1.7e-07
           MBT  12 slicvAtVvkvlgrrllvrfdgwddsydfwcdadspdi 49 
                   ++ ++ +Vv v  + + v++dgw d+yd w+d++s++i
  SPIPUN001653 228 KTWWPGRVVTVQSGKVCVHYDGWGDQYDEWIDCESQRI 265
                   4679*******************************998 PP

>> LEPVOR043437  
   [No individual domains that satisfy reporting thresholds (although complete target did)]

>> LEPVOR024488  
   #    score  bias  c-Evalue  i-Evalue hmmfrom  hmm to    alifrom  ali to    envfrom  env to     acc
 ---   ------ ----- --------- --------- ------- -------    ------- -------    ------- -------    ----
   1 !   25.7   0.1   1.6e-07    0.0024      13      51 ..     206     244 ..     198     246 .. 0.93

  Alignments for each domain:
  == domain 1  score: 25.7 bits;  conditional E-value: 1.6e-07
           MBT  13 licvAtVvkvlgrrllvrfdgwddsydfwcdadspdifP 51 
                   + c+A V +v g  ++v++ gw ++yd w+ ++sp+i P
  LEPVOR024488 206 TWCIAEVLRVDGIMIRVSYFGWLECYDEWISCESPRIAP 244
                   67***********************************99 PP

>> LEPVOR024491  
   #    score  bias  c-Evalue  i-Evalue hmmfrom  hmm to    alifrom  ali to    envfrom  env to     acc
 ---   ------ ----- --------- --------- ------- -------    ------- -------    ------- -------    ----
   1 !   24.9   0.1     3e-07    0.0043      13      52 ..     228     267 ..     220     277 .. 0.92

  Alignments for each domain:
  == domain 1  score: 24.9 bits;  conditional E-value: 3e-07
           MBT  13 licvAtVvkvlgrrllvrfdgwddsydfwcdadspdifPv 52 
                   + c+A V  v g  ++v++ gw ++yd w+ ++sp+i P 
  LEPVOR024491 228 TWCIAEVLGVDGIMIRVSYFGWLECYDEWISCESPRIAPA 267
                   67***********************************995 PP

>> STECOE020372  
   [No individual domains that satisfy reporting thresholds (although complete target did)]

>> BASMER002837  
   #    score  bias  c-Evalue  i-Evalue hmmfrom  hmm to    alifrom  ali to    envfrom  env to     acc
 ---   ------ ----- --------- --------- ------- -------    ------- -------    ------- -------    ----
   1 !   24.1   0.1   5.3e-07    0.0078       3      51 ..     794     840 ..     792     845 .. 0.91

  Alignments for each domain:
  == domain 1  score: 24.1 bits;  conditional E-value: 5.3e-07
           MBT   3 LEavdpknpslicvAtVvkvlgrrllvrfdgwddsydfwcdadspdifP 51 
                   LE+ d++++   c   V+ + g+r+l++++gw++++d w+ ++s ++ P
  BASMER002837 794 LEVRDRLKE--WCTGVVMAIKGYRVLIHYEGWPSTHDEWIEINSKRLKP 840
                   888887776..9999999999************************9988 PP

>> LEPVOR032355  
   [No individual domains that satisfy reporting thresholds (although complete target did)]

>> BIGNAT007361  
   #    score  bias  c-Evalue  i-Evalue hmmfrom  hmm to    alifrom  ali to    envfrom  env to     acc
 ---   ------ ----- --------- --------- ------- -------    ------- -------    ------- -------    ----
   1 !   23.4   0.1   8.5e-07     0.013      11      49 ..     532     570 ..     524     574 .. 0.86

  Alignments for each domain:
  == domain 1  score: 23.4 bits;  conditional E-value: 8.5e-07
           MBT  11 pslicvAtVvkvlgrrllvrfdgwddsydfwcdadspdi 49 
                    ++ c+AtVv+v   r+l+++dgw+++ d w+ +ds ++
  BIGNAT007361 532 VNKWCPATVVQVSPCRVLLHYDGWSSKWDEWFEIDSARL 570
                   4579********************************987 PP

>> LEUCOM042824  
   #    score  bias  c-Evalue  i-Evalue hmmfrom  hmm to    alifrom  ali to    envfrom  env to     acc
 ---   ------ ----- --------- --------- ------- -------    ------- -------    ------- -------    ----
   1 !   39.4   0.0   8.9e-12   1.3e-07       1      66 [.      53     117 ..      53     119 .. 0.96

  Alignments for each domain:
  == domain 1  score: 39.4 bits;  conditional E-value: 8.9e-12
           MBT   1 mkLEavdpknpslicvAtVvkvlgrrllvrfdgwddsydfwcdadspdifPvGWcekngikLqpPk 66 
                   m LEa  p  + +i++  V++v g ++ ++ +g++++ +fw++  sp+i Pv  c ++g  Lq P+
  LEUCOM042824  53 MILEAFRPSSN-CIHICGVQSVQGEYIELSAHGYEEAGTFWVHHASPEIQPVTTCRRTGRRLQRPP 117
                   77999999887.9**************************************************996 PP

>> HEMPHA003091  
   #    score  bias  c-Evalue  i-Evalue hmmfrom  hmm to    alifrom  ali to    envfrom  env to     acc
 ---   ------ ----- --------- --------- ------- -------    ------- -------    ------- -------    ----
   1 !   38.7   0.1   1.5e-11   2.2e-07       1      66 [.     104     171 ..     104     173 .. 0.90

  Alignments for each domain:
  == domain 1  score: 38.7 bits;  conditional E-value: 1.5e-11
           MBT   1 mkLEavdpknpslicvAtVvkvl..grr..llvrfdgwddsydfwcdadspdifPvGWcekngikLqpPk 66 
                   mk+Ea+d+  p+l cvA+++kv   g+   ++++f+gw+  yd  c a++ d+ PvG ce+ gi++q+P+
  HEMPHA003091 104 MKVEALDRAYPNLRCVANIKKVWdeGDQqhIQISFHGWTMGYD--CPANHSDVVPVGTCEVLGIEMQKPH 171
                   9**********************763335699*******7777..8999*******************96 PP

>> RHOMAR001165  
   #    score  bias  c-Evalue  i-Evalue hmmfrom  hmm to    alifrom  ali to    envfrom  env to     acc
 ---   ------ ----- --------- --------- ------- -------    ------- -------    ------- -------    ----
   1 !   39.0   0.0   1.2e-11   1.8e-07       1      67 [.    1457    1525 ..    1457    1527 .. 0.96

  Alignments for each domain:
  == domain 1  score: 39.0 bits;  conditional E-value: 1.2e-11
           MBT    1 mkLEavdpknpslicvAtVvkvl..grrllvrfdgwddsydfwcdadspdifPvGWcekngikLqpPkg 67  
                    m +Eavd knp+li vA++v+++  g+  lv+f gw +++d+ c + s +i P   +++ g    pP++
  RHOMAR001165 1457 MMVEAVDLKNPHLIAVASIVRMFrrGQEALVHFTGWGKEFDYRCLVASGNIAPPNTAASLGFSVLPPPK 1525
                    89**********************999**********************************99999987 PP

>> COEREV002508  
   [No individual domains that satisfy reporting thresholds (although complete target did)]

>> LEPVOR043219  
   [No individual domains that satisfy reporting thresholds (although complete target did)]

>> LEPVOR013109  
   [No individual domains that satisfy reporting thresholds (although complete target did)]

>> LEUCOM048733  
   #    score  bias  c-Evalue  i-Evalue hmmfrom  hmm to    alifrom  ali to    envfrom  env to     acc
 ---   ------ ----- --------- --------- ------- -------    ------- -------    ------- -------    ----
   1 !   37.4   0.0   3.7e-11   5.5e-07       1      66 [.      62     126 ..      62     128 .. 0.95

  Alignments for each domain:
  == domain 1  score: 37.4 bits;  conditional E-value: 3.7e-11
           MBT   1 mkLEavdpknpslicvAtVvkvlgrrllvrfdgwddsydfwcdadspdifPvGWcekngikLqpPk 66 
                   m LEa  p  + ++++  V++v g ++ ++++  d++ +fw++  sp+i Pv  c k+g  Lq P+
  LEUCOM048733  62 MILEAFRPSTN-CFYICGVQSVQGEYIELSVHRDDEAGTFWVHHASPEIQPVTTCRKTGRRLQRPP 126
                   77999999888.9******************99999***************************996 PP

>> BIGNAT005580  
   #    score  bias  c-Evalue  i-Evalue hmmfrom  hmm to    alifrom  ali to    envfrom  env to     acc
 ---   ------ ----- --------- --------- ------- -------    ------- -------    ------- -------    ----
   1 !   35.1   0.0   1.9e-10   2.8e-06       1      68 [.     518     619 ..     518     620 .. 0.93

  Alignments for each domain:
  == domain 1  score: 35.1 bits;  conditional E-value: 1.9e-10
           MBT   1 mkLEavdpknpslicvAtVvkvlgrr..llvrf..................................dgwddsydfwcdadspdifPvGWcekngik 61 
                   +kLEavd +     cvAt++ v  r+  + ++f                                  +gwd + dfw   ds  + PvG  e+ + +
  BIGNAT005580 518 QKLEAVDFLGH--HCVATIAAVDRRYqrVFIHFdgyvqefesivvvgtdlrfiprkylwvssyggegAGWDGDWDFWTSPDSALVAPVGTTESLELP 612
                   79*****9876..8*********6662267788**********************************99999************************* PP

           MBT  62 LqpPkgy 68 
                   L pP+gy
  BIGNAT005580 613 LDPPRGY 619
                   ******9 PP

>> MATSPE018518  
   [No individual domains that satisfy reporting thresholds (although complete target did)]

>> BIGNAT017355  
   [No individual domains that satisfy reporting thresholds (although complete target did)]

>> TRIADH002716  
   #    score  bias  c-Evalue  i-Evalue hmmfrom  hmm to    alifrom  ali to    envfrom  env to     acc
 ---   ------ ----- --------- --------- ------- -------    ------- -------    ------- -------    ----
   1 !   24.6   0.0   3.7e-07    0.0055       9      68 ..    1037    1096 ..    1028    1097 .. 0.80

  Alignments for each domain:
  == domain 1  score: 24.6 bits;  conditional E-value: 3.7e-07
           MBT    9 knpslicvAtVvkvlgrrllvrf.dgwddsydfwcdadspdifPvGWcekngikLqpPkgy 68  
                      + ++++  V  v  + + v++  +++++++  + +dsp+i+P+GW+ +++++ + P gy
  TRIADH002716 1037 S-NAEVHILQVSAVKLQEIDVEIqVDLQKKEKRTIPIDSPNIHPLGWALSTKYEVTSPTGY 1096
                    3.448999999999977777777323456999***************************99 PP

>> BRABEL019317  
   #    score  bias  c-Evalue  i-Evalue hmmfrom  hmm to    alifrom  ali to    envfrom  env to     acc
 ---   ------ ----- --------- --------- ------- -------    ------- -------    ------- -------    ----
   1 !   29.2   0.0   1.3e-08   0.00019       2      52 ..     143     193 ..     142     202 .. 0.95

  Alignments for each domain:
  == domain 1  score: 29.2 bits;  conditional E-value: 1.3e-08
           MBT   2 kLEavdpknpslicvAtVvkvl..grrllvrfdgwddsydfwcdadspdifPv 52 
                   k+Ea d++++   ++A + +v   +r +lv+f+gw+++yd w++ ds +i Pv
  BRABEL019317 143 KMEAMDYLKK--WYPAKIEEVDyeEREILVHFEGWNHRYDEWLTFDSDRIRPV 193
                   89****9987..9*********98888*************************9 PP

>> COLVIE005051  
   #    score  bias  c-Evalue  i-Evalue hmmfrom  hmm to    alifrom  ali to    envfrom  env to     acc
 ---   ------ ----- --------- --------- ------- -------    ------- -------    ------- -------    ----
   1 !   34.0   0.0   4.2e-10   6.1e-06       6      52 ..     284     331 ..     277     340 .. 0.87

  Alignments for each domain:
  == domain 1  score: 34.0 bits;  conditional E-value: 4.2e-10
           MBT   6 vdpknps.licvAtVvkvlgrrllvrfdgwddsydfwcdadspdifPv 52 
                   +d k+ps + c+A+Vv+v ++ +l++fdgw+ ++d w+d ds  i P+
  COLVIE005051 284 LDAKDPSfRWCPASVVRVGEGQVLLHFDGWPVKFDTWVDLDSDHIAPL 331
                   4666655599************************************97 PP

>> BICSPE001397  
   [No individual domains that satisfy reporting thresholds (although complete target did)]

>> MATSPE027219  
   #    score  bias  c-Evalue  i-Evalue hmmfrom  hmm to    alifrom  ali to    envfrom  env to     acc
 ---   ------ ----- --------- --------- ------- -------    ------- -------    ------- -------    ----
   1 !   26.4   0.1     1e-07    0.0015       5      53 ..    2572    2619 ..    2568    2629 .. 0.90

  Alignments for each domain:
  == domain 1  score: 26.4 bits;  conditional E-value: 1e-07
           MBT    5 avdpknpslicvAtVvkvlgrrllvrfdgwddsydfwcdadspdifPvG 53  
                    +++ +np +  vA Vv+v+grr  +rfdgw+ + + w+d+ +p+i  +G
  MATSPE027219 2572 CLNSTNPPRWVVAEVVQVCGRRATIRFDGWN-TSEEWVDMADPRIARLG 2619
                    68899999*********************99.7788*********8776 PP

>> MATSPE028285  
   #    score  bias  c-Evalue  i-Evalue hmmfrom  hmm to    alifrom  ali to    envfrom  env to     acc
 ---   ------ ----- --------- --------- ------- -------    ------- -------    ------- -------    ----
   1 !   26.4   0.1     1e-07    0.0015       5      53 ..    2583    2630 ..    2579    2640 .. 0.90

  Alignments for each domain:
  == domain 1  score: 26.4 bits;  conditional E-value: 1e-07
           MBT    5 avdpknpslicvAtVvkvlgrrllvrfdgwddsydfwcdadspdifPvG 53  
                    +++ +np +  vA Vv+v+grr  +rfdgw+ + + w+d+ +p+i  +G
  MATSPE028285 2583 CLNSTNPPRWVVAEVVQVCGRRATIRFDGWN-TSEEWVDMADPRIARLG 2630
                    68899999*********************99.7788*********8776 PP

>> GEPOCE019889  
   #    score  bias  c-Evalue  i-Evalue hmmfrom  hmm to    alifrom  ali to    envfrom  env to     acc
 ---   ------ ----- --------- --------- ------- -------    ------- -------    ------- -------    ----
   1 !   22.7   0.0   1.5e-06     0.022       4      52 ..       6      54 ..       4      60 .. 0.82

  Alignments for each domain:
  == domain 1  score: 22.7 bits;  conditional E-value: 1.5e-06
           MBT  4 EavdpknpslicvAtVvkvl..grrllvrfdgwddsydfwcdadspdifPv 52
                  Ea+d   + + ++A+V++    g  +l++fdgw+dsyd w+   s +i P 
  GEPOCE019889  6 EALDL--EGQWYPARVMQQAseGLSVLLHFDGWSDSYDEWLPQASARIRPH 54
                  55553..34689*****99986666999********************995 PP

>> ELPMAR019164  
   #    score  bias  c-Evalue  i-Evalue hmmfrom  hmm to    alifrom  ali to    envfrom  env to     acc
 ---   ------ ----- --------- --------- ------- -------    ------- -------    ------- -------    ----
   1 !   23.4   0.1   8.6e-07     0.013       7      46 ..     221     260 ..     219     265 .. 0.88

  Alignments for each domain:
  == domain 1  score: 23.4 bits;  conditional E-value: 8.6e-07
           MBT   7 dpknpslicvAtVvkvlgrrllvrfdgwddsydfwcdads 46 
                   +++++  + +AtVv+ lg  l++++dg + ++d wc+++ 
  ELPMAR019164 221 HRNENGVFKIATVVEKLGTNLKIHYDGQSRMKDIWCNYEQ 260
                   455677999****************************975 PP

>> ELPMAR011316  
   [No individual domains that satisfy reporting thresholds (although complete target did)]

>> GEPOCE002104  
   #    score  bias  c-Evalue  i-Evalue hmmfrom  hmm to    alifrom  ali to    envfrom  env to     acc
 ---   ------ ----- --------- --------- ------- -------    ------- -------    ------- -------    ----
   1 !   22.3   0.0     2e-06     0.029       4      52 ..       6      54 ..       4      60 .. 0.82

  Alignments for each domain:
  == domain 1  score: 22.3 bits;  conditional E-value: 2e-06
           MBT  4 EavdpknpslicvAtVvkvl..grrllvrfdgwddsydfwcdadspdifPv 52
                  Ea+d   + + ++A+V++    g  +l++fdgw+dsyd w+   s +i P 
  GEPOCE002104  6 EALDL--EGQWYPARVMQQAseGLSVLLHFDGWSDSYDEWLPQASARIRPH 54
                  55553..34689*****99986666999********************995 PP

>> COLSPE004877  
   [No individual domains that satisfy reporting thresholds (although complete target did)]

>> COLSPE007922  
   [No individual domains that satisfy reporting thresholds (although complete target did)]

>> PLABRA001796  
   [No individual domains that satisfy reporting thresholds (although complete target did)]

>> LEPVOR026525  
   #    score  bias  c-Evalue  i-Evalue hmmfrom  hmm to    alifrom  ali to    envfrom  env to     acc
 ---   ------ ----- --------- --------- ------- -------    ------- -------    ------- -------    ----
   1 !   30.9   0.2   3.9e-09   5.8e-05      12      66 ..      80     136 ..      71     138 .. 0.90

  Alignments for each domain:
  == domain 1  score: 30.9 bits;  conditional E-value: 3.9e-09
           MBT  12 slicvAtVvkvl..grrllvrfdgwddsydfwcdadspdifPvGWcekngikLqpPk 66 
                   ++ cvA V+ +   ++ +++++ gw+ +yd w+d  sp + Pv    k++  +qp +
  LEPVOR026525  80 HTWCVAEVIGIDvnKGSIQIHYTGWPTKYDLWVDSLSPHLLPVFTHTKHKTRIQPRH 136
                   678*****999887999**************************99999999999975 PP

>> LEPVOR044477  
   #    score  bias  c-Evalue  i-Evalue hmmfrom  hmm to    alifrom  ali to    envfrom  env to     acc
 ---   ------ ----- --------- --------- ------- -------    ------- -------    ------- -------    ----
   1 !   30.9   0.0   4.1e-09     6e-05       2      52 ..      77     125 ..      76     127 .. 0.96

  Alignments for each domain:
  == domain 1  score: 30.9 bits;  conditional E-value: 4.1e-09
           MBT   2 kLEavdpknpslicvAtVvkvlgrrllvrfdgwddsydfwcdadspdifPv 52 
                   k+E+ d+kn+   +v tV++  ++ +lv++ gwd++ d w+ ++s++i P+
  LEPVOR044477  77 KIEVADKKNK--WYVSTVIELQDGQVLVHYNGWDKRWDEWLPEGSERISPL 125
                   89****9998..************************************995 PP

>> PRIPAC027375  
   #    score  bias  c-Evalue  i-Evalue hmmfrom  hmm to    alifrom  ali to    envfrom  env to     acc
 ---   ------ ----- --------- --------- ------- -------    ------- -------    ------- -------    ----
   1 !   30.8   0.0   4.3e-09   6.3e-05       2      61 ..     623     683 ..     622     689 .. 0.83

  Alignments for each domain:
  == domain 1  score: 30.8 bits;  conditional E-value: 4.3e-09
           MBT   2 kLEavdpknps...licvAtVvkvlgrrllvrfdgwddsydfwcdadspdifPvGWcekngik 61 
                   kLEa ++  ++    +c+AtVv v ++++++rfd+  +s++  +  d+ ++fP+G+++  g+k
  PRIPAC027375 623 KLEAYHRSGQEegcWFCPATVVTVDDGYIKIRFDQ--SSEENRVSFDNLRLFPCGFAAACGWK 683
                   8999997764412269*******************..56666788999**********99997 PP

>> HEMPHA049934  
   [No individual domains that satisfy reporting thresholds (although complete target did)]

>> ACASPE003658  
   #    score  bias  c-Evalue  i-Evalue hmmfrom  hmm to    alifrom  ali to    envfrom  env to     acc
 ---   ------ ----- --------- --------- ------- -------    ------- -------    ------- -------    ----
   1 !   30.1   0.0   6.9e-09    0.0001      14      68 ..     468     522 ..     460     523 .. 0.94

  Alignments for each domain:
  == domain 1  score: 30.1 bits;  conditional E-value: 6.9e-09
           MBT  14 icvAtVvkvlgrrllvrfdgwddsydfwcdadspdifPvGWcekngikLqpPkgy 68 
                   + v t+++++g+rl+++f+g+++ +d w+ + s +i P G + + g  +  Pk+y
  ACASPE003658 468 YLVGTIKEIIGNRLNISFEGYEEIQDEWFSMFSDQIQPFGTALESGQMFLNPKNY 522
                   6799*******************************************99999998 PP

>> BICSPE012945  
   [No individual domains that satisfy reporting thresholds (although complete target did)]

>> HOMSAP073570  
   #    score  bias  c-Evalue  i-Evalue hmmfrom  hmm to    alifrom  ali to    envfrom  env to     acc
 ---   ------ ----- --------- --------- ------- -------    ------- -------    ------- -------    ----
   1 !   24.8   0.1   3.3e-07    0.0048       2      52 ..      18      68 ..      17      69 .. 0.94

  Alignments for each domain:
  == domain 1  score: 24.8 bits;  conditional E-value: 3.3e-07
           MBT  2 kLEavdpknpslicvAtVvkvl..grrllvrfdgwddsydfwcdadspdifPv 52
                  +LEa+d++++   ++ ++ k+   ++ +lv+f+ w+++yd w+  ds+++ P+
  HOMSAP073570 18 RLEALDYLQK--WYPSRIEKIDyeEGKMLVHFERWSHRYDEWIYWDSNRLRPL 68
                  8*****9876..**********99999***********************996 PP

>> BIGNAT005100  
   [No individual domains that satisfy reporting thresholds (although complete target did)]

>> BIGNAT017734  
   #    score  bias  c-Evalue  i-Evalue hmmfrom  hmm to    alifrom  ali to    envfrom  env to     acc
 ---   ------ ----- --------- --------- ------- -------    ------- -------    ------- -------    ----
   1 !   22.7   0.1   1.5e-06     0.022      11      54 ..     126     174 ..     119     176 .. 0.82

  Alignments for each domain:
  == domain 1  score: 22.7 bits;  conditional E-value: 1.5e-06
           MBT  11 pslicvAtVvkvl...grr..llvrfdgwddsydfwcdadspdifPvGW 54 
                   +++ c At+++v+    +r  ++v++dgw++++d w++ ds ++ P+ +
  BIGNAT017734 126 SEKWCKATITEVInepPNRfqVKVSYDGWSSKFDEWINSDSYRLAPLHY 174
                   56899********8776674455677******************99876 PP

>> HEMPHA025175  
   [No individual domains that satisfy reporting thresholds (although complete target did)]

>> LEPVOR034998  
   [No individual domains that satisfy reporting thresholds (although complete target did)]

>> GUITHE005301  
   [No individual domains that satisfy reporting thresholds (although complete target did)]

>> LEPVOR046437  
   #    score  bias  c-Evalue  i-Evalue hmmfrom  hmm to    alifrom  ali to    envfrom  env to     acc
 ---   ------ ----- --------- --------- ------- -------    ------- -------    ------- -------    ----
   1 !   28.0   0.2   3.2e-08   0.00047      12      51 ..     119     158 ..     111     163 .. 0.91

  Alignments for each domain:
  == domain 1  score: 28.0 bits;  conditional E-value: 3.2e-08
           MBT  12 slicvAtVvkvlgrrllvrfdgwddsydfwcdadspdifP 51 
                    + c A V++vlg  + v++ g +++yd w+ +ds+di P
  LEPVOR046437 119 DNWCAAEVIQVLGENIFVHYSGFTHRYDQWIPMDSHDIAP 158
                   578***********************************99 PP

>> HOMSAP073563  
   #    score  bias  c-Evalue  i-Evalue hmmfrom  hmm to    alifrom  ali to    envfrom  env to     acc
 ---   ------ ----- --------- --------- ------- -------    ------- -------    ------- -------    ----
   1 !   23.8   0.1   6.7e-07    0.0098       2      52 ..      18      68 ..      17      69 .. 0.94

  Alignments for each domain:
  == domain 1  score: 23.8 bits;  conditional E-value: 6.7e-07
           MBT  2 kLEavdpknpslicvAtVvkvl..grrllvrfdgwddsydfwcdadspdifPv 52
                  +LEa+d++++   ++ ++ k+   ++ +lv+f+ w+++yd w+  ds+++ P+
  HOMSAP073563 18 RLEALDYLQK--WYPSRIEKIDyeEGKMLVHFERWSHRYDEWIYWDSNRLRPL 68
                  8*****9876..**********99999***********************996 PP

>> COLVIE009104  
   [No individual domains that satisfy reporting thresholds (although complete target did)]

>> BIGNAT014035  
   [No individual domains that satisfy reporting thresholds (although complete target did)]

>> BIGNAT002147  
   [No individual domains that satisfy reporting thresholds (although complete target did)]

>> UMBRAM000474  
   [No individual domains that satisfy reporting thresholds (although complete target did)]

>> LEUCOM026706  
   #    score  bias  c-Evalue  i-Evalue hmmfrom  hmm to    alifrom  ali to    envfrom  env to     acc
 ---   ------ ----- --------- --------- ------- -------    ------- -------    ------- -------    ----
   1 !   28.1   0.0     3e-08   0.00044      37      68 ..       2      34 ..       1      35 [. 0.92

  Alignments for each domain:
  == domain 1  score: 28.1 bits;  conditional E-value: 3e-08
           MBT 37 sydfwcdadspdifPvGWcekng.ikLqpPkgy 68
                  +yd+w+ a+s d++PvGW   ng ++ q+Pkg+
  LEUCOM026706  2 KYDYWAEASSSDLHPVGWGRANGnKEVQKPKGH 34
                  79********************97899999986 PP

>> PICSPE053368  
   [No individual domains that satisfy reporting thresholds (although complete target did)]

>> LEPVOR021286  
   [No individual domains that satisfy reporting thresholds (although complete target did)]

>> LEPVOR021313  
   #    score  bias  c-Evalue  i-Evalue hmmfrom  hmm to    alifrom  ali to    envfrom  env to     acc
 ---   ------ ----- --------- --------- ------- -------    ------- -------    ------- -------    ----
   1 !   26.9   0.1   7.1e-08     0.001      12      51 ..     277     317 ..     267     318 .. 0.89

  Alignments for each domain:
  == domain 1  score: 26.9 bits;  conditional E-value: 7.1e-08
           MBT  12 slicvAtVvkvl.grrllvrfdgwddsydfwcdadspdifP 51 
                    + c A +v+   ++r++v++ gw++s+d w+   sp+i P
  LEPVOR021313 277 YRWCAAEIVECKsDNRVRVHYTGWKQSFDEWIELPSPRIAP 317
                   478************************************99 PP

>> BAFFRI007723  
   #    score  bias  c-Evalue  i-Evalue hmmfrom  hmm to    alifrom  ali to    envfrom  env to     acc
 ---   ------ ----- --------- --------- ------- -------    ------- -------    ------- -------    ----
   1 !   27.5   0.0   4.5e-08   0.00066       9      49 ..      76     120 ..      72     121 .. 0.86

  Alignments for each domain:
  == domain 1  score: 27.5 bits;  conditional E-value: 4.5e-08
           MBT   9 knpslicvAtVvkvl.grr...llvrfdgwddsydfwcdadspdi 49 
                   +++ ++++AtV++v   +r   +l++f+gw++++d w+ +dsp+i
  BAFFRI007723  76 QDQGSMYPATVKEVDtTHRmqrVLLHFQGWHSRFDQWLPVDSPRI 120
                   677899********984444449********************99 PP

>> MATSPE023678  
   [No individual domains that satisfy reporting thresholds (although complete target did)]

>> HALSPE005088  
   [No individual domains that satisfy reporting thresholds (although complete target did)]

>> DAPMAG019106  
   #    score  bias  c-Evalue  i-Evalue hmmfrom  hmm to    alifrom  ali to    envfrom  env to     acc
 ---   ------ ----- --------- --------- ------- -------    ------- -------    ------- -------    ----
   1 !   25.3   0.1   2.2e-07    0.0032       3      52 ..      39      88 ..      37      89 .. 0.89

  Alignments for each domain:
  == domain 1  score: 25.3 bits;  conditional E-value: 2.2e-07
           MBT  3 LEavdpknpslicvAtVvkvl..grrllvrfdgwddsydfwcdadspdifPv 52
                  LEa d  n+    +  Vv+v   gr +lv+f++w+++yd w+ +ds ++ Pv
  DAPMAG019106 39 LEARDFANN--WFPSKVVEVDveGREVLVHFQNWSSRYDEWISMDSARLRPV 88
                  777777776..788999999888999*************************8 PP

>> PARTET008142  
   #    score  bias  c-Evalue  i-Evalue hmmfrom  hmm to    alifrom  ali to    envfrom  env to     acc
 ---   ------ ----- --------- --------- ------- -------    ------- -------    ------- -------    ----
   1 !   26.8   0.0   7.6e-08    0.0011      13      53 ..     168     208 ..     159     214 .. 0.92

  Alignments for each domain:
  == domain 1  score: 26.8 bits;  conditional E-value: 7.6e-08
           MBT  13 licvAtVvkvlgrrllvrfdgwddsydfwcdadspdifPvG 53 
                     cvAt++++ ++ l +++dgw ++yd  +  +s++i P+G
  PARTET008142 168 IWCVATIQQIGKKELFIHYDGWGKEYDEFIPLQSNRIAPLG 208
                   569************************************98 PP

>> PAUCHR001427  
   [No individual domains that satisfy reporting thresholds (although complete target did)]

>> LEPVOR001338  
   [No individual domains that satisfy reporting thresholds (although complete target did)]

>> PLATAR018599  
   [No individual domains that satisfy reporting thresholds (although complete target did)]

>> LEUCOM048036  
   #    score  bias  c-Evalue  i-Evalue hmmfrom  hmm to    alifrom  ali to    envfrom  env to     acc
 ---   ------ ----- --------- --------- ------- -------    ------- -------    ------- -------    ----
   1 !   26.9   0.0   7.2e-08    0.0011       1      67 [.      71     140 ..      71     141 .. 0.90

  Alignments for each domain:
  == domain 1  score: 26.9 bits;  conditional E-value: 7.2e-08
           MBT   1 mkLEavdpkn..pslicvAtVvkvlgrrllvrfdgwddsydfwcd.adspdifPvGWcekngikLqpPkg 67 
                   mkLE+  +++  +s  + At+++ +g  + + +dg + ++d +++ +ds d++P+G++e  g +  p k+
  LEUCOM048036  71 MKLEVSAQTEeaSSDCHLATITQYFGVHVALALDGCPPEHDGLIKvVDSADLHPCGFAEMIGGQVVPHKD 140
                   9****887776699************************999888736*************9998888775 PP

>> DANRER025567  
   #    score  bias  c-Evalue  i-Evalue hmmfrom  hmm to    alifrom  ali to    envfrom  env to     acc
 ---   ------ ----- --------- --------- ------- -------    ------- -------    ------- -------    ----
   1 !   25.8   0.1   1.6e-07    0.0023       3      52 ..      19      68 ..      17      69 .. 0.92

  Alignments for each domain:
  == domain 1  score: 25.8 bits;  conditional E-value: 1.6e-07
           MBT  3 LEavdpknpslicvAtVvkvl..grrllvrfdgwddsydfwcdadspdifPv 52
                  LEa d +++   +vA++ k+   +  +lv++ +w+++yd w+d  sp++ Pv
  DANRER025567 19 LEARDSLKN--WYVANIEKIDyeDEKVLVHYRQWSHRYDEWFDWASPYLRPV 68
                  888887776..9*********99999*************************9 PP

>> LEPVOR040356  
   #    score  bias  c-Evalue  i-Evalue hmmfrom  hmm to    alifrom  ali to    envfrom  env to     acc
 ---   ------ ----- --------- --------- ------- -------    ------- -------    ------- -------    ----
   1 !   26.0   0.3   1.4e-07     0.002       6      51 ..      85     131 ..      76     132 .. 0.88

  Alignments for each domain:
  == domain 1  score: 26.0 bits;  conditional E-value: 1.4e-07
           MBT   6 vdpknps.licvAtVvkvlgrrllvrfdgwddsydfwcdadspdifP 51 
                   vd ++++   c A V++v ++ +++++ gw++++d w+ + s+++ P
  LEPVOR040356  85 VDVLDSQkVWCAAEVTDVKEHQVRIHYTGWPAQFDEWIEVPSFKVAP 131
                   56667662457899*****************************9998 PP

>> RAPHET020792  
   [No individual domains that satisfy reporting thresholds (although complete target did)]

>> BICSPE001120  
   [No individual domains that satisfy reporting thresholds (although complete target did)]

>> LEPVOR024069  
   #    score  bias  c-Evalue  i-Evalue hmmfrom  hmm to    alifrom  ali to    envfrom  env to     acc
 ---   ------ ----- --------- --------- ------- -------    ------- -------    ------- -------    ----
   1 !   26.2   0.1   1.2e-07    0.0017       4      51 ..      63     113 ..      63     115 .. 0.89

  Alignments for each domain:
  == domain 1  score: 26.2 bits;  conditional E-value: 1.2e-07
           MBT   4 Eavdpknps.licvAtVvkvl..grrllvrfdgwddsydfwcdadspdifP 51 
                   E+vd k+   +   A V+++   grr +v++ gw+ +yd w+ ++sp+i P
  LEPVOR024069  63 EMVDAKDMMdNWALAYVTEIDeeGRRCKVHYIGWSLRYDEWISCESPRIQP 113
                   7788777443777899*****99**************************99 PP

>> LEPVOR024070  
   #    score  bias  c-Evalue  i-Evalue hmmfrom  hmm to    alifrom  ali to    envfrom  env to     acc
 ---   ------ ----- --------- --------- ------- -------    ------- -------    ------- -------    ----
   1 !   26.2   0.1   1.2e-07    0.0017       4      51 ..      61     111 ..      61     113 .. 0.89

  Alignments for each domain:
  == domain 1  score: 26.2 bits;  conditional E-value: 1.2e-07
           MBT   4 Eavdpknps.licvAtVvkvl..grrllvrfdgwddsydfwcdadspdifP 51 
                   E+vd k+   +   A V+++   grr +v++ gw+ +yd w+ ++sp+i P
  LEPVOR024070  61 EMVDAKDMMdNWALAYVTEIDeeGRRCKVHYIGWSLRYDEWISCESPRIQP 111
                   7788777443777899*****99**************************99 PP

>> LEPVOR024068  
   #    score  bias  c-Evalue  i-Evalue hmmfrom  hmm to    alifrom  ali to    envfrom  env to     acc
 ---   ------ ----- --------- --------- ------- -------    ------- -------    ------- -------    ----
   1 !   25.9   0.1   1.5e-07    0.0021       4      51 ..      61     111 ..      61     113 .. 0.89

  Alignments for each domain:
  == domain 1  score: 25.9 bits;  conditional E-value: 1.5e-07
           MBT   4 Eavdpknps.licvAtVvkvl..grrllvrfdgwddsydfwcdadspdifP 51 
                   E+vd k+   +   A V+++   grr +v++ gw+ +yd w+ ++sp+i P
  LEPVOR024068  61 EMVDAKDMMdNWALAYVTEIDeeGRRCKVHYIGWSLRYDEWISCESPRIQP 111
                   7788777443777899****999**************************99 PP

>> SALKVE000042  
   #    score  bias  c-Evalue  i-Evalue hmmfrom  hmm to    alifrom  ali to    envfrom  env to     acc
 ---   ------ ----- --------- --------- ------- -------    ------- -------    ------- -------    ----
   1 !   25.9   0.0   1.4e-07    0.0021       9      51 ..     453     497 ..     450     499 .. 0.90

  Alignments for each domain:
  == domain 1  score: 25.9 bits;  conditional E-value: 1.4e-07
           MBT   9 knpslicvAtVvkvl..grrllvrfdgwddsydfwcdadspdifP 51 
                   k++++ + At++k+    r l+++f gw++++df c  dsp+i P
  SALKVE000042 453 KDEKQWYAATITKIDheTRQLRIHFTGWKKRHDFTCGFDSPRIKP 497
                   56778899*******97777***********************99 PP

>> TELSPE067393  
   [No individual domains that satisfy reporting thresholds (although complete target did)]

>> HYPCAT003897  
   #    score  bias  c-Evalue  i-Evalue hmmfrom  hmm to    alifrom  ali to    envfrom  env to     acc
 ---   ------ ----- --------- --------- ------- -------    ------- -------    ------- -------    ----
   1 !   25.7   0.0   1.7e-07    0.0026       9      49 ..       7      47 ..       2      50 .. 0.92

  Alignments for each domain:
  == domain 1  score: 25.7 bits;  conditional E-value: 1.7e-07
           MBT  9 knpslicvAtVvkvlgrrllvrfdgwddsydfwcdadspdi 49
                   n+ + +vA V+k  ++++++++ gw++++d w+d ++p +
  HYPCAT003897  7 ANSGEWWVAKVQKLDEDLMQIHYMGWSAKFDEWVDRNDPLL 47
                  68999******************************999976 PP

>> LEPVOR031645  
   #    score  bias  c-Evalue  i-Evalue hmmfrom  hmm to    alifrom  ali to    envfrom  env to     acc
 ---   ------ ----- --------- --------- ------- -------    ------- -------    ------- -------    ----
   1 !   25.6   0.1   1.8e-07    0.0027       2      52 ..     122     170 ..     121     171 .. 0.94

  Alignments for each domain:
  == domain 1  score: 25.6 bits;  conditional E-value: 1.8e-07
           MBT   2 kLEavdpknpslicvAtVvkvlgrrllvrfdgwddsydfwcdadspdifPv 52 
                   k+Ea+d++ +   +vAt+ ++ +  + ++ dgw+++ d w+   s +i P+
  LEPVOR031645 122 KIEAIDKMAK--WYVATILDIKDEKVFIHWDGWPKKWDEWIPLASDRIAPM 170
                   89****8776..************************************995 PP

>> PARTET032281  
   #    score  bias  c-Evalue  i-Evalue hmmfrom  hmm to    alifrom  ali to    envfrom  env to     acc
 ---   ------ ----- --------- --------- ------- -------    ------- -------    ------- -------    ----
   1 !   25.4   0.0   2.1e-07    0.0031      13      53 ..     168     208 ..     159     217 .. 0.91

  Alignments for each domain:
  == domain 1  score: 25.4 bits;  conditional E-value: 2.1e-07
           MBT  13 licvAtVvkvlgrrllvrfdgwddsydfwcdadspdifPvG 53 
                     cvAt+ ++ ++ + +++dgw ++yd  +  +s++i P+G
  PARTET032281 168 IWCVATIRQIGKKEIFIHYDGWGKEYDEFIPLQSNRIAPLG 208
                   569************************************99 PP

>> ACAPLA012017  
   #    score  bias  c-Evalue  i-Evalue hmmfrom  hmm to    alifrom  ali to    envfrom  env to     acc
 ---   ------ ----- --------- --------- ------- -------    ------- -------    ------- -------    ----
   1 !   24.9   0.0   3.1e-07    0.0045       1      52 [.     554     605 ..     554     606 .. 0.93

  Alignments for each domain:
  == domain 1  score: 24.9 bits;  conditional E-value: 3.1e-07
           MBT   1 mkLEavdpknpslicvAtVvkvl..grrllvrfdgwddsydfwcdadspdifPv 52 
                   mkLEa d+ ++   + A++v+v   ++ +l++f+gw++++d w+  ds ++ P+
  ACAPLA012017 554 MKLEAMDYSKK--WYLARIVNVDetDNTVLIHFAGWNSRFDEWLEFDSDRLRPL 605
                   9******8776..999999999998999**********************9995 PP

>> HALSPE000576  
   #    score  bias  c-Evalue  i-Evalue hmmfrom  hmm to    alifrom  ali to    envfrom  env to     acc
 ---   ------ ----- --------- --------- ------- -------    ------- -------    ------- -------    ----
   1 !   25.4   0.2   2.1e-07    0.0031      11      53 ..    1009    1051 ..    1003    1052 .. 0.92

  Alignments for each domain:
  == domain 1  score: 25.4 bits;  conditional E-value: 2.1e-07
           MBT   11 pslicvAtVvkvlgrrllvrfdgwddsydfwcdadspdifPvG 53  
                     s+ cvA Vv++ ++ +lv+++gw+++ d w+ ++s ++ P G
  HALSPE000576 1009 ASKWCVAHVVSTRDGQVLVHYQGWSNRWDEWIPVSSARLAPHG 1051
                    4689***********************************9977 PP

>> CRAGIG006809  
   #    score  bias  c-Evalue  i-Evalue hmmfrom  hmm to    alifrom  ali to    envfrom  env to     acc
 ---   ------ ----- --------- --------- ------- -------    ------- -------    ------- -------    ----
   1 !   25.2   0.0   2.5e-07    0.0036       2      51 ..      97     146 ..      96     147 .. 0.89

  Alignments for each domain:
  == domain 1  score: 25.2 bits;  conditional E-value: 2.5e-07
           MBT   2 kLEavdpknpslicvAtVvkvl..grrllvrfdgwddsydfwcdadspdifP 51 
                   +LEa d   +s+ + A +v++   +r ++++fdgw+++yd w+ +ds+++ P
  CRAGIG006809  97 RLEAMDF--SSKWYSAKIVEIGeeERMVMIHFDGWNQRYDEWIEMDSEKLRP 146
                   7888885..566999******997777*********************9988 PP

>> IXOSCA033148  
   #    score  bias  c-Evalue  i-Evalue hmmfrom  hmm to    alifrom  ali to    envfrom  env to     acc
 ---   ------ ----- --------- --------- ------- -------    ------- -------    ------- -------    ----
   1 !   23.0   0.0   1.2e-06     0.018       2      52 ..     169     220 ..     168     235 .. 0.86

  Alignments for each domain:
  == domain 1  score: 23.0 bits;  conditional E-value: 1.2e-06
           MBT   2 kLEavdpknpslicvAtVvkvl..grrllvrfdgwddsydfwcdadspdifPv 52 
                   ++Ea d ++  + ++A Vv     +  +lv+f+gw+++yd w+  dsp++ P 
  IXOSCA033148 169 RVEARDFQQL-QWYPAKVVTLDegEEEVLVHFEGWSSRYDEWLPLDSPRLRPA 220
                   7899998887.99*********75566************************97 PP

>> PICSPE028028  
   #    score  bias  c-Evalue  i-Evalue hmmfrom  hmm to    alifrom  ali to    envfrom  env to     acc
 ---   ------ ----- --------- --------- ------- -------    ------- -------    ------- -------    ----
   1 !   24.3   0.0   4.6e-07    0.0068      17      49 ..     185     217 ..     180     219 .. 0.95

  Alignments for each domain:
  == domain 1  score: 24.3 bits;  conditional E-value: 4.6e-07
           MBT  17 AtVvkvlgrrllvrfdgwddsydfwcdadspdi 49 
                   A Vv+  g+r++v++ gw+++yd w+da+s++i
  PICSPE028028 185 AKVVDLHGGRVRVHYTGWKSRYDEWIDAKSQRI 217
                   89****************************998 PP

>> CRYCOH017314  
   #    score  bias  c-Evalue  i-Evalue hmmfrom  hmm to    alifrom  ali to    envfrom  env to     acc
 ---   ------ ----- --------- --------- ------- -------    ------- -------    ------- -------    ----
   1 !   25.3   0.0   2.2e-07    0.0033      13      49 ..     149     185 ..     135     187 .. 0.89

  Alignments for each domain:
  == domain 1  score: 25.3 bits;  conditional E-value: 2.2e-07
           MBT  13 licvAtVvkvlgrrllvrfdgwddsydfwcdadspdi 49 
                   + + AtV++v + r++v +dgw++++d w++  s+++
  CRYCOH017314 149 RWWAATVKEVEDERVKVGYDGWPSKHDEWVTKASERM 185
                   679***************************9999875 PP

>> MASSPE005151  
   [No individual domains that satisfy reporting thresholds (although complete target did)]

>> ELPMAR016914  
   [No individual domains that satisfy reporting thresholds (although complete target did)]

>> LEPVOR031535  
   #    score  bias  c-Evalue  i-Evalue hmmfrom  hmm to    alifrom  ali to    envfrom  env to     acc
 ---   ------ ----- --------- --------- ------- -------    ------- -------    ------- -------    ----
   1 !   24.4   0.5   4.2e-07    0.0061      12      52 ..      27      67 ..      19      68 .. 0.89

  Alignments for each domain:
  == domain 1  score: 24.4 bits;  conditional E-value: 4.2e-07
           MBT 12 slicvAtVvkvlgrrllvrfdgwddsydfwcdadspdifPv 52
                   + cv +Vv+  + r+lv++dgw+++ d w+d+ s ++ P+
  LEPVOR031535 27 GKWCVCRVVERQDCRILVHYDGWSSKWDEWLDVPSDRMAPL 67
                  478********************************999885 PP

>> LEPVOR015934  
   #    score  bias  c-Evalue  i-Evalue hmmfrom  hmm to    alifrom  ali to    envfrom  env to     acc
 ---   ------ ----- --------- --------- ------- -------    ------- -------    ------- -------    ----
   1 !   25.2   0.1   2.4e-07    0.0035      10      51 ..      24      65 ..      18      67 .. 0.89

  Alignments for each domain:
  == domain 1  score: 25.2 bits;  conditional E-value: 2.4e-07
           MBT 10 npslicvAtVvkvlgrrllvrfdgwddsydfwcdadspdifP 51
                  n ++  +A ++ v ++r++v++ gw ++yd w+  d  +i P
  LEPVOR015934 24 NYKKWAIAEIIAVEHDRVKVHYKGWASKYDQWIPKDEGRIAP 65
                  5567789*****************************999998 PP

>> SALKVE019547  
   #    score  bias  c-Evalue  i-Evalue hmmfrom  hmm to    alifrom  ali to    envfrom  env to     acc
 ---   ------ ----- --------- --------- ------- -------    ------- -------    ------- -------    ----
   1 !   24.7   0.1   3.4e-07    0.0051       2      49 ..      14      61 ..      13      65 .. 0.94

  Alignments for each domain:
  == domain 1  score: 24.7 bits;  conditional E-value: 3.4e-07
           MBT  2 kLEavdpknpslicvAtVvkvl..grrllvrfdgwddsydfwcdadspdi 49
                  ++Ea+d++n+   ++A++v     + r+l++f+ w++++d w+d +sp++
  SALKVE019547 14 RVEAQDYLNN--WYPARIVALDaeQSRVLIHFERWNKRFDEWIDFESPRV 61
                  79*******9..9********99999**********************98 PP

>> MATSPE021034  
   [No individual domains that satisfy reporting thresholds (although complete target did)]

>> LEPVOR043436  
   #    score  bias  c-Evalue  i-Evalue hmmfrom  hmm to    alifrom  ali to    envfrom  env to     acc
 ---   ------ ----- --------- --------- ------- -------    ------- -------    ------- -------    ----
   1 !   23.8   0.2   6.7e-07    0.0098      13      51 ..       5      43 ..       3      46 .. 0.89

  Alignments for each domain:
  == domain 1  score: 23.8 bits;  conditional E-value: 6.7e-07
           MBT 13 licvAtVvkvlgrrllvrfdgwddsydfwcdadspdifP 51
                  + cvA Vv+v  + ++v+f gw + yd w+d    ++ P
  LEPVOR043436  5 KWCVAEVVEVQLKQIRVHFMGWGQHYDEWVDKYGDRVAP 43
                  67****************************987766666 PP

>> TETTHE008172  
   [No individual domains that satisfy reporting thresholds (although complete target did)]

>> LAPGUS003054  
   [No individual domains that satisfy reporting thresholds (although complete target did)]

>> LEPVOR022392  
   #    score  bias  c-Evalue  i-Evalue hmmfrom  hmm to    alifrom  ali to    envfrom  env to     acc
 ---   ------ ----- --------- --------- ------- -------    ------- -------    ------- -------    ----
   1 !   24.2   0.1   4.9e-07    0.0072      12      51 ..     423     463 ..     414     465 .. 0.92

  Alignments for each domain:
  == domain 1  score: 24.2 bits;  conditional E-value: 4.9e-07
           MBT  12 slicvAtVvkvl.grrllvrfdgwddsydfwcdadspdifP 51 
                   s+ c A + +++  +r+lv++ gw+++yd w++  sp+i P
  LEPVOR022392 423 SCWCAAEILEIVlPNRVLVHYLGWQQRYDEWIQLPSPRIAP 463
                   688************************************99 PP

>> LEPVOR038689  
   #    score  bias  c-Evalue  i-Evalue hmmfrom  hmm to    alifrom  ali to    envfrom  env to     acc
 ---   ------ ----- --------- --------- ------- -------    ------- -------    ------- -------    ----
   1 !   24.2   1.0     5e-07    0.0074       4      45 ..      45      84 ..      43      92 .. 0.88

  Alignments for each domain:
  == domain 1  score: 24.2 bits;  conditional E-value: 5e-07
           MBT  4 EavdpknpslicvAtVvkvlgrrllvrfdgwddsydfwcdad 45
                  E++d++  s+ c A+V +v ++ +lv++dgw+d+ d w+ ++
  LEPVOR038689 45 EVLDKT--SKWCTARVLQVRNDEVLVHYDGWSDRWDEWVECG 84
                  778855..56*****************************986 PP

>> LEPVOR031797  
   #    score  bias  c-Evalue  i-Evalue hmmfrom  hmm to    alifrom  ali to    envfrom  env to     acc
 ---   ------ ----- --------- --------- ------- -------    ------- -------    ------- -------    ----
   1 !   23.8   0.0   6.4e-07    0.0094      15      51 ..     378     414 ..     374     416 .. 0.96

  Alignments for each domain:
  == domain 1  score: 23.8 bits;  conditional E-value: 6.4e-07
           MBT  15 cvAtVvkvlgrrllvrfdgwddsydfwcdadspdifP 51 
                   c A +v++ g r++++f g +++ d w+   sp+i P
  LEPVOR031797 378 CAAEIVEIKGSRMRIHFSGTTSRGDIWVSLPSPNIAP 414
                   99*********************************99 PP

>> TRIADH002580  
   #    score  bias  c-Evalue  i-Evalue hmmfrom  hmm to    alifrom  ali to    envfrom  env to     acc
 ---   ------ ----- --------- --------- ------- -------    ------- -------    ------- -------    ----
   1 !   24.7   0.0   3.4e-07     0.005       2      51 ..      13      62 ..      12      64 .. 0.89

  Alignments for each domain:
  == domain 1  score: 24.7 bits;  conditional E-value: 3.4e-07
           MBT  2 kLEavdpknpslicvAtVvkvl..grrllvrfdgwddsydfwcdadspdifP 51
                  ++Ea d+    + ++  +++v   ++ +l++f+gw++++d w+d +s ++ P
  TRIADH002580 13 RVEAKDYCG--KWYPSKIKDVDekNQEVLIHFEGWSSRFDEWIDLKSSRLRP 62
                  678888655..599********88888**********************999 PP

>> MASSPE000193  
   [No individual domains that satisfy reporting thresholds (although complete target did)]

>> LEPVOR031533  
   #    score  bias  c-Evalue  i-Evalue hmmfrom  hmm to    alifrom  ali to    envfrom  env to     acc
 ---   ------ ----- --------- --------- ------- -------    ------- -------    ------- -------    ----
   1 !   23.6   0.5   7.6e-07     0.011      12      52 ..      27      67 ..      19      68 .. 0.89

  Alignments for each domain:
  == domain 1  score: 23.6 bits;  conditional E-value: 7.6e-07
           MBT 12 slicvAtVvkvlgrrllvrfdgwddsydfwcdadspdifPv 52
                   + cv +Vv+  + r+lv++dgw+++ d w+d+ s ++ P+
  LEPVOR031533 27 GKWCVCRVVERQDCRILVHYDGWSSKWDEWLDVPSDRMAPL 67
                  478********************************999885 PP

>> RHOMAR005678  
   #    score  bias  c-Evalue  i-Evalue hmmfrom  hmm to    alifrom  ali to    envfrom  env to     acc
 ---   ------ ----- --------- --------- ------- -------    ------- -------    ------- -------    ----
   1 !   23.8   0.0   6.6e-07    0.0097      13      52 ..      17      56 ..       9      61 .. 0.91

  Alignments for each domain:
  == domain 1  score: 23.8 bits;  conditional E-value: 6.6e-07
           MBT 13 licvAtVvkvlgrrllvrfdgwddsydfwcdadspdifPv 52
                  + ++ t+++  ++ +lv+f+gwd+++d w+d +s++i P+
  RHOMAR005678 17 KWYMSTIIDANEDQVLVHFEGWDHRFDEWIDKGSTRIQPL 56
                  56789*********************************96 PP

>> RHYHUM048651  
   #    score  bias  c-Evalue  i-Evalue hmmfrom  hmm to    alifrom  ali to    envfrom  env to     acc
 ---   ------ ----- --------- --------- ------- -------    ------- -------    ------- -------    ----
   1 !   23.8   0.0   6.6e-07    0.0096      15      51 ..     249     285 ..     242     286 .. 0.93

  Alignments for each domain:
  == domain 1  score: 23.8 bits;  conditional E-value: 6.6e-07
           MBT  15 cvAtVvkvlgrrllvrfdgwddsydfwcdadspdifP 51 
                    vA++v+v + r++++f g  +++d w+d +sp+i P
  RHYHUM048651 249 LVASIVNVTDTRVKLHFSGRGKAEDQWYDKESPQISP 285
                   59*****************99**************98 PP

>> LEPVOR043763  
   #    score  bias  c-Evalue  i-Evalue hmmfrom  hmm to    alifrom  ali to    envfrom  env to     acc
 ---   ------ ----- --------- --------- ------- -------    ------- -------    ------- -------    ----
   1 !   23.5   0.1   8.1e-07     0.012      12      51 ..     139     179 ..     130     181 .. 0.90

  Alignments for each domain:
  == domain 1  score: 23.5 bits;  conditional E-value: 8.1e-07
           MBT  12 slicvAtVvkvl.grrllvrfdgwddsydfwcdadspdifP 51 
                   ++ c A ++++    r++v++ gw+++yd w+ + s++i P
  LEPVOR043763 139 RKWCAAEITNMDlPIRIRVHYTGWTHRYDEWIEIPSQRIAP 179
                   588*********9**************************99 PP

>> HEMPHA003076  
   #    score  bias  c-Evalue  i-Evalue hmmfrom  hmm to    alifrom  ali to    envfrom  env to     acc
 ---   ------ ----- --------- --------- ------- -------    ------- -------    ------- -------    ----
   1 !   24.0   0.0   5.8e-07    0.0086       1      67 [.     374     446 ..     374     448 .. 0.90

  Alignments for each domain:
  == domain 1  score: 24.0 bits;  conditional E-value: 5.8e-07
           MBT   1 mkLEavd.pkn.pslicvAtVvkvl....grrllvrfdgwddsydfwcdadspdifPvGWcekngikLqpPkg 67 
                   m++Ea+  p+n + +  vA +++v     g+ +l+ fdg   ++ +w+ a++ ++ PvG +e+ gi L+pP++
  HEMPHA003076 374 MRVEALKlPRNrEARRAVAHIKEVRnspsGQEVLIVFDGVWFNRGYWASAGDSRLVPVGTSEVLGISLEPPPN 446
                   89999987666255888********9999999*******999*****************************86 PP

>> BIGNAT000456  
   #    score  bias  c-Evalue  i-Evalue hmmfrom  hmm to    alifrom  ali to    envfrom  env to     acc
 ---   ------ ----- --------- --------- ------- -------    ------- -------    ------- -------    ----
   1 !   23.1   0.1   1.1e-06     0.016      15      53 ..     782     821 ..     767     822 .. 0.82

  Alignments for each domain:
  == domain 1  score: 23.1 bits;  conditional E-value: 1.1e-06
           MBT  15 cvAtVvkvl.grrllvrfdgwddsydfwcdadspdifPvG 53 
                   +   Vvk +   r++v+f g dd++d w++ +s +i+P G
  BIGNAT000456 782 WLEAVVKAIePTRVRVHFPGFDDNFDEWINLTSDRIHPYG 821
                   55455555559***************************98 PP

>> RAPHET020793  
   #    score  bias  c-Evalue  i-Evalue hmmfrom  hmm to    alifrom  ali to    envfrom  env to     acc
 ---   ------ ----- --------- --------- ------- -------    ------- -------    ------- -------    ----
   1 !   23.8   0.1   6.5e-07    0.0096       2      65 ..      99     162 ..      98     165 .. 0.90

  Alignments for each domain:
  == domain 1  score: 23.8 bits;  conditional E-value: 6.5e-07
           MBT   2 kLEavdpknpslicvAtVv..kvlgrrllvrfdgwddsydfwcdadspdifPvGWcekngikLqpP 65 
                   kLE+ d   + + +vAtV+  ++  + llv +d+ + + ++w+d++ p   P+G c++++ +L+ P
  RAPHET020793  99 KLEVFDTAYN-TWRVATVQyeEIEFGMLLVYYDDQPCKLKWWVDVG-PLTKPCGHCASHQLPLTGP 162
                   89****7766.9******854677999*******999********8.999*************998 PP

>> CHASUB008461  
   #    score  bias  c-Evalue  i-Evalue hmmfrom  hmm to    alifrom  ali to    envfrom  env to     acc
 ---   ------ ----- --------- --------- ------- -------    ------- -------    ------- -------    ----
   1 !   23.7   0.1   7.1e-07     0.011      16      53 ..     117     154 ..     108     160 .. 0.93

  Alignments for each domain:
  == domain 1  score: 23.7 bits;  conditional E-value: 7.1e-07
           MBT  16 vAtVvkvlgrrllvrfdgwddsydfwcdadspdifPvG 53 
                    A +++  g+ ++v+++gw+++ d w+d++s ++ P G
  CHASUB008461 117 AAQIKDRNGKQVMVHYHGWNSRWDEWIDITSKRLAPPG 154
                   6899999*****************************98 PP

>> LEPVOR014550  
   #    score  bias  c-Evalue  i-Evalue hmmfrom  hmm to    alifrom  ali to    envfrom  env to     acc
 ---   ------ ----- --------- --------- ------- -------    ------- -------    ------- -------    ----
   1 !   23.7   0.3   7.1e-07      0.01       2      52 ..      89     137 ..      88     138 .. 0.91

  Alignments for each domain:
  == domain 1  score: 23.7 bits;  conditional E-value: 7.1e-07
           MBT   2 kLEavdpknpslicvAtVvkvlgrrllvrfdgwddsydfwcdadspdifPv 52 
                   k+E+ d  + ++ +v tV +  g+ + ++f+gw+ + + w+ +ds +i P+
  LEPVOR014550  89 KIEVKD--HVHQWYVCTVREAKGDMVYIHFEGWPGRWNQWIRVDSDRIAPM 137
                   788888..55669***********************************995 PP

>> BREMOT005133  
   #    score  bias  c-Evalue  i-Evalue hmmfrom  hmm to    alifrom  ali to    envfrom  env to     acc
 ---   ------ ----- --------- --------- ------- -------    ------- -------    ------- -------    ----
   1 !   23.7   0.1     7e-07      0.01       5      51 ..      19      65 ..      19      67 .. 0.95

  Alignments for each domain:
  == domain 1  score: 23.7 bits;  conditional E-value: 7e-07
           MBT  5 avdpknpslicvAtVvkvlgrrllvrfdgwddsydfwcdadspdifP 51
                  +vd ++ s+ +vA +++  ++ + +++ gw+++yd w+ ++s ++ P
  BREMOT005133 19 VVDALDGSTWRVAEITQKRDDEIYIHYVGWSNKYDEWIPISSSRLAP 65
                  688999999**********************************9998 PP

>> HEMPHA050595  
   [No individual domains that satisfy reporting thresholds (although complete target did)]

>> BICSPE005972  
   [No individual domains that satisfy reporting thresholds (although complete target did)]

>> GUITHE012344  
   #    score  bias  c-Evalue  i-Evalue hmmfrom  hmm to    alifrom  ali to    envfrom  env to     acc
 ---   ------ ----- --------- --------- ------- -------    ------- -------    ------- -------    ----
   1 !   23.2   0.0     1e-06     0.015       7      49 ..     149     189 ..     143     192 .. 0.87

  Alignments for each domain:
  == domain 1  score: 23.2 bits;  conditional E-value: 1e-06
           MBT   7 dpknpslicvAtVvkvlgrrllvrfdgwddsydfwcdadspdi 49 
                    p+   + +++tV +   +r+lv++ g d+syd w++a sp+i
  GUITHE012344 149 SPTG--HWRPVTVNQFERGRVLVHYKGFDHSYDEWINAMSPRI 189
                   4444..489********************************99 PP

>> DIAGRA024851  
   #    score  bias  c-Evalue  i-Evalue hmmfrom  hmm to    alifrom  ali to    envfrom  env to     acc
 ---   ------ ----- --------- --------- ------- -------    ------- -------    ------- -------    ----
   1 !   23.6   0.0   7.6e-07     0.011       1      53 [.      53     105 ..      53     106 .. 0.94

  Alignments for each domain:
  == domain 1  score: 23.6 bits;  conditional E-value: 7.6e-07
           MBT   1 mkLEavdpknpslicvAtVvkvl..grrllvrfdgwddsydfwcdadspdifPvG 53 
                   m++Eavd +n+   + A +v +   +r +lv+f gwd+s+d  +  +sp+i P G
  DIAGRA024851  53 MQIEAVDFTNR--WYRAEIVAIDydKRQVLVHFLGWDHSFDQYMEFESPRIRPAG 105
                   899******98..999******995666*************************98 PP

>> ELPMAR005169  
   #    score  bias  c-Evalue  i-Evalue hmmfrom  hmm to    alifrom  ali to    envfrom  env to     acc
 ---   ------ ----- --------- --------- ------- -------    ------- -------    ------- -------    ----
   1 !   23.1   0.0   1.1e-06     0.016      11      51 ..      53      94 ..      45      96 .. 0.87

  Alignments for each domain:
  == domain 1  score: 23.1 bits;  conditional E-value: 1.1e-06
           MBT 11 pslicvAtVvkvl.grrllvrfdgwddsydfwcdadspdifP 51
                    l +  tV+ +  g+r+++r+dg d++ d w+d +s++i P
  ELPMAR005169 53 ACLWWTSTVTATDgGHRIKIRYDGFDERWDEWVDRGSTRIAP 94
                  446899**********************************99 PP

>> LEPVOR024067  
   #    score  bias  c-Evalue  i-Evalue hmmfrom  hmm to    alifrom  ali to    envfrom  env to     acc
 ---   ------ ----- --------- --------- ------- -------    ------- -------    ------- -------    ----
   1 !   23.3   0.1   9.5e-07     0.014       4      51 ..      73     123 ..      73     127 .. 0.89

  Alignments for each domain:
  == domain 1  score: 23.3 bits;  conditional E-value: 9.5e-07
           MBT   4 Eavdpknps.licvAtVvkvl..grrllvrfdgwddsydfwcdadspdifP 51 
                   E+vd k+   +   A+V++    g+r +v++ gw+ +yd w+ ++s +i P
  LEPVOR024067  73 EMVDAKDVMdCWALANVIELDeeGKRCKVHYIGWSVKYDEWISCESARIQP 123
                   78888885526678******999**************************99 PP

>> DANRER024109  
   #    score  bias  c-Evalue  i-Evalue hmmfrom  hmm to    alifrom  ali to    envfrom  env to     acc
 ---   ------ ----- --------- --------- ------- -------    ------- -------    ------- -------    ----
   1 !   22.5   0.1   1.7e-06     0.025       3      52 ..      19      68 ..      17      69 .. 0.91

  Alignments for each domain:
  == domain 1  score: 22.5 bits;  conditional E-value: 1.7e-06
           MBT  3 LEavdpknpslicvAtVvkvl..grrllvrfdgwddsydfwcdadspdifPv 52
                  LEa d +++   + A++ k+   +  +l+++ +w+++yd w+d +sp++ Pv
  DANRER024109 19 LEARDTLKN--WYAANIEKIDyeDEKVLIHYRQWSHRYDEWFDWSSPYLRPV 68
                  888887766..999******999999*************************9 PP

>> DANRER001932  
   [No individual domains that satisfy reporting thresholds (although complete target did)]

>> LEPVOR004104  
   #    score  bias  c-Evalue  i-Evalue hmmfrom  hmm to    alifrom  ali to    envfrom  env to     acc
 ---   ------ ----- --------- --------- ------- -------    ------- -------    ------- -------    ----
   1 !   23.4   0.1     9e-07     0.013      13      56 ..      76     119 ..      67     129 .. 0.81

  Alignments for each domain:
  == domain 1  score: 23.4 bits;  conditional E-value: 9e-07
           MBT  13 licvAtVvkvlgrrllvrfdgwddsydfwcdadspdifPvGWce 56 
                   + cv +Vv+  ++ +l++++gw+++ d w++ad ++i   G   
  LEPVOR004104  76 RWCVGRVVEFRNGNVLIHYEGWSKQWDEWIQADTERIVDHGTYT 119
                   68**********************************98777555 PP

>> OXYTRI006695  
   [No individual domains that satisfy reporting thresholds (although complete target did)]

>> STEHIS013052  
   [No individual domains that satisfy reporting thresholds (although complete target did)]

>> LEPVOR045105  
   [No individual domains that satisfy reporting thresholds (although complete target did)]

>> LEPVOR009633  
   #    score  bias  c-Evalue  i-Evalue hmmfrom  hmm to    alifrom  ali to    envfrom  env to     acc
 ---   ------ ----- --------- --------- ------- -------    ------- -------    ------- -------    ----
   1 !   22.9   0.1   1.2e-06     0.018      17      56 ..     136     175 ..     128     178 .. 0.92

  Alignments for each domain:
  == domain 1  score: 22.9 bits;  conditional E-value: 1.2e-06
           MBT  17 AtVvkvlgrrllvrfdgwddsydfwcdadspdifPvGWce 56 
                    tV +v ++ +lv++ gw++ +d w++ ds +  P+G+ e
  LEPVOR009633 136 ITVRRVEDNNVLVHYKGWSKGFDEWITKDSGRFAPMGFTE 175
                   59************************************86 PP

>> PLATAR018910  
   [No individual domains that satisfy reporting thresholds (although complete target did)]

>> CHASUB017234  
   [No individual domains that satisfy reporting thresholds (although complete target did)]

>> LEPVOR046066  
   #    score  bias  c-Evalue  i-Evalue hmmfrom  hmm to    alifrom  ali to    envfrom  env to     acc
 ---   ------ ----- --------- --------- ------- -------    ------- -------    ------- -------    ----
   1 !   22.6   0.1   1.5e-06     0.022      12      48 ..     232     268 ..     224     271 .. 0.87

  Alignments for each domain:
  == domain 1  score: 22.6 bits;  conditional E-value: 1.5e-06
           MBT  12 slicvAtVvkvlgrrllvrfdgwddsydfwcdadspd 48 
                    + + A V+ v ++r++v+f+gw +++d w+  ds+d
  LEPVOR046066 232 AKWYTAEVIAVAEGRIRVHFHGWAAKFDEWIPTDSND 268
                   46789****************************9986 PP

>> CYAMER000348  
   [No individual domains that satisfy reporting thresholds (although complete target did)]

>> GEPOCE027667  
   #    score  bias  c-Evalue  i-Evalue hmmfrom  hmm to    alifrom  ali to    envfrom  env to     acc
 ---   ------ ----- --------- --------- ------- -------    ------- -------    ------- -------    ----
   1 !   22.5   0.2   1.7e-06     0.025      10      50 ..      85     125 ..      79     128 .. 0.89

  Alignments for each domain:
  == domain 1  score: 22.5 bits;  conditional E-value: 1.7e-06
           MBT  10 npslicvAtVvkvlgrrllvrfdgwddsydfwcdadspdif 50 
                    ++  + AtV ++ g+ llv++ g dd+ d w+da+sp+i 
  GEPOCE027667  85 ASQAWWRATVRQTRGDQLLVHYMGCDDAWDEWFDASSPNIC 125
                   4678899********************************96 PP

>> GEPOCE045564  
   #    score  bias  c-Evalue  i-Evalue hmmfrom  hmm to    alifrom  ali to    envfrom  env to     acc
 ---   ------ ----- --------- --------- ------- -------    ------- -------    ------- -------    ----
   1 !   22.2   0.2   2.1e-06     0.031      10      50 ..      60     100 ..      54     103 .. 0.89

  Alignments for each domain:
  == domain 1  score: 22.2 bits;  conditional E-value: 2.1e-06
           MBT  10 npslicvAtVvkvlgrrllvrfdgwddsydfwcdadspdif 50 
                    ++  + AtV ++ g+ llv++ g dd+ d w+da+sp+i 
  GEPOCE045564  60 ASQAWWRATVRQTRGDQLLVHYMGCDDAWDEWFDASSPNIC 100
                   4678899********************************96 PP

>> COLSPE004703  
   [No individual domains that satisfy reporting thresholds (although complete target did)]

>> LEPVOR040352  
   #    score  bias  c-Evalue  i-Evalue hmmfrom  hmm to    alifrom  ali to    envfrom  env to     acc
 ---   ------ ----- --------- --------- ------- -------    ------- -------    ------- -------    ----
   1 !   22.6   0.6   1.6e-06     0.024       8      51 ..      33      77 ..      24      78 .. 0.85

  Alignments for each domain:
  == domain 1  score: 22.6 bits;  conditional E-value: 1.6e-06
           MBT  8 pknpsl.icvAtVvkvlgrrllvrfdgwddsydfwcdadspdifP 51
                   +++++  c A V++++++ +++++ gw+   d w+ + s+ + P
  LEPVOR040352 33 VLDKQNiWCAAEVTDIVEHQVRIHYTGWPPHCDQWIEVPSFMVAP 77
                  444444057899**************************9999888 PP

>> BREMOT006162  
   #    score  bias  c-Evalue  i-Evalue hmmfrom  hmm to    alifrom  ali to    envfrom  env to     acc
 ---   ------ ----- --------- --------- ------- -------    ------- -------    ------- -------    ----
   1 !   22.3   0.1   1.9e-06     0.029      15      49 ..     160     194 ..     152     197 .. 0.90

  Alignments for each domain:
  == domain 1  score: 22.3 bits;  conditional E-value: 1.9e-06
           MBT  15 cvAtVvkvlgrrllvrfdgwddsydfwcdadspdi 49 
                    +AtV +v    +l+++d+ + +yd w+d++sp++
  BREMOT006162 160 QIATVSEVTAEKVLIHYDNSHIRYDEWIDVSSPRL 194
                   48*****************999***********97 PP

>> GEPOCE006425  
   #    score  bias  c-Evalue  i-Evalue hmmfrom  hmm to    alifrom  ali to    envfrom  env to     acc
 ---   ------ ----- --------- --------- ------- -------    ------- -------    ------- -------    ----
   1 !   22.1   0.2   2.2e-06     0.033      10      50 ..      55      95 ..      49      98 .. 0.89

  Alignments for each domain:
  == domain 1  score: 22.1 bits;  conditional E-value: 2.2e-06
           MBT 10 npslicvAtVvkvlgrrllvrfdgwddsydfwcdadspdif 50
                   ++  + AtV ++ g+ llv++ g dd+ d w+da+sp+i 
  GEPOCE006425 55 ASQAWWRATVRQTRGDQLLVHYMGCDDAWDEWFDASSPNIC 95
                  4678899********************************96 PP

>> PHYINF005108  
   [No individual domains that satisfy reporting thresholds (although complete target did)]

>> MNELEI004851  
   [No individual domains that satisfy reporting thresholds (although complete target did)]

>> PAUCHR016234  
   [No individual domains that satisfy reporting thresholds (although complete target did)]

>> LEPVOR043762  
   #    score  bias  c-Evalue  i-Evalue hmmfrom  hmm to    alifrom  ali to    envfrom  env to     acc
 ---   ------ ----- --------- --------- ------- -------    ------- -------    ------- -------    ----
   1 !   22.0   0.0   2.4e-06     0.035      13      51 ..     221     260 ..     211     268 .. 0.89

  Alignments for each domain:
  == domain 1  score: 22.0 bits;  conditional E-value: 2.4e-06
           MBT  13 licvAtVvkvl.grrllvrfdgwddsydfwcdadspdifP 51 
                   + c A +v     +r++v++ gw++++d w+ + s++i P
  LEPVOR043762 221 KWCAAEIVAKElPNRIKVHYTGWTERHDEWIEIPSQRIAP 260
                   679999988888**************************99 PP

>> HEMPHA008261  
   [No individual domains that satisfy reporting thresholds (although complete target did)]

>> PARTET037911  
   [No individual domains that satisfy reporting thresholds (although complete target did)]

>> LEPVOR043761  
   #    score  bias  c-Evalue  i-Evalue hmmfrom  hmm to    alifrom  ali to    envfrom  env to     acc
 ---   ------ ----- --------- --------- ------- -------    ------- -------    ------- -------    ----
   1 !   22.0   0.0   2.4e-06     0.035      13      51 ..     226     265 ..     216     273 .. 0.89

  Alignments for each domain:
  == domain 1  score: 22.0 bits;  conditional E-value: 2.4e-06
           MBT  13 licvAtVvkvl.grrllvrfdgwddsydfwcdadspdifP 51 
                   + c A +v     +r++v++ gw++++d w+ + s++i P
  LEPVOR043761 226 KWCAAEIVAKElPNRIKVHYTGWTERHDEWIEIPSQRIAP 265
                   679999988888**************************99 PP

>> LEPVOR040353  
   [No individual domains that satisfy reporting thresholds (although complete target did)]

>> PHYINF013192  
   [No individual domains that satisfy reporting thresholds (although complete target did)]

>> NEMVEC023053  
   [No individual domains that satisfy reporting thresholds (although complete target did)]

>> LEPVOR027003  
   [No individual domains that satisfy reporting thresholds (although complete target did)]

>> TELSUB027767  
   [No individual domains that satisfy reporting thresholds (although complete target did)]

>> LEPVOR043760  
   [No individual domains that satisfy reporting thresholds (although complete target did)]

>> OXYTRI014783  
   [No individual domains that satisfy reporting thresholds (although complete target did)]

>> STEHIS006986  
   [No individual domains that satisfy reporting thresholds (although complete target did)]

>> LEPVOR002668  
   [No individual domains that satisfy reporting thresholds (although complete target did)]

>> LEPVOR019183  
   [No individual domains that satisfy reporting thresholds (although complete target did)]

>> MATSPE003070  
   [No individual domains that satisfy reporting thresholds (although complete target did)]

>> LEPVOR002418  
   [No individual domains that satisfy reporting thresholds (although complete target did)]

>> LEPVOR027492  
   [No individual domains that satisfy reporting thresholds (although complete target did)]

>> LEPVOR020803  
   [No individual domains that satisfy reporting thresholds (although complete target did)]

>> BIGNAT005390  
   [No individual domains that satisfy reporting thresholds (although complete target did)]

>> LEPVOR002417  
   [No individual domains that satisfy reporting thresholds (although complete target did)]

>> PICSPE039807  
   [No individual domains that satisfy reporting thresholds (although complete target did)]

>> LEPVOR005595  
   [No individual domains that satisfy reporting thresholds (although complete target did)]

>> LEPVOR019180  
   [No individual domains that satisfy reporting thresholds (although complete target did)]

>> LEUCOM009169  
   [No individual domains that satisfy reporting thresholds (although complete target did)]

>> PICSPE028433  
   [No individual domains that satisfy reporting thresholds (although complete target did)]

>> LEPVOR022817  
   [No individual domains that satisfy reporting thresholds (although complete target did)]

>> LEPVOR038494  
   [No individual domains that satisfy reporting thresholds (although complete target did)]

>> LEPVOR013771  
   [No individual domains that satisfy reporting thresholds (although complete target did)]

>> LEPVOR012679  
   [No individual domains that satisfy reporting thresholds (although complete target did)]


Internal pipeline statistics summary:
-------------------------------------
Query model(s):                            1  (69 nodes)
Target sequences:                    4265136  (1577703286 residues searched)
Passed MSV filter:                     88167  (0.0206716); expected 85302.7 (0.02)
Passed bias filter:                    79281  (0.0185882); expected 85302.7 (0.02)
Passed Vit filter:                      5851  (0.00137182); expected 4265.1 (0.001)
Passed Fwd filter:                       707  (0.000165763); expected 42.7 (1e-05)
Initial search space (Z):            4265136  [actual number of targets]
Domain search space  (domZ):             290  [number of targets reported over threshold]
# CPU time: 23.95u 2.30s 00:00:26.25 Elapsed: 00:00:10.42
# Mc/sec: 10440.46
//
[ok]
