# Supplementary material for: Uncoupled evolution of the Polycomb system and deep origin of non-canonical PRC1
Source: Commun Biol. 2023 Nov 10;6:1144. doi: 10.1038/s42003-023-05501-x (PMC10638273; doi:10.1038/s42003-023-05501-x)
Supplement: Supplementary file 7 — Supplementary Data 4 [file 42003_2023_5501_MOESM7_ESM.zip › Supplementary Data 4/PHC/SAM_HMMprofile.hmm]

HMMER3/f [3.3.2 | Nov 2020]
NAME  psiblast_5031153
LENG  63
ALPH  amino
RF    no
MM    no
CONS  yes
CS    no
MAP   yes
DATE  Thu Jun 30 15:40:08 2022
NSEQ  5000
EFFN  10.981560
CKSUM 3607987132
STATS LOCAL MSV       -8.3147  0.71888
STATS LOCAL VITERBI   -8.8863  0.71888
STATS LOCAL FORWARD   -4.4485  0.71888
HMM          A        C        D        E        F        G        H        I        K        L        M        N        P        Q        R        S        T        V        W        Y   
            m->m     m->i     m->d     i->m     i->i     d->m     d->d
  COMPO   2.64694  4.35349  2.77633  2.55027  3.36399  2.91396  3.69447  2.69138  2.63813  2.05346  3.60517  3.26966  3.79495  3.08255  2.95513  2.87168  3.06469  2.59510  4.67455  3.82529
          2.68618  4.42225  2.77519  2.73123  3.46354  2.40513  3.72494  3.29354  2.67741  2.69355  4.24690  2.90347  2.73739  3.18146  2.89801  2.37887  2.77519  2.98518  4.58477  3.61503
          0.00726  5.32478  6.04712  0.61958  0.77255  0.00000        *
      1   4.12478  5.28742  6.30493  5.90373  4.79565  5.86784  6.91099  1.61861  5.90442  3.13490  4.47089  6.07770  6.06543  6.22514  6.12314  5.36850  4.39730  0.39040  7.10604  5.83369      1 V - - -
          2.68618  4.42225  2.77519  2.73123  3.46354  2.40513  3.72494  3.29354  2.67741  2.69355  4.24690  2.90347  2.73739  3.18146  2.89801  2.37887  2.77519  2.98518  4.58477  3.61503
          0.00726  5.32478  6.04712  0.61958  0.77255  0.48576  0.95510
      2   2.89050  5.46216  1.65122  1.37508  4.41520  3.66084  3.97878  4.41264  2.76687  3.84050  4.41568  2.76593  4.23935  2.62969  3.16810  2.76610  3.16585  3.85796  6.14407  4.54226      2 e - - -
          2.68618  4.42225  2.77519  2.73123  3.46354  2.40513  3.72494  3.29354  2.67741  2.69355  4.24690  2.90347  2.73739  3.18146  2.89801  2.37887  2.77519  2.98518  4.58477  3.61503
          0.00563  5.54267  6.37814  0.61435  0.77869  0.48576  0.95510
      3   3.28938  5.85158  1.16098  1.56789  5.19700  4.00444  3.74956  4.68417  2.87731  4.09877  4.46955  3.31857  4.22557  2.21793  3.30217  3.13527  3.42296  4.18508  6.28346  4.87071      5 d - - -
          2.68618  4.42227  2.77520  2.73124  3.46355  2.40513  3.72493  3.29355  2.67742  2.69353  4.24691  2.90348  2.73738  3.18144  2.89802  2.37887  2.77514  2.98519  4.58475  3.61505
          0.01197  4.60153  6.28462  0.76018  0.63032  0.48576  0.95510
      4   4.26649  4.43906  6.57670  6.10241  4.84184  6.03852  6.75195  2.38701  6.03541  3.19281  4.60694  6.21325  6.28148  6.28932  6.17556  5.05928  4.12605  0.24869  7.11172  5.87509     14 V - - -
          2.68618  4.42225  2.77519  2.73123  3.46354  2.40513  3.72494  3.29354  2.67741  2.69355  4.24690  2.90347  2.73739  3.18146  2.89801  2.37887  2.77519  2.98518  4.58477  3.61503
          0.00492  5.90285  6.12882  0.62492  0.76637  0.48890  0.95010
      5   1.64770  2.59483  3.86069  3.43462  3.48448  2.66714  3.99659  2.74675  3.32329  3.04194  3.77429  4.08260  4.58525  3.61974  2.89700  2.66056  3.30115  2.12518  5.03024  3.02717     18 a - - -
          2.68615  4.42223  2.77520  2.73121  3.46355  2.40514  3.72496  3.29355  2.67741  2.69354  4.24691  2.90348  2.73740  3.18147  2.89802  2.37885  2.77520  2.98517  4.58478  3.61504
          0.00725  5.11882  6.68815  0.78621  0.60801  0.49369  0.94255
      6   2.38155  4.84541  2.20240  1.85223  4.99404  3.31827  3.66492  4.07871  2.53263  3.39500  4.54475  2.77757  4.40307  2.41935  2.63457  2.35854  2.93443  3.72822  5.11946  4.57869     28 e - - -
          2.68617  4.42225  2.77520  2.73123  3.46354  2.40512  3.72495  3.29354  2.67741  2.69355  4.24690  2.90347  2.73740  3.18146  2.89800  2.37887  2.77520  2.98518  4.58477  3.61503
          0.00490  5.69654  6.47981  0.62998  0.76058  0.49115  0.94655
      7   3.65168  4.89196  5.63127  4.68303  1.28852  4.90322  4.45380  3.45893  4.73213  2.99482  4.15240  4.86294  5.26096  4.74766  4.75345  4.16034  3.99659  3.34559  1.00995  2.41619     33 w - - -
          2.68617  4.42223  2.77520  2.73123  3.46353  2.40513  3.72494  3.29355  2.67741  2.69355  4.24690  2.90346  2.73740  3.18146  2.89800  2.37886  2.77520  2.98517  4.58478  3.61504
          0.00581  5.47246  6.44165  0.75750  0.63268  0.48398  0.95796
      8   3.57065  5.05568  5.68272  5.07265  2.93956  4.59914  5.23509  1.81631  4.86186  0.77829  3.53743  4.82147  5.24063  4.98358  4.86623  4.20949  3.83868  1.90209  5.70299  4.42026     42 l - - -
          2.68618  4.42214  2.77519  2.73123  3.46354  2.40512  3.72495  3.29352  2.67741  2.69355  4.24686  2.90347  2.73740  3.18147  2.89801  2.37887  2.77520  2.98518  4.58477  3.61504
          0.03250  4.91944  3.70184  0.51497  0.91010  0.48724  0.95275
      9   2.52100  4.57301  2.98628  1.94060  4.74658  3.34728  3.57790  4.08248  2.06574  3.54544  4.57044  2.83029  4.57004  2.53081  2.04586  2.47790  2.80004  3.73346  5.46541  4.65422     47 e - - -
          2.68617  4.42226  2.77520  2.73122  3.46354  2.40514  3.72494  3.29348  2.67742  2.69354  4.24680  2.90347  2.73741  3.18147  2.89800  2.37888  2.77520  2.98516  4.58478  3.61504
          0.03667  4.66475  3.62762  0.62712  0.76385  0.42335  1.06378
     10   2.60059  5.13438  2.84133  2.26526  4.56102  2.68216  3.58385  4.68241  2.47775  3.91716  4.77319  2.84475  4.49959  2.59160  2.77126  1.51599  2.66856  4.21173  5.64953  4.16518     56 s - - -
          2.68618  4.42226  2.77518  2.73123  3.46353  2.40513  3.72493  3.29354  2.67741  2.69354  4.24681  2.90346  2.73739  3.18146  2.89801  2.37887  2.77520  2.98519  4.58478  3.61504
          0.11334  4.81321  2.31228  0.62737  0.76355  0.39224  1.12560
     11   2.96615  4.39525  4.22378  4.51989  3.56985  4.53175  4.42522  1.79355  3.86956  0.97765  3.42925  4.49001  4.55882  4.41128  4.26763  3.79584  2.74748  2.27921  5.25005  3.82214     64 l - - -
          2.68618  4.42218  2.77504  2.73127  3.46352  2.40509  3.72491  3.29359  2.67744  2.69355  4.24696  2.90345  2.73744  3.18151  2.89806  2.37884  2.77520  2.98521  4.58482  3.61501
          0.42149  3.64713  1.14613  0.81939  0.58107  0.27199  1.43489
     12   2.71642  5.10113  2.16493  2.52549  4.52069  3.25103  3.83415  4.18578  2.34364  3.13438  4.38681  2.32231  2.18914  2.70380  3.03478  2.68263  2.80277  3.69161  5.53875  4.45270     74 d - - -
          2.68617  4.42221  2.77521  2.73122  3.46357  2.40514  3.72490  3.29353  2.67741  2.69356  4.24691  2.90348  2.73733  3.18134  2.89803  2.37889  2.77523  2.98522  4.58480  3.61500
          0.24883  3.72931  1.62822  0.66173  0.72558  0.15674  1.93049
     13   3.14230  5.26467  2.66968  2.95051  4.13595  0.87824  3.81526  3.71775  2.99149  3.66524  4.61518  2.98260  3.52182  3.31834  3.46900  2.98874  3.43573  3.73723  5.72130  4.67700     83 g - - -
          2.68604  4.42224  2.77524  2.73129  3.46360  2.40512  3.72488  3.29358  2.67745  2.69359  4.24683  2.90352  2.73746  3.18118  2.89805  2.37890  2.77511  2.98518  4.58481  3.61508
          0.05516  3.35200  3.98164  0.70655  0.67992  0.20819  1.67159
     14   3.48434  1.67138  4.07225  4.46132  2.18348  4.36584  4.59612  3.27391  4.22781  1.04524  3.50188  4.43929  4.95578  4.58708  4.51077  3.20861  3.66452  3.08159  5.25599  3.65082    114 l - - -
          2.68619  4.42227  2.77520  2.73125  3.46348  2.40513  3.72496  3.29350  2.67741  2.69350  4.24687  2.90345  2.73739  3.18144  2.89802  2.37888  2.77520  2.98519  4.58479  3.61503
          0.01697  4.47737  5.21012  0.66900  0.71789  0.41794  1.07412
     15   2.14218  5.40191  2.80398  1.95076  5.29609  1.92626  4.12180  4.57916  2.76048  3.76494  4.78738  3.42681  2.78126  2.65420  3.31537  2.06174  3.15675  3.84914  5.83105  4.79688    123 g - - -
          2.68618  4.42224  2.77520  2.73124  3.46355  2.40513  3.72494  3.29355  2.67741  2.69348  4.24691  2.90346  2.73740  3.18146  2.89801  2.37887  2.77520  2.98519  4.58475  3.61504
          0.01255  4.76385  5.53786  0.55611  0.85199  0.48338  0.95893
     16   2.88525  5.00233  2.43961  1.52455  4.89639  3.81005  3.63210  4.43666  2.13393  3.89227  4.55189  3.25893  3.06573  2.04505  2.54823  2.91996  3.33314  3.81178  5.92302  4.79842    131 e - - -
          2.68618  4.42227  2.77519  2.73122  3.46355  2.40508  3.72494  3.29356  2.67741  2.69356  4.24685  2.90347  2.73741  3.18146  2.89802  2.37886  2.77520  2.98519  4.58478  3.61505
          0.01595  4.33448  5.90934  0.50845  0.91987  0.48370  0.95842
     17   3.31602  3.94523  5.01231  3.57802  3.29838  4.70273  2.59920  2.60373  4.39195  2.41483  3.90419  4.66366  4.96152  3.28299  4.54192  3.83258  3.57558  2.49259  5.09154  0.94056    139 y - - -
          2.68618  4.42226  2.77518  2.73124  3.46354  2.40513  3.72495  3.29354  2.67741  2.69351  4.24690  2.90346  2.73740  3.18147  2.89801  2.37887  2.77520  2.98516  4.58477  3.61504
          0.00913  4.89081  6.45581  0.52483  0.89565  0.48855  0.95066
     18   1.13621  3.18598  3.92606  2.64162  4.41487  3.52550  4.36305  3.26319  2.88124  3.13026  4.34564  3.88031  4.48442  3.46999  2.86753  2.76332  2.97009  2.39528  5.49871  4.43257    147 a - - -
          2.68617  4.42224  2.77521  2.73125  3.46354  2.40514  3.72495  3.29354  2.67742  2.69352  4.24691  2.90348  2.73738  3.18146  2.89801  2.37885  2.77520  2.98518  4.58471  3.61502
          0.00754  5.11148  6.51210  0.78799  0.60652  0.49012  0.94818
     19   2.58136  5.27640  1.91151  1.72355  5.06454  3.55051  3.52028  3.83895  2.52063  3.82778  4.73049  3.06481  2.85052  2.38887  3.02324  2.58069  3.11700  3.97979  5.94500  4.64259    162 e - - -
          2.68618  4.42223  2.77520  2.73123  3.46355  2.40513  3.72494  3.29354  2.67741  2.69352  4.24689  2.90347  2.73740  3.18145  2.89800  2.37887  2.77519  2.98519  4.58475  3.61501
          0.00461  5.66831  6.76866  0.83784  0.56677  0.48634  0.95418
     20   2.03185  4.54122  3.31083  2.80373  4.33167  3.98358  3.94316  2.53332  2.37074  2.35194  3.99396  2.99824  4.40965  3.12167  2.89797  2.75916  2.51327  2.26344  5.44982  4.63382    209 a - - -
          2.68618  4.42225  2.77519  2.73124  3.46354  2.40513  3.72495  3.29354  2.67740  2.69355  4.24688  2.90346  2.73739  3.18146  2.89800  2.37886  2.77520  2.98518  4.58477  3.61503
          0.00491  5.69032  6.49004  0.70922  0.67733  0.49033  0.94784
     21   3.93878  4.68986  5.87633  5.28203  0.35217  5.11362  5.32787  3.17251  5.07249  2.63049  4.00303  5.25381  5.44357  5.16023  5.06704  4.19916  4.03136  3.26712  5.34507  4.28913    222 F - - -
          2.68617  4.42216  2.77520  2.73123  3.46354  2.40513  3.72495  3.29353  2.67741  2.69354  4.24691  2.90347  2.73740  3.18147  2.89801  2.37887  2.77520  2.98517  4.58478  3.61502
          0.00423  5.78572  6.77150  0.88776  0.53031  0.49012  0.94817
     22   2.48880  5.05893  3.53496  2.25599  4.37220  4.09176  4.04959  2.96198  2.15913  2.74167  4.03520  3.61697  4.42395  2.62953  1.61608  2.98424  3.08524  2.84439  5.96689  4.26946    260 r - - -
          2.68618  4.42224  2.77519  2.73124  3.46352  2.40513  3.72494  3.29354  2.67741  2.69355  4.24690  2.90346  2.73740  3.18147  2.89801  2.37886  2.77520  2.98518  4.58477  3.61502
          0.00652  5.53751  5.96695  0.65206  0.73600  0.48657  0.95382
     23   2.53050  5.49482  2.10201  1.45593  4.90447  3.94274  3.60533  3.62465  2.28628  3.79329  4.10723  3.11303  4.42113  2.61467  2.70768  2.61762  3.26319  3.91118  5.95771  4.66701    275 e - - -
          2.68618  4.42223  2.77520  2.73123  3.46354  2.40513  3.72495  3.29354  2.67741  2.69355  4.24690  2.90347  2.73739  3.18146  2.89801  2.37886  2.77519  2.98518  4.58477  3.61503
          0.00625  5.87841  5.67354  0.67793  0.70860  0.49195  0.94530
     24   3.21015  5.41682  3.57132  2.00435  5.01832  3.98879  1.90069  4.78692  3.00604  4.13840  4.85878  1.63146  4.61306  1.56857  3.50893  3.14342  3.67707  4.28824  6.38889  4.76459    293 q - - -
          2.68620  4.42222  2.77517  2.73124  3.46354  2.40514  3.72495  3.29353  2.67741  2.69352  4.24689  2.90347  2.73739  3.18146  2.89801  2.37888  2.77519  2.98518  4.58474  3.61503
          0.00435  5.74618  6.77027  1.19855  0.35901  0.48962  0.94897
     25   2.72563  4.96125  2.04445  1.09529  5.05355  3.33246  3.67685  4.67986  2.62430  3.81418  4.30304  2.92510  4.54860  2.68503  3.01679  3.06922  3.60382  4.24053  6.38774  4.87053    339 e - - -
          2.68618  4.42225  2.77519  2.73123  3.46354  2.40513  3.72495  3.29354  2.67740  2.69354  4.24688  2.90347  2.73739  3.18146  2.89800  2.37887  2.77520  2.98518  4.58477  3.61503
          0.00395  5.92014  6.67659  0.68933  0.69698  0.48163  0.96175
     26   4.28031  5.53974  5.68528  5.81492  4.33336  5.70553  6.21287  0.42687  5.67949  3.43632  3.88222  5.15595  5.99740  5.86938  5.75307  5.07295  4.35959  1.57057  6.63792  5.09670    350 I - - -
          2.68618  4.42225  2.77519  2.73123  3.46354  2.40513  3.72494  3.29354  2.67741  2.69355  4.24690  2.90347  2.73739  3.18146  2.89801  2.37887  2.77519  2.98518  4.58477  3.61503
          0.00372  5.96507  6.77417  0.61218  0.78126  0.48914  0.94972
     27   3.34211  5.30343  0.71206  2.86261  5.28958  3.94440  4.29553  4.67223  3.11755  4.15460  4.89777  2.98004  4.55453  3.37042  2.95783  2.97035  2.67066  3.94038  6.38508  4.84486    352 d - - -
          2.68618  4.42225  2.77519  2.73123  3.46354  2.40513  3.72494  3.29354  2.67741  2.69355  4.24690  2.90347  2.73739  3.18146  2.89801  2.37887  2.77519  2.98518  4.58477  3.61503
          0.00377  5.94509  6.77417  0.61040  0.78336  0.48763  0.95213
     28   3.16024  4.95441  3.72046  3.68971  3.43502  0.67208  4.78806  3.41428  4.03150  2.55880  3.10805  4.36083  4.54133  4.28476  3.98257  3.65923  3.69897  3.22109  4.14544  4.17939    354 G - - -
          2.68618  4.42225  2.77519  2.73123  3.46354  2.40513  3.72494  3.29354  2.67741  2.69355  4.24690  2.90347  2.73739  3.18146  2.89801  2.37887  2.77519  2.98518  4.58477  3.61503
          0.00350  6.05193  6.77428  0.61958  0.77255  0.48821  0.95120
     29   2.58059  4.96241  2.09279  1.74949  5.05272  3.72741  3.84307  4.38193  2.10262  3.84398  4.81895  3.31977  3.71046  2.20234  2.73538  2.53053  2.86619  3.98567  5.85089  4.60093    355 e - - -
          2.68618  4.42225  2.77520  2.73123  3.46354  2.40510  3.72495  3.29354  2.67741  2.69355  4.24690  2.90347  2.73740  3.18146  2.89801  2.37887  2.77520  2.98518  4.58477  3.61503
          0.00547  5.44598  6.77428  0.55771  0.84984  0.48821  0.95120
     30   1.27653  4.75980  3.69596  2.68440  4.53293  3.86644  3.38909  2.96423  3.26953  2.97892  4.18603  3.70698  4.74447  3.49978  3.52118  2.43143  2.55866  2.06038  6.04644  4.59206    357 a - - -
          2.68618  4.42225  2.77519  2.73123  3.46354  2.40513  3.72494  3.29354  2.67741  2.69355  4.24690  2.90347  2.73739  3.18146  2.89801  2.37887  2.77519  2.98518  4.58477  3.61503
          0.00350  6.05193  6.77428  0.61958  0.77255  0.48821  0.95120
     31   4.51305  6.32977  7.12907  6.52998  2.37399  5.60333  6.77679  3.36957  6.38866  0.24796  3.64616  6.72676  6.49050  6.14129  6.26107  5.93753  5.33369  3.65585  6.67605  5.76118    358 L - - -
          2.68618  4.42224  2.77519  2.73123  3.46354  2.40513  3.72494  3.29354  2.67741  2.69355  4.24690  2.90347  2.73739  3.18146  2.89801  2.37887  2.77519  2.98518  4.58477  3.61503
          0.00362  6.00431  6.77428  0.61557  0.77725  0.48821  0.95120
     32   3.18219  4.39370  5.16687  4.45452  3.45272  4.31202  4.55557  2.87892  3.87856  0.94372  2.69216  4.57264  2.06981  3.88022  3.63619  3.32869  3.55052  2.66334  5.58540  4.02265    360 l - - -
          2.68618  4.42225  2.77519  2.73123  3.46354  2.40513  3.72494  3.29354  2.67741  2.69355  4.24690  2.90347  2.73739  3.18146  2.89801  2.37887  2.77519  2.98518  4.58477  3.61503
          0.00350  6.05193  6.77428  0.61958  0.77255  0.48821  0.95120
     33   2.85390  4.80703  2.82119  2.26087  4.50886  3.85182  3.01118  4.19352  3.11092  1.26420  3.20148  3.18353  4.58338  2.86658  3.36360  2.73860  2.88757  3.92747  4.86387  4.18907    361 l - - -
          2.68618  4.42225  2.77518  2.73123  3.46354  2.40511  3.72495  3.29354  2.67741  2.69355  4.24690  2.90346  2.73739  3.18147  2.89801  2.37887  2.77520  2.98519  4.58477  3.61503
          0.00591  5.34906  6.77428  0.57530  0.82676  0.48821  0.95120
     34   3.59461  3.99237  5.72461  4.76485  3.87973  4.93700  5.27193  2.89403  4.90015  0.44085  2.51335  5.10275  5.06966  5.01266  4.90185  4.16050  3.84206  3.10222  5.73048  4.57165    366 L - - -
          2.68618  4.42225  2.77520  2.73124  3.46354  2.40513  3.72495  3.29354  2.67741  2.69355  4.24690  2.90344  2.73740  3.18147  2.89801  2.37885  2.77519  2.98519  4.58477  3.61503
          0.00863  5.44129  5.45927  0.62167  0.77013  0.48652  0.95390
     35   3.18327  5.26225  2.40122  2.70018  5.30477  3.45401  4.25361  4.64976  2.23698  4.08706  4.80389  2.57050  4.48589  2.91484  3.03509  2.50104  1.17634  4.23862  6.39074  4.97916    370 t - - -
          2.68619  4.42226  2.77515  2.73124  3.46354  2.40510  3.72496  3.29345  2.67742  2.69356  4.24691  2.90348  2.73740  3.18147  2.89802  2.37888  2.77520  2.98519  4.58478  3.61504
          0.00778  5.10049  6.40516  0.74759  0.64152  0.47150  0.97833
     36   2.79132  5.55085  2.24375  1.63475  4.64102  3.91522  3.40002  4.23110  2.40212  2.93428  3.96788  3.26634  3.91713  2.39656  2.34379  2.64002  3.31227  3.60768  6.08194  4.47548    375 e - - -
          2.68616  4.42226  2.77520  2.73124  3.46354  2.40513  3.72487  3.29355  2.67741  2.69355  4.24690  2.90344  2.73740  3.18147  2.89801  2.37887  2.77520  2.98517  4.58477  3.61504
          0.00676  5.26936  6.44119  0.64808  0.74035  0.48437  0.95734
     37   2.61967  5.46075  1.65792  1.55237  5.03362  3.68268  3.54910  4.51720  2.82188  4.10679  4.31251  2.61322  3.63461  2.85645  2.94351  2.59079  3.06446  4.03467  6.38954  4.70031    379 e - - -
          2.68618  4.42224  2.77519  2.73123  3.46354  2.40513  3.72494  3.29354  2.67741  2.69354  4.24689  2.90347  2.73739  3.18147  2.89801  2.37887  2.77519  2.98518  4.58477  3.61502
          0.00517  5.89431  6.03056  0.70032  0.68603  0.48279  0.95988
     38   3.03889  5.45503  1.06008  2.67353  4.78344  4.12506  2.22722  3.91684  3.14223  3.62115  3.32332  3.12857  4.49056  3.12272  3.60221  2.91136  2.89385  3.61800  6.34813  4.65410    400 d - - -
          2.68618  4.42225  2.77520  2.73123  3.46353  2.40512  3.72495  3.29353  2.67741  2.69355  4.24690  2.90347  2.73740  3.18146  2.89801  2.37887  2.77520  2.98517  4.58477  3.61503
          0.00701  5.69568  5.62053  0.62612  0.76499  0.47948  0.96523
     39   3.69468  4.69164  5.75874  5.14552  3.28914  4.96621  5.30073  2.28383  4.93326  0.56086  2.91845  5.13436  5.30604  5.04119  4.93119  4.17848  3.87775  2.40421  5.75143  3.91973    407 L - - -
          2.68618  4.42225  2.77519  2.73123  3.46352  2.40513  3.72495  3.29354  2.67740  2.69354  4.24687  2.90345  2.73740  3.18147  2.89801  2.37886  2.77520  2.98519  4.58477  3.61503
          0.08266  5.39873  2.59272  0.60504  0.78977  0.47358  0.97490
     40   3.00774  4.96049  3.85497  2.95658  3.96475  4.21509  4.25728  2.64284  1.59204  2.27659  2.39806  3.82443  4.72267  3.04334  2.49198  3.32052  2.95367  2.38707  5.93247  4.57170    414 k - - -
          2.68618  4.42225  2.77520  2.73124  3.46355  2.40513  3.72495  3.29354  2.67741  2.69355  4.24688  2.90348  2.73740  3.18147  2.89802  2.37883  2.77515  2.98519  4.58478  3.61503
          0.01466  4.54588  5.53602  0.49756  0.93653  0.28387  1.39783
     41   3.22215  5.50908  2.03695  1.64189  4.90504  3.64180  3.88275  4.66442  1.75591  4.00365  4.52052  2.79472  4.49542  2.93849  3.13227  2.39479  2.57409  4.04194  6.39065  4.50860    427 e - - -
          2.68619  4.42226  2.77520  2.73124  3.46354  2.40513  3.72495  3.29355  2.67741  2.69355  4.24690  2.90347  2.73730  3.18145  2.89801  2.37887  2.77520  2.98518  4.58477  3.61504
          0.04609  4.84291  3.29250  0.50322  0.92781  0.47801  0.96763
     42   2.67939  4.28269  2.94336  2.46311  3.85709  3.09136  3.73811  2.26821  3.48683  1.78882  2.53462  3.50791  4.34108  3.66745  3.55864  3.01599  2.88041  3.04299  5.60172  2.89452    431 l - - -
          2.68618  4.42225  2.77519  2.73123  3.46354  2.40513  3.72494  3.29354  2.67741  2.69355  4.24690  2.90347  2.73739  3.18146  2.89801  2.37887  2.77519  2.98518  4.58477  3.61503
          0.01675  5.77318  4.30533  0.59781  0.79854  0.36577  1.18307
     43   3.48663  4.84483  4.62431  4.57207  3.36271  1.49881  4.81305  2.87734  4.54697  1.29458  1.73534  4.53089  4.95817  4.55451  4.56563  3.91993  3.38483  3.02895  5.36346  4.38305    433 l - - -
          2.68616  4.42225  2.77520  2.73124  3.46354  2.40513  3.72495  3.29354  2.67741  2.69355  4.24690  2.90347  2.73740  3.18146  2.89796  2.37887  2.77520  2.98519  4.58477  3.61503
          0.00962  5.06715  5.72167  0.50869  0.91951  0.44743  1.01962
     44   3.22909  4.97531  3.29051  2.94790  4.89915  1.49275  3.96188  2.16050  2.49683  3.96071  4.69652  2.60046  4.23925  3.31715  3.49132  2.67963  3.61879  2.06469  6.29610  4.91839    435 g - - -
          2.68617  4.42226  2.77519  2.73124  3.46354  2.40513  3.72495  3.29350  2.67741  2.69355  4.24685  2.90347  2.73740  3.18147  2.89801  2.37886  2.77520  2.98518  4.58477  3.61501
          0.00777  5.06953  6.53608  0.57945  0.82145  0.48958  0.94902
     45   3.01949  4.71540  4.58202  4.29440  3.45774  4.04606  4.51085  1.60456  3.79425  1.59440  2.34368  3.39060  4.15327  4.41395  4.26709  3.11733  2.27990  2.34618  5.32393  4.33009    438 l - - -
          2.68617  4.42221  2.77519  2.73105  3.46358  2.40512  3.72476  3.29360  2.67745  2.69358  4.24696  2.90352  2.73745  3.18147  2.89804  2.37888  2.77515  2.98517  4.58483  3.61508
          0.05702  3.03051  4.94353  0.24305  1.53354  0.47954  0.96514
     46   2.36193  5.59246  3.60852  3.01991  5.04548  4.16270  4.30728  4.50567  1.13829  3.70968  4.83057  3.36342  2.43019  3.32264  2.66367  2.20704  2.78035  4.03263  6.38001  4.97150    441 k - - -
          2.68610  4.42225  2.77522  2.73124  3.46357  2.40515  3.72496  3.29350  2.67744  2.69356  4.24692  2.90349  2.73740  3.18140  2.89803  2.37882  2.77519  2.98517  4.58480  3.61506
          0.02837  3.63118  6.51203  0.28531  1.39343  0.45594  1.00471
     47   3.40076  4.93704  5.18675  4.81717  2.82600  4.61664  4.79366  2.46447  4.42137  0.89900  3.03750  4.12561  4.65476  4.60512  4.60861  3.93238  3.58575  1.61676  5.28285  3.92166    445 l - - -
          2.68619  4.42226  2.77520  2.73124  3.46342  2.40514  3.72495  3.29347  2.67738  2.69356  4.24688  2.90348  2.73740  3.18147  2.89802  2.37888  2.77520  2.98519  4.58478  3.61502
          0.01744  4.49221  5.10037  0.41413  1.08150  0.48845  0.95083
     48   3.53200  5.41763  4.04281  3.67351  5.22114  0.30608  5.03337  4.61531  3.68269  4.16345  4.95918  4.23773  4.90244  4.24723  3.99623  3.73840  4.09472  4.21070  5.98878  5.26716    447 G - - -
          2.68619  4.42226  2.77521  2.73125  3.46355  2.40514  3.72496  3.29338  2.67742  2.69346  4.24691  2.90348  2.73741  3.18144  2.89802  2.37888  2.77521  2.98520  4.58478  3.61502
          0.01682  4.16471  6.76805  0.35754  1.20195  0.46235  0.99372
     49   2.87731  5.66963  2.81010  3.07813  4.96845  4.17956  1.78663  4.32666  2.69373  3.61646  4.80076  3.64909  1.16746  3.19584  3.50741  2.91536  3.27389  4.04741  6.36278  4.71232    449 p - - -
          2.68618  4.42225  2.77520  2.73124  3.46354  2.40513  3.72495  3.29352  2.67741  2.69355  4.24690  2.90346  2.73740  3.18147  2.89795  2.37887  2.77520  2.98519  4.58477  3.61503
          0.00779  5.01833  6.77271  0.49970  0.93321  0.48501  0.95630
     50   1.33051  5.21486  4.08678  3.52500  4.46807  4.32385  4.48163  3.58955  3.31740  3.56005  3.97489  4.00258  4.63228  3.46898  1.05631  2.96832  3.54104  3.30604  5.98691  4.56254    451 r - - -
          2.68618  4.42225  2.77519  2.73123  3.46354  2.40513  3.72494  3.29354  2.67741  2.69355  4.24690  2.90347  2.73739  3.18146  2.89801  2.37887  2.77519  2.98518  4.58477  3.61503
          0.00351  6.04857  6.77091  0.61958  0.77255  0.48576  0.95510
     51   3.26769  4.98711  4.54924  3.77371  3.85955  4.49125  4.65113  2.61424  1.96375  1.27289  2.96164  3.75089  4.78222  4.10852  2.15463  3.60140  3.56139  2.34694  5.70400  4.16931    452 l - - -
          2.68618  4.42225  2.77519  2.73123  3.46354  2.40513  3.72494  3.29354  2.67741  2.69355  4.24690  2.90347  2.73739  3.18146  2.89801  2.37887  2.77519  2.98518  4.58477  3.61503
          0.00351  6.04837  6.77072  0.61958  0.77255  0.48576  0.95510
     52   3.09309  5.66739  3.58577  3.09307  5.14132  4.16771  4.01843  3.85353  0.80692  3.70074  4.77718  3.03433  4.61939  3.25009  1.99135  3.31716  3.15897  4.03974  6.37393  4.96959    453 k - - -
          2.68618  4.42225  2.77520  2.73123  3.46354  2.40512  3.72494  3.29354  2.67741  2.69355  4.24690  2.90347  2.73740  3.18146  2.89799  2.37887  2.77520  2.98518  4.58477  3.61503
          0.00473  5.63609  6.76979  0.58022  0.82047  0.48576  0.95510
     53   4.38340  5.80616  6.56703  5.98622  3.23269  5.88748  6.25477  0.80355  5.82417  1.14666  2.73086  6.06286  6.08008  5.82648  5.80282  4.94789  4.58128  2.67363  6.47775  5.41903    455 i - - -
          2.68618  4.42221  2.77519  2.73123  3.46354  2.40513  3.72494  3.29353  2.67741  2.69355  4.24688  2.90347  2.73740  3.18146  2.89801  2.37886  2.77520  2.98518  4.58477  3.61503
          0.00478  5.95381  6.13146  0.72244  0.66469  0.48576  0.95510
     54   2.94387  2.45894  4.42391  3.39066  2.86667  4.42590  3.97392  2.88517  3.98547  1.36585  3.03896  4.29181  5.04759  3.59475  3.14862  3.33596  3.26185  2.69068  4.48523  2.23006    470 l - - -
          2.68620  4.42227  2.77521  2.73109  3.46356  2.40514  3.72496  3.29356  2.67742  2.69356  4.24691  2.90346  2.73739  3.18146  2.89800  2.37887  2.77521  2.98516  4.58479  3.61505
          0.01536  4.27733  6.59767  0.49265  0.94420  0.48435  0.95737
     55   2.17395  4.11086  2.82114  2.56920  4.86863  3.63216  2.95696  4.55435  2.28742  3.18463  4.55438  2.06964  4.55114  2.75963  2.19728  2.44169  3.11102  3.90158  6.03816  4.00140    480 n - - -
          2.68619  4.42226  2.77520  2.73124  3.46352  2.40513  3.72495  3.29355  2.67741  2.69356  4.24690  2.90347  2.73740  3.18147  2.89801  2.37887  2.77520  2.98519  4.58478  3.61477
          0.01084  4.68254  6.48586  0.46209  0.99416  0.48470  0.95681
     56   1.19265  4.47999  3.69998  2.70809  4.18057  3.23995  2.65366  3.54741  2.69603  2.80272  4.37815  3.64277  4.57559  2.95770  2.97731  2.59215  3.41303  3.75611  5.74253  3.65667    486 a - - -
          2.68619  4.42226  2.77520  2.73124  3.46355  2.40513  3.72495  3.29355  2.67739  2.69356  4.24690  2.90344  2.73740  3.18147  2.89801  2.37887  2.77517  2.98515  4.58478  3.61504
          0.00543  5.46194  6.75504  0.74593  0.64301  0.48645  0.95401
     57   3.37812  4.81437  5.55087  4.93725  3.80634  4.75428  4.90915  0.74081  4.60773  1.99233  3.93246  4.91916  5.11561  4.72945  4.43557  4.01055  3.68605  1.76590  5.58164  4.28035    491 i - - -
          2.68617  4.42225  2.77520  2.73123  3.46354  2.40513  3.72493  3.29354  2.67741  2.69355  4.24688  2.90347  2.73740  3.18147  2.89801  2.37886  2.77519  2.98519  4.58477  3.61500
          0.00734  5.37437  5.92108  0.58937  0.80896  0.48763  0.95212
     58   2.12532  5.00795  2.77358  2.12107  4.94885  3.70823  4.08750  4.24659  1.96046  2.95500  4.33255  2.65834  4.47646  2.31722  2.76772  2.57564  3.06851  3.47621  5.76672  3.75384    494 k - - -
          2.68618  4.42225  2.77520  2.73123  3.46354  2.40513  3.72494  3.29354  2.67741  2.69355  4.24690  2.90347  2.73739  3.18146  2.89800  2.37886  2.77520  2.98518  4.58477  3.61503
          0.00544  5.50022  6.61558  0.57077  0.83262  0.48009  0.96424
     59   2.45210  5.11555  2.72222  1.96967  4.83125  3.56053  3.81640  4.17377  1.93836  3.33060  3.22049  3.01691  4.22696  2.46674  2.47936  2.54226  3.00985  3.46666  5.25606  4.37606    496 k - - -
          2.68618  4.42221  2.77519  2.73123  3.46354  2.40513  3.72494  3.29354  2.67741  2.69355  4.24690  2.90347  2.73739  3.18146  2.89801  2.37887  2.77519  2.98518  4.58477  3.61503
          0.00504  5.73979  6.31187  0.60342  0.79173  0.48409  0.95778
     60   3.27340  4.56251  5.28396  4.51843  2.93666  4.50132  4.67362  2.57677  4.29264  0.66675  3.16885  4.56536  4.86509  4.25831  3.52561  3.76075  3.53516  2.54424  5.00081  4.03208    498 L - - -
          2.68618  4.42225  2.77520  2.73124  3.46354  2.40513  3.72492  3.29353  2.67741  2.69355  4.24690  2.90344  2.73740  3.18147  2.89800  2.37886  2.77520  2.98519  4.58477  3.61504
          0.01034  4.74383  6.44779  0.55107  0.85881  0.48349  0.95874
     61   2.98612  5.55534  3.29512  2.70148  4.91050  3.71735  3.75760  4.38188  1.38988  3.63266  4.48323  3.14698  4.14056  2.40655  1.57195  2.88568  3.22690  3.80798  5.96993  4.58349    501 k - - -
          2.68618  4.42225  2.77519  2.73123  3.46354  2.40513  3.72494  3.29354  2.67741  2.69355  4.24690  2.90347  2.73739  3.18146  2.89801  2.37887  2.77519  2.98518  4.58477  3.61503
          0.00759  5.28000  6.00235  0.61958  0.77255  0.48576  0.95510
     62   2.63017  5.23025  2.52848  2.08690  4.57240  3.22989  3.50122  4.05627  2.08965  3.41183  4.09316  2.53632  3.82593  2.46582  2.69278  2.50278  2.82162  3.38738  5.66462  4.15107    502 e - - -
          2.68618  4.42225  2.77519  2.73123  3.46354  2.40513  3.72494  3.29354  2.67741  2.69355  4.24690  2.90347  2.73739  3.18146  2.89801  2.37887  2.77519  2.98518  4.58477  3.61503
          0.01516  4.59260  5.31494  0.61958  0.77255  0.48576  0.95510
     63   2.68380  4.76305  3.33202  2.97197  4.63197  3.39556  4.20287  4.07759  3.06424  3.68832  4.48932  2.11580  4.02953  3.38476  3.48399  1.30341  1.81402  3.58501  5.89151  4.58994    503 s - - -
          2.68618  4.42225  2.77519  2.73123  3.46354  2.40513  3.72494  3.29354  2.67741  2.69355  4.24690  2.90347  2.73739  3.18146  2.89801  2.37887  2.77519  2.98518  4.58477  3.61503
          0.01023  4.58767        *  0.61958  0.77255  0.00000        *
//
