# Supplementary material for: Uncoupled evolution of the Polycomb system and deep origin of non-canonical PRC1
Source: Commun Biol. 2023 Nov 10;6:1144. doi: 10.1038/s42003-023-05501-x (PMC10638273; doi:10.1038/s42003-023-05501-x)
Supplement: Supplementary file 7 — Supplementary Data 4 [file 42003_2023_5501_MOESM7_ESM.zip › Supplementary Data 4/PHC/SAM_newick.txt]

(((CRAGIG053581/112-174:1.1456176933,STRRAT006109/897-957:1.3477288967):0.1760133622[61],((((BRABEL019538/83-142:1.0300195526,(NEMVEC014968/7-70:0.5038111456,TRIADH004165/6-58:0.8190730230):0.1028092332[60]):0.0953036554[76],((RAMVAR011626/509-569:0.8282168514,(IXOSCA021492/413-474:0.3293214125,(DROMEL026889/799-858:0.2440770925,(DAPMAG016629/405-464:0.0899932945,DAPMAG009261/476-534:0.0381785460):0.2641405688[100]):0.1626213581[100]):0.0862646364[100]):0.1219855380[76],(BRABEL006965/771-832:0.2875916241,(ACAPLA025133/520-579:0.3469573395,((HOMSAP019220/328-389:0.2099523504,DANRER020297/393-453:0.1894740913):0.1651728057[99],(HOMSAP039758/708-768:0.1941518640,(DANRER049009/474-533:0.0000010184,DANRER036541/738-797:0.0000010184):0.0857707887[100]):0.0486140862[99]):0.0171297594[71]):0.1716456743[99]):0.0876854231[98]):0.2177311802[78]):0.0706417473[92],(LEUCOM067108/387-447:1.3386163086,(SCHMAN009719/1411-1473:0.7192760606,((DROMEL017157/1514-1576:0.0305933276,DROMEL009476/1467-1529:0.0621430343):0.3706343101[100],(BOMMOR002120/61-123:0.5190305680,((TRIADH004092/113-174:1.0950333038,NEMVEC002885/221-283:0.2877653017):0.2119975047[87],(ACAPLA031152/780-842:0.1804893236,(DANRER017550/839-900:0.3161530977,((IXOSCA030350/1151-1213:0.2463802007,(DAPMAG017999/1280-1342:0.2781690044,CRAGIG059811/840-902:0.2057861217):0.0646801405[95]):0.0384777080[67],((BRABEL024019/953-1015:0.0000027720,BRABEL024013/786-848:0.0000022232):0.0102846208[100],((DANRER021976/831-893:0.2635012506,HOMSAP064295/948-1010:0.0454846366):0.0807149961[100],((CIOINT016444/236-298:0.6975772540,HOMSAP074719/958-1020:0.1415471710):0.0072922422[56],(DANRER039304/827-889:0.0440693743,((DANRER040127/730-792:0.0160899112,DANRER024875/764-826:0.0000020194):0.0873604392[100],(HOMSAP039282/818-880:0.0000027276,(HOMSAP047898/260-322:0.0000000000,HOMSAP024701/767-829:0.0000000000):0.0000024629):0.0152408653[100]):0.0422483684[100]):0.0905634411[100]):0.0720418292[56]):0.1324700407[56]):0.1386169315[92]):0.0224451438[63]):0.0351892825[88]):0.0830796924[87]):0.0070854299[79]):0.1528434267[91]):0.0722892843[95]):0.1941487805[87]):0.0668839516[96]):0.0799552217[93],(((NEMVEC018487/116-177:0.7907968468,(SCHMAN003021/213-274:0.5831743728,(DIAGRA038235/138-198:0.7860824564):0.7320488284[99]):0.3137087749[60]):0.0266358861[38],(DAPMAG018775/913-975:0.8762998641,(CIOINT017035/450-512:0.5813640174,(IXOSCA026310/1126-1188:0.5620085050,((TRIADH005272/192-253:1.3642776535,DANRER026651/653-715:0.1165168765):0.0611920163[77],(HOMSAP069110/744-806:0.1325128738,((DANRER011091/720-782:0.1665108570,ACAPLA012029/878-940:0.1845712358):0.1319257698[99],(DANRER025160/449-511:0.3525509797,(CRAGIG038517/1357-1419:0.3275192271,BRABEL025514/1020-1082:0.2513177759):0.1134950852[99]):0.0569413441[96]):0.0729182715[93]):0.1412206764[76]):0.0505599724[90]):0.0608713835[91]):0.1439094126[94]):0.1885876890[86]):0.1702207446[56],((TRIADH010960/480-541:0.7825761936,(DROMEL004871/375-435:0.6566574032,(DAPMAG013854/481-541:0.6759764729,(ACAPLA008835/428-488:0.1804994325,((CRAGIG012838/385-445:0.3928518974,((NEMVEC015522/24-85:0.5409769250,BRABEL019138/412-473:0.3921603822):0.0829540356[85],(SCHMAN006171/476-537:0.7775544406,(IXOSCA013104/347-408:0.0000028817,IXOSCA007768/484-545:0.0000024178):0.1565184784[100]):0.2108136012[95]):0.0880168108[85]):0.0624707443[84],((HOMSAP083679/52-114:0.0861170716,DANRER009464/27-89:0.0861986333):0.0969749860[100],((CIOINT011487/182-242:0.7224618121,HOMSAP058878/463-525:0.0343095952):0.0816911491[89],(DANRER044197/303-365:0.1870446657,DANRER018590/573-635:0.0000022900):0.1143633504[100]):0.2086985224[97]):0.2087790108[97]):0.0645263160[83]):0.1301424577[85]):0.1178088711[98]):0.1338866476[98]):0.3505328505[99],((DROMEL004317/1164-1225:0.2070938899,(IXOSCA007648/683-744:0.4904027855,DAPMAG013349/800-860:0.5742234381):0.3400396278[100]):0.7345369657[100],((LEUCOM072331/496-557:0.3950513753,LEUCOM007823/1674-1735:0.5010005543):0.3922610623[100],(((HOMSAP002536/825-886:0.0906303185,(CRAGIG028376/1120-1181:0.2462850977,DANRER030078/795-856:0.0585053144):0.0199665301[68]):0.0719084191[95],(ACAPLA025865/1584-1644:0.1271917393,(BRABEL012879/1328-1389:0.0950632657,(HOMSAP052892/797-858:0.0451699796,DANRER041492/799-860:0.0852810655):0.0667328674[100]):0.0232522634[91]):0.0101698498[94]):0.5743862245[99],((BRABEL003768/642-705:0.2323701842,(CIOINT000747/640-703:0.7610820913,((CRAGIG059184/550-613:0.3375784559,ACAPLA002865/487-550:0.2808986608):0.0699264212[98],(IXOSCA002766/695-758:0.2171172509,(DAPMAG025324/670-733:0.3240454211,(DROMEL029120/807-869:0.3102891110,BOMMOR002849/572-635:0.2359388386):0.0482438220[100]):0.0470502828[46]):0.1447818920[61]):0.0510778380[55]):0.0575279786[51]):0.1000803506[53],((HOMSAP068001/260-324:0.4205650832,HOMSAP049420/632-696:0.1057353026):0.1847040909[85],((DANRER001439/640-703:0.1929947877,(HOMSAP042957/604-667:0.0000010184,HOMSAP027356/503-566:0.0000010184):0.0131514143[100]):0.0683679841[99],(DANRER024269/654-718:0.1006743906,(DANRER002751/406-470:0.0972541445,(HOMSAP099926/387-451:0.0000010184,HOMSAP099924/400-464:0.0000010184):0.0604829533[100]):0.1505486951[100]):0.0488505241[88]):0.0519229802[92]):0.1119070489[67]):0.3617764216[98]):0.1108372981[56]):0.1127392233[95]):0.1010155727[76]):0.1519728123[85]):0.0808005761[56]):0.1493132225[80]):0.10458693145[83],((JAKBAH011702/319-378:0.6246911511,(DIPROT015568/71-134:1.3874666532,GLOWIT010822/39-104:0.7592052426):0.1933265481[93]):0.1961298172[92],((ELPMAR021499/109-168:0.9455443657,(ELPMAR001222/93-154:1.0041923355,ELPMAR002160/343-405:0.6576622394):0.2103077696[87]):0.3945308669[90],(((TRIMAR001162/11-69:0.6153552250,((SALKVE008387/133-195:0.9899338516,COLSPE009081/223-284:1.4315891425):0.1034025472[10],(MNELEI008267/348-411:0.8047615172,(IXOSCA009855/389-455:0.6270986484,BRABEL034660/376-444:0.4156117543):0.5387476696[100]):0.3970213175[100]):0.3489637216[41]):0.1498601289[6],((DIAGRA027847/321-381:0.2738173221,(SALKVE000906/1487-1547:0.0180642840,SALKVE000905/32-92:0.0881448963):0.4162780958[100]):0.1225863276[100],(LEUCOM053558/178-237:0.5897320165,(ACAPLA032119/1549-1606:0.3448939422,((CIOINT001848/201-260:0.3103491613,(2_GONPAC005966/229-259:1.5744042189,TELSPE036993/38-99:1.1401499861):0.2450299833[95]):0.4172273939[96],(DANRER024646/1570-1630:0.0572401676,(HOMSAP034897/1745-1805:0.1846548782,(DANRER049461/1521-1581:0.0579414948,((HOMSAP120223/1491-1549:0.0000029814,HOMSAP076942/2108-2166:0.0000022647):0.2881948941[100],((DANRER029215/1739-1798:0.0438498479,DANRER024416/1245-1305:0.2403571934):0.0847646105[100],(HOMSAP050771/1788-1848:0.0000010184,(HOMSAP089418/1218-1278:0.0000000000,(HOMSAP089417/1779-1839:0.0000000000,HOMSAP037744/1409-1469:0.0000000000):0.0000000000):0.0000028892):0.0466175832[100]):0.1965406540[100]):0.1905853266[98]):0.0763224267[95]):0.0929871331[96]):0.1579142803[99]):0.3595344444[96]):0.1903199229[90]):0.2326848353[11]):0.1117920540[9]):0.1732602570[84],((((1_ACACAS009130/468-529:1.2504103882,1_ACACAS008861/477-537:1.0892499803):0.4237472477[100],(APISPI049315/37-97:0.7520118657,(PHYPOL010248/330-390:0.9115049679,NAEFOW010604/1555-1615:1.0192590765):0.3359150562[98]):0.2081723295[71]):0.0000022837[49],((NEMVEC022219/14-76:0.8100376917,(PALBIL005505/18-81:0.8765520375,NEODAM003578/5-67:0.9299519327):0.3419349947[99]):0.0000024572[47],(SALKVE012341/248-309:0.6223697766,(SALKVE006808/173-234:0.4236714767,DIAGRA029003/147-208:0.6568844906):0.3669526133[100]):0.0758286284[62]):0.1513149298[76]):0.0943293924[69],((MADERY005509/29-86:1.2833801232,((NEODAM009915/4753-4815:0.7636831604,((GEMCRY040972/136-202:0.6053061559,MANPLA000191/360-421:0.9014943694):0.2292301911[94],(2_GUITHE005066/55-118:0.5540988429,ELPMAR016548/49-109:0.7844749848):0.4413610309[94]):0.1226437736[60]):0.0598712762[91],(((PHAKIR006801/45-105:0.3625516583,(PHAKIR010027/44-104:0.5320109605,PHAKIR001903/114-173:0.8059866106):0.1574321343[100]):0.1695309795[100],((PHAKIR008769/33-92:1.1633839468,NAEFOW006413/37-98:0.4169294934):0.1175673455[58],(PHAKIR005670/41-101:0.9452081104,(PHAKIR003776/34-94:0.5285298183,(PHAKIR004651/6-67:0.5780530949,(VERVER006130/843-903:0.5790420128,(GLOWIT013673/15-76:0.9078370496,(LEUCOM022192/34-95:0.4606536847,ACACAS007651/40-101:0.2933772561):0.1868320488[100]):0.0429269686[93]):0.1528291307[93]):0.1346064167[92]):0.0525425526[47]):0.0000021258[37]):0.1960757815[86]):0.2526333766[85],(((NEODAM002727/11-73:0.7128482181,(2_MADERY013260/168-229:0.1479364505,1_MADERY013260/86-131:0.3762480817):0.7389580297[100]):0.2081618848[88],(VERVER010892/58-118:0.4294480238,(VERVER012783/58-119:0.3905481593,VERVER010745/59-118:0.4601282143):0.3126660861[100]):0.2237144906[98]):0.0727220032[63],(SPISPE014605/84-142:1.2470275503,(((GONPAC004614/444-503:0.7272325757,MNELEI002027/697-756:0.6298734553):0.1097534505[45],(GEFOKE004764/154-214:0.8827978758,(MALJAK018246/134-194:0.0143914008,MALJAK015864/134-194:0.0000028515):0.4587150051[100]):0.3528914167[97]):0.1666990179[85],((1_ACACAS010058/0-52:0.8335881126,2_ACACAS008861/554-615:1.0723108272):0.7966740471[97],((MONBRE003911/1373-1433:0.7441496762,PRIPAC002780/197-257:0.6735428421):0.1591448417[92],(TRIADH000212/1000-1061:0.6833966630,(2_ACACAS009130/533-594:1.2306657912,(BOMMOR007394/1275-1334:0.2606184332,(DROMEL006054/1874-1935:0.3179041067,((DAPMAG019052/1608-1668:0.3131793905,(RAMVAR012289/1191-1248:0.4925064532,IXOSCA032482/1383-1444:0.4121021995):0.1000432357[44]):0.0587546165[59],((DANRER031552/1156-1217:0.2059419766,(DANRER047440/344-405:0.2417275500,(HOMSAP060388/1146-1207:0.1400696637,HOMSAP061617/1152-1213:0.1898750318):0.0333678955[64]):0.0357051339[64]):0.1955372346[100],(BRABEL021274/1250-1309:0.2845298256,((CIOINT014743/603-662:0.6325042343,CRAGIG053933/1221-1281:0.1731508636):0.2418451342[98],(ACAPLA014384/1247-1307:0.0000023351,ACAPLA014381/1285-1345:0.0000023334):0.2475186891[100]):0.0725600080[94]):0.1055854444[61]):0.0308878887[58]):0.1654988018[99]):0.0433630037[99]):0.0936811863[98]):0.0238672168[97]):0.2153707759[99]):0.0027367840[80]):0.1715987580[98]):0.1655779301[74]):0.0000022923[60]):0.0613977013[57]):0.0847073865[92]):0.0289808239[77]):0.0256375481[22],(NEODAM001742/700-759:1.1847564213,(((PICSPE058727/402-464:0.9662225570,MARPOL012773/371-433:0.7630928515):0.0645733812[24],((NEOSPE013448/194-255:1.0676484467,(NEOSPE017271/22-83:0.7341258181,((CHOSPE018638/42-117:0.8046040675,(ALLMAC012603/38-98:0.0445040250,ALLMAC007653/38-98:0.0000021681):0.8152607823[100]):0.2285651433[89],((2_PRYPAR028693/326-387:0.1174604674,2_GEPOCE022808/317-378:0.0000024934):0.4686983756[100],(1_PRYPAR028693/232-292:0.0000027265,1_GEPOCE022808/223-283:0.2293399857):1.2126369500[100]):0.4336070612[100]):0.1401434851[90]):0.1131873075[87]):0.0503654355[15],((CHABRA034975/18-75:1.1217058887,(SAPDIC006316/5-67:0.6827462658,SAPDIC001201/6-67:0.5941613274):0.3197593993[100]):0.0000025272[73],((ALLMAC007512/198-259:0.3134944880,(ALLMAC015450/184-245:0.0277371181,ALLMAC013854/178-239:0.0000020528):0.4023233186[100]):0.4803037225[100],(ANCTWI021920/236-296:1.3715293120,(SCHPOM004003/251-312:0.6310978684,((RHIIRR007764/221-283:0.4693087290,(CRYNEO000838/399-461:0.8060044538,SYNPLU000745/381-442:0.2658031867):0.2371861630[97]):0.0960127875[81],((UMBRAM005464/175-236:0.5395056204,UMBRAM008888/166-227:0.3183920950):0.2035734854[100],(RAMBRE003590/274-335:0.2838702329,MORVER007857/193-254:0.3813457423):0.1008171646[99]):0.1444390356[96]):0.1059417983[79]):0.1782009633[98]):0.0604750761[11]):0.1772707250[7]):0.1055949300[74]):0.1043421099[91]):0.0980588170[83],(((RUSMAR006313/75-137:0.8532338749,(PORPUR004020/77-139:0.3883590965,(RUSMAR012648/31-91:0.1666401986,RUSMAR005656/33-93:0.0000024301):0.8280379803[100]):0.3633222612[99]):0.5165128807[99],(PHAKIR012801/30-92:1.1407399466,(TELSPE032474/7-69:0.9142285237,((GONPAC048358/85-145:0.4689615026,GONPAC029475/38-98:0.3746796914):0.3912365287[100],(HOMSAP024513/96-157:0.6648409087,1_CHASUB004890/356-418:0.9560195499):0.1888908272[98]):0.1562220360[98]):0.1264210119[76]):0.1363895059[93]):0.1396219831[49],(((2_DIPROT000853/737-799:0.9877058098,((CAPOWC004077/5-66:0.7712350545,((GLOWIT001700/163-225:1.1749181669,(2_PICSPE110063/36-97:1.2533020157,LEUCOM086519/766-828:0.6400572191):0.0000020801[59]):0.2116484872[92],(DANRER013347/27-88:1.3840435851,((TRIVAG054142/7-68:0.8299941591,TRIVAG005970/8-67:0.6545051805):0.3533363836[99],(CRAGIG037331/451-510:1.4022597643,TRIVAG039573/8-69:0.6406327888):0.0299244761[99]):0.1914238224[100]):0.2105182162[88]):0.0393467055[83]):0.0395641187[86],((HEMKUK020073/270-333:0.0000010184,HEMKUK020065/270-333:0.0000022105):0.9725897601[100],(((LEUCOM026239/35-97:0.6316257781,CRAGIG003824/364-425:0.6318369144):0.3608809414[99],((CIOINT002039/358-420:0.5733535547,(TRIADH010181/395-457:0.8311904677,NEMVEC005250/341-403:0.7435775378):0.0933114857[95]):0.0834934360[94],(ACAPLA005400/357-419:0.5563855731,(IXOSCA009188/356-418:1.0485395117,BRABEL034346/382-444:0.1301817071):0.1616427151[78]):0.1268866725[78]):0.1896712819[76]):0.2422157825[98],(((BRABEL028843/126-187:0.0392251518,BRABEL001067/248-309:0.0568247010):1.0025301130[100],(2_PICSPE045770/268-328:0.0000020402,1_PICSPE045770/67-127:0.0145807234):1.0601393070[100]):0.0767282630[62],(MASBAL000622/267-328:1.0612889037,(((PARTRI008730/9-69:0.0000027625,PARTRI008728/9-69:0.0000022687):0.7864689352[100],((NEUCRA006263/70-131:0.6430430347,(USTMAY005222/19-79:0.7283413542,CRYNEO003572/22-82:0.4394922482):0.1324819625[86]):0.0517965146[86],((SPIPUN000883/5-66:0.2799802513,GONPRO001323/12-73:0.5169168520):0.1633551465[100],((SYNPLU005147/31-92:0.6310359551,RHIIRR023212/12-73:0.3325286719):0.0000026317[60],(BASMER014921/8-69:0.0000021194,BASMER012920/8-69:0.1650372120):0.4120009391[100]):0.1313320803[98]):0.1961579616[71]):0.1249441678[77]):0.2421108111[83],(((PARATL003558/30-90:0.0000027499):0.9729401669[100],(CHRPER009595/227-288:0.6813110626,CREFRA000643/185-245:0.8115562578):0.1136992817[86]):0.1743664601[34],(((PARATL020592/11-72:0.0000026124):0.5502575765[100],(THETRA003348/7-68:0.5602255109,CHOSPE005072/7-68:0.5886147457):0.2336635599[53]):0.1064271482[52],((CAPOWC008911/256-316:0.6137628046,(MORVER000085/210-271:0.5097347987,(PARATL021176/104-165:0.0000026225):0.9282650494[100]):0.2203573403[89]):0.1431661671[36],((PARATL000154/223-283:0.0000021145):0.7429416882[100],(PARTRI007178/30-91:0.7695469924,((NEUCRA001622/69-129:0.7433833950,UMBRAM000043/41-101:0.4280580503):0.1042647073[83],((BASMER010279/41-101:0.0455806553,BASMER002361/10-70:0.1409276214):0.3795820166[100],((COEREV005858/40-100:0.5954621153,SYNPLU004424/14-74:0.3550228581):0.1656870506[88],(1_PICSPE110063/0-23:1.0980510264,(RHIIRR022063/24-84:0.0539829624,RHIIRR008793/31-92:0.2145460963):0.0472094816[66]):0.3760284627[99]):0.0297494072[59]):0.0503392806[83]):0.1304644497[97]):0.1519634473[98]):0.2208136138[97]):0.1395295492[30]):0.1025806513[24]):0.1235604906[50]):0.0520885450[43]):0.0550349500[47]):0.0292360258[38]):0.0302124641[47]):0.0000029440[30]):0.0271585094[46]):0.0404904407[50],((((MADERY000377/287-349:0.8127227690,(PYGBIF004448/50-109:1.0082498945,(CAPOWC_SAM:1.5465750789,PAUCHR001985/817-879:0.8384888999):0.0172443478[77]):0.2482314598[77]):0.1337119260[77],(LEUCOM089833/3582-3643:1.0190167541,((GUITHE019330/29-87:0.2649670968,GEMCRY004144/39-97:0.2242283968):0.2335189691[99],(GUITHE002082/556-616:0.4629252432,BAFFRI033698/14-72:0.5208354426):0.2633288726[99]):0.3880192604[100]):0.3111448360[94]):0.1922274401[68],((1_GONPAC021633/159-221:1.0745643662,PYGBIF003647/0-59:0.7304765639):0.2286732188[82],((NAEFOW000427/36-97:0.8330756250,((GIAINT001132/19-78:0.2921916956,DYSBRE006845/28-88:0.0444133526):0.2891000727[100],(CARMEM007700/17-78:0.0521626038,CARMEM003662/17-77:0.0743564594):0.8037082351[100]):0.3906735072[100]):0.2991830128[72],((2_GONPAC021633/231-292:0.5511385094,(SPISPE016216/147-207:1.0532696775,(2_ACACAS010058/69-127:1.0609860439,(3_ACACAS009130/611-671:0.7569488650,3_ACACAS008861/631-691:0.5035976317):0.1836961469[100]):0.3198313450[72]):0.1095170700[69]):0.2056747579[67],((ARCINT021431/17-78:0.0000010184,ARCINT021427/17-78:0.0000029913):1.0537530030[100],(CHLATM000291/9-73:0.7095697260,((2_DIALUT013875/434-492:0.3009455728,1_DIALUT013875/361-419:1.0415081394):0.4784002083[100],(3_DIALUT013875/510-568:1.0994216890,RHYHUM000004/16-78:0.6720496432):0.0610000109[89]):0.2056575409[100]):0.1967683845[99]):0.0919613471[90]):0.0687941371[61]):0.0928796754[82]):0.0702911647[77]):0.0531285673[2],((PLATAR017463/36-99:0.8461549910,((CHRVEL027957/24-85:0.3984655596,(1_GUITHE005066/0-38:2.1449433768,VITBRA019220/150-211:0.1517267607):0.3203183428[99]):0.3139145138[99],((PICSPE022293/901-962:0.8822026717,BICSPE004627/26-87:0.6985348771):0.1377040378[86],((HALSEO005184/134-195:0.0000024896,HALSEO005179/134-195:0.0000025738):0.3824963126[100],(HALSPE015901/113-174:0.6303524588,(HONFER004441/94-154:0.4466474513,(PLATAR020347/204-265:0.0000029059,PLATAR020344/204-265:0.0000021462):0.6717937823[100]):0.0662559476[97]):0.3059820600[100]):0.1741481909[87]):0.2701853544[94]):0.0348463057[43]):0.1275510562[46],((GEMCRY004992/687-748:0.7637397500,NEPPYR010819/272-330:1.0652972211):0.1967075099[77],((ELPMAR013286/44-105:1.0122070811,((COLVIE035215/159-221:0.6825508066,(1_DIPROT000853/653-715:1.2009967886,PARATL_SAM:1.1382542626):0.4798763045[75]):0.0000020577[19],((ACACAS013208/442-505:0.6505685829,ANCTWI003889/53-114:0.8600677162):0.0976415010[32],(PARTET009545/230-292:0.3912200898,(PARTET036884/267-329:0.1015351720,PARTET030760/268-330:0.0000021318):0.2388631005[100]):0.5067790141[100]):0.0747863061[31]):0.0636092770[71]):0.1240748766[62],(MATSPE018867/10-70:0.7823702653,(((BIGNAT005081/36-98:0.8741166089,(ACACAS009386/162-223:0.8550199023,NEPPYR029479/109-171:0.9531502169):0.2926829436[93]):0.1552224724[89],(COCSUB006222/10-71:0.8065347501,(GLOWIT008272/53-120:0.9091695698,(MONBRE005325/459-523:0.6830794765,ACACAS009930/501-563:0.7337655800):0.2494469921[98]):0.1719232343[91]):0.0884784251[86]):0.0702157242[90],((PICSPE006222/11-65:1.0497324715,(VERVER001555/135-196:1.1316991724,(((CYAPAR017622/433-490:0.3438293080,CYAPAR004097/259-321:0.4758844830):0.4854127836[92],(ACASPE021134/2-63:1.1620025342,CHOSPE039065/17-78:0.4078839854):0.1320892245[91]):0.1571307331[95],((1_HOMSAP052000/414-475:0.5575468440,1_BOMMOR013847/761-823:0.3277136924):0.5133248193[100],(HYPCAT001373/143-204:0.6404798931,(2_HOMSAP052000/484-547:1.2470534508,2_BOMMOR013847/835-895:1.0092736467):1.0102615500[100]):0.2659358784[100]):0.2633592975[100]):0.0352553956[86]):0.0521172558[94]):0.0773813592[53],((PRYPAR033932/134-195:1.0698510106,(ANCTWI022064/143-205:0.4842990675,(STECOE015788/10-72:0.2170307194,STECOE001913/10-72:0.0490878787):0.9215950385[100]):0.1838316616[98]):0.0674082740[34],((GLOWIT025083/104-166:0.0000029405,GLOWIT001095/87-149:0.0000022912):0.9157011287[100],(HALSEO001477/69-128:0.7341648721,(MASSPE011803/1908-1970:0.2238723883,(HONFER002099/1752-1814:0.1902185908,(HALSPE001510/28-90:0.1249349144,(CLAOKA005544/2901-2963:0.1955142491,CHASUB004528/1830-1892:0.0860476064):0.2544983696[100]):0.0801604803[99]):0.1774243487[99]):0.2782823269[100]):0.2375501413[100]):0.1269323641[97]):0.1090179104[93]):0.0654863966[78]):0.0000021251[57]):0.0762732277[74]):0.0000020038[46]):0.0561145549[52]):0.0156287020[2]):0.1161394452[93]):0.0238594616[47],(((PHATRI002549/10-71:0.9315930655,((EUGLON033406/49-111:0.3878547474,ENTSUL016840/8-70:0.7060576887):0.2949523964[98],((2_CHASUB004890/424-472:1.2228805939,DIPROT006187/795-857:0.4493512599):0.6208315940[98],((HEMPHA005758/30-93:0.7236645675,EUGLON001001/9-71:0.5399949709):0.1004780496[64],((NEODAM006122/540-599:1.0983993382,ENTSUL049172/8-70:0.2947614536):0.0000020216[72],(HEMPHA048381/8-70:0.3391524012,(RHYHUM010779/22-84:0.7065631499,ENTSUL035550/56-118:0.7763670893):0.1422536106[90]):0.2598306338[83]):0.1525684971[73]):0.1801042238[78]):0.0803003992[71]):0.0399299598[88]):0.1654769212[73],((COLSPE009374/52-113:0.6571910681,(ARCINT018775/7-69:1.0843488113,(GLOWIT024093/266-328:0.7697745596,(GLOWIT016294/292-354:0.3253453351,CYAPAR018656/289-350:0.7579547980):0.2777417005[100]):0.1808892622[97]):0.0213422394[35]):0.1197880024[72],(((PARATL020553/76-139:0.0000026622):0.7252602387[100]):0.1554798882[72],(KLENIT008527/482-543:0.6351574006,((1_GONPAC005966/136-198:1.0514065609,(PARATL013839/54-114:0.0000010184):1.1147316140[100]):0.0000028097[35],((APISPI055212/140-200:1.6430355865,(LEPVOR025056/182-243:0.5167122423,CAPOWC000918/13-73:0.6385839441):0.1182412429[93]):0.0947017165[83]):0.0986926507[61]):0.0290519407[42]):0.0840561643[62]):0.2011140278[76]):0.2171347984[78]):0.0000022689[41],((GEMCRY027106/52-110:0.3114380991,1_BAFFRI038113/69-130:0.5409815168):0.6522820289[100],((APISPI030814/345-403:0.9465692180,CHRVEL013865/2-62:0.7140650443):0.0000027003[71],(((ENTSUL006275/6-71:0.0000020029,ENTSUL006270/6-71:0.0000023303):0.7189308630[100],((PICSPE036805/9-70:0.6265505498,(THETRA008019/174-229:0.8662334222,PICSPE021993/163-222:0.4802411815):0.2282532744[20]):0.4479564831[93],((BRABEL001407/616-676:0.1147389139,(BRABEL030354/519-579:0.0000026227,BRABEL026230/718-778:0.1079367145):0.0022145606[99]):0.1549759333[98],(BRABEL006425/97-157:0.0321260015,(BRABEL031915/2074-2134:0.0447750729,(BRABEL023727/413-473:0.0441695506,BRABEL018111/667-727:0.0143505852):0.0145946612[99]):0.0257630487[94]):0.1446961956[95]):0.5053250313[100]):0.1878245434[30]):0.1109576481[77],((ARCINT024555/342-401:1.2838856920,(ARCINT005008/246-305:0.9727952210,MICMAR181259/33-93:0.5725451097):0.0397286814[97]):0.2332131829[93],(((PRYPAR016520/499-559:0.7750985044,GEFOKE010742/21-80:0.9243932840):0.2356030213[99],(HEMPHA058733/66-124:1.0917542900,EUGLON029567/281-339:1.0106075335):0.0961525912[86]):0.4006889504[93],(((ANCTWI028653/153-213:0.6236416357,(HEMPHA064342/103-161:1.4531784453,((NEODAM001673/9-68:0.8002819354,(ACASPE012256/704-764:0.0081202096,(ACASPE015537/696-757:0.1896043826,(RAPHET000494/702-763:0.0705362004,PTESPE014264/58-116:0.0828948968):0.0746083788[99]):0.4713388101[99]):0.6244252842[100]):0.2394564698[96],(((CHOSPE033643/38-99:0.7884575428,ACASPE013291/468-527:0.6270563313):0.1924172791[100],(PTESPE008006/26-87:0.4057131947,(RAPHET002266/805-864:0.0000020277,RAPHET002264/805-864:0.0000010184):0.7136081736[100]):0.0875202252[99]):0.1139047557[100],(PTESPE008757/49-108:0.8674619553,((ACASPE006682/26-86:0.6719469716,(CHOSPE012788/664-722:0.3352923400,CHOSPE012625/706-766:0.1669273322):0.3096114918[100]):0.1230432685[42],(PTESPE004428/151-211:0.6188768623,(CHOSPE024567/656-716:0.4997275695,(RAPHET003535/9-68:0.8382988939,ACASPE016335/742-800:0.5640433068):0.0898580440[82]):0.0572818793[98]):0.3257843605[100]):0.0588672975[43]):0.0534114299[84]):0.0809101433[96]):0.1594443609[97]):0.1072163841[46]):0.1660312898[49],(BRABEL015779/751-811:0.7288884882,((ACACAS009175/18-77:0.8708583709,MADERY000646/14-71:0.9617071117):0.5351738389[91],(((STRRAT010395/646-703:0.4805511489,PRIPAC003092/637-694:0.4674528432):0.9881473298[100],(DAPMAG008033/416-474:0.8203032761,(SPIPUN008633/1010-1069:0.7587576876,NEOSPE018265/1025-1086:0.5406992322):0.2092784423[100]):0.0648446233[77]):0.2212949737[75],(CIOINT003141/953-1012:0.5779502955,((NEMVEC007138/1-55:0.5763778481,((LEUCOM039785/136-196:0.5249479214,CRAGIG017272/608-667:0.2259232109):0.0655060710[73],(BRABEL026351/412-472:0.2906779085,(CIOINT007120/426-486:0.5047714931,(HOMSAP075333/439-499:0.1582594559,DANRER020074/408-468:0.1252249708):0.0580333210[100]):0.1058954697[99]):0.0926501106[99]):0.6011062858[100]):0.0241163909[53],(DANRER023412/750-811:0.3523959127,(DIAGRA042169/175-236:0.7181298061,(TRIADH008809/737-797:0.4435196472,(ACAPLA013712/1146-1205:0.2937316670,(CRAGIG038019/744-803:0.3075660628,(BRABEL021775/895-954:0.1054425450,(DANRER012410/857-916:0.0579763691,(HOMSAP107106/876-934:0.1858356526,(HOMSAP081442/900-959:0.0000026225,DANRER001172/483-542:0.0000026225):0.0000021614[97]):0.0367766032[98]):0.0889553948[98]):0.0575267957[95]):0.0823133554[95]):0.1302743659[95]):0.0778148096[74]):0.0000029071[40]):0.0907183453[54]):0.0940774161[61]):0.0976391673[65]):0.1749002106[62]):0.0262882322[62]):0.0845171189[73]):0.1451454851[25],(((HYPCAT007217/415-474:0.7920063530,((STECOE027958/110-170:1.2628520851,LEPVOR020839/263-325:0.8879608556):0.1074746936[81],(TELSUB043298/19-75:1.1884709998,(PARATL008287/13-74:0.0000010184):0.7337379103[100]):0.2440784429[91]):0.0105639251[62]):0.1661343848[99],((GONPAC019578/127-185:0.0000020279,GONPAC013968/126-184:0.0000021009):1.4193040350[100],((IXOSCA006244/411-467:0.5732468165,((CRAGIG036703/225-284:0.0428418466,CRAGIG018952/413-472:0.0155251562):0.8520918188[100],(CHRVEL013592/2327-2384:1.1367863379,(DROMEL011335/446-503:0.3616347083,BOMMOR003928/390-447:0.2571415762):0.2974938303[100]):0.0000024234[22]):0.1296346814[49]):0.3334033757[94],(MICSPE006432/155-211:1.0213586905,(CHABRA030101/205-260:0.0620136338,(CYCPAN009310/283-341:0.2567751701,(ARATHA024892/400-458:0.7995118356,((SORBIC041362/159-216:0.5238513579,SORBIC037584/155-209:0.1500578692):0.0621779805[100],(ARATHA037620/147-204:0.1069639876,(ARATHA041702/145-200:0.0000010184,ARATHA016071/127-182:0.0000010184):0.0686041383[100]):0.2328202774[100]):0.0917629223[100]):0.1084576518[99]):0.3564055317[99]):0.2551012452[98]):0.4240150225[90]):0.1463703292[84]):0.1046612043[52]):0.1968258829[64],((ANCTWI001829/260-319:1.1817741633,((HEMPHA006806/68-124:1.0284921394,(APISPI044159/483-542:0.0000028958,(APISPI044163/468-527:0.0000021506,APISPI044162/482-541:0.0000025639):0.0298085190[100]):0.6694558298[100]):0.1285922196[92],((MALCAL002188/129-186:0.4260255285,(MALJAK007245/950-1008:0.0000027117,MALJAK003732/958-1016:0.0337741205):0.8180861191[100]):0.3576146391[99],(KLENIT003694/1016-1077:1.0730424182,(MARPOL023096/362-420:0.3431480677,(((CHABRA022092/722-780:0.3164673531,CHABRA008251/1850-1907:0.6068546543):0.1406210134[100],(CHLATM005387/482-542:0.8698938230,CHLATM008937/379-436:0.6289750111):0.1722571049[99]):0.2297999786[99],(SORBIC000647/145-206:0.6731455717,(CYCPAN002687/360-420:0.2167695218,(CYCPAN013837/356-416:0.2132442678,(SORBIC010557/190-249:0.4007997597,(ARATHA036192/232-292:0.0365282136,ARATHA030731/215-275:0.0531328100):0.2180002967[100]):0.1577957793[99]):0.0613550849[82]):0.1355696727[82]):0.2685119712[95]):0.1376312953[98]):0.2316093253[99]):0.1481067645[99]):0.0834595941[55]):0.0934473132[53]):0.0308263084[50],(((MANPLA028767/195-255:0.8736975204,RIGRAM008597/116-174:0.7772841771):0.2406855024[97],(APISPI030475/535-595:0.5106591072,(RHYHUM008632/147-203:0.7041122693,HEMPHA014528/482-537:0.7280589043):0.3671970441[100]):0.1402931815[57]):0.1378271040[56],(((HEMPHA049441/78-138:0.8591699894,(GEFOKE016377/710-770:1.0746873135,PAPANK003422/310-369:0.6550190094):0.1069409065[75]):0.2571410656[91],(HEMPHA047719/494-554:1.2124299111,(GEFOKE008190/6-66:0.6726221721,((DIPROT035729/587-647:0.0562868893,DIPROT035727/587-647:0.0000025169):0.7365708386[100],(2_BAFFRI038113/154-200:1.7153494147,MALCAL007105/6-66:0.3996794387):0.1296823248[83]):0.1635843201[87]):0.0462506515[62]):0.0321517141[54]):0.1145878350[61],((MALJAK006005/120-180:0.6623979483,MALCAL000149/218-278:0.1398388359):1.1556527480[100],(((GONPAC014319/29-86:0.0000024405,GONPAC007715/29-86:0.0000010184):1.3786259100[100],(PHYPOL002606/280-341:1.0571853391,(MALCAL006350/11-70:0.7623656407,(GEFOKE008964/38-96:1.0133841130,(MALJAK018361/8-68:0.0000021544,MALJAK004456/0-60:0.0000026225):0.2881355787[100]):0.0751566484[90]):0.0709870116[86]):0.2058373118[51]):0.0000025059[28],((KLENIT002881/459-517:0.8057059454,((MARPOL003160/495-556:0.7414870027,(CYCPAN000680/446-507:0.1645871427,(SORBIC015465/474-534:0.3411050122,(ARATHA028030/241-301:0.0000010184,ARATHA011901/241-301:0.0000010184):0.3862921779[100]):0.3222287310[100]):0.0784748292[43]):0.2931492417[97],((2_GEFOKE001657/635-692:0.7044197197,(2_MALCAL012449/784-839:0.1006770555,(2_MALJAK007244/370-423:0.0000020129,2_MALJAK003721/556-609:0.0178682683):0.3660696666[100]):0.2662676549[100]):0.4786719566[100],((PLAFUN013800/250-311:1.1298758908,GEFOKE019995/953-1013:0.3889120522):0.4172731263[99],(1_GEFOKE001657/561-619:0.3733120092,(1_MALCAL012449/709-768:0.1745256197,(1_MALJAK007244/296-355:0.0148256880,1_MALJAK003721/482-541:0.0000021118):0.1353154328[100]):0.0650053767[95]):0.9083664274[99]):0.1494705212[86]):0.0688758319[85]):0.1539392057[85]):0.1931590231[89],((DIAGRA028163/261-321:0.7202643898,(GEFOKE024129/710-767:0.8487929684,((PERSWS004560/627-687:0.0000010184,PERSWS000793/627-687:0.0000010184):0.6361907696[100],(NEODAM004605/441-501:0.3037319164,NAEFOW007673/592-653:0.3024444068):0.2371048842[100]):0.1505026443[99]):0.1061489537[99]):0.1810520644[82],((DIPROT014314/170-230:0.8047683290,(EUGLON004176/432-494:0.5552351523,ENTSUL034506/381-438:0.3743491005):0.3724893526[100]):0.1472953667[99],(ACACAS011460/293-353:0.4354518888,(PHYPOL007434/294-354:0.4108159646,((VERVER007558/437-498:0.6710995265,ARCINT024296/503-563:0.6655009422):0.0020604026[91],(PLAFUN007558/338-399:0.8265105828,(PHYPOL005068/551-609:0.7404733469,DICDIS002684/451-511:0.9934571375):0.1574060718[99]):0.3579960283[98]):0.1546856902[94]):0.2339705171[98]):0.1956035661[99]):0.1885982200[69]):0.0910579591[40]):0.0798188633[52]):0.1103369313[63]):0.0000021923[35]):0.0918193407[59]):0.1575831591[49]):0.0963556406[87]):0.0390272569[19]):0.0000026099[65]):0.1309024094[88]):0.1092493770[97]):0.1057670236[83]):0.0278586826[57]):0.0856422593[67]):0.0700816104[83]):0.0810057203[44]):0.0000027505[9]):0.0220947857[29]):0.0310086014[28]):0.0000020920[40]):0.0539613492[55]):0.0559241410[46]):0.1192941886[79]):0.10458693145);
