# Supplementary material for: Uncoupled evolution of the Polycomb system and deep origin of non-canonical PRC1
Source: Commun Biol. 2023 Nov 10;6:1144. doi: 10.1038/s42003-023-05501-x (PMC10638273; doi:10.1038/s42003-023-05501-x)
Supplement: Supplementary file 7 — Supplementary Data 4 [file 42003_2023_5501_MOESM7_ESM.zip › Supplementary Data 4/PHC/SAMhmmsearchoutput.txt]

# hmmsearch :: search profile(s) against a sequence database
# HMMER 3.3.2 (Nov 2020); http://hmmer.org/
# Copyright (C) 2020 Howard Hughes Medical Institute.
# Freely distributed under the BSD open source license.
# - - - - - - - - - - - - - - - - - - - - - - - - - - - - - - - - - - - -
# query HMM file:                  psiblast_5031153.hmm
# target sequence database:        local_proteome_database
# - - - - - - - - - - - - - - - - - - - - - - - - - - - - - - - - - - - -

Query:       psiblast_5031153  [M=63]
Scores for complete sequences (score includes all domains):
   --- full sequence ---   --- best 1 domain ---    -#dom-
    E-value  score  bias    E-value  score  bias    exp  N  Sequence     Description
    ------- ------ -----    ------- ------ -----   ---- --  --------     -----------
     4e-100  335.2   9.6    2.6e-09   44.3   0.0    9.3  9  PICSPE029966  
    9.4e-77  260.3   7.9    1.3e-07   38.9   0.0   10.3  9  SALKVE011393  
    3.9e-73  248.7   4.2    1.1e-09   45.5   0.0    6.2  6  ANCTWI018987  
    1.1e-72  247.3  23.5    1.6e-05   32.2   0.0   12.4 10  MONBRE003526  
    8.1e-41  145.2   3.0    2.3e-12   54.1   0.1    3.4  3  ACACAS009130  
    1.2e-39  141.4   1.4    1.7e-10   48.1   0.0    3.5  3  DIALUT013127  
      1e-36  132.1  10.1      5e-05   30.6   0.1    5.7  5  ELPMAR017502  
    5.2e-32  117.0   0.7      4e-11   50.1   0.1    3.4  3  DIALUT013875  
      8e-32  116.4   1.1    9.3e-13   55.3   0.0    3.5  3  ACACAS008861  
    7.7e-31  113.2   0.3    1.8e-12   54.4   0.0    3.2  2  PICSPE045770  
    3.7e-28  104.6   0.2    2.2e-13   57.3   0.1    2.5  2  MALCAL012449  
    6.6e-27  100.6   4.9    0.00012   29.4   0.0    4.5  4  MASBAL014790  
    8.2e-27  100.3   0.9    1.5e-08   41.8   0.2    3.2  3  PICSPE085489  
    1.8e-26   99.3   0.1    5.9e-10   46.4   0.0    3.5  3  GLOWIT017785  
    2.5e-26   98.8   0.0    5.4e-26   97.7   0.0    1.6  1  HOMSAP047898  
    2.7e-26   98.7   0.3    3.8e-11   50.1   0.1    2.5  2  GEFOKE001657  
    3.3e-26   98.4   2.7    0.00019   28.7   0.0    4.4  4  MASBAL004803  
    3.4e-26   98.3   0.3    5.2e-14   59.3   0.1    2.1  2  ACACAS010058  
    4.4e-26   98.0   0.4    9.9e-13   55.2   0.1    2.8  2  MALJAK003721  
    8.7e-26   97.1   0.3    8.4e-13   55.5   0.1    2.7  2  MALJAK007244  
    1.1e-25   96.7   0.0    2.1e-25   95.8   0.0    1.5  1  HOMSAP024701  
    1.2e-25   96.6   1.7    0.00031   28.0   0.1    4.6  4  LAPGUS001114  
    1.2e-25   96.6   0.0    2.2e-25   95.7   0.0    1.5  1  HOMSAP039282  
    2.6e-25   95.5   2.6    6.6e-16   65.4   0.1    2.8  2  DIPROT000853  
    2.6e-25   95.5   1.5    2.3e-13   57.3   0.0    3.7  2  GONPAC021633  
    1.2e-24   93.4   0.0    3.2e-24   92.0   0.0    1.8  1  HOMSAP064295  
    1.4e-24   93.2   0.2    2.4e-24   92.4   0.2    1.4  1  HOMSAP074719  
    1.4e-24   93.2   0.1    2.3e-24   92.5   0.1    1.4  1  IXOSCA030350  
    1.9e-24   92.8   0.1    3.1e-24   92.1   0.1    1.4  1  DANRER039304  
    2.2e-24   92.6   3.8    1.8e-13   57.6   0.6    2.8  2  GEPOCE022808  
    2.4e-24   92.5   0.0    3.8e-24   91.8   0.0    1.3  1  BRABEL024013  
    2.6e-24   92.3   0.0    5.4e-24   91.3   0.0    1.6  1  DANRER040127  
    2.7e-24   92.3   0.0    5.7e-24   91.2   0.0    1.6  1  DANRER024875  
    2.9e-24   92.2   0.0    4.8e-24   91.5   0.0    1.4  1  BRABEL024019  
    6.2e-24   91.1   0.3    7.9e-06   33.1   0.0    4.0  3  ELPMAR001634  
    7.2e-24   90.9   0.0    1.4e-23   90.0   0.0    1.5  1  DANRER021976  
    1.3e-23   90.1   0.0    2.6e-23   89.1   0.0    1.5  1  CRAGIG059811  
    1.7e-23   89.7   0.1    2.6e-23   89.1   0.1    1.3  1  ACAPLA031152  
    1.8e-23   89.6   2.0    1.3e-11   51.6   0.4    2.7  2  PRYPAR028693  
    2.8e-23   89.0   0.1    1.6e-09   44.9   0.0    3.0  2  ANDGOD004393  
      3e-23   88.9   0.1      5e-23   88.2   0.1    1.4  1  DANRER017550  
    3.4e-23   88.8   0.6      3e-09   44.1   0.1    2.9  2  MASBAL010422  
    4.5e-23   88.4   0.0    1.3e-09   45.3   0.0    2.8  2  SPIPUN005775  
    7.1e-23   87.7   1.6    4.4e-10   46.7   0.2    2.7  2  NUTLON014607  
    7.4e-23   87.7   1.3    2.5e-05   31.5   0.0    4.7  4  MONBRE008855  
    2.6e-22   85.9   1.8    5.6e-09   43.2   0.6    2.6  2  BAFFRI058236  
    2.9e-22   85.8   2.3    4.9e-09   43.4   0.5    2.1  2  VERVER007740  
    3.4e-22   85.5   1.0    4.6e-09   43.5   0.1    2.8  2  COLSPE006695  
    4.9e-22   85.0   0.0    1.1e-21   84.0   0.0    1.6  1  DANRER049009  
    5.2e-22   85.0   1.2    7.6e-09   42.8   0.1    2.3  2  PRYPAR028207  
    5.4e-22   84.9  13.7    1.2e-09   45.3   0.1    4.3  3  CHASUB006623  
    6.7e-22   84.6   0.1    1.6e-21   83.4   0.1    1.7  1  DROMEL009476  
    7.3e-22   84.5   0.1    1.7e-21   83.3   0.1    1.7  1  DROMEL017157  
    7.9e-22   84.4   0.3    2.7e-11   50.6   0.1    2.8  2  MADERY013260  
    7.9e-22   84.4   0.0    1.4e-21   83.6   0.0    1.3  1  HOMSAP019220  
    8.1e-22   84.3   0.0    1.7e-21   83.3   0.0    1.5  1  DANRER036541  
    8.7e-22   84.2   0.0    1.4e-21   83.5   0.0    1.3  1  DAPMAG017999  
    1.8e-21   83.2   3.0    1.1e-08   42.3   0.5    3.1  2  VERVER007741  
    4.1e-21   82.1   0.0    7.3e-21   81.3   0.0    1.4  1  DANRER011091  
    4.4e-21   82.0   0.0    1.7e-20   80.1   0.1    1.9  1  ACAPLA025133  
    4.5e-21   82.0   0.0    5.4e-08   40.1   0.0    2.6  2  RHOMAR006066  
    4.6e-21   81.9   0.0    7.8e-21   81.2   0.0    1.4  1  ACAPLA012029  
    8.4e-21   81.1   0.0    1.8e-20   80.0   0.0    1.6  1  CIOINT016444  
    9.1e-21   81.0   0.1      2e-20   79.9   0.1    1.6  1  DAPMAG025324  
    1.1e-20   80.7   0.0    2.1e-20   79.8   0.0    1.4  1  DANRER020297  
    1.4e-20   80.4   0.2    2.3e-20   79.7   0.2    1.4  1  NEMVEC002885  
    1.5e-20   80.3   3.5    4.1e-09   43.7   0.0    2.8  2  MASBAL004586  
    1.6e-20   80.2   4.7    5.3e-07   36.9   0.1    4.8  4  MALJAK014903  
      2e-20   79.9   0.0    3.5e-20   79.1   0.0    1.4  1  HOMSAP039758  
      2e-20   79.9   1.1      0.023   22.1   0.0    5.5  5  ACACAS012980  
      2e-20   79.9   1.1    1.2e-08   42.2   0.1    2.9  2  GEMCRY000562  
    2.4e-20   79.6   1.3      9e-06   33.0   0.0    3.7  3  SALKVE004351  
    2.5e-20   79.6   1.0      1e-07   39.2   0.1    2.6  2  PHYPOL000611  
    3.6e-20   79.1   0.1    6.4e-20   78.3   0.1    1.4  1  DANRER024269  
    3.8e-20   79.0   0.1    6.4e-20   78.3   0.1    1.4  1  DANRER026651  
    5.8e-20   78.4   0.2    5.3e-05   30.5   0.0    3.3  3  HONFER004658  
    6.9e-20   78.2   0.0    1.3e-19   77.3   0.0    1.5  1  HOMSAP069110  
    7.4e-20   78.1   0.2    9.3e-20   77.7   0.2    1.1  1  NEMVEC014968  
    9.1e-20   77.8   2.4    3.9e-09   43.7   0.1    3.5  2  COLVIE011074  
    1.1e-19   77.5   0.0    2.1e-19   76.6   0.0    1.4  1  BRABEL006965  
    1.2e-19   77.3   0.0    2.3e-19   76.5   0.0    1.4  1  IXOSCA021492  
    1.5e-19   77.1   0.5    2.8e-10   47.4   0.0    2.5  2  DIAGRA030609  
    1.6e-19   77.0   0.1    2.9e-19   76.1   0.1    1.5  1  HOMSAP027356  
    1.9e-19   76.7   0.1    3.9e-19   75.8   0.1    1.5  1  DANRER002752  
      2e-19   76.7   0.1    3.7e-19   75.8   0.1    1.5  1  HOMSAP042957  
      2e-19   76.7   0.0    2.6e-19   76.3   0.0    1.1  1  BOMMOR002120  
      2e-19   76.7   0.1    3.6e-19   75.8   0.1    1.5  1  BRABEL025514  
    2.2e-19   76.6   1.0    3.1e-11   50.4   0.2    2.6  2  CHASUB004890  
    2.7e-19   76.3   0.1    5.3e-19   75.3   0.1    1.5  1  DANRER002751  
      3e-19   76.1   9.8    1.2e-09   45.4   0.1    3.3  2  CHASUB012840  
    3.1e-19   76.1   0.2    6.4e-19   75.1   0.2    1.6  1  BRABEL003768  
    3.3e-19   76.0   1.5    2.7e-07   37.8   0.1    2.3  2  GEPOCE039391  
    4.5e-19   75.6   0.1    7.3e-19   74.9   0.1    1.3  1  DIAGRA027847  
    5.7e-19   75.2   0.1    3.4e-07   37.5   0.0    2.4  2  CLAOKA013242  
    5.7e-19   75.2   0.0    7.9e-19   74.8   0.0    1.2  1  MICMAR181259  
      6e-19   75.2   0.1    1.1e-18   74.3   0.1    1.4  1  DANRER025160  
      6e-19   75.1   0.0    1.1e-18   74.4   0.0    1.4  1  IXOSCA013104  
    7.8e-19   74.8   0.7    7.5e-07   36.4   0.1    3.9  3  CIOINT007722  
    7.9e-19   74.8   0.2    1.2e-18   74.2   0.2    1.3  1  TRIADH004092  
    8.1e-19   74.7   0.1    1.5e-18   73.9   0.1    1.5  1  DANRER001443  
    8.5e-19   74.7   0.0    1.6e-18   73.8   0.0    1.5  1  IXOSCA007768  
    8.9e-19   74.6   0.2    4.4e-06   34.0   0.1    3.2  3  NEMVEC001802  
      9e-19   74.6   0.1    1.7e-18   73.7   0.1    1.5  1  DANRER001439  
    1.1e-18   74.4   5.0      1e-09   45.6   0.7    2.4  2  PAUCHR001545  
    1.2e-18   74.2   1.1    1.9e-08   41.5   0.1    2.5  2  VERVER007647  
    1.2e-18   74.2   0.1      2e-18   73.5   0.1    1.4  1  HOMSAP099926  
    1.3e-18   74.1   0.1    2.1e-18   73.4   0.1    1.4  1  HOMSAP099924  
    1.5e-18   73.8   0.0    2.5e-10   47.5   0.0    2.3  2  MASBAL002155  
    1.5e-18   73.8   0.4    2.4e-18   73.2   0.4    1.3  1  NEOSPE017271  
    1.7e-18   73.7   0.0    3.8e-18   72.6   0.0    1.6  1  CRAGIG038517  
    2.2e-18   73.3   0.0    4.4e-18   72.4   0.0    1.5  1  BRABEL019138  
    2.4e-18   73.2   0.1    2.7e-09   44.2   0.0    2.4  2  DIAGRA021238  
    2.4e-18   73.2   0.0    2.8e-18   73.0   0.0    1.1  1  NEMVEC015522  
    2.7e-18   73.0   0.0    4.3e-18   72.4   0.0    1.3  1  SCHMAN003021  
      3e-18   72.9   0.4    1.8e-08   41.6   0.1    2.3  2  PRYPAR029802  
    3.1e-18   72.9   0.8    1.2e-08   42.2   0.1    2.5  2  PLAMIC010817  
    3.3e-18   72.8   0.0    4.2e-18   72.4   0.0    1.1  1  SALKVE000905  
    3.5e-18   72.7  15.6    7.1e-05   30.1   1.1    3.6  3  CRAGIG031576  
    5.1e-18   72.2   0.0    9.1e-18   71.4   0.0    1.4  1  CYCPAN002687  
      7e-18   71.7   0.1    1.3e-17   70.8   0.1    1.5  1  IXOSCA002766  
      8e-18   71.6   0.2    1.5e-17   70.6   0.2    1.5  1  BRABEL034346  
    8.8e-18   71.4   0.1    1.5e-17   70.7   0.1    1.4  1  ACAPLA002865  
    9.1e-18   71.4   0.1    4.3e-09   43.6   0.1    2.4  2  TRIMAR001541  
      1e-17   71.2   1.2    1.9e-17   70.4   0.1    2.0  1  BOMMOR002849  
    1.1e-17   71.2   0.0    2.1e-17   70.2   0.0    1.5  1  CHOSPE012625  
    1.1e-17   71.2   0.0    1.9e-17   70.4   0.0    1.4  1  DAPMAG009261  
    1.1e-17   71.1   0.1    2.4e-17   70.0   0.1    1.6  1  ANCTWI028653  
    1.2e-17   71.0   0.5    1.8e-06   35.2   0.0    3.9  3  HOMSAP090322  
    1.4e-17   70.8   0.1    2.7e-17   69.9   0.1    1.5  1  HOMSAP089418  
    1.4e-17   70.8   0.1    2.7e-17   69.9   0.1    1.5  1  DANRER030078  
    1.4e-17   70.7   0.1    3.2e-17   69.6   0.1    1.6  1  HOMSAP037744  
    1.4e-17   70.7   0.0    1.8e-17   70.4   0.0    1.2  1  DANRER009464  
    1.4e-17   70.7   0.1    2.6e-17   69.9   0.1    1.5  1  DANRER030077  
    1.5e-17   70.7   0.6    2.9e-06   34.5   0.1    2.7  2  CRAGIG011971  
    1.5e-17   70.7   0.0    3.5e-17   69.5   0.0    1.7  1  PLAFUN007558  
    1.5e-17   70.7   0.0    2.9e-17   69.8   0.0    1.5  1  HOMSAP052892  
    1.5e-17   70.6   0.8    3.7e-06   34.2   0.1    2.7  2  CRAGIG011969  
    1.6e-17   70.6   0.1    2.5e-17   70.0   0.1    1.3  1  LEUCOM053558  
    1.7e-17   70.5   0.1    4.1e-17   69.3   0.1    1.7  1  HOMSAP089417  
    1.7e-17   70.5   0.1    4.1e-17   69.3   0.1    1.7  1  HOMSAP050771  
    1.7e-17   70.5   1.1    1.4e-08   42.0   0.0    3.0  2  DIAGRA029701  
      2e-17   70.3   0.3    5.2e-07   36.9   0.2    3.5  3  ACAPLA006452  
    2.3e-17   70.1   0.0    3.1e-17   69.6   0.0    1.2  1  HOMSAP083679  
    2.9e-17   69.8   0.2    6.8e-17   68.6   0.2    1.7  1  BOMMOR007394  
    3.8e-17   69.4   0.0    6.5e-17   68.6   0.0    1.4  1  DAPMAG016629  
    3.8e-17   69.4   0.9    4.7e-08   40.3   0.0    2.6  2  VERVER011682  
    4.4e-17   69.2   0.1    7.6e-17   68.4   0.1    1.4  1  CIOINT017035  
    4.6e-17   69.1   0.0    8.2e-17   68.3   0.0    1.4  1  DROMEL026889  
    5.3e-17   68.9   0.3    1.1e-16   67.9   0.3    1.6  1  DROMEL006054  
    5.8e-17   68.8   0.0      1e-16   68.0   0.0    1.4  1  HOMSAP049420  
    5.8e-17   68.8   1.7    5.5e-07   36.8   0.1    2.5  2  PLAFUN008551  
    5.9e-17   68.8   0.1    1.1e-16   67.9   0.1    1.4  1  DROMEL029120  
      6e-17   68.7   0.3      4e-10   46.9   0.1    2.6  2  SALKVE011497  
    7.2e-17   68.5   0.0      1e-16   68.0   0.0    1.2  1  SORBIC010557  
    7.9e-17   68.4   0.4    9.4e-06   32.9   0.0    3.6  3  DANRER045818  
      8e-17   68.3   1.0    2.9e-06   34.5   0.0    2.8  2  MASBAL010423  
    8.1e-17   68.3   0.0    1.6e-16   67.4   0.0    1.4  1  ARATHA011901  
    9.2e-17   68.1   0.9    1.6e-13   57.8   0.1    2.1  2  PICSPE110063  
    9.4e-17   68.1   0.0    1.9e-16   67.1   0.0    1.5  1  ARATHA028030  
    9.7e-17   68.1   0.0    1.8e-16   67.2   0.0    1.4  1  SALKVE006808  
    9.7e-17   68.1   0.0    1.9e-16   67.1   0.0    1.5  1  DANRER041492  
      1e-16   68.0   0.1    2.4e-16   66.8   0.1    1.6  1  SORBIC015465  
      1e-16   68.0   0.0      2e-16   67.1   0.0    1.5  1  LEUCOM072331  
    1.1e-16   68.0   0.2    3.9e-13   56.5   0.1    2.5  2  HOMSAP052000  
    1.1e-16   68.0   0.1    1.9e-16   67.2   0.1    1.4  1  CYCPAN013837  
    1.1e-16   68.0   0.1    2.1e-16   67.0   0.1    1.5  1  HOMSAP002536  
    1.2e-16   67.8   0.6      2e-16   67.1   0.6    1.4  1  NEODAM003578  
    1.2e-16   67.7   0.0    6.2e-06   33.5   0.0    2.4  2  DANRER009022  
    1.3e-16   67.7   0.9    1.8e-09   44.8   0.1    2.4  2  ANCTWI003544  
    1.3e-16   67.7   0.0    2.7e-05   31.4   0.0    3.5  3  ELPMAR006549  
    1.3e-16   67.6   0.5    3.4e-08   40.7   0.3    2.6  2  BRABEL007351  
    1.4e-16   67.6   0.1    5.1e-16   65.8   0.1    2.0  1  DANRER024646  
    1.4e-16   67.6   0.0    2.6e-16   66.7   0.0    1.5  1  SALKVE000906  
    1.5e-16   67.5   0.2    2.8e-16   66.6   0.2    1.5  1  ACAPLA005400  
    1.5e-16   67.4   0.3    3.9e-10   46.9   0.1    2.5  2  IXOSCA009936  
    1.6e-16   67.4   0.1    6.6e-06   33.4   0.0    2.5  2  MADERY006107  
    1.6e-16   67.4   0.4    8.2e-05   29.9   0.2    3.5  3  HOMSAP097197  
    1.7e-16   67.3   0.0    3.5e-16   66.3   0.0    1.6  1  CYCPAN000680  
    1.7e-16   67.3   0.2    1.8e-15   64.0   0.1    2.3  1  CRAGIG059184  
    1.7e-16   67.3   3.2    7.1e-06   33.3   0.0    3.3  2  LAPGUS016527  
    1.8e-16   67.2   0.1    3.7e-16   66.2   0.1    1.6  1  GEMCRY004992  
    1.8e-16   67.2   0.1    5.4e-16   65.7   0.1    1.8  1  ACAPLA025865  
    1.9e-16   67.2   0.2      4e-16   66.1   0.2    1.6  1  HOMSAP060388  
    2.1e-16   67.0   0.1    4.1e-16   66.1   0.1    1.4  1  MNELEI002027  
    2.2e-16   66.9   0.0    5.4e-16   65.7   0.0    1.7  1  COLSPE009374  
    2.2e-16   66.9   0.2    3.6e-16   66.2   0.2    1.3  1  BRABEL012879  
    2.4e-16   66.8   0.0    4.6e-16   65.9   0.0    1.5  1  MALCAL007105  
    2.5e-16   66.8   0.0    3.4e-16   66.3   0.0    1.1  1  MALCAL006350  
    2.6e-16   66.7   0.0    7.1e-06   33.3   0.0    2.4  2  ACAPLA016280  
    2.6e-16   66.7   0.1    4.9e-16   65.8   0.1    1.5  1  MARPOL012773  
    2.7e-16   66.7   0.2    2.1e-11   51.0   0.0    2.5  2  BAFFRI038113  
    2.7e-16   66.6   0.1    4.5e-16   65.9   0.1    1.4  1  NEUCRA006263  
    2.8e-16   66.6   0.0    9.7e-16   64.9   0.0    1.8  1  CHRVEL013865  
    2.8e-16   66.6   0.6    3.5e-15   63.1   0.1    2.5  1  NEODAM001742  
    2.9e-16   66.5   0.0      5e-16   65.8   0.0    1.3  1  MARPOL023096  
    3.5e-16   66.3   0.1      6e-16   65.6   0.1    1.3  1  PRIPAC002780  
    3.6e-16   66.3   0.0    6.4e-15   62.3   0.0    2.4  1  DAPMAG013854  
    3.9e-16   66.1   0.0    7.9e-16   65.2   0.0    1.5  1  MALJAK018361  
      4e-16   66.1   0.0    7.6e-16   65.2   0.0    1.5  1  ARATHA036192  
      4e-16   66.1   0.0    7.8e-16   65.2   0.0    1.5  1  MALJAK004456  
    4.1e-16   66.1   0.0    7.9e-16   65.2   0.0    1.5  1  IXOSCA026310  
    4.4e-16   66.0   0.1    8.2e-16   65.1   0.1    1.4  1  GEFOKE010742  
    4.6e-16   65.9   0.0    5.1e-16   65.8   0.0    1.0  1  TRIADH004165  
    4.6e-16   65.9   0.3    2.2e-15   63.7   0.1    2.1  1  CRAGIG012838  
      5e-16   65.8   0.1    1.1e-15   64.7   0.1    1.6  1  BASMER002361  
    5.8e-16   65.6   0.0      1e-15   64.8   0.0    1.4  1  DROMEL004317  
    5.9e-16   65.6   0.0      1e-15   64.8   0.0    1.4  1  THETRA003348  
    6.1e-16   65.5   0.0     0.0015   25.8   0.0    3.8  3  IXOSCA013647  
    6.2e-16   65.5   0.1    1.3e-15   64.5   0.1    1.6  1  BIGNAT005081  
    6.2e-16   65.5   3.1    1.7e-10   48.1   0.2    2.6  2  GEMCRY011010  
    6.4e-16   65.4   0.1    1.1e-15   64.8   0.1    1.4  1  DIAGRA029003  
    6.7e-16   65.4   0.1    2.4e-06   34.8   0.0    3.5  3  ACAPLA003801  
    7.6e-16   65.2   0.0    1.8e-15   64.0   0.0    1.7  1  DIPROT035729  
    7.9e-16   65.2   0.0    1.9e-15   63.9   0.0    1.7  1  DIPROT035727  
      8e-16   65.1   0.4    1.6e-10   48.2   0.3    3.4  3  TELSUB008700  
      8e-16   65.1   0.0     0.0016   25.7   0.0    3.7  3  IXOSCA013648  
      8e-16   65.1   0.2    1.5e-15   64.3   0.2    1.4  1  DANRER047440  
    8.2e-16   65.1   0.2    1.8e-15   64.0   0.2    1.5  1  DANRER029215  
    8.4e-16   65.1   0.0    1.2e-15   64.6   0.0    1.2  1  SORBIC000647  
    8.5e-16   65.1   0.0    2.2e-15   63.7   0.0    1.7  1  VERVER010892  
    8.6e-16   65.0   0.1      6e-06   33.5   0.0    3.6  3  IXOSCA005096  
    9.1e-16   65.0   0.2    2.3e-15   63.7   0.2    1.7  1  ACAPLA014384  
    9.3e-16   64.9   0.9    4.4e-06   33.9   0.0    4.1  2  MASBAL010424  
    9.4e-16   64.9   0.0    1.4e-15   64.3   0.0    1.3  1  COLVIE035215  
    9.5e-16   64.9   0.0      2e-15   63.9   0.0    1.6  1  SCHMAN006171  
    9.5e-16   64.9   0.2    2.3e-15   63.6   0.2    1.7  1  ACAPLA014381  
    9.8e-16   64.9   1.7      2e-05   31.9   0.1    2.7  2  VERVER005289  
    9.8e-16   64.9   0.6    4.6e-08   40.3   0.2    2.7  2  DROMEL015738  
      1e-15   64.8   0.3    1.8e-15   64.0   0.3    1.4  1  HALSEO005179  
      1e-15   64.8   0.1    1.8e-15   64.0   0.1    1.4  1  GEFOKE019995  
      1e-15   64.8   0.3    1.8e-15   64.0   0.3    1.4  1  HALSEO005184  
    1.1e-15   64.7   0.0    2.9e-15   63.3   0.0    1.8  1  DANRER049463  
    1.1e-15   64.7   0.5    2.8e-07   37.8   0.0    2.3  2  MASBAL010263  
    1.1e-15   64.7   0.0      3e-15   63.3   0.0    1.8  1  DANRER049461  
    1.1e-15   64.7   0.0    8.6e-05   29.8   0.0    3.7  3  DANRER010840  
    1.1e-15   64.7   0.0    2.5e-15   63.6   0.0    1.6  1  DANRER023609  
    1.1e-15   64.7   0.0    2.9e-15   63.3   0.0    1.8  1  DANRER049462  
    1.2e-15   64.6   0.0    2.4e-15   63.6   0.0    1.5  1  HOMSAP034897  
    1.2e-15   64.6   0.0    2.1e-15   63.8   0.0    1.4  1  DANRER023612  
    1.2e-15   64.6   0.0     0.0018   25.6   0.0    3.7  3  IXOSCA013645  
    1.3e-15   64.5   0.4    0.00018   28.8   0.2    3.8  3  HOMSAP081757  
    1.3e-15   64.5   0.0    3.1e-15   63.3   0.0    1.7  1  ACASPE006682  
    1.3e-15   64.5   0.6    5.3e-08   40.1   0.2    2.7  2  DROMEL015744  
    1.3e-15   64.5   0.1    2.5e-15   63.5   0.1    1.5  1  IXOSCA009188  
    1.5e-15   64.3   0.0    2.9e-15   63.3   0.0    1.5  1  CIOINT011487  
    1.5e-15   64.3   0.1    8.1e-14   58.7   0.0    2.2  1  GONPAC005966  
    1.5e-15   64.3   0.9    3.8e-15   63.0   0.2    2.2  1  PARTET030760  
    1.8e-15   64.0   0.1    3.8e-15   63.0   0.1    1.5  1  ACAPLA008835  
    1.9e-15   64.0   0.1    2.9e-15   63.3   0.1    1.3  1  ARATHA030731  
    1.9e-15   63.9   2.9          2   15.8   0.0    7.2  5  CHABRA014941  
      2e-15   63.9   1.4    2.3e-06   34.9   0.1    2.3  2  HALSEO015188  
    2.1e-15   63.8   0.2      5e-15   62.6   0.2    1.7  1  HOMSAP061617  
    2.1e-15   63.8   0.2    1.3e-06   35.6   0.0    2.8  2  ELPMAR023466  
    2.5e-15   63.6   0.0    4.4e-15   62.8   0.0    1.4  1  TRIMAR001162  
    2.6e-15   63.5   0.3    6.9e-15   62.1   0.3    1.8  1  DANRER031552  
    2.8e-15   63.4   0.0    4.8e-15   62.7   0.0    1.3  1  USTMAY005222  
    2.9e-15   63.4   0.1    1.3e-05   32.5   0.1    2.6  2  ACAPLA026999  
    2.9e-15   63.3   0.0    3.6e-15   63.0   0.0    1.1  1  MADERY000646  
    2.9e-15   63.3   0.3    7.9e-15   61.9   0.0    1.9  1  PHAKIR006801  
      3e-15   63.3   0.1      6e-15   62.3   0.1    1.5  1  ARCINT005008  
    3.4e-15   63.1   0.1    5.2e-15   62.5   0.1    1.3  1  CAPOWC004077  
    3.4e-15   63.1   0.5    6.8e-15   62.2   0.5    1.5  1  DAPMAG019052  
    3.5e-15   63.1   0.6    8.2e-08   39.5   0.2    2.7  2  DROMEL015745  
    3.5e-15   63.1   0.1    6.5e-15   62.2   0.1    1.4  1  ACACAS011460  
    3.7e-15   63.0   0.1    5.4e-15   62.5   0.1    1.3  1  CHOSPE005072  
    3.7e-15   63.0   0.2    9.9e-15   61.6   0.2    1.8  1  PTESPE008006  
    3.7e-15   63.0   0.0    2.3e-14   60.5   0.0    2.1  1  NEODAM004605  
    3.7e-15   63.0   0.0    8.6e-15   61.8   0.0    1.7  1  MASBAL000622  
    4.1e-15   62.9   0.4    1.4e-14   61.1   0.1    2.1  1  CRAGIG053933  
    4.2e-15   62.8   0.2    1.1e-14   61.5   0.2    1.7  1  BRABEL021274  
    4.3e-15   62.8   0.1    8.3e-15   61.9   0.1    1.5  1  ACAPLA032119  
    4.4e-15   62.8   0.0    0.00021   28.6   0.0    3.6  3  MADERY012941  
    4.4e-15   62.8   0.1    3.3e-14   60.0   0.0    2.5  1  ANCTWI001829  
    4.4e-15   62.8   1.0    8.3e-15   61.9   0.2    2.0  1  PARTET036884  
    4.6e-15   62.7   0.0    6.8e-15   62.2   0.0    1.3  1  HOMSAP058878  
    4.7e-15   62.7   0.1    1.3e-14   61.3   0.0    1.8  1  DANRER044197  
    4.9e-15   62.6   0.0    4.4e-05   30.7   0.2    2.5  2  BRABEL014558  
    4.9e-15   62.6   0.0      1e-14   61.6   0.0    1.6  1  ACACAS009930  
    5.1e-15   62.6   0.3    3.8e-07   37.3   0.1    2.5  2  LEUCOM059676  
    5.2e-15   62.5   0.1    1.1e-14   61.5   0.1    1.5  1  NEUCRA001622  
    5.3e-15   62.5   0.4    3.9e-14   59.7   0.0    2.4  1  SYNPLU004424  
    5.3e-15   62.5   0.0    6.9e-15   62.2   0.0    1.1  1  MADERY005509  
    5.5e-15   62.5   0.0    1.1e-05   32.6   0.0    3.7  3  BRABEL014234  
    5.6e-15   62.4   0.1    7.6e-15   62.0   0.1    1.2  1  NEMVEC018487  
    5.6e-15   62.4   0.1    1.2e-14   61.4   0.1    1.5  1  BASMER010279  
    5.6e-15   62.4   0.1      1e-14   61.6   0.1    1.4  1  CAPOWC000918  
    5.7e-15   62.4   0.0    1.8e-05   32.0   0.1    2.6  2  DANRER024782  
    5.9e-15   62.4   0.5    7.7e-06   33.2   0.0    3.6  3  DANRER042479  
      6e-15   62.3   0.5    7.7e-06   33.2   0.0    3.6  3  DANRER029008  
      6e-15   62.3   0.0    9.6e-15   61.7   0.0    1.3  1  CIOINT001848  
    6.3e-15   62.3   0.1    8.5e-15   61.9   0.1    1.2  1  LEUCOM026239  
    6.5e-15   62.2   0.0    1.1e-14   61.5   0.0    1.4  1  NAEFOW007673  
    6.6e-15   62.2   0.0    1.4e-14   61.1   0.0    1.6  1  JAKBAH011702  
    6.6e-15   62.2   0.1      9e-15   61.8   0.1    1.2  1  ARCINT018775  
    6.7e-15   62.2   0.0    2.9e-07   37.7   0.0    3.8  2  STRRAT009864  
    6.9e-15   62.1   0.1    1.4e-14   61.2   0.1    1.5  1  CIOINT002037  
    7.1e-15   62.1   0.1    1.3e-14   61.2   0.1    1.5  1  CIOINT002038  
    7.1e-15   62.1   0.0    1.3e-14   61.2   0.0    1.4  1  SAPDIC001201  
    7.2e-15   62.1   0.2    1.1e-14   61.5   0.2    1.3  1  DIAGRA042169  
    7.7e-15   62.0   0.0    1.3e-14   61.3   0.0    1.4  1  CHABRA030101  
    8.2e-15   61.9   0.1    1.6e-14   61.0   0.1    1.5  1  HOMSAP068001  
    8.8e-15   61.8   0.6      9e-14   58.6   0.6    2.3  1  CHOSPE018638  
    8.8e-15   61.8   0.1    1.3e-14   61.2   0.1    1.3  1  PARATL020592  
      9e-15   61.8   0.0    0.00035   27.8   0.0    3.9  3  DANRER008237  
      9e-15   61.8   0.1    1.3e-14   61.2   0.1    1.3  1  NUCSPE055853  
      9e-15   61.8   0.0      2e-14   60.7   0.0    1.5  1  THETRA008019  
    9.3e-15   61.7   0.1    1.7e-14   60.9   0.1    1.4  1  DYSBRE006845  
    9.8e-15   61.7   0.1    2.3e-14   60.5   0.1    1.7  1  CRAGIG028376  
      1e-14   61.6   0.1      2e-14   60.7   0.1    1.5  1  CIOINT002039  
      1e-14   61.6   0.0    1.9e-14   60.8   0.0    1.5  1  MONBRE005325  
      1e-14   61.6   0.0    2.3e-14   60.4   0.0    1.6  1  CREFRA000643  
    1.1e-14   61.5   0.5    3.6e-07   37.4   0.1    2.1  2  TELSUB032716  
    1.1e-14   61.5   0.0      2e-14   60.7   0.0    1.4  1  CAPOWC008911  
    1.1e-14   61.5   0.0    1.9e-14   60.7   0.0    1.4  1  NEMVEC005250  
    1.1e-14   61.5   0.0    2.2e-14   60.6   0.0    1.4  1  GEFOKE008964  
    1.2e-14   61.4   0.1    2.3e-14   60.5   0.1    1.5  1  TRIADH000212  
    1.2e-14   61.3   0.1    2.3e-14   60.5   0.1    1.5  1  MARPOL003160  
    1.3e-14   61.3   0.1     0.0022   25.3   0.1    3.6  3  HOMSAP109084  
    1.3e-14   61.3   0.2    2.4e-14   60.4   0.2    1.4  1  DANRER001172  
    1.3e-14   61.2   0.1     0.0024   25.2   0.1    3.8  3  HOMSAP074642  
    1.3e-14   61.2   0.1     0.0023   25.3   0.1    3.6  3  HOMSAP069605  
    1.4e-14   61.2   0.3    2.9e-14   60.2   0.3    1.6  1  DANRER024416  
    1.4e-14   61.2   1.7    1.4e-12   54.8   0.3    2.9  2  GUITHE005066  
    1.4e-14   61.1   0.1    0.00012   29.3   0.0    3.8  3  DANRER004444  
    1.5e-14   61.1   0.1    1.3e-11   51.6   0.1    2.6  2  BOMMOR013847  
    1.5e-14   61.1   0.1     0.0025   25.1   0.1    3.8  3  HOMSAP028293  
    1.5e-14   61.1   0.0    2.1e-14   60.6   0.0    1.2  1  ENTSUL016840  
    1.5e-14   61.1   0.1     0.0025   25.1   0.1    3.8  3  HOMSAP074641  
    1.5e-14   61.0   0.1     0.0025   25.1   0.1    3.8  3  HOMSAP028292  
    1.5e-14   61.0   0.2    1.5e-06   35.4   0.0    2.5  2  DIAGRA030101  
    1.6e-14   61.0   0.7    6.4e-05   30.2   0.0    2.5  2  CRAGIG007305  
    1.6e-14   61.0   0.0    2.1e-14   60.6   0.0    1.1  1  NUCSPE119855  
    1.6e-14   61.0   0.1    2.8e-10   47.4   0.0    2.8  2  ANCTWI003880  
    1.6e-14   61.0   0.0      3e-14   60.1   0.0    1.5  1  BASMER014921  
    1.6e-14   60.9   0.0    4.4e-14   59.6   0.0    1.8  1  TRIADH010960  
    1.7e-14   60.9   0.1    3.7e-14   59.8   0.1    1.5  1  KLENIT002881  
    1.7e-14   60.9   0.1     0.0026   25.1   0.1    3.8  3  HOMSAP028291  
    1.7e-14   60.9   0.0    3.4e-14   59.9   0.0    1.5  1  GEFOKE008190  
    1.8e-14   60.8   0.7    6.7e-05   30.1   0.0    2.5  2  CRAGIG007303  
    1.9e-14   60.7   0.0    3.2e-14   60.0   0.0    1.4  1  ALLMAC013854  
      2e-14   60.7   0.0    3.7e-14   59.8   0.0    1.4  1  RAMVAR011626  
      2e-14   60.6   0.1    3.8e-14   59.8   0.1    1.4  1  HOMSAP120223  
    2.1e-14   60.6   0.0    4.5e-14   59.5   0.0    1.6  1  HEMKUK020065  
    2.1e-14   60.6   0.0    2.3e-14   60.5   0.0    1.0  1  NEMVEC007138  
    2.1e-14   60.6   0.1    2.7e-14   60.2   0.1    1.1  1  GUITHE019330  
    2.1e-14   60.6   0.1     0.0028   25.0   0.1    3.8  3  HOMSAP069603  
    2.1e-14   60.6   0.1     0.0028   25.0   0.1    3.8  3  HOMSAP074637  
    2.1e-14   60.6   0.0    3.6e-14   59.8   0.0    1.4  1  ALLMAC015450  
    2.2e-14   60.6   0.1     0.0028   25.0   0.1    3.7  3  HOMSAP028288  
    2.2e-14   60.6   0.4    3.5e-06   34.3   0.1    2.4  2  MASBAL010975  
    2.2e-14   60.6   0.0    4.5e-14   59.5   0.0    1.5  1  HEMKUK020073  
    2.2e-14   60.5   0.2    3.7e-14   59.8   0.2    1.4  1  LEUCOM022192  
    2.3e-14   60.5   0.2    4.7e-14   59.5   0.2    1.5  1  HOMSAP081442  
    2.4e-14   60.4   0.2    4.8e-14   59.4   0.2    1.6  1  CHOSPE033643  
    2.4e-14   60.4   0.0    4.4e-14   59.6   0.0    1.5  1  PLATAR020344  
    2.4e-14   60.4   0.1    3.6e-10   47.0   0.1    2.6  2  GUITHE012732  
    2.5e-14   60.4   0.1    5.5e-14   59.3   0.1    1.5  1  HOMSAP076942  
    2.6e-14   60.3   0.6    5.5e-14   59.3   0.6    1.6  1  CIOINT014743  
    2.6e-14   60.3   0.1      6e-14   59.1   0.1    1.6  1  PICSPE036805  
    2.6e-14   60.3   0.6    3.5e-05   31.1   0.0    3.6  3  CRAGIG019912  
    2.8e-14   60.2   0.6    1.8e-08   41.6   0.6    2.5  2  RAMVAR014825  
    2.8e-14   60.2   0.2    5.6e-14   59.2   0.2    1.5  1  MONBRE003911  
    2.8e-14   60.2   0.1    7.3e-14   58.9   0.1    1.7  1  RAMVAR012289  
    2.9e-14   60.1   0.1    7.2e-14   58.9   0.1    1.7  1  PARTRI008728  
      3e-14   60.1   0.0    5.1e-14   59.4   0.0    1.4  1  SCHMAN009719  
    3.1e-14   60.1   0.1    6.2e-14   59.1   0.1    1.5  1  NEOSPE018265  
    3.2e-14   60.0   0.1    5.5e-14   59.3   0.1    1.4  1  LEPVOR025056  
    3.2e-14   60.0   1.9    3.4e-14   59.9   0.3    2.0  1  IXOSCA032482  
    3.4e-14   59.9   0.1    6.1e-14   59.1   0.1    1.4  1  TRIVAG054142  
    3.4e-14   59.9   0.0    6.5e-14   59.0   0.0    1.5  1  DANRER018590  
    3.7e-14   59.8   0.0    5.9e-14   59.2   0.0    1.3  1  ARATHA016071  
    3.8e-14   59.8   0.1    5.2e-14   59.3   0.1    1.2  1  NUCSPE133174  
    3.8e-14   59.8   0.0    7.8e-14   58.8   0.0    1.5  1  GEFOKE004764  
    3.9e-14   59.7   0.1    1.1e-13   58.3   0.1    1.9  1  NEPPYR029479  
    3.9e-14   59.7   0.1    6.4e-14   59.1   0.1    1.3  1  LEUCOM067108  
      4e-14   59.7   0.1    7.1e-14   58.9   0.1    1.4  1  PLAFUN013800  
    4.1e-14   59.7   0.0    7.1e-14   58.9   0.0    1.4  1  VERVER007558  
    4.1e-14   59.7   0.1    6.1e-07   36.7   0.0    2.7  2  MASBAL010594  
    4.2e-14   59.6   0.3    8.5e-14   58.7   0.3    1.5  1  HONFER004441  
    4.4e-14   59.6   0.0      7e-14   58.9   0.0    1.3  1  ARATHA041702  
    4.4e-14   59.6   0.6    6.5e-07   36.6   0.1    2.5  2  DIAGRA027246  
    4.4e-14   59.6   0.1      1e-13   58.4   0.1    1.7  1  PYGBIF003647  
    4.5e-14   59.5   0.1      3e-13   56.9   0.0    2.1  1  ACASPE016335  
    4.7e-14   59.5   0.3    7.8e-14   58.8   0.3    1.4  1  ARCINT021431  
    4.9e-14   59.4   0.1      1e-13   58.4   0.1    1.6  1  VERVER012783  
    5.4e-14   59.3   0.0    9.8e-14   58.5   0.0    1.4  1  PLATAR020347  
    5.7e-14   59.2   0.0    1.2e-13   58.2   0.0    1.6  1  TRIADH010181  
    5.8e-14   59.2   0.0    4.4e-05   30.7   0.0    2.3  2  MASBAL007218  
    6.3e-14   59.1   1.0    8.6e-10   45.8   0.0    3.1  2  MASSPE013730  
    6.5e-14   59.0   0.1    1.3e-13   58.1   0.1    1.5  1  ACASPE012256  
    6.6e-14   59.0   0.1    1.1e-13   58.2   0.1    1.3  1  BRABEL019538  
    6.7e-14   59.0   1.4    3.4e-05   31.1   0.2    2.6  2  RHIIRR003766  
    7.2e-14   58.9   0.3    8.3e-07   36.3   0.0    2.4  2  DIAGRA027315  
    7.3e-14   58.9   0.4    1.7e-13   57.7   0.1    1.8  1  MANPLA000191  
    7.7e-14   58.8   1.1    2.1e-05   31.8   0.1    2.5  2  MASBAL003204  
    7.7e-14   58.8   0.0    1.3e-13   58.0   0.0    1.3  1  MALCAL002188  
    8.3e-14   58.7   0.1    1.5e-13   57.9   0.1    1.4  1  KLENIT008527  
    8.3e-14   58.7   0.0    1.9e-13   57.5   0.0    1.6  1  PTESPE008757  
    8.6e-14   58.6   0.1    1.3e-13   58.1   0.1    1.2  1  DIAGRA038235  
    8.6e-14   58.6   0.1    1.2e-13   58.1   0.1    1.2  1  ENTSUL006275  
    8.6e-14   58.6   0.3    1.5e-13   57.9   0.3    1.4  1  ARCINT021427  
    8.7e-14   58.6   0.0    1.3e-13   58.1   0.0    1.2  1  EUGLON033406  
    8.8e-14   58.6   0.3    1.6e-13   57.7   0.3    1.4  1  PHAKIR003776  
    9.3e-14   58.5   0.0    1.7e-13   57.7   0.0    1.4  1  CRAGIG003824  
    9.8e-14   58.5   1.7    2.8e-13   57.0   0.9    2.1  1  NAEFOW000427  
      1e-13   58.4   0.0    1.7e-13   57.7   0.0    1.4  1  IXOSCA007648  
      1e-13   58.4   0.2    2.3e-13   57.2   0.2    1.6  1  GUITHE002082  
      1e-13   58.4   0.1    1.4e-13   58.0   0.1    1.2  1  PYGBIF004448  
    1.1e-13   58.4   0.1      2e-13   57.4   0.1    1.5  1  CHRPER009595  
    1.1e-13   58.3   0.3    1.5e-05   32.2   0.1    2.6  2  CRAGIG044021  
    1.1e-13   58.3   0.0      2e-13   57.5   0.0    1.5  1  BRABEL031915  
    1.1e-13   58.3   0.1      1e-12   55.2   0.0    2.4  1  CARMEM007700  
    1.1e-13   58.3   0.0    1.9e-13   57.5   0.0    1.4  1  CYAPAR018656  
    1.1e-13   58.3   0.2    2.2e-13   57.4   0.2    1.5  1  SALKVE012341  
    1.1e-13   58.3   0.1    2.7e-13   57.0   0.0    1.7  1  TRIVAG039573  
    1.2e-13   58.2   0.1    1.2e-09   45.4   0.1    2.5  2  PRIPAC027067  
    1.2e-13   58.2   0.2    2.8e-13   57.0   0.2    1.6  1  SPISPE014605  
    1.2e-13   58.2   0.2      1e-05   32.8   0.0    3.3  3  CIOINT010813  
    1.2e-13   58.2   0.0    4.9e-13   56.2   0.0    2.0  1  UMBRAM000043  
    1.2e-13   58.2   0.1    3.4e-13   56.7   0.1    1.7  1  NEODAM006122  
    1.2e-13   58.2   0.1    2.5e-13   57.1   0.1    1.6  1  VITBRA019220  
    1.2e-13   58.2   0.0    2.2e-13   57.3   0.0    1.5  1  BRABEL018111  
    1.3e-13   58.1   0.0    1.8e-13   57.6   0.0    1.1  1  RHYHUM000004  
    1.3e-13   58.0   0.0    3.1e-13   56.9   0.0    1.7  1  CHLATM000291  
    1.3e-13   58.0   0.0    1.9e-13   57.5   0.0    1.2  1  HEMPHA064342  
    1.3e-13   58.0   0.0    2.4e-13   57.2   0.0    1.4  1  SYNPLU000745  
    1.3e-13   58.0   0.1    3.2e-13   56.8   0.1    1.7  1  PARTRI008730  
    1.4e-13   57.9   0.0    2.5e-13   57.2   0.0    1.4  1  BRABEL001407  
    1.4e-13   57.9   0.2    2.7e-13   57.0   0.0    1.6  1  PARATL021176  
    1.5e-13   57.9   0.7    0.00052   27.3   0.1    3.7  2  DANRER031278  
    1.5e-13   57.9   0.1    2.6e-13   57.1   0.1    1.4  1  MALJAK015864  
    1.5e-13   57.9   0.0    3.1e-13   56.8   0.0    1.5  1  PERSWS000793  
    1.6e-13   57.8   0.2    3.3e-13   56.8   0.2    1.5  1  MATSPE018867  
    1.7e-13   57.7   0.6    3.7e-13   56.6   0.6    1.6  1  STRRAT010395  
    1.7e-13   57.7   0.1    3.6e-13   56.6   0.1    1.5  1  ALLMAC007653  
    1.7e-13   57.7   0.0    2.9e-13   56.9   0.0    1.4  1  MALJAK018246  
    1.8e-13   57.6   0.1    3.2e-13   56.8   0.1    1.5  1  ANCTWI022064  
    1.8e-13   57.6   0.2    3.4e-13   56.7   0.0    1.6  1  NUCSPE058942  
    1.8e-13   57.6   0.1    2.7e-13   57.0   0.1    1.3  1  DIAGRA028163  
    1.9e-13   57.5   0.1    3.2e-13   56.8   0.1    1.3  1  HEMPHA006806  
    1.9e-13   57.5   3.5     0.0003   28.1   0.1    3.4  3  COLSPE007466  
    1.9e-13   57.5   0.1    8.3e-13   55.5   0.2    2.0  1  VERVER010745  
    1.9e-13   57.5   0.1    4.7e-13   56.3   0.1    1.6  1  RAPHET002266  
    1.9e-13   57.5   0.1      1e-12   55.2   0.2    2.1  1  SPIPUN000883  
      2e-13   57.5   2.1    8.5e-11   49.0   0.1    3.5  1  GEPOCE015343  
      2e-13   57.5   0.2    2.5e-13   57.1   0.2    1.1  1  BAFFRI033698  
      2e-13   57.4   0.2    4.2e-13   56.4   0.2    1.6  1  RAPHET000494  
    2.1e-13   57.4   0.1    2.7e-13   57.0   0.1    1.2  1  ENTSUL035550  
    2.1e-13   57.4   0.0    4.2e-13   56.4   0.0    1.6  1  GLOWIT008272  
    2.1e-13   57.4   0.0      4e-13   56.5   0.0    1.4  1  BOMMOR003928  
    2.1e-13   57.4   0.1    4.9e-13   56.2   0.1    1.6  1  PRIPAC003092  
    2.2e-13   57.4   0.0    5.6e-13   56.0   0.0    1.7  1  ARCINT024555  
    2.2e-13   57.3   0.5      4e-13   56.5   0.5    1.4  1  DANRER023412  
    2.2e-13   57.3   0.1    4.1e-13   56.5   0.1    1.4  1  BRABEL021775  
    2.3e-13   57.3   0.1    5.7e-13   56.0   0.1    1.7  1  RAPHET002264  
    2.3e-13   57.2   0.1     0.0002   28.7   0.0    2.5  2  CRYCOH014816  
    2.3e-13   57.2   0.1    4.9e-13   56.2   0.1    1.5  1  ALLMAC012603  
    2.4e-13   57.2   0.1    4.9e-13   56.2   0.1    1.5  1  DANRER012410  
    2.4e-13   57.2   0.3    4.2e-13   56.4   0.3    1.3  1  GIAINT001132  
    2.4e-13   57.2   0.1    4.8e-13   56.2   0.1    1.5  1  PHAKIR001903  
    2.4e-13   57.2   0.3    6.1e-13   55.9   0.3    1.7  1  CRAGIG038019  
    2.5e-13   57.2   0.0      4e-13   56.5   0.0    1.3  1  SPISPE016216  
    2.5e-13   57.1   0.0    5.2e-13   56.1   0.0    1.4  1  CHLATM008937  
    2.5e-13   57.1   0.0    4.4e-13   56.4   0.0    1.4  1  BRABEL030354  
    2.6e-13   57.1   0.3    5.6e-13   56.0   0.3    1.6  1  SPIPUN008633  
    2.8e-13   57.0   0.0    4.5e-13   56.3   0.0    1.4  1  TRIADH005272  
    2.8e-13   57.0   0.4    6.1e-13   55.9   0.4    1.6  1  PARTET009545  
    2.9e-13   56.9  11.9      0.077   20.3   0.0    5.5  4  NEODAM007021  
      3e-13   56.9   0.1    5.5e-13   56.1   0.1    1.4  1  RAMBRE003590  
      3e-13   56.9   0.3      3e-13   56.9   0.3    2.0  1  ELPMAR021499  
      3e-13   56.9   1.4    8.8e-05   29.8   0.1    2.6  2  MASBAL010963  
      3e-13   56.9   0.0    7.4e-13   55.6   0.0    1.7  1  RHIIRR023212  
    3.1e-13   56.9   0.0    7.4e-13   55.6   0.0    1.7  1  LEUCOM086519  
    3.1e-13   56.9   0.5      8e-13   55.5   0.5    1.7  1  CIOINT003141  
    3.3e-13   56.8   0.0    0.00042   27.6   0.0    2.3  2  RAMVAR016175  
    3.4e-13   56.7   0.5    8.9e-13   55.4   0.3    1.9  1  CHASUB004528  
    3.4e-13   56.7   0.0    5.7e-13   56.0   0.0    1.3  1  RUSMAR005656  
    3.4e-13   56.7   0.2    4.1e-13   56.5   0.2    1.1  1  CHABRA034975  
    3.5e-13   56.7   0.1    9.6e-13   55.3   0.1    1.8  1  APISPI049315  
    3.6e-13   56.7   0.0    6.8e-13   55.8   0.0    1.4  1  CHABRA022092  
    3.6e-13   56.7   0.0    5.9e-13   56.0   0.0    1.3  1  ARCINT024296  
    3.7e-13   56.6   0.1    5.7e-13   56.0   0.1    1.3  1  MADERY000377  
    3.7e-13   56.6   0.0    5.5e-13   56.1   0.0    1.3  1  TELSPE032474  
    3.7e-13   56.6   0.1    6.3e-13   55.9   0.1    1.4  1  BASMER012920  
      4e-13   56.5   0.1    1.1e-12   55.1   0.1    1.8  1  PTESPE004428  
      4e-13   56.5   0.3    1.8e-06   35.2   0.0    2.5  2  MASBAL003530  
    4.2e-13   56.4   0.1      9e-13   55.4   0.1    1.5  1  ACAPLA013712  
    4.3e-13   56.4   0.4    7.6e-13   55.6   0.4    1.4  1  PHAKIR005670  
    4.3e-13   56.4   0.0    1.1e-12   55.1   0.0    1.7  1  RAPHET003535  
    4.4e-13   56.4   0.0      1e-12   55.2   0.0    1.7  1  PERSWS004560  
    4.5e-13   56.3   0.1    9.1e-13   55.3   0.1    1.5  1  CRAGIG018952  
    4.5e-13   56.3   0.4    1.8e-12   54.4   0.0    2.2  1  PRYPAR016520  
    4.7e-13   56.3   0.0    3.6e-05   31.0   0.0    3.5  2  BRABEL024290  
    4.7e-13   56.3   0.3    8.6e-13   55.4   0.3    1.5  1  NAEFOW006413  
      5e-13   56.2   0.0    8.1e-13   55.5   0.0    1.3  1  APISPI030475  
      5e-13   56.2   0.1    0.00015   29.0   0.0    2.6  2  MASSPE001833  
      5e-13   56.2   0.1    1.1e-12   55.1   0.1    1.6  1  PHYPOL010248  
    5.1e-13   56.2   0.8    1.3e-12   54.9   0.8    1.6  1  IXOSCA009855  
    5.1e-13   56.2   0.0    5.5e-11   49.6   0.0    2.1  2  PICSPE040275  
    5.1e-13   56.1   0.1    1.3e-12   54.8   0.1    1.8  1  PHYPOL002606  
    5.2e-13   56.1   0.5    8.2e-13   55.5   0.5    1.3  1  DIPROT015568  
    5.3e-13   56.1   0.0    2.4e-12   54.0   0.0    2.3  1  DIPROT006187  
    5.4e-13   56.1   0.0    8.7e-13   55.4   0.0    1.3  1  PHAKIR008769  
    5.5e-13   56.1   0.0    1.2e-12   55.0   0.0    1.6  1  PARATL000154  
    5.5e-13   56.1   0.0    3.9e-05   30.9   0.0    3.5  2  BRABEL024285  
    5.5e-13   56.1   0.1    1.2e-12   55.0   0.1    1.6  1  BRABEL015779  
    5.6e-13   56.0   0.0    1.2e-12   54.9   0.0    1.6  1  IXOSCA006244  
    5.6e-13   56.0   0.0    3.9e-05   30.9   0.0    3.5  2  BRABEL024284  
    5.6e-13   56.0   0.2    1.4e-12   54.8   0.2    1.7  1  CHRVEL013592  
    5.7e-13   56.0   0.0    1.1e-12   55.1   0.0    1.5  1  BRABEL006425  
    5.8e-13   56.0   0.0    0.00067   27.0   0.0    2.7  2  DIALUT013440  
    5.9e-13   56.0   0.0      4e-05   30.9   0.0    3.5  2  BRABEL024281  
    5.9e-13   56.0   0.0      1e-12   55.2   0.0    1.3  1  ARATHA037620  
    5.9e-13   55.9   0.2    6.2e-08   39.9   0.2    2.4  2  BIGNAT002658  
    6.1e-13   55.9   0.0    1.3e-12   54.9   0.0    1.6  1  NUCSPE066043  
    6.1e-13   55.9   0.0    1.3e-12   54.8   0.0    1.6  1  MALJAK007245  
    6.3e-13   55.9   0.0    1.3e-12   54.9   0.0    1.5  1  ANCTWI003889  
    6.3e-13   55.9   0.0    8.2e-12   52.3   0.0    2.5  1  CARMEM003662  
    6.4e-13   55.8   0.7    1.2e-12   55.0   0.2    1.7  1  EUGLON004176  
    6.4e-13   55.8   0.3     0.0018   25.6   0.0    3.0  2  ANDGOD004308  
    6.5e-13   55.8   0.1    1.2e-12   55.0   0.1    1.4  1  NEMVEC022219  
    6.6e-13   55.8   0.1    1.1e-12   55.1   0.1    1.4  1  GLOWIT016294  
    6.7e-13   55.8   0.1    1.9e-12   54.3   0.1    1.8  1  CRAGIG017272  
    6.8e-13   55.8   0.0    1.1e-12   55.1   0.0    1.3  1  MICSPE006432  
    7.1e-13   55.7   0.0    4.2e-05   30.8   0.0    3.5  2  BRABEL024282  
    7.1e-13   55.7   0.0    1.4e-12   54.8   0.0    1.5  1  BRABEL023727  
    7.2e-13   55.7   0.0    1.5e-12   54.6   0.0    1.5  1  MALJAK003732  
    7.3e-13   55.7   0.1    1.5e-12   54.7   0.1    1.6  1  HYPCAT007217  
    7.3e-13   55.7   0.0    4.4e-05   30.8   0.0    2.4  2  HOMSAP054824  
    7.6e-13   55.6   0.0    1.4e-12   54.8   0.0    1.4  1  CRAGIG037331  
    7.6e-13   55.6   0.1    1.6e-12   54.6   0.1    1.5  1  HOMSAP107106  
    7.6e-13   55.6   0.2    1.6e-12   54.6   0.2    1.5  1  CHOSPE012788  
    7.8e-13   55.6   0.0     0.0014   25.9   0.0    3.5  2  LEUCOM024878  
    7.9e-13   55.5   0.4    8.1e-06   33.1   0.0    2.4  2  DIAGRA038089  
    8.1e-13   55.5   0.3    3.5e-10   47.1   0.1    2.4  2  CLAOKA010247  
    8.1e-13   55.5   0.1    1.6e-12   54.6   0.1    1.5  1  CRAGIG036703  
    8.1e-13   55.5   0.0    1.9e-10   47.9   0.0    2.3  2  GONPAC043455  
    8.3e-13   55.5   0.1    1.7e-12   54.5   0.1    1.5  1  COCSUB006222  
    8.4e-13   55.5   0.0    1.5e-12   54.6   0.0    1.4  1  MALCAL000149  
    8.5e-13   55.5   0.5    1.6e-12   54.6   0.5    1.4  1  PICSPE022293  
    8.6e-13   55.4   0.0    1.1e-12   55.2   0.0    1.1  1  BICSPE004627  
    8.6e-13   55.4   0.2    9.9e-07   36.0   0.1    3.3  3  NEMVEC021186  
    8.7e-13   55.4   0.0    1.8e-12   54.4   0.0    1.5  1  PHYPOL007434  
    8.8e-13   55.4   0.0    1.8e-12   54.4   0.0    1.4  1  CHABRA008251  
    9.2e-13   55.3   0.1    1.8e-12   54.4   0.1    1.5  1  HALSPE001510  
    9.5e-13   55.3   0.3    9.5e-13   55.3   0.3    2.2  1  VERVER006130  
    9.9e-13   55.2   0.0    2.2e-12   54.1   0.0    1.6  1  EUGLON016491  
    9.9e-13   55.2   1.1    5.2e-12   52.9   0.0    2.9  1  MASSPE011803  
    9.9e-13   55.2   0.1    0.00021   28.6   0.0    2.3  2  NEMVEC003725  
      1e-12   55.2   0.1    4.8e-10   46.6   0.1    3.1  2  TELSPE032500  
    1.1e-12   55.1   0.0    1.7e-12   54.5   0.0    1.3  1  PRYPAR033932  
    1.1e-12   55.1   0.0    2.8e-12   53.8   0.0    1.7  1  PHAKIR010027  
    1.1e-12   55.1   0.0    1.7e-12   54.5   0.0    1.2  1  RUSMAR012648  
    1.1e-12   55.0   0.6    3.6e-12   53.4   0.2    2.0  1  ACACAS007651  
    1.1e-12   55.0   0.1      4e-05   30.9   0.0    2.5  2  VERVER007162  
    1.2e-12   55.0   0.0    2.2e-12   54.1   0.0    1.4  1  PAPANK003422  
    1.2e-12   55.0   0.2    8.7e-08   39.4   0.2    2.5  2  BIGNAT014743  
    1.2e-12   55.0   0.0    3.7e-12   53.4   0.1    1.8  1  ACACAS013208  
    1.2e-12   54.9   0.0    2.8e-12   53.8   0.0    1.5  1  ENTSUL034506  
    1.3e-12   54.9   0.2    0.00071   26.9   0.1    2.2  2  DIALUT012680  
    1.3e-12   54.9   0.0    2.5e-12   53.9   0.0    1.5  1  DANRER013347  
    1.3e-12   54.9   2.3    1.8e-12   54.4   0.4    2.1  1  PHAKIR012801  
    1.4e-12   54.8   0.1    2.4e-12   54.0   0.1    1.4  1  LEUCOM039785  
    1.5e-12   54.7   0.0    0.00024   28.4   0.0    2.4  2  SALKVE020266  
    1.5e-12   54.7   0.2    5.1e-12   53.0   0.1    1.9  1  NEODAM001673  
    1.5e-12   54.6   0.1    3.4e-12   53.5   0.1    1.6  1  SAPDIC006316  
    1.5e-12   54.6   0.1    2.6e-12   53.9   0.1    1.4  1  UMBRAM005464  
    1.6e-12   54.5   0.2      1e-07   39.2   0.2    2.5  2  BIGNAT015390  
    1.7e-12   54.5   0.0    2.4e-12   54.0   0.0    1.3  1  GEMCRY027106  
    1.7e-12   54.5   0.1    5.5e-12   52.8   0.0    2.0  1  CHOSPE024567  
    1.7e-12   54.5   0.1    3.1e-12   53.6   0.1    1.4  1  ACACAS009386  
    1.9e-12   54.3   0.1    2.3e-12   54.0   0.1    1.1  1  GEMCRY004144  
    1.9e-12   54.3   0.1      0.014   22.7   0.0    4.5  3  PLATAR004092  
      2e-12   54.3   0.0    3.2e-12   53.6   0.0    1.3  1  GLOWIT010822  
      2e-12   54.3   0.2    3.2e-12   53.6   0.2    1.3  1  DAPMAG018775  
      2e-12   54.2   0.3    4.6e-12   53.1   0.3    1.6  1  NUCSPE019268  
    2.1e-12   54.2   0.9    4.8e-12   53.0   0.9    1.6  1  LEPVOR020839  
    2.1e-12   54.2   0.0    7.6e-05   30.0   0.0    3.4  2  MNELEI001424  
    2.1e-12   54.2   0.3    5.7e-12   52.8   0.3    1.8  1  PICSPE058727  
    2.2e-12   54.1   0.0    4.8e-12   53.0   0.0    1.6  1  SYNPLU005147  
    2.3e-12   54.1   0.0    4.3e-12   53.2   0.0    1.5  1  GLOWIT024093  
    2.3e-12   54.1   0.6    1.3e-11   51.6   0.2    2.4  1  BRABEL028843  
    2.4e-12   54.0   0.1    4.7e-12   53.1   0.1    1.5  1  CLAOKA005544  
    2.5e-12   54.0   0.1    1.2e-11   51.7   0.0    2.2  1  ELPMAR016548  
    2.5e-12   54.0   0.1     0.0013   26.0   0.0    2.9  2  BRABEL032960  
    2.5e-12   53.9   0.1    4.9e-12   53.0   0.1    1.5  1  ENTSUL006270  
    2.5e-12   53.9   0.0    0.00083   26.6   0.0    2.5  2  VERVER014599  
    2.6e-12   53.9   0.1    5.1e-12   52.9   0.1    1.5  1  BRABEL034660  
    2.6e-12   53.9   0.1      5e-12   53.0   0.1    1.5  1  CIOINT007121  
    2.8e-12   53.8   0.1    2.1e-10   47.8   0.0    3.0  1  PICSPE046946  
    2.8e-12   53.8   0.3    3.6e-12   53.4   0.3    1.1  1  HEMPHA048381  
    2.9e-12   53.8   0.0    4.6e-12   53.1   0.0    1.3  1  SCHPOM004003  
    2.9e-12   53.8   0.0    6.4e-12   52.6   0.0    1.6  1  CRAGIG053581  
      3e-12   53.7   0.0    2.1e-05   31.8   0.0    2.7  2  CRAGIG044023  
    3.1e-12   53.7   0.1    5.6e-12   52.8   0.1    1.5  1  BRABEL026351  
    3.1e-12   53.7   0.0    1.3e-08   42.0   0.0    3.3  2  PRIPAC026014  
    3.1e-12   53.6   5.9    5.2e-07   36.9   0.1    4.2  3  MALJAK006896  
    3.2e-12   53.6   0.0    6.4e-12   52.6   0.0    1.5  1  GONPAC029475  
    3.2e-12   53.6   0.0    5.5e-12   52.9   0.0    1.3  1  SORBIC037584  
    3.3e-12   53.6   0.2    8.5e-12   52.2   0.2    1.7  1  NEODAM002727  
    3.3e-12   53.6   0.1    6.6e-12   52.6   0.1    1.5  1  GLOWIT013673  
    3.3e-12   53.5   0.0    4.4e-12   53.2   0.0    1.2  1  HEMPHA058733  
    3.3e-12   53.5   0.3    1.5e-05   32.2   0.0    2.8  2  HOMSAP054471  
    3.4e-12   53.5   0.0    5.9e-12   52.8   0.0    1.4  1  HEMPHA047719  
    3.4e-12   53.5   0.1    6.2e-12   52.7   0.1    1.5  1  CIOINT007122  
    3.4e-12   53.5   0.0    5.6e-12   52.8   0.0    1.4  1  ALLMAC007512  
    3.4e-12   53.5   0.1    6.5e-12   52.6   0.1    1.5  1  CIOINT007120  
    3.5e-12   53.5   3.6    1.2e+02   10.1   0.0    6.5  6  TELSUB033382  
    3.5e-12   53.5   0.0    6.8e-12   52.6   0.0    1.5  1  HALSEO001477  
    3.5e-12   53.5   0.2    5.4e-12   52.9   0.2    1.2  1  TRIVAG005970  
    3.5e-12   53.5   0.1    5.5e-12   52.9   0.1    1.3  1  PORPUR004020  
    3.5e-12   53.5   1.2    4.1e-12   53.2   0.3    1.6  1  PARATL013839  
    3.7e-12   53.4   0.1    8.8e-12   52.2   0.1    1.6  1  ACACAS009175  
    3.8e-12   53.4   0.1    4.6e-11   49.9   0.1    2.6  1  PHAKIR003354  
    3.8e-12   53.4   0.5    0.00064   27.0   0.1    2.4  2  DAPMAG010243  
    3.9e-12   53.3   0.0    6.1e-12   52.7   0.0    1.3  1  HALSPE015901  
    3.9e-12   53.3   0.1    8.6e-12   52.2   0.1    1.6  1  PICSPE021993  
    3.9e-12   53.3   0.2    7.9e-12   52.3   0.2    1.6  1  ACASPE015537  
    3.9e-12   53.3   0.2    9.6e-12   52.1   0.1    1.7  1  ENTSUL049172  
    4.2e-12   53.2   0.1    7.5e-12   52.4   0.1    1.4  1  APISPI030814  
    4.2e-12   53.2   0.0    5.6e-12   52.8   0.0    1.2  1  HEMPHA005758  
    4.2e-12   53.2   0.0    7.3e-12   52.5   0.0    1.4  1  CIOINT000747  
    4.4e-12   53.2   0.0    8.8e-12   52.2   0.0    1.5  1  GONPAC048358  
    4.7e-12   53.1   0.0    8.9e-12   52.2   0.0    1.4  1  COEREV005858  
    4.8e-12   53.0   0.1    1.3e-11   51.6   0.1    1.7  1  RIGRAM008597  
    4.9e-12   53.0   0.6    1.2e-11   51.8   0.6    1.7  1  RHIIRR008793  
      5e-12   53.0   0.0    7.8e-12   52.4   0.0    1.3  1  DROMEL004871  
    5.2e-12   52.9   0.3    1.9e-05   31.9   0.0    2.8  2  HOMSAP028485  
    5.3e-12   52.9   0.0    1.2e-11   51.8   0.0    1.6  1  STECOE027958  
    5.4e-12   52.9   0.1    2.3e-11   50.9   0.1    2.3  1  NEODAM009915  
    5.4e-12   52.9   0.0    9.8e-12   52.0   0.0    1.4  1  LEUCOM007823  
    5.5e-12   52.8   0.3    1.9e-05   31.9   0.0    2.7  2  HOMSAP110497  
    5.5e-12   52.8   0.0    9.9e-12   52.0   0.0    1.3  1  ARATHA024892  
    6.1e-12   52.7   0.3      2e-05   31.8   0.0    2.8  2  HOMSAP028484  
    6.1e-12   52.7   0.1    9.9e-12   52.0   0.1    1.3  1  KLENIT003694  
    6.2e-12   52.7   0.1      1e-11   52.0   0.1    1.3  1  PARATL020553  
    6.2e-12   52.7   0.2    1.6e-11   51.4   0.2    1.7  1  PICSPE006222  
    6.2e-12   52.7   0.8    1.6e-11   51.4   0.8    1.7  1  STRRAT006109  
    6.2e-12   52.7   0.1      1e-11   52.0   0.1    1.3  1  NUCSPE002202  
    6.2e-12   52.7   0.1    1.3e-11   51.7   0.1    1.5  1  RHYHUM010779  
    6.3e-12   52.7   0.0    1.1e-11   51.8   0.0    1.5  1  PAUCHR001985  
    6.6e-12   52.6   0.0    1.1e-11   51.9   0.0    1.4  1  CRYNEO000838  
    6.6e-12   52.6   0.1    1.3e-11   51.7   0.1    1.5  1  HOMSAP075333  
    6.9e-12   52.5   0.0    1.3e-11   51.7   0.0    1.4  1  EUGLON029567  
    6.9e-12   52.5   0.3    2.1e-05   31.8   0.0    2.7  2  HOMSAP061991  
    6.9e-12   52.5   0.3    2.1e-05   31.8   0.0    2.7  2  HOMSAP028486  
      7e-12   52.5   0.0    1.5e-11   51.5   0.0    1.6  1  CHRVEL027957  
    7.1e-12   52.5   0.0    2.4e-11   50.8   0.0    2.0  1  GEFOKE016377  
    7.1e-12   52.5   0.1      1e-11   52.0   0.1    1.2  1  TELSUB043298  
    7.1e-12   52.5   0.0    1.5e-11   51.4   0.0    1.5  1  APISPI044163  
    7.1e-12   52.5   0.0    1.4e-11   51.6   0.0    1.4  1  GONPAC004614  
    7.4e-12   52.4   0.2    1.8e-11   51.2   0.2    1.7  1  PTESPE014264  
    7.4e-12   52.4   0.0    1.6e-11   51.4   0.0    1.5  1  APISPI044159  
    7.4e-12   52.4   0.0    1.5e-11   51.4   0.0    1.5  1  APISPI044162  
    7.6e-12   52.4   0.0    0.00021   28.6   0.0    2.4  2  HOMSAP117788  
    7.9e-12   52.3   0.1    1.2e-11   51.8   0.1    1.2  1  VERVER001555  
    8.1e-12   52.3   0.1    1.8e-11   51.2   0.1    1.6  1  ELPMAR002160  
    8.3e-12   52.3   0.1    1.7e-11   51.3   0.1    1.5  1  DAPMAG008033  
    8.3e-12   52.3   0.1    1.6e-11   51.4   0.1    1.5  1  TRIADH008809  
    8.4e-12   52.3   0.7    1.5e-11   51.5   0.7    1.4  1  STECOE001913  
    8.5e-12   52.2   0.0    1.2e-11   51.7   0.0    1.2  1  GLOWIT001700  
    8.6e-12   52.2   0.0    0.00096   26.4   0.0    2.1  2  GONPAC001686  
    8.8e-12   52.2   0.3      3e-11   50.5   0.6    1.7  1  GEMCRY040972  
      9e-12   52.2   0.0    1.4e-11   51.6   0.0    1.3  1  ELPMAR001222  
    9.5e-12   52.1   0.0    2.1e-11   51.0   0.0    1.6  1  MNELEI008267  
    9.5e-12   52.1   0.0    1.7e-11   51.3   0.0    1.5  1  PALBIL005505  
    9.5e-12   52.1   0.2      6e-05   30.3   0.0    2.5  2  CRAGIG043612  
    9.8e-12   52.0   0.0    1.7e-11   51.3   0.0    1.4  1  UMBRAM008888  
    9.9e-12   52.0   3.2    3.2e-05   31.2   0.2    2.3  2  CHASUB006783  
      1e-11   52.0   0.0    1.9e-11   51.1   0.1    1.4  1  PHATRI002549  
      1e-11   52.0   0.2    4.1e-11   50.1   0.0    2.0  1  MANPLA028767  
      1e-11   52.0   0.0    1.7e-11   51.3   0.0    1.3  1  HEMPHA014528  
      1e-11   52.0   0.6    2.7e-11   50.6   0.2    1.9  1  BRABEL001067  
    1.1e-11   52.0   1.0    2.6e-11   50.7   0.2    2.1  1  NAEFOW010604  
    1.1e-11   51.9   0.2    1.7e-11   51.3   0.2    1.3  1  SORBIC041362  
    1.1e-11   51.9   0.1    2.7e-11   50.6   0.1    1.8  1  LEUCOM089833  
    1.1e-11   51.9   0.1    2.2e-11   50.9   0.1    1.5  1  PARATL003558  
    1.1e-11   51.9   0.3    2.5e-11   50.8   0.3    1.6  1  RHIIRR022063  
    1.1e-11   51.9   0.1    2.2e-11   50.9   0.1    1.5  1  NUCSPE085315  
    1.1e-11   51.9   0.1    2.2e-11   50.9   0.1    1.6  1  MORVER000085  
    1.1e-11   51.9   0.2    1.8e-11   51.2   0.2    1.4  1  NEOSPE013448  
    1.1e-11   51.9   0.0    1.9e-11   51.1   0.0    1.4  1  APISPI055212  
    1.1e-11   51.8   0.0      2e-11   51.0   0.0    1.4  1  DAPMAG013349  
    1.1e-11   51.8   0.1    2.7e-11   50.6   0.1    1.7  1  HONFER002099  
    1.1e-11   51.8   0.0    2.1e-11   51.0   0.0    1.5  1  DICDIS002684  
    1.1e-11   51.8   0.0    2.5e-11   50.7   0.0    1.6  1  COLSPE009081  
    1.2e-11   51.8   1.4    8.3e-05   29.9   0.0    2.4  2  DIAGRA032350  
    1.2e-11   51.8   0.9      3e-11   50.5   0.1    2.1  1  PLATAR017463  
    1.2e-11   51.8   0.1    2.1e-11   51.0   0.1    1.4  1  GEFOKE024129  
    1.2e-11   51.8   0.0    2.2e-11   50.9   0.0    1.4  1  CRYNEO003572  
    1.2e-11   51.7   0.0    1.7e-11   51.3   0.0    1.1  1  RHYHUM008632  
    1.2e-11   51.7   0.0    1.8e-11   51.2   0.0    1.2  1  MALJAK006005  
    1.2e-11   51.7   0.0    2.1e-11   51.0   0.0    1.3  1  CHLATM005387  
    1.3e-11   51.7   0.1    1.9e-11   51.1   0.1    1.3  1  ANCTWI021920  
    1.3e-11   51.7   0.0    2.2e-11   50.9   0.0    1.3  1  PHYPOL005068  
    1.3e-11   51.6   0.0    2.3e-11   50.9   0.0    1.4  1  HYPCAT001373  
    1.3e-11   51.6   0.3    3.2e-11   50.4   0.0    1.9  1  SALKVE008387  
    1.3e-11   51.6   0.1    2.7e-11   50.6   0.1    1.6  1  RHIIRR007764  
    1.4e-11   51.6   0.1    6.2e-11   49.5   0.0    2.2  1  PHYPOL001381  
    1.4e-11   51.6   0.0    2.8e-11   50.6   0.0    1.5  1  GONPAC007715  
    1.4e-11   51.6   0.0    2.2e-11   50.9   0.0    1.2  1  GONPAC019578  
    1.4e-11   51.6   0.4     0.0028   25.0   0.0    2.2  2  RHIIRR022603  
    1.4e-11   51.6   0.0    3.2e-11   50.4   0.0    1.6  1  PARTRI007178  
    1.4e-11   51.5   0.0    2.8e-11   50.6   0.0    1.4  1  GONPAC014319  
    1.4e-11   51.5   0.3    7.9e-11   49.2   0.3    2.2  1  STRRAT002978  
    1.4e-11   51.5   0.0    2.4e-11   50.8   0.0    1.3  1  NEPPYR010819  
    1.4e-11   51.5   0.2    7.2e-05   30.1   0.0    2.5  2  CAPOWC001826  
    1.4e-11   51.5   1.9    8.1e-06   33.1   0.1    3.6  2  TELSPE036239  
    1.5e-11   51.5   2.1      0.001   26.3   0.0    3.2  2  MATSPE007344  
    1.5e-11   51.5   0.0    3.1e-11   50.4   0.0    1.6  1  DANRER020074  
    1.5e-11   51.5   0.1     0.0013   26.0   0.0    2.3  2  RIGRAM003351  
    1.5e-11   51.4   0.7    2.4e-07   38.0   0.1    2.3  2  PALBIL004064  
    1.5e-11   51.4   0.0    4.5e-11   49.9   0.0    1.8  1  CHOSPE001015  
    1.6e-11   51.4   1.6    3.2e-05   31.2   0.2    3.7  3  DAPMAG019962  
    1.6e-11   51.3   0.0    2.9e-11   50.5   0.0    1.4  1  BRABEL026230  
    1.6e-11   51.3   0.1    3.8e-11   50.2   0.1    1.6  1  PHAKIR004651  
    1.7e-11   51.3   0.1    3.4e-11   50.3   0.1    1.5  1  DIPROT014314  
    1.7e-11   51.3   0.0    2.9e-11   50.5   0.0    1.3  1  GONPAC013968  
    1.7e-11   51.3   0.1    2.9e-11   50.5   0.1    1.3  1  CYCPAN009310  
    1.7e-11   51.3   0.0    3.2e-11   50.4   0.0    1.4  1  ELPMAR013286  
    1.8e-11   51.2   0.0    3.3e-11   50.4   0.0    1.4  1  GONPRO001323  
    1.8e-11   51.2   0.0    2.3e-11   50.8   0.0    1.2  1  PARATL008287  
    1.8e-11   51.2   0.2    0.00017   28.8   0.0    2.6  2  MASBAL010590  
    1.8e-11   51.2   0.0    2.4e-11   50.8   0.0    1.2  1  NUCSPE118596  
    1.9e-11   51.2   0.6    3.8e-11   50.2   0.6    1.6  1  GLOWIT001095  
    1.9e-11   51.1   0.0    3.8e-11   50.2   0.0    1.5  1  CYAPAR017622  
    1.9e-11   51.1   0.6    2.7e-11   50.7   0.6    1.2  1  CHOSPE039065  
    1.9e-11   51.1   0.0    5.2e-11   49.7   0.0    1.7  1  SPIPUN000108  
      2e-11   51.1   0.0    6.1e-11   49.5   0.0    1.9  1  PHYPOL002240  
      2e-11   51.0   0.6    4.1e-11   50.1   0.6    1.5  1  GLOWIT025083  
    2.1e-11   51.0   0.0    4.3e-11   50.0   0.0    1.5  1  DROMEL011335  
    2.2e-11   51.0   0.0      7e-11   49.3   0.0    1.9  1  APISPI024423  
    2.2e-11   51.0   1.3    3.2e-11   50.4   1.3    1.3  1  ACASPE021134  
    2.2e-11   50.9   1.2     0.0011   26.3   0.0    2.7  2  MATSPE013805  
    2.2e-11   50.9   0.0    3.7e-11   50.2   0.0    1.3  1  HEMPHA049441  
    2.2e-11   50.9   0.0    4.2e-11   50.0   0.0    1.5  1  RUSMAR006313  
    2.2e-11   50.9   0.0    4.6e-11   49.9   0.0    1.6  1  TELSPE036992  
    2.3e-11   50.9   0.2    2.3e-10   47.6   0.1    2.3  1  PICSPE052950  
    2.3e-11   50.9   0.6    3.9e-11   50.1   0.6    1.4  1  HOMSAP024513  
    2.3e-11   50.9   0.7    5.3e-11   49.7   0.7    1.7  1  PARTET035995  
    2.3e-11   50.9   0.0    3.9e-11   50.1   0.0    1.4  1  TELSPE036993  
    2.3e-11   50.9   0.3    4.3e-11   50.0   0.3    1.4  1  CYAPAR004097  
    2.3e-11   50.9   0.0    3.9e-11   50.1   0.0    1.4  1  EUGLON001001  
    2.3e-11   50.8   0.3      6e-11   49.5   0.3    1.7  1  CHOSPE003850  
    2.3e-11   50.8   0.2    4.7e-11   49.9   0.2    1.5  1  MASSPE008499  
    2.4e-11   50.8   0.3    2.4e-11   50.8   0.3    2.7  1  ACASPE013291  
    2.4e-11   50.8   0.0    4.5e-11   49.9   0.0    1.4  1  PICSPE018230  
    2.4e-11   50.8   0.0    4.3e-11   50.0   0.0    1.4  1  MORVER007857  
    2.5e-11   50.8   0.2    2.4e-10   47.6   0.1    2.2  1  PICSPE023906  
    2.6e-11   50.7   0.4    6.6e-11   49.4   0.0    1.9  1  PLATAR017435  
    2.7e-11   50.7   0.0    5.7e-11   49.6   0.0    1.5  1  CYAPAR018668  
    2.7e-11   50.6   0.3    5.3e-11   49.7   0.3    1.5  1  DANRER046135  
    2.7e-11   50.6   0.0    4.9e-11   49.8   0.0    1.5  1  ACACAS009618  
    2.7e-11   50.6   0.4    3.9e-11   50.1   0.4    1.2  1  STECOE015788  
    2.8e-11   50.6   0.1    4.9e-11   49.8   0.1    1.4  1  MASBAL000069  
    2.9e-11   50.6   0.5    1.1e-05   32.6   0.1    2.7  2  TRIADH007028  
    2.9e-11   50.5   0.1    4.7e-11   49.9   0.1    1.3  1  CYAPAR010509  
      3e-11   50.5   0.1    7.1e-11   49.3   0.1    1.7  1  DAPMAG025515  
      3e-11   50.5   0.1    8.8e-11   49.0   0.1    1.9  1  NEODAM003116  
      3e-11   50.5   0.0    4.6e-11   49.9   0.0    1.3  1  GRACHO009721  
      3e-11   50.5   0.2    5.3e-11   49.7   0.2    1.4  1  COLSPE024639  
    3.1e-11   50.5   0.1      6e-11   49.5   0.1    1.5  1  KLENIT013295  
    3.1e-11   50.4   1.6    4.1e-10   46.8   0.1    2.8  1  ACAPLA031111  
    3.1e-11   50.4   0.0    7.3e-11   49.3   0.0    1.6  1  PRACOL005685  
    3.1e-11   50.4   0.1    5.7e-11   49.6   0.1    1.4  1  ACACAS006430  
    3.3e-11   50.4   0.3    5.6e-11   49.6   0.3    1.4  1  SALKVE021188  
    3.3e-11   50.3   5.5      0.011   23.1   0.0    3.6  3  DIAGRA019057  
    3.4e-11   50.3   0.1      1e-10   48.8   0.1    1.9  1  PHYPOL000306  
    3.4e-11   50.3   0.0    5.9e-11   49.6   0.0    1.4  1  MALJAK015342  
    3.4e-11   50.3   0.0    5.9e-11   49.6   0.0    1.4  1  MORVER008785  
    3.5e-11   50.3   2.0     0.0004   27.7   0.1    2.1  2  CHASUB022934  
    3.5e-11   50.3   0.0    7.7e-11   49.2   0.0    1.5  1  POLPAL003348  
    3.6e-11   50.3   0.1    4.7e-11   49.9   0.1    1.2  1  ANCTWI009607  
    3.6e-11   50.3   0.1    1.4e-10   48.3   0.0    2.1  1  TETTHE001655  
    3.6e-11   50.2   0.1    1.3e-10   48.5   0.0    1.8  1  MADERY003194  
    3.6e-11   50.2   0.0    9.6e-11   48.9   0.0    1.8  1  COLSPE005563  
    3.6e-11   50.2   0.1    6.3e-11   49.5   0.1    1.4  1  MADERY020339  
    3.7e-11   50.2   0.3    4.5e-05   30.7   0.0    2.6  2  HOMSAP095086  
    3.7e-11   50.2   0.0    7.8e-11   49.2   0.0    1.5  1  DANRER025383  
    3.8e-11   50.2   0.0      1e-10   48.8   0.0    1.8  1  SALKVE018276  
    3.8e-11   50.2   0.0      6e-11   49.5   0.0    1.3  1  CHLATM000865  
    3.8e-11   50.2   0.0    6.6e-11   49.4   0.0    1.4  1  PRIPAC010020  
    3.8e-11   50.2   0.0    7.1e-11   49.3   0.0    1.4  1  TELSUB008137  
    3.9e-11   50.1   0.1    6.9e-11   49.3   0.1    1.3  1  NUCSPE002194  
    3.9e-11   50.1   0.1    6.9e-11   49.3   0.1    1.3  1  PARATL020540  
    3.9e-11   50.1   0.0    8.2e-11   49.1   0.0    1.6  1  STECOE014855  
      4e-11   50.1   0.3    7.8e-11   49.2   0.3    1.5  1  CYAPAR004094  
    4.3e-11   50.0   0.0      9e-11   49.0   0.0    1.5  1  HOMSAP050407  
    4.3e-11   50.0   0.0    1.3e-09   45.2   0.0    2.6  1  DIALUT014433  
    4.3e-11   50.0   0.1      1e-10   48.8   0.1    1.6  1  CRAGIG011847  
    4.4e-11   50.0   0.0    8.2e-11   49.1   0.0    1.5  1  SALKVE008336  
    4.4e-11   50.0   0.0    7.5e-11   49.2   0.0    1.4  1  AGABIS005484  
    4.5e-11   49.9   0.0    8.5e-11   49.0   0.0    1.4  1  JAKBAH000848  
    4.6e-11   49.9   0.1    9.6e-11   48.9   0.1    1.5  1  CYAPAR020938  
    4.7e-11   49.9   0.1    8.6e-11   49.0   0.1    1.5  1  GUITHE006140  
    4.7e-11   49.9   0.0    1.3e-10   48.4   0.0    1.7  1  GEFOKE012220  
    4.7e-11   49.9   0.1    1.1e-10   48.7   0.1    1.7  1  PHYINF006060  
    4.8e-11   49.8   0.1    7.9e-11   49.1   0.1    1.4  1  APISPI029505  
    4.8e-11   49.8   0.1    9.2e-11   48.9   0.1    1.5  1  DIPROT014307  
    4.8e-11   49.8   0.1    1.6e-06   35.3   0.0    2.4  2  SYMSPE002981  
    4.8e-11   49.8   0.1    9.5e-11   48.9   0.1    1.5  1  HEMPHA057418  
    4.9e-11   49.8   0.0    9.2e-11   48.9   0.0    1.5  1  GEFOKE007208  
    4.9e-11   49.8   0.3    8.9e-11   49.0   0.3    1.4  1  DROMEL023187  
    4.9e-11   49.8   0.0    9.5e-11   48.9   0.0    1.4  1  BRABEL017518  
      5e-11   49.8   0.0    7.7e-11   49.2   0.0    1.4  1  ANAIGN021243  
      5e-11   49.8   0.7      5e-11   49.8   0.7    1.7  1  CYAPAR021138  
    5.1e-11   49.8   0.1    8.4e-11   49.1   0.1    1.3  1  PHYPOL014839  
    5.1e-11   49.8   0.2     0.0021   25.3   0.0    2.4  2  MASBAL004799  
    5.1e-11   49.8   0.1      1e-10   48.8   0.1    1.5  1  CYAPAR019830  
    5.1e-11   49.8   0.0    9.3e-11   48.9   0.0    1.4  1  HOMSAP036891  
    5.2e-11   49.7   0.1    1.2e-10   48.6   0.1    1.5  1  CRAGIG011846  
    5.4e-11   49.7   0.1    9.8e-11   48.8   0.1    1.4  1  MADERY027017  
    5.5e-11   49.7   0.0    1.1e-10   48.7   0.0    1.5  1  KLENIT009259  
    5.5e-11   49.6   0.0    8.3e-11   49.1   0.0    1.3  1  LEUCOM042673  
    5.7e-11   49.6   0.0    1.1e-10   48.7   0.0    1.4  1  PAPANK005548  
    5.8e-11   49.6   0.2    1.3e-10   48.5   0.2    1.5  1  CHRPER011009  
    5.8e-11   49.6   0.0       0.03   21.7   0.0    3.6  3  DROMEL019985  
    5.9e-11   49.6   0.1    6.2e-11   49.5   0.1    1.0  1  NEMVEC003921  
      6e-11   49.5   0.4    1.6e-10   48.2   0.2    1.9  1  PICSPE065474  
    6.1e-11   49.5   0.2    1.4e-10   48.4   0.2    1.6  1  CAPOWC002722  
    6.1e-11   49.5   0.2    1.1e-10   48.6   0.2    1.4  1  GRACHO003037  
    6.3e-11   49.5   0.1    9.9e-11   48.8   0.1    1.3  1  ARCINT020129  
    6.3e-11   49.5   0.0    1.3e-10   48.5   0.0    1.4  1  GLOWIT006870  
    6.3e-11   49.5   0.0    9.9e-11   48.8   0.0    1.4  1  ANAIGN010434  
    6.4e-11   49.4   0.0    1.1e-10   48.7   0.0    1.3  1  MARPOL007357  
    6.5e-11   49.4   0.0      0.035   21.5   0.0    3.1  3  GONPAC048925  
    6.7e-11   49.4   0.1    1.1e-10   48.7   0.1    1.3  1  CHASUB006646  
    6.7e-11   49.4   0.2    1.8e-10   48.0   0.2    1.7  1  CIOINT012488  
    6.7e-11   49.4   0.0    6.7e-11   49.4   0.0    1.6  1  CHLATM003709  
    6.7e-11   49.4   0.1    1.5e-10   48.3   0.0    1.6  1  PRYPAR029100  
    6.8e-11   49.4   0.6    1.2e-10   48.6   0.6    1.4  1  HOMSAP005576  
    6.8e-11   49.4   0.6    1.2e-10   48.6   0.6    1.3  1  CHOSPE039064  
      7e-11   49.3   0.0      1e-09   45.6   0.1    2.6  1  MORVER006548  
    7.2e-11   49.3   0.0      1e-10   48.8   0.0    1.2  1  PLAFUN005413  
    7.2e-11   49.3   0.0    1.6e-10   48.2   0.0    1.6  1  MONBRE004513  
    7.3e-11   49.3   0.0    1.4e-10   48.3   0.0    1.5  1  MASBAL007898  
    7.4e-11   49.2   0.0    2.2e-10   47.7   0.0    1.9  1  EUGLON031460  
    7.5e-11   49.2   0.2    3.5e-10   47.1   0.0    2.1  1  PLATAR011213  
    7.8e-11   49.2   0.2    1.3e-10   48.4   0.2    1.4  1  PALBIL014808  
    7.9e-11   49.2   0.0    1.5e-10   48.3   0.0    1.4  1  CYCPAN015219  
      8e-11   49.1   0.0    1.4e-10   48.4   0.0    1.4  1  MASBAL010789  
      8e-11   49.1   0.1    1.8e-10   48.0   0.1    1.6  1  GONPAC000356  
      8e-11   49.1   0.0    1.5e-10   48.2   0.0    1.5  1  ARCINT001059  
    8.1e-11   49.1   0.1    2.2e-10   47.7   0.1    1.8  1  ACACAS003131  
    8.1e-11   49.1   0.3    6.8e-05   30.1   0.0    2.6  2  HOMSAP028474  
    8.4e-11   49.1   0.0    1.1e-10   48.7   0.0    1.1  1  CHLVAR007376  
    8.5e-11   49.0   0.1    1.4e-10   48.4   0.1    1.4  1  GUITHE019566  
    8.5e-11   49.0   0.0    1.6e-10   48.2   0.0    1.4  1  CRYCOH045315  
    8.7e-11   49.0   0.1    1.6e-10   48.2   0.1    1.4  1  PARATL018557  
    9.4e-11   48.9   0.1    1.8e-10   48.0   0.1    1.5  1  LEUCOM001833  
    9.7e-11   48.9   0.1    1.5e-10   48.2   0.1    1.3  1  BAFFRI047736  
    9.7e-11   48.9   0.3    0.00029   28.1   0.0    3.4  2  GEFOKE015250  
    9.9e-11   48.8   0.3    1.3e-10   48.4   0.3    1.1  1  RHYHUM036780  
      1e-10   48.8   1.8    1.3e-07   38.8   0.1    3.7  2  LAPGUS046590  
      1e-10   48.8   0.0    2.2e-10   47.7   0.0    1.6  1  MASBAL010031  
      1e-10   48.8   0.1    1.8e-10   48.0   0.1    1.4  1  BRABEL031847  
      1e-10   48.8   0.0    1.8e-10   48.0   0.0    1.4  1  ALLMAC011411  
    1.1e-10   48.7   0.6    1.9e-10   47.9   0.6    1.4  1  PORPUR006733  
    1.1e-10   48.7   1.8    1.1e-07   39.1   0.2    2.5  2  CRAGIG001137  
    1.1e-10   48.7   0.1    1.7e-10   48.1   0.1    1.3  1  PTESPE011514  
    1.1e-10   48.7   0.0    1.9e-10   47.9   0.0    1.4  1  DIAGRA005067  
    1.1e-10   48.7   0.0    2.3e-10   47.6   0.0    1.5  1  GEFOKE026442  
    1.1e-10   48.7   0.0    5.8e-10   46.4   0.0    2.3  1  VERVER008852  
    1.1e-10   48.6   0.9    1.3e-09   45.3   0.0    2.8  1  GEFOKE014346  
    1.2e-10   48.6   1.8    1.1e-07   39.0   0.2    2.5  2  CRAGIG019415  
    1.2e-10   48.6   0.0    2.5e-10   47.5   0.0    1.6  1  CHLREI004090  
    1.3e-10   48.5   0.1    2.8e-10   47.4   0.1    1.6  1  BAFFRI015613  
    1.3e-10   48.5   0.1    4.6e-10   46.7   0.1    1.9  1  MALCAL002348  
    1.3e-10   48.5   0.8    2.7e-10   47.4   0.8    1.6  1  ELPMAR009757  
    1.3e-10   48.4   0.2    2.7e-10   47.4   0.2    1.6  1  STECOE008541  
    1.3e-10   48.4   0.1    2.2e-10   47.7   0.1    1.4  1  RHOMAR001424  
    1.3e-10   48.4   0.1    3.3e-10   47.2   0.1    1.6  1  BRABEL004331  
    1.4e-10   48.4   0.0    4.8e-10   46.6   0.0    1.9  1  ACACAS009225  
    1.4e-10   48.4   0.1    3.2e-10   47.2   0.1    1.6  1  BAFFRI045840  
    1.4e-10   48.3   0.0    2.9e-10   47.3   0.0    1.5  1  RHYHUM026824  
    1.4e-10   48.3   0.4    2.2e-10   47.7   0.4    1.3  1  BAFFRI013074  
    1.4e-10   48.3   0.1    1.8e-10   48.0   0.1    1.1  1  BAFFRI018681  
    1.5e-10   48.2   0.1    2.7e-10   47.4   0.1    1.3  1  NUCSPE044561  
    1.6e-10   48.2   0.1    3.8e-10   47.0   0.1    1.7  1  TRIADH004703  
    1.6e-10   48.2   0.1    2.9e-10   47.3   0.1    1.5  1  ACAPLA024341  
    1.6e-10   48.2   0.0    2.9e-10   47.3   0.0    1.4  1  EUGLON017498  
    1.6e-10   48.2   0.9    2.8e-05   31.4   0.1    3.1  2  TELSPE055960  
    1.6e-10   48.1   0.2    2.9e-10   47.3   0.2    1.4  1  HOMSAP061104  
    1.6e-10   48.1   0.0    2.9e-10   47.3   0.0    1.4  1  EUGLON044258  
    1.6e-10   48.1   0.5     0.0024   25.2   0.1    2.5  2  MASBAL012391  
    1.7e-10   48.1   0.2      3e-10   47.3   0.2    1.5  1  MADERY012677  
    1.7e-10   48.1   4.3     0.0013   26.0   1.0    2.7  2  MASBAL004829  
    1.7e-10   48.1   0.0    3.5e-10   47.1   0.0    1.6  1  PHAKIR006122  
    1.7e-10   48.1   0.0      3e-10   47.3   0.0    1.4  1  EUGLON017497  
    1.7e-10   48.1   1.1    0.00013   29.2   0.0    4.4  2  DROMEL012863  
    1.7e-10   48.1   0.4    3.3e-10   47.1   0.4    1.5  1  MASSPE006910  
    1.7e-10   48.1   0.1    6.9e-10   46.1   0.1    2.1  1  HOMSAP053130  
    1.7e-10   48.1   0.0    2.2e-10   47.7   0.0    1.2  1  ELPMAR009493  
    1.8e-10   48.0   0.1    1.7e-06   35.3   0.0    2.5  2  ELPMAR014576  
    1.8e-10   48.0   0.0    2.2e-10   47.7   0.0    1.1  1  SYMSPE008462  
    1.8e-10   48.0   0.0    2.8e-10   47.4   0.0    1.3  1  DICDIS005364  
    1.8e-10   48.0   0.0    3.4e-10   47.1   0.0    1.5  1  MONBRE003513  
    1.8e-10   48.0   0.0      0.044   21.1   0.0    3.6  3  DROMEL019986  
    1.8e-10   48.0   0.0    2.2e-10   47.7   0.0    1.1  1  NUCSPE012077  
    1.9e-10   47.9   0.0    3.8e-10   47.0   0.0    1.5  1  GEMCRY008903  
    1.9e-10   47.9   0.0    1.1e-07   39.1   0.1    2.7  2  DANRER011993  
    1.9e-10   47.9   0.3     0.0011   26.3   0.0    2.4  2  LEPVOR001259  
      2e-10   47.9   1.8     0.0016   25.7   0.1    2.4  2  CRYCOH050663  
      2e-10   47.9   0.5    3.7e-10   47.0   0.1    1.7  1  DROMEL009672  
      2e-10   47.9   1.1     0.0049   24.2   0.0    3.3  2  MATSPE008884  
      2e-10   47.8   2.6    2.8e-10   47.4   0.7    2.3  1  ARCINT010892  
      2e-10   47.8   0.0      0.033   21.5   0.0    3.2  3  GONPAC003897  
    2.1e-10   47.8   0.0    3.4e-10   47.1   0.0    1.3  1  GEFOKE025989  
    2.1e-10   47.8   0.0    2.9e-10   47.3   0.0    1.2  1  RHYHUM047631  
    2.2e-10   47.7   0.0      2e-06   35.1   0.0    2.4  2  DANRER047576  
    2.2e-10   47.7   0.1    4.2e-10   46.8   0.1    1.5  1  SAPDIC003115  
    2.2e-10   47.7   0.5    8.1e-10   45.9   0.1    2.2  1  GUITHE008425  
    2.2e-10   47.7   0.6      0.062   20.7   0.1    3.8  3  DAPMAG013082  
    2.2e-10   47.7   0.0    5.9e-10   46.4   0.0    1.7  1  ACACAS010059  
    2.3e-10   47.7   0.0    3.7e-10   47.0   0.0    1.4  1  COCSUB003589  
    2.3e-10   47.7   0.0      1e-09   45.6   0.0    2.2  1  PHYPOL002415  
    2.3e-10   47.7   0.4    2.3e-10   47.7   0.4    1.8  1  LEPVOR012104  
    2.4e-10   47.6   0.3    0.00037   27.8   0.0    2.4  2  IXOSCA033968  
    2.4e-10   47.6   0.1    3.6e-10   47.0   0.1    1.2  1  BOMMOR002358  
    2.5e-10   47.5   2.1      0.007   23.7   0.1    2.4  2  VERVER014551  
    2.5e-10   47.5   0.0    4.2e-10   46.8   0.0    1.3  1  TRIVAG004964  
    2.6e-10   47.5   0.0      0.013   22.9   0.0    2.3  2  RIGRAM003352  
    2.7e-10   47.5   0.2    4.8e-10   46.6   0.2    1.4  1  COLSPE005687  
    2.7e-10   47.5   0.1    6.8e-10   46.1   0.1    1.7  1  PLATAR009534  
    2.7e-10   47.4   0.0    4.7e-10   46.7   0.0    1.4  1  ACACAS011237  
    2.7e-10   47.4   0.1    4.4e-10   46.8   0.1    1.3  1  LEPVOR022807  
    2.7e-10   47.4   0.0    6.7e-10   46.2   0.0    1.6  1  NEMVEC012420  
    2.8e-10   47.4   0.0    4.9e-10   46.6   0.0    1.4  1  EUGLON030346  
    2.9e-10   47.3   0.0    7.9e-10   45.9   0.0    1.7  1  EUGLON036005  
    2.9e-10   47.3   0.0    5.2e-10   46.5   0.0    1.4  1  USTMAY002024  
    3.1e-10   47.3   4.3    3.3e-06   34.3   0.0    3.5  2  RAMVAR010958  
    3.6e-10   47.1   0.3    7.6e-10   46.0   0.3    1.6  1  NEMVEC006973  
    3.6e-10   47.0   0.1    8.3e-10   45.9   0.1    1.6  1  PTESPE010511  
    3.6e-10   47.0   2.0    8.5e-10   45.8   0.8    2.3  1  ACAPLA026274  
    3.6e-10   47.0   0.0    9.5e-10   45.7   0.0    1.7  1  SYMSPE031687  
    3.7e-10   47.0   0.0    5.4e-10   46.5   0.0    1.3  1  PARATL009113  
    3.7e-10   47.0   0.1    5.9e-10   46.3   0.1    1.3  1  GEMCRY043658  
    3.7e-10   47.0   0.1    7.6e-10   46.0   0.1    1.6  1  PAUCHR000717  
    3.7e-10   47.0   0.1    6.1e-10   46.3   0.1    1.3  1  GONPAC042854  
    3.8e-10   46.9   0.1    8.1e-10   45.9   0.1    1.6  1  MATSPE018923  
    3.9e-10   46.9   0.3    9.9e-10   45.6   0.3    1.7  1  HOMSAP059768  
    3.9e-10   46.9   0.2    7.8e-10   46.0   0.0    1.6  1  STECOE019217  
    4.1e-10   46.9   0.1    6.9e-10   46.1   0.1    1.3  1  ENTSUL052638  
    4.1e-10   46.8   0.4    7.5e-10   46.0   0.4    1.4  1  GALSUL004900  
    4.2e-10   46.8   0.8      0.017   22.5   0.1    3.3  2  MASBAL000981  
    4.2e-10   46.8   0.1    8.2e-10   45.9   0.1    1.4  1  PHYINF013954  
    4.2e-10   46.8   0.3    8.1e-10   45.9   0.3    1.4  1  VITBRA002087  
    4.3e-10   46.8   0.4    8.2e-10   45.9   0.4    1.5  1  CHOSPE020025  
    4.3e-10   46.8   0.0    1.3e-09   45.2   0.0    1.9  1  SALKVE017095  
    4.3e-10   46.8   0.0    8.1e-10   45.9   0.0    1.4  1  PAPANK029831  
    4.5e-10   46.7   0.1     0.0012   26.1   0.0    2.6  2  PHYPOL000304  
    4.5e-10   46.7   0.1      1e-09   45.6   0.1    1.6  1  EUGLON027600  
    4.6e-10   46.7   0.0    6.4e-10   46.2   0.0    1.2  1  PARATL009106  
    4.6e-10   46.7   0.0    6.5e-10   46.2   0.0    1.2  1  NUCSPE010386  
    4.7e-10   46.7   0.1    2.6e-08   41.1   0.1    2.1  1  PHYPOL010984  
    4.7e-10   46.7   0.0      8e-10   45.9   0.0    1.3  1  COEREV005331  
    4.7e-10   46.7   0.1    7.1e-10   46.1   0.1    1.3  1  TRESPE004894  
    4.8e-10   46.6   0.5    1.2e-09   45.3   0.1    2.0  1  SPISPE003999  
    4.9e-10   46.6   0.5    9.6e-10   45.7   0.5    1.5  1  PAUCHR001915  
      5e-10   46.6   0.0    7.7e-10   46.0   0.0    1.2  1  TRIVAG008818  
      5e-10   46.6   0.3     0.0044   24.3   0.0    2.5  2  CRYCOH018786  
      5e-10   46.6   0.0    2.4e-09   44.4   0.0    2.2  1  PERSWS003555  
    5.1e-10   46.6   0.2    1.1e-09   45.5   0.2    1.6  1  PICSPE010884  
    5.1e-10   46.6   0.2      9e-10   45.8   0.2    1.3  1  EUGLON034993  
    5.1e-10   46.6   0.0    9.6e-10   45.7   0.0    1.4  1  TELSUB010518  
    5.1e-10   46.6   0.1      1e-09   45.5   0.1    1.5  1  PICSPE023181  
    5.1e-10   46.5   0.0    5.1e-07   37.0   0.0    2.6  2  MNELEI001962  
    5.2e-10   46.5   0.0    1.7e-09   44.9   0.0    1.9  1  ARCINT010748  
    5.3e-10   46.5   0.0      1e-09   45.6   0.0    1.5  1  MONBRE002824  
    5.4e-10   46.5   0.0    9.6e-10   45.7   0.0    1.4  1  SORBIC035748  
    5.5e-10   46.5   0.7    1.1e-09   45.4   0.7    1.5  1  CRAGIG021638  
    5.5e-10   46.5   0.0    9.9e-10   45.6   0.0    1.4  1  IXOSCA009875  
    5.5e-10   46.4   4.3    4.1e-06   34.0   0.0    3.5  2  RAMVAR010957  
    5.5e-10   46.4   0.0    7.9e-10   45.9   0.0    1.2  1  PHAKIR019085  
    5.5e-10   46.4   0.0      0.088   20.2   0.0    3.3  3  GEFOKE014069  
    5.5e-10   46.4   0.0    9.9e-10   45.6   0.0    1.4  1  CHLATM009286  
    5.6e-10   46.4   0.0    7.9e-10   45.9   0.0    1.3  1  ANAIGN021242  
    5.6e-10   46.4   0.3    0.00014   29.2   0.2    2.2  2  GEPOCE042413  
    5.7e-10   46.4   0.0     0.0015   25.9   0.0    2.5  2  ENTSUL049535  
    5.7e-10   46.4   0.1    9.2e-10   45.7   0.1    1.3  1  NEOSPE017777  
    5.8e-10   46.4   0.1    1.2e-09   45.4   0.1    1.5  1  BRABEL012613  
    5.9e-10   46.4   0.1    9.2e-10   45.7   0.1    1.3  1  RAMVAR010791  
    5.9e-10   46.4   0.1    1.1e-09   45.5   0.1    1.4  1  ACACAS010915  
    5.9e-10   46.3   0.0    9.7e-10   45.7   0.0    1.3  1  PYGBIF002216  
    5.9e-10   46.3   0.0    1.7e-09   44.9   0.0    1.7  1  GONPAC006157  
      6e-10   46.3   0.1    1.2e-09   45.3   0.1    1.5  1  MONBRE004517  
      6e-10   46.3   0.1    7.4e-10   46.0   0.1    1.1  1  PHAKIR007275  
    6.1e-10   46.3   0.5    1.2e-09   45.3   0.5    1.5  1  HOMSAP087135  
    6.2e-10   46.3   0.0    1.7e-09   44.9   0.0    1.7  1  CAPOWC001565  
    6.3e-10   46.3   0.2    9.1e-10   45.7   0.2    1.2  1  PLATAR009597  
    6.3e-10   46.3   0.3    1.3e-09   45.2   0.3    1.6  1  SYMSPE015567  
    6.4e-10   46.2   0.1    1.2e-09   45.4   0.1    1.5  1  CRAGIG033520  
    6.4e-10   46.2   0.0      9e-10   45.8   0.0    1.2  1  ACAPLA005354  
    6.5e-10   46.2   0.1    9.8e-10   45.6   0.1    1.3  1  PHYPOL018226  
    6.5e-10   46.2   0.0    1.1e-09   45.5   0.0    1.3  1  DICDIS012853  
    6.5e-10   46.2   0.0    9.1e-10   45.8   0.0    1.2  1  PHAKIR001232  
    6.5e-10   46.2   0.0    1.8e-09   44.8   0.0    1.8  1  PTESPE010960  
    6.6e-10   46.2   0.4    1.4e-09   45.1   0.4    1.6  1  DAPMAG013498  
    6.8e-10   46.1   0.1    1.4e-09   45.2   0.1    1.5  1  MASSPE004937  
    6.9e-10   46.1   2.3         94   10.5   0.0    5.5  5  TELSUB033377  
    6.9e-10   46.1   0.0    6.3e-09   43.1   0.1    2.5  1  THETRA009136  
    7.2e-10   46.1   0.4    3.8e-09   43.7   0.0    2.4  1  PICSPE031648  
    7.3e-10   46.1   0.2    9.1e-10   45.7   0.2    1.1  1  PLATAR009598  
    7.6e-10   46.0   0.0    1.5e-09   45.0   0.0    1.4  1  PHAKIR005476  
    7.7e-10   46.0   0.0    1.3e-09   45.3   0.0    1.4  1  PICSPE031954  
    7.7e-10   46.0   0.1    2.8e-07   37.8   0.1    2.4  2  SCHMAN006338  
    7.8e-10   46.0   0.8    1.2e-09   45.3   0.8    1.3  1  BRABEL012742  
    7.8e-10   46.0   0.1    1.3e-09   45.3   0.1    1.3  1  ARCINT018860  
    7.8e-10   46.0   0.0    1.7e-09   44.8   0.0    1.6  1  SPIPUN004224  
    7.9e-10   46.0   0.0    1.8e-09   44.8   0.0    1.6  1  PICSPE023703  
    8.1e-10   45.9   0.0    1.1e-09   45.5   0.0    1.1  1  NEPPYR030545  
    8.2e-10   45.9   4.8    1.2e-07   39.0   0.2    2.9  2  GUITHE000442  
    8.3e-10   45.9   3.5    1.5e-05   32.3   0.0    2.8  2  MASBAL007536  
    8.5e-10   45.8   0.1    1.5e-09   45.1   0.1    1.4  1  BRABEL025000  
    8.5e-10   45.8   0.0    1.6e-09   45.0   0.0    1.3  1  HEMPHA057557  
    8.6e-10   45.8   0.1    1.8e-09   44.8   0.1    1.5  1  ELPMAR009605  
    8.7e-10   45.8   0.0    1.2e-09   45.3   0.0    1.2  1  ENTSUL047965  
    8.9e-10   45.8   0.9    1.6e-09   45.0   0.9    1.4  1  CHRPER003878  
      9e-10   45.8   1.5      3e-09   44.1   0.6    2.2  1  SCHMAN000320  
    9.1e-10   45.7   0.1    1.8e-09   44.8   0.1    1.4  1  ACAPLA013455  
    9.1e-10   45.7   0.3    2.9e-09   44.1   0.3    2.0  1  NEODAM005247  
    9.1e-10   45.7   0.0    2.6e-09   44.3   0.0    1.7  1  TELSPE022525  
    9.2e-10   45.7   0.1    1.4e-09   45.1   0.1    1.2  1  MADERY019289  
    9.3e-10   45.7   0.0    1.9e-09   44.7   0.0    1.5  1  ALLMAC009182  
    9.5e-10   45.7   0.5    2.2e-09   44.5   0.5    1.7  1  HOMSAP087134  
    9.5e-10   45.7   1.2    2.6e-09   44.3   1.2    1.8  1  NEODAM006255  
    9.7e-10   45.7   0.1    1.7e-09   44.9   0.1    1.4  1  CLAOKA006511  
    9.7e-10   45.7   0.1    2.1e-09   44.6   0.1    1.6  1  CHRVEL006591  
    9.9e-10   45.6   0.3     0.0012   26.1   0.0    2.3  2  MASBAL009183  
      1e-09   45.6   0.1    4.3e-09   43.6   0.0    2.1  1  STECOE030046  
    1.1e-09   45.5   0.1    2.1e-09   44.6   0.1    1.5  1  PAUCHR010973  
    1.1e-09   45.5   0.1    2.8e-09   44.2   0.1    1.6  1  POLPAL005985  
    1.1e-09   45.5   0.1    2.3e-09   44.4   0.1    1.5  1  BRABEL008191  
    1.1e-09   45.5   0.0      2e-09   44.7   0.0    1.4  1  EUGLON033566  
    1.1e-09   45.5   0.0    2.3e-09   44.4   0.0    1.5  1  ANCTWI007849  
    1.1e-09   45.5   0.0    3.8e-09   43.7   0.0    1.9  1  CYAGLO000723  
    1.1e-09   45.5   0.5    1.2e-08   42.2   0.2    2.8  1  MASSPE009257  
    1.1e-09   45.5   0.4    2.2e-09   44.5   0.4    1.5  1  PTESPE017199  
    1.1e-09   45.4   0.5    2.3e-09   44.5   0.1    1.7  1  NUTLON009012  
    1.1e-09   45.4   0.0    1.9e-09   44.7   0.0    1.4  1  TRIVAG002003  
    1.1e-09   45.4   0.2    4.2e-09   43.6   0.0    2.0  1  PLAMIC009454  
    1.1e-09   45.4   0.0    1.9e-09   44.7   0.0    1.4  1  OSTTAU006185  
    1.2e-09   45.4   0.1    2.4e-09   44.4   0.1    1.5  1  CAPOWC001154  
    1.2e-09   45.4   0.1    2.1e-09   44.6   0.1    1.4  1  PAPANK011980  
    1.2e-09   45.4   0.0    1.9e-09   44.7   0.0    1.3  1  THETRA001982  
    1.2e-09   45.3   0.0    2.3e-09   44.4   0.0    1.4  1  CLAOKA008881  
    1.3e-09   45.3   0.6    4.2e-09   43.6   0.0    2.1  1  APISPI041572  
    1.3e-09   45.3   0.1    3.3e-09   43.9   0.1    1.6  1  EUGLON003340  
    1.3e-09   45.3   0.0    2.5e-09   44.3   0.0    1.5  1  BRABEL012773  
    1.3e-09   45.3   0.1    2.2e-09   44.5   0.1    1.4  1  ELPMAR004416  
    1.3e-09   45.2   3.2    0.00034   27.9   0.1    2.9  2  ACAPLA014133  
    1.3e-09   45.2   0.3    2.4e-09   44.4   0.3    1.4  1  BOMMOR005109  
    1.3e-09   45.2   0.1      2e-09   44.7   0.1    1.3  1  EUGLON003225  
    1.3e-09   45.2   0.0    1.5e-05   32.2   0.0    2.7  2  HOMSAP028491  
    1.3e-09   45.2   0.0    2.8e-09   44.2   0.0    1.6  1  ALLMAC001816  
    1.3e-09   45.2   0.0    3.5e-09   43.9   0.0    1.6  1  TELSPE022524  
    1.3e-09   45.2   0.0    2.5e-09   44.4   0.0    1.4  1  HEMPHA051882  
    1.3e-09   45.2   0.0    2.2e-09   44.5   0.0    1.3  1  HEMSPE052852  
    1.4e-09   45.2   0.1    2.7e-09   44.2   0.1    1.5  1  CYAPAR017492  
    1.4e-09   45.2   0.1    2.3e-09   44.4   0.1    1.4  1  LEUCOM061631  
    1.4e-09   45.2   1.2    2.7e-09   44.3   1.2    1.5  1  ACASPE013505  
    1.4e-09   45.2   0.1    3.3e-09   44.0   0.1    1.6  1  RAPHET002815  
    1.4e-09   45.2   1.3    2.6e-09   44.3   1.3    1.4  1  RAPHET003390  
    1.4e-09   45.1   0.7    3.2e-09   44.0   0.7    1.5  1  LEPVOR041278  
    1.4e-09   45.1   1.3    2.6e-09   44.3   1.3    1.4  1  RAPHET003389  
    1.4e-09   45.1   0.0    2.7e-09   44.2   0.0    1.4  1  PARTRI009540  
    1.5e-09   45.1   0.0    2.8e-09   44.2   0.0    1.5  1  THETRA003920  
    1.5e-09   45.1   0.0    3.5e-09   43.9   0.0    1.7  1  HEMPHA051750  
    1.5e-09   45.0   0.4    2.3e-09   44.5   0.4    1.3  1  EUGLON039395  
    1.5e-09   45.0   1.6    5.9e-09   43.1   0.0    2.2  1  RUSMAR009383  
    1.5e-09   45.0   0.4    2.7e-09   44.2   0.4    1.3  1  PARATL018996  
    1.5e-09   45.0   0.0      2e-09   44.7   0.0    1.1  1  MALJAK006986  
    1.5e-09   45.0   0.4    2.7e-09   44.2   0.4    1.3  1  NUCSPE046830  
    1.6e-09   45.0   0.0    4.2e-09   43.6   0.0    1.7  1  DANRER023763  
    1.6e-09   45.0   0.0    3.3e-09   43.9   0.0    1.5  1  CYAPAR025344  
    1.6e-09   44.9   0.0    2.7e-09   44.2   0.0    1.4  1  CRAGIG036316  
    1.7e-09   44.9   0.1      4e-09   43.7   0.1    1.7  1  STRRAT000934  
    1.7e-09   44.9   0.4      2e-09   44.6   0.4    1.1  1  ARCINT031166  
    1.7e-09   44.9   1.1      3e-09   44.1   0.4    1.8  1  PAUCHR001651  
    1.7e-09   44.9   0.1    4.2e-09   43.6   0.1    1.6  1  LEUCOM054246  
    1.8e-09   44.8   0.1    3.4e-09   43.9   0.1    1.5  1  PHYPOL014458  
    1.8e-09   44.8   0.0    3.5e-09   43.9   0.0    1.5  1  BRABEL031844  
    1.8e-09   44.8   0.1    3.1e-09   44.0   0.1    1.4  1  RHIIRR012329  
    1.8e-09   44.8   0.4    4.3e-09   43.6   0.4    1.7  1  OXYTRI017639  
    1.8e-09   44.8   0.4    4.3e-09   43.6   0.4    1.7  1  STEHIS018524  
    1.8e-09   44.8   0.3    3.8e-09   43.8   0.3    1.5  1  ACACAS008688  
    1.8e-09   44.8   0.1    4.6e-09   43.5   0.1    1.7  1  CYAPAR015054  
    1.8e-09   44.8   0.0    3.8e-09   43.8   0.0    1.5  1  COLVIE001179  
    1.8e-09   44.8   0.2    2.8e-09   44.2   0.2    1.3  1  TELSPE006328  
    1.9e-09   44.7   0.1    3.8e-09   43.8   0.1    1.6  1  COLSPE029331  
    1.9e-09   44.7   0.0    4.5e-09   43.5   0.0    1.6  1  ENTSUL023797  
    1.9e-09   44.7   0.2    6.1e-09   43.1   0.2    1.9  1  CLAOKA015481  
    1.9e-09   44.7   0.0    3.4e-09   43.9   0.0    1.4  1  PICSPE012129  
    1.9e-09   44.7   0.0    3.3e-09   44.0   0.0    1.3  1  PALBIL006043  
    1.9e-09   44.7   0.0    3.1e-09   44.0   0.0    1.3  1  NEPPYR006788  
      2e-09   44.7   0.2    3.8e-09   43.8   0.2    1.4  1  PHYPOL007085  
      2e-09   44.7   0.0    4.6e-09   43.5   0.0    1.7  1  BAFFRI009381  
      2e-09   44.7   0.1    3.8e-09   43.8   0.1    1.5  1  ENTSUL014190  
      2e-09   44.6   0.0    5.9e-09   43.2   0.0    1.7  1  DIAGRA003549  
      2e-09   44.6   0.2    8.1e-09   42.7   0.0    2.1  1  NEODAM008267  
    2.1e-09   44.6   0.1    4.6e-09   43.5   0.1    1.6  1  DANRER021578  
    2.1e-09   44.6   0.1    3.4e-09   43.9   0.1    1.2  1  SPISAL008598  
    2.1e-09   44.6   0.9    9.1e-09   42.5   0.9    2.0  1  EUGLON016472  
    2.2e-09   44.5   0.0    3.8e-09   43.8   0.0    1.4  1  MASBAL013881  
    2.2e-09   44.5   0.1      0.027   21.8   0.1    2.4  2  LEPVOR044671  
    2.2e-09   44.5   0.1    3.6e-09   43.8   0.1    1.3  1  PALBIL010910  
    2.2e-09   44.5   0.1    4.7e-09   43.5   0.1    1.5  1  STRRAT010790  
    2.3e-09   44.5   0.0    4.8e-09   43.4   0.0    1.5  1  SCHPOM004655  
    2.3e-09   44.4   0.1      0.014   22.7   0.0    2.6  2  SYMSPE009550  
    2.3e-09   44.4   0.2    2.3e-05   31.7   0.0    2.5  2  BRABEL027169  
    2.4e-09   44.4   0.0    5.6e-09   43.2   0.0    1.7  1  PARTRI009544  
    2.4e-09   44.4   0.1     0.0052   24.1   0.0    2.5  2  CRYCOH031178  
    2.4e-09   44.4   0.1    5.2e-09   43.3   0.1    1.5  1  LEUCOM074771  
    2.4e-09   44.4   0.2    1.5e-08   41.9   0.0    2.5  1  CRAGIG024327  
    2.4e-09   44.4   0.0    5.7e-09   43.2   0.0    1.6  1  GUITHE006055  
    2.4e-09   44.4   0.0    5.7e-09   43.2   0.0    1.7  1  NUCSPE060718  
    2.4e-09   44.4   0.0    5.7e-09   43.2   0.0    1.7  1  PARATL021472  
    2.5e-09   44.4   0.2    5.6e-09   43.2   0.1    1.6  1  MALCAL004654  
    2.5e-09   44.3   0.3    3.6e-09   43.8   0.3    1.2  1  PAUCHR020275  
    2.5e-09   44.3   0.8      0.017   22.5   0.1    2.3  2  PRIPAC000451  
    2.6e-09   44.3   0.1    6.9e-09   42.9   0.1    1.8  1  CRAGIG052330  
    2.6e-09   44.3   0.0      5e-09   43.4   0.0    1.5  1  BRABEL033758  
    2.7e-09   44.3   0.0      4e-09   43.7   0.0    1.2  1  ENTSUL023910  
    2.7e-09   44.2   0.0    3.8e-09   43.7   0.0    1.2  1  PYGBIF003709  
    2.7e-09   44.2   0.2    8.5e-09   42.6   0.0    2.0  1  ELPMAR006710  
    2.8e-09   44.2   0.0    5.8e-09   43.2   0.0    1.5  1  HEMPHA002893  
    2.8e-09   44.2   0.5    8.2e-09   42.7   0.1    1.9  1  LEPVOR001840  
    2.8e-09   44.2   0.0    6.5e-09   43.0   0.0    1.7  1  GEMCRY018825  
    2.8e-09   44.2   0.1    6.2e-05   30.3   0.0    2.5  2  MASBAL002597  
    2.9e-09   44.1   0.0    5.8e-09   43.2   0.0    1.5  1  GRACHO007000  
    2.9e-09   44.1   0.0    5.1e-09   43.4   0.0    1.3  1  PALBIL003933  
      3e-09   44.1   0.7    6.1e-09   43.1   0.7    1.5  1  PARATL008698  
      3e-09   44.1   0.0    5.6e-09   43.2   0.0    1.5  1  SALKVE021546  
      3e-09   44.1   0.7    6.1e-09   43.1   0.7    1.5  1  NUCSPE010032  
      3e-09   44.1   0.0    6.2e-09   43.1   0.0    1.5  1  BIGNAT013667  
      3e-09   44.1   0.0    4.3e-09   43.6   0.0    1.2  1  MALJAK017174  
      3e-09   44.1   0.0      5e-09   43.4   0.0    1.4  1  HEMPHA021370  
      3e-09   44.1   0.1    7.7e-09   42.8   0.1    1.8  1  PHYINF005792  
      3e-09   44.1   2.0    0.00014   29.1   0.1    2.8  2  TRIADH001064  
    3.1e-09   44.0   0.2      9e-09   42.6   0.2    1.8  1  DAPMAG015757  
    3.1e-09   44.0   0.1     0.0003   28.1   0.0    2.8  2  PLAFUN007393  
    3.1e-09   44.0   0.3    5.3e-09   43.3   0.3    1.4  1  POLPAL011017  
    3.1e-09   44.0   0.0    5.1e-09   43.3   0.0    1.4  1  GEMCRY026521  
    3.2e-09   44.0   0.4    6.3e-09   43.1   0.4    1.5  1  ARCINT020131  
    3.2e-09   44.0   0.1    5.7e-09   43.2   0.1    1.4  1  APISPI030408  
    3.4e-09   43.9   0.1    5.5e-09   43.3   0.1    1.3  1  NAEFOW011264  
    3.4e-09   43.9   0.2    2.4e-08   41.2   0.1    2.3  1  MORVER010985  
    3.4e-09   43.9   0.4     0.0016   25.7   0.3    2.9  2  SCHMAN000595  
    3.5e-09   43.9   0.2    1.3e-08   42.0   0.1    1.9  1  PRIPAC013137  
    3.5e-09   43.9   0.2    5.5e-09   43.3   0.2    1.3  1  POLPAL011787  
    3.6e-09   43.8   0.1     0.0011   26.3   0.0    2.5  2  CRYCOH010744  
    3.6e-09   43.8   0.6    9.2e-09   42.5   0.6    1.7  1  CRAGIG057593  
    3.6e-09   43.8   0.1    1.2e-08   42.2   0.0    1.9  1  MALCAL001151  
    3.6e-09   43.8   0.1    1.1e-08   42.3   0.1    1.9  1  MASSPE014368  
    3.7e-09   43.8   0.0    8.2e-09   42.7   0.0    1.6  1  DAPMAG014491  
    3.8e-09   43.8   0.0    9.3e-09   42.5   0.0    1.7  1  MICMAR135229  
    3.8e-09   43.8   0.1    8.4e-09   42.6   0.1    1.6  1  ACASPE025550  
    3.8e-09   43.7   0.1    6.1e-09   43.1   0.1    1.3  1  GEPOCE040522  
    3.9e-09   43.7   0.5    3.9e-09   43.7   0.5    2.4  1  HOMSAP014677  
    3.9e-09   43.7   0.1    8.6e-09   42.6   0.1    1.6  1  HALSEO010760  
      4e-09   43.7   0.0    6.5e-07   36.6   0.0    2.3  2  LEUCOM022390  
      4e-09   43.7   0.1      8e-09   42.7   0.1    1.5  1  ACASPE013543  
    4.2e-09   43.6   0.1    6.2e-09   43.1   0.1    1.3  1  CIOINT003302  
    4.2e-09   43.6   0.0      8e-09   42.7   0.0    1.5  1  MALJAK006196  
    4.2e-09   43.6   0.3    7.3e-09   42.8   0.3    1.4  1  CREFRA007051  
    4.3e-09   43.6   0.0    9.2e-09   42.5   0.0    1.5  1  GEMCRY032329  
    4.3e-09   43.6   0.1    7.3e-09   42.8   0.1    1.4  1  PTESPE006295  
    4.4e-09   43.6   0.0      7e-09   42.9   0.0    1.3  1  CHOSPE007653  
    4.4e-09   43.5   0.0    2.1e-08   41.4   0.1    2.1  1  COLSPE009882  
    4.5e-09   43.5   0.0    9.3e-09   42.5   0.0    1.5  1  PICSPE004915  
    4.5e-09   43.5   0.0    8.6e-09   42.6   0.0    1.4  1  MNELEI012860  
    4.6e-09   43.5   0.2    4.6e-09   43.5   0.2    1.9  1  DAPMAG010314  
    4.6e-09   43.5   1.6    1.1e-08   42.3   1.6    1.6  1  EUGLON046476  
    4.6e-09   43.5   0.0    1.4e-08   41.9   0.0    2.0  1  PHYPOL000571  
    4.6e-09   43.5   0.1      1e-08   42.4   0.1    1.6  1  CYAPAR025414  
    4.8e-09   43.4   0.2    1.2e-08   42.1   0.2    1.7  1  BAFFRI008053  
    4.8e-09   43.4   0.1    9.8e-09   42.4   0.1    1.5  1  ACASPE013541  
    4.8e-09   43.4   0.0    5.4e-09   43.3   0.0    1.0  1  RAMBRE003667  
    4.8e-09   43.4   0.0    8.7e-09   42.6   0.0    1.5  1  CHLVAR000336  
    4.8e-09   43.4   0.1    7.8e-09   42.8   0.1    1.3  1  SPIPUN002798  
    4.8e-09   43.4   0.0    8.6e-09   42.6   0.0    1.4  1  ACACAS010060  
    4.9e-09   43.4   0.0    1.3e-08   42.0   0.0    1.8  1  BRABEL006766  
      5e-09   43.4   0.2    9.2e-09   42.5   0.2    1.5  1  SYNPLU004487  
      5e-09   43.4   0.1    8.6e-09   42.6   0.1    1.3  1  ENTSUL067287  
      5e-09   43.4   0.2    1.2e-08   42.1   0.2    1.7  1  GUITHE016359  
    5.1e-09   43.3   0.0    1.3e-08   42.0   0.0    1.7  1  STECOE007117  
    5.2e-09   43.3   0.0    3.6e-06   34.2   0.0    2.5  2  MASBAL010592  
    5.2e-09   43.3   0.0    1.5e-08   41.9   0.0    1.8  1  ARCINT017731  
    5.2e-09   43.3   1.7     0.0051   24.1   0.3    2.5  2  DROMEL012867  
    5.3e-09   43.3   0.2    1.4e-08   41.9   0.2    1.7  1  BAFFRI032577  
    5.3e-09   43.3   0.2    1.5e-08   41.8   0.2    1.8  1  BAFFRI053641  
    5.4e-09   43.3   0.0    1.2e-08   42.2   0.0    1.6  1  EUGLON033572  
    5.4e-09   43.3   2.1      5e-08   40.2   0.0    2.5  1  RUSMAR003262  
    5.5e-09   43.3   0.1    9.4e-09   42.5   0.1    1.4  1  RAMVAR011719  
    5.5e-09   43.2   0.1    9.5e-09   42.5   0.1    1.4  1  GEPOCE027888  
    5.5e-09   43.2   0.0       0.28   18.6   0.0    3.7  3  RAMVAR020583  
    5.6e-09   43.2   0.2    1.3e-08   42.0   0.2    1.5  1  GONPAC041094  
    5.7e-09   43.2   0.0    1.1e-08   42.3   0.0    1.4  1  TELSUB058069  
    5.7e-09   43.2   0.1    1.3e-08   42.0   0.1    1.7  1  COLSPE010364  
    5.7e-09   43.2   0.0    1.5e-08   41.9   0.0    1.7  1  RHYHUM020446  
    5.7e-09   43.2   0.7    7.4e-09   42.8   0.7    1.1  1  PARATL001493  
    5.8e-09   43.2   0.7    7.5e-09   42.8   0.7    1.1  1  NUCSPE073149  
    5.9e-09   43.2   0.3    1.4e-08   41.9   0.3    1.7  1  PARTRI006329  
    5.9e-09   43.1   0.2    1.3e-08   42.1   0.2    1.6  1  BICSPE011338  
    5.9e-09   43.1   0.1    1.3e-08   42.0   0.1    1.6  1  IXOSCA031829  
      6e-09   43.1   0.5    2.4e-07   38.0   0.2    2.6  1  ARCINT028481  
      6e-09   43.1   0.2    1.4e-08   41.9   0.2    1.7  1  OSTTAU006178  
    6.1e-09   43.1   3.3    4.7e-07   37.0   0.2    2.7  2  VERVER009470  
    6.1e-09   43.1   0.5    1.2e-08   42.1   0.5    1.5  1  DANRER043876  
    6.1e-09   43.1   0.0      1e-08   42.4   0.0    1.4  1  MALJAK017939  
    6.1e-09   43.1   0.0    1.3e-08   42.0   0.0    1.6  1  RHYHUM051151  
    6.2e-09   43.1   0.5    1.2e-08   42.1   0.5    1.5  1  DANRER025443  
    6.3e-09   43.1   0.5    1.2e-08   42.1   0.5    1.5  1  DANRER027049  
    6.3e-09   43.0   7.2    2.1e-08   41.4   0.4    2.8  1  PLAFUN007212  
    6.4e-09   43.0   0.0    1.4e-08   41.9   0.0    1.6  1  PARATL020519  
    6.4e-09   43.0   0.0    1.4e-08   41.9   0.0    1.6  1  NUCSPE055454  
    6.4e-09   43.0   0.3    2.1e-08   41.4   0.3    1.9  1  PSEPER006062  
    6.5e-09   43.0   0.7    1.1e-08   42.2   0.7    1.4  1  TRIADH009744  
    6.5e-09   43.0   0.0    2.3e-08   41.3   0.0    2.0  1  PLAFUN015011  
    6.5e-09   43.0   3.3    7.4e-09   42.8   0.2    2.7  1  OXYTRI016478  
    6.5e-09   43.0   3.3    7.4e-09   42.8   0.2    2.7  1  STEHIS007834  
    6.5e-09   43.0   0.0    1.4e-08   42.0   0.0    1.5  1  CYCPAN028530  
    6.6e-09   43.0   0.0    1.5e-08   41.9   0.0    1.5  1  ENTSUL026475  
    6.7e-09   43.0   0.2      0.057   20.8   0.0    2.6  2  BOMMOR010564  
    6.7e-09   43.0   0.2    1.3e-08   42.1   0.2    1.5  1  ENTSUL065390  
    6.7e-09   43.0   0.0      1e-08   42.4   0.0    1.2  1  RHYHUM002798  
    6.7e-09   43.0   0.2      1e-08   42.4   0.2    1.3  1  PORPUR005179  
    6.8e-09   43.0   0.2    1.2e-08   42.1   0.2    1.4  1  LEUCOM004896  
    6.8e-09   42.9   0.1     0.0015   25.8   0.0    2.7  2  HONFER007459  
    6.9e-09   42.9   0.1    1.8e-08   41.6   0.1    1.8  1  GLOWIT000634  
    6.9e-09   42.9   0.0    1.4e-08   41.9   0.0    1.5  1  CHASUB011203  
      7e-09   42.9   0.4    1.5e-08   41.8   0.4    1.6  1  HOMSAP033161  
    7.1e-09   42.9   0.1      0.063   20.6   0.0    3.7  3  SCHMAN006091  
    7.2e-09   42.9   0.1    1.1e-08   42.3   0.1    1.2  1  LAPGUS046591  
    7.2e-09   42.9   0.3    1.1e-08   42.3   0.3    1.3  1  GEMCRY034683  
    7.2e-09   42.9   0.0    1.2e-08   42.1   0.0    1.4  1  GONPAC047022  
    7.3e-09   42.8   1.2     0.0025   25.1   0.1    2.9  2  PLAFUN016615  
    7.4e-09   42.8   0.7    1.2e-08   42.1   0.1    1.6  1  GUITHE011667  
    7.4e-09   42.8   0.6    3.6e-07   37.4   0.0    3.3  1  TELSUB014766  
    7.5e-09   42.8   0.1    1.6e-08   41.8   0.1    1.6  1  APISPI021801  
    7.5e-09   42.8   0.1    1.1e-08   42.3   0.1    1.3  1  STECOE030087  
    7.5e-09   42.8   0.1    2.2e-08   41.3   0.1    1.8  1  GONPAC047832  
    7.6e-09   42.8   0.0    2.8e-08   41.0   0.0    1.9  1  CAPOWC003342  
    7.6e-09   42.8   0.0    2.4e-08   41.2   0.0    1.8  1  RIGRAM024666  
    7.6e-09   42.8   0.3    1.7e-08   41.6   0.3    1.6  1  PARTRI006328  
    7.8e-09   42.8   0.2    3.1e-08   40.8   0.2    2.1  1  HYPCAT003716  
    8.2e-09   42.7   0.0     0.0016   25.7   0.0    3.8  2  BICSPE000468  
    8.3e-09   42.7   0.1    1.4e-08   42.0   0.1    1.4  1  KLENIT004021  
    8.3e-09   42.7   1.5    1.4e-08   42.0   1.0    1.6  1  PAUCHR020115  
    8.5e-09   42.6   0.1    1.5e-08   41.9   0.1    1.4  1  NEOSPE019713  
    8.6e-09   42.6   0.4    1.4e-08   41.9   0.4    1.4  1  STECOE024791  
    8.6e-09   42.6   0.0    1.9e-08   41.6   0.0    1.5  1  GONPRO008178  
    8.8e-09   42.6   0.1    1.4e-08   41.9   0.1    1.3  1  HEMPHA027368  
    8.9e-09   42.6   0.1    1.4e-08   41.9   0.1    1.3  1  HEMPHA027367  
    9.1e-09   42.5   0.1    1.1e-08   42.3   0.1    1.1  1  NUCSPE012083  
    9.1e-09   42.5   0.1    2.2e-08   41.3   0.1    1.7  1  BRABEL024952  
    9.2e-09   42.5   0.2    1.5e-08   41.8   0.2    1.3  1  PICSPE073261  
    9.4e-09   42.5   0.0    1.8e-08   41.6   0.0    1.4  1  MATSPE026552  
    9.5e-09   42.5   0.1    2.3e-08   41.2   0.1    1.7  1  COLSPE007316  
    9.6e-09   42.5   0.0    2.1e-08   41.4   0.0    1.6  1  UMBRAM003430  
    9.8e-09   42.4   0.1      2e-08   41.4   0.1    1.5  1  MADERY007222  
    9.9e-09   42.4   0.0       0.11   19.9   0.0    2.5  2  MONBRE007051  
      1e-08   42.4   0.0    2.2e-08   41.3   0.0    1.6  1  PALBIL004128  
      1e-08   42.4   0.1    1.9e-08   41.5   0.1    1.4  1  CYAGLO002062  
      1e-08   42.4   0.0    2.8e-08   41.0   0.0    1.8  1  ARCINT017730  
      1e-08   42.4   0.1    2.1e-08   41.4   0.1    1.5  1  APISPI021802  
      1e-08   42.4   0.0      3e-08   40.9   0.0    1.7  1  ENTSUL045122  
      1e-08   42.4   0.4    1.4e-08   41.9   0.4    1.2  1  PTESPE003960  
      1e-08   42.3   0.5    5.4e-08   40.1   0.1    2.4  1  BAFFRI016383  
    1.1e-08   42.3   0.2    2.9e-08   40.9   0.0    1.9  1  ACACAS007290  
    1.1e-08   42.3   0.2      2e-08   41.4   0.2    1.5  1  POLPAL001457  
    1.1e-08   42.3   0.1    3.2e-08   40.8   0.1    1.8  1  CHASUB020222  
    1.1e-08   42.3   0.0    1.7e-08   41.6   0.0    1.3  1  RHOMAR005212  
    1.1e-08   42.3   0.0      2e-08   41.5   0.0    1.5  1  HEMPHA033875  
    1.1e-08   42.3   0.0    1.9e-08   41.5   0.0    1.3  1  MATSPE026155  
    1.1e-08   42.3   0.2      2e-08   41.5   0.2    1.4  1  ARCINT026752  
    1.1e-08   42.3   0.0    4.5e-08   40.3   0.0    2.0  1  ARCINT016352  
    1.1e-08   42.3   0.1    2.3e-08   41.3   0.1    1.5  1  LEUCOM017569  
    1.1e-08   42.3   0.2    2.4e-08   41.2   0.2    1.6  1  DICDIS009100  
    1.1e-08   42.3   0.1    2.3e-08   41.2   0.1    1.5  1  PALBIL001345  
    1.2e-08   42.2   0.1    3.4e-08   40.7   0.1    1.8  1  HONFER009944  
    1.2e-08   42.2   0.0    2.5e-08   41.2   0.0    1.5  1  PAPANK035746  
    1.2e-08   42.2   0.0      2e-08   41.4   0.0    1.4  1  MALCAL003478  
    1.2e-08   42.2   0.2    2.8e-08   41.0   0.2    1.7  1  ELPMAR006877  
    1.2e-08   42.2   0.1    2.4e-08   41.2   0.1    1.5  1  BOMMOR013009  
    1.2e-08   42.1   0.1    3.1e-08   40.9   0.1    1.7  1  ACACAS004041  
    1.2e-08   42.1   0.0    2.1e-08   41.4   0.0    1.4  1  MASBAL007153  
    1.2e-08   42.1   0.2    1.2e-07   38.9   0.0    2.6  1  ELPMAR016511  
    1.2e-08   42.1   0.2    1.7e-08   41.7   0.2    1.2  1  EUGLON045551  
    1.3e-08   42.1   0.1    1.7e-08   41.7   0.1    1.1  1  BAFFRI030226  
    1.3e-08   42.1   0.0    2.6e-08   41.1   0.0    1.5  1  CRAGIG008161  
    1.3e-08   42.1   0.1    1.9e-08   41.5   0.1    1.3  1  NEOSPE010648  
    1.3e-08   42.1   0.1    2.6e-08   41.1   0.1    1.4  1  PHAKIR002748  
    1.3e-08   42.0   2.0    1.4e-07   38.7   0.4    2.6  1  MONBRE008134  
    1.3e-08   42.0   0.1    4.3e-08   40.4   0.1    1.9  1  MALJAK004075  
    1.3e-08   42.0   0.0    3.1e-08   40.8   0.0    1.6  1  GEFOKE007217  
    1.3e-08   42.0   3.3    2.2e-05   31.7   0.1    3.1  2  GUITHE024725  
    1.3e-08   42.0   0.1    2.6e-08   41.1   0.1    1.5  1  USTMAY004872  
    1.3e-08   42.0   0.0    2.5e-08   41.2   0.0    1.5  1  RHYHUM007116  
    1.4e-08   42.0   0.1    2.9e-08   40.9   0.1    1.6  1  PICSPE021048  
    1.4e-08   42.0   0.0    2.4e-08   41.2   0.0    1.4  1  MICSPE000302  
    1.4e-08   42.0   0.4    4.7e-05   30.7   0.0    2.7  2  MASBAL012593  
    1.4e-08   41.9   0.1    2.3e-08   41.3   0.1    1.3  1  LAPGUS046589  
    1.4e-08   41.9   0.0    2.2e-08   41.3   0.0    1.3  1  RHYHUM007385  
    1.4e-08   41.9   0.0    3.2e-08   40.8   0.0    1.6  1  RHOMAR010748  
    1.5e-08   41.9   0.9    2.8e-08   41.0   0.1    1.8  1  CRYCOH043199  
    1.5e-08   41.9   0.0    4.2e-08   40.4   0.0    1.8  1  ACASPE009483  
    1.5e-08   41.9   0.0    2.8e-08   41.0   0.0    1.4  1  BIGNAT002778  
    1.5e-08   41.8   0.0    3.4e-08   40.7   0.0    1.6  1  BRABEL030454  
    1.5e-08   41.8   0.0    2.3e-08   41.3   0.0    1.3  1  MALJAK000726  
    1.5e-08   41.8   0.0    3.1e-08   40.9   0.0    1.4  1  MASBAL003592  
    1.5e-08   41.8   0.1    2.8e-08   41.0   0.1    1.4  1  HOMSAP008268  
    1.5e-08   41.8   0.1    3.9e-08   40.5   0.1    1.7  1  CRAGIG009037  
    1.6e-08   41.8   0.0      3e-08   40.9   0.0    1.5  1  MATSPE024408  
    1.6e-08   41.8   0.3    3.2e-08   40.8   0.3    1.5  1  GUITHE011923  
    1.6e-08   41.7   0.0    3.3e-08   40.7   0.0    1.5  1  LEPVOR030582  
    1.6e-08   41.7   0.1      3e-08   40.9   0.1    1.4  1  MNELEI001975  
    1.6e-08   41.7   0.3    5.6e-08   40.0   0.1    1.8  1  STECOE028086  
    1.7e-08   41.7   0.3    2.9e-08   40.9   0.3    1.4  1  NEMVEC018864  
    1.7e-08   41.7   0.0    0.00015   29.1   0.1    2.3  2  PICSPE015016  
    1.7e-08   41.7   0.0    4.1e-08   40.5   0.0    1.6  1  PHAKIR011090  
    1.7e-08   41.7   0.2    1.1e-07   39.0   0.1    2.5  1  PARTET035296  
    1.7e-08   41.7   0.0      5e-08   40.2   0.0    1.9  1  SALKVE006341  
    1.7e-08   41.6   0.1    4.2e-08   40.4   0.0    1.6  1  PICSPE060536  
    1.7e-08   41.6   0.8    3.7e-08   40.6   0.8    1.6  1  CRAGIG031522  
    1.8e-08   41.6   0.1    4.9e-08   40.2   0.0    1.8  1  LEUCOM009188  
    1.8e-08   41.6   0.0    2.7e-08   41.0   0.0    1.2  1  BAFFRI043344  
    1.8e-08   41.6   0.1    7.3e-08   39.7   0.1    2.2  1  SAPDIC003212  
    1.8e-08   41.6   0.8    3.9e-08   40.5   0.8    1.5  1  CRAGIG013672  
    1.9e-08   41.5   0.1      5e-08   40.2   0.1    1.7  1  RHOMAR006000  
    1.9e-08   41.5   0.1    4.4e-08   40.4   0.1    1.6  1  VITBRA003434  
    1.9e-08   41.5   0.2    3.3e-08   40.7   0.2    1.4  1  ARCINT002228  
    1.9e-08   41.5   0.1    5.2e-08   40.1   0.1    1.7  1  NEODAM007990  
    1.9e-08   41.5   0.1    5.2e-08   40.1   0.0    1.8  1  CHLREI001047  
    1.9e-08   41.5   0.0    3.4e-08   40.7   0.0    1.4  1  PHYPOL000284  
    1.9e-08   41.5   0.0      5e-08   40.2   0.0    1.7  1  CHOSPE033717  
    1.9e-08   41.5   0.0    2.7e-08   41.0   0.0    1.2  1  CIOINT000462  
    1.9e-08   41.5   0.2    4.4e-08   40.3   0.2    1.6  1  ANAIGN021272  
      2e-08   41.5   0.0    3.8e-08   40.6   0.0    1.4  1  MARPOL007697  
      2e-08   41.4   0.0    3.3e-08   40.7   0.0    1.3  1  LEUCOM044080  
      2e-08   41.4   0.1    4.4e-08   40.3   0.1    1.6  1  CYAPAR000543  
    2.1e-08   41.4   0.0    3.5e-08   40.7   0.0    1.3  1  BAFFRI005542  
    2.1e-08   41.4   0.0    3.5e-08   40.7   0.0    1.4  1  CYAPAR008953  
    2.1e-08   41.4   0.0    5.7e-08   40.0   0.0    1.7  1  PICSPE035194  
    2.1e-08   41.4   0.1    4.6e-08   40.3   0.1    1.5  1  GEMCRY005296  
    2.2e-08   41.3   0.0    4.2e-08   40.4   0.0    1.4  1  PICSPE047568  
    2.2e-08   41.3   0.1    4.4e-08   40.3   0.1    1.6  1  PTESPE014958  
    2.3e-08   41.3   0.2    5.3e-08   40.1   0.2    1.7  1  COLSPE008490  
    2.3e-08   41.3   0.0    3.5e-08   40.7   0.0    1.3  1  MALJAK012619  
    2.3e-08   41.3   0.0    5.5e-08   40.0   0.0    1.7  1  NEMVEC010229  
    2.3e-08   41.3   0.0      4e-08   40.5   0.0    1.4  1  GEMCRY032301  
    2.3e-08   41.3   0.0    4.4e-08   40.3   0.0    1.5  1  ELPMAR006540  
    2.3e-08   41.3   0.1    4.6e-08   40.3   0.1    1.5  1  IXOSCA013553  
    2.3e-08   41.3   0.0    4.5e-08   40.3   0.0    1.5  1  ENTSUL026307  
    2.3e-08   41.2   0.1    4.6e-08   40.3   0.1    1.5  1  CYAPAR025388  
    2.3e-08   41.2   0.1    3.8e-08   40.6   0.1    1.3  1  PALBIL010662  
    2.3e-08   41.2   6.2    0.00012   29.3   0.1    3.3  2  BRABEL003685  
    2.4e-08   41.2   0.0    5.1e-08   40.1   0.0    1.6  1  HEMPHA001697  
    2.4e-08   41.2   0.3    1.1e-07   39.1   0.1    2.2  1  PARATL021337  
    2.4e-08   41.2   0.1    7.3e-08   39.7   0.1    1.9  1  CHASUB013763  
    2.4e-08   41.2   0.0    6.8e-08   39.8   0.0    1.8  1  GUITHE000405  
    2.5e-08   41.1   0.1    4.6e-08   40.3   0.1    1.4  1  CHOSPE033452  
    2.5e-08   41.1   0.3    1.1e-07   39.1   0.1    2.2  1  NUCSPE059927  
    2.5e-08   41.1   0.1    4.8e-08   40.2   0.1    1.5  1  NEMVEC018408  
    2.6e-08   41.1   0.0    3.4e-08   40.7   0.0    1.1  1  GONPAC008009  
    2.6e-08   41.1   0.1    6.7e-08   39.8   0.1    1.8  1  GLOWIT005724  
    2.7e-08   41.0   0.1    4.3e-08   40.4   0.1    1.3  1  ARCINT028618  
    2.7e-08   41.0   0.0    5.4e-08   40.1   0.0    1.6  1  RHOMAR012583  
    2.7e-08   41.0   0.1    1.2e-07   38.9   0.0    2.1  1  COLSPE010216  
    2.7e-08   41.0   0.0    4.5e-08   40.3   0.0    1.4  1  RHOMAR009225  
    2.7e-08   41.0   0.0    6.2e-08   39.9   0.0    1.6  1  CLAOKA006198  
    2.8e-08   41.0   0.6    6.8e-08   39.7   0.6    1.7  1  ARCINT026199  
    2.8e-08   41.0   0.3    9.6e-08   39.3   0.4    1.9  1  HEMSPE002131  
    2.8e-08   41.0   0.1    4.9e-08   40.2   0.1    1.4  1  HEMPHA066205  
    2.9e-08   40.9   0.1    5.2e-08   40.1   0.1    1.3  1  EUGLON041138  
    2.9e-08   40.9   0.1    5.2e-08   40.1   0.1    1.3  1  EUGLON035526  
    2.9e-08   40.9   0.1    4.6e-08   40.3   0.1    1.3  1  BRABEL028973  
    2.9e-08   40.9   0.4       0.13   19.7   0.0    2.6  2  CRYCOH033522  
    2.9e-08   40.9   0.0    0.00018   28.8   0.0    2.6  2  PHAKIR016939  
    2.9e-08   40.9   0.7    1.3e-07   38.8   0.2    2.3  1  NEODAM002315  
    2.9e-08   40.9   0.1    6.1e-08   39.9   0.1    1.5  1  CYAPAR017499  
    2.9e-08   40.9   0.1    6.8e-08   39.7   0.1    1.6  1  GUITHE010657  
      3e-08   40.9   0.1    5.4e-08   40.1   0.1    1.3  1  EUGLON042590  
      3e-08   40.9   0.2    9.5e-08   39.3   0.0    2.0  1  PHYPOL000707  
      3e-08   40.9   0.0    5.2e-08   40.1   0.0    1.4  1  ACACAS000807  
      3e-08   40.9   0.0    4.9e-08   40.2   0.0    1.3  1  VITBRA005352  
      3e-08   40.9   0.1    6.1e-08   39.9   0.1    1.4  1  ACAPLA008697  
    3.1e-08   40.8   0.0    6.5e-08   39.8   0.0    1.5  1  HEMPHA051002  
    3.1e-08   40.8   0.2    7.2e-08   39.7   0.2    1.6  1  PHAKIR001626  
    3.1e-08   40.8   0.1    3.9e-08   40.5   0.1    1.1  1  ENTSUL049482  
    3.1e-08   40.8   0.4    2.4e-06   34.8   0.2    2.5  1  MASBAL003836  
    3.2e-08   40.8   0.0    6.1e-08   39.9   0.0    1.4  1  LEUCOM028071  
    3.2e-08   40.8   0.1      9e-08   39.4   0.1    1.8  1  CHASUB004599  
    3.2e-08   40.8   0.1    5.4e-08   40.1   0.1    1.4  1  DIAGRA035755  
    3.2e-08   40.8   0.1    1.2e-07   39.0   0.1    2.0  1  SALKVE015409  
    3.3e-08   40.8   0.4    6.5e-08   39.8   0.4    1.5  1  HOMSAP047279  
    3.3e-08   40.7   0.0    6.2e-08   39.9   0.0    1.4  1  CLAOKA014452  
    3.3e-08   40.7   0.0    5.4e-08   40.1   0.0    1.3  1  COLVIE003063  
    3.3e-08   40.7   0.0      5e-08   40.2   0.0    1.3  1  ELPMAR006376  
    3.4e-08   40.7   0.4    7.5e-08   39.6   0.4    1.6  1  PICSPE056488  
    3.4e-08   40.7   0.4    1.1e-07   39.1   0.4    1.9  1  HOMSAP051874  
    3.5e-08   40.7   0.3    1.3e-07   38.8   0.1    2.0  1  MASBAL003878  
    3.5e-08   40.7   0.0    4.7e-08   40.3   0.0    1.1  1  VERVER003668  
    3.5e-08   40.7   0.0    8.3e-08   39.5   0.0    1.6  1  PRACOL005817  
    3.6e-08   40.6   0.2    6.4e-08   39.8   0.2    1.4  1  PICSPE038348  
    3.6e-08   40.6   0.1    1.1e-07   39.0   0.1    1.8  1  HEMPHA004896  
    3.7e-08   40.6   0.0    7.5e-08   39.6   0.0    1.6  1  EUGLON014814  
    3.7e-08   40.6   0.1    8.6e-08   39.4   0.1    1.7  1  ACASPE016214  
    3.7e-08   40.6   0.0    5.7e-08   40.0   0.0    1.3  1  CAPOWC003205  
    3.7e-08   40.6   0.3    7.4e-08   39.6   0.3    1.5  1  MATSPE027366  
    3.8e-08   40.6   0.0    7.3e-08   39.6   0.0    1.5  1  IXOSCA017790  
      4e-08   40.5   0.1    5.7e-08   40.0   0.1    1.2  1  ENTSUL040436  
      4e-08   40.5   0.1    7.5e-08   39.6   0.1    1.4  1  PICSPE096610  
      4e-08   40.5   0.1    5.6e-08   40.0   0.1    1.1  1  CHLVAR007377  
      4e-08   40.5   0.1    9.8e-08   39.2   0.0    1.7  1  STECOE018812  
      4e-08   40.5   0.1    4.9e-07   37.0   0.0    2.3  1  BAFFRI050214  
      4e-08   40.5   0.4    1.3e-07   38.8   0.4    1.8  1  ALLMAC008399  
    4.2e-08   40.4   0.0    6.1e-08   39.9   0.0    1.2  1  TRIADH009286  
    4.2e-08   40.4   0.2      0.033   21.5   0.0    3.0  2  CHOSPE002405  
    4.3e-08   40.4   0.3    2.3e-07   38.1   0.2    2.0  1  PAUCHR019014  
    4.3e-08   40.4   0.2      1e-07   39.2   0.2    1.7  1  PICSPE070597  
    4.3e-08   40.4   0.1    1.3e-07   38.8   0.1    1.8  1  HEMSPE012179  
    4.4e-08   40.4   0.3    1.3e-07   38.9   0.3    1.9  1  HOMSAP010109  
    4.4e-08   40.4   0.1    1.1e-07   39.1   0.0    1.7  1  BIGNAT015219  
    4.4e-08   40.3   0.1      7e-08   39.7   0.1    1.3  1  NEMVEC014692  
    4.4e-08   40.3   0.0    6.5e-08   39.8   0.0    1.3  1  DIALUT001376  
    4.5e-08   40.3   0.0    9.6e-08   39.3   0.0    1.5  1  GEMCRY045158  
    4.6e-08   40.3   0.2       0.81   17.1   0.0    4.0  3  HOMSAP042667  
    4.6e-08   40.3   0.2    1.2e-07   39.0   0.0    1.7  1  BAFFRI050484  
    4.6e-08   40.3   0.1    1.1e-07   39.1   0.1    1.6  1  DANRER048186  
    4.7e-08   40.3   0.1    8.2e-08   39.5   0.1    1.4  1  ARCINT036557  
    4.7e-08   40.3   0.1    6.9e-08   39.7   0.1    1.2  1  PHAKIR016353  
    4.8e-08   40.2   0.0    8.4e-08   39.4   0.0    1.3  1  PLABRA003350  
    4.8e-08   40.2   0.0    8.1e-08   39.5   0.0    1.3  1  HEMPHA047865  
    4.8e-08   40.2   0.0    1.9e-07   38.3   0.0    2.0  1  HOMSAP052324  
    4.9e-08   40.2   1.7    1.3e-07   38.9   1.7    1.7  1  PAUCHR009753  
    4.9e-08   40.2   0.0    6.9e-08   39.7   0.0    1.2  1  ENTSUL048671  
      5e-08   40.2   0.4    1.7e-07   38.5   0.1    2.2  1  GLOWIT000084  
    5.1e-08   40.2   0.1    7.8e-08   39.5   0.1    1.3  1  DIAGRA010507  
    5.1e-08   40.1   0.2    9.7e-08   39.3   0.2    1.5  1  ACACAS007714  
    5.1e-08   40.1   0.3    1.6e-07   38.6   0.2    1.9  1  ARCINT026196  
    5.1e-08   40.1   1.0       0.42   18.0   0.0    3.9  3  BOMMOR010091  
    5.1e-08   40.1   0.7      0.035   21.4   0.3    2.6  2  BOMMOR006541  
    5.2e-08   40.1   0.1    6.6e-08   39.8   0.1    1.2  1  PICSPE104497  
    5.2e-08   40.1   0.4    1.2e-07   38.9   0.4    1.5  1  ALLMAC009676  
    5.3e-08   40.1   0.2       0.86   17.0   0.0    4.0  3  HOMSAP042661  
    5.3e-08   40.1   0.2    8.1e-08   39.5   0.2    1.3  1  CHOSPE037194  
    5.3e-08   40.1   0.2    8.8e-08   39.4   0.2    1.3  1  HOMSAP004800  
    5.4e-08   40.1   0.1    9.9e-08   39.2   0.1    1.4  1  MASSPE002071  
    5.4e-08   40.1   0.1    9.9e-08   39.2   0.1    1.4  1  HOMSAP061043  
    5.5e-08   40.0   0.6    1.1e-07   39.1   0.1    1.8  1  COLSPE004019  
    5.6e-08   40.0   0.2       0.88   17.0   0.0    4.0  3  HOMSAP019193  
    5.6e-08   40.0   0.0      3e-05   31.3   0.0    2.3  2  PICSPE020004  
    5.6e-08   40.0   0.2    1.3e-07   38.8   0.2    1.7  1  HEMPHA025721  
    5.6e-08   40.0   0.2    1.1e-07   39.1   0.2    1.5  1  HOMSAP103108  
    5.6e-08   40.0   0.1       0.25   18.7   0.0    3.4  3  HOMSAP011770  
    5.6e-08   40.0   0.3    9.8e-08   39.2   0.3    1.3  1  ARCINT030762  
    5.7e-08   40.0   0.4    4.7e-07   37.0   0.0    2.4  1  MONBRE002563  
    5.7e-08   40.0   0.0    9.4e-08   39.3   0.0    1.4  1  SAPDIC010393  
    5.8e-08   40.0   0.2    1.1e-07   39.1   0.2    1.4  1  MALJAK002954  
    5.8e-08   40.0   0.0    1.3e-07   38.8   0.0    1.6  1  PSEPER010017  
    5.9e-08   40.0   0.1    8.9e-08   39.4   0.1    1.2  1  HEMKUK005138  
      6e-08   39.9   0.8    1.3e-07   38.8   0.8    1.6  1  DANRER036273  
      6e-08   39.9   0.0      1e-07   39.1   0.0    1.4  1  PHAKIR007096  
    6.1e-08   39.9   0.0    9.6e-08   39.3   0.0    1.3  1  PHAKIR010939  
    6.1e-08   39.9   0.0    9.9e-08   39.2   0.0    1.3  1  RAMVAR015829  
    6.2e-08   39.9   0.2      1e-07   39.2   0.2    1.3  1  HOMSAP103109  
    6.3e-08   39.9   0.2    1.9e-07   38.3   0.0    1.8  1  TELSPE065361  
    6.4e-08   39.8   0.0    1.6e-07   38.5   0.0    1.8  1  TETTHE007693  
    6.6e-08   39.8   0.0      1e-07   39.2   0.0    1.2  1  CRYCOH039143  
    6.7e-08   39.8   0.2    1.4e-07   38.7   0.2    1.5  1  HOMSAP063688  
    6.7e-08   39.8   0.1    1.3e-07   38.8   0.1    1.4  1  MALJAK021883  
    6.8e-08   39.7   0.0    0.00011   29.5   0.0    2.6  2  ARCINT025903  
    6.8e-08   39.7   0.2       0.19   19.1   0.0    2.5  2  GONPAC034621  
    6.8e-08   39.7   0.0    1.7e-07   38.4   0.0    1.7  1  SPIPUN005201  
    6.9e-08   39.7   0.2    1.4e-07   38.8   0.2    1.5  1  IXOSCA008509  
    6.9e-08   39.7   0.0    7.8e-08   39.5   0.0    1.1  1  GONPAC022209  
    6.9e-08   39.7   0.3    3.4e-07   37.5   0.0    2.3  1  IXOSCA011410  
      7e-08   39.7   0.0    1.8e-07   38.4   0.0    1.7  1  CHOSPE041400  
    7.1e-08   39.7   0.4    1.7e-07   38.5   0.4    1.7  1  PICSPE003120  
    7.2e-08   39.7   0.6    1.6e-07   38.6   0.6    1.6  1  NEMVEC006976  
    7.3e-08   39.6   0.2    1.7e-07   38.5   0.2    1.7  1  APISPI056577  
    7.3e-08   39.6   0.1       0.19   19.1   0.0    2.7  2  CRAGIG020977  
    7.3e-08   39.6   0.1    1.3e-07   38.8   0.1    1.4  1  CRAGIG003889  
    7.4e-08   39.6   0.0    1.1e-07   39.0   0.0    1.3  1  BOMMOR008167  
    7.4e-08   39.6   0.1    2.1e-07   38.2   0.1    1.8  1  PARTET024464  
    7.4e-08   39.6   0.0    1.5e-07   38.6   0.0    1.5  1  SCHMAN005355  
    7.5e-08   39.6   0.1    1.5e-07   38.7   0.1    1.5  1  SALKVE013273  
    7.6e-08   39.6   0.4    1.8e-07   38.4   0.4    1.7  1  BAFFRI047664  
    7.6e-08   39.6   0.1    1.7e-07   38.5   0.1    1.6  1  SAPDIC003261  
    7.6e-08   39.6   0.0    1.5e-07   38.7   0.0    1.4  1  DICDIS011395  
    7.6e-08   39.6   0.3    2.2e-07   38.1   0.0    1.8  1  TELSUB001617  
    7.7e-08   39.6   0.4     0.0037   24.6   0.2    3.0  2  DIPROT003727  
    7.8e-08   39.5   0.1    1.2e-07   38.9   0.1    1.3  1  ARCINT019825  
      8e-08   39.5   0.4     0.0038   24.5   0.2    3.0  2  DIPROT003726  
    8.1e-08   39.5   0.1    1.4e-07   38.8   0.1    1.4  1  COLSPE005113  
    8.3e-08   39.5   0.2      0.089   20.1   0.0    2.4  2  DIAGRA044789  
    8.4e-08   39.5   0.1    2.4e-07   38.0   0.1    1.8  1  PARTET029825  
    8.7e-08   39.4   0.4    1.5e-07   38.7   0.4    1.4  1  GEMCRY001703  
    8.7e-08   39.4   0.0    4.1e-07   37.2   0.0    2.2  1  ARCINT036744  
    8.8e-08   39.4   0.0    1.6e-07   38.6   0.0    1.4  1  PHAKIR005837  
    8.8e-08   39.4   0.0    3.2e-07   37.6   0.0    2.0  1  GEFOKE007732  
    8.8e-08   39.4   0.0    1.5e-07   38.6   0.0    1.4  1  PICSPE029891  
    8.9e-08   39.4   0.3    1.7e-07   38.5   0.3    1.5  1  RIGRAM014349  
      9e-08   39.4   0.2      2e-07   38.3   0.2    1.6  1  CRYNEO005806  
      9e-08   39.3   0.0    1.6e-07   38.5   0.0    1.4  1  PTESPE012082  
    9.1e-08   39.3   0.1    4.7e-07   37.1   0.0    2.3  1  PLABRA000271  
    9.1e-08   39.3   0.5    1.7e-07   38.5   0.5    1.4  1  LEUCOM056177  
    9.2e-08   39.3   0.1    1.9e-07   38.3   0.1    1.4  1  GEMCRY044599  
    9.3e-08   39.3   0.3    2.6e-07   37.9   0.0    1.8  1  TELSUB001620  
    9.4e-08   39.3   0.0    1.5e-07   38.7   0.0    1.3  1  MNELEI005009  
    9.4e-08   39.3   0.9    2.8e-07   37.8   0.2    2.2  1  NEODAM009205  
    9.6e-08   39.3   0.0    1.1e-07   39.0   0.0    1.1  1  SCHMAN002747  
    9.6e-08   39.3   2.5    0.00033   28.0   0.1    3.5  2  ACAPLA010764  
    9.6e-08   39.3   0.2    1.6e-07   38.6   0.2    1.3  1  TRIVAG010054  
    9.7e-08   39.3   0.1    1.9e-07   38.3   0.1    1.5  1  GONPRO005367  
    9.7e-08   39.3   1.6    1.1e-07   39.0   0.2    1.9  1  PARTET019360  
    9.7e-08   39.2   0.0    1.5e-07   38.6   0.0    1.3  1  GEMCRY028870  
    9.8e-08   39.2   0.1    2.1e-07   38.2   0.1    1.6  1  EUGLON020345  
    9.8e-08   39.2   0.0    1.6e-07   38.5   0.0    1.4  1  RUSMAR005043  
    9.9e-08   39.2   0.0    1.4e-07   38.7   0.0    1.3  1  BREMOT004802  
    9.9e-08   39.2   0.4    4.8e-07   37.0   0.1    2.3  1  MASBAL012604  
      1e-07   39.2   0.2    1.7e-07   38.4   0.2    1.4  1  PAPANK032077  
      1e-07   39.2   0.3    4.8e-07   37.0   0.1    2.1  1  SCHPOM003468  
      1e-07   39.2   0.3    2.7e-07   37.9   0.3    1.6  1  HOMSAP089170  
      1e-07   39.2   0.1    1.3e-06   35.7   0.0    2.3  1  EUGLON038788  
      1e-07   39.2   0.0    2.1e-07   38.2   0.0    1.5  1  GEPOCE055598  
      1e-07   39.1   0.2    1.9e-07   38.3   0.2    1.5  1  CIOINT005698  
    1.1e-07   39.1   0.1      2e-07   38.3   0.1    1.4  1  GUITHE021972  
    1.1e-07   39.1   0.0    1.8e-07   38.4   0.0    1.4  1  PARATL008165  
    1.1e-07   39.1   0.2    5.2e-07   36.9   0.2    2.2  1  PARTET028202  
    1.1e-07   39.1   0.1        1.9   15.9   0.0    3.7  3  DANRER010171  
    1.1e-07   39.1   1.8        0.3   18.5   0.1    4.0  3  ANCTWI014774  
    1.1e-07   39.1   0.4    2.8e-07   37.8   0.4    1.7  1  TETTHE006135  
    1.1e-07   39.1   0.4    2.4e-07   38.0   0.4    1.6  1  PARTRI006031  
    1.1e-07   39.0   0.1    2.8e-07   37.8   0.1    1.7  1  NEODAM001337  
    1.1e-07   39.0   0.0    2.2e-07   38.1   0.0    1.5  1  HEMPHA021798  
    1.1e-07   39.0   0.2    2.4e-07   38.0   0.2    1.5  1  TRIADH008038  
    1.1e-07   39.0   0.7    1.4e-07   38.8   0.7    1.1  1  PRYPAR040774  
    1.2e-07   39.0   0.3    3.6e-07   37.4   0.2    2.0  1  HOMSAP101925  
    1.2e-07   39.0   0.0    2.6e-07   37.9   0.0    1.5  1  ACACAS000874  
    1.2e-07   39.0   0.1        0.1   20.0   0.0    3.8  3  BRABEL026560  
    1.2e-07   39.0   0.0    2.1e-07   38.2   0.0    1.4  1  ENTSUL016508  
    1.2e-07   39.0   0.1    2.5e-07   37.9   0.1    1.6  1  ELPMAR007475  
    1.2e-07   39.0   0.2    3.6e-07   37.4   0.2    1.9  1  NEOSPE001098  
    1.2e-07   38.9   0.0    2.6e-07   37.9   0.0    1.6  1  ELPMAR006881  
    1.2e-07   38.9   0.0    2.4e-07   38.0   0.0    1.5  1  GONPAC040345  
    1.2e-07   38.9   0.0    2.8e-07   37.8   0.0    1.6  1  BRABEL006013  
    1.2e-07   38.9   0.0    3.1e-07   37.7   0.0    1.7  1  ARCINT023664  
    1.3e-07   38.9   0.0    2.6e-07   37.9   0.0    1.5  1  DIAGRA039433  
    1.3e-07   38.9   0.4      2e-07   38.3   0.4    1.3  1  PAUCHR012641  
    1.3e-07   38.9   1.3    1.7e-07   38.5   0.3    1.8  1  RAPHET016592  
    1.3e-07   38.9   0.0    2.4e-07   38.0   0.0    1.5  1  CRYCOH013384  
    1.3e-07   38.9   0.1    2.5e-07   37.9   0.1    1.5  1  DANRER023961  
    1.3e-07   38.8   0.2    2.3e-07   38.1   0.2    1.4  1  CHOSPE039661  
    1.3e-07   38.8   0.0    3.1e-07   37.6   0.0    1.6  1  LAPGUS004940  
    1.3e-07   38.8   0.2    2.5e-07   38.0   0.2    1.4  1  DANRER042927  
    1.3e-07   38.8   0.1    2.6e-07   37.9   0.1    1.5  1  RAPHET004779  
    1.3e-07   38.8   0.0    2.6e-07   37.9   0.0    1.5  1  RHOMAR013019  
    1.3e-07   38.8   0.0    2.6e-07   37.9   0.0    1.5  1  NUTLON008738  
    1.3e-07   38.8   0.0    2.3e-07   38.1   0.0    1.3  1  HEMPHA021273  
    1.3e-07   38.8   0.0    2.6e-07   37.9   0.0    1.4  1  RHOMAR009797  
    1.4e-07   38.8   0.0    2.3e-07   38.1   0.0    1.4  1  PAPANK010581  
    1.4e-07   38.7   0.1    2.2e-07   38.1   0.1    1.3  1  ANCTWI035315  
    1.4e-07   38.7   0.3    2.6e-07   37.9   0.3    1.4  1  DIAGRA014000  
    1.4e-07   38.7   0.0    3.3e-07   37.5   0.0    1.6  1  CAPOWC003636  
    1.4e-07   38.7   0.1    3.3e-07   37.6   0.1    1.6  1  APISPI011548  
    1.4e-07   38.7   1.9    1.6e-07   38.5   0.3    2.0  1  NEODAM011220  
    1.4e-07   38.7   0.6    2.4e-07   38.0   0.6    1.3  1  RHIIRR008720  
    1.4e-07   38.7   0.0    2.4e-07   38.0   0.0    1.4  1  PHYPOL001574  
    1.4e-07   38.7   0.1    2.5e-07   37.9   0.1    1.4  1  PALBIL002311  
    1.4e-07   38.7   0.0      3e-07   37.7   0.0    1.6  1  ENTSUL022001  
    1.4e-07   38.7   0.0    2.4e-07   38.0   0.0    1.4  1  NUCSPE117502  
    1.5e-07   38.7   0.8    4.4e-07   37.1   0.3    1.9  1  ACASPE009254  
    1.5e-07   38.7   0.6    2.9e-07   37.7   0.6    1.6  1  PHYPOL005627  
    1.5e-07   38.7   0.2    2.2e-07   38.1   0.2    1.3  1  LEPVOR000636  
    1.5e-07   38.7   0.2    2.4e-07   38.0   0.2    1.3  1  PAUCHR018525  
    1.5e-07   38.6   0.0    3.5e-07   37.5   0.0    1.6  1  DAPMAG015774  
    1.5e-07   38.6   0.0    2.9e-07   37.7   0.0    1.4  1  ENTSUL019303  
    1.5e-07   38.6   0.1    2.7e-07   37.8   0.1    1.4  1  PAUCHR000581  
    1.5e-07   38.6   0.0    2.6e-07   37.9   0.0    1.4  1  IXOSCA007716  
    1.6e-07   38.6   0.1    3.6e-07   37.4   0.1    1.6  1  TELSPE059006  
    1.6e-07   38.6   0.0      3e-07   37.7   0.0    1.5  1  PTESPE016930  
    1.6e-07   38.6   0.0    3.1e-07   37.6   0.0    1.5  1  MALJAK000728  
    1.6e-07   38.6   1.1    2.9e-07   37.7   1.1    1.5  1  OXYTRI025022  
    1.6e-07   38.6   1.1    2.9e-07   37.7   1.1    1.5  1  STEHIS024395  
    1.6e-07   38.6   0.0    3.1e-07   37.6   0.0    1.5  1  LEUCOM036631  
    1.6e-07   38.6   0.1    2.4e-07   38.0   0.1    1.2  1  LEUCOM060619  
    1.6e-07   38.5   0.0    2.6e-07   37.9   0.0    1.2  1  PYGBIF000297  
    1.6e-07   38.5   0.0    2.5e-07   38.0   0.0    1.3  1  DYSBRE006448  
    1.6e-07   38.5   1.1    4.1e-07   37.2   1.1    1.6  1  PYGBIF007886  
    1.7e-07   38.5   0.1    3.3e-07   37.6   0.1    1.5  1  DAPMAG015713  
    1.7e-07   38.5   0.0    2.6e-07   37.9   0.0    1.2  1  GUITHE002313  
    1.7e-07   38.5   0.1    2.4e-07   38.0   0.1    1.2  1  LEUCOM008637  
    1.7e-07   38.5   0.0    3.4e-07   37.5   0.0    1.5  1  PICSPE092811  
    1.7e-07   38.5   0.2    4.1e-07   37.2   0.2    1.7  1  DICDIS006559  
    1.7e-07   38.5   0.1    3.1e-07   37.6   0.1    1.4  1  CLAOKA009783  
    1.7e-07   38.5   0.2    4.3e-07   37.2   0.2    1.7  1  CIOINT011115  
    1.7e-07   38.5   0.1    3.8e-07   37.4   0.1    1.6  1  PARATL016013  
    1.7e-07   38.4   0.0    3.2e-07   37.6   0.0    1.4  1  ENTSUL002313  
    1.7e-07   38.4   0.1    2.5e-07   37.9   0.1    1.2  1  DANRER029053  
    1.7e-07   38.4   0.2    4.4e-07   37.1   0.2    1.7  1  CIOINT011114  
    1.8e-07   38.4   0.0    2.9e-07   37.7   0.0    1.4  1  MALJAK018402  
    1.8e-07   38.4   0.1    3.7e-07   37.4   0.1    1.5  1  EUGLON037904  
    1.8e-07   38.4   0.0    3.1e-07   37.6   0.0    1.3  1  MASBAL007275  
    1.8e-07   38.4   0.1    2.4e-07   38.0   0.1    1.1  1  LAPGUS002938  
    1.8e-07   38.4   0.0    4.8e-07   37.0   0.0    1.7  1  TELSUB026692  
    1.8e-07   38.4   0.7     0.0022   25.3   0.2    2.6  2  DANRER038757  
    1.8e-07   38.4   0.0    4.3e-07   37.2   0.0    1.6  1  RHOMAR002717  
    1.8e-07   38.4   0.1    3.8e-07   37.3   0.1    1.5  1  GONPAC027979  
    1.9e-07   38.3   3.1      0.027   21.8   0.1    4.2  2  DANRER011116  
    1.9e-07   38.3   0.1    4.1e-07   37.3   0.1    1.6  1  NUCSPE031123  
    1.9e-07   38.3   0.1    3.1e-07   37.6   0.1    1.4  1  BREMOT001177  
    1.9e-07   38.3   0.1    5.6e-07   36.8   0.1    1.8  1  RHIIRR025727  
    1.9e-07   38.3   0.5      1e-06   36.0   0.2    2.4  1  APISPI029832  
    1.9e-07   38.3   0.0    3.8e-07   37.3   0.0    1.5  1  IXOSCA007626  
      2e-07   38.3   0.1    8.1e-07   36.3   0.0    2.1  1  HEMPHA021021  
      2e-07   38.3   0.0    3.1e-07   37.6   0.0    1.3  1  DROMEL029781  
      2e-07   38.3   1.3    4.5e-07   37.1   0.9    1.8  1  MONBRE001281  
      2e-07   38.2   1.9    2.2e-07   38.1   0.4    1.8  1  CLAOKA007910  
      2e-07   38.2   0.3    4.7e-07   37.1   0.3    1.6  1  HOMSAP056540  
      2e-07   38.2   0.1        0.6   17.5   0.0    3.1  2  NEMVEC010619  
      2e-07   38.2   0.0    3.1e-07   37.6   0.0    1.3  1  GEMCRY000129  
      2e-07   38.2   0.1    3.9e-07   37.3   0.1    1.5  1  CLAOKA017481  
      2e-07   38.2   0.5    9.5e-06   32.9   0.2    2.2  2  RAMVAR011218  
    2.1e-07   38.2   0.3    4.8e-07   37.0   0.3    1.5  1  HOMSAP081453  
    2.1e-07   38.2   0.0    4.8e-07   37.0   0.0    1.6  1  GONPAC007571  
    2.1e-07   38.2   0.1    3.9e-07   37.3   0.1    1.4  1  ELPMAR013305  
    2.1e-07   38.1   0.0    4.5e-07   37.1   0.0    1.5  1  ELPMAR004581  
    2.2e-07   38.1   0.3    7.5e-07   36.4   0.3    2.0  1  ELPMAR004666  
    2.2e-07   38.1   0.0    4.1e-07   37.3   0.0    1.4  1  ACAPLA011588  
    2.2e-07   38.1   0.6      0.061   20.7   0.1    4.5  2  CIOINT012960  
    2.3e-07   38.1   1.0       0.38   18.1   0.0    3.1  2  CHOSPE000729  
    2.3e-07   38.1   0.0    3.2e-07   37.6   0.0    1.2  1  BRABEL034504  
    2.3e-07   38.1   0.1      0.055   20.8   0.0    3.7  3  CRAGIG051554  
    2.3e-07   38.1   0.0    4.7e-07   37.1   0.0    1.5  1  PAPANK004095  
    2.3e-07   38.1   0.4    4.9e-07   37.0   0.4    1.5  1  DANRER000319  
    2.3e-07   38.1   0.1    4.1e-07   37.2   0.1    1.4  1  NEMVEC003879  
    2.3e-07   38.1   0.3       0.38   18.1   0.0    2.6  2  GONPAC000916  
    2.3e-07   38.1   0.1    6.3e-07   36.7   0.1    1.8  1  ANCTWI000259  
    2.3e-07   38.0   0.0    7.1e-07   36.5   0.0    1.9  1  TRYBRU004101  
    2.4e-07   38.0   0.0      4e-07   37.3   0.0    1.4  1  DROMEL019125  
    2.4e-07   38.0   0.1     0.0012   26.1   0.0    2.7  2  MASBAL008054  
    2.4e-07   38.0   0.3    3.8e-07   37.3   0.3    1.3  1  MALCAL001037  
    2.5e-07   37.9   0.0    5.9e-07   36.7   0.0    1.5  1  DAPMAG024863  
    2.5e-07   37.9   0.2        0.6   17.5   0.0    3.0  2  AURLIM001367  
    2.5e-07   37.9   1.1    3.7e-06   34.2   0.0    3.0  1  NEOSPE016896  
    2.6e-07   37.9   0.1    5.4e-07   36.9   0.1    1.5  1  RAPHET003465  
    2.6e-07   37.9   0.8    1.2e-06   35.7   0.2    2.5  1  PARTET006746  
    2.6e-07   37.9   0.1    5.6e-07   36.8   0.1    1.5  1  ELPMAR001907  
    2.6e-07   37.9   0.0    5.3e-07   36.9   0.0    1.4  1  SAPDIC017343  
    2.6e-07   37.9   0.3    4.1e-07   37.3   0.3    1.2  1  ELPMAR000845  
    2.7e-07   37.9   0.2    5.3e-07   36.9   0.2    1.5  1  PTESPE014048  
    2.7e-07   37.8   0.4      9e-07   36.2   0.4    1.9  1  TELSPE061275  
    2.7e-07   37.8   0.0    4.3e-07   37.2   0.0    1.3  1  PICSPE069341  
    2.7e-07   37.8   0.0    6.4e-07   36.6   0.0    1.7  1  BRABEL027041  
    2.7e-07   37.8   0.1    7.9e-07   36.3   0.1    1.8  1  MALJAK002579  
    2.7e-07   37.8   0.0    1.5e-06   35.4   0.0    1.8  1  MICMAR125746  
    2.7e-07   37.8   0.4    6.2e-07   36.7   0.4    1.5  1  DANRER000317  
    2.8e-07   37.8   1.8       0.17   19.3   0.0    4.1  3  DANRER027053  
    2.8e-07   37.8   0.0    8.5e-07   36.2   0.0    1.8  1  RHYHUM010236  
    2.8e-07   37.8   0.3    5.1e-07   36.9   0.3    1.4  1  CLAOKA013351  
    2.8e-07   37.8   0.1    5.4e-07   36.9   0.1    1.5  1  RUSMAR009637  
    2.8e-07   37.8   1.8       0.17   19.3   0.0    4.1  3  DANRER027050  
    2.9e-07   37.8   0.3    5.2e-07   36.9   0.3    1.4  1  PTESPE014592  
    2.9e-07   37.7   0.2    9.1e-07   36.1   0.2    1.9  1  ACAPLA010815  
    2.9e-07   37.7   0.5    1.3e-06   35.7   0.2    2.3  1  APISPI029831  
    2.9e-07   37.7   0.0    5.9e-07   36.7   0.0    1.5  1  EUGLON037905  
    2.9e-07   37.7   0.2    8.2e-07   36.3   0.2    1.9  1  HOMSAP101902  
    2.9e-07   37.7   0.0    9.9e-07   36.0   0.0    2.0  1  DIAGRA014794  
    2.9e-07   37.7   0.0    4.2e-07   37.2   0.0    1.2  1  NUTLON002181  
    2.9e-07   37.7   0.1    5.6e-07   36.8   0.1    1.5  1  SAPDIC006857  
    2.9e-07   37.7   0.0    6.8e-07   36.5   0.0    1.7  1  PHAKIR003424  
      3e-07   37.7   0.3    4.3e-07   37.2   0.3    1.2  1  PARATL004975  
      3e-07   37.7   0.1    5.1e-07   37.0   0.1    1.4  1  MADERY029352  
      3e-07   37.7   0.0    1.4e-06   35.5   0.0    2.2  1  ACACAS001477  
    3.1e-07   37.6   0.1    6.5e-07   36.6   0.1    1.5  1  NEMVEC005129  
    3.1e-07   37.6   0.0    5.6e-07   36.8   0.0    1.4  1  MALCAL010758  
    3.1e-07   37.6   0.1    5.6e-07   36.8   0.1    1.4  1  PICSPE071884  
    3.2e-07   37.6   0.1    5.7e-07   36.8   0.1    1.4  1  GONPAC050234  
    3.2e-07   37.6   0.1    7.2e-07   36.5   0.1    1.6  1  ARCINT035510  
    3.2e-07   37.6   0.3    6.6e-07   36.6   0.3    1.5  1  DANRER005192  
    3.3e-07   37.6   0.1    4.9e-07   37.0   0.1    1.3  1  GEPOCE056444  
    3.3e-07   37.5   0.2    1.6e-06   35.4   0.1    2.1  1  PARTET000919  
    3.3e-07   37.5   0.0       0.59   17.5   0.0    3.5  3  HOMSAP109105  
    3.4e-07   37.5   0.0    8.9e-07   36.2   0.0    1.7  1  PHYINF000438  
    3.4e-07   37.5   0.1    6.4e-07   36.6   0.1    1.5  1  RAPHET004780  
    3.4e-07   37.5   1.2    5.3e-07   36.9   1.2    1.3  1  NEODAM009814  
    3.4e-07   37.5   0.3      5e-07   37.0   0.3    1.2  1  NUCSPE093875  
    3.5e-07   37.5   0.1    6.8e-07   36.5   0.1    1.5  1  HALSPE000928  
    3.5e-07   37.5   0.3    1.1e-06   35.9   0.3    1.8  1  DANRER005193  
    3.5e-07   37.5   0.0    6.8e-07   36.5   0.0    1.5  1  LEUCOM028348  
    3.6e-07   37.4   0.0    8.1e-07   36.3   0.0    1.6  1  ARCINT017108  
    3.6e-07   37.4   0.4    7.6e-07   36.4   0.4    1.6  1  HEMSPE002247  
    3.6e-07   37.4   0.0    9.7e-07   36.0   0.0    1.7  1  CHASUB004581  
    3.6e-07   37.4   0.2    7.3e-07   36.5   0.2    1.5  1  PALBIL008707  
    3.8e-07   37.4   0.8    7.7e-07   36.4   0.1    1.9  1  CHASUB010957  
    3.8e-07   37.4   0.1    7.1e-07   36.5   0.1    1.5  1  NEOSPE018688  
    3.9e-07   37.3   0.1    1.3e-06   35.6   0.0    2.0  1  PHAKIR003394  
    3.9e-07   37.3   0.0    7.6e-07   36.4   0.0    1.4  1  DIAGRA043713  
    3.9e-07   37.3   0.2    7.6e-07   36.4   0.2    1.5  1  THETRA006563  
    3.9e-07   37.3   0.0    1.1e-06   35.8   0.0    1.8  1  CHLVAR006568  
      4e-07   37.3   0.1    5.8e-07   36.8   0.1    1.2  1  LAPGUS002937  
    4.1e-07   37.2   0.1    5.5e-07   36.8   0.1    1.2  1  PICSPE025775  
    4.1e-07   37.2   0.1    5.9e-07   36.7   0.1    1.3  1  LEPVOR000637  
    4.1e-07   37.2   0.3      8e-07   36.3   0.3    1.5  1  PTESPE014593  
    4.2e-07   37.2   0.1    1.1e-06   35.9   0.1    1.7  1  SALKVE007263  
    4.2e-07   37.2   0.0    4.8e-07   37.0   0.0    1.1  1  GONPAC019936  
    4.2e-07   37.2   0.0    1.3e-06   35.6   0.0    1.9  1  NEUCRA004559  
    4.3e-07   37.2   0.0    1.4e-06   35.5   0.0    1.9  1  GEFOKE000083  
    4.3e-07   37.2   0.1    7.6e-07   36.4   0.1    1.4  1  MNELEI015524  
    4.4e-07   37.2   0.1    6.5e-07   36.6   0.1    1.2  1  BREMOT008443  
    4.4e-07   37.1   0.0      8e-07   36.3   0.0    1.4  1  RHYHUM005101  
    4.4e-07   37.1   0.0    2.1e-06   35.0   0.0    2.2  1  ELPMAR017042  
    4.5e-07   37.1   0.9    8.4e-07   36.2   0.1    1.8  1  CHASUB000896  
    4.5e-07   37.1   0.1    1.3e-06   35.6   0.1    1.9  1  EUGLON004006  
    4.6e-07   37.1   0.1    6.1e-07   36.7   0.1    1.2  1  ACASPE020772  
    4.6e-07   37.1   0.1    2.7e-06   34.6   0.1    2.2  1  ACAPLA031833  
    4.6e-07   37.1   0.6    9.3e-07   36.1   0.6    1.5  1  ACAPLA021716  
    4.7e-07   37.1   0.0    8.3e-07   36.3   0.0    1.4  1  PICSPE100505  
    4.7e-07   37.1   0.1    1.4e-06   35.6   0.1    1.9  1  BRABEL018922  
    4.8e-07   37.0   0.1    7.1e-07   36.5   0.1    1.3  1  LEUCOM017890  
    4.8e-07   37.0   0.0    8.3e-07   36.3   0.0    1.4  1  HEMPHA020281  
    4.8e-07   37.0   0.0    9.1e-07   36.1   0.0    1.5  1  PICSPE039396  
    4.9e-07   37.0   0.0    8.9e-07   36.2   0.0    1.5  1  MICMAR009824  
    4.9e-07   37.0   0.1       0.58   17.5   0.0    3.6  3  HOMSAP095169  
    4.9e-07   37.0   0.0      8e-07   36.3   0.0    1.3  1  GONPAC022645  
    4.9e-07   37.0   0.2    7.4e-07   36.4   0.2    1.3  1  ENTSUL029386  
      5e-07   37.0   0.0    8.3e-07   36.3   0.0    1.4  1  HEMSPE024851  
      5e-07   37.0   0.2    8.2e-07   36.3   0.2    1.3  1  CHOSPE012097  
      5e-07   37.0   0.0    1.2e-06   35.8   0.0    1.6  1  EUGLON015753  
      5e-07   37.0   0.0    8.5e-07   36.2   0.0    1.3  1  PAPANK002925  
      5e-07   37.0   0.3    9.5e-07   36.1   0.3    1.4  1  THETRA004094  
    5.1e-07   37.0   0.0     0.0008   26.7   0.0    2.5  2  MASBAL014662  
    5.1e-07   37.0   0.1    7.5e-07   36.4   0.1    1.3  1  ACASPE030234  
    5.1e-07   36.9   0.0    7.9e-07   36.3   0.0    1.3  1  ARCINT021033  
    5.1e-07   36.9   0.1    1.4e-06   35.6   0.1    1.7  1  PTESPE003954  
    5.1e-07   36.9   0.2    1.4e-06   35.6   0.2    1.7  1  LEUCOM025987  
    5.2e-07   36.9   0.0      8e-07   36.3   0.0    1.3  1  ARCINT021029  
    5.2e-07   36.9   0.2    1.9e-06   35.1   0.1    1.9  1  ACAPLA031839  
    5.2e-07   36.9   0.1    1.1e-06   35.9   0.1    1.4  1  BIGNAT017767  
    5.3e-07   36.9   0.0    1.1e-06   35.9   0.0    1.6  1  RAMVAR016131  
    5.4e-07   36.9   0.3    2.1e-06   35.0   0.1    2.1  1  PLABRA000892  
    5.5e-07   36.8   0.4    2.2e-06   34.9   0.8    1.9  1  PHYPOL003130  
    5.5e-07   36.8   0.1    1.3e-06   35.7   0.1    1.7  1  DROMEL011197  
    5.5e-07   36.8   0.1        1.1   16.7   0.0    3.6  2  LEUCOM052130  
    5.6e-07   36.8   0.3    1.1e-06   35.8   0.3    1.5  1  BIGNAT020673  
    5.6e-07   36.8   0.3    9.6e-07   36.1   0.3    1.4  1  ENTSUL060264  
    5.6e-07   36.8   0.1    1.8e-06   35.2   0.1    1.9  1  PLAMIC004083  
    5.6e-07   36.8   0.0    1.4e-06   35.6   0.0    1.7  1  TRIMAR001747  
    5.6e-07   36.8   0.4    9.3e-07   36.1   0.4    1.4  1  NEMVEC017517  
    5.6e-07   36.8   0.0    9.6e-07   36.1   0.0    1.3  1  CYAPAR005720  
    5.7e-07   36.8   0.1     0.0033   24.7   0.0    2.2  2  ANCTWI010310  
    5.7e-07   36.8   0.1      1e-06   36.0   0.1    1.4  1  CYAPAR017324  
    5.8e-07   36.8   0.1    1.1e-06   35.8   0.1    1.5  1  GEMCRY042777  
    5.8e-07   36.8   0.6     0.0078   23.5   0.0    2.6  2  DROMEL025830  
    5.9e-07   36.7   0.0    1.1e-06   35.9   0.0    1.4  1  DIPROT039448  
      6e-07   36.7   0.3     0.0093   23.3   0.0    3.1  2  TELSUB013720  
    6.1e-07   36.7   0.2      1e-05   32.8   0.1    2.1  1  GONPAC036432  
    6.1e-07   36.7   0.4       0.43   17.9   0.0    3.1  2  CYAPAR010209  
    6.1e-07   36.7   0.0    8.3e-07   36.3   0.0    1.2  1  ENTSUL007997  
    6.2e-07   36.7   0.1    2.2e-06   34.9   0.1    1.9  1  ACAPLA031835  
    6.2e-07   36.7   2.3     0.0002   28.7   0.1    3.0  2  PLAFUN003087  
    6.3e-07   36.7   0.1    1.2e-06   35.8   0.1    1.4  1  RHYHUM002947  
    6.3e-07   36.6   0.1    1.9e-06   35.1   0.1    1.9  1  SAPDIC013568  
    6.3e-07   36.6   0.7    5.3e-06   33.7   0.2    2.3  1  RHIIRR002259  
    6.4e-07   36.6   0.1    1.4e-06   35.5   0.1    1.6  1  GLOWIT009306  
    6.4e-07   36.6   0.9    1.5e-06   35.5   0.9    1.5  1  CRAGIG031573  
    6.4e-07   36.6   0.3       0.37   18.2   0.1    2.7  2  IXOSCA017479  
    6.5e-07   36.6   0.2    1.4e-06   35.5   0.2    1.5  1  BRABEL014863  
    6.5e-07   36.6   0.1    1.5e-06   35.4   0.1    1.6  1  SALKVE014895  
    6.6e-07   36.6   0.1       0.21   18.9   0.0    2.4  2  DANRER010173  
    6.6e-07   36.6   0.0      1e-06   35.9   0.0    1.3  1  MALJAK012628  
    6.8e-07   36.6   0.3    5.5e-06   33.6   0.2    2.0  1  PHAKIR016475  
    6.8e-07   36.5   0.0    1.5e-06   35.4   0.0    1.6  1  BARSPE007739  
    6.9e-07   36.5   0.0    1.5e-06   35.5   0.0    1.6  1  BARSPE007741  
    6.9e-07   36.5   0.1    1.2e-06   35.8   0.1    1.3  1  HOMSAP013322  
    6.9e-07   36.5   0.1    1.2e-06   35.8   0.1    1.3  1  HEMPHA055790  
      7e-07   36.5   0.1    1.1e-06   35.8   0.1    1.3  1  MANPLA029816  
    7.1e-07   36.5   0.0    1.3e-06   35.6   0.0    1.5  1  MICMAR009817  
    7.2e-07   36.5   5.8      0.094   20.1   0.3    2.8  2  CRYCOH013592  
    7.3e-07   36.4   0.0    1.6e-06   35.4   0.0    1.5  1  HEMPHA043469  
    7.3e-07   36.4   2.4    1.6e-05   32.2   0.4    2.4  1  NEMVEC023871  
    7.4e-07   36.4   0.1    1.3e-06   35.7   0.1    1.3  1  HOMSAP061291  
    7.4e-07   36.4   0.1        0.6   17.5   0.0    3.1  2  ACAPLA010150  
    7.6e-07   36.4   0.2      4e-06   34.1   0.1    2.0  1  PLABRA002699  
    7.7e-07   36.4   0.4    1.4e-06   35.5   0.4    1.4  1  LEUCOM062551  
    7.8e-07   36.3   0.0    1.5e-06   35.4   0.0    1.4  1  HEMKUK012174  
    7.8e-07   36.3   0.0    1.2e-06   35.7   0.0    1.3  1  GONPAC050637  
    7.8e-07   36.3   0.0    1.4e-06   35.5   0.0    1.5  1  ARCINT016795  
    7.9e-07   36.3   0.0    1.9e-06   35.1   0.0    1.7  1  GEMCRY018852  
    7.9e-07   36.3   0.0    1.5e-06   35.4   0.0    1.4  1  GEMCRY039521  
    8.1e-07   36.3   0.2    1.9e-06   35.1   0.2    1.7  1  LEUCOM091542  
    8.1e-07   36.3   0.4    1.6e-06   35.4   0.4    1.4  1  HONFER006295  
    8.2e-07   36.3   0.6    2.3e-06   34.8   0.4    1.8  1  CLAOKA006154  
    8.2e-07   36.3   0.0     0.0056   24.0   0.0    2.3  2  RIGRAM003354  
    8.4e-07   36.3   0.1    2.2e-06   34.9   0.1    1.8  1  ANAIGN019212  
    8.4e-07   36.3   0.2    1.6e-06   35.4   0.2    1.4  1  CRAGIG006805  
    8.4e-07   36.3   0.0    1.5e-06   35.4   0.0    1.4  1  THETRA006518  
    8.5e-07   36.2   0.1    8.5e-07   36.2   0.1    2.1  1  MADERY015701  
    8.7e-07   36.2   0.1    2.1e-06   35.0   0.0    1.7  1  DIPROT002465  
    8.7e-07   36.2   0.1    1.4e-06   35.6   0.1    1.3  1  GONPAC019054  
    8.8e-07   36.2   0.9    1.7e-06   35.3   0.2    1.8  1  ELPMAR016054  
    8.9e-07   36.2   0.0    1.7e-06   35.2   0.0    1.5  1  STRRAT010304  
    8.9e-07   36.2   0.2    7.9e-06   33.1   0.2    2.3  1  PRYPAR008909  
      9e-07   36.2   0.0    1.8e-06   35.2   0.0    1.5  1  TRIADH002148  
      9e-07   36.2   0.1    1.7e-06   35.2   0.1    1.4  1  ARCINT002460  
    9.1e-07   36.1   0.1    1.5e-06   35.5   0.1    1.3  1  HOMSAP091844  
    9.1e-07   36.1   0.0    1.5e-06   35.5   0.0    1.3  1  GUITHE017296  
    9.1e-07   36.1   0.0    2.2e-06   34.9   0.0    1.6  1  GONPAC028351  
    9.2e-07   36.1   0.0    1.1e-06   35.9   0.0    1.1  1  PLABRA008040  
    9.2e-07   36.1   0.1    2.1e-06   35.0   0.1    1.6  1  PLAFUN014324  
    9.2e-07   36.1   0.2    2.1e-06   35.0   0.2    1.7  1  SALKVE010024  
    9.2e-07   36.1   0.7    9.2e-07   36.1   0.7    1.6  1  ACACAS009179  
    9.3e-07   36.1   0.1       0.83   17.0   0.0    3.7  3  DANRER031546  
    9.3e-07   36.1   0.4    1.8e-06   35.2   0.4    1.4  1  CRAGIG016773  
    9.4e-07   36.1   0.6    1.5e-06   35.4   0.6    1.4  1  PLABRA000678  
    9.4e-07   36.1   0.0    2.1e-06   35.0   0.0    1.6  1  PAPANK011369  
    9.5e-07   36.1   0.2      0.009   23.3   0.0    2.1  2  ANCTWI025625  
    9.5e-07   36.1   0.3    2.2e-06   34.9   0.3    1.7  1  DICDIS003724  
    9.5e-07   36.1   0.0    1.4e-06   35.5   0.0    1.2  1  ANCTWI023223  
    9.5e-07   36.1   0.2       0.33   18.3   0.1    3.7  3  PRIPAC025377  
    9.6e-07   36.1   0.0    3.2e-06   34.4   0.0    2.0  1  ARCINT017109  
    9.6e-07   36.1   0.0    1.5e-06   35.5   0.0    1.3  1  PHAKIR016473  
    9.6e-07   36.1   0.3    2.2e-06   34.9   0.3    1.6  1  CIOINT015773  
    9.7e-07   36.1   0.3    2.2e-06   34.9   0.3    1.5  1  DANRER019651  
    9.8e-07   36.0   0.2    2.2e-06   34.9   0.2    1.5  1  ACAPLA015268  
    9.8e-07   36.0   0.0    2.4e-06   34.8   0.0    1.7  1  CRYCOH021715  
    9.9e-07   36.0   0.1      2e-06   35.0   0.1    1.6  1  GONPAC019463  
    9.9e-07   36.0   0.4    3.1e-06   34.4   0.4    1.9  1  TELSPE061277  
    9.9e-07   36.0   0.0    1.7e-06   35.3   0.0    1.3  1  RAMVAR012257  
    9.9e-07   36.0   0.4    2.4e-06   34.8   0.4    1.7  1  ELPMAR001071  
    9.9e-07   36.0   0.0    2.7e-06   34.6   0.0    1.7  1  CIOINT011927  
      1e-06   36.0   0.0    1.9e-06   35.1   0.0    1.5  1  PHAKIR006589  
      1e-06   36.0   0.1    1.6e-06   35.3   0.1    1.3  1  GUITHE017850  
      1e-06   36.0   0.0    1.5e-06   35.4   0.0    1.2  1  BAFFRI010476  
      1e-06   36.0   0.0    2.8e-06   34.6   0.0    1.6  1  TELSPE067962  
      1e-06   36.0   0.2    2.5e-06   34.8   0.2    1.7  1  GLOWIT002833  
      1e-06   36.0   0.0      2e-06   35.1   0.0    1.5  1  PRIPAC009916  
      1e-06   36.0   0.1    2.1e-06   35.0   0.1    1.5  1  CRAGIG048582  
    1.1e-06   35.9   0.2    2.4e-06   34.8   0.2    1.7  1  GLOWIT025153  
    1.1e-06   35.9   0.0    3.2e-06   34.4   0.0    1.9  1  CHOSPE011537  
    1.1e-06   35.9   0.7      3e-06   34.5   0.1    2.2  1  ACAPLA028683  
    1.1e-06   35.9   0.1      0.076   20.4   0.0    4.4  3  SCHMAN007357  
    1.1e-06   35.9   0.7    1.6e-05   32.1   0.1    2.6  1  HEMPHA050697  
    1.1e-06   35.9   0.0    2.6e-06   34.7   0.0    1.7  1  PHYINF011051  
    1.1e-06   35.9   0.4    1.8e-05   32.0   0.0    2.7  1  SALKVE020142  
    1.1e-06   35.9   0.1    1.8e-06   35.2   0.1    1.3  1  GONPAC024963  
    1.1e-06   35.9   0.0    2.1e-06   35.0   0.0    1.4  1  RAPHET004143  
    1.1e-06   35.9   0.2    1.5e-06   35.4   0.2    1.2  1  LEUCOM092064  
    1.1e-06   35.8   0.3    0.00034   27.9   0.1    2.8  2  DANRER049718  
    1.1e-06   35.8   0.0      4e-06   34.1   0.0    2.0  1  PICSPE008496  
    1.1e-06   35.8   0.1    2.2e-06   34.9   0.1    1.5  1  CREFRA002333  
    1.1e-06   35.8   0.0    1.2e-06   35.7   0.0    1.0  1  BAFFRI040943  
    1.2e-06   35.8   0.0    2.8e-06   34.6   0.0    1.7  1  EUGLON016022  
    1.2e-06   35.8   0.1       0.79   17.1   0.0    3.7  3  HOMSAP111123  
    1.2e-06   35.7   0.0      2e-06   35.0   0.0    1.4  1  PAUCHR016015  
    1.2e-06   35.7   0.1    2.4e-06   34.8   0.1    1.5  1  MICMAR013261  
    1.2e-06   35.7   0.2      2e-06   35.1   0.2    1.3  1  CHRPER011034  
    1.2e-06   35.7   0.0      2e-06   35.0   0.0    1.4  1  HEMSPE018261  
    1.2e-06   35.7   0.3    2.6e-06   34.7   0.3    1.5  1  SALKVE006920  
    1.3e-06   35.7   0.0    2.3e-06   34.8   0.0    1.4  1  RHYHUM047512  
    1.3e-06   35.7   0.1    2.7e-06   34.6   0.1    1.6  1  TELSUB008106  
    1.3e-06   35.7   0.1    2.2e-06   34.9   0.1    1.3  1  TELSPE009875  
    1.3e-06   35.7   0.1      3e-06   34.5   0.1    1.7  1  ARCINT026749  
    1.3e-06   35.7   0.0    2.5e-06   34.7   0.0    1.5  1  ENTSUL059472  
    1.3e-06   35.6   0.1    5.9e-06   33.5   0.0    2.1  1  GUITHE008732  
    1.3e-06   35.6   3.9      0.019   22.3   0.1    2.4  2  CRYCOH021955  
    1.3e-06   35.6   0.1    2.7e-06   34.6   0.1    1.5  1  DAPMAG022304  
    1.3e-06   35.6   0.0    2.4e-06   34.8   0.0    1.4  1  APISPI057639  
    1.3e-06   35.6   1.4    3.3e-06   34.3   1.4    1.7  1  OXYTRI014835  
    1.3e-06   35.6   1.4    3.3e-06   34.3   1.4    1.7  1  STEHIS007013  
    1.3e-06   35.6   0.0      2e-06   35.0   0.0    1.2  1  COEREV002335  
    1.3e-06   35.6   0.1    2.8e-06   34.6   0.1    1.6  1  CARMEM004809  
    1.3e-06   35.6   0.1       0.84   17.0   0.0    3.7  3  HOMSAP011767  
    1.4e-06   35.6   0.1     0.0067   23.7   0.1    2.8  2  ELPMAR005155  
    1.4e-06   35.6   0.0    2.9e-06   34.5   0.0    1.5  1  SALKVE008398  
    1.4e-06   35.6   0.0          1   16.8   0.0    3.7  2  HOMSAP061533  
    1.4e-06   35.6   0.7    3.3e-06   34.4   0.0    2.0  1  GEMCRY001594  
    1.4e-06   35.6   0.1    2.5e-06   34.8   0.1    1.4  1  HEMPHA046507  
    1.4e-06   35.6   0.2    2.5e-06   34.8   0.2    1.3  1  CIOINT003948  
    1.4e-06   35.6   0.0    2.8e-06   34.6   0.0    1.5  1  RAMVAR018158  
    1.4e-06   35.6   0.1       0.84   17.0   0.0    3.7  3  HOMSAP111122  
    1.4e-06   35.5   0.2    2.9e-06   34.5   0.2    1.6  1  CRAGIG047648  
    1.4e-06   35.5   0.0    2.9e-06   34.5   0.0    1.5  1  RHOMAR007064  
    1.4e-06   35.5   0.0    3.1e-06   34.4   0.0    1.6  1  ARCINT017106  
    1.4e-06   35.5   0.1    2.8e-06   34.6   0.1    1.5  1  ELPMAR008306  
    1.4e-06   35.5   0.3    4.2e-06   34.0   0.3    1.9  1  CRAGIG004417  
    1.4e-06   35.5   0.0       0.32   18.4   0.0    2.5  2  PRACOL001974  
    1.5e-06   35.5   0.1       0.89   16.9   0.0    3.8  3  HOMSAP111119  
    1.5e-06   35.5   0.0    2.4e-06   34.8   0.0    1.4  1  TELSPE024372  
    1.5e-06   35.5   0.0    2.2e-06   34.9   0.0    1.3  1  PHAKIR016205  
    1.5e-06   35.5   0.1        0.9   16.9   0.0    3.8  3  HOMSAP111116  
    1.5e-06   35.4   0.0    2.3e-06   34.8   0.0    1.3  1  MADERY024312  
    1.5e-06   35.4   0.1        0.9   16.9   0.0    3.8  3  HOMSAP090344  
    1.5e-06   35.4   0.1        0.9   16.9   0.0    3.8  3  HOMSAP111115  
    1.5e-06   35.4   0.0    2.7e-06   34.6   0.0    1.4  1  HEMPHA052846  
    1.5e-06   35.4   0.4    2.8e-06   34.6   0.4    1.4  1  ANDGOD008734  
    1.5e-06   35.4   0.1    3.2e-06   34.4   0.1    1.6  1  SAPDIC007136  
    1.5e-06   35.4   0.1        0.9   16.9   0.0    3.8  3  HOMSAP011764  
    1.5e-06   35.4   0.0    1.1e-05   32.7   0.0    2.4  1  DANRER049103  
    1.5e-06   35.4   0.1       0.91   16.9   0.0    3.8  3  HOMSAP111111  
    1.5e-06   35.4   0.1       0.91   16.9   0.0    3.8  3  HOMSAP111109  
    1.6e-06   35.4   0.1       0.91   16.9   0.0    3.8  3  HOMSAP111105  
    1.6e-06   35.4   0.1       0.91   16.9   0.0    3.8  3  HOMSAP011763  
    1.6e-06   35.4   0.4    3.4e-06   34.3   0.4    1.5  1  GUITHE000272  
    1.6e-06   35.3   0.1       0.91   16.9   0.0    3.8  3  HOMSAP111104  
    1.6e-06   35.3   0.6    3.8e-06   34.1   0.5    1.7  1  BRABEL027879  
    1.6e-06   35.3   0.1    3.7e-06   34.2   0.1    1.7  1  PHAKIR013072  
    1.6e-06   35.3   0.1       0.92   16.9   0.0    3.8  3  HOMSAP111102  
    1.6e-06   35.3   0.1    2.8e-06   34.6   0.1    1.3  1  ENTSUL028272  
    1.6e-06   35.3   0.0    1.7e-05   32.1   0.0    2.2  1  BAFFRI011210  
    1.6e-06   35.3   0.1       0.92   16.9   0.0    3.8  3  HOMSAP047166  
    1.6e-06   35.3   0.1       0.92   16.9   0.0    3.8  3  HOMSAP111099  
    1.6e-06   35.3   0.1    3.6e-06   34.2   0.1    1.6  1  SACCER006039  
    1.7e-06   35.3   0.1       0.26   18.6   0.0    2.5  2  MASBAL008034  
    1.7e-06   35.3   0.0    2.1e-06   35.0   0.0    1.1  1  RHYHUM006484  
    1.7e-06   35.3   0.0    2.2e-06   34.9   0.0    1.2  1  PICSPE105320  
    1.7e-06   35.3   0.0    3.8e-06   34.2   0.0    1.6  1  PICSPE034034  
    1.7e-06   35.3   0.0    3.4e-06   34.3   0.0    1.5  1  ELPMAR009043  
    1.7e-06   35.3   0.0    3.2e-06   34.4   0.0    1.4  1  DIALUT004886  
    1.7e-06   35.3   0.0    2.9e-06   34.5   0.0    1.4  1  BOMMOR001327  
    1.7e-06   35.3   0.1      3e-06   34.5   0.1    1.3  1  RAPHET027094  
    1.7e-06   35.3   0.1    2.7e-06   34.6   0.1    1.3  1  SYMSPE064651  
    1.7e-06   35.3   0.0    3.3e-06   34.3   0.0    1.4  1  PHYPOL010952  
    1.7e-06   35.3   0.2    3.7e-06   34.2   0.2    1.5  1  MNELEI008754  
    1.7e-06   35.2   0.1    3.9e-06   34.1   0.1    1.6  1  HONFER005066  
    1.7e-06   35.2   0.2      3e-06   34.5   0.2    1.4  1  LAPGUS036203  
    1.7e-06   35.2   0.1    5.3e-06   33.7   0.1    1.8  1  DANRER050186  
    1.8e-06   35.2   0.1    3.9e-06   34.1   0.1    1.6  1  BIGNAT011390  
    1.8e-06   35.2   0.0        1.1   16.6   0.0    3.8  2  HOMSAP083179  
    1.8e-06   35.2   0.3    4.3e-06   34.0   0.0    1.7  1  COLSPE018998  
    1.8e-06   35.2   0.4    4.4e-06   33.9   0.4    1.7  1  BRABEL027878  
    1.8e-06   35.2   0.1    3.9e-06   34.1   0.1    1.6  1  DANRER029052  
    1.8e-06   35.2   0.0    3.2e-06   34.4   0.0    1.4  1  APISPI053669  
    1.8e-06   35.2   0.2    3.2e-06   34.4   0.2    1.4  1  COLSPE008443  
    1.8e-06   35.2   0.0        1.1   16.6   0.0    3.8  2  HOMSAP069680  
    1.8e-06   35.2   0.2    3.4e-06   34.3   0.2    1.5  1  RHIIRR025708  
    1.8e-06   35.2   0.0    7.2e-06   33.3   0.0    2.1  1  PLAFUN005958  
    1.8e-06   35.2   0.1    1.1e-05   32.7   0.0    2.5  1  PLAFUN006504  
    1.8e-06   35.2   0.0    3.2e-06   34.4   0.0    1.4  1  ELPMAR007717  
    1.8e-06   35.2   0.2    3.6e-06   34.2   0.2    1.4  1  SYMSPE016924  
    1.9e-06   35.1   0.0    2.3e-06   34.8   0.0    1.1  1  PICSPE111217  
    1.9e-06   35.1   0.0    4.6e-06   33.9   0.0    1.7  1  DAPMAG012919  
    1.9e-06   35.1   0.1    3.5e-06   34.3   0.1    1.4  1  GUITHE022056  
    1.9e-06   35.1   0.1      4e-06   34.1   0.1    1.6  1  HEMPHA067301  
    1.9e-06   35.1   0.3      3e-06   34.5   0.3    1.3  1  IXOSCA022222  
    1.9e-06   35.1   0.1      3e-06   34.5   0.1    1.3  1  SYMSPE066477  
    1.9e-06   35.1   0.1    3.1e-06   34.4   0.1    1.3  1  SYMSPE066656  
      2e-06   35.1   0.0    2.6e-06   34.7   0.0    1.2  1  RHYHUM040932  
      2e-06   35.1   0.0    3.6e-06   34.2   0.0    1.4  1  POLPAL005355  
      2e-06   35.0   0.0    4.6e-06   33.9   0.0    1.6  1  RAPHET010170  
      2e-06   35.0   0.2    4.7e-06   33.8   0.2    1.6  1  RHOMAR010889  
      2e-06   35.0   0.0       0.39   18.1   0.0    2.4  2  TRIADH003553  
      2e-06   35.0   0.3    5.3e-06   33.7   0.2    1.8  1  ARCINT032294  
      2e-06   35.0   0.1    2.4e-06   34.8   0.1    1.1  1  DIAGRA024076  
    2.1e-06   35.0   0.0    3.1e-06   34.4   0.0    1.3  1  MATSPE001341  
    2.1e-06   35.0   0.1    4.6e-06   33.9   0.1    1.6  1  DANRER039183  
    2.1e-06   35.0   0.0      5e-06   33.8   0.0    1.7  1  ACACAS014172  
    2.1e-06   35.0   0.0      5e-06   33.8   0.0    1.6  1  SYMSPE032795  
    2.1e-06   35.0   0.5    8.2e-06   33.1   0.3    2.1  1  PARTET036843  
    2.1e-06   35.0   1.0    4.5e-06   33.9   0.1    2.1  1  PARATL020576  
    2.1e-06   35.0   0.0      4e-06   34.1   0.0    1.5  1  PLABRA002915  
    2.2e-06   34.9   0.0    3.8e-06   34.1   0.0    1.4  1  DAPMAG014522  
    2.2e-06   34.9   0.0    5.2e-06   33.7   0.0    1.6  1  LEUCOM002407  
    2.2e-06   34.9   0.3    2.6e-06   34.7   0.3    1.2  1  COLVIE009604  
    2.2e-06   34.9   0.1    3.6e-06   34.2   0.1    1.4  1  DIAGRA044228  
    2.3e-06   34.9   0.0    5.1e-06   33.7   0.0    1.6  1  PAUCHR006357  
    2.3e-06   34.9   0.1    4.3e-06   34.0   0.1    1.4  1  ACASPE025883  
    2.3e-06   34.9   0.1    8.7e-06   33.0   0.1    2.0  1  PTESPE000793  
    2.3e-06   34.8   0.3    5.9e-06   33.5   0.3    1.7  1  ARCINT002039  
    2.3e-06   34.8   0.1    3.6e-06   34.2   0.1    1.3  1  PHYPOL009472  
    2.3e-06   34.8   0.1    1.2e-05   32.5   0.0    2.2  1  ACASPE029149  
    2.4e-06   34.8   0.1    5.3e-06   33.7   0.1    1.6  1  DANRER039182  
    2.4e-06   34.8   0.0    4.2e-06   34.0   0.0    1.4  1  NEMVEC014007  
    2.4e-06   34.8   1.0    4.8e-06   33.8   0.1    2.0  1  NUCSPE055794  
    2.4e-06   34.8   0.0      4e-06   34.1   0.0    1.3  1  ACASPE021220  
    2.4e-06   34.8   0.2    5.2e-06   33.7   0.2    1.5  1  MADERY007398  
    2.4e-06   34.8   0.1    5.7e-06   33.6   0.1    1.7  1  BRABEL027488  
    2.5e-06   34.8   0.0      4e-06   34.1   0.0    1.3  1  TELSUB052700  
    2.5e-06   34.7   0.1    4.6e-06   33.9   0.1    1.4  1  MADERY013418  
    2.5e-06   34.7   0.0    5.1e-06   33.7   0.0    1.5  1  GONPAC024263  
    2.5e-06   34.7   0.4    6.1e-06   33.5   0.4    1.7  1  NAEFOW005505  
    2.5e-06   34.7   0.4    3.8e-06   34.1   0.2    1.4  1  PAUCHR028419  
    2.6e-06   34.7   0.0    5.7e-06   33.6   0.0    1.5  1  PICSPE016046  
    2.6e-06   34.7   0.0      0.016   22.6   0.0    2.1  2  GONPAC035290  
    2.6e-06   34.7   0.1    5.2e-06   33.7   0.1    1.5  1  GEFOKE014557  
    2.6e-06   34.7   0.0    2.6e-06   34.7   0.0    1.7  1  CRAGIG027282  
    2.6e-06   34.7   0.0    1.1e-05   32.7   0.0    2.2  1  PAPANK027107  
    2.6e-06   34.7   0.0    5.2e-06   33.7   0.0    1.4  1  CHLATM004822  
    2.7e-06   34.6   0.2    6.1e-06   33.5   0.2    1.7  1  CRAGIG036923  
    2.7e-06   34.6   0.1    5.2e-06   33.7   0.1    1.4  1  PHAKIR007616  
    2.7e-06   34.6   0.0    5.8e-06   33.6   0.0    1.6  1  GEMCRY016306  
    2.8e-06   34.6   0.0    6.6e-06   33.4   0.0    1.6  1  PHYPOL006224  
    2.8e-06   34.6   0.2    6.3e-06   33.4   0.2    1.6  1  PRYPAR050561  
    2.8e-06   34.6   0.0    3.8e-06   34.2   0.0    1.2  1  LEUCOM008495  
    2.8e-06   34.6   0.0    7.8e-06   33.2   0.1    1.7  1  GLOWIT019172  
    2.8e-06   34.6   0.0    4.1e-06   34.0   0.0    1.2  1  HEMPHA063563  
    2.8e-06   34.6   0.1      6e-06   33.5   0.1    1.5  1  MONBRE003569  
    2.8e-06   34.6   0.0    6.8e-06   33.3   0.0    1.7  1  MICMAR032341  
    2.8e-06   34.5   0.1    2.1e-05   31.8   0.1    2.4  1  CHLREI000427  
    2.9e-06   34.5   0.0    5.2e-06   33.7   0.0    1.4  1  PICSPE076478  
    2.9e-06   34.5   0.1    1.1e-05   32.7   0.1    1.9  1  ELPMAR019087  
    2.9e-06   34.5   3.2    4.3e-06   34.0   0.7    2.5  1  ACAPLA027562  
      3e-06   34.5   0.3       0.57   17.6   0.0    3.5  3  IXOSCA008886  
      3e-06   34.5   0.3      0.043   21.1   0.0    2.9  2  HOMSAP072698  
      3e-06   34.5   0.0    7.4e-06   33.2   0.0    1.7  1  ACACAS005381  
      3e-06   34.5   0.1    6.1e-06   33.5   0.1    1.5  1  DIAGRA013649  
      3e-06   34.5   0.1    8.5e-06   33.0   0.1    1.9  1  PALBIL000884  
      3e-06   34.5   0.1    6.2e-06   33.5   0.1    1.6  1  PICSPE006141  
    3.1e-06   34.5   0.0      5e-06   33.8   0.0    1.4  1  KLENIT000170  
    3.1e-06   34.5   0.0    8.1e-06   33.1   0.0    1.7  1  LEUCOM079896  
    3.1e-06   34.4   0.2    4.6e-06   33.9   0.2    1.2  1  PARATL019356  
    3.1e-06   34.4   2.8      4e-06   34.1   0.1    2.7  1  POLPAL001944  
    3.1e-06   34.4   0.0    1.9e-05   31.9   0.0    2.1  1  TELSPE067965  
    3.1e-06   34.4   0.0    1.4e-05   32.3   0.0    2.0  1  HOMSAP002046  
    3.2e-06   34.4   0.0    6.6e-06   33.4   0.0    1.5  1  GONPAC043326  
    3.2e-06   34.4   0.8    4.4e-06   33.9   0.1    1.6  1  ACASPE023502  
    3.3e-06   34.4   0.1    6.8e-06   33.3   0.1    1.5  1  BASMER009459  
    3.3e-06   34.4   0.6    2.5e-05   31.5   0.1    2.3  1  PICSPE073597  
    3.3e-06   34.4   0.0    9.5e-06   32.9   0.0    1.8  1  SALKVE021347  
    3.3e-06   34.3   0.0    6.2e-06   33.5   0.0    1.5  1  PHAKIR019585  
    3.3e-06   34.3   0.3    7.1e-06   33.3   0.3    1.6  1  CIOINT014091  
    3.3e-06   34.3   0.2    4.7e-06   33.9   0.2    1.3  1  CAPOWC005286  
    3.4e-06   34.3   0.3    3.9e-05   30.9   0.3    2.1  1  SYMSPE011988  
    3.4e-06   34.3   0.0    6.7e-06   33.4   0.0    1.5  1  BODSAL016546  
    3.5e-06   34.3   0.0    8.2e-06   33.1   0.0    1.6  1  LEUCOM021175  
    3.5e-06   34.2   0.2      1e-05   32.8   0.2    1.8  1  RHIIRR006340  
    3.6e-06   34.2   0.5    1.2e-05   32.6   0.5    1.8  1  PTESPE003927  
    3.6e-06   34.2   0.0    7.6e-06   33.2   0.0    1.6  1  ARCINT011317  
    3.6e-06   34.2   0.3    4.6e-06   33.9   0.3    1.2  1  RHYHUM004018  
    3.6e-06   34.2   0.0    6.6e-06   33.4   0.0    1.5  1  DAPMAG009456  
    3.6e-06   34.2   0.3    1.6e-05   32.2   0.2    2.3  1  EUGLON019074  
    3.6e-06   34.2   0.0    6.1e-06   33.5   0.0    1.3  1  MATSPE022890  
    3.7e-06   34.2   1.9    5.4e-06   33.7   0.1    2.3  1  ACASPE014173  
    3.7e-06   34.2   0.4    6.7e-06   33.4   0.4    1.4  1  COLSPE012528  
    3.7e-06   34.2   0.3    8.8e-06   33.0   0.3    1.6  1  HOMSAP033160  
    3.8e-06   34.2   0.3    7.1e-06   33.3   0.3    1.5  1  ELPMAR004414  
    3.8e-06   34.1   0.0    6.4e-06   33.4   0.0    1.3  1  PAUCHR021492  
    3.8e-06   34.1   0.4       0.98   16.8   0.0    2.7  2  DANRER014055  
    3.8e-06   34.1   0.4    1.5e-05   32.3   0.0    2.1  1  POLPAL009804  
    3.9e-06   34.1   0.0    7.2e-06   33.3   0.0    1.4  1  PAUCHR020506  
    3.9e-06   34.1   0.0    6.6e-06   33.4   0.0    1.4  1  PAPANK001970  
    3.9e-06   34.1   0.0    6.4e-06   33.4   0.0    1.4  1  ACAPLA022517  
    3.9e-06   34.1   0.0    9.2e-06   32.9   0.0    1.6  1  MONBRE008037  
    3.9e-06   34.1   0.0    5.9e-06   33.5   0.0    1.3  1  BREMOT005224  
    3.9e-06   34.1   0.2    7.2e-06   33.3   0.2    1.5  1  RAMVAR002039  
      4e-06   34.1   0.0    5.4e-06   33.7   0.0    1.2  1  GONPAC018867  
      4e-06   34.1   0.1      6e-06   33.5   0.1    1.3  1  LEPVOR020122  
      4e-06   34.1   0.2    5.9e-06   33.5   0.2    1.2  1  NUCSPE048914  
      4e-06   34.1   0.0    9.3e-06   32.9   0.0    1.6  1  BIGNAT005833  
      4e-06   34.1   0.0    5.4e-06   33.7   0.0    1.2  1  GLOWIT003720  
    4.1e-06   34.1   1.0      0.011   23.0   0.1    2.7  2  ELPMAR019552  
    4.1e-06   34.1   0.1    1.1e-05   32.7   0.1    1.7  1  PORPUR008129  
    4.1e-06   34.0   0.1    9.3e-06   32.9   0.1    1.6  1  CHLREI011537  
    4.1e-06   34.0   0.0    6.3e-06   33.5   0.0    1.2  1  PHAKIR009257  
    4.2e-06   34.0   0.0    1.1e-05   32.7   0.0    1.7  1  APISPI052516  
    4.2e-06   34.0   0.0    8.9e-06   33.0   0.0    1.6  1  ARCINT021038  
    4.2e-06   34.0   0.1    8.3e-06   33.1   0.1    1.4  1  CHLVAR002577  
    4.3e-06   34.0   0.1    9.5e-06   32.9   0.1    1.6  1  CRAGIG013427  
    4.3e-06   34.0   0.0    7.1e-06   33.3   0.0    1.3  1  ACACAS012031  
    4.5e-06   33.9   0.0      8e-06   33.1   0.0    1.4  1  ANCTWI017634  
    4.5e-06   33.9   0.9    6.8e-06   33.3   0.1    1.7  1  MASBAL007320  
    4.6e-06   33.9   0.1    9.8e-06   32.8   0.1    1.5  1  GUITHE007942  
    4.6e-06   33.9   0.2    6.6e-06   33.4   0.2    1.2  1  PICSPE104607  
    4.6e-06   33.9   0.1    6.2e-06   33.5   0.1    1.1  1  MADERY017948  
    4.7e-06   33.9   0.0    8.6e-06   33.0   0.0    1.4  1  GONPAC033476  
    4.7e-06   33.9   0.3    9.5e-06   32.9   0.0    1.7  1  PYGBIF003326  
    4.7e-06   33.8   0.5      0.014   22.7   0.0    3.0  2  BOMMOR012573  
    4.7e-06   33.8   0.2    8.9e-06   33.0   0.2    1.4  1  CRAGIG040134  
    4.8e-06   33.8   0.1    1.1e-05   32.6   0.1    1.7  1  ELPMAR017440  
    4.8e-06   33.8   0.1      1e-05   32.8   0.1    1.5  1  DAPMAG023207  
    4.8e-06   33.8   0.1    1.6e-05   32.1   0.1    1.9  1  TELSPE007186  
    4.9e-06   33.8   0.2    1.2e-05   32.5   0.2    1.7  1  MASSPE006398  
    4.9e-06   33.8   0.0    7.8e-06   33.1   0.0    1.3  1  TELSPE039899  
    5.1e-06   33.7   0.0    1.8e-05   32.0   0.0    2.0  1  SAPDIC008525  
    5.2e-06   33.7   0.1    1.5e-05   32.3   0.1    1.8  1  ARCINT034964  
    5.2e-06   33.7   0.1      1e-05   32.8   0.1    1.4  1  ARCINT003812  
    5.2e-06   33.7   0.7     0.0054   24.0   0.0    3.5  2  PHAKIR012116  
    5.2e-06   33.7   0.0    1.1e-05   32.7   0.0    1.5  1  BIGNAT008063  
    5.3e-06   33.7   0.1      1e-05   32.8   0.1    1.5  1  PALBIL002574  
    5.3e-06   33.7   0.4    1.4e-05   32.3   0.4    1.7  1  POLPAL011966  
    5.3e-06   33.7   0.1    1.2e-05   32.6   0.1    1.6  1  NEOSPE004982  
    5.4e-06   33.7   0.0    1.7e-05   32.1   0.0    1.8  1  CHLREI008342  
    5.4e-06   33.7   1.6    1.9e-05   31.9   0.2    2.3  1  SALKVE002364  
    5.4e-06   33.6   0.0    7.9e-06   33.1   0.0    1.3  1  BAFFRI054593  
    5.4e-06   33.6   0.0    1.1e-05   32.6   0.0    1.5  1  CYAPAR012181  
    5.5e-06   33.6   0.0    7.4e-06   33.2   0.0    1.1  1  LAPGUS029984  
    5.5e-06   33.6   0.0        0.8   17.1   0.0    2.2  2  CRYCOH033110  
    5.5e-06   33.6   0.3    9.1e-06   32.9   0.3    1.4  1  PLATAR004892  
    5.6e-06   33.6   0.4    1.2e-05   32.6   0.0    1.8  1  DAPMAG015551  
    5.6e-06   33.6   0.1    1.5e-05   32.2   0.0    1.7  1  COLVIE013778  
    5.6e-06   33.6   0.1    5.6e-06   33.6   0.1    1.1  1  NEODAM012587  
    5.7e-06   33.6   0.1      7e-06   33.3   0.1    1.1  1  BASMER012858  
    5.7e-06   33.6   0.2    1.1e-05   32.7   0.2    1.5  1  ACACAS014173  
    5.7e-06   33.6   0.1    6.4e-06   33.4   0.1    1.1  1  MADERY011670  
    5.9e-06   33.5   0.4      1e-05   32.7   0.4    1.4  1  GUITHE015379  
      6e-06   33.5   0.1    2.7e-05   31.4   0.1    2.1  1  ELPMAR002077  
    6.1e-06   33.5   0.3    1.3e-05   32.4   0.3    1.6  1  ELPMAR006825  
    6.1e-06   33.5   0.0    9.3e-06   32.9   0.0    1.2  1  RHYHUM050644  
    6.2e-06   33.5   0.5    0.00016   28.9   0.4    2.6  1  NEODAM011604  
    6.3e-06   33.5   0.0    1.5e-05   32.2   0.0    1.6  1  NAEFOW009980  
    6.3e-06   33.5   0.1    1.9e-05   31.9   0.1    1.8  1  ARCINT005024  
    6.3e-06   33.5   0.1    9.9e-06   32.8   0.1    1.3  1  GUITHE011918  
    6.3e-06   33.4   0.1    1.4e-05   32.3   0.1    1.6  1  ANAIGN010166  
    6.5e-06   33.4   0.0    9.8e-06   32.8   0.0    1.3  1  BAFFRI042567  
    6.6e-06   33.4   0.2    1.1e-05   32.6   0.2    1.4  1  STECOE009457  
    6.6e-06   33.4   0.0       0.76   17.2   0.0    3.7  2  DROMEL029951  
    6.6e-06   33.4   1.5    1.1e-05   32.7   0.4    2.0  1  VERVER009869  
    6.6e-06   33.4   0.1    1.4e-05   32.3   0.1    1.5  1  TRIADH010744  
    6.6e-06   33.4   0.0    1.1e-05   32.7   0.0    1.4  1  BAFFRI007320  
    6.7e-06   33.4   0.0    1.3e-05   32.4   0.0    1.5  1  NEPPYR015301  
    6.7e-06   33.4   0.1    1.4e-05   32.4   0.1    1.5  1  MNELEI002306  
    6.8e-06   33.3   0.1    9.2e-06   32.9   0.1    1.2  1  PHYPOL021210  
    6.8e-06   33.3   0.1    1.1e-05   32.7   0.1    1.3  1  RAMBRE001708  
    6.8e-06   33.3   0.3    1.7e-05   32.0   0.3    1.7  1  DAPMAG018409  
    6.8e-06   33.3   1.8          2   15.8   0.2    3.4  2  NEODAM008633  
    6.9e-06   33.3   0.0    1.4e-05   32.3   0.0    1.5  1  HEMPHA060933  
    6.9e-06   33.3   0.0    1.6e-05   32.1   0.0    1.6  1  MALJAK011990  
      7e-06   33.3   0.0    1.6e-05   32.2   0.0    1.5  1  PAUCHR002821  
      7e-06   33.3   0.3       0.41   18.0   0.0    3.5  2  CYAPAR006157  
      7e-06   33.3   0.0    2.5e-05   31.5   0.0    2.0  1  BOMMOR014196  
    7.1e-06   33.3   0.0    1.3e-05   32.4   0.0    1.4  1  ENTSUL037364  
    7.1e-06   33.3   0.0    2.7e-05   31.4   0.0    2.0  1  ELPMAR016186  
    7.1e-06   33.3   0.0    1.6e-05   32.1   0.0    1.5  1  PAPANK033600  
    7.2e-06   33.3   0.2    7.5e-06   33.2   0.2    1.0  1  PICSPE061867  
    7.2e-06   33.3   0.0    1.4e-05   32.4   0.0    1.4  1  CYAPAR014740  
    7.2e-06   33.3   0.1    1.2e-05   32.5   0.1    1.3  1  GEMCRY014394  
    7.3e-06   33.2   0.1    1.2e-05   32.5   0.1    1.3  1  NUTLON011673  
    7.4e-06   33.2   0.0    1.3e-05   32.4   0.0    1.4  1  HOMSAP015383  
    7.6e-06   33.2   0.0    1.3e-05   32.4   0.0    1.4  1  PARATL016964  
    7.6e-06   33.2   0.0    1.3e-05   32.4   0.0    1.4  1  NUCSPE036177  
    7.6e-06   33.2   0.2    1.4e-05   32.4   0.2    1.4  1  ELPMAR001318  
    7.7e-06   33.2   0.1    2.1e-05   31.8   0.1    1.8  1  SYMSPE004396  
    7.7e-06   33.2   1.2    0.00024   28.4   0.0    2.5  1  PICSPE058164  
    7.7e-06   33.2   0.3    1.5e-05   32.3   0.3    1.5  1  LEUCOM077504  
    7.9e-06   33.1   0.0    1.1e-05   32.7   0.0    1.2  1  PICSPE080070  
    7.9e-06   33.1   0.0    1.7e-05   32.1   0.0    1.6  1  MALCAL011148  
      8e-06   33.1   0.1    1.7e-05   32.1   0.1    1.5  1  ACAPLA022809  
      8e-06   33.1   0.3        1.6   16.2   0.0    2.6  2  HONFER010010  
      8e-06   33.1   0.1    1.5e-05   32.3   0.1    1.4  1  RAPHET018955  
      8e-06   33.1   0.0    1.6e-05   32.1   0.0    1.5  1  RAPHET022266  
    8.1e-06   33.1   0.7      2e-05   31.9   0.7    1.6  1  MNELEI000070  
    8.1e-06   33.1   0.0    2.1e-05   31.8   0.0    1.7  1  BODSAL015525  
    8.2e-06   33.1   0.0    1.5e-05   32.3   0.0    1.4  1  HEMSPE025072  
    8.3e-06   33.1   0.0    1.4e-05   32.4   0.0    1.3  1  TELSPE039900  
    8.4e-06   33.0   0.0       0.06   20.7   0.0    3.8  1  IXOSCA024891  
    8.5e-06   33.0   0.3    1.8e-05   32.0   0.3    1.6  1  ELPMAR022665  
    8.5e-06   33.0   0.8    5.1e-05   30.5   0.2    2.2  1  ELPMAR009210  
    8.5e-06   33.0   0.0    1.4e-05   32.3   0.0    1.4  1  ARCINT027153  
    8.6e-06   33.0   0.1    2.2e-05   31.7   0.1    1.7  1  MASSPE009234  
    8.6e-06   33.0   0.6    0.00014   29.1   0.2    2.7  1  PICSPE109270  
    8.6e-06   33.0   0.0    1.4e-05   32.3   0.0    1.3  1  LEUCOM067847  
    8.7e-06   33.0   0.0    1.3e-05   32.4   0.0    1.3  1  BAFFRI042805  
    8.7e-06   33.0   0.2      0.001   26.3   0.0    2.7  1  PICSPE044127  
    8.8e-06   33.0   0.0     0.0002   28.6   0.0    2.3  1  PICSPE070010  
    8.9e-06   33.0   0.2    2.5e-05   31.5   0.2    1.9  1  PTESPE014548  
    8.9e-06   33.0   0.0    1.9e-05   31.9   0.0    1.5  1  MICSPE004541  
    9.1e-06   32.9   0.0    1.6e-05   32.2   0.0    1.4  1  BREMOT006609  
    9.2e-06   32.9   0.4        3.2   15.2   0.0    2.8  2  ACAPLA019031  
    9.2e-06   32.9   0.0    2.2e-05   31.7   0.0    1.7  1  PICSPE019137  
    9.3e-06   32.9   0.0    1.7e-05   32.1   0.0    1.4  1  RHOMAR007792  
    9.3e-06   32.9   0.1    1.8e-05   32.0   0.1    1.5  1  MANPLA023785  
    9.4e-06   32.9   0.1    1.8e-05   32.0   0.1    1.5  1  GONPAC048273  
    9.4e-06   32.9   0.0    2.3e-05   31.6   0.0    1.6  1  ELPMAR009342  
    9.5e-06   32.9   0.1    2.3e-05   31.7   0.1    1.6  1  EUGLON017144  
    9.6e-06   32.9   0.3    3.9e-05   30.9   0.3    2.1  1  NEODAM012507  
    9.6e-06   32.9   3.2       0.74   17.2   0.2    2.9  2  CRYCOH017528  
    9.6e-06   32.9   0.0    0.00064   27.0   0.0    2.5  1  CYAPAR016945  
    9.7e-06   32.9   0.1    1.8e-05   32.0   0.1    1.4  1  TELSUB007945  
    9.8e-06   32.8   0.2    2.6e-05   31.5   0.2    1.6  1  VERVER000917  
      1e-05   32.8   0.6       0.99   16.8   0.3    2.5  2  RHIIRR001073  
      1e-05   32.8   0.0    1.7e-05   32.1   0.0    1.3  1  CYAPAR016025  
      1e-05   32.8   0.0    1.4e-05   32.4   0.0    1.1  1  RAPHET016473  
      1e-05   32.8   0.0    1.7e-05   32.0   0.0    1.3  1  COLVIE019815  
      1e-05   32.7   0.4    2.1e-05   31.7   0.4    1.6  1  AURLIM005063  
    1.1e-05   32.7   0.0    3.4e-05   31.1   0.0    1.9  1  ACACAS008953  
    1.1e-05   32.7   0.1    2.2e-05   31.7   0.1    1.6  1  MATSPE025949  
    1.1e-05   32.7   0.0    3.8e-05   31.0   0.0    1.9  1  MICMAR125741  
    1.1e-05   32.7   0.2    2.1e-05   31.8   0.2    1.5  1  HEMPHA033172  
    1.1e-05   32.7   0.1    1.7e-05   32.0   0.1    1.3  1  SAPDIC012117  
    1.1e-05   32.7   0.1      3e-05   31.3   0.1    1.8  1  ELPMAR021292  
    1.1e-05   32.7   0.0    2.8e-05   31.4   0.0    1.7  1  RAPHET025329  
    1.1e-05   32.7   0.2    1.3e-05   32.4   0.2    1.1  1  GLOWIT016220  
    1.1e-05   32.7   0.0    1.5e-05   32.2   0.0    1.3  1  GONPAC018824  
    1.2e-05   32.6   0.0    1.6e-05   32.1   0.0    1.2  1  PHYPOL022953  
    1.2e-05   32.6   0.0    1.8e-05   32.0   0.0    1.3  1  PLATAR020521  
    1.2e-05   32.6   0.0    3.7e-05   31.0   0.0    1.8  1  ARCINT007104  
    1.2e-05   32.6   0.3      3e-05   31.3   0.3    1.7  1  PARATL002475  
    1.2e-05   32.6   0.3      3e-05   31.3   0.3    1.7  1  NUCSPE078955  
    1.2e-05   32.6   0.2    2.5e-05   31.5   0.2    1.6  1  HYPCAT011675  
    1.2e-05   32.6   0.0    1.8e-05   32.0   0.0    1.3  1  RAPHET013774  
    1.2e-05   32.5   0.1    2.8e-05   31.4   0.0    1.7  1  MATSPE025164  
    1.2e-05   32.5   0.0      2e-05   31.9   0.0    1.3  1  CAPOWC004215  
    1.2e-05   32.5   0.0    2.2e-05   31.7   0.0    1.5  1  LEUCOM020924  
    1.3e-05   32.5   0.0    8.6e-05   29.8   0.0    2.4  1  GEMCRY044879  
    1.3e-05   32.5   0.1    2.2e-05   31.7   0.1    1.4  1  DANRER028543  
    1.3e-05   32.5   0.0     0.0016   25.8   0.0    2.5  1  BRABEL027402  
    1.3e-05   32.4   0.0    2.1e-05   31.8   0.0    1.3  1  SCHMAN003953  
    1.3e-05   32.4   0.0    2.2e-05   31.7   0.0    1.4  1  BAFFRI054788  
    1.3e-05   32.4   0.0    2.4e-05   31.6   0.0    1.4  1  BAFFRI028691  
    1.4e-05   32.4   0.0      0.058   20.7   0.0    2.8  2  CYAPAR020049  
    1.4e-05   32.4   0.0    2.6e-05   31.5   0.0    1.5  1  RHYHUM006483  
    1.4e-05   32.4   0.0    1.7e-05   32.1   0.0    1.1  1  PICSPE124610  
    1.4e-05   32.3   0.1          2   15.8   0.0    3.4  2  RIGRAM003430  
    1.4e-05   32.3   0.0    3.6e-05   31.0   0.0    1.7  1  PARATL001221  
    1.4e-05   32.3   0.0    3.9e-05   30.9   0.0    1.7  1  CRYCOH012083  
    1.4e-05   32.3   0.5         55   11.2   0.1    3.7  3  TRIADH003407  
    1.4e-05   32.3   0.0    2.7e-05   31.4   0.0    1.5  1  OSTTAU004508  
    1.4e-05   32.3   0.0    2.3e-05   31.7   0.0    1.4  1  RIGRAM007984  
    1.5e-05   32.3   4.5      0.067   20.5   0.1    3.6  2  LEUCOM078855  
    1.5e-05   32.3   0.0    6.4e-05   30.2   0.0    1.9  1  MASBAL006746  
    1.5e-05   32.3   0.1    3.1e-05   31.2   0.1    1.6  1  AURLIM000668  
    1.5e-05   32.3   0.1    3.7e-05   31.0   0.1    1.7  1  PICSPE054665  
    1.5e-05   32.3   0.0    2.5e-05   31.5   0.0    1.3  1  PHAKIR013044  
    1.5e-05   32.3   0.3    3.1e-05   31.2   0.3    1.5  1  MATSPE018374  
    1.5e-05   32.2   0.1    2.7e-05   31.4   0.1    1.4  1  CREFRA002834  
    1.5e-05   32.2   1.1        2.1   15.8   0.1    2.5  2  PAUCHR000291  
    1.5e-05   32.2   0.0    2.9e-05   31.3   0.0    1.5  1  MASBAL004567  
    1.5e-05   32.2   0.1    2.8e-05   31.4   0.1    1.4  1  CRAGIG002688  
    1.5e-05   32.2   0.0    2.5e-05   31.5   0.0    1.3  1  RHYHUM028580  
    1.5e-05   32.2   0.1    3.4e-05   31.1   0.1    1.6  1  ACAPLA008716  
    1.5e-05   32.2   0.2    3.4e-05   31.1   0.2    1.6  1  PHAKIR005391  
    1.5e-05   32.2   0.0    3.3e-05   31.2   0.0    1.6  1  NEMVEC022824  
    1.6e-05   32.2   0.0     0.0019   25.5   0.0    2.1  2  GONPAC027108  
    1.6e-05   32.2   0.0    5.4e-05   30.5   0.0    1.9  1  PICSPE002989  
    1.6e-05   32.2   0.5    6.8e-05   30.1   0.5    2.2  1  GEMCRY029292  
    1.6e-05   32.2   0.0    3.9e-05   30.9   0.0    1.6  1  NUCSPE071780  
    1.6e-05   32.2   0.1    0.00019   28.7   0.1    2.8  1  ACAPLA032471  
    1.6e-05   32.1   0.0    2.8e-05   31.4   0.0    1.3  1  DIALUT009349  
    1.6e-05   32.1   0.1    4.2e-05   30.8   0.1    1.7  1  NEODAM001470  
    1.7e-05   32.1   0.4    1.7e-05   32.1   0.4    2.0  1  PARTET002572  
    1.7e-05   32.1   0.4    3.4e-05   31.1   0.4    1.5  1  CREFRA005717  
    1.7e-05   32.1   0.0    2.3e-05   31.6   0.0    1.2  1  ENTSUL058184  
    1.7e-05   32.1   0.0       0.14   19.5   0.0    3.7  2  LEUCOM058743  
    1.7e-05   32.1   0.0    2.8e-05   31.4   0.0    1.3  1  GLOWIT004928  
    1.7e-05   32.1   0.0    4.8e-05   30.6   0.0    1.8  1  ELPMAR008364  
    1.7e-05   32.1   0.0    3.6e-05   31.0   0.0    1.5  1  PARATL001220  
    1.7e-05   32.1   0.1    8.4e-05   29.8   0.0    1.9  1  PRACOL005127  
    1.7e-05   32.1   0.9    0.00014   29.1   0.2    2.5  1  UMBRAM006885  
    1.7e-05   32.0   0.0    3.2e-05   31.2   0.0    1.4  1  APISPI024283  
    1.7e-05   32.0   0.1    4.1e-05   30.8   0.1    1.7  1  DROMEL030693  
    1.8e-05   32.0   0.0    3.3e-05   31.1   0.0    1.4  1  RHYHUM037917  
    1.8e-05   32.0   0.0    4.1e-05   30.9   0.0    1.6  1  SALKVE020623  
    1.8e-05   32.0   0.1    2.4e-05   31.6   0.1    1.2  1  ALLMAC004055  
    1.8e-05   32.0   0.2    4.3e-05   30.8   0.2    1.7  1  GEMCRY006587  
    1.8e-05   32.0   0.1    3.2e-05   31.2   0.1    1.3  1  MASSPE012994  
    1.8e-05   32.0   0.2    4.8e-05   30.6   0.2    1.8  1  IXOSCA031302  
    1.8e-05   32.0   0.0    3.7e-05   31.0   0.0    1.6  1  PALBIL006988  
    1.8e-05   32.0   0.0    3.4e-05   31.1   0.0    1.5  1  MADERY012107  
    1.8e-05   32.0   0.0    4.4e-05   30.7   0.0    1.6  1  APISPI036346  
    1.8e-05   32.0   0.1    0.00013   29.2   0.0    2.4  1  BIGNAT021384  
    1.8e-05   32.0   0.0    4.4e-05   30.7   0.0    1.6  1  APISPI036345  
    1.8e-05   32.0   0.2    3.8e-05   30.9   0.0    1.6  1  ENTSUL049534  
    1.8e-05   32.0   0.1    4.8e-05   30.6   0.0    1.7  1  MONEXI008016  
    1.9e-05   31.9   0.0       0.24   18.7   0.0    2.8  2  PICSPE026502  
    1.9e-05   31.9   0.1    3.7e-05   31.0   0.1    1.5  1  CLAOKA012335  
    1.9e-05   31.9   0.5    8.9e-05   29.8   0.3    2.2  1  ELPMAR010737  
    1.9e-05   31.9   0.0    3.2e-05   31.2   0.0    1.4  1  SALKVE015053  
    1.9e-05   31.9   0.0       0.33   18.3   0.0    2.9  2  PICSPE010053  
    1.9e-05   31.9   0.2    4.3e-05   30.8   0.2    1.6  1  CRAGIG054822  
    1.9e-05   31.9   0.2    4.3e-05   30.8   0.2    1.6  1  CRAGIG054824  
      2e-05   31.8   0.0    4.2e-05   30.8   0.0    1.5  1  SALKVE011282  
      2e-05   31.8   0.0    3.7e-05   31.0   0.0    1.4  1  SYMSPE001971  
      2e-05   31.8   0.0      3e-05   31.3   0.0    1.3  1  NEPPYR027180  
      2e-05   31.8   0.1    3.3e-05   31.1   0.1    1.3  1  SAPDIC002376  
      2e-05   31.8   0.5    8.3e-05   29.9   0.1    2.1  1  CRYCOH018607  
      2e-05   31.8   0.0    4.2e-05   30.8   0.0    1.5  1  NUCSPE071774  
    2.1e-05   31.8   0.1    3.8e-05   31.0   0.1    1.4  1  RHOMAR008744  
    2.1e-05   31.8   0.0    4.1e-05   30.8   0.0    1.4  1  MATSPE014695  
    2.1e-05   31.8   0.1    4.8e-05   30.6   0.1    1.6  1  GRACHO009706  
    2.1e-05   31.8   0.3    3.7e-05   31.0   0.3    1.4  1  MATSPE020578  
    2.1e-05   31.8   0.0    4.8e-05   30.6   0.0    1.6  1  HEMPHA018819  
    2.1e-05   31.7   0.1    4.4e-05   30.8   0.1    1.4  1  CHASUB020388  
    2.2e-05   31.7   0.3    7.2e-05   30.0   0.1    2.0  1  CRAGIG038062  
    2.2e-05   31.7   0.0    6.8e-05   30.1   0.0    1.9  1  SYMSPE036891  
    2.2e-05   31.7   0.1    3.5e-05   31.1   0.1    1.3  1  GUITHE009150  
    2.2e-05   31.7   0.8    5.6e-05   30.4   0.1    2.0  1  CHASUB008968  
    2.2e-05   31.7   0.0    4.6e-05   30.7   0.0    1.5  1  GONPAC012218  
    2.2e-05   31.7   0.1    7.1e-05   30.1   0.1    1.9  1  ARCINT011057  
    2.3e-05   31.7   0.2       0.65   17.4   0.2    2.7  2  PLAFUN015968  
    2.3e-05   31.7   0.1    4.6e-05   30.7   0.1    1.5  1  BASMER005612  
    2.3e-05   31.7   0.0    5.9e-05   30.3   0.0    1.6  1  PALBIL002875  
    2.3e-05   31.7   0.1    4.6e-05   30.7   0.1    1.6  1  PAUCHR015724  
    2.3e-05   31.6   0.0    4.6e-05   30.7   0.0    1.5  1  HEMSPE020589  
    2.3e-05   31.6   0.0    4.2e-05   30.8   0.0    1.4  1  GONPAC024736  
    2.3e-05   31.6   0.7       0.16   19.4   0.1    2.6  2  CAPOWC004430  
    2.3e-05   31.6   0.0      0.023   22.0   0.0    3.0  2  SYMSPE032072  
    2.3e-05   31.6   0.1    4.2e-05   30.8   0.1    1.4  1  ACAPLA026721  
    2.4e-05   31.6   0.3    7.6e-05   30.0   0.1    2.0  1  GONPAC039872  
    2.4e-05   31.6   0.0    3.9e-05   30.9   0.0    1.4  1  DIPROT003169  
    2.4e-05   31.6   0.2    5.3e-05   30.5   0.2    1.6  1  LEUCOM079716  
    2.4e-05   31.6   0.1    4.3e-05   30.8   0.1    1.4  1  MALCAL009967  
    2.4e-05   31.6   0.0    4.4e-05   30.7   0.0    1.4  1  RHYHUM039877  
    2.4e-05   31.6   0.1      0.029   21.7   0.0    2.5  2  RHOMAR012574  
    2.4e-05   31.6   0.1    5.4e-05   30.5   0.1    1.6  1  CRAGIG024257  
    2.5e-05   31.6   0.1    0.00012   29.4   0.1    2.2  1  MASBAL002062  
    2.5e-05   31.5   0.3    5.2e-05   30.5   0.1    1.6  1  CREFRA002930  
    2.5e-05   31.5   0.1    7.8e-05   29.9   0.1    1.8  1  LAPGUS036693  
    2.5e-05   31.5   0.0    4.3e-05   30.8   0.0    1.4  1  HOMSAP002831  
    2.5e-05   31.5   0.8    5.7e-05   30.4   0.4    1.8  1  PICSPE105361  
    2.5e-05   31.5   0.5    2.5e-05   31.5   0.5    2.0  1  PARTET017261  
    2.6e-05   31.5   0.0    4.6e-05   30.7   0.0    1.5  1  HEMSPE045317  
    2.6e-05   31.5   0.0    4.9e-05   30.6   0.0    1.5  1  BIGNAT005156  
    2.6e-05   31.5   0.9    8.7e-05   29.8   0.0    2.4  1  BRABEL026660  
    2.6e-05   31.5   0.1    7.7e-05   30.0   0.1    1.9  1  HYPCAT014728  
    2.6e-05   31.5   0.0    6.4e-05   30.2   0.0    1.6  1  PICSPE032992  
    2.7e-05   31.4   0.1      4e-05   30.9   0.1    1.2  1  GALSUL004393  
    2.7e-05   31.4   0.0    4.9e-05   30.6   0.0    1.5  1  DAPMAG014517  
    2.7e-05   31.4   0.0    4.7e-05   30.6   0.0    1.4  1  LEUCOM067127  
    2.8e-05   31.4   0.0    5.1e-05   30.5   0.0    1.3  1  NEUCRA004973  
    2.8e-05   31.4   0.0    7.5e-05   30.0   0.0    1.7  1  AURLIM014417  
    2.8e-05   31.4   0.0    3.5e-05   31.1   0.0    1.2  1  MATSPE025129  
    2.8e-05   31.3   1.3     0.0011   26.3   0.1    2.4  1  CHOSPE007217  
    2.8e-05   31.3   0.0      8e-05   29.9   0.0    1.9  1  POLPAL001943  
    2.9e-05   31.3   0.1    5.7e-05   30.4   0.1    1.5  1  CRAGIG056363  
    2.9e-05   31.3   0.0    8.5e-05   29.8   0.0    1.8  1  BOMMOR001687  
    2.9e-05   31.3   0.0    4.6e-05   30.7   0.0    1.2  1  LAPGUS054562  
    2.9e-05   31.3   0.1    5.7e-05   30.4   0.1    1.5  1  ELPMAR018380  
    2.9e-05   31.3   0.1    5.2e-05   30.5   0.1    1.4  1  BASMER013210  
    2.9e-05   31.3   0.0    6.5e-05   30.2   0.0    1.6  1  KLENIT011323  
    2.9e-05   31.3   0.0    7.5e-05   30.0   0.0    1.7  1  BOMMOR010509  
    2.9e-05   31.3   0.2    9.2e-05   29.7   0.2    1.9  1  CRAGIG025303  
    2.9e-05   31.3   0.2    9.3e-05   29.7   0.2    1.9  1  CRAGIG025302  
    2.9e-05   31.3   0.2     0.0001   29.6   0.1    2.0  1  MASSPE000574  
    2.9e-05   31.3   0.1    5.4e-05   30.5   0.1    1.4  1  DAPMAG003508  
      3e-05   31.3   0.3    5.8e-05   30.4   0.3    1.4  1  PAPANK028817  
      3e-05   31.3   0.1    6.8e-05   30.1   0.1    1.6  1  EUGLON018971  
      3e-05   31.3   0.0    5.1e-05   30.5   0.0    1.4  1  HOMSAP087337  
      3e-05   31.3   0.0      5e-05   30.6   0.0    1.3  1  PARATL000954  
      3e-05   31.3   0.0    5.1e-05   30.5   0.0    1.3  1  NUCSPE070397  
    3.1e-05   31.3   0.0    7.1e-05   30.1   0.0    1.6  1  PAPANK016841  
    3.1e-05   31.2   0.0    7.2e-05   30.0   0.0    1.6  1  PHAKIR001922  
    3.1e-05   31.2   0.0    6.7e-05   30.2   0.0    1.5  1  SCHMAN007405  
    3.1e-05   31.2   0.2          2   15.8   0.0    2.1  2  EUGLON038504  
    3.1e-05   31.2   0.0    4.2e-05   30.8   0.0    1.2  1  MADERY030523  
    3.2e-05   31.2   0.0    8.9e-05   29.8   0.0    1.8  1  PHYINF006219  
    3.2e-05   31.2   0.0    5.2e-05   30.5   0.0    1.4  1  BAFFRI000841  
    3.3e-05   31.2   0.1        3.2   15.2   0.0    3.7  3  DAPMAG024541  
    3.3e-05   31.2   0.0    5.4e-05   30.5   0.0    1.3  1  SALKVE020919  
    3.4e-05   31.1   0.1    0.00018   28.8   0.0    2.2  1  SALKVE020501  
    3.4e-05   31.1   0.8    6.2e-05   30.3   0.2    1.8  1  CHRVEL023732  
    3.4e-05   31.1   0.1    9.1e-05   29.7   0.1    1.7  1  SYMSPE012505  
    3.5e-05   31.1   0.4    6.3e-05   30.2   0.4    1.4  1  GUITHE001101  
    3.5e-05   31.1   0.1    4.3e-05   30.8   0.1    1.1  1  TELSUB026511  
    3.5e-05   31.1   0.1    9.2e-05   29.7   0.1    1.8  1  NUTLON010354  
    3.6e-05   31.0   0.1    9.5e-05   29.7   0.1    1.7  1  SYMSPE004836  
    3.6e-05   31.0   0.2     0.0027   25.0   0.0    2.2  1  SPISPE008812  
    3.6e-05   31.0   0.0    9.6e-05   29.7   0.0    1.8  1  SECSPE006387  
    3.6e-05   31.0   0.6    0.00026   28.3   0.1    2.5  1  ACAPLA010769  
    3.6e-05   31.0   0.1       0.12   19.8   0.0    2.7  2  BRABEL004253  
    3.6e-05   31.0   0.0      7e-05   30.1   0.0    1.5  1  MALJAK004580  
    3.6e-05   31.0   0.0    6.4e-05   30.2   0.0    1.4  1  CRAGIG049677  
    3.6e-05   31.0   0.1    7.7e-05   30.0   0.1    1.5  1  HOMSAP066019  
    3.7e-05   31.0   0.1    8.6e-05   29.8   0.1    1.7  1  ROZALL001006  
    3.7e-05   31.0   0.0    8.4e-05   29.8   0.0    1.6  1  DAPMAG017960  
    3.7e-05   31.0   0.0      9e-05   29.7   0.0    1.6  1  PYGBIF003356  
    3.7e-05   31.0   0.2    6.7e-05   30.2   0.2    1.4  1  SALKVE009994  
    3.7e-05   31.0   0.0    7.2e-05   30.1   0.0    1.4  1  ROZALL000612  
    3.8e-05   31.0   0.1    9.1e-05   29.7   0.1    1.7  1  SYMSPE013813  
    3.8e-05   31.0   0.0    4.8e-05   30.6   0.0    1.2  1  NUCSPE124752  
    3.8e-05   31.0   0.6    0.00027   28.2   0.1    2.5  1  ACAPLA010768  
    3.8e-05   30.9   0.0    7.6e-05   30.0   0.0    1.5  1  RAPHET012725  
    3.8e-05   30.9   0.0     0.0001   29.6   0.0    1.7  1  PICSPE047033  
    3.8e-05   30.9   0.0    6.6e-05   30.2   0.0    1.4  1  RHYHUM002775  
    3.9e-05   30.9   0.0    9.8e-05   29.6   0.0    1.7  1  RHOMAR013936  
    3.9e-05   30.9   0.0      5e-05   30.6   0.0    1.1  1  PICSPE086902  
    3.9e-05   30.9   0.0    0.00014   29.1   0.0    2.0  1  SALKVE018530  
    3.9e-05   30.9   0.0    7.7e-05   30.0   0.0    1.5  1  RIGRAM004604  
      4e-05   30.9   0.1    9.1e-05   29.7   0.1    1.7  1  ELPMAR019892  
    4.1e-05   30.8   0.1    9.9e-05   29.6   0.1    1.7  1  NEODAM000374  
    4.1e-05   30.8   0.0    6.7e-05   30.2   0.0    1.4  1  MASBAL008008  
    4.1e-05   30.8   0.0    0.00012   29.4   0.0    1.8  1  GONPAC003555  
    4.1e-05   30.8   0.0    7.1e-05   30.1   0.0    1.4  1  SALKVE008084  
    4.1e-05   30.8   0.0    9.1e-05   29.7   0.0    1.6  1  CYCPAN020178  
    4.1e-05   30.8   0.0    6.2e-05   30.3   0.0    1.2  1  NUCSPE150419  
    4.1e-05   30.8   0.1    7.3e-05   30.0   0.1    1.4  1  VITBRA016691  
    4.2e-05   30.8   0.1    8.3e-05   29.9   0.1    1.5  1  HOMSAP077475  
    4.2e-05   30.8   0.1    8.1e-05   29.9   0.1    1.4  1  MASSPE011944  
    4.2e-05   30.8   0.2    8.7e-05   29.8   0.2    1.5  1  GUITHE007595  
    4.2e-05   30.8   0.0    8.1e-05   29.9   0.0    1.4  1  MICMAR124013  
    4.2e-05   30.8   0.0    7.7e-05   30.0   0.0    1.4  1  THETRA009860  
    4.2e-05   30.8   0.1    0.00011   29.4   0.1    1.7  1  DICDIS005917  
    4.3e-05   30.8   0.2    0.00011   29.5   0.0    1.7  1  SCHPOM001549  
    4.3e-05   30.8   0.2     0.0001   29.6   0.1    1.6  1  GEFOKE014071  
    4.3e-05   30.8   0.0    8.1e-05   29.9   0.0    1.4  1  HEMSPE011009  
    4.3e-05   30.8   0.0    0.00012   29.3   0.0    1.8  1  ELPMAR021683  
    4.3e-05   30.8   0.1    7.7e-05   30.0   0.1    1.4  1  RAMVAR015917  
    4.4e-05   30.7   0.9    8.7e-05   29.8   0.9    1.5  1  MATSPE006305  
    4.4e-05   30.7   0.2    0.00012   29.4   0.2    1.7  1  IXOSCA002791  
    4.4e-05   30.7   0.3         23   12.4   0.0    3.3  2  ELPMAR000516  
    4.5e-05   30.7   0.0    8.6e-05   29.8   0.0    1.5  1  ELPMAR009076  
    4.5e-05   30.7   0.1    0.00014   29.2   0.2    1.7  1  GLOWIT003728  
    4.5e-05   30.7   0.1    8.5e-05   29.8   0.1    1.4  1  GEMCRY000032  
    4.5e-05   30.7   0.1    6.2e-05   30.3   0.1    1.2  1  PICSPE037000  
    4.6e-05   30.7   0.0    9.3e-05   29.7   0.0    1.5  1  GONPAC014798  
    4.6e-05   30.7   0.1    7.5e-05   30.0   0.1    1.2  1  HEMPHA046089  
    4.7e-05   30.7   0.1    0.00011   29.5   0.1    1.6  1  EUGLON005818  
    4.7e-05   30.7   0.1    7.8e-05   29.9   0.1    1.3  1  GLOWIT024938  
    4.7e-05   30.7   0.0    8.8e-05   29.8   0.0    1.4  1  MICMAR123988  
    4.7e-05   30.6   0.0    6.4e-05   30.2   0.0    1.2  1  RAPHET022494  
    4.7e-05   30.6   0.0    8.7e-05   29.8   0.0    1.3  1  MICMAR124038  
    4.7e-05   30.6   0.1    0.00011   29.4   0.1    1.6  1  PARATL007868  
    4.7e-05   30.6   0.0    8.1e-05   29.9   0.0    1.3  1  HEMPHA020319  
    4.8e-05   30.6   0.0    0.00011   29.5   0.0    1.6  1  ENTSUL034112  
    4.8e-05   30.6   0.0    0.00011   29.4   0.0    1.6  1  BRABEL011070  
    4.8e-05   30.6   0.0    0.00012   29.4   0.0    1.6  1  SYMSPE008267  
    4.9e-05   30.6   2.0       0.54   17.6   0.2    3.7  2  STECOE015453  
      5e-05   30.6   0.2      0.002   25.4   0.2    2.2  1  RHIIRR024007  
      5e-05   30.6   0.0    9.5e-05   29.7   0.0    1.4  1  MICMAR124025  
      5e-05   30.6   0.0    8.4e-05   29.8   0.0    1.4  1  BAFFRI039680  
      5e-05   30.6   0.1    0.00013   29.3   0.1    1.8  1  SALKVE006680  
      5e-05   30.6   0.1    9.9e-05   29.6   0.1    1.5  1  BAFFRI042221  
    5.1e-05   30.5   0.0     0.0001   29.5   0.0    1.6  1  ELPMAR020843  
    5.1e-05   30.5   0.5    0.00023   28.5   0.0    2.3  1  DIAGRA032118  
    5.1e-05   30.5   0.1          5   14.6   0.0    2.5  2  PTESPE012070  
    5.1e-05   30.5   0.0    8.5e-05   29.8   0.0    1.4  1  SAPDIC002283  
    5.1e-05   30.5   0.0      8e-05   29.9   0.0    1.3  1  GONPAC046414  
    5.1e-05   30.5   0.0     0.0001   29.6   0.0    1.5  1  PTESPE004796  
    5.1e-05   30.5   0.0    0.00013   29.2   0.0    1.6  1  RHYHUM040247  
    5.2e-05   30.5   0.0    9.5e-05   29.7   0.0    1.4  1  HEMPHA061564  
    5.2e-05   30.5   0.0    5.8e-05   30.4   0.0    1.1  1  DAPMAG004013  
    5.2e-05   30.5   0.0    9.5e-05   29.7   0.0    1.5  1  SCHMAN009682  
    5.2e-05   30.5   0.0    0.00013   29.3   0.0    1.7  1  DANRER018290  
    5.3e-05   30.5   0.0    0.00013   29.2   0.0    1.7  1  CRYMUR000939  
    5.3e-05   30.5   0.0    9.1e-05   29.7   0.0    1.4  1  PICSPE099403  
    5.3e-05   30.5   0.2    0.00011   29.4   0.2    1.5  1  SACCER000849  
    5.4e-05   30.5   0.0    9.2e-05   29.7   0.0    1.4  1  GLOWIT011486  
    5.4e-05   30.5   0.3    0.00013   29.2   0.3    1.6  1  CRAGIG050722  
    5.4e-05   30.5   0.1    0.00013   29.2   0.1    1.6  1  PHYPOL001899  
    5.4e-05   30.4   0.6    0.00012   29.4   0.2    1.8  1  BIGNAT016559  
    5.4e-05   30.4   0.0         16   12.9   0.0    3.6  3  ACAPLA003666  
    5.4e-05   30.4   0.0    9.3e-05   29.7   0.0    1.3  1  LAPGUS054561  
    5.5e-05   30.4   0.0       0.29   18.5   0.0    2.5  2  MASBAL013521  
    5.5e-05   30.4   0.2    0.00016   28.9   0.2    1.8  1  CRAGIG025071  
    5.5e-05   30.4   0.0    0.00011   29.5   0.0    1.4  1  TRIADH010761  
    5.6e-05   30.4   0.0    0.00012   29.4   0.0    1.5  1  ENTSUL034109  
    5.7e-05   30.4   0.0    0.00011   29.4   0.0    1.4  1  HEMKUK010648  
    5.7e-05   30.4   0.0    0.00013   29.2   0.0    1.6  1  LEUCOM060917  
    5.9e-05   30.3   0.0     0.0002   28.6   0.0    1.9  1  DIAGRA022061  
      6e-05   30.3   0.0    0.00019   28.7   0.0    1.9  1  PICSPE021233  
      6e-05   30.3   0.1    0.00013   29.2   0.1    1.6  1  BRABEL004793  
      6e-05   30.3   0.0        5.3   14.5   0.0    3.7  3  HOMSAP092912  
      6e-05   30.3   0.1      8e-05   29.9   0.1    1.1  1  TELSUB038721  
    6.1e-05   30.3   0.3     0.0003   28.1   0.0    2.2  1  PLABRA005459  
    6.1e-05   30.3   0.0    0.00012   29.3   0.0    1.4  1  PHYPOL007924  
    6.1e-05   30.3   0.0    0.00011   29.5   0.0    1.5  1  ELPMAR000222  
    6.1e-05   30.3   0.0    7.4e-05   30.0   0.0    1.1  1  DAPMAG005221  
    6.2e-05   30.3   0.0    0.00012   29.3   0.0    1.5  1  ENTSUL013774  
    6.2e-05   30.3   0.0        5.3   14.5   0.0    3.7  3  HOMSAP047200  
    6.2e-05   30.3   0.9    0.00034   27.9   0.4    2.3  1  SYMSPE063735  
    6.2e-05   30.3   0.1     0.0001   29.6   0.1    1.3  1  BRABEL031364  
    6.2e-05   30.3   0.5         58   11.1   0.0    3.4  3  TELSUB033380  
    6.3e-05   30.2   0.3        7.7   13.9   0.1    2.9  2  ACASPE013421  
    6.3e-05   30.2   0.0    0.00017   28.9   0.0    1.7  1  ELPMAR001291  
    6.4e-05   30.2   0.0    0.00013   29.3   0.0    1.5  1  RAPHET007945  
    6.5e-05   30.2   0.0     0.0001   29.6   0.0    1.3  1  CHOSPE040106  
    6.5e-05   30.2   0.2    0.00013   29.2   0.2    1.5  1  ARCINT036581  
    6.5e-05   30.2   2.9      0.015   22.6   0.0    3.8  2  OXYTRI011789  
    6.5e-05   30.2   2.9      0.015   22.6   0.0    3.8  2  STEHIS005490  
    6.6e-05   30.2   0.0    0.00016   28.9   0.0    1.6  1  SYMSPE032823  
    6.6e-05   30.2   0.0    0.00011   29.4   0.0    1.4  1  LEPVOR015194  
    6.6e-05   30.2   0.0    0.00016   28.9   0.0    1.7  1  SYMSPE025437  
    6.6e-05   30.2   0.1    0.00019   28.7   0.0    1.7  1  PTESPE003642  
    6.7e-05   30.2   0.0    0.00013   29.2   0.0    1.5  1  BAFFRI054926  
    6.7e-05   30.2   0.0    0.00012   29.3   0.0    1.4  1  PHYPOL003860  
    6.7e-05   30.2   0.0        5.9   14.3   0.0    2.4  2  SALKVE017813  
    6.7e-05   30.2   0.2    0.00045   27.5   0.0    2.4  1  ACASPE009212  
    6.7e-05   30.2   0.1    0.00014   29.1   0.1    1.6  1  EUGLON003110  
    6.7e-05   30.1   0.0    0.00011   29.4   0.0    1.3  1  CRAGIG014905  
    6.8e-05   30.1   0.7    9.1e-05   29.7   0.7    1.5  1  ELPMAR023963  
    6.8e-05   30.1   0.0    0.00015   29.0   0.0    1.6  1  BIGNAT014616  
    6.9e-05   30.1   0.0      8e-05   29.9   0.0    1.1  1  DAPMAG000879  
    7.1e-05   30.1   0.0    0.00011   29.5   0.0    1.3  1  PRYPAR034713  
    7.1e-05   30.1   0.0    0.00021   28.6   0.0    1.8  1  ACAPLA000248  
    7.1e-05   30.1   0.1     0.0002   28.7   0.1    1.8  1  HOMSAP019136  
    7.2e-05   30.1   0.0    0.00012   29.3   0.0    1.4  1  LEPVOR015192  
    7.2e-05   30.0   0.0    0.00015   29.0   0.0    1.5  1  GONPAC001378  
    7.3e-05   30.0   0.0    0.00021   28.6   0.0    1.8  1  PTESPE014868  
    7.3e-05   30.0   0.1    0.00018   28.8   0.1    1.7  1  ACAPLA032472  
    7.3e-05   30.0   0.1    0.00023   28.4   0.1    1.9  1  STRRAT002443  
    7.4e-05   30.0   0.0    0.00013   29.3   0.0    1.4  1  ARCINT002585  
    7.4e-05   30.0   0.0    0.00015   29.1   0.0    1.5  1  BIGNAT004630  
    7.4e-05   30.0   0.1    0.00015   29.0   0.1    1.6  1  ACAPLA008418  
    7.6e-05   30.0   1.5    0.00022   28.5   0.7    2.1  1  ANAIGN001311  
    7.6e-05   30.0   0.1    0.00017   28.9   0.1    1.6  1  BRABEL003679  
    7.6e-05   30.0   0.4    0.00013   29.3   0.4    1.4  1  PAUCHR008050  
    7.7e-05   30.0   0.1    0.00016   28.9   0.1    1.6  1  CHRPER000830  
    7.7e-05   30.0   0.0    0.00015   29.0   0.0    1.5  1  RAPHET005491  
    7.8e-05   29.9   0.0    0.00014   29.2   0.0    1.4  1  HYPCAT007697  
    7.8e-05   29.9   0.0    0.00012   29.4   0.0    1.2  1  PICSPE007479  
    7.8e-05   29.9   0.1    0.00017   28.9   0.1    1.5  1  NEPPYR007804  
    7.9e-05   29.9   0.1     0.0026   25.1   0.1    2.5  1  MASBAL011521  
    7.9e-05   29.9   0.2    0.00015   29.0   0.2    1.4  1  LEPVOR017174  
    7.9e-05   29.9   0.0    0.00023   28.4   0.0    1.8  1  MALCAL010553  
    8.1e-05   29.9   0.0    0.00017   28.8   0.0    1.5  1  RHOMAR010527  
    8.2e-05   29.9   0.2        2.4   15.6   0.0    3.2  2  CRAGIG002608  
    8.2e-05   29.9   0.0    0.00019   28.7   0.0    1.6  1  ACACAS005513  
    8.2e-05   29.9   0.2    0.00011   29.5   0.2    1.2  1  MATSPE011115  
    8.3e-05   29.9   0.1    0.00025   28.3   0.1    1.8  1  MONBRE004502  
    8.3e-05   29.9   0.1    0.00014   29.1   0.1    1.4  1  NEUCRA006647  
    8.4e-05   29.8   0.3    0.00053   27.3   0.3    2.1  1  BRABEL026347  
    8.6e-05   29.8   0.1    0.00019   28.7   0.1    1.6  1  VERVER010313  
    8.6e-05   29.8   0.0    0.00019   28.7   0.0    1.6  1  HEMSPE034824  
    8.7e-05   29.8   0.0    0.00012   29.4   0.0    1.2  1  PICSPE112294  
    8.9e-05   29.8   0.1    0.00021   28.5   0.1    1.7  1  VERVER006482  
      9e-05   29.8   0.1    0.00015   29.1   0.1    1.4  1  DANRER036348  
      9e-05   29.7   1.1    0.00026   28.3   1.1    1.7  1  PAUCHR010394  
    9.1e-05   29.7   0.0     0.0002   28.6   0.0    1.5  1  ACAPLA008566  
    9.1e-05   29.7   0.0       0.13   19.6   0.0    2.9  2  BOMMOR013233  
    9.1e-05   29.7   0.0    0.00015   29.0   0.0    1.3  1  BAFFRI035685  
    9.2e-05   29.7   0.1     0.0034   24.7   0.0    2.5  1  BAFFRI032506  
    9.4e-05   29.7   0.0    0.00019   28.7   0.0    1.6  1  MALJAK022862  
    9.4e-05   29.7   0.0    0.00019   28.7   0.0    1.5  1  PAPANK033871  
    9.4e-05   29.7   0.0     0.0002   28.6   0.0    1.6  1  MALJAK006280  
    9.6e-05   29.7   0.5    0.00012   29.4   0.5    1.2  1  GEMCRY022793  
    9.6e-05   29.7   0.0    0.00019   28.7   0.0    1.4  1  PICSPE000020  
    9.7e-05   29.6   0.1    0.00017   28.9   0.1    1.5  1  SORBIC034857  
    9.7e-05   29.6   0.0    0.00026   28.3   0.0    1.8  1  SALKVE006465  
    9.7e-05   29.6   0.0    0.00017   28.8   0.0    1.4  1  MALJAK023337  
    9.7e-05   29.6   0.0    0.00017   28.9   0.0    1.4  1  DIPROT020408  
    9.8e-05   29.6   0.0    0.00029   28.1   0.0    1.8  1  GLOWIT013305  
    9.8e-05   29.6   0.5    0.00016   28.9   0.5    1.3  1  LEUCOM057355  
    9.9e-05   29.6   0.2     0.0002   28.6   0.2    1.5  1  SAPDIC001626  
    9.9e-05   29.6   0.0    0.00019   28.7   0.0    1.4  1  CYAPAR016485  
     0.0001   29.6   0.1    0.00025   28.3   0.1    1.6  1  BASMER008344  
     0.0001   29.6   0.0    0.00034   27.9   0.0    1.9  1  RAMVAR001796  
     0.0001   29.6   0.0    0.00021   28.6   0.0    1.6  1  ARATHA015499  
     0.0001   29.6   0.4    0.00046   27.5   0.3    2.3  1  NAEFOW014314  
     0.0001   29.6   0.0    0.00019   28.7   0.0    1.4  1  PAPANK008442  
     0.0001   29.5   0.1    0.00022   28.5   0.1    1.6  1  HEMPHA000837  
    0.00011   29.5   0.2    0.00026   28.3   0.2    1.7  1  ELPMAR017351  
    0.00011   29.5   0.1    0.00018   28.8   0.1    1.3  1  HEMKUK015612  
    0.00011   29.5   0.0    0.00014   29.1   0.0    1.2  1  DAPMAG002577  
    0.00011   29.5   0.2    0.00022   28.5   0.2    1.5  1  ELPMAR010088  
    0.00011   29.5   1.1    0.00078   26.7   0.2    2.6  1  LEUCOM033380  
    0.00011   29.5   0.5     0.0003   28.1   0.5    1.8  1  CHASUB012325  
    0.00011   29.5   0.1    0.00019   28.7   0.1    1.3  1  BASMER005507  
    0.00011   29.5   1.4        3.1   15.2   0.1    3.3  2  MASSPE003799  
    0.00011   29.5   0.0    0.00039   27.7   0.0    2.0  1  LEUCOM054516  
    0.00011   29.5   0.1    0.00019   28.7   0.1    1.4  1  PAUCHR022772  
    0.00011   29.5   0.0    0.00029   28.1   0.0    1.8  1  LEUCOM077548  
    0.00011   29.5   0.1    0.00045   27.5   0.1    2.2  1  VERVER009390  
    0.00011   29.5   0.1    0.00045   27.5   0.1    2.2  1  ELPMAR017370  
    0.00011   29.5   0.4        6.7   14.1   0.1    3.2  2  ACASPE011412  
    0.00011   29.5   0.1    0.00015   29.0   0.1    1.3  1  LAPGUS039507  
    0.00011   29.5   0.0    0.00022   28.5   0.0    1.5  1  DYSBRE005829  
    0.00011   29.5   0.0    0.00021   28.6   0.0    1.5  1  STRRAT003769  
    0.00011   29.4   0.1    0.00025   28.3   0.1    1.6  1  DROMEL025826  
    0.00011   29.4   0.2    0.00024   28.4   0.2    1.6  1  DAPMAG022922  
    0.00011   29.4   0.1    0.00018   28.8   0.1    1.3  1  ROZALL005443  
    0.00011   29.4   0.0      0.026   21.9   0.0    2.7  2  APISPI036692  
    0.00011   29.4   0.1    0.00017   28.9   0.1    1.2  1  BAFFRI049817  
    0.00011   29.4   0.0    0.00017   28.9   0.0    1.2  1  PICSPE096639  
    0.00011   29.4   0.0    0.00023   28.5   0.0    1.5  1  RHYHUM002287  
    0.00011   29.4   0.2        1.1   16.6   0.1    2.5  2  GEMCRY004863  
    0.00012   29.4   0.0    0.00016   29.0   0.0    1.3  1  COEREV001401  
    0.00012   29.4   0.0    0.00016   28.9   0.0    1.2  1  ALLMAC014294  
    0.00012   29.4   0.0    0.00017   28.9   0.0    1.3  1  GONPAC021737  
    0.00012   29.4   0.1    0.00021   28.6   0.1    1.4  1  CHOSPE028357  
    0.00012   29.3   1.6    0.00015   29.0   0.2    1.9  1  LEPVOR039816  
    0.00012   29.3   0.0    0.00022   28.5   0.0    1.5  1  GEPOCE010800  
    0.00012   29.3   1.7    0.00022   28.5   0.2    2.1  1  CHASUB002459  
    0.00012   29.3   0.0    0.00024   28.4   0.0    1.4  1  ENTSUL040599  
    0.00012   29.3   1.6        4.7   14.6   0.1    2.6  2  TELSUB033878  
    0.00012   29.3   0.0    0.00029   28.1   0.0    1.7  1  ARCINT013635  
    0.00012   29.3   0.2    0.00023   28.4   0.2    1.4  1  PAUCHR003146  
    0.00012   29.3   0.2    0.00031   28.0   0.2    1.8  1  MASSPE004875  
    0.00012   29.3   0.2    0.00028   28.1   0.2    1.6  1  COLSPE004828  
    0.00013   29.3   0.2    0.00024   28.4   0.2    1.4  1  GALSUL006976  
    0.00013   29.3   1.2        4.2   14.8   0.0    3.7  2  ANCTWI009335  
    0.00013   29.3   0.0    0.00032   28.0   0.0    1.7  1  PICSPE005161  
    0.00013   29.3   0.0    0.00024   28.4   0.0    1.4  1  DANRER041815  
    0.00013   29.3   0.8      0.017   22.4   0.0    2.8  2  ELPMAR006975  
    0.00013   29.3   0.0    0.00029   28.1   0.0    1.6  1  RHOMAR011958  
    0.00013   29.2   0.0    0.00023   28.5   0.0    1.4  1  PICSPE044729  
    0.00013   29.2   0.5    0.00035   27.9   0.5    1.7  1  MATSPE006422  
    0.00013   29.2   0.1    0.00033   27.9   0.1    1.7  1  ENTSUL029070  
    0.00013   29.2   0.0    0.00021   28.5   0.0    1.3  1  HEMPHA002569  
    0.00013   29.2   0.0    0.00027   28.2   0.0    1.6  1  VERVER012864  
    0.00013   29.2   0.2    0.00038   27.7   0.2    1.8  1  DANRER022579  
    0.00013   29.2   0.2    0.00027   28.2   0.2    1.5  1  MNELEI014367  
    0.00013   29.2   0.1    0.00026   28.3   0.1    1.4  1  CYAPAR000738  
    0.00013   29.2   0.0    0.00019   28.7   0.0    1.2  1  CRAGIG047004  
    0.00013   29.2   0.0    0.00025   28.3   0.0    1.3  1  MALJAK020248  
    0.00014   29.2   0.1    0.00037   27.8   0.1    1.8  1  GLOWIT001191  
    0.00014   29.2   0.0    0.00026   28.3   0.0    1.4  1  MICSPE001785  
    0.00014   29.2   0.1    0.00062   27.1   0.1    1.9  1  ACACAS002541  
    0.00014   29.2   0.0     0.0067   23.8   0.0    2.8  1  TRIADH002957  
    0.00014   29.1   0.1    0.00019   28.7   0.1    1.2  1  DIAGRA019546  
    0.00014   29.1   1.0    0.00065   27.0   0.2    2.5  1  MASSPE015264  
    0.00014   29.1   0.0    0.00026   28.2   0.0    1.5  1  GONPAC000712  
    0.00014   29.1   2.1    0.00032   28.0   0.2    2.6  1  CHASUB022844  
    0.00014   29.1   0.0    0.00029   28.1   0.0    1.5  1  DROMEL028139  
    0.00014   29.1   0.1    0.00051   27.3   0.1    1.9  1  PTESPE007630  
    0.00014   29.1   0.0    0.00042   27.6   0.0    1.8  1  CHASUB013756  
    0.00014   29.1   0.0    0.00024   28.4   0.0    1.3  1  SORBIC030430  
    0.00014   29.1   0.0    0.00027   28.2   0.0    1.5  1  MALJAK002830  
    0.00014   29.1   0.0    0.00036   27.8   0.0    1.7  1  DROMEL019189  
    0.00015   29.1   0.0    0.00022   28.5   0.0    1.3  1  TELSUB021426  
    0.00015   29.1   0.0    0.00027   28.2   0.0    1.4  1  CAPOWC010020  
    0.00015   29.0   0.0     0.0039   24.5   0.0    2.3  1  CHOSPE037574  
    0.00015   29.0   0.0    0.00024   28.4   0.0    1.4  1  HYPCAT010731  
    0.00015   29.0   0.1    0.00072   26.8   0.1    2.0  1  CHOSPE038481  
    0.00015   29.0   0.1    0.00015   29.0   0.1    2.4  1  ARCINT011094  
    0.00015   29.0   0.8    0.00031   28.0   0.8    1.6  1  PSEPER012327  
    0.00015   29.0   0.0    0.00023   28.5   0.0    1.2  1  DIPROT020410  
    0.00015   29.0   0.3    0.00024   28.4   0.3    1.3  1  ACASPE019833  
    0.00015   29.0   0.0    0.00028   28.2   0.0    1.4  1  BAFFRI041508  
    0.00015   29.0   0.4    0.00043   27.6   0.1    1.9  1  BRABEL008873  
    0.00016   29.0   0.1    0.00023   28.4   0.1    1.2  1  ALLMAC004052  
    0.00016   29.0   0.0    0.00024   28.4   0.0    1.3  1  PICSPE004004  
    0.00016   29.0   0.0    0.00025   28.3   0.0    1.3  1  PAUCHR012526  
    0.00016   29.0   0.3       0.11   19.9   0.0    3.5  2  CHOSPE001760  
    0.00016   29.0   0.0    0.00049   27.4   0.0    1.9  1  CHASUB020038  
    0.00016   29.0   2.1    0.00024   28.4   0.6    2.1  1  BIGNAT014035  
    0.00016   29.0   0.2     0.0013   26.1   0.0    2.4  1  BRABEL015250  
    0.00016   29.0   0.0    0.00032   28.0   0.0    1.5  1  ELPMAR002026  
    0.00016   28.9   0.0    0.00041   27.6   0.0    1.7  1  SCHMAN005838  
    0.00016   28.9   0.7    0.00042   27.6   0.7    1.7  1  PICSPE038719  
    0.00016   28.9   0.1    0.00034   27.9   0.1    1.5  1  GUITHE000773  
    0.00016   28.9   0.0    0.00033   27.9   0.0    1.5  1  PHYINF014378  
    0.00017   28.9   0.3    0.00045   27.5   0.1    1.9  1  MORVER010232  
    0.00017   28.9   0.0    0.00058   27.1   0.0    1.9  1  RHYHUM041960  
    0.00017   28.9   0.0    0.00028   28.2   0.0    1.3  1  GEMCRY000435  
    0.00017   28.9   0.0     0.0003   28.1   0.0    1.4  1  ANAIGN010653  
    0.00017   28.9   0.0    0.00052   27.3   0.0    1.8  1  PTESPE019818  
    0.00017   28.9   0.0    0.00033   27.9   0.0    1.5  1  GUITHE001201  
    0.00017   28.9   0.0    0.00033   27.9   0.0    1.4  1  PAPANK012172  
    0.00017   28.9   0.4     0.0014   26.0   0.1    2.6  1  ARCINT002149  
    0.00017   28.9   0.1    0.00045   27.5   0.1    1.7  1  HYPCAT005262  
    0.00017   28.8   0.0    0.00034   27.9   0.0    1.4  1  SALKVE020921  
    0.00017   28.8   0.0    0.00035   27.8   0.0    1.5  1  MATSPE004550  
    0.00017   28.8   0.1     0.0003   28.1   0.1    1.4  1  DANRER051598  
    0.00017   28.8   0.0     0.0004   27.7   0.0    1.6  1  ARCINT036746  
    0.00018   28.8   0.6    0.00082   26.7   0.5    2.1  1  SALKVE018346  
    0.00018   28.8   0.0    0.00051   27.3   0.0    1.8  1  MICSPE008579  
    0.00018   28.8   0.0    0.00037   27.8   0.0    1.5  1  SALKVE009481  
    0.00019   28.7   0.1    0.00057   27.2   0.1    1.9  1  PHYINF002389  
    0.00019   28.7   0.9       0.14   19.6   0.3    3.1  2  MATSPE002760  
    0.00019   28.7   0.7    0.00044   27.5   0.2    1.9  1  PARTET038714  
    0.00019   28.7   0.0    0.00035   27.9   0.0    1.3  1  CHLREI002661  
    0.00019   28.7   0.4      0.001   26.3   0.0    2.4  1  NEODAM005620  
    0.00019   28.7   0.0    0.00043   27.6   0.0    1.7  1  BRABEL019228  
    0.00019   28.7   0.1    0.00043   27.6   0.1    1.6  1  RHIIRR015082  
    0.00019   28.7   0.0    0.00037   27.8   0.0    1.4  1  ARATHA030792  
    0.00019   28.7   0.2      0.001   26.4   0.1    2.4  1  DICDIS009142  
    0.00019   28.7   0.1    0.00028   28.2   0.1    1.2  1  ACAPLA023556  
    0.00019   28.7   0.0    0.00037   27.8   0.0    1.4  1  BOMMOR014143  
    0.00019   28.7   0.5       0.69   17.3   0.0    2.6  2  DANRER025754  
     0.0002   28.7   0.0     0.0005   27.4   0.0    1.7  1  BODSAL003060  
     0.0002   28.7   0.0    0.00034   27.9   0.0    1.4  1  CRYCOH012413  
     0.0002   28.7   0.1    0.00033   27.9   0.1    1.4  1  DANRER036240  
     0.0002   28.7   0.0    0.00034   27.9   0.0    1.3  1  KLENIT012050  
     0.0002   28.6   0.0    0.00032   28.0   0.0    1.3  1  RUSMAR008756  
     0.0002   28.6   0.1    0.00037   27.8   0.1    1.5  1  HEMPHA045493  
     0.0002   28.6   0.0     0.0004   27.7   0.0    1.5  1  ARCINT019207  
     0.0002   28.6   0.2        2.7   15.4   0.1    2.3  2  MATSPE007665  
     0.0002   28.6   0.0    0.00043   27.6   0.0    1.5  1  SALKVE008749  
     0.0002   28.6   0.2      0.015   22.7   0.0    2.6  1  DIPROT037270  
    0.00021   28.6   0.1    0.00071   26.9   0.0    2.0  1  HONFER001712  
    0.00021   28.6   0.0    0.00036   27.8   0.0    1.4  1  BAFFRI057702  
    0.00021   28.6   0.0    0.00049   27.4   0.0    1.6  1  RHIIRR022037  
    0.00021   28.6   0.1    0.00047   27.5   0.1    1.6  1  RUSMAR005121  
    0.00021   28.6   0.9         24   12.4   0.0    3.9  3  NEODAM008650  
    0.00021   28.6   0.1    0.00039   27.7   0.1    1.6  1  SORBIC002635  
    0.00021   28.6   0.1    0.00055   27.2   0.0    1.8  1  MONBRE000368  
    0.00021   28.6   0.0    0.00039   27.7   0.0    1.4  1  ACASPE026691  
    0.00021   28.6   1.0    0.00046   27.5   1.0    1.6  1  CRAGIG055850  
    0.00021   28.6   0.1    0.00038   27.7   0.1    1.4  1  ACACAS007162  
    0.00021   28.6   0.3    0.00046   27.5   0.3    1.5  1  DROMEL022882  
    0.00021   28.6   0.0    0.00035   27.9   0.0    1.3  1  BRABEL002106  
    0.00021   28.6   0.0    0.00047   27.5   0.0    1.6  1  GONPAC025777  
    0.00021   28.5   0.0     0.0003   28.0   0.0    1.2  1  CHRVEL015894  
    0.00022   28.5   0.1    0.00043   27.6   0.1    1.4  1  PICSPE009943  
    0.00022   28.5   0.1    0.00039   27.7   0.1    1.4  1  PYGBIF001325  
    0.00022   28.5   0.2    0.00039   27.7   0.2    1.4  1  BAFFRI019102  
    0.00022   28.5   0.2    0.00037   27.8   0.2    1.3  1  BAFFRI056765  
    0.00022   28.5   0.0    0.00031   28.0   0.0    1.2  1  HEMPHA059285  
    0.00022   28.5   0.0     0.0004   27.7   0.0    1.3  1  MALJAK024862  
    0.00022   28.5   0.5     0.0006   27.1   0.5    1.8  1  PICSPE079514  
    0.00022   28.5   0.1    0.00055   27.2   0.1    1.7  1  BRABEL032425  
    0.00022   28.5   0.0    0.00034   27.9   0.0    1.3  1  LEPVOR035904  
    0.00022   28.5   0.0    0.00032   28.0   0.0    1.2  1  PICSPE080302  
    0.00022   28.5   0.1    0.00038   27.7   0.1    1.3  1  ENTSUL019535  
    0.00023   28.5   0.0    0.00056   27.2   0.0    1.7  1  RHOMAR013174  
    0.00023   28.5   0.1    0.00029   28.1   0.1    1.1  1  CHOSPE007216  
    0.00023   28.5   0.0    0.00027   28.2   0.0    1.1  1  BAFFRI023434  
    0.00023   28.5   0.1    0.00048   27.4   0.1    1.6  1  PRYPAR016930  
    0.00023   28.5   0.0    0.00058   27.2   0.0    1.6  1  PHYINF000602  
    0.00023   28.4   0.0    0.00081   26.7   0.0    1.9  1  ACAPLA012257  
    0.00023   28.4   0.0    0.00039   27.7   0.0    1.4  1  CRYCOH044791  
    0.00023   28.4   0.1    0.00034   27.9   0.1    1.2  1  CRAGIG018678  
    0.00023   28.4   0.1    0.00054   27.2   0.1    1.5  1  PAUCHR002346  
    0.00023   28.4   0.4    0.00048   27.4   0.4    1.6  1  CHASUB022883  
    0.00023   28.4   0.0    0.00084   26.6   0.0    2.0  1  PICSPE046979  
    0.00023   28.4   0.1     0.0004   27.7   0.1    1.4  1  SALKVE014846  
    0.00023   28.4   0.0    0.00064   27.0   0.0    1.8  1  ELPMAR023512  
    0.00023   28.4   0.6    0.00038   27.7   0.6    1.3  1  BRABEL031109  
    0.00024   28.4   0.0    0.00042   27.6   0.0    1.4  1  RIGRAM018003  
    0.00024   28.4   0.5    0.00051   27.3   0.5    1.5  1  DIAGRA015827  
    0.00024   28.4   0.0    0.00073   26.8   0.0    1.8  1  EUGLON005671  
    0.00024   28.4   0.1    0.00045   27.5   0.1    1.4  1  ENTSUL064380  
    0.00024   28.4   0.1     0.0011   26.2   0.1    2.3  1  PLATAR021695  
    0.00024   28.4   0.2     0.0014   26.0   0.1    2.2  1  MASBAL014751  
    0.00024   28.4   0.1    0.00046   27.5   0.1    1.4  1  PHAKIR003755  
    0.00024   28.4   0.0    0.00035   27.8   0.0    1.2  1  CRYCOH057709  
    0.00024   28.4   0.7       0.19   19.1   0.1    3.2  2  PTESPE018688  
    0.00024   28.4   2.1        3.3   15.1   0.3    4.0  2  STECOE019299  
    0.00025   28.4   0.1    0.00034   27.9   0.1    1.1  1  NUTLON015037  
    0.00025   28.3   0.9         11   13.5   0.1    2.9  2  TELSPE040574  
    0.00025   28.3   0.0    0.00052   27.3   0.0    1.6  1  BREMOT009346  
    0.00025   28.3   0.2        1.6   16.2   0.0    2.5  2  CRYCOH043346  
    0.00025   28.3   0.0    0.00044   27.5   0.0    1.5  1  PICSPE016247  
    0.00025   28.3   0.6        6.9   14.1   0.0    2.8  2  BRABEL015403  
    0.00025   28.3   0.4    0.00043   27.6   0.4    1.3  1  DIAGRA019976  
    0.00025   28.3   0.3    0.00037   27.8   0.3    1.2  1  HEMPHA050107  
    0.00025   28.3   0.1     0.0005   27.4   0.1    1.4  1  RHIIRR025332  
    0.00025   28.3   0.2    0.00083   26.7   0.0    2.0  1  NEMVEC003127  
    0.00026   28.3   0.2    0.00059   27.1   0.2    1.6  1  TETTHE002077  
    0.00026   28.3   0.1    0.00051   27.3   0.1    1.4  1  BIGNAT010892  
    0.00026   28.3   0.3     0.0004   27.7   0.3    1.3  1  NEMVEC018380  
    0.00026   28.3   0.1    0.00047   27.5   0.1    1.4  1  HEMPHA051231  
    0.00026   28.3   0.1     0.0011   26.3   0.1    2.0  1  BAFFRI015291  
    0.00026   28.3   0.0    0.00043   27.6   0.0    1.3  1  MICSPE006846  
    0.00026   28.3   0.1    0.00093   26.5   0.0    2.0  1  DANRER005914  
    0.00026   28.3   0.0    0.00055   27.2   0.0    1.6  1  PHYPOL007164  
    0.00026   28.3   1.7    0.00031   28.0   0.1    1.9  1  VITBRA006171  
    0.00026   28.3   0.0    0.00052   27.3   0.0    1.4  1  HALSPE002599  
    0.00026   28.3   1.3        1.8   15.9   0.0    2.5  2  PICSPE017547  
    0.00026   28.2   3.2     0.0004   27.7   0.2    2.2  1  ARCINT012615  
    0.00026   28.2   0.0    0.00041   27.6   0.0    1.3  1  PRYPAR036207  
    0.00026   28.2   3.2     0.0004   27.7   0.2    2.2  1  ARCINT012617  
    0.00026   28.2   3.2     0.0004   27.7   0.2    2.2  1  ARCINT012623  
    0.00026   28.2   0.0    0.00081   26.7   0.0    1.9  1  LEIMAJ004913  
    0.00027   28.2   0.0    0.00048   27.4   0.0    1.4  1  ELPMAR017367  
    0.00027   28.2   0.1    0.00046   27.5   0.1    1.4  1  PAUCHR005216  
    0.00027   28.2   0.7    0.00064   27.0   0.7    1.6  1  PICSPE044830  
    0.00027   28.2   0.0    0.00035   27.8   0.0    1.1  1  LAPGUS037288  
    0.00027   28.2   0.1    0.00052   27.3   0.1    1.4  1  HEMKUK015615  
    0.00027   28.2   0.0     0.0012   26.1   0.0    2.1  1  BAFFRI049782  
    0.00027   28.2   0.1    0.00037   27.8   0.1    1.3  1  GEMCRY036070  
    0.00027   28.2   0.0    0.00051   27.3   0.0    1.4  1  NEMVEC019577  
    0.00027   28.2   0.1    0.00052   27.3   0.1    1.4  1  CRYCOH046178  
    0.00028   28.2   0.0    0.00056   27.2   0.0    1.4  1  DROMEL027203  
    0.00028   28.2   0.0    0.00033   27.9   0.0    1.2  1  SYNPLU001100  
    0.00028   28.2   0.1    0.00077   26.8   0.1    1.7  1  ELPMAR003262  
    0.00028   28.2   0.0    0.00047   27.4   0.0    1.4  1  ARCINT005383  
    0.00029   28.1   0.1    0.00065   27.0   0.0    1.6  1  GLOWIT013675  
    0.00029   28.1   0.0    0.00062   27.1   0.0    1.5  1  PICSPE046159  
    0.00029   28.1   0.2    0.00092   26.5   0.0    1.9  1  DANRER005915  
    0.00029   28.1   0.4         11   13.4   0.0    3.1  2  PICSPE032406  
     0.0003   28.1   0.2        1.6   16.1   0.2    2.9  2  DIAGRA018849  
     0.0003   28.1   0.0    0.00055   27.2   0.0    1.3  1  ARATHA009020  
     0.0003   28.1   0.0    0.00079   26.7   0.0    1.7  1  SALKVE017576  
    0.00031   28.0   0.0    0.00065   27.0   0.0    1.6  1  MATSPE012334  
    0.00031   28.0   0.1    0.00071   26.9   0.1    1.6  1  ACACAS000716  
    0.00031   28.0   0.0    0.00056   27.2   0.0    1.4  1  PARPYR003212  
    0.00031   28.0   0.0    0.00068   26.9   0.0    1.6  1  MICMAR120080  
    0.00031   28.0   0.0     0.0006   27.1   0.0    1.4  1  MALJAK009944  
    0.00031   28.0   0.5    0.00098   26.4   0.5    2.0  1  CHASUB000144  
    0.00031   28.0   0.4     0.0011   26.3   0.4    2.0  1  SALKVE022929  
    0.00032   28.0   0.1    0.00051   27.3   0.1    1.3  1  MASBAL003379  
    0.00032   28.0   0.0    0.00081   26.7   0.0    1.7  1  MICMAR133010  
    0.00032   28.0   0.1      0.001   26.3   0.1    1.7  1  ELPMAR022359  
    0.00033   28.0   0.1    0.00095   26.5   0.1    1.8  1  PICSPE005654  
    0.00033   28.0   0.1    0.00063   27.0   0.1    1.5  1  TELSUB029715  
    0.00033   27.9   0.0    0.00089   26.6   0.0    1.7  1  DIPROT016397  
    0.00033   27.9   0.0    0.00099   26.4   0.0    1.9  1  ARCINT036752  
    0.00033   27.9   0.1    0.00045   27.5   0.1    1.2  1  RHOMAR010763  
    0.00033   27.9   0.0     0.0006   27.1   0.0    1.4  1  GEMCRY039466  
    0.00033   27.9   0.2     0.0009   26.5   0.0    1.7  1  ACACAS014385  
    0.00033   27.9   0.2    0.00043   27.6   0.2    1.2  1  MADERY022149  
    0.00033   27.9   0.2    0.00051   27.3   0.2    1.2  1  GEMCRY024774  
    0.00034   27.9   0.0       0.21   18.9   0.0    2.6  2  BRABEL009451  
    0.00034   27.9   0.1    0.00074   26.8   0.1    1.6  1  GEFOKE009332  
    0.00034   27.9   0.1    0.00052   27.3   0.1    1.3  1  HEMPHA002510  
    0.00034   27.9   0.0    0.00064   27.0   0.0    1.5  1  HYPCAT009266  
    0.00035   27.9   0.1     0.0018   25.6   0.1    2.1  1  PLATAR014678  
    0.00035   27.9   0.1     0.0011   26.2   0.0    1.8  1  UMBRAM008285  
    0.00035   27.9   0.1    0.00075   26.8   0.1    1.6  1  BAFFRI018607  
    0.00035   27.9   0.1     0.0011   26.3   0.1    1.9  1  PLAFUN013980  
    0.00035   27.8   0.0    0.00064   27.0   0.0    1.3  1  CHOSPE006970  
    0.00035   27.8   0.0    0.00067   26.9   0.0    1.4  1  PAPANK012171  
    0.00035   27.8   0.0    0.00065   27.0   0.0    1.4  1  DIPROT016398  
    0.00035   27.8   0.4     0.0044   24.3   0.0    2.5  1  CRYCOH009661  
    0.00036   27.8   0.0    0.00044   27.5   0.0    1.1  1  PORPUR005176  
    0.00036   27.8   0.2    0.00056   27.2   0.2    1.3  1  GEMCRY038192  
    0.00036   27.8   0.2    0.00077   26.8   0.2    1.5  1  VITBRA005751  
    0.00036   27.8   0.1    0.00067   26.9   0.1    1.4  1  GONPAC050384  
    0.00037   27.8   0.5     0.0008   26.7   0.5    1.6  1  MONBRE007223  
    0.00037   27.8   0.1    0.00085   26.6   0.1    1.6  1  ARCINT027070  
    0.00038   27.8   0.1     0.0011   26.3   0.1    1.8  1  PICSPE053310  
    0.00038   27.8   0.0       0.42   18.0   0.0    4.9  1  NEPPYR023071  
    0.00038   27.7   0.1    0.00068   26.9   0.1    1.3  1  GEPOCE015030  
    0.00038   27.7   0.0    0.00088   26.6   0.0    1.6  1  BAFFRI042668  
    0.00039   27.7   0.1    0.00069   26.9   0.1    1.3  1  GEPOCE053353  
    0.00039   27.7   0.1    0.00088   26.6   0.1    1.7  1  LEUCOM021099  
    0.00039   27.7   0.1    0.00095   26.5   0.0    1.7  1  MICMAR022186  
    0.00039   27.7   0.0     0.0011   26.3   0.0    1.8  1  PAPANK029293  
    0.00039   27.7   0.1    0.00056   27.2   0.1    1.3  1  ELPMAR013756  
    0.00039   27.7   0.1    0.00092   26.5   0.0    1.6  1  GEMCRY002830  
     0.0004   27.7   1.3    0.00098   26.4   1.3    1.7  1  CRAGIG030630  
     0.0004   27.7   0.1    0.00072   26.8   0.1    1.4  1  SYMSPE033951  
     0.0004   27.7   0.0    0.00088   26.6   0.0    1.7  1  ARATHA015494  
     0.0004   27.7   0.1     0.0011   26.3   0.1    1.6  1  PAUCHR002434  
     0.0004   27.7   1.0     0.0018   25.6   1.0    1.9  1  PICSPE080962  
     0.0004   27.7   0.0    0.00065   27.0   0.0    1.3  1  PICSPE020231  
     0.0004   27.7   0.0     0.0042   24.4   0.0    2.3  1  GONPAC000385  
    0.00041   27.6   0.0     0.0009   26.6   0.0    1.6  1  RIGRAM008514  
    0.00041   27.6   0.1    0.00099   26.4   0.1    1.7  1  TELSUB011812  
    0.00041   27.6   0.3    0.00093   26.5   0.3    1.5  1  ARCINT010718  
    0.00041   27.6   0.1    0.00088   26.6   0.1    1.5  1  ARCINT027065  
    0.00041   27.6   0.0    0.00069   26.9   0.0    1.4  1  MASBAL002288  
    0.00041   27.6   0.0        1.1   16.7   0.0    2.3  2  ACASPE017919  
    0.00041   27.6   0.3    0.00088   26.6   0.3    1.5  1  MATSPE026325  
    0.00041   27.6   0.1    0.00071   26.9   0.1    1.4  1  NUCSPE021865  
    0.00041   27.6   0.1    0.00071   26.9   0.1    1.4  1  PARATL014325  
    0.00041   27.6   0.0       0.02   22.2   0.0    2.1  1  PTESPE000583  
    0.00041   27.6   0.1      0.002   25.4   0.1    2.1  1  PICSPE037053  
    0.00041   27.6   0.4    0.00079   26.7   0.4    1.4  1  STRRAT007580  
    0.00041   27.6   0.0    0.00079   26.7   0.0    1.4  1  PICSPE033702  
    0.00042   27.6   0.0     0.0016   25.7   0.0    2.0  1  GONPAC013030  
    0.00042   27.6   0.0    0.00084   26.6   0.0    1.5  1  PLATAR008683  
    0.00042   27.6   0.0    0.00072   26.9   0.0    1.4  1  ELPMAR003541  
    0.00042   27.6   0.0    0.00076   26.8   0.0    1.5  1  DIAGRA036754  
    0.00042   27.6   0.0    0.00088   26.6   0.0    1.6  1  HOMSAP038804  
    0.00042   27.6   0.1    0.00097   26.4   0.1    1.6  1  CAPOWC008721  
    0.00042   27.6   0.1    0.00071   26.9   0.1    1.3  1  CIOINT004577  
    0.00043   27.6   0.0      0.001   26.3   0.0    1.7  1  MANPLA011132  
    0.00043   27.6   0.0    0.00089   26.6   0.0    1.5  1  IXOSCA030424  
    0.00043   27.6   0.0      0.001   26.3   0.0    1.7  1  PHYPOL006859  
    0.00043   27.6   0.0    0.00072   26.8   0.0    1.4  1  CREFRA004746  
    0.00043   27.6   0.0    0.00076   26.8   0.0    1.3  1  ELPMAR006178  
    0.00043   27.6   0.0    0.00091   26.5   0.0    1.6  1  HOMSAP076955  
    0.00043   27.6   0.1    0.00081   26.7   0.1    1.4  1  ARCINT003643  
    0.00043   27.6   1.4    0.00053   27.3   0.1    1.9  1  CIOINT007091  
    0.00043   27.6   1.3    0.00063   27.0   0.1    1.9  1  BREMOT006934  
    0.00044   27.6   0.2     0.0012   26.2   0.2    1.7  1  NEMVEC004280  
    0.00044   27.6   0.0    0.00083   26.7   0.0    1.4  1  MATSPE012360  
    0.00044   27.5   0.0     0.0009   26.5   0.0    1.5  1  NUCSPE009432  
    0.00044   27.5   0.0    0.00072   26.9   0.0    1.4  1  MATSPE002751  
    0.00044   27.5   0.0     0.0017   25.6   0.0    1.9  1  CYAPAR006156  
    0.00045   27.5   0.1     0.0017   25.6   0.0    1.9  1  PICSPE035500  
    0.00045   27.5   0.1     0.0013   26.1   0.0    1.7  1  MARPOL023016  
    0.00045   27.5   0.0     0.0011   26.3   0.0    1.6  1  PYGBIF002815  
    0.00045   27.5   0.1    0.00083   26.6   0.1    1.5  1  ELPMAR001486  
    0.00045   27.5   0.0    0.00096   26.5   0.0    1.6  1  BOMMOR012170  
    0.00046   27.5   0.1    0.00087   26.6   0.1    1.5  1  BAFFRI055219  
    0.00046   27.5   0.0    0.00062   27.1   0.0    1.2  1  PHYPOL013418  
    0.00046   27.5   0.0    0.00062   27.1   0.0    1.1  1  LAPGUS028615  
    0.00046   27.5   0.0    0.00067   27.0   0.0    1.2  1  SALKVE001575  
    0.00046   27.5   0.6    0.00093   26.5   0.6    1.5  1  GEMCRY043511  
    0.00046   27.5   0.3     0.0015   25.9   0.1    2.0  1  HONFER007547  
    0.00046   27.5   0.1    0.00089   26.6   0.1    1.5  1  ELPMAR005836  
    0.00047   27.4   0.0     0.0011   26.3   0.0    1.6  1  CHLVAR002901  
    0.00048   27.4   0.0    0.00095   26.5   0.0    1.5  1  RIGRAM009727  
    0.00048   27.4   0.0     0.0019   25.5   0.0    2.0  1  ACACAS003621  
    0.00048   27.4   2.4       0.02   22.2   0.4    2.4  2  RAPHET011505  
    0.00048   27.4   0.1     0.0011   26.3   0.1    1.6  1  CIOINT002610  
    0.00048   27.4   0.0    0.00066   27.0   0.0    1.1  1  LAPGUS028617  
    0.00048   27.4   0.0     0.0011   26.3   0.0    1.6  1  CYAPAR009172  
    0.00049   27.4   0.0    0.00085   26.6   0.0    1.4  1  CHOSPE003154  
    0.00049   27.4   0.5       0.01   23.2   0.1    3.0  1  BASMER008385  
     0.0005   27.4   0.1    0.00077   26.8   0.1    1.2  1  BAFFRI052849  
     0.0005   27.4   0.0    0.00081   26.7   0.0    1.3  1  MICMAR022192  
    0.00051   27.3   0.1      0.099   20.0   0.1    2.4  2  MONBRE001489  
    0.00051   27.3   0.1     0.0015   25.9   0.1    1.8  1  LEUCOM058326  
    0.00051   27.3   0.2    0.00095   26.5   0.2    1.4  1  CIOINT001393  
    0.00051   27.3   0.3    0.00072   26.9   0.3    1.3  1  BIGNAT021527  
    0.00052   27.3   0.0     0.0013   26.0   0.0    1.8  1  RIGRAM009726  
    0.00052   27.3   0.0    0.00094   26.5   0.0    1.4  1  CYAPAR001019  
    0.00052   27.3   0.0      0.001   26.4   0.0    1.4  1  STRRAT009494  
    0.00052   27.3   0.1     0.0013   26.1   0.1    1.7  1  DAPMAG015695  
    0.00052   27.3   0.1    0.00089   26.6   0.1    1.3  1  CRAGIG017199  
    0.00053   27.3   0.1    0.00068   26.9   0.1    1.1  1  PICSPE115318  
    0.00053   27.3   0.0     0.0016   25.8   0.0    1.8  1  BODSAL009874  
    0.00053   27.3   0.2     0.0012   26.2   0.2    1.6  1  VERVER014365  
    0.00053   27.3   0.1     0.0015   25.9   0.1    1.8  1  CAPOWC004390  
    0.00053   27.3   0.1     0.0018   25.6   0.1    1.9  1  CIOINT008562  
    0.00054   27.3   0.0    0.00079   26.7   0.0    1.3  1  RAPHET022605  
    0.00054   27.2   0.0      0.002   25.5   0.0    1.9  1  GONPAC042592  
    0.00055   27.2   0.2    0.00094   26.5   0.2    1.4  1  SYMSPE008291  
    0.00055   27.2   0.0      0.001   26.4   0.0    1.5  1  UMBRAM003967  
    0.00056   27.2   0.0    0.00088   26.6   0.0    1.3  1  PHAKIR002500  
    0.00056   27.2   0.5      0.095   20.1   0.1    2.7  2  BRABEL009452  
    0.00056   27.2   3.2        4.8   14.6   0.2    4.1  3  LAPGUS036695  
    0.00056   27.2   0.1     0.0008   26.7   0.1    1.2  1  LEUCOM075684  
    0.00056   27.2   0.2    8.9e+02    7.3   0.0    5.2  2  AURLIM006627  
    0.00057   27.2   0.1    0.00086   26.6   0.1    1.3  1  RHYHUM045469  
    0.00057   27.2   0.0     0.0034   24.7   0.0    2.2  1  PHYPOL003325  
    0.00058   27.2   0.0      0.001   26.4   0.0    1.4  1  PYGBIF003996  
    0.00058   27.1   0.0     0.0014   25.9   0.0    1.6  1  MONBRE000727  
    0.00059   27.1   0.0      0.015   22.6   0.0    3.1  1  CHOSPE029606  
     0.0006   27.1   0.0     0.0012   26.1   0.0    1.4  1  CLAOKA008209  
     0.0006   27.1   0.2     0.0013   26.1   0.2    1.5  1  DAPMAG023742  
     0.0006   27.1   0.0     0.0013   26.0   0.0    1.6  1  PICSPE064901  
    0.00061   27.1   0.0     0.0011   26.3   0.0    1.4  1  CHLATM002866  
    0.00061   27.1   0.0     0.0032   24.8   0.0    1.9  1  GONPAC051076  
    0.00061   27.1   0.1    0.00086   26.6   0.1    1.2  1  RAMBRE003348  
    0.00062   27.1   0.0       0.11   19.8   0.0    3.1  1  PICSPE069598  
    0.00062   27.1   0.1    0.00088   26.6   0.1    1.2  1  RAMBRE003344  
    0.00063   27.0   0.0     0.0022   25.3   0.0    1.9  1  GONPAC050360  
    0.00063   27.0   0.1     0.0013   26.1   0.1    1.5  1  BOMMOR007379  
    0.00063   27.0   0.0     0.0011   26.3   0.0    1.4  1  GEMCRY007097  
    0.00063   27.0   0.0     0.0026   25.1   0.0    2.0  1  CRAGIG027752  
    0.00063   27.0   0.0      0.002   25.5   0.0    1.8  1  MASBAL006742  
    0.00064   27.0   0.1     0.0014   25.9   0.1    1.6  1  MASBAL007856  
    0.00065   27.0   0.0     0.0013   26.0   0.0    1.6  1  DANRER044421  
    0.00065   27.0   0.0    0.00083   26.7   0.0    1.1  1  PICSPE123539  
    0.00066   27.0   0.2     0.0017   25.6   0.1    1.8  1  NEMVEC018498  
    0.00066   27.0   0.2     0.0015   25.8   0.2    1.6  1  NEMVEC014875  
    0.00066   27.0   0.1     0.0013   26.0   0.1    1.5  1  DIPROT037031  
    0.00067   27.0   0.0      0.087   20.2   0.0    2.2  2  PICSPE102303  
    0.00067   27.0   0.2     0.0012   26.2   0.2    1.4  1  PICSPE065205  
    0.00067   27.0   2.6        6.4   14.2   0.2    3.3  2  STECOE026009  
    0.00069   26.9   0.0     0.0014   26.0   0.0    1.5  1  HOMSAP047911  
     0.0007   26.9   0.0     0.0018   25.6   0.0    1.7  1  TELSUB022109  
     0.0007   26.9   0.0      0.001   26.4   0.0    1.2  1  MONBRE002947  
     0.0007   26.9   0.1     0.0012   26.2   0.1    1.4  1  GUITHE022001  
    0.00071   26.9   0.0     0.0016   25.8   0.0    1.6  1  LEUCOM011041  
    0.00071   26.9   0.0     0.0014   26.0   0.0    1.4  1  EUGLON014480  
    0.00072   26.9   0.1      0.002   25.4   0.0    1.8  1  SALKVE008280  
    0.00072   26.9   0.1     0.0016   25.8   0.1    1.5  1  ARCINT011798  
    0.00072   26.9   0.0     0.0017   25.7   0.0    1.6  1  GONPAC030993  
    0.00072   26.9   0.0     0.0013   26.0   0.0    1.4  1  PLATAR020975  
    0.00072   26.9   0.0     0.0013   26.0   0.0    1.4  1  HEMPHA028814  
    0.00072   26.8   0.0        2.3   15.6   0.0    3.1  2  MNELEI000647  
    0.00073   26.8   0.1     0.0016   25.8   0.1    1.6  1  DIAGRA010089  
    0.00073   26.8   0.0     0.0023   25.2   0.0    2.0  1  TRESPE000158  
    0.00073   26.8   0.9     0.0015   25.9   0.1    2.0  1  ACASPE028803  
    0.00074   26.8   0.6     0.0012   26.1   0.6    1.4  1  RHIIRR015017  
    0.00075   26.8   0.8     0.0014   25.9   0.0    2.0  1  MICMAR096013  
    0.00075   26.8   0.2     0.0015   25.8   0.2    1.5  1  EUGLON011854  
    0.00075   26.8   0.0     0.0016   25.7   0.0    1.6  1  RHIIRR016149  
    0.00076   26.8   0.0      0.001   26.4   0.0    1.3  1  LEUCOM006546  
    0.00076   26.8   0.1      0.018   22.4   0.0    2.5  1  ACACAS014262  
    0.00076   26.8   0.0     0.0015   25.9   0.0    1.5  1  GLOWIT015124  
    0.00077   26.8   0.1      0.036   21.4   0.0    2.5  1  PHYPOL011236  
    0.00078   26.7   0.0     0.0015   25.8   0.0    1.4  1  ACASPE002917  
    0.00079   26.7   0.0     0.0015   25.8   0.0    1.5  1  HOMSAP048639  
    0.00079   26.7   0.8     0.0011   26.3   0.8    1.2  1  MADERY005393  
    0.00079   26.7   0.7     0.0026   25.1   0.1    2.2  1  GUITHE012301  
    0.00079   26.7   0.0     0.0023   25.3   0.0    1.8  1  MONBRE000673  
    0.00079   26.7   0.2      0.002   25.5   0.2    1.7  1  RHIIRR003051  
     0.0008   26.7   0.2     0.0021   25.4   0.1    1.7  1  PICSPE017439  
     0.0008   26.7   0.0     0.0014   26.0   0.0    1.3  1  CRYCOH040057  
     0.0008   26.7   0.0     0.0013   26.1   0.0    1.3  1  CRYCOH014140  
    0.00081   26.7   0.1      0.014   22.8   0.0    2.7  1  PHYPOL004226  
    0.00081   26.7   0.0     0.0013   26.1   0.0    1.3  1  RIGRAM010404  
    0.00081   26.7   0.2    0.00081   26.7   0.2    1.7  1  TELSUB000301  
    0.00081   26.7   0.1     0.0021   25.4   0.1    1.7  1  MICMAR088908  
    0.00082   26.7   0.0     0.0011   26.3   0.0    1.2  1  LEUCOM061163  
    0.00083   26.7   0.0      0.002   25.4   0.0    1.6  1  RHIIRR022866  
    0.00083   26.7   0.4     0.0016   25.7   0.1    1.6  1  STRRAT003514  
    0.00083   26.7   0.4     0.0026   25.0   0.3    1.9  1  RHIIRR001090  
    0.00084   26.6   0.4      0.002   25.4   0.0    1.9  1  PHYPOL002827  
    0.00084   26.6   0.0     0.0015   25.9   0.0    1.3  1  PHYPOL022898  
    0.00086   26.6   0.0     0.0025   25.1   0.0    1.7  1  DIAGRA011479  
    0.00086   26.6   0.0     0.0021   25.4   0.0    1.6  1  CYCPAN002893  
    0.00086   26.6   0.0     0.0014   25.9   0.0    1.3  1  DAPMAG023864  
    0.00086   26.6   0.0     0.0017   25.7   0.0    1.5  1  ANCTWI016276  
    0.00087   26.6   0.0     0.0017   25.7   0.0    1.4  1  RHIIRR000853  
    0.00087   26.6   0.1     0.0022   25.3   0.1    1.7  1  MICMAR088902  
    0.00087   26.6   0.1     0.0019   25.5   0.1    1.6  1  ACAPLA013921  
    0.00087   26.6   0.0     0.0025   25.1   0.0    1.8  1  DIALUT001907  
    0.00087   26.6   0.1     0.0014   25.9   0.1    1.4  1  EUGLON035310  
    0.00087   26.6   0.1       0.65   17.4   0.0    2.6  2  PLAFUN007497  
    0.00088   26.6   0.0     0.0022   25.3   0.0    1.7  1  CYCPAN019073  
    0.00088   26.6   0.0      0.002   25.5   0.0    1.5  1  CYAPAR015994  
    0.00088   26.6   0.0     0.0023   25.2   0.0    1.7  1  HONFER009149  
    0.00089   26.6   0.0     0.0026   25.1   0.0    1.8  1  GEMCRY043484  
    0.00089   26.6   0.1     0.0015   25.9   0.1    1.4  1  SAPDIC002282  
     0.0009   26.5   0.3       0.25   18.7   0.1    2.4  2  EUGLON014135  
     0.0009   26.5   0.0     0.0021   25.3   0.0    1.7  1  JAKBAH011656  
     0.0009   26.5   0.6       0.21   19.0   0.3    2.7  2  MASBAL001092  
    0.00091   26.5   0.1     0.0013   26.0   0.1    1.3  1  PHAKIR004895  
    0.00091   26.5   0.3      0.002   25.4   0.3    1.6  1  DROMEL012868  
    0.00091   26.5   0.1     0.0016   25.8   0.1    1.3  1  HEMPHA018751  
    0.00091   26.5   0.0     0.0022   25.3   0.0    1.6  1  PICSPE059427  
    0.00092   26.5   3.5        4.3   14.8   0.7    3.5  2  STECOE024094  
    0.00092   26.5   0.0     0.0018   25.6   0.0    1.5  1  ACASPE014118  
    0.00093   26.5   0.0     0.0023   25.2   0.0    1.6  1  ELPMAR015995  
    0.00093   26.5   0.0     0.0016   25.8   0.0    1.4  1  BAFFRI032087  
    0.00094   26.5   0.1     0.0015   25.9   0.1    1.3  1  TELSUB041868  
    0.00094   26.5   0.0     0.0016   25.7   0.0    1.3  1  SALKVE007773  
    0.00095   26.5   0.1     0.0034   24.7   0.1    2.0  1  CRAGIG062976  
    0.00095   26.5   0.4     0.0017   25.6   0.4    1.4  1  RHIIRR007705  
    0.00095   26.5   0.2     0.0017   25.6   0.2    1.4  1  PRIPAC001635  
    0.00095   26.5   2.0       0.12   19.8   0.2    3.2  1  EUGLON047981  
    0.00096   26.5   0.3     0.0027   25.0   0.3    1.8  1  RHIIRR024000  
    0.00098   26.4   0.1     0.0019   25.5   0.1    1.4  1  SORBIC038216  
    0.00098   26.4   0.0     0.0013   26.1   0.0    1.1  1  PHAKIR001094  
    0.00098   26.4   0.0     0.0017   25.6   0.0    1.4  1  EUGLON032318  
    0.00099   26.4   0.0     0.0022   25.3   0.0    1.6  1  GEFOKE001497  
      0.001   26.4   0.0     0.0026   25.1   0.0    1.7  1  TELSPE033524  
      0.001   26.4   0.0     0.0019   25.5   0.0    1.4  1  RIGRAM028840  
      0.001   26.4   0.0      0.002   25.4   0.0    1.5  1  SAPDIC010646  
      0.001   26.4   0.1     0.0034   24.7   0.1    1.8  1  HEMPHA041983  
      0.001   26.4   0.0     0.0018   25.6   0.0    1.5  1  TRYBRU007647  
      0.001   26.4   0.0     0.0021   25.4   0.0    1.5  1  GIAINT003855  
      0.001   26.4   0.0      0.002   25.5   0.0    1.4  1  RIGRAM028839  
      0.001   26.4   0.0     0.0021   25.4   0.0    1.5  1  SYMSPE043262  
      0.001   26.3   0.0     0.0021   25.3   0.0    1.5  1  UMBRAM006021  
     0.0011   26.3   0.0        3.2   15.2   0.0    2.7  2  CYAPAR003273  
     0.0011   26.3   0.2     0.0034   24.7   0.1    1.9  1  MADERY031958  
     0.0011   26.3   0.0     0.0024   25.2   0.0    1.6  1  BRABEL029784  
     0.0011   26.3   0.2     0.0031   24.8   0.0    1.7  1  CHOSPE018890  
     0.0011   26.3   0.0     0.0014   25.9   0.0    1.2  1  AURLIM002295  
     0.0011   26.2   0.0     0.0023   25.2   0.0    1.5  1  DANRER006824  
     0.0011   26.2   0.1     0.0025   25.1   0.1    1.5  1  GEMCRY024366  
     0.0011   26.2   0.0     0.0019   25.5   0.0    1.3  1  IXOSCA005343  
     0.0011   26.2   0.0     0.0018   25.6   0.0    1.4  1  PHYPOL016014  
     0.0011   26.2   0.0     0.0014   26.0   0.0    1.1  1  BAFFRI038761  
     0.0011   26.2   0.0     0.0095   23.3   0.0    2.2  1  PTESPE002536  
     0.0011   26.2   0.2       0.46   17.9   0.0    2.5  2  MASSPE010530  
     0.0011   26.2   0.1     0.0027   25.0   0.1    1.7  1  MASBAL005888  
     0.0011   26.2   0.1     0.0026   25.1   0.1    1.6  1  ENTSUL032605  
     0.0011   26.2   0.0     0.0024   25.2   0.0    1.6  1  JAKBAH011658  
     0.0011   26.2   0.0     0.0025   25.1   0.0    1.5  1  RAMVAR010853  
     0.0012   26.2   0.0     0.0035   24.6   0.0    1.8  1  BAFFRI055423  
     0.0012   26.2   0.2     0.0041   24.4   0.0    2.2  1  TELSPE037633  
     0.0012   26.2   0.1     0.0029   24.9   0.1    1.7  1  PARTET000150  
     0.0012   26.2   0.1     0.0028   25.0   0.1    1.6  1  ANCTWI006554  
     0.0012   26.2   0.1     0.0023   25.2   0.1    1.5  1  TELSPE061745  
     0.0012   26.2   0.0     0.0028   24.9   0.0    1.6  1  PALBIL003783  
     0.0012   26.2   0.0      0.002   25.4   0.0    1.4  1  CRYCOH038495  
     0.0012   26.2   0.1     0.0027   25.0   0.1    1.7  1  PARTET030358  
     0.0012   26.2   0.0     0.0021   25.4   0.0    1.4  1  GEMCRY023120  
     0.0012   26.2   0.0     0.0026   25.1   0.0    1.7  1  ARATHA015495  
     0.0012   26.1   0.0     0.0025   25.1   0.0    1.5  1  MALJAK013657  
     0.0012   26.1   0.1     0.0023   25.3   0.1    1.4  1  SORBIC040322  
     0.0012   26.1   0.6     0.0025   25.1   0.1    1.7  1  MONBRE004889  
     0.0012   26.1   0.1     0.0028   25.0   0.1    1.5  1  PAUCHR016411  
     0.0012   26.1   0.0     0.0023   25.2   0.0    1.4  1  DIAGRA036752  
     0.0012   26.1   0.8      0.003   24.9   0.8    1.7  1  PAUCHR001244  
     0.0013   26.1   0.0     0.0036   24.6   0.0    1.8  1  DICDIS002798  
     0.0013   26.1   0.1     0.0026   25.1   0.1    1.5  1  PRIPAC019861  
     0.0013   26.1   0.2     0.0038   24.5   0.2    1.8  1  ELPMAR003153  
     0.0013   26.1   0.0     0.0021   25.3   0.0    1.4  1  CHRPER002984  
     0.0013   26.1   0.3     0.0047   24.2   0.3    2.1  1  BIGNAT017284  
     0.0013   26.1   0.6      0.041   21.2   0.0    2.4  1  ACASPE021545  
     0.0013   26.1   0.1     0.0018   25.6   0.1    1.2  1  APISPI005819  
     0.0013   26.1   0.0     0.0031   24.8   0.0    1.7  1  DAPMAG026542  
     0.0013   26.0   0.0     0.0026   25.1   0.0    1.5  1  APISPI039064  
     0.0013   26.0   0.0     0.0018   25.6   0.0    1.2  1  PHAKIR011350  
     0.0013   26.0   0.0     0.0021   25.4   0.0    1.2  1  BOMMOR005324  
     0.0013   26.0   0.0     0.0027   25.0   0.0    1.5  1  CYCPAN018347  
     0.0013   26.0   0.0     0.0028   25.0   0.0    1.6  1  HEMPHA065463  
     0.0013   26.0   0.0     0.0018   25.6   0.0    1.2  1  DIAGRA005396  
     0.0013   26.0   0.0     0.0032   24.8   0.0    1.6  1  RAPHET005353  
     0.0013   26.0   0.0     0.0028   25.0   0.0    1.5  1  TELSUB008910  
     0.0013   26.0   0.2     0.0025   25.1   0.2    1.4  1  PHAKIR010951  
     0.0014   26.0   0.0     0.0016   25.8   0.0    1.1  1  PORPUR005160  
     0.0014   25.9   0.0     0.0024   25.2   0.0    1.4  1  PHAKIR003858  
     0.0014   25.9   0.0     0.0035   24.7   0.0    1.7  1  RAPHET011937  
     0.0014   25.9   0.1     0.0037   24.6   0.1    1.7  1  DIAGRA029884  
     0.0014   25.9   0.6     0.0028   25.0   0.6    1.5  1  ACACAS003570  
     0.0014   25.9   0.1     0.0027   25.0   0.1    1.5  1  GEMCRY010001  
     0.0015   25.9   0.4     0.0056   24.0   0.4    2.0  1  CRYCOH031075  
     0.0015   25.9   0.0     0.0028   24.9   0.0    1.4  1  LEUCOM080605  
     0.0015   25.8   0.0     0.0044   24.3   0.0    1.8  1  DROMEL025555  
     0.0015   25.8   0.0     0.0025   25.1   0.0    1.4  1  BAFFRI021108  
     0.0015   25.8   0.1     0.0033   24.8   0.1    1.5  1  SAPDIC002895  
     0.0015   25.8   0.4     0.0022   25.3   0.4    1.3  1  GEMCRY037524  
     0.0015   25.8   0.0      0.003   24.9   0.0    1.5  1  RIGRAM028841  
     0.0015   25.8   0.2     0.0036   24.6   0.2    1.6  1  DANRER031252  
     0.0015   25.8   0.3     0.0026   25.1   0.3    1.4  1  BAFFRI056845  
     0.0016   25.8   0.0     0.0032   24.8   0.0    1.4  1  LEUCOM032888  
     0.0016   25.8   0.0     0.0038   24.5   0.0    1.7  1  HALSEO001361  
     0.0016   25.8   0.0     0.0037   24.6   0.0    1.6  1  COLVIE022139  
     0.0016   25.8   0.0     0.0037   24.6   0.0    1.7  1  BAFFRI019208  
     0.0016   25.8   0.1     0.0031   24.8   0.1    1.5  1  PTESPE017856  
     0.0016   25.8   0.1     0.0028   25.0   0.1    1.4  1  RHIIRR008806  
     0.0016   25.8   0.3     0.0032   24.8   0.3    1.5  1  CAPOWC005667  
     0.0016   25.7   0.1     0.0037   24.6   0.1    1.6  1  HOMSAP098844  
     0.0016   25.7   0.0     0.0028   25.0   0.0    1.4  1  PHYINF002612  
     0.0016   25.7   0.1     0.0038   24.5   0.1    1.7  1  LEUCOM063391  
     0.0016   25.7   1.8      0.028   21.8   0.1    2.9  1  MADERY017143  
     0.0016   25.7   0.0     0.0037   24.6   0.0    1.6  1  PICSPE008327  
     0.0016   25.7   0.1     0.0039   24.5   0.1    1.6  1  NEODAM007824  
     0.0016   25.7   0.3      0.005   24.1   0.0    1.9  1  LEUCOM054891  
     0.0016   25.7   0.7     0.0051   24.1   0.7    1.9  1  CREFRA004947  
     0.0016   25.7   1.3     0.0023   25.3   0.2    1.8  1  SACCER005058  
     0.0017   25.7   0.2       0.35   18.3   0.0    2.2  2  BASMER010403  
     0.0017   25.7   0.0     0.0037   24.6   0.0    1.6  1  CHOSPE027646  
     0.0017   25.7   0.0      0.029   21.7   0.0    2.3  1  GRACHO010084  
     0.0017   25.7   0.0     0.0036   24.6   0.0    1.6  1  ELPMAR019630  
     0.0017   25.7   0.1     0.0059   23.9   0.2    1.9  1  CHOSPE041189  
     0.0017   25.7   0.9     0.0051   24.1   0.9    1.9  1  PARATL015826  
     0.0017   25.6   0.0      0.003   24.9   0.0    1.4  1  ELPMAR006878  
     0.0017   25.6   0.0     0.0031   24.8   0.0    1.4  1  CHOSPE022314  
     0.0017   25.6   0.1     0.0025   25.1   0.1    1.2  1  MADERY023157  
     0.0017   25.6   0.0      0.003   24.9   0.0    1.4  1  PHYPOL003018  
     0.0017   25.6   0.1     0.0046   24.3   0.1    1.7  1  RAPHET004412  
     0.0017   25.6   0.2     0.0024   25.2   0.2    1.3  1  ELPMAR022348  
     0.0018   25.6   0.9     0.0052   24.1   0.9    1.9  1  NUCSPE030116  
     0.0018   25.6   0.2     0.0027   25.0   0.2    1.3  1  PHYINF006065  
     0.0018   25.6   0.0     0.0036   24.6   0.0    1.5  1  BAFFRI055678  
     0.0018   25.6   0.4     0.0018   25.6   0.4    1.8  1  BRABEL031028  
     0.0018   25.6   0.2      0.003   24.9   0.2    1.3  1  PICSPE074838  
     0.0018   25.6   0.1     0.0042   24.4   0.1    1.6  1  HEMPHA018657  
     0.0018   25.6   0.3     0.0025   25.1   0.3    1.2  1  LEUCOM067165  
     0.0019   25.5   0.0     0.0035   24.6   0.0    1.3  1  GONPAC020228  
     0.0019   25.5   0.0     0.0045   24.3   0.0    1.6  1  ARATHA036273  
     0.0019   25.5   0.5     0.0034   24.7   0.5    1.4  1  PHAKIR014684  
     0.0019   25.5   0.1     0.0035   24.6   0.1    1.5  1  NEODAM008533  
     0.0019   25.5   0.1      0.004   24.5   0.1    1.4  1  PRACOL000455  
     0.0019   25.5   0.5      0.028   21.8   0.1    3.2  1  DIPROT022662  
     0.0019   25.5   0.4      0.046   21.1   0.1    2.9  1  OSTTAU000172  
     0.0019   25.5   0.0     0.0037   24.6   0.0    1.4  1  PHYPOL000663  
      0.002   25.5   0.0         32   11.9   0.0    2.1  2  PICSPE085710  
      0.002   25.4   0.1     0.0032   24.8   0.1    1.3  1  SORBIC040317  
      0.002   25.4   0.0      0.003   24.9   0.0    1.3  1  MALCAL007197  
      0.002   25.4   0.0     0.0058   24.0   0.0    1.8  1  CHRPER000606  
      0.002   25.4   0.1     0.0041   24.4   0.1    1.6  1  GEMCRY012694  
      0.002   25.4   0.0     0.0034   24.7   0.0    1.4  1  GEMCRY045702  
      0.002   25.4   0.0     0.0044   24.3   0.0    1.6  1  RHIIRR017143  
      0.002   25.4   0.0     0.0041   24.4   0.0    1.5  1  NUCSPE077631  
      0.002   25.4   0.0     0.0041   24.4   0.0    1.5  1  PARATL000866  
      0.002   25.4   0.0      0.005   24.2   0.0    1.6  1  BAFFRI044248  
      0.002   25.4   0.1     0.0032   24.8   0.1    1.2  1  TELSPE055017  
      0.002   25.4   0.0     0.0051   24.1   0.0    1.7  1  MNELEI015643  
      0.002   25.4   0.0     0.0035   24.6   0.0    1.3  1  CLAOKA005756  
      0.002   25.4   0.0     0.0036   24.6   0.0    1.4  1  ENTSUL011100  
     0.0021   25.4   0.2      0.095   20.1   0.0    3.2  1  PHYPOL005203  
     0.0021   25.4   0.0     0.0048   24.2   0.0    1.6  1  APISPI004805  
     0.0021   25.3   0.2     0.0042   24.4   0.2    1.5  1  NEUCRA011349  
     0.0021   25.3   0.0      0.004   24.5   0.0    1.4  1  BIGNAT015209  
     0.0021   25.3   0.0      0.005   24.2   0.0    1.6  1  PARTRI002681  
     0.0021   25.3   0.1     0.0054   24.1   0.1    1.7  1  THETRA002371  
     0.0022   25.3   0.0     0.0044   24.3   0.0    1.5  1  CHLREI012317  
     0.0022   25.3   0.0     0.0056   24.0   0.0    1.7  1  SYMSPE012151  
     0.0022   25.3   0.0      0.005   24.2   0.0    1.6  1  COLSPE015705  
     0.0022   25.3   0.0     0.0061   23.9   0.0    1.9  1  ELPMAR018220  
     0.0022   25.3   0.3     0.0053   24.1   0.3    1.7  1  MATSPE019886  
     0.0022   25.3   0.0      0.005   24.2   0.0    1.6  1  BRABEL010100  
     0.0022   25.3   0.1     0.0041   24.4   0.1    1.4  1  RAPHET010057  
     0.0022   25.3   0.2      0.005   24.2   0.2    1.6  1  MATSPE002276  
     0.0022   25.3   0.0     0.0048   24.2   0.0    1.6  1  BAFFRI002408  
     0.0022   25.3   0.1     0.0084   23.4   0.1    1.9  1  BRABEL019212  
     0.0022   25.3   0.0     0.0053   24.1   0.0    1.7  1  ACASPE023301  
     0.0023   25.3   0.0     0.0025   25.1   0.0    1.1  1  GONPAC037754  
     0.0023   25.3   0.0     0.0047   24.2   0.0    1.5  1  GONPAC002376  
     0.0023   25.3   0.0     0.0047   24.3   0.0    1.5  1  CRYCOH037696  
     0.0023   25.3   1.6     0.0079   23.5   0.3    2.2  1  BOMMOR013811  
     0.0023   25.2   0.5     0.0088   23.4   0.5    2.0  1  PICSPE031444  
     0.0023   25.2   0.2     0.0047   24.2   0.2    1.4  1  TELSUB021586  
     0.0023   25.2   0.0     0.0055   24.0   0.0    1.6  1  SYMSPE026581  
     0.0023   25.2   0.0     0.0041   24.4   0.0    1.4  1  MATSPE024927  
     0.0023   25.2   0.1        8.6   13.8   0.0    2.6  2  LEUCOM022124  
     0.0023   25.2   0.1     0.0051   24.1   0.1    1.5  1  PAUCHR001580  
     0.0023   25.2   0.0     0.0039   24.5   0.0    1.4  1  CRAGIG011095  
     0.0024   25.2   0.0      0.005   24.2   0.0    1.6  1  APISPI018333  
     0.0024   25.2   0.0     0.0043   24.4   0.0    1.4  1  BRABEL014066  
     0.0024   25.2   0.0     0.0057   24.0   0.0    1.6  1  PARTRI002680  
     0.0024   25.2   0.4      0.004   24.5   0.4    1.4  1  GEMCRY006987  
     0.0024   25.2   0.0     0.0034   24.7   0.0    1.2  1  COLVIE037038  
     0.0024   25.2   0.0     0.0041   24.4   0.0    1.4  1  RAMVAR011545  
     0.0024   25.2   0.0      0.005   24.2   0.0    1.5  1  PICSPE030772  
     0.0024   25.2   0.4        1.5   16.2   0.0    4.1  1  PICSPE051962  
     0.0025   25.1   0.3     0.0074   23.6   0.0    1.9  1  ENTSUL054285  
     0.0025   25.1   0.0     0.0073   23.6   0.0    1.8  1  HOMSAP055593  
     0.0025   25.1   0.2     0.0046   24.3   0.2    1.4  1  BAFFRI031187  
     0.0025   25.1   1.2        0.4   18.1   0.3    4.0  1  GONPAC030638  
     0.0025   25.1   0.1     0.0069   23.7   0.1    1.8  1  PTESPE010156  
     0.0025   25.1   0.1     0.0063   23.8   0.1    1.7  1  RAPHET004413  
     0.0025   25.1   0.0     0.0056   24.0   0.0    1.6  1  CHABRA006530  
     0.0025   25.1   0.0     0.0045   24.3   0.0    1.4  1  BAFFRI010744  
     0.0025   25.1   0.0     0.0061   23.9   0.0    1.7  1  RAMVAR001957  
     0.0025   25.1   0.0     0.0046   24.3   0.0    1.4  1  HEMPHA061728  
     0.0026   25.1   0.1     0.0057   24.0   0.1    1.6  1  GUITHE001187  
     0.0026   25.1   0.8      0.022   22.1   0.0    2.7  1  NEODAM005489  
     0.0026   25.1   0.1     0.0079   23.5   0.1    1.9  1  LAPGUS057742  
     0.0026   25.1   0.2     0.0041   24.4   0.2    1.3  1  PICSPE010063  
     0.0026   25.1   0.1      0.018   22.3   0.1    2.5  1  MNELEI002299  
     0.0026   25.1   0.0     0.0047   24.2   0.0    1.4  1  APISPI026679  
     0.0026   25.1   0.8     0.0047   24.2   0.1    1.8  1  SALKVE020715  
     0.0026   25.0   0.6     0.0046   24.3   0.1    1.5  1  BAFFRI046965  
     0.0027   25.0   0.1     0.0052   24.1   0.1    1.4  1  CRYCOH015716  
     0.0027   25.0   0.0     0.0098   23.2   0.0    1.9  1  PERSPE004609  
     0.0027   25.0   0.1     0.0046   24.3   0.1    1.4  1  SPIPUN007662  
     0.0027   25.0   0.0     0.0065   23.8   0.0    1.6  1  PARPYR002569  
     0.0027   25.0   0.0     0.0043   24.4   0.0    1.3  1  PICSPE078021  
     0.0027   25.0   0.5     0.0037   24.6   0.5    1.2  1  TELSUB045557  
     0.0027   25.0   0.1     0.0083   23.5   0.1    1.9  1  NEOSPE019906  
     0.0027   25.0   0.0     0.0047   24.2   0.0    1.4  1  ACACAS007897  
     0.0027   25.0   0.1     0.0034   24.7   0.1    1.2  1  MADERY014780  
     0.0027   25.0   0.0     0.0075   23.6   0.0    1.7  1  HONFER008925  
     0.0027   25.0   0.1        9.3   13.7   0.0    2.6  2  LEUCOM037394  
     0.0028   25.0   0.1     0.0064   23.8   0.1    1.5  1  DAPMAG014819  
     0.0028   25.0   0.0     0.0049   24.2   0.0    1.4  1  RIGRAM017998  
     0.0028   25.0   0.0      0.061   20.7   0.0    2.5  1  ACASPE010862  
     0.0028   25.0   0.0      0.005   24.2   0.0    1.4  1  SYMSPE030013  
     0.0028   25.0   0.2     0.0052   24.1   0.2    1.4  1  MADERY022056  
     0.0028   25.0   0.0     0.0049   24.2   0.0    1.4  1  HONFER006165  
     0.0028   25.0   0.1     0.0062   23.8   0.1    1.5  1  NEPPYR012206  
     0.0028   24.9   0.0      0.032   21.6   0.0    2.4  1  APISPI036690  
     0.0029   24.9   0.1     0.0047   24.2   0.1    1.3  1  MATSPE017063  
     0.0029   24.9   0.0     0.0044   24.3   0.0    1.3  1  RHIIRR024926  
     0.0029   24.9   1.3     0.0044   24.3   1.3    1.3  1  BIGNAT004148  
     0.0029   24.9   0.1     0.0036   24.6   0.1    1.1  1  PICSPE013807  
     0.0029   24.9   0.0     0.0052   24.1   0.0    1.4  1  SYMSPE035734  
     0.0029   24.9   0.0     0.0049   24.2   0.0    1.3  1  GONPAC005928  
     0.0029   24.9   0.1      0.005   24.2   0.1    1.3  1  PHAKIR011487  
      0.003   24.9   0.0     0.0058   24.0   0.0    1.5  1  RIGRAM028842  
      0.003   24.9   0.0     0.0049   24.2   0.0    1.4  1  HEMPHA054748  
      0.003   24.9   0.0     0.0081   23.5   0.0    1.7  1  GONPAC031968  
      0.003   24.8   0.1     0.0068   23.7   0.1    1.5  1  CHLATM005234  
     0.0031   24.8   0.0     0.0057   24.0   0.0    1.4  1  CYAPAR014810  
     0.0031   24.8   0.3     0.0049   24.2   0.3    1.2  1  GEPOCE029351  
     0.0031   24.8   0.0     0.0062   23.9   0.0    1.4  1  DANRER010243  
     0.0031   24.8   0.0     0.0056   24.0   0.0    1.4  1  ELPMAR004945  
     0.0031   24.8   0.7     0.0073   23.6   0.7    1.6  1  CRAGIG057339  
     0.0032   24.8   0.9     0.0074   23.6   0.9    1.6  1  PICSPE078313  
     0.0032   24.8   0.0     0.0069   23.7   0.0    1.5  1  APISPI003171  
     0.0032   24.8   0.1     0.0069   23.7   0.1    1.5  1  LEUCOM081621  
     0.0032   24.8   0.2       0.07   20.5   0.0    3.0  1  CYAPAR022944  
     0.0032   24.8   0.5     0.0057   24.0   0.5    1.4  1  GUITHE004697  
     0.0032   24.8   0.0       0.29   18.5   0.0    2.4  1  ACASPE017921  
     0.0032   24.8   0.1     0.0049   24.2   0.1    1.2  1  PLATAR014681  
     0.0033   24.8   0.0     0.0071   23.7   0.0    1.6  1  GEMCRY019800  
     0.0033   24.7   0.0     0.0067   23.8   0.0    1.4  1  COLVIE002001  
     0.0033   24.7   0.0     0.0054   24.0   0.0    1.3  1  GONPAC021531  
     0.0033   24.7   0.5     0.0085   23.4   0.5    1.8  1  ARCINT025956  
     0.0033   24.7   0.1     0.0082   23.5   0.1    1.7  1  MANPLA002256  
     0.0033   24.7   0.0     0.0084   23.4   0.0    1.7  1  ACAPLA007261  
     0.0034   24.7   0.0      0.006   23.9   0.0    1.4  1  APISPI026678  
     0.0034   24.7   0.1     0.0062   23.9   0.1    1.4  1  ACACAS006036  
     0.0034   24.7   0.0     0.0078   23.5   0.0    1.6  1  DANRER001865  
     0.0034   24.7   1.7         24   12.4   0.1    3.3  2  STECOE030805  
     0.0034   24.7   0.0     0.0061   23.9   0.0    1.4  1  TELSUB054456  
     0.0034   24.7   0.1     0.0069   23.7   0.1    1.5  1  PHYINF011508  
     0.0034   24.7   0.0     0.0056   24.0   0.0    1.3  1  NEPPYR010278  
     0.0034   24.7   0.1      0.012   23.0   0.0    1.9  1  GUITHE012867  
     0.0035   24.7   0.0     0.0072   23.7   0.0    1.5  1  APISPI003169  
     0.0035   24.6   0.0     0.0078   23.5   0.0    1.5  1  PTESPE014865  
     0.0036   24.6   0.1     0.0066   23.8   0.1    1.5  1  HYPCAT010040  
     0.0036   24.6   0.0     0.0063   23.8   0.0    1.4  1  PRYPAR046030  
     0.0036   24.6   0.0     0.0077   23.5   0.0    1.5  1  SALKVE007378  
     0.0036   24.6   0.0      0.011   23.1   0.0    1.9  1  TELSUB050735  
     0.0036   24.6   0.4      0.026   21.9   0.0    2.4  1  DANRER041027  
     0.0037   24.6   3.7      0.033   21.5   2.3    2.6  1  CAULEN000939  
     0.0037   24.6   0.0     0.0084   23.4   0.0    1.7  1  DIPROT009643  
     0.0037   24.6   0.1     0.0071   23.7   0.1    1.5  1  ENTSUL063548  
     0.0037   24.6   0.1     0.0081   23.5   0.1    1.6  1  PTESPE011372  
     0.0037   24.6   0.1     0.0056   24.0   0.1    1.2  1  BIGNAT012343  
     0.0037   24.6   0.1     0.0089   23.4   0.1    1.6  1  NAEFOW013004  
     0.0037   24.6   0.1       0.01   23.1   0.0    1.8  1  GLOWIT024181  
     0.0038   24.5   1.3      0.017   22.4   0.0    2.7  1  AURLIM000643  
     0.0038   24.5   0.0     0.0055   24.0   0.0    1.2  1  CHABRA029928  
     0.0038   24.5   0.0     0.0083   23.4   0.0    1.6  1  GEMCRY044995  
     0.0038   24.5   0.0     0.0071   23.7   0.0    1.4  1  MALCAL010415  
     0.0039   24.5   0.4      0.005   24.1   0.4    1.2  1  DIAGRA023958  
     0.0039   24.5   0.2      0.013   22.9   0.0    1.9  1  DANRER049324  
     0.0039   24.5   0.0     0.0082   23.5   0.0    1.5  1  PAUCHR011178  
     0.0039   24.5   0.1     0.0065   23.8   0.1    1.3  1  GONPRO012698  
     0.0039   24.5   0.1     0.0055   24.0   0.1    1.2  1  ACASPE026002  
     0.0039   24.5   0.1      0.006   23.9   0.1    1.3  1  TELSPE003680  
     0.0039   24.5   0.0      0.009   23.3   0.0    1.6  1  JAKBAH004686  
     0.0039   24.5   0.2     0.0094   23.3   0.2    1.7  1  NAEFOW004857  
      0.004   24.5   0.0      0.005   24.2   0.0    1.1  1  MADERY025961  
      0.004   24.5   0.0     0.0085   23.4   0.0    1.5  1  HOMSAP047914  
      0.004   24.5   0.0     0.0072   23.7   0.0    1.4  1  RAPHET022000  
      0.004   24.5   1.0         26   12.2   0.0    3.4  2  CRAGIG059355  
      0.004   24.5   0.0       0.46   17.9   0.0    2.6  1  ANDGOD005403  
      0.004   24.5   0.0      0.013   22.8   0.0    1.9  1  BASMER007953  
     0.0041   24.5   0.1     0.0057   24.0   0.1    1.2  1  TELSPE003679  
     0.0041   24.4   0.1        5.7   14.4   0.0    2.3  2  DIAGRA022442  
     0.0041   24.4   1.1        3.8   14.9   0.1    3.4  2  ACASPE006568  
     0.0041   24.4   0.0     0.0059   23.9   0.0    1.3  1  PALBIL018916  
     0.0041   24.4   0.2      0.036   21.4   0.1    2.4  1  SAPDIC008696  
     0.0041   24.4   0.7     0.0086   23.4   0.7    1.5  1  PHAKIR002539  
     0.0041   24.4   0.0      0.013   22.8   0.0    1.9  1  PAUCHR020757  
     0.0041   24.4   0.0     0.0077   23.6   0.0    1.5  1  CYCPAN011599  
     0.0041   24.4   0.0     0.0079   23.5   0.0    1.5  1  RAPHET026521  
     0.0042   24.4   0.1      0.008   23.5   0.1    1.3  1  CRYCOH016032  
     0.0042   24.4   0.1       0.01   23.2   0.1    1.6  1  PRIPAC026620  
     0.0042   24.4   0.0     0.0094   23.3   0.0    1.6  1  HOMSAP026141  
     0.0043   24.4   0.0     0.0081   23.5   0.0    1.5  1  RAMVAR022338  
     0.0043   24.4   0.0     0.0091   23.3   0.0    1.5  1  ARCINT013417  
     0.0043   24.4   0.0        9.7   13.6   0.0    2.7  2  ACASPE003659  
     0.0043   24.4   0.0     0.0096   23.3   0.0    1.6  1  DANRER041167  
     0.0043   24.4   0.0     0.0063   23.8   0.0    1.3  1  PAUCHR029730  
     0.0044   24.3   0.0     0.0082   23.5   0.0    1.5  1  BOMMOR007853  
     0.0044   24.3   0.6     0.0097   23.2   0.6    1.6  1  ENTSUL032022  
     0.0044   24.3   0.1     0.0075   23.6   0.1    1.4  1  BAFFRI052656  
     0.0044   24.3   0.0     0.0085   23.4   0.0    1.5  1  RAMBRE006413  
     0.0045   24.3   2.5      6e+02    7.9   0.0    6.0  2  AURLIM013477  
     0.0045   24.3   0.1     0.0079   23.5   0.1    1.3  1  PLATAR014628  
     0.0045   24.3   0.0     0.0083   23.5   0.0    1.4  1  MADERY004485  
     0.0045   24.3   0.1      0.007   23.7   0.1    1.2  1  CRYCOH057069  
     0.0046   24.3   0.0     0.0071   23.7   0.0    1.3  1  LEUCOM053819  
     0.0046   24.3   0.0       0.01   23.2   0.0    1.6  1  ACASPE028880  
     0.0046   24.3   0.0     0.0096   23.3   0.0    1.6  1  PICSPE055427  
     0.0046   24.3   0.0     0.0071   23.7   0.0    1.3  1  TELSUB051931  
     0.0047   24.3   0.0     0.0074   23.6   0.0    1.4  1  ANCTWI032078  
     0.0047   24.2   0.1      0.012   22.9   0.1    1.7  1  MANPLA002249  
     0.0047   24.2   0.0     0.0085   23.4   0.0    1.4  1  DIAGRA005789  
     0.0047   24.2   0.0     0.0075   23.6   0.0    1.3  1  CRAGIG013860  
     0.0047   24.2   0.0      0.013   22.9   0.0    1.7  1  MNELEI004904  
     0.0047   24.2   0.1     0.0072   23.7   0.1    1.4  1  ENTSUL049834  
     0.0047   24.2   0.0      0.013   22.9   0.0    1.8  1  DROMEL011268  
     0.0047   24.2   0.0     0.0087   23.4   0.0    1.4  1  ARCINT025438  
     0.0047   24.2   0.0     0.0063   23.8   0.0    1.2  1  NEPPYR024694  
     0.0048   24.2   0.8        6.8   14.1   0.1    3.0  2  IXOSCA005831  
     0.0048   24.2   0.0     0.0093   23.3   0.0    1.5  1  APISPI019445  
     0.0048   24.2   1.0     0.0098   23.2   1.0    1.4  1  ANAIGN015208  
     0.0048   24.2   0.4     0.0091   23.3   0.4    1.4  1  CHRVEL016609  
     0.0048   24.2   0.1      0.014   22.7   0.1    1.9  1  PTESPE011371  
     0.0048   24.2   0.0     0.0063   23.8   0.0    1.1  1  NUTLON018470  
     0.0049   24.2   0.2     0.0097   23.2   0.2    1.5  1  SYMSPE023855  
     0.0049   24.2   0.0      0.013   22.8   0.0    1.8  1  DROMEL011279  
     0.0049   24.2   0.0     0.0094   23.3   0.0    1.5  1  SYMSPE053909  
     0.0049   24.2   0.0      0.013   22.8   0.0    1.8  1  DROMEL011282  
      0.005   24.2   0.1     0.0081   23.5   0.1    1.4  1  BIGNAT014703  
      0.005   24.2   0.1      0.019   22.3   0.0    2.1  1  RIGRAM027860  
      0.005   24.2   0.0     0.0087   23.4   0.0    1.4  1  RHOMAR006304  
      0.005   24.2   0.1      0.014   22.8   0.1    1.7  1  BAFFRI045182  
      0.005   24.2   1.2      0.005   24.2   1.2    2.0  1  ELPMAR014668  
      0.005   24.2   0.0      0.016   22.6   0.0    1.9  1  HOMSAP047912  
      0.005   24.1   0.0     0.0095   23.3   0.0    1.5  1  RHIIRR022818  
     0.0051   24.1   0.0     0.0096   23.2   0.0    1.5  1  SYMSPE056168  
     0.0051   24.1   0.1     0.0062   23.9   0.1    1.1  1  ELPMAR010073  
     0.0051   24.1   0.1       0.01   23.2   0.1    1.5  1  ACACAS003318  
     0.0051   24.1   0.0     0.0076   23.6   0.0    1.3  1  PALBIL017014  
     0.0051   24.1   0.0      0.012   22.9   0.0    1.6  1  CAULEN005334  
     0.0051   24.1   0.1       0.16   19.4   0.1    2.4  1  GONPAC044031  
     0.0051   24.1   0.1         64   11.0   0.2    3.4  1  MALCAL012910  
     0.0052   24.1   0.0     0.0088   23.4   0.0    1.4  1  PICSPE020115  
     0.0052   24.1   0.0      0.012   22.9   0.0    1.6  1  PAUCHR007749  
     0.0052   24.1   0.0     0.0062   23.9   0.0    1.2  1  ELPMAR024344  
     0.0052   24.1   0.0     0.0071   23.7   0.0    1.2  1  LEUCOM074572  
     0.0053   24.1   0.3      0.012   22.9   0.3    1.6  1  VERVER002628  
     0.0053   24.1   0.0     0.0099   23.2   0.0    1.3  1  DIPROT037030  
     0.0053   24.1   0.1      0.012   23.0   0.1    1.6  1  CYAGLO000057  
     0.0053   24.1   0.1      0.011   23.1   0.1    1.5  1  PLABRA000742  
     0.0054   24.0   0.6      0.011   23.1   0.6    1.5  1  ARCINT031924  
     0.0055   24.0   0.1      0.013   22.8   0.1    1.7  1  GEMCRY026771  
     0.0055   24.0   0.1      0.011   23.1   0.1    1.5  1  BOMMOR002783  
     0.0055   24.0   0.0      0.011   23.0   0.0    1.5  1  CAPOWC009018  
     0.0055   24.0   0.0      0.014   22.7   0.0    1.8  1  DROMEL011272  
     0.0055   24.0   0.0      0.011   23.0   0.0    1.5  1  CYAPAR004069  
     0.0056   24.0   0.1      0.016   22.5   0.0    1.8  1  ENTSUL019828  
     0.0056   24.0   0.1      0.033   21.5   0.0    2.2  1  DAPMAG014541  
     0.0056   24.0   0.0      0.014   22.7   0.0    1.8  1  DROMEL011270  
     0.0057   24.0   0.1       0.02   22.2   0.1    2.0  1  CRAGIG023246  
     0.0058   24.0   0.5     0.0088   23.4   0.5    1.3  1  ELPMAR011386  
     0.0058   24.0   0.0       0.01   23.1   0.0    1.3  1  AURLIM012766  
     0.0058   24.0   0.1      0.011   23.1   0.1    1.4  1  BRABEL020764  
     0.0058   23.9   0.1         46   11.5   0.1    3.7  2  COLSPE023487  
     0.0058   23.9   0.0     0.0078   23.5   0.0    1.2  1  COLVIE016968  
     0.0059   23.9   0.0      0.012   23.0   0.0    1.5  1  ELPMAR006520  
     0.0059   23.9   0.0     0.0079   23.5   0.0    1.2  1  ACASPE003851  
     0.0059   23.9   0.1      0.016   22.5   0.1    1.8  1  MADERY008024  
     0.0061   23.9   0.0      0.016   22.5   0.0    1.7  1  GUITHE023855  
     0.0061   23.9   0.0      0.013   22.9   0.0    1.6  1  DANRER015609  
     0.0061   23.9   0.0     0.0095   23.3   0.0    1.3  1  PARATL001964  
     0.0061   23.9   0.0     0.0096   23.2   0.0    1.3  1  ENTSUL026956  
     0.0061   23.9   0.1       0.01   23.1   0.1    1.4  1  BAFFRI016649  
     0.0061   23.9   0.1         47   11.4   0.1    2.3  2  GONPAC017926  
     0.0061   23.9   0.1       0.01   23.2   0.1    1.4  1  PICSPE068170  
     0.0061   23.9   0.0      0.021   22.2   0.0    2.0  1  DANRER023541  
     0.0061   23.9   0.0      0.012   23.0   0.0    1.4  1  APISPI016073  
     0.0061   23.9   0.2        0.2   19.1   0.2    2.6  1  MASSPE002658  
     0.0062   23.9   0.0      0.013   22.9   0.0    1.5  1  HOMSAP127987  
     0.0062   23.9   0.2     0.0099   23.2   0.2    1.3  1  PHYPOL019631  
     0.0062   23.9   0.0      0.012   22.9   0.0    1.5  1  UMBRAM002759  
     0.0062   23.9   0.0       0.01   23.2   0.0    1.3  1  CRAGIG013845  
     0.0062   23.8   4.1         40   11.7   0.7    3.8  2  STECOE003175  
     0.0062   23.8   0.0      0.013   22.8   0.0    1.5  1  CYAPAR016238  
     0.0063   23.8   0.1         48   11.4   0.1    3.7  2  COLVIE005731  
     0.0064   23.8   0.0      0.013   22.8   0.0    1.6  1  MONEXI000282  
     0.0064   23.8   0.1      0.017   22.5   0.1    1.8  1  PLAFAL003308  
     0.0064   23.8   0.1      0.021   22.2   0.1    1.9  1  HALSPE010331  
     0.0064   23.8   0.0      0.014   22.7   0.0    1.6  1  MONBRE005384  
     0.0065   23.8   0.0      0.016   22.5   0.0    1.7  1  SYMSPE026883  
     0.0065   23.8   0.3      0.013   22.9   0.3    1.5  1  PHAKIR007563  
     0.0066   23.8   0.1       0.01   23.2   0.1    1.2  1  LEUCOM050122  
     0.0066   23.8   0.1      0.015   22.6   0.1    1.6  1  HOMSAP011863  
     0.0066   23.8   0.0      0.012   22.9   0.0    1.4  1  EUGLON013430  
     0.0067   23.8   0.6         22   12.5   0.1    3.4  2  STECOE013297  
     0.0067   23.7   0.0      0.013   22.9   0.0    1.4  1  TELSPE000199  
     0.0068   23.7   1.6     0.0084   23.4   0.1    2.0  1  MATSPE024028  
     0.0068   23.7   2.1         17   12.8   0.0    3.1  2  ACAPLA028018  
     0.0068   23.7   0.1      0.015   22.6   0.1    1.6  1  DIALUT005133  
     0.0069   23.7   0.0      0.023   22.0   0.0    2.0  1  HEMPHA012953  
     0.0069   23.7   0.2      0.016   22.6   0.2    1.6  1  BIGNAT005390  
     0.0069   23.7   0.0       0.01   23.2   0.0    1.2  1  ACASPE003850  
      0.007   23.7   0.0      0.013   22.8   0.0    1.4  1  RAMVAR016389  
      0.007   23.7   0.0      0.016   22.6   0.0    1.6  1  APISPI019447  
      0.007   23.7   0.0      0.018   22.3   0.0    1.7  1  HYPCAT009268  
      0.007   23.7   0.0      0.012   22.9   0.0    1.3  1  NEPPYR027099  
      0.007   23.7   0.0      0.021   22.2   0.0    1.9  1  CHOSPE017498  
     0.0071   23.7   0.0      0.014   22.8   0.0    1.5  1  ACASPE021635  
     0.0071   23.7   0.1       0.01   23.2   0.1    1.3  1  AURLIM011314  
     0.0071   23.7   0.0      0.013   22.9   0.0    1.4  1  ACACAS014382  
     0.0071   23.7   0.4      0.017   22.4   0.4    1.6  1  NUCSPE104137  
     0.0072   23.6   0.0      0.015   22.7   0.0    1.5  1  CAULEN002497  
     0.0072   23.6   0.0      0.013   22.9   0.0    1.4  1  SAPDIC010475  
     0.0072   23.6   0.2      0.035   21.5   0.0    2.2  1  GONPAC041549  
     0.0073   23.6   0.2       0.02   22.2   0.0    1.9  1  VERVER013099  
     0.0074   23.6   0.0      0.016   22.5   0.0    1.6  1  PAPANK037748  
     0.0074   23.6   0.3      0.021   22.2   0.1    1.9  1  HYPCAT006944  
     0.0074   23.6   0.0      0.019   22.3   0.0    1.7  1  MATSPE015457  
     0.0074   23.6   0.0      0.015   22.6   0.0    1.5  1  NEOSPE013472  
     0.0075   23.6   0.0      0.019   22.3   0.0    1.7  1  DAPMAG026312  
     0.0075   23.6   0.2      0.018   22.4   0.2    1.5  1  GONPAC002786  
     0.0075   23.6   0.5      0.016   22.6   0.5    1.6  1  RHIIRR003283  
     0.0075   23.6   0.0     0.0075   23.6   0.0    3.0  1  NEODAM008967  
     0.0075   23.6   0.0      0.014   22.8   0.0    1.4  1  ACAPLA006360  
     0.0076   23.6   0.1      0.014   22.7   0.1    1.3  1  APISPI014642  
     0.0076   23.6   0.9       0.61   17.5   0.2    3.8  1  GONPAC044044  
     0.0076   23.6   0.0      0.012   22.9   0.0    1.3  1  NUCSPE075916  
     0.0078   23.5   0.0       0.22   18.9   0.0    2.5  1  LEUCOM079623  
     0.0078   23.5   0.1      0.021   22.2   0.1    1.7  1  GUITHE011582  
     0.0078   23.5   0.2         19   12.7   0.1    2.8  2  STECOE017790  
     0.0079   23.5   0.0      0.017   22.4   0.0    1.6  1  APISPI018331  
     0.0079   23.5   0.1      0.015   22.7   0.1    1.4  1  DROMEL006993  
     0.0079   23.5   4.0         11   13.5   0.6    2.4  2  RHYHUM016749  
      0.008   23.5   0.3      0.062   20.7   0.1    2.4  1  BIGNAT019882  
      0.008   23.5   0.0      0.017   22.5   0.0    1.5  1  SCHMAN005405  
     0.0081   23.5   0.0      0.025   21.9   0.0    1.8  1  DROMEL016052  
     0.0081   23.5   0.1      0.021   22.2   0.1    1.8  1  PRIPAC006860  
     0.0081   23.5   0.1      0.042   21.2   0.0    2.3  1  ACASPE014154  
     0.0083   23.5   0.0      0.026   21.9   0.0    1.9  1  PARTET036564  
     0.0083   23.5   0.0      0.026   21.9   0.0    1.9  1  ACASPE001066  
     0.0083   23.5   0.3      0.017   22.5   0.3    1.5  1  ARCINT016340  
     0.0083   23.5   0.1      0.053   20.9   0.1    1.9  1  RHIIRR012072  
     0.0084   23.4   0.1      0.024   22.0   0.1    1.8  1  NEMVEC024629  
     0.0084   23.4   0.1      0.016   22.5   0.1    1.4  1  ARCINT025551  
     0.0084   23.4   0.0      0.013   22.8   0.0    1.5  1  ACASPE029925  
     0.0084   23.4   0.3      0.061   20.7   0.5    2.0  1  EUGLON004503  
     0.0085   23.4   0.0      0.015   22.7   0.0    1.3  1  VERVER009385  
     0.0086   23.4   0.2       0.14   19.5   0.0    2.4  1  VERVER010145  
     0.0086   23.4   0.0      0.018   22.4   0.0    1.5  1  DANRER043856  
     0.0087   23.4   0.3      0.051   20.9   0.1    2.2  1  DICDIS003583  
     0.0087   23.4   1.3      0.013   22.8   0.1    1.9  1  HEMSPE030523  
     0.0087   23.4   0.1      0.011   23.0   0.1    1.2  1  MADERY000898  
     0.0087   23.4   0.2      1e+02   10.3   0.0    2.8  2  ELPMAR013298  
     0.0087   23.4   0.1      0.014   22.8   0.1    1.2  1  GEMCRY034712  
     0.0088   23.4   0.1      0.014   22.7   0.1    1.4  1  GONPRO010987  
     0.0088   23.4   0.1      0.012   23.0   0.1    1.1  1  MADERY005435  
     0.0088   23.4   0.0      0.015   22.6   0.0    1.3  1  PAUCHR019581  
     0.0089   23.4   0.8       0.15   19.4   0.3    2.7  1  PARTET027329  
     0.0089   23.4   0.0      0.024   22.0   0.0    1.8  1  CRAGIG019919  
     0.0091   23.3   0.1      0.019   22.3   0.1    1.5  1  PHATRI009129  
     0.0091   23.3   0.0       0.02   22.2   0.0    1.6  1  CIOINT015193  
     0.0091   23.3   0.0      0.012   22.9   0.0    1.2  1  RIGRAM010345  
     0.0091   23.3   0.7      0.023   22.0   0.1    2.0  1  RHIIRR000789  
     0.0093   23.3   0.1      0.022   22.1   0.0    1.7  1  HOMSAP019332  
     0.0093   23.3   0.0      0.017   22.4   0.0    1.4  1  MALJAK010277  
     0.0093   23.3   0.0      0.027   21.8   0.0    1.8  1  ELPMAR002076  
     0.0094   23.3   0.4      0.021   22.2   0.1    1.7  1  PICSPE058828  
     0.0094   23.3   0.1      0.017   22.5   0.1    1.4  1  HOMSAP105970  
     0.0095   23.3   0.0      0.034   21.5   0.0    2.0  1  PICSPE022516  
     0.0095   23.3   0.1         56   11.2   0.0    2.7  2  BRABEL030340  
     0.0095   23.3   0.0       0.02   22.2   0.0    1.5  1  DANRER001126  
     0.0095   23.3   0.2         24   12.4   0.0    2.9  2  HEMPHA057306  
     0.0095   23.3   0.1      0.065   20.6   0.1    2.4  1  MONBRE003271  
     0.0096   23.3   0.2      0.016   22.5   0.2    1.4  1  MANPLA028097  
     0.0096   23.2   0.5      0.036   21.4   0.5    1.9  1  DANRER016547  
     0.0096   23.2   0.0      0.022   22.1   0.0    1.6  1  BRABEL000776  
     0.0096   23.2   2.3    1.7e+02    9.7   0.1    4.0  3  STRRAT010963  
     0.0096   23.2   0.0      0.026   21.9   0.0    1.7  1  CHLREI001798  
     0.0097   23.2   0.0      0.018   22.3   0.0    1.4  1  ELPMAR006714  
     0.0099   23.2   0.6      0.026   21.8   0.6    1.7  1  BAFFRI020379  
     0.0099   23.2   0.0      0.086   20.2   0.0    2.4  1  BRABEL008175  
       0.01   23.2   0.0      0.017   22.5   0.0    1.3  1  MORVER004293  
       0.01   23.2   0.0      0.035   21.4   0.0    1.9  1  LAPGUS054844  
  ------ inclusion threshold ------
       0.01   23.2   0.1      0.027   21.8   0.0    1.8  1  DANRER019706  
       0.01   23.2   0.1        1.1   16.7   0.0    2.5  1  ARCINT020307  
       0.01   23.2   0.0      0.022   22.1   0.0    1.6  1  PAUCHR015568  
       0.01   23.2   0.1      0.027   21.8   0.1    1.7  1  ELPMAR008063  
       0.01   23.2   0.0      0.024   22.0   0.0    1.6  1  CHASUB022368  
       0.01   23.1   0.0      0.023   22.0   0.0    1.6  1  MASSPE001851  
       0.01   23.1   0.1      0.025   21.9   0.1    1.7  1  POLPAL008833  
       0.01   23.1   0.0      0.019   22.3   0.0    1.5  1  LEUCOM059360  
       0.01   23.1   0.0      0.019   22.3   0.0    1.4  1  MALJAK021912  
      0.011   23.1   0.0      0.021   22.2   0.0    1.4  1  HEMPHA028811  
      0.011   23.1   0.0      0.024   22.0   0.0    1.6  1  BIGNAT010408  
      0.011   23.1   0.0      0.021   22.2   0.0    1.5  1  HOMSAP065337  
      0.011   23.1   0.1      0.036   21.4   0.1    2.0  1  RIGRAM027468  
      0.011   23.1   0.0      0.017   22.4   0.0    1.4  1  RAMVAR022139  
      0.011   23.1   0.0      0.031   21.6   0.0    1.8  1  DANRER002240  
      0.011   23.1   0.2      0.023   22.0   0.2    1.5  1  CLAOKA010591  
      0.011   23.1   4.5        1.3   16.4   0.1    3.9  1  STECOE014868  
      0.011   23.1   3.8       0.13   19.6   0.1    3.0  1  RHIIRR013132  
      0.011   23.1   0.2      0.034   21.5   0.0    1.9  1  PRIPAC005671  
      0.011   23.1   0.1      0.023   22.0   0.1    1.5  1  SALKVE007674  
      0.011   23.1   0.2      0.019   22.3   0.2    1.5  1  NEODAM003188  
      0.011   23.1   1.2      0.033   21.5   1.2    1.8  1  HOMSAP058608  
      0.011   23.0   0.0      0.023   22.0   0.0    1.4  1  SCHMAN004899  
      0.011   23.0   0.2      0.024   22.0   0.2    1.5  1  BIGNAT008727  
      0.011   23.0   0.0      0.013   22.9   0.0    1.2  1  PALBIL021313  
      0.012   23.0   0.0      0.028   21.7   0.0    1.6  1  ANDGOD005952  
      0.012   23.0   0.0      0.017   22.4   0.0    1.2  1  RHYHUM008067  
      0.012   23.0   0.0      0.021   22.1   0.0    1.4  1  PICSPE100703  
      0.012   23.0   0.0      0.024   22.0   0.0    1.5  1  ARCINT025437  
      0.012   23.0   0.1      0.032   21.6   0.0    1.7  1  PICSPE105385  
      0.012   22.9   0.2      0.026   21.9   0.2    1.6  1  RIGRAM011196  
      0.012   22.9   0.1      0.022   22.1   0.1    1.5  1  EUGLON026183  
      0.012   22.9   5.5         83   10.6   0.0    5.4  2  HONFER010961  
      0.012   22.9   0.1       0.21   19.0   0.0    2.4  1  RHIIRR025667  
      0.012   22.9   0.6       0.11   19.8   0.2    2.5  1  PHYPOL005765  
      0.012   22.9   0.1      0.031   21.6   0.1    1.7  1  NAEFOW004439  
      0.012   22.9   0.3      0.027   21.8   0.3    1.5  1  ARCINT025261  
      0.012   22.9   0.0      0.028   21.8   0.0    1.5  1  DIAGRA039090  
      0.012   22.9   0.1      0.054   20.8   0.1    2.2  1  ACAPLA031076  
      0.012   22.9   0.0      0.017   22.5   0.0    1.2  1  RIGRAM026466  
      0.012   22.9   0.0      0.026   21.8   0.0    1.6  1  CHRPER007582  
      0.013   22.9   2.7    1.9e+02    9.5   0.1    3.7  2  TRIADH007242  
      0.013   22.9   0.0      0.025   21.9   0.0    1.5  1  GEFOKE016547  
      0.013   22.9   0.0       0.76   17.2   0.0    2.7  1  SALKVE001343  
      0.013   22.9   0.1      0.024   22.0   0.1    1.4  1  PICSPE012061  
      0.013   22.8   0.1      0.038   21.3   0.0    1.8  1  PRYPAR046147  
      0.013   22.8   0.1      0.054   20.9   0.1    2.1  1  NEODAM005621  
      0.013   22.8   0.1      0.021   22.1   0.1    1.3  1  TELSUB030254  
      0.013   22.8   0.1      0.034   21.5   0.1    1.8  1  PHAKIR017841  
      0.013   22.8   0.1      0.018   22.4   0.1    1.3  1  PICSPE046454  
      0.013   22.8   0.0      0.025   21.9   0.0    1.5  1  RHIIRR006200  
      0.013   22.8   0.0      0.021   22.2   0.0    1.4  1  PICSPE100858  
      0.013   22.8   0.0      0.031   21.6   0.0    1.7  1  PAPANK037381  
      0.013   22.8   0.0      0.023   22.0   0.0    1.4  1  CHOSPE024579  
      0.013   22.8   0.2       0.02   22.3   0.2    1.2  1  NUCSPE048919  
      0.014   22.8   0.0      0.036   21.4   0.0    1.7  1  GUITHE019719  
      0.014   22.8   0.0      0.045   21.1   0.0    1.9  1  CHRPER003629  
      0.014   22.8   0.1      0.036   21.4   0.1    1.7  1  SYMSPE074322  
      0.014   22.8   0.1      0.022   22.1   0.1    1.3  1  ACACAS014576  
      0.014   22.7   0.0      0.023   22.0   0.0    1.3  1  ENTSUL003638  
      0.014   22.7   0.0       0.03   21.6   0.0    1.6  1  RAPHET007351  
      0.014   22.7   0.1      0.033   21.5   0.1    1.6  1  ELPMAR009165  
      0.014   22.7   0.1      0.032   21.6   0.1    1.5  1  ARCINT036684  
      0.014   22.7   0.1      0.033   21.5   0.1    1.6  1  ARCINT036683  
      0.014   22.7   0.0      0.029   21.7   0.0    1.6  1  GEMCRY001237  
      0.014   22.7   0.0      0.023   22.0   0.0    1.4  1  PLABRA009108  
      0.014   22.7   0.0      0.035   21.4   0.0    1.7  1  CHRPER006033  
      0.014   22.7   0.0      0.032   21.6   0.0    1.6  1  CRAGIG011541  
      0.015   22.7   0.1      0.046   21.1   0.1    1.8  1  ANCTWI020388  
      0.015   22.7   0.5       0.04   21.3   0.0    2.0  1  EUGLON003987  
      0.015   22.7   0.0        3.3   15.1   0.0    2.5  2  MASBAL002505  
      0.015   22.7   0.1      0.028   21.8   0.1    1.4  1  HOMSAP059392  
      0.015   22.7   0.0      0.029   21.7   0.0    1.5  1  BRABEL007794  
      0.015   22.7   0.0      0.026   21.9   0.0    1.4  1  RHYHUM008270  
      0.015   22.7   0.0       0.03   21.6   0.0    1.5  1  CYAPAR015032  
      0.015   22.7   1.0      0.027   21.8   0.1    2.0  1  TETTHE006134  
      0.015   22.6   0.1       0.03   21.7   0.1    1.5  1  BASMER007652  
      0.015   22.6   0.0      0.029   21.7   0.0    1.5  1  LEUCOM021848  
      0.015   22.6   1.6         65   11.0   0.1    3.3  2  STECOE022982  
      0.015   22.6   0.2       0.07   20.5   0.2    2.1  1  TRIADH002319  
      0.015   22.6   0.9       0.05   20.9   0.1    2.4  1  ELPMAR009379  
      0.015   22.6   0.0      0.031   21.6   0.0    1.6  1  BAFFRI011452  
      0.015   22.6   0.1      0.046   21.1   0.1    1.8  1  DANRER040420  
      0.015   22.6   0.1      0.023   22.0   0.1    1.3  1  RIGRAM026470  
      0.015   22.6   0.0      0.028   21.8   0.0    1.4  1  KLENIT012403  
      0.015   22.6   0.1      0.043   21.2   0.1    1.8  1  NEODAM008494  
      0.015   22.6   0.0       0.03   21.7   0.0    1.4  1  GLOWIT005063  
      0.016   22.6   2.4         44   11.5   0.1    2.8  2  TELSUB022891  
      0.016   22.6   0.0       0.03   21.7   0.0    1.5  1  HONFER009478  
      0.016   22.6   0.0      0.029   21.7   0.0    1.4  1  CHRPER009402  
      0.016   22.6   0.7      0.036   21.4   0.1    1.9  1  GUITHE014298  
      0.016   22.6   0.3      0.027   21.8   0.3    1.3  1  BAFFRI052446  
      0.016   22.5   0.0      0.035   21.5   0.0    1.6  1  SYMSPE012497  
      0.016   22.5   0.3      0.024   22.0   0.3    1.5  1  PAUCHR029027  
      0.016   22.5   0.0      0.027   21.8   0.0    1.3  1  SALKVE011255  
      0.016   22.5   0.2      0.036   21.4   0.2    1.5  1  PHYPOL002007  
      0.017   22.5   0.0      0.043   21.2   0.0    1.8  1  ELPMAR002393  
      0.017   22.5   0.4      0.038   21.3   0.4    1.6  1  MONBRE007025  
      0.017   22.5   0.0      0.057   20.8   0.0    1.9  1  BOMMOR013819  
      0.017   22.5   0.0      0.034   21.5   0.0    1.5  1  HOMSAP068743  
      0.017   22.5   0.1      0.029   21.7   0.1    1.3  1  TELSPE020212  
      0.017   22.5   0.0      0.038   21.3   0.0    1.6  1  PICSPE061512  
      0.017   22.4   0.1      0.027   21.8   0.1    1.3  1  DANRER013274  
      0.017   22.4   0.1      0.052   20.9   0.0    2.0  1  RAPHET026163  
      0.017   22.4   0.0      0.034   21.5   0.0    1.5  1  HOMSAP053058  
      0.018   22.4   0.0      0.028   21.7   0.0    1.3  1  GLOWIT014984  
      0.018   22.4   2.9      0.021   22.1   0.9    2.2  1  ELPMAR002081  
      0.018   22.4   0.0      0.041   21.2   0.0    1.6  1  NUTLON014656  
      0.018   22.4   0.0      0.045   21.1   0.0    1.6  1  BIGNAT011767  
      0.018   22.4   0.1      0.043   21.2   0.1    1.6  1  ELPMAR016246  
      0.018   22.4   0.7        2.3   15.6   0.4    3.2  1  BIGNAT002863  
      0.018   22.4   2.4       0.41   18.0   2.4    2.9  1  PHYPOL005612  
      0.018   22.4   0.0      0.032   21.6   0.0    1.4  1  VITBRA009144  
      0.018   22.4   0.0      0.033   21.5   0.0    1.3  1  RAMVAR018873  
      0.018   22.4   0.1      0.035   21.4   0.1    1.5  1  ELPMAR009249  
      0.018   22.4   0.1      0.034   21.5   0.1    1.4  1  ARCINT018123  
      0.019   22.3   0.1      0.048   21.0   0.1    1.7  1  CRYMUR001154  
      0.019   22.3   0.0      0.035   21.4   0.0    1.4  1  PHYPOL013206  
      0.019   22.3   2.0      0.044   21.1   0.2    2.7  1  ACASPE008718  
      0.019   22.3   0.0      0.042   21.2   0.0    1.6  1  DIAGRA003113  
      0.019   22.3   0.0      0.065   20.6   0.0    1.9  1  SYMSPE071366  
      0.019   22.3   0.1      0.047   21.0   0.1    1.7  1  RAPHET014687  
      0.019   22.3   0.1      0.036   21.4   0.1    1.4  1  BAFFRI035056  
      0.019   22.3   0.0        5.4   14.4   0.0    2.4  2  ELPMAR019462  
      0.019   22.3   0.3       0.14   19.5   0.0    2.5  1  DANRER029697  
      0.019   22.3   0.0      0.045   21.1   0.0    1.6  1  PHYPOL001840  
      0.019   22.3   0.3      0.043   21.2   0.3    1.6  1  RAPHET020160  
      0.019   22.3   0.3       0.14   19.5   0.0    2.5  1  DANRER040250  
      0.019   22.3   0.0      0.041   21.2   0.0    1.6  1  PAUCHR004404  
      0.019   22.3   0.1       0.23   18.8   0.0    2.3  1  APISPI003174  
      0.019   22.3   0.0      0.054   20.8   0.0    1.8  1  MASSPE013174  
      0.019   22.3   0.0      0.035   21.5   0.0    1.3  1  RHYHUM050764  
      0.019   22.3   0.0      0.037   21.4   0.0    1.3  1  TELSUB009899  
       0.02   22.3   0.0      0.038   21.3   0.0    1.5  1  HONFER009479  
       0.02   22.2   0.1      0.055   20.8   0.1    1.8  1  ACAPLA031070  
       0.02   22.2   0.0      0.035   21.5   0.0    1.4  1  PHAKIR000578  
       0.02   22.2   0.1      0.037   21.4   0.1    1.5  1  OXYTRI000815  
       0.02   22.2   0.1      0.037   21.4   0.1    1.5  1  STEHIS010112  
       0.02   22.2   0.1      0.036   21.4   0.1    1.3  1  TELSPE020213  
       0.02   22.2   0.0      0.047   21.0   0.0    1.6  1  APISPI046031  
       0.02   22.2   0.1      0.038   21.3   0.1    1.5  1  ELPMAR011686  
       0.02   22.2   0.1       0.24   18.8   0.0    2.3  1  APISPI003172  
       0.02   22.2   6.3    4.5e+02    8.3   0.0    6.3  2  AURLIM009847  
       0.02   22.2   0.0      0.042   21.2   0.0    1.4  1  CHABRA026917  
       0.02   22.2   0.1      0.041   21.2   0.1    1.5  1  HOMSAP095257  
       0.02   22.2   0.0      0.037   21.4   0.0    1.4  1  ARATHA014601  
       0.02   22.2   0.0      0.047   21.0   0.0    1.6  1  ACASPE021267  
      0.021   22.2   0.0      0.071   20.5   0.0    1.9  1  APISPI058526  
      0.021   22.2   0.0      0.038   21.4   0.0    1.4  1  DAPMAG005874  
      0.021   22.2   0.6      0.049   21.0   0.2    1.9  1  LEIMAJ005054  
      0.021   22.2   0.0      0.038   21.3   0.0    1.5  1  NEOSPE017752  
      0.021   22.2   0.6      0.033   21.5   0.1    1.6  1  PARTRI009542  
      0.021   22.2   0.4      0.035   21.4   0.4    1.4  1  MADERY017669  
      0.021   22.1   0.0      0.047   21.0   0.0    1.6  1  DAPMAG014387  
      0.021   22.1   0.0       0.05   20.9   0.0    1.6  1  CRAGIG022692  
      0.021   22.1   0.8      0.033   21.5   0.3    1.5  1  DAPMAG001301  
      0.021   22.1   0.0      0.041   21.2   0.0    1.4  1  TELSUB009898  
      0.021   22.1   0.2      0.026   21.8   0.2    1.1  1  DAPMAG013687  
      0.022   22.1   0.1      0.052   20.9   0.1    1.6  1  MANPLA026700  
      0.022   22.1   0.1       0.17   19.3   0.0    2.4  1  DIAGRA029056  
      0.022   22.1   0.1       0.04   21.3   0.1    1.3  1  LEPVOR012753  
      0.022   22.1   0.1      0.036   21.4   0.1    1.3  1  DROMEL007788  
      0.022   22.1   1.0    3.4e+02    8.7   0.0    3.5  2  NAEFOW009032  
      0.022   22.1   0.0      0.034   21.5   0.0    1.3  1  VITBRA004071  
      0.022   22.1   0.0      0.037   21.4   0.0    1.3  1  HONFER010302  
      0.022   22.1   0.0       0.06   20.7   0.0    1.7  1  HOMSAP068125  
      0.022   22.1   0.1      0.052   20.9   0.1    1.6  1  MASSPE012359  
      0.022   22.1   0.0      0.042   21.2   0.0    1.4  1  CYAPAR019400  
      0.022   22.1   0.1       0.44   17.9   0.0    2.7  1  LEUCOM021477  
      0.022   22.1   0.3       0.19   19.1   0.3    2.5  1  ACASPE018838  
      0.022   22.1   0.0      3e+02    8.9   0.0    3.9  2  ENTSUL036325  
      0.022   22.1   0.5       0.05   20.9   0.5    1.6  1  DIAGRA024962  
      0.022   22.1   0.1      0.059   20.7   0.0    1.7  1  ARCINT032902  
      0.022   22.1   0.0      0.045   21.1   0.0    1.5  1  TELSUB031610  
      0.023   22.1   0.0      0.046   21.1   0.0    1.5  1  NEODAM004943  
      0.023   22.1   0.1      0.046   21.1   0.1    1.5  1  DIAGRA011926  
      0.023   22.1   0.0      0.053   20.9   0.0    1.6  1  PLAMIC000983  
      0.023   22.0   0.1      0.042   21.2   0.1    1.4  1  HOMSAP088850  
      0.023   22.0   0.1      0.037   21.4   0.1    1.4  1  CHOSPE027823  
      0.023   22.0   0.1      0.027   21.8   0.1    1.2  1  MADERY025140  
      0.023   22.0   0.6    1.5e+02    9.8   0.1    3.5  2  HONFER010356  
      0.023   22.0   0.5       0.16   19.4   0.5    2.3  1  PARTET029515  
      0.024   22.0   0.0      0.051   20.9   0.0    1.5  1  PLAFUN013698  
      0.024   22.0   0.0      0.033   21.5   0.0    1.3  1  HALSPE013651  
      0.024   22.0   0.0       0.31   18.4   0.0    2.2  1  BICSPE005578  
      0.024   22.0   0.0      0.048   21.0   0.0    1.5  1  PICSPE028870  
      0.024   22.0   0.1      0.042   21.2   0.1    1.4  1  GONPAC002519  
      0.024   21.9   0.3        2.1   15.7   0.1    2.4  1  ACASPE007154  
      0.025   21.9   0.1      0.051   20.9   0.1    1.6  1  SYMSPE030571  
      0.025   21.9   0.8      0.044   21.1   0.1    1.9  1  USTMAY001142  
      0.025   21.9   0.0      0.035   21.4   0.0    1.3  1  APISPI044312  
      0.025   21.9   0.0      0.061   20.7   0.0    1.6  1  CAPOWC002311  
      0.025   21.9   0.0      0.043   21.2   0.0    1.3  1  APISPI026681  
      0.025   21.9   0.0       0.04   21.3   0.0    1.3  1  RHYHUM026810  
      0.025   21.9   0.0       0.07   20.5   0.0    1.8  1  ENTSUL064526  
      0.026   21.9   0.0       0.03   21.7   0.0    1.1  1  PORPUR005170  
      0.026   21.9   0.1       0.13   19.6   0.0    2.4  1  RAPHET004495  
      0.026   21.9   0.0      0.047   21.0   0.0    1.4  1  HEMPHA057827  
      0.026   21.9   0.0      0.054   20.8   0.0    1.5  1  APISPI058527  
      0.026   21.9   0.0      0.067   20.5   0.0    1.7  1  HOMSAP019920  
      0.026   21.9   0.1      0.054   20.9   0.1    1.5  1  BAFFRI019134  
      0.026   21.9   0.1       0.12   19.8   0.0    2.2  1  PICSPE041898  
      0.026   21.9   0.1      1e+02   10.4   0.1    2.4  2  GONPAC047228  
      0.026   21.9   0.2       0.26   18.6   0.0    2.1  1  ACACAS002842  
      0.026   21.8   1.8       0.03   21.6   0.1    1.9  1  AURLIM003374  
      0.027   21.8   0.0      0.048   21.0   0.0    1.4  1  DANRER025755  
      0.027   21.8   0.1       0.04   21.3   0.1    1.2  1  ELPMAR017718  
      0.027   21.8   0.4      0.066   20.6   0.4    1.7  1  NEOSPE015182  
      0.027   21.8   0.0      0.058   20.7   0.0    1.6  1  ELPMAR012096  
      0.027   21.8   0.0      0.057   20.8   0.0    1.5  1  RAPHET017862  
      0.027   21.8   0.1      0.052   20.9   0.1    1.4  1  RIGRAM012721  
      0.027   21.8   0.4      0.059   20.7   0.4    1.6  1  PAUCHR013139  
      0.027   21.8   0.2       0.17   19.3   0.1    2.2  1  MATSPE009829  
      0.027   21.8   1.8      0.029   21.7   0.1    1.8  1  AURLIM004375  
      0.027   21.8   0.0      0.072   20.4   0.0    1.7  1  MORVER004426  
      0.028   21.8   0.1      0.049   21.0   0.1    1.4  1  RHIIRR012677  
      0.028   21.8   0.0      0.044   21.1   0.0    1.3  1  ACASPE020780  
      0.028   21.8   0.0       0.06   20.7   0.0    1.6  1  MADERY011805  
      0.028   21.8   0.0      0.049   21.0   0.0    1.4  1  VERVER000850  
      0.028   21.8   0.1       0.12   19.7   0.0    2.0  1  MATSPE018908  
      0.028   21.8   0.0      0.076   20.4   0.0    1.7  1  NEPPYR015196  
      0.028   21.8   0.5        3.2   15.2   0.2    2.4  2  DIPROT020964  
      0.028   21.8   0.0      0.044   21.1   0.0    1.3  1  GONPAC011851  
      0.028   21.7   0.0       0.07   20.5   0.0    1.7  1  DIAGRA029817  
      0.028   21.7   0.1       0.12   19.8   0.1    1.9  1  ACAPLA031837  
      0.029   21.7   0.1       0.11   19.8   0.1    1.9  1  PICSPE014923  
      0.029   21.7   1.5    1.1e+02   10.2   0.1    4.2  2  STECOE022488  
      0.029   21.7   0.7      0.057   20.8   0.0    1.8  1  GUITHE022982  
      0.029   21.7   0.5      0.064   20.6   0.5    1.6  1  ENTSUL039285  
      0.029   21.7   0.0      0.049   21.0   0.0    1.3  1  HEMPHA050080  
      0.029   21.7   0.0       0.13   19.7   0.0    2.1  1  PARATL021272  
      0.029   21.7   0.6       0.13   19.6   0.1    2.1  1  ACASPE000038  
      0.029   21.7   0.0      0.065   20.6   0.0    1.6  1  ELPMAR011887  
      0.029   21.7   0.2      0.056   20.8   0.2    1.5  1  DAPMAG003247  
      0.029   21.7   0.1      0.081   20.3   0.1    1.7  1  SYNPLU000243  
      0.029   21.7   0.2      0.081   20.3   0.2    1.7  1  PSEPER006068  
      0.029   21.7   0.2       0.04   21.2   0.2    1.1  1  BOMMOR008904  
       0.03   21.7   0.0       0.22   18.9   0.0    2.0  1  PHAKIR016986  
       0.03   21.7   0.1      0.086   20.2   0.1    1.8  1  ARCINT025957  
       0.03   21.7   0.1        0.2   19.0   0.0    2.3  1  GUITHE002066  
       0.03   21.7   0.0      0.069   20.5   0.0    1.7  1  ARCINT024285  
       0.03   21.7   0.0      0.084   20.2   0.0    1.8  1  IXOSCA007645  
       0.03   21.7   0.0      0.074   20.4   0.0    1.6  1  TELSPE000196  
       0.03   21.7   0.1      0.075   20.4   0.1    1.7  1  PAUCHR005273  
       0.03   21.7   0.0      0.076   20.4   0.0    1.7  1  PAPANK015728  
       0.03   21.7   0.0      0.053   20.9   0.0    1.4  1  DIAGRA022693  
      0.031   21.6   0.3      0.031   21.6   0.3    1.9  1  PTESPE000324  
      0.031   21.6   0.0       0.13   19.6   0.0    2.1  1  NUCSPE059482  
      0.031   21.6   0.3      0.095   20.1   0.0    1.8  1  DANRER013273  
      0.031   21.6   0.1      0.064   20.6   0.1    1.5  1  GEMCRY015140  
      0.031   21.6   0.5       0.13   19.6   0.5    2.0  1  ENTSUL039287  
      0.031   21.6   0.3      0.076   20.4   0.3    1.6  1  GEMCRY007126  
      0.031   21.6   0.0      0.055   20.8   0.0    1.4  1  PICSPE013202  
      0.031   21.6   0.0      0.064   20.6   0.0    1.4  1  PARATL003139  
      0.031   21.6   0.0      0.064   20.6   0.0    1.5  1  HONFER005512  
      0.032   21.6   0.1      0.069   20.5   0.1    1.5  1  ACACAS000182  
      0.032   21.6   0.1      0.084   20.2   0.1    1.7  1  ELPMAR021170  
      0.032   21.6   0.1        0.1   20.0   0.1    1.8  1  HEMPHA004419  
      0.032   21.6   0.0      0.056   20.8   0.0    1.4  1  IXOSCA027555  
      0.032   21.6   0.7       0.06   20.7   0.2    1.6  1  CIOINT010965  
      0.032   21.6   0.1      0.069   20.5   0.1    1.5  1  ACASPE019505  
      0.032   21.6   0.3      0.059   20.7   0.3    1.4  1  NEPPYR009878  
      0.033   21.5   0.0      0.048   21.0   0.0    1.2  1  COEREV005640  
      0.033   21.5   0.4       0.32   18.4   0.0    2.7  1  ACASPE019612  
      0.033   21.5   0.0      0.063   20.6   0.0    1.4  1  HEMPHA058395  
      0.033   21.5   0.2       0.31   18.4   0.2    2.3  1  ELPMAR005894  
      0.033   21.5   0.0      0.093   20.1   0.0    1.8  1  SALKVE021110  
      0.033   21.5   0.0      0.081   20.3   0.0    1.6  1  VITBRA011564  
      0.033   21.5   0.0        0.4   18.1   0.0    2.4  1  KLENIT007318  
      0.033   21.5   0.0      0.062   20.7   0.0    1.4  1  PAUCHR004252  
      0.033   21.5   0.0      0.068   20.5   0.0    1.4  1  NUCSPE082875  
      0.033   21.5   0.1      0.065   20.6   0.1    1.4  1  CYAPAR022044  
      0.033   21.5   0.0       0.06   20.7   0.0    1.4  1  SCHMAN003264  
      0.033   21.5   0.0      0.082   20.3   0.0    1.7  1  ENTSUL059369  
      0.034   21.5   0.0      0.049   21.0   0.0    1.2  1  GONPAC036894  
      0.034   21.5   0.7       0.17   19.2   0.0    2.5  1  NEMVEC005911  
      0.034   21.5   0.2      0.074   20.4   0.2    1.6  1  RHYHUM001125  
      0.034   21.5   0.0       0.12   19.7   0.0    2.0  1  DANRER000944  
      0.034   21.5   0.0      0.075   20.4   0.0    1.6  1  PAUCHR002025  
      0.035   21.5   0.0      0.083   20.2   0.0    1.6  1  HEMKUK012462  
      0.035   21.5   0.0      0.057   20.8   0.0    1.3  1  EUGLON032659  
      0.035   21.4   0.0      0.075   20.4   0.0    1.5  1  ENTSUL063867  
      0.035   21.4   0.0      0.065   20.6   0.0    1.5  1  UMBRAM000549  
      0.035   21.4   1.0      0.069   20.5   1.0    1.5  1  MASSPE015236  
      0.036   21.4   0.0      0.098   20.0   0.0    1.8  1  RHIIRR015083  
      0.036   21.4   0.0      0.075   20.4   0.0    1.5  1  JAKBAH006811  
      0.036   21.4   0.4       0.59   17.5   0.4    2.2  1  SYMSPE070980  
      0.036   21.4   0.0      0.044   21.1   0.0    1.2  1  GONPAC017950  
      0.036   21.4   0.5      0.065   20.6   0.5    1.4  1  BIGNAT016408  
      0.036   21.4   0.0      0.074   20.4   0.0    1.4  1  PARATL003138  
      0.036   21.4   1.3        7.2   14.0   0.0    2.1  2  GEPOCE058073  
      0.036   21.4   0.0      0.092   20.1   0.0    1.7  1  CLAOKA009810  
      0.036   21.4   2.7         47   11.4   0.2    3.3  2  STECOE007076  
      0.036   21.4   0.4      0.091   20.1   0.1    1.8  1  RAMVAR007812  
      0.037   21.4   0.9        3.2   15.2   0.2    2.5  2  DIPROT020965  
      0.037   21.4   0.0      0.089   20.2   0.0    1.6  1  CHASUB003399  
      0.037   21.4   0.1        1.1   16.6   0.1    2.3  1  DIAGRA028118  
      0.037   21.4   0.1      0.064   20.6   0.1    1.3  1  HEMPHA041101  
      0.037   21.4   0.0        0.1   19.9   0.0    1.7  1  ACASPE010281  
      0.037   21.4   0.0      0.056   20.8   0.0    1.3  1  ACACAS012644  
      0.037   21.4   0.3       0.22   18.9   0.1    2.2  1  SYMSPE067508  
      0.038   21.4   0.0      0.077   20.4   0.0    1.4  1  TOXGON003745  
      0.038   21.3   1.1      0.064   20.6   0.4    1.8  1  PHYPOL001692  
      0.038   21.3   0.0      0.055   20.8   0.0    1.3  1  PICSPE125782  
      0.038   21.3   0.1      0.079   20.3   0.1    1.6  1  ACACAS006627  
      0.038   21.3   0.0      0.078   20.3   0.0    1.4  1  NUCSPE082867  
      0.038   21.3   0.0      0.058   20.8   0.0    1.4  1  HEMPHA013830  
      0.038   21.3   0.0      0.068   20.5   0.0    1.4  1  MATSPE006441  
      0.038   21.3   0.6       0.08   20.3   0.6    1.6  1  RHIIRR016208  
      0.038   21.3   0.2        2.5   15.5   0.1    2.6  1  MASBAL011969  
      0.038   21.3   0.1      0.071   20.5   0.1    1.4  1  BAFFRI007621  
      0.038   21.3   0.0      0.096   20.0   0.0    1.7  1  STRRAT004715  
      0.038   21.3   0.3       0.22   18.9   0.1    2.2  1  SYMSPE068983  
      0.039   21.3   0.0      0.083   20.3   0.0    1.6  1  HOMSAP087612  
      0.039   21.3   0.1      0.076   20.4   0.1    1.5  1  PAPANK033874  
      0.039   21.3   0.0      0.059   20.7   0.0    1.2  1  PAUCHR008887  
      0.039   21.3   0.0       0.11   19.8   0.0    1.8  1  DANRER021248  
      0.039   21.3   0.0       0.17   19.3   0.0    2.2  1  MADERY001568  
      0.039   21.3   0.1      0.077   20.3   0.1    1.4  1  ENTSUL043179  
      0.039   21.3   0.1      0.068   20.5   0.1    1.3  1  LEUCOM057667  
       0.04   21.3   0.1       0.11   19.9   0.1    1.7  1  ELPMAR004216  
      0.041   21.2   0.2       0.11   19.9   0.2    1.7  1  PAUCHR006064  
      0.041   21.2   0.9    1.1e+02   10.3   0.2    3.4  2  STECOE019716  
      0.041   21.2   0.0    1.2e+02   10.1   0.0    2.8  2  BODSAL006327  
      0.041   21.2   0.1        2.6   15.4   0.0    2.5  1  MASSPE005186  
      0.041   21.2   0.2      0.075   20.4   0.2    1.5  1  BIGNAT003212  
      0.042   21.2   0.3       0.11   19.9   0.0    1.8  1  CRYCOH013341  
      0.042   21.2   0.1       0.11   19.8   0.1    1.8  1  ARCINT007711  
      0.042   21.2   0.3      0.086   20.2   0.3    1.5  1  HOMSAP076500  
      0.042   21.2   0.0      0.082   20.3   0.0    1.4  1  ACACAS003064  
      0.042   21.2   0.5      0.042   21.2   0.5    1.8  1  MATSPE017454  
      0.042   21.2   1.4    1.1e+02   10.2   0.2    3.2  2  STECOE006603  
      0.043   21.2   0.0      0.082   20.3   0.0    1.5  1  LEUCOM009889  
      0.043   21.2   0.0      0.082   20.3   0.0    1.5  1  NUCSPE068032  
      0.043   21.2   0.0      0.082   20.3   0.0    1.5  1  PARATL000522  
      0.043   21.2   0.1      0.049   21.0   0.1    1.1  1  SALKVE019604  
      0.043   21.2   0.0      0.086   20.2   0.0    1.5  1  RIGRAM012722  
      0.044   21.1   0.0      0.096   20.0   0.0    1.6  1  SALKVE006792  
      0.044   21.1   0.0      0.089   20.2   0.0    1.5  1  MATSPE003498  
      0.044   21.1   0.0      0.068   20.5   0.0    1.3  1  TELSUB038727  
      0.044   21.1   0.0        6.2   14.2   0.0    2.5  1  LAPGUS000118  
      0.044   21.1   0.0       0.07   20.5   0.0    1.4  1  LEUCOM015723  
      0.045   21.1   0.2       0.11   19.8   0.0    1.8  1  CYAPAR002242  
      0.045   21.1   0.6       0.11   19.9   0.6    1.7  1  PLAFUN009618  
      0.045   21.1   0.0      0.088   20.2   0.0    1.4  1  NUCSPE021596  
      0.045   21.1   0.0      0.088   20.2   0.0    1.4  1  PARATL015487  
      0.045   21.1   5.5    4.3e+02    8.4   0.0    6.2  2  AURLIM010033  
      0.045   21.1   0.0       0.17   19.2   0.0    2.0  1  CHOSPE043227  
      0.045   21.1   0.0      0.094   20.1   0.0    1.6  1  NEMVEC017957  
      0.046   21.1   0.0      0.078   20.3   0.0    1.4  1  CAPOWC002633  
      0.046   21.1   0.4        4.4   14.7   0.1    3.0  1  ACASPE007155  
      0.046   21.1   0.1       0.19   19.1   0.0    1.9  1  PICSPE024629  
      0.047   21.1   0.0      0.095   20.1   0.0    1.5  1  SALKVE018504  
      0.047   21.1   0.0       0.11   19.8   0.0    1.7  1  CRAGIG003141  
      0.047   21.0   0.2    2.3e+02    9.2   0.0    3.7  2  RAPHET018920  
      0.047   21.0   0.1      0.086   20.2   0.1    1.4  1  ELPMAR010016  
      0.047   21.0   0.0      0.088   20.2   0.0    1.4  1  GRACHO006360  
      0.047   21.0   0.1       0.11   19.9   0.1    1.6  1  PLAFUN000062  
      0.048   21.0   0.0      0.088   20.2   0.0    1.5  1  PLATAR001126  
      0.048   21.0   0.1      0.075   20.4   0.1    1.3  1  MADERY020585  
      0.048   21.0   0.3      0.059   20.7   0.3    1.1  1  MADERY007234  
      0.049   21.0   0.0      0.078   20.3   0.0    1.3  1  HEMPHA039548  
      0.049   21.0   0.0        0.1   19.9   0.0    1.5  1  DANRER037187  
      0.049   21.0   0.1      0.084   20.2   0.1    1.4  1  HEMPHA050176  
      0.049   21.0   0.0       0.12   19.8   0.0    1.6  1  PALBIL003653  
      0.049   21.0   0.3        2.4   15.6   0.0    2.2  1  DIPROT035750  
      0.049   21.0   0.0      0.073   20.4   0.0    1.2  1  GONPAC012473  
       0.05   21.0   0.1       0.34   18.3   0.0    2.2  1  PAUCHR004852  
       0.05   21.0   0.4       0.05   21.0   0.4    2.2  1  ACACAS002682  
       0.05   21.0   0.0      0.098   20.0   0.0    1.5  1  CHOSPE027730  
       0.05   20.9   0.1       0.05   20.9   0.1    2.3  1  RHIIRR003050  
      0.051   20.9   0.0       0.16   19.3   0.0    1.9  1  PARTET028025  
      0.051   20.9   1.4        9.2   13.7   0.1    3.6  1  STECOE006016  
      0.051   20.9   0.1       0.14   19.5   0.1    1.8  1  NAEFOW008263  
      0.051   20.9   0.0      0.095   20.1   0.0    1.4  1  SALKVE006797  
      0.053   20.9   1.1       0.22   18.9   0.4    2.3  1  BIGNAT021028  
      0.053   20.9   0.0       0.11   19.9   0.0    1.5  1  DIALUT009017  
      0.054   20.8   0.0    1.1e+02   10.3   0.0    2.6  2  PICSPE037057  
      0.055   20.8   0.5       0.14   19.5   0.3    1.8  1  ACASPE018839  
      0.055   20.8   0.1      0.088   20.2   0.1    1.3  1  GLOWIT018283  
      0.056   20.8   0.0       0.33   18.3   0.0    2.2  1  GEMCRY005426  
      0.056   20.8   2.0      0.082   20.3   0.5    2.0  1  BIGNAT015421  
      0.056   20.8   0.0       0.13   19.7   0.0    1.6  1  SYMSPE005330  
      0.057   20.8   0.3      0.093   20.1   0.3    1.2  1  GEPOCE005938  
      0.057   20.8   0.1       0.15   19.4   0.1    1.7  1  DIALUT000361  
      0.057   20.8   0.5       0.12   19.8   0.5    1.5  1  CRAGIG002689  
      0.057   20.8   0.1       0.13   19.6   0.1    1.6  1  SYMSPE011681  
      0.058   20.7   0.1       0.13   19.6   0.1    1.6  1  PLAFUN015079  
      0.059   20.7   0.2       0.17   19.2   0.2    1.8  1  SALKVE018898  
      0.059   20.7   1.7        0.1   19.9   0.2    2.1  1  CRAGIG022340  
       0.06   20.7   0.0       0.13   19.6   0.0    1.6  1  ELPMAR021741  
       0.06   20.7   0.1       0.16   19.4   0.0    1.7  1  PERMAR015012  
       0.06   20.7   0.1       0.11   19.9   0.1    1.4  1  PARATL012597  
      0.061   20.7   0.3       0.25   18.7   0.0    2.2  1  LEPVOR026698  
      0.062   20.7   0.0       0.11   19.8   0.0    1.5  1  MNELEI012588  
      0.062   20.7   0.1       0.16   19.4   0.1    1.7  1  CRAGIG059796  
      0.062   20.6   0.0       0.11   19.8   0.0    1.5  1  GEMCRY031760  
      0.062   20.6   0.0        0.1   20.0   0.0    1.3  1  DIALUT007562  
      0.063   20.6   0.2       0.27   18.6   0.0    2.1  1  PHYINF012883  
      0.063   20.6   0.1       0.08   20.3   0.1    1.2  1  MADERY001641  
      0.063   20.6   0.1       0.14   19.5   0.1    1.5  1  TELSUB023479  
      0.063   20.6   0.1       0.85   17.0   0.0    2.4  1  DIAGRA011409  
      0.063   20.6   0.1       0.11   19.8   0.1    1.4  1  NUCSPE018605  
      0.063   20.6   0.1       0.14   19.5   0.1    1.6  1  LEUCOM063945  
      0.063   20.6   0.0       0.14   19.5   0.0    1.5  1  MASBAL010886  
      0.063   20.6   0.0       0.12   19.8   0.0    1.4  1  MONBRE001652  
      0.064   20.6   0.0       0.13   19.6   0.0    1.4  1  APISPI039320  
      0.064   20.6   0.0       0.14   19.5   0.0    1.5  1  DANRER019650  
      0.064   20.6   0.2       0.35   18.2   0.0    2.1  1  PLAMIC005080  
      0.064   20.6   0.0       0.13   19.7   0.0    1.5  1  VITBRA020148  
      0.064   20.6   0.1       0.14   19.6   0.1    1.6  1  SACCER001677  
      0.065   20.6   0.0       0.13   19.6   0.0    1.6  1  PICSPE004914  
      0.065   20.6   0.1      0.096   20.0   0.1    1.3  1  HEMPHA010602  
      0.066   20.6   0.6       0.32   18.4   0.1    2.4  1  NAEFOW010687  
      0.066   20.6   0.9      0.081   20.3   0.2    1.5  1  PAUCHR003559  
      0.067   20.5   0.1        5.5   14.4   0.0    2.3  1  DIALUT002267  
      0.067   20.5   0.2       0.16   19.3   0.0    1.7  1  ACASPE013800  
      0.067   20.5   0.0       0.28   18.5   0.0    2.1  1  PAUCHR012091  
      0.067   20.5   0.0       0.15   19.4   0.0    1.5  1  LEUCOM052313  
      0.067   20.5   0.2       0.12   19.8   0.2    1.4  1  MATSPE026049  
      0.068   20.5   0.1        0.1   20.0   0.1    1.2  1  PARPYR000942  
      0.068   20.5   0.0       0.14   19.6   0.0    1.5  1  HONFER003984  
      0.068   20.5   0.0       0.13   19.6   0.0    1.5  1  PICSPE000457  
      0.069   20.5   0.6        1.7   16.0   0.0    2.8  1  CYAPAR021065  
      0.069   20.5   0.3       0.16   19.3   0.1    1.7  1  GEMCRY028204  
      0.069   20.5   0.1       0.23   18.9   0.1    2.0  1  MONBRE007279  
      0.069   20.5   0.0       0.21   18.9   0.0    1.9  1  ELPMAR008065  
       0.07   20.5   0.1       0.21   18.9   0.1    1.9  1  ARCINT031052  
       0.07   20.5   0.0       0.14   19.5   0.0    1.4  1  AGABIS003623  
      0.071   20.5   0.0       0.17   19.3   0.0    1.6  1  LEPVOR043759  
      0.071   20.5   0.0       0.25   18.7   0.0    1.9  1  NEPPYR028046  
      0.072   20.5   0.9        0.2   19.0   0.3    2.1  1  ACASPE018836  
      0.072   20.4   0.0       0.38   18.1   0.0    2.0  1  ELPMAR011706  
      0.072   20.4   0.1       0.11   19.9   0.1    1.2  1  GEMCRY040187  
      0.072   20.4   0.1       0.11   19.9   0.1    1.2  1  PARATL000312  
      0.073   20.4   0.7       0.43   18.0   0.7    2.1  1  ELPMAR004241  
      0.073   20.4   0.7       0.28   18.5   0.2    2.3  1  PARTET035856  
      0.074   20.4   0.1       0.11   19.8   0.1    1.2  1  NUCSPE066906  
      0.074   20.4   0.1       0.15   19.4   0.1    1.4  1  PICSPE004547  
      0.074   20.4   0.0       0.17   19.3   0.0    1.5  1  DIPROT036634  
      0.074   20.4   0.1       0.49   17.8   0.1    2.0  1  RAPHET002429  
      0.074   20.4   0.0       0.15   19.5   0.0    1.5  1  HOMSAP008856  
      0.074   20.4   0.1       0.17   19.3   0.1    1.5  1  ELPMAR001127  
      0.075   20.4   0.0       0.14   19.6   0.0    1.5  1  PTESPE019055  
      0.075   20.4   0.0       0.12   19.8   0.0    1.4  1  RIGRAM019613  
      0.075   20.4   0.0       0.14   19.5   0.0    1.5  1  CHRPER005300  
      0.076   20.4   0.1       0.11   19.9   0.1    1.3  1  ENTSUL057375  
      0.076   20.4   0.4       0.16   19.3   0.4    1.5  1  PARATL008123  
      0.076   20.4   0.4       0.11   19.9   0.4    1.3  1  PAUCHR015188  
      0.077   20.4   0.4       0.16   19.3   0.4    1.5  1  NUCSPE009629  
      0.077   20.4   0.0       0.15   19.5   0.0    1.4  1  HOMSAP078885  
      0.077   20.4   0.1       0.74   17.2   0.0    2.3  1  COLSPE006759  
      0.077   20.3   0.2       0.41   18.0   0.1    2.3  1  ELPMAR019938  
      0.078   20.3   0.3         15   13.0   0.1    2.9  1  ACASPE016188  
      0.078   20.3   0.0       0.11   19.9   0.0    1.4  1  ACASPE026629  
      0.079   20.3   0.1       0.15   19.4   0.1    1.5  1  ACASPE022078  
      0.079   20.3   0.1       0.25   18.7   0.1    1.9  1  DICDIS007227  
      0.079   20.3   0.0        0.2   19.0   0.0    1.7  1  EUGLON034418  
       0.08   20.3   0.1       0.13   19.6   0.1    1.4  1  ARCINT009924  
       0.08   20.3   0.5       0.22   18.9   0.1    2.0  1  PICSPE006525  
       0.08   20.3   0.1       0.18   19.2   0.1    1.5  1  ELPMAR015590  
       0.08   20.3   1.2       0.13   19.6   1.2    1.4  1  LEUCOM023084  
      0.081   20.3   0.1       0.22   18.9   0.1    1.7  1  GUITHE023004  
      0.081   20.3   0.1       0.33   18.3   0.0    2.0  1  CHOSPE007697  
      0.081   20.3   0.2       0.28   18.6   0.0    2.0  1  STECOE020531  
      0.081   20.3   0.0       0.17   19.2   0.0    1.5  1  PICSPE014075  
      0.081   20.3   0.0       0.21   19.0   0.0    1.6  1  GUITHE019316  
      0.081   20.3   0.0       0.13   19.6   0.0    1.4  1  ALLMAC018832  
      0.082   20.3   0.1        0.3   18.5   0.1    2.0  1  ARCINT028104  
      0.082   20.3   0.0      0.089   20.1   0.0    1.1  1  PICSPE128682  
      0.083   20.3   0.3      0.093   20.1   0.3    1.1  1  GEMCRY000835  
      0.083   20.2   0.0       0.19   19.1   0.0    1.6  1  POLPAL005041  
      0.083   20.2   0.0       0.21   18.9   0.0    1.7  1  RIGRAM025904  
      0.084   20.2   0.0       0.12   19.7   0.0    1.2  1  RHYHUM030310  
      0.084   20.2   0.0       0.23   18.8   0.0    1.8  1  MASSPE012643  
      0.084   20.2   3.8         14   13.1   0.8    3.9  1  STECOE008603  
      0.084   20.2   1.2       0.28   18.6   0.3    2.2  1  MADERY000549  
      0.084   20.2   0.5        0.2   19.0   0.5    1.7  1  CRAGIG002921  
      0.084   20.2   1.2       0.17   19.3   0.1    2.0  1  GUITHE019483  
      0.085   20.2   0.5       0.23   18.8   0.1    1.9  1  ELPMAR004486  
      0.085   20.2   0.0       0.18   19.2   0.0    1.5  1  HEMKUK005885  
      0.085   20.2   0.0       0.34   18.3   0.0    2.1  1  ARCINT005563  
      0.086   20.2   0.0       0.14   19.5   0.0    1.3  1  RIGRAM021813  
      0.086   20.2   0.0       0.23   18.8   0.0    1.8  1  APISPI024041  
      0.086   20.2   0.1       0.16   19.3   0.1    1.5  1  PICSPE038346  
      0.086   20.2   0.0       0.21   18.9   0.0    1.7  1  HOMSAP003370  
      0.087   20.2   0.4         17   12.8   0.0    3.0  2  ACASPE008809  
      0.088   20.2   0.2       0.19   19.1   0.2    1.4  1  HEMPHA000541  
      0.089   20.2   0.9      0.089   20.2   0.9    1.6  1  GEMCRY044354  
      0.089   20.1   0.2        0.3   18.5   0.2    1.9  1  GEMCRY030520  
      0.089   20.1   0.0       0.15   19.4   0.0    1.3  1  GONPAC015315  
      0.089   20.1   0.9         25   12.3   0.0    2.6  2  MONBRE006034  
       0.09   20.1   0.0       0.16   19.3   0.0    1.4  1  TELSUB042452  
      0.092   20.1   0.0        0.2   19.0   0.0    1.6  1  BRABEL000734  
      0.092   20.1   0.0       0.26   18.7   0.0    1.8  1  NEPPYR001097  
      0.093   20.1   0.0       0.24   18.8   0.0    1.8  1  DIAGRA005914  
      0.094   20.1   0.0       0.16   19.3   0.0    1.4  1  PTESPE016710  
      0.094   20.1   0.3        0.7   17.3   0.0    2.0  1  HEMPHA043505  
      0.094   20.1   0.0       0.27   18.6   0.0    1.8  1  COCSUB007011  
      0.094   20.1   0.1       0.16   19.3   0.1    1.4  1  ARCINT000257  
      0.095   20.1   0.0       0.17   19.2   0.0    1.4  1  RHOMAR013193  
      0.095   20.1   0.0       0.17   19.3   0.0    1.4  1  GUITHE011924  
      0.096   20.1   0.1       0.25   18.7   0.0    1.8  1  HEMSPE054579  
      0.096   20.1   0.0       0.19   19.1   0.0    1.5  1  CHLREI006770  
      0.096   20.0   0.0       0.17   19.2   0.0    1.4  1  GEMCRY020138  
      0.096   20.0   0.2         29   12.1   0.0    2.8  2  ACASPE007573  
      0.097   20.0   0.0       0.15   19.4   0.0    1.3  1  NUTLON009348  
      0.097   20.0   0.0       0.19   19.1   0.0    1.5  1  THETRA002064  
      0.097   20.0   0.0       0.33   18.3   0.0    2.0  1  APISPI024042  
      0.097   20.0   0.0       0.18   19.2   0.0    1.4  1  HOMSAP012973  
      0.098   20.0   0.2       0.24   18.8   0.2    1.7  1  NEODAM006925  
      0.098   20.0   0.0       0.15   19.4   0.0    1.3  1  NEPPYR024421  
      0.098   20.0   1.3       0.15   19.5   0.2    1.9  1  ELPMAR009081  
      0.099   20.0   0.1       0.16   19.4   0.1    1.3  1  PAUCHR009319  
      0.099   20.0   0.2        0.3   18.5   0.2    1.8  1  GEMCRY003975  
        0.1   20.0   0.0       0.22   18.9   0.0    1.6  1  BRABEL018696  
        0.1   20.0   0.1        0.1   20.0   0.1    2.0  1  OXYTRI002393  
        0.1   20.0   0.1        0.1   20.0   0.1    2.0  1  STEHIS010901  
        0.1   20.0   0.0       0.22   18.9   0.0    1.6  1  GUITHE016182  
        0.1   20.0   0.0       0.51   17.7   0.0    2.2  1  NAEFOW006212  
        0.1   20.0   0.0       0.16   19.4   0.0    1.3  1  PTESPE005624  
        0.1   19.9   0.1       0.35   18.3   0.0    1.9  1  SYMSPE026444  
        0.1   19.9   0.2       0.23   18.8   0.2    1.6  1  ELPMAR011591  
       0.11   19.9   0.1        1.8   16.0   0.1    2.3  1  PICSPE009753  
       0.11   19.9   0.0       0.19   19.1   0.0    1.5  1  DANRER012341  
       0.11   19.9   0.0       0.25   18.7   0.0    1.7  1  PHAKIR002710  
       0.11   19.9   0.0       0.24   18.8   0.0    1.6  1  THETRA008005  
       0.11   19.9   0.0       0.26   18.7   0.0    1.7  1  CHASUB021388  
       0.11   19.9   0.0       0.21   18.9   0.0    1.5  1  CRYNEO002345  
       0.11   19.9   0.2       0.22   18.9   0.2    1.5  1  RHIIRR001122  
       0.11   19.9   0.1       0.26   18.6   0.1    1.6  1  LEPVOR020118  
       0.11   19.9   0.1       0.44   17.9   0.0    2.1  1  PICSPE003571  
       0.11   19.9   0.0       0.27   18.6   0.0    1.7  1  ROZALL000601  
       0.11   19.8   0.1       0.19   19.1   0.1    1.4  1  RIGRAM019775  
       0.11   19.8   0.1       0.15   19.4   0.1    1.2  1  ACASPE020456  
       0.11   19.8   0.1       0.19   19.1   0.1    1.3  1  ACACAS002871  
       0.11   19.8   0.0       0.37   18.2   0.0    1.8  1  TELSPE050056  
       0.11   19.8   0.0       0.22   18.9   0.0    1.5  1  PRYPAR047986  
       0.11   19.8   0.0       0.11   19.8   0.0    1.4  1  LEUCOM090241  
       0.12   19.8   0.0       0.15   19.4   0.0    1.2  1  RHYHUM042487  
       0.12   19.8   0.0       0.19   19.1   0.0    1.3  1  PICSPE014479  
       0.12   19.8   0.0       0.37   18.2   0.0    1.8  1  HOMSAP054706  
       0.12   19.8   0.1       0.26   18.6   0.1    1.7  1  ARCINT011228  
       0.12   19.8   0.0       0.39   18.1   0.0    1.9  1  SYMSPE017539  
       0.12   19.8   0.1       0.29   18.5   0.1    1.7  1  PERSWS009566  
       0.12   19.8   0.0       0.31   18.4   0.0    1.7  1  ENTSUL009550  
       0.12   19.8   0.0         32   12.0   0.0    2.2  2  RIGRAM015687  
       0.12   19.7   0.4        4.7   14.6   0.1    3.2  1  ACASPE005486  
       0.12   19.7   0.0        0.2   19.1   0.0    1.4  1  ALLMAC016229  
       0.12   19.7   0.2       0.46   17.9   0.2    1.9  1  NUTLON001449  
       0.12   19.7   0.0        0.2   19.0   0.0    1.3  1  HEMPHA012371  
       0.12   19.7   0.0       0.29   18.5   0.0    1.6  1  NEPPYR015776  
       0.12   19.7   0.0       0.31   18.4   0.0    1.7  1  DANRER035661  
       0.12   19.7   0.3       0.24   18.8   0.3    1.4  1  GEMCRY044816  
       0.12   19.7   0.0       0.26   18.7   0.0    1.5  1  MONEXI012150  
       0.12   19.7   0.1       0.34   18.3   0.1    1.8  1  RHIIRR009135  
       0.13   19.7   0.1       0.36   18.2   0.1    1.8  1  SYMSPE000533  
       0.13   19.7   0.8       0.39   18.1   0.7    1.9  1  COLSPE002382  
       0.13   19.6   0.1       0.25   18.7   0.1    1.5  1  HEMPHA010599  
       0.13   19.6   0.1        0.6   17.5   0.1    2.2  1  DROMEL004092  
       0.13   19.6   0.0       0.23   18.8   0.0    1.4  1  HEMPHA012370  
       0.13   19.6   0.0       0.23   18.8   0.0    1.3  1  EUGLON015180  
       0.13   19.6   0.1       0.22   18.9   0.1    1.4  1  BAFFRI025287  
       0.13   19.6   0.2        5.6   14.4   0.0    2.4  1  ACASPE000037  
       0.13   19.6   0.0        0.5   17.7   0.0    1.9  1  CHOSPE010794  
       0.13   19.6   0.1        0.3   18.5   0.1    1.6  1  RIGRAM007510  
       0.13   19.6   0.0       0.41   18.0   0.0    1.9  1  PERSWS009380  
       0.13   19.6   0.1       0.74   17.2   0.1    2.2  1  BODSAL006452  
       0.14   19.6   0.0       0.29   18.5   0.0    1.6  1  TELSUB002627  
       0.14   19.5   0.1       0.64   17.4   0.3    2.0  1  HOMSAP052054  
       0.14   19.5   0.1       0.33   18.3   0.1    1.7  1  PAUCHR003701  
       0.14   19.5   0.1       0.25   18.7   0.1    1.4  1  CHLREI010534  
       0.14   19.5   0.1       0.25   18.7   0.1    1.4  1  PRACOL002796  
       0.14   19.5   0.0       0.35   18.2   0.0    1.7  1  ARCINT012258  
       0.14   19.5   0.0       0.22   18.9   0.0    1.4  1  ARCINT004246  
       0.14   19.5   3.0       0.23   18.8   0.0    2.8  1  NEMVEC005908  
       0.14   19.5   0.0       0.29   18.5   0.0    1.5  1  TELSUB002626  
       0.14   19.5   0.0       0.28   18.6   0.0    1.5  1  PHYPOL015471  
       0.14   19.5   0.1       0.65   17.4   0.3    2.0  1  HOMSAP065398  
       0.14   19.5   0.1       0.66   17.4   0.0    2.2  1  GEMCRY010448  
       0.14   19.5   0.0       0.34   18.3   0.0    1.7  1  CHASUB014154  
       0.14   19.5   0.1       0.46   17.9   0.0    1.8  1  POLPAL000334  
       0.14   19.5   0.1       0.31   18.4   0.1    1.6  1  ENTSUL040251  
       0.15   19.5   1.9        4.1   14.8   0.1    3.4  1  BIGNAT012275  
       0.15   19.5   0.0       0.22   18.9   0.0    1.3  1  BIGNAT009372  
       0.15   19.5   0.1       0.27   18.6   0.1    1.4  1  GUITHE019739  
       0.15   19.5   0.0       0.27   18.6   0.0    1.4  1  TRIVAG049394  
       0.15   19.5   0.1       0.43   17.9   0.1    1.9  1  BIGNAT012407  
       0.15   19.4   0.0       0.38   18.1   0.0    1.7  1  CLAOKA014599  
       0.15   19.4   0.0       0.28   18.6   0.0    1.5  1  HEMPHA008529  
       0.15   19.4   0.0       0.62   17.5   0.0    2.0  1  PLAFAL004468  
       0.15   19.4   0.2    6.4e+02    7.8   0.0    3.9  2  NAEFOW009503  
       0.15   19.4   0.0       0.28   18.6   0.0    1.4  1  ANCTWI035430  
       0.15   19.4   0.2       0.28   18.6   0.2    1.4  1  BODSAL012681  
       0.15   19.4   0.7       0.42   18.0   0.7    1.7  1  ELPMAR013490  
       0.15   19.4   0.0       0.34   18.3   0.0    1.6  1  MADERY028163  
       0.15   19.4   0.0       0.49   17.8   0.0    1.9  1  STECOE026805  
       0.15   19.4   0.0       0.22   18.9   0.0    1.2  1  HEMPHA021096  
       0.15   19.4   0.0       0.22   18.9   0.0    1.3  1  APISPI034412  
       0.15   19.4   0.0       0.33   18.3   0.0    1.6  1  BAFFRI005073  
       0.15   19.4   0.3       0.48   17.8   0.3    1.9  1  RHIIRR001992  
       0.16   19.4   0.0       0.35   18.2   0.0    1.5  1  MASBAL014405  
       0.16   19.4   0.3        7.2   14.0   0.0    2.2  1  DIPROT035747  
       0.16   19.4   0.0       0.37   18.2   0.0    1.5  1  BREMOT003044  
       0.16   19.3   0.3       0.16   19.3   0.3    2.0  1  CRAGIG017140  
       0.16   19.3   0.0       0.25   18.7   0.0    1.3  1  NAEFOW015416  
       0.16   19.3   0.1       0.58   17.5   0.0    2.1  1  SYMSPE001681  
       0.16   19.3   0.0       0.32   18.4   0.0    1.4  1  ELPMAR018443  
       0.16   19.3   0.1        0.4   18.1   0.1    1.6  1  NAEFOW007025  
       0.17   19.3   0.0       0.39   18.1   0.0    1.7  1  SAPDIC002634  
       0.17   19.3   0.0       0.32   18.4   0.0    1.5  1  BAFFRI017726  
       0.17   19.3   0.0         35   11.9   0.1    2.5  2  GONPAC050294  
       0.17   19.3   0.1       0.39   18.1   0.1    1.6  1  VERVER007623  
       0.17   19.3   0.2       0.23   18.9   0.2    1.2  1  PICSPE087517  
       0.17   19.3   0.0        0.3   18.5   0.0    1.4  1  ALLMAC003391  
       0.17   19.2   0.0        0.3   18.5   0.0    1.4  1  CHOSPE027664  
       0.17   19.2   0.1       0.41   18.0   0.1    1.6  1  NAEFOW011848  
       0.17   19.2   0.1       0.38   18.1   0.1    1.6  1  PICSPE073880  
       0.17   19.2   0.0       0.38   18.1   0.0    1.6  1  BIGNAT019808  
       0.17   19.2   0.0       0.29   18.5   0.0    1.3  1  TELSPE044531  
       0.18   19.2   0.1       0.34   18.3   0.1    1.4  1  HEMPHA021197  
       0.18   19.2   0.0       0.46   17.9   0.0    1.7  1  ACAPLA000343  
       0.18   19.2   0.0       0.31   18.4   0.0    1.3  1  PTESPE009156  
       0.18   19.2   0.2       0.38   18.1   0.2    1.5  1  RHIIRR006435  
       0.18   19.2   0.0       0.39   18.1   0.0    1.6  1  TELSPE070629  
       0.18   19.2   0.0       0.33   18.3   0.0    1.5  1  DIALUT006358  
       0.18   19.2   0.1       0.62   17.4   0.1    1.9  1  OXYTRI005826  
       0.18   19.2   0.1       0.62   17.4   0.1    1.9  1  STEHIS002508  
       0.18   19.2   0.1         46   11.4   0.0    3.1  1  LEUCOM000919  
       0.18   19.2   0.7       0.39   18.1   0.7    1.5  1  TELSPE031037  
       0.18   19.2   0.1       0.31   18.4   0.1    1.4  1  LEUCOM001047  
       0.19   19.1   0.0       0.27   18.6   0.0    1.4  1  RIGRAM006763  
       0.19   19.1   0.4    4.6e+03    5.1   0.0    5.7  1  MORVER006463  
       0.19   19.1   0.0       0.42   18.0   0.0    1.7  1  MNELEI002228  
       0.19   19.1   0.0       0.42   18.0   0.0    1.5  1  SYMSPE017525  
       0.19   19.1   0.0       0.33   18.3   0.0    1.4  1  PICSPE064852  
       0.19   19.1   0.1       0.25   18.7   0.1    1.1  1  PICSPE081637  
       0.19   19.1   0.0       0.29   18.5   0.0    1.3  1  MATSPE024332  
       0.19   19.1   0.0    1.9e+02    9.5   0.0    2.7  2  DIALUT012376  
       0.19   19.1   0.1        1.9   15.9   0.1    2.6  1  THETRA005518  
       0.19   19.1   0.0       0.37   18.2   0.0    1.5  1  COCSUB005590  
       0.19   19.1   1.8      2e+02    9.4   0.1    2.7  2  PRYPAR013850  
       0.19   19.1   0.0       0.38   18.1   0.0    1.5  1  APISPI044313  
       0.19   19.1   0.2        1.1   16.7   0.1    2.4  1  ELPMAR016219  
        0.2   19.1   0.1       0.51   17.7   0.1    1.8  1  HEMSPE002503  
        0.2   19.1   0.0       0.63   17.4   0.0    1.9  1  HOMSAP014739  
        0.2   19.0   0.1       0.66   17.4   0.1    1.8  1  DANRER029824  
        0.2   19.0   0.1       0.66   17.4   0.1    1.8  1  DANRER029826  
        0.2   19.0   0.0       0.38   18.1   0.0    1.5  1  IXOSCA011088  
        0.2   19.0   0.1        0.4   18.1   0.1    1.5  1  BIGNAT020445  
        0.2   19.0   0.0       0.36   18.2   0.0    1.4  1  ARCINT005995  
        0.2   19.0   0.2       0.68   17.3   0.0    2.0  1  SYMSPE012801  
        0.2   19.0   0.5       0.48   17.8   0.0    1.9  1  ARCINT007111  
        0.2   19.0   0.0        2.6   15.4   0.0    2.5  1  TELSUB029840  
        0.2   19.0   0.0       0.61   17.5   0.0    1.8  1  MORVER007995  
        0.2   19.0   0.1        2.3   15.6   0.1    2.4  1  PHAKIR001582  
        0.2   19.0   0.0       0.36   18.2   0.0    1.4  1  ALLMAC002767  
       0.21   19.0   0.1       0.31   18.4   0.1    1.3  1  ENTSUL005301  
       0.21   19.0   0.0       0.55   17.6   0.0    1.7  1  DANRER011080  
       0.21   19.0   0.0        0.4   18.1   0.0    1.4  1  PICSPE023526  
       0.21   19.0   0.1       0.49   17.8   0.1    1.6  1  GALSUL000719  
       0.21   19.0   0.0       0.52   17.7   0.0    1.7  1  ELPMAR016626  
       0.21   19.0   0.1       0.41   18.0   0.1    1.5  1  MASBAL004942  
       0.21   18.9   0.0       0.39   18.1   0.0    1.4  1  SECSPE003434  
       0.21   18.9   0.1       0.31   18.4   0.1    1.3  1  NUCSPE104133  
       0.21   18.9   0.2       0.58   17.5   0.2    1.8  1  BIGNAT014145  
       0.22   18.9   0.1       0.42   18.0   0.1    1.5  1  MARPOL001469  
       0.22   18.9   0.0         37   11.8   0.0    2.5  2  ACASPE016646  
       0.22   18.9   0.0       0.56   17.6   0.0    1.7  1  RAMVAR022411  
       0.22   18.9   0.1       0.55   17.6   0.1    1.7  1  STRRAT001609  
       0.22   18.9   0.0       0.27   18.6   0.0    1.1  1  HEMPHA049876  
       0.22   18.9   4.1    1.3e+04    3.6   0.0    8.0  0  MORVER004428  
       0.22   18.9   0.3       0.99   16.8   0.1    2.1  1  CRAGIG043195  
       0.22   18.9   0.0       0.56   17.6   0.0    1.7  1  LEUCOM079891  
       0.22   18.9   0.0        0.4   18.1   0.0    1.4  1  TELSUB009388  
       0.23   18.9   0.0       0.51   17.7   0.0    1.7  1  ACASPE009011  
       0.23   18.9   0.0       0.43   18.0   0.0    1.5  1  PTESPE018143  
       0.23   18.8   0.0       0.72   17.2   0.0    1.9  1  SALKVE021665  
       0.23   18.8   0.0       0.26   18.7   0.0    1.1  1  MADERY028228  
       0.23   18.8   0.0       0.48   17.8   0.0    1.5  1  BIGNAT013535  
       0.23   18.8   0.0       0.38   18.1   0.0    1.3  1  HEMPHA052334  
       0.24   18.8   0.0       0.49   17.8   0.0    1.5  1  APISPI041730  
       0.24   18.8   0.2       0.44   17.9   0.2    1.5  1  RHIIRR000088  
       0.24   18.8   0.1        3.7   15.0   0.0    2.4  1  EUGLON013988  
       0.24   18.8   0.1       0.36   18.2   0.1    1.3  1  CHOSPE026126  
       0.24   18.8   0.2       0.41   18.0   0.2    1.3  1  ELPMAR016346  
       0.24   18.8   0.1       0.42   18.0   0.1    1.5  1  MADERY029774  
       0.24   18.8   0.4        1.2   16.6   0.1    2.3  1  CRYCOH009930  
       0.24   18.7   0.0       0.57   17.6   0.0    1.6  1  MONBRE002602  
       0.25   18.7   0.0        0.7   17.3   0.0    1.8  1  PAUCHR000065  
       0.25   18.7   0.2       0.43   17.9   0.2    1.4  1  DIPROT020952  
       0.25   18.7   0.2       0.46   17.9   0.2    1.3  1  UMBRAM006545  
       0.26   18.7   0.1       0.77   17.1   0.1    1.8  1  CRAGIG009826  
       0.26   18.7   0.2        1.1   16.6   0.0    2.2  1  ACASPE013851  
       0.26   18.7   0.0       0.38   18.1   0.0    1.2  1  MICSPE005000  
       0.26   18.7   0.0       0.62   17.5   0.0    1.7  1  PICSPE039351  
       0.26   18.7   0.1       0.66   17.4   0.1    1.7  1  MATSPE018186  
       0.26   18.6   0.0       0.79   17.1   0.0    1.8  1  HOMSAP038247  
       0.26   18.6   0.1       0.52   17.7   0.1    1.5  1  PICSPE090488  
       0.26   18.6   0.4        1.9   15.9   0.4    2.1  1  PRYPAR019237  
       0.27   18.6   0.0        0.3   18.4   0.0    1.1  1  BAFFRI038950  
       0.27   18.6   0.1       0.79   17.1   0.1    1.8  1  CRAGIG024830  
       0.27   18.6   0.0       0.58   17.5   0.0    1.5  1  HONFER009139  
       0.27   18.6   0.1       0.36   18.2   0.1    1.2  1  PAUCHR031083  
       0.27   18.6   2.1    1.4e+03    6.7   0.0    3.9  2  STECOE006638  
       0.27   18.6   0.0       0.63   17.4   0.0    1.6  1  CYAPAR009270  
       0.27   18.6   1.1       0.68   17.3   1.1    1.6  1  ACACAS007468  
       0.27   18.6   0.0       0.55   17.6   0.0    1.5  1  BIGNAT010333  
       0.27   18.6   0.1       0.79   17.1   0.1    1.8  1  CRAGIG024831  
       0.27   18.6   0.0       0.84   17.0   0.0    1.9  1  SALKVE007109  
       0.28   18.6   0.1        0.8   17.1   0.1    1.8  1  CRAGIG024829  
       0.28   18.6   0.0       0.56   17.6   0.0    1.5  1  RIGRAM025605  
       0.28   18.6   0.0       0.62   17.4   0.0    1.6  1  TELSUB024214  
       0.28   18.6   0.2       0.75   17.2   0.1    1.8  1  APISPI005429  
       0.28   18.6   1.2          3   15.2   0.0    2.6  1  GEMCRY031693  
       0.28   18.6   0.0       0.47   17.8   0.0    1.3  1  ELPMAR002426  
       0.28   18.5   0.1       0.51   17.7   0.1    1.4  1  NEODAM001385  
       0.28   18.5   0.0       0.76   17.2   0.0    1.7  1  PLAFUN004787  
       0.28   18.5   1.3         11   13.4   1.3    2.8  1  GEPOCE009859  
       0.28   18.5   0.0          1   16.8   0.0    1.9  1  HEMPHA012119  
       0.28   18.5   0.0       0.62   17.4   0.0    1.5  1  PAUCHR014979  
       0.29   18.5   0.1       0.41   18.0   0.1    1.2  1  HALSPE002564  
       0.29   18.5   0.0       0.87   17.0   0.0    1.8  1  RHIIRR008437  
       0.29   18.5   0.0        0.7   17.3   0.0    1.6  1  ACAPLA009179  
       0.29   18.5   0.0          1   16.8   0.0    1.9  1  SYMSPE013638  
       0.29   18.5   0.0       0.63   17.4   0.0    1.6  1  BAFFRI045784  
       0.29   18.5   0.0       0.57   17.6   0.0    1.5  1  CIOINT002599  
        0.3   18.5   4.6        2.7   15.4   0.4    2.8  1  NEODAM004957  
        0.3   18.4   0.0       0.99   16.8   0.0    1.9  1  ACACAS003986  
        0.3   18.4   0.0        2.2   15.7   0.0    2.4  1  PLATAR013331  
       0.31   18.4   0.0        0.5   17.8   0.0    1.2  1  PICSPE098599  
       0.31   18.4   0.1       0.69   17.3   0.1    1.5  1  PAPANK031367  
       0.31   18.4   0.0       0.85   17.0   0.0    1.7  1  CIOINT014936  
       0.32   18.4   0.0       0.65   17.4   0.0    1.5  1  RHIIRR021087  
       0.32   18.4   0.0       0.56   17.6   0.0    1.4  1  LEUCOM022623  
       0.32   18.4   0.1    1.9e+02    9.5   0.0    2.9  2  RAPHET018921  
       0.32   18.4   0.1       0.54   17.7   0.1    1.3  1  RAMBRE000731  
       0.32   18.4   0.0       0.54   17.6   0.0    1.3  1  LEUCOM072853  
       0.32   18.4   0.0        1.9   15.9   0.0    2.3  1  NEPPYR004369  
       0.32   18.4   0.0        0.7   17.3   0.0    1.6  1  COLVIE013169  
       0.33   18.3   0.2         14   13.1   0.1    2.7  1  TELSPE055961  
       0.33   18.3   0.0        2.9   15.3   0.0    2.8  1  CHASUB021744  
       0.33   18.3   0.0       0.58   17.5   0.0    1.4  1  TELSPE080849  
       0.33   18.3   0.1       0.74   17.2   0.1    1.7  1  CHOSPE033319  
       0.33   18.3   0.0       0.61   17.5   0.0    1.4  1  ELPMAR004573  
       0.33   18.3   0.1       0.92   16.9   0.1    1.8  1  BODSAL017000  
       0.33   18.3   0.1       0.86   17.0   0.1    1.6  1  STECOE024010  
       0.34   18.3   0.0       0.71   17.3   0.0    1.5  1  PAUCHR005655  
       0.34   18.3   0.1       0.86   17.0   0.1    1.7  1  RHOMAR009361  
       0.34   18.3   0.0        1.1   16.7   0.0    1.9  1  NEMVEC021295  
       0.34   18.3   0.0       0.76   17.2   0.0    1.5  1  MALCAL002633  
       0.34   18.3   1.2         11   13.5   1.2    2.6  1  GEPOCE026088  
       0.34   18.3   0.0       0.43   18.0   0.0    1.2  1  BAFFRI042850  
       0.34   18.3   2.6    2.7e+02    9.0   0.1    3.5  2  STECOE024646  
       0.34   18.3   0.0       0.83   17.0   0.0    1.7  1  BRABEL008091  
       0.34   18.3   0.0       0.46   17.9   0.0    1.2  1  PICSPE118654  
       0.34   18.3   0.2       0.73   17.2   0.2    1.5  1  MALCAL011161  
       0.34   18.3   0.1       0.69   17.3   0.1    1.5  1  RIGRAM014131  
       0.35   18.3   1.1         12   13.3   0.0    3.4  1  GONPAC022901  
       0.35   18.3   0.1       0.77   17.1   0.1    1.6  1  ACASPE018837  
       0.35   18.2   1.8         81   10.7   0.2    3.6  1  ACASPE000239  
       0.35   18.2   0.1        6.6   14.2   0.0    2.6  1  ELPMAR018272  
       0.35   18.2   0.0       0.67   17.3   0.0    1.5  1  RIGRAM024397  
       0.35   18.2   0.4        1.2   16.6   0.2    2.0  1  PSEPER011188  
       0.36   18.2   0.0       0.67   17.3   0.0    1.4  1  RHIIRR008713  
       0.36   18.2   0.1       0.68   17.3   0.1    1.5  1  SYMSPE059834  
       0.36   18.2   0.1        1.5   16.2   0.0    2.0  1  RHIIRR009053  
       0.36   18.2   0.1       0.92   16.9   0.1    1.7  1  HEMPHA018748  
       0.36   18.2   0.0       0.89   17.0   0.0    1.6  1  PLATAR007298  
       0.36   18.2   0.2       0.81   17.1   0.2    1.6  1  BIGNAT006160  
       0.36   18.2   0.0          1   16.8   0.0    1.8  1  HOMSAP014738  
       0.36   18.2   0.9        1.1   16.7   0.9    1.8  1  RHYHUM014245  
       0.36   18.2   0.2        1.1   16.6   0.2    1.8  1  MATSPE026298  
       0.36   18.2   0.3        1.4   16.3   0.3    2.0  1  ARCINT031998  
       0.36   18.2   0.3       0.89   16.9   0.0    1.8  1  CAPOWC002884  
       0.37   18.2   0.2        1.3   16.4   0.1    2.0  1  ALLMAC012684  
       0.37   18.2   0.6       0.69   17.3   0.1    1.8  1  RHIIRR019182  
       0.37   18.2   0.2       0.89   16.9   0.2    1.7  1  COLSPE005106  
       0.37   18.2   0.0       0.64   17.4   0.0    1.4  1  GONPAC041851  
       0.37   18.2   0.1        1.1   16.6   0.1    1.9  1  BAFFRI042511  
       0.37   18.2   0.4        1.3   16.5   0.1    2.0  1  ACASPE024875  
       0.38   18.1   0.0          1   16.8   0.0    1.8  1  NEMVEC003500  
       0.38   18.1   0.0       0.62   17.4   0.0    1.3  1  HOMSAP098500  
       0.38   18.1   0.0       0.61   17.5   0.0    1.4  1  BREMOT001317  
       0.38   18.1   0.3        3.1   15.2   0.1    2.6  1  ACASPE029613  
       0.38   18.1   0.1        1.4   16.3   0.0    2.0  1  GEMCRY029665  
       0.38   18.1   0.0        2.5   15.5   0.0    2.1  1  PICSPE067727  
       0.38   18.1   0.0       0.67   17.4   0.0    1.4  1  TELSPE074849  
       0.38   18.1   0.0       0.84   17.0   0.0    1.6  1  PLATAR014692  
       0.38   18.1   0.0       0.64   17.4   0.0    1.4  1  AGABIS004445  
       0.38   18.1   0.1       0.84   17.0   0.1    1.6  1  RHIIRR003667  
       0.39   18.1   0.2        1.3   16.5   0.1    2.0  1  MASSPE010217  
       0.39   18.1   0.3       0.82   17.1   0.0    1.7  1  RIGRAM017576  
       0.39   18.1   0.1        3.6   15.0   0.1    2.3  1  TELSPE021013  
       0.39   18.1   0.1        1.3   16.4   0.1    1.9  1  CHOSPE019366  
       0.39   18.1   0.1        1.1   16.6   0.1    1.9  1  RAMVAR001691  
        0.4   18.1   0.0       0.87   17.0   0.0    1.5  1  PTESPE007093  
        0.4   18.0   0.1        1.8   16.0   0.1    2.1  1  MASSPE000438  
       0.41   18.0   0.0        0.9   16.9   0.0    1.5  1  CRAGIG022864  
       0.41   18.0   0.1    4.8e+02    8.2   0.0    2.7  2  ACASPE009185  
       0.41   18.0   0.0       0.85   17.0   0.0    1.4  1  CRYNEO002972  
       0.41   18.0   0.4        1.5   16.2   0.1    2.1  1  ELPMAR000613  
       0.41   18.0   0.1       0.84   17.0   0.1    1.5  1  NEPPYR002088  
       0.41   18.0   0.1       0.87   17.0   0.1    1.5  1  BAFFRI021082  
       0.42   18.0   0.5        6.1   14.3   0.1    2.5  1  BODSAL003346  
       0.42   18.0   0.0        3.7   15.0   0.0    2.3  1  PAPANK019285  
       0.42   18.0   0.2        1.3   16.4   0.0    1.9  1  CRYCOH013023  
       0.42   18.0   0.1       0.91   16.9   0.1    1.5  1  GLOWIT017670  
       0.42   18.0   0.1        1.4   16.4   0.1    1.8  1  LEUCOM052083  
       0.42   18.0   0.0       0.72   17.2   0.0    1.3  1  SALKVE010286  
       0.43   18.0   0.0       0.94   16.9   0.0    1.5  1  CRAGIG022863  
       0.43   18.0   0.0       0.82   17.1   0.0    1.4  1  DIAGRA029470  
       0.43   18.0   0.1       0.92   16.9   0.0    1.5  1  RIGRAM013789  
       0.43   18.0   0.1        1.1   16.6   0.1    1.7  1  NEODAM008900  
       0.43   18.0   0.0        1.1   16.6   0.0    1.7  1  MASSPE012565  
       0.43   18.0   0.2        1.4   16.4   0.0    1.9  1  CRYCOH058154  
       0.43   18.0   0.1    4.3e+02    8.3   0.0    3.3  1  PRYPAR000944  
       0.43   18.0   0.2        1.3   16.5   0.0    1.9  1  NEOSPE008599  
       0.43   17.9   0.1       0.77   17.1   0.1    1.4  1  RHIIRR012150  
       0.44   17.9   0.0       0.54   17.7   0.0    1.3  1  ELPMAR024046  
       0.44   17.9   0.2        1.7   16.1   0.2    2.0  1  ARCINT031999  
       0.45   17.9   0.4          1   16.7   0.4    1.6  1  DANRER036455  
       0.45   17.9   0.0        0.9   16.9   0.0    1.5  1  VITBRA004892  
       0.46   17.9   0.0         21   12.6   0.0    3.0  1  ENTSUL045300  
       0.46   17.9   0.0        1.2   16.6   0.0    1.8  1  ENTSUL025998  
       0.46   17.9   0.0        1.4   16.3   0.0    1.9  1  APISPI052496  
       0.46   17.9   0.0       0.85   17.0   0.0    1.4  1  GEPOCE024618  
       0.46   17.9   0.0        2.3   15.7   0.0    2.0  1  MATSPE022485  
       0.46   17.9   0.0        2.4   15.6   0.0    2.3  1  APISPI034413  
       0.46   17.9   0.1        3.6   15.0   0.0    2.4  1  MATSPE011127  
       0.47   17.9   1.6    1.4e+03    6.7   0.0    3.9  2  CRYCOH049683  
       0.47   17.9   0.0        1.2   16.6   0.0    1.7  1  COCSUB007609  
       0.47   17.9   0.0       0.77   17.1   0.0    1.3  1  HOMSAP048948  
       0.47   17.8   0.0       0.97   16.8   0.0    1.5  1  RIGRAM024396  
       0.47   17.8   0.1        1.3   16.4   0.1    1.8  1  RHIIRR015551  
       0.47   17.8   0.1        1.2   16.6   0.1    1.7  1  TETTHE007958  
       0.47   17.8   0.0       0.66   17.4   0.0    1.2  1  PICSPE082231  
       0.47   17.8   0.0         43   11.6   0.0    2.4  1  CLAOKA013903  
       0.48   17.8   0.6        2.9   15.3   0.0    2.5  1  SAPDIC001040  
       0.48   17.8   0.0       0.65   17.4   0.0    1.3  1  JAKBAH012388  
       0.49   17.8   0.6        1.3   16.4   0.6    1.7  1  CRAGIG014972  
       0.49   17.8   0.1       0.66   17.4   0.1    1.2  1  IXOSCA012430  
        0.5   17.8   0.3       0.65   17.4   0.3    1.2  1  ENTSUL032759  
        0.5   17.8   0.0        2.3   15.6   0.0    1.9  1  PICSPE119830  
       0.51   17.7   0.7        3.3   15.1   0.1    2.5  1  DICDIS012106  
       0.52   17.7   0.2          3   15.3   0.0    2.3  1  SPIPUN007728  
       0.52   17.7   0.2          1   16.7   0.2    1.5  1  AURLIM003773  
       0.52   17.7   0.0       0.87   17.0   0.0    1.4  1  TELSPE081734  
       0.52   17.7   0.0        1.2   16.5   0.0    1.5  1  HALSEO007827  
       0.53   17.7   0.0        0.8   17.1   0.0    1.3  1  RIGRAM001928  
       0.53   17.7   0.0        1.7   16.0   0.0    1.9  1  PAUCHR000547  
       0.53   17.7   1.2        1.5   16.2   1.2    1.8  1  CHASUB018332  
       0.53   17.7   0.0       0.92   16.9   0.0    1.4  1  ALLMAC014812  
       0.53   17.7   0.0        1.3   16.4   0.0    1.7  1  RHYHUM026488  
       0.53   17.7   0.3        1.2   16.5   0.3    1.7  1  ARCINT017732  
       0.53   17.7   0.0       0.98   16.8   0.0    1.3  1  EUGLON005149  
       0.54   17.7   0.0        1.2   16.5   0.0    1.6  1  ACAPLA021932  
       0.54   17.6   0.0        1.8   16.0   0.0    1.8  1  PICSPE039684  
       0.54   17.6   0.9         39   11.7   0.1    2.5  1  ACASPE023544  
       0.54   17.6   0.2      1e+02   10.4   0.0    2.6  2  NEMVEC010483  
       0.55   17.6   0.2        2.6   15.5   0.5    1.8  1  CLAOKA017385  
       0.56   17.6   0.0        1.2   16.5   0.0    1.6  1  GLOWIT011422  
       0.56   17.6   0.0        1.4   16.3   0.0    1.7  1  RHIIRR015408  
       0.57   17.6   0.0        1.3   16.4   0.0    1.5  1  CRAGIG061852  
       0.57   17.6   0.1       0.83   17.0   0.1    1.2  1  EUGLON021051  
       0.57   17.6   0.4      4e+02    8.4   0.0    3.1  2  STECOE018131  
       0.58   17.6   0.1        0.9   16.9   0.1    1.4  1  BAFFRI036734  
       0.58   17.5   0.9        1.6   16.2   0.9    1.7  1  RHYHUM014221  
       0.59   17.5   0.0        1.1   16.6   0.0    1.5  1  DANRER048588  
       0.59   17.5   0.4        1.7   16.1   0.0    2.0  1  ACASPE016050  
       0.59   17.5   0.0        1.4   16.4   0.0    1.7  1  HONFER006349  
        0.6   17.5   0.1          1   16.7   0.1    1.3  1  CRYCOH026300  
        0.6   17.5   3.7    1.2e+03    7.0   0.0    5.2  2  AURLIM005140  
        0.6   17.5   0.1        1.2   16.5   0.1    1.5  1  PTESPE000973  
        0.6   17.5   0.1        1.7   16.1   0.1    1.7  1  JAKBAH000470  
        0.6   17.5   0.0        1.5   16.3   0.0    1.8  1  MANPLA028754  
        0.6   17.5   0.0        1.1   16.7   0.0    1.3  1  CRYCOH041257  
        0.6   17.5   0.3        2.5   15.5   0.0    2.1  1  MONBRE007006  
        0.6   17.5   0.0        1.1   16.6   0.0    1.5  1  DANRER032255  
        0.6   17.5   0.0        1.7   16.0   0.0    1.8  1  NEMVEC014238  
       0.61   17.5   0.1         12   13.3   0.0    2.4  1  SALKVE008319  
       0.61   17.5   0.1    4.5e+02    8.3   0.0    2.3  2  CRYCOH041901  
       0.61   17.5  14.7    1.6e+02    9.7   0.0    7.7  1  TELSPE040575  
       0.61   17.5   0.3        2.1   15.7   0.3    1.9  1  SPISPE002023  
       0.61   17.5   0.0        2.2   15.7   0.0    2.1  1  CHASUB009408  
       0.62   17.5   0.1        1.2   16.6   0.1    1.5  1  RHIIRR006044  
       0.62   17.4   0.0        2.1   15.8   0.0    1.9  1  RIGRAM013792  
       0.63   17.4   0.0        1.1   16.7   0.0    1.4  1  GONPAC025596  
       0.63   17.4   0.1        1.3   16.5   0.1    1.4  1  VERVER005740  
       0.63   17.4   0.2        2.8   15.4   0.1    2.0  1  HONFER001600  
       0.63   17.4   0.6        1.2   16.5   0.6    1.6  1  PLATAR015168  
       0.64   17.4   0.0        1.4   16.3   0.0    1.6  1  THETRA005089  
       0.64   17.4   0.0        3.5   15.0   0.0    2.0  1  LAPGUS015262  
       0.64   17.4   0.0          1   16.8   0.0    1.3  1  RHIIRR000506  
       0.64   17.4   0.1        1.3   16.5   0.1    1.5  1  RHIIRR025088  
       0.64   17.4   0.1        1.2   16.5   0.1    1.5  1  CLAOKA020382  
       0.65   17.4   0.1        1.7   16.0   0.1    1.8  1  PRYPAR008843  
       0.65   17.4   0.5        1.8   16.0   0.5    1.7  1  HOMSAP047916  
       0.65   17.4   0.1        1.2   16.6   0.1    1.4  1  CAPOWC002750  
       0.65   17.4   0.0        9.1   13.7   0.0    2.8  1  APISPI009792  
       0.65   17.4   0.0       0.96   16.8   0.0    1.4  1  CRYCOH034259  
       0.65   17.4   0.1          1   16.8   0.1    1.3  1  HALSPE012309  
       0.65   17.4   0.0        1.5   16.2   0.0    1.7  1  RHIIRR000808  
       0.66   17.4   0.3        2.4   15.6   0.0    2.0  1  DANRER038865  
       0.66   17.4   0.0        1.1   16.7   0.0    1.3  1  PICSPE096439  
       0.67   17.4   0.0        1.3   16.4   0.0    1.5  1  MATSPE019918  
       0.67   17.3   0.0        1.1   16.7   0.0    1.4  1  HEMPHA044415  
       0.67   17.3   0.0        1.6   16.1   0.0    1.7  1  ELPMAR002098  
       0.68   17.3   0.2        1.7   16.1   0.2    1.6  1  GEFOKE009331  
       0.68   17.3   0.0        1.2   16.6   0.0    1.4  1  RHYHUM044200  
       0.68   17.3   0.0        1.3   16.4   0.0    1.4  1  PALBIL013240  
       0.68   17.3   0.4        6.3   14.2   0.0    2.7  1  PAUCHR000564  
       0.69   17.3   0.0        1.6   16.1   0.0    1.6  1  CHOSPE006582  
       0.69   17.3   0.0        2.4   15.5   0.0    1.9  1  DANRER044212  
       0.69   17.3   0.6        1.2   16.6   0.6    1.4  1  TELSPE004343  
        0.7   17.3   0.0        2.6   15.5   0.0    1.9  1  NEPPYR023238  
        0.7   17.3   0.0         40   11.6   0.1    2.5  1  CHOSPE017400  
        0.7   17.3   0.0        1.5   16.2   0.0    1.5  1  CHLREI004037  
        0.7   17.3   0.1          1   16.8   0.1    1.2  1  EUGLON021049  
       0.71   17.3   0.3        1.4   16.3   0.3    1.4  1  HEMPHA040811  
       0.71   17.3   0.0        1.4   16.3   0.0    1.5  1  HOMSAP047902  
       0.73   17.2   0.4        2.2   15.7   0.4    1.8  1  PSEPER001435  
       0.73   17.2   0.1        3.1   15.2   0.0    2.1  1  GALSUL003736  
       0.73   17.2   1.1         16   13.0   0.1    2.7  1  HOMSAP001596  
       0.74   17.2   0.1        1.6   16.1   0.1    1.5  1  BAFFRI019171  
       0.74   17.2   0.2        1.8   16.0   0.2    1.6  1  DIPROT020953  
       0.75   17.2   0.3        1.5   16.2   0.3    1.5  1  PRIPAC022617  
       0.75   17.2   0.0        1.5   16.3   0.0    1.5  1  ELPMAR008464  
       0.75   17.2   0.1        1.3   16.4   0.1    1.4  1  TELSPE018056  
       0.75   17.2   0.1        1.6   16.2   0.1    1.5  1  CRYCOH025043  
       0.75   17.2   0.3        2.5   15.5   0.3    1.9  1  BIGNAT012977  
       0.75   17.2   0.0        4.4   14.7   0.0    2.3  1  DICDIS007131  
       0.76   17.2   0.0        1.5   16.2   0.0    1.5  1  ELPMAR020327  
       0.77   17.1   0.0        1.3   16.5   0.0    1.3  1  DIPROT035752  
       0.78   17.1   0.4        1.9   15.9   0.0    1.9  1  NEPPYR001503  
       0.78   17.1   0.0        2.2   15.7   0.0    1.8  1  APISPI003544  
       0.79   17.1   0.0        1.6   16.1   0.0    1.6  1  PICSPE046057  
       0.79   17.1   2.4    4.8e+02    8.2   0.0    3.4  2  NEODAM006470  
       0.79   17.1   0.0        2.2   15.7   0.0    1.8  1  GALSUL005532  
       0.79   17.1   0.0        1.6   16.2   0.0    1.5  1  MICSPE008162  
       0.79   17.1   0.1        1.2   16.6   0.1    1.3  1  IXOSCA017286  
        0.8   17.1   0.2        1.6   16.1   0.2    1.5  1  TELSPE063055  
        0.8   17.1   1.5         13   13.3   1.5    2.5  1  PRIPAC022335  
       0.81   17.1   0.3        2.3   15.6   0.1    1.8  1  GEMCRY010399  
       0.81   17.1   0.0        1.8   16.0   0.1    1.6  1  RIGRAM003432  
       0.82   17.1   1.4        2.3   15.6   0.1    2.4  1  MATSPE024005  
       0.82   17.1   0.8        3.8   14.9   0.4    2.2  1  SACCER001253  
       0.82   17.1   1.7    4.6e+02    8.3   0.0    3.1  2  STECOE011009  
       0.83   17.1   0.3        1.8   16.0   0.3    1.5  1  PHYPOL008548  
       0.83   17.1   0.0       0.94   16.9   0.0    1.1  1  BAFFRI024982  
       0.83   17.0   0.0        2.6   15.5   0.0    1.8  1  ARCINT013786  
       0.83   17.0   0.1        1.3   16.4   0.1    1.3  1  DIPROT015031  
       0.83   17.0   0.4          2   15.8   0.2    1.7  1  BRABEL003670  
       0.84   17.0   0.1        5.3   14.5   0.0    2.3  1  GEMCRY032033  
       0.85   17.0   0.0        5.2   14.5   0.0    2.3  1  CHOSPE036985  
       0.85   17.0   0.1        2.3   15.6   0.1    1.8  1  NEODAM010325  
       0.86   17.0   0.0          2   15.8   0.0    1.6  1  ACASPE012130  
       0.86   17.0   0.0          1   16.7   0.0    1.1  1  PRYPAR040974  
       0.87   17.0   0.4        1.4   16.3   0.4    1.3  1  HEMKUK011675  
       0.87   17.0   0.1        3.1   15.2   0.1    2.0  1  SYMSPE002815  
       0.87   17.0   0.0        1.9   15.9   0.0    1.5  1  DIAGRA024484  
       0.87   17.0   0.0        2.1   15.8   0.0    1.6  1  RIGRAM003907  
       0.89   17.0   0.0        2.2   15.7   0.0    1.6  1  CRYCOH041386  
        0.9   16.9   0.0        2.5   15.5   0.0    1.8  1  CHOSPE010795  
       0.91   16.9   1.2    4.4e+03    5.1   0.0    4.0  1  STECOE004239  
       0.91   16.9   0.0          2   15.8   0.0    1.6  1  RHIIRR007054  
       0.91   16.9   0.0        1.9   15.9   0.0    1.5  1  PLAMIC010598  
       0.92   16.9   0.0        1.3   16.4   0.0    1.3  1  LAPGUS015265  
       0.92   16.9   0.3        3.9   14.9   0.3    1.9  1  BIGNAT005160  
       0.95   16.9   0.0        1.2   16.5   0.0    1.2  1  GONPAC019028  
       0.96   16.8   0.1        2.1   15.7   0.0    1.6  1  NEPPYR030402  
       0.96   16.8   0.1          3   15.3   0.1    1.9  1  ACASPE012680  
       0.96   16.8   0.2         39   11.7   0.0    2.8  1  STECOE025847  
       0.96   16.8   0.0        2.3   15.6   0.0    1.6  1  DANRER003535  
       0.97   16.8   0.2         55   11.2   0.1    2.5  1  RHIIRR007837  
       0.97   16.8   0.1        1.3   16.4   0.1    1.1  1  MADERY004804  
       0.98   16.8   1.5    6.1e+02    7.9   0.1    3.0  2  PRYPAR016645  
       0.98   16.8   1.3         22   12.5   0.0    3.3  1  ACASPE014156  
       0.99   16.8   0.3        4.9   14.6   0.0    2.4  1  NEPPYR010384  
       0.99   16.8   0.3        2.3   15.6   0.3    1.6  1  APISPI035083  
       0.99   16.8   0.1        2.5   15.5   0.1    1.7  1  MASSPE008447  
       0.99   16.8   0.0        1.9   15.9   0.0    1.4  1  RIGRAM013791  
       0.99   16.8   0.0        4.3   14.7   0.0    2.1  1  ACASPE009679  
          1   16.8   0.0        2.3   15.6   0.0    1.6  1  RAPHET020935  
          1   16.8   0.0        1.8   16.0   0.0    1.4  1  PAPANK010708  
          1   16.8   0.1        1.6   16.1   0.1    1.3  1  ENTSUL028275  
          1   16.8   0.1        1.4   16.3   0.1    1.1  1  MADERY018670  
          1   16.8   0.0        2.4   15.6   0.0    1.6  1  PERSWS007783  
          1   16.8   0.0        2.4   15.6   0.0    1.6  1  GEMCRY010967  
          1   16.8   0.0        4.5   14.7   0.0    2.1  1  PRIPAC006306  
          1   16.8   0.0        4.9   14.6   0.0    2.2  1  PICSPE049578  
          1   16.8   0.0        2.9   15.3   0.0    1.8  1  GALSUL005874  
          1   16.8   0.0        2.2   15.7   0.0    1.5  1  RHIIRR017077  
          1   16.7   0.3        3.9   14.9   0.1    2.1  1  PERSWS007631  
          1   16.7   0.1        1.5   16.2   0.1    1.2  1  PHYPOL021357  
        1.1   16.7   0.1        2.5   15.5   0.1    1.6  1  GEMCRY003649  
        1.1   16.7   0.0        2.8   15.3   0.0    1.7  1  PYGBIF003913  
        1.1   16.7   0.0    2.6e+02    9.1   0.0    2.4  2  GUITHE010423  
        1.1   16.7   4.6    1.1e+02   10.2   0.5    2.3  2  CLAOKA009099  
        1.1   16.7   0.0        2.3   15.6   0.0    1.5  1  ELPMAR020741  
        1.1   16.7   0.0        2.7   15.4   0.0    1.7  1  ENTSUL018034  
        1.1   16.7   0.3        3.3   15.1   0.3    1.9  1  ARCINT028728  
        1.1   16.7   0.0        2.4   15.6   0.0    1.6  1  BRABEL010813  
        1.1   16.7   0.2        2.3   15.6   0.2    1.6  1  ELPMAR017523  
        1.1   16.7   0.0        1.6   16.1   0.0    1.3  1  HEMPHA030798  
        1.1   16.7   0.0        2.9   15.3   0.0    1.7  1  GALSUL003209  
        1.1   16.7   0.1        2.4   15.6   0.1    1.5  1  GALSUL006537  
        1.1   16.6   0.0        2.7   15.4   0.0    1.6  1  PLAFUN013114  
        1.1   16.6   0.1        2.3   15.6   0.1    1.5  1  NEODAM002088  
        1.1   16.6   0.0        2.3   15.7   0.0    1.5  1  TELSUB009612  
        1.1   16.6   0.0        1.8   16.0   0.0    1.4  1  PICSPE072412  
        1.1   16.6   0.1        2.2   15.7   0.1    1.5  1  PHAKIR013230  
        1.1   16.6   0.1        2.6   15.5   0.1    1.7  1  ELPMAR015753  
        1.1   16.6   0.0        2.5   15.5   0.0    1.6  1  PERSPE003278  
        1.1   16.6   0.1        1.8   15.9   0.1    1.3  1  RHIIRR022683  
        1.1   16.6   0.3        3.6   15.0   0.3    1.9  1  PSEPER001897  
        1.2   16.6   0.3        2.3   15.6   0.3    1.5  1  APISPI035086  
        1.2   16.6   0.1        2.7   15.4   0.1    1.6  1  SALKVE014619  
        1.2   16.6   0.9        3.6   15.0   0.3    2.0  1  DIPROT041298  
        1.2   16.6   0.3        6.1   14.3   0.0    2.1  1  NANOCE014637  
        1.2   16.6   0.0        2.2   15.7   0.0    1.4  1  THETRA006386  
        1.2   16.6   0.1        1.8   16.0   0.1    1.3  1  IXOSCA012429  
        1.2   16.6   0.0        2.8   15.3   0.0    1.6  1  PAUCHR004932  
        1.2   16.6   0.0    7.3e+02    7.6   0.0    2.2  2  GEPOCE049415  
        1.2   16.6   0.1         12   13.4   0.1    2.4  1  RIGRAM026671  
        1.2   16.6   0.0          2   15.9   0.0    1.4  1  APISPI034414  
        1.2   16.5   0.0        3.3   15.1   0.0    1.7  1  SPIPUN004871  
        1.2   16.5   0.0        2.9   15.3   0.0    1.6  1  ANCTWI002290  
        1.2   16.5   0.1        2.1   15.8   0.1    1.3  1  MICMAR142699  
        1.2   16.5   0.4    1.1e+03    7.1   0.1    2.8  2  RAPHET020448  
        1.2   16.5   0.1        8.6   13.8   0.0    2.3  1  SAPDIC002161  
        1.2   16.5   0.0        3.9   14.9   0.0    1.9  1  SYMSPE014693  
        1.2   16.5   0.0    5.8e+02    7.9   0.0    2.8  2  MASBAL002231  
        1.2   16.5   0.0        4.4   14.7   0.0    1.9  1  GONPAC007059  
        1.2   16.5   0.3        2.2   15.7   0.3    1.4  1  MATSPE021995  
        1.2   16.5   0.1         28   12.2   0.0    2.8  1  RHIIRR008675  
        1.2   16.5   0.0        2.2   15.7   0.0    1.4  1  DAPMAG020103  
        1.2   16.5   0.0        2.6   15.5   0.0    1.6  1  CHOSPE031249  
        1.2   16.5   0.0        2.3   15.7   0.0    1.5  1  BOMMOR004328  
        1.2   16.5   0.3          3   15.3   0.3    1.7  1  PLATAR000017  
        1.2   16.5   0.1        2.7   15.4   0.1    1.5  1  PICSPE015339  
        1.2   16.5   0.1        3.9   14.9   0.1    1.9  1  PLABRA007947  
        1.2   16.5   0.0        3.1   15.2   0.0    1.6  1  GUITHE002550  
        1.2   16.5   0.2        3.2   15.2   0.2    1.8  1  ARCINT016766  
        1.2   16.5   1.5        1.7   16.1   0.0    1.9  1  HYPCAT003621  
        1.3   16.5   0.0        3.2   15.2   0.0    1.7  1  PRIPAC001860  
        1.3   16.5   0.0        3.8   14.9   0.0    1.8  1  APISPI019448  
        1.3   16.5   0.2        6.3   14.2   0.1    2.3  1  RHIIRR017637  
        1.3   16.5   0.1        2.1   15.8   0.1    1.3  1  RHIIRR023133  
        1.3   16.5   0.1        2.5   15.5   0.1    1.5  1  CHASUB015709  
        1.3   16.5   0.1        3.2   15.2   0.1    1.6  1  BAFFRI029331  
        1.3   16.4   0.0        4.2   14.8   0.0    1.8  1  BODSAL008634  
        1.3   16.4   0.0        2.6   15.4   0.0    1.5  1  PAUCHR005393  
        1.3   16.4   0.0        3.1   15.2   0.0    1.7  1  ARCINT024199  
        1.3   16.4   0.0        2.1   15.8   0.0    1.3  1  CHRVEL031414  
        1.3   16.4   0.0        1.9   15.9   0.0    1.2  1  PICSPE043954  
        1.3   16.4   0.0        2.6   15.5   0.0    1.5  1  BIGNAT004895  
        1.3   16.4   0.1        3.8   14.9   0.1    1.7  1  CRYCOH026188  
        1.3   16.4   0.0        2.3   15.6   0.0    1.4  1  MADERY001504  
        1.3   16.4   0.0        2.9   15.3   0.0    1.5  1  CAULEN004697  
        1.3   16.4   0.5        3.1   15.2   0.5    1.7  1  ACASPE011413  
        1.3   16.4   2.3    1.4e+02    9.9   1.7    2.9  1  PICSPE076143  
        1.4   16.4   0.1        3.3   15.1   0.1    1.6  1  BAFFRI023571  
        1.4   16.4   0.0        5.2   14.5   0.0    2.0  1  PTESPE016599  
        1.4   16.4   0.0        6.9   14.1   0.0    2.2  1  PICSPE039179  
        1.4   16.4   0.0        2.2   15.7   0.0    1.3  1  CHOSPE039685  
        1.4   16.4   0.1        2.8   15.3   0.1    1.5  1  ARCINT009734  
        1.4   16.4   0.0        2.1   15.8   0.0    1.3  1  EUGLON031421  
        1.4   16.3   0.0        3.2   15.2   0.0    1.7  1  APISPI057651  
        1.4   16.3   0.0        3.7   15.0   0.0    1.7  1  NEODAM008813  
        1.4   16.3   0.0        2.9   15.3   0.0    1.5  1  BIGNAT002849  
        1.4   16.3   0.0        1.8   15.9   0.0    1.2  1  MADERY007739  
        1.4   16.3   0.0        3.2   15.2   0.0    1.6  1  GEMCRY012529  
        1.4   16.3   0.5        8.6   13.8   0.2    2.4  1  RIGRAM014289  
        1.4   16.3   0.1        3.4   15.1   0.1    1.7  1  MANPLA002254  
        1.4   16.3   0.2        2.6   15.5   0.2    1.4  1  BODSAL002348  
        1.4   16.3   0.1        2.2   15.7   0.1    1.3  1  PICSPE088060  
        1.4   16.3   0.0          3   15.3   0.0    1.5  1  GALSUL006990  
        1.4   16.3   0.0        4.8   14.6   0.0    2.0  1  MONBRE006091  
        1.4   16.3   0.2        2.2   15.7   0.2    1.3  1  DANRER024397  
        1.4   16.3   0.1         40   11.6   0.0    2.5  1  STECOE030163  
        1.4   16.3   0.0        2.8   15.4   0.0    1.4  1  MADERY014983  
        1.4   16.3   0.0        2.8   15.3   0.0    1.4  1  LEUCOM060974  
        1.5   16.3   0.6        3.1   15.2   0.6    1.6  1  BIGNAT014812  
        1.5   16.3   0.0        3.2   15.2   0.0    1.5  1  MONBRE005594  
        1.5   16.3   0.0        3.4   15.1   0.0    1.6  1  DIALUT007961  
        1.5   16.2   0.0        3.4   15.1   0.0    1.6  1  PERSWS004462  
        1.5   16.2   0.1        5.7   14.4   0.0    2.0  1  PYGBIF002700  
        1.5   16.2   0.0        5.3   14.5   0.0    1.8  1  ENTSUL019090  
        1.5   16.2   0.0        2.8   15.4   0.0    1.4  1  PTESPE001736  
        1.5   16.2   1.8        3.4   15.1   0.1    2.4  1  TRYBRU007930  
        1.5   16.2   0.0        2.4   15.6   0.0    1.3  1  PHAKIR002885  
        1.5   16.2   1.0        4.8   14.6   0.3    2.0  1  DIPROT041296  
        1.5   16.2   0.0          3   15.3   0.0    1.4  1  NEUCRA003675  
        1.5   16.2   0.0        4.9   14.6   0.0    1.8  1  TRIADH011146  
        1.6   16.2   0.0        3.6   15.0   0.0    1.6  1  ELPMAR019840  
        1.6   16.2   0.5          5   14.5   0.2    2.0  1  TELSPE002273  
        1.6   16.2   0.0        3.2   15.2   0.0    1.5  1  MORVER012360  
        1.6   16.2   0.0          3   15.3   0.0    1.4  1  DIAGRA018493  
        1.6   16.2   0.0        4.5   14.7   0.0    1.8  1  EUGLON042201  
        1.6   16.1   0.0        2.4   15.6   0.0    1.2  1  DIPROT035751  
        1.6   16.1   0.0        2.5   15.5   0.0    1.4  1  LEPVOR015981  
        1.6   16.1   0.6        4.9   14.6   0.2    2.0  1  ELPMAR008067  
        1.6   16.1   0.7        4.3   14.8   0.2    2.0  1  ACAPLA010706  
        1.6   16.1   0.1         43   11.5   0.0    2.5  1  CAPOWC008208  
        1.6   16.1   0.8    1.6e+04    3.3   0.0    4.0  0  BAFFRI012856  
        1.6   16.1   0.1        5.8   14.3   0.1    1.8  1  PAUCHR022468  
        1.6   16.1   0.1    3.4e+02    8.7   0.0    2.5  2  ACASPE010507  
        1.6   16.1   0.0        3.4   15.1   0.0    1.5  1  ELPMAR017539  
        1.6   16.1   0.1        6.5   14.2   0.2    2.1  1  ACAPLA032889  
        1.6   16.1   0.2         10   13.5   0.0    2.1  1  GONPAC042326  
        1.7   16.1   0.1        2.9   15.3   0.1    1.4  1  SALKVE001033  
        1.7   16.1   0.1        1.8   16.0   0.1    1.1  1  GEMCRY026461  
        1.7   16.1   0.0        4.1   14.8   0.0    1.7  1  GEMCRY009909  
        1.7   16.1   0.1        8.3   13.8   0.1    2.1  1  PLAFUN005517  
        1.7   16.1   0.0        3.6   15.0   0.0    1.5  1  BASMER004703  
        1.7   16.1   0.1        3.8   14.9   0.1    1.7  1  MADERY001275  
        1.7   16.1   0.0        6.3   14.2   0.0    2.0  1  KLENIT006370  
        1.7   16.1   1.0        4.8   14.6   0.3    2.0  1  DIPROT041287  
        1.7   16.1   0.1        3.8   14.9   0.1    1.6  1  MASBAL007972  
        1.7   16.0   0.1        3.4   15.1   0.1    1.5  1  RHIIRR002091  
        1.7   16.0   0.0        3.5   15.1   0.0    1.5  1  POLPAL010899  
        1.7   16.0   0.1        5.1   14.5   0.1    1.8  1  MASSPE007763  
        1.7   16.0   0.1        2.4   15.6   0.1    1.2  1  DIAGRA004473  
        1.7   16.0   0.0        2.7   15.4   0.0    1.4  1  PTESPE005258  
        1.7   16.0   0.0        2.6   15.5   0.0    1.3  1  BASMER004736  
        1.7   16.0   0.0        5.3   14.5   0.0    1.8  1  MADERY005302  
        1.7   16.0   0.1        4.1   14.8   0.1    1.7  1  MANPLA005193  
        1.8   16.0   6.9    1.2e+03    6.9   0.0    5.4  2  AURLIM003882  
        1.8   16.0   0.2         28   12.2   0.0    2.2  1  PHYPOL018985  
        1.8   16.0   0.1        3.7   15.0   0.1    1.5  1  RHYHUM019874  
        1.8   16.0   0.0        3.2   15.2   0.0    1.3  1  DIPROT038388  
        1.8   16.0   0.1          4   14.9   0.1    1.5  1  DIAGRA009312  
        1.8   16.0   0.0        5.1   14.5   0.0    1.8  1  IXOSCA003640  
        1.8   16.0   0.1        3.3   15.1   0.1    1.4  1  LEUCOM023973  
        1.8   16.0   0.0        3.3   15.1   0.0    1.4  1  APISPI021938  
        1.8   16.0   0.1        2.9   15.3   0.1    1.3  1  PICSPE019545  
        1.8   15.9   0.0        6.2   14.2   0.0    1.9  1  BIGNAT003513  
        1.8   15.9   0.0        4.7   14.6   0.0    1.8  1  SAPDIC003222  
        1.8   15.9   0.0        3.6   15.0   0.0    1.5  1  RHIIRR005211  
        1.8   15.9   0.0        2.6   15.5   0.0    1.2  1  ELPMAR024926  
        1.9   15.9   0.1        2.6   15.5   0.1    1.2  1  RUSMAR010863  
        1.9   15.9   0.1          3   15.3   0.1    1.3  1  RIGRAM026469  
        1.9   15.9   0.1        4.9   14.6   0.1    1.8  1  MANPLA002257  
        1.9   15.9   0.0        3.9   14.9   0.0    1.5  1  MATSPE019129  
        1.9   15.9   0.1        6.2   14.2   0.1    1.9  1  PARTET019294  
        1.9   15.9   0.0        3.3   15.1   0.0    1.4  1  TELSUB023899  
        1.9   15.9   0.0        7.7   13.9   0.0    2.2  1  PTESPE018151  
        1.9   15.9   0.1          4   14.9   0.1    1.6  1  DIAGRA038587  
        1.9   15.9   1.5        3.5   15.0   0.1    2.0  1  RIGRAM008043  
        1.9   15.9   0.2        4.8   14.6   0.2    1.6  1  BIGNAT011959  
        1.9   15.9   0.0        5.3   14.5   0.0    1.8  1  BAFFRI015218  
        1.9   15.9   0.0    2.6e+02    9.0   0.0    2.7  1  PARATL001641  
        1.9   15.9   0.1          4   14.8   0.1    1.6  1  HEMSPE022832  
        1.9   15.9   0.1        3.6   15.0   0.1    1.4  1  TELSPE077436  
        1.9   15.9   0.4        4.3   14.8   0.4    1.6  1  ELPMAR000584  
        1.9   15.9   0.0         13   13.2   0.0    2.1  1  PICSPE040417  
        1.9   15.9   0.1        4.9   14.6   0.1    1.9  1  ACASPE027382  
        1.9   15.9   0.2          4   14.8   0.2    1.5  1  CYAPAR002275  
          2   15.9   0.7        4.9   14.6   0.7    1.8  1  AURLIM004772  
          2   15.9   0.0        3.7   15.0   0.0    1.4  1  PRYPAR008970  
          2   15.8   0.0        3.5   15.1   0.0    1.4  1  PICSPE001048  
          2   15.8   0.1         12   13.3   0.2    2.4  1  PICSPE007916  
          2   15.8   0.2          5   14.5   0.2    1.7  1  HALSPE008610  
          2   15.8   0.1        3.9   14.9   0.1    1.5  1  CHRPER002017  
          2   15.8   0.2    1.9e+03    6.3   0.0    3.0  2  TELSUB036071  
          2   15.8   0.2        4.1   14.8   0.2    1.7  1  CHOSPE011214  
          2   15.8   0.0    3.5e+02    8.6   0.0    2.1  2  MICMAR103179  
          2   15.8   0.0        4.1   14.8   0.0    1.5  1  TELSPE076351  
          2   15.8   0.1        6.7   14.1   0.0    1.8  1  HEMPHA035555  
        2.1   15.8   0.0        4.3   14.8   0.0    1.4  1  USTMAY005297  
        2.1   15.8   0.0         12   13.4   0.0    2.0  1  PICSPE066906  
        2.1   15.8   0.0        4.9   14.6   0.0    1.6  1  GONPAC005943  
        2.1   15.8   0.6         14   13.1   0.1    2.2  1  VITBRA005976  
        2.1   15.8   0.8        4.8   14.6   0.0    2.0  1  RHIIRR002291  
        2.1   15.8   0.3        4.5   14.7   0.3    1.6  1  DANRER033777  
        2.1   15.7   0.0         30   12.0   0.0    2.8  1  APISPI009793  
        2.1   15.7   0.0        6.8   14.1   0.0    2.0  1  PAPANK001456  
        2.1   15.7   0.1        5.9   14.3   0.1    1.8  1  NAEFOW004441  
        2.1   15.7   0.0        6.8   14.1   0.0    1.8  1  IXOSCA004973  
        2.1   15.7   0.2        3.6   15.0   0.2    1.4  1  RIGRAM023803  
        2.1   15.7   0.7          4   14.9   0.7    1.4  1  RAPHET019540  
        2.1   15.7   0.0        5.1   14.5   0.0    1.6  1  HOMSAP008947  
        2.1   15.7   0.2        5.2   14.5   0.2    1.7  1  BIGNAT002941  
        2.2   15.7   0.0        3.7   15.0   0.0    1.4  1  PICSPE059118  
        2.2   15.7   0.0          5   14.5   0.0    1.7  1  ELPMAR013822  
        2.2   15.7   0.1        3.2   15.2   0.1    1.2  1  GEMCRY036109  
        2.2   15.7   0.0        5.2   14.5   0.0    1.6  1  CREFRA001191  
        2.2   15.7   0.0        4.4   14.7   0.0    1.4  1  GONPAC006134  
        2.2   15.7   0.0        3.1   15.2   0.0    1.4  1  ELPMAR003048  
        2.2   15.7   0.0        7.8   13.9   0.0    1.9  1  ARCINT004707  
        2.2   15.7   0.0        4.7   14.6   0.0    1.5  1  DANRER044104  
        2.3   15.7   0.2        5.2   14.5   0.2    1.7  1  MASSPE012801  
        2.3   15.6   0.3         16   12.9   0.1    2.1  1  LEUCOM057967  
        2.3   15.6   0.0        5.3   14.5   0.0    1.6  1  NEPPYR028941  
        2.3   15.6   0.2        5.5   14.4   0.2    1.7  1  DANRER004432  
        2.3   15.6   0.0        8.6   13.8   0.0    2.0  1  PLATAR021009  
        2.3   15.6   0.1        4.2   14.8   0.1    1.4  1  PICSPE005987  
        2.3   15.6   0.0        7.8   13.9   0.0    1.9  1  PTESPE000073  
        2.3   15.6   0.1        4.5   14.7   0.1    1.5  1  GEMCRY010328  
        2.3   15.6   0.1        4.9   14.6   0.1    1.5  1  CYAMER001331  
        2.3   15.6   0.4        8.7   13.8   0.2    2.0  1  GONPAC036537  
        2.3   15.6   0.0          5   14.6   0.0    1.4  1  TELSUB008095  
        2.3   15.6   0.0        6.6   14.2   0.0    1.8  1  ACAPLA002628  
        2.4   15.6   1.0        6.6   14.2   1.0    1.7  1  ENTSUL064503  
        2.4   15.6   0.5        8.5   13.8   0.5    1.9  1  ELPMAR001336  
        2.4   15.6   0.0        5.8   14.3   0.0    1.7  1  PAPANK029711  
        2.4   15.6   0.4        5.2   14.5   0.2    1.8  1  RHIIRR015009  
        2.4   15.6   0.0        5.3   14.5   0.0    1.5  1  CRYCOH021170  
        2.4   15.6   0.3        5.9   14.3   0.3    1.6  1  DROMEL004784  
        2.4   15.6   0.8        4.7   14.6   0.8    1.6  1  HONFER010889  
        2.4   15.6   0.0        5.2   14.5   0.0    1.6  1  APISPI037034  
        2.4   15.6   0.0        5.4   14.4   0.0    1.5  1  MICSPE003228  
        2.4   15.6   0.0        5.9   14.3   0.0    1.7  1  ARCINT023269  
        2.4   15.6   0.0        6.5   14.2   0.0    1.7  1  PARTRI003813  
        2.4   15.6   0.0        4.9   14.6   0.0    1.5  1  PICSPE064865  
        2.4   15.5   0.1        8.5   13.8   0.1    2.0  1  ELPMAR008653  
        2.4   15.5   0.0        8.5   13.8   0.0    2.0  1  GUITHE001741  
        2.4   15.5   0.0          5   14.5   0.0    1.5  1  ELPMAR015706  
        2.4   15.5   0.0        5.2   14.5   0.0    1.5  1  CLAOKA011957  
        2.5   15.5   0.1        2.5   15.5   0.1    2.5  1  RHIIRR019260  
        2.5   15.5   0.0        5.1   14.5   0.0    1.5  1  LEPVOR007671  
        2.5   15.5   0.0        5.6   14.4   0.0    1.6  1  BIGNAT012857  
        2.5   15.5   0.0        5.7   14.4   0.0    1.6  1  LEUCOM021647  
        2.5   15.5   0.0        6.5   14.2   0.0    1.6  1  PARTRI003815  
        2.5   15.5   1.2        6.6   14.2   0.1    2.1  1  MADERY002196  
        2.5   15.5   0.1        6.5   14.2   0.1    1.7  1  NEPPYR022521  
        2.5   15.5   0.5        6.4   14.2   0.1    1.8  1  PICSPE079077  
        2.5   15.5   0.0        5.1   14.5   0.0    1.4  1  ARCINT032164  
        2.5   15.5   0.0        3.4   15.1   0.0    1.2  1  CRYCOH057334  
        2.5   15.5   0.2      2e+04    3.0   0.0    4.0  0  BAFFRI056998  
        2.5   15.5   0.0          6   14.3   0.0    1.6  1  DIAGRA024749  
        2.6   15.5   0.0        4.8   14.6   0.0    1.3  1  DIAGRA009344  
        2.6   15.5   0.0        5.7   14.4   0.0    1.6  1  HOMSAP048640  
        2.6   15.5   0.0        5.1   14.5   0.0    1.5  1  GEMCRY030690  
        2.6   15.5   0.1        9.9   13.6   0.0    2.0  1  SCHMAN009727  
        2.6   15.5   0.0        6.7   14.2   0.0    1.7  1  APISPI037606  
        2.6   15.5   0.0        3.6   15.0   0.0    1.2  1  BICSPE003862  
        2.6   15.5   0.0        5.5   14.4   0.0    1.5  1  ELPMAR015699  
        2.6   15.4   0.0        5.2   14.5   0.0    1.4  1  ELPMAR001225  
        2.7   15.4   0.1          7   14.1   0.1    1.7  1  KLENIT012043  
        2.7   15.4   0.7    8.1e+03    4.3   0.1    3.8  1  TETTHE016811  
        2.7   15.4   0.0    7.3e+02    7.6   0.0    3.5  1  NEODAM004498  
        2.7   15.4   0.1        5.4   14.4   0.1    1.5  1  ELPMAR015652  
        2.7   15.4   0.2        6.6   14.2   0.2    1.6  1  CAPOWC000684  
        2.7   15.4   0.0        6.4   14.2   0.0    1.6  1  LEPVOR024009  
        2.7   15.4   0.1        6.3   14.2   0.1    1.6  1  ACASPE009187  
        2.7   15.4   0.0    3.1e+02    8.8   0.0    2.6  1  NUCSPE073994  
        2.8   15.4   0.0          5   14.6   0.0    1.4  1  RHIIRR016343  
        2.8   15.4   0.0        5.6   14.4   0.0    1.5  1  GUITHE024675  
        2.8   15.4   0.0        9.4   13.7   0.0    1.9  1  ARCINT004709  
        2.8   15.4   0.0        5.2   14.5   0.0    1.4  1  MASBAL010795  
        2.8   15.4   0.1        7.1   14.1   0.0    1.7  1  CHLVAR004991  
        2.8   15.4   0.0         23   12.4   0.0    2.0  1  ARCINT019951  
        2.8   15.4   0.0        6.5   14.2   0.0    1.5  1  CHOSPE020936  
        2.8   15.4   2.2         31   12.0   0.1    2.9  1  ACASPE016412  
        2.8   15.3   0.0        8.1   13.9   0.0    1.9  1  PERSWS001066  
        2.8   15.3   0.1        7.8   13.9   0.1    1.7  1  PICSPE018076  
        2.8   15.3   0.1          6   14.3   0.1    1.5  1  MATSPE012551  
        2.9   15.3   0.0        5.6   14.4   0.0    1.4  1  MATSPE008634  
        2.9   15.3   0.1        5.1   14.5   0.1    1.4  1  LAPGUS044881  
        2.9   15.3   0.1        6.5   14.2   0.1    1.6  1  ELPMAR013010  
        2.9   15.3   0.0        4.8   14.6   0.0    1.3  1  PAUCHR013134  
        2.9   15.3   0.1        6.3   14.2   0.1    1.6  1  BIGNAT007561  
        2.9   15.3   0.0         18   12.8   0.0    2.3  1  BIGNAT019971  
          3   15.3   0.2         11   13.4   0.0    2.1  1  ELPMAR024938  
          3   15.3   0.5        9.2   13.7   0.0    2.0  1  PAUCHR019799  
          3   15.3   0.0        6.2   14.3   0.0    1.5  1  CHASUB000801  
          3   15.3   0.0    6.9e+02    7.7   0.0    2.5  2  CRYCOH052095  
          3   15.3   0.0        5.9   14.3   0.0    1.4  1  SYNPLU000593  
          3   15.2   0.0        5.5   14.4   0.0    1.5  1  BIGNAT005189  
          3   15.2   0.0        6.8   14.1   0.0    1.6  1  ELPMAR004337  
        3.1   15.2   0.0        7.7   13.9   0.0    1.6  1  PICSPE045879  
        3.1   15.2   0.1        5.2   14.5   0.1    1.3  1  GEMCRY024399  
        3.1   15.2   0.2        5.8   14.3   0.2    1.4  1  PICSPE043018  
        3.1   15.2   0.1        5.4   14.4   0.1    1.4  1  PERSPE001835  
        3.1   15.2   0.2         36   11.8   0.0    2.7  1  DIAGRA037240  
        3.1   15.2   0.0         83   10.6   0.0    2.2  1  CYAPAR016216  
        3.1   15.2   0.3        5.7   14.4   0.3    1.4  1  TELSUB042489  
        3.1   15.2   0.0        6.4   14.2   0.0    1.5  1  BAFFRI055356  
        3.1   15.2   0.0      2e+02    9.4   0.0    3.7  1  NAEFOW000852  
        3.1   15.2   0.0        8.6   13.8   0.0    1.7  1  PICSPE053499  
        3.1   15.2   0.0        4.8   14.6   0.0    1.3  1  HEMPHA059988  
        3.1   15.2   0.0        7.4   14.0   0.0    1.6  1  GUITHE015279  
        3.2   15.2   0.0         14   13.2   0.0    2.0  1  SALKVE007872  
        3.2   15.2   0.0        6.7   14.1   0.0    1.6  1  HOMSAP099720  
        3.2   15.2   0.0          5   14.5   0.0    1.3  1  PLATAR013144  
        3.2   15.2   0.0        5.1   14.5   0.0    1.4  1  PHAKIR010461  
        3.2   15.2   0.0        8.8   13.8   0.0    1.8  1  HEMPHA019247  
        3.2   15.2   0.0        8.3   13.8   0.0    1.7  1  GEMCRY011298  
        3.2   15.2   0.0        6.8   14.1   0.0    1.6  1  HOMSAP083956  
        3.2   15.1   0.0        5.6   14.4   0.0    1.3  1  PICSPE074537  
        3.3   15.1   6.9    1.9e+02    9.5   0.9    3.1  2  VITBRA000523  
        3.3   15.1   0.1        8.2   13.9   0.1    1.7  1  JAKBAH010595  
        3.3   15.1   0.0         10   13.5   0.0    1.9  1  GUITHE011562  
        3.3   15.1   0.1        5.2   14.5   0.1    1.3  1  ELPMAR017233  
        3.3   15.1   0.0        7.2   14.0   0.0    1.6  1  CAULEN002423  
        3.3   15.1   0.0        8.4   13.8   0.0    1.7  1  CYCPAN017842  
        3.3   15.1   0.0        5.3   14.5   0.0    1.4  1  ROZALL003379  
        3.3   15.1   0.0        8.6   13.8   0.0    1.7  1  BODSAL010085  
        3.3   15.1   0.0        6.3   14.2   0.0    1.4  1  RIGRAM019711  
        3.4   15.1   0.2        3.4   15.1   0.2    2.6  1  HYPCAT016408  
        3.4   15.1   0.0        8.2   13.9   0.0    1.6  1  PICSPE042200  
        3.4   15.1   0.1        7.9   13.9   0.1    1.6  1  PICSPE010161  
        3.4   15.1   0.0        6.9   14.1   0.0    1.5  1  NEPPYR020067  
        3.4   15.1   0.0        5.9   14.3   0.0    1.4  1  TELSPE038265  
        3.4   15.1   0.2         48   11.4   0.0    2.6  1  HYPCAT007144  
        3.4   15.1   0.1        5.8   14.3   0.1    1.3  1  GEMCRY019093  
        3.4   15.1   0.1        6.1   14.3   0.1    1.5  1  RHIIRR015353  
        3.5   15.1   0.1         17   12.9   0.0    2.2  1  BIGNAT014970  
        3.5   15.0   0.0         17   12.8   0.0    2.1  1  HEMPHA000790  
        3.5   15.0   0.0        9.6   13.6   0.0    1.8  1  RAPHET024183  
        3.5   15.0   1.0        6.8   14.1   0.5    1.8  1  CHOSPE016013  
        3.5   15.0   0.0        6.1   14.3   0.0    1.3  1  CHLREI001144  
        3.5   15.0   0.1        8.1   13.9   0.1    1.5  1  GEPOCE011145  
        3.6   15.0   0.6        9.8   13.6   0.6    1.8  1  ANAIGN017649  
        3.6   15.0   0.2        3.6   15.0   0.2    1.8  1  RHIIRR001872  
        3.6   15.0   0.1         10   13.5   0.1    1.8  1  BIGNAT018101  
        3.6   15.0   0.0        6.5   14.2   0.0    1.3  1  SCHPOM001323  
        3.6   15.0   0.1    5.6e+02    8.0   0.0    2.5  2  LEUCOM009318  
        3.6   15.0   0.1         11   13.4   0.1    1.8  1  RUSMAR001826  
        3.6   15.0   0.7        9.6   13.6   0.1    2.1  1  RAPHET005571  
        3.6   15.0   0.0        6.1   14.3   0.0    1.4  1  PHAKIR000872  
        3.6   15.0   0.8    3.6e+02    8.6   0.0    3.0  1  SYMSPE003957  
        3.6   15.0   0.0        6.6   14.2   0.0    1.4  1  PICSPE026833  
        3.6   15.0   0.6          8   13.9   0.1    1.8  1  MATSPE011126  
        3.7   15.0   0.1        6.1   14.3   0.1    1.3  1  ELPMAR018434  
        3.7   15.0   0.0        9.4   13.7   0.0    1.7  1  PICSPE015024  
        3.7   15.0   0.2        8.4   13.8   0.2    1.5  1  CREFRA007644  
        3.7   15.0   0.1        4.5   14.7   0.1    1.2  1  PRYPAR027357  
        3.7   15.0   0.2        9.3   13.7   0.2    1.7  1  ELPMAR001777  
        3.7   15.0   1.9    7.9e+02    7.5   0.2    2.7  2  PRYPAR016670  
        3.7   15.0   0.1         15   13.0   0.0    2.1  1  GEMCRY006373  
        3.7   15.0   0.0        6.5   14.2   0.0    1.4  1  TELSUB040250  
        3.8   14.9   1.9      8e+02    7.5   0.2    2.7  2  PRYPAR000921  
        3.8   14.9   0.3        7.9   13.9   0.3    1.5  1  DROMEL006843  
        3.8   14.9   0.0          6   14.3   0.0    1.3  1  IXOSCA022713  
        3.8   14.9   0.1         13   13.2   0.0    1.9  1  BIGNAT006007  
        3.8   14.9   0.1         12   13.4   0.1    1.7  1  PICSPE051031  
        3.8   14.9   0.2        8.3   13.8   0.2    1.6  1  CHRVEL024633  
        3.8   14.9   0.0        7.1   14.1   0.0    1.4  1  MICSPE004058  
        3.8   14.9   0.0          8   13.9   0.0    1.5  1  RHIIRR012703  
        3.8   14.9   0.5         12   13.3   0.1    2.1  1  PHYPOL003256  
        3.8   14.9   0.2        5.5   14.4   0.2    1.2  1  TELSPE060684  
        3.8   14.9   0.0        6.7   14.1   0.0    1.3  1  HEMPHA036626  
        3.8   14.9   0.0        6.1   14.3   0.0    1.4  1  ACASPE003452  
        3.9   14.9   0.0         11   13.4   0.0    1.8  1  HEMPHA063197  
        3.9   14.9   0.0        7.7   14.0   0.0    1.5  1  RAPHET001883  
        3.9   14.9   0.0         15   13.0   0.0    2.0  1  EUGLON033952  
        3.9   14.9   0.0          9   13.7   0.0    1.5  1  ELPMAR013505  
        3.9   14.9   0.1        9.8   13.6   0.1    1.7  1  RHIIRR007324  
          4   14.9   0.0        6.5   14.2   0.0    1.4  1  CIOINT006026  
          4   14.9   0.0        8.7   13.8   0.0    1.7  1  MADERY017473  
          4   14.9   0.1         65   11.0   0.0    2.3  1  HOMSAP017825  
          4   14.9   0.0        6.9   14.1   0.0    1.3  1  MATSPE015402  
          4   14.9   0.0        6.2   14.2   0.0    1.3  1  COLVIE041001  
          4   14.9   0.3    1.6e+03    6.5   0.2    3.4  1  HOMSAP099825  
          4   14.8   0.1        6.6   14.2   0.1    1.4  1  PAUCHR023838  
          4   14.8   0.2        8.8   13.8   0.2    1.5  1  BIGNAT002415  
          4   14.8   0.1        9.9   13.6   0.1    1.8  1  MANPLA020894  
        4.1   14.8   0.4         10   13.6   0.4    1.6  1  STRRAT002287  
        4.1   14.8   0.3    2.8e+02    8.9   0.0    2.3  1  TELSUB020868  
        4.1   14.8   0.1         28   12.1   0.0    2.2  1  PHYPOL003081  
        4.1   14.8   1.0         20   12.6   1.0    2.1  1  HONFER002822  
        4.2   14.8   0.0         11   13.5   0.0    1.7  1  LAPGUS052352  
        4.2   14.8   0.0         11   13.4   0.0    1.7  1  ELPMAR011165  
        4.2   14.8   1.0    1.5e+02    9.8   0.0    3.1  1  STECOE006017  
        4.2   14.8   0.0        7.2   14.0   0.0    1.4  1  PICSPE048130  
        4.2   14.8   0.0        8.1   13.9   0.0    1.4  1  DIALUT005320  
        4.2   14.8   0.1         12   13.3   0.0    1.8  1  DIAGRA027480  
        4.3   14.8   0.0        8.6   13.8   0.0    1.5  1  RHYHUM021454  
        4.3   14.7   2.5        6.7   14.1   0.0    2.6  1  ACASPE011964  
        4.4   14.7   0.0        7.9   13.9   0.0    1.4  1  COLSPE018749  
        4.4   14.7   0.0         18   12.7   0.0    2.1  1  GUITHE009039  
        4.4   14.7   0.0         11   13.4   0.0    1.6  1  PICSPE007926  
        4.4   14.7   0.0        8.5   13.8   0.0    1.5  1  AGABIS006016  
        4.4   14.7   0.0        9.4   13.7   0.0    1.4  1  TELSUB012704  
        4.5   14.7   0.0      3e+02    8.8   0.1    2.8  1  PHYINF004631  
        4.5   14.7   0.1         17   12.8   0.0    2.0  1  GEMCRY040430  
        4.5   14.7   0.0         13   13.2   0.0    1.8  1  SPIPUN001427  
        4.5   14.7   0.0         14   13.1   0.0    1.9  1  MATSPE027239  
        4.5   14.7   0.1        8.8   13.8   0.1    1.4  1  CAPOWC005234  
        4.5   14.7   0.0         11   13.5   0.0    1.6  1  PAPANK031932  
        4.5   14.7   0.0         11   13.5   0.0    1.7  1  GEMCRY030424  
        4.5   14.7   0.1        6.5   14.2   0.1    1.3  1  IXOSCA022905  
        4.6   14.7   0.7         44   11.5   0.1    2.2  1  NEMVEC017298  
        4.6   14.7   0.4         16   13.0   0.1    2.0  1  NEPPYR028114  
        4.6   14.7   0.1         34   11.9   0.0    2.0  1  GEMCRY022209  
        4.6   14.7   0.0        9.4   13.7   0.0    1.5  1  TRYBRU003012  
        4.6   14.7   0.0        7.3   14.0   0.0    1.3  1  MASBAL013333  
        4.6   14.7   0.0         56   11.2   0.0    2.4  1  HYPCAT008936  
        4.7   14.6   0.0         11   13.5   0.0    1.6  1  PLATAR002985  
        4.7   14.6   0.4    1.8e+02    9.5   0.0    2.7  1  MADERY001812  
        4.7   14.6   0.0         10   13.6   0.0    1.6  1  PAUCHR003746  
        4.8   14.6   0.3        7.9   13.9   0.3    1.3  1  MADERY013719  
        4.8   14.6   0.0         14   13.1   0.0    1.7  1  ROZALL000773  
        4.8   14.6   0.1         10   13.6   0.1    1.5  1  ARCINT032699  
        4.9   14.6   0.5         18   12.7   0.1    2.3  1  TELSUB015166  
        4.9   14.6   0.2         14   13.1   0.2    1.9  1  PTESPE003705  
        4.9   14.6   0.0        9.4   13.7   0.0    1.5  1  PHYINF014155  
        4.9   14.6   0.0         16   12.9   0.0    1.9  1  CRYCOH008390  
        4.9   14.6   0.3    1.7e+03    6.4   0.2    3.4  1  HOMSAP087252  
        4.9   14.6   0.0         12   13.3   0.0    1.7  1  CHOSPE019365  
        4.9   14.6   0.1         77   10.7   0.0    2.5  1  ELPMAR000985  
        4.9   14.6   0.1        9.1   13.7   0.1    1.6  1  LEPVOR038274  
        4.9   14.6   0.0        8.5   13.8   0.0    1.4  1  LEUCOM002143  
          5   14.6   0.0        9.6   13.6   0.0    1.5  1  RHIIRR020656  
          5   14.6   0.1        5.9   14.3   0.1    1.1  1  BAFFRI015019  
          5   14.5   0.1         10   13.5   0.1    1.5  1  ACACAS010545  
        5.1   14.5   0.0         12   13.4   0.0    1.6  1  DIALUT004606  
        5.1   14.5   0.0        9.1   13.7   0.0    1.4  1  BASMER006054  
        5.1   14.5   0.0        9.9   13.6   0.0    1.4  1  GONPAC029695  
        5.1   14.5   0.0         11   13.5   0.0    1.5  1  PICSPE019417  
        5.1   14.5   0.0         14   13.1   0.0    1.7  1  TELSPE026096  
        5.2   14.5   0.1         10   13.6   0.1    1.4  1  GEMCRY014515  
        5.3   14.5   0.0         17   12.9   0.0    1.9  1  PTESPE012254  
        5.3   14.5   0.1        9.3   13.7   0.1    1.4  1  NUTLON009080  
        5.4   14.4   0.0         12   13.3   0.0    1.6  1  ELPMAR019996  
        5.4   14.4   0.0        9.8   13.6   0.0    1.4  1  APISPI021939  
        5.4   14.4   0.1         12   13.3   0.1    1.6  1  DIAGRA010975  
        5.4   14.4   0.0         17   12.9   0.0    1.9  1  ARCINT018462  
        5.4   14.4   0.0         11   13.5   0.0    1.5  1  DIALUT005154  
        5.4   14.4   0.0         13   13.2   0.0    1.6  1  RAPHET025707  
        5.4   14.4   2.1         42   11.6   0.1    2.8  1  ACASPE016411  
        5.5   14.4   0.0         11   13.5   0.0    1.5  1  PICSPE116483  
        5.5   14.4   0.0        8.6   13.8   0.0    1.4  1  ACASPE011961  
        5.6   14.4   0.0         14   13.1   0.0    1.8  1  DANRER023852  
        5.6   14.4   0.0        7.5   14.0   0.0    1.3  1  ELPMAR022384  
        5.6   14.4   0.0         13   13.2   0.0    1.7  1  APISPI037033  
        5.6   14.4   0.0         10   13.5   0.0    1.4  1  THETRA000662  
        5.6   14.4   0.2         14   13.1   0.2    1.7  1  ROZALL001189  
        5.7   14.4   0.4         40   11.7   0.0    2.5  1  MASBAL004857  
        5.7   14.4   2.5    1.5e+02    9.8   0.0    3.4  1  STECOE000900  
        5.7   14.4   0.0        9.7   13.6   0.0    1.4  1  PICSPE116939  
        5.7   14.4   0.1         10   13.5   0.1    1.4  1  LAPGUS044883  
        5.7   14.4   0.1         15   13.0   0.1    1.7  1  VERVER009760  
        5.7   14.4   0.0         19   12.7   0.0    1.8  1  TELSPE003765  
        5.7   14.4   0.1         12   13.3   0.1    1.6  1  RHIIRR020145  
        5.7   14.4   0.0         10   13.5   0.0    1.4  1  ALLMAC015279  
        5.8   14.4   0.1        7.6   14.0   0.1    1.2  1  GEPOCE034267  
        5.8   14.4   0.0         12   13.4   0.0    1.5  1  ELPMAR013866  
        5.8   14.3   0.0        9.9   13.6   0.0    1.3  1  RIGRAM022284  
        5.8   14.3   0.0         14   13.1   0.0    1.6  1  HEMPHA008753  
        5.9   14.3   0.1         13   13.2   0.1    1.7  1  RHIIRR009049  
        5.9   14.3   0.0         15   13.1   0.0    1.7  1  COLSPE016735  
        5.9   14.3   0.3         14   13.2   0.3    1.6  1  GEMCRY000044  
          6   14.3   2.3        7.2   14.0   0.2    2.4  1  ACASPE010943  
        6.1   14.3   0.0         11   13.4   0.0    1.4  1  GEPOCE023738  
        6.1   14.3   0.1         14   13.1   0.1    1.6  1  DANRER014537  
        6.1   14.3   0.1         11   13.5   0.1    1.4  1  ELPMAR011094  
        6.1   14.3   0.3         12   13.3   0.3    1.5  1  HEMPHA063527  
        6.1   14.3   0.0         11   13.5   0.0    1.3  1  PICSPE009848  
        6.1   14.3   0.0         14   13.1   0.0    1.6  1  ARCINT002729  
        6.1   14.3   0.0         12   13.4   0.0    1.5  1  NAEFOW013151  
        6.2   14.2   0.0         14   13.1   0.0    1.6  1  EUGLON040762  
        6.2   14.2   0.1         13   13.2   0.1    1.5  1  ENTSUL065268  
        6.2   14.2   0.0        7.9   13.9   0.0    1.2  1  GEMCRY027774  
        6.2   14.2   0.7    2.5e+02    9.1   0.0    2.3  1  VERVER001734  
        6.3   14.2   0.0         14   13.2   0.0    1.5  1  TELSUB009266  
        6.3   14.2   0.0         12   13.3   0.0    1.5  1  PHYPOL004410  
        6.3   14.2   0.2         13   13.2   0.2    1.5  1  ACACAS014341  
        6.3   14.2   0.0    4.6e+02    8.3   0.0    3.4  1  GEFOKE020759  
        6.3   14.2   0.0         13   13.3   0.0    1.5  1  HOMSAP004601  
        6.3   14.2   0.3         12   13.3   0.3    1.6  1  ARATHA023209  
        6.4   14.2   0.1         10   13.6   0.1    1.3  1  RAMVAR001940  
        6.4   14.2   0.0         16   12.9   0.0    1.7  1  COLVIE007807  
        6.4   14.2   0.8          8   13.9   0.8    1.5  1  PICSPE046401  
        6.5   14.2   0.0         16   13.0   0.0    1.6  1  CRYCOH011011  
        6.5   14.2   0.2    7.7e+02    7.5   0.0    2.6  1  SYMSPE000901  
        6.5   14.2   0.1        9.3   13.7   0.1    1.3  1  ELPMAR025114  
        6.6   14.2   0.0         15   13.1   0.0    1.5  1  LEUCOM008661  
        6.6   14.2   0.1         24   12.4   0.1    1.8  1  TELSUB045053  
        6.7   14.1   0.0         11   13.4   0.0    1.3  1  RIGRAM022286  
        6.7   14.1   0.0         16   13.0   0.0    1.6  1  GONPAC043564  
        6.7   14.1   1.0         31   12.0   0.1    2.2  1  PTESPE012620  
        6.7   14.1   0.0         12   13.4   0.0    1.4  1  MADERY005199  
        6.8   14.1   0.0         16   13.0   0.0    1.5  1  CYAPAR006160  
        6.8   14.1   0.5    1.4e+02    9.9   0.2    2.9  1  DROMEL021707  
        6.8   14.1   0.0         14   13.1   0.0    1.4  1  ELPMAR019941  
        6.9   14.1   0.0         16   12.9   0.0    1.6  1  LEUCOM014788  
        6.9   14.1   0.0         19   12.7   0.0    1.8  1  SPISAL003433  
        6.9   14.1   0.1         13   13.2   0.1    1.3  1  PICSPE065066  
        6.9   14.1   0.1         14   13.1   0.1    1.5  1  PAUCHR005530  
        6.9   14.1   0.0         16   12.9   0.0    1.6  1  APISPI057650  
          7   14.1   0.0         17   12.9   0.0    1.7  1  LAPGUS052355  
          7   14.1   0.0         18   12.7   0.0    1.7  1  GUITHE007394  
          7   14.1   0.1         17   12.8   0.1    1.6  1  NEPPYR006000  
          7   14.1   0.0         13   13.2   0.0    1.5  1  CHOSPE033701  
        7.1   14.1   0.0         17   12.8   0.0    1.6  1  APISPI007759  
        7.1   14.1   0.1         17   12.9   0.1    1.7  1  GEMCRY002566  
        7.1   14.1   0.0         13   13.2   0.0    1.4  1  MNELEI001366  
        7.1   14.1   0.1         14   13.2   0.0    1.5  1  TELSPE037810  
        7.1   14.1   0.5         54   11.2   0.2    2.1  1  PTESPE010319  
        7.2   14.0   0.1      2e+02    9.4   0.1    2.6  1  APISPI012842  
        7.2   14.0   0.2         31   12.0   0.0    2.2  1  NEPPYR024197  
        7.2   14.0   0.0         11   13.5   0.0    1.2  1  BICSPE014607  
        7.2   14.0   0.7      4e+02    8.4   0.3    3.0  1  PICSPE043646  
        7.3   14.0   0.1         17   12.9   0.1    1.6  1  GEMCRY021449  
        7.4   14.0   0.3         67   10.9   0.0    2.3  1  MORVER004851  
        7.4   14.0   0.0         14   13.1   0.0    1.6  1  ARCINT010420  
        7.4   14.0   1.3    2.5e+03    5.9   0.1    2.8  2  PICSPE035648  
        7.4   14.0   0.0         21   12.6   0.0    1.7  1  TELSPE009237  
        7.4   14.0   0.0         20   12.6   0.0    1.7  1  PICSPE029824  
        7.4   14.0   0.3    2.4e+02    9.2   0.0    2.4  1  PAUCHR028823  
        7.4   14.0   0.0         25   12.3   0.0    1.9  1  GEMCRY002824  
        7.4   14.0   0.1         20   12.6   0.1    1.8  1  CHOSPE039546  
        7.5   14.0   0.0         20   12.6   0.0    1.8  1  ACASPE002408  
        7.5   14.0   0.4         51   11.3   0.4    2.1  1  ELPMAR014575  
        7.5   14.0   0.0         24   12.3   0.0    1.8  1  LEUCOM075449  
        7.5   14.0   0.0         15   13.0   0.0    1.5  1  COLVIE015769  
        7.6   14.0   0.0         14   13.2   0.0    1.4  1  RIGRAM022283  
        7.6   14.0   0.2         20   12.6   0.2    1.7  1  PARATL008497  
        7.6   14.0   0.4    2.4e+03    6.0   0.1    3.3  2  PARTET021700  
        7.6   14.0   0.0         20   12.6   0.0    1.7  1  TELSUB047747  
        7.6   14.0   0.2         20   12.6   0.2    1.7  1  NUCSPE120630  
        7.6   14.0   5.9    3.1e+03    5.6   0.1    5.8  1  MORVER000397  
        7.6   14.0   0.1         12   13.3   0.1    1.3  1  RHIIRR023507  
        7.8   13.9   1.9    1.4e+02    9.9   0.3    2.5  1  GEMCRY043416  
        7.8   13.9   0.0         17   12.8   0.0    1.6  1  SYMSPE010307  
        7.9   13.9   0.8    1.3e+02   10.1   0.2    3.2  1  CRYCOH038852  
        7.9   13.9   0.0         19   12.7   0.0    1.7  1  ACAPLA029260  
          8   13.9   0.0         20   12.6   0.0    1.7  1  ELPMAR007116  
          8   13.9   0.1         15   13.1   0.1    1.4  1  DIPROT035388  
        8.1   13.9   0.0         15   13.0   0.0    1.4  1  BIGNAT012479  
        8.1   13.9   0.3         25   12.3   0.3    1.8  1  PICSPE038903  
        8.2   13.9   0.4         15   13.1   0.0    1.5  1  ELPMAR009477  
        8.2   13.9   0.1         11   13.4   0.1    1.2  1  MICMAR086019  
        8.2   13.9   0.0         15   13.0   0.0    1.4  1  TELSPE038264  
        8.2   13.9   0.1         12   13.3   0.1    1.3  1  PICSPE116640  
        8.3   13.8   0.0         30   12.1   0.0    1.9  1  SYMSPE086260  
        8.3   13.8   0.0         19   12.7   0.0    1.6  1  DIAGRA035810  
        8.3   13.8   0.0         18   12.8   0.0    1.7  1  ELPMAR024668  
        8.4   13.8   0.1         19   12.7   0.1    1.6  1  BIGNAT001362  
        8.4   13.8   0.0         14   13.1   0.0    1.4  1  ACASPE016769  
        8.5   13.8   0.0         23   12.4   0.0    1.7  1  GONPAC031346  
        8.5   13.8   0.1         23   12.4   0.1    1.7  1  CRAGIG015858  
        8.6   13.8   0.2         28   12.1   0.1    1.9  1  ACASPE005906  
        8.6   13.8   0.0         15   13.0   0.0    1.3  1  TOXGON000238  
        8.6   13.8   0.3    1.2e+02   10.1   0.3    2.6  1  STECOE019071  
        8.6   13.8   0.8    5.6e+02    8.0   0.1    2.3  1  GEPOCE018468  
        8.7   13.8   0.0         21   12.6   0.0    1.6  1  NAEFOW008074  
        8.8   13.8   0.0         22   12.5   0.0    1.7  1  MICMAR116633  
          9   13.7   0.1         26   12.3   0.1    1.8  1  ACACAS008273  
        9.1   13.7   0.0         16   12.9   0.0    1.4  1  BODSAL009715  
        9.1   13.7   0.0    1.3e+03    6.9   0.0    2.6  1  RAMBRE003733  
        9.1   13.7   0.0         15   13.0   0.0    1.3  1  LAPGUS015853  
        9.2   13.7   0.1         28   12.1   0.1    1.9  1  PTESPE019600  
        9.2   13.7   0.0         16   12.9   0.0    1.4  1  ENTSUL024703  
        9.2   13.7   0.0         18   12.8   0.0    1.4  1  PLABRA007783  
        9.2   13.7   0.0         18   12.8   0.0    1.5  1  PAPANK037162  
        9.2   13.7   0.0         17   12.8   0.0    1.4  1  CAPOWC001485  
        9.2   13.7   0.0         30   12.1   0.0    2.0  1  BIGNAT019610  
        9.3   13.7   0.0         28   12.2   0.0    1.8  1  MONBRE007688  
        9.3   13.7   0.1    5.1e+02    8.1   0.0    2.4  1  ANAIGN004212  
        9.5   13.7   0.2         51   11.3   0.2    2.0  1  HEMPHA035624  
        9.6   13.6   0.4         31   12.0   0.4    1.9  1  NEODAM001463  
        9.6   13.6   0.1         17   12.9   0.1    1.4  1  TELSPE077434  
        9.6   13.6   0.0         18   12.8   0.0    1.5  1  TELSPE037812  
        9.6   13.6   0.1         30   12.1   0.0    1.9  1  DIPROT011505  
        9.6   13.6   0.0         21   12.5   0.0    1.6  1  MATSPE027005  
        9.7   13.6   0.0         22   12.5   0.0    1.6  1  MADERY030504  
        9.7   13.6   0.0         15   13.0   0.0    1.3  1  HEMPHA022578  
        9.7   13.6   0.0         34   11.9   0.0    1.9  1  ARCINT029047  
        9.8   13.6   2.3         27   12.2   0.3    2.6  1  PAUCHR000123  
        9.8   13.6   0.1         31   12.0   0.2    1.9  1  BOMMOR011160  
        9.8   13.6   0.0         32   12.0   0.0    1.9  1  DICDIS003584  
        9.9   13.6   0.1         23   12.5   0.1    1.6  1  MONBRE000767  
        9.9   13.6   0.0         22   12.5   0.0    1.5  1  RHIIRR013430  
        9.9   13.6   0.1         27   12.2   0.1    1.8  1  ELPMAR017376  
        9.9   13.6   0.2         21   12.5   0.2    1.5  1  CRAGIG023970  
        9.9   13.6   0.1         37   11.8   0.0    2.0  1  DANRER017902  


Domain annotation for each sequence (and alignments):
>> PICSPE029966  
   #    score  bias  c-Evalue  i-Evalue hmmfrom  hmm to    alifrom  ali to    envfrom  env to     acc
 ---   ------ ----- --------- --------- ------- -------    ------- -------    ------- -------    ----
   1 !   37.8   0.0   3.2e-10   2.7e-07       1      62 [.     378     439 ..     378     440 .. 0.98
   2 !   32.1   0.1   1.9e-08   1.6e-05       2      61 ..     529     588 ..     529     590 .. 0.96
   3 !   42.5   0.0   1.1e-11   9.3e-09       2      62 ..     711     771 ..     710     772 .. 0.97
   4 !   37.1   0.0   5.3e-10   4.5e-07       3      59 ..     859     915 ..     858     919 .. 0.96
   5 !   39.2   0.2   1.2e-10     1e-07       1      62 [.     929     990 ..     929     991 .. 0.97
   6 !   31.9   0.0   2.3e-08   1.9e-05       2      60 ..    1039    1098 ..    1038    1101 .. 0.92
   7 !   30.8   0.1   4.9e-08   4.2e-05       2      62 ..    1137    1197 ..    1136    1198 .. 0.94
   8 !   36.0   0.0   1.2e-09   9.8e-07       3      62 ..    1252    1311 ..    1251    1312 .. 0.94
   9 !   44.3   0.0   3.1e-12   2.6e-09       1      62 [.    1340    1401 ..    1340    1402 .. 0.98

  Alignments for each domain:
  == domain 1  score: 37.8 bits;  conditional E-value: 3.2e-10
  psiblast_5031153   1 VedVaewlesldglgeyaeaFreqeIdGeaLllLteedLkellglklGprlkilnaikkLke 62 
                       V dV +wl ++ +l++y+ +F++++I+G++L +L   d+ el++ +   r  i+  i+kL+e
      PICSPE029966 378 VTDVEHWLDTTVNLPQYRRIFQQHQINGSVLRHLRITDIAELGVASATNRSHIFTEIRKLQE 439
                       89********999***********************************************96 PP

  == domain 2  score: 32.1 bits;  conditional E-value: 1.9e-08
  psiblast_5031153   2 edVaewlesldglgeyaeaFreqeIdGeaLllLteedLkellglklGprlkilnaikkLk 61 
                       ++Va w+++   l ++a+aFr+  I+G +Ll+L+++ L+el++ +  +r+ +l+++k L+
      PICSPE029966 529 DEVATWVHDGAELRQHASAFRSRGINGAVLLQLDDNALRELGVDRKRDRKGLLEQVKLLR 588
                       79******9999*******************************************99998 PP

  == domain 3  score: 42.5 bits;  conditional E-value: 1.1e-11
  psiblast_5031153   2 edVaewlesldglgeyaeaFreqeIdGeaLllLteedLkellglklGprlkilnaikkLke 62 
                       ++Va+wl ++  l+ ya  Fr++ IdG +Ll++++ d  +l++l   +r ++++  +kL+ 
      PICSPE029966 711 DEVAQWLCDVMQLPMYATEFRRNSIDGAVLLEMQKRDFATLGVLNSVHRSRLVAEANKLRA 771
                       89*******************************************************9985 PP

  == domain 4  score: 37.1 bits;  conditional E-value: 5.3e-10
  psiblast_5031153   3 dVaewlesldglgeyaeaFreqeIdGeaLllLteedLkellglklGprlkilnaikk 59 
                       dV +w++++  l+eya++F +  +dG  Ll+L++++Lke+++ +  +r +i++ i++
      PICSPE029966 859 DVMQWMTNVVRLPEYASIFSASGVDGVFLLQLDKSMLKEIGVRTAVHRARICAEIQA 915
                       9********9*********************************************97 PP

  == domain 5  score: 39.2 bits;  conditional E-value: 1.2e-10
  psiblast_5031153   1 VedVaewlesldglgeyaeaFreqeIdGeaLllLteedLkellglklGprlkilnaikkLke 62 
                       V+dV++w+++   l++ya++ ++ eIdG+ L + +++ L+e++  +  +r+ +l+++++Lke
      PICSPE029966 929 VDDVVQWVSQCVQLPQYAKQIARDEIDGKCLYEIDDDVLLEMGLSSALHRVMLLSKVAALKE 990
                       9**********9*****************************999999*************97 PP

  == domain 6  score: 31.9 bits;  conditional E-value: 2.3e-08
  psiblast_5031153    2 edVaewlesldglgeyaeaFreqeIdGeaLllL..teedLkellglklGprlkilnaikkL 60  
                        +dVa+wle   g+++y   F e++IdGe L++L  + e L++ ++l+  +r +i  a++k+
      PICSPE029966 1039 NDVASWLEGA-GMPQYSAGFVENDIDGELLVELinSPEALQDVGVLSASDRARITVAVRKM 1098
                        79*******8.**********************66679****************9999876 PP

  == domain 7  score: 30.8 bits;  conditional E-value: 4.9e-08
  psiblast_5031153    2 edVaewlesldglgeyaeaFreqeIdGeaLllLteedLkellglklGprlkilnaikkLke 62  
                        e+V++wl++  +l++yaeaF ++ +dG     L+++ L+el + +  + lkil+a +k +e
      PICSPE029966 1137 EHVVQWLQDCVNLPQYAEAFVHNGVDGMLVCGLDRDALLELDVKSSLHQLKILAARAKHQE 1197
                        78********9*****************************9999999*******9888766 PP

  == domain 8  score: 36.0 bits;  conditional E-value: 1.2e-09
  psiblast_5031153    3 dVaewlesldglgeyaeaFreqeIdGeaLllLteedLkellglklGprlkilnaikkLke 62  
                        +Va w+ +   l++yae F++  +dG++L +L+   L+++++    +rl+i + i+ Lk+
      PICSPE029966 1252 EVAWWMCNRLMLPQYAESFASKAVDGSVLIQLDNAALMQMGVQNAIHRLRIIDGIAVLKS 1311
                        8999*987668*********************************************9985 PP

  == domain 9  score: 44.3 bits;  conditional E-value: 3.1e-12
  psiblast_5031153    1 VedVaewlesldglgeyaeaFreqeIdGeaLllLteedLkellglklGprlkilnaikkLke 62  
                        V dV +wle+++ l++y++aF++  ++G++L + +e+ Lk  ++ +l +rlki + +++Lk+
      PICSPE029966 1340 VTDVGAWLENTPKLPQYVDAFKRAGVNGRSLSTVDEDLLKRVGVGSLLHRLKIIACVDQLKR 1401
                        89**********************************************************96 PP

>> SALKVE011393  
   #    score  bias  c-Evalue  i-Evalue hmmfrom  hmm to    alifrom  ali to    envfrom  env to     acc
 ---   ------ ----- --------- --------- ------- -------    ------- -------    ------- -------    ----
   1 !   28.5   0.0   2.7e-07   0.00023       4      43 ..     490     528 ..     489     534 .. 0.92
   2 !   28.9   0.0     2e-07   0.00017       3      61 ..     574     631 ..     573     633 .. 0.93
   3 !   35.3   0.0     2e-09   1.7e-06       2      45 ..     835     877 ..     835     884 .. 0.93
   4 !   25.1   0.0   3.1e-06    0.0026       3      45 ..    1074    1114 ..    1073    1132 .. 0.83
   5 !   38.9   0.0   1.5e-10   1.3e-07       1      63 []    1367    1428 ..    1367    1428 .. 0.91
   6 !   28.6   0.0   2.3e-07    0.0002       2      63 .]    1441    1501 ..    1441    1501 .. 0.95
   7 !   28.2   0.1   3.3e-07   0.00028       5      62 ..    1520    1576 ..    1517    1577 .. 0.95
   8 !   24.8   0.0   3.8e-06    0.0032       1      62 [.    1683    1743 ..    1683    1744 .. 0.97
   9 !   14.5   0.0    0.0063       5.3       4      39 ..    1763    1797 ..    1761    1802 .. 0.92

  Alignments for each domain:
  == domain 1  score: 28.5 bits;  conditional E-value: 2.7e-07
  psiblast_5031153   4 VaewlesldglgeyaeaFreqeIdGeaLllLteedLkell 43 
                       V+++l+  + l+e a++F++++I+G  Ll Lt++dL el+
      SALKVE011393 490 VRNFLNC-NALSEFADTFQRHNITGPQLLALTRDDLEELG 528
                       8999987.79**************************8765 PP

  == domain 2  score: 28.9 bits;  conditional E-value: 2e-07
  psiblast_5031153   3 dVaewlesldglgeyaeaFreqeIdGeaLllLteedLkellglklGprlkilnaikkLk 61 
                       +V +wl + +g+++ a+aFre++I+G aL+ L  +dL  l+++ +    ++l+ i+ L+
      SALKVE011393 574 HVHDWLVD-NGFPQNANAFRENQINGPALVALAPHDLSVLGITNFEEQDRLLELIEPLN 631
                       79*****9.7***************************9999999999999999998776 PP

  == domain 3  score: 35.3 bits;  conditional E-value: 2e-09
  psiblast_5031153   2 edVaewlesldglgeyaeaFreqeIdGeaLllLteedLkellgl 45 
                       edVa++l++ +gl++y +aF++q IdG +LllL+e  L++ +++
      SALKVE011393 835 EDVASYLAR-QGLEDYGDAFQAQGIDGATLLLLDERALIDRGIV 877
                       8********.6****************************99986 PP

  == domain 4  score: 25.1 bits;  conditional E-value: 3.1e-06
  psiblast_5031153    3 dVaewlesldglgeyaeaFreqeIdGeaLllLteedLkellgl 45  
                        dV++wl++  ++++  ++F+ + IdG  Ll L +edL + + +
      SALKVE011393 1074 DVCAWLNRY-DMQHLIPIFELHRIDGAGLLVLRREDLAS-MQV 1114
                        9*******9.6**************************77.444 PP

  == domain 5  score: 38.9 bits;  conditional E-value: 1.5e-10
  psiblast_5031153    1 VedVaewlesldglgeyaeaFreqeIdGeaLllLteedLkellgl.klGprlkilnaikkLkes 63  
                        V dV +wles  g+g  a++Fr+ +IdG +Ll L  +dL   +gl ++ +rl++ +ai+ L+ s
      SALKVE011393 1367 VTDVTSWLESS-GFGGFAKTFRRKKIDGPSLLALHPSDLER-MGLkPMEQRLRVGEAISILQAS 1428
                        89********6.***************************55.56627***********999875 PP

  == domain 6  score: 28.6 bits;  conditional E-value: 2.3e-07
  psiblast_5031153    2 edVaewlesldglgeyaeaFreqeIdGeaLllLteedLkellglklGprlkilnaikkLkes 63  
                        +dV ewle  +g+++  + F++ +I G++Ll Lt   L +l + ++  r ++l+ai+++k++
      SALKVE011393 1441 DDVGEWLEY-NGFADLKKPFQRKKIGGKELLRLTMARLENLEVEPISLRPRLLAAIENMKSN 1501
                        7******98.7***************************888888**************9975 PP

  == domain 7  score: 28.2 bits;  conditional E-value: 3.3e-07
  psiblast_5031153    5 aewlesldglgeyaeaFreqeIdGeaLllLteedLkellglklGprlkilnaikkLke 62  
                        a+w+ ++ g+++ ++  ++  +dG +Ll+Lt++dL  +++ +      +l+ai++L++
      SALKVE011393 1520 ADWIDDI-GMPKLRPYIQKKRVDGAHLLELTRQDLFAMGIKATETQAELLDAIAELRS 1576
                        89*****.***************************99998899*************96 PP

  == domain 8  score: 24.8 bits;  conditional E-value: 3.8e-06
  psiblast_5031153    1 VedVaewlesldglgeyaeaFreqeIdGeaLllLteedLkellglklGprlkilnaikkLke 62  
                        V dV +wl+s+ gl++ + +  ++ ++G  Ll+L   dL   ++ ++ +   il+a+ +Lke
      SALKVE011393 1683 VPDVGQWLSSM-GLDRFRAVLSNHGVNGCKLLTLRAIDLFRFGIARINDQHEILRAVVALKE 1743
                        77********9.***********************************************997 PP

  == domain 9  score: 14.5 bits;  conditional E-value: 0.0063
  psiblast_5031153    4 VaewlesldglgeyaeaFreqeIdGeaLllLteedL 39  
                        Vaewl+  +gl++  + F +  +dG  L+ ++  d+
      SALKVE011393 1763 VAEWLSG-EGLPRASQLFLNSGVDGAKLMAMNAADI 1797
                        9*****9.6***********************9998 PP

>> ANCTWI018987  
   #    score  bias  c-Evalue  i-Evalue hmmfrom  hmm to    alifrom  ali to    envfrom  env to     acc
 ---   ------ ----- --------- --------- ------- -------    ------- -------    ------- -------    ----
   1 !   45.5   0.0   1.3e-12   1.1e-09       1      63 []      40     102 ..      40     102 .. 0.96
   2 !   43.2   0.2   6.8e-12   5.7e-09       2      62 ..     126     186 ..     126     187 .. 0.94
   3 !   41.8   0.0   1.9e-11   1.6e-08       2      62 ..     212     273 ..     211     274 .. 0.95
   4 !   41.8   0.0   1.9e-11   1.6e-08       1      63 []     294     356 ..     294     356 .. 0.97
   5 !   40.6   0.0   4.4e-11   3.7e-08       2      63 .]     407     468 ..     407     468 .. 0.93
   6 !   31.9   0.0   2.2e-08   1.9e-05       4      50 ..     520     566 .]     518     566 .] 0.95

  Alignments for each domain:
  == domain 1  score: 45.5 bits;  conditional E-value: 1.3e-12
  psiblast_5031153   1 VedVaewlesldglgeyaeaFreqeIdGeaLllLteedLkellgl.klGprlkilnaikkLkes 63 
                       V++V++wl s+ g+g y   Fr + +dG+ L+ L++  Lke+l + +l  r  i +a+ kL +s
      ANCTWI018987  40 VDEVCQWLVSI-GCGTYTAEFRTHTVDGKLLPFLDSTVLKEELRInALKAREDINSALHKLSQS 102
                       9**********.*******************************99679*********9999886 PP

  == domain 2  score: 43.2 bits;  conditional E-value: 6.8e-12
  psiblast_5031153   2 edVaewlesldglgeyaeaFreqeIdGeaLllLteedLkellglk.lGprlkilnaikkLke 62 
                       +dV +wl+s+ g+++y+e F ++++dG+ Ll  t ++L+++ ++  l +r+  +++++ Lk+
      ANCTWI018987 126 DDVLDWLASI-GFSRYEEPFIDNHVDGKLLLKITNKMLRDEFNIQlLEHRKHFFDSLRILKQ 186
                       7*********.*********************************7579****9999998886 PP

  == domain 3  score: 41.8 bits;  conditional E-value: 1.9e-11
  psiblast_5031153   2 edVaewlesldglgeyaeaFreqeIdGeaLllLteedLkellgl.klGprlkilnaikkLke 62 
                       +dV++w+e++  l++y++aF++  + G+ L +L+++ +k++lg+ +lG+r  i+n i+ Lk+
      ANCTWI018987 212 NDVVNWIENTIRLPQYRHAFQNSAVSGKMLKDLSHDYMKSTLGItSLGHRELIMNGIQLLKH 273
                       69******9999***************************9999868************9996 PP

  == domain 4  score: 41.8 bits;  conditional E-value: 1.9e-11
  psiblast_5031153   1 VedVaewlesldglgeyaeaFreqeIdGeaLllLteedLkellgl.klGprlkilnaikkLkes 63 
                       +++V +wl  + gl++y  aF+e++I G  + +L+ + L+++  + +lG+r  + + i kLk+s
      ANCTWI018987 294 IDEVKAWLDVI-GLPQYKTAFEEHNICGIRFFELSMDALRDEVRIpSLGHRDMLHSEIHKLKNS 356
                       79********9.*********************************66***************97 PP

  == domain 5  score: 40.6 bits;  conditional E-value: 4.4e-11
  psiblast_5031153   2 edVaewlesldglgeyaeaFreqeIdGeaLllLteedLkellglkl.GprlkilnaikkLkes 63 
                       + V +wle++ gl+ y + F+++ I+G aLl L+   Lk ++g++     +k+l+ ik+Lk++
      ANCTWI018987 407 DTVGRWLERI-GLPSYTSLFAKHRINGAALLCLDYMKLKGEMGVANeNNIRKLLEEIKMLKRN 468
                       579*******.****************************99999762689**********986 PP

  == domain 6  score: 31.9 bits;  conditional E-value: 2.2e-08
  psiblast_5031153   4 VaewlesldglgeyaeaFreqeIdGeaLllLteedLkellglk.lGpr 50 
                       V++wl+++ gl++y +aF++   +G+ L+ Lt+ +Lk+  g+k lG+r
      ANCTWI018987 520 VVAWLAEV-GLSQYIPAFQRLATTGKDLMSLTSRTLKDDYGIKpLGHR 566
                       9******9.****************************9999955***8 PP

>> MONBRE003526  
   #    score  bias  c-Evalue  i-Evalue hmmfrom  hmm to    alifrom  ali to    envfrom  env to     acc
 ---   ------ ----- --------- --------- ------- -------    ------- -------    ------- -------    ----
   1 !   25.9   0.1   1.7e-06    0.0014       3      37 ..     318     351 ..     317     376 .. 0.84
   2 !   26.5   0.0   1.1e-06   0.00092       2      43 ..     497     537 ..     497     543 .. 0.93
   3 !   25.6   0.4   2.1e-06    0.0018       2      44 ..     661     701 ..     661     712 .. 0.92
   4 !   32.2   0.0   1.8e-08   1.6e-05       1      61 [.    1088    1146 ..    1088    1148 .. 0.95
   5 !   14.0   0.0     0.009       7.6       3      62 ..    1163    1221 ..    1162    1222 .. 0.93
   6 !   22.2   0.0   2.5e-05     0.021       3      42 ..    1280    1317 ..    1278    1325 .. 0.88
   7 !   21.9   0.0     3e-05     0.025       1      43 [.    1358    1399 ..    1358    1413 .. 0.94
   8 !   31.3   0.0   3.4e-08   2.9e-05       1      56 [.    1433    1487 ..    1433    1494 .. 0.81
   9 !   16.9   0.1    0.0011      0.89       1      61 [.    1509    1570 ..    1509    1572 .. 0.91
  10 !   31.2   0.0   3.6e-08   3.1e-05       2      63 .]    1600    1660 ..    1599    1660 .. 0.91

  Alignments for each domain:
  == domain 1  score: 25.9 bits;  conditional E-value: 1.7e-06
  psiblast_5031153   3 dVaewlesldglgeyaeaFreqeIdGeaLllLtee 37 
                       dV +wl+++ g+++ a+aF++  IdGeaLl+L+ +
      MONBRE003526 318 DVQQWLHNI-GMSHRAKAFEDAAIDGEALLQLEGD 351
                       9********.**********************743 PP

  == domain 2  score: 26.5 bits;  conditional E-value: 1.1e-06
  psiblast_5031153   2 edVaewlesldglgeyaeaFreqeIdGeaLllLteedLkell 43 
                       ++V++++ ++ g+ge a +Fr++ I+G+aLl L+++ L el+
      MONBRE003526 497 DHVYRFMMDT-GFGEQAATFRAHRINGRALLALKSHALAELG 537
                       68*******8.***************************9976 PP

  == domain 3  score: 25.6 bits;  conditional E-value: 2.1e-06
  psiblast_5031153   2 edVaewlesldglgeyaeaFreqeIdGeaLllLteedLkellg 44 
                       edV+ wle + +l+++a++ r+ ++dG  Ll+L++edL + + 
      MONBRE003526 661 EDVSTWLEAI-DLQHIAPVMRQFDVDGPKLLTLQHEDL-DAMD 701
                       8*********.6**************************.6665 PP

  == domain 4  score: 32.2 bits;  conditional E-value: 1.8e-08
  psiblast_5031153    1 VedVaewlesldglgeyaeaFreqeIdGeaLllLteedLkellglklGprlkilnaikkLk 61  
                        V dVa+wl ++  +g + ++F++  IdG aL  L+  ++ + lg++   r  +l  i++L 
      MONBRE003526 1088 VSDVADWLDQV-ECGIVKKTFARKRIDGPALCRLSNAHM-DDLGVPAERRHDLLLRIQQLS 1146
                        89*********.6*************************9.889***************996 PP

  == domain 5  score: 14.0 bits;  conditional E-value: 0.009
  psiblast_5031153    3 dVaewlesldglgeyaeaFreqeIdGeaLllLt.eedLkellglklGprlkilnaikkLke 62  
                        +V +wle  +g+g+ +++ r+ +++G+++++++ +edL++l++      + +l++i++L++
      MONBRE003526 1163 EVKAWLEA-EGFGHLCPNLRR-KVTGDEFMHMDsHEDLLKLGIRDPSEQVELLEHIAELRR 1221
                        799****9.7*********97.9*********8479******99***************96 PP

  == domain 6  score: 22.2 bits;  conditional E-value: 2.5e-05
  psiblast_5031153    3 dVaewlesldglgeyaeaFreqeIdGeaLllLteedLkel 42  
                        +V++wl  ++g+g+y+ +F e ++dG aLl  + e L   
      MONBRE003526 1280 QVVDWLY-VQGCGQYCLTFFEANVDGPALLAVDLERLS-A 1317
                        8*****6.68*********************9999984.3 PP

  == domain 7  score: 21.9 bits;  conditional E-value: 3e-05
  psiblast_5031153    1 VedVaewlesldglgeyaeaFreqeIdGeaLllLteedLkell 43  
                        V dV  wl s  glg+y + F++ +I+G  L+lLt+  L++l+
      MONBRE003526 1358 VPDVELWLLSH-GLGKYNPDFQRRQITGIDLVLLTRAKLITLG 1399
                        679*******7.***************************9865 PP

  == domain 8  score: 31.3 bits;  conditional E-value: 3.4e-08
  psiblast_5031153    1 VedVaewlesldglgeyaeaFreqeIdGeaLllLteedLkellglklGprlkilna 56  
                        V++V++wl++ +gl+    +F+++ IdG aLl+Lt     ++++    +   ++ +
      MONBRE003526 1433 VDQVCAWLRR-QGLASLSTRFQSNGIDGAALLELTAVRCYQIGVHHAAHQTALFTS 1487
                        9*********.6***********************877777766666665555555 PP

  == domain 9  score: 16.9 bits;  conditional E-value: 0.0011
  psiblast_5031153    1 VedVaewlesldglgeyaeaFreqeIdGeaLllLteedLkellglklG..prlkilnaikkLk 61  
                        VedV +wle  +++    e   +  + G  Ll+LteedL ++   ++    ++++l+ai +L 
      MONBRE003526 1509 VEDVLQWLEA-NDFVALMEHIGKLGVCGPLLLELTEEDLANIFESRITedTARRLLDAIGRLT 1570
                        9********9.68*****************************998874338999999999886 PP

  == domain 10  score: 31.2 bits;  conditional E-value: 3.6e-08
  psiblast_5031153    2 edVaewlesldglgeyaeaFreqeIdGeaLllLteedLkellglklGprlkilnaikkLkes 63  
                        +dV +wle +  +g+ +++F ++ I G +L  L+ +dL ++++l    r  ++  i++L++s
      MONBRE003526 1600 NDVGQWLEGI-AMGHLRSVFLNNSISGPSLQRLSPDDLTTMGILDGRARAILMTEIARLRKS 1660
                        69********.6**************************8888887777778889******97 PP

>> ACACAS009130  
   #    score  bias  c-Evalue  i-Evalue hmmfrom  hmm to    alifrom  ali to    envfrom  env to     acc
 ---   ------ ----- --------- --------- ------- -------    ------- -------    ------- -------    ----
   1 !   40.1   0.0   6.1e-11   5.2e-08       3      61 ..     470     528 ..     469     530 .. 0.95
   2 !   54.1   0.1   2.7e-15   2.3e-12       3      61 ..     536     593 ..     534     595 .. 0.94
   3 !   50.0   0.1   5.1e-14   4.3e-11       3      63 .]     613     672 ..     612     672 .. 0.97

  Alignments for each domain:
  == domain 1  score: 40.1 bits;  conditional E-value: 6.1e-11
  psiblast_5031153   3 dVaewlesldglgeyaeaFreqeIdGeaLllLteedLkellglklGprlkilnaikkLk 61 
                       +Va+wle+    +e +ea ++  IdG+ Ll L+  +L++l+++klG+r+k+ +ai+++ 
      ACACAS009130 470 EVARWLERSAYSQETVEAVAQAGIDGRLLLRLSVPELLTLGVIKLGDRKKLAKAIDEIS 528
                       8******998899******************************************9986 PP

  == domain 2  score: 54.1 bits;  conditional E-value: 2.7e-15
  psiblast_5031153   3 dVaewlesldglgeyaeaFreqeIdGeaLllLteedLkellglklGprlkilnaikkLk 61 
                        Va wl  l gl eya+aF ++e+ G++Ll Lt++ L ++++ k+G+ ++il+ i++L 
      ACACAS009130 536 GVAMWLG-LHGLLEYADAFIKHEVSGQVLLGLTQQKLFDIGVSKFGHVKRILRMIRELS 593
                       5999**6.78**********************************************996 PP

  == domain 3  score: 50.0 bits;  conditional E-value: 5.1e-14
  psiblast_5031153   3 dVaewlesldglgeyaeaFreqeIdGeaLllLteedLkellglklGprlkilnaikkLkes 63 
                       dV++wl+++  l++y + F + e+dG   l+Lt+  L +l++ +lG+r++i+++++ L+ s
      ACACAS009130 613 DVCDWLRTM-ELQQYLHLFYAAEVDGLKILQLTDPKLAKLGVDALGHRKRIMKHVRFLRAS 672
                       9*******9.6********************************************999976 PP

>> DIALUT013127  
   #    score  bias  c-Evalue  i-Evalue hmmfrom  hmm to    alifrom  ali to    envfrom  env to     acc
 ---   ------ ----- --------- --------- ------- -------    ------- -------    ------- -------    ----
   1 !   45.8   0.1     1e-12   8.7e-10       1      51 [.     140     189 ..     140     195 .. 0.97
   2 !   44.9   0.0     2e-12   1.7e-09       1      55 [.     221     275 ..     221     280 .. 0.90
   3 !   48.1   0.0     2e-13   1.7e-10       1      60 [.     298     357 ..     298     360 .. 0.92

  Alignments for each domain:
  == domain 1  score: 45.8 bits;  conditional E-value: 1e-12
  psiblast_5031153   1 VedVaewlesldglgeyaeaFreqeIdGeaLllLteedLkellglklGprl 51 
                       VedV++wl ++ g+++  ++F+++ IdG aL + tee+Lkel++ k+G r+
      DIALUT013127 140 VEDVSAWLDDI-GFADLKKKFASNVIDGPALREITEEELKELGVKKIGARK 189
                       9**********.************************************997 PP

  == domain 2  score: 44.9 bits;  conditional E-value: 2e-12
  psiblast_5031153   1 VedVaewlesldglgeyaeaFreqeIdGeaLllLteedLkellgl.klGprlkiln 55 
                       V +V ewl + +g+++  +aF+ q +dG+aLl+L+e++Lk  lg+ klG+r++  +
      DIALUT013127 221 VSEVGEWLGH-EGFADAKKAFATQGVDGQALLDLNEDELKVDLGVaKLGQRRRFAR 275
[truncated: 4,004,182 more chars]
