# Supplementary material for: Uncoupled evolution of the Polycomb system and deep origin of non-canonical PRC1
Source: Commun Biol. 2023 Nov 10;6:1144. doi: 10.1038/s42003-023-05501-x (PMC10638273; doi:10.1038/s42003-023-05501-x)
Supplement: Supplementary file 7 — Supplementary Data 4 [file 42003_2023_5501_MOESM7_ESM.zip › Supplementary Data 4/RYBP/RYBP_fulllengthhmmsearch.out]

# hmmsearch :: search profile(s) against a sequence database
# HMMER 3.3.2 (Nov 2020); http://hmmer.org/
# Copyright (C) 2020 Howard Hughes Medical Institute.
# Freely distributed under the BSD open source license.
# - - - - - - - - - - - - - - - - - - - - - - - - - - - - - - - - - - - -
# query HMM file:                  RYBP_YAFfromhmmout.hmm
# target sequence database:        local_proteome_database.txt
# Max sensitivity mode:            on [all heuristic filters off]
# number of worker threads:        24
# - - - - - - - - - - - - - - - - - - - - - - - - - - - - - - - - - - - -

Query:       RYBP_YAFfromhmmout  [M=192]
Scores for complete sequences (score includes all domains):
   --- full sequence ---   --- best 1 domain ---    -#dom-
    E-value  score  bias    E-value  score  bias    exp  N  Sequence     Description
    ------- ------ -----    ------- ------ -----   ---- --  --------     -----------
    4.8e-76  262.7  35.2    1.2e-75  261.3  35.2    1.5  1  HOMSAP050704  
      2e-74  257.4  17.1    2.3e-74  257.2  17.1    1.0  1  DANRER016126  
    3.1e-73  253.5  37.5    3.1e-71  247.0  37.5    2.0  1  DANRER032096  
    3.3e-72  250.2  13.9    3.6e-72  250.0  13.9    1.0  1  DANRER016127  
    1.9e-69  241.1  17.4    2.7e-69  240.6  17.4    1.1  1  BRABEL020034  
    2.4e-69  240.8  42.8    5.6e-64  223.3  42.8    2.8  1  DANRER001868  
    3.6e-67  233.7  25.1    1.5e-37  137.1  14.2    2.0  2  HOMSAP080664  
    2.1e-62  218.2   0.6    2.2e-62  218.1   0.6    1.0  1  NEMVEC001078  
    9.5e-62  216.0  14.1      1e-61  215.9  14.1    1.0  1  DAPMAG016276  
    2.5e-59  208.1  14.7    3.1e-59  207.8  14.7    1.1  1  CRAGIG029449  
    1.8e-55  195.6  12.1    2.7e-55  195.0  12.1    1.3  1  DROMEL022194  
    2.4e-53  188.6   8.5    3.2e-34  126.2   2.3    2.0  2  IXOSCA014632  
    7.9e-52  183.7   5.6    1.2e-51  183.1   5.6    1.2  1  CIOINT002943  
    7.4e-50  177.2  12.5    3.1e-48  172.0  12.5    2.0  1  TRIADH001325  
    1.8e-48  172.7  11.8    1.8e-48  172.7  11.8    5.5  1  ACAPLA016848  
    1.4e-43  156.8   4.0    1.4e-43  156.8   4.0    1.9  1  LEUCOM055624  
      3e-34  126.3  99.4    1.9e-11   52.0  11.1    5.2  3  PRIPAC009360  
      4e-30  112.9   0.4    4.1e-30  112.8   0.4    1.1  1  HOMSAP010043  
    1.4e-27  104.6   3.4    1.9e-27  104.2   3.4    1.1  1  HOMSAP089839  
    2.2e-27  103.9   4.3    2.4e-27  103.8   4.3    1.0  1  PRIPAC009359  
    1.3e-25   98.2  11.8    1.4e-25   98.0  11.8    1.0  1  MNELEI011504  
    6.3e-25   95.9  70.3     0.0074   23.9   1.0    9.4  8  HOMSAP066506  
    1.8e-21   84.7  54.4    0.00068   27.3   3.3    6.9  5  RHOMAR000218  
    7.8e-20   79.3   6.4    9.4e-20   79.0   6.4    1.1  1  STRRAT000926  
    1.4e-15   65.4   9.2    1.9e-15   65.0   9.2    1.2  1  DIAGRA041640  
    2.6e-13   58.0   1.0    2.8e-13   57.9   1.0    1.1  1  PARATL004876  
    2.9e-13   57.9   1.1      3e-13   57.8   1.1    1.1  1  NUCSPE093210  
    1.1e-12   55.9  14.5    1.1e-12   55.9  14.5    1.8  1  RAMVAR007733  
    2.3e-11   51.6  21.7    1.5e-05   32.7   2.6    4.0  3  PAUCHR007580  
    5.7e-11   50.4  19.6       0.13   19.9   0.1    4.2  4  APISPI005182  
    1.3e-10   49.2  19.7     0.0028   25.3   4.6    3.1  3  MATSPE026633  
      2e-10   48.6  28.1       0.18   19.4   0.5    5.5  5  PAPANK009720  
    1.1e-09   46.2  26.4     0.0023   25.5   3.3    4.6  3  PAPANK018951  
    1.2e-09   46.1  13.2       0.04   21.5   0.2    3.5  3  DANRER005945  
    1.4e-09   45.8  26.8       0.01   23.4   4.3    3.4  3  HOMSAP069531  
    2.4e-09   45.1  28.9     0.0064   24.1   5.3    4.3  3  TELSUB019533  
    4.9e-09   44.1  41.0      0.033   21.8   3.4    5.0  4  BODSAL016500  
    2.9e-08   41.5   2.3     0.0015   26.2   1.4    2.4  2  BICSPE002242  
    3.1e-08   41.5  29.5       0.16   19.6   0.1    5.7  5  ACAPLA020504  
    3.5e-08   41.3  28.9    0.00049   27.8   1.7    4.6  3  ELPMAR016151  
      4e-08   41.1  83.4      0.013   23.1   2.9    7.6  6  CRAGIG001035  
    4.1e-08   41.1  53.4    0.00026   28.6   1.3    6.1  5  LEIMAJ002302  
    4.1e-08   41.1  57.5      0.066   20.8   0.1    8.1  5  COEREV003737  
      6e-08   40.5  16.0       0.22   19.1   1.4    4.0  3  RUSMAR004124  
    7.6e-08   40.2   6.1      2e-05   32.3   0.1    2.1  2  HEMPHA059167  
      8e-08   40.1  27.4     0.0022   25.6   0.2    4.5  3  CHASUB013932  
    8.4e-08   40.0  26.7     0.0026   25.4   0.2    4.6  3  CHASUB007584  
    8.9e-08   40.0   7.7    0.00071   27.2   2.4    2.3  2  SYMSPE012325  
    9.4e-08   39.9   0.9       0.11   20.1   0.1    2.4  2  UMBRAM007895  
    1.2e-07   39.5  48.3     0.0016   26.1   4.9    5.7  4  COLVIE002708  
    1.6e-07   39.1  48.7     0.0016   26.1   4.9    5.7  4  COLSPE011655  
    1.7e-07   39.0  96.0       0.94   17.1   1.0    7.6  6  MATSPE027853  
    1.7e-07   39.0  19.3       0.54   17.8   2.7    3.3  3  CHASUB000213  
    1.8e-07   38.9  22.9       0.23   19.0   0.8    3.7  3  LAPGUS046380  
    2.3e-07   38.6   6.9    5.8e-07   37.3   6.9    1.6  1  MONBRE001251  
    3.1e-07   38.2  16.8    0.00026   28.7   0.2    3.4  3  TELSPE044374  
    3.5e-07   38.0  11.9       0.66   17.6   0.9    3.3  3  HEMPHA019154  
    5.1e-07   37.5  19.6         32   12.1   0.3    5.2  5  HOMSAP075410  
    5.7e-07   37.3  31.8     0.0038   24.9   0.8    4.2  3  APISPI013681  
    5.8e-07   37.3  28.2    8.8e-05   30.2   3.9    3.9  2  ELPMAR020599  
    6.5e-07   37.2  32.9       0.18   19.4   5.4    3.4  3  NEMVEC017400  
    6.7e-07   37.1   0.5    6.7e-07   37.1   0.5    5.5  2  THETRA002761  
    6.8e-07   37.1   2.7      0.063   20.9   0.1    2.0  2  CHOSPE025189  
    7.7e-07   36.9   0.2       0.23   19.1   0.0    2.2  2  HEMPHA063759  
      9e-07   36.7  14.7       0.13   19.9   0.5    3.6  3  KLENIT011235  
    1.5e-06   36.0   4.5      0.018   22.7   0.3    2.3  2  LAPGUS044708  
    1.8e-06   35.7  11.1     0.0075   23.9   2.9    2.3  2  PLABRA005575  
      2e-06   35.6  16.5        1.4   16.5   2.1    3.2  3  IXOSCA011209  
      2e-06   35.5   5.3    3.1e-06   34.9   5.3    1.3  1  DIAGRA019693  
    2.1e-06   35.5  31.7       0.53   17.9   4.0    3.6  3  CRAGIG008381  
    2.1e-06   35.5   1.5    3.9e-06   34.6   1.5    1.3  1  HEMPHA043885  
    2.2e-06   35.4   4.9     0.0009   26.9   0.8    3.4  2  ACACAS012758  
    2.3e-06   35.4  25.7       0.16   19.5   5.0    4.1  3  HEMPHA019159  
    2.3e-06   35.4  32.2     0.0012   26.5   1.3    4.4  4  PLATAR003806  
    2.3e-06   35.4  15.4     0.0038   24.9   0.1    3.7  2  PAUCHR002610  
    3.3e-06   34.9   7.8      0.015   22.9   1.1    3.2  3  EUGLON029859  
    3.3e-06   34.8  28.5       0.18   19.4   5.5    3.4  3  ELPMAR012948  
    3.4e-06   34.8   0.6    3.9e-06   34.6   0.6    1.1  1  SALKVE020243  
    4.6e-06   34.4   2.3     0.0016   26.0   0.3    2.1  2  NEPPYR007040  
      5e-06   34.2   0.3      0.017   22.8   0.0    2.4  2  RHYHUM010532  
    5.4e-06   34.1  30.3       0.28   18.8   3.6    3.7  3  TRIADH004705  
    5.6e-06   34.1  39.0       0.16   19.5   1.7    3.9  3  DROMEL030605  
    5.8e-06   34.0  21.4       0.47   18.0   1.9    3.6  3  DIAGRA030328  
    6.8e-06   33.8  25.0       0.32   18.6   0.9    3.9  3  LAPGUS050352  
    7.5e-06   33.7  28.8      0.097   20.3   3.0    3.5  3  ACAPLA001789  
    9.1e-06   33.4  30.1        0.4   18.3   0.3    5.5  4  DANRER013445  
    1.9e-05   32.4  18.5       0.24   19.0   0.1    3.2  3  PLATAR000161  
      2e-05   32.3  14.2      0.019   22.6   5.3    2.4  2  EUGLON013925  
      2e-05   32.3   9.4      0.088   20.4   0.1    3.5  3  PAUCHR003190  
    2.2e-05   32.2   4.5       0.96   17.0   0.5    2.3  2  MADERY012280  
    2.3e-05   32.1  21.1     0.0032   25.1   5.8    4.8  2  BREMOT002524  
    2.9e-05   31.8   2.7    7.8e-05   30.4   2.7    1.7  1  SALKVE003992  
    2.9e-05   31.8  24.4       0.55   17.8   0.9    3.9  3  LAPGUS050348  
    3.8e-05   31.4   0.1    3.8e-05   31.4   0.1    2.4  1  RHYHUM021926  
    3.9e-05   31.3  30.3       0.35   18.5   0.3    4.9  3  RUSMAR009656  
    4.3e-05   31.2  43.2       0.69   17.5   1.7    6.3  4  HOMSAP014809  
    4.5e-05   31.1   0.2        1.6   16.3   0.0    2.2  2  GEPOCE018644  
    4.8e-05   31.1   0.0        1.7   16.2   0.0    2.2  2  GEPOCE039290  
    5.3e-05   30.9   8.6    0.00098   26.8   0.3    3.1  2  AURLIM001844  
    5.5e-05   30.9   1.1    9.1e-05   30.1   1.1    1.3  1  HEMPHA060424  
    5.5e-05   30.9   0.6    8.5e-05   30.2   0.6    1.2  1  LAPGUS042352  
      6e-05   30.7  20.0      0.035   21.7   0.8    3.2  2  CHRVEL030688  
    6.1e-05   30.7   9.9       0.24   19.0   1.9    2.5  2  TELSUB030687  
    6.7e-05   30.6  24.1       0.78   17.3   1.0    3.9  3  LAPGUS050346  
    6.7e-05   30.6   0.7    6.7e-05   30.6   0.7    2.2  1  PTESPE016643  
    6.9e-05   30.5   0.9    6.9e-05   30.5   0.9    3.0  1  BIGNAT017868  
    7.4e-05   30.4  24.3       0.15   19.6   4.1    3.5  3  ELPMAR016530  
    8.2e-05   30.3   0.8    0.00014   29.5   0.8    1.3  1  GUITHE003005  
    9.4e-05   30.1   0.7    0.00012   29.7   0.7    1.1  1  TELSUB042973  
    9.5e-05   30.1  10.4       0.14   19.7   2.5    2.1  2  AURLIM000681  
    9.9e-05   30.0  14.4       0.58   17.7   2.5    2.6  2  SAPDIC012316  
     0.0001   30.0  17.3     0.0013   26.3   1.1    3.0  2  LAPGUS032084  
    0.00011   29.9   4.2       0.93   17.1   0.1    2.3  2  BICSPE002809  
    0.00011   29.9   9.6    0.00061   27.4   1.2    8.2  4  LAPGUS048927  
    0.00011   29.9   2.6    0.00016   29.3   0.2    2.0  1  TELSPE049165  
    0.00011   29.9   1.5    0.00016   29.4   0.2    2.1  1  ELPMAR004083  
    0.00014   29.5  18.4    0.00066   27.3   4.6    2.0  2  ELPMAR011185  
    0.00015   29.5   2.7     0.0002   29.0   2.7    1.2  1  BIGNAT016402  
    0.00015   29.4   2.3    0.00015   29.4   2.3    2.2  1  MATSPE002949  
    0.00016   29.3  10.9      0.067   20.8   0.4    3.2  3  CHOSPE002940  
    0.00017   29.2   2.4    0.00017   29.2   2.4    1.8  1  VAVCUL001633  
    0.00018   29.2  18.9       0.25   18.9   0.4    4.1  3  DAPMAG009739  
    0.00019   29.1   0.6    0.00029   28.5   0.6    1.2  1  LAPGUS042355  
     0.0002   29.0   7.1      0.012   23.3   0.9    2.3  2  HALSPE000059  
     0.0002   29.0   3.0        1.4   16.5   0.5    2.3  2  HEMPHA019156  
    0.00021   29.0  18.1       0.11   20.1   0.9    2.7  2  PAUCHR028634  
    0.00022   28.9  21.1      0.022   22.4   1.1    3.0  3  PLATAR012756  
    0.00024   28.8   9.3       0.29   18.7   0.5    2.4  2  CHABRA014469  
    0.00025   28.7  32.7        2.4   15.7   7.3    3.4  3  BRABEL012488  
    0.00025   28.7  21.1         10   13.6   0.2    5.3  5  RHYHUM026851  
     0.0003   28.5   2.8        3.9   15.0   0.2    2.3  2  PLATAR006013  
     0.0003   28.5  13.4      0.013   23.2   2.8    2.5  2  PLATAR001808  
    0.00032   28.4   5.6    0.00032   28.4   5.6    2.6  1  LEUCOM086745  
    0.00037   28.2  14.6       0.82   17.3   5.1    2.5  2  MATSPE020810  
    0.00044   27.9   4.0         12   13.5   0.1    3.5  3  HALSPE015620  
    0.00048   27.8   4.8    0.00048   27.8   4.8    3.7  1  VERVER005847  
     0.0005   27.7   8.5        0.6   17.7   0.1    2.4  2  RHIIRR017196  
    0.00051   27.7  84.9       0.75   17.4   1.5    8.7  7  BRABEL011836  
     0.0006   27.5   1.9     0.0013   26.4   1.9    1.5  1  HEMPHA006583  
    0.00061   27.5  27.0         12   13.4   0.5    4.6  4  IXOSCA025972  
    0.00062   27.4   0.0     0.0011   26.7   0.0    1.3  1  SPISPE006454  
    0.00063   27.4   6.5       0.21   19.2   1.1    2.5  2  PLATAR020198  
    0.00064   27.4   7.8     0.0053   24.4   3.3    2.5  2  HONFER010555  
    0.00068   27.3   3.2       0.25   18.9   1.2    2.3  2  PRYPAR013521  
    0.00069   27.3   1.0    0.00088   26.9   1.0    1.2  1  PAUCHR025001  
    0.00071   27.2   2.4    0.00071   27.2   2.4    2.5  1  MATSPE007171  
    0.00072   27.2  16.4       0.12   19.9   1.8    2.5  2  DIAGRA004480  
    0.00072   27.2  11.2       0.14   19.8   3.2    2.1  2  PTESPE000204  
    0.00077   27.1   8.1      0.012   23.2   1.5    2.3  2  LEPVOR006186  
     0.0008   27.1  12.8       0.18   19.4   3.3    2.4  2  LAPGUS034629  
    0.00082   27.0   5.0     0.0013   26.4   5.0    1.6  1  MATSPE027171  
    0.00087   27.0   0.1     0.0012   26.5   0.1    1.3  1  SAPDIC017729  
    0.00094   26.8   0.1     0.0024   25.5   0.1    1.7  1  APISPI016297  
      0.001   26.7  12.4        1.2   16.8   1.9    2.2  2  TELSUB017029  
      0.001   26.7  11.0      0.047   21.3   1.0    2.5  2  RAPHET003729  
      0.001   26.7   0.4     0.0018   25.9   0.4    1.4  1  DIAGRA019697  
      0.001   26.7   3.8     0.0016   26.1   3.8    1.3  1  TELSUB037606  
      0.001   26.7   0.6     0.0024   25.5   0.6    1.7  1  PHYINF017552  
      0.001   26.7  15.6        1.3   16.6   2.3    2.3  2  DANRER049493  
     0.0011   26.7   2.5     0.0012   26.5   2.5    1.1  1  PAUCHR032763  
     0.0011   26.6   1.1      0.003   25.2   1.1    1.8  1  ANCTWI018595  
     0.0011   26.6  19.3        2.4   15.7   3.2    3.3  3  CHOSPE028992  
     0.0012   26.5   3.0     0.0019   25.8   3.0    1.3  1  MATSPE022364  
     0.0012   26.5  21.9     0.0096   23.5   1.3    3.0  2  CHRVEL009876  
     0.0012   26.5   0.0     0.0024   25.5   0.0    1.4  1  HEMPHA013433  
     0.0013   26.4   3.0     0.0016   26.1   3.0    1.1  1  DIAGRA000109  
     0.0014   26.2   1.7     0.0014   26.2   1.7    2.4  1  MATSPE019263  
     0.0015   26.2   1.4     0.0027   25.4   1.4    1.4  1  SAPDIC008105  
     0.0015   26.1  34.0        3.5   15.2   1.6    3.8  3  MNELEI004788  
     0.0016   26.1   4.9     0.0016   26.1   4.9    2.0  1  MATSPE021291  
     0.0017   26.0  41.0      0.045   21.4   1.9    4.6  4  PAUCHR012065  
     0.0017   26.0   8.3     0.0017   26.0   8.3    2.5  2  MATSPE006067  
     0.0017   26.0   0.5     0.0037   24.9   0.5    1.6  1  PHATRI004701  
     0.0018   25.9   3.2       0.22   19.1   0.2    2.5  2  PLATAR003101  
     0.0018   25.9   9.0      0.018   22.6   1.2    2.6  2  HYPCAT003675  
     0.0021   25.7  26.1       0.49   18.0   4.4    2.6  2  PAUCHR025006  
     0.0023   25.6   1.2     0.0023   25.6   1.2    1.8  1  ENTSUL044514  
     0.0023   25.6   1.3     0.0023   25.6   1.3    3.7  1  SPISPE008092  
     0.0023   25.6  13.3       0.21   19.2   0.9    3.1  2  TELSUB016803  
     0.0023   25.6   3.5       0.24   19.0   0.2    2.5  2  PLATAR003099  
     0.0024   25.5   0.1     0.0024   25.5   0.1    4.8  1  PAUCHR000637  
     0.0024   25.5   1.1     0.0024   25.5   1.1    1.9  1  CHLREI002030  
     0.0025   25.5   0.1     0.0025   25.5   0.1    1.7  1  APISPI016299  
     0.0025   25.4   2.6        9.2   13.8   0.2    2.1  2  BICSPE007679  
     0.0026   25.4  20.8      0.013   23.2   0.6    3.5  2  RHYHUM004624  
     0.0027   25.4   0.1     0.0039   24.8   0.1    1.2  1  TELSUB047310  
     0.0027   25.3   1.9     0.0027   25.3   1.9    3.4  1  PAUCHR008824  
     0.0028   25.3   0.6     0.0064   24.1   0.1    1.9  1  CIOINT005645  
     0.0028   25.3   2.7     0.0028   25.3   2.7    7.1  1  BIGNAT016821  
     0.0028   25.3  19.4       0.61   17.7   2.4    2.9  2  SAPDIC012315  
     0.0028   25.3  10.4       0.47   18.0   1.6    2.8  2  USTMAY004847  
     0.0029   25.3   0.5     0.0057   24.3   0.5    1.4  1  TELSUB010751  
      0.003   25.2   1.7     0.0099   23.5   1.7    1.9  1  BICSPE007608  
      0.003   25.2  19.4        5.7   14.5   0.1    3.1  3  NEMVEC022966  
     0.0032   25.1   0.9     0.0032   25.1   0.9    2.8  1  ELPMAR000673  
     0.0032   25.1   4.3         12   13.4   0.7    2.6  2  PTESPE018536  
     0.0033   25.0   0.2     0.0082   23.8   0.2    1.6  1  PAUCHR003014  
     0.0034   25.0   7.5     0.0034   25.0   7.5    2.4  1  ELPMAR019590  
     0.0034   25.0   9.9       0.13   19.9   0.0    3.1  2  LAPGUS016537  
     0.0036   24.9  12.3        2.7   15.6   0.7    3.1  2  PLATAR017510  
     0.0037   24.9  23.4       0.84   17.2   0.4    5.0  3  LAPGUS015680  
     0.0037   24.9   1.2      0.005   24.5   1.2    1.1  1  NEPPYR011166  
     0.0038   24.9  12.6      0.017   22.7   0.7    2.9  2  CHABRA021672  
     0.0039   24.8   6.1       0.33   18.5   0.0    3.0  2  RHYHUM018654  
     0.0039   24.8  11.7       0.16   19.6   0.3    3.1  2  CYCPAN018484  
     0.0044   24.7  22.6     0.0048   24.5   5.3    3.0  2  PAUCHR020177  
     0.0044   24.7   2.5     0.0044   24.7   2.5    3.1  2  RAPHET017128  
     0.0044   24.7  16.5         17   12.9   0.9    4.3  4  HEMPHA061349  
     0.0046   24.6  38.6      0.013   23.1   1.9    5.1  4  TRYBRU005113  
     0.0047   24.6   0.0     0.0065   24.1   0.0    1.1  1  PAUCHR027455  
     0.0048   24.5   4.8     0.0048   24.5   4.8    2.6  2  SPISPE016632  
     0.0049   24.5   1.4     0.0049   24.5   1.4    2.9  1  MASSPE004016  
      0.005   24.5   1.0     0.0087   23.7   1.0    1.3  1  CHOSPE036674  
     0.0051   24.5   0.0     0.0059   24.2   0.0    1.2  1  BICSPE005909  
     0.0052   24.4   0.5     0.0073   23.9   0.5    1.1  1  MARPOL003155  
     0.0054   24.4  27.3        2.1   15.9   1.3    5.4  4  DANRER043634  
     0.0054   24.4   0.1     0.0093   23.6   0.1    1.3  1  MATSPE017316  
     0.0055   24.3   2.1     0.0055   24.3   2.1    3.4  1  MATSPE009309  
     0.0055   24.3   2.1     0.0055   24.3   2.1    3.1  1  MATSPE002948  
     0.0055   24.3  23.4        2.5   15.7   3.3    3.1  3  HYPCAT011826  
     0.0056   24.3   0.6     0.0087   23.7   0.6    1.2  1  KLENIT009210  
     0.0057   24.3   3.4      0.011   23.4   3.4    1.5  1  SAPDIC002295  
     0.0062   24.2   7.2       0.49   18.0   0.3    2.2  2  ARATHA039388  
     0.0063   24.1  15.2      0.038   21.6   3.8    3.7  2  BREMOT002813  
     0.0063   24.1  17.4        1.1   16.9   2.0    2.9  2  PLATAR003199  
     0.0064   24.1   8.2        6.9   14.2   1.2    2.2  2  TELSUB052380  
     0.0064   24.1   0.1     0.0064   24.1   0.1    2.4  1  ARATHA020099  
     0.0066   24.1  15.6          1   16.9   0.4    3.3  3  HOMSAP053627  
     0.0067   24.1   0.3      0.016   22.8   0.3    1.6  1  PERMAR020710  
     0.0069   24.0   6.5      0.014   23.0   6.5    1.5  1  PARPYR006715  
     0.0069   24.0   1.6      0.011   23.4   1.0    1.6  1  HONFER008633  
     0.0071   24.0   0.7     0.0071   24.0   0.7    2.9  1  PAUCHR004962  
     0.0073   23.9   1.1     0.0073   23.9   1.1    2.7  1  NANOCE104592  
     0.0076   23.9   0.3      0.016   22.8   0.3    1.4  1  STECOE010578  
     0.0084   23.7   4.3     0.0084   23.7   4.3    6.2  2  TELSPE072824  
     0.0087   23.7   0.4      0.014   23.0   0.4    1.2  1  CHOSPE022597  
  ------ inclusion threshold ------
       0.01   23.5   2.1       0.01   23.5   2.1    5.6  3  SCHMAN002333  
      0.011   23.4   0.1      0.052   21.2   0.1    2.2  1  CHLVAR004781  
      0.011   23.4   1.2      0.013   23.1   0.4    1.5  1  CHLATM006557  
      0.011   23.3  27.8        3.1   15.4   1.3    5.4  4  DANRER043633  
      0.012   23.2   0.4       0.02   22.5   0.4    1.3  1  PAUCHR023389  
      0.012   23.2   0.2      0.023   22.3   0.2    1.4  1  TELSPE014386  
      0.012   23.2   2.7      0.012   23.2   2.7    2.0  1  SYMSPE066078  
      0.014   23.1  10.8       0.12   20.0   2.0    4.1  2  PHYINF004732  
      0.014   23.0  29.9        7.3   14.1   4.1    5.2  4  PHYINF002204  
      0.014   23.0   1.1      0.014   23.0   1.1    2.6  1  NANOCE104595  
      0.015   23.0   4.1       0.31   18.6   0.3    2.6  2  ELPMAR004231  
      0.015   22.9   0.9      0.015   22.9   0.9    3.2  1  ANCTWI017751  
      0.015   22.9   0.7      0.021   22.5   0.7    1.2  1  ACACAS001662  
      0.015   22.9   0.1      0.022   22.4   0.1    1.3  1  PAUCHR014951  
      0.015   22.9   0.1      0.025   22.2   0.1    1.3  1  BICSPE001397  
      0.015   22.9   0.3      0.032   21.8   0.3    1.5  1  SALKVE021984  
      0.016   22.8   0.8      0.016   22.8   0.8    2.6  1  NANOCE104590  
      0.016   22.8   0.5      0.034   21.8   0.5    1.5  1  PERMAR012163  
      0.016   22.8   8.5      0.043   21.4   1.0    2.4  2  TELSUB035363  
      0.017   22.8   0.5      0.017   22.8   0.5    4.1  1  CAPOWC007900  
      0.017   22.8   0.4      0.034   21.8   0.4    1.4  1  AURLIM006830  
      0.017   22.8   0.0      0.032   21.8   0.0    1.4  1  LEPVOR029234  
      0.017   22.7  18.5      0.028   22.0  18.5    1.4  1  MADERY001217  
      0.017   22.7  32.2        2.2   15.9   0.3    5.0  4  IXOSCA008905  
      0.017   22.7   0.2      0.032   21.8   0.2    1.4  1  ELPMAR013489  
      0.018   22.7  13.2       0.02   22.5   2.3    2.7  2  PAUCHR022320  
      0.018   22.6   0.9      0.026   22.1   0.9    1.2  1  SORBIC022267  
      0.019   22.6   0.1      0.019   22.6   0.1    4.1  2  DIAGRA009298  
      0.019   22.6  14.0       0.65   17.6   3.8    2.3  2  ROZALL005267  
       0.02   22.5  12.7       0.16   19.6   2.2    4.5  3  BREMOT005607  
      0.021   22.5   0.5      0.021   22.5   0.5    2.6  1  BIGNAT000902  
      0.021   22.4   1.4      0.034   21.7   1.4    1.3  1  ACASPE021470  
      0.022   22.4   0.5       0.54   17.8   0.1    2.2  2  TELSUB026584  
      0.022   22.4   2.1      0.051   21.2   2.1    1.6  1  PLAFUN007192  
      0.023   22.3   3.0      0.023   22.3   3.0    3.0  2  PAUCHR018708  
      0.023   22.3   0.7      0.053   21.1   0.7    1.6  1  CAULEN006295  
      0.024   22.3   8.8       0.43   18.2   0.0    3.3  2  LAPGUS016536  
      0.024   22.2  18.7       0.16   19.6   4.8    2.2  2  TELSUB033507  
      0.024   22.2   1.2      0.024   22.2   1.2    2.2  1  APISPI053733  
      0.025   22.2   0.3      0.025   22.2   0.3    2.1  1  LEPVOR041222  
      0.026   22.2   9.7        3.5   15.2   2.2    2.2  2  PARATL021861  
      0.026   22.1   9.7        3.5   15.2   2.2    2.2  2  NUCSPE062841  
      0.026   22.1   9.9        5.1   14.7   0.1    2.3  2  SORBIC046256  
      0.027   22.1   0.2      0.068   20.8   0.0    1.7  1  PLATAR000043  
      0.027   22.1   4.9      0.035   21.7   4.9    1.2  1  BREMOT008671  
      0.028   22.0   0.4      0.045   21.4   0.4    1.3  1  PHYINF009023  
      0.028   22.0  19.0        1.6   16.3   1.3    3.4  2  CREFRA006255  
      0.028   22.0   1.7      0.028   22.0   1.7    1.7  1  UMBRAM006211  
      0.028   22.0   2.9      0.028   22.0   2.9    2.3  1  HOMSAP057112  
      0.029   22.0   0.7      0.029   22.0   0.7    1.9  1  PAUCHR029157  
       0.03   22.0   1.1       0.03   22.0   1.1    1.6  1  BIGNAT014479  
       0.03   21.9   0.9       0.03   21.9   0.9    1.5  1  DIAGRA010154  
       0.03   21.9   0.1       0.04   21.5   0.1    1.3  1  HEMPHA005497  
      0.031   21.9   3.1      0.031   21.9   3.1    3.0  1  BASMER011169  
      0.031   21.9   4.8        2.6   15.6   0.2    2.3  2  COLSPE020232  
      0.031   21.9   0.2      0.069   20.8   0.0    1.6  1  PLATAR000044  
      0.032   21.8   0.7      0.081   20.5   0.7    1.6  1  BOMMOR003028  
      0.032   21.8   1.1      0.032   21.8   1.1    2.7  1  PAUCHR003437  
      0.033   21.8   0.2      0.033   21.8   0.2    3.0  1  CHLREI008622  
      0.033   21.8   6.2        1.8   16.1   0.6    2.4  2  IXOSCA006894  
      0.033   21.8   0.2      0.072   20.7   0.2    1.5  1  CLAOKA007909  
      0.033   21.8   5.4      0.033   21.8   5.4    2.6  1  MADERY014215  
      0.033   21.8  22.6        1.3   16.6   0.4    4.6  4  BICSPE005728  
      0.034   21.8  22.0        7.9   14.0   1.0    4.2  4  RHYHUM050819  
      0.034   21.7   0.0      0.053   21.1   0.0    1.3  1  RHYHUM007180  
      0.035   21.7   0.2      0.035   21.7   0.2    4.2  2  ELPMAR023189  
      0.036   21.7   0.6      0.036   21.7   0.6    1.5  1  NUTLON019120  
      0.037   21.6   0.9      0.037   21.6   0.9    2.9  1  ELPMAR018690  
      0.038   21.6   5.0       0.16   19.6   1.0    2.2  2  ANCTWI014827  
      0.039   21.6   0.1      0.039   21.6   0.1    2.3  1  MATSPE024544  
      0.039   21.5   2.6      0.039   21.5   2.6    2.4  1  CRYMUR002234  
      0.039   21.5   2.1         39   11.8   0.0    2.5  2  TELSPE061915  
       0.04   21.5  24.5        4.2   14.9   6.0    3.0  2  PAUCHR017541  
      0.041   21.5  14.6      0.053   21.1  14.6    1.1  1  SPISPE009668  
      0.043   21.4   0.3      0.043   21.4   0.3    2.1  1  PARATL001438  
      0.044   21.4   0.3      0.044   21.4   0.3    2.1  1  NUCSPE072878  
      0.044   21.4   0.2      0.082   20.5   0.2    1.3  1  TELSPE014382  
      0.045   21.4   0.9      0.081   20.5   0.9    1.3  1  BICSPE013838  
      0.046   21.3   1.5       0.12   19.9   1.5    1.7  1  PLATAR008357  
      0.046   21.3   0.9      0.046   21.3   0.9    2.0  1  SALKVE012124  
      0.048   21.3  18.4       0.17   19.5   0.1    3.6  2  KLENIT007647  
       0.05   21.2   0.1       0.11   20.1   0.1    1.5  1  PLABRA003004  
       0.05   21.2   3.8      0.097   20.3   3.8    1.4  1  HALSEO004230  
      0.051   21.2   4.3         12   13.5   0.1    2.2  2  PLATAR006699  
      0.053   21.1   2.3       0.14   19.7   0.3    2.1  1  PAUCHR004444  
      0.053   21.1   0.2      0.053   21.1   0.2    2.0  1  TELSPE014384  
      0.054   21.1   2.5      0.054   21.1   2.5    1.4  1  TELSPE030014  
      0.054   21.1   1.0      0.054   21.1   1.0    1.5  1  RHYHUM003456  
      0.055   21.1   0.3       0.16   19.5   0.3    1.7  1  HEMPHA001243  
      0.057   21.0  13.2        7.8   14.1   2.4    2.0  2  BIGNAT019510  
      0.058   21.0   0.0       0.12   20.0   0.0    1.6  1  LEIMAJ005435  
      0.058   21.0  11.3        8.8   13.9   1.2    2.5  2  TELSUB052379  
       0.06   20.9   1.7       0.13   19.8   1.7    1.5  1  HONFER003417  
       0.06   20.9   0.5       0.06   20.9   0.5    2.7  2  GONPAC041407  
      0.061   20.9  17.5        3.1   15.3   4.4    2.8  2  HALSPE014062  
      0.061   20.9   0.5      0.083   20.5   0.5    1.2  1  SPISPE000883  
      0.061   20.9   0.2      0.098   20.3   0.2    1.3  1  SYMSPE023817  
      0.063   20.9   3.1       0.18   19.4   3.1    1.7  1  MASSPE009597  
      0.064   20.9   3.5      0.064   20.9   3.5    6.6  2  PAUCHR000033  
      0.064   20.9   0.3      0.064   20.9   0.3    1.6  1  PAUCHR020101  
      0.065   20.8   4.6    1.6e+02    9.8   0.0    3.7  2  ENTSUL067487  
      0.065   20.8   1.1      0.099   20.2   0.2    1.6  1  PAUCHR000872  
      0.066   20.8   0.8      0.083   20.5   0.8    1.3  1  BREMOT003812  
      0.067   20.8   0.8       0.11   20.0   0.8    1.3  1  TELSPE002775  
      0.069   20.7   2.9      0.069   20.7   2.9    2.3  1  DIAGRA037387  
       0.07   20.7   1.3       0.07   20.7   1.3    1.7  1  MICSPE005099  
      0.072   20.7   3.0       0.18   19.4   3.0    1.8  1  TELSUB027111  
      0.072   20.7   1.2       0.11   20.0   1.2    1.3  1  LEPVOR011880  
      0.073   20.7   4.1      0.073   20.7   4.1    3.5  1  PAUCHR008962  
      0.073   20.7   0.1       0.11   20.1   0.1    1.3  1  TELSPE067167  
      0.073   20.7   0.4       0.18   19.4   0.4    1.6  1  LAPGUS042559  
      0.074   20.7   2.6      0.074   20.7   2.6    2.4  1  HEMPHA065264  
      0.075   20.6   9.2        0.6   17.7   2.3    9.6  4  DROMEL007547  
      0.076   20.6   0.1      0.076   20.6   0.1    2.1  1  MICSPE002737  
      0.078   20.6   4.5      0.078   20.6   4.5    1.7  1  APISPI043210  
      0.078   20.6   1.3      0.089   20.4   0.7    1.4  1  TELSPE031120  
       0.08   20.5  11.6          2   16.0   2.6    2.1  2  APISPI028857  
       0.08   20.5   4.5        3.8   15.1   0.2    2.4  2  COLVIE013548  
      0.081   20.5   1.1       0.14   19.8   1.1    1.2  1  HEMPHA011377  
      0.083   20.5   1.6      0.083   20.5   1.6    2.3  1  ACACAS003649  
      0.083   20.5   0.1       0.48   18.0   0.0    2.0  1  ACACAS002891  
      0.083   20.5   0.4       0.12   19.9   0.4    1.2  1  GONPAC039743  
      0.083   20.5   1.4       0.12   20.0   0.1    1.8  1  MATSPE009636  
      0.084   20.5   8.7        2.5   15.7   1.5    2.0  2  NEMVEC012011  
      0.085   20.5   1.3      0.085   20.5   1.3    4.1  1  PAPANK015367  
      0.087   20.4   1.6       0.22   19.1   1.6    1.7  1  CHLATM005928  
      0.089   20.4   0.5      0.089   20.4   0.5    2.7  2  GONPAC003933  
       0.09   20.4  35.5         14   13.3   0.6    5.6  4  CHASUB010569  
       0.09   20.4  10.5        7.6   14.1   1.2    2.6  2  PLATAR009698  
      0.091   20.4   0.2       0.25   18.9   0.2    1.8  1  PHYINF006374  
      0.093   20.3   1.5      0.093   20.3   1.5    2.2  1  ACASPE005145  
      0.094   20.3   0.1       0.31   18.6   0.0    1.8  1  TELSPE031123  
      0.095   20.3  10.2       0.28   18.7   1.8    4.0  2  HYPCAT016583  
      0.097   20.3   0.8      0.097   20.3   0.8    2.0  1  MATSPE001292  
      0.097   20.3   8.0       0.59   17.7   0.2    2.3  2  PAUCHR020456  
      0.098   20.2   2.4        5.4   14.6   0.0    2.9  2  HEMPHA057512  
        0.1   20.2   3.8       0.21   19.2   3.8    1.5  1  HALSEO004235  
        0.1   20.2   0.3       0.16   19.5   0.3    1.3  1  LEUCOM006898  
        0.1   20.2   0.1       0.18   19.4   0.1    1.3  1  ENTSUL032371  
        0.1   20.2   2.9        0.1   20.2   2.9    2.5  1  TELSUB034316  
        0.1   20.2   1.1        0.1   20.2   1.1    1.5  1  IXOSCA000833  
        0.1   20.2  10.6        1.5   16.4   0.5    2.2  2  SPISPE007546  
        0.1   20.2  23.8       0.11   20.0   0.4    3.9  2  ANCTWI017279  
       0.11   20.2   6.0       0.36   18.4   1.6    2.1  2  TELSPE044376  
       0.11   20.1  14.8        1.1   16.8   1.0    3.0  2  BIGNAT008469  
       0.11   20.1   1.0       0.11   20.1   1.0    2.0  1  ELPMAR001716  
       0.11   20.1   0.8       0.14   19.8   0.8    1.2  1  OXYTRI016931  
       0.11   20.1   0.8       0.14   19.8   0.8    1.2  1  STEHIS018170  
       0.11   20.1   1.6       0.11   20.1   1.6    2.9  1  DANRER002202  
       0.11   20.1  26.4       0.49   18.0   1.6    4.1  3  SAPDIC007945  
       0.11   20.1   0.5       0.11   20.1   0.5    1.8  1  SCHMAN001772  
       0.11   20.1   0.6       0.18   19.4   0.6    1.2  1  TELSPE007305  
       0.11   20.1  22.8        3.9   15.0   0.9    4.5  3  KLENIT005543  
       0.11   20.0   0.6       0.11   20.0   0.6    1.5  1  BRABEL022669  
       0.12   20.0   0.4       0.12   20.0   0.4    1.3  1  LAPGUS011194  
       0.12   20.0   0.6       0.32   18.6   0.6    1.7  1  TRYBRU008673  
       0.12   19.9   0.3       0.25   18.9   0.3    1.5  1  PARPYR003420  
       0.13   19.9  13.1       0.13   19.9  13.1    2.9  2  MATSPE027214  
       0.13   19.9   1.6       0.15   19.6   0.1    1.9  1  MATSPE000235  
       0.14   19.8   0.3       0.14   19.8   0.3    3.6  1  ACACAS002538  
       0.14   19.8   0.7       0.17   19.5   0.7    1.2  1  STEHIS007886  
       0.14   19.8   0.7       0.17   19.5   0.7    1.2  1  OXYTRI005973  
       0.14   19.8   2.1       0.14   19.8   2.1    4.1  1  SAPDIC013406  
       0.14   19.7   0.6       0.14   19.7   0.6    1.6  1  BRABEL022664  
       0.14   19.7   5.0       0.14   19.7   5.0    2.1  1  PAUCHR013232  
       0.14   19.7   0.6        0.3   18.7   0.6    1.4  1  TELSPE007306  
       0.14   19.7   0.3       0.28   18.8   0.3    1.4  1  ACACAS012759  
       0.14   19.7   0.5       0.28   18.7   0.5    1.4  1  PHYINF002053  
       0.15   19.7  11.5        1.8   16.1   3.7    3.9  3  PLATAR006869  
       0.15   19.7   0.2       0.65   17.6   0.3    2.0  1  KLENIT010293  
       0.15   19.6   0.1       0.15   19.6   0.1    3.9  1  ELPMAR013609  
       0.15   19.6   0.2       0.35   18.4   0.2    1.5  1  CHABRA013703  
       0.15   19.6   2.8       0.15   19.6   2.8    2.6  2  TELSUB055037  
       0.15   19.6   7.1         36   11.9   1.0    2.6  2  BRABEL025192  
       0.15   19.6   1.4       0.25   18.9   1.4    1.2  1  HALSPE001662  
       0.16   19.6   0.1        0.3   18.7   0.1    1.4  1  BAFFRI019958  
       0.16   19.6  11.2        1.1   16.9   2.0    3.5  2  DIAGRA043848  
       0.16   19.6   2.8       0.16   19.6   2.8    2.3  1  HEMPHA044813  
       0.16   19.6   1.2       0.16   19.6   1.2    2.1  1  ELPMAR015610  
       0.16   19.6   0.1       0.16   19.6   0.1    3.4  1  AURLIM013505  
       0.16   19.6   1.7       0.16   19.6   1.7    4.0  1  HYPCAT015397  
       0.17   19.5   0.9       0.33   18.5   0.9    1.5  1  ARATHA024574  
       0.17   19.5   0.2       0.17   19.5   0.2    1.9  1  MATSPE000063  
       0.17   19.5   3.4       0.17   19.5   3.4    2.6  1  NEODAM005847  
       0.18   19.4   0.4       0.38   18.3   0.4    1.4  1  GONPAC017534  
       0.18   19.4   0.5       0.28   18.8   0.5    1.3  1  TELSPE021438  
       0.18   19.4  18.9        8.2   14.0   5.8    2.6  2  ARCINT020186  
       0.18   19.4   2.1       0.18   19.4   2.1    3.1  2  LAPGUS025996  
       0.18   19.4   1.9       0.18   19.4   1.9    3.6  2  MATSPE025368  
       0.18   19.4  13.9          4   15.0   2.2    2.8  2  CHASUB019448  
       0.18   19.4   3.8       0.18   19.4   3.8    3.0  1  BREMOT009606  
       0.18   19.4   0.1       0.18   19.4   0.1    3.3  1  ACACAS012648  
       0.18   19.4   0.3       0.18   19.4   0.3    7.0  1  PAUCHR002679  
       0.18   19.4   1.4       0.51   17.9   1.4    1.8  1  DAPMAG025138  
       0.19   19.3   2.7        5.2   14.6   0.3    2.3  2  PTESPE000208  
       0.19   19.3   1.0       0.34   18.5   1.0    1.3  1  DIALUT004099  
       0.19   19.3  23.7       0.31   18.6   0.9    3.5  2  PHYPOL000005  
       0.19   19.3   1.0       0.19   19.3   1.0    3.0  1  RHYHUM025283  
       0.19   19.3   0.4       0.19   19.3   0.4    2.7  1  RHYHUM013821  
       0.19   19.3   0.1       0.43   18.2   0.1    1.5  1  SYNPLU003825  
       0.19   19.3   3.5       0.19   19.3   3.5    3.1  1  ELPMAR011597  
        0.2   19.3   2.4       0.42   18.2   2.4    1.6  1  LEUCOM007483  
        0.2   19.3   0.3       0.29   18.7   0.3    1.2  1  PTESPE018320  
        0.2   19.3   0.4        0.2   19.3   0.4    3.4  1  DIAGRA024629  
        0.2   19.3   0.4       0.32   18.6   0.4    1.2  1  BICSPE008045  
        0.2   19.3   0.9       0.38   18.4   0.9    1.4  1  TELSPE079352  
        0.2   19.2   0.1        0.2   19.2   0.1    2.8  1  USTMAY000406  
        0.2   19.2   1.0       0.28   18.8   1.0    1.2  1  PICSPE043528  
        0.2   19.2  12.3       0.55   17.8  12.3    1.9  1  LEUCOM045174  
        0.2   19.2   0.2        0.3   18.7   0.2    1.2  1  SORBIC044693  
       0.21   19.2   2.7       0.21   19.2   2.7    3.6  1  MASSPE013100  
       0.21   19.2   0.3       0.38   18.3   0.3    1.3  1  HYPCAT011848  
       0.21   19.2   2.9       0.21   19.2   2.9    3.3  1  SPISPE016957  
       0.21   19.1  12.2         11   13.5   0.2    2.7  2  COLVIE002382  
       0.22   19.1   4.8       0.22   19.1   4.8    2.6  2  TELSPE035917  
       0.22   19.1   0.3       0.36   18.4   0.3    1.2  1  SAPDIC001725  
       0.22   19.1   7.1         46   11.6   0.2    2.3  2  COEREV000967  
       0.22   19.1  10.6        6.1   14.4   0.8    2.6  2  BASMER002916  
       0.22   19.1   2.1       0.23   19.0   1.0    1.5  1  HEMPHA002946  
       0.23   19.1   1.7       0.23   19.1   1.7    4.3  1  ACACAS007347  
       0.23   19.1   0.1       0.54   17.8   0.0    1.7  1  PAPANK025814  
       0.23   19.0   0.1       0.33   18.5   0.1    1.2  1  SAPDIC015511  
       0.23   19.0   1.1       0.23   19.0   1.1    2.7  1  ACASPE015589  
       0.24   19.0   5.0       0.24   19.0   5.0    5.9  2  NEOSPE002681  
       0.24   19.0   3.1       0.42   18.2   3.1    1.3  1  LEPVOR020686  
       0.25   19.0   3.5       0.37   18.4   3.5    1.2  1  TELSPE019545  
       0.25   18.9  28.1        1.1   16.8  26.9    2.6  1  PHYPOL004235  
       0.25   18.9   6.0       0.84   17.2   0.8    3.8  2  COLVIE001283  
       0.25   18.9   0.2       0.25   18.9   0.2    1.9  1  ACACAS010855  
       0.25   18.9   0.1       0.25   18.9   0.1    3.2  2  MORVER007937  
       0.26   18.9   0.1       0.37   18.4   0.1    1.2  1  GEPOCE025468  
       0.26   18.9   4.1         42   11.7   3.4    2.0  2  BASMER010923  
       0.26   18.9  16.0       0.63   17.6   6.9    2.6  2  PAUCHR011225  
       0.26   18.8   0.2       0.26   18.8   0.2    3.6  2  HONFER003334  
       0.27   18.8   0.3       0.27   18.8   0.3    2.8  1  PAUCHR027731  
       0.27   18.8  14.1        4.3   14.9   2.2    2.6  2  CHASUB010541  
       0.27   18.8   0.6       0.27   18.8   0.6    3.0  1  RHYHUM000359  
       0.27   18.8  33.9         50   11.4   7.0    3.4  3  BREMOT008877  
       0.27   18.8   0.7       0.27   18.8   0.7    1.9  1  COLSPE007181  
       0.28   18.8   0.0       0.28   18.8   0.0    2.0  1  TELSUB017151  
       0.29   18.7   0.4       0.41   18.2   0.4    1.2  1  HEMPHA019155  
       0.29   18.7   2.5       0.29   18.7   2.5    1.5  1  COLSPE030026  
       0.29   18.7  12.8         20   12.7   4.3    2.1  2  LAPGUS039611  
       0.29   18.7   0.2       0.49   18.0   0.2    1.3  1  ALLMAC018605  
       0.29   18.7   0.4       0.54   17.8   0.4    1.4  1  DANRER005838  
       0.29   18.7   1.1       0.64   17.6   1.1    1.5  1  CHASUB017498  
        0.3   18.7   0.1       0.64   17.6   0.1    1.6  1  CHASUB010833  
        0.3   18.7   0.4        0.4   18.2   0.4    1.1  1  SALKVE018227  
        0.3   18.7   2.2        0.3   18.7   2.2    2.2  1  MATSPE008528  
        0.3   18.7   3.2        0.3   18.7   3.2    4.3  2  APISPI043209  
        0.3   18.7   1.3       0.43   18.2   1.3    1.2  1  ACASPE024064  
       0.31   18.6   2.1       0.47   18.0   2.1    1.3  1  TELSUB051174  
       0.31   18.6   2.0       0.31   18.6   2.0    1.8  1  RHYHUM004221  
       0.31   18.6   0.9       0.44   18.1   0.9    1.2  1  ACACAS001628  
       0.31   18.6   2.8       0.31   18.6   2.8    2.1  1  ELPMAR001031  
       0.32   18.6   1.4        1.2   16.8   0.1    2.4  1  MATSPE025164  
       0.32   18.6   2.9       0.32   18.6   2.9    4.6  1  MATSPE015568  
       0.33   18.5   0.4       0.33   18.5   0.4    2.3  1  MATSPE013477  
       0.33   18.5   1.0       0.67   17.5   1.0    1.4  1  SPIPUN003749  
       0.33   18.5   0.4       0.58   17.7   0.4    1.4  1  MATSPE024690  
       0.33   18.5   0.5       0.52   17.9   0.5    1.2  1  PALBIL018671  
       0.33   18.5   0.1       0.59   17.7   0.1    1.4  1  TELSUB038195  
       0.34   18.5   0.5       0.42   18.2   0.5    1.2  1  PAUCHR019958  
       0.35   18.5   0.0        0.4   18.3   0.0    1.3  1  PAUCHR022057  
       0.35   18.5   0.1       0.69   17.5   0.1    1.4  1  GEPOCE005984  
       0.35   18.4   2.7       0.35   18.4   2.7    5.8  4  DAPMAG009212  
       0.36   18.4   3.1        1.1   16.9   0.1    2.5  1  CHLVAR002920  
       0.36   18.4   7.1       0.77   17.3   6.5    2.0  1  SORBIC038132  
       0.37   18.4   8.2         14   13.3   0.4    2.3  2  SALKVE001331  
       0.38   18.3   0.1       0.38   18.3   0.1    4.4  2  BIGNAT001755  
       0.38   18.3   0.9       0.69   17.5   0.9    1.3  1  STECOE027440  
       0.38   18.3   8.5       0.38   18.3   8.5    5.1  1  PSEPER001481  
       0.38   18.3  14.5        1.8   16.1   3.8    3.0  2  RHIIRR022465  
       0.39   18.3   1.1       0.78   17.3   1.1    1.5  1  CHASUB013504  
       0.39   18.3   1.8       0.39   18.3   1.8    3.0  1  LAPGUS022020  
       0.39   18.3   0.1       0.65   17.6   0.1    1.3  1  HEMPHA050194  
       0.39   18.3   4.7       0.39   18.3   4.7    5.2  1  HALSEO006835  
        0.4   18.3   0.3       0.75   17.4   0.3    1.4  1  HEMPHA000084  
        0.4   18.3   8.2       0.58   17.7   8.2    1.2  1  MATSPE003924  
       0.41   18.2   0.1       0.76   17.4   0.1    1.4  1  HEMPHA038565  
       0.41   18.2   2.9       0.41   18.2   2.9    4.5  2  BOMMOR001646  
       0.42   18.2   0.2       0.59   17.7   0.2    1.1  1  HEMPHA009269  
       0.44   18.1   1.1       0.44   18.1   1.1    2.5  1  MATSPE019967  
       0.44   18.1  27.0         61   11.1   0.1    5.6  5  RHYHUM026856  
       0.45   18.1   1.3       0.45   18.1   1.3    2.1  1  LAPGUS001291  
       0.47   18.0   0.6        0.8   17.3   0.6    1.4  1  PLABRA008145  
       0.47   18.0   0.1       0.87   17.2   0.1    1.4  1  ALLMAC016394  
       0.48   18.0   0.1       0.69   17.5   0.1    1.2  1  EUGLON039030  
       0.49   18.0   1.8       0.85   17.2   1.8    1.3  1  LEPVOR011879  
        0.5   18.0   7.2         68   11.0   0.4    2.3  2  EUGLON016371  
        0.5   18.0   2.3        0.8   17.3   0.6    2.0  1  PICSPE028620  
        0.5   18.0   0.6        0.5   18.0   0.6    3.6  2  ELPMAR006820  
        0.5   18.0   0.8       0.97   17.0   0.8    1.5  1  TELSUB000529  
        0.5   17.9   1.1        1.6   16.3   0.3    2.2  1  PHYINF005873  
       0.51   17.9   4.2       0.51   17.9   4.2    5.3  1  PAUCHR000772  
       0.51   17.9   7.0       0.51   17.9   7.0    2.7  1  CLAOKA012243  
       0.52   17.9   1.1       0.71   17.5   0.2    1.6  1  PLABRA005972  
       0.52   17.9   2.0       0.52   17.9   2.0    1.7  1  PLATAR003198  
       0.52   17.9   0.7       0.84   17.2   0.7    1.3  1  TELSPE058745  
       0.52   17.9   1.1        1.2   16.7   1.1    1.6  1  CHOSPE006699  
       0.52   17.9   5.2       0.52   17.9   5.2    1.9  1  PYGBIF003873  
       0.53   17.9   0.4       0.79   17.3   0.4    1.2  1  SAPDIC001726  
       0.54   17.8   0.2       0.54   17.8   0.2    2.8  1  COLSPE006092  
       0.55   17.8   0.3       0.55   17.8   0.3    1.8  1  SAPDIC014104  
       0.55   17.8   3.3       0.55   17.8   3.3    1.8  1  PAUCHR015788  
       0.55   17.8   0.1       0.82   17.2   0.1    1.2  1  PHYINF010286  
       0.56   17.8   0.3       0.81   17.3   0.3    1.2  1  RHYHUM001182  
       0.56   17.8  21.4        1.6   16.3   3.3    3.1  2  SAPDIC002873  
       0.56   17.8   3.2       0.56   17.8   3.2    1.5  1  PAUCHR029687  
       0.56   17.8  10.7        7.4   14.1   0.7    2.5  2  PAUCHR002754  
       0.56   17.8   1.4       0.56   17.8   1.4    4.6  1  ELPMAR016988  
       0.56   17.8   1.4        1.4   16.5   1.4    1.6  1  CHOSPE005097  
       0.57   17.8   2.0       0.57   17.8   2.0    3.8  1  ELPMAR019206  
       0.58   17.7   3.0       0.58   17.7   3.0    2.2  1  MATSPE018217  
       0.58   17.7   2.2          1   16.9   2.2    1.4  1  PAUCHR016099  
       0.59   17.7   2.6       0.59   17.7   2.6    2.5  1  TRIADH010425  
       0.59   17.7   1.2       0.59   17.7   1.2    2.5  1  ELPMAR004364  
        0.6   17.7   0.0        1.3   16.6   0.0    1.6  1  COLSPE031693  
       0.61   17.7   0.4       0.61   17.7   0.4    3.7  1  HOMSAP018062  
       0.62   17.6  11.3       0.84   17.2  11.3    1.2  1  LEUCOM024182  
       0.63   17.6   0.2       0.63   17.6   0.2    3.1  1  BIGNAT012231  
       0.64   17.6   8.5       0.78   17.3   5.0    2.1  2  PAUCHR025199  
       0.65   17.6   2.2       0.65   17.6   2.2    6.1  1  PICSPE048592  
       0.66   17.6   1.2        1.5   16.4   1.2    1.7  1  CYCPAN019517  
       0.66   17.5   3.6       0.66   17.5   3.6    1.5  1  ACACAS006893  
       0.68   17.5   4.5       0.68   17.5   4.5    2.5  1  HALSEO006549  
       0.69   17.5   0.9       0.69   17.5   0.9    3.2  2  VITBRA012426  
       0.69   17.5  28.1        3.7   15.1   4.3    2.7  2  PLABRA001414  
        0.7   17.5   0.3        1.5   16.4   0.3    1.5  1  PARTET035760  
       0.71   17.5   0.2       0.71   17.5   0.2    5.7  3  BRABEL025479  
       0.71   17.4   1.8       0.71   17.4   1.8    1.7  1  CHABRA031427  
       0.72   17.4   0.5        1.4   16.5   0.5    1.4  1  LEUCOM070230  
       0.72   17.4   0.6        1.2   16.8   0.6    1.3  1  LAPGUS036484  
       0.72   17.4   1.4       0.72   17.4   1.4    2.2  1  LAPGUS001290  
       0.72   17.4   1.8       0.72   17.4   1.8    6.1  1  BIGNAT001948  
       0.72   17.4   0.4        1.1   16.8   0.4    1.3  1  SAPDIC005977  
       0.74   17.4   2.3        1.1   16.8   2.3    1.2  1  TELSPE055017  
       0.79   17.3   0.1       0.79   17.3   0.1    3.1  1  CHABRA010732  
       0.79   17.3   3.7        1.5   16.4   3.7    1.3  1  PLATAR000379  
       0.79   17.3   0.3        1.4   16.5   0.3    1.3  1  TELSPE059952  
        0.8   17.3   1.8        0.8   17.3   1.8    1.6  1  SAPDIC010954  
        0.8   17.3   8.1        0.8   17.3   8.1    4.2  1  PAUCHR010533  
        0.8   17.3   2.7        0.8   17.3   2.7    1.6  1  GUITHE014243  
       0.82   17.3   0.6       0.82   17.3   0.6    2.8  1  CRAGIG056585  
       0.82   17.3   1.6       0.93   17.1   0.9    1.4  1  HEMKUK011746  
       0.82   17.2   4.8       0.82   17.2   4.8    3.7  1  STRRAT007322  
       0.82   17.2   0.3       0.82   17.2   0.3    5.7  1  STECOE015776  
       0.82   17.2   0.2        1.4   16.5   0.2    1.2  1  SPISPE004132  
       0.83   17.2   1.0        1.7   16.3   1.0    1.4  1  BICSPE002871  
       0.83   17.2  38.3      2e+02    9.5   6.0    4.3  4  BREMOT008876  
       0.84   17.2   8.4        1.5   16.4   7.4    2.0  1  ACASPE027448  
       0.84   17.2   3.9         13   13.3   0.1    2.1  2  LAPGUS043855  
       0.85   17.2   0.1        1.9   16.0   0.1    1.5  1  PICSPE046495  
       0.85   17.2   2.4       0.85   17.2   2.4    2.0  1  LEPVOR037135  
       0.86   17.2   0.1       0.86   17.2   0.1    1.9  1  GONPRO004908  
       0.86   17.2   0.2        2.4   15.7   0.0    1.7  1  TELSUB039714  
       0.86   17.2   0.4        1.8   16.2   0.4    1.6  1  PALBIL003517  
       0.87   17.2   0.2        1.5   16.4   0.2    1.3  1  EUGLON043847  
       0.88   17.1   0.1        1.4   16.5   0.1    1.3  1  GEPOCE046820  
        0.9   17.1   0.2        1.8   16.1   0.2    1.4  1  CRYCOH019574  
        0.9   17.1   0.6        1.5   16.4   0.6    1.3  1  ACASPE008163  
        0.9   17.1   0.1        0.9   17.1   0.1    2.3  1  CHLVAR003550  
       0.92   17.1   0.1        1.3   16.6   0.1    1.2  1  PAUCHR022800  
       0.93   17.1   5.4       0.93   17.1   5.4    3.7  2  PLATAR022786  
       0.95   17.0   2.9       0.95   17.0   2.9    2.0  1  ENCINT001436  
       0.95   17.0   1.6        1.3   16.6   1.3    1.3  1  CRYCOH061437  
       0.95   17.0   6.2        1.3   16.6   6.2    1.1  1  BIGNAT005744  
       0.96   17.0   0.1        1.7   16.2   0.1    1.4  1  ELPMAR004941  
       0.97   17.0   8.9        4.9   14.7   3.1    4.0  2  CHASUB020414  
       0.98   17.0  19.4        8.6   13.9   6.5    2.0  2  CHOSPE034962  
       0.98   17.0   0.1        2.1   15.9   0.1    1.4  1  JAKBAH011011  
          1   17.0   2.0          1   17.0   2.0    3.9  2  MASSPE001205  
          1   16.9   2.5        1.3   16.6   2.5    1.2  1  GONPAC047607  
          1   16.9   2.9          1   16.9   2.9    1.7  1  TELSPE014295  
          1   16.9   0.0        2.1   15.9   0.0    1.5  1  TELSUB016433  
        1.1   16.9   1.4        1.1   16.9   1.4    2.3  1  TELSUB051688  
        1.1   16.8   0.9        1.1   16.8   0.9    3.3  1  COLSPE011441  
        1.1   16.8   0.3        1.2   16.7   0.3    1.1  1  BICSPE001217  
        1.1   16.8   0.8        1.1   16.8   0.8    3.6  2  COLSPE010458  
        1.1   16.8   0.7        1.8   16.1   0.7    1.3  1  THETRA002406  
        1.1   16.8   0.6        1.8   16.2   0.6    1.3  1  COEREV006551  
        1.1   16.8   0.0        1.1   16.8   0.0    3.4  1  PAUCHR000051  
        1.1   16.8  12.5        5.3   14.6   6.7    2.9  2  PORPUR000851  
        1.1   16.8   5.9        1.1   16.8   5.9    3.5  1  CRAGIG008047  
        1.1   16.8   0.9        1.1   16.8   0.9    3.1  1  COLVIE005499  
        1.1   16.8   3.9         15   13.1   0.1    2.1  2  LAPGUS043854  
        1.1   16.8   5.3        4.7   14.8   0.1    3.3  1  SYMSPE046120  
        1.1   16.8   2.4        1.8   16.2   2.4    1.2  1  LAPGUS056597  
        1.2   16.8   3.1        1.2   16.8   3.1    2.2  1  RHOMAR003799  
        1.2   16.8   7.0    1.6e+02    9.8   0.8    2.4  2  DIALUT013644  
        1.2   16.8   0.1        1.2   16.8   0.1    2.9  1  BOMMOR008583  
        1.2   16.8   0.2          2   16.0   0.2    1.2  1  SAPDIC009985  
        1.2   16.7   0.2        1.3   16.6   0.2    1.2  1  PAUCHR011263  
        1.2   16.7   1.4        1.4   16.5   1.4    1.2  1  PAUCHR032181  
        1.2   16.7   0.3        1.6   16.3   0.3    1.2  1  NEPPYR016705  
        1.2   16.7  26.2        8.9   13.9   0.4    3.6  3  PLATAR014894  
        1.2   16.7  33.3         29   12.2   4.8    3.3  3  MANPLA022642  
        1.2   16.7   6.3        1.2   16.7   6.3    3.5  1  BREMOT000770  
        1.2   16.7   0.5        1.2   16.7   0.5    2.4  1  HEMPHA044694  
        1.2   16.7   4.4        1.4   16.5   3.6    1.4  1  LEUCOM046423  
        1.2   16.7   0.1        2.2   15.9   0.1    1.3  1  GEPOCE056548  
        1.2   16.7   0.1        1.2   16.7   0.1    2.2  1  BRABEL034440  
        1.3   16.6  28.2         64   11.1   0.1    5.6  5  RHYHUM026852  
        1.3   16.6   0.9        1.3   16.6   0.9    2.4  1  LAPGUS001288  
        1.3   16.6   1.0        1.3   16.6   1.0    4.0  1  ELPMAR013892  
        1.3   16.6   0.4        1.3   16.6   0.4    2.5  1  SYMSPE059925  
        1.3   16.6   0.1        1.3   16.6   0.1    3.6  1  MATSPE022793  
        1.3   16.6   2.0        1.3   16.6   2.0    2.1  1  THEPAR000113  
        1.3   16.6   1.7        2.8   15.5   1.7    1.6  1  PAUCHR020404  
        1.3   16.6   5.3    1.3e+02   10.1   1.4    2.2  2  MATSPE026581  
        1.3   16.6   0.9        1.7   16.2   0.9    1.2  1  PAUCHR029453  
        1.3   16.6   0.2        1.8   16.1   0.2    1.2  1  CHASUB012467  
        1.3   16.6   0.5        2.4   15.7   0.0    1.6  1  ENTSUL065730  
        1.3   16.5   5.1        1.3   16.5   5.1    2.7  1  ACASPE013954  
        1.4   16.5   0.0        1.4   16.5   0.0    2.7  1  RAPHET011245  
        1.4   16.5   1.8        2.2   15.9   1.8    1.3  1  DIAGRA004349  
        1.4   16.5   1.5        1.5   16.4   1.5    1.1  1  PAPANK013551  
        1.4   16.5   0.1        1.4   16.5   0.1    3.3  1  MATSPE008776  
        1.4   16.5   4.0        1.4   16.5   4.0    3.8  2  CHASUB003228  
        1.4   16.5   0.3        1.4   16.5   0.3    3.9  3  BRABEL016265  
        1.4   16.5   4.3        1.4   16.5   4.3    3.2  2  TELSUB055187  
        1.4   16.5   0.4        1.4   16.5   0.4    1.8  1  CHLREI017163  
        1.4   16.5   1.2        1.4   16.5   1.2    2.9  1  BREMOT006901  
        1.4   16.5   0.2        3.1   15.4   0.2    1.5  1  PLATAR021511  
        1.4   16.5   2.8        2.5   15.7   2.8    1.3  1  SPIPUN005069  
        1.4   16.5   0.3        1.4   16.5   0.3    5.0  1  DAPMAG021767  
        1.4   16.5   0.0        2.2   15.9   0.0    1.4  1  SALKVE009170  
        1.4   16.4   1.8        1.4   16.4   1.8    2.1  2  HEMPHA025589  
        1.4   16.4   0.4        3.3   15.3   0.4    1.5  1  HONFER005000  
        1.5   16.4   0.6    2.7e+03    5.8   0.0    3.1  2  RIGRAM004169  
        1.5   16.4   0.1        2.4   15.7   0.1    1.3  1  BAFFRI058564  
        1.5   16.4  17.8          7   14.2  17.8    2.2  1  BIGNAT008727  
        1.5   16.4   1.1        1.5   16.4   1.1    2.3  1  BICSPE010606  
        1.5   16.4   1.2        1.5   16.4   1.2    2.7  1  MATSPE018785  
        1.5   16.4   0.6          3   15.4   0.1    1.8  1  LEUCOM030789  
        1.5   16.4   7.8        1.5   16.4   7.8    2.1  1  PAUCHR028953  
        1.5   16.4   4.3        1.5   16.4   4.3    6.5  2  MATSPE006082  
        1.5   16.4   0.2        1.5   16.4   0.2    3.9  2  THETRA009074  
        1.5   16.4   1.1        1.5   16.4   1.1    3.7  2  MATSPE019271  
        1.5   16.4   1.8        1.5   16.4   1.8    2.5  1  BREMOT001685  
        1.5   16.3   0.4        2.5   15.7   0.4    1.2  1  SAPDIC010999  
        1.5   16.3   0.6        1.5   16.3   0.6    1.8  1  ACASPE008164  
        1.6   16.3   1.6        1.6   16.3   1.6    1.9  1  KLENIT014135  
        1.6   16.3   3.1        1.6   16.3   3.1    5.9  2  ELPMAR000774  
        1.6   16.3   0.0        2.8   15.5   0.0    1.3  1  ACACAS010784  
        1.6   16.3   0.2        2.8   15.5   0.2    1.3  1  SAPDIC015513  
        1.6   16.3   0.6    1.3e+02   10.1   0.0    2.4  2  DIALUT012983  
        1.6   16.3   7.1        3.6   15.1   7.1    1.6  1  APISPI043211  
        1.6   16.3   0.5        1.6   16.3   0.5    1.9  1  LAPGUS009158  
        1.6   16.3   4.1         42   11.7   0.8    2.1  2  CYCPAN015249  
        1.7   16.2   1.7        1.7   16.2   1.7    3.1  2  RAMVAR011492  
        1.7   16.2   0.3        1.7   16.2   0.3    2.5  1  TELSPE049349  
        1.7   16.2  11.7        4.6   14.8   0.6    2.4  2  PAUCHR032356  
        1.7   16.2  12.9         16   13.0   5.1    2.6  2  LAPGUS005105  
        1.7   16.2  11.3        1.7   16.2  11.3    3.3  1  MATSPE019789  
        1.7   16.2   0.2        2.9   15.4   0.2    1.2  1  PLATAR007981  
        1.7   16.2   7.7        1.7   16.2   7.7    1.5  1  ACASPE010228  
        1.7   16.2   0.3        3.5   15.2   0.3    1.4  1  ACAPLA029355  
        1.7   16.2   1.8        1.7   16.2   1.8    2.1  2  HEMPHA025588  
        1.7   16.2   3.5        1.7   16.2   3.5    3.0  1  PHAKIR006236  
        1.8   16.2  12.2        1.8   16.2  12.2    2.7  2  PSEPER003821  
        1.8   16.2   0.3        1.8   16.2   0.3    2.4  1  CLAOKA008916  
        1.8   16.2   2.4        4.8   14.7   1.5    2.0  1  ENTHIS005007  
        1.8   16.2   0.0        4.5   14.8   0.0    1.6  1  KLENIT000199  
        1.8   16.1   0.0        1.8   16.1   0.0    2.1  1  LAPGUS006095  
        1.8   16.1   9.7         65   11.1   1.8    2.7  2  CYCPAN031609  
        1.8   16.1   0.6        1.8   16.1   0.6    1.7  1  HEMPHA039509  
        1.8   16.1   1.7        1.8   16.1   1.7    3.2  1  LEIMAJ007332  
        1.8   16.1   9.4        4.1   14.9   9.4    1.6  1  MASSPE009613  
        1.8   16.1   0.1        3.4   15.2   0.1    1.4  1  HALSPE011239  
        1.9   16.1   0.6        1.9   16.1   0.6    1.9  1  CLAOKA010355  
        1.9   16.1   0.2        4.8   14.7   0.2    1.6  1  GEPOCE033295  
        1.9   16.1   1.1          3   15.4   1.1    1.2  1  PLATAR003996  
        1.9   16.1  38.1         10   13.6  10.0    4.3  3  PAUCHR001483  
        1.9   16.1   1.0        3.5   15.2   0.6    1.4  1  GONPAC047821  
        1.9   16.1   0.6        1.9   16.1   0.6    2.1  1  ACASPE007925  
        1.9   16.1   0.0        1.9   16.1   0.0    2.8  1  RIGRAM026643  
        1.9   16.1   1.7        1.9   16.1   1.7    2.5  1  HEMPHA017564  
        1.9   16.0   0.0        1.9   16.0   0.0    1.8  1  CHASUB000786  
        1.9   16.0   0.6        1.9   16.0   0.6    3.2  1  MATSPE026179  
          2   16.0   3.0          2   16.0   3.0    1.8  1  PAUCHR004562  
          2   16.0   0.5          2   16.0   0.5    2.2  1  HEMSPE043718  
          2   16.0   1.3          2   16.0   1.3    2.2  1  GEPOCE005716  
          2   16.0   9.9         49   11.5   2.4    2.4  2  BRABEL011681  
          2   16.0   0.2          2   16.0   0.2    3.0  1  TELSUB007780  
        2.1   15.9   1.1        2.1   15.9   1.1    1.7  1  SPISPE012027  
        2.1   15.9   0.5        2.1   15.9   0.5    2.3  1  PAUCHR000499  
        2.1   15.9   1.2        2.1   15.9   1.2    2.3  1  GEPOCE028809  
        2.1   15.9   0.5        2.9   15.5   0.5    1.2  1  NEPPYR002197  
        2.1   15.9   1.4    2.1e+02    9.4   0.0    2.3  2  COLVIE004100  
        2.1   15.9   7.0        3.1   15.4   6.9    1.4  1  ELPMAR000129  
        2.1   15.9   1.2        2.1   15.9   1.2    4.5  1  BRABEL017663  
        2.1   15.9   1.4        2.1   15.9   1.4    8.0  6  PLATAR018984  
        2.2   15.9   2.5        2.2   15.9   2.5    4.9  2  ELPMAR015045  
        2.2   15.8   0.3        3.8   15.1   0.3    1.3  1  STRRAT005857  
        2.2   15.8   0.8        2.2   15.8   0.8    2.3  1  SCHMAN000820  
        2.2   15.8   0.6        2.2   15.8   0.6    3.4  1  GONPAC004065  
        2.2   15.8   1.8        2.2   15.8   1.8    2.7  1  CRAGIG011006  
        2.2   15.8  14.3        4.6   14.8  12.0    2.3  1  MATSPE020503  
        2.3   15.8   1.3        2.3   15.8   1.3    4.2  1  ELPMAR014669  
        2.3   15.8  14.1        4.6   14.8   2.7    2.4  2  HALSEO014652  
        2.3   15.8   0.2        2.3   15.8   0.2    2.3  1  SPISPE014724  
        2.3   15.8   0.2        4.4   14.9   0.2    1.4  1  DANRER005836  
        2.4   15.8  12.1        3.5   15.2  12.1    1.2  1  TELSPE050003  
        2.4   15.7   1.6        2.4   15.7   1.6    2.7  1  HEMPHA010474  
        2.4   15.7   1.1        2.4   15.7   1.1    3.7  1  CHASUB003597  
        2.4   15.7   5.0          6   14.4   5.0    1.9  1  SAPDIC010843  
        2.4   15.7   1.9        3.1   15.4   1.9    1.2  1  PARTET002889  
        2.4   15.7   3.6         20   12.7   0.5    2.6  2  PTESPE000206  
        2.4   15.7   1.4        2.4   15.7   1.4    2.0  1  CHOSPE009377  
        2.5   15.7   0.3        4.2   14.9   0.3    1.3  1  PLATAR009245  
        2.5   15.7   2.3    1.1e+02   10.3   1.8    2.0  2  DANRER016773  
        2.5   15.7   1.8        4.4   14.9   1.8    1.3  1  CHOSPE032361  
        2.5   15.7   1.7        3.6   15.2   1.7    1.4  1  TELSPE081307  
        2.5   15.6  13.1         43   11.6   3.2    2.4  2  TELSPE007317  
        2.6   15.6   2.1        2.6   15.6   2.1    3.7  2  CHASUB003596  
        2.6   15.6   2.3        4.7   14.8   2.3    1.3  1  HEMPHA050958  
        2.6   15.6   0.8        5.6   14.5   0.8    1.5  1  HALSPE001513  
        2.6   15.6   0.7        2.6   15.6   0.7    2.0  1  PLATAR000162  
        2.6   15.6   0.1        4.1   15.0   0.1    1.2  1  HEMPHA003438  
        2.6   15.6  10.1         11   13.6  10.1    2.1  1  SORBIC036746  
        2.7   15.6   2.8        2.7   15.6   2.8    2.7  1  MATSPE022038  
        2.7   15.6   1.5        2.7   15.6   1.5    2.7  1  BIGNAT004668  
        2.7   15.6   0.2        5.2   14.6   0.2    1.4  1  CHOSPE036507  
        2.7   15.5   1.8        3.5   15.2   1.8    1.2  1  PARTET018676  
        2.7   15.5   2.0         11   13.6   1.2    2.2  1  TELSPE011054  
        2.8   15.5   0.7        2.8   15.5   0.7    3.6  2  CRYCOH058384  
        2.8   15.5   5.3        2.8   15.5   5.3    4.0  2  PAUCHR014888  
        2.8   15.5   2.0         11   13.6   1.2    2.2  1  TELSPE011055  
        2.8   15.5   9.4        7.4   14.1   0.5    2.8  2  SPISPE017289  
        2.8   15.5   0.3        5.1   14.7   0.3    1.5  1  SYMSPE079989  
        2.9   15.5   3.4        2.9   15.5   3.4    4.3  2  BIGNAT011497  
        2.9   15.5   1.0        5.8   14.5   1.0    1.4  1  LAPGUS026900  
        2.9   15.5   0.2        5.6   14.5   0.2    1.4  1  THETRA002628  
        2.9   15.5   5.7        2.9   15.5   5.7    4.6  1  ACASPE016163  
        2.9   15.4   3.2        2.9   15.4   3.2    2.1  1  MONEXI002804  
        2.9   15.4  12.4         73   10.9   0.2    3.2  3  HEMPHA007045  
          3   15.4   0.1          7   14.2   0.1    1.6  1  CHASUB003528  
          3   15.4   0.7          3   15.4   0.7    1.7  1  SAPDIC005989  
          3   15.4   1.1          7   14.2   1.1    1.6  1  DIAGRA001226  
          3   15.4   1.8          3   15.4   1.8    2.4  2  APISPI015984  
          3   15.4   9.2        6.2   14.4   9.2    1.6  1  PAUCHR032680  
          3   15.4   0.5          3   15.4   0.5    3.5  2  DAPMAG010203  
          3   15.4   3.2        3.7   15.1   3.2    1.1  1  BREMOT006724  
          3   15.4   0.0          5   14.7   0.0    1.2  1  GEPOCE008310  
        3.1   15.4   0.2        3.1   15.4   0.2    2.3  1  MATSPE007299  
        3.1   15.4   1.0        4.3   14.9   1.0    1.3  1  HEMSPE070614  
        3.1   15.4   0.7        3.1   15.4   0.7    2.0  1  RAPHET018639  
        3.1   15.4  17.0        5.8   14.5   1.5    2.2  2  PAUCHR023706  
        3.2   15.3   7.4        3.2   15.3   7.4    2.4  1  PRYPAR028067  
        3.2   15.3   0.1        3.2   15.3   0.1    3.0  1  PAUCHR000519  
        3.3   15.3  10.7         16   13.0   0.4    2.8  2  LAPGUS021192  
        3.3   15.3   0.1        3.3   15.3   0.1    2.1  1  CRAGIG038459  
        3.4   15.2   9.4         49   11.4   1.2    2.5  2  CYCPAN029797  
        3.4   15.2   4.1         17   13.0   0.3    2.4  2  DIALUT013831  
        3.4   15.2   2.8        3.4   15.2   2.8    1.8  1  GONPAC010609  
        3.4   15.2   2.0        3.4   15.2   2.0    6.0  5  PLATAR013255  
        3.4   15.2   2.5        3.4   15.2   2.5    3.7  1  PAUCHR016165  
        3.4   15.2   0.0        5.3   14.6   0.0    1.3  1  GEPOCE030802  
        3.5   15.2   0.3        6.3   14.4   0.3    1.3  1  SALKVE001705  
        3.5   15.2   0.9        6.7   14.3   0.9    1.3  1  ELPMAR023816  
        3.5   15.2   0.9        3.5   15.2   0.9    2.1  1  GONPAC007220  
        3.5   15.2   0.9        7.4   14.1   0.9    1.5  1  BASMER014387  
        3.6   15.2   0.2        3.6   15.2   0.2    1.9  1  PAUCHR010248  
        3.6   15.2   2.5        3.6   15.2   2.5    3.7  1  BREMOT008716  
        3.6   15.2   3.6        3.6   15.2   3.6    2.1  1  PAPANK011988  
        3.6   15.1   2.8          5   14.7   1.9    1.6  1  TELSPE045032  
        3.7   15.1   0.0        6.6   14.3   0.0    1.3  1  LEPVOR045113  
        3.7   15.1   0.2        3.7   15.1   0.2    3.8  1  PICSPE057767  
        3.8   15.1   0.3        4.6   14.8   0.3    1.1  1  HEMPHA060289  
        3.8   15.1   0.4        6.3   14.4   0.4    1.3  1  SAPDIC009982  
        3.8   15.1   2.0          5   14.7   1.4    1.5  1  ACACAS001306  
        3.9   15.1   2.1        3.9   15.1   2.1    2.7  2  CHLATM001859  
        3.9   15.0   0.2        3.9   15.0   0.2    2.2  1  PAUCHR013880  
        3.9   15.0   1.1         85   10.7   0.0    2.1  2  ALLMAC014163  
        3.9   15.0   3.6        4.6   14.8   3.6    1.1  1  DIAGRA022762  
        3.9   15.0   8.2        9.6   13.8   8.2    1.7  1  RHOMAR001852  
          4   15.0   0.2        6.1   14.4   0.2    1.2  1  SAPDIC013589  
          4   15.0   3.2        8.8   13.9   3.2    1.7  1  ELPMAR005819  
          4   15.0   3.3          4   15.0   3.3    1.7  1  PLATAR005809  
          4   15.0   0.5          4   15.0   0.5    3.4  1  CRYCOH036151  
          4   15.0   0.6        6.8   14.2   0.6    1.3  1  LAPGUS032563  
        4.1   15.0   0.3        4.1   15.0   0.3    2.1  1  BASMER002282  
        4.1   15.0   0.4         11   13.6   0.6    1.5  1  SAPDIC010636  
        4.1   14.9   1.2        4.1   14.9   1.2    3.1  1  RIGRAM020879  
        4.2   14.9   1.0        6.5   14.3   1.0    1.2  1  TELSUB017303  
        4.2   14.9   2.9        4.4   14.9   0.1    2.1  1  CHOSPE025978  
        4.3   14.9   0.2        4.3   14.9   0.2    1.8  1  PHYINF005208  
        4.3   14.9   1.1        9.3   13.8   1.1    1.5  1  HEMPHA047239  
        4.3   14.9   2.4        4.3   14.9   2.4    2.3  2  APISPI015982  
        4.3   14.9   0.6        4.3   14.9   0.6    3.5  2  RHYHUM006477  
        4.3   14.9   6.1        4.3   14.9   6.1    2.9  2  BREMOT007705  
        4.4   14.9   0.3        6.5   14.3   0.3    1.2  1  ARCINT019067  
        4.4   14.9   0.5        8.5   13.9   0.5    1.4  1  LEUCOM040926  
        4.4   14.9   2.7        6.4   14.3   1.2    1.8  1  TELSUB055902  
        4.4   14.9   0.5        4.4   14.9   0.5    2.9  1  CRYCOH055197  
        4.4   14.9   1.4        7.8   14.1   1.4    1.3  1  ELPMAR001652  
        4.4   14.9   2.1        4.4   14.9   2.1    2.2  1  BREMOT002691  
        4.5   14.8   0.3        4.5   14.8   0.3    2.2  1  CRAGIG043323  
        4.5   14.8   0.8        4.5   14.8   0.8    1.5  1  CHOSPE003950  
        4.5   14.8   1.5        8.9   13.9   1.5    1.5  1  SALKVE021315  
        4.6   14.8   0.3        7.8   14.1   0.3    1.3  1  BRABEL026284  
        4.6   14.8   1.9        4.6   14.8   1.9    2.3  1  GONPAC031971  
        4.6   14.8   1.3        4.6   14.8   1.3    2.3  1  CHASUB017487  
        4.6   14.8   0.8        7.9   14.0   0.8    1.3  1  SYMSPE040825  
        4.6   14.8   0.9        7.4   14.1   0.9    1.3  1  HEMPHA050699  
        4.6   14.8   0.0         18   12.9   0.0    2.0  1  PLAFUN004652  
        4.7   14.8   0.3        9.8   13.7   0.3    1.4  1  EUGLON040724  
        4.7   14.8   8.2        8.7   13.9   8.2    1.6  1  BIGNAT017498  
        4.7   14.8   2.0        4.7   14.8   2.0    2.4  2  MANPLA022641  
        4.7   14.8  13.5         19   12.8   2.3    3.2  2  THETRA007984  
        4.7   14.8   1.0        4.7   14.8   1.0    1.9  1  PHATRI011764  
        4.8   14.8   1.3        5.5   14.5   0.5    1.5  1  CHASUB022843  
        4.8   14.7   5.0        4.8   14.7   5.0    3.4  2  DIAGRA021854  
        4.8   14.7   0.2        7.7   14.1   0.2    1.2  1  PLABRA006259  
        4.8   14.7   5.2        5.9   14.5   5.2    1.1  1  SYMSPE044334  
        4.9   14.7  10.6         25   12.4   1.1    2.4  2  MONBRE007328  
        4.9   14.7   0.3        4.9   14.7   0.3    2.6  1  AGABIS002901  
        4.9   14.7   2.8        5.7   14.5   1.9    1.5  1  PRYPAR038517  
        4.9   14.7  17.7    1.4e+02   10.0   1.1    3.6  3  BICSPE003438  
          5   14.7   0.5         12   13.5   0.0    1.8  1  GEPOCE047843  
          5   14.7  33.3         11   13.6  12.3    4.3  2  BIGNAT010350  
        5.1   14.7   0.4        7.9   14.0   0.4    1.2  1  HEMPHA005718  
        5.1   14.7  16.6    1.1e+02   10.3   4.3    2.6  2  PAUCHR003202  
        5.1   14.7  13.3        5.4   14.6  12.6    1.5  1  OXYTRI012011  
        5.1   14.7  13.3        5.4   14.6  12.6    1.5  1  STEHIS015710  
        5.1   14.7   0.9        9.8   13.7   0.9    1.4  1  TELSPE073589  
        5.1   14.6  18.2         36   11.9   1.4    3.9  3  SAPDIC003796  
        5.2   14.6   0.3         11   13.6   0.3    1.5  1  TRIADH008904  
        5.2   14.6  33.4    1.2e+02   10.2   4.5    3.5  3  CIOINT015702  
        5.2   14.6   2.1        5.2   14.6   2.1    2.4  2  TELSPE072825  
        5.2   14.6   4.0         13   13.3   4.0    1.7  1  CHABRA015104  
        5.2   14.6   0.7        5.2   14.6   0.7    3.3  2  MATSPE009385  
        5.2   14.6   5.6         92   10.6   1.8    2.3  2  HALSPE001217  
        5.2   14.6   2.0        9.7   13.7   2.0    1.4  1  TELSUB031933  
        5.3   14.6   0.7          7   14.2   0.7    1.1  1  EUGLON046817  
        5.3   14.6   0.2        5.9   14.4   0.2    1.1  1  ENTSUL053087  
        5.3   14.6   1.0        5.3   14.6   1.0    3.2  2  CHASUB003609  
        5.4   14.6  12.5         61   11.1   0.2    3.2  2  PLATAR011889  
        5.5   14.5   5.3        5.5   14.5   5.3    1.9  1  BIGNAT015082  
        5.5   14.5   2.5        5.5   14.5   2.5    1.7  1  LEPVOR013135  
        5.6   14.5   0.6        5.6   14.5   0.6    2.5  1  ELPMAR003473  
        5.6   14.5   3.0        5.6   14.5   3.0    2.6  1  PAUCHR014818  
        5.6   14.5   5.0        4.8   14.7   4.2    1.3  1  HOMSAP012316  
        5.6   14.5   0.6        5.6   14.5   0.6    2.9  1  MONNEG005688  
        5.7   14.5   2.2        5.7   14.5   2.2    1.7  1  MICSPE001518  
        5.7   14.5   1.8         10   13.7   1.8    1.4  1  SAPDIC010017  
        5.7   14.5   1.0          9   13.8   1.0    1.2  1  SAPDIC007211  
        5.7   14.5   6.9        6.1   14.4   6.9    1.1  1  ENTSUL009458  
        5.7   14.5  11.3        6.4   14.3   0.9    2.7  2  MARPOL005967  
        5.7   14.5   2.6         11   13.6   2.6    1.4  1  EUGLON046056  
        5.7   14.5   0.2        5.7   14.5   0.2    2.7  2  HEMPHA046837  
        5.8   14.5   0.1        9.1   13.8   0.1    1.3  1  SAPDIC014738  
        5.8   14.5  13.6         56   11.3   2.0    2.3  2  HEMPHA012229  
        5.8   14.5   4.5        5.8   14.5   4.5    2.1  1  CHASUB011955  
        5.8   14.5   6.5         15   13.1   6.5    1.7  1  ELPMAR023182  
        5.8   14.5   0.5        5.8   14.5   0.5    2.1  1  CRAGIG004458  
        5.9   14.5   0.9        5.9   14.5   0.9    4.8  4  BICSPE004568  
        5.9   14.5   1.1         11   13.6   1.1    1.3  1  ANCTWI003935  
        5.9   14.5   0.5         11   13.5   0.5    1.4  1  PAUCHR004704  
        5.9   14.4   1.9        5.9   14.4   1.9    2.4  1  MATSPE027212  
        5.9   14.4   0.9        6.1   14.4   0.9    1.2  1  CHABRA027290  
          6   14.4   4.5          6   14.4   4.5    1.7  1  ENTSUL019507  
          6   14.4   3.0          6   14.4   3.0    2.0  1  TELSPE044623  
          6   14.4   1.2          6   14.4   1.2    2.2  1  SYMSPE047043  
        6.1   14.4   7.8         11   13.6   0.5    2.7  2  PHYPOL007770  
        6.1   14.4   5.2        6.4   14.3   4.4    1.3  1  HOMSAP032387  
        6.1   14.4   2.5        7.1   14.2   1.2    1.8  1  PRYPAR019592  
        6.2   14.4   0.4         11   13.5   0.4    1.3  1  HOMSAP033684  
        6.2   14.4   0.2        6.2   14.4   0.2    3.3  1  CAPOWC003796  
        6.4   14.3   4.7         11   13.5   4.7    1.4  1  MASSPE005299  
        6.4   14.3   0.4        6.4   14.3   0.4    3.4  1  RHOMAR002517  
        6.5   14.3   1.4        6.5   14.3   1.4    4.6  2  GONPAC044801  
        6.5   14.3   0.4        9.7   13.7   0.4    1.2  1  TELSUB050093  
        6.5   14.3   9.2         21   12.6   9.2    1.8  1  PAUCHR016071  
        6.5   14.3   0.6         15   13.2   0.6    1.5  1  DROMEL008012  
        6.6   14.3   0.7         12   13.4   0.7    1.4  1  GONPAC048580  
        6.7   14.3   0.1        7.2   14.2   0.1    1.2  1  SPISPE015353  
        6.7   14.3   0.7         12   13.4   0.7    1.4  1  GONPAC037602  
        6.7   14.3  14.1    2.1e+02    9.4   0.4    2.4  2  TELSPE007474  
        6.8   14.3   5.0        8.2   14.0   3.3    1.9  2  HEMPHA056700  
        6.9   14.2   0.7         13   13.4   0.7    1.3  1  GONPAC010898  
        6.9   14.2   0.6         12   13.4   0.6    1.3  1  VITBRA013741  
        6.9   14.2   0.0        8.5   13.9   0.0    1.2  1  LEPVOR026629  
          7   14.2   5.3         16   13.1   5.3    1.5  1  PLAFUN004862  
          7   14.2   0.0          7   14.2   0.0    2.8  1  NANOCE093738  
          7   14.2   6.8         16   13.0   6.8    1.8  1  BIGNAT010082  
          7   14.2   1.2         12   13.4   1.3    1.5  1  HEMPHA065675  
          7   14.2   7.3        7.6   14.1   7.3    1.1  1  PAUCHR025607  
          7   14.2   2.5         11   13.6   2.5    1.2  1  GONPAC036277  
        7.2   14.2   0.4        7.2   14.2   0.4    2.8  1  PICSPE067039  
        7.3   14.1   2.0        7.3   14.1   2.0    3.7  1  HEMPHA043967  
        7.3   14.1   1.1        9.5   13.8   1.1    1.1  1  BAFFRI037511  
        7.4   14.1   0.1         10   13.6   0.1    1.2  1  STECOE028027  
        7.4   14.1   1.6        7.4   14.1   1.6    2.1  1  CHOSPE028526  
        7.5   14.1   0.2         11   13.5   0.2    1.2  1  GONPAC005161  
        7.5   14.1   0.8         13   13.4   0.1    1.8  1  DAPMAG020791  
        7.6   14.1   1.6        7.6   14.1   1.6    3.0  2  SPISPE012038  
        7.7   14.1   3.5        7.7   14.1   3.5    1.9  1  ARCINT036686  
        7.8   14.1   5.1         14   13.2   4.5    1.7  1  LEPVOR013134  
        7.9   14.0   1.3         16   13.0   0.0    2.2  1  GEMCRY017893  
        7.9   14.0   0.3        7.9   14.0   0.3    2.0  1  MALJAK002070  
        7.9   14.0   1.2        9.9   13.7   1.2    1.1  1  ANAIGN003098  
        7.9   14.0   0.3         13   13.4   0.3    1.4  1  MONBRE009060  
          8   14.0   5.5         61   11.1   0.5    2.4  2  USTMAY002829  
          8   14.0   0.4          8   14.0   0.4    3.6  1  PAUCHR006794  
        8.1   14.0  11.1         14   13.3  11.1    1.3  1  NEOSPE011226  
        8.1   14.0   0.0         25   12.4   0.0    1.6  1  TELSUB058103  
        8.1   14.0   0.0         25   12.4   0.0    1.6  1  TELSUB058104  
        8.1   14.0   0.3        8.1   14.0   0.3    2.6  1  AURLIM004149  
        8.3   14.0   5.8         24   12.4   2.1    2.0  2  BICSPE001027  
        8.4   14.0   0.5        8.4   14.0   0.5    1.7  1  PARATL002505  
        8.4   14.0   3.9         16   13.0   3.8    1.6  1  BIGNAT010472  
        8.4   13.9   0.5        8.4   13.9   0.5    1.7  1  NUCSPE079158  
        8.4   13.9   0.1        8.4   13.9   0.1    2.2  1  ACACAS007447  
        8.5   13.9   0.1         12   13.4   0.1    1.2  1  PLATAR003534  
        8.5   13.9   0.0         18   12.8   0.0    1.5  1  GONPAC023826  
        8.5   13.9   0.2        8.5   13.9   0.2    1.7  1  MALJAK007122  
        8.6   13.9   9.8    1.3e+02   10.1   0.9    2.6  2  SYMSPE067297  
        8.7   13.9   1.3        8.7   13.9   1.3    2.0  1  RAPHET010334  
        8.8   13.9   3.3         21   12.7   3.3    1.5  1  POLPAL001681  
          9   13.8   0.1         19   12.8   0.1    1.4  1  HEMPHA026116  
        9.3   13.8   5.3         18   12.9   5.3    1.5  1  LAPGUS009367  
        9.3   13.8   2.2         32   12.1   2.2    1.9  1  MASSPE001558  
        9.3   13.8   0.4         18   12.9   0.4    1.4  1  BASMER007484  
        9.4   13.8   2.7        9.4   13.8   2.7    3.2  3  EUGLON017029  
        9.4   13.8   0.0        9.4   13.8   0.0    2.3  1  CRYNEO003829  
        9.4   13.8   0.3         17   13.0   0.3    1.4  1  MONNEG002864  
        9.5   13.8   1.3         19   12.8   0.1    1.9  1  NEOSPE019809  
        9.5   13.8   1.1         24   12.5   1.1    1.7  1  DIAGRA020524  
        9.5   13.8   0.2         23   12.5   0.2    1.6  1  GEPOCE031892  
        9.7   13.7   1.3         13   13.3   1.2    1.3  1  PAUCHR028246  
        9.7   13.7   1.0         16   13.0   1.0    1.2  1  CHABRA026913  
        9.8   13.7   6.4         24   12.5   6.4    1.7  1  HEMPHA027721  
        9.8   13.7   0.2         97   10.5   0.0    2.0  1  TELSPE053134  
        9.9   13.7   0.4         14   13.3   0.4    1.2  1  STECOE028375  
        9.9   13.7   0.0         11   13.6   0.0    1.1  1  NUCSPE184433  


Domain annotation for each sequence (and alignments):
>> HOMSAP050704  
   #    score  bias  c-Evalue  i-Evalue hmmfrom  hmm to    alifrom  ali to    envfrom  env to     acc
 ---   ------ ----- --------- --------- ------- -------    ------- -------    ------- -------    ----
   1 !  261.3  35.2   2.8e-79   1.2e-75       2     189 ..       3     227 ..       2     228 .] 0.95

  Alignments for each domain:
  == domain 1  score: 261.3 bits;  conditional E-value: 2.8e-79
  RYBP_YAFfromhmmout   2 mgdkkspsraKrqak.sseegyWdCsvCTfrNsaeAfKCsmCdvRKGTSTRKpRlnsqlvaqqvaqqlapksppkkkkkekle........ 83 
                         mgdkksp+r+Krqak +++eg+WdCsvCTfrNsaeAfKCs+CdvRKGTSTRKpR+nsqlvaqqvaqq+a+++ppkk+kkek+e        
        HOMSAP050704   3 MGDKKSPTRPKRQAKpAADEGFWDCSVCTFRNSAEAFKCSICDVRKGTSTRKPRINSQLVAQQVAQQYATPPPPKKEKKEKVEkqdkekpe 93 
                         9**************99******************************************************************99999999 PP

  RYBP_YAFfromhmmout  84 ...........kaeakatkplk................kstsks.kkskksrprLknvDRssaqqlavTvnnvTviiTdykekkkssssss 146
                                    k+++k+tkp++                ++t+k+ +++++srprLknvDRs+aqqlavTv+nvTviiTd+kek++sss+ss
        HOMSAP050704  94 kdkeispsvtkKNTNKKTKPKSdilkdppseansiqsaNATTKTsETNHTSRPRLKNVDRSTAQQLAVTVGNVTVIITDFKEKTRSSSTSS 184
                         9999999999877788888888999999999999999866666668899****************************************** PP

  RYBP_YAFfromhmmout 147 ssatssasseqesqssssseseekgssrssspreelsslndes 189
                         s++tssa+seq++qsss+ses++kgssrss+p++++s++ndes
        HOMSAP050704 185 STVTSSAGSEQQNQSSSGSESTDKGSSRSSTPKGDMSAVNDES 227
                         *****************************************97 PP

>> DANRER016126  
   #    score  bias  c-Evalue  i-Evalue hmmfrom  hmm to    alifrom  ali to    envfrom  env to     acc
 ---   ------ ----- --------- --------- ------- -------    ------- -------    ------- -------    ----
   1 !  257.2  17.1   5.1e-78   2.3e-74       2     189 ..       1     181 [.       1     182 [] 0.96

  Alignments for each domain:
  == domain 1  score: 257.2 bits;  conditional E-value: 5.1e-78
  RYBP_YAFfromhmmout   2 mgdkkspsraKrqak.sseegyWdCsvCTfrNsaeAfKCsmCdvRKGTSTRKpRlnsqlvaqqvaqqlapksppkkkkkeklekaeakatk 91 
                         mgdk+sp+r+Krqak ss++gyWdCsvCTf+N+aeAfKC+mCdvRKGTSTRKpR  sqlv+qqv+qq+a+++ pkk+kkek+ek     +k
        DANRER016126   1 MGDKRSPTRPKRQAKpSSDDGYWDCSVCTFKNTAEAFKCMMCDVRKGTSTRKPRPVSQLVSQQVTQQFASATLPKKEKKEKTEK-----DK 86 
                         99*************99***************************************************************9887.....44 PP

  RYBP_YAFfromhmmout  92 plkkstskskkskksrprLknvDRssaqqlavTvnnvTviiTdykekkkssssssssatssasseqesqssssseseekgssrssspreel 182
                           +++t k++++kk+rprLknvDRssaq+l+vTv+++TviiTdykek+k sssssssa   +s++++sqs s+s+++ekg+srssspr+e+
        DANRER016126  87 NEREPTLKKNNHKKMRPRLKNVDRSSAQHLEVTVGDLTVIITDYKEKTKPSSSSSSSA---TSADHHSQSGSNSDNTEKGISRSSSPRGEV 174
                         445678899***************************************9999999999...8999************************** PP

  RYBP_YAFfromhmmout 183 sslndes 189
                         ssln+es
        DANRER016126 175 SSLNGES 181
                         ****997 PP

>> DANRER032096  
   #    score  bias  c-Evalue  i-Evalue hmmfrom  hmm to    alifrom  ali to    envfrom  env to     acc
 ---   ------ ----- --------- --------- ------- -------    ------- -------    ------- -------    ----
   1 !  247.0  37.5   7.1e-75   3.1e-71       2     189 ..       1     256 [.       1     257 [] 0.96

  Alignments for each domain:
  == domain 1  score: 247.0 bits;  conditional E-value: 7.1e-75
  RYBP_YAFfromhmmout   2 mgdkkspsraKrqak.sseegyWdCsvCTfrNsaeAfKCsmCdvRKGTSTRKpRlnsqlvaqqvaqqlapksppkkkkkekle........ 83 
                         mgdkksp+r+Krqak ++++g+WdCsvCTfrNsaeAfKCs+CdvRKGTSTRKpR+nsqlvaqqvaqq+a+++ppkk+kkek e        
        DANRER032096   1 MGDKKSPTRPKRQAKpTADNGFWDCSVCTFRNSAEAFKCSICDVRKGTSTRKPRINSQLVAQQVAQQYATPPPPKKEKKEKPErpekdrae 91 
                         99*************99****************************************************************999******* PP

  RYBP_YAFfromhmmout  84 ............................................kaeakatkplk................kstskskkskksrprLknvD 114
                                                                     k+++k+++p++                kst+k+k+s++srp+Lkn+D
        DANRER032096  92 eerpdinppdehpveqrdkeksekeqpekekkdrekeiipaitkKPNSKKNRPKSdihqsppsernsiqsgKSTTKTKNSHNSRPKLKNID 182
                         ******************999999999999999999999999987788888888899999999*******9******************** PP

  RYBP_YAFfromhmmout 115 RssaqqlavTvnnvTviiTdykekkkssssssssatssasseqesqssssseseekgssrssspreelsslndes 189
                         Rs+aqqla+Tv+nvTviiTd+kek+++ss+sss++tssasseq++q ss+ses++kgssr+s+p+++ls ++des
        DANRER032096 183 RSTAQQLAITVGNVTVIITDFKEKTRTSSTSSSTVTSSASSEQQHQ-SSGSESMDKGSSRASTPKGDLSLGHDES 256
                         *****************************************99998.69************************97 PP

>> DANRER016127  
   #    score  bias  c-Evalue  i-Evalue hmmfrom  hmm to    alifrom  ali to    envfrom  env to     acc
 ---   ------ ----- --------- --------- ------- -------    ------- -------    ------- -------    ----
   1 !  250.0  13.9   8.1e-76   3.6e-72       6     189 ..       7     183 ..       1     184 [] 0.94

  Alignments for each domain:
  == domain 1  score: 250.0 bits;  conditional E-value: 8.1e-76
  RYBP_YAFfromhmmout   6 kspsraKrqak.sseegyWdCsvCTfrNsaeAfKCsmCdvRKGTSTRKpRlnsqlvaqqvaqqlapksppkkkkkeklekaeakatkplkk 95 
                          +p+ +Krqak ss++gyWdCsvCTf+N+aeAfKC+mCdvRKGTSTRKpR  sqlv+qqv+qq+a+++ pkk+kkek+ek     +k  ++
        DANRER016127   7 YQPKVPKRQAKpSSDDGYWDCSVCTFKNTAEAFKCMMCDVRKGTSTRKPRPVSQLVSQQVTQQFASATLPKKEKKEKTEK-----DKNERE 92 
                         67899******99***************************************************************9887.....444456 PP

  RYBP_YAFfromhmmout  96 stskskkskksrprLknvDRssaqqlavTvnnvTviiTdykekkkssssssssatssasseqesqssssseseekgssrssspreelssln 186
                         +t k++++kk+rprLknvDRssaq+l+vTv+++TviiTdykek+k sssssssa   +s++++sqs s+s+++ekg+srssspr+e+ssln
        DANRER016127  93 PTLKKNNHKKMRPRLKNVDRSSAQHLEVTVGDLTVIITDYKEKTKPSSSSSSSA---TSADHHSQSGSNSDNTEKGISRSSSPRGEVSSLN 180
                         78899***************************************9999999999...8999****************************** PP

  RYBP_YAFfromhmmout 187 des 189
                         +es
        DANRER016127 181 GES 183
                         997 PP

>> BRABEL020034  
   #    score  bias  c-Evalue  i-Evalue hmmfrom  hmm to    alifrom  ali to    envfrom  env to     acc
 ---   ------ ----- --------- --------- ------- -------    ------- -------    ------- -------    ----
   1 !  240.6  17.4   6.2e-73   2.7e-69       6     182 ..      14     224 ..       9     231 .. 0.89

  Alignments for each domain:
  == domain 1  score: 240.6 bits;  conditional E-value: 6.2e-73
  RYBP_YAFfromhmmout   6 kspsraKrqaksseegyWdCsvCTfrNsaeAfKCsmCdvRKGTSTRKpRlnsqlvaqqvaqqlapksp.pkkkkkekle............ 83 
                         + psr+Kr++k++ egyW+CsvCTfrN+aeAfKCsmCdvRKGTSTRKpRlnsqlvaqqvaqq++p++p p+k+++e+ e            
        BRABEL020034  14 SLPSRPKRDKKTEAEGYWECSVCTFRNNAEAFKCSMCDVRKGTSTRKPRLNSQLVAQQVAQQFNPPQPkPPKRERERGEkdrengvsgsat 104
                         5689***********************************************************9887768899999998999999999999 PP

  RYBP_YAFfromhmmout  84 .....................kaeakatkplkkstskskkskksrprLknvDRssaqqlavTvnnvTviiTdykekkkssssssssatssa 153
                                              k+++++   +++s+++s+k++k++prLknvDRs+a+++avTvnnvTviiTdykek+ +sss+sss++s++
        BRABEL020034 105 spnssatvsvsnntgssvgmgKKKEHSAVHTNPSNTSSNKKMKYMPRLKNVDRSTATHMAVTVNNVTVIITDYKEKAPKSSSASSSISSEP 195
                         88777777777776666665533344444444899999***************************************************** PP

  RYBP_YAFfromhmmout 154 sseqesqssssseseekgssrssspreel 182
                         +s+ +s+++s++++ +++++ ++sp++++
        BRABEL020034 196 PSTVTSDTPSTNTTVAMATNLQESPTGQQ 224
                         **************************998 PP

>> DANRER001868  
   #    score  bias  c-Evalue  i-Evalue hmmfrom  hmm to    alifrom  ali to    envfrom  env to     acc
 ---   ------ ----- --------- --------- ------- -------    ------- -------    ------- -------    ----
   1 !  223.3  42.8   1.3e-67   5.6e-64       2     189 ..       1     383 [.       1     384 [] 0.95

  Alignments for each domain:
  == domain 1  score: 223.3 bits;  conditional E-value: 1.3e-67
  RYBP_YAFfromhmmout   2 mgdkkspsraKrqak.sseegyWdCsvCTfrNsaeAfKCsmCdvRKGTSTRKpRlnsqlvaqqvaqqlapksppkkkkkekle........ 83 
                         mgdkkspsr+Krqak s+++g+WdCsvCTf+NsaeAfKCs+CdvRKGTSTRKpR+nsqlvaqqvaqq+a+++p+kk+++e+++        
        DANRER001868   1 MGDKKSPSRPKRQAKpSADNGFWDCSVCTFKNSAEAFKCSICDVRKGTSTRKPRINSQLVAQQVAQQYAAPPPAKKERRERTDrdlpdddh 91 
                         99*************999***************************************************************99******** PP

  RYBP_YAFfromhmmout  84 ........................................................................................... 83 
                                                                                                                    
        DANRER001868  92 fdmdnsdsdrlsslhpdsdhperlgleggqldrghslkerrqervldkpqaldsdrrperagltpdllqqqqqpqqhpqqpqqpqqhsqqq 182
                         ******************************************************************************************* PP

  RYBP_YAFfromhmmout  84 .................................................................................kaeakatkpl 93 
                                                                                                          k++ k++kp+
        DANRER001868 183 pqqhppqqhnridrehtdramleklqplrehmekdhphtagsgmqpaermgaereelkkgkierammekhkerhksltpskKPTPKKMKPK 273
                         ************************************************************9999999999888877777764455555554 PP

  RYBP_YAFfromhmmout  94 k...............kstskskkskksrprLknvDRssaqqlavTvnnvTviiTdykekkkssssssssatssasseqesqsssssesee 169
                                         ks++k++ks  srp+LknvDRssaqqla+Tv+nvTviiTd+kek++sss+sss++tssa+seq++  sssses++
        DANRER001868 274 LiqkspagesngmkpgKSVTKNNKSVISRPKLKNVDRSSAQQLAITVGNVTVIITDFKEKTRSSSTSSSTVTSSAGSEQQHL-SSSSESTD 363
                         48888888999999999************************************************************99998.6999**** PP

  RYBP_YAFfromhmmout 170 kgssrssspreelsslndes 189
                         kgssr+s+pr+++ss+++e+
        DANRER001868 364 KGSSRASTPRRDHSSGHNET 383
                         *****************996 PP

>> HOMSAP080664  
   #    score  bias  c-Evalue  i-Evalue hmmfrom  hmm to    alifrom  ali to    envfrom  env to     acc
 ---   ------ ----- --------- --------- ------- -------    ------- -------    ------- -------    ----
   1 !  102.6   3.0   1.3e-30   5.5e-27       2      52 ..       1      52 [.       1      62 [. 0.95
   2 !  137.1  14.2   3.4e-41   1.5e-37      49     189 ..     107     237 ..     103     238 .] 0.92

  Alignments for each domain:
  == domain 1  score: 102.6 bits;  conditional E-value: 1.3e-30
  RYBP_YAFfromhmmout  2 mgdkkspsraKrqak.sseegyWdCsvCTfrNsaeAfKCsmCdvRKGTSTRK 52
                        mgdkksp+r+Krq k ss+egyWdCsvCTfrNsaeAfKC+mCdvRKGTSTR 
        HOMSAP080664  1 MGDKKSPTRPKRQPKpSSDEGYWDCSVCTFRNSAEAFKCMMCDVRKGTSTRM 52
                        99*************99*********************************94 PP

  == domain 2  score: 137.1 bits;  conditional E-value: 3.4e-41
  RYBP_YAFfromhmmout  49 STRKpRlnsqlvaqqvaqqlapksppkkkkkeklekaeakatkplkkstskskkskksrprLknvDRssaqqlavTvnnvTviiTdykekk 139
                         S RKpR  sqlvaqqv+qq++p++++kk+kk+k+ek     +k+ k++tsk++++kk+rprLknvDRssaq+l+vTv+++TviiTd+kek+
        HOMSAP080664 107 SGRKPRPVSQLVAQQVTQQFVPPTQSKKEKKDKVEK-----EKSEKETTSKKNSHKKTRPRLKNVDRSSAQHLEVTVGDLTVIITDFKEKT 192
                         89******************************9988.....56667789999************************************998 PP

  RYBP_YAFfromhmmout 140 kssssssssatssasseqesqssssseseekgssrssspreelsslndes 189
                         ks   ++ssa   as++q+sqs sss+++e+g+srssspr+e+ssln+es
        HOMSAP080664 193 KS--PPASSA---ASADQHSQSGSSSDNTERGMSRSSSPRGEASSLNGES 237
                         54..444444...689*******************************997 PP

>> NEMVEC001078  
   #    score  bias  c-Evalue  i-Evalue hmmfrom  hmm to    alifrom  ali to    envfrom  env to     acc
 ---   ------ ----- --------- --------- ------- -------    ------- -------    ------- -------    ----
   1 !  218.1   0.6     5e-66   2.2e-62       3     172 ..       5     181 ..       1     189 [] 0.81

  Alignments for each domain:
  == domain 1  score: 218.1 bits;  conditional E-value: 5e-66
  RYBP_YAFfromhmmout   3 gdkksps..raKrqaksseegyWdCsvCTfrNsaeAfKCsmCdvRKGTSTRKpRlnsqlvaqqvaqqlapksppkkkkkeklekaeakatk 91 
                         gdk+sps  ++K  ++ see+yWdCsvCT+rN++eAfKCsmCdvRKGTSTRKpR+n++lvaqqva++++p+ p  kk+ +k     +k   
        NEMVEC001078   5 GDKRSPSklKYKPVRQISEEAYWDCSVCTYRNTSEAFKCSMCDVRKGTSTRKPRINAHLVAQQVAPKYIPNIPGLKKAPSKSP--LKKMGV 93 
                         6899999677888889*********************************************************9998888643..233333 PP

  RYBP_YAFfromhmmout  92 plkkstskskksk.....ksrprLknvDRssaqqlavTvnnvTviiTdykekkkssssssssatssasseqesqs..sssseseekgs 172
                         ++++ + k  k +      +rprL+nvDRssaq++avTv+nvTviiTdyk  k +++ss+s +++s+++++ s++  +s++++e  g+
        NEMVEC001078  94 SNEHYHNKMYKMTifafqLNRPRLQNVDRSSAQHMAVTVGNVTVIITDYKLLKPEHTSSCSPDRNSPGLSEGSYEagPSTTPTEYIGN 181
                         3332222222222444549***************************************************999874466666666554 PP

>> DAPMAG016276  
   #    score  bias  c-Evalue  i-Evalue hmmfrom  hmm to    alifrom  ali to    envfrom  env to     acc
 ---   ------ ----- --------- --------- ------- -------    ------- -------    ------- -------    ----
   1 !  215.9  14.1   2.3e-65     1e-61       4     169 ..       4     163 ..       1     173 [] 0.87

  Alignments for each domain:
  == domain 1  score: 215.9 bits;  conditional E-value: 2.3e-65
  RYBP_YAFfromhmmout   4 dkksps..raKrqaksseegyWdCsvCTfrNsaeAfKCsmCdvRKGTSTRKpRlnsqlvaqqvaqqlapksppkkkkkeklekaeakatkp 92 
                         +k sp+  raKr++k++ee+yWdCsvCT+rN+aeAfKCsmCdvRKGTSTRKpRln qlv q ++++la+k++++k+ ke+         k+
        DAPMAG016276   4 KKGSPNarRAKRSSKQIEENYWDCSVCTYRNNAEAFKCSMCDVRKGTSTRKPRLNPQLVPQVFNPSLANKNRKEKEFKERD--------KS 86 
                         5677777799*************************************************************9999999973........45 PP

  RYBP_YAFfromhmmout  93 lkkstskskkskksrprLknvDRssaqqlavTvnnvTviiTdykekkkssssssssatssasseqesqsssssesee 169
                          +ks++++++++k+rprLknvDRs+a++++vTvnnvTv+iT++++k++++s+s s+ + +a+ +++s+ss+s++ ++
        DAPMAG016276  87 ERKSDGNTTRNSKARPRLKNVDRSTAMHKEVTVNNVTVVITEFRPKISTKSTSPSNLDLDAGHTTSSSSSASNHGND 163
                         678999***************************************************99999654444444333333 PP

>> CRAGIG029449  
   #    score  bias  c-Evalue  i-Evalue hmmfrom  hmm to    alifrom  ali to    envfrom  env to     acc
 ---   ------ ----- --------- --------- ------- -------    ------- -------    ------- -------    ----
   1 !  207.8  14.7   7.2e-63   3.1e-59       2     177 ..       1     208 [.       1     217 [] 0.91

  Alignments for each domain:
  == domain 1  score: 207.8 bits;  conditional E-value: 7.2e-63
  RYBP_YAFfromhmmout   2 mgdkkspsraKrqaksseegyWdCsvCTfrNsaeAfKCsmCdvRKGTSTRKpRlnsqlvaqqvaqqlapksppkkkkkekle......... 83 
                         m++++s+ raKrq k +eeg+WdCsvCTf+N aeA+KC+mCdvRKGTSTRKpRln+q++aqqvaqq++p++pp+k++k++++         
        CRAGIG029449   1 MDERRSSGRAKRQ-KPIEEGSWDCSVCTFQNPAEAYKCEMCDVRKGTSTRKPRLNAQIAAQQVAQQYVPPPPPPKREKTSFKsdeyindss 90 
                         999*********9.88*************************************************************************** PP

  RYBP_YAFfromhmmout  84 ..................kaeakatkplk..............kstskskkskksrprLknvDRssaqqlavTvnnvTviiTdykekkkss 142
                                           + +++at+p+               k+ s+skks++s+p   ++DRssa++++vTv++vTv+iTdyk+k +++
        CRAGIG029449  91 ndscdvksvsntnsqsveNLHTTATTPTPtptptnnhvvikkeKNLSHSKKSARSTP---KIDRSSAETMSVTVGSVTVVITDYKPKVDKK 178
                         ***999999999888888455555555546777888888887799999999999999...89**************************999 PP

  RYBP_YAFfromhmmout 143 ssssssatssasseqesqssssseseekgssrsss 177
                         +ssss++     ++q+ +s+ss++s  +g++r++ 
        CRAGIG029449 179 TSSSSAD-----LHQHVTSDSSNCSVLSGINRHAD 208
                         9999999.....99*****************9974 PP

>> DROMEL022194  
   #    score  bias  c-Evalue  i-Evalue hmmfrom  hmm to    alifrom  ali to    envfrom  env to     acc
 ---   ------ ----- --------- --------- ------- -------    ------- -------    ------- -------    ----
   1 !  195.0  12.1   6.1e-59   2.7e-55       2     156 ..       1     147 [.       1     150 [] 0.87

  Alignments for each domain:
  == domain 1  score: 195.0 bits;  conditional E-value: 6.1e-59
  RYBP_YAFfromhmmout   2 mgdkksps.raKrqaksseegyWdCsvCTfrNsaeAfKCsmCdvRKGTSTRKpRlnsqlvaqqvaqqlapksppkkkkkeklekaeakatk 91 
                         m++k+sp  r+Krqak +ee++WdCsvCT+rNsaeAfKC+mCdvRKGTSTRKpRlns lvaqq+a+   +  + +          + k+ +
        DROMEL022194   1 MDKKSSPVrRQKRQAKVIEENFWDCSVCTYRNSAEAFKCRMCDVRKGTSTRKPRLNSALVAQQAATLPGASVNMP----------NGKSAS 81 
                         9999***99********************************************************9995554432..........223333 PP

  RYBP_YAFfromhmmout  92 plkkstsks.kkskksrprLknvDRssaqqlavTvnnvTviiTdykekkkssssssssatssasse 156
                           +++++++ +++k++++rLknvDRs+aq+++vTvn+vTv+iT+yk+k  ss+++ss+++ s s +
        DROMEL022194  82 GSRHGSGHDrQRHKRYPARLKNVDRSTAQTREVTVNSVTVFITEYKAKPVSSRRESSEQSFSESND 147
                         4456777777***************************************99999999995555543 PP

>> IXOSCA014632  
   #    score  bias  c-Evalue  i-Evalue hmmfrom  hmm to    alifrom  ali to    envfrom  env to     acc
 ---   ------ ----- --------- --------- ------- -------    ------- -------    ------- -------    ----
   1 !  126.2   2.3   7.3e-38   3.2e-34       2      68 ..       1      66 [.       1      76 [. 0.94
   2 !   66.5   0.4   1.5e-19   6.6e-16     105     151 ..      81     127 ..      72     137 .. 0.85

  Alignments for each domain:
  == domain 1  score: 126.2 bits;  conditional E-value: 7.3e-38
  RYBP_YAFfromhmmout  2 mgdkksps.raKrqaksseegyWdCsvCTfrNsaeAfKCsmCdvRKGTSTRKpRlnsqlvaqqvaqql 68
                        m++kksps r+Krq k  e+++WdCsvCT+rN+aeAfKC mCdvRKGTSTRKpR+n qlvaqq+a++ 
        IXOSCA014632  1 MDSKKSPSrRPKRQPK--EDNVWDCSVCTYRNTAEAFKCLMCDVRKGTSTRKPRINPQLVAQQLAPSR 66
                        999*****99****88..9**********************************************986 PP

  == domain 2  score: 66.5 bits;  conditional E-value: 1.5e-19
  RYBP_YAFfromhmmout 105 ksrprLknvDRssaqqlavTvnnvTviiTdykekkkssssssssats 151
                         k+rprLknvDRs++qq+avTvnnvTviiT++++k+ s+++ssss++ 
        IXOSCA014632  81 KARPRLKNVDRSTGQQRAVTVNNVTVIITEFQPKRLSDAHSSSSTDG 127
                         89*********************************999999888733 PP

>> CIOINT002943  
   #    score  bias  c-Evalue  i-Evalue hmmfrom  hmm to    alifrom  ali to    envfrom  env to     acc
 ---   ------ ----- --------- --------- ------- -------    ------- -------    ------- -------    ----
   1 !  183.1   5.6   2.7e-55   1.2e-51       2     151 ..       1     146 [.       1     151 [. 0.82

  Alignments for each domain:
  == domain 1  score: 183.1 bits;  conditional E-value: 2.7e-55
  RYBP_YAFfromhmmout   2 mgdkksps.raKrqaksseegyWdCsvCTfrNsaeAfKCsmCdvRKGTSTRKpRlnsqlvaqqvaqqlapksp..pkkkkkeklekaeaka 89 
                         m+d+++   ++Kr +k+ +++yWdCsvCT++Ns eAfKCsmCdvRKGTSTRKpRln+++vaqq a++l+++    ++  +++  + +e+++
        CIOINT002943   1 MTDRRNVGpSRKRISKALDQDYWDCSVCTYSNSPEAFKCSMCDVRKGTSTRKPRLNQHIVAQQEATRLVAQAVplSPSLSHKDEDFCEKQG 91 
                         8999999999*********************************************************976665232222222234666666 PP

  RYBP_YAFfromhmmout  90 tkplkkstskskkskksrprLknvDRssaqqlavTvnnvTviiTdykekk...kssssssssats 151
                         ++p+k          ++r+rLk vDRss++++avTvnnvTv++T++++kk   +++++ s+s+ s
        CIOINT002943  92 DSPVK----------SKRHRLKGVDRSSPMTMAVTVNNVTVLFTEFRAKKaslECNEKGSQSMAS 146
                         66655..........7899*****************************99555555566655533 PP

>> TRIADH001325  
   #    score  bias  c-Evalue  i-Evalue hmmfrom  hmm to    alifrom  ali to    envfrom  env to     acc
 ---   ------ ----- --------- --------- ------- -------    ------- -------    ------- -------    ----
   1 !  172.0  12.5     7e-52   3.1e-48      10     148 ..       1     119 [.       1     120 [] 0.93

  Alignments for each domain:
  == domain 1  score: 172.0 bits;  conditional E-value: 7e-52
  RYBP_YAFfromhmmout  10 raKrqaksseegyWdCsvCTfrNsaeAfKCsmCdvRKGTSTRKpRlnsqlvaqqvaqqlapksppkkkkkeklekaeakatkplkkstsks 100
                         r+K++++sse++yWdC+vCT+rN ++AfKC mCdvRKGTSTRKpR+++++vaq++aqq+++ s                     +k++s+s
        TRIADH001325   1 RSKKSRSSSEDSYWDCTVCTYRNITTAFKCLMCDVRKGTSTRKPRVSAEIVAQHLAQQINAIS--------------------SRKPNSHS 71 
                         6899999****************************************************3222....................23578999 PP

  RYBP_YAFfromhmmout 101 kkskksrprLknvDRssaqqlavTvnnvTviiTdykekkkssssssss 148
                         kk kk rprLknvDR+s+qq+avTv++vTviiTdyke k+++++s++s
        TRIADH001325  72 KKVKKLRPRLKNVDRDSGQQMAVTVGSVTVIITDYKELKSQDKRSDNS 119
                         ***************************************999999876 PP

>> ACAPLA016848  
   #    score  bias  c-Evalue  i-Evalue hmmfrom  hmm to    alifrom  ali to    envfrom  env to     acc
 ---   ------ ----- --------- --------- ------- -------    ------- -------    ------- -------    ----
   1 !  172.7  11.8   4.1e-52   1.8e-48       6     149 ..    1938    2072 ..    1931    2083 .. 0.86

  Alignments for each domain:
  == domain 1  score: 172.7 bits;  conditional E-value: 4.1e-52
  RYBP_YAFfromhmmout    6 kspsraKrqaksseegyWdCsvCTfrNsaeAfKCsmCdvRKGTSTRKpRlnsqlvaqqvaqqlapksppkkkkkeklekaeakatkplk 94  
                          +++sraKr+++s e +yWdCsvCTfrN+aeAfKC mCdvRKGTSTRKpRln+qlvaqq+aqq  ++ ++ k  k++ +        p +
        ACAPLA016848 1938 SKKSRAKRSSRSPEGSYWDCSVCTFRNKAEAFKCAMCDVRKGTSTRKPRLNAQLVAQQQAQQNLTPLTHVKSVKTASRG------GPAQ 2020
                          34559**********************************************************9888887777775433......4433 PP

  RYBP_YAFfromhmmout   95 kstskskkskksrprLknvDRssaqqlavTvnnvTviiTdykekkkssssssssa 149 
                              k  +skk rprLkn+DRs+a+++ v vnnv viiT+ykek++++++++s +
        ACAPLA016848 2021 ---RKVGTSKKPRPRLKNIDRSTAMSTTVVVNNVPVIITEYKEKSHTRTTADSDE 2072
                          ...444566789**********************************999999987 PP

>> LEUCOM055624  
   #    score  bias  c-Evalue  i-Evalue hmmfrom  hmm to    alifrom  ali to    envfrom  env to     acc
 ---   ------ ----- --------- --------- ------- -------    ------- -------    ------- -------    ----
   1 !  156.8   4.0   3.2e-47   1.4e-43       7     140 ..       4     201 ..       1     264 [. 0.82

  Alignments for each domain:
  == domain 1  score: 156.8 bits;  conditional E-value: 3.2e-47
  RYBP_YAFfromhmmout   7 spsraKrqaksseegyWdCsvCTfrNsaeAfKCsmCdvRKGTSTRKpRlnsqlvaqqvaqql...apksp..................... 73 
                         ++sr    +  s++g+WdCs+CTf+Ns++AfKC mC++RKGTSTRK+R++++++aqq+a+++   a++++                     
        LEUCOM055624   4 MESRVSGRSAGSSAGSWDCSICTFTNSRDAFKCGMCEARKGTSTRKVRQSDDVIAQQQAAAAlvaAQRNQelaheyggvvegshgevrtvv 94 
                         4555555566899********************************************9998866555555999*****************9 PP

  RYBP_YAFfromhmmout  74 pkkkkkekle.......................kaeakatkplkkstsks.kksk...........ksrprLknvDRssaqqlavTvnnvT 129
                         pkkkkk++++                       +a+a+a++pl++s s+s ++++             +pr++n+DR+s+++++vT+n vT
        LEUCOM055624  95 PKKKKKKAMKrvvqdqpayaaygelasaesaarNATAAAWTPLTPSLSEShQRHAapsrpyplsrrLPPPRFNNIDRTSGVDTSVTCNGVT 185
                         99999999999*********************9999*************9777779********99999********************** PP

  RYBP_YAFfromhmmout 130 viiTdykekk.....k 140
                         +++T+y+++       
        LEUCOM055624 186 ITVTEYQPRPvlavaP 201
                         *******987444431 PP

>> PRIPAC009360  
   #    score  bias  c-Evalue  i-Evalue hmmfrom  hmm to    alifrom  ali to    envfrom  env to     acc
 ---   ------ ----- --------- --------- ------- -------    ------- -------    ------- -------    ----
   1 !   37.6  31.2   1.1e-10   4.9e-07      12     100 ..       5     117 ..       1     220 [. 0.73
   2 !   42.3  43.9   3.9e-12   1.7e-08       7     188 ..     221     397 ..     210     436 .. 0.66
   3 !   52.0  11.1   4.3e-15   1.9e-11       6      54 ..     437     485 ..     430     491 .. 0.84

  Alignments for each domain:
  == domain 1  score: 37.6 bits;  conditional E-value: 1.1e-10
  RYBP_YAFfromhmmout  12 Krqak...sseegyWdCsvCTfrNsaeAfKCsmCdvRKGTSTRKpRlnsqlvaqqvaqqlapksp......pkkkkkekle.......... 83 
                         K++ak    ++++ WdCs CT++N+a+ +KC++C +RK  STRK    +   +   ++q ++++p       kk kk   e          
        PRIPAC009360   5 KKKAKtdeVKSDEAWDCSSCTYQNKATSYKCEICSTRKASSTRKNSSEEGESSSTSTTQKVKNPPakktpvDKKTKK---Esavknttneg 92 
                         22222234788999******************************999887777777777766666233333222233...13345555555 PP

  RYBP_YAFfromhmmout  84 ........kaeakatkplkkstsks 100
                                 + + +a+kp ++s+ k+
        PRIPAC009360  93 ssltpltvSVSGEASKPSQPSVNKK 117
                         5555555422223333333333333 PP

  == domain 2  score: 42.3 bits;  conditional E-value: 3.9e-12
  RYBP_YAFfromhmmout   7 spsraKrqaksseegyWdCsvCTfrNsaeAfKCsmCdvRKGTSTRKpRlnsqlvaqqvaqqlapksppkkkkkekle....kaeakatkpl 93 
                         ++ ++ +++k +e + WdC  CT++N++ AfKC++Cd+RKG STR+  l +++     ++   + +++kkk+ ek +    ++++++t+ +
        PRIPAC009360 221 TE-QKEKKTKVEEIEPWDCPACTYKNKSHAFKCEICDTRKGSSTRRSSLAADVTPPTPSNTPSTVKNTKKKEGEKKKtdkpSSSTTKTEEK 310
                         22.2223335778899************************************999887777766555555554443322332222233333 PP

  RYBP_YAFfromhmmout  94 kkstskskkskksrprLknvDRssaqqlavTvnnvTviiTdykekkkssssssssatssasseqesqssssseseekgssrssspreelss 184
                         kk++ k+  +k++++ L  + + s+   +  v + T       +  k+ ++ ++ + ++a++ ++s+s+ +s+s+++g++  s+p+ ++s+
        PRIPAC009360 311 KKNVKKDGAEKTKTKSLSTIKKASSSPDKKIVKKKT------PK--KEGEKGKADEGTKATTPKKSSSTVKSSSTQEGQKTPSTPKPKASV 393
                         344444455556666666666665555544444433......22..333333333444666666777777777788888888888877776 PP

  RYBP_YAFfromhmmout 185 lnde 188
                          +++
        PRIPAC009360 394 SKKD 397
                         6544 PP

  == domain 3  score: 52.0 bits;  conditional E-value: 4.3e-15
  RYBP_YAFfromhmmout   6 kspsraKrqaksseegyWdCsvCTfrNsaeAfKCsmCdvRKGTSTRKpR 54 
                         k+++ +K++ +++e + W+C  CT+ N++ AfKC++Cd RKG STRK  
        PRIPAC009360 437 KKETTEKKKDNKEETSAWECPACTYMNKSRAFKCEICDSRKGSSTRKSN 485
                         44556777777899*********************************75 PP

>> HOMSAP010043  
   #    score  bias  c-Evalue  i-Evalue hmmfrom  hmm to    alifrom  ali to    envfrom  env to     acc
 ---   ------ ----- --------- --------- ------- -------    ------- -------    ------- -------    ----
   1 !  112.8   0.4   9.3e-34   4.1e-30       2      68 ..       1      68 [.       1     110 [. 0.86

  Alignments for each domain:
  == domain 1  score: 112.8 bits;  conditional E-value: 9.3e-34
  RYBP_YAFfromhmmout  2 mgdkkspsraKrqak.sseegyWdCsvCTfrNsaeAfKCsmCdvRKGTSTRKpRlnsqlvaqqvaqql 68
                        mgdkksp+r+Krq k ss+egyWdCsvCTfrNsaeAfKC+mCdvRKGTSTR  +   +lv+  +a   
        HOMSAP010043  1 MGDKKSPTRPKRQPKpSSDEGYWDCSVCTFRNSAEAFKCMMCDVRKGTSTRDSKEGGKLVSYSTASLG 68
                        99*************99*******************************************99888765 PP

>> HOMSAP089839  
   #    score  bias  c-Evalue  i-Evalue hmmfrom  hmm to    alifrom  ali to    envfrom  env to     acc
 ---   ------ ----- --------- --------- ------- -------    ------- -------    ------- -------    ----
   1 !  104.2   3.4   4.3e-31   1.9e-27       2      52 ..       1      52 [.       1      60 [. 0.95

  Alignments for each domain:
  == domain 1  score: 104.2 bits;  conditional E-value: 4.3e-31
  RYBP_YAFfromhmmout  2 mgdkkspsraKrqak.sseegyWdCsvCTfrNsaeAfKCsmCdvRKGTSTRK 52
                        mgdkksp+r+Krq k ss+egyWdCsvCTfrNsaeAfKC+mCdvRKGTSTR 
        HOMSAP089839  1 MGDKKSPTRPKRQPKpSSDEGYWDCSVCTFRNSAEAFKCMMCDVRKGTSTRM 52
                        99*************99*********************************94 PP

>> PRIPAC009359  
   #    score  bias  c-Evalue  i-Evalue hmmfrom  hmm to    alifrom  ali to    envfrom  env to     acc
 ---   ------ ----- --------- --------- ------- -------    ------- -------    ------- -------    ----
   1 !  103.8   4.3   5.6e-31   2.4e-27       6     138 ..       5     159 ..       1     159 [. 0.68

  Alignments for each domain:
  == domain 1  score: 103.8 bits;  conditional E-value: 5.6e-31
  RYBP_YAFfromhmmout   6 kspsraKrqak..sseegyWdCsvCTfrNsaeAfKCsmCdvRKGTSTRKpRlnsqlvaqqvaqql..apksp..pkkkkkekle....... 83 
                         k++ ++ r     + e   WdC+vCTf+N++eAfKC++Cd+RKGTSTRK Rl++++   q a +     +++  p+  +k+k++       
        PRIPAC009359   5 KKKAKKERIDDgdADEGTAWDCTVCTFKNKSEAFKCEICDTRKGTSTRKSRLTHEVQQMQSAVHHlvL-QNQkiPPISHKRKTQlsggsps 94 
                         3333333333353445568************************************9887777766442.2223533334444444589888 PP

  RYBP_YAFfromhmmout  84 ......kaeakatkplkkstsks.kkskksrprLkn..vDRssaqqlavTvnn..vTviiTdykek 138
                               +++++++ p+ ++++++  k++k  p + +  + Rss+ ++ vT  +  +  iiT++k+k
        PRIPAC009359  95 nsrnspESTSSGSVPKGNGNGSKgVKKRKPVP-ISDtlIFRSSPRKMTVTLEKsgISAIITEFKAK 159
                         77776655666667766777777434434444.4332489**********97533888******87 PP

>> MNELEI011504  
   #    score  bias  c-Evalue  i-Evalue hmmfrom  hmm to    alifrom  ali to    envfrom  env to     acc
 ---   ------ ----- --------- --------- ------- -------    ------- -------    ------- -------    ----
   1 !   98.0  11.8   3.2e-29   1.4e-25      41     163 ..       1     121 [.       1     124 [] 0.74

  Alignments for each domain:
  == domain 1  score: 98.0 bits;  conditional E-value: 3.2e-29
  RYBP_YAFfromhmmout  41 mCdvRKGTSTRKpRlnsqlvaqqvaqqlapksppkkkkkeklekaeakatkplkkstskskkskksrprLknvDRssaqqlavTvnnvTvi 131
                         mC++RKGTSTRKpR++sq   q v  q+ +++   k+++  l+k+++++ + ++++t++s ++ +++ rLknvDRs++++++vTvnnvTv+
        MNELEI011504   1 MCETRKGTSTRKPRATSQT--QVVQIQALAAEMVAKQTNALLRKQRRRHLRQQRSATGQSATNFTRPGRLKNVDRSKGTKINVTVNNVTVV 89 
                         9**************9984..3333333333444455555555555555556678899999999*************************** PP

  RYBP_YAFfromhmmout 132 iTdykekkkssssssssatssasseqesqsss 163
                         iTd+ e k+++s s++ +t+ +ss++ s s+s
        MNELEI011504  90 ITDFPEIKSRTSPSQKDKTVVPSSSTPSPSPS 121
                         *****888777777777778888776555554 PP

>> HOMSAP066506  
   #    score  bias  c-Evalue  i-Evalue hmmfrom  hmm to    alifrom  ali to    envfrom  env to     acc
 ---   ------ ----- --------- --------- ------- -------    ------- -------    ------- -------    ----
   1 ?    5.7   4.3      0.66   2.9e+03      17      43 ..    1350    1376 ..    1342    1377 .. 0.88
   2 !   15.6   0.5   0.00061       2.7      17      46 ..    1413    1442 ..    1396    1447 .. 0.82
   3 !   13.6   0.9    0.0024        11      16      43 ..    1476    1503 ..    1465    1509 .. 0.85
   4 !   14.9   1.6   0.00095       4.2      17      43 ..    1541    1567 ..    1526    1570 .. 0.88
   5 !   22.3   0.8   5.3e-06     0.023      17      43 ..    1604    1630 ..    1588    1633 .. 0.86
   6 !   22.4   0.8     5e-06     0.022      17      43 ..    1663    1689 ..    1646    1692 .. 0.84
   7 !   21.1   2.3   1.2e-05     0.054      17      43 ..    1722    1748 ..    1705    1751 .. 0.84
   8 !   23.9   1.0   1.7e-06    0.0074      18      48 ..    1780    1810 ..    1764    1816 .. 0.88

  Alignments for each domain:
  == domain 1  score: 5.7 bits;  conditional E-value: 0.66
  RYBP_YAFfromhmmout   17 sseegyWdCsvCTfrNsaeAfKCsmCd 43  
                          ++e ++W C  C  +N ++A KC  C+
        HOMSAP066506 1350 KKEGSWWHCNSCSLKNASTAKKCVSCQ 1376
                          467789******************995 PP

  == domain 2  score: 15.6 bits;  conditional E-value: 0.00061
  RYBP_YAFfromhmmout   17 sseegyWdCsvCTfrNsaeAfKCsmCdvRK 46  
                           ++eg WdCs+C  rN+ +  +C  C+  K
        HOMSAP066506 1413 PKKEGHWDCSICLVRNEPTVSRCIACQNTK 1442
                          5789**********************8766 PP

  == domain 3  score: 13.6 bits;  conditional E-value: 0.0024
  RYBP_YAFfromhmmout   16 ksseegyWdCsvCTfrNsaeAfKCsmCd 43  
                           s++eg WdCs C  +N+    KC  C+
        HOMSAP066506 1476 FSTKEGQWDCSACLVQNEGSSTKCAACQ 1503
                          47899**********************6 PP

  == domain 4  score: 14.9 bits;  conditional E-value: 0.00095
  RYBP_YAFfromhmmout   17 sseegyWdCsvCTfrNsaeAfKCsmCd 43  
                          +++eg WdCs C  rN+a+A +C  C+
        HOMSAP066506 1541 AKKEGQWDCSSCLVRNEANATRCVACQ 1567
                          5689*********************96 PP

  == domain 5  score: 22.3 bits;  conditional E-value: 5.3e-06
  RYBP_YAFfromhmmout   17 sseegyWdCsvCTfrNsaeAfKCsmCd 43  
                          +++eg WdCsvC  rN+a A KC  C+
        HOMSAP066506 1604 TKKEGQWDCSVCLVRNEASATKCIACQ 1630
                          6789*********************96 PP

  == domain 6  score: 22.4 bits;  conditional E-value: 5e-06
  RYBP_YAFfromhmmout   17 sseegyWdCsvCTfrNsaeAfKCsmCd 43  
                          +++eg WdCsvC  rN+a A KC  C+
        HOMSAP066506 1663 TKKEGQWDCSVCLVRNEASATKCIACQ 1689
                          6789*********************96 PP

  == domain 7  score: 21.1 bits;  conditional E-value: 1.2e-05
  RYBP_YAFfromhmmout   17 sseegyWdCsvCTfrNsaeAfKCsmCd 43  
                          +++eg WdCsvC  rN+a A KC  C+
        HOMSAP066506 1722 TKKEGQWDCSVCLVRNEASATKCIACQ 1748
                          6789*********************97 PP

  == domain 8  score: 23.9 bits;  conditional E-value: 1.7e-06
  RYBP_YAFfromhmmout   18 seegyWdCsvCTfrNsaeAfKCsmCdvRKGT 48  
                          + +g WdCsvC  +N++   KC  Cd+ K T
        HOMSAP066506 1780 IRKGQWDCSVCCVQNESSSLKCVACDASKPT 1810
                          56899**********************9976 PP

>> RHOMAR000218  
   #    score  bias  c-Evalue  i-Evalue hmmfrom  hmm to    alifrom  ali to    envfrom  env to     acc
 ---   ------ ----- --------- --------- ------- -------    ------- -------    ------- -------    ----
   1 !   15.0   0.5   0.00089       3.9       8      49 ..     623     669 ..     617     679 .. 0.82
   2 !   27.2   1.4   1.6e-07   0.00072       4      52 ..     713     761 ..     710     780 .. 0.86
   3 !   23.9   2.1   1.7e-06    0.0076      20      50 ..     791     821 ..     785     838 .. 0.90
   4 !   27.3   3.3   1.6e-07   0.00068      20      57 ..     848     885 ..     842     901 .. 0.83
   5 !   21.9   5.8     7e-06     0.031      20      67 ..     910     958 ..     904    1039 .. 0.69

  Alignments for each domain:
  == domain 1  score: 15.0 bits;  conditional E-value: 0.00089
  RYBP_YAFfromhmmout   8 psraKrqak.....sseegyWdCsvCTfrNsaeAfKCsmCdvRKGTS 49 
                         ++ +K+q+k      +++g W+C  C  rN +   KC  Cd    TS
        RHOMAR000218 623 EEVPKQQHKpimagMMQKGEWECGTCMTRNASHLAKCLCCDSLNPTS 669
                         446777777666678899***********************877777 PP

  == domain 2  score: 27.2 bits;  conditional E-value: 1.6e-07
  RYBP_YAFfromhmmout   4 dkkspsraKrqaksseegyWdCsvCTfrNsaeAfKCsmCdvRKGTSTRK 52 
                         +kk +++ K  a  + +g W+CsvC  +N+a+A KC  C+  K  ST  
        RHOMAR000218 713 EKKDSKQFKPLAGFMAAGEWECSVCLVSNKADATKCVACESLKPASTPS 761
                         5666677888888999***************************999955 PP

  == domain 3  score: 23.9 bits;  conditional E-value: 1.7e-06
  RYBP_YAFfromhmmout  20 egyWdCsvCTfrNsaeAfKCsmCdvRKGTST 50 
                         +g W+CsvC  +N+a A KC  C+  K TST
        RHOMAR000218 791 AGEWECSVCLVSNKAGATKCVACESLKPTST 821
                         688***************************9 PP

  == domain 4  score: 27.3 bits;  conditional E-value: 1.6e-07
  RYBP_YAFfromhmmout  20 egyWdCsvCTfrNsaeAfKCsmCdvRKGTSTRKpRlns 57 
                         +g W+CsvC  +N+a+A KC  C++ K TST   ++++
        RHOMAR000218 848 AGEWECSVCLVSNKADATKCVACETPKPTSTPSTKTSA 885
                         688****************************7666555 PP

  == domain 5  score: 21.9 bits;  conditional E-value: 7e-06
  RYBP_YAFfromhmmout  20 egyWdCsvCTfrNsaeAfKCsmCdvRK.GTSTRKpRlnsqlvaqqvaqq 67 
                         ++ W+CsvC  rN+a+A KC+ C++ K G     p +   l   q+ + 
        RHOMAR000218 910 ADEWECSVCLVRNKADASKCMSCETTKpGSAATTPAAAPSLFGSQAQKG 958
                         578*********************9994555566666666666554443 PP

>> STRRAT000926  
   #    score  bias  c-Evalue  i-Evalue hmmfrom  hmm to    alifrom  ali to    envfrom  env to     acc
 ---   ------ ----- --------- --------- ------- -------    ------- -------    ------- -------    ----
   1 !   79.0   6.4   2.1e-23   9.4e-20      14     137 ..      21     146 ..       1     153 [. 0.68

  Alignments for each domain:
  == domain 1  score: 79.0 bits;  conditional E-value: 2.1e-23
  RYBP_YAFfromhmmout  14 qaksseegyWdCsvCTfrNsaeAfKCsmCdvRKGTSTRKpRlnsqlvaqqvaqql.apksppkkkkkekle..kaeakatkplk..kstsk 99 
                         +++ s+ ++W C vCTf N+ + fKC+mC+ RKGTSTRK  +n++++ qq+  +  ++k+++   ++++ +  + ++++  ++   +s++ 
        STRRAT000926  21 ETHPSSGSSWSCPVCTFINKPKDFKCQMCQCRKGTSTRKATINDDIIKQQAQVEKlITKNHQASVERSSKRrsNVSESGVISKDlhDSNTT 111
                         33477889****************************************9976443255555333333333312333333333333355555 PP

  RYBP_YAFfromhmmout 100 skkskksrprLknvDRssaqqlavTvnnvTviiTdyke 137
                         s+ s+ s  +   v R       + v  v  +iT++++
        STRRAT000926 112 SNVSTPSSSKAGSVSRE---GSTILVSGVSAVITEFEA 146
                         55555566666666665...556899**********86 PP

>> DIAGRA041640  
   #    score  bias  c-Evalue  i-Evalue hmmfrom  hmm to    alifrom  ali to    envfrom  env to     acc
 ---   ------ ----- --------- --------- ------- -------    ------- -------    ------- -------    ----
   1 !   65.0   9.2   4.4e-19   1.9e-15       2     138 ..       1     167 [.       1     172 [. 0.68

  Alignments for each domain:
  == domain 1  score: 65.0 bits;  conditional E-value: 4.4e-19
  RYBP_YAFfromhmmout   2 mgdkkspsraKrqak..sseegyWdCsvCTfrNsaeAfKCsmCdvRKGTSTRKpRlnsqlva.qqvaqqlapksppkkkkkekle...... 83 
                         m++++s++r+ r a   s+ +  W C vCT++N+a   KC mC++ KGTS RK    ++  + qq+  + +++ + + ++k +        
        DIAGRA041640   1 MDSQESKNRSSRRAAflSVTDMKWTCGVCTYQNNAGKPKCDMCQTPKGTSSRKNIHRKDALSeQQLELNRIKQANDREETKVAAAakrpre 91 
                         88899999877777778999*********************************97766655505555555555554444444444444555 PP

  RYBP_YAFfromhmmout  84 ..............kaeakatkplkkstskskksk.......................ksrprLknvDRssaqqlavTvnnvTviiTdyke 137
                                       +             s+++k k                       ++ ++Lk vD     +++vTvn  Tv i  +k+
        DIAGRA041640  92 ttpvspaseskkspS-------------SHQSKAKavstlvvnkkekqenfpgppivqRALKKLKAVD---VRKTDVTVNASTVSIWAFKS 166
                         544544433333221.............2221111344444444555667899998777778888888...56899**********99997 PP

  RYBP_YAFfromhmmout 138 k 138
                          
        DIAGRA041640 167 A 167
                         5 PP

>> PARATL004876  
   #    score  bias  c-Evalue  i-Evalue hmmfrom  hmm to    alifrom  ali to    envfrom  env to     acc
 ---   ------ ----- --------- --------- ------- -------    ------- -------    ------- -------    ----
   1 !   57.9   1.0   6.5e-17   2.8e-13      20      84 ..       3      79 ..       1     114 [. 0.64

  Alignments for each domain:
  == domain 1  score: 57.9 bits;  conditional E-value: 6.5e-17
  RYBP_YAFfromhmmout 20 egyWdCsvCTfrNsaeAfKCsmCdvRKGTSTRKpRln.sqlvaqqvaqqlapksppkkkkkekle............k 84
                        +++W C+vCTf N   A KC+mC++ +GTS R pR+  + +v++    ++ ++s++++k+ ++               
        PARATL004876  3 DESWSCTVCTFANDGAAGKCRMCETPRGTSSRQPRAAtATVVSEYELVRMHAPSTTRRKRPKA-ApvsaashhgahhA 79
                        789********************************8615677777766664444433333332.22455554433330 PP

>> NUCSPE093210  
   #    score  bias  c-Evalue  i-Evalue hmmfrom  hmm to    alifrom  ali to    envfrom  env to     acc
 ---   ------ ----- --------- --------- ------- -------    ------- -------    ------- -------    ----
   1 !   57.8   1.1   6.9e-17     3e-13      20      84 ..       3      82 ..       1     115 [. 0.63

  Alignments for each domain:
  == domain 1  score: 57.8 bits;  conditional E-value: 6.9e-17
  RYBP_YAFfromhmmout 20 egyWdCsvCTfrNsaeAfKCsmCdvRKGTSTRKpRln.sqlvaqqvaqqlapksppkkkkkekle...............k 84
                        +++W C+vCTf N   A KC+mC++ +GTS R pR+  + +v++    ++ ++s++++k+ ++                  
        NUCSPE093210  3 DESWSCTVCTFANDGAAGKCRMCETPRGTSSRQPRAAtATVVSEYELVRMHAPSTTRRKRPKA-ApvsaashhgahhaapV 82
                        789********************************8615677777766664444433333332.22455555433333330 PP

>> RAMVAR007733  
   #    score  bias  c-Evalue  i-Evalue hmmfrom  hmm to    alifrom  ali to    envfrom  env to     acc
 ---   ------ ----- --------- --------- ------- -------    ------- -------    ------- -------    ----
   1 !   55.9  14.5   2.6e-16   1.1e-12       7     102 ..      11     105 ..       1     135 [. 0.69

  Alignments for each domain:
  == domain 1  score: 55.9 bits;  conditional E-value: 2.6e-16
  RYBP_YAFfromhmmout   7 spsraKrqaksseegyWdCsvCTfrNsaeAfKCsmCdvRKGTSTRKpR.lnsqlvaqqvaqqlapksppkkkkkekle............. 83 
                         +++ aKr+ + +ee+ WdC  CTf+N ++  KC mCd+ +GT TR+p  +n q+ aqq  +++ +k ++ k+++++ +             
        RAMVAR007733  11 TSTTAKRK-RVVEEDKWDCVHCTFKNASKNGKCAMCDIPRGTATRRPGgTNPQIQAQQELEEMLAKDRA-KQRRTQAKqtsttdlntevns 99 
                         23355555.4699**********************************64899**********9887776.555554442333333333322 PP

  RYBP_YAFfromhmmout  84 ..kaeakatkplkkstskskk 102
                           +               s+ 
        RAMVAR007733 100 tfS---------------SND 105
                         221...............222 PP

>> PAUCHR007580  
   #    score  bias  c-Evalue  i-Evalue hmmfrom  hmm to    alifrom  ali to    envfrom  env to     acc
 ---   ------ ----- --------- --------- ------- -------    ------- -------    ------- -------    ----
   1 ?    5.4   0.1      0.78   3.4e+03      22      42 ..     266     286 ..     263     290 .. 0.93
   2 !   25.3   1.5   6.1e-07    0.0027      20      43 ..     314     337 ..     305     343 .. 0.88
   3 !   32.7   2.6   3.3e-09   1.5e-05      16      44 ..     387     415 ..     380     418 .. 0.86

  Alignments for each domain:
  == domain 1  score: 5.4 bits;  conditional E-value: 0.78
  RYBP_YAFfromhmmout  22 yWdCsvCTfrNsaeAfKCsmC 42 
                          W+C  CT  N     +Cs+C
        PAUCHR007580 266 QWECLSCTLVNPPALSRCSVC 286
                         6******************** PP

  == domain 2  score: 25.3 bits;  conditional E-value: 6.1e-07
  RYBP_YAFfromhmmout  20 egyWdCsvCTfrNsaeAfKCsmCd 43 
                            W Cs CT++Ns++A +C+mC+
        PAUCHR007580 314 RTAWICSACTYKNSSQAIRCEMCQ 337
                         568********************7 PP

  == domain 3  score: 32.7 bits;  conditional E-value: 3.3e-09
  RYBP_YAFfromhmmout  16 ksseegyWdCsvCTfrNsaeAfKCsmCdv 44 
                         +ss+ ++WdC vCT+ N+++A KCsmCd 
        PAUCHR007580 387 SSSSFSSWDCPVCTYCNTSTAGKCSMCDL 415
                         4677789********************94 PP

>> APISPI005182  
   #    score  bias  c-Evalue  i-Evalue hmmfrom  hmm to    alifrom  ali to    envfrom  env to     acc
 ---   ------ ----- --------- --------- ------- -------    ------- -------    ------- -------    ----
   1 !   15.2   0.1   0.00079       3.5      23      53 ..     272     303 ..     267     319 .. 0.77
   2 !   16.6   2.1    0.0003       1.3      13      44 ..     310     341 ..     300     345 .. 0.84
   3 !   19.9   0.1   2.9e-05      0.13      20      50 ..     382     412 ..     375     424 .. 0.87
   4 ?   11.0   0.6     0.015        66      23      43 ..     435     457 ..     427     460 .. 0.79

  Alignments for each domain:
  == domain 1  score: 15.2 bits;  conditional E-value: 0.00079
  RYBP_YAFfromhmmout  23 WdCsvCTfrNs.aeAfKCsmCdvRKGTSTRKp 53 
                         W+C  CTf N  +  f+C  Cd R+   T  p
        APISPI005182 272 WECPQCTFINPpSRQFQCAQCDFRRNVPTEPP 303
                         **********72568*********98877655 PP

  == domain 2  score: 16.6 bits;  conditional E-value: 0.0003
  RYBP_YAFfromhmmout  13 rqaksseegyWdCsvCTfrNsaeAfKCsmCdv 44 
                         ++ ++s  + W+C vCTf  +++   C+mC +
        APISPI005182 310 QEPQASPTQPWECRVCTFLCTRNKLTCEMCGA 341
                         4555778899********************86 PP

  == domain 3  score: 19.9 bits;  conditional E-value: 2.9e-05
  RYBP_YAFfromhmmout  20 egyWdCsvCTfrNsaeAfKCsmCdvRKGTST 50 
                         ++ W Cs CTf+N      C mC + +G  T
        APISPI005182 382 QQTWICSTCTFENRGANNVCDMCSAHRGGQT 412
                         789**********************999655 PP

  == domain 4  score: 11.0 bits;  conditional E-value: 0.015
  RYBP_YAFfromhmmout  23 WdCsvCTfrNs..aeAfKCsmCd 43 
                         W C vCTf+N+  +    C+mC 
        APISPI005182 435 WTCIVCTFQNTlpTSQRACEMCA 457
                         **********8323445699995 PP

>> MATSPE026633  
   #    score  bias  c-Evalue  i-Evalue hmmfrom  hmm to    alifrom  ali to    envfrom  env to     acc
 ---   ------ ----- --------- --------- ------- -------    ------- -------    ------- -------    ----
   1 ?    8.7   3.2     0.075   3.3e+02      17      42 ..       3      28 ..       1      32 [. 0.89
   2 !   25.3   4.6   6.4e-07    0.0028      18      49 ..      35      66 ..      29      74 .. 0.90
   3 !   24.1   0.1   1.5e-06    0.0067       6      46 ..     112     152 ..     105     187 .. 0.84

  Alignments for each domain:
  == domain 1  score: 8.7 bits;  conditional E-value: 0.075
  RYBP_YAFfromhmmout 17 sseegyWdCsvCTfrNsaeAfKCsmC 42
                        +s+ + W C  CT+ N+   + C mC
        MATSPE026633  3 TSSTSTWSCPECTYLNQDFQHFCGMC 28
                        567899******************** PP

  == domain 2  score: 25.3 bits;  conditional E-value: 6.4e-07
  RYBP_YAFfromhmmout 18 seegyWdCsvCTfrNsaeAfKCsmCdvRKGTS 49
                         ++++W C  CTf N     KC+mCd +K TS
        MATSPE026633 35 DKDEVWKCPACTFANPCSDDKCKMCDQKKPTS 66
                        5689***************************9 PP

  == domain 3  score: 24.1 bits;  conditional E-value: 1.5e-06
  RYBP_YAFfromhmmout   6 kspsraKrqaksseegyWdCsvCTfrNsaeAfKCsmCdvRK 46 
                         +s+  +  q  ++ e++W+C  CT++N      C+mC ++K
        MATSPE026633 112 QSSGATSSQPAAATEEVWNCPGCTYQNLCSREECEMCHTKK 152
                         33335566677999************************998 PP

>> PAPANK009720  
   #    score  bias  c-Evalue  i-Evalue hmmfrom  hmm to    alifrom  ali to    envfrom  env to     acc
 ---   ------ ----- --------- --------- ------- -------    ------- -------    ------- -------    ----
   1 ?    7.8   0.0      0.15   6.5e+02      62     137 ..     191     268 ..     177     289 .. 0.60
   2 ?    6.4   0.1      0.39   1.7e+03      20      45 ..     288     314 ..     276     317 .. 0.84
   3 !   16.1   3.0   0.00041       1.8      17      44 ..     338     365 ..     317     399 .. 0.78
   4 !   13.8   2.6    0.0022       9.7      20      44 ..     406     430 ..     386     433 .. 0.82
   5 !   19.4   0.5     4e-05      0.18      17      44 ..     482     510 ..     462     512 .. 0.72

  Alignments for each domain:
  == domain 1  score: 7.8 bits;  conditional E-value: 0.15
  RYBP_YAFfromhmmout  62 qqvaqqlapksppkkkkk..eklekaeakatkplk.kstskskkskksrprLknvDRssaqqlavTvnnvTviiTdyke 137
                         qq+a+q  p++ p   +   + +e a+ + ++ ++ +s+++      + ++++nv Rs       T+n+v v++T ++ 
        PAPANK009720 191 QQLAAQRSPPTAPANSSArvSTVEVACGQCDSVMSfPSNAR-LVRCGHCQQVNNVTRSVKCGSCNTINDVSVTLTAFRC 268
                         55555554444432222200222222222222222122222.2233566789*************************95 PP

  == domain 2  score: 6.4 bits;  conditional E-value: 0.39
  RYBP_YAFfromhmmout  20 egyWdCsvCTfrNs.aeAfKCsmCdvR 45 
                         +  W C  CTf N     ++C  C  R
        PAPANK009720 288 QPPWPCPQCTFMNPgHRVYQCAQCGYR 314
                         567**********83468******887 PP

  == domain 3  score: 16.1 bits;  conditional E-value: 0.00041
  RYBP_YAFfromhmmout  17 sseegyWdCsvCTfrNsaeAfKCsmCdv 44 
                         +++ + W+C+vCT+r   +   C+mC +
        PAPANK009720 338 EASVEPWECAVCTYRCVHNHRSCEMCGA 365
                         455567********************76 PP

  == domain 4  score: 13.8 bits;  conditional E-value: 0.0022
  RYBP_YAFfromhmmout  20 egyWdCsvCTfrNsaeAfKCsmCdv 44 
                          + W Cs CT+ N++   +C +C++
        PAPANK009720 406 PAPWTCSACTYVNTQSFARCDVCET 430
                         567********************96 PP

  == domain 5  score: 19.4 bits;  conditional E-value: 4e-05
  RYBP_YAFfromhmmout  17 sseegyWdCsvCTfrNsae.AfKCsmCdv 44 
                         ++  + W Cs CTf N +  A +C+mC++
        PAPANK009720 482 AEASAAWTCSACTFVNVNGaARQCEMCET 510
                         566789**********8751678****96 PP

>> PAPANK018951  
   #    score  bias  c-Evalue  i-Evalue hmmfrom  hmm to    alifrom  ali to    envfrom  env to     acc
 ---   ------ ----- --------- --------- ------- -------    ------- -------    ------- -------    ----
   1 !   25.5   3.3   5.4e-07    0.0023      10      44 ..     232     266 ..     224     272 .. 0.85
   2 ?   11.3   0.5     0.012        55      18      43 ..     332     357 ..     319     360 .. 0.85
   3 !   19.9   0.0   2.8e-05      0.12      17      44 ..     376     403 ..     366     437 .. 0.82

  Alignments for each domain:
  == domain 1  score: 25.5 bits;  conditional E-value: 5.4e-07
  RYBP_YAFfromhmmout  10 raKrqaksseegyWdCsvCTfrNsaeAfKCsmCdv 44 
                         ++K ++ ++ +++W C  CTf+N+  A KC+mC++
        PAPANK018951 232 QEKEKTLTQTKDSWSCPTCTFQNKLSAPKCEMCET 266
                         45666668999**********************96 PP

  == domain 2  score: 11.3 bits;  conditional E-value: 0.012
  RYBP_YAFfromhmmout  18 seegyWdCsvCTfrNsaeAfKCsmCd 43 
                            ++W+C  CT +N  +A +C  C 
        PAPANK018951 332 PTSNMWNCPQCTLENAPTAAQCGACG 357
                         46799******************995 PP

  == domain 3  score: 19.9 bits;  conditional E-value: 2.8e-05
  RYBP_YAFfromhmmout  17 sseegyWdCsvCTfrNsaeAfKCsmCdv 44 
                         + ++g W C  CTf N   A  CsmC +
        PAPANK018951 376 APQNGQWTCGACTFVNPPHAGACSMCTT 403
                         55799*********************75 PP

>> DANRER005945  
   #    score  bias  c-Evalue  i-Evalue hmmfrom  hmm to    alifrom  ali to    envfrom  env to     acc
 ---   ------ ----- --------- --------- ------- -------    ------- -------    ------- -------    ----
   1 !   17.2   2.9   0.00019      0.85      23      44 ..       8      29 ..       5      33 .. 0.92
   2 !   13.1   0.2    0.0035        15      19      42 ..      82     105 ..      66     118 .. 0.84
   3 !   21.5   0.2     9e-06      0.04      13      46 ..     146     179 ..     137     268 .. 0.83

  Alignments for each domain:
  == domain 1  score: 17.2 bits;  conditional E-value: 0.00019
  RYBP_YAFfromhmmout 23 WdCsvCTfrNsaeAfKCsmCdv 44
                        W C  CT++N   A KC+mC +
        DANRER005945  8 WSCEYCTYENWPSAIKCTMCRA 29
                        ********************75 PP

  == domain 2  score: 13.1 bits;  conditional E-value: 0.0035
  RYBP_YAFfromhmmout  19 eegyWdCsvCTfrNsaeAfKCsmC 42 
                           + W C +CT+ N   A +C+ C
        DANRER005945  82 TSSKWSCHMCTYLNWPRAIRCTQC 105
                         5678******************99 PP

  == domain 3  score: 21.5 bits;  conditional E-value: 9e-06
  RYBP_YAFfromhmmout  13 rqaksseegyWdCsvCTfrNsaeAfKCsmCdvRK 46 
                         r++ ++ ++ W Cs CT++N  +  +C +Cd  K
        DANRER005945 146 RNRLNMHAQRWPCSACTYENWPKSLRCVVCDHPK 179
                         5556788999*********************766 PP

>> HOMSAP069531  
   #    score  bias  c-Evalue  i-Evalue hmmfrom  hmm to    alifrom  ali to    envfrom  env to     acc
 ---   ------ ----- --------- --------- ------- -------    ------- -------    ------- -------    ----
   1 !   18.1   3.7    0.0001      0.45      18      45 ..      29      56 ..      18      62 .. 0.78
   2 !   15.6   3.1   0.00061       2.7       9      43 ..      99     134 ..      93     147 .. 0.81
   3 !   23.4   4.3   2.4e-06      0.01      13      43 ..     169     199 ..     162     205 .. 0.86

  Alignments for each domain:
  == domain 1  score: 18.1 bits;  conditional E-value: 0.0001
  RYBP_YAFfromhmmout 18 seegyWdCsvCTfrNsaeAfKCsmCdvR 45
                        +    W C  CT++N   A KC+mC + 
        HOMSAP069531 29 ERGIKWACEYCTYENWPSAIKCTMCRAQ 56
                        44446********************875 PP

  == domain 2  score: 15.6 bits;  conditional E-value: 0.00061
  RYBP_YAFfromhmmout   9 s.raKrqaksseegyWdCsvCTfrNsaeAfKCsmCd 43 
                           r K + + ++++ W C +CT+ N   A +C+ C 
        HOMSAP069531  99 RpRVKSSYSMENANKWSCHMCTYLNWPRAIRCTQCL 134
                         3367777789999********************995 PP

  == domain 3  score: 23.4 bits;  conditional E-value: 2.4e-06
  RYBP_YAFfromhmmout  13 rqaksseegyWdCsvCTfrNsaeAfKCsmCd 43 
                         r++ ++  + W CsvCT++N a+A +C +Cd
        HOMSAP069531 169 RNKLNTRTQHWTCSVCTYENWAKAKRCVVCD 199
                         4444677899********************9 PP

>> TELSUB019533  
   #    score  bias  c-Evalue  i-Evalue hmmfrom  hmm to    alifrom  ali to    envfrom  env to     acc
 ---   ------ ----- --------- --------- ------- -------    ------- -------    ------- -------    ----
   1 !   24.1   5.3   1.5e-06    0.0064      10      62 ..      37      89 ..      28     105 .. 0.79
   2 !   12.3   4.6    0.0062        27      15      46 ..     109     140 ..      93     170 .. 0.80
   3 !   20.4   0.4   2.1e-05     0.091      17      43 ..     235     261 ..     225     263 .. 0.87

  Alignments for each domain:
  == domain 1  score: 24.1 bits;  conditional E-value: 1.5e-06
  RYBP_YAFfromhmmout 10 raKrqaksseegyWdCsvCTfrNsaeAfKCsmCdvRKGTSTRKpRlnsqlvaq 62
                        +++  +k++e + W C  CT+rN+     C+mC + K   T+ p+++s   +q
        TELSUB019533 37 QEREREKKKESDTWPCVECTYRNKLSITECEMCGTLKPGATKAPKTTSSSPSQ 89
                        333444678999********************************998865555 PP

  == domain 2  score: 12.3 bits;  conditional E-value: 0.0062
  RYBP_YAFfromhmmout  15 aksseegyWdCsvCTfrNsaeAfKCsmCdvRK 46 
                         + +  +g W Cs C ++N  +   C++C++++
        TELSUB019533 109 NVTFAAGPWMCSTCAYHNADTLPNCKICNTKR 140
                         23788999********************9864 PP

  == domain 3  score: 20.4 bits;  conditional E-value: 2.1e-05
  RYBP_YAFfromhmmout  17 sseegyWdCsvCTfrNsaeAfKCsmCd 43 
                          s ++ W C vCT++N ++   C+mC+
        TELSUB019533 235 PSAQSKWPCRVCTYENWTTHRNCEMCQ 261
                         678899********************7 PP

>> BODSAL016500  
   #    score  bias  c-Evalue  i-Evalue hmmfrom  hmm to    alifrom  ali to    envfrom  env to     acc
 ---   ------ ----- --------- --------- ------- -------    ------- -------    ------- -------    ----
   1 !   21.8   3.4   7.4e-06     0.033      10      70 ..     300     362 ..     289     374 .. 0.68
   2 !   16.1   1.2   0.00041       1.8      22      84 ..     382     444 ..     377     471 .. 0.62
   3 !   17.1   4.3    0.0002       0.9      11      70 ..     473     535 ..     459     547 .. 0.62
   4 !   14.4   1.7    0.0014       6.2      10      44 ..     540     574 ..     528     577 .. 0.78

  Alignments for each domain:
  == domain 1  score: 21.8 bits;  conditional E-value: 7.4e-06
  RYBP_YAFfromhmmout  10 raKrqaksseegyWdCsvCTfrNsaeAfKCsmCd.vRKGTSTRKpRlnsq...lvaqqvaqqlap 70 
                         +++  +k +e + W C  CTfrN+     C+mC  vR G   R p +++q   lv  q  qq  +
        BODSAL016500 300 QERERQKREESETWACGECTFRNKLVVTACEMCGtVRPGH--RQPQQQQQqqpLVPPQSLQQQQQ 362
                         233334578899*********************6489885..66665544334776666555544 PP

  == domain 2  score: 16.1 bits;  conditional E-value: 0.00041
  RYBP_YAFfromhmmout  22 yWdCsvCTfrNsaeAfKCsmCdvRKGTSTRKpRlnsqlvaqqvaqqlapksppkkkkkeklek 84 
                          W+CsvC   N+a A  C+ C+  +   T  p +++ +    + qq ++++++++  +++  +
        BODSAL016500 382 RWQCSVCGTANEAHAGNCTACNGFRANGTPLPTASATVQQPGFQQQPVQQQQQPQVYQQQGGR 444
                         6*********************99888885555555444444444444444433333333333 PP

  == domain 3  score: 17.1 bits;  conditional E-value: 0.0002
  RYBP_YAFfromhmmout  11 aKrqaksseegyWdCsvCTfrNsaeAfKCsmCdvR...KGTSTRKpRlnsqlvaqqvaqqlap 70 
                         +++q++ ++ + W+C vCT +N +    Cs C+     +      pR+ +q   q+v +ql p
        BODSAL016500 473 QQQQQQPQQSQEWECNVCTLKNPTANAVCSACESGqrpRHLAPPQPRQEQQQQQQRVQHQLQP 535
                         233444778889***********99999****9630011223345666666555555555533 PP

  == domain 4  score: 14.4 bits;  conditional E-value: 0.0014
  RYBP_YAFfromhmmout  10 raKrqaksseegyWdCsvCTfrNsaeAfKCsmCdv 44 
                         ++++  ++   ++W C+ CTf N+  A  C mC +
        BODSAL016500 540 QPQQAPQHGAPASWGCTRCTFDNEWVAPSCVMCGA 574
                         3444455677899********************76 PP

>> BICSPE002242  
   #    score  bias  c-Evalue  i-Evalue hmmfrom  hmm to    alifrom  ali to    envfrom  env to     acc
 ---   ------ ----- --------- --------- ------- -------    ------- -------    ------- -------    ----
   1 !   13.7   0.0    0.0023        10      19      47 ..      11      39 ..       2      41 .. 0.83
   2 !   26.2   1.4   3.4e-07    0.0015      21      42 ..     205     226 ..     197     229 .. 0.92

  Alignments for each domain:
  == domain 1  score: 13.7 bits;  conditional E-value: 0.0023
  RYBP_YAFfromhmmout 19 eegyWdCsvCTfrNsaeAfKCsmCdvRKG 47
                          + W C+ CTf+N   A  C +C + +G
        BICSPE002242 11 AMAEWPCAACTFKNPPLAPVCAICGTPRG 39
                        5567********************87665 PP

  == domain 2  score: 26.2 bits;  conditional E-value: 3.4e-07
  RYBP_YAFfromhmmout  21 gyWdCsvCTfrNsaeAfKCsmC 42 
                          +WdCsvCTf+Nsa   +C+mC
        BICSPE002242 205 RSWDCSVCTFHNSAADAQCTMC 226
                         68******************** PP

>> ACAPLA020504  
   #    score  bias  c-Evalue  i-Evalue hmmfrom  hmm to    alifrom  ali to    envfrom  env to     acc
 ---   ------ ----- --------- --------- ------- -------    ------- -------    ------- -------    ----
   1 !   15.3   0.0   0.00072       3.2      17      48 ..      54      85 ..      45     151 .. 0.79
   2 !   19.6   0.1   3.6e-05      0.16      17      43 ..     196     222 ..     179     237 .. 0.89
   3 ?    9.2   2.2     0.054   2.4e+02      10      60 ..     379     429 ..     367     433 .. 0.79
   4 ?   11.0   1.2     0.015        66       8      49 ..     418     461 ..     414     468 .. 0.75
   5 ?    6.9   0.3      0.28   1.2e+03      16      44 ..     465     493 ..     458     502 .. 0.84

  Alignments for each domain:
  == domain 1  score: 15.3 bits;  conditional E-value: 0.00072
  RYBP_YAFfromhmmout 17 sseegyWdCsvCTfrNsaeAfKCsmCdvRKGT 48
                        +se+  W+C  CT  N  eA  C +C++R+ T
        ACAPLA020504 54 KSEALPWQCKRCTLLNPPEAPICAVCEARRFT 85
                        567778***********************977 PP

  == domain 2  score: 19.6 bits;  conditional E-value: 3.6e-05
  RYBP_YAFfromhmmout  17 sseegyWdCsvCTfrNsaeAfKCsmCd 43 
                         + + g W C  CTf N +eA  C+mC+
        ACAPLA020504 196 TRKRGGWSCQRCTFLNPTEASSCQMCE 222
                         567899********************8 PP

  == domain 3  score: 9.2 bits;  conditional E-value: 0.054
  RYBP_YAFfromhmmout  10 raKrqaksseegyWdCsvCTfrNsaeAfKCsmCdvRKGTSTRKpRlnsqlv 60 
                         +++ q+ +   + W C  CT  N     KC+ C   K   TR   + sq +
        ACAPLA020504 379 KERSQRVALRRKRWTCPKCTLVNDDVSVKCKACGEPKEMPTRAEQTLSQFI 429
                         344455589999*********************999999999887777776 PP

  == domain 4  score: 11.0 bits;  conditional E-value: 0.015
  RYBP_YAFfromhmmout   8 psraKrqak..sseegyWdCsvCTfrNsaeAfKCsmCdvRKGTS 49 
                         p+ra ++ +     e+ W C  CTf N +    Cs+C + + TS
        ACAPLA020504 418 PTRAEQTLSqfIPRENEWACPQCTFANPQILKSCSICGTWRVTS 461
                         55444443334567999************9999****9988888 PP

  == domain 5  score: 6.9 bits;  conditional E-value: 0.28
  RYBP_YAFfromhmmout  16 ksseegyWdCsvCTfrNsaeAfKCsmCdv 44 
                          s++++ W C  CT +Ns +   Cs+C +
        ACAPLA020504 465 ASEQAEHWLCPQCTLENSLQLDHCSVCGI 493
                         3667899********************75 PP

>> ELPMAR016151  
   #    score  bias  c-Evalue  i-Evalue hmmfrom  hmm to    alifrom  ali to    envfrom  env to     acc
 ---   ------ ----- --------- --------- ------- -------    ------- -------    ------- -------    ----
   1 !   27.8   1.7   1.1e-07   0.00049      18      54 ..     151     187 ..     140     192 .. 0.85
   2 !   12.1   3.6     0.007        31      10      43 ..     207     240 ..     188     247 .. 0.70
   3 !   16.7   1.8   0.00028       1.2      17      49 ..     276     308 ..     270     313 .. 0.88

  Alignments for each domain:
  == domain 1  score: 27.8 bits;  conditional E-value: 1.1e-07
  RYBP_YAFfromhmmout  18 seegyWdCsvCTfrNsaeAfKCsmCdvRKGTSTRKpR 54 
                          ++g W+CsvCTf+N+a    CsmC     TS  K +
        ELPMAR016151 151 PSQGPWQCSVCTFENTAGTLACSMCGLAVETSPHKSK 187
                         57899********************998888887765 PP

  == domain 2  score: 12.1 bits;  conditional E-value: 0.007
  RYBP_YAFfromhmmout  10 raKrqaksseegyWdCsvCTfrNsaeAfKCsmCd 43 
                         ++  q + + +  W C  CTf N+a   +C++C 
        ELPMAR016151 207 SEASQLEGAPNREWSCPSCTFVNQASVLQCKICA 240
                         2233333566788********************6 PP

  == domain 3  score: 16.7 bits;  conditional E-value: 0.00028
  RYBP_YAFfromhmmout  17 sseegyWdCsvCTfrNsaeAfKCsmCdvRKGTS 49 
                         +s ++ W Cs+CT +N a+  +C+ C +   TS
        ELPMAR016151 276 TSTNAQWICSICTLQNAATSTRCRACGTPHSTS 308
                         678999********************9988887 PP

>> CRAGIG001035  
   #    score  bias  c-Evalue  i-Evalue hmmfrom  hmm to    alifrom  ali to    envfrom  env to     acc
 ---   ------ ----- --------- --------- ------- -------    ------- -------    ------- -------    ----
   1 ?    9.5   0.1     0.044   1.9e+02      20      52 ..       8      41 ..       2      46 .. 0.86
   2 ?    3.4   1.7       3.2   1.4e+04      17      43 ..      81     107 ..      71     110 .. 0.89
   3 !   23.1   2.9     3e-06     0.013      10      43 ..     148     181 ..     140     188 .. 0.84
   4 ?    4.2   3.3       1.9   8.3e+03       9      43 ..     246     283 ..     239     286 .. 0.74
   5 !   18.7   3.6   6.5e-05      0.29       6      49 ..     322     364 ..     317     367 .. 0.86
   6 !   17.6   7.0   0.00015      0.65       6      46 ..     544     585 ..     536     597 .. 0.78

  Alignments for each domain:
  == domain 1  score: 9.5 bits;  conditional E-value: 0.044
  RYBP_YAFfromhmmout 20 egyWdCsvCTfrNsaeAfKCsmCdv.RKGTSTRK 52
                        +gyW Cs C  +Ns+    C+ C v RK  S  K
        CRAGIG001035  8 DGYWACSHCSLSNSQLIDICQACHVpRKPNSVDK 41
                        89*********************99778776655 PP

  == domain 2  score: 3.4 bits;  conditional E-value: 3.2
  RYBP_YAFfromhmmout  17 sseegyWdCsvCTfrNsaeAfKCsmCd 43 
                          +e+++W C  C  +Ns +   C  C+
        CRAGIG001035  81 DVEDDVWKCGNCNMKNSGKVENCISCN 107
                         5799***************99999997 PP

  == domain 3  score: 23.1 bits;  conditional E-value: 3e-06
  RYBP_YAFfromhmmout  10 raKrqaksseegyWdCsvCTfrNsaeAfKCsmCd 43 
                          +K    + e+++W+Cs CTf+Nsa+   C++C+
        CRAGIG001035 148 VTKNVIGQNEDKFWNCSKCTFKNSAKNKNCEVCQ 181
                         456666699************************7 PP

  == domain 4  score: 4.2 bits;  conditional E-value: 1.9
  RYBP_YAFfromhmmout   9 s.raKrqaksseeg.yWdCsvCTfr.NsaeAfKCsmCd 43 
                         + raK +   +e+g  W C vC f  N +   KCs C+
        CRAGIG001035 246 HpRAKSDPVFIEDGrEWTCPVCSFAcNPSWCPKCSKCQ 283
                         3488888885555527********74777889**9996 PP

  == domain 5  score: 18.7 bits;  conditional E-value: 6.5e-05
  RYBP_YAFfromhmmout   6 kspsraKrqaksseegyWdCsvCTfrNsaeAfKCsmCdvRKGTS 49 
                         +sp + K+++k +++g+W C  CTf+N +    C++C  R+ TS
        CRAGIG001035 322 ESPDSGKKEQK-KDKGFWVCNRCTFHNPNVERMCKICGGRRSTS 364
                         66776666644.8*****************************99 PP

  == domain 6  score: 17.6 bits;  conditional E-value: 0.00015
  RYBP_YAFfromhmmout   6 kspsraKrqak.sseegyWdCsvCTfrNsaeAfKCsmCdvRK 46 
                         k++s +K ++k  ++++ W Cs CT++N  +   C+mC   K
        CRAGIG001035 544 KNKSLEKEKNKsLEKDKLWSCSQCTYKNPLKMADCQMCGSSK 585
                         444455666663667899********************8766 PP

>> LEIMAJ002302  
   #    score  bias  c-Evalue  i-Evalue hmmfrom  hmm to    alifrom  ali to    envfrom  env to     acc
 ---   ------ ----- --------- --------- ------- -------    ------- -------    ------- -------    ----
   1 !   28.6   1.3     6e-08   0.00026      10      43 ..     251     284 ..     243     311 .. 0.82
   2 ?    7.9   0.7      0.14   6.1e+02      17      43 ..     319     345 ..     300     350 .. 0.71
   3 ?    6.1   1.5       0.5   2.2e+03      22      48 ..     380     408 ..     370     413 .. 0.85
   4 !   17.0   4.9   0.00022      0.96      22      43 ..     438     459 ..     425     466 .. 0.92
   5 !   13.5   4.1    0.0026        11      16      46 ..     499     530 ..     489     559 .. 0.83

  Alignments for each domain:
  == domain 1  score: 28.6 bits;  conditional E-value: 6e-08
  RYBP_YAFfromhmmout  10 raKrqaksseegyWdCsvCTfrNsaeAfKCsmCd 43 
                         +++ q+k++e + W C +CTfrN+ +  KC+mC 
        LEIMAJ002302 251 QEREQRKKEELQTWGCPICTFRNKLNEVKCEMCG 284
                         56678889999**********************6 PP

  == domain 2  score: 7.9 bits;  conditional E-value: 0.14
  RYBP_YAFfromhmmout  17 sseegyWdCsvCTfrNsaeAfKCsmCd 43 
                         ++    W+C +C   N+a A +C++C 
        LEIMAJ002302 319 NAGVTDWQCGMCLAPNEAHAERCKVCY 345
                         333446********************5 PP

  == domain 3  score: 6.1 bits;  conditional E-value: 0.5
  RYBP_YAFfromhmmout  22 yWdCsvCTfrNsaeAfKCsmCd..vRKGT 48 
                          W CsvC   N      C++C    R GT
        LEIMAJ002302 380 NWKCSVCGEVNPPSKANCKVCSgfQRNGT 408
                         6********************83347777 PP

  == domain 4  score: 17.0 bits;  conditional E-value: 0.00022
  RYBP_YAFfromhmmout  22 yWdCsvCTfrNsaeAfKCsmCd 43 
                         +W CsvCTf+Ns  A  C+ C+
        LEIMAJ002302 438 VWSCSVCTFENSVSAAVCKACE 459
                         8********************8 PP

  == domain 5  score: 13.5 bits;  conditional E-value: 0.0026
  RYBP_YAFfromhmmout  16 k.sseegyWdCsvCTfrNsaeAfKCsmCdvRK 46 
                         k ss+++ W C  CTf N     KC mC +++
        LEIMAJ002302 499 KcSSSKSQWPCGTCTFLNPIGRKKCDMCGAKR 530
                         33788999********************9876 PP

>> COEREV003737  
   #    score  bias  c-Evalue  i-Evalue hmmfrom  hmm to    alifrom  ali to    envfrom  env to     acc
 ---   ------ ----- --------- --------- ------- -------    ------- -------    ------- -------    ----
   1 !   17.7   0.5   0.00013      0.58      10      50 ..     920     960 ..     909     965 .. 0.85
   2 !   15.5   0.1   0.00065       2.9      16      49 ..     981    1014 ..     966    1023 .. 0.87
   3 !   14.8   1.0     0.001       4.5      19      49 ..    1043    1073 ..    1035    1078 .. 0.88
   4 !   14.4   0.2    0.0014       6.2      19      46 ..    1102    1129 ..    1094    1162 .. 0.84
   5 !   20.8   0.1   1.5e-05     0.066      17      46 ..    1189    1218 ..    1174    1223 .. 0.79

  Alignments for each domain:
  == domain 1  score: 17.7 bits;  conditional E-value: 0.00013
  RYBP_YAFfromhmmout  10 raKrqaksseegyWdCsvCTfrNsaeAfKCsmCdvRKGTST 50 
                         +a   +k++++  W C vC  +  a A +C +Cd+ K T T
        COEREV003737 920 SAELISKEQQQPEWTCDVCELKSPAAASRCIVCDAVKPTTT 960
                         4555677888999************************9998 PP

  == domain 2  score: 15.5 bits;  conditional E-value: 0.00065
  RYBP_YAFfromhmmout   16 ksseegyWdCsvCTfrNsaeAfKCsmCdvRKGTS 49  
                            ++++ W C vC  +    A KC +Cd+ K T 
        COEREV003737  981 PIVQDSEWVCEVCELKSPISAQKCIVCDAAKPTA 1014
                          4678999**********************99885 PP

  == domain 3  score: 14.8 bits;  conditional E-value: 0.001
  RYBP_YAFfromhmmout   19 eegyWdCsvCTfrNsaeAfKCsmCdvRKGTS 49  
                            + W C vC  +  a+A KC +Cd+ K T 
        COEREV003737 1043 TSNEWVCEVCELKSPATADKCIVCDAAKPTA 1073
                          5688**********************99885 PP

  == domain 4  score: 14.4 bits;  conditional E-value: 0.0014
  RYBP_YAFfromhmmout   19 eegyWdCsvCTfrNsaeAfKCsmCdvRK 46  
                            + W C vC  +  a+A KC +Cd+ K
        COEREV003737 1102 TSNEWVCEVCELKSPATADKCIVCDAAK 1129
                          5688*********************988 PP

  == domain 5  score: 20.8 bits;  conditional E-value: 1.5e-05
  RYBP_YAFfromhmmout   17 sseegyWdCsvCTfrNsaeAfKCsmCdvRK 46  
                          +  ++ W+C vC  +N   A KC++Cd+ K
        COEREV003737 1189 EPPAEQWECNVCELKNPPAAEKCTVCDAAK 1218
                          445689*********************987 PP

>> RUSMAR004124  
   #    score  bias  c-Evalue  i-Evalue hmmfrom  hmm to    alifrom  ali to    envfrom  env to     acc
 ---   ------ ----- --------- --------- ------- -------    ------- -------    ------- -------    ----
   1 !   16.9   1.0   0.00024       1.1      24      44 ..      52      72 ..      47      73 .. 0.93
   2 !   19.1   1.4   5.1e-05      0.22      17      43 ..      79     105 ..      75     108 .. 0.88
   3 ?   11.5   0.0     0.011        46      19      42 ..     127     150 ..     112     152 .. 0.86

  Alignments for each domain:
  == domain 1  score: 16.9 bits;  conditional E-value: 0.00024
  RYBP_YAFfromhmmout 24 dCsvCTfrNsaeAfKCsmCdv 44
                        +C  CTf N a A KC mCd+
        RUSMAR004124 52 ECGRCTFVNHAGAEKCDMCDA 72
                        79*****************96 PP

  == domain 2  score: 19.1 bits;  conditional E-value: 5.1e-05
  RYBP_YAFfromhmmout  17 sseegyWdCsvCTfrNsaeAfKCsmCd 43 
                         +++++ W+Cs CTf Ns e   C+mC 
        RUSMAR004124  79 QTSDAGWQCSECTFVNSHEDDTCEMCS 105
                         567888********************7 PP

  == domain 3  score: 11.5 bits;  conditional E-value: 0.011
  RYBP_YAFfromhmmout  19 eegyWdCsvCTfrNsaeAfKCsmC 42 
                          ++ W C  CT+ Ns   ++C++C
        RUSMAR004124 127 TQEGWICPGCTYLNSLSSHRCEIC 150
                         4667******************** PP

>> HEMPHA059167  
   #    score  bias  c-Evalue  i-Evalue hmmfrom  hmm to    alifrom  ali to    envfrom  env to     acc
 ---   ------ ----- --------- --------- ------- -------    ------- -------    ------- -------    ----
   1 ?   10.1   2.0     0.028   1.2e+02      23      43 ..       4      24 ..       2      37 .. 0.92
   2 !   32.3   0.1   4.6e-09     2e-05      14      48 ..      68     103 ..      53     124 .. 0.82

  Alignments for each domain:
  == domain 1  score: 10.1 bits;  conditional E-value: 0.028
  RYBP_YAFfromhmmout 23 WdCsvCTfrNsaeAfKCsmCd 43
                        W C  CT rNs e  +C+ C 
        HEMPHA059167  4 WACPRCTLRNSPENSRCEACR 24
                        *******************96 PP

  == domain 2  score: 32.3 bits;  conditional E-value: 4.6e-09
  RYBP_YAFfromhmmout  14 qaksseegyWdCsvCTfrNs.aeAfKCsmCdvRKGT 48 
                         +++++ +g+WdC  CTf+N+ ae  +C+mC +R+G 
        HEMPHA059167  68 ETQEEGDGSWDCPQCTFHNTrAERRRCEMCHARRGS 103
                         45577899***********847999*********95 PP

>> CHASUB013932  
   #    score  bias  c-Evalue  i-Evalue hmmfrom  hmm to    alifrom  ali to    envfrom  env to     acc
 ---   ------ ----- --------- --------- ------- -------    ------- -------    ------- -------    ----
   1 !   12.6   2.9    0.0048        21       7      43 ..     465     501 ..     457     506 .. 0.73
   2 !   18.0   1.1   0.00011      0.48      17      46 ..     507     536 ..     501     536 .. 0.85
   3 !   25.6   0.2   5.1e-07    0.0022      11      46 ..     535     570 ..     534     575 .. 0.93

  Alignments for each domain:
  == domain 1  score: 12.6 bits;  conditional E-value: 0.0048
  RYBP_YAFfromhmmout   7 spsraKrqaksseegyWdCsvCTfrNsaeAfKCsmCd 43 
                         ++ r+  q++ + e+ W C  CT+ N      C+mC 
        CHASUB013932 465 KKRRKTAQHQVQIEDGWSCHACTYFNVIAKTICQMCY 501
                         2223333444666888********************5 PP

  == domain 2  score: 18.0 bits;  conditional E-value: 0.00011
  RYBP_YAFfromhmmout  17 sseegyWdCsvCTfrNsaeAfKCsmCdvRK 46 
                         +s  g W C  CTf N a   KC +Cd+ K
        CHASUB013932 507 ESIGGGWACEACTFDNLAGDIKCGLCDTPK 536
                         555688*********************865 PP

  == domain 3  score: 25.6 bits;  conditional E-value: 5.1e-07
  RYBP_YAFfromhmmout  11 aKrqaksseegyWdCsvCTfrNsaeAfKCsmCdvRK 46 
                         +K+q ++s+ g W C vCTf N  +  KC +C++ K
        CHASUB013932 535 PKQQDEESNGGDWACLVCTFDNPGDDIKCGLCEAPK 570
                         7999999*************************9876 PP

>> CHASUB007584  
   #    score  bias  c-Evalue  i-Evalue hmmfrom  hmm to    alifrom  ali to    envfrom  env to     acc
 ---   ------ ----- --------- --------- ------- -------    ------- -------    ------- -------    ----
   1 !   12.4   2.9    0.0057        25       7      43 ..     546     582 ..     538     587 .. 0.73
   2 !   17.8   1.1   0.00013      0.56      17      46 ..     588     617 ..     582     617 .. 0.85
   3 !   25.4   0.2     6e-07    0.0026      11      46 ..     616     651 ..     615     656 .. 0.93

  Alignments for each domain:
  == domain 1  score: 12.4 bits;  conditional E-value: 0.0057
  RYBP_YAFfromhmmout   7 spsraKrqaksseegyWdCsvCTfrNsaeAfKCsmCd 43 
                         ++ r+  q++ + e+ W C  CT+ N      C+mC 
        CHASUB007584 546 KKRRKTAQHQVQIEDGWSCHACTYFNVIAKTICQMCY 582
                         2223333444666888********************5 PP

  == domain 2  score: 17.8 bits;  conditional E-value: 0.00013
  RYBP_YAFfromhmmout  17 sseegyWdCsvCTfrNsaeAfKCsmCdvRK 46 
                         +s  g W C  CTf N a   KC +Cd+ K
        CHASUB007584 588 ESIGGGWACEACTFDNLAGDIKCGLCDTPK 617
                         555688*********************865 PP

  == domain 3  score: 25.4 bits;  conditional E-value: 6e-07
  RYBP_YAFfromhmmout  11 aKrqaksseegyWdCsvCTfrNsaeAfKCsmCdvRK 46 
                         +K+q ++s+ g W C vCTf N  +  KC +C++ K
        CHASUB007584 616 PKQQDEESNGGDWACLVCTFDNPGDDIKCGLCEAPK 651
                         7999999*************************9876 PP

>> SYMSPE012325  
   #    score  bias  c-Evalue  i-Evalue hmmfrom  hmm to    alifrom  ali to    envfrom  env to     acc
 ---   ------ ----- --------- --------- ------- -------    ------- -------    ------- -------    ----
   1 !   15.9   0.3   0.00049       2.2      18      43 ..      35      60 ..      21      67 .. 0.85
   2 !   27.2   2.4   1.6e-07   0.00071      20      48 ..      73     101 ..      70     151 .. 0.92

  Alignments for each domain:
  == domain 1  score: 15.9 bits;  conditional E-value: 0.00049
  RYBP_YAFfromhmmout 18 seegyWdCsvCTfrNsaeAfKCsmCd 43
                        + +  W Cs CT rN   A +C  C 
        SYMSPE012325 35 ATNVQWSCSQCTLRNLPGASRCAACG 60
                        56678********************6 PP

  == domain 2  score: 27.2 bits;  conditional E-value: 1.6e-07
  RYBP_YAFfromhmmout  20 egyWdCsvCTfrNsaeAfKCsmCdvRKGT 48 
                         ++ W C+vCT rN ++A  C+ C++R+G 
        SYMSPE012325  73 DSTWACAVCTLRNPKDAVICEACETRRGA 101
                         578************************96 PP

>> UMBRAM007895  
   #    score  bias  c-Evalue  i-Evalue hmmfrom  hmm to    alifrom  ali to    envfrom  env to     acc
 ---   ------ ----- --------- --------- ------- -------    ------- -------    ------- -------    ----
   1 !   20.1   0.1   2.4e-05      0.11      21      46 ..     120     145 ..     100     148 .. 0.88
   2 !   18.0   0.1   0.00011      0.49      14      45 ..     160     191 ..     152     198 .. 0.86

  Alignments for each domain:
  == domain 1  score: 20.1 bits;  conditional E-value: 2.4e-05
  RYBP_YAFfromhmmout  21 gyWdCsvCTfrNsaeAfKCsmCdvRK 46 
                         g W C +C f+N+ +  KC++C v K
        UMBRAM007895 120 GTWHCPICSFQNTEDLEKCQLCGVPK 145
                         78********************9977 PP

  == domain 2  score: 18.0 bits;  conditional E-value: 0.00011
  RYBP_YAFfromhmmout  14 qaksseegyWdCsvCTfrNsaeAfKCsmCdvR 45 
                         + ks+e++   C +CTf N     +C+mCd  
        UMBRAM007895 160 SPKSVEADANACPICTFINHPSMVRCEMCDSE 191
                         56788999999*******************75 PP

>> COLVIE002708  
   #    score  bias  c-Evalue  i-Evalue hmmfrom  hmm to    alifrom  ali to    envfrom  env to     acc
 ---   ------ ----- --------- --------- ------- -------    ------- -------    ------- -------    ----
   1 !   26.1   4.9   3.7e-07    0.0016      10      44 ..     323     357 ..     314     363 .. 0.80
   2 !   14.3   0.7    0.0015       6.8      21      45 ..     402     426 ..     388     432 .. 0.86
   3 ?    3.1   1.2         4   1.7e+04      18      44 ..     450     476 ..     435     499 .. 0.80
   4 !   21.4   7.4     1e-05     0.045      18      67 ..     513     562 ..     502     617 .. 0.63

  Alignments for each domain:
  == domain 1  score: 26.1 bits;  conditional E-value: 3.7e-07
  RYBP_YAFfromhmmout  10 raKrqaksseegyWdCsvCTfrNsaeAfKCsmCdv 44 
                         +++  +k +e + W Cs CT++N+ +  KC+mCd+
        COLVIE002708 323 QERERSKRAEMDTWACSGCTYKNKLTVDKCEMCDA 357
                         44455678999***********************6 PP

  == domain 2  score: 14.3 bits;  conditional E-value: 0.0015
  RYBP_YAFfromhmmout  21 gyWdCsvCTfrNsaeAfKCsmCdvR 45 
                         g W Cs C  +N++e + C+ C+++
        COLVIE002708 402 GKWACSTCGLNNNNELYNCRACNTK 426
                         78********************985 PP

  == domain 3  score: 3.1 bits;  conditional E-value: 4
  RYBP_YAFfromhmmout  18 seegyWdCsvCTfrNsaeAfKCsmCdv 44 
                          + + + C  CT  N + A  C+ C +
        COLVIE002708 450 PSTNEYSCPTCTLFNPRAAQSCTACST 476
                         4567789******************76 PP

  == domain 4  score: 21.4 bits;  conditional E-value: 1e-05
  RYBP_YAFfromhmmout  18 seegyWdCsvCTfrNsaeAfKCsmCdvRKGTSTRKpRlnsqlvaqqvaqq 67 
                         + ++ W C+ CTf+N a+A KCsmC        R + ++ q  aq   + 
        COLVIE002708 513 AAASQWACATCTFNNAATAAKCSMCGGANPNPPRQVTATPQTRAQAGYPG 562
                         56789********************8655555555555555555544333 PP

>> COLSPE011655  
   #    score  bias  c-Evalue  i-Evalue hmmfrom  hmm to    alifrom  ali to    envfrom  env to     acc
 ---   ------ ----- --------- --------- ------- -------    ------- -------    ------- -------    ----
   1 !   26.1   4.9   3.7e-07    0.0016      10      44 ..     323     357 ..     314     363 .. 0.80
   2 !   14.3   0.7    0.0015       6.8      21      45 ..     402     426 ..     388     432 .. 0.86
   3 ?    3.1   1.2         4   1.7e+04      18      44 ..     450     476 ..     435     499 .. 0.80
   4 !   21.4   7.4     1e-05     0.045      18      67 ..     513     562 ..     502     617 .. 0.63

  Alignments for each domain:
  == domain 1  score: 26.1 bits;  conditional E-value: 3.7e-07
  RYBP_YAFfromhmmout  10 raKrqaksseegyWdCsvCTfrNsaeAfKCsmCdv 44 
                         +++  +k +e + W Cs CT++N+ +  KC+mCd+
        COLSPE011655 323 QERERSKRAEMDTWACSGCTYKNKLTVDKCEMCDA 357
                         44455678999***********************6 PP

  == domain 2  score: 14.3 bits;  conditional E-value: 0.0015
  RYBP_YAFfromhmmout  21 gyWdCsvCTfrNsaeAfKCsmCdvR 45 
                         g W Cs C  +N++e + C+ C+++
        COLSPE011655 402 GKWACSTCGLNNNNELYNCRACNTK 426
                         78********************985 PP

  == domain 3  score: 3.1 bits;  conditional E-value: 4
  RYBP_YAFfromhmmout  18 seegyWdCsvCTfrNsaeAfKCsmCdv 44 
                          + + + C  CT  N + A  C+ C +
        COLSPE011655 450 PSTNEYSCPTCTLFNPRAAQSCTACST 476
                         4567789******************76 PP

  == domain 4  score: 21.4 bits;  conditional E-value: 1e-05
  RYBP_YAFfromhmmout  18 seegyWdCsvCTfrNsaeAfKCsmCdvRKGTSTRKpRlnsqlvaqqvaqq 67 
                         + ++ W C+ CTf+N a+A KCsmC        R + ++ q  aq   + 
        COLSPE011655 513 AAASQWACATCTFNNAATAAKCSMCGGANPNPPRQVTATPQTRAQAGYPG 562
                         56789********************8655555555555555555544333 PP

>> MATSPE027853  
   #    score  bias  c-Evalue  i-Evalue hmmfrom  hmm to    alifrom  ali to    envfrom  env to     acc
 ---   ------ ----- --------- --------- ------- -------    ------- -------    ------- -------    ----
   1 !   17.1   1.0   0.00021      0.94      21      45 ..     200     224 ..     194     226 .. 0.90
   2 !   13.1   8.1    0.0034        15      11      45 ..     235     271 ..     229     275 .. 0.82
   3 ?    9.0   6.5     0.063   2.8e+02      22      43 ..     310     331 ..     304     334 .. 0.92
   4 ?    4.3  26.2       1.8   7.7e+03      13      84 ..     334     439 ..     331     497 .. 0.61
   5 !   15.7   6.7   0.00054       2.4       5      46 ..     486     529 ..     481     533 .. 0.80
   6 !   12.3   3.9     0.006        26      14      46 ..     593     625 ..     577     628 .. 0.82

  Alignments for each domain:
  == domain 1  score: 17.1 bits;  conditional E-value: 0.00021
  RYBP_YAFfromhmmout  21 gyWdCsvCTfrNsaeAfKCsmCdvR 45 
                         + W C+ CTf+N  +   C+mC++ 
        MATSPE027853 200 ALWTCTTCTFENAGQRTTCMMCETQ 224
                         68********************975 PP

  == domain 2  score: 13.1 bits;  conditional E-value: 0.0034
  RYBP_YAFfromhmmout  11 aKrqaksseegyWdCsvCTfrNsaeAfK..CsmCdvR 45 
                         a +++k++++ +W C+ C f Ns++ +K  C+mC+ +
        MATSPE027853 235 ADKKKKKKDKWWWACAYCSFVNSKKGYKdmCEMCENK 271
                         3445567899******************99****964 PP

  == domain 3  score: 9.0 bits;  conditional E-value: 0.063
  RYBP_YAFfromhmmout  22 yWdCsvCTfrNsaeAfKCsmCd 43 
                          W+Cs C ++N a+A  Cs+C 
        MATSPE027853 310 NWNCSYCSYSNLATADTCSVCA 331
                         6********************5 PP

  == domain 4  score: 4.3 bits;  conditional E-value: 1.8
  RYBP_YAFfromhmmout  13 rqaksseegyWdCsvCTfrNsaeAfKCsmCdvRKGTSTRKpRlnsqlvaq.qvaqqlapksp........pkkkkkekle........... 83 
                         +qa ++ + +W C  C f N+ +A  C++C+  +  S RK+ + +q + q q a+  + +++        +                    
        MATSPE027853 334 KQAAAAHQRVWSCEYCSFDNKGDAAVCEVCQHSRAESERKVAQEQQAALQrQEAEDRIRAEQaaaaarlaQ--------Lqaqqdairreq 416
                         45668999**********************************99998877245555555544333333331........112233333444 PP

  RYBP_YAFfromhmmout  84 ......................k 84 
                                               +
        MATSPE027853 417 elaehqaserrksivraqqtkrE 439
                         44444333333333332222220 PP

  == domain 5  score: 15.7 bits;  conditional E-value: 0.00054
  RYBP_YAFfromhmmout   5 kkspsraKrqak..sseegyWdCsvCTfrNsaeAfKCsmCdvRK 46 
                         ++ ++++Kr a   +  +++W+C+ C f+N+ +A  C +C+ +K
        MATSPE027853 486 REAEEEQKRRALeqQRRQSMWECAWCSFSNEGDATVCDVCQRKK 529
                         444556666654448899**********************9777 PP

  == domain 6  score: 12.3 bits;  conditional E-value: 0.006
  RYBP_YAFfromhmmout  14 qaksseegyWdCsvCTfrNsaeAfKCsmCdvRK 46 
                          +++++ ++W+C  CT  Ns++A  Cs C + K
        MATSPE027853 593 ATQKANTDSWQCPGCTMVNSSTATTCSTCSANK 625
                         34578999*********************9876 PP

>> CHASUB000213  
   #    score  bias  c-Evalue  i-Evalue hmmfrom  hmm to    alifrom  ali to    envfrom  env to     acc
 ---   ------ ----- --------- --------- ------- -------    ------- -------    ------- -------    ----
   1 !   15.9   0.6   0.00049       2.1      17      47 ..     374     404 ..     364     412 .. 0.80
   2 !   15.1   2.2   0.00088       3.9       9      45 ..     420     457 ..     413     485 .. 0.78
   3 !   17.8   2.7   0.00012      0.54       7      42 ..     493     527 ..     486     553 .. 0.81

  Alignments for each domain:
  == domain 1  score: 15.9 bits;  conditional E-value: 0.00049
  RYBP_YAFfromhmmout  17 sseegyWdCsvCTfrNsaeAfKCsmCdvRKG 47 
                         s  ++ W Cs+CTf N +    C+mC +   
        CHASUB000213 374 SLVQENWCCSMCTFINISPRTECEMCGTPNT 404
                         556788********************87655 PP

  == domain 2  score: 15.1 bits;  conditional E-value: 0.00088
  RYBP_YAFfromhmmout   9 s.raKrqaksseegyWdCsvCTfrNsaeAfKCsmCdvR 45 
                         s + K  +   e + W Cs CTf Ns     C++C + 
        CHASUB000213 420 SfKFKTFKDVLELDKWTCSACTFINSPARKDCEICGTS 457
                         33677777799999*********************654 PP

  == domain 3  score: 17.8 bits;  conditional E-value: 0.00012
  RYBP_YAFfromhmmout   7 spsraKrqaksseegyWdCsvCTfrNsaeAfKCsmC 42 
                         sp+    +++ s+++ W CsvCTf N+     C++C
        CHASUB000213 493 SPN-DEASKNVSSKEHWSCSVCTFLNNPARTICEVC 527
                         444.33444589999*************99999999 PP

>> LAPGUS046380  
   #    score  bias  c-Evalue  i-Evalue hmmfrom  hmm to    alifrom  ali to    envfrom  env to     acc
 ---   ------ ----- --------- --------- ------- -------    ------- -------    ------- -------    ----
   1 !   14.5   0.2    0.0013       5.7      17      73 ..     161     215 ..     153     224 .. 0.71
   2 !   19.0   0.8   5.3e-05      0.23      14      44 ..     218     248 ..     210     253 .. 0.86
   3 !   14.2   9.6    0.0016       7.1      10     120 ..     259     391 ..     250     395 .. 0.56

  Alignments for each domain:
  == domain 1  score: 14.5 bits;  conditional E-value: 0.0013
  RYBP_YAFfromhmmout  17 sseegyWdCsvCTfr.NsaeAfKCsmCdvRKGTSTRKpRlnsqlvaqqvaqqlapksp 73 
                          s++ +W+C vCTf  N      C+mC +    S R p   +  va  va+ + ++sp
        LAPGUS046380 161 PSSDLVWQCPVCTFDsNLFVDANCNMCGTP---SGRAPAPAQPAVAAPVAPVAPATSP 215
                         678889********625556669****664...6788888888888888877744444 PP

  == domain 2  score: 19.0 bits;  conditional E-value: 5.3e-05
  RYBP_YAFfromhmmout  14 qaksseegyWdCsvCTfrNsaeAfKCsmCdv 44 
                         ++++s+ + W+C +CT +N+a+A +C +C++
        LAPGUS046380 218 SEQKSQPALWQCPMCTLENEANAQRCALCQT 248
                         456788899********************75 PP

  == domain 3  score: 14.2 bits;  conditional E-value: 0.0016
  RYBP_YAFfromhmmout  10 raKrqaksseegyWdCsvCTfrNsaeAfKCsmCdvRKGTSTRKpRlnsqlvaqqvaqqlapksp.........pkkkkkekle........ 83 
                         +a+   ++s  + W C  CTf+N     KC +C+       R p +   +v  q+ qq+  +sp         +        e        
        LAPGUS046380 259 QAQPAPQQSGGSQWSCPTCTFHNDLSVKKCALCNN-----ARPPIAALSIVLPQQEQQISIESPrlewregmsE--------Eevmaylaq 336
                         4555566888899********************84.....5666666666666666666333332333333330........133333333 PP

  RYBP_YAFfromhmmout  84 ..............kaeakatkplk.............kstskskkskksrprLknvDRssaqq 120
                                       +         +               + ++kk +++r+r+ ++ R+ a++
        LAPGUS046380 337 qeriqkreeekakaQ---------NeemerlaiqamleLEEEEEKKAEEERKRVAELERQRAEE 391
                         333332222111110.........1122333444544333444577778999999999998876 PP

>> MONBRE001251  
   #    score  bias  c-Evalue  i-Evalue hmmfrom  hmm to    alifrom  ali to    envfrom  env to     acc
 ---   ------ ----- --------- --------- ------- -------    ------- -------    ------- -------    ----
   1 !   37.3   6.9   1.3e-10   5.8e-07      17     173 ..     112     283 ..     105     296 .. 0.66

  Alignments for each domain:
  == domain 1  score: 37.3 bits;  conditional E-value: 1.3e-10
  RYBP_YAFfromhmmout  17 sseegyWdCsvCTfrNsaeAfKCsmCdvRKGTSTRKpRlnsqlvaqqvaqqlapksppkkkkkekle...kaeakatkplk.......... 94 
                         ++++  W+C+ CT+ N+   ++C++C + +G S R    +++l  qq+a    +++ ++k++k       +++ ++t+p +          
        MONBRE001251 112 TIDAMDWNCTTCTYLNQGRVHRCKVCSAPRGSSRRHTMSSAKLQEQQMAIDNLNRNSSNKRAKVTRLfanTPNDAKTRPSTapdslhadkt 202
                         577888**********************************************999999888887543666555666666666655665544 PP

  RYBP_YAFfromhmmout  95 ....kstskskksk........ksrprLknvDRssaqqlavTvnnvTviiTdykekkkssssssssatssasseqesqssssseseekgss 173
                             +        +         s  rL + D s ++ +++   +vT  iT ++ +++ s+ +++sa + ass q  +s+s+ +++++++ 
        MONBRE001251 203 sgrlN--------QsrlarsdsASSSRLSEADAS-PMATDMNEAEVTP-ITVHHIQSDISAFAQASALKRASSPQPPYSESEPKTMKQAKA 283
                         44321........022333333777888888854.4444555555553.344444454555555555556666666665555555554433 PP

>> TELSPE044374  
   #    score  bias  c-Evalue  i-Evalue hmmfrom  hmm to    alifrom  ali to    envfrom  env to     acc
 ---   ------ ----- --------- --------- ------- -------    ------- -------    ------- -------    ----
   1 !   28.7   0.2   5.8e-08   0.00026       4      43 ..      76     115 ..      73     120 .. 0.88
   2 !   17.5   1.6   0.00015      0.67      23      44 ..     138     159 ..     127     161 .. 0.91
   3 ?    2.3   0.1       7.2   3.2e+04      18      43 ..     188     217 ..     183     221 .. 0.83

  Alignments for each domain:
  == domain 1  score: 28.7 bits;  conditional E-value: 5.8e-08
  RYBP_YAFfromhmmout   4 dkkspsraKrqaksseegyWdCsvCTfrNsaeAfKCsmCd 43 
                         +  sp+  K+ ++++e  +WdC  CT++N ++  +C mC 
        TELSPE044374  76 ETTSPTAGKKRSREEEPPVWDCPTCTYQNMRTTPQCAMCL 115
                         567889888888999************************5 PP

  == domain 2  score: 17.5 bits;  conditional E-value: 0.00015
  RYBP_YAFfromhmmout  23 WdCsvCTfrNsaeAfKCsmCdv 44 
                         W+C  CT+ N+a+A +C +C++
        TELSPE044374 138 WNCRTCTYYNEATATQCGVCNA 159
                         ********************85 PP

  == domain 3  score: 2.3 bits;  conditional E-value: 7.2
  RYBP_YAFfromhmmout  18 seegyWdCsv....CTfrNsaeAfKCsmCd 43 
                         + +gyW Cs     C   N +  + C+ Cd
        TELSPE044374 188 IPDGYWVCSPehggCSLFNPNSLYYCKECD 217
                         6799****954555***************9 PP

>> HEMPHA019154  
   #    score  bias  c-Evalue  i-Evalue hmmfrom  hmm to    alifrom  ali to    envfrom  env to     acc
 ---   ------ ----- --------- --------- ------- -------    ------- -------    ------- -------    ----
   1 ?   11.2   0.3     0.013        58      22      42 ..     155     175 ..     134     182 .. 0.82
   2 !   15.5   0.4   0.00066       2.9      17      43 ..     268     294 ..     254     298 .. 0.86
   3 !   17.6   0.9   0.00015      0.66      13      43 ..     308     338 ..     300     340 .. 0.85

  Alignments for each domain:
  == domain 1  score: 11.2 bits;  conditional E-value: 0.013
  RYBP_YAFfromhmmout  22 yWdCsvCTfrNsaeAfKCsmC 42 
                          W+C vCT  N +    C  C
        HEMPHA019154 155 LWECGVCTVMNDSSNVNCATC 175
                         6******************99 PP

  == domain 2  score: 15.5 bits;  conditional E-value: 0.00066
  RYBP_YAFfromhmmout  17 sseegyWdCsvCTfrNsaeAfKCsmCd 43 
                         + +++ W C  CTf+N  +   C +C+
        HEMPHA019154 268 APSNDAWTCEACTFSNDPTNTTCAICE 294
                         567999********************8 PP

  == domain 3  score: 17.6 bits;  conditional E-value: 0.00015
  RYBP_YAFfromhmmout  13 rqaksseegyWdCsvCTfrNsaeAfKCsmCd 43 
                         ++++++ee+ W C  CTf N a    C mC 
        HEMPHA019154 308 KSNQEQEEADWACEACTFLNDAANTTCGMCA 338
                         456789999*********************5 PP

>> HOMSAP075410  
   #    score  bias  c-Evalue  i-Evalue hmmfrom  hmm to    alifrom  ali to    envfrom  env to     acc
 ---   ------ ----- --------- --------- ------- -------    ------- -------    ------- -------    ----
   1 !   12.1   0.3    0.0072        32      18      44 ..      70      96 ..      50     105 .. 0.84
   2 ?    9.1   0.9     0.057   2.5e+02      17      42 ..     110     135 ..      97     137 .. 0.85
   3 ?   10.1   0.0      0.03   1.3e+02      14      43 ..     203     235 ..     191     260 .. 0.76
   4 ?    9.7   1.2     0.038   1.7e+02      19      44 ..     408     433 ..     397     436 .. 0.86
   5 ?    6.4   0.1      0.39   1.7e+03      16      43 ..     476     504 ..     464     516 .. 0.82

  Alignments for each domain:
  == domain 1  score: 12.1 bits;  conditional E-value: 0.0072
  RYBP_YAFfromhmmout 18 seegyWdCsvCTfrNsaeAfKCsmCdv 44
                        +  g W C  CTf N a   +Cs+C++
        HOMSAP075410 70 ATVGEWSCVRCTFLNPAGQRQCSICEA 96
                        55688********************96 PP

  == domain 2  score: 9.1 bits;  conditional E-value: 0.057
  RYBP_YAFfromhmmout  17 sseegyWdCsvCTfrNsaeAfKCsmC 42 
                         s+ee+ W C+ CTfrN      C++C
        HOMSAP075410 110 SVEEQKWPCARCTFRNFLGKEACEVC 135
                         789*************9888889999 PP

  == domain 3  score: 10.1 bits;  conditional E-value: 0.03
  RYBP_YAFfromhmmout  14 qak...sseegyWdCsvCTfrNsaeAfKCsmCd 43 
                         +++   ++  g W C  CT +N+  A  Cs+C 
        HOMSAP075410 203 EEEegaAEPRGGWACPRCTLHNTPVASSCSVCG 235
                         222333666799********************5 PP

  == domain 4  score: 9.7 bits;  conditional E-value: 0.038
  RYBP_YAFfromhmmout  19 eegyWdCsvCTfrNsaeAfKCsmCdv 44 
                         +   W C+ CT rN + A +Cs C  
        HOMSAP075410 408 DFTTWSCAKCTLRNPTVAPRCSACGC 433
                         5568********************76 PP

  == domain 5  score: 6.4 bits;  conditional E-value: 0.39
  RYBP_YAFfromhmmout  16 k.sseegyWdCsvCTfrNsaeAfKCsmCd 43 
                            +  g W C  CT  N   A  C  C 
        HOMSAP075410 476 VlPERPGQWACPACTLLNALRAKHCAACH 504
                         34566799********************7 PP

>> APISPI013681  
   #    score  bias  c-Evalue  i-Evalue hmmfrom  hmm to    alifrom  ali to    envfrom  env to     acc
 ---   ------ ----- --------- --------- ------- -------    ------- -------    ------- -------    ----
   1 !   19.4   2.6   4.1e-05      0.18      17      44 ..     230     257 ..     219     266 .. 0.82
   2 !   13.3   0.6    0.0031        13      17      43 ..     323     349 ..     306     356 .. 0.84
   3 !   24.9   0.8   8.7e-07    0.0038      18      43 ..     372     397 ..     363     472 .. 0.91

  Alignments for each domain:
  == domain 1  score: 19.4 bits;  conditional E-value: 4.1e-05
  RYBP_YAFfromhmmout  17 sseegyWdCsvCTfrNsaeAfKCsmCdv 44 
                          + ++ W+C  CTf+N+ +A  C++C++
        APISPI013681 230 RATKDIWECGTCTFHNKITAATCEICQT 257
                         56789*********************86 PP

  == domain 2  score: 13.3 bits;  conditional E-value: 0.0031
  RYBP_YAFfromhmmout  17 sseegyWdCsvCTfrNsaeAfKCsmCd 43 
                         + +++++ C  CT +Ns +A KC  C+
        APISPI013681 323 APQANVYSCPQCTLENSVDAVKCVACE 349
                         667899********************8 PP

  == domain 3  score: 24.9 bits;  conditional E-value: 8.7e-07
  RYBP_YAFfromhmmout  18 seegyWdCsvCTfrNsaeAfKCsmCd 43 
                         ++ + W C vCTf N+ +A +CsmC 
        APISPI013681 372 TSSNTWSCPVCTFANQMNAGQCSMCA 397
                         67899********************5 PP

>> ELPMAR020599  
   #    score  bias  c-Evalue  i-Evalue hmmfrom  hmm to    alifrom  ali to    envfrom  env to     acc
 ---   ------ ----- --------- --------- ------- -------    ------- -------    ------- -------    ----
   1 !   30.2   3.9     2e-08   8.8e-05      19      45 ..     286     312 ..     268     317 .. 0.80
   2 !   15.4   0.5   0.00069         3      21      47 ..     321     348 ..     313     351 .. 0.86

  Alignments for each domain:
  == domain 1  score: 30.2 bits;  conditional E-value: 2e-08
  RYBP_YAFfromhmmout  19 eegyWdCsvCTfrNsaeAfKCsmCdvR 45 
                          ++ W Cs+CT++N ++A KC+mC   
        ELPMAR020599 286 VDEHWKCSICTYQNARNALKCQMCGCD 312
                         5789********************765 PP

  == domain 2  score: 15.4 bits;  conditional E-value: 0.00069
  RYBP_YAFfromhmmout  21 gyWdCsvCTfrNsaeAfKCsmCd.vRKG 47 
                         + W+C  CTf+N     +C++C+ vR G
        ELPMAR020599 321 EKWECPACTFSNHPHSNRCEVCQaVRPG 348
                         56********************745665 PP

>> NEMVEC017400  
   #    score  bias  c-Evalue  i-Evalue hmmfrom  hmm to    alifrom  ali to    envfrom  env to     acc
 ---   ------ ----- --------- --------- ------- -------    ------- -------    ------- -------    ----
   1 !   14.7   3.1    0.0011       4.9      17      44 ..       4      31 ..       1      65 [. 0.83
   2 !   19.4   5.4   4.2e-05      0.18       9      43 ..      75     109 ..      66     116 .. 0.84
   3 !   15.7   7.7   0.00057       2.5      10     114 ..     147     260 ..     139     262 .. 0.61

  Alignments for each domain:
  == domain 1  score: 14.7 bits;  conditional E-value: 0.0011
  RYBP_YAFfromhmmout 17 sseegyWdCsvCTfrNsaeAfKCsmCdv 44
                        ++++  W C  CT+ N  +A KC++C +
        NEMVEC017400  4 NEQNLKWSCGYCTYLNWPTATKCTLCLA 31
                        566778********************65 PP

  == domain 2  score: 19.4 bits;  conditional E-value: 4.2e-05
  RYBP_YAFfromhmmout   9 sraKrqaksseegyWdCsvCTfrNsaeAfKCsmCd 43 
                         +++K++ +++e   W C  CTf N  +A +C mC 
        NEMVEC017400  75 TSNKKKPSEQEVTKWKCPTCTFDNWPNALRCVMCH 109
                         35677777888999********************6 PP

  == domain 3  score: 15.7 bits;  conditional E-value: 0.00057
  RYBP_YAFfromhmmout  10 raKrqaksseegyWdCsvCTfrNsaeAfKCsmCdvRK..GTSTRKpRl..nsqlvaqqvaqqlapksppkkkkkekle.....kaeakatk 91 
                         + K +a+ ++   W+C  CT++N  +  KC +C + K  G     p++  n++l++ +++ +    + +     ++++      ++   + 
        NEMVEC017400 147 NDKNKAQLKNLTKWQCPNCTYENWPKTAKCVICGTTKplGKPSDEPKMskNQNLASHKASGSRRRSPSSSLTDMSAIQssnqeAKNIIYDI 237
                         5667777778899*********************999555555555541144555544444443333333333333332221122222334 PP

  RYBP_YAFfromhmmout  92 plkkstskskkskksrprLknvD 114
                         p ++ + ++++ ++ r+rLk+ D
        NEMVEC017400 238 PASEDVNDNEEVMQIRNRLKDCD 260
                         44477777788899999999988 PP

>> THETRA002761  
   #    score  bias  c-Evalue  i-Evalue hmmfrom  hmm to    alifrom  ali to    envfrom  env to     acc
 ---   ------ ----- --------- --------- ------- -------    ------- -------    ------- -------    ----
   1 ?   10.3   3.9     0.025   1.1e+02      21      47 ..     740     766 ..     732     781 .. 0.78
   2 !   37.1   0.5   1.5e-10   6.7e-07      19      50 ..     795     826 ..     776     859 .. 0.84

  Alignments for each domain:
  == domain 1  score: 10.3 bits;  conditional E-value: 0.025
  RYBP_YAFfromhmmout  21 gyWdCsvCTfrNsaeAfKCsmCd.vRKG 47 
                         g+W Cs CTf Ns     C mC  +R G
        THETRA002761 740 GSWSCSACTFANSGG-ESCAMCGsARSG 766
                         89**********975.47****625665 PP

  == domain 2  score: 37.1 bits;  conditional E-value: 1.5e-10
  RYBP_YAFfromhmmout  19 eegyWdCsvCTfrNsaeAfKCsmCdvRKGTST 50 
                         +   W CsvCTf Ns  A  CsmC + KGTS 
        THETRA002761 795 SGPTWSCSVCTFDNSPGALACSMCSTPKGTSA 826
                         5568**************************96 PP

>> CHOSPE025189  
   #    score  bias  c-Evalue  i-Evalue hmmfrom  hmm to    alifrom  ali to    envfrom  env to     acc
 ---   ------ ----- --------- --------- ------- -------    ------- -------    ------- -------    ----
   1 !   16.7   0.4   0.00028       1.2      21      43 ..      13      35 ..       5      37 .. 0.92
   2 !   20.9   0.1   1.4e-05     0.063      18      43 ..      80     104 ..      73     107 .. 0.86

  Alignments for each domain:
  == domain 1  score: 16.7 bits;  conditional E-value: 0.00028
  RYBP_YAFfromhmmout 21 gyWdCsvCTfrNsaeAfKCsmCd 43
                        + W C  CT+ N a+A  C++C 
        CHOSPE025189 13 DTWPCPECTYVNAADADECEVCG 35
                        68********************5 PP

  == domain 2  score: 20.9 bits;  conditional E-value: 1.4e-05
  RYBP_YAFfromhmmout  18 seegyWdCsvCTfrNsaeAfKCsmCd 43 
                           +g W C+ CTf+N  + f+CsmC 
        CHOSPE025189  80 FAAGPWACAACTFENP-QGFQCSMCG 104
                         56789*********97.68******6 PP

>> HEMPHA063759  
   #    score  bias  c-Evalue  i-Evalue hmmfrom  hmm to    alifrom  ali to    envfrom  env to     acc
 ---   ------ ----- --------- --------- ------- -------    ------- -------    ------- -------    ----
   1 !   19.1   0.0   5.2e-05      0.23      10      43 ..     247     280 ..     240     285 .. 0.89
   2 !   15.5   0.3   0.00065       2.8      17      43 ..     301     327 ..     292     331 .. 0.88

  Alignments for each domain:
  == domain 1  score: 19.1 bits;  conditional E-value: 5.2e-05
  RYBP_YAFfromhmmout  10 raKrqaksseegyWdCsvCTfrNsaeAfKCsmCd 43 
                         r+    k+se+g W C  CT++N   A  C++C 
        HEMPHA063759 247 RPAPAPKASEDGPWPCGRCTYENGGGASECTVCS 280
                         6777889**************************7 PP

  == domain 2  score: 15.5 bits;  conditional E-value: 0.00065
  RYBP_YAFfromhmmout  17 sseegyWdCsvCTfrNsaeAfKCsmCd 43 
                         +s+ + W C  CTf Ns +   C mC 
        HEMPHA063759 301 ASDLKQWACLRCTFVNSEDVVECDMCG 327
                         567789********************6 PP

>> KLENIT011235  
   #    score  bias  c-Evalue  i-Evalue hmmfrom  hmm to    alifrom  ali to    envfrom  env to     acc
 ---   ------ ----- --------- --------- ------- -------    ------- -------    ------- -------    ----
   1 !   19.9   0.5   2.9e-05      0.13      10      43 ..     342     378 ..     336     385 .. 0.74
   2 !   14.8   1.0     0.001       4.5      19      44 ..     390     415 ..     379     423 .. 0.85
   3 ?    9.9   0.9     0.034   1.5e+02      18      43 ..     479     504 ..     474     507 .. 0.90

  Alignments for each domain:
  == domain 1  score: 19.9 bits;  conditional E-value: 2.9e-05
  RYBP_YAFfromhmmout  10 raKrqak...sseegyWdCsvCTfrNsaeAfKCsmCd 43 
                         r+Kr++     +    W CsvCT +N++ A +C  C 
        KLENIT011235 342 RRKRKQAgedWEAGRGWACSVCTLENNSLALQCGACG 378
                         5566555342333446*******************96 PP

  == domain 2  score: 14.8 bits;  conditional E-value: 0.001
  RYBP_YAFfromhmmout  19 eegyWdCsvCTfrNsaeAfKCsmCdv 44 
                          + +W C  CT +N a A  Cs C +
        KLENIT011235 390 LDTFWHCQACTLQNPAGATTCSACGA 415
                         578*********************75 PP

  == domain 3  score: 9.9 bits;  conditional E-value: 0.034
  RYBP_YAFfromhmmout  18 seegyWdCsvCTfrNsaeAfKCsmCd 43 
                         ++++ W C  CT  N+    KC  C+
        KLENIT011235 479 QQQKGWACKFCTLMNEPRSSKCAACE 504
                         56788********************8 PP

>> LAPGUS044708  
   #    score  bias  c-Evalue  i-Evalue hmmfrom  hmm to    alifrom  ali to    envfrom  env to     acc
 ---   ------ ----- --------- --------- ------- -------    ------- -------    ------- -------    ----
   1 !   14.5   0.5    0.0013       5.5      18      42 ..      89     113 ..      75     116 .. 0.85
   2 !   22.7   0.3   4.1e-06     0.018      13      43 ..     132     164 ..     121     167 .. 0.76

  Alignments for each domain:
  == domain 1  score: 14.5 bits;  conditional E-value: 0.0013
  RYBP_YAFfromhmmout  18 seegyWdCsvCTfrNsaeAfKCsmC 42 
                          +   W CsvCT +N  +  +C++C
        LAPGUS044708  89 FKTRAWACSVCTAENAGKHLQCQVC 113
                         56678******************** PP

  == domain 2  score: 22.7 bits;  conditional E-value: 4.1e-06
  RYBP_YAFfromhmmout  13 rqaksseegyWdCsvCTfrNsaeAf..KCsmCd 43 
                         +qa ++   yW C+vCTf+N++  +  KC+mC 
        LAPGUS044708 132 QQAPAEAIIYWHCAVCTFHNTQPSHesKCEMCG 164
                         455566667***********9876555*****5 PP

>> PLABRA005575  
   #    score  bias  c-Evalue  i-Evalue hmmfrom  hmm to    alifrom  ali to    envfrom  env to     acc
 ---   ------ ----- --------- --------- ------- -------    ------- -------    ------- -------    ----
   1 !   16.4   1.3   0.00033       1.4      17      43 ..    4125    4151 ..    4116    4155 .. 0.90
   2 !   23.9   2.9   1.7e-06    0.0075      17      44 ..    4175    4202 ..    4168    4204 .] 0.90

  Alignments for each domain:
  == domain 1  score: 16.4 bits;  conditional E-value: 0.00033
  RYBP_YAFfromhmmout   17 sseegyWdCsvCTfrNsaeAfKCsmCd 43  
                           +eeg W C vCTfrN++    C +C 
        PLABRA005575 4125 IVEEGKWTCHVCTFRNERAVDHCAVCT 4151
                          679***********************6 PP

  == domain 2  score: 23.9 bits;  conditional E-value: 1.7e-06
  RYBP_YAFfromhmmout   17 sseegyWdCsvCTfrNsaeAfKCsmCdv 44  
                          +s++++W+C vCTfrN+a A  C mCd+
        PLABRA005575 4175 ASSASSWNCPVCTFRNEAGADVCAMCDT 4202
                          67899**********************7 PP

>> IXOSCA011209  
   #    score  bias  c-Evalue  i-Evalue hmmfrom  hmm to    alifrom  ali to    envfrom  env to     acc
 ---   ------ ----- --------- --------- ------- -------    ------- -------    ------- -------    ----
   1 !   13.5   2.4    0.0026        12      22      43 ..       7      28 ..       2      33 .. 0.90
   2 !   13.4   0.1    0.0027        12      22      43 ..      63      84 ..      56      91 .. 0.87
   3 !   16.5   2.1   0.00032       1.4      17      43 ..     121     147 ..     107     151 .. 0.82

  Alignments for each domain:
  == domain 1  score: 13.5 bits;  conditional E-value: 0.0026
  RYBP_YAFfromhmmout 22 yWdCsvCTfrNsaeAfKCsmCd 43
                         W C  CT++N  +A +C++C+
        IXOSCA011209  7 KWSCQHCTYENWPKALRCTICQ 28
                        5********************7 PP

  == domain 2  score: 13.4 bits;  conditional E-value: 0.0027
  RYBP_YAFfromhmmout 22 yWdCsvCTfrNsaeAfKCsmCd 43
                         W Cs CT+ N  +  KC+ C 
        IXOSCA011209 63 KWACSKCTYLNWPQSIKCTQCL 84
                        6******************995 PP

  == domain 3  score: 16.5 bits;  conditional E-value: 0.00032
  RYBP_YAFfromhmmout  17 sseegyWdCsvCTfrNsaeAfKCsmCd 43 
                           + + W C  CT++N  +  KC mC 
        IXOSCA011209 121 GDSRSKWTCHACTYENWPKSRKCVMCS 147
                         456788********************7 PP

>> DIAGRA019693  
   #    score  bias  c-Evalue  i-Evalue hmmfrom  hmm to    alifrom  ali to    envfrom  env to     acc
 ---   ------ ----- --------- --------- ------- -------    ------- -------    ------- -------    ----
   1 !   34.9   5.3     7e-10   3.1e-06       7      95 ..      62     153 ..      53     171 .. 0.68

  Alignments for each domain:
  == domain 1  score: 34.9 bits;  conditional E-value: 7e-10
  RYBP_YAFfromhmmout   7 spsraKrqak.sseegyWdCsvCTfrNsaeAfKCsmCdvRKGTSTRKpRlnsqlv..aqqvaqqlapksppkkkkkeklekaeakatkplk 94 
                         s+++aK ++    + + W Cs CTf+N+a   +C+mC+        Kp +++ +v  aqq+a+++ +++p +k++++++ +++ ++t+p +
        DIAGRA019693  62 SEQHAKTKTDgGDKTSPWTCSACTFNNTALNVRCEMCES------PKPEQSDGIVlqAQQTARST-SRPPLRKQSQTSTTTTTPTTTTPPT 145
                         45555555553566678********************96......589****9994455666655.7777889988888877777666655 PP

  RYBP_YAFfromhmmout  95 .......k 95 
                                 
        DIAGRA019693 146 tmtsaptI 153
                         33332220 PP

>> CRAGIG008381  
   #    score  bias  c-Evalue  i-Evalue hmmfrom  hmm to    alifrom  ali to    envfrom  env to     acc
 ---   ------ ----- --------- --------- ------- -------    ------- -------    ------- -------    ----
   1 !   15.5   5.0   0.00064       2.8      18      46 ..       3      31 ..       1      38 [. 0.90
   2 !   13.9   6.6     0.002       8.8      22      49 ..      81     109 ..      52     123 .. 0.87
   3 !   17.9   4.0   0.00012      0.53      13      61 ..     165     206 ..     153     288 .. 0.59

  Alignments for each domain:
  == domain 1  score: 15.5 bits;  conditional E-value: 0.00064
  RYBP_YAFfromhmmout 18 seegyWdCsvCTfrNsaeAfKCsmCdvRK 46
                        ++ + W+C  CT++N +   KC++C+ R+
        CRAGIG008381  3 TDTDKWECQHCTYQNYQVSAKCTLCNKRR 31
                        57899********************9986 PP

  == domain 2  score: 13.9 bits;  conditional E-value: 0.002
  RYBP_YAFfromhmmout  22 yWdCsvCTfrNsaeAfKCsmCd.vRKGTS 49 
                          W Cs CT+ N  +A KC+ C  vRK  S
        CRAGIG008381  81 KWACSACTYLNWPKASKCTQCHrVRKSVS 109
                         6********************66999766 PP

  == domain 3  score: 17.9 bits;  conditional E-value: 0.00012
  RYBP_YAFfromhmmout  13 rqaksseegyWdCsvCTfrNsaeAfKCsmCdvRKGTSTRKpRlnsqlva 61 
                          +  +  +  W C  CT++N  +  KC mC + +G      R + ++++
        CRAGIG008381 165 TH-AKYAKIKWTCKACTYENWPKTQKCVMCGTSRG------RFSPEIIT 206
                         33.3466778********************66555......44444444 PP

>> HEMPHA043885  
   #    score  bias  c-Evalue  i-Evalue hmmfrom  hmm to    alifrom  ali to    envfrom  env to     acc
 ---   ------ ----- --------- --------- ------- -------    ------- -------    ------- -------    ----
   1 !   34.6   1.5   8.9e-10   3.9e-06      23      43 ..     399     419 ..     393     421 .. 0.96

  Alignments for each domain:
  == domain 1  score: 34.6 bits;  conditional E-value: 8.9e-10
  RYBP_YAFfromhmmout  23 WdCsvCTfrNsaeAfKCsmCd 43 
                         WdCsvCTfrN+a A KC+mCd
        HEMPHA043885 399 WDCSVCTFRNEAGAAKCTMCD 419
                         ********************9 PP

>> ACACAS012758  
   #    score  bias  c-Evalue  i-Evalue hmmfrom  hmm to    alifrom  ali to    envfrom  env to     acc
 ---   ------ ----- --------- --------- ------- -------    ------- -------    ------- -------    ----
   1 !   18.3   0.2   8.8e-05      0.38      23      80 ..       4      63 ..       2      77 .. 0.76
   2 !   26.9   0.8   2.1e-07    0.0009      18      50 ..      80     113 ..      74     121 .. 0.88

  Alignments for each domain:
  == domain 1  score: 18.3 bits;  conditional E-value: 8.8e-05
  RYBP_YAFfromhmmout 23 WdCsvCTfrNsaeAfKCsmCdv.RKGTSTRKpRlnsqlv.aqqvaqqlapksppkkkkke 80
                        W C vCTf N      C+mC++ R  T      ++  l   ++vaq++a+ +   k ++e
        ACACAS012758  4 WTCEVCTFLNDDALPSCEMCEAsRPATPSSAAQQQPSLLpPRRVAQAVAQWPDDDKAERE 63
                        ***********9999******746677666665555554156777777777777776665 PP

  == domain 2  score: 26.9 bits;  conditional E-value: 2.1e-07
  RYBP_YAFfromhmmout  18 seegyWdCsvCTfrNsaeAfKCsmCd.vRKGTST 50 
                          ++++W C++CTf Ns+   +C+mC+ +R GTS 
        ACACAS012758  80 RDADFWHCTLCTFLNSNGRSQCEMCQsARPGTSP 113
                         6899*********************74799**96 PP

>> HEMPHA019159  
   #    score  bias  c-Evalue  i-Evalue hmmfrom  hmm to    alifrom  ali to    envfrom  env to     acc
 ---   ------ ----- --------- --------- ------- -------    ------- -------    ------- -------    ----
   1 !   16.4   0.6   0.00034       1.5      17      43 ..    2730    2756 ..    2719    2760 .. 0.87
   2 !   13.8   0.1    0.0021       9.2      17      51 ..    2856    2892 ..    2847    2979 .. 0.68
   3 !   19.5   5.0   3.7e-05      0.16      10      47 ..    3568    3608 ..    3560    3610 .. 0.71

  Alignments for each domain:
  == domain 1  score: 16.4 bits;  conditional E-value: 0.00034
  RYBP_YAFfromhmmout   17 sseegyWdCsvCTfrNsaeAfKCsmCd 43  
                            e+  W C +CTf N +   KC +Cd
        HEMPHA019159 2730 GLEDVQWPCDLCTFMNDSSNSKCVICD 2756
                          678999********************9 PP

  == domain 2  score: 13.8 bits;  conditional E-value: 0.0021
  RYBP_YAFfromhmmout   17 sseegyWdCsvCTfrNsaeAfKCsmCdv..RKGTSTR 51  
                          ++ ++ W C vC ++N      C+mC+v  R    TR
        HEMPHA019159 2856 EEADDRWPCEVCSYKNPWALDVCEMCQVgpRPPEHTR 2892
                          567899************999******9555555555 PP

  == domain 3  score: 19.5 bits;  conditional E-value: 3.7e-05
  RYBP_YAFfromhmmout   10 raKrqak..sseegyWdCsvCTfr.NsaeAfKCsmCdvRKG 47  
                          r+ r+++   +  g+W C +CT+  N +  f C+mC+  KG
        HEMPHA019159 3568 RRSRETEeaGVRPGFWKCNICTYAeNANSVFACTMCNYAKG 3608
                          33333333467789*********7266678*******9999 PP

>> PLATAR003806  
   #    score  bias  c-Evalue  i-Evalue hmmfrom  hmm to    alifrom  ali to    envfrom  env to     acc
 ---   ------ ----- --------- --------- ------- -------    ------- -------    ------- -------    ----
   1 ?    8.3   1.0       0.1   4.5e+02      21      43 ..    1424    1446 ..    1401    1452 .. 0.80
   2 !   26.5   1.3   2.6e-07    0.0012      15      43 ..    1457    1485 ..    1448    1488 .. 0.88
   3 !   13.9   5.1     0.002       8.6      20      47 ..    1509    1536 ..    1506    1539 .. 0.91
   4 ?    3.6   2.4       2.9   1.3e+04      22      46 ..    1542    1566 ..    1535    1569 .. 0.88

  Alignments for each domain:
  == domain 1  score: 8.3 bits;  conditional E-value: 0.1
  RYBP_YAFfromhmmout   21 gyWdCsvCTfrNsaeAfKCsmCd 43  
                          + W C  CTfrN+a+   C +C 
        PLATAR003806 1424 ADWSCPACTFRNKAKDGICGVCG 1446
                          67*************99999995 PP

  == domain 2  score: 26.5 bits;  conditional E-value: 2.6e-07
  RYBP_YAFfromhmmout   15 aksseegyWdCsvCTfrNsaeAfKCsmCd 43  
                          a + ++g+W+C vCT rN a+A KC +C+
        PLATAR003806 1457 AAKPDDGSWECPVCTLRNAADAAKCAVCN 1485
                          45679***********************7 PP

  == domain 3  score: 13.9 bits;  conditional E-value: 0.002
  RYBP_YAFfromhmmout   20 egyWdCsvCTfrNsaeAfKCsmCdvRKG 47  
                          +++W CsvCT rN+a A  C  C + +G
        PLATAR003806 1509 DDSWACSVCTVRNKAAATVCATCGTARG 1536
                          689********************88776 PP

  == domain 4  score: 3.6 bits;  conditional E-value: 2.9
  RYBP_YAFfromhmmout   22 yWdCsvCTfrNsaeAfKCsmCdvRK 46  
                           W Cs CT  N     +C+ C + K
        PLATAR003806 1542 GWKCSNCTLVNMPASARCEACGADK 1566
                          5********************8755 PP

>> PAUCHR002610  
   #    score  bias  c-Evalue  i-Evalue hmmfrom  hmm to    alifrom  ali to    envfrom  env to     acc
 ---   ------ ----- --------- --------- ------- -------    ------- -------    ------- -------    ----
   1 !   16.0   2.9   0.00044       1.9      17      42 ..      50      75 ..      38      78 .. 0.88
   2 !   24.9   0.1   8.6e-07    0.0038      22      43 ..     752     773 ..     690     776 .. 0.94

  Alignments for each domain:
  == domain 1  score: 16.0 bits;  conditional E-value: 0.00044
  RYBP_YAFfromhmmout 17 sseegyWdCsvCTfrNsaeAfKCsmC 42
                        s  e+ W C  CT++Nsae   C+mC
        PAUCHR002610 50 SGGEKTWSCDKCTYNNSAELKECEMC 75
                        556899******************** PP

  == domain 2  score: 24.9 bits;  conditional E-value: 8.6e-07
  RYBP_YAFfromhmmout  22 yWdCsvCTfrNsaeAfKCsmCd 43 
                          W+C+ CT++N+    KC+mCd
        PAUCHR002610 752 NWQCTTCTYKNTISVLKCEMCD 773
                         6********************9 PP

>> EUGLON029859  
   #    score  bias  c-Evalue  i-Evalue hmmfrom  hmm to    alifrom  ali to    envfrom  env to     acc
 ---   ------ ----- --------- --------- ------- -------    ------- -------    ------- -------    ----
   1 ?   10.5   0.0     0.021        93      20      43 ..     131     154 ..     126     175 .. 0.90
   2 ?    3.7   0.4       2.7   1.2e+04      21      43 ..     232     254 ..     228     257 .. 0.91
   3 !   22.9   1.1   3.5e-06     0.015      22      48 ..     313     339 ..     302     341 .. 0.93

  Alignments for each domain:
  == domain 1  score: 10.5 bits;  conditional E-value: 0.021
  RYBP_YAFfromhmmout  20 egyWdCsvCTfrNsaeAfKCsmCd 43 
                         e+ W C  CT +N ++  KC++C 
        EUGLON029859 131 EAEWKCPECTLTNVSTSPKCEVCG 154
                         678********************6 PP

  == domain 2  score: 3.7 bits;  conditional E-value: 2.7
  RYBP_YAFfromhmmout  21 gyWdCsvCTfrNsaeAfKCsmCd 43 
                         + W C  C   N + A+ C+ C 
        EUGLON029859 232 NAWRCETCGVVNVSSAHDCKECG 254
                         78******************995 PP

  == domain 3  score: 22.9 bits;  conditional E-value: 3.5e-06
  RYBP_YAFfromhmmout  22 yWdCsvCTfrNsaeAfKCsmCdvRKGT 48 
                          W+C++CT rN + A  C +Cd+++GT
        EUGLON029859 313 EWECAMCTLRNATSAECCVVCDAKRGT 339
                         6*************************9 PP

>> ELPMAR012948  
   #    score  bias  c-Evalue  i-Evalue hmmfrom  hmm to    alifrom  ali to    envfrom  env to     acc
 ---   ------ ----- --------- --------- ------- -------    ------- -------    ------- -------    ----
   1 !   19.4   5.5   4.1e-05      0.18      15      43 ..      43      71 ..      30      74 .. 0.87
   2 !   15.0   6.1    0.0009         4      22      46 ..      75      99 ..      71     101 .. 0.89
   3 !   12.7   0.8    0.0046        20      20      42 ..     129     151 ..     111     155 .. 0.86

  Alignments for each domain:
  == domain 1  score: 19.4 bits;  conditional E-value: 4.1e-05
  RYBP_YAFfromhmmout 15 aksseegyWdCsvCTfrNsaeAfKCsmCd 43
                        +++s ++ W C +CTf+N a+Af C  C 
        ELPMAR012948 43 NSTSTDSDWVCKLCTFKNVANAFECVACG 71
                        45788999********************6 PP

  == domain 2  score: 15.0 bits;  conditional E-value: 0.0009
  RYBP_YAFfromhmmout 22 yWdCsvCTfrNsaeAfKCsmCdvRK 46
                         W C+ CTf+N+a+  +C+mC++ K
        ELPMAR012948 75 NWWCTSCTFENEADDIRCKMCQTVK 99
                        588******************9765 PP

  == domain 3  score: 12.7 bits;  conditional E-value: 0.0046
  RYBP_YAFfromhmmout  20 egyWdCsvCTfrNsaeAfKCsmC 42 
                         ++ W C+vCT  N+ +   C++C
        ELPMAR012948 129 ASNWSCAVCTLANKMDDTACHVC 151
                         678*******************9 PP

>> SALKVE020243  
   #    score  bias  c-Evalue  i-Evalue hmmfrom  hmm to    alifrom  ali to    envfrom  env to     acc
 ---   ------ ----- --------- --------- ------- -------    ------- -------    ------- -------    ----
   1 !   34.6   0.6   8.8e-10   3.9e-06      12      96 ..       4      91 ..       1     109 [. 0.72

  Alignments for each domain:
  == domain 1  score: 34.6 bits;  conditional E-value: 8.8e-10
  RYBP_YAFfromhmmout 12 KrqaksseegyWdCsvCTfrNsaeAfKCsmCdvRKGTSTRKpRl...nsqlvaqqvaqqlapksp...pkkkkkekle...kaeakatkplkk 95
                        Kr+    + + W C  CTf+N    f C +C + +GT  R  ++    s l  qq+a + a++ p   +   + ++ +    a++++++p+++
        SALKVE020243  4 KRE---RKSSIWACPHCTFENPGGTFSCGVCLTPRGTASRQAKVmlpASSLEEQQQALERAQRRPgapA---AAQAAHpasAAHREKQRPMQN 90
                        444...45789*****************************99873336899999999999998885432...333333333555566666553 PP

  RYBP_YAFfromhmmout 96 s 96
                        +
        SALKVE020243 91 A 91
                        3 PP

>> NEPPYR007040  
   #    score  bias  c-Evalue  i-Evalue hmmfrom  hmm to    alifrom  ali to    envfrom  env to     acc
 ---   ------ ----- --------- --------- ------- -------    ------- -------    ------- -------    ----
   1 ?    8.4   0.1     0.095   4.2e+02      21      51 ..      21      51 ..       8      70 .. 0.82
   2 !   26.0   0.3   3.8e-07    0.0016      21      61 ..     113     153 ..     105     170 .. 0.84

  Alignments for each domain:
  == domain 1  score: 8.4 bits;  conditional E-value: 0.095
  RYBP_YAFfromhmmout 21 gyWdCsvCTfrNsaeAfKCsmCdvRKGTSTR 51
                        g W C+ CT +N a    C  C    G   R
        NEPPYR007040 21 GGWRCAFCTRENGAASAACVTCGKSGGVAGR 51
                        67********************876666665 PP

  == domain 2  score: 26.0 bits;  conditional E-value: 3.8e-07
  RYBP_YAFfromhmmout  21 gyWdCsvCTfrNsaeAfKCsmCdvRKGTSTRKpRlnsqlva 61 
                         g W+C +CT rN+a+A KC +C   KG     p+  +  va
        NEPPYR007040 113 GPWNCNLCTKRNEATAVKCGVCGRAKGYQYQAPKKAATSVA 153
                         67**********************9*987777776666555 PP

>> RHYHUM010532  
   #    score  bias  c-Evalue  i-Evalue hmmfrom  hmm to    alifrom  ali to    envfrom  env to     acc
 ---   ------ ----- --------- --------- ------- -------    ------- -------    ------- -------    ----
   1 ?    9.1   0.1     0.061   2.7e+02      18      42 ..     285     309 ..     273     314 .. 0.85
   2 !   22.8   0.0   3.8e-06     0.017      15      43 ..     344     372 ..     337     412 .. 0.86

  Alignments for each domain:
  == domain 1  score: 9.1 bits;  conditional E-value: 0.061
  RYBP_YAFfromhmmout  18 seegyWdCsvCTfrNsaeAfKCsmC 42 
                         + ++ W C vCT  N+    +C  C
        RHYHUM010532 285 VPADQWACQVCTLLNNLSTPRCGAC 309
                         55789*****************999 PP

  == domain 2  score: 22.8 bits;  conditional E-value: 3.8e-06
  RYBP_YAFfromhmmout  15 aksseegyWdCsvCTfrNsaeAfKCsmCd 43 
                         a ++ ++ W C vCT +NsaeA  C mC 
        RHYHUM010532 344 AAAVAAAGWVCQVCTLHNSAEARHCAMCG 372
                         55667788********************5 PP

>> TRIADH004705  
   #    score  bias  c-Evalue  i-Evalue hmmfrom  hmm to    alifrom  ali to    envfrom  env to     acc
 ---   ------ ----- --------- --------- ------- -------    ------- -------    ------- -------    ----
   1 !   18.8   3.6   6.3e-05      0.28      20      42 ..       8      30 ..       2      36 .. 0.88
   2 !   17.9   4.0   0.00012      0.52      10      44 ..      65      99 ..      50     100 .. 0.78
   3 ?   10.4   5.1     0.023     1e+02      21      43 ..     139     161 ..     130     164 .. 0.92

  Alignments for each domain:
  == domain 1  score: 18.8 bits;  conditional E-value: 6.3e-05
  RYBP_YAFfromhmmout 20 egyWdCsvCTfrNsaeAfKCsmC 42
                         + W C vCTf N   A +C mC
        TRIADH004705  8 GSKWTCQVCTFDNHMSAVRCAMC 30
                        568******************** PP

  == domain 2  score: 17.9 bits;  conditional E-value: 0.00012
  RYBP_YAFfromhmmout 10 raKrqaksseegyWdCsvCTfrNsaeAfKCsmCdv 44
                        ++  + +  +++ W C+ CT++N  +   CsmC+ 
        TRIADH004705 65 HQSNEYQRGSDQIWSCASCTYENCLNSSNCSMCEM 99
                        344444577899*********************96 PP

  == domain 3  score: 10.4 bits;  conditional E-value: 0.023
  RYBP_YAFfromhmmout  21 gyWdCsvCTfrNsaeAfKCsmCd 43 
                         + W Cs CT++N  +  +C mC+
        TRIADH004705 139 NKWICSRCTYENFIKSLRCVMCQ 161
                         67********************6 PP

>> DROMEL030605  
   #    score  bias  c-Evalue  i-Evalue hmmfrom  hmm to    alifrom  ali to    envfrom  env to     acc
 ---   ------ ----- --------- --------- ------- -------    ------- -------    ------- -------    ----
   1 !   18.5   4.6   7.6e-05      0.33      18      46 ..       6      34 ..       2      36 .. 0.90
   2 !   19.5   1.7   3.7e-05      0.16       8      47 ..      78     117 ..      74     123 .. 0.90
   3 ?    8.5  15.1     0.088   3.9e+02       9      73 ..     222     290 ..     212     337 .. 0.63

  Alignments for each domain:
  == domain 1  score: 18.5 bits;  conditional E-value: 7.6e-05
  RYBP_YAFfromhmmout 18 seegyWdCsvCTfrNsaeAfKCsmCdvRK 46
                         +++ W C  CT++N     KC+mC++ K
        DROMEL030605  6 DDAQKWKCETCTYENYPSSLKCTMCQASK 34
                        57889********************9876 PP

  == domain 2  score: 19.5 bits;  conditional E-value: 3.7e-05
  RYBP_YAFfromhmmout   8 psraKrqaksseegyWdCsvCTfrNsaeAfKCsmCdvRKG 47 
                         p+++ rq++ ++ + W C vCT+ N     +C  C +++G
        DROMEL030605  78 PQSQARQSNVADSEKWPCKVCTYLNWPRSLRCVQCCTKRG 117
                         677889999***********************99988877 PP

  == domain 3  score: 8.5 bits;  conditional E-value: 0.088
  RYBP_YAFfromhmmout   9 sraKrqaksseegyWdCsvCTfrNsaeAfKCsmCd.vRK...GTSTRKpRlnsqlvaqqvaqqlapksp 73 
                           + +q+k+   + W C  CT++N     KCsmC  +R      S     ++s l +q+ +qq  ++++
        DROMEL030605 222 AVPPQQQKQCYVSKWACNSCTYENWPRSIKCSMCGkTREreiSGSQNDLHASSSLNSQEENQQQLQQPN 290
                         36677888999999********************62443222345666677777777777777755555 PP

>> DIAGRA030328  
   #    score  bias  c-Evalue  i-Evalue hmmfrom  hmm to    alifrom  ali to    envfrom  env to     acc
 ---   ------ ----- --------- --------- ------- -------    ------- -------    ------- -------    ----
   1 !   14.7   3.6    0.0011         5       9      43 ..       3      40 ..       1      44 [. 0.82
   2 !   11.9   1.4    0.0081        35      18      44 ..      46      72 ..      40      91 .. 0.86
   3 !   18.0   1.9   0.00011      0.47      20     120 ..     128     264 ..     107     274 .. 0.70

  Alignments for each domain:
  == domain 1  score: 14.7 bits;  conditional E-value: 0.0011
  RYBP_YAFfromhmmout  9 sraKrqaksseegyWdCsvCTfrNsae...AfKCsmCd 43
                        s++K +++ se   W Cs CTf+N a+   A  C mC 
        DIAGRA030328  3 SSPKSKRRRSEPTKWFCSACTFENIAQgeaATACAMCK 40
                        4677778899**************985444889****7 PP

  == domain 2  score: 11.9 bits;  conditional E-value: 0.0081
  RYBP_YAFfromhmmout 18 seegyWdCsvCTfrNsaeAfKCsmCdv 44
                        ++++ W Cs CT +N +   KC+ C +
        DIAGRA030328 46 AQDERWSCSQCTLHNPSAISKCTACGT 72
                        67899********************64 PP

  == domain 3  score: 18.0 bits;  conditional E-value: 0.00011
  RYBP_YAFfromhmmout  20 egyWdCsvCTfrNsaeAfKCsmCdvRKGTSTRKpRlnsqlvaqqvaqqlapksppkkkkkekle........................... 83 
                         ++ W Cs CTf N     KC  C      S R  R  ++++ q  a + ++++ + k++ +                              
        DIAGRA030328 128 QALWCCSACTFINLGMKVKCGACR-----SSRPSR-RKEIIQQPEASSSVTPEVETKRRTSGRAlksrvlmidghqvlaennytvtsgeyi 212
                         689********************5.....666555.56899999999998888876666554437799999******99999999999999 PP

  RYBP_YAFfromhmmout  84 ............kaeakatkplkkstskskksk...ksrprLknvDRssaqq 120
                                     ++   + kp+kk++   +k++   ++++++ ++ R +a++
        DIAGRA030328 213 fgtetatvqtatTNAIIKPKPVKKPVKPREKQSheiRRQKQVDEIKRAKAKS 264
                         9988777766442222233344444444444440114444455555666655 PP

>> LAPGUS050352  
   #    score  bias  c-Evalue  i-Evalue hmmfrom  hmm to    alifrom  ali to    envfrom  env to     acc
 ---   ------ ----- --------- --------- ------- -------    ------- -------    ------- -------    ----
   1 ?   11.2   1.6     0.013        58      18      46 ..      91     119 ..      80     128 .. 0.86
   2 !   18.6   0.9   7.2e-05      0.32      18      55 ..     169     206 ..     157     226 .. 0.85
   3 !   17.2   3.0   0.00019      0.85      19      46 ..     237     264 ..     221     264 .. 0.89

  Alignments for each domain:
  == domain 1  score: 11.2 bits;  conditional E-value: 0.013
  RYBP_YAFfromhmmout  18 seegyWdCsvCTfrNsaeAfKCsmCdvRK 46 
                         + ++ W C +CT +N a+   C +C + K
        LAPGUS050352  91 AAAAAWACPLCTVENRATVNVCAVCGASK 119
                         56789********************9877 PP

  == domain 2  score: 18.6 bits;  conditional E-value: 7.2e-05
  RYBP_YAFfromhmmout  18 seegyWdCsvCTfrNsaeAfKCsmCdvRKGTSTRKpRl 55 
                         + ++ W+C +CT +Ns+e   C+ Cd  +     +pR 
        LAPGUS050352 169 AAANKWNCGLCTLENSTEFATCRACDSPRPSAAARPRP 206
                         67899*********************987777777776 PP

  == domain 3  score: 17.2 bits;  conditional E-value: 0.00019
  RYBP_YAFfromhmmout  19 eegyWdCsvCTfrNsaeAfKCsmCdvRK 46 
                         +++ W C  CTf+Ns+    C+mC +R+
        LAPGUS050352 237 SNNIWLCRACTFENSNSNSACTMCGTRR 264
                         789*********************9995 PP

>> ACAPLA001789  
   #    score  bias  c-Evalue  i-Evalue hmmfrom  hmm to    alifrom  ali to    envfrom  env to     acc
 ---   ------ ----- --------- --------- ------- -------    ------- -------    ------- -------    ----
   1 !   20.3   3.0   2.2e-05     0.097      19      46 ..       4      31 ..       1      33 [. 0.92
   2 !   14.0   3.1    0.0018       7.9      22      49 ..      77     104 ..      69     126 .. 0.86
   3 ?   11.2   6.8     0.013        57      14      43 ..     136     166 ..     121     254 .. 0.83

  Alignments for each domain:
  == domain 1  score: 20.3 bits;  conditional E-value: 2.2e-05
  RYBP_YAFfromhmmout 19 eegyWdCsvCTfrNsaeAfKCsmCdvRK 46
                        +++ W C  CT++N   A KC++C++R+
        ACAPLA001789  4 DHKKWTCEYCTYNNWPSAIKCTLCQARR 31
                        6789**********************96 PP

  == domain 2  score: 14.0 bits;  conditional E-value: 0.0018
  RYBP_YAFfromhmmout  22 yWdCsvCTfrNsaeAfKCsmCdvRKGTS 49 
                          W C  CT+ N  +A KC +C    G S
        ACAPLA001789  77 KWSCKHCTYMNWPQATKCALCYSSPGSS 104
                         6********************8877777 PP

  == domain 3  score: 11.2 bits;  conditional E-value: 0.013
  RYBP_YAFfromhmmout  14 qak.sseegyWdCsvCTfrNsaeAfKCsmCd 43 
                         +++  ++ + W C  CT++N   A KC +C 
        ACAPLA001789 136 NRSlGQNVKKWACPACTYENWPRAKKCALCM 166
                         3333667788******************995 PP

>> DANRER013445  
   #    score  bias  c-Evalue  i-Evalue hmmfrom  hmm to    alifrom  ali to    envfrom  env to     acc
 ---   ------ ----- --------- --------- ------- -------    ------- -------    ------- -------    ----
   1 ?    5.5   0.3      0.76   3.3e+03      20      42 ..     635     657 ..     629     660 .. 0.93
   2 !   18.3   0.3   9.1e-05       0.4      20      48 ..     688     717 ..     666     742 .. 0.87
   3 !   16.5   0.7   0.00031       1.4      18      44 ..     760     786 ..     755     793 .. 0.87
   4 !   11.6   2.8    0.0098        43      18      46 ..     819     847 ..     814     850 .. 0.88

  Alignments for each domain:
  == domain 1  score: 5.5 bits;  conditional E-value: 0.76
  RYBP_YAFfromhmmout  20 egyWdCsvCTfrNsaeAfKCsmC 42 
                         +g+W+C  C  +N+    KC  C
        DANRER013445 635 AGSWNCGTCMLQNKPSDKKCVAC 657
                         689*****************999 PP

  == domain 2  score: 18.3 bits;  conditional E-value: 9.1e-05
  RYBP_YAFfromhmmout  20 egyWdCsvCTfrNsaeAfKCsmCdvRK.GT 48 
                         +g+W+C  C  +N+ +A KC  Cd+ K GT
        DANRER013445 688 AGSWECDTCLVSNKPDAVKCVACDTAKpGT 717
                         689*********************988455 PP

  == domain 3  score: 16.5 bits;  conditional E-value: 0.00031
  RYBP_YAFfromhmmout  18 seegyWdCsvCTfrNsaeAfKCsmCdv 44 
                         + eg WdC vC  +N+a+  KC  C +
        DANRER013445 760 KPEGAWDCDVCMVQNKAQDLKCVACLT 786
                         5689********************965 PP

  == domain 4  score: 11.6 bits;  conditional E-value: 0.0098
  RYBP_YAFfromhmmout  18 seegyWdCsvCTfrNsaeAfKCsmCdvRK 46 
                         + eg+W+C vC  +N+a+  +C  C+  K
        DANRER013445 819 KPEGSWECDVCCVQNKADDQQCVACQSAK 847
                         5699*********************8755 PP

>> PLATAR000161  
   #    score  bias  c-Evalue  i-Evalue hmmfrom  hmm to    alifrom  ali to    envfrom  env to     acc
 ---   ------ ----- --------- --------- ------- -------    ------- -------    ------- -------    ----
   1 !   11.6   4.0    0.0097        43      21      48 ..      34      61 ..      30      64 .. 0.90
   2 !   13.0   2.0    0.0038        17      15      45 ..      58      88 ..      56      90 .. 0.88
   3 !   19.0   0.1   5.4e-05      0.24      13      46 ..     131     164 ..     124     166 .. 0.88

  Alignments for each domain:
  == domain 1  score: 11.6 bits;  conditional E-value: 0.0097
  RYBP_YAFfromhmmout 21 gyWdCsvCTfrNsaeAfKCsmCdvRKGT 48
                        g W C vCT  N + A +C  C  ++G 
        PLATAR000161 34 GGWSCPVCTCDNDSSAERCLACHSKRGA 61
                        67*********************99997 PP

  == domain 2  score: 13.0 bits;  conditional E-value: 0.0038
  RYBP_YAFfromhmmout 15 aksseegyWdCsvCTfrNsaeAfKCsmCdvR 45
                        ++ ++e  W C  CT  N  eA  Cs+C   
        PLATAR000161 58 KRGADERHWRCPQCTLLNDEEADACSLCACE 88
                        45789***********************765 PP

  == domain 3  score: 19.0 bits;  conditional E-value: 5.4e-05
  RYBP_YAFfromhmmout  13 rqaksseegyWdCsvCTfrNsaeAfKCsmCdvRK 46 
                         r++ +see+ W C  C  rN+a A  C++Cd  K
        PLATAR000161 131 RHSVKSEEAGWTCGACSSRNEASALVCTVCDSPK 164
                         667789*************************755 PP

>> EUGLON013925  
   #    score  bias  c-Evalue  i-Evalue hmmfrom  hmm to    alifrom  ali to    envfrom  env to     acc
 ---   ------ ----- --------- --------- ------- -------    ------- -------    ------- -------    ----
   1 !   22.6   5.3   4.2e-06     0.019      17      48 ..     244     275 ..     229     283 .. 0.80
   2 !   14.6   1.6    0.0012       5.4      15      50 ..     294     328 ..     279     399 .. 0.66

  Alignments for each domain:
  == domain 1  score: 22.6 bits;  conditional E-value: 4.2e-06
  RYBP_YAFfromhmmout  17 sseegyWdCsvCTfrNsaeAfKCsmCdvRKGT 48 
                         s   + WdC  CTf+N a+   CsmC ++KG 
        EUGLON013925 244 SPTGSKWDCKACTFSNPADTDICSMCTTKKGS 275
                         334567*************************6 PP

  == domain 2  score: 14.6 bits;  conditional E-value: 0.0012
  RYBP_YAFfromhmmout  15 aksseegyWdCsvCTfrNsaeAfKCsmCdv.RKGTST 50 
                         a+s+ +g W C vCT rN+a   +C+ C + R+  ST
        EUGLON013925 294 ASSAGDGPWVCEVCTLRNEAMLMQCTACSTpRR--ST 328
                         45778999********************87344..33 PP

>> PAUCHR003190  
   #    score  bias  c-Evalue  i-Evalue hmmfrom  hmm to    alifrom  ali to    envfrom  env to     acc
 ---   ------ ----- --------- --------- ------- -------    ------- -------    ------- -------    ----
   1 ?    9.5   1.0     0.044   1.9e+02      20      44 ..     321     345 ..     311     349 .. 0.87
   2 !   20.4   0.1     2e-05     0.088      20      43 ..     413     436 ..     405     460 .. 0.92
   3 ?    6.0   0.3      0.54   2.4e+03      20      43 ..     550     573 ..     541     575 .. 0.90

  Alignments for each domain:
  == domain 1  score: 9.5 bits;  conditional E-value: 0.044
  RYBP_YAFfromhmmout  20 egyWdCsvCTfrNsaeAfKCsmCdv 44 
                          ++W C+ CT +N     +C+ C++
        PAUCHR003190 321 PQSWTCAACTMQNPESSRQCHTCQT 345
                         579********************86 PP

  == domain 2  score: 20.4 bits;  conditional E-value: 2e-05
  RYBP_YAFfromhmmout  20 egyWdCsvCTfrNsaeAfKCsmCd 43 
                          ++W+C vCT+rN  +  +C mC 
        PAUCHR003190 413 GDVWNCVVCTYRNLPTEDRCVMCS 436
                         579********************5 PP

  == domain 3  score: 6.0 bits;  conditional E-value: 0.54
  RYBP_YAFfromhmmout  20 egyWdCsvCTfrNsaeAfKCsmCd 43 
                         ++ W C  CT  N+a+   Cs C 
        PAUCHR003190 550 QEEWSCVYCTVVNQAQSRICSTCH 573
                         678*******************95 PP

>> MADERY012280  
   #    score  bias  c-Evalue  i-Evalue hmmfrom  hmm to    alifrom  ali to    envfrom  env to     acc
 ---   ------ ----- --------- --------- ------- -------    ------- -------    ------- -------    ----
   1 !   16.5   0.2   0.00032       1.4      20      44 ..      21      46 ..       9      51 .. 0.85
   2 !   17.0   0.5   0.00022      0.96      18      43 ..      71      96 ..      55     103 .. 0.82

  Alignments for each domain:
  == domain 1  score: 16.5 bits;  conditional E-value: 0.00032
  RYBP_YAFfromhmmout 20 egyWdCsvCTfrNs.aeAfKCsmCdv 44
                        ++ W C vCTf+N  a A +C +C++
        MADERY012280 21 QAPWSCEVCTFENDdALADRCAICET 46
                        677**********636799*****96 PP

  == domain 2  score: 17.0 bits;  conditional E-value: 0.00022
  RYBP_YAFfromhmmout 18 seegyWdCsvCTfrNsaeAfKCsmCd 43
                        +  + W C  CT++N+ e   C mC 
        MADERY012280 71 EPTAGWSCPQCTYKNTDEMATCDMCR 96
                        45567********************6 PP

>> BREMOT002524  
   #    score  bias  c-Evalue  i-Evalue hmmfrom  hmm to    alifrom  ali to    envfrom  env to     acc
 ---   ------ ----- --------- --------- ------- -------    ------- -------    ------- -------    ----
   1 !   25.1   5.8   7.3e-07    0.0032      21      46 ..      24      49 ..      14      55 .. 0.87
   2 !   20.1   7.3   2.4e-05      0.11      16      47 ..     172     204 ..     159     207 .. 0.85

  Alignments for each domain:
  == domain 1  score: 25.1 bits;  conditional E-value: 7.3e-07
  RYBP_YAFfromhmmout 21 gyWdCsvCTfrNsaeAfKCsmCdvRK 46
                        + W+CsvCTf+N a A  C mC + K
        BREMOT002524 24 SNWECSVCTFQNAASARTCDMCGTLK 49
                        57********************8766 PP

  == domain 2  score: 20.1 bits;  conditional E-value: 2.4e-05
  RYBP_YAFfromhmmout  16 ksseegyWdCsvCTfrNsaeAfKCsmC.dvRKG 47 
                         ++++ g W+C  CTf N ++Af C mC +vR G
        BREMOT002524 172 ETTSTGPWNCDKCTFANASTAFLCDMCgNVRSG 204
                         4678899********************668887 PP

>> SALKVE003992  
   #    score  bias  c-Evalue  i-Evalue hmmfrom  hmm to    alifrom  ali to    envfrom  env to     acc
 ---   ------ ----- --------- --------- ------- -------    ------- -------    ------- -------    ----
   1 !   30.4   2.7   1.8e-08   7.8e-05      16      74 ..     205     264 ..     190     306 .. 0.68

  Alignments for each domain:
  == domain 1  score: 30.4 bits;  conditional E-value: 1.8e-08
  RYBP_YAFfromhmmout  16 ksseegyWdCsvCTfrNsaeAfKCsmCdvRKGTST.RKpRlnsqlvaqqvaqqlapkspp 74 
                          ss    W C  CTf+N a+   C+mC  R+GT T R    +s + a  ++++  p   p
        SALKVE003992 205 ASSRSCTWTCNDCTFQNHADLAECEMCGCRRGTTTvRQSISSSGMTASTFSASSLPSAAP 264
                         4667779**************************994444555667777777666555554 PP

>> LAPGUS050348  
   #    score  bias  c-Evalue  i-Evalue hmmfrom  hmm to    alifrom  ali to    envfrom  env to     acc
 ---   ------ ----- --------- --------- ------- -------    ------- -------    ------- -------    ----
   1 ?   10.5   1.5     0.022        97      19      46 ..     211     238 ..     202     247 .. 0.86
   2 !   17.8   0.9   0.00013      0.55      18      55 ..     288     325 ..     276     345 .. 0.85
   3 !   16.5   3.0   0.00032       1.4      19      46 ..     356     383 ..     341     383 .. 0.90

  Alignments for each domain:
  == domain 1  score: 10.5 bits;  conditional E-value: 0.022
  RYBP_YAFfromhmmout  19 eegyWdCsvCTfrNsaeAfKCsmCdvRK 46 
                          ++ W C +CT +N a+   C +C + K
        LAPGUS050348 211 AAAAWACPLCTVENRATVNVCAVCGASK 238
                         5789********************9877 PP

  == domain 2  score: 17.8 bits;  conditional E-value: 0.00013
  RYBP_YAFfromhmmout  18 seegyWdCsvCTfrNsaeAfKCsmCdvRKGTSTRKpRl 55 
                         + ++ W+C +CT +Ns+e   C+ Cd  +     +pR 
        LAPGUS050348 288 AAANKWNCGLCTLENSTEFATCRACDSPRPSAAARPRP 325
                         67899*********************987777777775 PP

  == domain 3  score: 16.5 bits;  conditional E-value: 0.00032
  RYBP_YAFfromhmmout  19 eegyWdCsvCTfrNsaeAfKCsmCdvRK 46 
                         +++ W C  CTf+Ns+    C+mC +R+
        LAPGUS050348 356 SNNIWLCRACTFENSNSNSACTMCGTRR 383
                         789*********************9995 PP

>> RHYHUM021926  
   #    score  bias  c-Evalue  i-Evalue hmmfrom  hmm to    alifrom  ali to    envfrom  env to     acc
 ---   ------ ----- --------- --------- ------- -------    ------- -------    ------- -------    ----
   1 !   31.4   0.1   8.7e-09   3.8e-05      18      45 ..     901     928 ..     888     933 .. 0.88

  Alignments for each domain:
  == domain 1  score: 31.4 bits;  conditional E-value: 8.7e-09
  RYBP_YAFfromhmmout  18 seegyWdCsvCTfrNsaeAfKCsmCdvR 45 
                         + ++ W CsvCTf N   Af C+mC++ 
        RHYHUM021926 901 AAAQLWTCSVCTFDNDPAAFACEMCNTQ 928
                         56789********************975 PP

>> RUSMAR009656  
   #    score  bias  c-Evalue  i-Evalue hmmfrom  hmm to    alifrom  ali to    envfrom  env to     acc
 ---   ------ ----- --------- --------- ------- -------    ------- -------    ------- -------    ----
   1 !   18.5   0.3     8e-05      0.35      20      44 ..      26      50 ..      16      51 .. 0.85
   2 !   14.8   3.5     0.001       4.5      23      42 ..      55      74 ..      53      76 .. 0.95
   3 !   11.7   0.1    0.0095        42      19      43 ..      97     121 ..      86     122 .. 0.85

  Alignments for each domain:
  == domain 1  score: 18.5 bits;  conditional E-value: 8e-05
  RYBP_YAFfromhmmout 20 egyWdCsvCTfrNsaeAfKCsmCdv 44
                         +  +C  CTf N a A KC mCd+
        RUSMAR009656 26 PDEIECGRCTFVNHAGAEKCDMCDA 50
                        55669******************96 PP

  == domain 2  score: 14.8 bits;  conditional E-value: 0.001
  RYBP_YAFfromhmmout 23 WdCsvCTfrNsaeAfKCsmC 42
                        W+Cs CTf N+ e   C+mC
        RUSMAR009656 55 WQCSECTFVNTHENQTCEMC 74
                        ******************** PP

  == domain 3  score: 11.7 bits;  conditional E-value: 0.0095
  RYBP_YAFfromhmmout  19 eegyWdCsvCTfrNsaeAfKCsmCd 43 
                          ++ W C  CT+ Ns + ++C++C+
        RUSMAR009656  97 TQEGWICPRCTYLNSLDRHQCEVCQ 121
                         4567********************6 PP

>> HOMSAP014809  
   #    score  bias  c-Evalue  i-Evalue hmmfrom  hmm to    alifrom  ali to    envfrom  env to     acc
 ---   ------ ----- --------- --------- ------- -------    ------- -------    ------- -------    ----
   1 ?    6.3   0.6      0.43   1.9e+03      21      46 ..     691     716 ..     685     721 .. 0.90
   2 !   17.3   3.3   0.00018       0.8      21      64 ..     755     798 ..     751     811 .. 0.79
   3 !   15.8   2.6   0.00052       2.3      21      46 ..     826     851 ..     819     859 .. 0.88
   4 !   17.5   1.7   0.00016      0.69      18      46 ..     881     909 ..     876     914 .. 0.86

  Alignments for each domain:
  == domain 1  score: 6.3 bits;  conditional E-value: 0.43
  RYBP_YAFfromhmmout  21 gyWdCsvCTfrNsaeAfKCsmCdvRK 46 
                         ++W+C  C  +N+ +  KC  C++ K
        HOMSAP014809 691 SSWQCDTCLLQNKVTDNKCIACQAAK 716
                         78********************9866 PP

  == domain 2  score: 17.3 bits;  conditional E-value: 0.00018
  RYBP_YAFfromhmmout  21 gyWdCsvCTfrNsaeAfKCsmCdvRKGTSTRKpRlnsqlvaqqv 64 
                         g WdC  C  +N+ eA KC  C++ K     K  l+  +v++ +
        HOMSAP014809 755 GTWDCDTCLVQNKPEAIKCVACETPKPGTCVKRALTLTVVSESA 798
                         68**********************99555556666666666655 PP

  == domain 3  score: 15.8 bits;  conditional E-value: 0.00052
  RYBP_YAFfromhmmout  21 gyWdCsvCTfrNsaeAfKCsmCdvRK 46 
                         g+W+CsvC  +N+ae  KC  C   K
        HOMSAP014809 826 GSWECSVCCVSNNAEDNKCVSCMSEK 851
                         79*******************97766 PP

  == domain 4  score: 17.5 bits;  conditional E-value: 0.00016
  RYBP_YAFfromhmmout  18 seegyWdCsvCTfrNsaeAfKCsmCdvRK 46 
                         + eg+WdC +C  +N+a+  KC  C+  K
        HOMSAP014809 881 KPEGSWDCELCLVQNKADSTKCLACESAK 909
                         5699*********************9876 PP

>> GEPOCE018644  
   #    score  bias  c-Evalue  i-Evalue hmmfrom  hmm to    alifrom  ali to    envfrom  env to     acc
 ---   ------ ----- --------- --------- ------- -------    ------- -------    ------- -------    ----
   1 !   12.7   0.1    0.0045        20      19      44 ..      26      51 ..      12      61 .. 0.84
   2 !   16.3   0.0   0.00036       1.6      22      76 ..     125     180 ..     118     235 .. 0.81

  Alignments for each domain:
  == domain 1  score: 12.7 bits;  conditional E-value: 0.0045
  RYBP_YAFfromhmmout 19 eegyWdCsvCTfrNsaeAfKCsmCdv 44
                         +  W C  CTf+N      C++C++
        GEPOCE018644 26 AQMPWTCGACTFENRDHDRACTVCET 51
                        5667********************97 PP

  == domain 2  score: 16.3 bits;  conditional E-value: 0.00036
  RYBP_YAFfromhmmout  22 yWdCsvCTfrNsaeAfKCsmCdv.RKGTSTRKpRlnsqlvaqqvaqqlapksppkk 76 
                         +W Cs CT +N+  A  C  C   R       p   +ql+a   a +l +++p++ 
        GEPOCE018644 125 VWSCSRCTLENEPHAQACAACGGpRPAAAEQQPSEEEQLAAALEASRLEAPPPAPE 180
                         7********************75388889999**********99999977766443 PP

>> GEPOCE039290  
   #    score  bias  c-Evalue  i-Evalue hmmfrom  hmm to    alifrom  ali to    envfrom  env to     acc
 ---   ------ ----- --------- --------- ------- -------    ------- -------    ------- -------    ----
   1 !   12.6   0.2    0.0049        22      20      44 ..      12      36 ..       2      46 .. 0.85
   2 !   16.2   0.0   0.00038       1.7      22      75 ..     110     164 ..     103     216 .. 0.83

  Alignments for each domain:
  == domain 1  score: 12.6 bits;  conditional E-value: 0.0049
  RYBP_YAFfromhmmout 20 egyWdCsvCTfrNsaeAfKCsmCdv 44
                        +  W C  CTf+N      C++C++
        GEPOCE039290 12 QMPWTCGACTFENRDHDRACTVCET 36
                        567********************97 PP

  == domain 2  score: 16.2 bits;  conditional E-value: 0.00038
  RYBP_YAFfromhmmout  22 yWdCsvCTfrNsaeAfKCsmCdv.RKGTSTRKpRlnsqlvaqqvaqqlapksppk 75 
                         +W Cs CT +N+  A  C  C   R       p   +ql+a   a +l +++p++
        GEPOCE039290 110 VWSCSRCTLENEPHAQACAACGGpRPAAAEQQPSEEEQLAAALEASRLEAPPPAP 164
                         7********************75388889999*********99999997666644 PP

>> AURLIM001844  
   #    score  bias  c-Evalue  i-Evalue hmmfrom  hmm to    alifrom  ali to    envfrom  env to     acc
 ---   ------ ----- --------- --------- ------- -------    ------- -------    ------- -------    ----
   1 ?    8.4   0.4     0.099   4.3e+02      23      43 ..     125     145 ..     112     150 .. 0.88
   2 !   26.8   0.3   2.2e-07   0.00098       7      44 ..    1980    2022 ..    1929    2029 .. 0.87

  Alignments for each domain:
  == domain 1  score: 8.4 bits;  conditional E-value: 0.099
  RYBP_YAFfromhmmout  23 WdCsvCTfrNsaeAfKCsmCd 43 
                           Cs CTf+Ns     Cs+C 
        AURLIM001844 125 VSCSACTFENSPSDTACSVCG 145
                         57******************5 PP

  == domain 2  score: 26.8 bits;  conditional E-value: 2.2e-07
  RYBP_YAFfromhmmout    7 sps.raKrqak....sseegyWdCsvCTfrNsaeAfKCsmCdv 44  
                            + +aKr a+    +++ + W Cs CTf+N ++  KC+mCd+
        AURLIM001844 1980 AREqQAKRPAStpapAAQPKAWSCSKCTFENGSDKAKCEMCDT 2022
                          33336777766666778899**********************6 PP

>> HEMPHA060424  
   #    score  bias  c-Evalue  i-Evalue hmmfrom  hmm to    alifrom  ali to    envfrom  env to     acc
 ---   ------ ----- --------- --------- ------- -------    ------- -------    ------- -------    ----
   1 !   30.1   1.1   2.1e-08   9.1e-05      14      47 ..     427     460 ..     415     463 .. 0.91

  Alignments for each domain:
  == domain 1  score: 30.1 bits;  conditional E-value: 2.1e-08
  RYBP_YAFfromhmmout  14 qaksseegyWdCsvCTfrNsaeAfKCsmCdvRKG 47 
                          ak++e++ W C  CTf+N++ A KC+mC ++KG
        HEMPHA060424 427 VAKAVENAQWACIRCTFSNKSGAAKCEMCGAKKG 460
                         57899****************************9 PP

>> LAPGUS042352  
   #    score  bias  c-Evalue  i-Evalue hmmfrom  hmm to    alifrom  ali to    envfrom  env to     acc
 ---   ------ ----- --------- --------- ------- -------    ------- -------    ------- -------    ----
   1 !   30.2   0.6   1.9e-08   8.5e-05      17      43 ..      73      99 ..      64     101 .. 0.85

  Alignments for each domain:
  == domain 1  score: 30.2 bits;  conditional E-value: 1.9e-08
  RYBP_YAFfromhmmout 17 sseegyWdCsvCTfrNsaeAfKCsmCd 43
                        ++  + W C vCT++Nsa A +C+mCd
        LAPGUS042352 73 AQRTQPWACGVCTYENSAAAARCEMCD 99
                        556678********************9 PP

>> CHRVEL030688  
   #    score  bias  c-Evalue  i-Evalue hmmfrom  hmm to    alifrom  ali to    envfrom  env to     acc
 ---   ------ ----- --------- --------- ------- -------    ------- -------    ------- -------    ----
   1 !   21.7   0.8   7.9e-06     0.035      20      42 ..     126     148 ..     123     152 .. 0.92
   2 ?   11.5  12.4     0.011        46      19      43 ..     188     212 ..     184     261 .. 0.86

  Alignments for each domain:
  == domain 1  score: 21.7 bits;  conditional E-value: 7.9e-06
  RYBP_YAFfromhmmout  20 egyWdCsvCTfrNsaeAfKCsmC 42 
                          + W Cs CT++N+  A KC++C
        CHRVEL030688 126 GDHWACSACTYHNKMSADKCEIC 148
                         679******************** PP

  == domain 2  score: 11.5 bits;  conditional E-value: 0.011
  RYBP_YAFfromhmmout  19 eegyWdCsvCTfrNsaeAfKCsmCd 43 
                         e + W Cs CTf+N+  A KC++C 
        CHRVEL030688 188 EGDHWACSACTFHNKMSADKCEICL 212
                         5689********************5 PP

>> TELSUB030687  
   #    score  bias  c-Evalue  i-Evalue hmmfrom  hmm to    alifrom  ali to    envfrom  env to     acc
 ---   ------ ----- --------- --------- ------- -------    ------- -------    ------- -------    ----
   1 !   19.0   1.9   5.5e-05      0.24       5      42 ..     139     179 ..     135     187 .. 0.82
   2 !   15.9   1.3    0.0005       2.2      17      46 ..     195     224 ..     181     235 .. 0.81

  Alignments for each domain:
  == domain 1  score: 19.0 bits;  conditional E-value: 5.5e-05
  RYBP_YAFfromhmmout   5 kkspsraKrqak...sseegyWdCsvCTfrNsaeAfKCsmC 42 
                         +k   r+K++a+    s  g+W C  CTfrN     +C+mC
        TELSUB030687 139 RKAAIREKKDAEqrvLSRSGSWACGDCTFRNGPSRSQCEMC 179
                         4444577776665658999********************** PP

  == domain 2  score: 15.9 bits;  conditional E-value: 0.0005
  RYBP_YAFfromhmmout  17 sseegyWdCsvCTfrNsaeAfKCsmCdvRK 46 
                          + +++W Cs CT rN     +Cs+Cd  K
        TELSUB030687 195 PVVDDVWSCSQCTTRNPGHEPRCSVCDGFK 224
                         56789**********************765 PP

>> LAPGUS050346  
   #    score  bias  c-Evalue  i-Evalue hmmfrom  hmm to    alifrom  ali to    envfrom  env to     acc
 ---   ------ ----- --------- --------- ------- -------    ------- -------    ------- -------    ----
   1 ?   10.1   1.5     0.029   1.3e+02      19      46 ..     311     338 ..     302     347 .. 0.86
   2 !   17.3   1.0   0.00018      0.78      18      55 ..     388     425 ..     376     445 .. 0.85
   3 !   16.2   2.9    0.0004       1.7      19      46 ..     456     483 ..     439     483 .. 0.89

  Alignments for each domain:
  == domain 1  score: 10.1 bits;  conditional E-value: 0.029
  RYBP_YAFfromhmmout  19 eegyWdCsvCTfrNsaeAfKCsmCdvRK 46 
                          ++ W C +CT +N a+   C +C + K
        LAPGUS050346 311 AAAAWACPLCTVENRATVNVCAVCGASK 338
                         5789********************9877 PP

  == domain 2  score: 17.3 bits;  conditional E-value: 0.00018
  RYBP_YAFfromhmmout  18 seegyWdCsvCTfrNsaeAfKCsmCdvRKGTSTRKpRl 55 
                         + ++ W+C +CT +Ns+e   C+ Cd  +     +pR 
        LAPGUS050346 388 AAANKWNCGLCTLENSTEFATCRACDSPRPSAAARPRP 425
                         67899*********************987777777775 PP

  == domain 3  score: 16.2 bits;  conditional E-value: 0.0004
  RYBP_YAFfromhmmout  19 eegyWdCsvCTfrNsaeAfKCsmCdvRK 46 
                         +++ W C  CTf+Ns+    C+mC +R+
        LAPGUS050346 456 SNNIWLCRACTFENSNSNSACTMCGTRR 483
                         789*********************9995 PP

>> PTESPE016643  
   #    score  bias  c-Evalue  i-Evalue hmmfrom  hmm to    alifrom  ali to    envfrom  env to     acc
 ---   ------ ----- --------- --------- ------- -------    ------- -------    ------- -------    ----
   1 !   30.6   0.7   1.5e-08   6.7e-05      17      48 ..      19      50 ..      13      71 .. 0.91

  Alignments for each domain:
  == domain 1  score: 30.6 bits;  conditional E-value: 1.5e-08
  RYBP_YAFfromhmmout 17 sseegyWdCsvCTfrNsaeAfKCsmCdvRKGT 48
                         +++g+W C vCTfrN+     C+mC++ KG 
        PTESPE016643 19 VESDGSWPCGVCTFRNNESRTTCEMCNTQKGK 50
                        5689***************************5 PP

>> BIGNAT017868  
   #    score  bias  c-Evalue  i-Evalue hmmfrom  hmm to    alifrom  ali to    envfrom  env to     acc
 ---   ------ ----- --------- --------- ------- -------    ------- -------    ------- -------    ----
   1 !   30.5   0.9   1.6e-08   6.9e-05      19      88 ..      22      94 ..       9     121 .. 0.75

  Alignments for each domain:
  == domain 1  score: 30.5 bits;  conditional E-value: 1.6e-08
  RYBP_YAFfromhmmout 19 eegyWdCsvCTfrNsaeAfK.CsmCdvRKGTS..TRKpRlnsqlvaqqvaqqlapksppkkkkkeklekaeak 88
                        e   W C  CTf Ns++Af  C++C   KG     RKpR++ ql a +  +++ + s++k  ++++l+k+++k
        BIGNAT017868 22 EPMQWACKHCTFINSNTAFLcCEICGQPKGGEepKRKPRQSPQLTATKPCEEAHSSSRTKVATHQSLDKPSSK 94
                        5567***************6369*******86337*************9999977777766666666654443 PP

>> ELPMAR016530  
   #    score  bias  c-Evalue  i-Evalue hmmfrom  hmm to    alifrom  ali to    envfrom  env to     acc
 ---   ------ ----- --------- --------- ------- -------    ------- -------    ------- -------    ----
   1 ?    4.7   3.2       1.3   5.8e+03      22      43 ..      24      45 ..      14      48 .. 0.88
   2 !   17.7   1.5   0.00014      0.61      16      45 ..      76     107 ..      63     111 .. 0.77
   3 !   19.6   4.1   3.5e-05      0.15      11      43 ..     112     144 ..     105     152 .. 0.86

  Alignments for each domain:
  == domain 1  score: 4.7 bits;  conditional E-value: 1.3
  RYBP_YAFfromhmmout 22 yWdCsvCTfrNsaeAfKCsmCd 43
                         W C  C f+N   A +C+ C+
        ELPMAR016530 24 QWSCIYCDFSNHPRAQQCQSCQ 45
                        6********************7 PP

  == domain 2  score: 17.7 bits;  conditional E-value: 0.00014
  RYBP_YAFfromhmmout  16 k..sseegyWdCsvCTfrNsaeAfKCsmCdvR 45 
                         +  +s+   W Cs CT  N+ +A KC++C + 
        ELPMAR016530  76 SipQSSRREWSCSQCTLLNELTAIKCEVCAAP 107
                         244788899********************875 PP

  == domain 3  score: 19.6 bits;  conditional E-value: 3.5e-05
  RYBP_YAFfromhmmout  11 aKrqaksseegyWdCsvCTfrNsaeAfKCsmCd 43 
                           r++++++++ W C vCT +N+++A  C++C 
        ELPMAR016530 112 DVRNNNAVDDNRWTCPVCTLKNESTALCCEVCS 144
                         55788899************************6 PP

>> GUITHE003005  
   #    score  bias  c-Evalue  i-Evalue hmmfrom  hmm to    alifrom  ali to    envfrom  env to     acc
 ---   ------ ----- --------- --------- ------- -------    ------- -------    ------- -------    ----
   1 !   29.5   0.8   3.2e-08   0.00014      16      45 ..     164     193 ..     153     195 .. 0.88

  Alignments for each domain:
  == domain 1  score: 29.5 bits;  conditional E-value: 3.2e-08
  RYBP_YAFfromhmmout  16 ksseegyWdCsvCTfrNsaeAfKCsmCdvR 45 
                         +++++g W C vCTf N++ A +CsmC+++
        GUITHE003005 164 EEVQQGEWSCQVCTFLNESGAVQCSMCETK 193
                         56889**********************986 PP

>> TELSUB042973  
   #    score  bias  c-Evalue  i-Evalue hmmfrom  hmm to    alifrom  ali to    envfrom  env to     acc
 ---   ------ ----- --------- --------- ------- -------    ------- -------    ------- -------    ----
   1 !   29.7   0.7   2.8e-08   0.00012       4      42 ..      53      91 ..      50      93 .. 0.90

  Alignments for each domain:
  == domain 1  score: 29.7 bits;  conditional E-value: 2.8e-08
  RYBP_YAFfromhmmout  4 dkkspsraKrqaksseegyWdCsvCTfrNsaeAfKCsmC 42
                        +  sp+  K+ ++++e  +WdC  CT++N ++  +C mC
        TELSUB042973 53 ETTSPTAGKKRSREEEPPVWDCPTCTYQNMRTTPQCAMC 91
                        567899888888999************************ PP

>> AURLIM000681  
   #    score  bias  c-Evalue  i-Evalue hmmfrom  hmm to    alifrom  ali to    envfrom  env to     acc
 ---   ------ ----- --------- --------- ------- -------    ------- -------    ------- -------    ----
   1 !   19.7   2.5   3.3e-05      0.14      22      50 ..       7      35 ..       3      52 .. 0.87
   2 !   15.7   1.5   0.00056       2.5      16      44 ..      50      78 ..      36      82 .. 0.85

  Alignments for each domain:
  == domain 1  score: 19.7 bits;  conditional E-value: 3.3e-05
  RYBP_YAFfromhmmout 22 yWdCsvCTfrNsaeAfKCsmCdvRKGTST 50
                         W+Cs CTf N  e   C++C+     ST
        AURLIM000681  7 EWNCSSCTFLNAPESTHCQVCQHPNASST 35
                        5********************97776666 PP

  == domain 2  score: 15.7 bits;  conditional E-value: 0.00056
  RYBP_YAFfromhmmout 16 ksseegyWdCsvCTfrNsaeAfKCsmCdv 44
                         ++++++W C  CT +N  e   C+ Cd+
        AURLIM000681 50 VAKNDQSWSCPQCTLSNPPEKTVCEACDA 78
                        477999**********************7 PP

>> SAPDIC012316  
   #    score  bias  c-Evalue  i-Evalue hmmfrom  hmm to    alifrom  ali to    envfrom  env to     acc
 ---   ------ ----- --------- --------- ------- -------    ------- -------    ------- -------    ----
   1 !   16.7   4.6   0.00027       1.2      11      57 ..      27      79 ..      17     111 .. 0.69
   2 !   17.7   2.5   0.00013      0.58      16      44 ..     118     146 ..     109     155 .. 0.82

  Alignments for each domain:
  == domain 1  score: 16.7 bits;  conditional E-value: 0.00027
  RYBP_YAFfromhmmout 11 aKrqak......sseegyWdCsvCTfrNsaeAfKCsmCdvRKGTSTRK.pRlns 57
                        +Kr ++      s   + W+C  CT+ N+a    C+mCd+++  STR   R++ 
        SAPDIC012316 27 RKRLTQadptpsSPAPETWQCPRCTYANKALDGSCEMCDTKR-PSTRLaTRTTP 79
                        444333334433666789*********************965.67874145555 PP

  == domain 2  score: 17.7 bits;  conditional E-value: 0.00013
  RYBP_YAFfromhmmout  16 ksseegyWdCsvCTfrNsaeAfKCsmCdv 44 
                         k++  + W Cs+CT  N+a   KCs+C +
        SAPDIC012316 118 KKKASSEWTCSMCTLINTARLLKCSVCGA 146
                         4556678********************76 PP

>> LAPGUS032084  
   #    score  bias  c-Evalue  i-Evalue hmmfrom  hmm to    alifrom  ali to    envfrom  env to     acc
 ---   ------ ----- --------- --------- ------- -------    ------- -------    ------- -------    ----
   1 !   26.3   1.1     3e-07    0.0013      19      69 ..       2      52 ..       1      54 [. 0.91
   2 !   13.9   1.4     0.002       8.7      20      44 ..      53      77 ..      47      80 .. 0.89

  Alignments for each domain:
  == domain 1  score: 26.3 bits;  conditional E-value: 3e-07
  RYBP_YAFfromhmmout 19 eegyWdCsvCTfrNsaeAfKCsmCdvRKGTSTRKpRlnsqlvaqqvaqqla 69
                        +e +W C vCT +N   A KC+ C       T++   +s +va   +++la
        LAPGUS032084  2 SETVWSCPVCTLENPIHALKCEACGQSQVKKTKRSNPSSAVVASTSSTRLA 52
                        6899********************9999999************99888775 PP

  == domain 2  score: 13.9 bits;  conditional E-value: 0.002
  RYBP_YAFfromhmmout 20 egyWdCsvCTfrNsaeAfKCsmCdv 44
                          +W C  C + N a    C+mC v
        LAPGUS032084 53 SPFWKCQTCSYPNAARLSLCEMCGV 77
                        679********************98 PP

>> BICSPE002809  
   #    score  bias  c-Evalue  i-Evalue hmmfrom  hmm to    alifrom  ali to    envfrom  env to     acc
 ---   ------ ----- --------- --------- ------- -------    ------- -------    ------- -------    ----
   1 !   13.7   0.7    0.0023        10      17      42 ..    2247    2272 ..    2237    2276 .. 0.84
   2 !   17.1   0.1   0.00021      0.93      19      43 ..    2366    2391 ..    2354    2394 .. 0.82

  Alignments for each domain:
  == domain 1  score: 13.7 bits;  conditional E-value: 0.0023
  RYBP_YAFfromhmmout   17 sseegyWdCsvCTfrNsaeAfKCsmC 42  
                           s+++ W C+ CTf N     KC mC
        BICSPE002809 2247 PSSAEGWRCANCTFDNAPGNAKCDMC 2272
                          677888******************** PP

  == domain 2  score: 17.1 bits;  conditional E-value: 0.00021
  RYBP_YAFfromhmmout   19 eegyWdCsvCTfrN.saeAfKCsmCd 43  
                            g+W Cs+CT+ N +aeA  C +C 
        BICSPE002809 2366 PPGSWTCSMCTYVNrKAEALACDVCG 2391
                          5689*********9559********6 PP

>> LAPGUS048927  
   #    score  bias  c-Evalue  i-Evalue hmmfrom  hmm to    alifrom  ali to    envfrom  env to     acc
 ---   ------ ----- --------- --------- ------- -------    ------- -------    ------- -------    ----
   1 !   27.4   1.2   1.4e-07   0.00061      13      55 ..      55      98 ..      45     105 .. 0.83
   2 !   14.9   1.7     0.001       4.4      21      43 ..     107     129 ..     100     132 .. 0.91
   3 ?    3.8   5.8       2.4   1.1e+04      16      43 ..     250     277 ..     237     280 .. 0.79
   4 ?    8.2   8.4      0.11     5e+02      22      44 ..     285     307 ..     282     332 .. 0.90

  Alignments for each domain:
  == domain 1  score: 27.4 bits;  conditional E-value: 1.4e-07
  RYBP_YAFfromhmmout 13 rqaksseegyWdCsvCTfrNsaeAfKCsmCdvR.KGTSTRKpRl 55
                        ++++ s+  +W+C vCT++N     +C mC+    G STR p  
        LAPGUS048927 55 QSRSRSSSPSWQCPVCTYSNAGPTARCGMCNSPlTGSSTRSPSH 98
                        344578889*********************98538*****9965 PP

  == domain 2  score: 14.9 bits;  conditional E-value: 0.001
  RYBP_YAFfromhmmout  21 gyWdCsvCTfrNsaeAfKCsmCd 43 
                         + W+Cs CTf N      Cs+C+
        LAPGUS048927 107 STWECSHCTFANPLHTSHCSVCQ 129
                         68********************6 PP

  == domain 3  score: 3.8 bits;  conditional E-value: 2.4
  RYBP_YAFfromhmmout  16 ksseegyWdCsvCTfrNsaeAfKCsmCd 43 
                         +s+ +  W C  CTf+N +    C +C 
        LAPGUS048927 250 SSQPQLPWTCFNCTFENPTGVLACGVCA 277
                         4555667********************6 PP

  == domain 4  score: 8.2 bits;  conditional E-value: 0.11
  RYBP_YAFfromhmmout  22 yWdCsvCTfrNsaeAfKCsmCdv 44 
                          W CsvC  rNsa A  Cs+C  
        LAPGUS048927 285 AWICSVCSGRNSAGAATCSVCSL 307
                         7********************86 PP

>> TELSPE049165  
   #    score  bias  c-Evalue  i-Evalue hmmfrom  hmm to    alifrom  ali to    envfrom  env to     acc
 ---   ------ ----- --------- --------- ------- -------    ------- -------    ------- -------    ----
   1 !   29.3   0.2   3.7e-08   0.00016      18      44 ..     106     132 ..      97     154 .. 0.91

  Alignments for each domain:
  == domain 1  score: 29.3 bits;  conditional E-value: 3.7e-08
  RYBP_YAFfromhmmout  18 seegyWdCsvCTfrNsaeAfKCsmCdv 44 
                         ++++ W C+ CTf+Nsa+A +C+mC++
        TELSPE049165 106 AKDQPWACASCTFNNSADAVRCEMCEA 132
                         56889********************97 PP

>> ELPMAR004083  
   #    score  bias  c-Evalue  i-Evalue hmmfrom  hmm to    alifrom  ali to    envfrom  env to     acc
 ---   ------ ----- --------- --------- ------- -------    ------- -------    ------- -------    ----
   1 !   29.4   0.2   3.6e-08   0.00016      17      44 ..     132     159 ..     116     243 .. 0.89

  Alignments for each domain:
  == domain 1  score: 29.4 bits;  conditional E-value: 3.6e-08
  RYBP_YAFfromhmmout  17 sseegyWdCsvCTfrNsaeAfKCsmCdv 44 
                         ++++++WdCs+C + N+a Af C+mC +
        ELPMAR004083 132 KMKQQSWDCSLCCHDNKAGAFMCEMCRT 159
                         67899*********************65 PP

>> ELPMAR011185  
   #    score  bias  c-Evalue  i-Evalue hmmfrom  hmm to    alifrom  ali to    envfrom  env to     acc
 ---   ------ ----- --------- --------- ------- -------    ------- -------    ------- -------    ----
   1 ?    9.3   5.4      0.05   2.2e+02      20      46 ..       2      28 ..       1      30 [. 0.93
   2 !   27.3   4.6   1.5e-07   0.00066      16      46 ..      32      62 ..      27      67 .. 0.86

  Alignments for each domain:
  == domain 1  score: 9.3 bits;  conditional E-value: 0.05
  RYBP_YAFfromhmmout 20 egyWdCsvCTfrNsaeAfKCsmCdvRK 46
                        eg+W C  C  +Ns++  +C+ Cd  K
        ELPMAR011185  2 EGMWRCRQCSLQNSNDKARCNACDCPK 28
                        89**********************866 PP

  == domain 2  score: 27.3 bits;  conditional E-value: 1.5e-07
  RYBP_YAFfromhmmout 16 ksseegyWdCsvCTfrNsaeAfKCsmCdvRK 46
                        +++ ++ W+C +CTf+N ++  +C mCd+ K
        ELPMAR011185 32 SAEANSTWNCMLCTFKNASDKNRCAMCDAPK 62
                        4677899*********************977 PP

>> BIGNAT016402  
   #    score  bias  c-Evalue  i-Evalue hmmfrom  hmm to    alifrom  ali to    envfrom  env to     acc
 ---   ------ ----- --------- --------- ------- -------    ------- -------    ------- -------    ----
   1 !   29.0   2.7   4.6e-08    0.0002      19      99 ..       4      84 ..       1      92 [. 0.52

  Alignments for each domain:
  == domain 1  score: 29.0 bits;  conditional E-value: 4.6e-08
  RYBP_YAFfromhmmout 19 eegyWdCsvCTfrNsaeAfKCsmCdvRKGTSTRKpRlnsqlvaqqvaqqlapksp......pkkkkkeklekaeakatkplkkstsk 99
                        + + W+Cs+CT +Nsa+  +C +C  +K      pR      +q++ ++  + ++       + kk++k  + ++++ +p+++++ +
        BIGNAT016402  4 DTKEWQCSMCTLKNSADLLQCLVCGFKK------PRKATLTKTQKFYPKKHDDPNtnrpkiRRDKKRNKPMQLQSQQISPQHPQHLE 84
                        6778********************8744......33333333344433332211111111222222222234455555555544333 PP

>> MATSPE002949  
   #    score  bias  c-Evalue  i-Evalue hmmfrom  hmm to    alifrom  ali to    envfrom  env to     acc
 ---   ------ ----- --------- --------- ------- -------    ------- -------    ------- -------    ----
   1 !   29.4   2.3   3.5e-08   0.00015      21      93 ..     216     288 ..     207     310 .. 0.71

  Alignments for each domain:
  == domain 1  score: 29.4 bits;  conditional E-value: 3.5e-08
  RYBP_YAFfromhmmout  21 gyWdCsvCTfrNsaeAfKCsmCdvRKGTSTRKpRlnsqlvaqqvaqqlapksppkkkkkekle....kaeakatkpl 93 
                         + W+Cs CTf N   A KC mC + K        +++ +va+q+a++  ++++p k +++  +    ++ ++ +kp+
        MATSPE002949 216 AEWNCSACTFLNAMSASKCDMCLTPKPAN----SASEPVVAKQTAPAPSSHQKPLKPEEKYQHlqfpEPVKALEKPK 288
                         67********************8776553....367789*****999988877666555444444553333333333 PP

>> CHOSPE002940  
   #    score  bias  c-Evalue  i-Evalue hmmfrom  hmm to    alifrom  ali to    envfrom  env to     acc
 ---   ------ ----- --------- --------- ------- -------    ------- -------    ------- -------    ----
   1 !   20.8   0.4   1.5e-05     0.067      19      47 ..     364     392 ..     351     395 .. 0.83
   2 ?    6.8   1.2       0.3   1.3e+03      19      47 ..     419     447 ..     404     457 .. 0.81
   3 ?    7.2   0.1      0.22   9.7e+02       7      43 ..     458     493 ..     451     499 .. 0.74

  Alignments for each domain:
  == domain 1  score: 20.8 bits;  conditional E-value: 1.5e-05
  RYBP_YAFfromhmmout  19 eegyWdCsvCTfrNsaeAfKCsmCdvRKG 47 
                          ++ W C  CTf+N  +A  CsmC   +G
        CHOSPE002940 364 GASKWKCLACTFENAGDAIGCSMCGSERG 392
                         5678********************87776 PP

  == domain 2  score: 6.8 bits;  conditional E-value: 0.3
  RYBP_YAFfromhmmout  19 eegyWdCsvCTfrNsaeAfKCsmCdvRKG 47 
                           + W C  CT +  + A  C++C   +G
        CHOSPE002940 419 PYAAWTCQACTVQHVSAATVCEVCGSARG 447
                         4568********************87666 PP

  == domain 3  score: 7.2 bits;  conditional E-value: 0.22
  RYBP_YAFfromhmmout   7 spsraKrqaksseegyWdCsvCTfrNsaeAfKCsmCd 43 
                          p +++ +a ++ +  W C  CTf N      C +C 
        CHOSPE002940 458 APRQPQPSAVTQPDTPWLCGACTFANRGGS-ACDVCS 493
                         455667777799999***********8654.577775 PP

>> VAVCUL001633  
   #    score  bias  c-Evalue  i-Evalue hmmfrom  hmm to    alifrom  ali to    envfrom  env to     acc
 ---   ------ ----- --------- --------- ------- -------    ------- -------    ------- -------    ----
   1 !   29.2   2.4   3.9e-08   0.00017      18      45 ..     458     485 ..     450     487 .. 0.87

  Alignments for each domain:
  == domain 1  score: 29.2 bits;  conditional E-value: 3.9e-08
  RYBP_YAFfromhmmout  18 seegyWdCsvCTfrNsaeAfKCsmCdvR 45 
                          +++ WdC +CT+rN   A KC+mC++ 
        VAVCUL001633 458 HKKEEWDCQICTYRNLDGADKCEMCETQ 485
                         56788********************975 PP

>> DAPMAG009739  
   #    score  bias  c-Evalue  i-Evalue hmmfrom  hmm to    alifrom  ali to    envfrom  env to     acc
 ---   ------ ----- --------- --------- ------- -------    ------- -------    ------- -------    ----
   1 !   18.9   0.4   5.8e-05      0.25      18      48 ..    1342    1373 ..    1323    1382 .. 0.82
   2 !   12.0   0.4    0.0075        33      17      47 ..    1902    1933 ..    1884    1967 .. 0.72
   3 ?    6.6   4.7      0.35   1.5e+03      18      46 ..    1966    1994 ..    1953    1997 .. 0.88

  Alignments for each domain:
  == domain 1  score: 18.9 bits;  conditional E-value: 5.8e-05
  RYBP_YAFfromhmmout   18 seegyWdCsvCTfrNsaeAfKCsmCdvRK.GT 48  
                           + g+W CsvC  +Ns++  KC  C++ K GT
        DAPMAG009739 1342 PKSGSWACSVCYVNNSQDVIKCVACETPKpGT 1373
                          5689**********************977455 PP

  == domain 2  score: 12.0 bits;  conditional E-value: 0.0075
  RYBP_YAFfromhmmout   17 sseegyWdCsvCTfrNsaeAfKCsmCdvRK.G 47  
                          + +eg+W+C  C  rN     KC  C++ K G
        DAPMAG009739 1902 KPKEGSWECQGCFLRNDPSVLKCPSCETIKpG 1933
                          6689***********************97734 PP

  == domain 3  score: 6.6 bits;  conditional E-value: 0.35
  RYBP_YAFfromhmmout   18 seegyWdCsvCTfrNsaeAfKCsmCdvRK 46  
                           +eg+W+C  C  rN a   KC  C++ K
        DAPMAG009739 1966 PKEGSWECQGCFSRNDAAVVKCPCCETMK 1994
                          579***********************877 PP

>> LAPGUS042355  
   #    score  bias  c-Evalue  i-Evalue hmmfrom  hmm to    alifrom  ali to    envfrom  env to     acc
 ---   ------ ----- --------- --------- ------- -------    ------- -------    ------- -------    ----
   1 !   28.5   0.6   6.6e-08   0.00029      17      43 ..     376     402 ..     367     404 .. 0.85

  Alignments for each domain:
  == domain 1  score: 28.5 bits;  conditional E-value: 6.6e-08
  RYBP_YAFfromhmmout  17 sseegyWdCsvCTfrNsaeAfKCsmCd 43 
                         ++  + W C vCT++Nsa A +C+mCd
        LAPGUS042355 376 AQRTQPWACGVCTYENSAAAARCEMCD 402
                         455678********************9 PP

>> HALSPE000059  
   #    score  bias  c-Evalue  i-Evalue hmmfrom  hmm to    alifrom  ali to    envfrom  env to     acc
 ---   ------ ----- --------- --------- ------- -------    ------- -------    ------- -------    ----
   1 ?    9.2   0.6     0.054   2.4e+02      19      49 ..      48      74 ..      24     119 .. 0.78
   2 !   23.3   0.9   2.7e-06     0.012      16      50 ..     124     159 ..     108     165 .. 0.83

  Alignments for each domain:
  == domain 1  score: 9.2 bits;  conditional E-value: 0.054
  RYBP_YAFfromhmmout 19 eegyWdCsvCTfrNsaeAfKCsmCdvRKGTS 49
                         +g W+C  CT +N      C++C    GTS
        HALSPE000059 48 PAGTWECPACTLHNRLPSTVCEVC----GTS 74
                        5799**************999999....555 PP

  == domain 2  score: 23.3 bits;  conditional E-value: 2.7e-06
  RYBP_YAFfromhmmout  16 ksseegyWdCsvCTfrNsaeAfKCsmCd.vRKGTST 50 
                         + + +g W C+ CTf N + A +C+mC   R GT T
        HALSPE000059 124 QVQPDGTWSCAACTFVNRRGARRCEMCGgPRPGTRT 159
                         467799*********************725888876 PP

>> HEMPHA019156  
   #    score  bias  c-Evalue  i-Evalue hmmfrom  hmm to    alifrom  ali to    envfrom  env to     acc
 ---   ------ ----- --------- --------- ------- -------    ------- -------    ------- -------    ----
   1 !   12.7   0.1    0.0048        21      22      45 ..     129     153 ..     101     159 .. 0.83
   2 !   16.5   0.5   0.00032       1.4      18      43 ..     245     270 ..     233     272 .. 0.89

  Alignments for each domain:
  == domain 1  score: 12.7 bits;  conditional E-value: 0.0048
  RYBP_YAFfromhmmout  22 yWdCsvCTfrNsaeAfKCsmC.dvR 45 
                          W C  CTf N +    C +C d+R
        HEMPHA019156 129 LWPCGACTFMNDSSNSDCAICgDAR 153
                         7********************6666 PP

  == domain 2  score: 16.5 bits;  conditional E-value: 0.00032
  RYBP_YAFfromhmmout  18 seegyWdCsvCTfrNsaeAfKCsmCd 43 
                         +e+  W C +CTf N a    C+mC 
        HEMPHA019156 245 VEARNWACNLCTFLNGASDSNCEMCG 270
                         67889********************6 PP

>> PAUCHR028634  
   #    score  bias  c-Evalue  i-Evalue hmmfrom  hmm to    alifrom  ali to    envfrom  env to     acc
 ---   ------ ----- --------- --------- ------- -------    ------- -------    ------- -------    ----
   1 !   18.7   4.3   6.9e-05       0.3       5      42 ..      37      74 ..      29      80 .. 0.75
   2 !   20.1   0.9   2.5e-05      0.11      22      43 ..      98     119 ..      90     122 .. 0.90

  Alignments for each domain:
  == domain 1  score: 18.7 bits;  conditional E-value: 6.9e-05
  RYBP_YAFfromhmmout  5 kkspsraKrqaksseegyWdCsvCTfrNsaeAfKCsmC 42
                        kk++ ++   a+ s +g+W C+ CT++N      C+mC
        PAUCHR028634 37 KKEKVKKANAANLSRKGSWICAACTYENDHVKLACEMC 74
                        2222233333448999********************** PP

  == domain 2  score: 20.1 bits;  conditional E-value: 2.5e-05
  RYBP_YAFfromhmmout  22 yWdCsvCTfrNsaeAfKCsmCd 43 
                          W+C+ CTfrN+++  +C +C 
        PAUCHR028634  98 PWECATCTFRNTKNKSQCLICK 119
                         5********************7 PP

>> PLATAR012756  
   #    score  bias  c-Evalue  i-Evalue hmmfrom  hmm to    alifrom  ali to    envfrom  env to     acc
 ---   ------ ----- --------- --------- ------- -------    ------- -------    ------- -------    ----
   1 ?    7.9   1.7      0.14     6e+02      18      46 ..      20      46 ..      17      49 .. 0.86
   2 !   22.4   1.1     5e-06     0.022      15      42 ..      51      78 ..      46      82 .. 0.89
   3 ?   10.2   3.7     0.027   1.2e+02      19      43 ..      89     113 ..      80     116 .. 0.85

  Alignments for each domain:
  == domain 1  score: 7.9 bits;  conditional E-value: 0.14
  RYBP_YAFfromhmmout 18 seegyWdCsvCTfrNsaeAfKCsmCdvRK 46
                        +e + W C  CT +   +   C mC  RK
        PLATAR012756 20 VEVDTWTCPACTMQAHGD--TCAMCGGRK 46
                        56789********98887..5*****999 PP

  == domain 2  score: 22.4 bits;  conditional E-value: 5e-06
  RYBP_YAFfromhmmout 15 aksseegyWdCsvCTfrNsaeAfKCsmC 42
                        ++++eeg+W C++CT rN+a    Cs+C
        PLATAR012756 51 KEAVEEGSWACAICTLRNEAHLASCSVC 78
                        4579************************ PP

  == domain 3  score: 10.2 bits;  conditional E-value: 0.027
  RYBP_YAFfromhmmout  19 eegyWdCsvCTfrNsaeAfKCsmCd 43 
                          ++ W Cs CT +N+  A  C  C 
        PLATAR012756  89 AAAGWVCSTCTLSNEDSATSCAACG 113
                         5677*******************95 PP

>> CHABRA014469  
   #    score  bias  c-Evalue  i-Evalue hmmfrom  hmm to    alifrom  ali to    envfrom  env to     acc
 ---   ------ ----- --------- --------- ------- -------    ------- -------    ------- -------    ----
   1 !   18.7   0.5   6.6e-05      0.29      17      45 ..     544     572 ..     530     574 .. 0.84
   2 !   13.5   2.9    0.0026        11      14      44 ..     581     611 ..     573     618 .. 0.87

  Alignments for each domain:
  == domain 1  score: 18.7 bits;  conditional E-value: 6.6e-05
  RYBP_YAFfromhmmout  17 sseegyWdCsvCTfrNsaeAfKCsmCdvR 45 
                         ++++g W+C vCT  N   A +C  C v 
        CHABRA014469 544 KKKDGTWECKVCTLVNRPLALQCDACGVQ 572
                         5789**********************985 PP

  == domain 2  score: 13.5 bits;  conditional E-value: 0.0026
  RYBP_YAFfromhmmout  14 qaksseegyWdCsvCTfrNsaeAfKCsmCdv 44 
                         ++k + +  W C  CT +Ns++A +C  Cd+
        CHABRA014469 581 SSKGVRDLLWTCKFCTLENSSKAERCGACDT 611
                         456778889*********************7 PP

>> BRABEL012488  
   #    score  bias  c-Evalue  i-Evalue hmmfrom  hmm to    alifrom  ali to    envfrom  env to     acc
 ---   ------ ----- --------- --------- ------- -------    ------- -------    ------- -------    ----
   1 !   15.7   7.3   0.00055       2.4      20      80 ..       8      59 ..       3     101 .. 0.63
   2 ?    6.7   6.6      0.33   1.4e+03      15      43 ..      92     120 ..      77     182 .. 0.76
   3 !   14.3   8.1    0.0015       6.4      17     110 ..     177     271 ..     160     282 .. 0.56

  Alignments for each domain:
  == domain 1  score: 15.7 bits;  conditional E-value: 0.00055
  RYBP_YAFfromhmmout 20 egyWdCsvCTfrNsaeAfKCsmCdvRKGTSTRKpRlnsqlvaqqvaqqlapksppkkkkke 80
                        ++ W C  CT++N   A KC+mC    GT   Kp    ql+a+ + +++ ++ ++ ++k++
        BRABEL012488  8 DAKWSCDYCTYENWPSAQKCTMCH---GT---KP---PQLIAEAAKREVRQEREATREKER 59
                        567********************7...44...33...567776665555444444444433 PP

  == domain 2  score: 6.7 bits;  conditional E-value: 0.33
  RYBP_YAFfromhmmout  15 aksseegyWdCsvCTfrNsaeAfKCsmCd 43 
                         ++  +++   C  CT+ N+ +A KC+ C 
        BRABEL012488  92 KNLLDKKKXTCKACTYLNQPKAVKCTACL 120
                         3467778889******************5 PP

  == domain 3  score: 14.3 bits;  conditional E-value: 0.0015
  RYBP_YAFfromhmmout  17 sseegyWdCsvCTfrNsaeAfKCsmCdvRKGTSTRKpRlnsqlvaqqvaqqlapksppkkkkkeklekaeakatkplkkstsks.kkskks 106
                         s     W Cs CT++N  +  KC +C + +  S      n   + ++ a++    +  ++   ++ +++++++ +    s s s  +++++
        BRABEL012488 177 SRTVVKWSCSACTYENWPKSSKCVLCHTPRHRSPEQSPGNTSNIHDHDANNRRGSNYRRRSPPSSARSPTEANVEIELASASASaGNNQQE 267
                         334457********************99877776666666666666666666444444444444444333333333323333332333333 PP

  RYBP_YAFfromhmmout 107 rprL 110
                         + rL
        BRABEL012488 268 ERRL 271
                         3333 PP

>> RHYHUM026851  
   #    score  bias  c-Evalue  i-Evalue hmmfrom  hmm to    alifrom  ali to    envfrom  env to     acc
 ---   ------ ----- --------- --------- ------- -------    ------- -------    ------- -------    ----
   1 ?    2.0   2.6       8.9   3.9e+04      17      45 ..       9      37 ..       2      44 .. 0.87
   2 ?    6.7   0.0      0.31   1.4e+03      18      47 ..      65      93 ..      55     105 .. 0.83
   3 ?   11.2   0.1     0.013        59      17      48 ..     158     189 ..     148     193 .. 0.88
   4 ?    5.5   0.3      0.75   3.3e+03      19      42 ..     210     233 ..     203     240 .. 0.85
   5 !   13.6   0.2    0.0024        10      22      84 ..     265     339 ..     252     374 .. 0.66

  Alignments for each domain:
  == domain 1  score: 2.0 bits;  conditional E-value: 8.9
  RYBP_YAFfromhmmout 17 sseegyWdCsvCTfrNsaeAfKCsmCdvR 45
                        +++ + W C  C  +N  +  +C++C+v 
        RHYHUM026851  9 TISVDGWTCLQCSAENLCNDTQCQVCEVS 37
                        667788*********************95 PP

  == domain 2  score: 6.7 bits;  conditional E-value: 0.31
  RYBP_YAFfromhmmout 18 seegyWdCsvCTfrNsaeAfKCsmCdvRKG 47
                        s+ + W C  CT +N      Cs+Cd+ +G
        RHYHUM026851 65 SSSQTWTCGQCTVENHGGD-VCSVCDADRG 93
                        67889**********9765.6*****9766 PP

  == domain 3  score: 11.2 bits;  conditional E-value: 0.013
  RYBP_YAFfromhmmout  17 sseegyWdCsvCTfrNsaeAfKCsmCdvRKGT 48 
                         +++ ++W+C +CT  N++    C+ C +  GT
        RHYHUM026851 158 AASTASWECGLCTMLNESGSPACEACTAPMGT 189
                         677899********************998888 PP

  == domain 4  score: 5.5 bits;  conditional E-value: 0.75
  RYBP_YAFfromhmmout  19 eegyWdCsvCTfrNsaeAfKCsmC 42 
                          ++ W C  CT +N a    C  C
        RHYHUM026851 210 AAAAWVCGTCTLENVASEAECAAC 233
                         6789************999**999 PP

  == domain 5  score: 13.6 bits;  conditional E-value: 0.0024
  RYBP_YAFfromhmmout  22 yWdCsvCTfrNsaeAfKCsmCdvRKGTSTRKpRlnsqlvaqqvaqqlapksppkkkkkekle............k 84 
                          W C+ CT  N+a+   C  C+  +G     p + +  +a    q+++++  ++ ++ ++ +            +
        RHYHUM026851 265 EWTCAHCTVVNTADVQVCGTCELPRGLAAGSPAVAAGAAASTPPQAFVTQAAAESRALQERDdaaaaraleaaeQ 339
                         6*******************************9999999988888887666644333332222333433322211 PP

>> PLATAR006013  
   #    score  bias  c-Evalue  i-Evalue hmmfrom  hmm to    alifrom  ali to    envfrom  env to     acc
 ---   ------ ----- --------- --------- ------- -------    ------- -------    ------- -------    ----
   1 !   15.0   0.2    0.0009       3.9      17      43 ..     100     127 ..      87     133 .. 0.81
   2 !   13.6   0.2    0.0025        11      22      44 ..     185     208 ..     163     213 .. 0.79

  Alignments for each domain:
  == domain 1  score: 15.0 bits;  conditional E-value: 0.0009
  RYBP_YAFfromhmmout  17 sseegyWdCsvCTfrNs.aeAfKCsmCd 43 
                          s +g+W+C  CT+ N+ + A  C +C 
        PLATAR006013 100 DSGDGSWNCEACTYLNEsRYARTCAVCG 127
                         6779**********996157999***96 PP

  == domain 2  score: 13.6 bits;  conditional E-value: 0.0025
  RYBP_YAFfromhmmout  22 yWdCsvCTfrNsa.eAfKCsmCdv 44 
                          W+C+ CT++N++  A  Cs+C +
        PLATAR006013 185 PWQCAACTYSNTNfYATTCSVCGT 208
                         6**********864799*****65 PP

>> PLATAR001808  
   #    score  bias  c-Evalue  i-Evalue hmmfrom  hmm to    alifrom  ali to    envfrom  env to     acc
 ---   ------ ----- --------- --------- ------- -------    ------- -------    ------- -------    ----
   1 ?   10.1   3.0     0.029   1.2e+02      13      43 ..    1951    1982 ..    1941    1985 .. 0.78
   2 !   23.2   2.8   2.9e-06     0.013      18      43 ..    1991    2016 ..    1984    2034 .. 0.85

  Alignments for each domain:
  == domain 1  score: 10.1 bits;  conditional E-value: 0.029
  RYBP_YAFfromhmmout   13 rqaksseegyWdCsvCTfrNsaeAf..KCsmCd 43  
                          + a+   +g W+C vC f+ + e f  KC mC+
        PLATAR001808 1951 KAARYRRNGLWECPVCYFQQT-EPFrsKCAMCN 1982
                          45567789********99865.566569****8 PP

  == domain 2  score: 23.2 bits;  conditional E-value: 2.9e-06
  RYBP_YAFfromhmmout   18 seegyWdCsvCTfrNsaeAfKCsmCd 43  
                          s   yW+Cs CTf+N aeA  C+mC 
        PLATAR001808 1991 SHGLYWQCSSCTFENAAEAKECRMCG 2016
                          55569********************6 PP

>> LEUCOM086745  
   #    score  bias  c-Evalue  i-Evalue hmmfrom  hmm to    alifrom  ali to    envfrom  env to     acc
 ---   ------ ----- --------- --------- ------- -------    ------- -------    ------- -------    ----
   1 !   28.4   5.6   7.3e-08   0.00032      18      42 ..       6      30 ..       2      35 .. 0.91

  Alignments for each domain:
  == domain 1  score: 28.4 bits;  conditional E-value: 7.3e-08
  RYBP_YAFfromhmmout 18 seegyWdCsvCTfrNsaeAfKCsmC 42
                        ++e+ W C vCT++N+ +A KC+mC
        LEUCOM086745  6 QNEEKWKCKVCTYKNKIDAIKCEMC 30
                        67899******************** PP

>> MATSPE020810  
   #    score  bias  c-Evalue  i-Evalue hmmfrom  hmm to    alifrom  ali to    envfrom  env to     acc
 ---   ------ ----- --------- --------- ------- -------    ------- -------    ------- -------    ----
   1 !   15.7   1.8   0.00056       2.5      21      48 ..     316     343 ..     310     358 .. 0.86
   2 !   17.3   5.1   0.00019      0.82      14      45 ..     376     407 ..     362     410 .. 0.80

  Alignments for each domain:
  == domain 1  score: 15.7 bits;  conditional E-value: 0.00056
  RYBP_YAFfromhmmout  21 gyWdCsvCTfrNsaeAfKCsmCdvRKGT 48 
                         + W Cs CTf+N      C+mC+    T
        MATSPE020810 316 DKWICSRCTFENPLSSLSCMMCQEQQTT 343
                         67********************877666 PP

  == domain 2  score: 17.3 bits;  conditional E-value: 0.00019
  RYBP_YAFfromhmmout  14 qaksseegyWdCsvCTfrNsaeAfKCsmCdvR 45 
                         +  +++   W+Cs CT++N      C+mC+ R
        MATSPE020810 376 SGATEDPTKWQCSSCTYQNDFARNVCEMCESR 407
                         444778899*********************99 PP

>> HALSPE015620  
   #    score  bias  c-Evalue  i-Evalue hmmfrom  hmm to    alifrom  ali to    envfrom  env to     acc
 ---   ------ ----- --------- --------- ------- -------    ------- -------    ------- -------    ----
   1 ?    4.1   0.0         2   8.8e+03      22      43 ..     578     599 ..     559     602 .. 0.87
   2 !   13.5   0.1    0.0027        12      17      42 ..     620     646 ..     610     648 .. 0.80
   3 ?    9.5   0.3     0.044   1.9e+02      20      42 ..     675     698 ..     667     700 .. 0.84

  Alignments for each domain:
  == domain 1  score: 4.1 bits;  conditional E-value: 2
  RYBP_YAFfromhmmout  22 yWdCsvCTfrNsaeAfKCsmCd 43 
                          W C  CTf N      C++C 
        HALSPE015620 578 PWSCPACTFLNDPAHGICTLCG 599
                         6***********9999999995 PP

  == domain 2  score: 13.5 bits;  conditional E-value: 0.0027
  RYBP_YAFfromhmmout  17 sseegyWdCsvCTfrNsaeA.fKCsmC 42 
                         ++e++ W C vCTf+N +     C mC
        HALSPE015620 620 AEEDQGWACPVCTFQNLSRSqQLCDMC 646
                         678999**********76651569999 PP

  == domain 3  score: 9.5 bits;  conditional E-value: 0.044
  RYBP_YAFfromhmmout  20 egyWdCsvCTfrNs.aeAfKCsmC 42 
                          g+W C  CT+ N  + A+ C+mC
        HALSPE015620 675 PGSWVCPTCTYLNAnRLAHVCEMC 698
                         589*********96256******* PP

>> VERVER005847  
   #    score  bias  c-Evalue  i-Evalue hmmfrom  hmm to    alifrom  ali to    envfrom  env to     acc
 ---   ------ ----- --------- --------- ------- -------    ------- -------    ------- -------    ----
   1 !   27.8   4.8   1.1e-07   0.00048      18     100 ..     464     543 ..     448     580 .. 0.60

  Alignments for each domain:
  == domain 1  score: 27.8 bits;  conditional E-value: 1.1e-07
  RYBP_YAFfromhmmout  18 seegyWdCsvCTfrNsaeAfKCsmCdvRKGTSTRKpRlnsqlvaqqvaqqlapksppkkkkkekle............kaeakatkplkks 96 
                          + g W+Cs CT+ N+ + + C+mC  +K T   Kp   s+    +v+  +a+k +++++++++ +            +            
        VERVER005847 464 LKPGQWQCSFCTYVNEEDQYTCKMCTKKKQT--GKPDEVSESSEWEVSGTAAKKLRKQQQRQQQEKepepevkyvpkdT------------ 540
                         56789********************999976..5777766654444444443333322222222221112233333321............ PP

  RYBP_YAFfromhmmout  97 tsks 100
                          +++
        VERVER005847 541 -TEK 543
                         .222 PP

>> RHIIRR017196  
   #    score  bias  c-Evalue  i-Evalue hmmfrom  hmm to    alifrom  ali to    envfrom  env to     acc
 ---   ------ ----- --------- --------- ------- -------    ------- -------    ------- -------    ----
   1 !   13.3   2.8    0.0031        13      20      42 ..     207     229 ..     188     233 .. 0.80
   2 !   17.7   0.1   0.00014       0.6      19      44 ..     254     279 ..     239     282 .] 0.87

  Alignments for each domain:
  == domain 1  score: 13.3 bits;  conditional E-value: 0.0031
  RYBP_YAFfromhmmout  20 egyWdCsvCTfrNsaeAfKCsmC 42 
                          + W Cs CTf N   A +C +C
        RHIIRR017196 207 GSQWTCSQCTFINRPMASQCDVC 229
                         468******************** PP

  == domain 2  score: 17.7 bits;  conditional E-value: 0.00014
  RYBP_YAFfromhmmout  19 eegyWdCsvCTfrNsaeAfKCsmCdv 44 
                         +   WdC  CTfrN+ +   C  Cd 
        RHIIRR017196 254 DPFHWDCPKCTFRNTPDIIICLGCDY 279
                         5568********************96 PP

>> BRABEL011836  
   #    score  bias  c-Evalue  i-Evalue hmmfrom  hmm to    alifrom  ali to    envfrom  env to     acc
 ---   ------ ----- --------- --------- ------- -------    ------- -------    ------- -------    ----
   1 ?    4.6   1.3       1.4   6.3e+03      19      42 ..       6      29 ..       3      37 .. 0.84
   2 !   17.4   1.5   0.00017      0.75      11      46 ..     110     145 ..     101     150 .. 0.84
   3 !   13.2  10.9    0.0032        14      10      63 ..     198     246 ..     194     299 .. 0.64
   4 ?    6.7   6.2      0.33   1.4e+03      16      49 ..     357     390 ..     336     395 .. 0.86
   5 ?    4.0   2.2       2.1   9.1e+03      17      46 ..     441     470 ..     425     473 .. 0.86
   6 !   12.0   5.9    0.0073        32      14      44 ..     478     508 ..     470     515 .. 0.87
   7 ?   11.0   0.5     0.016        69      20      83 ..     552     616 ..     540     672 .. 0.71

  Alignments for each domain:
  == domain 1  score: 4.6 bits;  conditional E-value: 1.4
  RYBP_YAFfromhmmout 19 eegyWdCsvCTfrNsaeAfKCsmC 42
                        + ++W+C  CT +N+ +   C+ C
        BRABEL011836  6 SSSVWQCPRCTLQNEGTTQSCRSC 29
                        5689*****************999 PP

  == domain 2  score: 17.4 bits;  conditional E-value: 0.00017
  RYBP_YAFfromhmmout  11 aKrqaksseegyWdCsvCTfrNsaeAfKCsmCdvRK 46 
                         +K +  ++  + W C  CT  N   A KCsmC++ K
        BRABEL011836 110 KKDTPTHKARKQWTCRRCTLLNPPSAKKCSMCEAPK 145
                         455556788899********************9866 PP

  == domain 3  score: 13.2 bits;  conditional E-value: 0.0032
  RYBP_YAFfromhmmout  10 raKrqaksseegyWdCsvCTfrNsaeAfKCsmCdvRKGTSTRKpRlnsqlvaqq 63 
                         ++K ++k +e++ W C  CTf+N+  A  C +C++      RKp +   l  + 
        BRABEL011836 198 EEKEEEKVEEDATWSCKRCTFENKPRAKSCAVCEA-----PRKPNIPTTLPKNI 246
                         5799999**************************97.....46666655554443 PP

  == domain 4  score: 6.7 bits;  conditional E-value: 0.33
  RYBP_YAFfromhmmout  16 ksseegyWdCsvCTfrNsaeAfKCsmCdvRKGTS 49 
                          s+ e+ W+C  CT +N  +   C  Cd+ K  S
        BRABEL011836 357 LSAGEKEWECRKCTCKNPMTTSNCGACDTPKAGS 390
                         4678999*********************988665 PP

  == domain 5  score: 4.0 bits;  conditional E-value: 2.1
  RYBP_YAFfromhmmout  17 sseegyWdCsvCTfrNsaeAfKCsmCdvRK 46 
                         s+ +++W C+ CT +N      C  C + K
        BRABEL011836 441 STPKDVWKCTKCTLENPISNNVCDACGASK 470
                         566899*************99999998766 PP

  == domain 6  score: 12.0 bits;  conditional E-value: 0.0073
  RYBP_YAFfromhmmout  14 qaksseegyWdCsvCTfrNsaeAfKCsmCdv 44 
                         ++k+s+ + W C  CTf Ns++   C+mC +
        BRABEL011836 478 KEKQSDSERWRCKKCTFDNSRKVRVCKMCGT 508
                         45789************************64 PP

  == domain 7  score: 11.0 bits;  conditional E-value: 0.016
  RYBP_YAFfromhmmout  20 egyWdCsvCTfrNsaeAfKCsmCdvRKGTSTRKpRlnsq....lvaqqvaqql.apksppkkkkkekle 83 
                          g W C  CT  Ns+e   Cs C    GTS  K  + s       a+q +  + + + + +k+++e l+
        BRABEL011836 552 VGIWKCPTCTLLNSKEKQSCSAC----GTSLSKAAAGSTperfTLARQESMTIdMRRRQDEKEARETLQ 616
                         589********************....777777665543222234444444443555566777777666 PP

>> HEMPHA006583  
   #    score  bias  c-Evalue  i-Evalue hmmfrom  hmm to    alifrom  ali to    envfrom  env to     acc
 ---   ------ ----- --------- --------- ------- -------    ------- -------    ------- -------    ----
   1 !   26.4   1.9   2.9e-07    0.0013      16      42 ..     277     304 ..     261     307 .. 0.78

  Alignments for each domain:
  == domain 1  score: 26.4 bits;  conditional E-value: 2.9e-07
  RYBP_YAFfromhmmout  16 k.sseegyWdCsvCTfrNsaeAfKCsmC 42 
                         +  +e g W+C+ CT+ N+aeA  C+mC
        HEMPHA006583 277 QpVEETGPWNCAFCTYGNTAEAKECKMC 304
                         2368999********************* PP

>> IXOSCA025972  
   #    score  bias  c-Evalue  i-Evalue hmmfrom  hmm to    alifrom  ali to    envfrom  env to     acc
 ---   ------ ----- --------- --------- ------- -------    ------- -------    ------- -------    ----
   1 ?    9.7   2.0     0.038   1.7e+02      18      43 ..     645     670 ..     633     674 .. 0.87
   2 ?    7.3   2.7      0.21   9.1e+02      21      44 ..     710     733 ..     706     736 .. 0.92
   3 !   13.4   0.5    0.0028        12      19      44 ..     749     774 ..     741     780 .. 0.89
   4 ?   11.1   1.2     0.014        62      20      44 ..     820     844 ..     813     853 .. 0.89

  Alignments for each domain:
  == domain 1  score: 9.7 bits;  conditional E-value: 0.038
  RYBP_YAFfromhmmout  18 seegyWdCsvCTfrNsaeAfKCsmCd 43 
                           +g+W Cs C  +N     KC  C+
        IXOSCA025972 645 PAAGSWSCSACKISNAESNVKCAACE 670
                         5689*********************8 PP

  == domain 2  score: 7.3 bits;  conditional E-value: 0.21
  RYBP_YAFfromhmmout  21 gyWdCsvCTfrNsaeAfKCsmCdv 44 
                         + W+C  C  rN+a+A +C  C++
        IXOSCA025972 710 ATWECDSCMVRNEAKAQRCCACET 733
                         57********************96 PP

  == domain 3  score: 13.4 bits;  conditional E-value: 0.0028
  RYBP_YAFfromhmmout  19 eegyWdCsvCTfrNsaeAfKCsmCdv 44 
                          +g+W Cs C  +N  +A KC  C++
        IXOSCA025972 749 AAGSWSCSECMISNAGTAVKCAACET 774
                         579*********************97 PP

  == domain 4  score: 11.1 bits;  conditional E-value: 0.014
  RYBP_YAFfromhmmout  20 egyWdCsvCTfrNsaeAfKCsmCdv 44 
                         ++ W+C  C  rN+a+A +C  C++
        IXOSCA025972 820 AATWECDTCMVRNEAKAQRCCACET 844
                         578********************97 PP

>> SPISPE006454  
   #    score  bias  c-Evalue  i-Evalue hmmfrom  hmm to    alifrom  ali to    envfrom  env to     acc
 ---   ------ ----- --------- --------- ------- -------    ------- -------    ------- -------    ----
   1 !   26.7   0.0   2.4e-07    0.0011      18      55 ..     166     202 ..     151     230 .. 0.78

  Alignments for each domain:
  == domain 1  score: 26.7 bits;  conditional E-value: 2.4e-07
  RYBP_YAFfromhmmout  18 seegyWdCsvCTfrNsaeAfKCsmCdvRKGTSTRKpRl 55 
                          e++ W C+vCTf N      C+mCd+ +G  T  pR 
        SPISPE006454 166 LEAATWACAVCTFANVDGVGACEMCDTLRGH-TQTPRR 202
                         68899*********************99984.344443 PP

>> PLATAR020198  
   #    score  bias  c-Evalue  i-Evalue hmmfrom  hmm to    alifrom  ali to    envfrom  env to     acc
 ---   ------ ----- --------- --------- ------- -------    ------- -------    ------- -------    ----
   1 !   19.2   1.1   4.9e-05      0.21      21      42 ..    3337    3358 ..    3332    3362 .. 0.92
   2 ?   10.5   0.4     0.022        96      22      44 ..    4864    4886 ..    4860    4892 .. 0.90

  Alignments for each domain:
  == domain 1  score: 19.2 bits;  conditional E-value: 4.9e-05
  RYBP_YAFfromhmmout   21 gyWdCsvCTfrNsaeAfKCsmC 42  
                          + W C +CTf+N+a+A +CsmC
        PLATAR020198 3337 SKWGCPLCTFENEADALQCSMC 3358
                          57******************** PP

  == domain 2  score: 10.5 bits;  conditional E-value: 0.022
  RYBP_YAFfromhmmout   22 yWdCsvCTfrNsaeAfKCsmCdv 44  
                           W C vCTf N+     C+mC  
        PLATAR020198 4864 QWSCEVCTFLNNPLVEMCEMCTS 4886
                          7********************75 PP

>> HONFER010555  
   #    score  bias  c-Evalue  i-Evalue hmmfrom  hmm to    alifrom  ali to    envfrom  env to     acc
 ---   ------ ----- --------- --------- ------- -------    ------- -------    ------- -------    ----
   1 ?    4.5   0.1       1.5   6.7e+03      19      43 ..     113     137 ..     103     139 .. 0.87
   2 !   24.4   3.3   1.2e-06    0.0053      16      51 ..    1983    2019 ..    1967    2028 .. 0.77

  Alignments for each domain:
  == domain 1  score: 4.5 bits;  conditional E-value: 1.5
  RYBP_YAFfromhmmout  19 eegyWdCsvCTfrNsaeAfKCsmCd 43 
                          +g+  C  CTf+N+     Cs+C 
        HONFER010555 113 GNGMVACPACTFENNPGDSACSVCG 137
                         567788******************5 PP

  == domain 2  score: 24.4 bits;  conditional E-value: 1.2e-06
  RYBP_YAFfromhmmout   16 ksseegyWdCsvCTfrNsaeAfKCsmCdv.RKGTSTR 51  
                           +s+ + W C  CTf+N+ eA KC+mC++ R G S  
        HONFER010555 1983 PASKPKLWSCPQCTFENKPEASKCEMCNAaRPGGSSN 2019
                          3778899********************9538788765 PP

>> PRYPAR013521  
   #    score  bias  c-Evalue  i-Evalue hmmfrom  hmm to    alifrom  ali to    envfrom  env to     acc
 ---   ------ ----- --------- --------- ------- -------    ------- -------    ------- -------    ----
   1 !   18.9   1.2   5.7e-05      0.25      20      47 ..       4      31 ..       1      33 [. 0.90
   2 ?    8.0   0.0      0.13   5.7e+02      22      44 ..     116     138 ..     109     143 .. 0.92

  Alignments for each domain:
  == domain 1  score: 18.9 bits;  conditional E-value: 5.7e-05
  RYBP_YAFfromhmmout 20 egyWdCsvCTfrNsaeAfKCsmCdvRKG 47
                        + +W Cs CTf+N+    +C++C++ +G
        PRYPAR013521  4 QMVWACSACTFENEDAGDRCQICETPRG 31
                        679*********************9776 PP

  == domain 2  score: 8.0 bits;  conditional E-value: 0.13
  RYBP_YAFfromhmmout  22 yWdCsvCTfrNsaeAfKCsmCdv 44 
                          W C  CT +N+  A  C  Cd+
        PRYPAR013521 116 AWVCPRCTLQNEGGAAACAACDA 138
                         7*********************7 PP

>> PAUCHR025001  
   #    score  bias  c-Evalue  i-Evalue hmmfrom  hmm to    alifrom  ali to    envfrom  env to     acc
 ---   ------ ----- --------- --------- ------- -------    ------- -------    ------- -------    ----
   1 !   26.9   1.0     2e-07   0.00088      13      84 ..      19     117 ..       6     155 .. 0.63

  Alignments for each domain:
  == domain 1  score: 26.9 bits;  conditional E-value: 2e-07
  RYBP_YAFfromhmmout  13 rqaksseegyWdCsvCTfrNsaeAfKCsmCdvRK...GTSTRKpRlnsqlvaqqvaqql.apksppkkkkkekle................ 83 
                         ++++ +  g W C +CTf N+     C mC + +    TST    +  q+v  +  q+   ++++ +k+k+++ e                
        PAUCHR025001  19 HEQRLMALGQWSCQICTFANEPLDPACLMCATARpplPTSTIPLDAPTQVVLPEEVQRWlQNENNYEKEKQKRAEeaeavraagdldvseq 109
                         4455677899********************98763446****9999999997777777625555567777776665555555555544444 PP

  RYBP_YAFfromhmmout  84 .......k 84 
                                +
        PAUCHR025001 110 vycvtseE 117
                         44443331 PP

>> MATSPE007171  
   #    score  bias  c-Evalue  i-Evalue hmmfrom  hmm to    alifrom  ali to    envfrom  env to     acc
 ---   ------ ----- --------- --------- ------- -------    ------- -------    ------- -------    ----
   1 !   27.2   2.4   1.6e-07   0.00071      10      79 ..     673     764 ..     663     826 .. 0.63

  Alignments for each domain:
  == domain 1  score: 27.2 bits;  conditional E-value: 1.6e-07
  RYBP_YAFfromhmmout  10 raKrqaksseegyWdCsvCTfrNsaeAfKCsmCdvRK....GTST.....................RKpRlnsqlvaqqvaqqlapksppk 75 
                         +++ q+k++eeg W C  C f N +    C+mC +RK    G S                       Kp ++ q   qq+ qq  +++++ 
        MATSPE007171 673 QQQPQRKAKEEGQWPCNACSFLNHNLLSCCEMCGARKmpalGSSSgtdtsgaaevekqlsqpkqpqQKPQQQPQQQPQQQPQQPQQPQQQ- 762
                         677888999****************************66664443333355555555555553333333333333333322222222222. PP

  RYBP_YAFfromhmmout  76 kkkk 79 
                           ++
        MATSPE007171 763 --QQ 764
                         ..11 PP

>> DIAGRA004480  
   #    score  bias  c-Evalue  i-Evalue hmmfrom  hmm to    alifrom  ali to    envfrom  env to     acc
 ---   ------ ----- --------- --------- ------- -------    ------- -------    ------- -------    ----
   1 !   19.9   1.8   2.8e-05      0.12      13      42 ..       6      35 ..       2      37 .. 0.88
   2 !   12.0   7.2    0.0076        33      21      45 ..      48      72 ..      43     167 .. 0.72

  Alignments for each domain:
  == domain 1  score: 19.9 bits;  conditional E-value: 2.8e-05
  RYBP_YAFfromhmmout 13 rqaksseegyWdCsvCTfrNsaeAfKCsmC 42
                        r a+ + ++ W+C vCTf N ++A  C mC
        DIAGRA004480  6 RVASRAGNATWECNVCTFINYKTAETCLMC 35
                        5566778999******************** PP

  == domain 2  score: 12.0 bits;  conditional E-value: 0.0076
  RYBP_YAFfromhmmout 21 gyWdCsvCTfrNsaeAfKCsmCdvR 45
                          W+C  CT +N+++A KC  Cd+ 
        DIAGRA004480 48 THWNCIACTLSNQNNAIKCDACDTP 72
                        58*********************84 PP

>> PTESPE000204  
   #    score  bias  c-Evalue  i-Evalue hmmfrom  hmm to    alifrom  ali to    envfrom  env to     acc
 ---   ------ ----- --------- --------- ------- -------    ------- -------    ------- -------    ----
   1 !   12.6   1.1     0.005        22      20      43 ..     162     185 ..     148     188 .. 0.84
   2 !   19.8   3.2   3.1e-05      0.14      13      46 ..     196     229 ..     186     230 .. 0.81

  Alignments for each domain:
  == domain 1  score: 12.6 bits;  conditional E-value: 0.005
  RYBP_YAFfromhmmout  20 egyWdCsvCTfrNsaeAfKCsmCd 43 
                         +  W+C  CT+ N+ +   C mC 
        PTESPE000204 162 QPGWQCGRCTYINNPTESDCAMCS 185
                         567********************5 PP

  == domain 2  score: 19.8 bits;  conditional E-value: 3.1e-05
  RYBP_YAFfromhmmout  13 rqaksseegyWdCsvCTfrNsaeAfKCsmCdvRK 46 
                           + +s  + W C  CT+ N++e   C mC++ K
        PTESPE000204 196 SAKTNSTSNGWTCKTCTYLNNQEHSVCLMCETTK 229
                         3344788899*********************877 PP

>> LEPVOR006186  
   #    score  bias  c-Evalue  i-Evalue hmmfrom  hmm to    alifrom  ali to    envfrom  env to     acc
 ---   ------ ----- --------- --------- ------- -------    ------- -------    ------- -------    ----
   1 ?    7.5   0.7      0.18     8e+02       9      49 ..     295     340 ..     288     356 .. 0.78
   2 !   23.2   1.5   2.8e-06     0.012      20      43 ..     376     399 ..     371     402 .. 0.89

  Alignments for each domain:
  == domain 1  score: 7.5 bits;  conditional E-value: 0.18
  RYBP_YAFfromhmmout   9 sraKrqak.....sseegyWdCsvCTfrNsaeAfKCsmCdvRKGTS 49 
                         +r Kr+a+       +e  W C  CT +N+ +   C  C   K  S
        LEPVOR006186 295 ERDKRKAQvgyslVGKELGWTCVGCTTKNNDNLTSCVTCGLPKSRS 340
                         3677777666766667888********************8877666 PP

  == domain 2  score: 23.2 bits;  conditional E-value: 2.8e-06
  RYBP_YAFfromhmmout  20 egyWdCsvCTfrNsaeAfKCsmCd 43 
                         ++ WdC  CT++N+++A  C+mC 
        LEPVOR006186 376 ASTWDCQHCTYKNKSTAATCEMCG 399
                         679********************6 PP

>> LAPGUS034629  
   #    score  bias  c-Evalue  i-Evalue hmmfrom  hmm to    alifrom  ali to    envfrom  env to     acc
 ---   ------ ----- --------- --------- ------- -------    ------- -------    ------- -------    ----
   1 !   19.4   3.3   4.1e-05      0.18      21      46 ..     284     310 ..     272     313 .. 0.88
   2 !   13.1   2.3    0.0035        15      16      43 ..     314     341 ..     309     344 .. 0.84

  Alignments for each domain:
  == domain 1  score: 19.4 bits;  conditional E-value: 4.1e-05
  RYBP_YAFfromhmmout  21 gyWdCsvCTfrNsaeA.fKCsmCdvRK 46 
                         + W C  CTf N + A +KC+mCd+ K
        LAPGUS034629 284 NPWTCDACTFVNPSSAtHKCQMCDANK 310
                         67**********887758******988 PP

  == domain 2  score: 13.1 bits;  conditional E-value: 0.0035
  RYBP_YAFfromhmmout  16 ksseegyWdCsvCTfrNsaeAfKCsmCd 43 
                         +++ +  W C  CTf N+   + C mC 
        LAPGUS034629 314 QNVAAVEWACPSCTFVNQPASHHCDMCA 341
                         5666778********************5 PP

>> MATSPE027171  
   #    score  bias  c-Evalue  i-Evalue hmmfrom  hmm to    alifrom  ali to    envfrom  env to     acc
 ---   ------ ----- --------- --------- ------- -------    ------- -------    ------- -------    ----
   1 !   26.4   5.0     3e-07    0.0013      16      84 ..       7     103 ..       3     177 .. 0.63

  Alignments for each domain:
  == domain 1  score: 26.4 bits;  conditional E-value: 3e-07
  RYBP_YAFfromhmmout  16 ksseegyWdCsvCTfrNsaeAfKCsmCd.vRKGTST..RKpRlnsqlvaq.qvaqqlapksp........pkkkkkekle........... 83 
                         ++s+e  W C  CTf N     +C+mCd vRK TS    + R+++ l    ++a+q +++          p k++ ++ +           
        MATSPE027171   7 EQSDETGWPCQQCTFLNAPASSRCEMCDsVRKFTSGsgERARTSNALSGMgHFARQDNTNDCidlsqldsPAKQTSTEPNhtaidlstads 97 
                         5899***********************989****872245666666543213333332222233333443334333333345555555555 PP

  RYBP_YAFfromhmmout  84 .....k 84 
                              +
        MATSPE027171  98 piivrS 103
                         554442 PP

>> SAPDIC017729  
   #    score  bias  c-Evalue  i-Evalue hmmfrom  hmm to    alifrom  ali to    envfrom  env to     acc
 ---   ------ ----- --------- --------- ------- -------    ------- -------    ------- -------    ----
   1 !   26.5   0.1   2.6e-07    0.0012      17      48 ..      68      99 ..      48     167 .. 0.84

  Alignments for each domain:
  == domain 1  score: 26.5 bits;  conditional E-value: 2.6e-07
  RYBP_YAFfromhmmout 17 sseegyWdCsvCTfrNsaeAfKCsmCdvRKGT 48
                         +e+  W C +C f+N+ e   C++C++R+G 
        SAPDIC017729 68 GAEKTKWSCGICGFHNTDEKQACTLCETRRGI 99
                        678999************************95 PP

>> APISPI016297  
   #    score  bias  c-Evalue  i-Evalue hmmfrom  hmm to    alifrom  ali to    envfrom  env to     acc
 ---   ------ ----- --------- --------- ------- -------    ------- -------    ------- -------    ----
   1 !   25.5   0.1   5.4e-07    0.0024      18      81 ..     139     205 ..     120     262 .. 0.70

  Alignments for each domain:
  == domain 1  score: 25.5 bits;  conditional E-value: 5.4e-07
  RYBP_YAFfromhmmout  18 seegyWdCsvCTfrNsaeAfKCsmCdvRKGTSTRKpRlnsqlvaqqvaqqlapksp...pkkkkkek 81 
                         ++ g W Cs CTf Ns    +C++C +  GT  R    +   +   +a+++ ++++     +++ e+
        APISPI016297 139 AKSGPWTCSACTFINSYPHTQCQICHTAEGTPQRNDSFTRSNIPALLAEETKKEQQriiMVQENTER 205
                         67889*****************************998888888888888886666644422222222 PP

>> TELSUB017029  
   #    score  bias  c-Evalue  i-Evalue hmmfrom  hmm to    alifrom  ali to    envfrom  env to     acc
 ---   ------ ----- --------- --------- ------- -------    ------- -------    ------- -------    ----
   1 !   15.5   3.1   0.00065       2.8      22      42 ..       1      21 [.       1      25 [. 0.95
   2 !   16.8   1.9   0.00026       1.2      17      49 ..      34      66 ..      23      80 .. 0.89

  Alignments for each domain:
  == domain 1  score: 15.5 bits;  conditional E-value: 0.00065
  RYBP_YAFfromhmmout 22 yWdCsvCTfrNsaeAfKCsmC 42
                        +W+C vCTf N++    CsmC
        TELSUB017029  1 MWNCDVCTFLNESGTPSCSMC 21
                        5******************** PP

  == domain 2  score: 16.8 bits;  conditional E-value: 0.00026
  RYBP_YAFfromhmmout 17 sseegyWdCsvCTfrNsaeAfKCsmCdvRKGTS 49
                        ++ +++W C  CTf Ns     CsmC + + TS
        TELSUB017029 34 TVADESWICPNCTFANSGALTSCSMCTAPRETS 66
                        57899*********************9988887 PP

>> RAPHET003729  
   #    score  bias  c-Evalue  i-Evalue hmmfrom  hmm to    alifrom  ali to    envfrom  env to     acc
 ---   ------ ----- --------- --------- ------- -------    ------- -------    ------- -------    ----
   1 ?   11.2   1.5     0.013        59      12      43 ..      42      71 ..      31      74 .. 0.79
   2 !   21.3   1.0   1.1e-05     0.047      15      44 ..     101     130 ..      91     132 .. 0.85

  Alignments for each domain:
  == domain 1  score: 11.2 bits;  conditional E-value: 0.013
  RYBP_YAFfromhmmout 12 KrqaksseegyWdCsvCTfrNsaeAfKCsmCd 43
                        + q+k +  + W+Cs CT  N      C  Cd
        RAPHET003729 42 QEQKKGI--QEWQCSACTLLNPLSNSACAACD 71
                        4444444..45********************9 PP

  == domain 2  score: 21.3 bits;  conditional E-value: 1.1e-05
  RYBP_YAFfromhmmout  15 aksseegyWdCsvCTfrNsaeAfKCsmCdv 44 
                         +k++  + W C  CTf Nsa   +CsmC+ 
        RAPHET003729 101 QKAQASAEWKCRACTFLNSAGDDRCSMCEF 130
                         35667788********************96 PP

>> DIAGRA019697  
   #    score  bias  c-Evalue  i-Evalue hmmfrom  hmm to    alifrom  ali to    envfrom  env to     acc
 ---   ------ ----- --------- --------- ------- -------    ------- -------    ------- -------    ----
   1 !   25.9   0.4   4.2e-07    0.0018       7      46 ..      62     102 ..      56     125 .. 0.83

  Alignments for each domain:
  == domain 1  score: 25.9 bits;  conditional E-value: 4.2e-07
  RYBP_YAFfromhmmout   7 spsraKrqak.sseegyWdCsvCTfrNsaeAfKCsmCdvRK 46 
                         s+++aK ++    + + W Cs CTf+N+a   +C+mC+  K
        DIAGRA019697  62 SEQHAKTKTDgGDKTSPWTCSACTFNNTALNVRCEMCESPK 102
                         45555555553556678********************9755 PP

>> TELSUB037606  
   #    score  bias  c-Evalue  i-Evalue hmmfrom  hmm to    alifrom  ali to    envfrom  env to     acc
 ---   ------ ----- --------- --------- ------- -------    ------- -------    ------- -------    ----
   1 !   26.1   3.8   3.6e-07    0.0016      16      46 ..      50      80 ..      36      83 .. 0.83

  Alignments for each domain:
  == domain 1  score: 26.1 bits;  conditional E-value: 3.6e-07
  RYBP_YAFfromhmmout 16 ksseegyWdCsvCTfrNsaeAfKCsmCdvRK 46
                        +s+    W CsvCT+ N a+ f C+ C++ K
        TELSUB037606 50 SSQTSHDWACSVCTYLNRADLFACEACETDK 80
                        4556677*********************877 PP

>> PHYINF017552  
   #    score  bias  c-Evalue  i-Evalue hmmfrom  hmm to    alifrom  ali to    envfrom  env to     acc
 ---   ------ ----- --------- --------- ------- -------    ------- -------    ------- -------    ----
   1 !   25.5   0.6   5.6e-07    0.0024      11      56 ..       9      55 ..       1     128 [. 0.73

  Alignments for each domain:
  == domain 1  score: 25.5 bits;  conditional E-value: 5.6e-07
  RYBP_YAFfromhmmout 11 aKrqaksseegyWdCsvCTfrNs.aeAfKCsmCd.vRKGTSTRKpRln 56
                        ++r++ s  e+ W+C +CTf N+ + A +C++C+ vR G   RK R  
        PHYINF017552  9 RQRSSDSDAEKAWECPMCTFLNEnTSASRCELCEsVRPGL-PRKTRKL 55
                        34555688999*********9962679******9567775.4555543 PP

>> DANRER049493  
   #    score  bias  c-Evalue  i-Evalue hmmfrom  hmm to    alifrom  ali to    envfrom  env to     acc
 ---   ------ ----- --------- --------- ------- -------    ------- -------    ------- -------    ----
   1 !   16.6   2.3   0.00029       1.3      10      43 ..      50      83 ..      43     102 .. 0.81
   2 !   15.1   5.6   0.00084       3.7      13      43 ..     120     150 ..     112     157 .. 0.86

  Alignments for each domain:
  == domain 1  score: 16.6 bits;  conditional E-value: 0.00029
  RYBP_YAFfromhmmout 10 raKrqaksseegyWdCsvCTfrNsaeAfKCsmCd 43
                        r +  ++s+  g W C vCT+ N   A +C+ C 
        DANRER049493 50 RVRPAESSEPSGKWSCQVCTYLNWPRAVRCTQCR 83
                        4444555777899******************995 PP

  == domain 2  score: 15.1 bits;  conditional E-value: 0.00084
  RYBP_YAFfromhmmout  13 rqaksseegyWdCsvCTfrNsaeAfKCsmCd 43 
                         r++ ++  + W C  CT++N  + f+C +Cd
        DANRER049493 120 RNRLNTRTQCWTCLACTYENALKSFRCVVCD 150
                         5555677899********************9 PP

>> PAUCHR032763  
   #    score  bias  c-Evalue  i-Evalue hmmfrom  hmm to    alifrom  ali to    envfrom  env to     acc
 ---   ------ ----- --------- --------- ------- -------    ------- -------    ------- -------    ----
   1 !   26.5   2.5   2.7e-07    0.0012      22      51 ..       4      34 ..       1      49 [. 0.90

  Alignments for each domain:
  == domain 1  score: 26.5 bits;  conditional E-value: 2.7e-07
  RYBP_YAFfromhmmout 22 yWdCsvCTfrNsaeAfKCsmCd.vRKGTSTR 51
                         W C  CTf N +e  KC+mC+ +R GT T 
        PAUCHR032763  4 GWSCNRCTFLNANEMSKCEMCQtARHGTTTQ 34
                        5********************846****995 PP

>> ANCTWI018595  
   #    score  bias  c-Evalue  i-Evalue hmmfrom  hmm to    alifrom  ali to    envfrom  env to     acc
 ---   ------ ----- --------- --------- ------- -------    ------- -------    ------- -------    ----
   1 !   25.2   1.1   6.9e-07     0.003       4      42 ..     447     485 .]     444     485 .] 0.90

  Alignments for each domain:
  == domain 1  score: 25.2 bits;  conditional E-value: 6.9e-07
  RYBP_YAFfromhmmout   4 dkkspsraKrqaksseegyWdCsvCTfrNsaeAfKCsmC 42 
                         +  sp+  K+ ++++e  +WdC  CT++N ++  +C mC
        ANCTWI018595 447 ETTSPTAGKKRSREEEPPVWDCPTCTYQNMRTTPQCAMC 485
                         567889888888999************************ PP

>> CHOSPE028992  
   #    score  bias  c-Evalue  i-Evalue hmmfrom  hmm to    alifrom  ali to    envfrom  env to     acc
 ---   ------ ----- --------- --------- ------- -------    ------- -------    ------- -------    ----
   1 !   15.7   3.2   0.00055       2.4      18      45 ..      94     121 ..      83     123 .. 0.89
   2 ?    8.0   1.0      0.13   5.7e+02      23      42 ..     124     143 ..     120     146 .. 0.91
   3 !   13.3   1.1     0.003        13      20      43 ..     266     289 ..     257     298 .. 0.88

  Alignments for each domain:
  == domain 1  score: 15.7 bits;  conditional E-value: 0.00055
  RYBP_YAFfromhmmout  18 seegyWdCsvCTfrNsaeAfKCsmCdvR 45 
                         +e + W C  CTf+N     +CsmC v+
        CHOSPE028992  94 IEGECWICEACTFENRLSSSRCSMCGVK 121
                         67899********************997 PP

  == domain 2  score: 8.0 bits;  conditional E-value: 0.13
  RYBP_YAFfromhmmout  23 WdCsvCTfrNsaeAfKCsmC 42 
                         W C vCTf N  e   C  C
        CHOSPE028992 124 WPCRVCTFINRGESELCAQC 143
                         *************9999888 PP

  == domain 3  score: 13.3 bits;  conditional E-value: 0.003
  RYBP_YAFfromhmmout  20 egyWdCsvCTfrNsaeAfKCsmCd 43 
                         ++ W C  CT +N+a+A  C+ C+
        CHOSPE028992 266 AAPWTCGACTCENTAQALMCEACE 289
                         567***************999997 PP

>> MATSPE022364  
   #    score  bias  c-Evalue  i-Evalue hmmfrom  hmm to    alifrom  ali to    envfrom  env to     acc
 ---   ------ ----- --------- --------- ------- -------    ------- -------    ------- -------    ----
   1 !   25.8   3.0   4.4e-07    0.0019      23     113 ..       5     145 ..       2     148 .. 0.71

  Alignments for each domain:
  == domain 1  score: 25.8 bits;  conditional E-value: 4.4e-07
  RYBP_YAFfromhmmout  23 WdCsvCTfrNsaeAfKCsmCdvRKGTSTRKpR.lnsqlvaqqvaqql.apksppkkkkkekle............................ 83 
                         W C  CTf+N a   KC++C+  + T       ++s l a  + qq   ++ +p+k +++k +                            
        MATSPE022364   5 WPCPTCTFSNVAASKKCEICNEARPTAADATQsAQSSLPAGTQKQQNtSAAIKPPKVAQQKGKlsnaslgdlhrarmargptvntstplpt 95 
                         ********************88777776655415667777655555424445566666666666799999**9999999999888888887 PP

  RYBP_YAFfromhmmout  84 .........kaeakatkplk...............kstskskkskksrprLknv 113
                                  +++++a    +               k++++s++ ++s++r+k +
        MATSPE022364  96 aeaakvttyNKSSSA----SsslkgffgfgggsssKPKTSSQQPQRSKARMKTI 145
                         766655544333333....04455888888888777777777777888888876 PP

>> CHRVEL009876  
   #    score  bias  c-Evalue  i-Evalue hmmfrom  hmm to    alifrom  ali to    envfrom  env to     acc
 ---   ------ ----- --------- --------- ------- -------    ------- -------    ------- -------    ----
   1 !   23.5   1.3   2.2e-06    0.0096      17      47 ..     104     134 ..      85     137 .. 0.80
   2 ?   11.0   8.7     0.015        67      17      49 ..     148     180 ..     141     242 .. 0.65

  Alignments for each domain:
  == domain 1  score: 23.5 bits;  conditional E-value: 2.2e-06
  RYBP_YAFfromhmmout  17 sseegyWdCsvCTfrNsaeAfKCsmCdvRKG 47 
                            ++yW C  CTf+N+    KC+mC + KG
        CHRVEL009876 104 GGGKDYWACKACTFHNKMSSDKCEMCLTPKG 134
                         45689*********************99998 PP

  == domain 2  score: 11.0 bits;  conditional E-value: 0.015
  RYBP_YAFfromhmmout  17 sseegyWdCsvCTfrNsaeAfKCsmCdvRKGTS 49 
                         s + + W C  CTf+N+    +C++C + KG  
        CHRVEL009876 148 SDSGEIWACKACTFHNKMSSSRCEICLTPKGQT 180
                         556689*********************999953 PP

>> HEMPHA013433  
   #    score  bias  c-Evalue  i-Evalue hmmfrom  hmm to    alifrom  ali to    envfrom  env to     acc
 ---   ------ ----- --------- --------- ------- -------    ------- -------    ------- -------    ----
   1 !   25.5   0.0   5.5e-07    0.0024      10      46 ..      88     124 ..      83     150 .. 0.83

  Alignments for each domain:
  == domain 1  score: 25.5 bits;  conditional E-value: 5.5e-07
  RYBP_YAFfromhmmout  10 raKrqaksseegyWdCsvCTfrNsaeAfKCsmCdvRK 46 
                         r+  ++ s ++g+W+Cs+CT +N ++A  C  C+  K
        HEMPHA013433  88 RPPSTSMSRDDGSWNCSMCTLENHRNAVACAACNSPK 124
                         444556689************************9766 PP

>> DIAGRA000109  
   #    score  bias  c-Evalue  i-Evalue hmmfrom  hmm to    alifrom  ali to    envfrom  env to     acc
 ---   ------ ----- --------- --------- ------- -------    ------- -------    ------- -------    ----
   1 !   26.1   3.0   3.5e-07    0.0016       5      43 ..       2      40 ..       1      47 [. 0.88

  Alignments for each domain:
  == domain 1  score: 26.1 bits;  conditional E-value: 3.5e-07
  RYBP_YAFfromhmmout  5 kkspsraKrqaksseegyWdCsvCTfrNsaeAfKCsmCd 43
                        +k+++++K+q ++++   W C  CTf N     KC+mC+
        DIAGRA000109  2 QKQKQNQKQQWQTESTHEWSCVGCTFLNPLASVKCEMCN 40
                        4566689999999*************************8 PP

>> MATSPE019263  
   #    score  bias  c-Evalue  i-Evalue hmmfrom  hmm to    alifrom  ali to    envfrom  env to     acc
 ---   ------ ----- --------- --------- ------- -------    ------- -------    ------- -------    ----
   1 !   26.2   1.7   3.3e-07    0.0014       4      43 ..     190     229 ..     187     232 .. 0.87

  Alignments for each domain:
  == domain 1  score: 26.2 bits;  conditional E-value: 3.3e-07
  RYBP_YAFfromhmmout   4 dkkspsraKrqaksseegyWdCsvCTfrNsaeAfKCsmCd 43 
                         d k++ + K +++ ++++ W C +CT++N     KC+mCd
        MATSPE019263 190 DIKNEPEVKDEHEVKDDAKWTCDLCTYENPGGERKCQMCD 229
                         55556678889999*************************9 PP

>> SAPDIC008105  
   #    score  bias  c-Evalue  i-Evalue hmmfrom  hmm to    alifrom  ali to    envfrom  env to     acc
 ---   ------ ----- --------- --------- ------- -------    ------- -------    ------- -------    ----
   1 !   25.4   1.4   6.1e-07    0.0027      15      49 ..      59      93 ..      46     196 .. 0.78

  Alignments for each domain:
  == domain 1  score: 25.4 bits;  conditional E-value: 6.1e-07
  RYBP_YAFfromhmmout 15 aksseegyWdCsvCTfrNsaeAfKCsmCdvRKGTS 49
                         + s+++ WdCsvC f+N     +C +C++ +G  
        SAPDIC008105 59 DSFSDHNLWDCSVCSFHNHPAKRRCDLCQTPRGVD 93
                        457899***********************988865 PP

>> MNELEI004788  
   #    score  bias  c-Evalue  i-Evalue hmmfrom  hmm to    alifrom  ali to    envfrom  env to     acc
 ---   ------ ----- --------- --------- ------- -------    ------- -------    ------- -------    ----
   1 !   15.2   1.6    0.0008       3.5      15      43 ..      32      61 ..      25      66 .. 0.81
   2 !   12.5   2.2    0.0052        23      18      46 ..      82     110 ..      69     117 .. 0.82
   3 !   14.0   9.3    0.0018       7.9       7      43 ..     142     178 ..     137     184 .. 0.83

  Alignments for each domain:
  == domain 1  score: 15.2 bits;  conditional E-value: 0.0008
  RYBP_YAFfromhmmout 15 ak.sseegyWdCsvCTfrNsaeAfKCsmCd 43
                        ++ + e+  W C+ C + N   A KC++C 
        MNELEI004788 32 NQmNDENHKWSCTTCSYANWPLARKCTLCL 61
                        332567889********************5 PP

  == domain 2  score: 12.5 bits;  conditional E-value: 0.0052
  RYBP_YAFfromhmmout  18 seegyWdCsvCTfrNsaeAfKCsmCdvRK 46 
                         + +  W C  CT+ N     +C+mC+  K
        MNELEI004788  82 QPNVKWTCKNCTYDNWPASNRCTMCQQAK 110
                         55678********************8766 PP

  == domain 3  score: 14.0 bits;  conditional E-value: 0.0018
  RYBP_YAFfromhmmout   7 spsraKrqaksseegyWdCsvCTfrNsaeAfKCsmCd 43 
                         s  ++K  ++  e + W Cs CT+ N  +  KC mC+
        MNELEI004788 142 SRRSRKNRSSCNETDKWICSRCTYVNFPKTKKCAMCQ 178
                         33345555668999**********************7 PP

>> MATSPE021291  
   #    score  bias  c-Evalue  i-Evalue hmmfrom  hmm to    alifrom  ali to    envfrom  env to     acc
 ---   ------ ----- --------- --------- ------- -------    ------- -------    ------- -------    ----
   1 !   26.1   4.9   3.6e-07    0.0016       7      46 ..      17      55 ..       8      65 .. 0.81

  Alignments for each domain:
  == domain 1  score: 26.1 bits;  conditional E-value: 3.6e-07
  RYBP_YAFfromhmmout  7 spsraKrqaksseegyWdCsvCTfrNsaeAfKCsmCdvRK 46
                        +++++  ++++++ + W+C  CTf N+ +  KC+mC+  K
        MATSPE021291 17 EEEQEEEEEQEEDRNGWECKYCTFLNTDNLVKCKMCEK-K 55
                        334555666789999*********************94.4 PP

>> PAUCHR012065  
   #    score  bias  c-Evalue  i-Evalue hmmfrom  hmm to    alifrom  ali to    envfrom  env to     acc
 ---   ------ ----- --------- --------- ------- -------    ------- -------    ------- -------    ----
   1 ?   10.1   1.3     0.029   1.3e+02      22      43 ..       1      22 [.       1      26 [. 0.92
   2 ?    8.9   9.5     0.069     3e+02      11      43 ..     132     164 ..     119     169 .. 0.76
   3 ?    6.3   1.7      0.42   1.8e+03      10      44 ..     193     226 ..     184     232 .. 0.79
   4 !   21.4   1.9     1e-05     0.045      21      59 ..     234     266 ..     228     334 .. 0.72

  Alignments for each domain:
  == domain 1  score: 10.1 bits;  conditional E-value: 0.029
  RYBP_YAFfromhmmout 22 yWdCsvCTfrNsaeAfKCsmCd 43
                        +W C +CTf N+ +   C  C 
        PAUCHR012065  1 MWSCGICTFLNQPNFIACDACG 22
                        5*****************9996 PP

  == domain 2  score: 8.9 bits;  conditional E-value: 0.069
  RYBP_YAFfromhmmout  11 aKrqaksseegyWdCsvCTfrNsaeAfKCsmCd 43 
                         + +++k++ +g W C  CT+rN  +   C  C 
        PAUCHR012065 132 KDKKKKAEANGEWYCQACTYRNDGQMRACFCCS 164
                         2334468899*************9999998886 PP

  == domain 3  score: 6.3 bits;  conditional E-value: 0.42
  RYBP_YAFfromhmmout  10 raKrqaksseegyWdCsvCTfrNsaeAfKCsmCdv 44 
                         r+    k ++ ++W C  C  +N+++  KCs C++
        PAUCHR012065 193 RTATLLKPIDPSFWHCRKCLQENTSNS-KCSRCNA 226
                         4445557999**********9999886.*****85 PP

  == domain 4  score: 21.4 bits;  conditional E-value: 1e-05
  RYBP_YAFfromhmmout  21 gyWdCsvCTfrNsaeAfKCsmCdvRKGTSTRKpRlnsql 59 
                         + W C++CT++N+ +   C+mC +R      +p ++++l
        PAUCHR012065 234 SHWACTLCTYTNTHQLSACEMCGTR------RPNVQAEL 266
                         57********************755......55555554 PP

>> MATSPE006067  
   #    score  bias  c-Evalue  i-Evalue hmmfrom  hmm to    alifrom  ali to    envfrom  env to     acc
 ---   ------ ----- --------- --------- ------- -------    ------- -------    ------- -------    ----
   1 ?    1.9   6.0       9.8   4.3e+04      57     173 ..      35     155 ..      32     164 .. 0.56
   2 !   26.0   8.3   3.9e-07    0.0017      16      44 ..     155     187 ..     139     192 .. 0.72

  Alignments for each domain:
  == domain 1  score: 1.9 bits;  conditional E-value: 9.8
  RYBP_YAFfromhmmout  57 sqlvaqqvaqqlapksppkkkkkekle.kaeakatkplkkstsks..kkskksrprLknvDRssaqqlavTvnnvTviiTdykekkkssss 144
                         s+l+a q+aqq a + ++k ++ke+      ++ ++++++s  +      +  ++  ++v R + ++ ++    +T+   +y +k ++ ++
        MATSPE006067  35 SELAAVQLAQQNARAAQSKARAKEQRLnLLMSELDNAVQQSGLERdtYLATLVEAYEQKVSRLTKENENL-LSALTIQKSEYSHKLRRMRK 124
                         789999*****99999987777775443223333333333332221122334444556788877776665.56788888888877754444 PP

  RYBP_YAFfromhmmout 145 ssssa..tssasseqesqssssseseekgss 173
                         + +++  +  a++e++++++ ++++ +++++
        MATSPE006067 125 NYEAQleSLLAGVEEQQKKQKENSELQQSIQ 155
                         3333322555666666665555555555444 PP

  == domain 2  score: 26.0 bits;  conditional E-value: 3.9e-07
  RYBP_YAFfromhmmout  16 k....sseegyWdCsvCTfrNsaeAfKCsmCdv 44 
                         +    +++ + W CsvCT++Ns    KCsmC++
        MATSPE006067 155 QaleqQEQRSKWSCSVCTYENSGMSSKCSMCEA 187
                         12333667789********************96 PP

>> PHATRI004701  
   #    score  bias  c-Evalue  i-Evalue hmmfrom  hmm to    alifrom  ali to    envfrom  env to     acc
 ---   ------ ----- --------- --------- ------- -------    ------- -------    ------- -------    ----
   1 !   24.9   0.5   8.5e-07    0.0037      20      49 ..     363     392 ..     347     394 .] 0.88

  Alignments for each domain:
  == domain 1  score: 24.9 bits;  conditional E-value: 8.5e-07
  RYBP_YAFfromhmmout  20 egyWdCsvCTfrNsaeAfKCsmCdvRKGTS 49 
                          + W C  CTf+N+ +A  Cs+C++++G  
        PHATRI004701 363 TATWSCGACTFTNKPKALACSICQTKRGSL 392
                         578***********************9975 PP

>> PLATAR003101  
   #    score  bias  c-Evalue  i-Evalue hmmfrom  hmm to    alifrom  ali to    envfrom  env to     acc
 ---   ------ ----- --------- --------- ------- -------    ------- -------    ------- -------    ----
   1 !   19.1   0.2     5e-05      0.22      18      46 ..      56      84 ..      45      98 .. 0.88
   2 ?    6.8   0.3       0.3   1.3e+03      20      51 ..     126     157 ..     114     219 .. 0.82

  Alignments for each domain:
  == domain 1  score: 19.1 bits;  conditional E-value: 5e-05
  RYBP_YAFfromhmmout 18 seegyWdCsvCTfrNsaeAfKCsmCdvRK 46
                        + + +W C  CT+ N a A +C +C  R+
        PLATAR003101 56 AAAPSWACPACTYMNDARAVRCILCGKRR 84
                        56679********************9886 PP

  == domain 2  score: 6.8 bits;  conditional E-value: 0.3
  RYBP_YAFfromhmmout  20 egyWdCsvCTfrNsaeAfKCsmCdvRKGTSTR 51 
                           +W C vC  +N     KC+ C + +G   R
        PLATAR003101 126 RRMWSCLVCSASNVVGKPKCRQCGTPRGGRRR 157
                         568********************988876544 PP

>> HYPCAT003675  
   #    score  bias  c-Evalue  i-Evalue hmmfrom  hmm to    alifrom  ali to    envfrom  env to     acc
 ---   ------ ----- --------- --------- ------- -------    ------- -------    ------- -------    ----
   1 !   22.6   1.2   4.1e-06     0.018       5      46 ..      44      87 ..      35      95 .. 0.76
   2 ?    8.3   0.5       0.1   4.4e+02      18      36 ..      97     115 ..      86     116 .] 0.81

  Alignments for each domain:
  == domain 1  score: 22.6 bits;  conditional E-value: 4.1e-06
  RYBP_YAFfromhmmout  5 kkspsraKrqak..sseegyWdCsvCTfrNsaeAfKCsmCdvRK 46
                        kks s +K  ++    + + W C  CTf+N + A  C+mC +  
        HYPCAT003675 44 KKSLSPPKGATQpeVLSTEEWACPTCTFHNASAAGICEMCGTAN 87
                        45555455444444899999********************8765 PP

  == domain 2  score: 8.3 bits;  conditional E-value: 0.1
  RYBP_YAFfromhmmout  18 seegyWdCsvCTfrNsaeA 36 
                            ++W C  CT rN  +A
        HYPCAT003675  97 GTSEMWTCQACTMRNRPNA 115
                         56789**********9887 PP

>> PAUCHR025006  
   #    score  bias  c-Evalue  i-Evalue hmmfrom  hmm to    alifrom  ali to    envfrom  env to     acc
 ---   ------ ----- --------- --------- ------- -------    ------- -------    ------- -------    ----
   1 !   18.0   4.4   0.00011      0.49      17      47 ..      18      48 ..       3      51 .. 0.81
   2 !   13.8  13.2    0.0021       9.2      17     107 ..      53     137 ..      44     142 .. 0.62

  Alignments for each domain:
  == domain 1  score: 18.0 bits;  conditional E-value: 0.00011
  RYBP_YAFfromhmmout 17 sseegyWdCsvCTfrNsaeAfKCsmCdvRKG 47
                        s+    W C vCTf N++   +C+mC + +G
        PAUCHR025006 18 SQASTDWKCHVCTFWNKTLSSQCEMCRTPRG 48
                        455667********************88766 PP

  == domain 2  score: 13.8 bits;  conditional E-value: 0.0021
  RYBP_YAFfromhmmout  17 sseegyWdCsvCTfrNsaeAfKCsmCdvRKGTSTRKpRlnsqlvaqqvaqqlapksppkkkkkeklekaeakatkplkkstskskkskksr 107
                         +++ + W C vCT  N a+  KC+ C++ + T   K    ++ +++   ++  +   ++kkk+++ ++ e k+t+ +++ + k  + +   
        PAUCHR025006  53 QADVSTWVCGVCTLVNHADDQKCTACETQRPTD--K--SEKEAATDDEEKE--ESDGKRKKKRHRGRSGEPKQTQEKEEEQKKAANDSDLS 137
                         678899*********************887664..2..2333333333333..34445556666666555555555555555545444444 PP

>> ENTSUL044514  
   #    score  bias  c-Evalue  i-Evalue hmmfrom  hmm to    alifrom  ali to    envfrom  env to     acc
 ---   ------ ----- --------- --------- ------- -------    ------- -------    ------- -------    ----
   1 !   25.6   1.2   5.2e-07    0.0023      17      47 ..     111     141 ..     103     152 .. 0.82

  Alignments for each domain:
  == domain 1  score: 25.6 bits;  conditional E-value: 5.2e-07
  RYBP_YAFfromhmmout  17 sseegyWdCsvCTfrNsaeAfKCsmCdvRKG 47 
                          +e   W C+ CTf N+ +A  CsmC++ K 
        ENTSUL044514 111 RVEPVQWSCTCCTFMNKPTASTCSMCNTPKL 141
                         566778********************99885 PP

>> SPISPE008092  
   #    score  bias  c-Evalue  i-Evalue hmmfrom  hmm to    alifrom  ali to    envfrom  env to     acc
 ---   ------ ----- --------- --------- ------- -------    ------- -------    ------- -------    ----
   1 !   25.6   1.3   5.2e-07    0.0023      16      45 ..     359     388 ..     347     390 .. 0.88

  Alignments for each domain:
  == domain 1  score: 25.6 bits;  conditional E-value: 5.2e-07
  RYBP_YAFfromhmmout  16 ksseegyWdCsvCTfrNsaeAfKCsmCdvR 45 
                         + s+++ W+C+ CT+ N+a A  C+mC+++
        SPISPE008092 359 HDSSQDGWQCTACTYLNEARAVTCMMCETK 388
                         4678899********************986 PP

>> TELSUB016803  
   #    score  bias  c-Evalue  i-Evalue hmmfrom  hmm to    alifrom  ali to    envfrom  env to     acc
 ---   ------ ----- --------- --------- ------- -------    ------- -------    ------- -------    ----
   1 !   14.4   0.6    0.0014       6.1      18      42 ..       8      32 ..       3      36 .. 0.86
   2 !   19.2   0.9   4.8e-05      0.21      17      95 ..     109     189 ..      62     225 .. 0.72

  Alignments for each domain:
  == domain 1  score: 14.4 bits;  conditional E-value: 0.0014
  RYBP_YAFfromhmmout 18 seegyWdCsvCTfrNsaeAfKCsmC 42
                         + g W Cs CTf N a    C++C
        TELSUB016803  8 RQMGKWACSACTFLNDAAFSACKIC 32
                        56789***********98889**** PP

  == domain 2  score: 19.2 bits;  conditional E-value: 4.8e-05
  RYBP_YAFfromhmmout  17 sseegyWdCsvCTfrNsaeAfKCsmCdvRKGTSTRKpRlnsqlvaqqvaqqlapksppkkkkkeklekaeakatkplk..k 95 
                         +++ + W C  CTf N+     C++C++ +G     +  ++  +  +++++  ++ ++kk k ++ ++ ++ a+ p +  +
        TELSUB016803 109 AEKPEGWGCGTCTFLNNGARDHCELCEAPRGSAAAPVAPQASAAPPEASEEEYQAVRSKKGKAKRSHTVRSPAEAPARqkQ 189
                         455678*************************88877666666666666666666666666666665644444444443222 PP

>> PLATAR003099  
   #    score  bias  c-Evalue  i-Evalue hmmfrom  hmm to    alifrom  ali to    envfrom  env to     acc
 ---   ------ ----- --------- --------- ------- -------    ------- -------    ------- -------    ----
   1 !   19.0   0.2   5.5e-05      0.24      19      46 ..      35      62 ..      27      76 .. 0.89
   2 ?    6.8   0.3      0.29   1.3e+03      20      51 ..     104     135 ..      92     197 .. 0.82

  Alignments for each domain:
  == domain 1  score: 19.0 bits;  conditional E-value: 5.5e-05
  RYBP_YAFfromhmmout 19 eegyWdCsvCTfrNsaeAfKCsmCdvRK 46
                         + +W C  CT+ N a A +C +C  R+
        PLATAR003099 35 AAPSWACPACTYMNDARAVRCILCGKRR 62
                        5679********************9886 PP

  == domain 2  score: 6.8 bits;  conditional E-value: 0.29
  RYBP_YAFfromhmmout  20 egyWdCsvCTfrNsaeAfKCsmCdvRKGTSTR 51 
                           +W C vC  +N     KC+ C + +G   R
        PLATAR003099 104 RRMWSCLVCSASNVVGKPKCRQCGTPRGGRRR 135
                         568********************988876544 PP

>> PAUCHR000637  
   #    score  bias  c-Evalue  i-Evalue hmmfrom  hmm to    alifrom  ali to    envfrom  env to     acc
 ---   ------ ----- --------- --------- ------- -------    ------- -------    ------- -------    ----
   1 !   25.5   0.1   5.4e-07    0.0024       5      47 ..     161     208 ..     156     231 .. 0.85

  Alignments for each domain:
  == domain 1  score: 25.5 bits;  conditional E-value: 5.4e-07
  RYBP_YAFfromhmmout   5 kkspsraKrqak.....sseegyWdCsvCTfrNsaeAfKCsmCdvRKG 47 
                         k++p ++K +       ++e++ W+C vCTf N++ A  C +C + KG
        PAUCHR000637 161 KQEPAKPKPKPVslaapTQEQAKWECKVCTFLNNTLAPVCDICRTMKG 208
                         55666666665566777899*************************999 PP

>> CHLREI002030  
   #    score  bias  c-Evalue  i-Evalue hmmfrom  hmm to    alifrom  ali to    envfrom  env to     acc
 ---   ------ ----- --------- --------- ------- -------    ------- -------    ------- -------    ----
   1 !   25.5   1.1   5.4e-07    0.0024      20      49 ..     931     961 ..     924     963 .. 0.87

  Alignments for each domain:
  == domain 1  score: 25.5 bits;  conditional E-value: 5.4e-07
  RYBP_YAFfromhmmout  20 egyWdCsvCTf.rNsaeAfKCsmCdvRKGTS 49 
                         ++ W C vCT+ rN ++  +C+mCd+R+G S
        CHLREI002030 931 AATWVCLVCTYaRNRRQFLRCEMCDTRRGSS 961
                         578********67888888**********98 PP

>> APISPI016299  
   #    score  bias  c-Evalue  i-Evalue hmmfrom  hmm to    alifrom  ali to    envfrom  env to     acc
 ---   ------ ----- --------- --------- ------- -------    ------- -------    ------- -------    ----
   1 !   25.5   0.1   5.6e-07    0.0025      18      81 ..     152     218 ..     133     275 .. 0.70

  Alignments for each domain:
  == domain 1  score: 25.5 bits;  conditional E-value: 5.6e-07
  RYBP_YAFfromhmmout  18 seegyWdCsvCTfrNsaeAfKCsmCdvRKGTSTRKpRlnsqlvaqqvaqqlapksp...pkkkkkek 81 
                         ++ g W Cs CTf Ns    +C++C +  GT  R    +   +   +a+++ ++++     +++ e+
        APISPI016299 152 AKSGPWTCSACTFINSYPHTQCQICHTAEGTPQRNDSFTRSNIPALLAEETKKEQQriiMVQENTER 218
                         66789*****************************998888888888888886666644422222222 PP

>> BICSPE007679  
   #    score  bias  c-Evalue  i-Evalue hmmfrom  hmm to    alifrom  ali to    envfrom  env to     acc
 ---   ------ ----- --------- --------- ------- -------    ------- -------    ------- -------    ----
   1 !   11.9   0.2     0.008        35      18      44 ..      15      41 ..       5      49 .. 0.85
   2 !   13.8   0.2    0.0021       9.2      21      44 ..      84     107 ..      79     114 .. 0.87

  Alignments for each domain:
  == domain 1  score: 11.9 bits;  conditional E-value: 0.008
  RYBP_YAFfromhmmout 18 seegyWdCsvCTfrNsaeAfKCsmCdv 44
                        s e  W C  C   N  eA +C++C++
        BICSPE007679 15 SVEVEWMCVACSALNAVEAARCRVCEA 41
                        55678********************97 PP

  == domain 2  score: 13.8 bits;  conditional E-value: 0.0021
  RYBP_YAFfromhmmout  21 gyWdCsvCTfrNsaeAfKCsmCdv 44 
                         g W C  CTf+N a    C +C +
        BICSPE007679  84 GPWSCHSCTFKNLAADRVCAICSA 107
                         67********************75 PP

>> RHYHUM004624  
   #    score  bias  c-Evalue  i-Evalue hmmfrom  hmm to    alifrom  ali to    envfrom  env to     acc
 ---   ------ ----- --------- --------- ------- -------    ------- -------    ------- -------    ----
   1 !   23.2   0.6   2.9e-06     0.013      20      43 ..     897     920 ..     882     921 .. 0.90
   2 !   13.5   1.2    0.0027        12      10      42 ..     939     971 ..     929     975 .. 0.81

  Alignments for each domain:
  == domain 1  score: 23.2 bits;  conditional E-value: 2.9e-06
  RYBP_YAFfromhmmout  20 egyWdCsvCTfrNsaeAfKCsmCd 43 
                         +++W C vCTf+N + A +C mC 
        RHYHUM004624 897 DEFWACDVCTFNNPRAALRCDMCS 920
                         79*********************5 PP

  == domain 2  score: 13.5 bits;  conditional E-value: 0.0027
  RYBP_YAFfromhmmout  10 raKrqaksseegyWdCsvCTfrNsaeAfKCsmC 42 
                         +a   a +++ + W C  CTf N  +A +C++C
        RHYHUM004624 939 KAETAAAAADPDKWVCPACTFANPLDAARCEVC 971
                         34445558999********************** PP

>> TELSUB047310  
   #    score  bias  c-Evalue  i-Evalue hmmfrom  hmm to    alifrom  ali to    envfrom  env to     acc
 ---   ------ ----- --------- --------- ------- -------    ------- -------    ------- -------    ----
   1 !   24.8   0.1   8.8e-07    0.0039      10      44 ..      47      80 ..      42      85 .. 0.80

  Alignments for each domain:
  == domain 1  score: 24.8 bits;  conditional E-value: 8.8e-07
  RYBP_YAFfromhmmout 10 raKrqaksseegyWdCsvCTfrNsaeAfKCsmCdv 44
                        r+  q++ +    W CsvCTf+Ns++ + C mC  
        TELSUB047310 47 RPAPQKRPKPPTLWSCSVCTFSNSST-HSCAMCGS 80
                        5555666777889**********975.89****75 PP

>> PAUCHR008824  
   #    score  bias  c-Evalue  i-Evalue hmmfrom  hmm to    alifrom  ali to    envfrom  env to     acc
 ---   ------ ----- --------- --------- ------- -------    ------- -------    ------- -------    ----
   1 !   25.3   1.9   6.2e-07    0.0027       9      68 ..      92     155 ..      82     261 .. 0.68

  Alignments for each domain:
  == domain 1  score: 25.3 bits;  conditional E-value: 6.2e-07
  RYBP_YAFfromhmmout   9 s.raKrqak.......sseegyWdCsvCTfrNsaeAfKCsmCdvRKGTSTRKpRlnsqlvaqqvaqql 68 
                         + +aK q k       s+e++ W+C vC f N+a A  C +C + KG         +++v  +v q +
        PAUCHR008824  92 QeHAKPQPKpvslvapSQEQAKWECKVCNFMNNAIAPVCDICRTLKGKA----VPEAEIVPVEVIQTA 155
                         3356666666666887899****************************54....445555555554444 PP

>> CIOINT005645  
   #    score  bias  c-Evalue  i-Evalue hmmfrom  hmm to    alifrom  ali to    envfrom  env to     acc
 ---   ------ ----- --------- --------- ------- -------    ------- -------    ------- -------    ----
   1 !   24.1   0.1   1.5e-06    0.0064      19      44 ..     302     327 ..     296     338 .. 0.88

  Alignments for each domain:
  == domain 1  score: 24.1 bits;  conditional E-value: 1.5e-06
  RYBP_YAFfromhmmout  19 eegyWdCsvCTfrNsaeAfKCsmCdv 44 
                         +e  W Cs CTf N a   KC+mC+ 
        CIOINT005645 302 DEPKWRCSHCTFDNHAALNKCEMCEF 327
                         7889********************95 PP

>> BIGNAT016821  
   #    score  bias  c-Evalue  i-Evalue hmmfrom  hmm to    alifrom  ali to    envfrom  env to     acc
 ---   ------ ----- --------- --------- ------- -------    ------- -------    ------- -------    ----
   1 !   25.3   2.7   6.4e-07    0.0028       6      43 ..    2139    2178 ..    2129    2184 .. 0.78

  Alignments for each domain:
  == domain 1  score: 25.3 bits;  conditional E-value: 6.4e-07
  RYBP_YAFfromhmmout    6 kspsraKrqak..sseegyWdCsvCTfrNsaeAfKCsmCd 43  
                          +++++aKr ++  ++  + WdC +CTf N+  A  C mC 
        BIGNAT016821 2139 RKEKEAKRIQRekEAASATWDCQICTFINQPSAKSCAMCG 2178
                          3444556554433778899********************6 PP

>> SAPDIC012315  
   #    score  bias  c-Evalue  i-Evalue hmmfrom  hmm to    alifrom  ali to    envfrom  env to     acc
 ---   ------ ----- --------- --------- ------- -------    ------- -------    ------- -------    ----
   1 !   16.3   4.8   0.00035       1.6      11      57 ..      27      79 ..      17     111 .. 0.69
   2 !   17.7   2.4   0.00014      0.61      16      44 ..     118     146 ..     109     155 .. 0.82

  Alignments for each domain:
  == domain 1  score: 16.3 bits;  conditional E-value: 0.00035
  RYBP_YAFfromhmmout 11 aKrqak......sseegyWdCsvCTfrNsaeAfKCsmCdvRKGTSTRK.pRlns 57
                        +Kr ++      s   + W+C  CT+ N+a    C+mCd+++  STR   R++ 
        SAPDIC012315 27 RKRLTQadptpsSPAPETWQCPRCTYANKALDGSCEMCDTKR-PSTRLaTRTTP 79
                        444333334433666789*********************965.67874145555 PP

  == domain 2  score: 17.7 bits;  conditional E-value: 0.00014
  RYBP_YAFfromhmmout  16 ksseegyWdCsvCTfrNsaeAfKCsmCdv 44 
                         k++  + W Cs+CT  N+a   KCs+C +
        SAPDIC012315 118 KKKASSEWTCSMCTLINTARLLKCSVCGA 146
                         4556678********************76 PP

>> USTMAY004847  
   #    score  bias  c-Evalue  i-Evalue hmmfrom  hmm to    alifrom  ali to    envfrom  env to     acc
 ---   ------ ----- --------- --------- ------- -------    ------- -------    ------- -------    ----
   1 ?   11.5   1.0     0.011        48      22      47 ..     158     183 ..     141     212 .. 0.84
   2 !   18.0   1.6   0.00011      0.47      19      68 ..     231     276 ..     214     324 .. 0.63

  Alignments for each domain:
  == domain 1  score: 11.5 bits;  conditional E-value: 0.011
  RYBP_YAFfromhmmout  22 yWdCsvCTfrNsaeAfKCsmCdvRKG 47 
                          W C++C f+N ++   C++C v K 
        USTMAY004847 158 NWICAICGFSNASTRSVCELCGVTKE 183
                         5**********************995 PP

  == domain 2  score: 18.0 bits;  conditional E-value: 0.00011
  RYBP_YAFfromhmmout  19 eegyWdCsvCTfrNsaeAfKCsmCdvRKGTSTRKpRlnsqlvaqqvaqql 68 
                         +++   C vCTf N     KC+mC    G S           a   a++l
        USTMAY004847 231 KDDGIACDVCTFLNHPSMTKCEMCSSHLGSSWQQEQ----ATALASATSL 276
                         344457*********************999975443....3333444444 PP

>> TELSUB010751  
   #    score  bias  c-Evalue  i-Evalue hmmfrom  hmm to    alifrom  ali to    envfrom  env to     acc
 ---   ------ ----- --------- --------- ------- -------    ------- -------    ------- -------    ----
   1 !   24.3   0.5   1.3e-06    0.0057       6      43 ..      79     120 ..      74     124 .. 0.69

  Alignments for each domain:
  == domain 1  score: 24.3 bits;  conditional E-value: 1.3e-06
  RYBP_YAFfromhmmout   6 ksps.raKrqak...sseegyWdCsvCTfrNsaeAfKCsmCd 43 
                         +sp+ ++ r+ +   + + + W+C++CTfrN ae   C+mC+
        TELSUB010751  79 RSPEkKRPREDSgaeHDQPEGWQCALCTFRNCAELPSCEMCE 120
                         666632233333332344467********************8 PP

>> BICSPE007608  
   #    score  bias  c-Evalue  i-Evalue hmmfrom  hmm to    alifrom  ali to    envfrom  env to     acc
 ---   ------ ----- --------- --------- ------- -------    ------- -------    ------- -------    ----
   1 !   23.5   1.7   2.3e-06    0.0099      16      48 ..     447     479 ..     437     491 .. 0.80

  Alignments for each domain:
  == domain 1  score: 23.5 bits;  conditional E-value: 2.3e-06
  RYBP_YAFfromhmmout  16 ksseegyWdCsvCTfrNsaeAfKCsmCdvRKGT 48 
                         +s   ++W Cs CTf+N a+A  C mC      
        BICSPE007608 447 QSLTTASWSCSRCTFTNIATASECDMCGSAAPM 479
                         4667899********************765544 PP

>> NEMVEC022966  
   #    score  bias  c-Evalue  i-Evalue hmmfrom  hmm to    alifrom  ali to    envfrom  env to     acc
 ---   ------ ----- --------- --------- ------- -------    ------- -------    ------- -------    ----
   1 ?    7.4   3.7       0.2   8.7e+02      19      51 ..      22      54 ..       8      66 .. 0.86
   2 !   11.9   3.8    0.0081        36      16      46 ..      73     103 ..      58     111 .. 0.84
   3 !   14.5   0.1    0.0013       5.7      21      46 ..     134     159 ..     126     160 .] 0.92

  Alignments for each domain:
  == domain 1  score: 7.4 bits;  conditional E-value: 0.2
  RYBP_YAFfromhmmout 19 eegyWdCsvCTfrNsaeAfKCsmCdvRKGTSTR 51
                          g+W C  C  +N+    +C  C+  K TS  
        NEMVEC022966 22 PTGSWTCDTCWISNKEADSRCAACQSPKPTSSG 54
                        5799**************************975 PP

  == domain 2  score: 11.9 bits;  conditional E-value: 0.0081
  RYBP_YAFfromhmmout  16 ksseegyWdCsvCTfrNsaeAfKCsmCdvRK 46 
                          +  eg+W+C  C  +N+    KC  C++ K
        NEMVEC022966  73 FAPPEGSWECDTCMVNNKGSDTKCVACETAK 103
                         36679***********************987 PP

  == domain 3  score: 14.5 bits;  conditional E-value: 0.0013
  RYBP_YAFfromhmmout  21 gyWdCsvCTfrNsaeAfKCsmCdvRK 46 
                         g+W C  C   N+ae  KC  C++ K
        NEMVEC022966 134 GSWTCDTCMIVNKAEHLKCLACETPK 159
                         79********************9865 PP

>> ELPMAR000673  
   #    score  bias  c-Evalue  i-Evalue hmmfrom  hmm to    alifrom  ali to    envfrom  env to     acc
 ---   ------ ----- --------- --------- ------- -------    ------- -------    ------- -------    ----
   1 !   25.1   0.9   7.3e-07    0.0032      17      84 ..     475     543 ..     453     559 .] 0.72

  Alignments for each domain:
  == domain 1  score: 25.1 bits;  conditional E-value: 7.3e-07
  RYBP_YAFfromhmmout  17 sseegyWdCsvCTfrNsaeAf.KCsmCdvRKGTSTRKpRlnsqlvaqqvaqqlapksppkkkkkeklek 84 
                         ++ e++W CsvCTf+ +   +  C mC   K  S  +  + s  ++ q a+q ap   p+ ++   +++
        ELPMAR000673 475 KEPESMWKCSVCTFEENPGSYlMCDMCGSSKQMSLQRSQAMSAPASPQSAPQSAPVLIPQSNSDFDVKR 543
                         56799*********988877747*************999999999999999997766554444444443 PP

>> PTESPE018536  
   #    score  bias  c-Evalue  i-Evalue hmmfrom  hmm to    alifrom  ali to    envfrom  env to     acc
 ---   ------ ----- --------- --------- ------- -------    ------- -------    ------- -------    ----
   1 !   13.4   0.7    0.0028        12      22      43 ..      14      35 ..       7      38 .. 0.89
   2 !   12.2   0.2    0.0068        30      17      34 ..     216     233 ..     204     235 .. 0.75

  Alignments for each domain:
  == domain 1  score: 13.4 bits;  conditional E-value: 0.0028
  RYBP_YAFfromhmmout 22 yWdCsvCTfrNsaeAfKCsmCd 43
                         W C vCTf+N      C+mC 
        PTESPE018536 14 EWSCDVCTFHNPIANAVCEMCG 35
                        5**********999999****5 PP

  == domain 2  score: 12.2 bits;  conditional E-value: 0.0068
  RYBP_YAFfromhmmout  17 sseegyWdCsvCTfrNsa 34 
                           e ++W Cs+CT+ N+ 
        PTESPE018536 216 DDEMAVWSCSICTYLNNP 233
                         445679********9985 PP

>> PAUCHR003014  
   #    score  bias  c-Evalue  i-Evalue hmmfrom  hmm to    alifrom  ali to    envfrom  env to     acc
 ---   ------ ----- --------- --------- ------- -------    ------- -------    ------- -------    ----
   1 !   23.8   0.2   1.9e-06    0.0082      18      50 ..     274     306 ..     267     327 .. 0.85

  Alignments for each domain:
  == domain 1  score: 23.8 bits;  conditional E-value: 1.9e-06
  RYBP_YAFfromhmmout  18 seegyWdCsvCTfrNsaeAfKCsmCdvRKGTST 50 
                         + e  W+C vCTf+N ++   C+mC  +K  S 
        PAUCHR003014 274 ERERAWNCPVCTFENDSKSQLCRMCHSKKPDSA 306
                         56889*********************9997765 PP

>> ELPMAR019590  
   #    score  bias  c-Evalue  i-Evalue hmmfrom  hmm to    alifrom  ali to    envfrom  env to     acc
 ---   ------ ----- --------- --------- ------- -------    ------- -------    ------- -------    ----
   1 !   25.0   7.5   7.8e-07    0.0034      16      45 ..     181     212 ..     169     215 .. 0.73

  Alignments for each domain:
  == domain 1  score: 25.0 bits;  conditional E-value: 7.8e-07
  RYBP_YAFfromhmmout  16 ksseegyWdCsvCTfrNsaeAfKCsmC..dvR 45 
                             ++ W Cs+C ++N + A KC+mC  dvR
        ELPMAR019590 181 DDHVDENWKCSICAYQNAQSALKCQMCgcDVR 212
                         2445677*******************633777 PP

>> LAPGUS016537  
   #    score  bias  c-Evalue  i-Evalue hmmfrom  hmm to    alifrom  ali to    envfrom  env to     acc
 ---   ------ ----- --------- --------- ------- -------    ------- -------    ------- -------    ----
   1 ?    9.8   0.4     0.036   1.6e+02      17      42 ..     282     307 ..     264     311 .. 0.74
   2 !   19.9   0.0   2.9e-05      0.13      18      46 ..     335     363 ..     316     364 .. 0.89

  Alignments for each domain:
  == domain 1  score: 9.8 bits;  conditional E-value: 0.036
  RYBP_YAFfromhmmout  17 sseegyWdCsvCTfrNsaeAfKCsmC 42 
                             + W C +CT  N+     C+mC
        LAPGUS016537 282 MLILQPWACPICTLINEPGQKACMMC 307
                         444567******************** PP

  == domain 2  score: 19.9 bits;  conditional E-value: 2.9e-05
  RYBP_YAFfromhmmout  18 seegyWdCsvCTfrNsaeAfKCsmCdvRK 46 
                         +e + W C vCT  N a+  +C++Cd+ K
        LAPGUS016537 335 VESKPWACGVCTLVNPANRNRCEICDAEK 363
                         67889*********************977 PP

>> PLATAR017510  
   #    score  bias  c-Evalue  i-Evalue hmmfrom  hmm to    alifrom  ali to    envfrom  env to     acc
 ---   ------ ----- --------- --------- ------- -------    ------- -------    ------- -------    ----
   1 !   15.6   0.7   0.00061       2.7      21      44 ..     382     405 ..     375     409 .. 0.89
   2 !   12.8   4.9    0.0044        19      16      47 ..     412     444 ..     405     574 .. 0.75

  Alignments for each domain:
  == domain 1  score: 15.6 bits;  conditional E-value: 0.00061
  RYBP_YAFfromhmmout  21 gyWdCsvCTfrNsaeAfKCsmCdv 44 
                         g W C  CTf+N   A  C++C +
        PLATAR017510 382 GAWSCETCTFENGPRALACEICGT 405
                         78********************65 PP

  == domain 2  score: 12.8 bits;  conditional E-value: 0.0044
  RYBP_YAFfromhmmout  16 ksseegyWdCsvCTfrNsaeAfKCsmCdv.RKG 47 
                         +++ ++ W C+ CTf N+     C mC + R G
        PLATAR017510 412 SEAGDETWACAACTFVNEPALLACAMCGTaRDG 444
                         5677899********************642555 PP

>> LAPGUS015680  
   #    score  bias  c-Evalue  i-Evalue hmmfrom  hmm to    alifrom  ali to    envfrom  env to     acc
 ---   ------ ----- --------- --------- ------- -------    ------- -------    ------- -------    ----
   1 !   17.2   0.4   0.00019      0.84      16      42 ..     410     436 ..     396     439 .. 0.80
   2 !   12.0   0.0    0.0077        34      10      42 ..     448     482 ..     442     485 .. 0.72
   3 ?    7.2   3.7      0.23     1e+03      20      43 ..     515     542 ..     510     545 .. 0.93

  Alignments for each domain:
  == domain 1  score: 17.2 bits;  conditional E-value: 0.00019
  RYBP_YAFfromhmmout  16 ksseegyWdCsvCTfrNsaeAfKCsmC 42 
                         +++e++ W+CsvCT  N      C +C
        LAPGUS015680 410 EEEEDDHWQCSVCTLINAPHCPMCIVC 436
                         36899************9987777777 PP

  == domain 2  score: 12.0 bits;  conditional E-value: 0.0077
  RYBP_YAFfromhmmout  10 raKrqak...sseegyWdCsvCTfrNsaeAfKCsmC 42 
                         ++K++     +++ g W CsvCT  N+     C  C
        LAPGUS015680 448 KKKKH-VdpaAVSLGPWACSVCTLVNEPSLPMCGAC 482
                         22222.2356889999**********9988888887 PP

  == domain 3  score: 7.2 bits;  conditional E-value: 0.23
  RYBP_YAFfromhmmout  20 egyWdCsv....CTfrNsaeAfKCsmCd 43 
                         eg W Csv    C   N + Af C++Cd
        LAPGUS015680 515 EGHWTCSVeqggCSKYNPNSAFYCQVCD 542
                         899************************9 PP

>> NEPPYR011166  
   #    score  bias  c-Evalue  i-Evalue hmmfrom  hmm to    alifrom  ali to    envfrom  env to     acc
 ---   ------ ----- --------- --------- ------- -------    ------- -------    ------- -------    ----
   1 !   24.5   1.2   1.1e-06     0.005       4      44 ..      81     121 ..      78     125 .. 0.88

  Alignments for each domain:
  == domain 1  score: 24.5 bits;  conditional E-value: 1.1e-06
  RYBP_YAFfromhmmout   4 dkkspsraKrqaksseegyWdCsvCTfrNsaeAfKCsmCdv 44 
                         +++ p + K   +++ ++ W C +CTf+N     +C+mCd+
        NEPPYR011166  81 EWRPPRKVKSAMSQVMAAPWACHLCTFENDPARTRCEMCDA 121
                         67778888888889999***********************7 PP

>> CHABRA021672  
   #    score  bias  c-Evalue  i-Evalue hmmfrom  hmm to    alifrom  ali to    envfrom  env to     acc
 ---   ------ ----- --------- --------- ------- -------    ------- -------    ------- -------    ----
   1 !   22.7   0.7   3.9e-06     0.017      15      43 ..     453     481 ..     440     484 .. 0.88
   2 ?    8.3   2.1       0.1   4.6e+02      16      43 ..     552     579 ..     538     581 .. 0.85

  Alignments for each domain:
  == domain 1  score: 22.7 bits;  conditional E-value: 3.9e-06
  RYBP_YAFfromhmmout  15 aksseegyWdCsvCTfrNsaeAfKCsmCd 43 
                         +++ ee+ W C  CTf N+++  +C+mCd
        CHABRA021672 453 REEREEKLWSCRACTFDNTRDRRRCEMCD 481
                         55789***********************9 PP

  == domain 2  score: 8.3 bits;  conditional E-value: 0.1
  RYBP_YAFfromhmmout  16 ksseegyWdCsvCTfrNsaeAfKCsmCd 43 
                          +++++ W C +CT  N ++   C  Cd
        CHABRA021672 552 LQQQQQTWTCQICTLVNDKKRKACAACD 579
                         378899*********************9 PP

>> RHYHUM018654  
   #    score  bias  c-Evalue  i-Evalue hmmfrom  hmm to    alifrom  ali to    envfrom  env to     acc
 ---   ------ ----- --------- --------- ------- -------    ------- -------    ------- -------    ----
   1 ?    8.5   0.1     0.092     4e+02      21      43 ..      98     120 ..      80     124 .. 0.85
   2 !   18.5   0.0   7.5e-05      0.33      22      44 ..     194     216 ..     189     223 .. 0.90

  Alignments for each domain:
  == domain 1  score: 8.5 bits;  conditional E-value: 0.092
  RYBP_YAFfromhmmout  21 gyWdCsvCTfrNsaeAfKCsmCd 43 
                         + W+C  CTf N +   +C  C 
        RHYHUM018654  98 APWECPQCTFLNPTRKRRCGACH 120
                         67******************996 PP

  == domain 2  score: 18.5 bits;  conditional E-value: 7.5e-05
  RYBP_YAFfromhmmout  22 yWdCsvCTfrNsaeAfKCsmCdv 44 
                          W C+vCTf N+ +   C mC +
        RHYHUM018654 194 EWPCTVCTFLNNPQLLSCGMCGT 216
                         6********************65 PP

>> CYCPAN018484  
   #    score  bias  c-Evalue  i-Evalue hmmfrom  hmm to    alifrom  ali to    envfrom  env to     acc
 ---   ------ ----- --------- --------- ------- -------    ------- -------    ------- -------    ----
   1 !   19.6   0.3   3.6e-05      0.16      12      46 ..     329     365 ..     319     372 .. 0.78
   2 ?   10.0   2.2     0.031   1.3e+02      17      43 ..     370     396 ..     364     398 .. 0.84

  Alignments for each domain:
  == domain 1  score: 19.6 bits;  conditional E-value: 3.6e-05
  RYBP_YAFfromhmmout  12 Krqak..sseegyWdCsvCTfrNsaeAfKCsmCdvRK 46 
                          rq++  ++++++W+C +CT  N+  A  C  C v K
        CYCPAN018484 329 DRQTRsaNKDAAMWECHICTLFNQPLALVCGACGVEK 365
                         344433478999**********************988 PP

  == domain 2  score: 10.0 bits;  conditional E-value: 0.031
  RYBP_YAFfromhmmout  17 sseegyWdCsvCTfrNsaeAfKCsmCd 43 
                          ++ ++W C +CT +N  +  KC  C+
        CYCPAN018484 370 REKFKFWTCKLCTLQNPVNLDKCLACN 396
                         455689********************6 PP

>> PAUCHR020177  
   #    score  bias  c-Evalue  i-Evalue hmmfrom  hmm to    alifrom  ali to    envfrom  env to     acc
 ---   ------ ----- --------- --------- ------- -------    ------- -------    ------- -------    ----
   1 !   11.9   1.2    0.0082        36      20      43 ..      77     100 ..      59     104 .. 0.79
   2 !   24.5   5.3   1.1e-06    0.0048      15      44 ..     111     140 ..     101     188 .. 0.81

  Alignments for each domain:
  == domain 1  score: 11.9 bits;  conditional E-value: 0.0082
  RYBP_YAFfromhmmout  20 egyWdCsvCTfrNsaeAfKCsmCd 43 
                            W C  CT +N+  A  C +Cd
        PAUCHR020177  77 PRTWSCPRCTLENEVGASACAVCD 100
                         468********************9 PP

  == domain 2  score: 24.5 bits;  conditional E-value: 1.1e-06
  RYBP_YAFfromhmmout  15 aksseegyWdCsvCTfrNsaeAfKCsmCdv 44 
                         +  ++e  W+C +CTf+N a+  KC+mCd 
        PAUCHR020177 111 RTVKKELKWNCLICTFENDATNKKCEMCDK 140
                         44677889********************94 PP

>> RAPHET017128  
   #    score  bias  c-Evalue  i-Evalue hmmfrom  hmm to    alifrom  ali to    envfrom  env to     acc
 ---   ------ ----- --------- --------- ------- -------    ------- -------    ------- -------    ----
   1 !   24.7   2.5     1e-06    0.0044       2      46 ..       4      52 ..       3      58 .. 0.81
   2 ?   10.1   3.6      0.03   1.3e+02      19      43 ..      55      79 ..      50      86 .. 0.88

  Alignments for each domain:
  == domain 1  score: 24.7 bits;  conditional E-value: 1e-06
  RYBP_YAFfromhmmout  2 mgdkksps.raKrqak...sseegyWdCsvCTfrNsaeAfKCsmCdvRK 46
                        mg k++++  +Krq+k         W C  CTf N +e  +C mCd+ +
        RAPHET017128  4 MGRKQQSTtTQKRQTKgkkLLGPMDWSCESCTFANIQENERCIMCDTPR 52
                        7666555559999999655567789*********************855 PP

  == domain 2  score: 10.1 bits;  conditional E-value: 0.03
  RYBP_YAFfromhmmout 19 eegyWdCsvCTfrNsaeAfKCsmCd 43
                        + + W C+ CT++N     +C +C+
        RAPHET017128 55 SPAKWACAFCTYQNFEGDERCVVCE 79
                        5678********************8 PP

>> HEMPHA061349  
   #    score  bias  c-Evalue  i-Evalue hmmfrom  hmm to    alifrom  ali to    envfrom  env to     acc
 ---   ------ ----- --------- --------- ------- -------    ------- -------    ------- -------    ----
   1 ?    3.4   0.8       3.3   1.4e+04      20      42 ..      33      55 ..      14      59 .. 0.83
   2 !   12.9   0.9    0.0039        17      17      43 ..      62      88 ..      56      90 .. 0.90
   3 !   11.6   0.1    0.0099        44      20      42 ..     116     138 ..     107     141 .. 0.91
   4 ?    5.7   0.4      0.64   2.8e+03      16      43 ..     155     182 ..     147     184 .. 0.85

  Alignments for each domain:
  == domain 1  score: 3.4 bits;  conditional E-value: 3.3
  RYBP_YAFfromhmmout 20 egyWdCsvCTfrNsaeAfKCsmC 42
                         + W C  CT +N      C  C
        HEMPHA061349 33 CAAWHCPRCTLSNPPASLVCAAC 55
                        568*****************999 PP

  == domain 2  score: 12.9 bits;  conditional E-value: 0.0039
  RYBP_YAFfromhmmout 17 sseegyWdCsvCTfrNsaeAfKCsmCd 43
                        ++++g+WdC  CT +Ns     C  C+
        HEMPHA061349 62 AKDAGSWDCPNCTLNNSPGSLVCAACN 88
                        6799********************996 PP

  == domain 3  score: 11.6 bits;  conditional E-value: 0.0099
  RYBP_YAFfromhmmout  20 egyWdCsvCTfrNsaeAfKCsmC 42 
                         + yW C  CT +N  eA  C++C
        HEMPHA061349 116 KPYWPCPRCTLQNPPEADACQVC 138
                         57********************* PP

  == domain 4  score: 5.7 bits;  conditional E-value: 0.64
  RYBP_YAFfromhmmout  16 ksseegyWdCsvCTfrNsaeAfKCsmCd 43 
                           ++eg+W C  C f+       C++C+
        HEMPHA061349 155 TPKDEGSWACPCCGFTSPVGFEACQVCN 182
                         5689************988877899996 PP

>> TRYBRU005113  
   #    score  bias  c-Evalue  i-Evalue hmmfrom  hmm to    alifrom  ali to    envfrom  env to     acc
 ---   ------ ----- --------- --------- ------- -------    ------- -------    ------- -------    ----
   1 !   23.1   1.9   2.9e-06     0.013       7      44 ..     204     241 ..     198     246 .. 0.86
   2 ?    3.8   1.8       2.5   1.1e+04      21      44 ..     280     303 ..     267     329 .. 0.85
   3 ?    6.7   0.6      0.32   1.4e+03      17      43 ..     374     400 ..     360     406 .. 0.75
   4 ?   11.5   3.7     0.011        48      17      45 ..     421     449 ..     406     460 .. 0.78

  Alignments for each domain:
  == domain 1  score: 23.1 bits;  conditional E-value: 2.9e-06
  RYBP_YAFfromhmmout   7 spsraKrqaksseegyWdCsvCTfrNsaeAfKCsmCdv 44 
                         +++r+K  +k +e + W C  CT+rN  +   C+mC++
        TRYBRU005113 204 EKEREKERRKREELETWGCPKCTYRNPLTVNTCEMCEA 241
                         344999999999************************97 PP

  == domain 2  score: 3.8 bits;  conditional E-value: 2.5
  RYBP_YAFfromhmmout  21 gyWdCsvCTfrNsaeAfKCsmCdv 44 
                           W Cs+C   N+a    C++C  
        TRYBRU005113 280 TAWLCSMCFAPNEAHHTNCKVCHS 303
                         57********************75 PP

  == domain 3  score: 6.7 bits;  conditional E-value: 0.32
  RYBP_YAFfromhmmout  17 sseegyWdCsvCTfrNsaeAfKCsmCd 43 
                         ++ +  W Cs CT +N      C+ C+
        TRYBRU005113 374 TAGDLTWVCSACTLENPVSEALCTACQ 400
                         677889**********98777799886 PP

  == domain 4  score: 11.5 bits;  conditional E-value: 0.011
  RYBP_YAFfromhmmout  17 sseegyWdCsvCTfrNsaeAfKCsmCdvR 45 
                           + ++W C  CT++N+     C+mC ++
        TRYBRU005113 421 LGSPKWWSCPSCTYQNTWALEACEMCSAK 449
                         445689***********99999****876 PP

>> PAUCHR027455  
   #    score  bias  c-Evalue  i-Evalue hmmfrom  hmm to    alifrom  ali to    envfrom  env to     acc
 ---   ------ ----- --------- --------- ------- -------    ------- -------    ------- -------    ----
   1 !   24.1   0.0   1.5e-06    0.0065      11      43 ..      46      79 ..      39      83 .. 0.86

  Alignments for each domain:
  == domain 1  score: 24.1 bits;  conditional E-value: 1.5e-06
  RYBP_YAFfromhmmout 11 aKrqaksseegyWdCsvCTf.rNsaeAfKCsmCd 43
                        +Kr ++++e+  W CsvCTf +N+    +Cs+C 
        PAUCHR027455 46 PKRANEATEATLWTCSVCTFgENKPLWLQCSICA 79
                        89******************55777788*****6 PP

>> SPISPE016632  
   #    score  bias  c-Evalue  i-Evalue hmmfrom  hmm to    alifrom  ali to    envfrom  env to     acc
 ---   ------ ----- --------- --------- ------- -------    ------- -------    ------- -------    ----
   1 !   24.5   4.8   1.1e-06    0.0048      14      47 ..      11      44 ..       2      48 .. 0.82
   2 ?    3.6   1.7       2.9   1.3e+04      18      43 ..      59      84 ..      49      91 .. 0.87

  Alignments for each domain:
  == domain 1  score: 24.5 bits;  conditional E-value: 1.1e-06
  RYBP_YAFfromhmmout 14 qaksseegyWdCsvCTfrNsaeAfKCsmCdvRKG 47
                         a+ + e +W C +CTf N  +A  C+mC   KG
        SPISPE016632 11 MASMETETVWTCKICTFDNADKASECEMCGRAKG 44
                        34577899*********************99998 PP

  == domain 2  score: 3.6 bits;  conditional E-value: 2.9
  RYBP_YAFfromhmmout 18 seegyWdCsvCTfrNsaeAfKCsmCd 43
                         +++ W C  CT  Ns++   C+ C+
        SPISPE016632 59 HSHATWTCKRCTTINSSQIEVCQSCN 84
                        56789*************99999996 PP

>> MASSPE004016  
   #    score  bias  c-Evalue  i-Evalue hmmfrom  hmm to    alifrom  ali to    envfrom  env to     acc
 ---   ------ ----- --------- --------- ------- -------    ------- -------    ------- -------    ----
   1 !   24.5   1.4   1.1e-06    0.0049      12      46 ..    1207    1241 ..    1199    1242 .. 0.86

  Alignments for each domain:
  == domain 1  score: 24.5 bits;  conditional E-value: 1.1e-06
  RYBP_YAFfromhmmout   12 KrqaksseegyWdCsvCTfrNsaeAfKCsmCdvRK 46  
                           +++k++  ++W C  CTf+N+  A KC++Cd+ K
        MASSPE004016 1207 GKKKKTETTAVWACIACTFNNQHSAIKCEVCDTPK 1241
                          455678899***********************866 PP

>> CHOSPE036674  
   #    score  bias  c-Evalue  i-Evalue hmmfrom  hmm to    alifrom  ali to    envfrom  env to     acc
 ---   ------ ----- --------- --------- ------- -------    ------- -------    ------- -------    ----
   1 !   23.7   1.0     2e-06    0.0087      17      47 ..     233     263 ..     224     267 .. 0.87

  Alignments for each domain:
  == domain 1  score: 23.7 bits;  conditional E-value: 2e-06
  RYBP_YAFfromhmmout  17 sseegyWdCsvCTfrNsaeAfKCsmCdvRKG 47 
                         + ++++W C+ CTf+N  +A +C+mC+  +G
        CHOSPE036674 233 AGSAAVWACARCTFENPGDAVQCEMCESERG 263
                         557889*********************8777 PP

>> BICSPE005909  
   #    score  bias  c-Evalue  i-Evalue hmmfrom  hmm to    alifrom  ali to    envfrom  env to     acc
 ---   ------ ----- --------- --------- ------- -------    ------- -------    ------- -------    ----
   1 !   24.2   0.0   1.3e-06    0.0059      20      44 ..      27      51 ..      21      96 .. 0.90

  Alignments for each domain:
  == domain 1  score: 24.2 bits;  conditional E-value: 1.3e-06
  RYBP_YAFfromhmmout 20 egyWdCsvCTfrNsaeAfKCsmCdv 44
                         + W C+ CTf+N a+A  Cs+C++
        BICSPE005909 27 SDEWKCAQCTFENLATATHCSLCEA 51
                        567********************96 PP

>> MARPOL003155  
   #    score  bias  c-Evalue  i-Evalue hmmfrom  hmm to    alifrom  ali to    envfrom  env to     acc
 ---   ------ ----- --------- --------- ------- -------    ------- -------    ------- -------    ----
   1 !   23.9   0.5   1.7e-06    0.0073      19      47 ..     270     298 ..     254     304 .. 0.87

  Alignments for each domain:
  == domain 1  score: 23.9 bits;  conditional E-value: 1.7e-06
  RYBP_YAFfromhmmout  19 eegyWdCsvCTfrNsaeAfKCsmCdvRKG 47 
                           g+W C vCT+ N ++ + C mC + +G
        MARPOL003155 270 ATGVWRCLVCTYDNRSTSHECDMCGAPRG 298
                         5799********************99887 PP

>> DANRER043634  
   #    score  bias  c-Evalue  i-Evalue hmmfrom  hmm to    alifrom  ali to    envfrom  env to     acc
 ---   ------ ----- --------- --------- ------- -------    ------- -------    ------- -------    ----
   1 !   15.9   1.3   0.00048       2.1      14      44 ..      71     101 ..      58     106 .. 0.81
   2 ?    5.4   0.1       0.8   3.5e+03      17      43 ..     116     142 ..     103     145 .. 0.87
   3 ?    6.0   0.0      0.52   2.3e+03      21      43 ..     196     218 ..     187     239 .. 0.90
   4 ?   11.4   1.1     0.012        50      19      44 ..     411     436 ..     403     443 .. 0.87

  Alignments for each domain:
  == domain 1  score: 15.9 bits;  conditional E-value: 0.00048
  RYBP_YAFfromhmmout  14 qaksseegyWdCsvCTfrNsaeAfKCsmCdv 44 
                          +  + ++ W C  CTf Ns+   +Cs+C++
        DANRER043634  71 MEAVVRNSDWSCGRCTFLNSSGSMRCSICEA 101
                         455677889********************96 PP

  == domain 2  score: 5.4 bits;  conditional E-value: 0.8
  RYBP_YAFfromhmmout  17 sseegyWdCsvCTfrNsaeAfKCsmCd 43 
                         s+ee  W C  CT +N      Cs+C 
        DANRER043634 116 SAEEPRWSCPRCTLTNHHGLGSCSVCG 142
                         689999********************5 PP

  == domain 3  score: 6.0 bits;  conditional E-value: 0.52
  RYBP_YAFfromhmmout  21 gyWdCsvCTfrNsaeAfKCsmCd 43 
                         + W C  CT  N+  A  Cs C 
        DANRER043634 196 SEWACPRCTLVNTPVALSCSACG 218
                         57********************5 PP

  == domain 4  score: 11.4 bits;  conditional E-value: 0.012
  RYBP_YAFfromhmmout  19 eegyWdCsvCTfrNsaeAfKCsmCdv 44 
                         + ++W Cs CT rN + A  C+ C  
        DANRER043634 411 DFSSWACSKCTLRNPTGAGHCTACGS 436
                         5679********************75 PP

>> MATSPE017316  
   #    score  bias  c-Evalue  i-Evalue hmmfrom  hmm to    alifrom  ali to    envfrom  env to     acc
 ---   ------ ----- --------- --------- ------- -------    ------- -------    ------- -------    ----
   1 !   23.6   0.1   2.1e-06    0.0093      15      43 ..      16      44 ..       7      47 .. 0.86

  Alignments for each domain:
  == domain 1  score: 23.6 bits;  conditional E-value: 2.1e-06
  RYBP_YAFfromhmmout 15 aksseegyWdCsvCTfrNsaeAfKCsmCd 43
                            e+g W C vCTf+N+     C mC+
        MATSPE017316 16 PDPGEKGTWSCVVCTFENQEHGLACLMCQ 44
                        556799**********************7 PP

>> MATSPE009309  
   #    score  bias  c-Evalue  i-Evalue hmmfrom  hmm to    alifrom  ali to    envfrom  env to     acc
 ---   ------ ----- --------- --------- ------- -------    ------- -------    ------- -------    ----
   1 !   24.3   2.1   1.2e-06    0.0055       7      43 ..     372     411 ..     365     432 .. 0.76

  Alignments for each domain:
  == domain 1  score: 24.3 bits;  conditional E-value: 1.2e-06
  RYBP_YAFfromhmmout   7 spsraKrqak...sseegyWdCsvCTfrNsaeAfKCsmCd 43 
                         s s  K +a    ss+ + W C +CT+ Ns  A KC mC+
        MATSPE009309 372 SRSTGKAEAAsvaSSSPSDWSCKLCTYINSPGALKCGMCQ 411
                         3333333333335778889********************7 PP

>> MATSPE002948  
   #    score  bias  c-Evalue  i-Evalue hmmfrom  hmm to    alifrom  ali to    envfrom  env to     acc
 ---   ------ ----- --------- --------- ------- -------    ------- -------    ------- -------    ----
   1 !   24.3   2.1   1.3e-06    0.0055       7      43 ..     373     412 ..     366     433 .. 0.76

  Alignments for each domain:
  == domain 1  score: 24.3 bits;  conditional E-value: 1.3e-06
  RYBP_YAFfromhmmout   7 spsraKrqak...sseegyWdCsvCTfrNsaeAfKCsmCd 43 
                         s s  K +a    ss+ + W C +CT+ Ns  A KC mC+
        MATSPE002948 373 SRSTGKAEAAsvaSSSPSDWSCKLCTYINSPGALKCGMCQ 412
                         3333333333335778889********************7 PP

>> HYPCAT011826  
   #    score  bias  c-Evalue  i-Evalue hmmfrom  hmm to    alifrom  ali to    envfrom  env to     acc
 ---   ------ ----- --------- --------- ------- -------    ------- -------    ------- -------    ----
   1 !   14.3   1.5    0.0015       6.6      22      45 ..      81     104 ..      67     108 .. 0.92
   2 !   15.7   3.3   0.00056       2.5      14      44 ..     113     143 ..     105     150 .. 0.86
   3 ?    6.3   3.5      0.42   1.8e+03      28      43 ..     165     180 ..     146     183 .. 0.80

  Alignments for each domain:
  == domain 1  score: 14.3 bits;  conditional E-value: 0.0015
  RYBP_YAFfromhmmout  22 yWdCsvCTfrNsaeAfKCsmCdvR 45 
                          W C  CT+ N  e   C +C++R
        HYPCAT011826  81 EWVCEACTYLNAGESAACAICQAR 104
                         6*********************99 PP

  == domain 2  score: 15.7 bits;  conditional E-value: 0.00056
  RYBP_YAFfromhmmout  14 qaksseegyWdCsvCTfrNsaeAfKCsmCdv 44 
                          +++++ + W C  CTf Ns e   C mCd 
        HYPCAT011826 113 PSEEAKPQTWRCNNCTFVNSIEDKICAMCDL 143
                         455667789********************95 PP

  == domain 3  score: 6.3 bits;  conditional E-value: 0.42
  RYBP_YAFfromhmmout  28 CTfrNsaeAfKCsmCd 43 
                         CT+ N    f C+mC+
        HYPCAT011826 165 CTYFNADSQFYCEMCN 180
                         ***************7 PP

>> KLENIT009210  
   #    score  bias  c-Evalue  i-Evalue hmmfrom  hmm to    alifrom  ali to    envfrom  env to     acc
 ---   ------ ----- --------- --------- ------- -------    ------- -------    ------- -------    ----
   1 !   23.7   0.6     2e-06    0.0087      20      68 ..     313     361 ..     307     386 .. 0.66

  Alignments for each domain:
  == domain 1  score: 23.7 bits;  conditional E-value: 2e-06
  RYBP_YAFfromhmmout  20 egyWdCsvCTfrNsaeAfKCsmCdvRKGTSTRKpRlnsqlvaqqvaqql 68 
                         +  W C  CTfrN  eA  C+mC    GT       +   v q  a   
        KLENIT009210 313 QVEWSCPACTFRNRGEADFCEMCGEAGGTTSGMHQRTPSAVQQSDASDG 361
                         567********************99999866544444555555555544 PP

>> SAPDIC002295  
   #    score  bias  c-Evalue  i-Evalue hmmfrom  hmm to    alifrom  ali to    envfrom  env to     acc
 ---   ------ ----- --------- --------- ------- -------    ------- -------    ------- -------    ----
   1 !   23.4   3.4   2.5e-06     0.011       5      50 ..     184     229 ..     179     230 .] 0.86

  Alignments for each domain:
  == domain 1  score: 23.4 bits;  conditional E-value: 2.5e-06
  RYBP_YAFfromhmmout   5 kkspsraKrqaksseegyWdCsvCTfrNsaeAfKCsmCdvRKGTST 50 
                         kk   ++K  a  ++ ++W C  CTf N ++   CsmC   K  ST
        SAPDIC002295 184 KKGRAKPKAAAVLVSLKSWSCDCCTFVNRTNLSTCSMCGSHKAAST 229
                         4445578888889999****************************99 PP

>> ARATHA039388  
   #    score  bias  c-Evalue  i-Evalue hmmfrom  hmm to    alifrom  ali to    envfrom  env to     acc
 ---   ------ ----- --------- --------- ------- -------    ------- -------    ------- -------    ----
   1 ?    9.2   1.6     0.054   2.4e+02      20      42 ..      17      40 ..       6      42 .. 0.84
   2 !   18.0   0.3   0.00011      0.49      17      49 ..      60      92 ..      51     168 .. 0.90

  Alignments for each domain:
  == domain 1  score: 9.2 bits;  conditional E-value: 0.054
  RYBP_YAFfromhmmout 20 egyWdCsvCTfrNsa.eAfKCsmC 42
                         ++W C  CTf Nsa +   C++C
        ARATHA039388 17 SSSWSCNKCTFLNSAsQKLNCMIC 40
                        689**********9835699**99 PP

  == domain 2  score: 18.0 bits;  conditional E-value: 0.00011
  RYBP_YAFfromhmmout 17 sseegyWdCsvCTfrNsaeAfKCsmCdvRKGTS 49
                        + +e+ W C  CTf N+ +   C +C +R  TS
        ARATHA039388 60 ANDEAKWACKACTFLNTYKNSICDVCGTRSPTS 92
                        67999************9999999999999998 PP

>> BREMOT002813  
   #    score  bias  c-Evalue  i-Evalue hmmfrom  hmm to    alifrom  ali to    envfrom  env to     acc
 ---   ------ ----- --------- --------- ------- -------    ------- -------    ------- -------    ----
   1 !   21.6   3.8   8.7e-06     0.038       9      50 ..     172     213 ..     165     222 .. 0.85
   2 !   16.3   3.7   0.00036       1.6      17      43 ..     227     253 ..     215     260 .. 0.84

  Alignments for each domain:
  == domain 1  score: 21.6 bits;  conditional E-value: 8.7e-06
  RYBP_YAFfromhmmout   9 sraKrqaksseegyWdCsvCTfrNsaeAfKCsmCdvRKGTST 50 
                         + +K+q k++  + W C  CTf N ae   C+mC + K   T
        BREMOT002813 172 ELEKKQPKKEVPKPWACPTCTFVNDAESVWCNMCSAEKPATT 213
                         457999999999***********************9996544 PP

  == domain 2  score: 16.3 bits;  conditional E-value: 0.00036
  RYBP_YAFfromhmmout  17 sseegyWdCsvCTfrNsaeAfKCsmCd 43 
                         ++  + W+C  CT +Nsa+A +C+ C+
        BREMOT002813 227 TTTSEPWNCPACTLSNSADAMRCQACE 253
                         566778********************8 PP

>> PLATAR003199  
   #    score  bias  c-Evalue  i-Evalue hmmfrom  hmm to    alifrom  ali to    envfrom  env to     acc
 ---   ------ ----- --------- --------- ------- -------    ------- -------    ------- -------    ----
   1 !   16.9   2.0   0.00024       1.1      21      46 ..       8      33 ..       4      38 .. 0.92
   2 !   16.8   2.1   0.00026       1.1      21      46 ..     139     164 ..     133     168 .. 0.92

  Alignments for each domain:
  == domain 1  score: 16.9 bits;  conditional E-value: 0.00024
  RYBP_YAFfromhmmout 21 gyWdCsvCTfrNsaeAfKCsmCdvRK 46
                        + W C+vC  +N  +A  C+ C++R 
        PLATAR003199  8 DHWKCAVCSVTNPPTAVACMACETRN 33
                        78**********************95 PP

  == domain 2  score: 16.8 bits;  conditional E-value: 0.00026
  RYBP_YAFfromhmmout  21 gyWdCsvCTfrNsaeAfKCsmCdvRK 46 
                         + W C+vC  +N  +A  C+ C++R 
        PLATAR003199 139 DHWKCAVCSVTNPPTAVACMACETRN 164
                         78**********************95 PP

>> TELSUB052380  
   #    score  bias  c-Evalue  i-Evalue hmmfrom  hmm to    alifrom  ali to    envfrom  env to     acc
 ---   ------ ----- --------- --------- ------- -------    ------- -------    ------- -------    ----
   1 !   14.2   1.2    0.0016       6.9      25      43 ..      18      36 ..       9      42 .. 0.90
   2 !   13.7   0.9    0.0022       9.7      25      43 ..     165     183 ..     154     188 .. 0.90

  Alignments for each domain:
  == domain 1  score: 14.2 bits;  conditional E-value: 0.0016
  RYBP_YAFfromhmmout 25 CsvCTfrNsaeAfKCsmCd 43
                        C  CTf N a+A  CsmC 
        TELSUB052380 18 CKSCTFLNAADATECSMCG 36
                        999***************5 PP

  == domain 2  score: 13.7 bits;  conditional E-value: 0.0022
  RYBP_YAFfromhmmout  25 CsvCTfrNsaeAfKCsmCd 43 
                         C  CTf N a+A  CsmC 
        TELSUB052380 165 CKSCTFLNAANATECSMCG 183
                         999***************6 PP

>> ARATHA020099  
   #    score  bias  c-Evalue  i-Evalue hmmfrom  hmm to    alifrom  ali to    envfrom  env to     acc
 ---   ------ ----- --------- --------- ------- -------    ------- -------    ------- -------    ----
   1 !   24.1   0.1   1.5e-06    0.0064      13      44 ..      43      74 ..      31      78 .. 0.79

  Alignments for each domain:
  == domain 1  score: 24.1 bits;  conditional E-value: 1.5e-06
  RYBP_YAFfromhmmout 13 rqaksseegyWdCsvCTfrNsaeAfKCsmCdv 44
                        +++ ++ +g W C++CT+ N  + f C +C v
        ARATHA020099 43 KEEIAKTQGLWRCAICTYDNVETMFVCDICGV 74
                        23347889**********************87 PP

>> HOMSAP053627  
   #    score  bias  c-Evalue  i-Evalue hmmfrom  hmm to    alifrom  ali to    envfrom  env to     acc
 ---   ------ ----- --------- --------- ------- -------    ------- -------    ------- -------    ----
   1 ?    4.1   0.5         2   8.9e+03      22      47 ..     303     328 ..     293     330 .. 0.87
   2 !   16.9   0.4   0.00024         1      20      43 ..     351     374 ..     346     377 .. 0.92
   3 ?   10.8   2.8     0.018        78      18      43 ..     408     433 ..     399     437 .. 0.90

  Alignments for each domain:
  == domain 1  score: 4.1 bits;  conditional E-value: 2
  RYBP_YAFfromhmmout  22 yWdCsvCTfrNsaeAfKCsmCdvRKG 47 
                          W C+ C   N+  A  C  Cd  +G
        HOMSAP053627 303 PWHCAACAMLNEPWAVLCVACDRPRG 328
                         5*********************7665 PP

  == domain 2  score: 16.9 bits;  conditional E-value: 0.00024
  RYBP_YAFfromhmmout  20 egyWdCsvCTfrNsaeAfKCsmCd 43 
                          g W C  CTf+N+a A  Cs+C+
        HOMSAP053627 351 RGRWACQSCTFENEAAAVLCSICE 374
                         688********************8 PP

  == domain 3  score: 10.8 bits;  conditional E-value: 0.018
  RYBP_YAFfromhmmout  18 seegyWdCsvCTfrNsaeAfKCsmCd 43 
                         ++ ++W C  CTf Ns+  + C mC+
        HOMSAP053627 408 AQSQVWYCIHCTFCNSSPGWVCVMCN 433
                         67899********************7 PP

>> PERMAR020710  
   #    score  bias  c-Evalue  i-Evalue hmmfrom  hmm to    alifrom  ali to    envfrom  env to     acc
 ---   ------ ----- --------- --------- ------- -------    ------- -------    ------- -------    ----
   1 !   22.8   0.3   3.7e-06     0.016      21      43 ..     429     451 ..     420     457 .. 0.90

  Alignments for each domain:
  == domain 1  score: 22.8 bits;  conditional E-value: 3.7e-06
  RYBP_YAFfromhmmout  21 gyWdCsvCTfrNsaeAfKCsmCd 43 
                         + W CsvCTf N+a+  +C+mC 
        PERMAR020710 429 EAWSCSVCTFLNKATDRRCEMCH 451
                         57********************5 PP

>> PARPYR006715  
   #    score  bias  c-Evalue  i-Evalue hmmfrom  hmm to    alifrom  ali to    envfrom  env to     acc
 ---   ------ ----- --------- --------- ------- -------    ------- -------    ------- -------    ----
   1 !   23.0   6.5   3.2e-06     0.014      11      71 ..      96     173 ..      87     179 .. 0.79

  Alignments for each domain:
  == domain 1  score: 23.0 bits;  conditional E-value: 3.2e-06
  RYBP_YAFfromhmmout  11 aKrqaksseegyWdCsvCTfrNsaeAfKCsmCd.vRKGTST.................RKpRlnsqlvaqqvaqqlapk 71 
                         +K qa +   + W C  CTf N a+A +C++C   R G S                  R+   ++q +aqq+a+q+a +
        PARPYR006715  96 RKPQA-TDPSAEWSCPTCTFLNPATAARCEICSrSRPGVSEsppeddgaewtvtgsssRRRTNKAQQIAQQAAAQAAVA 173
                         33332.445678********************74799***9****************9666666778888888887554 PP

>> HONFER008633  
   #    score  bias  c-Evalue  i-Evalue hmmfrom  hmm to    alifrom  ali to    envfrom  env to     acc
 ---   ------ ----- --------- --------- ------- -------    ------- -------    ------- -------    ----
   1 !   23.4   1.0   2.4e-06     0.011      22      46 ..     346     370 ..     335     372 .. 0.91

  Alignments for each domain:
  == domain 1  score: 23.4 bits;  conditional E-value: 2.4e-06
  RYBP_YAFfromhmmout  22 yWdCsvCTfrNsaeAfKCsmCdvRK 46 
                          W+Cs CT+ N ++  +C mCd+R+
        HONFER008633 346 DWNCSSCTYLNDKNTDRCGMCDTRR 370
                         6**********************96 PP

>> PAUCHR004962  
   #    score  bias  c-Evalue  i-Evalue hmmfrom  hmm to    alifrom  ali to    envfrom  env to     acc
 ---   ------ ----- --------- --------- ------- -------    ------- -------    ------- -------    ----
   1 !   24.0   0.7   1.6e-06    0.0071      10      45 ..     548     583 ..     542     585 .. 0.86

  Alignments for each domain:
  == domain 1  score: 24.0 bits;  conditional E-value: 1.6e-06
  RYBP_YAFfromhmmout  10 raKrqaksseegyWdCsvCTfrNsaeAfKCsmCdvR 45 
                         + K +++  e ++W C +CT++N+ae   C+mC  R
        PAUCHR004962 548 SVKSNNEPLETAFWACPLCTYHNKAEDGSCTMCRRR 583
                         457777799************************765 PP

>> NANOCE104592  
   #    score  bias  c-Evalue  i-Evalue hmmfrom  hmm to    alifrom  ali to    envfrom  env to     acc
 ---   ------ ----- --------- --------- ------- -------    ------- -------    ------- -------    ----
   1 !   23.9   1.1   1.7e-06    0.0073      10      83 ..     233     309 ..     226     368 .. 0.76

  Alignments for each domain:
  == domain 1  score: 23.9 bits;  conditional E-value: 1.7e-06
  RYBP_YAFfromhmmout  10 raKrqaksseegyWdCsvCTfrNsaeAfKCsmCdvRKGTST...RKpRlnsqlvaqqvaqqlapksppkkkkkekle 83 
                         r+ r+a+   e+ W C+vC f+N      C +C + + TS     K R  s l a+q+ qq   +  + ++  +  +
        NANOCE104592 233 RRGREAERGGEEEWVCAVCAFENRPRLPACCLCGTGRETSAglaSKWREESRLTAKQQQQQEEGRRGAVRQDTQGAK 309
                         5667777888999***************************86668*************9999665553333333222 PP

>> STECOE010578  
   #    score  bias  c-Evalue  i-Evalue hmmfrom  hmm to    alifrom  ali to    envfrom  env to     acc
 ---   ------ ----- --------- --------- ------- -------    ------- -------    ------- -------    ----
   1 !   22.8   0.3   3.6e-06     0.016      22      43 ..     101     122 ..      92     126 .. 0.89

  Alignments for each domain:
  == domain 1  score: 22.8 bits;  conditional E-value: 3.6e-06
  RYBP_YAFfromhmmout  22 yWdCsvCTfrNsaeAfKCsmCd 43 
                          W C +CT++Ns +A  C+mC 
        STECOE010578 101 EWVCPICTYTNSGNASSCQMCG 122
                         6********************6 PP

>> TELSPE072824  
   #    score  bias  c-Evalue  i-Evalue hmmfrom  hmm to    alifrom  ali to    envfrom  env to     acc
 ---   ------ ----- --------- --------- ------- -------    ------- -------    ------- -------    ----
   1 !   23.7   4.3   1.9e-06    0.0084      10      62 ..     325     377 ..     316     396 .. 0.78
   2 !   12.3   3.1     0.006        26      15      46 ..     397     428 ..     380     457 .. 0.80

  Alignments for each domain:
  == domain 1  score: 23.7 bits;  conditional E-value: 1.9e-06
  RYBP_YAFfromhmmout  10 raKrqaksseegyWdCsvCTfrNsaeAfKCsmCdvRKGTSTRKpRlnsqlvaq 62 
                         +++  +k++e + W C  CT+rN+     C+mC + K   T+ p+++s   +q
        TELSPE072824 325 QEREREKKKESDTWPCVECTYRNKLSITECEMCGTLKPGATKAPKTTSSSPSQ 377
                         333444678999********************************998876555 PP

  == domain 2  score: 12.3 bits;  conditional E-value: 0.006
  RYBP_YAFfromhmmout  15 aksseegyWdCsvCTfrNsaeAfKCsmCdvRK 46 
                         + +  +g W Cs C ++N  +   C++C++++
        TELSPE072824 397 NVTFAAGPWMCSTCAYHNADTLPNCKICNTKR 428
                         23788999********************9864 PP

>> CHOSPE022597  
   #    score  bias  c-Evalue  i-Evalue hmmfrom  hmm to    alifrom  ali to    envfrom  env to     acc
 ---   ------ ----- --------- --------- ------- -------    ------- -------    ------- -------    ----
   1 !   23.0   0.4   3.3e-06     0.014      22      44 ..     122     144 ..     117     146 .. 0.92

  Alignments for each domain:
  == domain 1  score: 23.0 bits;  conditional E-value: 3.3e-06
  RYBP_YAFfromhmmout  22 yWdCsvCTfrNsaeAfKCsmCdv 44 
                          W C  CTf N     KCsmCd+
        CHOSPE022597 122 GWSCGACTFANAGASQKCSMCDT 144
                         5*********************6 PP

>> SCHMAN002333  
   #    score  bias  c-Evalue  i-Evalue hmmfrom  hmm to    alifrom  ali to    envfrom  env to     acc
 ---   ------ ----- --------- --------- ------- -------    ------- -------    ------- -------    ----
   1 ?   23.5   2.1   2.3e-06      0.01      22      43 ..       6      27 ..       3      33 .. 0.90
   2 ?    9.2   3.4     0.057   2.5e+02      17      42 ..      61      86 ..      43      89 .. 0.72
   3 ?    8.7   1.9     0.075   3.3e+02      18      42 ..     118     142 ..     102     144 .. 0.88

  Alignments for each domain:
  == domain 1  score: 23.5 bits;  conditional E-value: 2.3e-06
  RYBP_YAFfromhmmout 22 yWdCsvCTfrNsaeAfKCsmCd 43
                         W C+vCT+ N   AfKC++C 
        SCHMAN002333  6 KWPCAVCTYDNWPAAFKCTLCG 27
                        6********************6 PP

  == domain 2  score: 9.2 bits;  conditional E-value: 0.057
  RYBP_YAFfromhmmout 17 sseegyWdCsvCTfrNsaeAfKCsmC 42
                          + +   C  CT+ N+++ fKC+ C
        SCHMAN002333 61 FDSTQLIKCQSCTYLNQRQNFKCEQC 86
                        44556678****************99 PP

  == domain 3  score: 8.7 bits;  conditional E-value: 0.075
  RYBP_YAFfromhmmout  18 seegyWdCsvCTfrNsaeAfKCsmC 42 
                         s  g W C  CT++N  +   C mC
        SCHMAN002333 118 SPSGKWTCIECTYENWPKSKHCVMC 142
                         56789******************** PP

>> CHLVAR004781  
   #    score  bias  c-Evalue  i-Evalue hmmfrom  hmm to    alifrom  ali to    envfrom  env to     acc
 ---   ------ ----- --------- --------- ------- -------    ------- -------    ------- -------    ----
   1 ?   21.2   0.1   1.2e-05     0.052      23      46 ..     572     595 ..     561     599 .. 0.93

  Alignments for each domain:
  == domain 1  score: 21.2 bits;  conditional E-value: 1.2e-05
  RYBP_YAFfromhmmout  23 WdCsvCTfrNsaeAfKCsmCdvRK 46 
                         W+C+ CT+ N   A+KC+mC  +K
        CHLVAR004781 572 WNCAHCTYGNLGAAHKCEMCGLKK 595
                         ********************9887 PP

>> CHLATM006557  
   #    score  bias  c-Evalue  i-Evalue hmmfrom  hmm to    alifrom  ali to    envfrom  env to     acc
 ---   ------ ----- --------- --------- ------- -------    ------- -------    ------- -------    ----
   1 ?   23.1   0.4     3e-06     0.013      22      50 ..     264     292 ..     244     316 .. 0.80

  Alignments for each domain:
  == domain 1  score: 23.1 bits;  conditional E-value: 3e-06
  RYBP_YAFfromhmmout  22 yWdCsvCTfrNsaeAfKCsmCdvRKGTST 50 
                          W+Cs CT++N + A  C++C + +G S 
        CHLATM006557 264 PWQCSACTYSNLQSASYCQVCGTPRGASA 292
                         5*************************996 PP

>> DANRER043633  
   #    score  bias  c-Evalue  i-Evalue hmmfrom  hmm to    alifrom  ali to    envfrom  env to     acc
 ---   ------ ----- --------- --------- ------- -------    ------- -------    ------- -------    ----
   1 ?   15.4   1.3   0.00071       3.1      18      44 ..      44      70 ..      31      81 .. 0.87
   2 ?    5.4   0.1       0.8   3.5e+03      17      43 ..      85     111 ..      72     113 .. 0.87
   3 ?    6.0   0.0      0.51   2.2e+03      21      43 ..     165     187 ..     156     208 .. 0.90
   4 ?   11.4   1.1     0.011        49      19      44 ..     380     405 ..     372     412 .. 0.87

  Alignments for each domain:
  == domain 1  score: 15.4 bits;  conditional E-value: 0.00071
  RYBP_YAFfromhmmout 18 seegyWdCsvCTfrNsaeAfKCsmCdv 44
                        + ++ W C  CTf Ns+   +Cs+C++
        DANRER043633 44 VRNSDWSCGRCTFLNSSGSMRCSICEA 70
                        56788********************96 PP

  == domain 2  score: 5.4 bits;  conditional E-value: 0.8
  RYBP_YAFfromhmmout  17 sseegyWdCsvCTfrNsaeAfKCsmCd 43 
                         s+ee  W C  CT +N      Cs+C 
        DANRER043633  85 SAEEPRWSCPRCTLTNHHGLGSCSVCG 111
                         689999********************5 PP

  == domain 3  score: 6.0 bits;  conditional E-value: 0.51
  RYBP_YAFfromhmmout  21 gyWdCsvCTfrNsaeAfKCsmCd 43 
                         + W C  CT  N+  A  Cs C 
        DANRER043633 165 SEWACPRCTLVNTPVALSCSACG 187
                         57********************5 PP

  == domain 4  score: 11.4 bits;  conditional E-value: 0.011
  RYBP_YAFfromhmmout  19 eegyWdCsvCTfrNsaeAfKCsmCdv 44 
                         + ++W Cs CT rN + A  C+ C  
        DANRER043633 380 DFSSWACSKCTLRNPTGAGHCTACGS 405
                         5679********************75 PP

>> PAUCHR023389  
   #    score  bias  c-Evalue  i-Evalue hmmfrom  hmm to    alifrom  ali to    envfrom  env to     acc
 ---   ------ ----- --------- --------- ------- -------    ------- -------    ------- -------    ----
   1 ?   22.5   0.4   4.5e-06      0.02      11      43 ..     124     157 ..     113     160 .. 0.75

  Alignments for each domain:
  == domain 1  score: 22.5 bits;  conditional E-value: 4.5e-06
  RYBP_YAFfromhmmout  11 aKrqak.sseegyWdCsvCTfrNsaeAfKCsmCd 43 
                         +K++++ ++  + W C  CTf N  e   C+mC 
        PAUCHR023389 124 KKKNKNsNETGSGWACIACTFLNAPETLACEMCR 157
                         3444441444556********************6 PP

>> TELSPE014386  
   #    score  bias  c-Evalue  i-Evalue hmmfrom  hmm to    alifrom  ali to    envfrom  env to     acc
 ---   ------ ----- --------- --------- ------- -------    ------- -------    ------- -------    ----
   1 ?   22.3   0.2   5.2e-06     0.023      22      44 ..      96     118 ..      88     124 .. 0.91

  Alignments for each domain:
  == domain 1  score: 22.3 bits;  conditional E-value: 5.2e-06
  RYBP_YAFfromhmmout  22 yWdCsvCTfrNsaeAfKCsmCdv 44 
                          W C  CTf+N aeA +C+mC+ 
        TELSPE014386  96 PWSCVQCTFTNLAEADRCEMCQL 118
                         5********************86 PP

>> SYMSPE066078  
   #    score  bias  c-Evalue  i-Evalue hmmfrom  hmm to    alifrom  ali to    envfrom  env to     acc
 ---   ------ ----- --------- --------- ------- -------    ------- -------    ------- -------    ----
   1 ?   23.2   2.7   2.8e-06     0.012      13      45 ..     253     285 ..     244     299 .. 0.86

  Alignments for each domain:
  == domain 1  score: 23.2 bits;  conditional E-value: 2.8e-06
  RYBP_YAFfromhmmout  13 rqaksseegyWdCsvCTfrNsaeAfKCsmCdvR 45 
                         r  ++ ee+ W CsvCTf+N      C+mC ++
        SYMSPE066078 253 RAVENREEENWTCSVCTFENVEPLTECEMCGTK 285
                         55567899**********************876 PP

>> PHYINF004732  
   #    score  bias  c-Evalue  i-Evalue hmmfrom  hmm to    alifrom  ali to    envfrom  env to     acc
 ---   ------ ----- --------- --------- ------- -------    ------- -------    ------- -------    ----
   1 ?   20.0   2.0   2.7e-05      0.12      16      44 ..     572     601 ..     556     603 .. 0.81
   2 ?   18.5   1.7   7.5e-05      0.33      16      44 ..     991    1020 ..     978    1022 .. 0.82

  Alignments for each domain:
  == domain 1  score: 20.0 bits;  conditional E-value: 2.7e-05
  RYBP_YAFfromhmmout  16 k.sseegyWdCsvCTfrNsaeAfKCsmCdv 44 
                         k +++eg+W C+vC  +N  +A KCs C++
        PHYINF004732 572 KfTAKEGSWKCAVCMVSNGPDAMKCSACET 601
                         34889***********************96 PP

  == domain 2  score: 18.5 bits;  conditional E-value: 7.5e-05
  RYBP_YAFfromhmmout   16 k.sseegyWdCsvCTfrNsaeAfKCsmCdv 44  
                          k +++eg W C+vC  +N  +A KCs C++
        PHYINF004732  991 KfTAKEGRWKCAVCMVSNGPDAMKCSACET 1020
                          34789***********************96 PP

>> PHYINF002204  
   #    score  bias  c-Evalue  i-Evalue hmmfrom  hmm to    alifrom  ali to    envfrom  env to     acc
 ---   ------ ----- --------- --------- ------- -------    ------- -------    ------- -------    ----
   1 ?   14.0   0.6    0.0018       7.9      19      43 ..     339     363 ..     330     367 .. 0.89
   2 ?    2.9   0.9       4.6     2e+04      17      42 ..    1014    1039 ..    1004    1072 .. 0.86
   3 ?   14.1   4.1    0.0017       7.3      23      44 ..    1074    1095 ..    1065    1099 .. 0.91
   4 ?    8.8   0.1     0.074   3.2e+02      19      44 ..    1139    1164 ..    1124    1222 .. 0.87

  Alignments for each domain:
  == domain 1  score: 14.0 bits;  conditional E-value: 0.0018
  RYBP_YAFfromhmmout  19 eegyWdCsvCTfrNsaeAfKCsmCd 43 
                         ++  WdC  CT +N+  A KC+ C 
        PHYINF002204 339 SAPTWDCRACTMNNEGSATKCTTCG 363
                         5678********************6 PP

  == domain 2  score: 2.9 bits;  conditional E-value: 4.6
  RYBP_YAFfromhmmout   17 sseegyWdCsvCTfrNsaeAfKCsmC 42  
                           ++++ W C  CT  Ns +   C++C
        PHYINF002204 1014 PVNAALWGCNKCTVINSIDLKTCNVC 1039
                          567899******************** PP

  == domain 3  score: 14.1 bits;  conditional E-value: 0.0017
  RYBP_YAFfromhmmout   23 WdCsvCTfrNsaeAfKCsmCdv 44  
                          W C  CT  N+a+A KCs+Cd+
        PHYINF002204 1074 WSCEACTMLNNATATKCSICDT 1095
                          *********************7 PP

  == domain 4  score: 8.8 bits;  conditional E-value: 0.074
  RYBP_YAFfromhmmout   19 eegyWdCsvCTfrNsaeAfKCsmCdv 44  
                            g W C  CT +N+     C+mC +
        PHYINF002204 1139 PTGPWTCGACTMENQPADTTCHMCGT 1164
                          5688********************54 PP

>> NANOCE104595  
   #    score  bias  c-Evalue  i-Evalue hmmfrom  hmm to    alifrom  ali to    envfrom  env to     acc
 ---   ------ ----- --------- --------- ------- -------    ------- -------    ------- -------    ----
   1 ?   23.0   1.1   3.3e-06     0.014      10      83 ..     233     309 ..     226     368 .. 0.76

  Alignments for each domain:
  == domain 1  score: 23.0 bits;  conditional E-value: 3.3e-06
  RYBP_YAFfromhmmout  10 raKrqaksseegyWdCsvCTfrNsaeAfKCsmCdvRKGTST...RKpRlnsqlvaqqvaqqlapksppkkkkkekle 83 
                         r+ r+a+   e+ W C+vC f+N      C +C + + TS     K R  s l a+q+ qq   +  + ++  +  +
        NANOCE104595 233 RRGREAERGGEEEWVCAVCAFENRPRLPACCLCGTGRETSAglaSKWREESRLTAKQQQQQEEGRRGAVRQDTQGAK 309
                         5667777888999***************************86668*************9999665553333333222 PP

>> ELPMAR004231  
   #    score  bias  c-Evalue  i-Evalue hmmfrom  hmm to    alifrom  ali to    envfrom  env to     acc
 ---   ------ ----- --------- --------- ------- -------    ------- -------    ------- -------    ----
   1 ?   18.6   0.3   7.2e-05      0.31      20      43 ..     212     235 ..     202     256 .. 0.87
   2 ?    5.0   0.3       1.1   4.8e+03      19      44 ..     338     363 ..     333     366 .. 0.88

  Alignments for each domain:
  == domain 1  score: 18.6 bits;  conditional E-value: 7.2e-05
  RYBP_YAFfromhmmout  20 egyWdCsvCTfrNsaeAfKCsmCd 43 
                         ++ W+C+vCT++N      C mC 
        ELPMAR004231 212 KQAWECAVCTYSNDVSKQACVMCG 235
                         678********************6 PP

  == domain 2  score: 5.0 bits;  conditional E-value: 1.1
  RYBP_YAFfromhmmout  19 eegyWdCsvCTfrNsaeAfKCsmCdv 44 
                           g+W C +CT +N      C  C +
        ELPMAR004231 338 RRGSWICPMCTLHNAISKTHCDACHA 363
                         5799*****************99975 PP

>> ANCTWI017751  
   #    score  bias  c-Evalue  i-Evalue hmmfrom  hmm to    alifrom  ali to    envfrom  env to     acc
 ---   ------ ----- --------- --------- ------- -------    ------- -------    ------- -------    ----
   1 ?   22.9   0.9   3.3e-06     0.015      10      44 ..     206     240 ..     193     244 .. 0.80

  Alignments for each domain:
  == domain 1  score: 22.9 bits;  conditional E-value: 3.3e-06
  RYBP_YAFfromhmmout  10 raKrqaksseegyWdCsvCTfrNsaeAfKCsmCdv 44 
                         +++  +k++e + W C  CT+rN+     C+mC +
        ANCTWI017751 206 QEREREKKKESDTWPCVECTYRNKLSITECEMCGT 240
                         333444578999*********************76 PP

>> ACACAS001662  
   #    score  bias  c-Evalue  i-Evalue hmmfrom  hmm to    alifrom  ali to    envfrom  env to     acc
 ---   ------ ----- --------- --------- ------- -------    ------- -------    ------- -------    ----
   1 ?   22.5   0.7   4.7e-06     0.021      21      44 ..      59      82 ..      52      89 .. 0.90

  Alignments for each domain:
  == domain 1  score: 22.5 bits;  conditional E-value: 4.7e-06
  RYBP_YAFfromhmmout 21 gyWdCsvCTfrNsaeAfKCsmCdv 44
                        + W C+ CTf N a   +C mCd 
        ACACAS001662 59 AEWACATCTFANAASSQQCAMCDS 82
                        56********************95 PP

>> PAUCHR014951  
   #    score  bias  c-Evalue  i-Evalue hmmfrom  hmm to    alifrom  ali to    envfrom  env to     acc
 ---   ------ ----- --------- --------- ------- -------    ------- -------    ------- -------    ----
   1 ?   22.4   0.1     5e-06     0.022       8      43 ..      36      71 ..      27     143 .. 0.85

  Alignments for each domain:
  == domain 1  score: 22.4 bits;  conditional E-value: 5e-06
  RYBP_YAFfromhmmout  8 psraKrqaksseegyWdCsvCTfrNsaeAfKCsmCd 43
                        + ++Kr  +s++   W Cs CT+ N+a    C mC 
        PAUCHR014951 36 KRKSKRAGSSTSGLLWACSACTYINTASLKLCDMCL 71
                        235666666888889**************9*****5 PP

>> BICSPE001397  
   #    score  bias  c-Evalue  i-Evalue hmmfrom  hmm to    alifrom  ali to    envfrom  env to     acc
 ---   ------ ----- --------- --------- ------- -------    ------- -------    ------- -------    ----
   1 ?   22.2   0.1   5.8e-06     0.025      16      49 ..     319     355 ..     313     377 .. 0.83

  Alignments for each domain:
  == domain 1  score: 22.2 bits;  conditional E-value: 5.8e-06
  RYBP_YAFfromhmmout  16 ksseegyWdCsvCTfrNsaeAfKCsmCdv.RK..GTS 49 
                         + +++++W C  CTf+N a    C mC v R+  GTS
        BICSPE001397 319 SRTDASVWSCGTCTFENAARVRMCAMCGVgRRedGTS 355
                         467999*********************9943233666 PP

>> SALKVE021984  
   #    score  bias  c-Evalue  i-Evalue hmmfrom  hmm to    alifrom  ali to    envfrom  env to     acc
 ---   ------ ----- --------- --------- ------- -------    ------- -------    ------- -------    ----
   1 ?   21.8   0.3   7.4e-06     0.032      22      42 ..      68      88 ..      49      92 .. 0.91

  Alignments for each domain:
  == domain 1  score: 21.8 bits;  conditional E-value: 7.4e-06
  RYBP_YAFfromhmmout 22 yWdCsvCTfrNsaeAfKCsmC 42
                         W CsvCTf N+ +A  CsmC
        SALKVE021984 68 QWPCSVCTFLNEPTARTCSMC 88
                        5******************** PP

>> NANOCE104590  
   #    score  bias  c-Evalue  i-Evalue hmmfrom  hmm to    alifrom  ali to    envfrom  env to     acc
 ---   ------ ----- --------- --------- ------- -------    ------- -------    ------- -------    ----
   1 ?   22.8   0.8   3.6e-06     0.016      10      83 ..     233     309 ..     226     369 .. 0.77

  Alignments for each domain:
  == domain 1  score: 22.8 bits;  conditional E-value: 3.6e-06
  RYBP_YAFfromhmmout  10 raKrqaksseegyWdCsvCTfrNsaeAfKCsmCdvRKGTST...RKpRlnsqlvaqqvaqqlapksppkkkkkekle 83 
                         r+ r+a+   e+ W C+vC f+N      C +C + + TS     K R  s l a+q+ qq   +  + ++  +  +
        NANOCE104590 233 RRGREAERGGEEEWVCAVCAFENRPRLPACCLCGTGRETSAglaSKWREESRLTAKQQQQQEEGRRGAVRQDTQGAK 309
                         5667777888999***************************86668*************9999665553333333222 PP

>> PERMAR012163  
   #    score  bias  c-Evalue  i-Evalue hmmfrom  hmm to    alifrom  ali to    envfrom  env to     acc
 ---   ------ ----- --------- --------- ------- -------    ------- -------    ------- -------    ----
   1 ?   21.8   0.5   7.7e-06     0.034      22      43 ..     414     435 ..     405     441 .. 0.90

  Alignments for each domain:
  == domain 1  score: 21.8 bits;  conditional E-value: 7.7e-06
  RYBP_YAFfromhmmout  22 yWdCsvCTfrNsaeAfKCsmCd 43 
                          W+C+vCTf N+a+  +C+mC 
        PERMAR012163 414 AWNCTVCTFLNKATDRRCEMCH 435
                         7********************5 PP

>> TELSUB035363  
   #    score  bias  c-Evalue  i-Evalue hmmfrom  hmm to    alifrom  ali to    envfrom  env to     acc
 ---   ------ ----- --------- --------- ------- -------    ------- -------    ------- -------    ----
   1 ?   21.4   1.0   9.7e-06     0.043      11      47 ..     429     466 ..     423     467 .. 0.76
   2 ?    6.3   1.0      0.42   1.8e+03      21      42 ..     466     487 ..     463     490 .. 0.94

  Alignments for each domain:
  == domain 1  score: 21.4 bits;  conditional E-value: 9.7e-06
  RYBP_YAFfromhmmout  11 aKrqak.sseegyWdCsvCTfrNsaeAfKCsmCdv.RKG 47 
                         a+r+ k s++eg W C  CTf N+ +A  C mCd  R G
        TELSUB035363 429 AQREPKkSEDEGAWACRTCTFVNQ-QAPLCIMCDSpRPG 466
                         4454443999************97.5888*****63555 PP

  == domain 2  score: 6.3 bits;  conditional E-value: 0.42
  RYBP_YAFfromhmmout  21 gyWdCsvCTfrNsaeAfKCsmC 42 
                         g W+C  CT  N+ +   C +C
        TELSUB035363 466 GTWQCGDCTLANQVDHLACAVC 487
                         78******************** PP

>> CAPOWC007900  
   #    score  bias  c-Evalue  i-Evalue hmmfrom  hmm to    alifrom  ali to    envfrom  env to     acc
 ---   ------ ----- --------- --------- ------- -------    ------- -------    ------- -------    ----
   1 ?   22.8   0.5   3.8e-06     0.017      21      56 ..       3      37 ..       1      65 [. 0.89

  Alignments for each domain:
  == domain 1  score: 22.8 bits;  conditional E-value: 3.8e-06
  RYBP_YAFfromhmmout 21 gyWdCsvCTfrNsaeAfKCsmCdvRKGTSTRKpRln 56
                        + W C  CTf      fKCsmC++ + TSTR  +  
        CAPOWC007900  3 DEWSCPSCTFLQP-ISFKCSMCNTPRSTSTRQIKRV 37
                        57********865.68***************97655 PP

>> AURLIM006830  
   #    score  bias  c-Evalue  i-Evalue hmmfrom  hmm to    alifrom  ali to    envfrom  env to     acc
 ---   ------ ----- --------- --------- ------- -------    ------- -------    ------- -------    ----
   1 ?   21.8   0.4   7.7e-06     0.034      23      44 ..     349     370 ..     338     373 .. 0.93

  Alignments for each domain:
  == domain 1  score: 21.8 bits;  conditional E-value: 7.7e-06
  RYBP_YAFfromhmmout  23 WdCsvCTfrNsaeAfKCsmCdv 44 
                         W+Cs CT+ Ns++  +C++Cd+
        AURLIM006830 349 WNCSACTYLNSKDTDRCEICDT 370
                         *********************7 PP

>> LEPVOR029234  
   #    score  bias  c-Evalue  i-Evalue hmmfrom  hmm to    alifrom  ali to    envfrom  env to     acc
 ---   ------ ----- --------- --------- ------- -------    ------- -------    ------- -------    ----
   1 ?   21.8   0.0   7.3e-06     0.032      20      45 ..     397     423 ..     381     443 .. 0.82

  Alignments for each domain:
  == domain 1  score: 21.8 bits;  conditional E-value: 7.3e-06
  RYBP_YAFfromhmmout  20 egyWdCsvCTfrNsaeAfKCsmCd.vR 45 
                          + W C +CT++N+a   +C++Cd vR
        LEPVOR029234 397 PKEWSCPICTYTNNAARGRCEICDsVR 423
                         567********************9444 PP

>> MADERY001217  
   #    score  bias  c-Evalue  i-Evalue hmmfrom  hmm to    alifrom  ali to    envfrom  env to     acc
 ---   ------ ----- --------- --------- ------- -------    ------- -------    ------- -------    ----
   1 ?   22.0  18.5   6.5e-06     0.028      22     102 ..      39     131 ..      28     136 .] 0.67

  Alignments for each domain:
  == domain 1  score: 22.0 bits;  conditional E-value: 6.5e-06
  RYBP_YAFfromhmmout  22 yWdCsvCTfrNsaeAfKCsmCdvRKGTST............RKpRlnsqlvaqqvaqqlapksppkkkkkeklekaeakatkplkkstsks 100
                          W C+ CT++N a A +Cs+Cd+                  RK R++++l+ +++ ++  +++ ++k+++++  k ++k+ k +++++ ++
        MADERY001217  39 GWRCAACTYENAASAARCSICDAQPEEDEwsltgaagkeqkRKLRAQAELARREQERRQREEEAKRKQQEKAAAKRQQKQLKKQQQQQQQQ 129
                         5**********************97665566678999**9**********98877776655555444444433332222222222222222 PP

  RYBP_YAFfromhmmout 101 kk 102
                         ++
        MADERY001217 130 QQ 131
                         22 PP

>> IXOSCA008905  
   #    score  bias  c-Evalue  i-Evalue hmmfrom  hmm to    alifrom  ali to    envfrom  env to     acc
 ---   ------ ----- --------- --------- ------- -------    ------- -------    ------- -------    ----
   1 ?    5.0   0.6       1.1   4.8e+03      22      44 ..       9      31 ..       3      35 .. 0.91
   2 ?   12.0   3.3    0.0076        33      15      49 ..     421     456 ..     408     473 .. 0.79
   3 ?    8.6   2.3     0.086   3.8e+02       8      43 ..     487     522 ..     480     526 .. 0.85
   4 ?   15.9   0.3    0.0005       2.2      10      42 ..     539     574 ..     532     584 .. 0.84

  Alignments for each domain:
  == domain 1  score: 5.0 bits;  conditional E-value: 1.1
  RYBP_YAFfromhmmout 22 yWdCsvCTfrNsaeAfKCsmCdv 44
                         W C  CT  N ++  KC  C v
        IXOSCA008905  9 QWHCKSCTSINPTDSGKCIRCGV 31
                        5********************88 PP

  == domain 2  score: 12.0 bits;  conditional E-value: 0.0076
  RYBP_YAFfromhmmout  15 aksseegyWdCsvCTf.rNsaeAfKCsmCdvRKGTS 49 
                         ++  +++ W Cs C f +N   A KC++C +  G  
        IXOSCA008905 421 SERDDDDAWTCSGCSFaHNPPRAGKCEVCGTSDGRG 456
                         456799**********55999********8875543 PP

  == domain 3  score: 8.6 bits;  conditional E-value: 0.086
  RYBP_YAFfromhmmout   8 psraKrqaksseegyWdCsvCTfrNsaeAfKCsmCd 43 
                         +  aKr +    +++W Cs CT rN +    C  C 
        IXOSCA008905 487 SVAAKRYQTLRPHESWVCSHCTLRNPNHLAECCACS 522
                         4478999999999*************9999999996 PP

  == domain 4  score: 15.9 bits;  conditional E-value: 0.0005
  RYBP_YAFfromhmmout  10 raKrqak...sseegyWdCsvCTfrNsaeAfKCsmC 42 
                         r++r +k   +  e+ W+C+ CTf Ns     C+mC
        IXOSCA008905 539 RNRRMTKllgEPAEDAWECASCTFLNSGPHAACEMC 574
                         677777776677899********************9 PP

>> ELPMAR013489  
   #    score  bias  c-Evalue  i-Evalue hmmfrom  hmm to    alifrom  ali to    envfrom  env to     acc
 ---   ------ ----- --------- --------- ------- -------    ------- -------    ------- -------    ----
   1 ?   21.8   0.2   7.3e-06     0.032      21      63 ..     244     286 ..     229     300 .. 0.77

  Alignments for each domain:
  == domain 1  score: 21.8 bits;  conditional E-value: 7.3e-06
  RYBP_YAFfromhmmout  21 gyWdCsvCTfrNsaeAfKCsmCdvRKGTSTRKpRlnsqlvaqq 63 
                         + W+C +C f+N a+  KC mC      S +K   ++ +v + 
        ELPMAR013489 244 KPWNCPICSFENVAKNMKCGMCFQGEKPSLKKEQKQETIVIKP 286
                         56********************776667777777776666554 PP

>> PAUCHR022320  
   #    score  bias  c-Evalue  i-Evalue hmmfrom  hmm to    alifrom  ali to    envfrom  env to     acc
 ---   ------ ----- --------- --------- ------- -------    ------- -------    ------- -------    ----
   1 ?   22.5   2.3   4.5e-06      0.02      21      46 ..      79     104 ..      62     108 .. 0.88
   2 ?    6.9   1.2      0.27   1.2e+03      25      43 ..     109     127 ..     107     129 .. 0.94

  Alignments for each domain:
  == domain 1  score: 22.5 bits;  conditional E-value: 4.5e-06
  RYBP_YAFfromhmmout  21 gyWdCsvCTfrNsaeAfKCsmCdvRK 46 
                         + W+Cs CTf N+  A  C++C++ K
        PAUCHR022320  79 SRWECSACTFYNTGAAIICEICETPK 104
                         56********************9865 PP

  == domain 2  score: 6.9 bits;  conditional E-value: 0.27
  RYBP_YAFfromhmmout  25 CsvCTfrNsaeAfKCsmCd 43 
                         C  CTf N      C+mC+
        PAUCHR022320 109 CPSCTFLNLPSSTMCEMCE 127
                         899***************8 PP

>> SORBIC022267  
   #    score  bias  c-Evalue  i-Evalue hmmfrom  hmm to    alifrom  ali to    envfrom  env to     acc
 ---   ------ ----- --------- --------- ------- -------    ------- -------    ------- -------    ----
   1 ?   22.1   0.9     6e-06     0.026      14      44 ..     278     308 ..     268     321 .. 0.84

  Alignments for each domain:
  == domain 1  score: 22.1 bits;  conditional E-value: 6e-06
  RYBP_YAFfromhmmout  14 qaksseegyWdCsvCTfrNsaeAfKCsmCdv 44 
                         +a+ +    W Cs CT+ Nsa    C+mC++
        SORBIC022267 278 SARDAPRRLWRCSTCTYDNSASTDICEMCNT 308
                         344677789********************86 PP

>> DIAGRA009298  
   #    score  bias  c-Evalue  i-Evalue hmmfrom  hmm to    alifrom  ali to    envfrom  env to     acc
 ---   ------ ----- --------- --------- ------- -------    ------- -------    ------- -------    ----
   1 ?   22.6   0.1   4.3e-06     0.019       7      46 ..      67     106 ..      57     130 .. 0.84
   2 ?    6.4  13.5      0.39   1.7e+03      14      44 ..     206     237 ..     196     308 .. 0.70

  Alignments for each domain:
  == domain 1  score: 22.6 bits;  conditional E-value: 4.3e-06
  RYBP_YAFfromhmmout   7 spsraKrqaksseegyWdCsvCTfrNsaeAfKCsmCdvRK 46 
                         +p ++  q + + e+ W C  CT++N +   +C+mC + K
        DIAGRA009298  67 QPRSQPTQVSPAAEERWTCFACTYHNFQHKLQCEMCGAQK 106
                         444444455688999*********************9988 PP

  == domain 2  score: 6.4 bits;  conditional E-value: 0.39
  RYBP_YAFfromhmmout  14 qaksseegyWdCsvCTfr.NsaeAfKCsmCdv 44 
                          +  ++   WdC +CTf  N ++   CsmC  
        DIAGRA009298 206 PSTPTSSTKWDCEICTFAgNASNVTVCSMCHS 237
                         445677889********847778889****74 PP

>> ROZALL005267  
   #    score  bias  c-Evalue  i-Evalue hmmfrom  hmm to    alifrom  ali to    envfrom  env to     acc
 ---   ------ ----- --------- --------- ------- -------    ------- -------    ------- -------    ----
   1 ?   10.4   2.8     0.024     1e+02      13      46 ..      85     117 ..      74     120 .. 0.78
   2 ?   17.6   3.8   0.00015      0.65      21      43 ..     121     143 ..     117     149 .. 0.87

  Alignments for each domain:
  == domain 1  score: 10.4 bits;  conditional E-value: 0.024
  RYBP_YAFfromhmmout  13 rqaksseegyWdCsvCTfrNsaeAfKCsmCdvRK 46 
                          +  +s  + W C +C ++N+    KC+ C v K
        ROZALL005267  85 EK-VKSFVNDWACEICNHNNQGFTIKCESCGVAK 117
                         33.3455677********************9988 PP

  == domain 2  score: 17.6 bits;  conditional E-value: 0.00015
  RYBP_YAFfromhmmout  21 gyWdCsvCTfrNsaeAfKCsmCd 43 
                         + W Cs CTf N+ +  KC+mC 
        ROZALL005267 121 KEWPCSTCTFLNKIDNTKCEMCG 143
                         57********************6 PP

>> BREMOT005607  
   #    score  bias  c-Evalue  i-Evalue hmmfrom  hmm to    alifrom  ali to    envfrom  env to     acc
 ---   ------ ----- --------- --------- ------- -------    ------- -------    ------- -------    ----
   1 ?   17.1   3.0   0.00021      0.91      20      43 ..     335     358 ..     326     361 .. 0.86
   2 ?   19.6   2.2   3.7e-05      0.16      20      95 ..     372     465 ..     364     502 .. 0.62
   3 ?    2.2   2.4       7.7   3.4e+04     134     181 ..     585     627 ..     551     662 .. 0.44

  Alignments for each domain:
  == domain 1  score: 17.1 bits;  conditional E-value: 0.00021
  RYBP_YAFfromhmmout  20 egyWdCsvCTfrNsaeAfKCsmCd 43 
                         ++ W C  CT+ N a+A KC mC 
        BREMOT005607 335 KQPWSCMACTYFNDAKADKCAMCG 358
                         567********************6 PP

  == domain 2  score: 19.6 bits;  conditional E-value: 3.7e-05
  RYBP_YAFfromhmmout  20 egyWdCsvCTfrNsaeAfKCsmCdvRKGTSTRKpRlnsqlvaqqvaqqlapksppkkkkkekle....kaeakatkplk............ 94 
                          + W C vCT+ N  +  +C+mC +        p++ ++  a+q  qq+ ++s+  kk   k+     + + ++ +p+k            
        BREMOT005607 372 TKEWTCPVCTYINAPTRARCEMCSAEAPKPKAAPKTDKEKDADQKEQQAKQESEMMKKYGLKTAfsmrERTPRKVNPMKmkylifagasyp 462
                         567********************99877777777777888888888888777776665544444434422333333333444445554444 PP

  RYBP_YAFfromhmmout  95 ..k 95 
                           +
        BREMOT005607 463 evD 465
                         441 PP

  == domain 3  score: 2.2 bits;  conditional E-value: 7.7
  RYBP_YAFfromhmmout 134 dykekkkssssssssatssasseqesqssssseseekgssrssspree 181
                         d+ke+++ +++++ ++      ++e++++ + + e+k +s++++ +++
        BREMOT005607 585 DFKEETTDEEKKQDEE-----NKDEEREDRERDREDKKVSKTEKKTDK 627
                         2222221111111111.....111111111112222222222222222 PP

>> BIGNAT000902  
   #    score  bias  c-Evalue  i-Evalue hmmfrom  hmm to    alifrom  ali to    envfrom  env to     acc
 ---   ------ ----- --------- --------- ------- -------    ------- -------    ------- -------    ----
   1 ?   22.5   0.5   4.7e-06     0.021      18      81 ..      14      74 ..       3     154 .. 0.76

  Alignments for each domain:
  == domain 1  score: 22.5 bits;  conditional E-value: 4.7e-06
  RYBP_YAFfromhmmout 18 seegyWdCsvCTfrNsaeAfKCsmCdvRKGTSTRKpRlnsqlvaqqvaqqlapksppkkkkkek 81
                        ++ g W Cs+CT +N+    +C +C +   T  +K   ++ +   ++a ++    p++k+ + +
        BIGNAT000902 14 EKPGHWVCSICTLHNNVARTRCAVCRTDNPTQSKKTNCSKLVFDARIASHMK---PSRKRIRPN 74
                        45699******************************99988888888888873...333443333 PP

>> ACASPE021470  
   #    score  bias  c-Evalue  i-Evalue hmmfrom  hmm to    alifrom  ali to    envfrom  env to     acc
 ---   ------ ----- --------- --------- ------- -------    ------- -------    ------- -------    ----
   1 ?   21.7   1.4   7.9e-06     0.034      17      50 ..       7      41 ..       2      57 .. 0.85

  Alignments for each domain:
  == domain 1  score: 21.7 bits;  conditional E-value: 7.9e-06
  RYBP_YAFfromhmmout 17 sseegyWdCsvCTfrNsaeAfKCsmCdv.RKGTST 50
                          e++ W C  CT+ N     KC+mC+  R G S 
        ACASPE021470  7 VREDSQWSCQKCTYLNDGSFKKCKMCESsRDGSSS 41
                        57999**************99*****953778775 PP

>> TELSUB026584  
   #    score  bias  c-Evalue  i-Evalue hmmfrom  hmm to    alifrom  ali to    envfrom  env to     acc
 ---   ------ ----- --------- --------- ------- -------    ------- -------    ------- -------    ----
   1 ?    2.4   0.0       6.5   2.8e+04      24      42 ..      32      50 ..      15      53 .. 0.90
   2 ?   17.8   0.1   0.00012      0.54      25      44 ..      64      83 ..      56      94 .. 0.92

  Alignments for each domain:
  == domain 1  score: 2.4 bits;  conditional E-value: 6.5
  RYBP_YAFfromhmmout 24 dCsvCTfrNsaeAfKCsmC 42
                        +C  CTf N +    C++C
        TELSUB026584 32 QCIHCTFLNPSGTVVCQLC 50
                        6999*************** PP

  == domain 2  score: 17.8 bits;  conditional E-value: 0.00012
  RYBP_YAFfromhmmout 25 CsvCTfrNsaeAfKCsmCdv 44
                        C vCTf N a A KC+mC +
        TELSUB026584 64 CPVCTFLNPAGARKCEMCTI 83
                        9*****************76 PP

>> PLAFUN007192  
   #    score  bias  c-Evalue  i-Evalue hmmfrom  hmm to    alifrom  ali to    envfrom  env to     acc
 ---   ------ ----- --------- --------- ------- -------    ------- -------    ------- -------    ----
   1 ?   21.2   2.1   1.2e-05     0.051       6      46 ..    1249    1289 ..    1242    1311 .. 0.80

  Alignments for each domain:
  == domain 1  score: 21.2 bits;  conditional E-value: 1.2e-05
  RYBP_YAFfromhmmout    6 kspsraKrqaksseegyWdCsvCTfrNsaeAfKCsmCdvRK 46  
                          k+++++ r++ ++ee+ W C +CT  N+     CsmC +R+
        PLAFUN007192 1249 KKEEKKEREEVKKEESQWACEICTLFNEPHSTVCSMCGTRR 1289
                          2333455556699*************************996 PP

>> PAUCHR018708  
   #    score  bias  c-Evalue  i-Evalue hmmfrom  hmm to    alifrom  ali to    envfrom  env to     acc
 ---   ------ ----- --------- --------- ------- -------    ------- -------    ------- -------    ----
   1 ?    4.1   1.6         2   8.6e+03      22      43 ..       3      24 ..       1      26 [. 0.92
   2 ?   22.3   3.0   5.1e-06     0.023      15      43 ..      86     114 ..      68     117 .. 0.81

  Alignments for each domain:
  == domain 1  score: 4.1 bits;  conditional E-value: 2
  RYBP_YAFfromhmmout 22 yWdCsvCTfrNsaeAfKCsmCd 43
                         W C  CT +N a    C+ C 
        PAUCHR018708  3 AWTCLRCTLSNPASVQTCQACG 24
                        6******************995 PP

  == domain 2  score: 22.3 bits;  conditional E-value: 5.1e-06
  RYBP_YAFfromhmmout  15 aksseegyWdCsvCTfrNsaeAfKCsmCd 43 
                         a ++  g W C  CT++N+++  KC mC+
        PAUCHR018708  86 AAAAATGPWSCQYCTYSNKQDYLKCLMCN 114
                         44778899********************8 PP

>> CAULEN006295  
   #    score  bias  c-Evalue  i-Evalue hmmfrom  hmm to    alifrom  ali to    envfrom  env to     acc
 ---   ------ ----- --------- --------- ------- -------    ------- -------    ------- -------    ----
   1 ?   21.1   0.7   1.2e-05     0.053      18      43 ..     576     602 ..     560     605 .. 0.81

  Alignments for each domain:
  == domain 1  score: 21.1 bits;  conditional E-value: 1.2e-05
  RYBP_YAFfromhmmout  18 seegyWdCsvCTfrNsa.eAfKCsmCd 43 
                         + ++yW+Cs CT+ N   +A  C mC 
        CAULEN006295 576 EIDDYWQCSACTYANHDlDAVVCAMCG 602
                         5589***********8549*******6 PP

>> LAPGUS016536  
   #    score  bias  c-Evalue  i-Evalue hmmfrom  hmm to    alifrom  ali to    envfrom  env to     acc
 ---   ------ ----- --------- --------- ------- -------    ------- -------    ------- -------    ----
   1 ?    8.2   0.4      0.11   4.7e+02      17      43 ..     887     913 ..     867     917 .. 0.75
   2 ?   18.2   0.0   9.8e-05      0.43      18      46 ..     940     968 ..     925     969 .. 0.89

  Alignments for each domain:
  == domain 1  score: 8.2 bits;  conditional E-value: 0.11
  RYBP_YAFfromhmmout  17 sseegyWdCsvCTfrNsaeAfKCsmCd 43 
                             + W C +CT  N+     C+mC 
        LAPGUS016536 887 MLILQPWACPICTLINEPGQKACMMCG 913
                         444567********************5 PP

  == domain 2  score: 18.2 bits;  conditional E-value: 9.8e-05
  RYBP_YAFfromhmmout  18 seegyWdCsvCTfrNsaeAfKCsmCdvRK 46 
                         +e + W C vCT  N a+  +C++Cd+ K
        LAPGUS016536 940 VESKPWACGVCTLVNPANRNRCEICDAEK 968
                         67888*********************977 PP

>> TELSUB033507  
   #    score  bias  c-Evalue  i-Evalue hmmfrom  hmm to    alifrom  ali to    envfrom  env to     acc
 ---   ------ ----- --------- --------- ------- -------    ------- -------    ------- -------    ----
   1 ?   19.6   4.8   3.6e-05      0.16      16      44 ..     117     145 ..     109     151 .. 0.86
   2 ?    8.9   5.9     0.067   2.9e+02      21      53 ..     150     184 ..     145     200 .. 0.79

  Alignments for each domain:
  == domain 1  score: 19.6 bits;  conditional E-value: 3.6e-05
  RYBP_YAFfromhmmout  16 ksseegyWdCsvCTfrNsaeAfKCsmCdv 44 
                         ++++++ W C vCTf N ++  +C mC +
        TELSUB033507 117 EEEDNEQWSCEVCTFLNDNTNARCGMCST 145
                         478999*********************75 PP

  == domain 2  score: 8.9 bits;  conditional E-value: 0.067
  RYBP_YAFfromhmmout  21 gyWdCsvCTfr.NsaeAfKCsmCdv.RKGTSTRKp 53 
                         + W C  CT+  Ns+   +C+mC + R G  T  p
        TELSUB033507 150 AAWSCGECTYAfNSTATTRCEMCGTsRPGAQTADP 184
                         57********85777778*****753778777666 PP

>> APISPI053733  
   #    score  bias  c-Evalue  i-Evalue hmmfrom  hmm to    alifrom  ali to    envfrom  env to     acc
 ---   ------ ----- --------- --------- ------- -------    ------- -------    ------- -------    ----
   1 ?   22.2   1.2   5.6e-06     0.024      17      48 ..     124     155 ..     105     164 .. 0.78

  Alignments for each domain:
  == domain 1  score: 22.2 bits;  conditional E-value: 5.6e-06
  RYBP_YAFfromhmmout  17 sseegyWdCsvCTfrNsaeAfKCsmCdvRKGT 48 
                          +    W C+vCT+ N      C+mC++ K T
        APISPI053733 124 PVAPTQWKCAVCTYDNDLAKAICEMCNAPKPT 155
                         566789**********999999*****99987 PP

>> LEPVOR041222  
   #    score  bias  c-Evalue  i-Evalue hmmfrom  hmm to    alifrom  ali to    envfrom  env to     acc
 ---   ------ ----- --------- --------- ------- -------    ------- -------    ------- -------    ----
   1 ?   22.2   0.3   5.8e-06     0.025      20      46 ..     143     169 ..     135     201 .. 0.89

  Alignments for each domain:
  == domain 1  score: 22.2 bits;  conditional E-value: 5.8e-06
  RYBP_YAFfromhmmout  20 egyWdCsvCTfrNsaeAfKCsmCdvRK 46 
                         e+ W+C  CT++N a+   C mC   K
        LEPVOR041222 143 EQAWNCQTCTYENDANTIECVMCGSNK 169
                         789********************8877 PP

>> PARATL021861  
   #    score  bias  c-Evalue  i-Evalue hmmfrom  hmm to    alifrom  ali to    envfrom  env to     acc
 ---   ------ ----- --------- --------- ------- -------    ------- -------    ------- -------    ----
   1 ?   15.2   2.2    0.0008       3.5      22      44 ..      56      78 ..      46      80 .. 0.89
   2 ?   11.3   0.9     0.012        53      21      47 ..      99     125 ..      93     133 .. 0.87

  Alignments for each domain:
  == domain 1  score: 15.2 bits;  conditional E-value: 0.0008
  RYBP_YAFfromhmmout 22 yWdCsvCTfrNsaeAfKCsmCdv 44
                         W C vCT  N a+A  C  Cd+
        PARATL021861 56 RWTCDVCTRDNAADARACATCDA 78
                        6*********************6 PP

  == domain 2  score: 11.3 bits;  conditional E-value: 0.012
  RYBP_YAFfromhmmout  21 gyWdCsvCTfrNsaeAfKCsmCdvRKG 47 
                           W C+ CT +N+  A  C++C + +G
        PARATL021861  99 RRWACAACTVENEGGADECNVCGTLRG 125
                         57********************87666 PP

>> NUCSPE062841  
   #    score  bias  c-Evalue  i-Evalue hmmfrom  hmm to    alifrom  ali to    envfrom  env to     acc
 ---   ------ ----- --------- --------- ------- -------    ------- -------    ------- -------    ----
   1 ?   15.2   2.2    0.0008       3.5      22      44 ..      56      78 ..      46      80 .. 0.89
   2 ?   11.3   0.9     0.012        53      21      47 ..      99     125 ..      93     133 .. 0.87

  Alignments for each domain:
  == domain 1  score: 15.2 bits;  conditional E-value: 0.0008
  RYBP_YAFfromhmmout 22 yWdCsvCTfrNsaeAfKCsmCdv 44
                         W C vCT  N a+A  C  Cd+
        NUCSPE062841 56 RWTCDVCTRDNAADARACATCDA 78
                        6*********************6 PP

  == domain 2  score: 11.3 bits;  conditional E-value: 0.012
  RYBP_YAFfromhmmout  21 gyWdCsvCTfrNsaeAfKCsmCdvRKG 47 
                           W C+ CT +N+  A  C++C + +G
        NUCSPE062841  99 RRWACAACTVENEGGADECNVCGTLRG 125
                         57********************87666 PP

>> SORBIC046256  
   #    score  bias  c-Evalue  i-Evalue hmmfrom  hmm to    alifrom  ali to    envfrom  env to     acc
 ---   ------ ----- --------- --------- ------- -------    ------- -------    ------- -------    ----
   1 ?   14.7   0.1    0.0012       5.1      10      46 ..     262     298 ..     256     303 .. 0.89
   2 ?   10.4   5.3     0.024   1.1e+02      17      43 ..     303     329 ..     295     332 .. 0.82

  Alignments for each domain:
  == domain 1  score: 14.7 bits;  conditional E-value: 0.0012
  RYBP_YAFfromhmmout  10 raKrqaksseegyWdCsvCTfrNsaeAfKCsmCdvRK 46 
                         r  r++ + + + W+C  CT  N+  A  C++C + K
        SORBIC046256 262 RDDRTSDALDSSKWECGACTLLNQPLAPICEVCGTAK 298
                         677888999************************8765 PP

  == domain 2  score: 10.4 bits;  conditional E-value: 0.024
  RYBP_YAFfromhmmout  17 sseegyWdCsvCTfrNsaeAfKCsmCd 43 
                         +++   W C  CT +Ns++  KCs Cd
        SORBIC046256 303 KAKYMTWSCKFCTLENSTKLDKCSACD 329
                         556678********************9 PP

>> PLATAR000043  
   #    score  bias  c-Evalue  i-Evalue hmmfrom  hmm to    alifrom  ali to    envfrom  env to     acc
 ---   ------ ----- --------- --------- ------- -------    ------- -------    ------- -------    ----
   1 ?   20.8   0.0   1.5e-05     0.068      22      45 ..     254     277 ..     241     284 .. 0.93

  Alignments for each domain:
  == domain 1  score: 20.8 bits;  conditional E-value: 1.5e-05
  RYBP_YAFfromhmmout  22 yWdCsvCTfrNsaeAfKCsmCdvR 45 
                         +W C  CTf+N a A +C +C +R
        PLATAR000043 254 VWRCRSCTFSNAASALRCAVCAAR 277
                         8********************998 PP

>> BREMOT008671  
   #    score  bias  c-Evalue  i-Evalue hmmfrom  hmm to    alifrom  ali to    envfrom  env to     acc
 ---   ------ ----- --------- --------- ------- -------    ------- -------    ------- -------    ----
   1 ?   21.7   4.9     8e-06     0.035      18      61 ..      48      92 ..      37      98 .. 0.84

  Alignments for each domain:
  == domain 1  score: 21.7 bits;  conditional E-value: 8e-06
  RYBP_YAFfromhmmout 18 seegyWdCsvCTfrNsaeAfKCsmCdvRKGTSTRKpRlnsq.lva 61
                          +  W Cs+C + N a+  KC+mC++      R  R   q +va
        BREMOT008671 48 RAKTIWICSICNHWNPATSDKCMMCEANYSSVCRSFRPEPQtIVA 92
                        56789**********************999999999988763555 PP

>> PHYINF009023  
   #    score  bias  c-Evalue  i-Evalue hmmfrom  hmm to    alifrom  ali to    envfrom  env to     acc
 ---   ------ ----- --------- --------- ------- -------    ------- -------    ------- -------    ----
   1 ?   21.4   0.4     1e-05     0.045      20      74 ..      15      69 ..       6     165 .. 0.73

  Alignments for each domain:
  == domain 1  score: 21.4 bits;  conditional E-value: 1e-05
  RYBP_YAFfromhmmout 20 egyWdCsvCTfrNsaeAfKCsmCdvRKGTSTRKpRlnsqlvaqqvaqqlapkspp 74
                        ++ W+CsvC ++N      C mC +    S +  R + ql + + +++ a+    
        PHYINF009023 15 QEEWQCSVCYHENHPAKRECLMCGTPEAPSGKQARKSFQLLTSESTEAQAALAAR 69
                        678*************************************988776655433332 PP

>> CREFRA006255  
   #    score  bias  c-Evalue  i-Evalue hmmfrom  hmm to    alifrom  ali to    envfrom  env to     acc
 ---   ------ ----- --------- --------- ------- -------    ------- -------    ------- -------    ----
   1 ?   16.3   1.3   0.00036       1.6      17      43 ..     272     298 ..     257     302 .. 0.86
   2 ?   14.4   2.0    0.0014       6.3      16      44 ..     363     393 ..     352     405 .. 0.78

  Alignments for each domain:
  == domain 1  score: 16.3 bits;  conditional E-value: 0.00036
  RYBP_YAFfromhmmout  17 sseegyWdCsvCTfrNsaeAfKCsmCd 43 
                         + e++ W+C  CTf+N a    C+mC+
        CREFRA006255 272 ERENEGWNCPRCTFQNHAAVPDCEMCQ 298
                         678999********************6 PP

  == domain 2  score: 14.4 bits;  conditional E-value: 0.0014
  RYBP_YAFfromhmmout  16 ksseegyWdCsvCTfrNsa..eAfKCsmCdv 44 
                         ++ e   W Cs CTf+N +  +   CsmC +
        CREFRA006255 363 ETRETREWTCSKCTFQNDSvdNSTHCSMCRT 393
                         4678889**********8544789*****64 PP

>> UMBRAM006211
[truncated: 551,751 more chars]
