# Supplementary material for: Uncoupled evolution of the Polycomb system and deep origin of non-canonical PRC1
Source: Commun Biol. 2023 Nov 10;6:1144. doi: 10.1038/s42003-023-05501-x (PMC10638273; doi:10.1038/s42003-023-05501-x)
Supplement: Supplementary file 7 — Supplementary Data 4 [file 42003_2023_5501_MOESM7_ESM.zip › Supplementary Data 4/RYBP/RYBPfulllengthprofile.hmm]

HMMER3/f [3.3.2 | Nov 2020]
NAME  RYBP_YAFfromhmmout
LENG  192
ALPH  amino
RF    no
MM    no
CONS  yes
CS    no
MAP   yes
DATE  Fri Nov  4 13:06:17 2022
NSEQ  15
EFFN  1.212158
CKSUM 3856930757
STATS LOCAL MSV      -11.0553  0.70586
STATS LOCAL VITERBI  -11.6052  0.70586
STATS LOCAL FORWARD   -4.6634  0.70586
HMM          A        C        D        E        F        G        H        I        K        L        M        N        P        Q        R        S        T        V        W        Y   
            m->m     m->i     m->d     i->m     i->i     d->m     d->d
  COMPO   2.53126  3.81720  2.88517  2.61988  3.68765  3.03155  3.75154  3.19533  2.41853  2.88826  3.77967  2.92933  3.32035  2.94330  2.71236  2.40159  2.62241  2.78393  4.75315  3.80457
          2.68618  4.42225  2.77519  2.73123  3.46354  2.40513  3.72494  3.29354  2.67741  2.69355  4.24690  2.90347  2.73739  3.18146  2.89801  2.37887  2.77519  2.98518  4.58477  3.61503
          0.04758  3.46485  4.18720  0.61958  0.77255  0.00000        *
      1   2.63266  4.29155  3.51229  3.16668  3.12304  3.38259  3.99525  2.31385  2.93078  1.92805  2.65497  3.46267  3.92484  3.39253  3.16353  2.90070  2.97623  2.23463  4.83591  3.50081      1 l - - -
          2.68618  4.42225  2.77519  2.73123  3.46354  2.40513  3.72494  3.29354  2.67741  2.69355  4.24690  2.90347  2.73739  3.18146  2.89801  2.37887  2.77519  2.98518  4.58477  3.61503
          0.04758  3.46485  4.18720  0.61958  0.77255  0.48576  0.95510
      2   3.32445  4.82040  4.49457  4.13529  3.44484  4.14154  4.78127  2.66270  3.87846  1.99500  0.79174  4.35971  4.61892  4.24225  4.03462  3.70562  3.64522  2.71086  5.32614  4.11560      2 m - - -
          2.68624  4.42231  2.77498  2.73103  3.46360  2.40519  3.72500  3.29360  2.67721  2.69361  4.24696  2.90353  2.73745  3.18152  2.89807  2.37893  2.77511  2.98524  4.58483  3.61509
          0.22886  1.92731  2.82986  0.77314  0.61908  0.48576  0.95510
      3   2.34556  5.04022  2.21940  2.35819  4.40980  2.20718  3.70511  3.86473  2.52470  3.41046  4.20018  2.89829  3.84146  2.47539  3.01908  2.67788  2.64961  3.46897  5.59858  4.21063     12 g - - -
          2.68618  4.42225  2.77519  2.73123  3.46354  2.40513  3.72494  3.29354  2.67741  2.69355  4.24690  2.90347  2.73739  3.18146  2.89801  2.37887  2.77519  2.98518  4.58477  3.61503
          0.10154  4.20466  2.50555  0.61958  0.77255  0.55346  0.85557
      4   2.86043  5.40113  1.56182  1.87743  4.70471  3.31846  3.72814  4.20263  2.20088  3.69045  4.49090  2.77702  3.86168  2.86722  3.15279  2.53693  3.12122  3.77603  5.84237  4.38181     13 d - - -
          2.68618  4.42225  2.77519  2.73123  3.46354  2.40513  3.72494  3.29354  2.67741  2.69355  4.24690  2.90347  2.73739  3.18146  2.89801  2.37887  2.77519  2.98518  4.58477  3.61503
          0.02425  4.12736  4.84971  0.61958  0.77255  0.63824  0.75124
      5   2.89992  5.08093  3.34128  2.68117  4.41916  3.62481  3.63098  3.81447  1.39974  3.31398  4.14974  3.13434  3.98420  2.50171  1.96839  2.90528  3.08728  3.48877  3.96829  4.18123     14 k - - -
          2.68620  4.42227  2.77522  2.73125  3.46334  2.40515  3.72497  3.29356  2.67743  2.69347  4.24692  2.90349  2.73742  3.18148  2.89787  2.37889  2.77522  2.98520  4.58479  3.61505
          0.12114  2.24191  4.84971  0.49792  0.93596  0.49510  0.94036
      6   2.71381  4.99631  3.05088  2.48595  4.30476  3.11715  3.63953  3.72910  1.88662  3.27065  4.07094  2.99669  3.87726  2.76844  2.04969  2.29648  2.93652  3.37444  5.44297  3.60172     17 k - - -
          2.68618  4.42225  2.77519  2.73123  3.46354  2.40513  3.72494  3.29354  2.67741  2.69355  4.24690  2.90347  2.73739  3.18146  2.89801  2.37887  2.77519  2.98518  4.58477  3.61503
          0.02242  4.20466  4.92700  0.61958  0.77255  0.55346  0.85557
      7   2.63094  4.69482  3.07567  2.59260  3.98800  3.43107  3.75178  3.39861  2.56372  3.03445  3.09449  2.74949  3.87986  2.73576  2.97718  1.63519  2.89366  3.08941  5.29900  3.99268     18 s - - -
          2.68618  4.42225  2.77519  2.73123  3.46354  2.40513  3.72494  3.29354  2.67741  2.69355  4.24690  2.90347  2.73739  3.18146  2.89801  2.37887  2.77519  2.98518  4.58477  3.61503
          0.02242  4.20466  4.92700  0.61958  0.77255  0.55346  0.85557
      8   2.63511  4.72615  2.96732  2.26030  4.12402  3.37589  3.80498  3.50565  2.63994  3.15590  3.99886  3.05800  1.81179  2.98840  3.06761  2.46774  2.92590  2.77683  5.42243  4.10899     19 p - - -
          2.68618  4.42225  2.77519  2.73123  3.46354  2.40513  3.72494  3.29354  2.67741  2.69355  4.24690  2.90347  2.73739  3.18146  2.89801  2.37887  2.77519  2.98518  4.58477  3.61503
          0.02242  4.20466  4.92700  0.61958  0.77255  0.55346  0.85557
      9   2.58926  4.76764  3.01405  2.51075  4.15607  2.71559  3.71941  3.57808  2.38914  3.17771  3.98683  2.54275  3.83323  2.87298  2.97565  2.01495  2.46177  2.95008  5.41049  4.07964     20 s - - -
          2.68623  4.42230  2.77524  2.73128  3.46359  2.40518  3.72499  3.29359  2.67746  2.69347  4.24695  2.90352  2.73729  3.18151  2.89764  2.37882  2.77524  2.98523  4.58482  3.61508
          0.45482  1.25947  2.50555  0.18476  1.77966  0.55346  0.85557
     10   2.84009  4.95869  3.30634  2.70439  4.32778  3.57805  3.69113  3.70156  2.02037  3.25669  4.10090  3.15338  3.97723  2.83991  1.42792  2.55491  3.05883  3.02859  5.41877  4.17212     22 r - - -
          2.68618  4.42225  2.77519  2.73123  3.46354  2.40513  3.72494  3.29354  2.67741  2.69355  4.24690  2.90347  2.73739  3.18146  2.89801  2.37887  2.77519  2.98518  4.58477  3.61503
          0.02313  4.17402  4.89637  0.61958  0.77255  0.63824  0.75124
     11   2.31389  4.75296  3.04829  2.51167  4.00067  3.44810  3.67702  3.40943  2.46782  3.02817  3.85646  3.01536  2.39078  2.66833  2.65377  2.50928  2.86200  3.09945  5.28360  3.43663     23 a - - -
          2.68618  4.42225  2.77519  2.73123  3.46354  2.40513  3.72494  3.29354  2.67741  2.69355  4.24690  2.90347  2.73739  3.18146  2.89801  2.37887  2.77519  2.98518  4.58477  3.61503
          0.02313  4.17402  4.89637  0.61958  0.77255  0.63824  0.75124
     12   3.27731  5.22810  3.47174  3.05015  4.68484  3.72100  3.96661  4.13642  0.68802  3.64057  4.59603  3.45713  4.20845  3.14832  2.54024  3.30564  3.51300  3.83100  5.62239  4.48443     24 K - - -
          2.68618  4.42225  2.77519  2.73123  3.46354  2.40513  3.72494  3.29354  2.67741  2.69355  4.24690  2.90347  2.73739  3.18146  2.89801  2.37887  2.77519  2.98518  4.58477  3.61503
          0.02313  4.17402  4.89637  0.61958  0.77255  0.63824  0.75124
     13   3.00982  5.13706  3.40603  2.79647  4.58053  3.66369  3.69830  3.94519  1.89929  3.42606  4.28221  3.22043  3.24582  2.83734  1.19254  3.01967  3.20564  3.61597  5.51024  4.30989     25 r - - -
          2.68618  4.42225  2.77519  2.73123  3.46354  2.40513  3.72494  3.29354  2.67741  2.69355  4.24690  2.90347  2.73739  3.18146  2.89801  2.37887  2.77519  2.98518  4.58477  3.61503
          0.02313  4.17402  4.89637  0.61958  0.77255  0.63824  0.75124
     14   2.62484  4.81624  2.74440  2.45826  4.06939  3.43152  3.66368  3.07656  2.46231  3.08757  3.90815  2.97558  3.83931  1.96737  2.91808  2.35418  2.86257  2.88452  5.33618  4.00111     26 q - - -
          2.68618  4.42225  2.77519  2.73123  3.46354  2.40513  3.72494  3.29354  2.67741  2.69355  4.24690  2.90347  2.73739  3.18146  2.89801  2.37887  2.77519  2.98518  4.58477  3.61503
          0.07435  4.17402  2.87764  0.61958  0.77255  0.63824  0.75124
     15   2.06240  4.80848  3.01363  2.48477  4.15559  3.39910  3.66567  3.57337  2.25163  3.15999  3.97040  2.98590  3.13391  2.81304  2.43031  2.28129  2.86391  3.22487  5.37901  4.05452     27 a - - -
          2.68618  4.42225  2.77519  2.73123  3.46354  2.40513  3.72494  3.29354  2.67741  2.69355  4.24690  2.90347  2.73739  3.18146  2.89801  2.37887  2.77519  2.98518  4.58477  3.61503
          0.02433  4.12400  4.84634  0.61958  0.77255  0.46408  0.99078
     16   2.79467  4.99144  3.13554  2.59569  4.32237  3.53906  3.69931  3.71540  1.37821  3.27765  4.10537  3.08335  3.94591  2.59726  2.61834  2.58544  3.02029  2.81505  5.45816  4.16560     28 k - - -
          2.68607  4.42235  2.77529  2.73133  3.46364  2.40507  3.72504  3.29364  2.67751  2.69365  4.24699  2.90356  2.73703  3.18156  2.89785  2.37867  2.77529  2.98528  4.58487  3.61513
          0.33222  1.42834  3.14733  0.76917  0.62250  0.55346  0.85557
     17   2.31506  4.60989  3.16111  2.61012  3.86769  2.93543  3.73516  2.96226  2.59445  2.91278  3.75712  3.08928  3.36734  2.71627  3.02774  2.20207  2.52296  2.77040  5.20684  3.91396     41 s - - -
          2.68618  4.42225  2.77519  2.73123  3.46354  2.40513  3.72494  3.29354  2.67741  2.69355  4.24690  2.90347  2.73739  3.18146  2.89801  2.37887  2.77519  2.98518  4.58477  3.61503
          0.02228  4.21123  4.93358  0.61958  0.77255  0.59724  0.79924
     18   2.29081  4.43710  3.35493  2.60101  3.62575  3.54169  3.82901  2.36829  2.77649  2.46181  3.56466  3.24932  3.94699  3.10433  3.15813  2.03373  2.86255  2.67811  5.04716  3.79409     42 s - - -
          2.68618  4.42225  2.77519  2.73123  3.46354  2.40513  3.72494  3.29354  2.67741  2.69355  4.24690  2.90347  2.73739  3.18146  2.89801  2.37887  2.77519  2.98518  4.58477  3.61503
          0.02228  4.21123  4.93358  0.61958  0.77255  0.52228  0.89935
     19   2.58702  5.43174  1.70810  1.52970  4.75439  3.35797  3.79011  4.25270  2.70186  3.74766  4.54826  2.82619  3.90926  2.93101  3.25630  2.39177  3.16902  3.82189  5.90554  4.43966     43 e - - -
          2.68618  4.42225  2.77519  2.73123  3.46354  2.40513  3.72494  3.29354  2.67741  2.69355  4.24690  2.90347  2.73739  3.18146  2.89801  2.37887  2.77519  2.98518  4.58477  3.61503
          0.02146  4.24792  4.97027  0.61958  0.77255  0.55346  0.85557
     20   2.44423  5.39336  2.04615  1.53465  4.70344  3.37101  3.74108  4.20235  2.60531  3.68545  4.46825  2.47239  3.88685  2.55703  3.14242  2.77476  3.10449  3.76972  5.83257  4.37801     44 e - - -
          2.68618  4.42225  2.77519  2.73123  3.46354  2.40513  3.72494  3.29354  2.67741  2.69355  4.24690  2.90347  2.73739  3.18146  2.89801  2.37887  2.77519  2.98518  4.58477  3.61503
          0.02146  4.24792  4.97027  0.61958  0.77255  0.55346  0.85557
     21   2.46521  5.02864  2.36476  2.40322  4.55864  1.73436  3.83348  4.02656  2.71953  3.57620  4.37737  2.25451  3.87882  2.98501  3.22774  2.47522  3.03939  3.59146  5.76389  4.36881     45 g - - -
          2.68618  4.42225  2.77519  2.73123  3.46354  2.40513  3.72494  3.29354  2.67741  2.69355  4.24690  2.90347  2.73739  3.18146  2.89801  2.37887  2.77519  2.98518  4.58477  3.61503
          0.02146  4.24792  4.97027  0.61958  0.77255  0.55346  0.85557
     22   2.88233  4.40032  4.05335  3.52712  2.08461  3.87460  3.82498  2.86888  3.43149  2.53170  3.52076  3.72932  4.25162  3.64761  3.65613  2.36563  3.12158  2.47213  4.29832  1.64134     46 y - - -
          2.68618  4.42225  2.77519  2.73123  3.46354  2.40513  3.72494  3.29354  2.67741  2.69355  4.24690  2.90347  2.73739  3.18146  2.89801  2.37887  2.77519  2.98518  4.58477  3.61503
          0.02146  4.24792  4.97027  0.61958  0.77255  0.55346  0.85557
     23   4.03535  5.26103  4.71221  4.52274  3.15543  4.19254  4.44363  4.09666  4.24983  3.41878  4.70922  4.60251  4.74401  4.61640  4.30580  4.23521  4.35850  3.99605  0.37962  3.14071     47 W - - -
          2.68618  4.42225  2.77519  2.73123  3.46354  2.40513  3.72494  3.29354  2.67741  2.69355  4.24690  2.90347  2.73739  3.18146  2.89801  2.37887  2.77519  2.98518  4.58477  3.61503
          0.02146  4.24792  4.97027  0.61958  0.77255  0.55346  0.85557
     24   3.20647  5.79212  0.82163  1.99849  5.08676  3.35558  3.98797  4.63902  3.09860  4.14007  5.04109  2.82957  4.02439  3.17399  3.73957  3.06464  3.51847  4.20306  6.26622  4.73911     48 d - - -
          2.68618  4.42225  2.77519  2.73123  3.46354  2.40513  3.72494  3.29354  2.67741  2.69355  4.24690  2.90347  2.73739  3.18146  2.89801  2.37887  2.77519  2.98518  4.58477  3.61503
          0.02146  4.24792  4.97027  0.61958  0.77255  0.55346  0.85557
     25   3.09406  0.41845  4.67197  4.50879  4.43748  3.62245  5.07604  3.66417  4.34654  3.55241  4.69119  4.40044  4.35578  4.67722  4.39784  3.36407  3.59308  3.37791  5.75123  4.71750     49 C - - -
          2.68618  4.42225  2.77519  2.73123  3.46354  2.40513  3.72494  3.29354  2.67741  2.69355  4.24690  2.90347  2.73739  3.18146  2.89801  2.37887  2.77519  2.98518  4.58477  3.61503
          0.02146  4.24792  4.97027  0.61958  0.77255  0.55346  0.85557
     26   2.38448  4.32898  3.57434  3.34147  4.50012  3.08777  4.42240  3.89768  3.38995  3.62521  4.47574  3.47477  3.85495  3.70349  3.67786  0.83026  2.47115  3.34238  5.85229  4.62401     94 s - - -
          2.68618  4.42225  2.77519  2.73123  3.46354  2.40513  3.72494  3.29354  2.67741  2.69355  4.24690  2.90347  2.73739  3.18146  2.89801  2.37887  2.77519  2.98518  4.58477  3.61503
          0.02146  4.24792  4.97027  0.61958  0.77255  0.55346  0.85557
     27   3.22694  4.52640  5.01661  4.54520  3.75673  4.59878  5.26606  1.59435  4.43127  2.25335  3.55576  4.73426  4.92693  4.70871  4.62222  4.01073  3.50361  0.80284  5.75254  4.52827     95 v - - -
          2.68618  4.42225  2.77519  2.73123  3.46354  2.40513  3.72494  3.29354  2.67741  2.69355  4.24690  2.90347  2.73739  3.18146  2.89801  2.37887  2.77519  2.98518  4.58477  3.61503
          0.02146  4.24792  4.97027  0.61958  0.77255  0.55346  0.85557
     28   3.09406  0.41845  4.67197  4.50879  4.43748  3.62245  5.07604  3.66417  4.34654  3.55241  4.69119  4.40044  4.35578  4.67722  4.39784  3.36407  3.59308  3.37791  5.75123  4.71750     96 C - - -
          2.68618  4.42225  2.77519  2.73123  3.46354  2.40513  3.72494  3.29354  2.67741  2.69355  4.24690  2.90347  2.73739  3.18146  2.89801  2.37887  2.77519  2.98518  4.58477  3.61503
          0.02146  4.24792  4.97027  0.61958  0.77255  0.55346  0.85557
     29   2.66629  4.50656  3.81943  3.61075  4.35848  3.32823  4.59188  3.53532  3.56161  3.38451  4.42311  3.74275  4.06745  3.94009  3.78970  2.87342  0.66523  3.18602  5.75971  4.58021     97 T - - -
          2.68618  4.42225  2.77519  2.73123  3.46354  2.40513  3.72494  3.29354  2.67741  2.69355  4.24690  2.90347  2.73739  3.18146  2.89801  2.37887  2.77519  2.98518  4.58477  3.61503
          0.02146  4.24792  4.97027  0.61958  0.77255  0.55346  0.85557
     30   4.01534  5.14030  4.97435  4.74838  1.01350  4.67906  3.58008  3.64677  4.56942  2.91194  4.21860  4.31375  4.96722  4.41862  4.51266  4.06660  4.22898  3.58652  3.68601  1.11762     98 f - - -
          2.68618  4.42225  2.77519  2.73123  3.46354  2.40513  3.72494  3.29354  2.67741  2.69355  4.24690  2.90347  2.73739  3.18146  2.89801  2.37887  2.77519  2.98518  4.58477  3.61503
          0.02146  4.24792  4.97027  0.61958  0.77255  0.55346  0.85557
     31   2.85043  5.11262  3.19878  2.60488  4.47748  3.58162  3.66713  3.87745  1.96892  3.38042  4.19269  3.08969  3.96402  2.55198  1.57770  2.56396  2.61407  3.52367  5.50780  4.22783     99 r - - -
          2.68618  4.42225  2.77519  2.73123  3.46354  2.40513  3.72494  3.29354  2.67741  2.69355  4.24690  2.90347  2.73739  3.18146  2.89801  2.37887  2.77519  2.98518  4.58477  3.61503
          0.02146  4.24792  4.97027  0.61958  0.77255  0.55346  0.85557
     32   3.09098  5.07001  2.99665  2.92879  4.49937  3.48256  4.30107  4.31122  3.24828  3.91779  4.88381  0.63353  4.15973  3.58878  3.60377  3.15249  3.49374  3.89321  5.76069  4.43181    100 N - - -
          2.68618  4.42225  2.77519  2.73123  3.46354  2.40513  3.72494  3.29354  2.67741  2.69355  4.24690  2.90347  2.73739  3.18146  2.89801  2.37887  2.77519  2.98518  4.58477  3.61503
          0.02146  4.24792  4.97027  0.61958  0.77255  0.55346  0.85557
     33   2.57605  4.65214  3.13743  2.62507  4.04868  3.38660  3.78707  3.07176  2.62407  3.08760  3.91704  2.58005  3.30609  2.96754  3.05970  1.79456  2.33609  3.11359  5.35370  4.04963    101 s - - -
          2.68618  4.42225  2.77519  2.73123  3.46354  2.40513  3.72494  3.29354  2.67741  2.69355  4.24690  2.90347  2.73739  3.18146  2.89801  2.37887  2.77519  2.98518  4.58477  3.61503
          0.02146  4.24792  4.97027  0.61958  0.77255  0.55346  0.85557
     34   1.48508  4.56789  3.25609  2.75239  4.12112  3.32538  3.87882  3.52361  2.70395  3.16292  3.99191  3.17074  3.17152  3.07005  2.60706  2.41515  2.59949  3.15404  5.42285  4.14015    102 a - - -
          2.68618  4.42225  2.77519  2.73123  3.46354  2.40513  3.72494  3.29354  2.67741  2.69355  4.24690  2.90347  2.73739  3.18146  2.89801  2.37887  2.77519  2.98518  4.58477  3.61503
          0.02146  4.24792  4.97027  0.61958  0.77255  0.55346  0.85557
     35   2.96433  5.48551  2.05335  1.11625  4.80107  3.35831  3.83341  4.28516  2.77549  3.80045  4.62460  2.82907  3.93711  2.98543  3.33357  2.87570  2.81787  3.86566  5.96796  4.49511    103 e - - -
          2.68618  4.42225  2.77519  2.73123  3.46354  2.40513  3.72494  3.29354  2.67741  2.69355  4.24690  2.90347  2.73739  3.18146  2.89801  2.37887  2.77519  2.98518  4.58477  3.61503
          0.02146  4.24792  4.97027  0.61958  0.77255  0.55346  0.85557
     36   0.58451  4.42661  3.89092  3.72012  4.47289  3.23761  4.69065  3.65861  3.74753  3.52108  4.52379  3.75971  4.01378  4.05553  3.95909  2.78018  3.08454  3.24434  5.85979  4.70972    104 A - - -
          2.68618  4.42225  2.77519  2.73123  3.46354  2.40513  3.72494  3.29354  2.67741  2.69355  4.24690  2.90347  2.73739  3.18146  2.89801  2.37887  2.77519  2.98518  4.58477  3.61503
          0.02146  4.24792  4.97027  0.61958  0.77255  0.55346  0.85557
     37   3.86013  5.06475  4.85745  4.58828  0.70730  4.58805  3.66009  3.43293  4.42150  2.70969  4.02897  4.29143  4.89778  4.35932  4.41910  3.98486  4.08774  3.40087  3.78550  1.83415    105 f - - -
          2.68618  4.42225  2.77519  2.73123  3.46354  2.40513  3.72494  3.29354  2.67741  2.69355  4.24690  2.90347  2.73739  3.18146  2.89801  2.37887  2.77519  2.98518  4.58477  3.61503
          0.02146  4.24792  4.97027  0.61958  0.77255  0.55346  0.85557
     38   3.36479  5.30430  3.56337  3.13481  4.77929  3.79271  4.03220  4.23779  0.61784  3.72798  4.68489  3.53611  4.27934  3.21354  2.58429  3.39154  3.59737  3.93024  5.68943  4.56594    106 K - - -
          2.68618  4.42225  2.77519  2.73123  3.46354  2.40513  3.72494  3.29354  2.67741  2.69355  4.24690  2.90347  2.73739  3.18146  2.89801  2.37887  2.77519  2.98518  4.58477  3.61503
          0.02146  4.24792  4.97027  0.61958  0.77255  0.55346  0.85557
     39   3.09406  0.41845  4.67197  4.50879  4.43748  3.62245  5.07604  3.66417  4.34654  3.55241  4.69119  4.40044  4.35578  4.67722  4.39784  3.36407  3.59308  3.37791  5.75123  4.71750    107 C - - -
          2.68618  4.42225  2.77519  2.73123  3.46354  2.40513  3.72494  3.29354  2.67741  2.69355  4.24690  2.90347  2.73739  3.18146  2.89801  2.37887  2.77519  2.98518  4.58477  3.61503
          0.02146  4.24792  4.97027  0.61958  0.77255  0.55346  0.85557
     40   2.63096  4.66747  3.14014  2.43173  3.87730  2.98505  3.71799  3.26838  2.55467  2.57418  3.18509  3.08099  3.88673  2.91034  2.79349  1.94172  2.86540  2.98484  5.20803  3.91190    108 s - - -
          2.68618  4.42225  2.77519  2.73123  3.46354  2.40513  3.72494  3.29354  2.67741  2.69355  4.24690  2.90347  2.73739  3.18146  2.89801  2.37887  2.77519  2.98518  4.58477  3.61503
          0.02146  4.24792  4.97027  0.61958  0.77255  0.55346  0.85557
     41   3.30275  4.67196  4.82432  4.28995  3.26050  4.49779  4.87138  1.86584  4.10114  1.67673  1.22315  4.53374  4.76118  4.30400  4.24796  3.86353  3.54610  2.25700  5.27938  4.15643    109 m - - -
          2.68618  4.42225  2.77519  2.73123  3.46354  2.40513  3.72494  3.29354  2.67741  2.69355  4.24690  2.90347  2.73739  3.18146  2.89801  2.37887  2.77519  2.98518  4.58477  3.61503
          0.02146  4.24792  4.97027  0.61958  0.77255  0.44564  1.02279
     42   3.17587  0.37441  4.75606  4.60742  4.53240  3.68902  5.16458  3.77468  4.44871  3.65693  4.79866  4.48787  4.42504  4.77703  4.48903  3.44536  3.67912  3.48305  5.82781  4.81054    223 C - - -
          2.68618  4.42225  2.77519  2.73123  3.46354  2.40513  3.72494  3.29354  2.67741  2.69355  4.24690  2.90347  2.73739  3.18146  2.89801  2.37887  2.77519  2.98518  4.58477  3.61503
          0.02038  4.29927  5.02162  0.61958  0.77255  0.48576  0.95510
     43   3.22042  5.86941  0.91497  1.71700  5.14861  3.37497  3.98947  4.70618  3.09283  4.18210  5.06747  2.83202  4.03849  3.16808  3.74382  3.06998  3.52612  4.25604  6.31855  4.76721    224 d - - -
          2.68618  4.42225  2.77519  2.73123  3.46354  2.40513  3.72494  3.29354  2.67741  2.69355  4.24690  2.90347  2.73739  3.18146  2.89801  2.37887  2.77519  2.98518  4.58477  3.61503
          0.02038  4.29927  5.02162  0.61958  0.77255  0.48576  0.95510
     44   2.29543  4.34505  4.33115  3.90365  3.87272  3.71142  4.67627  2.26347  3.81074  2.66214  3.75430  4.01565  4.30547  4.09541  4.03443  3.12720  2.64319  0.96463  5.53249  4.32960    225 v - - -
          2.68618  4.42225  2.77519  2.73123  3.46354  2.40513  3.72494  3.29354  2.67741  2.69355  4.24690  2.90347  2.73739  3.18146  2.89801  2.37887  2.77519  2.98518  4.58477  3.61503
          0.02038  4.29927  5.02162  0.61958  0.77255  0.48576  0.95510
     45   3.56072  5.32582  4.10122  3.54753  4.79413  3.93689  4.23274  4.38601  2.53938  3.82378  4.83032  3.86493  4.43477  3.44744  0.48591  3.63577  3.80767  4.09536  5.71212  4.64919    226 R - - -
          2.68618  4.42225  2.77519  2.73123  3.46354  2.40513  3.72494  3.29354  2.67741  2.69355  4.24690  2.90347  2.73739  3.18146  2.89801  2.37887  2.77519  2.98518  4.58477  3.61503
          0.02038  4.29927  5.02162  0.61958  0.77255  0.48576  0.95510
     46   3.42881  5.35886  3.63028  3.19739  4.84685  3.84481  4.08120  4.31058  0.57225  3.79112  4.74952  3.59448  4.33123  3.26263  2.61878  3.45477  3.65939  4.00173  5.73803  4.62517    227 K - - -
          2.68618  4.42225  2.77519  2.73123  3.46354  2.40513  3.72494  3.29354  2.67741  2.69355  4.24690  2.90347  2.73739  3.18146  2.89801  2.37887  2.77519  2.98518  4.58477  3.61503
          0.02038  4.29927  5.02162  0.61958  0.77255  0.48576  0.95510
     47   3.28412  4.99514  4.04294  4.00576  5.09857  0.29646  5.07743  4.82419  4.24357  4.41488  5.40916  4.20952  4.39715  4.53470  4.41195  3.47140  3.79752  4.26948  6.05894  5.22219    228 G - - -
          2.68618  4.42225  2.77519  2.73123  3.46354  2.40513  3.72494  3.29354  2.67741  2.69355  4.24690  2.90347  2.73739  3.18146  2.89801  2.37887  2.77519  2.98518  4.58477  3.61503
          0.02038  4.29927  5.02162  0.61958  0.77255  0.48576  0.95510
     48   2.71053  4.54942  3.88404  3.68392  4.42308  3.36799  4.65860  3.60801  3.63610  3.45484  4.49313  3.80233  4.11264  4.01233  3.85795  2.91863  0.61272  3.25148  5.81795  4.64611    229 T - - -
          2.68618  4.42225  2.77519  2.73123  3.46354  2.40513  3.72494  3.29354  2.67741  2.69355  4.24690  2.90347  2.73739  3.18146  2.89801  2.37887  2.77519  2.98518  4.58477  3.61503
          0.02038  4.29927  5.02162  0.61958  0.77255  0.48576  0.95510
     49   2.58474  4.49951  3.64710  3.50615  4.54357  3.22487  4.59072  4.13693  3.61122  3.83011  4.73208  3.64193  4.00300  3.92785  3.86650  0.59300  3.10060  3.57204  5.88341  4.63681    230 S - - -
          2.68618  4.42225  2.77519  2.73123  3.46354  2.40513  3.72494  3.29354  2.67741  2.69355  4.24690  2.90347  2.73739  3.18146  2.89801  2.37887  2.77519  2.98518  4.58477  3.61503
          0.02038  4.29927  5.02162  0.61958  0.77255  0.48576  0.95510
     50   2.71053  4.54942  3.88404  3.68392  4.42308  3.36799  4.65860  3.60801  3.63610  3.45484  4.49313  3.80233  4.11264  4.01233  3.85795  2.91863  0.61272  3.25148  5.81795  4.64611    231 T - - -
          2.68623  4.42238  2.77533  2.73119  3.46349  2.40519  3.72484  3.29336  2.67729  2.69359  4.24662  2.90349  2.73735  3.18159  2.89793  2.37881  2.77523  2.98520  4.58490  3.61516
          0.04961  3.17479  5.02162  2.02773  0.14114  0.48576  0.95510
     51   3.56072  5.32582  4.10122  3.54753  4.79413  3.93689  4.23274  4.38601  2.53938  3.82378  4.83032  3.86493  4.43477  3.44744  0.48591  3.63577  3.80767  4.09536  5.71212  4.64919    260 R - - -
          2.68618  4.42225  2.77519  2.73123  3.46354  2.40513  3.72494  3.29354  2.67741  2.69355  4.24690  2.90347  2.73739  3.18146  2.89801  2.37887  2.77519  2.98518  4.58477  3.61503
          0.02038  4.29927  5.02162  0.61958  0.77255  0.48576  0.95510
     52   3.42881  5.35886  3.63028  3.19739  4.84685  3.84481  4.08120  4.31058  0.57225  3.79112  4.74952  3.59448  4.33123  3.26263  2.61878  3.45477  3.65939  4.00173  5.73803  4.62517    261 K - - -
          2.68618  4.42225  2.77519  2.73123  3.46354  2.40513  3.72494  3.29354  2.67741  2.69355  4.24690  2.90347  2.73739  3.18146  2.89801  2.37887  2.77519  2.98518  4.58477  3.61503
          0.02038  4.29927  5.02162  0.61958  0.77255  0.48576  0.95510
     53   2.64275  4.49056  3.73937  3.43467  4.11922  3.37568  4.42469  3.27812  3.38116  3.09035  4.14298  3.64299  0.98350  3.74442  3.65757  2.84885  3.08332  2.34014  5.60748  4.35851    262 p - - -
          2.68618  4.42225  2.77519  2.73123  3.46354  2.40513  3.72494  3.29354  2.67741  2.69355  4.24690  2.90347  2.73739  3.18146  2.89801  2.37887  2.77519  2.98518  4.58477  3.61503
          0.02038  4.29927  5.02162  0.61958  0.77255  0.48576  0.95510
     54   3.56072  5.32582  4.10122  3.54753  4.79413  3.93689  4.23274  4.38601  2.53938  3.82378  4.83032  3.86493  4.43477  3.44744  0.48591  3.63577  3.80767  4.09536  5.71212  4.64919    263 R - - -
          2.68618  4.42225  2.77519  2.73123  3.46354  2.40513  3.72494  3.29354  2.67741  2.69355  4.24690  2.90347  2.73739  3.18146  2.89801  2.37887  2.77519  2.98518  4.58477  3.61503
          0.02038  4.29927  5.02162  0.61958  0.77255  0.48576  0.95510
     55   2.45440  4.25509  3.79511  3.22401  3.36004  3.70843  3.99336  2.07582  3.13883  1.81677  3.33354  3.55491  3.29721  2.89957  3.42166  2.97730  2.90159  2.29886  4.86806  3.66029    264 l - - -
          2.68618  4.42225  2.77519  2.73123  3.46354  2.40513  3.72494  3.29354  2.67741  2.69355  4.24690  2.90347  2.73739  3.18146  2.89801  2.37887  2.77519  2.98518  4.58477  3.61503
          0.02038  4.29927  5.02162  0.61958  0.77255  0.48576  0.95510
     56   2.57260  4.63477  3.16403  2.73253  4.21684  3.33144  3.92033  3.60251  2.76753  3.26173  4.09126  1.57888  3.88565  3.10717  3.18876  2.14873  2.57214  2.70729  5.51586  4.21467    265 n - - -
          2.68618  4.42225  2.77519  2.73123  3.46354  2.40513  3.72494  3.29354  2.67741  2.69355  4.24690  2.90347  2.73739  3.18146  2.89801  2.37887  2.77519  2.98518  4.58477  3.61503
          0.02038  4.29927  5.02162  0.61958  0.77255  0.48576  0.95510
     57   2.19600  5.00776  2.51318  2.41593  4.38328  3.40080  3.71455  3.83509  2.51286  3.38394  4.16867  2.94768  3.06656  2.59465  2.99812  1.81947  2.93772  3.44166  5.57333  4.19636    266 s - - -
          2.68618  4.42225  2.77519  2.73123  3.46354  2.40513  3.72494  3.29354  2.67741  2.69355  4.24690  2.90347  2.73739  3.18146  2.89801  2.37887  2.77519  2.98518  4.58477  3.61503
          0.02038  4.29927  5.02162  0.61958  0.77255  0.48576  0.95510
     58   2.59095  5.24402  2.38616  2.19599  4.55466  3.41976  2.86261  4.03115  2.48594  3.53250  4.30733  2.88997  3.87864  1.67683  2.97756  2.72916  3.01683  3.62031  5.68484  4.27293    267 q - - -
          2.68618  4.42225  2.77519  2.73123  3.46354  2.40513  3.72494  3.29354  2.67741  2.69355  4.24690  2.90347  2.73739  3.18146  2.89801  2.37887  2.77519  2.98518  4.58477  3.61503
          0.02038  4.29927  5.02162  0.61958  0.77255  0.48576  0.95510
     59   3.42965  4.69839  5.22259  4.67557  3.35433  4.80071  5.20098  1.62656  4.54908  0.94320  3.12713  4.88560  4.97642  4.63984  4.64031  4.17365  3.66126  1.81317  5.45639  4.38694    268 l - - -
          2.68618  4.42225  2.77519  2.73123  3.46354  2.40513  3.72494  3.29354  2.67741  2.69355  4.24690  2.90347  2.73739  3.18146  2.89801  2.37887  2.77519  2.98518  4.58477  3.61503
          0.02038  4.29927  5.02162  0.61958  0.77255  0.48576  0.95510
     60   2.37585  4.43393  4.73814  4.23548  3.76255  4.30138  4.93870  1.69932  4.13690  2.40777  3.59684  4.42365  4.69513  4.40470  4.34495  3.67713  3.33653  0.94639  5.57550  4.36470    269 v - - -
          2.68618  4.42225  2.77519  2.73123  3.46354  2.40513  3.72494  3.29354  2.67741  2.69355  4.24690  2.90347  2.73739  3.18146  2.89801  2.37887  2.77519  2.98518  4.58477  3.61503
          0.02038  4.29927  5.02162  0.61958  0.77255  0.48576  0.95510
     61   0.82228  4.31332  3.69251  3.41111  4.47747  3.10836  4.44943  3.86292  3.45586  3.57778  4.41040  3.51909  3.03158  3.73685  3.74905  2.31661  2.87909  3.31787  5.83380  4.63499    270 a - - -
          2.68618  4.42225  2.77519  2.73123  3.46354  2.40513  3.72494  3.29354  2.67741  2.69355  4.24690  2.90347  2.73739  3.18146  2.89801  2.37887  2.77519  2.98518  4.58477  3.61503
          0.02038  4.29927  5.02162  0.61958  0.77255  0.48576  0.95510
     62   3.07154  5.36521  2.73132  2.23269  4.67904  3.53037  3.86925  4.15995  2.52552  3.66027  4.53777  3.05400  4.05964  1.07128  2.87384  3.02724  3.32349  3.80467  5.78225  4.44017    271 q - - -
          2.68618  4.42225  2.77519  2.73123  3.46354  2.40513  3.72494  3.29354  2.67741  2.69355  4.24690  2.90347  2.73739  3.18146  2.89801  2.37887  2.77519  2.98518  4.58477  3.61503
          0.02038  4.29927  5.02162  0.61958  0.77255  0.48576  0.95510
     63   2.72721  4.80195  3.18009  2.63135  3.94967  3.55050  3.29223  3.39678  2.47792  2.99202  3.28608  3.11976  3.94450  1.57754  2.86052  2.79208  2.95629  2.85290  5.26719  3.94745    272 q - - -
          2.68618  4.42225  2.77519  2.73123  3.46354  2.40513  3.72494  3.29354  2.67741  2.69355  4.24690  2.90347  2.73739  3.18146  2.89801  2.37887  2.77519  2.98518  4.58477  3.61503
          0.02038  4.29927  5.02162  0.61958  0.77255  0.48576  0.95510
     64   2.50710  4.31031  3.63390  2.78243  3.09396  3.66317  3.93028  2.72016  3.00469  2.22926  3.40484  3.44629  4.04090  2.84203  3.32617  2.92165  2.88937  1.69099  4.91017  3.68616    273 v - - -
          2.68618  4.42225  2.77519  2.73123  3.46354  2.40513  3.72494  3.29354  2.67741  2.69355  4.24690  2.90347  2.73739  3.18146  2.89801  2.37887  2.77519  2.98518  4.58477  3.61503
          0.02038  4.29927  5.02162  0.61958  0.77255  0.48576  0.95510
     65   0.95405  4.39184  3.50362  3.19053  4.36602  3.17955  4.28912  3.70269  3.23747  3.44084  4.28755  2.85537  3.88966  3.54847  3.57051  2.61924  2.38593  3.23896  5.71891  4.48839    274 a - - -
          2.68618  4.42225  2.77519  2.73123  3.46354  2.40513  3.72494  3.29354  2.67741  2.69355  4.24690  2.90347  2.73739  3.18146  2.89801  2.37887  2.77519  2.98518  4.58477  3.61503
          0.02038  4.29927  5.02162  0.61958  0.77255  0.48576  0.95510
     66   2.41274  4.98009  2.97297  2.46005  4.30628  3.45227  3.68274  3.73884  2.25456  3.29567  4.08912  2.98242  2.85088  1.92487  2.85835  2.69031  2.52327  3.37230  5.48926  4.13854    275 q - - -
          2.68618  4.42225  2.77519  2.73123  3.46354  2.40513  3.72494  3.29354  2.67741  2.69355  4.24690  2.90347  2.73739  3.18146  2.89801  2.37887  2.77519  2.98518  4.58477  3.61503
          0.02038  4.29927  5.02162  0.61958  0.77255  0.48576  0.95510
     67   2.43846  5.00394  3.04180  2.48689  4.30404  3.49425  3.66550  3.72969  2.21796  3.02231  4.07702  3.00428  3.88799  1.82314  2.54111  2.41527  2.94053  3.37429  5.46448  4.12862    276 q - - -
          2.68618  4.42225  2.77519  2.73123  3.46354  2.40513  3.72494  3.29354  2.67741  2.69355  4.24690  2.90347  2.73739  3.18146  2.89801  2.37887  2.77519  2.98518  4.58477  3.61503
          0.02038  4.29927  5.02162  0.61958  0.77255  0.48576  0.95510
     68   2.36793  4.16362  3.89779  3.31861  2.64389  3.69520  3.98157  2.45752  3.22483  2.09466  3.27374  3.59857  3.56252  3.47591  3.16825  2.96924  2.61549  2.41853  4.76373  2.49477    277 l - - -
          2.68576  4.42233  2.77528  2.73131  3.46362  2.40521  3.72502  3.29362  2.67749  2.69342  4.24698  2.90355  2.73748  3.18130  2.89809  2.37895  2.77528  2.98479  4.58485  3.61511
          0.30434  2.04028  2.02194  1.03088  0.44113  0.48576  0.95510
     69   1.78412  4.32465  3.49340  2.96532  3.61459  3.10296  3.92174  2.60790  2.92307  2.66668  3.56599  2.94462  3.93416  3.23382  3.27559  2.76159  2.83685  2.11593  5.05603  3.81956    320 a - - -
          2.68618  4.42225  2.77519  2.73123  3.46354  2.40513  3.72494  3.29354  2.67741  2.69355  4.24690  2.90347  2.73739  3.18146  2.89801  2.37887  2.77519  2.98518  4.58477  3.61503
          0.02335  4.16482  4.88716  0.61958  0.77255  0.64791  0.74053
     70   2.45002  4.82617  2.92183  2.45649  4.22742  3.05164  3.70146  3.66027  2.49904  3.24116  4.04224  2.71189  2.33857  2.49364  2.95978  2.47696  2.58151  3.28677  5.45697  4.11163    321 p - - -
          2.68618  4.42225  2.77519  2.73123  3.46354  2.40513  3.72494  3.29354  2.67741  2.69355  4.24690  2.90347  2.73739  3.18146  2.89801  2.37887  2.77519  2.98518  4.58477  3.61503
          0.02335  4.16482  4.88716  0.61958  0.77255  0.64791  0.74053
     71   2.52397  4.88207  3.03723  2.48680  4.16251  3.46232  3.64733  3.57514  2.21596  2.83580  3.96910  2.75024  2.44394  2.79125  2.32796  2.69348  2.89795  3.24276  5.36835  4.04797    322 k - - -
          2.68618  4.42225  2.77519  2.73123  3.46354  2.40513  3.72494  3.29354  2.67741  2.69355  4.24690  2.90347  2.73739  3.18146  2.89801  2.37887  2.77519  2.98518  4.58477  3.61503
          0.02335  4.16482  4.88716  0.61958  0.77255  0.64791  0.74053
     72   2.60926  4.78660  2.99210  2.47241  4.06912  3.41584  3.67116  3.12097  2.47055  3.09072  3.90784  2.46359  2.61277  2.61914  2.92229  2.45225  2.56398  3.15478  5.33509  4.00562    323 s - - -
          2.68618  4.42225  2.77519  2.73123  3.46354  2.40513  3.72494  3.29354  2.67741  2.69355  4.24690  2.90347  2.73739  3.18146  2.89801  2.37887  2.77519  2.98518  4.58477  3.61503
          0.02335  4.16482  4.88716  0.61958  0.77255  0.54010  0.87393
     73   2.67558  4.95319  2.95919  2.44527  4.24879  3.14958  3.65709  3.67894  2.38499  3.00238  4.04177  2.69479  2.24838  2.38432  2.61781  2.68367  2.90978  3.32543  5.44022  4.09612    324 p - - -
          2.68605  4.42248  2.77542  2.73103  3.46377  2.40505  3.72460  3.29377  2.67751  2.69327  4.24713  2.90369  2.73762  3.18169  2.89798  2.37884  2.77520  2.98459  4.58500  3.61526
          0.33623  1.42140  3.11991  1.48630  0.25645  0.58651  0.81253
     74   2.44184  4.67429  3.07855  2.57604  4.02291  3.02095  3.74303  3.42516  2.38708  2.73200  3.88841  3.05627  2.23103  2.92146  2.99032  2.32896  2.86043  3.09984  5.32091  4.01589    352 p - - -
          2.68618  4.42225  2.77519  2.73123  3.46354  2.40513  3.72494  3.29354  2.67741  2.69355  4.24690  2.90347  2.73739  3.18146  2.89801  2.37887  2.77519  2.98518  4.58477  3.61503
          0.08060  4.18277  2.77774  0.61958  0.77255  0.62889  0.76182
     75   2.73044  5.02085  3.04201  2.31730  4.34018  3.48530  3.61638  3.75639  1.68084  2.94325  4.08722  2.98652  2.95924  2.74297  2.36548  2.72685  2.94710  3.40102  5.44305  4.12756    353 k - - -
          2.68618  4.42225  2.77519  2.73123  3.46354  2.40513  3.72494  3.29354  2.67741  2.69355  4.24690  2.90347  2.73739  3.18146  2.89801  2.37887  2.77519  2.98518  4.58477  3.61503
          0.02427  4.12644  4.84878  0.61958  0.77255  0.68632  0.70002
     76   3.22382  5.18035  3.41555  2.99901  4.62562  3.67677  3.92745  4.07308  0.73617  3.58631  4.54133  3.40938  4.16514  3.10973  2.51539  3.25348  3.46169  3.76922  5.58093  4.43418    354 k - - -
          2.68618  4.42225  2.77519  2.73123  3.46354  2.40513  3.72494  3.29354  2.67741  2.69355  4.24690  2.90347  2.73739  3.18146  2.89801  2.37887  2.77519  2.98518  4.58477  3.61503
          0.02427  4.12644  4.84878  0.61958  0.77255  0.68632  0.70002
     77   2.82908  5.19699  2.98879  1.82383  4.57652  3.50781  3.61937  3.99759  1.81704  3.45934  4.25613  2.98557  3.90864  2.45879  2.12246  2.79466  3.03763  3.61248  5.55571  4.24674    355 k - - -
          2.68618  4.42225  2.77519  2.73123  3.46354  2.40513  3.72494  3.29354  2.67741  2.69355  4.24690  2.90347  2.73739  3.18146  2.89801  2.37887  2.77519  2.98518  4.58477  3.61503
          0.02427  4.12644  4.84878  0.61958  0.77255  0.68632  0.70002
     78   2.48390  4.95014  2.98287  2.15636  3.58775  3.44432  3.61421  3.66229  1.84243  3.21689  4.01603  2.95062  3.83653  2.74446  2.37578  2.66674  2.88759  3.31071  5.40625  4.06851    356 k - - -
          2.68618  4.42225  2.77519  2.73123  3.46354  2.40513  3.72494  3.29354  2.67741  2.69355  4.24690  2.90347  2.73739  3.18146  2.89801  2.37887  2.77519  2.98518  4.58477  3.61503
          0.02427  4.12644  4.84878  0.61958  0.77255  0.68632  0.70002
     79   2.95551  5.16338  3.31998  2.69741  4.59401  3.62734  3.64429  3.96557  1.34224  3.42753  4.26352  3.14455  3.25320  2.77196  1.80443  2.94655  3.14494  3.62059  5.50381  4.28137    357 k - - -
          2.68618  4.42225  2.77519  2.73123  3.46354  2.40513  3.72494  3.29354  2.67741  2.69355  4.24690  2.90347  2.73739  3.18146  2.89801  2.37887  2.77519  2.98518  4.58477  3.61503
          0.02427  4.12644  4.84878  0.61958  0.77255  0.68632  0.70002
     80   2.66590  5.10005  2.63427  1.79783  4.41843  3.38407  3.60917  3.88137  2.14145  3.38974  4.15886  2.86239  3.80706  2.72401  2.57750  2.45624  2.66918  3.47834  5.54491  4.15411    358 e - - -
          2.68618  4.42225  2.77519  2.73123  3.46354  2.40513  3.72494  3.29354  2.67741  2.69355  4.24690  2.90347  2.73739  3.18146  2.89801  2.37887  2.77519  2.98518  4.58477  3.61503
          0.07533  4.12644  2.87496  0.61958  0.77255  0.68632  0.70002
     81   2.39173  4.98241  3.03888  2.47697  4.30448  3.46893  3.08672  3.72125  1.78779  3.25523  4.06101  2.98044  3.86061  2.73787  2.25638  2.49840  2.93140  3.36899  5.41771  4.10586    359 k - - -
          2.68618  4.42225  2.77519  2.73123  3.46354  2.40513  3.72494  3.29354  2.67741  2.69355  4.24690  2.90347  2.73739  3.18146  2.89801  2.37887  2.77519  2.98518  4.58477  3.61503
          0.08112  4.07664  2.79769  0.61958  0.77255  0.73206  0.65570
     82   2.55866  4.15800  3.67754  3.10596  2.94318  3.15798  3.88148  2.59117  3.03215  2.16990  2.78334  3.43850  3.57753  3.30657  3.32087  2.85894  2.47653  2.20170  4.76702  3.55477    360 l - - -
          2.68618  4.42225  2.77519  2.73123  3.46354  2.40513  3.72494  3.29354  2.67741  2.69355  4.24690  2.90347  2.73739  3.18146  2.89801  2.37887  2.77519  2.98518  4.58477  3.61503
          0.02697  4.02249  4.74483  0.61958  0.77255  0.59167  0.80609
     83   2.69535  5.14304  2.64872  1.90069  4.48063  3.40981  3.12693  3.94261  1.97471  3.42883  4.19564  2.88263  3.82422  2.71478  2.33991  2.65878  2.92353  3.53222  5.56088  4.18106    361 e - - -
          2.68589  4.42397  2.77427  2.73002  3.46526  2.40627  3.72420  3.29435  2.67648  2.69426  4.24767  2.90436  2.73688  3.17847  2.89745  2.37886  2.77613  2.98548  4.58649  3.61572
          0.78228  0.62575  4.85655  2.80746  0.06226  0.60384  0.79122
     84   2.65737  4.93621  2.99151  2.43972  3.50815  3.44727  3.62858  3.64820  2.02738  3.20929  4.00810  2.44944  3.84132  2.76124  2.28748  2.36846  2.88555  3.29783  5.40348  4.06152    503 k - - -
          2.68618  4.42225  2.77519  2.73123  3.46354  2.40513  3.72494  3.29354  2.67741  2.69355  4.24690  2.90347  2.73739  3.18146  2.89801  2.37887  2.77519  2.98518  4.58477  3.61503
          0.21715  4.17377  1.71593  0.61958  0.77255  0.63851  0.75094
     85   2.15392  3.36504  3.34204  2.81205  3.67466  2.97303  3.82384  3.04029  2.77333  2.48753  3.61203  2.95024  2.71318  3.09477  3.14854  2.61893  2.75247  2.75311  5.07587  3.82820    504 a - - -
          2.68618  4.42225  2.77519  2.73123  3.46354  2.40513  3.72494  3.29354  2.67741  2.69355  4.24690  2.90347  2.73739  3.18146  2.89801  2.37887  2.77519  2.98518  4.58477  3.61503
          0.02802  3.98464  4.70699  0.61958  0.77255  0.72848  0.65902
     86   2.57747  3.90973  2.97523  2.28519  3.97701  3.09873  3.21342  3.38651  2.45259  3.00485  3.82980  2.60093  3.80659  2.80627  2.90059  2.62817  2.29330  3.07146  5.26179  3.94029    505 e - - -
          2.68618  4.42225  2.77519  2.73123  3.46354  2.40513  3.72494  3.29354  2.67741  2.69355  4.24690  2.90347  2.73739  3.18146  2.89801  2.37887  2.77519  2.98518  4.58477  3.61503
          0.02670  4.03216  4.75451  0.61958  0.77255  0.76943  0.62227
     87   2.19703  4.78311  2.95921  2.43510  4.10291  3.37212  3.63262  3.52296  2.23285  3.11380  3.92318  2.78735  3.38973  2.78027  2.65956  2.33264  2.60524  3.17884  5.34038  4.00853    506 a - - -
          2.68618  4.42225  2.77519  2.73123  3.46354  2.40513  3.72494  3.29354  2.67741  2.69355  4.24690  2.90347  2.73739  3.18146  2.89801  2.37887  2.77519  2.98518  4.58477  3.61503
          0.02670  4.03216  4.75451  0.61958  0.77255  0.76943  0.62227
     88   2.30968  4.81386  2.91569  2.42348  4.15465  3.05721  3.63937  3.57783  2.10875  3.16062  3.96810  2.93433  3.79806  2.53425  2.83929  2.29056  2.60805  3.22474  5.37813  4.04223    507 k - - -
          2.68618  4.42225  2.77519  2.73123  3.46354  2.40513  3.72494  3.29354  2.67741  2.69355  4.24690  2.90347  2.73739  3.18146  2.89801  2.37887  2.77519  2.98518  4.58477  3.61503
          0.02670  4.03216  4.75451  0.61958  0.77255  0.76943  0.62227
     89   1.90326  4.54478  3.10852  2.63111  3.99443  2.61047  3.76922  3.35536  2.17514  3.02613  3.87139  3.07400  3.81121  2.96326  2.97741  2.61798  2.82061  2.74216  5.30453  4.01917    508 a - - -
          2.68618  4.42225  2.77519  2.73123  3.46354  2.40513  3.72494  3.29354  2.67741  2.69355  4.24690  2.90347  2.73739  3.18146  2.89801  2.37887  2.77519  2.98518  4.58477  3.61503
          0.02670  4.03216  4.75451  0.61958  0.77255  0.76943  0.62227
     90   2.56977  4.58086  2.80328  2.54653  3.77502  3.43924  3.67021  3.17019  2.53221  2.82627  3.33439  2.69821  3.83368  2.87258  2.96414  2.52131  2.34740  2.89266  3.60806  3.82710    509 t - - -
          2.68618  4.42225  2.77519  2.73123  3.46354  2.40513  3.72494  3.29354  2.67741  2.69355  4.24690  2.90347  2.73739  3.18146  2.89801  2.37887  2.77519  2.98518  4.58477  3.61503
          0.02670  4.03216  4.75451  0.61958  0.77255  0.67781  0.70873
     91   2.59610  4.62854  3.12596  2.56313  3.84707  3.45688  3.67601  3.23172  2.28299  2.88142  3.34323  3.05009  3.85033  2.86716  2.60000  2.33012  2.36277  2.71658  5.16985  3.87855    510 k - - -
          2.68618  4.42225  2.77519  2.73123  3.46354  2.40513  3.72494  3.29354  2.67741  2.69355  4.24690  2.90347  2.73739  3.18146  2.89801  2.37887  2.77519  2.98518  4.58477  3.61503
          0.02529  4.08580  4.80815  0.61958  0.77255  0.72396  0.66325
     92   2.42620  4.38030  3.22854  3.02841  4.31907  3.08701  4.19971  3.79818  3.12662  3.47689  4.35359  3.29680  1.17524  3.47037  3.44159  2.20526  2.89349  3.30453  5.65283  4.38904    511 p - - -
          2.68618  4.42225  2.77519  2.73123  3.46354  2.40513  3.72494  3.29354  2.67741  2.69355  4.24690  2.90347  2.73739  3.18146  2.89801  2.37887  2.77519  2.98518  4.58477  3.61503
          0.06971  4.08580  2.98522  0.61958  0.77255  0.72396  0.66325
     93   2.60182  4.45897  3.28214  2.72988  3.64556  3.50656  3.75116  2.94084  2.27158  2.23342  3.57127  2.91386  3.90235  3.00220  2.98155  2.75832  2.60831  2.30728  5.04040  3.78320    512 l - - -
          2.68618  4.42225  2.77519  2.73123  3.46354  2.40513  3.72494  3.29354  2.67741  2.69355  4.24690  2.90347  2.73739  3.18146  2.89801  2.37887  2.77519  2.98518  4.58477  3.61503
          0.02642  4.04252  4.76486  0.61958  0.77255  0.67347  0.71322
     94   2.59357  4.82588  2.95033  2.42401  4.12713  3.09902  3.63439  3.55151  2.12986  2.91942  3.94204  2.72258  3.32299  2.77734  2.86527  2.26882  2.52239  3.20553  5.36102  4.02011    513 k - - -
          2.68625  4.42293  2.77562  2.73137  3.46422  2.40515  3.72431  3.29300  2.67694  2.69415  4.24649  2.90302  2.73726  3.18159  2.89831  2.37830  2.77517  2.98517  4.58545  3.61571
          0.58044  0.98794  2.68818  2.25227  0.11111  0.42041  1.06937
     95   2.64453  5.01491  2.92318  2.20687  4.31353  3.42542  3.29291  3.76127  1.91011  3.29612  3.53269  2.78587  2.92113  2.73420  2.81505  2.44986  2.87454  3.38133  5.47292  4.10241    598 k - - -
          2.68618  4.42225  2.77519  2.73123  3.46354  2.40513  3.72494  3.29354  2.67741  2.69355  4.24690  2.90347  2.73739  3.18146  2.89801  2.37887  2.77519  2.98518  4.58477  3.61503
          0.02224  4.21266  4.93500  0.61958  0.77255  0.59560  0.80125
     96   2.11408  4.56807  3.16504  2.71371  4.31178  2.56592  3.90986  3.74782  2.75737  3.35451  4.15402  2.74243  2.86370  3.08149  3.19312  1.72953  2.63226  3.29750  5.57544  4.27118    599 s - - -
          2.68618  4.42225  2.77519  2.73123  3.46354  2.40513  3.72494  3.29354  2.67741  2.69355  4.24690  2.90347  2.73739  3.18146  2.89801  2.37887  2.77519  2.98518  4.58477  3.61503
          0.02224  4.21266  4.93500  0.61958  0.77255  0.59560  0.80125
     97   2.61310  4.61271  2.88602  2.60866  3.82812  3.47809  3.73441  3.19990  2.60390  2.39949  3.72616  2.64372  3.88343  2.93983  3.03480  2.55991  2.22408  2.56364  5.17975  3.88897    600 t - - -
          2.68618  4.42225  2.77519  2.73123  3.46354  2.40513  3.72494  3.29354  2.67741  2.69355  4.24690  2.90347  2.73739  3.18146  2.89801  2.37887  2.77519  2.98518  4.58477  3.61503
          0.02224  4.21266  4.93500  0.61958  0.77255  0.59560  0.80125
     98   2.44548  4.42000  3.36885  2.91599  4.12815  2.25338  4.01417  3.52007  2.91280  2.84736  4.03035  3.25762  3.83727  3.23904  3.29796  1.66503  2.07806  3.12014  5.46799  4.20775    601 s - - -
          2.68618  4.42225  2.77519  2.73123  3.46354  2.40513  3.72494  3.29354  2.67741  2.69355  4.24690  2.90347  2.73739  3.18146  2.89801  2.37887  2.77519  2.98518  4.58477  3.61503
          0.02224  4.21266  4.93500  0.61958  0.77255  0.59560  0.80125
     99   2.71071  5.15680  2.83566  2.14763  4.48974  3.42726  2.72154  3.95249  1.92599  3.44337  4.21008  2.49644  3.84298  2.51149  2.77312  2.48776  2.94015  3.54327  5.58042  4.19759    602 k - - -
          2.68618  4.42225  2.77519  2.73123  3.46354  2.40513  3.72494  3.29354  2.67741  2.69355  4.24690  2.90347  2.73739  3.18146  2.89801  2.37887  2.77519  2.98518  4.58477  3.61503
          0.02224  4.21266  4.93500  0.61958  0.77255  0.59560  0.80125
    100   2.68995  5.09165  2.58700  2.20201  4.40104  3.39585  3.65513  3.85972  2.22865  3.38879  4.16759  2.70482  3.83394  2.77805  2.92726  1.88851  2.46991  3.46805  5.56411  4.17267    603 s - - -
          2.68607  4.42229  2.77524  2.73128  3.46358  2.40517  3.72406  3.29358  2.67745  2.69359  4.24694  2.90351  2.73744  3.18151  2.89792  2.37885  2.77524  2.98523  4.58481  3.61507
          0.30609  1.36068  4.93500  0.19771  1.71818  0.59560  0.80125
    101   2.66647  5.04113  2.90809  2.30248  4.34369  3.43108  3.62303  3.79153  2.04907  3.32092  4.09881  2.34875  3.83223  2.34602  2.79858  2.65166  2.49124  3.41032  5.49162  3.54093    605 k - - -
          2.68618  4.42225  2.77519  2.73123  3.46354  2.40513  3.72494  3.29354  2.67741  2.69355  4.24690  2.90347  2.73739  3.18146  2.89801  2.37887  2.77519  2.98518  4.58477  3.61503
          0.02224  4.21266  4.93500  0.61958  0.77255  0.59560  0.80125
    102   2.75448  5.12106  3.03310  2.46914  4.47015  3.49807  3.18904  3.90327  1.80950  3.39581  4.17999  2.42672  3.88647  2.74089  2.08140  2.59340  2.80837  3.51878  5.52358  4.19175    606 k - - -
          2.68618  4.42225  2.77519  2.73123  3.46354  2.40513  3.72494  3.29354  2.67741  2.69355  4.24690  2.90347  2.73739  3.18146  2.89801  2.37887  2.77519  2.98518  4.58477  3.61503
          0.02224  4.21266  4.93500  0.61958  0.77255  0.59560  0.80125
    103   2.62784  4.77036  3.04437  2.49983  3.39943  3.46091  2.60737  3.40795  2.34055  3.02625  3.85236  2.50829  3.85560  2.83870  2.92911  2.31460  2.86057  2.86652  5.27347  3.94501    607 s - - -
          2.68618  4.42225  2.77519  2.73123  3.46354  2.40513  3.72494  3.29354  2.67741  2.69355  4.24690  2.90347  2.73739  3.18146  2.89801  2.37887  2.77519  2.98518  4.58477  3.61503
          0.07967  4.21266  2.78430  0.61958  0.77255  0.59560  0.80125
    104   2.23772  4.72539  3.07992  2.52182  3.95424  3.46001  3.18201  3.35346  1.96532  2.98106  3.34675  3.02318  3.85264  2.83955  2.88626  2.51218  2.85069  2.85986  5.24646  3.93765    608 k - - -
          2.68607  4.42247  2.77542  2.73145  3.46321  2.40535  3.72516  3.29353  2.67750  2.69356  4.24651  2.90369  2.73697  3.18148  2.89747  2.37879  2.77528  2.98540  4.58499  3.61474
          0.16250  1.94928  4.87887  1.88509  0.16466  0.39214  1.12580
    105   2.67689  4.84210  3.10246  2.53467  4.08577  3.50304  3.68712  3.21457  1.88131  2.55675  3.91814  2.89228  3.89023  2.84216  2.51431  2.52117  2.56097  3.17703  5.33748  4.02141    625 k - - -
          2.68618  4.42225  2.77519  2.73123  3.46354  2.40513  3.72494  3.29354  2.67741  2.69355  4.24690  2.90347  2.73739  3.18146  2.89801  2.37887  2.77519  2.98518  4.58477  3.61503
          0.02038  4.29927  5.02162  0.61958  0.77255  0.48576  0.95510
    106   2.38316  4.76654  3.08614  2.52737  3.98642  3.48572  3.69422  3.39181  2.35856  2.81184  3.49000  2.81922  3.23188  2.86144  2.72656  2.27148  2.74065  3.08821  5.28304  3.20139    626 s - - -
          2.68618  4.42225  2.77519  2.73123  3.46354  2.40513  3.72494  3.29354  2.67741  2.69355  4.24690  2.90347  2.73739  3.18146  2.89801  2.37887  2.77519  2.98518  4.58477  3.61503
          0.02038  4.29927  5.02162  0.61958  0.77255  0.48576  0.95510
    107   2.72292  4.81123  3.23648  2.66358  4.11046  3.53157  3.74658  3.49036  2.41917  3.10021  3.36954  3.13690  2.61288  2.91376  1.67941  2.78673  2.70636  3.18595  5.35639  4.07232    627 r - - -
          2.68618  4.42225  2.77519  2.73123  3.46354  2.40513  3.72494  3.29354  2.67741  2.69355  4.24690  2.90347  2.73739  3.18146  2.89801  2.37887  2.77519  2.98518  4.58477  3.61503
          0.02038  4.29927  5.02162  0.61958  0.77255  0.48576  0.95510
    108   2.42474  4.70352  3.04417  2.71364  4.27237  2.82089  3.15249  3.72183  2.79600  3.34419  4.18031  3.15645  1.42467  3.14778  3.20086  2.72868  2.98460  3.33194  5.56625  4.25602    628 p - - -
          2.68618  4.42225  2.77519  2.73123  3.46354  2.40513  3.72494  3.29354  2.67741  2.69355  4.24690  2.90347  2.73739  3.18146  2.89801  2.37887  2.77519  2.98518  4.58477  3.61503
          0.06531  4.29927  3.00289  0.61958  0.77255  0.48576  0.95510
    109   3.30950  5.34293  3.79287  3.06944  4.85026  3.86724  3.76474  4.18316  1.74358  3.59417  4.49024  3.42487  4.23273  2.90366  0.90835  3.30807  3.45854  3.87790  5.59370  4.47521    629 r - - -
          2.68618  4.42225  2.77519  2.73123  3.46354  2.40513  3.72494  3.29354  2.67741  2.69355  4.24690  2.90347  2.73739  3.18146  2.89801  2.37887  2.77519  2.98518  4.58477  3.61503
          0.02131  4.25527  4.97761  0.61958  0.77255  0.54426  0.86815
    110   3.58719  4.88368  5.10106  4.60018  2.38072  4.76002  4.79955  2.41329  4.44727  0.68339  2.99802  4.77625  4.93179  4.48409  4.51187  4.15199  3.80942  2.60327  4.96909  3.62935    630 L - - -
          2.68618  4.42225  2.77519  2.73123  3.46354  2.40513  3.72494  3.29354  2.67741  2.69355  4.24690  2.90347  2.73739  3.18146  2.89801  2.37887  2.77519  2.98518  4.58477  3.61503
          0.02131  4.25527  4.97761  0.61958  0.77255  0.54426  0.86815
    111   3.01954  5.30604  3.05747  2.62222  4.71274  3.61106  3.72250  4.12230  1.13373  3.57485  4.40732  2.56796  4.03900  2.55602  2.44792  2.98528  3.22418  3.75782  5.64472  4.37649    631 k - - -
          2.68618  4.42225  2.77519  2.73123  3.46354  2.40513  3.72494  3.29354  2.67741  2.69355  4.24690  2.90347  2.73739  3.18146  2.89801  2.37887  2.77519  2.98518  4.58477  3.61503
          0.02131  4.25527  4.97761  0.61958  0.77255  0.45085  1.01359
    112   2.89599  5.16778  2.66005  2.47803  4.65969  2.83757  3.89909  4.13687  2.40806  3.67923  4.51348  1.17270  3.97954  3.06407  3.11417  2.88351  3.20039  3.72329  5.82741  4.45498    633 n - - -
          2.68618  4.42225  2.77519  2.73123  3.46354  2.40513  3.72494  3.29354  2.67741  2.69355  4.24690  2.90347  2.73739  3.18146  2.89801  2.37887  2.77519  2.98518  4.58477  3.61503
          0.02038  4.29927  5.02162  0.61958  0.77255  0.48576  0.95510
    113   3.28803  4.55285  5.16235  4.68688  3.81372  4.73371  5.40229  1.42257  4.58852  2.28871  3.59227  4.86899  5.02548  4.85158  4.76980  4.14741  3.55693  0.83467  5.83903  4.62293    634 v - - -
          2.68618  4.42225  2.77519  2.73123  3.46354  2.40513  3.72494  3.29354  2.67741  2.69355  4.24690  2.90347  2.73739  3.18146  2.89801  2.37887  2.77519  2.98518  4.58477  3.61503
          0.02038  4.29927  5.02162  0.61958  0.77255  0.48576  0.95510
    114   3.51589  5.64322  0.45943  2.71037  5.09342  3.59635  4.39211  4.79360  3.56871  4.33052  5.33868  3.28103  4.27966  3.64584  4.12768  3.44353  3.87003  4.39293  6.16923  4.92222    635 D - - -
          2.68618  4.42225  2.77519  2.73123  3.46354  2.40513  3.72494  3.29354  2.67741  2.69355  4.24690  2.90347  2.73739  3.18146  2.89801  2.37887  2.77519  2.98518  4.58477  3.61503
          0.02038  4.29927  5.02162  0.61958  0.77255  0.48576  0.95510
    115   3.56072  5.32582  4.10122  3.54753  4.79413  3.93689  4.23274  4.38601  2.53938  3.82378  4.83032  3.86493  4.43477  3.44744  0.48591  3.63577  3.80767  4.09536  5.71212  4.64919    636 R - - -
          2.68618  4.42225  2.77519  2.73123  3.46354  2.40513  3.72494  3.29354  2.67741  2.69355  4.24690  2.90347  2.73739  3.18146  2.89801  2.37887  2.77519  2.98518  4.58477  3.61503
          0.02038  4.29927  5.02162  0.61958  0.77255  0.48576  0.95510
    116   2.59737  4.69042  2.63352  2.71197  4.45882  3.26487  4.02629  3.88412  2.93001  3.51696  4.33816  3.14641  3.89438  3.21537  3.37261  1.13284  2.45123  3.43034  5.73780  4.41615    637 s - - -
          2.68618  4.42225  2.77519  2.73123  3.46354  2.40513  3.72494  3.29354  2.67741  2.69355  4.24690  2.90347  2.73739  3.18146  2.89801  2.37887  2.77519  2.98518  4.58477  3.61503
          0.02038  4.29927  5.02162  0.61958  0.77255  0.48576  0.95510
    117   2.59294  4.64551  3.19683  2.77309  4.26672  3.33765  3.93785  3.66444  2.42916  3.30275  4.13369  3.19202  3.90192  3.12544  3.11944  1.50032  1.90867  3.27397  5.54380  4.25681    638 s - - -
          2.68618  4.42225  2.77519  2.73123  3.46354  2.40513  3.72494  3.29354  2.67741  2.69355  4.24690  2.90347  2.73739  3.18146  2.89801  2.37887  2.77519  2.98518  4.58477  3.61503
          0.02038  4.29927  5.02162  0.61958  0.77255  0.48576  0.95510
    118   1.13532  4.35046  3.59575  3.29347  4.51697  1.77071  4.38555  3.93724  3.37160  3.61260  4.42696  3.46222  2.93823  3.64532  3.70223  2.56739  2.88057  3.37213  5.84482  4.63517    639 a - - -
          2.68618  4.42225  2.77519  2.73123  3.46354  2.40513  3.72494  3.29354  2.67741  2.69355  4.24690  2.90347  2.73739  3.18146  2.89801  2.37887  2.77519  2.98518  4.58477  3.61503
          0.02038  4.29927  5.02162  0.61958  0.77255  0.48576  0.95510
    119   2.65943  4.70997  3.14970  2.44094  3.91674  3.51563  3.73253  3.28654  2.55315  2.93811  3.01522  3.09406  3.90769  1.94979  2.97845  2.73919  2.48883  2.66708  5.24403  3.94600    662 q - - -
          2.68618  4.42225  2.77519  2.73123  3.46354  2.40513  3.72494  3.29354  2.67741  2.69355  4.24690  2.90347  2.73739  3.18146  2.89801  2.37887  2.77519  2.98518  4.58477  3.61503
          0.02038  4.29927  5.02162  0.61958  0.77255  0.48576  0.95510
    120   2.70217  5.12844  2.54599  2.37256  4.44166  3.43662  2.48895  3.90439  2.24063  3.41646  4.18500  2.91630  3.85226  2.19279  2.86660  2.67428  2.38664  3.50428  5.57400  4.18544    663 q - - -
          2.68618  4.42225  2.77519  2.73123  3.46354  2.40513  3.72494  3.29354  2.67741  2.69355  4.24690  2.90347  2.73739  3.18146  2.89801  2.37887  2.77519  2.98518  4.58477  3.61503
          0.02038  4.29927  5.02162  0.61958  0.77255  0.48576  0.95510
    121   2.65764  4.28034  3.71371  3.13486  3.39184  3.67719  3.93716  2.50162  2.77796  2.00525  2.26208  3.48623  4.05014  3.33259  2.83078  2.93955  2.55927  2.51932  4.87328  3.66058    664 l - - -
          2.68618  4.42225  2.77519  2.73123  3.46354  2.40513  3.72494  3.29354  2.67741  2.69355  4.24690  2.90347  2.73739  3.18146  2.89801  2.37887  2.77519  2.98518  4.58477  3.61503
          0.02038  4.29927  5.02162  0.61958  0.77255  0.48576  0.95510
    122   1.70260  4.98485  2.79520  1.96281  4.40660  3.38615  3.78545  3.84910  2.61415  3.41863  4.22170  2.64806  3.88780  2.93242  3.09223  2.21316  2.99343  3.45912  5.62251  4.25438    665 a - - -
          2.68618  4.42225  2.77519  2.73123  3.46354  2.40513  3.72494  3.29354  2.67741  2.69355  4.24690  2.90347  2.73739  3.18146  2.89801  2.37887  2.77519  2.98518  4.58477  3.61503
          0.02038  4.29927  5.02162  0.61958  0.77255  0.48576  0.95510
    123   3.25840  4.55555  5.06488  4.59988  3.79641  4.63292  5.32193  1.63739  4.48480  2.28985  3.59427  4.78179  4.96529  4.76497  4.67356  4.05069  3.53763  0.75499  5.80051  4.57236    666 v - - -
          2.68618  4.42225  2.77519  2.73123  3.46354  2.40513  3.72494  3.29354  2.67741  2.69355  4.24690  2.90347  2.73739  3.18146  2.89801  2.37887  2.77519  2.98518  4.58477  3.61503
          0.02038  4.29927  5.02162  0.61958  0.77255  0.48576  0.95510
    124   2.71053  4.54942  3.88404  3.68392  4.42308  3.36799  4.65860  3.60801  3.63610  3.45484  4.49313  3.80233  4.11264  4.01233  3.85795  2.91863  0.61272  3.25148  5.81795  4.64611    667 T - - -
          2.68618  4.42225  2.77519  2.73123  3.46354  2.40513  3.72494  3.29354  2.67741  2.69355  4.24690  2.90347  2.73739  3.18146  2.89801  2.37887  2.77519  2.98518  4.58477  3.61503
          0.02038  4.29927  5.02162  0.61958  0.77255  0.48576  0.95510
    125   2.91610  3.00258  4.79076  4.34036  3.79816  3.99614  4.93808  2.05339  4.19453  2.50983  3.68322  4.36316  4.53657  4.45178  4.34734  3.42789  3.26599  0.81716  5.56631  4.34908    668 v - - -
          2.68618  4.42225  2.77519  2.73123  3.46354  2.40513  3.72494  3.29354  2.67741  2.69355  4.24690  2.90347  2.73739  3.18146  2.89801  2.37887  2.77519  2.98518  4.58477  3.61503
          0.02038  4.29927  5.02162  0.61958  0.77255  0.48576  0.95510
    126   2.76378  4.86676  2.83870  2.72038  4.70678  1.52766  4.15768  4.25587  3.10026  3.84277  4.68275  1.37123  3.98072  3.36699  3.53301  2.83049  3.17684  3.73836  5.94184  4.60805    669 n - - -
          2.68618  4.42225  2.77519  2.73123  3.46354  2.40513  3.72494  3.29354  2.67741  2.69355  4.24690  2.90347  2.73739  3.18146  2.89801  2.37887  2.77519  2.98518  4.58477  3.61503
          0.02038  4.29927  5.02162  0.61958  0.77255  0.48576  0.95510
    127   2.83065  5.22825  2.24319  2.35144  4.68438  2.71810  3.83748  4.17278  2.73381  3.69319  4.49219  1.54356  3.91624  2.98310  3.26315  2.15438  3.12400  3.73302  5.86136  4.43185    670 n - - -
          2.68618  4.42225  2.77519  2.73123  3.46354  2.40513  3.72494  3.29354  2.67741  2.69355  4.24690  2.90347  2.73739  3.18146  2.89801  2.37887  2.77519  2.98518  4.58477  3.61503
          0.02038  4.29927  5.02162  0.61958  0.77255  0.48576  0.95510
    128   3.23178  4.57469  4.90879  4.44782  3.66670  4.49836  5.12225  1.92662  4.28927  1.93945  3.51885  4.63630  4.86093  4.58204  4.47146  3.91577  3.51566  0.79657  5.62550  4.38482    673 v - - -
          2.68618  4.42225  2.77519  2.73123  3.46354  2.40513  3.72494  3.29354  2.67741  2.69355  4.24690  2.90347  2.73739  3.18146  2.89801  2.37887  2.77519  2.98518  4.58477  3.61503
          0.02038  4.29927  5.02162  0.61958  0.77255  0.48576  0.95510
    129   2.71053  4.54942  3.88404  3.68392  4.42308  3.36799  4.65860  3.60801  3.63610  3.45484  4.49313  3.80233  4.11264  4.01233  3.85795  2.91863  0.61272  3.25148  5.81795  4.64611    674 T - - -
          2.68618  4.42225  2.77519  2.73123  3.46354  2.40513  3.72494  3.29354  2.67741  2.69355  4.24690  2.90347  2.73739  3.18146  2.89801  2.37887  2.77519  2.98518  4.58477  3.61503
          0.02038  4.29927  5.02162  0.61958  0.77255  0.48576  0.95510
    130   3.26396  4.55509  5.08151  4.61405  3.79884  4.65143  5.33518  1.60932  4.50206  2.28871  3.59300  4.79672  4.97606  4.77901  4.68983  4.06802  3.54105  0.76305  5.80667  4.58101    675 v - - -
          2.68618  4.42225  2.77519  2.73123  3.46354  2.40513  3.72494  3.29354  2.67741  2.69355  4.24690  2.90347  2.73739  3.18146  2.89801  2.37887  2.77519  2.98518  4.58477  3.61503
          0.02038  4.29927  5.02162  0.61958  0.77255  0.48576  0.95510
    131   3.01883  4.35689  4.77487  4.21338  3.05616  4.30345  4.70538  1.29909  4.08993  1.99617  3.35110  4.37042  4.61379  4.28250  4.22391  3.63519  2.67770  1.53228  5.22450  4.04571    676 i - - -
          2.68618  4.42225  2.77519  2.73123  3.46354  2.40513  3.72494  3.29354  2.67741  2.69355  4.24690  2.90347  2.73739  3.18146  2.89801  2.37887  2.77519  2.98518  4.58477  3.61503
          0.02038  4.29927  5.02162  0.61958  0.77255  0.48576  0.95510
    132   3.27312  4.55468  5.09372  4.56722  2.89131  4.64669  5.07689  0.95166  4.45752  2.00745  3.33928  4.73611  4.89934  4.61945  4.58342  4.01726  3.51906  1.64218  5.44372  4.23782    677 i - - -
          2.68618  4.42225  2.77519  2.73123  3.46354  2.40513  3.72494  3.29354  2.67741  2.69355  4.24690  2.90347  2.73739  3.18146  2.89801  2.37887  2.77519  2.98518  4.58477  3.61503
          0.02038  4.29927  5.02162  0.61958  0.77255  0.48576  0.95510
    133   2.71053  4.54942  3.88404  3.68392  4.42308  3.36799  4.65860  3.60801  3.63610  3.45484  4.49313  3.80233  4.11264  4.01233  3.85795  2.91863  0.61272  3.25148  5.81795  4.64611    678 T - - -
          2.68618  4.42225  2.77519  2.73123  3.46354  2.40513  3.72494  3.29354  2.67741  2.69355  4.24690  2.90347  2.73739  3.18146  2.89801  2.37887  2.77519  2.98518  4.58477  3.61503
          0.02038  4.29927  5.02162  0.61958  0.77255  0.48576  0.95510
    134   3.19018  5.84639  1.12261  1.41303  5.12537  3.37287  3.96632  4.67940  3.04716  4.14934  5.02046  2.82605  4.02534  3.13912  3.68915  3.04382  3.48997  4.22658  6.28806  4.73934    679 d - - -
          2.68618  4.42225  2.77519  2.73123  3.46354  2.40513  3.72494  3.29354  2.67741  2.69355  4.24690  2.90347  2.73739  3.18146  2.89801  2.37887  2.77519  2.98518  4.58477  3.61503
          0.02038  4.29927  5.02162  0.61958  0.77255  0.48576  0.95510
    135   4.11113  5.20859  5.05075  4.84764  1.06518  4.74813  3.60684  3.73389  4.66316  2.98243  4.29922  4.36831  5.03168  4.48437  4.58624  4.13994  4.32247  3.67610  3.70675  1.00488    680 y - - -
          2.68618  4.42225  2.77519  2.73123  3.46354  2.40513  3.72494  3.29354  2.67741  2.69355  4.24690  2.90347  2.73739  3.18146  2.89801  2.37887  2.77519  2.98518  4.58477  3.61503
          0.02038  4.29927  5.02162  0.61958  0.77255  0.48576  0.95510
    136   2.96709  5.27039  3.29023  2.67108  4.68922  3.65829  3.68207  4.07989  1.32143  3.52277  4.33385  3.14440  3.25996  2.27470  2.04321  2.94085  3.15763  3.71043  5.59264  4.33650    681 k - - -
          2.68618  4.42225  2.77519  2.73123  3.46354  2.40513  3.72494  3.29354  2.67741  2.69355  4.24690  2.90347  2.73739  3.18146  2.89801  2.37887  2.77519  2.98518  4.58477  3.61503
          0.07281  4.29927  2.87091  0.61958  0.77255  0.48576  0.95510
    137   2.32505  4.86856  2.95901  1.84440  4.16846  3.42896  3.69329  3.57356  2.48821  2.89921  3.99070  2.98351  2.83409  2.84018  2.94910  2.67301  2.56441  3.23377  5.41495  4.07237    682 e - - -
          2.68618  4.42225  2.77519  2.73123  3.46354  2.40513  3.72494  3.29354  2.67741  2.69355  4.24690  2.90347  2.73739  3.18146  2.89801  2.37887  2.77519  2.98518  4.58477  3.61503
          0.02146  4.24792  4.97027  0.61958  0.77255  0.55346  0.85557
    138   2.89095  5.10461  3.12742  2.29046  4.41457  3.58973  3.70552  3.78595  1.30855  2.65989  4.17989  3.10303  3.99146  2.84503  2.53854  2.89358  3.10097  3.46473  5.50396  4.22156    683 k - - -
          2.68618  4.42225  2.77519  2.73123  3.46354  2.40513  3.72494  3.29354  2.67741  2.69355  4.24690  2.90347  2.73739  3.18146  2.89801  2.37887  2.77519  2.98518  4.58477  3.61503
          0.02146  4.24792  4.97027  0.61958  0.77255  0.44564  1.02279
    139   2.47902  4.67371  3.16094  2.60117  3.88034  3.50640  3.72866  2.74836  2.17220  2.92111  3.76561  3.09377  3.49104  2.92116  2.82458  2.46544  2.31728  2.76861  5.21370  3.91720    684 k - - -
          2.68613  4.42235  2.77529  2.73133  3.46319  2.40507  3.72504  3.29364  2.67751  2.69329  4.24699  2.90356  2.73728  3.18123  2.89810  2.37886  2.77529  2.98528  4.58487  3.61513
          0.18010  2.04028  3.35762  1.17992  0.36716  0.48576  0.95510
    140   2.64358  5.06129  2.72272  2.23620  4.37263  3.42613  3.61651  3.83249  1.99857  3.11497  4.11272  2.90917  3.09862  2.72652  2.50280  2.35805  2.87434  3.17189  5.51349  4.12813    690 k - - -
          2.68618  4.42225  2.77519  2.73123  3.46354  2.40513  3.72494  3.29354  2.67741  2.69355  4.24690  2.90347  2.73739  3.18146  2.89801  2.37887  2.77519  2.98518  4.58477  3.61503
          0.02098  4.27064  4.99299  0.61958  0.77255  0.52450  0.89613
    141   2.39891  3.85138  3.00318  2.32299  4.14795  3.44779  3.65913  3.57340  2.19692  3.15908  3.96079  2.97476  3.48667  2.62895  2.90669  2.11631  2.58193  3.23240  5.38463  4.03910    691 s - - -
          2.68618  4.42225  2.77519  2.73123  3.46354  2.40513  3.72494  3.29354  2.67741  2.69355  4.24690  2.90347  2.73739  3.18146  2.89801  2.37887  2.77519  2.98518  4.58477  3.61503
          0.02098  4.27064  4.99299  0.61958  0.77255  0.46228  0.99383
    142   2.65641  5.07729  2.59374  2.37346  4.38933  3.43232  3.26637  3.85039  2.08736  3.36723  4.12967  2.69451  3.82990  2.73800  2.63845  2.07415  2.88780  2.99033  5.52952  4.14252    692 s - - -
          2.68618  4.42225  2.77519  2.73123  3.46354  2.40513  3.72494  3.29354  2.67741  2.69355  4.24690  2.90347  2.73739  3.18146  2.89801  2.37887  2.77519  2.98518  4.58477  3.61503
          0.02038  4.29927  5.02162  0.61958  0.77255  0.48576  0.95510
    143   2.52333  4.96385  2.95740  2.28296  4.27136  2.95632  3.66901  3.70924  2.30670  3.26965  4.05881  2.96284  3.85147  2.79837  2.72468  1.98310  2.35323  3.34321  5.46984  4.11042    693 s - - -
          2.68618  4.42225  2.77519  2.73123  3.46354  2.40513  3.72494  3.29354  2.67741  2.69355  4.24690  2.90347  2.73739  3.18146  2.89801  2.37887  2.77519  2.98518  4.58477  3.61503
          0.02038  4.29927  5.02162  0.61958  0.77255  0.48576  0.95510
    144   2.65964  4.87420  3.04860  2.49026  4.12844  3.47821  3.34861  3.54599  2.28955  2.77031  3.94900  3.00729  3.54341  2.81979  2.55423  2.05395  2.39055  3.21699  5.36950  4.03696    694 s - - -
          2.68618  4.42225  2.77519  2.73123  3.46354  2.40513  3.72494  3.29354  2.67741  2.69355  4.24690  2.90347  2.73739  3.18146  2.89801  2.37887  2.77519  2.98518  4.58477  3.61503
          0.02038  4.29927  5.02162  0.61958  0.77255  0.48576  0.95510
    145   2.10639  4.73243  3.04052  2.43428  4.32220  2.87528  3.86438  3.75515  2.70152  3.35356  4.15838  3.08677  2.92266  3.02682  3.15395  1.58907  2.91414  3.34392  5.57616  4.24997    695 s - - -
          2.68618  4.42225  2.77519  2.73123  3.46354  2.40513  3.72494  3.29354  2.67741  2.69355  4.24690  2.90347  2.73739  3.18146  2.89801  2.37887  2.77519  2.98518  4.58477  3.61503
          0.02038  4.29927  5.02162  0.61958  0.77255  0.48576  0.95510
    146   2.43145  3.65978  2.44385  2.63619  4.23980  3.33950  3.84084  3.66164  2.67359  3.27354  4.08168  3.09805  3.29183  3.00467  3.12380  1.52292  2.88396  3.26965  5.50765  4.18806    696 s - - -
          2.68618  4.42225  2.77519  2.73123  3.46354  2.40513  3.72494  3.29354  2.67741  2.69355  4.24690  2.90347  2.73739  3.18146  2.89801  2.37887  2.77519  2.98518  4.58477  3.61503
          0.02038  4.29927  5.02162  0.61958  0.77255  0.48576  0.95510
    147   2.32480  4.85590  2.94038  2.55741  4.37154  3.36866  3.82868  3.81104  2.62791  3.39250  4.20056  2.74605  3.88968  2.38932  3.06748  1.48183  2.96887  3.41170  5.59719  4.25793    697 s - - -
          2.68618  4.42225  2.77519  2.73123  3.46354  2.40513  3.72494  3.29354  2.67741  2.69355  4.24690  2.90347  2.73739  3.18146  2.89801  2.37887  2.77519  2.98518  4.58477  3.61503
          0.02038  4.29927  5.02162  0.61958  0.77255  0.48576  0.95510
    148   2.49859  5.03117  2.93825  2.29464  4.33720  3.43892  3.64019  3.78757  2.24637  3.32259  4.09613  2.73979  3.40154  2.75741  2.57459  2.00641  2.53260  3.40354  5.50027  4.12562    698 s - - -
          2.68618  4.42225  2.77519  2.73123  3.46354  2.40513  3.72494  3.29354  2.67741  2.69355  4.24690  2.90347  2.73739  3.18146  2.89801  2.37887  2.77519  2.98518  4.58477  3.61503
          0.02038  4.29927  5.02162  0.61958  0.77255  0.48576  0.95510
    149   2.20670  4.54535  2.54473  2.68949  3.71967  3.53408  3.76439  2.82672  2.66663  2.59114  3.20262  3.16102  3.91941  2.80709  3.08278  2.75841  2.69788  2.46423  5.10467  3.83102    699 a - - -
          2.68584  4.42232  2.77526  2.73130  3.46361  2.40519  3.72444  3.29361  2.67727  2.69362  4.24696  2.90353  2.73746  3.18153  2.89807  2.37894  2.77526  2.98525  4.58484  3.61458
          0.39078  2.46922  1.43204  1.20612  0.35576  0.48576  0.95510
    150   2.55893  4.76052  2.60196  2.41388  4.15412  2.75364  3.66619  3.58076  2.47582  3.17326  3.98316  2.92042  3.77756  2.81941  2.65827  2.38788  2.18190  3.21650  5.39869  4.05846    705 t - - -
          2.68618  4.42225  2.77519  2.73123  3.46354  2.40513  3.72494  3.29354  2.67741  2.69355  4.24690  2.90347  2.73739  3.18146  2.89801  2.37887  2.77519  2.98518  4.58477  3.61503
          0.02775  3.99431  4.71666  0.61958  0.77255  0.75694  0.63319
    151   2.49652  4.41271  3.22831  2.74570  3.76102  3.32750  3.81277  3.10029  2.70453  2.55958  3.71743  2.78312  3.83226  3.05899  3.08332  1.82986  2.80293  2.48998  5.15236  3.86975    706 s - - -
          2.68618  4.42225  2.77519  2.73123  3.46354  2.40513  3.72494  3.29354  2.67741  2.69355  4.24690  2.90347  2.73739  3.18146  2.89801  2.37887  2.77519  2.98518  4.58477  3.61503
          0.02775  3.99431  4.71666  0.61958  0.77255  0.75694  0.63319
    152   2.63648  4.94238  2.46698  2.14991  4.24038  3.32654  3.63396  3.67827  2.45887  3.25043  4.05518  2.47104  3.78756  2.77714  2.94556  2.10569  2.88655  2.88578  5.46165  4.08813    707 s - - -
          2.68618  4.42225  2.77519  2.73123  3.46354  2.40513  3.72494  3.29354  2.67741  2.69355  4.24690  2.90347  2.73739  3.18146  2.89801  2.37887  2.77519  2.98518  4.58477  3.61503
          0.02775  3.99431  4.71666  0.61958  0.77255  0.62687  0.76413
    153   1.59583  4.26595  3.41062  3.05759  4.20491  3.06567  4.13852  3.52013  3.07371  3.25690  4.11600  3.29560  1.82797  3.39168  3.41175  2.49326  2.46633  3.07641  5.56248  4.33305    708 a - - -
          2.68618  4.42225  2.77519  2.73123  3.46354  2.40513  3.72494  3.29354  2.67741  2.69355  4.24690  2.90347  2.73739  3.18146  2.89801  2.37887  2.77519  2.98518  4.58477  3.61503
          0.02560  4.07391  4.79626  0.61958  0.77255  0.68956  0.69675
    154   2.32214  4.32224  3.21991  2.92998  4.39070  1.90819  4.11750  3.84109  3.05270  3.48042  4.28966  3.21246  2.91828  3.34368  3.42608  1.47573  2.78049  3.29286  5.69008  4.43748    709 s - - -
          2.68618  4.42225  2.77519  2.73123  3.46354  2.40513  3.72494  3.29354  2.67741  2.69355  4.24690  2.90347  2.73739  3.18146  2.89801  2.37887  2.77519  2.98518  4.58477  3.61503
          0.07955  4.07391  2.82243  0.61958  0.77255  0.59615  0.80058
    155   2.29335  4.30854  3.51044  2.96743  3.50768  3.50534  3.89458  2.76677  2.89599  2.16492  2.84538  3.34305  3.94535  3.21835  3.23567  2.02674  2.83637  2.54993  4.98157  3.74719    710 s - - -
          2.68618  4.42225  2.77519  2.73123  3.46354  2.40513  3.72494  3.29354  2.67741  2.69355  4.24690  2.90347  2.73739  3.18146  2.89801  2.37887  2.77519  2.98518  4.58477  3.61503
          0.02553  4.07664  4.79898  0.61958  0.77255  0.61211  0.78133
    156   2.66441  5.10129  2.30639  2.03642  4.41064  3.36154  3.18267  3.87834  2.41075  3.39534  4.16700  2.84128  3.08995  2.74024  2.90929  2.26777  2.66619  3.47586  5.56147  4.15862    711 e - - -
          2.68618  4.42225  2.77519  2.73123  3.46354  2.40513  3.72494  3.29354  2.67741  2.69355  4.24690  2.90347  2.73739  3.18146  2.89801  2.37887  2.77519  2.98518  4.58477  3.61503
          0.08789  4.11851  2.69015  0.61958  0.77255  0.64712  0.74139
    157   2.62188  4.91269  2.86587  2.23333  4.18833  3.10406  3.27549  3.62164  2.37096  3.18860  3.98726  2.90058  3.11388  2.15908  2.82629  2.62670  2.85565  2.95496  5.39474  4.04040    712 q - - -
          2.68618  4.42225  2.77519  2.73123  3.46354  2.40513  3.72494  3.29354  2.67741  2.69355  4.24690  2.90347  2.73739  3.18146  2.89801  2.37887  2.77519  2.98518  4.58477  3.61503
          0.02605  4.05666  4.77901  0.61958  0.77255  0.61613  0.77659
    158   2.67979  5.06852  2.39038  2.30938  4.36523  2.99986  2.39368  3.82580  2.42546  3.35986  4.14638  2.85642  3.81354  2.36505  2.90890  2.65453  2.66673  3.44106  5.53726  4.14711    713 e - - -
          2.68618  4.42225  2.77519  2.73123  3.46354  2.40513  3.72494  3.29354  2.67741  2.69355  4.24690  2.90347  2.73739  3.18146  2.89801  2.37887  2.77519  2.98518  4.58477  3.61503
          0.02474  4.10744  4.82979  0.61958  0.77255  0.65800  0.72957
    159   2.58523  4.71758  2.99787  2.50109  4.03061  3.38212  3.08077  3.45042  2.50166  3.06839  3.89347  2.48688  3.82473  2.85928  2.94176  2.00106  2.62312  2.82428  5.31446  3.99185    714 s - - -
          2.68618  4.42225  2.77519  2.73123  3.46354  2.40513  3.72494  3.29354  2.67741  2.69355  4.24690  2.90347  2.73739  3.18146  2.89801  2.37887  2.77519  2.98518  4.58477  3.61503
          0.02474  4.10744  4.82979  0.61958  0.77255  0.65800  0.72957
    160   2.60664  4.85817  2.56255  2.39939  4.11103  3.40626  3.62203  3.54041  2.41162  2.92251  3.93134  2.92600  3.80807  2.33059  2.87890  2.37694  2.48059  3.20167  5.35121  3.47382    715 q - - -
          2.68618  4.42225  2.77519  2.73123  3.46354  2.40513  3.72494  3.29354  2.67741  2.69355  4.24690  2.90347  2.73739  3.18146  2.89801  2.37887  2.77519  2.98518  4.58477  3.61503
          0.10110  4.10744  2.52937  0.61958  0.77255  0.55019  0.86001
    161   2.53752  4.64180  2.91898  2.32525  4.21508  2.89157  3.82051  3.63098  2.67291  3.25258  4.07619  3.02388  3.80802  3.00018  3.10831  1.66040  2.28077  3.23919  5.49191  4.17705    716 s - - -
          2.68619  4.42226  2.77520  2.73124  3.46355  2.40504  3.72495  3.29355  2.67741  2.69356  4.24690  2.90347  2.73740  3.18147  2.89801  2.37887  2.77520  2.98519  4.58478  3.61504
          0.12593  2.68354  2.99571  0.43902  1.03471  0.54240  0.87073
    162   2.58196  4.78633  2.48773  2.46299  4.38716  2.68230  3.80392  3.83954  2.66797  3.41656  4.21838  2.95716  2.43451  2.96207  3.14553  1.79270  2.91026  3.40705  5.61911  4.26286    718 s - - -
          2.68618  4.42225  2.77519  2.73123  3.46354  2.40513  3.72494  3.29354  2.67741  2.69355  4.24690  2.90347  2.73739  3.18146  2.89801  2.37887  2.77519  2.98518  4.58477  3.61503
          0.02427  4.12644  4.84878  0.61958  0.77255  0.56147  0.84483
    163   2.51248  4.54710  3.00461  2.80472  4.40859  3.15332  4.09033  3.94141  2.99712  3.57471  4.41063  2.44682  3.84457  3.31631  3.37723  1.08406  2.94598  3.43425  5.71526  4.38937    719 s - - -
          2.68618  4.42225  2.77519  2.73123  3.46354  2.40513  3.72494  3.29354  2.67741  2.69355  4.24690  2.90347  2.73739  3.18146  2.89801  2.37887  2.77519  2.98518  4.58477  3.61503
          0.02328  4.16780  4.89015  0.61958  0.77255  0.59560  0.80125
    164   2.53940  4.59625  3.13122  2.61526  3.44985  2.53196  3.76825  3.39432  2.62060  3.03333  3.86523  2.84277  3.21239  2.95542  3.05690  2.07150  2.39893  3.06198  5.30511  4.00549    720 s - - -
          2.68618  4.42225  2.77519  2.73123  3.46354  2.40513  3.72494  3.29354  2.67741  2.69355  4.24690  2.90347  2.73739  3.18146  2.89801  2.37887  2.77519  2.98518  4.58477  3.61503
          0.02328  4.16780  4.89015  0.61958  0.77255  0.59560  0.80125
    165   2.47418  4.52484  3.10559  2.75881  4.31948  3.18788  3.97632  3.74759  2.84369  3.38223  4.20117  2.39971  3.81673  3.17215  3.24948  1.48241  2.13734  3.29378  5.60532  4.31173    721 s - - -
          2.68618  4.42225  2.77519  2.73123  3.46354  2.40513  3.72494  3.29354  2.67741  2.69355  4.24690  2.90347  2.73739  3.18146  2.89801  2.37887  2.77519  2.98518  4.58477  3.61503
          0.02328  4.16780  4.89015  0.61958  0.77255  0.59560  0.80125
    166   2.46813  3.94413  2.61098  2.04520  4.27010  3.39995  3.61183  3.71725  2.38058  3.26377  4.04226  2.89813  3.01547  2.46968  2.86192  2.61141  2.65717  3.34103  5.45291  4.07849    722 e - - -
          2.68618  4.42225  2.77519  2.73123  3.46354  2.40513  3.72494  3.29354  2.67741  2.69355  4.24690  2.90347  2.73739  3.18146  2.89801  2.37887  2.77519  2.98518  4.58477  3.61503
          0.02328  4.16780  4.89015  0.61958  0.77255  0.59560  0.80125
    167   2.66393  4.91381  2.77210  2.14542  4.32623  3.34512  3.73755  3.76288  2.55700  3.33971  4.14783  2.54858  3.84333  2.88790  3.02327  1.74781  2.43025  3.38202  5.54871  4.18945    723 s - - -
          2.68618  4.42225  2.77519  2.73123  3.46354  2.40513  3.72494  3.29354  2.67741  2.69355  4.24690  2.90347  2.73739  3.18146  2.89801  2.37887  2.77519  2.98518  4.58477  3.61503
          0.02328  4.16780  4.89015  0.61958  0.77255  0.59560  0.80125
    168   2.61895  4.86300  2.61895  2.28647  4.11973  3.42128  3.64042  3.53549  2.43498  3.13205  3.60326  2.40700  3.82349  2.78310  2.90434  2.63976  2.37258  2.71439  5.36398  4.01688    724 e - - -
          2.68618  4.42225  2.77519  2.73123  3.46354  2.40513  3.72494  3.29354  2.67741  2.69355  4.24690  2.90347  2.73739  3.18146  2.89801  2.37887  2.77519  2.98518  4.58477  3.61503
          0.02328  4.16780  4.89015  0.61958  0.77255  0.59560  0.80125
    169   2.46377  4.97884  2.39773  2.18771  4.26325  2.94116  3.24894  3.71068  2.38179  2.97852  4.03791  2.89672  3.30455  2.73284  2.86407  2.61375  2.85416  3.33713  5.44887  3.53458    725 e - - -
          2.68618  4.42225  2.77519  2.73123  3.46354  2.40513  3.72494  3.29354  2.67741  2.69355  4.24690  2.90347  2.73739  3.18146  2.89801  2.37887  2.77519  2.98518  4.58477  3.61503
          0.02328  4.16780  4.89015  0.61958  0.77255  0.59560  0.80125
    170   2.60647  4.68559  3.09139  2.53106  3.90974  3.11627  3.66462  2.99821  2.10156  2.93887  3.31585  3.02734  3.84689  2.84266  2.73453  2.16824  2.83870  3.01038  5.21237  3.91076    726 k - - -
          2.68618  4.42225  2.77519  2.73123  3.46354  2.40513  3.72494  3.29354  2.67741  2.69355  4.24690  2.90347  2.73739  3.18146  2.89801  2.37887  2.77519  2.98518  4.58477  3.61503
          0.12421  4.10902  2.29875  0.61958  0.77255  0.59560  0.80125
    171   1.95134  4.19062  3.30840  3.07650  4.38452  1.43189  4.22100  3.80880  3.21341  3.49071  4.30812  3.26163  3.68775  3.48419  3.53983  1.93143  2.72288  3.22953  5.71289  4.49307    727 g - - -
          2.68618  4.42225  2.77519  2.73123  3.46354  2.40513  3.72494  3.29354  2.67741  2.69355  4.24690  2.90347  2.73739  3.18146  2.89801  2.37887  2.77519  2.98518  4.58477  3.61503
          0.02725  4.01206  4.73441  0.61958  0.77255  0.68707  0.69927
    172   2.38813  4.41302  3.26593  2.71109  3.60060  3.47220  3.74121  2.54460  2.66234  2.64975  3.24993  3.15676  3.87257  2.62198  3.05139  2.35434  2.58440  2.69393  5.00471  3.74655    728 s - - -
          2.68618  4.42225  2.77519  2.73123  3.46354  2.40513  3.72494  3.29354  2.67741  2.69355  4.24690  2.90347  2.73739  3.18146  2.89801  2.37887  2.77519  2.98518  4.58477  3.61503
          0.02725  4.01206  4.73441  0.61958  0.77255  0.68707  0.69927
    173   2.65973  4.87657  2.75313  2.41921  4.31538  3.31026  3.70250  3.75842  2.12130  3.32662  4.14793  2.34571  3.82126  2.85901  2.84689  1.82733  2.94242  3.37795  5.50875  4.16855    729 s - - -
          2.68618  4.42225  2.77519  2.73123  3.46354  2.40513  3.72494  3.29354  2.67741  2.69355  4.24690  2.90347  2.73739  3.18146  2.89801  2.37887  2.77519  2.98518  4.58477  3.61503
          0.08677  4.01206  2.73311  0.61958  0.77255  0.68707  0.69927
    174   2.67528  4.68256  3.24384  2.68931  3.97406  3.44676  3.68165  3.37925  2.27043  2.64926  3.88359  3.11901  3.88628  2.87075  1.77624  2.34230  2.92838  3.08749  5.22691  3.95086    730 r - - -
          2.68618  4.42225  2.77519  2.73123  3.46354  2.40513  3.72494  3.29354  2.67741  2.69355  4.24690  2.90347  2.73739  3.18146  2.89801  2.37887  2.77519  2.98518  4.58477  3.61503
          0.02890  3.95419  4.67654  0.61958  0.77255  0.73421  0.65371
    175   2.30557  4.56302  3.06065  2.55171  3.81353  3.38715  3.19077  3.20906  2.51410  2.86311  3.71511  3.02818  3.81613  2.63204  2.92392  2.27361  2.80535  2.53998  5.15023  3.85800    731 s - - -
          2.68618  4.42225  2.77519  2.73123  3.46354  2.40513  3.72494  3.29354  2.67741  2.69355  4.24690  2.90347  2.73739  3.18146  2.89801  2.37887  2.77519  2.98518  4.58477  3.61503
          0.02890  3.95419  4.67654  0.61958  0.77255  0.62907  0.76162
    176   2.02457  4.58116  2.87472  2.30019  4.19779  3.19969  3.84342  3.58570  2.71085  3.24021  4.07977  3.01902  3.78844  3.03742  3.13040  1.64518  2.86253  3.19549  5.49155  4.18392    732 s - - -
          2.68618  4.42225  2.77519  2.73123  3.46354  2.40513  3.72494  3.29354  2.67741  2.69355  4.24690  2.90347  2.73739  3.18146  2.89801  2.37887  2.77519  2.98518  4.58477  3.61503
          0.08722  4.02076  2.72438  0.61958  0.77255  0.67954  0.70694
    177   2.50356  4.56672  2.96760  2.57816  4.09954  3.23256  3.77129  3.50602  2.56981  3.13862  3.98030  3.02174  3.77982  2.44206  2.95953  1.86874  2.26966  3.13788  5.38352  4.08472    733 s - - -
          2.68618  4.42225  2.77519  2.73123  3.46354  2.40513  3.72494  3.29354  2.67741  2.69355  4.24690  2.90347  2.73739  3.18146  2.89801  2.37887  2.77519  2.98518  4.58477  3.61503
          0.02866  3.96220  4.68455  0.61958  0.77255  0.72797  0.65950
    178   2.35692  4.31759  3.13266  2.90794  4.20954  3.02749  4.08021  3.67247  2.99555  3.35173  4.22545  3.19697  1.44477  3.34142  3.32231  2.10703  2.81097  3.19884  5.54553  4.27544    734 p - - -
          2.68618  4.42225  2.77519  2.73123  3.46354  2.40513  3.72494  3.29354  2.67741  2.69355  4.24690  2.90347  2.73739  3.18146  2.89801  2.37887  2.77519  2.98518  4.58477  3.61503
          0.02866  3.96220  4.68455  0.61958  0.77255  0.65302  0.73495
    179   2.76303  4.93759  3.14797  2.56400  4.25558  3.50917  3.17734  3.65145  1.95821  3.19590  4.02706  3.03921  3.89447  2.74971  1.90769  2.78218  2.31996  3.32691  5.35812  4.08762    735 r - - -
          2.68618  4.42225  2.77519  2.73123  3.46354  2.40513  3.72494  3.29354  2.67741  2.69355  4.24690  2.90347  2.73739  3.18146  2.89801  2.37887  2.77519  2.98518  4.58477  3.61503
          0.02734  4.00903  4.73138  0.61958  0.77255  0.60078  0.79492
    180   2.66383  4.94741  2.74643  2.11057  4.28782  2.19259  3.66206  3.72326  2.43955  3.28673  4.09345  2.63390  3.81818  2.80542  2.67545  2.66490  2.60878  3.35655  5.48737  4.12952    736 e - - -
          2.68618  4.42225  2.77519  2.73123  3.46354  2.40513  3.72494  3.29354  2.67741  2.69355  4.24690  2.90347  2.73739  3.18146  2.89801  2.37887  2.77519  2.98518  4.58477  3.61503
          0.02590  4.06222  4.78457  0.61958  0.77255  0.54849  0.86232
    181   2.69000  5.13702  2.03336  1.99045  4.42458  3.36068  2.97784  3.90855  2.42477  3.42172  4.19750  2.83416  3.80953  2.53427  2.92276  2.65082  2.92979  3.50644  5.57832  3.40978    737 e - - -
          2.68618  4.42225  2.77519  2.73123  3.46354  2.40513  3.72494  3.29354  2.67741  2.69355  4.24690  2.90347  2.73739  3.18146  2.89801  2.37887  2.77519  2.98518  4.58477  3.61503
          0.02454  4.11535  4.83770  0.61958  0.77255  0.58900  0.80942
    182   2.36296  4.50781  2.92332  2.65148  3.67635  3.49380  3.37225  3.05244  2.62194  2.10512  3.33976  3.12168  3.88057  2.73048  3.03285  2.72181  2.82327  2.64416  5.05984  3.78659    738 l - - -
          2.68618  4.42225  2.77519  2.73123  3.46354  2.40513  3.72494  3.29354  2.67741  2.69355  4.24690  2.90347  2.73739  3.18146  2.89801  2.37887  2.77519  2.98518  4.58477  3.61503
          0.07902  4.11535  2.81905  0.61958  0.77255  0.58900  0.80942
    183   2.04911  4.26950  3.40591  2.96206  3.02330  3.21451  3.95742  3.10908  2.94986  2.84721  3.75392  3.27104  3.80988  3.26065  3.29916  1.60786  2.77192  2.79760  5.15803  3.86506    739 s - - -
          2.68618  4.42225  2.77519  2.73123  3.46354  2.40513  3.72494  3.29354  2.67741  2.69355  4.24690  2.90347  2.73739  3.18146  2.89801  2.37887  2.77519  2.98518  4.58477  3.61503
          0.02763  3.99845  4.72080  0.61958  0.77255  0.64190  0.74717
    184   2.35462  4.32493  3.35094  2.81711  3.65057  3.36074  3.82525  2.96668  2.77507  2.38410  3.58652  3.20908  3.25753  3.09894  3.14939  2.21208  2.39935  2.46107  5.06223  3.81473    740 s - - -
          2.68618  4.42225  2.77519  2.73123  3.46354  2.40513  3.72494  3.29354  2.67741  2.69355  4.24690  2.90347  2.73739  3.18146  2.89801  2.37887  2.77519  2.98518  4.58477  3.61503
          0.02763  3.99845  4.72080  0.61958  0.77255  0.64190  0.74717
    185   2.26209  4.25261  3.50268  3.01669  3.58337  2.45119  3.95768  2.73723  2.94881  1.95069  3.53437  3.34477  3.89185  3.27831  3.27367  2.71148  2.80562  2.35482  5.06906  3.83349    741 l - - -
          2.68618  4.42225  2.77519  2.73123  3.46354  2.40513  3.72494  3.29354  2.67741  2.69355  4.24690  2.90347  2.73739  3.18146  2.89801  2.37887  2.77519  2.98518  4.58477  3.61503
          0.13287  3.95111  2.25201  0.61958  0.77255  0.46471  0.98972
    186   2.76461  5.15588  2.22185  2.22342  4.35037  3.28924  2.56102  3.92905  2.53556  3.46066  4.28234  1.89439  3.81451  2.82850  3.03000  2.71665  3.02525  3.54563  5.57925  4.13925    742 n - - -
          2.68618  4.42225  2.77519  2.73123  3.46354  2.40513  3.72494  3.29354  2.67741  2.69355  4.24690  2.90347  2.73739  3.18146  2.89801  2.37887  2.77519  2.98518  4.58477  3.61503
          0.02828  3.97570  4.69804  0.61958  0.77255  0.62064  0.77132
    187   2.77530  5.21130  1.91324  2.17588  4.54751  2.13308  3.69690  4.03398  2.60794  3.55876  4.37502  2.49789  3.80388  2.52562  3.14098  2.71533  3.05061  3.62599  5.73467  4.29558    743 d - - -
          2.68618  4.42225  2.77519  2.73123  3.46354  2.40513  3.72494  3.29354  2.67741  2.69355  4.24690  2.90347  2.73739  3.18146  2.89801  2.37887  2.77519  2.98518  4.58477  3.61503
          0.02828  3.97570  4.69804  0.61958  0.77255  0.62064  0.77132
    188   2.78750  5.07012  2.41539  1.29152  4.47087  3.24759  3.76677  3.92038  2.63768  3.51387  4.37832  2.82254  3.83714  2.94268  3.09594  2.40412  3.09112  3.53932  5.69182  4.29265    744 e - - -
          2.68618  4.42225  2.77519  2.73123  3.46354  2.40513  3.72494  3.29354  2.67741  2.69355  4.24690  2.90347  2.73739  3.18146  2.89801  2.37887  2.77519  2.98518  4.58477  3.61503
          0.02828  3.97570  4.69804  0.61958  0.77255  0.62064  0.77132
    189   2.48904  4.45242  3.15382  2.67878  3.82700  3.29885  3.17927  3.23322  2.63745  2.90825  3.76975  3.10239  3.80592  3.00277  3.02326  1.80770  2.57474  2.60960  5.18705  3.89825    745 s - - -
          2.68618  4.42225  2.77519  2.73123  3.46354  2.40513  3.72494  3.29354  2.67741  2.69355  4.24690  2.90347  2.73739  3.18146  2.89801  2.37887  2.77519  2.98518  4.58477  3.61503
          0.02828  3.97570  4.69804  0.61958  0.77255  0.62064  0.77132
    190   2.29595  4.11145  3.12257  2.91974  3.63344  2.94205  3.95593  2.75049  2.85657  2.60137  3.73847  3.17469  3.62920  3.29012  3.10490  2.49762  2.07478  2.50133  5.11563  3.86109    746 t - - -
          2.68618  4.42225  2.77519  2.73123  3.46354  2.40513  3.72494  3.29354  2.67741  2.69355  4.24690  2.90347  2.73739  3.18146  2.89801  2.37887  2.77519  2.98518  4.58477  3.61503
          0.04576  3.50295  4.22530  0.61958  0.77255  0.40981  1.08998
    191   2.59929  4.67543  2.88201  2.48393  4.04096  3.28617  3.61112  3.47922  2.24289  3.06963  3.93151  2.94403  3.77517  2.45400  2.32470  2.21668  2.87070  3.15095  5.26077  3.96851    747 s - - -
          2.68618  4.42225  2.77519  2.73123  3.46354  2.40513  3.72494  3.29354  2.67741  2.69355  4.24690  2.90347  2.73739  3.18146  2.89801  2.37887  2.77519  2.98518  4.58477  3.61503
          0.03708  3.70901  4.43135  0.61958  0.77255  0.48576  0.95510
    192   2.39735  4.24607  3.29358  2.87305  3.57639  3.20047  3.85988  2.86790  2.76214  2.60769  2.89327  3.20110  3.77436  3.15624  3.07717  1.94147  2.75255  2.61736  5.05979  3.76080    748 s - - -
          2.68618  4.42225  2.77519  2.73123  3.46354  2.40513  3.72494  3.29354  2.67741  2.69355  4.24690  2.90347  2.73739  3.18146  2.89801  2.37887  2.77519  2.98518  4.58477  3.61503
          0.02511  3.69704        *  0.61958  0.77255  0.00000        *
//
