# Supplementary material for: Uncoupled evolution of the Polycomb system and deep origin of non-canonical PRC1
Source: Commun Biol. 2023 Nov 10;6:1144. doi: 10.1038/s42003-023-05501-x (PMC10638273; doi:10.1038/s42003-023-05501-x)
Supplement: Supplementary file 7 — Supplementary Data 4 [file 42003_2023_5501_MOESM7_ESM.zip › Supplementary Data 4/SUZ12/SUZ12_fulllengthprofile.hmm]

HMMER3/f [3.3.2 | Nov 2020]
NAME  SUZ12_fulllengthprofile.hmm
LENG  624
ALPH  amino
RF    no
MM    no
CONS  yes
CS    no
MAP   yes
DATE  Fri Jun 10 09:53:31 2022
NSEQ  41
EFFN  5.622986
CKSUM 1435738496
STATS LOCAL MSV      -12.1691  0.69706
STATS LOCAL VITERBI  -13.3110  0.69706
STATS LOCAL FORWARD   -5.7283  0.69706
HMM          A        C        D        E        F        G        H        I        K        L        M        N        P        Q        R        S        T        V        W        Y   
            m->m     m->i     m->d     i->m     i->i     d->m     d->d
  COMPO   2.58439  4.11131  2.88706  2.58556  3.34635  3.05900  3.45996  3.19956  2.63153  2.52850  3.75515  2.99588  3.16180  2.93506  2.73958  2.52142  2.80853  2.83805  4.54302  3.58670
          2.68656  4.42263  2.77558  2.73162  3.46361  2.40467  3.72533  3.29392  2.67779  2.69393  4.23649  2.90385  2.73654  3.18185  2.89800  2.37897  2.77558  2.98525  4.58515  3.61541
          0.49469  1.33222  2.06872  0.88574  0.53172  0.00000        *
      1   2.61257  4.65686  3.53734  3.02692  3.75758  4.14916  4.43717  2.69931  3.63336  2.16421  1.01320  4.01939  4.52264  3.89468  3.89781  3.42341  3.32955  2.86786  5.26538  4.06159      5 m - - -
          2.68618  4.42225  2.77519  2.73123  3.46354  2.40513  3.72494  3.29354  2.67741  2.69355  4.24690  2.90347  2.73739  3.18146  2.89801  2.37887  2.77519  2.98518  4.58477  3.61503
          0.03959  5.29095  3.38792  0.61958  0.77255  0.89620  0.52445
      2   1.82793  5.26262  3.36294  2.80562  4.52009  2.66386  4.01702  3.50137  2.39568  3.05149  4.32879  2.91165  2.31444  3.15374  2.99797  2.31906  3.23031  2.82095  5.75320  4.40325      6 a - - -
          2.68618  4.42225  2.77519  2.73123  3.46354  2.40513  3.72494  3.29354  2.67741  2.69355  4.24690  2.90347  2.73739  3.18146  2.89801  2.37887  2.77519  2.98518  4.58477  3.61503
          0.00775  5.25912  5.98146  0.61958  0.77255  0.97168  0.47553
      3   2.43740  3.72528  3.38368  2.82604  4.47749  3.82471  3.57789  3.89933  2.02669  2.59616  4.29922  3.02244  2.43386  3.17132  3.28717  1.85248  2.67850  3.29302  5.72769  4.38574      7 s - - -
          2.68618  4.42225  2.77519  2.73123  3.46354  2.40513  3.72494  3.29354  2.67741  2.69355  4.24690  2.90347  2.73739  3.18146  2.89801  2.37887  2.77519  2.98518  4.58477  3.61503
          0.00775  5.25912  5.98146  0.61958  0.77255  0.97168  0.47553
      4   2.63328  5.48726  3.24712  2.19666  4.82599  3.31615  3.25599  4.30730  1.64241  3.11434  4.52964  2.67048  4.16161  2.70653  2.68356  2.79133  2.99584  2.47566  5.92362  4.51684      8 k - - -
          2.68618  4.42225  2.77519  2.73123  3.46354  2.40513  3.72494  3.29354  2.67741  2.69355  4.24690  2.90347  2.73739  3.18146  2.89801  2.37887  2.77519  2.98518  4.58477  3.61503
          0.00775  5.25912  5.98146  0.61958  0.77255  0.97168  0.47553
      5   2.50604  5.48352  2.78029  2.69216  4.82073  3.08685  3.23558  4.30112  1.39785  3.16013  4.52627  3.23905  3.24452  2.88631  2.83115  2.79726  2.66272  3.21249  5.92090  4.51484      9 k - - -
          2.68618  4.42225  2.77519  2.73123  3.46354  2.40513  3.72494  3.29354  2.67741  2.69355  4.24690  2.90347  2.73739  3.18146  2.89801  2.37887  2.77519  2.98518  4.58477  3.61503
          0.00775  5.25912  5.98146  0.61958  0.77255  0.97168  0.47553
      6   2.99654  5.50708  2.83862  2.43284  4.85318  3.76876  2.52472  4.33880  1.93296  3.81205  4.54780  3.23609  3.42181  2.78311  1.79685  2.33328  2.68919  3.89835  5.93840  4.52833     10 r - - -
          2.68618  4.42225  2.77519  2.73123  3.46354  2.40513  3.72494  3.29354  2.67741  2.69355  4.24690  2.90347  2.73739  3.18146  2.89801  2.37887  2.77519  2.98518  4.58477  3.61503
          0.04583  5.25912  3.22908  0.61958  0.77255  0.97168  0.47553
      7   2.66423  5.48640  2.35140  1.71096  4.83204  3.06744  3.93453  4.31850  2.33482  3.79193  4.52696  2.57286  3.34996  3.03074  2.49273  2.43739  2.89497  3.87736  5.91870  3.71947     11 e - - -
          2.68618  4.42225  2.77519  2.73123  3.46354  2.40513  3.72494  3.29354  2.67741  2.69355  4.24690  2.90347  2.73739  3.18146  2.89801  2.37887  2.77519  2.98518  4.58477  3.61503
          0.05207  5.22135  3.09368  0.61958  0.77255  1.05171  0.42977
      8   2.76892  5.44175  2.86345  2.43060  4.77750  3.11569  3.91873  3.73290  2.16272  3.74305  3.52202  2.83003  3.16345  2.84900  2.11919  2.50110  2.72240  2.50259  5.88004  4.47478     12 r - - -
          2.68618  4.42225  2.77519  2.73123  3.46354  2.40513  3.72494  3.29354  2.67741  2.69355  4.24690  2.90347  2.73739  3.18146  2.89801  2.37887  2.77519  2.98518  4.58477  3.61503
          0.03114  5.17769  3.68810  0.61958  0.77255  1.13359  0.38842
      9   2.39568  5.43252  2.06972  2.50622  4.76834  2.67123  3.91251  4.24728  2.65217  3.73456  4.47729  2.93141  4.11674  3.01247  2.12983  2.47347  2.31369  3.12598  5.87255  4.46761     13 d - - -
          2.68618  4.42225  2.77519  2.73123  3.46354  2.40513  3.72494  3.29354  2.67741  2.69355  4.24690  2.90347  2.73739  3.18146  2.89801  2.37887  2.77519  2.98518  4.58477  3.61503
          0.02994  5.15516  3.74107  0.61958  0.77255  1.17210  0.37065
     10   2.74200  5.33947  3.22901  2.34085  3.56073  2.99210  3.91894  4.09987  2.33095  2.74141  4.39146  2.22453  4.11928  3.03081  2.62460  2.13165  2.47489  3.15253  5.79818  4.41414     14 s - - -
          2.68618  4.42225  2.77519  2.73123  3.46354  2.40513  3.72494  3.29354  2.67741  2.69355  4.24690  2.90347  2.73739  3.18146  2.89801  2.37887  2.77519  2.98518  4.58477  3.61503
          0.00879  5.13401  5.85636  0.61958  0.77255  1.01029  0.45273
     11   2.41650  5.45745  2.16151  2.48159  4.80048  2.89972  3.47383  3.65350  2.46170  3.76186  4.49865  2.62027  3.19578  3.01041  2.71893  2.18891  2.49169  3.84699  5.89136  3.90840     15 d - - -
          2.68613  4.41640  2.77421  2.73244  3.46499  2.40507  3.72474  3.29430  2.67788  2.69484  4.24430  2.90377  2.73697  3.18190  2.89641  2.37758  2.77567  2.98600  4.58544  3.61621
          1.11242  0.52217  2.55099  1.93381  0.15618  1.02414  0.44489
     12   1.96790  2.44082  3.54984  2.98837  4.05549  3.05455  3.17912  3.43699  2.96678  2.87829  3.97067  3.46347  2.86375  3.29766  2.86692  2.41366  2.63322  2.88760  5.43044  3.66500     36 a - - -
          2.68618  4.42225  2.77519  2.73123  3.46354  2.40513  3.72494  3.29354  2.67741  2.69355  4.24690  2.90347  2.73739  3.18146  2.89801  2.37887  2.77519  2.98518  4.58477  3.61503
          0.13718  5.12012  2.10200  0.61958  0.77255  1.22761  0.34671
     13   2.62836  3.69380  3.17369  2.46214  4.56673  3.66814  3.18882  4.02135  2.61602  3.55303  4.32077  3.15637  2.98239  2.43255  2.26901  1.99157  2.52774  3.02100  5.72884  4.34774     37 s - - -
          2.68618  4.42225  2.77519  2.73123  3.46354  2.40513  3.72494  3.29354  2.67741  2.69355  4.24690  2.90347  2.73739  3.18146  2.89801  2.37887  2.77519  2.98518  4.58477  3.61503
          0.01013  4.99308  5.71542  0.61958  0.77255  1.39369  0.28523
     14   2.87307  5.38428  2.86055  2.02499  4.72965  3.26550  3.06037  4.21576  1.86512  3.20488  4.42489  2.91547  3.26710  2.52425  2.63212  2.47230  2.70681  3.77508  5.81672  4.40567     38 k - - -
          2.68618  4.42225  2.77519  2.73123  3.46354  2.40513  3.72494  3.29354  2.67741  2.69355  4.24690  2.90347  2.73739  3.18146  2.89801  2.37887  2.77519  2.98518  4.58477  3.61503
          0.01013  4.99308  5.71542  0.61958  0.77255  1.39369  0.28523
     15   2.56542  5.38963  2.38088  2.43888  4.73523  3.64921  3.02068  4.22116  1.85529  3.69466  4.43050  2.91952  4.04386  2.39915  2.55194  2.08219  3.10965  3.78062  5.82138  4.41061     39 k - - -
          2.68618  4.42225  2.77519  2.73123  3.46354  2.40513  3.72494  3.29354  2.67741  2.69355  4.24690  2.90347  2.73739  3.18146  2.89801  2.37887  2.77519  2.98518  4.58477  3.61503
          0.01013  4.99308  5.71542  0.61958  0.77255  1.20230  0.35739
     16   2.53997  5.36951  2.86371  2.37252  4.70080  3.67120  3.85975  4.17712  2.18305  3.66889  4.41385  2.94318  2.55131  2.96068  2.65986  2.14522  2.24930  3.34227  3.79674  4.40810     40 s - - -
          2.68558  4.42299  2.77568  2.73071  3.46428  2.40526  3.72335  3.29347  2.67815  2.69414  4.24764  2.90373  2.73814  3.18116  2.89652  2.37838  2.77542  2.98482  4.58473  3.61577
          0.88423  0.53816  5.76072  1.07591  0.41701  0.94581  0.49162
     17   2.32531  5.37162  2.75746  2.52427  3.90973  3.72091  3.91135  3.67470  2.10418  2.60439  4.42025  3.20090  3.11081  2.51798  2.78003  2.52224  2.38989  3.74611  5.82262  3.50523     44 k - - -
          2.68618  4.42225  2.77519  2.73123  3.46354  2.40513  3.72494  3.29354  2.67741  2.69355  4.24690  2.90347  2.73739  3.18146  2.89801  2.37887  2.77519  2.98518  4.58477  3.61503
          0.00878  5.13499  5.85733  0.61958  0.77255  1.20468  0.35637
     18   1.99083  4.50406  4.23659  3.65720  2.52028  3.24395  4.32326  2.65519  2.79520  2.11600  3.16134  3.93811  4.40765  3.81575  3.22400  2.31323  2.69102  2.44433  5.10867  3.44038     45 a - - -
          2.68618  4.42225  2.77519  2.73123  3.46354  2.40513  3.72494  3.29354  2.67741  2.69355  4.24690  2.90347  2.73739  3.18146  2.89801  2.37887  2.77519  2.98518  4.58477  3.61503
          0.00878  5.13499  5.85733  0.61958  0.77255  1.20468  0.35637
     19   2.43735  5.45418  2.39688  1.55509  4.79831  3.71094  3.90257  4.28444  2.24052  3.75907  4.49554  2.93425  3.67036  2.64180  3.13374  2.18031  3.17487  3.31795  5.88706  4.47529     46 e - - -
          2.68618  4.42225  2.77519  2.73123  3.46354  2.40513  3.72494  3.29354  2.67741  2.69355  4.24690  2.90347  2.73739  3.18146  2.89801  2.37887  2.77519  2.98518  4.58477  3.61503
          0.00878  5.13499  5.85733  0.61958  0.77255  1.20468  0.35637
     20   2.93436  5.44447  2.46129  2.15284  4.78943  3.32673  2.97826  4.27520  2.24916  3.74962  2.97392  3.17546  4.10147  2.24993  2.26674  2.45701  2.76557  3.83506  5.87713  4.46640     47 e - - -
          2.68618  4.42225  2.77519  2.73123  3.46354  2.40513  3.72494  3.29354  2.67741  2.69355  4.24690  2.90347  2.73739  3.18146  2.89801  2.37887  2.77519  2.98518  4.58477  3.61503
          0.05608  5.13499  3.02312  0.61958  0.77255  0.46306  0.99251
     21   2.44563  3.93369  3.15335  1.84898  4.47066  3.84203  3.56077  2.93170  2.58232  2.72506  3.18593  3.36921  4.23200  2.30934  3.02721  2.69844  3.24494  2.66588  5.72850  3.87430     48 e - - -
          2.68618  4.42225  2.77519  2.73123  3.46354  2.40513  3.72494  3.29354  2.67741  2.69355  4.24690  2.90347  2.73739  3.18146  2.89801  2.37887  2.77519  2.98518  4.58477  3.61503
          0.00754  5.28666  6.00900  0.61958  0.77255  0.90687  0.51716
     22   2.21793  5.51464  2.42283  2.27402  4.85841  2.89130  3.24753  4.34356  2.54442  3.81933  4.55575  3.24757  4.17376  1.56298  2.96783  2.96942  2.89736  3.36749  5.94799  4.53765     49 q - - -
          2.68618  4.42225  2.77519  2.73123  3.46354  2.40513  3.72494  3.29354  2.67741  2.69355  4.24690  2.90347  2.73739  3.18146  2.89801  2.37887  2.77519  2.98518  4.58477  3.61503
          0.00754  5.28666  6.00900  0.61958  0.77255  0.90687  0.51716
     23   1.73834  5.40975  2.67469  2.06011  4.70572  3.17710  3.45320  2.80558  2.77066  3.14447  3.54842  3.30983  3.38514  2.91271  2.65856  3.01377  3.25660  3.00354  5.87300  4.49378     50 a - - -
          2.68618  4.42225  2.77519  2.73123  3.46354  2.40513  3.72494  3.29354  2.67741  2.69355  4.24690  2.90347  2.73739  3.18146  2.89801  2.37887  2.77519  2.98518  4.58477  3.61503
          0.00728  5.32178  6.04413  0.61958  0.77255  0.77014  0.62166
     24   2.01152  5.53861  1.78935  2.24940  4.88129  3.25685  3.29731  4.36561  2.53774  3.31620  3.31930  2.79784  4.20146  2.77699  3.22357  2.69671  2.74245  3.92797  5.97272  4.56315     51 d - - -
          2.68618  4.42225  2.77519  2.73123  3.46354  2.40513  3.72494  3.29354  2.67741  2.69355  4.24690  2.90347  2.73739  3.18146  2.89801  2.37887  2.77519  2.98518  4.58477  3.61503
          0.00712  5.34469  6.06703  0.61958  0.77255  0.84588  0.56068
     25   1.97509  5.52883  2.67997  2.34504  3.70597  3.80951  2.20717  4.34904  2.48184  3.27017  4.57117  3.27943  3.70087  2.66701  2.55553  2.67047  2.90035  3.91605  5.96534  3.34959     52 a - - -
          2.68618  4.42225  2.77519  2.73123  3.46354  2.40513  3.72494  3.29354  2.67741  2.69355  4.24690  2.90347  2.73739  3.18146  2.89801  2.37887  2.77519  2.98518  4.58477  3.61503
          0.00712  5.34469  6.06703  0.61958  0.77255  0.84588  0.56068
     26   2.33649  5.61742  2.65069  1.00325  4.95833  3.83656  3.45594  4.44609  2.80152  3.92054  4.66201  3.30210  3.35500  2.82621  2.86913  3.05835  3.33557  4.00639  6.04967  4.63319     53 e - - -
          2.68618  4.42225  2.77519  2.73123  3.46354  2.40513  3.72494  3.29354  2.67741  2.69355  4.24690  2.90347  2.73739  3.18146  2.89801  2.37887  2.77519  2.98518  4.58477  3.61503
          0.00712  5.34469  6.06703  0.61958  0.77255  0.84588  0.56068
     27   2.61195  5.31878  2.94736  1.53528  4.57932  3.85631  4.05571  4.00949  2.83672  1.96795  3.53495  3.36851  4.24740  2.80721  3.30939  2.77598  2.39241  3.09149  5.80586  4.45262     54 e - - -
          2.68618  4.42225  2.77519  2.73123  3.46354  2.40513  3.72494  3.29354  2.67741  2.69355  4.24690  2.90347  2.73739  3.18146  2.89801  2.37887  2.77519  2.98518  4.58477  3.61503
          0.00712  5.34469  6.06703  0.61958  0.77255  0.84588  0.56068
     28   2.72479  4.73454  4.27439  3.73204  1.03810  4.08674  4.50235  3.28196  3.66656  2.63277  3.92126  2.94456  4.52914  3.93570  3.94776  2.06626  2.89971  3.05827  5.39055  4.16698     55 f - - -
          2.68618  4.42225  2.77519  2.73123  3.46354  2.40513  3.72494  3.29354  2.67741  2.69355  4.24690  2.90347  2.73739  3.18146  2.89801  2.37887  2.77519  2.98518  4.58477  3.61503
          0.00712  5.34469  6.06703  0.61958  0.77255  0.64691  0.74163
     29   2.57177  4.57984  4.57421  3.28466  2.96530  3.40583  4.51156  2.28212  3.34857  1.13286  3.69475  4.19192  4.57777  3.31194  4.04414  2.97020  3.33695  2.34743  5.19133  3.99973     56 l - - -
          2.68618  4.42225  2.77519  2.73123  3.46354  2.40513  3.72494  3.29354  2.67741  2.69355  4.24690  2.90347  2.73739  3.18146  2.89801  2.37887  2.77519  2.98518  4.58477  3.61503
          0.00688  5.37815  6.10050  0.61958  0.77255  0.74663  0.64238
     30   2.27940  5.56370  2.96442  2.20077  4.90988  3.25864  4.01055  4.39665  2.23160  3.86943  4.60410  2.77755  3.38834  1.98671  2.19338  2.38646  3.02496  3.95494  5.99568  4.58403     57 q - - -
          2.68618  4.42225  2.77519  2.73123  3.46354  2.40513  3.72494  3.29354  2.67741  2.69355  4.24690  2.90347  2.73739  3.18146  2.89801  2.37887  2.77519  2.98518  4.58477  3.61503
          0.00688  5.37815  6.10050  0.61958  0.77255  0.35158  1.21597
     31   1.21248  5.43122  2.98201  2.63714  4.71153  3.89553  3.55106  3.49541  2.85792  3.17837  4.48962  3.39433  3.44476  3.21377  2.70625  2.53058  2.60555  3.27249  5.90484  4.53679     58 a - - -
          2.68618  4.42225  2.77519  2.73123  3.46354  2.40513  3.72494  3.29354  2.67741  2.69355  4.24690  2.90347  2.73739  3.18146  2.89801  2.37887  2.77519  2.98518  4.58477  3.61503
          0.00642  5.44807  6.17041  0.61958  0.77255  0.48576  0.95510
     32   2.77522  4.60290  4.81227  4.21839  1.41794  4.29924  3.55606  2.71310  4.06493  2.79301  3.08986  4.34618  3.59966  4.25407  3.33173  3.59582  3.40376  2.85464  5.18063  1.53204     59 f - - -
          2.68618  4.42225  2.77519  2.73123  3.46354  2.40513  3.72494  3.29354  2.67741  2.69355  4.24690  2.90347  2.73739  3.18146  2.89801  2.37887  2.77519  2.98518  4.58477  3.61503
          0.00642  5.44807  6.17041  0.61958  0.77255  0.48576  0.95510
     33   1.97075  2.63616  3.00102  1.67965  4.71966  3.89420  3.04971  4.16364  2.60456  2.67631  4.49505  3.39169  4.28591  3.21095  2.99714  3.08963  2.90715  2.89102  5.90945  4.53991     60 e - - -
          2.68618  4.42225  2.77519  2.73123  3.46354  2.40513  3.72494  3.29354  2.67741  2.69355  4.24690  2.90347  2.73739  3.18146  2.89801  2.37887  2.77519  2.98518  4.58477  3.61503
          0.00642  5.44807  6.17041  0.61958  0.77255  0.48576  0.95510
     34   3.08909  5.53555  3.36396  2.58937  4.85483  2.97286  3.40524  3.63026  1.36662  3.26018  3.57562  3.35120  2.52613  2.84431  2.73844  2.73116  3.32020  3.01549  5.98384  4.58934     61 k - - -
          2.68618  4.42225  2.77519  2.73123  3.46354  2.40513  3.72494  3.29354  2.67741  2.69355  4.24690  2.90347  2.73739  3.18146  2.89801  2.37887  2.77519  2.98518  4.58477  3.61503
          0.00642  5.44807  6.17041  0.61958  0.77255  0.48576  0.95510
     35   2.76459  5.02106  3.76211  2.83892  4.19064  4.03095  3.46779  2.84457  3.16767  2.95038  4.11446  3.66592  1.04741  3.50040  3.04496  3.25685  2.95560  2.92497  5.57683  4.30777     62 p - - -
          2.68618  4.42225  2.77519  2.73123  3.46354  2.40513  3.72494  3.29354  2.67741  2.69355  4.24690  2.90347  2.73739  3.18146  2.89801  2.37887  2.77519  2.98518  4.58477  3.61503
          0.00642  5.44807  6.17041  0.61958  0.77255  0.48576  0.95510
     36   2.31360  2.99821  4.58418  3.31499  3.81457  4.22586  4.59310  3.13406  3.90013  2.72047  3.81998  4.22670  4.62779  4.13110  4.10239  2.99142  1.33681  1.53529  5.31873  4.12441     63 t - - -
          2.68618  4.42225  2.77519  2.73123  3.46354  2.40513  3.72494  3.29354  2.67741  2.69355  4.24690  2.90347  2.73739  3.18146  2.89801  2.37887  2.77519  2.98518  4.58477  3.61503
          0.00642  5.44807  6.17041  0.61958  0.77255  0.48576  0.95510
     37   2.42835  5.57932  2.97916  1.83172  3.73342  3.86310  3.13882  3.63422  2.55716  3.88141  4.62194  3.33346  4.25639  1.77086  2.65003  2.73419  2.95242  3.30820  6.01650  3.59071     64 q - - -
          2.68618  4.42225  2.77519  2.73123  3.46354  2.40513  3.72494  3.29354  2.67741  2.69355  4.24690  2.90347  2.73739  3.18146  2.89801  2.37887  2.77519  2.98518  4.58477  3.61503
          0.00642  5.44807  6.17041  0.61958  0.77255  0.48576  0.95510
     38   3.26959  4.64287  5.18477  4.57456  2.54492  4.44533  4.77655  1.48800  3.44227  1.15171  3.67874  4.59033  4.79664  4.50463  3.36502  3.75777  3.50095  2.30938  5.26597  4.09755     65 l - - -
          2.68618  4.42225  2.77519  2.73123  3.46354  2.40513  3.72494  3.29354  2.67741  2.69355  4.24690  2.90347  2.73739  3.18146  2.89801  2.37887  2.77519  2.98518  4.58477  3.61503
          0.00642  5.44807  6.17041  0.61958  0.77255  0.48576  0.95510
     39   4.22539  5.69777  5.16885  4.63434  3.20083  5.05209  3.32004  4.26938  4.13846  3.76976  4.84253  4.72984  5.38538  4.57861  2.66987  4.37589  3.30194  4.09469  3.38350  0.46276     66 Y - - -
          2.68618  4.42225  2.77519  2.73123  3.46354  2.40513  3.72494  3.29354  2.67741  2.69355  4.24690  2.90347  2.73739  3.18146  2.89801  2.37887  2.77519  2.98518  4.58477  3.61503
          0.00642  5.44807  6.17041  0.61958  0.77255  0.48576  0.95510
     40   3.17040  5.64893  3.43289  2.86660  5.00429  3.31217  3.34062  4.47451  2.08274  3.94457  4.69250  2.12729  4.32354  2.85779  1.23679  2.80531  3.39573  3.31084  6.06292  4.67813     67 r - - -
          2.68618  4.42225  2.77519  2.73123  3.46354  2.40513  3.72494  3.29354  2.67741  2.69355  4.24690  2.90347  2.73739  3.18146  2.89801  2.37887  2.77519  2.98518  4.58477  3.61503
          0.00642  5.44807  6.17041  0.61958  0.77255  0.48576  0.95510
     41   2.80481  4.54619  5.00747  4.39948  2.03761  4.31085  4.63844  1.87348  4.20807  1.86060  3.17338  4.43635  4.67563  3.38333  3.36675  3.04690  2.98127  2.79403  5.16612  1.99618     68 l - - -
          2.68618  4.42225  2.77519  2.73123  3.46354  2.40513  3.72494  3.29354  2.67741  2.69355  4.24690  2.90347  2.73739  3.18146  2.89801  2.37887  2.77519  2.98518  4.58477  3.61503
          0.00642  5.44807  6.17041  0.61958  0.77255  0.48576  0.95510
     42   3.51288  4.86770  5.42103  3.54002  3.75140  4.70875  5.03459  2.14581  4.62114  0.63954  3.06883  4.85233  5.02332  4.72169  4.63889  4.02743  3.74051  2.58225  5.46344  3.35632     69 L - - -
          2.68618  4.42225  2.77519  2.73123  3.46354  2.40513  3.72494  3.29354  2.67741  2.69355  4.24690  2.90347  2.73739  3.18146  2.89801  2.37887  2.77519  2.98518  4.58477  3.61503
          0.00642  5.44807  6.17041  0.61958  0.77255  0.48576  0.95510
     43   2.12169  5.59637  3.33539  2.28185  4.94122  3.09002  3.04666  4.42691  2.56951  3.90149  4.63713  2.92716  3.42469  2.38910  1.80392  2.37811  3.31767  3.31134  6.02912  4.61846     70 r - - -
          2.68618  4.42225  2.77519  2.73123  3.46354  2.40513  3.72494  3.29354  2.67741  2.69355  4.24690  2.90347  2.73739  3.18146  2.89801  2.37887  2.77519  2.98518  4.58477  3.61503
          0.04215  5.44807  3.29757  0.61958  0.77255  0.48576  0.95510
     44   2.28300  5.38889  3.41143  2.57822  4.66107  3.88254  3.21531  4.09864  2.45319  2.58548  3.72533  2.86228  4.27384  3.20642  2.49091  2.55438  1.99340  2.40764  5.86782  4.50579     71 t - - -
          2.68618  4.42225  2.77519  2.73123  3.46354  2.40513  3.72494  3.29354  2.67741  2.69355  4.24690  2.90347  2.73739  3.18146  2.89801  2.37887  2.77519  2.98518  4.58477  3.61503
          0.00665  5.41256  6.13491  0.61958  0.77255  0.62897  0.76173
     45   3.84052  5.98935  4.33672  3.60040  5.46480  4.49004  3.26295  4.80497  2.44001  4.23099  5.08257  4.00377  4.83901  3.53192  0.53671  2.65080  4.00202  3.54596  6.26654  5.09780     72 R - - -
          2.68618  4.42225  2.77519  2.73123  3.46354  2.40513  3.72494  3.29354  2.67741  2.69355  4.24690  2.90347  2.73739  3.18146  2.89801  2.37887  2.77519  2.98518  4.58477  3.61503
          0.00665  5.41256  6.13491  0.61958  0.77255  0.62897  0.76173
     46   2.14137  5.43497  3.38540  2.55982  4.72322  3.24439  2.12369  4.17099  2.82750  3.31015  3.14748  2.26427  4.26331  2.59993  3.30848  2.49545  2.89657  3.79469  3.30094  3.93309     73 h - - -
          2.68618  4.42225  2.77519  2.73123  3.46354  2.40513  3.72494  3.29354  2.67741  2.69355  4.24690  2.90347  2.73739  3.18146  2.89801  2.37887  2.77519  2.98518  4.58477  3.61503
          0.00665  5.41256  6.13491  0.61958  0.77255  0.62897  0.76173
     47   1.81587  3.30713  3.31656  2.84425  3.16504  4.12591  4.39247  2.55350  3.49866  1.82164  3.26411  3.92318  4.50257  2.66551  2.67798  3.38141  3.34329  2.68695  5.34540  4.12544     74 a - - -
          2.68618  4.42225  2.77519  2.73123  3.46354  2.40513  3.72494  3.29354  2.67741  2.69355  4.24690  2.90347  2.73739  3.18146  2.89801  2.37887  2.77519  2.98518  4.58477  3.61503
          0.00665  5.41256  6.13491  0.61958  0.77255  0.62897  0.76173
     48   2.74167  4.39956  2.73783  2.50970  4.73812  3.86894  4.06253  2.24489  2.49547  3.72835  4.50088  3.36068  4.26097  2.50692  2.53945  2.36304  2.36104  2.34610  5.91161  4.53503     75 i - - -
          2.68618  4.42225  2.77519  2.73123  3.46354  2.40513  3.72494  3.29354  2.67741  2.69355  4.24690  2.90347  2.73739  3.18146  2.89801  2.37887  2.77519  2.98518  4.58477  3.61503
          0.00665  5.41256  6.13491  0.61958  0.77255  0.62897  0.76173
     49   2.59725  5.57014  2.91555  2.76447  4.91157  3.22687  3.12943  3.55583  2.52861  3.52320  4.61179  2.03757  4.23667  2.88550  2.49127  1.54179  3.29942  3.95883  6.00496  4.59629     76 s - - -
          2.68618  4.42225  2.77519  2.73123  3.46354  2.40513  3.72494  3.29354  2.67741  2.69355  4.24690  2.90347  2.73739  3.18146  2.89801  2.37887  2.77519  2.98518  4.58477  3.61503
          0.04281  5.41256  3.28490  0.61958  0.77255  0.62897  0.76173
     50   5.46499  6.74691  6.11962  6.18156  6.85571  5.37071  6.93518  7.00570  6.37991  6.30440  7.50492  6.35522  0.03561  6.68804  6.30400  5.71007  5.98157  6.46930  7.45757  7.03922     77 P - - -
          2.68618  4.42225  2.77519  2.73123  3.46354  2.40513  3.72494  3.29354  2.67741  2.69355  4.24690  2.90347  2.73739  3.18146  2.89801  2.37887  2.77519  2.98518  4.58477  3.61503
          0.04378  5.37665  3.26459  0.61958  0.77255  0.75139  0.63811
     51   2.59902  4.62661  4.31811  3.74017  3.74032  4.13902  4.42736  1.56711  3.65209  1.67109  3.73975  3.30254  2.80750  3.90708  3.23715  2.46398  2.96202  2.74436  5.23153  4.02800     78 i - - -
          2.68618  4.42225  2.77519  2.73123  3.46354  2.40513  3.72494  3.29354  2.67741  2.69355  4.24690  2.90347  2.73739  3.18146  2.89801  2.37887  2.77519  2.98518  4.58477  3.61503
          0.00715  5.34002  6.06236  0.61958  0.77255  0.30787  1.32808
     52   3.96764  5.26782  5.66427  5.18931  0.58912  5.02111  3.54722  2.99569  4.98092  2.28429  3.58013  4.99006  5.34231  4.98129  4.94740  4.35355  4.19207  3.53785  4.85158  2.30604     79 F - - -
          2.68618  4.42225  2.77519  2.73123  3.46354  2.40513  3.72494  3.29354  2.67741  2.69355  4.24690  2.90347  2.73739  3.18146  2.89801  2.37887  2.77519  2.98518  4.58477  3.61503
          0.00642  5.44807  6.17041  0.61958  0.77255  0.48576  0.95510
     53   3.86369  5.47697  5.07600  4.65783  4.52059  3.25317  5.25612  3.90947  4.01525  0.31787  4.49142  4.82077  5.19639  4.65450  3.15543  4.15313  4.19486  3.83206  6.13475  4.96238     80 L - - -
          2.68618  4.42225  2.77519  2.73123  3.46354  2.40513  3.72494  3.29354  2.67741  2.69355  4.24690  2.90347  2.73739  3.18146  2.89801  2.37887  2.77519  2.98518  4.58477  3.61503
          0.00642  5.44807  6.17041  0.61958  0.77255  0.48576  0.95510
     54   3.10166  5.61020  3.02531  2.79219  4.95756  3.87191  1.87637  4.44198  2.34471  3.91435  4.65118  2.45638  3.24669  1.99991  2.09666  3.06355  2.75811  4.00227  6.03947  4.63156     81 h - - -
          2.68618  4.42225  2.77519  2.73123  3.46354  2.40513  3.72494  3.29354  2.67741  2.69355  4.24690  2.90347  2.73739  3.18146  2.89801  2.37887  2.77519  2.98518  4.58477  3.61503
          0.00642  5.44807  6.17041  0.61958  0.77255  0.48576  0.95510
     55   4.67957  6.52186  5.52409  4.41109  6.29898  5.04122  4.74497  5.52324  2.40967  4.76904  5.71213  4.62194  5.36009  3.87938  0.23978  4.65310  4.72991  5.24297  6.61448  5.65579     82 R - - -
          2.68618  4.42225  2.77519  2.73123  3.46354  2.40513  3.72494  3.29354  2.67741  2.69355  4.24690  2.90347  2.73739  3.18146  2.89801  2.37887  2.77519  2.98518  4.58477  3.61503
          0.00642  5.44807  6.17041  0.61958  0.77255  0.48576  0.95510
     56   2.66917  2.20089  4.58072  4.13041  5.27356  3.09211  5.15273  4.70947  4.10864  4.36363  5.16515  1.45537  4.67484  4.39565  4.45643  2.36899  1.16574  4.15657  6.59882  5.38262     83 t - - -
          2.68618  4.42225  2.77519  2.73123  3.46354  2.40513  3.72494  3.29354  2.67741  2.69355  4.24690  2.90347  2.73739  3.18146  2.89801  2.37887  2.77519  2.98518  4.58477  3.61503
          0.00642  5.44807  6.17041  0.61958  0.77255  0.48576  0.95510
     57   3.18948  5.22767  5.81247  5.22445  3.83031  5.11645  5.43854  3.08343  5.02329  0.42296  3.70702  5.28192  5.37730  5.07099  5.02196  4.46194  4.13130  2.39313  3.52313  4.60916     84 L - - -
          2.68618  4.42225  2.77519  2.73123  3.46354  2.40513  3.72494  3.29354  2.67741  2.69355  4.24690  2.90347  2.73739  3.18146  2.89801  2.37887  2.77519  2.98518  4.58477  3.61503
          0.00642  5.44807  6.17041  0.61958  0.77255  0.48576  0.95510
     58   2.77569  5.30726  3.49342  2.93552  3.83376  3.27579  3.07916  3.27544  2.72158  2.77049  4.37721  3.45623  4.31748  2.91422  2.37937  1.57195  2.15574  3.64033  5.80821  3.88139     85 s - - -
          2.68618  4.42225  2.77519  2.73123  3.46354  2.40513  3.72494  3.29354  2.67741  2.69355  4.24690  2.90347  2.73739  3.18146  2.89801  2.37887  2.77519  2.98518  4.58477  3.61503
          0.00642  5.44807  6.17041  0.61958  0.77255  0.48576  0.95510
     59   4.65352  5.88716  5.75444  5.40474  2.54202  5.43975  3.18780  4.46294  5.15398  3.87604  5.04968  5.12843  5.74441  5.17294  3.43646  4.79059  4.86727  3.14951  4.67183  0.36230     86 Y - - -
          2.68618  4.42225  2.77519  2.73123  3.46354  2.40513  3.72494  3.29354  2.67741  2.69355  4.24690  2.90347  2.73739  3.18146  2.89801  2.37887  2.77519  2.98518  4.58477  3.61503
          0.00642  5.44807  6.17041  0.61958  0.77255  0.48576  0.95510
     60   2.31750  4.91129  3.90361  3.33796  4.05960  3.37247  4.31940  3.42626  2.28451  2.59266  1.66696  3.77011  4.45750  3.61324  2.55000  2.91205  2.98073  2.18754  5.48408  4.23735     87 m - - -
          2.68618  4.42225  2.77519  2.73123  3.46354  2.40513  3.72494  3.29354  2.67741  2.69355  4.24690  2.90347  2.73739  3.18146  2.89801  2.37887  2.77519  2.98518  4.58477  3.61503
          0.00642  5.44807  6.17041  0.61958  0.77255  0.48576  0.95510
     61   2.55812  5.58204  2.96973  2.53033  4.92080  3.86259  3.06314  2.40074  2.02135  3.01265  3.77250  2.65288  4.25591  2.44455  2.53605  2.73184  2.65109  3.96928  6.01851  4.61141     88 k - - -
          2.68618  4.42225  2.77519  2.73123  3.46354  2.40513  3.72494  3.29354  2.67741  2.69355  4.24690  2.90347  2.73739  3.18146  2.89801  2.37887  2.77519  2.98518  4.58477  3.61503
          0.00642  5.44807  6.17041  0.61958  0.77255  0.48576  0.95510
     62   3.08599  5.59568  3.07151  2.01978  4.94034  2.91452  2.15584  4.42602  2.78186  3.35626  4.63645  2.58040  3.05382  2.41568  2.73838  2.39553  2.96199  3.31934  6.02860  4.03957     89 e - - -
          2.68618  4.42225  2.77519  2.73123  3.46354  2.40513  3.72494  3.29354  2.67741  2.69355  4.24690  2.90347  2.73739  3.18146  2.89801  2.37887  2.77519  2.98518  4.58477  3.61503
          0.00642  5.44807  6.17041  0.61958  0.77255  0.48576  0.95510
     63   2.02026  5.32496  3.48129  2.77282  3.95664  3.32143  3.59150  3.99210  2.65280  2.45898  4.39332  3.09303  3.45914  3.26882  1.79087  2.80450  3.01790  2.80622  5.82216  3.09770     90 r - - -
          2.68618  4.42225  2.77519  2.73123  3.46354  2.40513  3.72494  3.29354  2.67741  2.69355  4.24690  2.90347  2.73739  3.18146  2.89801  2.37887  2.77519  2.98518  4.58477  3.61503
          0.00642  5.44807  6.17041  0.61958  0.77255  0.48576  0.95510
     64   2.46756  3.76202  3.36024  2.54409  4.86215  3.39265  3.41827  4.33179  2.12329  3.58176  2.53619  3.06214  3.10133  2.84256  1.87103  2.85686  2.94899  3.91858  3.86625  4.59150     91 r - - -
          2.68618  4.42225  2.77519  2.73123  3.46354  2.40513  3.72494  3.29354  2.67741  2.69355  4.24690  2.90347  2.73739  3.18146  2.89801  2.37887  2.77519  2.98518  4.58477  3.61503
          0.00642  5.44807  6.17041  0.61958  0.77255  0.48576  0.95510
     65   2.91802  5.59536  3.33978  2.52323  4.93937  3.86320  2.94607  4.42375  2.22696  2.98418  4.63650  3.07110  3.49498  2.51919  2.08462  1.57253  3.08338  3.98548  6.02819  4.61908     92 s - - -
          2.68618  4.42225  2.77519  2.73123  3.46354  2.40513  3.72494  3.29354  2.67741  2.69355  4.24690  2.90347  2.73739  3.18146  2.89801  2.37887  2.77519  2.98518  4.58477  3.61503
          0.00642  5.44807  6.17041  0.61958  0.77255  0.48576  0.95510
     66   2.78799  5.59531  2.92046  2.78114  4.93958  2.96226  3.38018  4.42468  1.97835  3.90007  4.63628  3.32909  3.73628  2.39127  1.47542  2.75881  2.92177  3.31312  6.02831  4.61827     93 r - - -
          2.68618  4.42225  2.77519  2.73123  3.46354  2.40513  3.72494  3.29354  2.67741  2.69355  4.24690  2.90347  2.73739  3.18146  2.89801  2.37887  2.77519  2.98518  4.58477  3.61503
          0.14220  5.44807  2.05382  0.61958  0.77255  0.48576  0.95510
     67   2.78448  4.03667  3.07888  2.47729  4.85771  3.79313  3.98066  4.34042  2.36799  3.24515  4.55914  2.27677  2.98152  2.30956  2.13914  2.67532  2.36789  3.23594  5.95272  4.54459     94 r - - -
          2.68618  4.42225  2.77519  2.73123  3.46354  2.40513  3.72494  3.29354  2.67741  2.69355  4.24690  2.90347  2.73739  3.18146  2.89801  2.37887  2.77519  2.98518  4.58477  3.61503
          0.00735  5.31322  6.03556  0.61958  0.77255  0.92840  0.50283
     68   2.46406  5.51711  3.27075  2.26077  4.85748  2.67364  2.79284  3.29042  2.57193  3.82038  3.50211  2.20419  3.37718  2.56146  2.89169  2.31765  2.88374  3.90522  5.95261  4.54450     95 n - - -
          2.68618  4.42225  2.77519  2.73123  3.46354  2.40513  3.72494  3.29354  2.67741  2.69355  4.24690  2.90347  2.73739  3.18146  2.89801  2.37887  2.77519  2.98518  4.58477  3.61503
          0.28223  5.31322  1.42308  0.61958  0.77255  0.92840  0.50283
     69   2.08241  5.35940  3.16514  2.60919  4.68790  2.56286  3.86647  3.51302  1.87700  3.65809  4.40710  2.58630  3.25322  2.96940  2.28235  2.68668  2.94777  3.74168  5.80453  4.40652     96 k - - -
          2.68618  4.42225  2.77519  2.73123  3.46354  2.40513  3.72494  3.29354  2.67741  2.69355  4.24690  2.90347  2.73739  3.18146  2.89801  2.37887  2.77519  2.98518  4.58477  3.61503
          0.00966  5.04065  5.76300  0.61958  0.77255  1.39281  0.28552
     70   2.90185  5.40881  2.79172  2.44985  4.75256  3.36240  3.86088  4.23728  2.02789  3.71312  4.45054  2.31161  4.06685  2.95830  2.20752  2.12196  2.19451  3.79889  5.84178  4.43188     97 k - - -
          2.68618  4.42225  2.77519  2.73123  3.46354  2.40513  3.72494  3.29354  2.67741  2.69355  4.24690  2.90347  2.73739  3.18146  2.89801  2.37887  2.77519  2.98518  4.58477  3.61503
          0.00966  5.04065  5.76300  0.61958  0.77255  1.39281  0.28552
     71   2.68867  5.59057  3.47202  2.55532  4.99616  2.63855  4.03205  4.41340  2.21860  3.87132  4.66577  3.42029  4.32558  3.14675  0.96432  3.20611  3.44470  4.02438  5.96213  4.66188     98 r - - -
          2.68618  4.42225  2.77519  2.73123  3.46354  2.40513  3.72494  3.29354  2.67741  2.69355  4.24690  2.90347  2.73739  3.18146  2.89801  2.37887  2.77519  2.98518  4.58477  3.61503
          0.04664  5.04065  3.24159  0.61958  0.77255  1.39281  0.28552
     72   2.65981  5.35846  3.13920  2.39392  4.69112  3.04494  3.84486  3.29344  1.74625  3.65829  4.40247  2.88829  3.21603  2.62754  2.27862  2.67217  2.74249  3.13139  5.79851  4.39554     99 k - - -
          2.68618  4.42225  2.77519  2.73123  3.46354  2.40513  3.72494  3.29354  2.67741  2.69355  4.24690  2.90347  2.73739  3.18146  2.89801  2.37887  2.77519  2.98518  4.58477  3.61503
          0.01002  5.00403  5.72637  0.61958  0.77255  1.28313  0.32458
     73   2.42179  5.04854  2.86774  2.77450  4.27299  3.74244  3.95024  3.04773  2.76552  2.98693  3.74758  2.87149  4.13157  3.11232  2.77853  1.86658  1.98311  2.91081  5.56162  4.23827    100 s - - -
          2.68618  4.42225  2.77519  2.73123  3.46354  2.40513  3.72494  3.29354  2.67741  2.69355  4.24690  2.90347  2.73739  3.18146  2.89801  2.37887  2.77519  2.98518  4.58477  3.61503
          0.00967  5.03894  5.76129  0.61958  0.77255  1.39483  0.28485
     74   2.64761  3.72863  4.30466  3.10297  1.62340  4.00998  2.79369  2.58797  3.61315  2.17582  3.53432  3.95945  4.38065  3.07331  3.81922  3.29087  2.67863  2.39153  5.02931  3.83369    101 f - - -
          2.68618  4.42225  2.77519  2.73123  3.46354  2.40513  3.72494  3.29354  2.67741  2.69355  4.24690  2.90347  2.73739  3.18146  2.89801  2.37887  2.77519  2.98518  4.58477  3.61503
          0.00967  5.03894  5.76129  0.61958  0.77255  0.81128  0.58751
     75   2.66108  5.47424  2.72915  2.47603  4.82018  3.12578  3.27332  4.30678  1.69809  3.77983  4.51475  2.61395  4.12791  2.02602  2.89847  2.41062  2.89101  3.86537  5.90629  4.49477    102 k - - -
          2.68569  4.42294  2.77526  2.73168  3.46423  2.40452  3.72492  3.29380  2.67757  2.69366  4.24759  2.90350  2.73658  3.17988  2.89841  2.37896  2.77589  2.98522  4.58546  3.61572
          0.60705  0.89816  3.04227  1.20584  0.35588  0.79068  0.60428
     76   2.55951  4.53933  4.80048  3.44092  3.65575  4.28274  4.61314  2.31544  4.05717  1.86191  3.65204  4.34081  4.64325  3.48571  4.17472  3.58568  3.36030  0.99358  5.20425  4.01929    108 v - - -
          2.68618  4.42225  2.77519  2.73123  3.46354  2.40513  3.72494  3.29354  2.67741  2.69355  4.24690  2.90347  2.73739  3.18146  2.89801  2.37887  2.77519  2.98518  4.58477  3.61503
          0.00797  5.23159  5.95394  0.61958  0.77255  1.10587  0.40186
     77   3.04887  6.37389  0.93268  1.82164  5.66045  3.96596  4.48948  5.21048  3.50142  4.65557  5.48087  1.79615  4.57988  2.85278  4.12064  3.55394  3.97013  4.74179  6.79359  5.25094    109 d - - -
          2.68618  4.42225  2.77519  2.73123  3.46354  2.40513  3.72494  3.29354  2.67741  2.69355  4.24690  2.90347  2.73739  3.18146  2.89801  2.37887  2.77519  2.98518  4.58477  3.61503
          0.00797  5.23159  5.95394  0.61958  0.77255  1.10587  0.40186
     78   2.28202  4.24796  2.03855  2.72468  4.67710  2.56225  3.96893  4.13222  2.72461  3.18101  4.43059  2.68224  4.16749  3.08242  2.66412  2.00218  3.21350  2.84268  5.83857  4.45703    110 s - - -
          2.68618  4.42225  2.77519  2.73123  3.46354  2.40513  3.72494  3.29354  2.67741  2.69355  4.24690  2.90347  2.73739  3.18146  2.89801  2.37887  2.77519  2.98518  4.58477  3.61503
          0.00797  5.23159  5.95394  0.61958  0.77255  1.10587  0.40186
     79   2.46186  4.56114  5.15992  4.55099  2.94354  4.39367  4.73288  2.21132  4.34621  1.18655  2.24036  4.55281  4.73689  4.46648  4.35736  3.71028  3.00935  1.97075  5.19856  4.03644    111 l - - -
          2.68618  4.42225  2.77519  2.73123  3.46354  2.40513  3.72494  3.29354  2.67741  2.69355  4.24690  2.90347  2.73739  3.18146  2.89801  2.37887  2.77519  2.98518  4.58477  3.61503
          0.09133  5.23159  2.50180  0.61958  0.77255  1.10587  0.40186
     80   2.19156  4.52185  4.21271  3.63448  3.63412  3.26629  4.32165  2.68712  2.99694  1.43034  3.63369  3.31366  3.47964  3.80161  3.79862  3.30737  2.77327  2.13250  5.12534  3.23913    112 l - - -
          2.68636  4.42270  2.77533  2.73143  3.46335  2.40512  3.72539  3.29249  2.67764  2.69312  4.24613  2.90321  2.73761  3.18144  2.89787  2.37910  2.77531  2.98484  4.58521  3.61548
          0.56124  0.93037  3.34987  0.85785  0.55177  0.19809  1.71644
     81   2.65241  5.59251  3.12736  2.00641  4.93907  3.54525  3.14806  4.42483  2.02127  3.89752  4.63322  3.31973  4.24654  2.78877  1.58747  2.20502  3.31215  3.98404  6.02337  4.61325    116 r - - -
          2.68618  4.42225  2.77519  2.73123  3.46354  2.40513  3.72494  3.29354  2.67741  2.69355  4.24690  2.90347  2.73739  3.18146  2.89801  2.37887  2.77519  2.98518  4.58477  3.61503
          0.04232  5.42385  3.29619  0.61958  0.77255  0.58616  0.81297
     82   2.17344  5.54776  2.66279  2.75631  4.88504  3.83266  3.38374  4.36544  2.01288  3.32881  4.59050  3.30318  4.22593  2.80158  1.83407  2.20091  3.05948  3.27662  5.98506  3.73500    117 r - - -
          2.68618  4.42225  2.77519  2.73123  3.46354  2.40513  3.72494  3.29354  2.67741  2.69355  4.24690  2.90347  2.73739  3.18146  2.89801  2.37887  2.77519  2.98518  4.58477  3.61503
          0.00681  5.38834  6.11069  0.61958  0.77255  0.71360  0.67310
     83   1.94952  3.19642  5.05948  4.44786  3.60765  4.30112  4.63490  1.92150  3.70472  1.63685  3.20125  4.45106  4.66446  4.38135  4.26472  2.85509  3.36517  1.72945  5.13951  3.96240    118 l - - -
          2.68598  4.42234  2.77529  2.73132  3.46363  2.40484  3.72504  3.29363  2.67750  2.69364  4.24699  2.90356  2.73749  3.18106  2.89810  2.37876  2.77529  2.98527  4.58486  3.61512
          0.21565  1.85737  3.27286  0.11654  2.20725  0.36583  1.18294
     84   2.50594  5.57558  3.31830  1.94463  4.91926  3.27992  3.38065  3.86621  2.02684  3.18820  4.61660  2.82123  4.23596  2.53530  2.74823  2.32062  2.33335  3.59004  6.00908  4.59898    120 e - - -
          2.68618  4.42225  2.77519  2.73123  3.46354  2.40513  3.72494  3.29354  2.67741  2.69355  4.24690  2.90347  2.73739  3.18146  2.89801  2.37887  2.77519  2.98518  4.58477  3.61503
          0.01958  5.41388  4.20411  0.61958  0.77255  0.62409  0.76733
     85   2.19378  5.37108  2.93161  2.69979  4.63935  3.87911  4.07665  2.55016  2.45736  3.11109  3.02608  2.89134  3.13733  2.82062  3.10473  2.16291  3.30012  2.40782  5.85268  4.49350    121 s - - -
          2.68618  4.42225  2.77519  2.73123  3.46354  2.40513  3.72494  3.29354  2.67741  2.69355  4.24690  2.90347  2.73739  3.18146  2.89801  2.37887  2.77519  2.98518  4.58477  3.61503
          0.00673  5.40103  6.12337  0.61958  0.77255  0.67043  0.71639
     86   2.02746  5.56595  2.89633  2.37636  4.90807  3.36350  4.02446  4.39196  1.80793  3.86999  3.56711  3.30547  3.45644  2.76888  3.25271  2.48958  1.91934  3.95502  6.00044  4.59125    122 k - - -
          2.68618  4.42225  2.77519  2.73123  3.46354  2.40513  3.72494  3.29354  2.67741  2.69355  4.24690  2.90347  2.73739  3.18146  2.89801  2.37887  2.77519  2.98518  4.58477  3.61503
          0.00673  5.40103  6.12337  0.61958  0.77255  0.67043  0.71639
     87   3.07577  3.82817  3.09565  2.78482  3.47855  3.92169  3.59962  3.02805  2.57039  2.37758  3.48410  2.89740  4.31051  2.41623  2.56260  2.40055  2.75214  2.36543  5.72940  4.40845    123 v - - -
          2.68618  4.42225  2.77519  2.73123  3.46354  2.40513  3.72494  3.29354  2.67741  2.69355  4.24690  2.90347  2.73739  3.18146  2.89801  2.37887  2.77519  2.98518  4.58477  3.61503
          0.00673  5.40103  6.12337  0.61958  0.77255  0.67043  0.71639
     88   2.47606  5.57281  2.10290  2.60827  4.15249  2.88817  4.02224  4.40429  2.47907  3.43998  4.61341  2.66318  3.66612  2.48655  2.40442  1.94204  3.09624  3.96358  6.00533  4.59422    124 s - - -
          2.68618  4.42225  2.77519  2.73123  3.46354  2.40513  3.72494  3.29354  2.67741  2.69355  4.24690  2.90347  2.73739  3.18146  2.89801  2.37887  2.77519  2.98518  4.58477  3.61503
          0.00673  5.40103  6.12337  0.61958  0.77255  0.67043  0.71639
     89   1.77652  5.42227  3.38296  2.32119  3.57289  3.09613  3.05316  4.15433  2.82503  2.37321  4.47905  2.96786  2.62420  2.57029  3.30538  2.65236  3.29821  3.32356  5.89217  4.52009    125 a - - -
          2.68618  4.42225  2.77519  2.73123  3.46354  2.40513  3.72494  3.29354  2.67741  2.69355  4.24690  2.90347  2.73739  3.18146  2.89801  2.37887  2.77519  2.98518  4.58477  3.61503
          0.00673  5.40103  6.12337  0.61958  0.77255  0.67043  0.71639
     90   2.19685  3.85850  3.38936  2.71492  4.69272  3.86962  4.06490  4.13639  2.40632  3.68878  4.46879  2.35425  3.35601  2.81651  3.30995  1.75514  2.42860  2.80543  3.94364  4.51424    126 s - - -
          2.68618  4.42225  2.77519  2.73123  3.46354  2.40513  3.72494  3.29354  2.67741  2.69355  4.24690  2.90347  2.73739  3.18146  2.89801  2.37887  2.77519  2.98518  4.58477  3.61503
          0.02652  5.40103  3.83238  0.61958  0.77255  0.67043  0.71639
     91   2.34792  5.54888  2.74169  2.40652  4.88824  2.01314  4.01538  3.47055  2.51950  3.85173  4.59104  2.67829  3.70235  2.92424  2.89005  2.26709  2.50286  3.37828  4.47850  4.57751    127 g - - -
          2.68618  4.42225  2.77519  2.73123  3.46354  2.40513  3.72494  3.29354  2.67741  2.69355  4.24690  2.90347  2.73739  3.18146  2.89801  2.37887  2.77519  2.98518  4.58477  3.61503
          0.00686  5.38137  6.10371  0.61958  0.77255  0.73636  0.65172
     92   1.68718  5.50572  3.07969  2.16435  3.89811  3.52231  3.29895  3.83250  2.60855  3.26148  4.55268  2.93427  3.65999  3.13054  3.25919  1.86010  2.81297  3.52670  5.95286  4.55667    128 a - - -
          2.68618  4.42225  2.77519  2.73123  3.46354  2.40513  3.72494  3.29354  2.67741  2.69355  4.24690  2.90347  2.73739  3.18146  2.89801  2.37887  2.77519  2.98518  4.58477  3.61503
          0.05695  5.38137  2.98072  0.61958  0.77255  0.73636  0.65172
     93   2.57283  4.09776  2.81146  2.79841  4.65312  2.58893  3.49791  3.10601  2.79653  3.36734  3.85859  2.52332  3.14049  2.75843  3.27551  2.06384  2.31175  3.10516  5.84550  4.47703    129 s - - -
          2.68618  4.42225  2.77519  2.73123  3.46354  2.40513  3.72494  3.29354  2.67741  2.69355  4.24690  2.90347  2.73739  3.18146  2.89801  2.37887  2.77519  2.98518  4.58477  3.61503
          0.02580  5.33163  3.88093  0.61958  0.77255  0.88127  0.53487
     94   2.44197  5.51506  2.77349  2.60732  4.85457  2.87374  3.03835  3.68949  2.57810  3.03015  4.55718  2.15451  2.51698  2.85585  2.85580  2.39207  3.05210  3.28892  5.95109  4.54351    130 n - - -
          2.68618  4.42225  2.77519  2.73123  3.46354  2.40513  3.72494  3.29354  2.67741  2.69355  4.24690  2.90347  2.73739  3.18146  2.89801  2.37887  2.77519  2.98518  4.58477  3.61503
          0.11758  5.31318  2.24428  0.61958  0.77255  0.92850  0.50277
     95   2.64148  5.46730  2.61865  2.51680  4.80866  2.90903  3.22963  4.29204  1.80238  3.14067  4.50895  2.90480  3.32665  3.02550  3.15633  1.99576  2.83146  3.85595  5.90221  3.34432    131 k - - -
          2.68618  4.42225  2.77519  2.73123  3.46354  2.40513  3.72494  3.29354  2.67741  2.69355  4.24690  2.90347  2.73739  3.18146  2.89801  2.37887  2.77519  2.98518  4.58477  3.61503
          0.11568  5.20380  2.26581  0.61958  0.77255  1.15696  0.37752
     96   2.64723  5.39625  3.18948  1.80680  4.72514  2.55189  3.90271  4.19607  2.63968  2.90161  4.44563  2.87164  3.24922  3.00683  1.71369  2.90867  3.16878  3.77911  5.84083  4.44449    132 r - - -
          2.68618  4.42225  2.77519  2.73123  3.46354  2.40513  3.72494  3.29354  2.67741  2.69355  4.24690  2.90347  2.73739  3.18146  2.89801  2.37887  2.77519  2.98518  4.58477  3.61503
          0.05830  5.09724  2.98537  0.61958  0.77255  0.51732  0.90662
     97   3.00266  5.40499  2.86133  2.62018  3.80680  2.51481  3.98639  3.52716  2.18625  2.21477  4.45711  3.01035  2.56526  2.76386  3.01381  2.51864  2.99552  3.02351  5.86407  4.48040    133 k - - -
          2.68481  4.42275  2.77470  2.73119  3.46404  2.40563  3.72303  3.29404  2.67714  2.69405  4.24740  2.90396  2.73765  3.18142  2.89773  2.37880  2.77569  2.98568  4.58232  3.61553
          0.73798  0.99263  1.88836  0.90110  0.52108  0.79780  0.59841
     98   2.51148  5.34227  2.99298  2.68965  3.71806  2.71263  3.93377  4.09675  2.56852  3.20604  3.47688  3.22902  2.89759  2.55790  2.29516  2.03626  2.83361  3.70815  5.80326  3.46433    138 s - - -
          2.68618  4.42225  2.77519  2.73123  3.46354  2.40513  3.72494  3.29354  2.67741  2.69355  4.24690  2.90347  2.73739  3.18146  2.89801  2.37887  2.77519  2.98518  4.58477  3.61503
          0.23595  5.16137  1.58746  0.61958  0.77255  1.09106  0.40927
     99   2.53366  5.35426  2.81156  2.40499  4.69105  2.10763  3.82820  4.17119  2.22167  3.65599  3.77087  2.65573  4.03355  2.65866  2.65946  2.65591  2.49953  3.11231  5.79191  4.38604    139 g - - -
          2.68618  4.42225  2.77519  2.73123  3.46354  2.40513  3.72494  3.29354  2.67741  2.69355  4.24690  2.90347  2.73739  3.18146  2.89801  2.37887  2.77519  2.98518  4.58477  3.61503
          0.01037  4.96966  5.69200  0.61958  0.77255  1.47093  0.26099
    100   2.54697  5.03242  3.29331  2.31672  2.60633  3.04885  3.14428  3.67109  2.45074  2.94215  3.02747  3.24985  4.09818  2.80994  2.72969  2.71374  3.10029  3.35840  5.54238  2.63970    140 e - - -
          2.68618  4.42225  2.77519  2.73123  3.46354  2.40513  3.72494  3.29354  2.67741  2.69355  4.24690  2.90347  2.73739  3.18146  2.89801  2.37887  2.77519  2.98518  4.58477  3.61503
          0.01037  4.96966  5.69200  0.61958  0.77255  1.47093  0.26099
    101   2.64781  4.34410  4.73552  4.13519  3.43892  4.10692  4.43788  2.29461  3.96077  1.20107  2.77688  3.57086  4.46804  4.12633  4.03461  3.41282  2.52972  2.01802  4.98378  3.80458    141 l - - -
          2.68618  4.42225  2.77519  2.73123  3.46354  2.40513  3.72494  3.29354  2.67741  2.69355  4.24690  2.90347  2.73739  3.18146  2.89801  2.37887  2.77519  2.98518  4.58477  3.61503
          0.01037  4.96966  5.69200  0.61958  0.77255  1.47093  0.26099
    102   2.63171  5.35269  3.12079  2.21351  4.68758  3.64282  3.38224  4.16616  2.25456  3.65339  4.39636  1.90706  4.03687  2.44759  3.06015  2.59531  2.23011  3.10845  5.79127  4.38686    142 n - - -
          2.68618  4.42225  2.77519  2.73123  3.46354  2.40513  3.72494  3.29354  2.67741  2.69355  4.24690  2.90347  2.73739  3.18146  2.89801  2.37887  2.77519  2.98518  4.58477  3.61503
          0.01037  4.96966  5.69200  0.61958  0.77255  1.47093  0.26099
    103   2.89392  4.46101  3.13306  2.72120  3.57438  3.94568  3.61178  2.30431  3.42139  1.45008  3.25783  3.81251  4.31897  3.68399  3.68945  3.21398  3.12589  1.91888  5.06449  3.85758    143 l - - -
          2.68618  4.42225  2.77519  2.73123  3.46354  2.40513  3.72494  3.29354  2.67741  2.69355  4.24690  2.90347  2.73739  3.18146  2.89801  2.37887  2.77519  2.98518  4.58477  3.61503
          0.01037  4.96966  5.69200  0.61958  0.77255  1.47093  0.26099
    104   2.68049  3.47476  3.52785  2.58484  3.93415  3.79071  4.02197  2.49300  2.59050  2.73799  3.86093  2.86009  4.17495  3.26653  3.34950  2.44633  1.75230  2.74511  5.32494  4.05719    144 t - - -
          2.68618  4.42225  2.77519  2.73123  3.46354  2.40513  3.72494  3.29354  2.67741  2.69355  4.24690  2.90347  2.73739  3.18146  2.89801  2.37887  2.77519  2.98518  4.58477  3.61503
          0.06892  4.96966  2.81916  0.61958  0.77255  1.27953  0.32596
    105   2.96018  4.33759  4.86833  4.25837  1.63301  3.36005  4.45357  2.50819  4.05724  1.50642  2.92038  4.27240  4.48372  4.18992  4.08244  3.43983  3.19147  2.11067  4.94450  3.25614    145 l - - -
          2.68618  4.42225  2.77519  2.73123  3.46354  2.40513  3.72494  3.29354  2.67741  2.69355  4.24690  2.90347  2.73739  3.18146  2.89801  2.37887  2.77519  2.98518  4.58477  3.61503
          0.01046  4.96077  5.68312  0.61958  0.77255  1.10836  0.40063
    106   2.90022  5.39337  2.67588  2.07539  4.73112  3.67670  3.14416  3.66501  2.42638  2.70550  4.43596  2.78654  4.07001  2.53054  2.70933  2.31085  2.35240  3.16836  5.83044  4.42396    146 e - - -
          2.68618  4.42225  2.77519  2.73123  3.46354  2.40513  3.72494  3.29354  2.67741  2.69355  4.24690  2.90347  2.73739  3.18146  2.89801  2.37887  2.77519  2.98518  4.58477  3.61503
          0.00949  5.05800  5.78035  0.61958  0.77255  1.37184  0.29255
    107   2.64512  5.07050  3.47843  2.66142  4.60887  1.19815  4.17439  4.03860  2.99328  3.63754  4.43866  3.44129  2.74144  3.33057  3.44645  2.23835  2.82178  3.09545  5.86329  4.53902    147 g - - -
          2.68618  4.42225  2.77519  2.73123  3.46354  2.40513  3.72494  3.29354  2.67741  2.69355  4.24690  2.90347  2.73739  3.18146  2.89801  2.37887  2.77519  2.98518  4.58477  3.61503
          0.00949  5.05800  5.78035  0.61958  0.77255  1.37184  0.29255
    108   2.68514  4.46754  4.99683  4.39592  1.16428  4.27342  4.56080  2.14486  4.19869  2.11694  3.48887  4.40740  4.62077  4.32495  4.22441  3.58740  3.33030  2.31954  5.01922  2.75867    148 f - - -
          2.68618  4.42225  2.77519  2.73123  3.46354  2.40513  3.72494  3.29354  2.67741  2.69355  4.24690  2.90347  2.73739  3.18146  2.89801  2.37887  2.77519  2.98518  4.58477  3.61503
          0.08170  5.05800  2.62983  0.61958  0.77255  1.37184  0.29255
    109   2.29166  3.54096  4.54517  3.94918  2.05744  3.34724  3.59825  2.30535  3.79820  2.52287  3.44687  4.08009  3.23528  3.98716  3.91698  2.83426  2.89865  2.28617  4.94612  2.32125    149 f - - -
          2.68618  4.42225  2.77519  2.73123  3.46354  2.40513  3.72494  3.29354  2.67741  2.69355  4.24690  2.90347  2.73739  3.18146  2.89801  2.37887  2.77519  2.98518  4.58477  3.61503
          0.01020  4.98650  5.70885  0.61958  0.77255  1.45343  0.26627
    110   2.88012  3.91289  1.80261  2.67439  3.49861  3.76749  2.77074  2.85024  2.86432  2.66632  3.95026  3.36766  4.15352  3.19932  3.29414  2.52296  2.69017  3.16432  5.40545  3.04486    150 d - - -
          2.68618  4.42225  2.77519  2.73123  3.46354  2.40513  3.72494  3.29354  2.67741  2.69355  4.24690  2.90347  2.73739  3.18146  2.89801  2.37887  2.77519  2.98518  4.58477  3.61503
          0.01020  4.98650  5.70885  0.61958  0.77255  1.25445  0.33580
    111   2.46004  5.37951  2.55434  2.45227  4.71436  3.66860  3.85811  4.19334  1.92101  3.68045  4.42310  2.64921  2.46820  2.95798  3.08877  2.27699  3.12424  3.35319  5.81834  2.91260    151 k - - -
          2.68611  4.42278  2.77457  2.73027  3.46483  2.40572  3.72370  3.29427  2.67807  2.69357  4.24736  2.90265  2.73710  3.18110  2.89835  2.37840  2.77548  2.98574  4.58606  3.61496
          1.45927  0.26862  5.75638  1.36337  0.29544  0.19353  1.73752
    112   2.32502  5.59071  2.85224  2.32385  3.96044  3.25065  4.04007  3.76444  2.31025  3.50603  4.63129  2.51183  3.07331  2.15139  2.58259  2.30198  2.90149  3.98151  6.02322  4.61209    162 q - - -
          2.68618  4.42225  2.77519  2.73123  3.46354  2.40513  3.72494  3.29354  2.67741  2.69355  4.24690  2.90347  2.73739  3.18146  2.89801  2.37887  2.77519  2.98518  4.58477  3.61503
          0.00650  5.43565  6.15800  0.61958  0.77255  0.53881  0.87574
    113   2.10609  4.37401  3.36082  1.82782  4.83439  2.96762  4.05806  4.29997  2.64011  3.22028  4.56756  2.82692  4.26036  2.25173  3.29276  2.59034  2.43487  2.82009  5.96986  4.02480    163 e - - -
          2.68618  4.42225  2.77519  2.73123  3.46354  2.40513  3.72494  3.29354  2.67741  2.69355  4.24690  2.90347  2.73739  3.18146  2.89801  2.37887  2.77519  2.98518  4.58477  3.61503
          0.00650  5.43565  6.15800  0.61958  0.77255  0.53881  0.87574
    114   2.47764  4.52406  2.82165  2.35568  4.93643  2.85153  3.72179  4.42268  2.58976  3.89641  3.77256  2.30322  3.21261  1.97126  2.61393  2.49380  2.91357  3.98181  6.02340  3.87585    164 q - - -
          2.68618  4.42225  2.77519  2.73123  3.46354  2.40513  3.72494  3.29354  2.67741  2.69355  4.24690  2.90347  2.73739  3.18146  2.89801  2.37887  2.77519  2.98518  4.58477  3.61503
          0.00650  5.43565  6.15800  0.61958  0.77255  0.53881  0.87574
    115   2.77999  5.59264  2.40848  2.33215  4.93876  3.42979  3.30297  4.42547  1.89074  3.04348  4.63303  2.36276  4.24635  2.52836  2.88529  2.43887  2.42786  3.98384  6.02468  4.61309    165 k - - -
          2.68618  4.42225  2.77519  2.73123  3.46354  2.40513  3.72494  3.29354  2.67741  2.69355  4.24690  2.90347  2.73739  3.18146  2.89801  2.37887  2.77519  2.98518  4.58477  3.61503
          0.00650  5.43565  6.15800  0.61958  0.77255  0.53881  0.87574
    116   2.37807  5.25636  2.68276  2.95945  3.53734  3.93337  4.13989  3.06267  2.95114  2.79178  4.33014  2.63294  3.19052  3.29867  2.06278  2.06744  2.77539  3.32437  3.50499  4.43997    166 r - - -
          2.68618  4.42225  2.77519  2.73123  3.46354  2.40513  3.72494  3.29354  2.67741  2.69355  4.24690  2.90347  2.73739  3.18146  2.89801  2.37887  2.77519  2.98518  4.58477  3.61503
          0.00650  5.43565  6.15800  0.61958  0.77255  0.53881  0.87574
    117   2.18158  4.52805  5.07185  4.45919  2.73094  4.31231  4.64382  2.31677  4.25269  2.11353  3.09294  4.46185  3.15619  4.39128  2.88499  3.09417  3.37943  1.45590  3.73776  3.42445    167 v - - -
          2.68618  4.42225  2.77519  2.73123  3.46354  2.40513  3.72494  3.29354  2.67741  2.69355  4.24690  2.90347  2.73739  3.18146  2.89801  2.37887  2.77519  2.98518  4.58477  3.61503
          0.00650  5.43565  6.15800  0.61958  0.77255  0.53881  0.87574
    118   2.59174  3.80792  2.60989  2.32804  4.93499  2.54256  3.62722  3.57455  2.19391  3.89522  4.63063  2.65912  2.76994  2.97181  2.88575  2.36739  2.46053  3.98057  6.02267  4.61174    168 k - - -
          2.68618  4.42225  2.77519  2.73123  3.46354  2.40513  3.72494  3.29354  2.67741  2.69355  4.24690  2.90347  2.73739  3.18146  2.89801  2.37887  2.77519  2.98518  4.58477  3.61503
          0.00650  5.43565  6.15800  0.61958  0.77255  0.53881  0.87574
    119   2.84903  4.62295  5.20765  4.60256  3.09323  4.45269  4.80054  2.03658  4.40123  1.38074  3.73841  3.52337  4.80877  4.54173  4.42465  3.76830  3.13463  1.25380  5.29480  4.11710    169 v - - -
          2.68618  4.42225  2.77519  2.73123  3.46354  2.40513  3.72494  3.29354  2.67741  2.69355  4.24690  2.90347  2.73739  3.18146  2.89801  2.37887  2.77519  2.98518  4.58477  3.61503
          0.00650  5.43565  6.15800  0.61958  0.77255  0.53881  0.87574
    120   2.78094  5.55009  2.84981  1.52467  3.67073  3.86116  4.05007  4.35222  2.65437  2.55578  4.59526  2.71006  4.25423  2.82929  2.88075  2.50334  2.94589  3.43213  5.99311  2.83627    170 e - - -
          2.68618  4.42225  2.77519  2.73123  3.46354  2.40513  3.72494  3.29354  2.67741  2.69355  4.24690  2.90347  2.73739  3.18146  2.89801  2.37887  2.77519  2.98518  4.58477  3.61503
          0.00650  5.43565  6.15800  0.61958  0.77255  0.53881  0.87574
    121   2.26093  3.46274  5.05945  4.44842  3.31011  4.31653  4.64797  2.09221  4.24616  1.93348  3.65428  3.63417  4.68054  4.38845  3.42559  3.62561  2.61800  1.29448  5.15870  3.98129    171 v - - -
          2.68618  4.42225  2.77519  2.73123  3.46354  2.40513  3.72494  3.29354  2.67741  2.69355  4.24690  2.90347  2.73739  3.18146  2.89801  2.37887  2.77519  2.98518  4.58477  3.61503
          0.00650  5.43565  6.15800  0.61958  0.77255  0.53881  0.87574
    122   2.52094  3.84401  3.78148  3.13858  3.41215  4.19332  3.60223  2.62010  3.70259  1.65745  3.32786  4.08212  4.56627  2.82597  3.95505  2.04224  2.51107  2.78693  3.93981  3.34847    172 l - - -
          2.68618  4.42225  2.77519  2.73123  3.46354  2.40513  3.72494  3.29354  2.67741  2.69355  4.24690  2.90347  2.73739  3.18146  2.89801  2.37887  2.77519  2.98518  4.58477  3.61503
          0.00650  5.43565  6.15800  0.61958  0.77255  0.53881  0.87574
    123   2.61364  3.53890  5.40371  4.80405  2.90769  4.64392  5.00346  2.60488  4.60593  0.98711  3.77924  4.80804  4.98022  4.73048  4.62030  3.96741  3.65448  1.43444  5.45949  4.29431    173 l - - -
          2.68618  4.42225  2.77519  2.73123  3.46354  2.40513  3.72494  3.29354  2.67741  2.69355  4.24690  2.90347  2.73739  3.18146  2.89801  2.37887  2.77519  2.98518  4.58477  3.61503
          0.00650  5.43565  6.15800  0.61958  0.77255  0.53881  0.87574
    124   2.08943  4.81060  4.05118  3.48235  3.42215  3.42597  4.37245  3.30151  2.99640  2.01032  3.91543  3.34261  4.49243  3.13283  3.35581  2.96183  2.21093  1.76922  5.39660  3.21448    174 v - - -
          2.68618  4.42225  2.77519  2.73123  3.46354  2.40513  3.72494  3.29354  2.67741  2.69355  4.24690  2.90347  2.73739  3.18146  2.89801  2.37887  2.77519  2.98518  4.58477  3.61503
          0.00650  5.43565  6.15800  0.61958  0.77255  0.53881  0.87574
    125   2.77246  5.58035  3.33890  2.52978  4.92056  3.85964  4.04592  4.40189  1.44845  3.88287  4.62266  3.32938  3.44120  2.37381  2.45116  2.40481  2.50925  2.75005  6.01538  4.60912    175 k - - -
          2.68618  4.42225  2.77519  2.73123  3.46354  2.40513  3.72494  3.29354  2.67741  2.69355  4.24690  2.90347  2.73739  3.18146  2.89801  2.37887  2.77519  2.98518  4.58477  3.61503
          0.28027  5.43565  1.42686  0.61958  0.77255  0.53881  0.87574
    126   2.07266  4.38846  4.83074  4.22400  3.02407  4.14917  4.47625  1.64948  3.44029  2.30333  3.50654  4.26896  4.51401  4.19138  4.08932  2.38424  3.22582  1.76531  3.58732  3.83015    176 i - - -
          2.68618  4.42225  2.77519  2.73123  3.46354  2.40513  3.72494  3.29354  2.67741  2.69355  4.24690  2.90347  2.73739  3.18146  2.89801  2.37887  2.77519  2.98518  4.58477  3.61503
          0.00853  5.16391  5.88626  0.61958  0.77255  1.22376  0.34831
    127   2.43033  2.28930  2.86334  2.76918  4.45343  2.54637  3.97617  2.79256  2.38542  3.12530  4.26854  2.74100  3.34941  3.11619  3.23375  2.41547  2.93891  3.54105  5.69500  4.34882    177 c - - -
          2.68618  4.42225  2.77519  2.73123  3.46354  2.40513  3.72494  3.29354  2.67741  2.69355  4.24690  2.90347  2.73739  3.18146  2.89801  2.37887  2.77519  2.98518  4.58477  3.61503
          0.00853  5.16391  5.88626  0.61958  0.77255  1.22376  0.34831
    128   2.65351  3.68129  3.33526  2.77747  4.43658  2.95781  1.85982  3.85907  2.77061  3.45145  3.34214  2.88637  4.16882  2.73408  2.47266  2.32310  3.18580  3.52605  3.37994  4.34169    178 h - - -
          2.68618  4.42225  2.77519  2.73123  3.46354  2.40513  3.72494  3.29354  2.67741  2.69355  4.24690  2.90347  2.73739  3.18146  2.89801  2.37887  2.77519  2.98518  4.58477  3.61503
          0.00853  5.16391  5.88626  0.61958  0.77255  1.22376  0.34831
    129   2.42772  4.09423  2.56681  2.46634  4.79288  3.15586  3.91046  4.27645  1.52672  3.75490  4.49273  3.19151  3.37788  3.00796  2.57781  2.12901  3.17952  3.83993  5.88565  4.47682    179 k - - -
          2.68618  4.42225  2.77519  2.73123  3.46354  2.40513  3.72494  3.29354  2.67741  2.69355  4.24690  2.90347  2.73739  3.18146  2.89801  2.37887  2.77519  2.98518  4.58477  3.61503
          0.00853  5.16391  5.88626  0.61958  0.77255  1.22376  0.34831
    130   2.48342  5.39888  2.80794  2.69383  4.71731  3.75302  3.93562  4.17904  1.36174  3.68903  4.44820  3.23362  4.14453  2.67999  2.31088  2.94780  3.19979  2.77051  3.39634  4.45908    180 k - - -
          2.68618  4.42225  2.77519  2.73123  3.46354  2.40513  3.72494  3.29354  2.67741  2.69355  4.24690  2.90347  2.73739  3.18146  2.89801  2.37887  2.77519  2.98518  4.58477  3.61503
          0.00853  5.16391  5.88626  0.61958  0.77255  1.22376  0.34831
    131   3.11580  5.47693  3.42597  2.84863  3.19675  3.87794  4.01132  4.24715  2.37041  3.75144  4.53399  2.89799  4.26268  2.69213  1.07379  2.39898  3.33436  3.86598  5.89056  4.55224    181 r - - -
          2.68618  4.42225  2.77519  2.73123  3.46354  2.40513  3.72494  3.29354  2.67741  2.69355  4.24690  2.90347  2.73739  3.18146  2.89801  2.37887  2.77519  2.98518  4.58477  3.61503
          0.00853  5.16391  5.88626  0.61958  0.77255  1.22376  0.34831
    132   2.51860  5.46303  2.82256  2.18711  4.80779  3.35755  3.91387  4.29261  1.57151  3.76753  4.50447  3.19369  2.89199  3.01095  2.04477  2.91763  2.80431  3.85365  5.89529  4.48569    182 k - - -
          2.68618  4.42225  2.77519  2.73123  3.46354  2.40513  3.72494  3.29354  2.67741  2.69355  4.24690  2.90347  2.73739  3.18146  2.89801  2.37887  2.77519  2.98518  4.58477  3.61503
          0.00853  5.16391  5.88626  0.61958  0.77255  1.22376  0.34831
    133   2.96011  5.46730  1.48565  2.36045  4.80979  3.35598  3.91930  4.29474  2.45911  3.13296  4.50925  2.41740  3.37431  3.01716  2.48154  2.92214  2.78477  3.85667  5.90088  4.49008    183 d - - -
          2.68618  4.42225  2.77519  2.73123  3.46354  2.40513  3.72494  3.29354  2.67741  2.69355  4.24690  2.90347  2.73739  3.18146  2.89801  2.37887  2.77519  2.98518  4.58477  3.61503
          0.00853  5.16391  5.88626  0.61958  0.77255  1.22376  0.34831
    134   2.61321  5.20430  3.32436  2.48025  3.62597  3.77406  3.97471  3.31995  2.50084  3.46918  4.27076  2.54022  3.38755  3.11409  2.80863  1.70544  3.18476  2.17906  5.69681  4.34993    184 s - - -
          2.68618  4.42225  2.77519  2.73123  3.46354  2.40513  3.72494  3.29354  2.67741  2.69355  4.24690  2.90347  2.73739  3.18146  2.89801  2.37887  2.77519  2.98518  4.58477  3.61503
          0.04150  5.16391  3.35446  0.61958  0.77255  1.22376  0.34831
    135   2.93224  3.92310  2.92489  2.15047  4.76578  2.77768  3.18853  4.24715  2.18382  3.72975  3.80542  3.17843  3.34596  2.33502  3.12513  1.92887  2.92454  3.20176  5.86388  4.45691    185 s - - -
          2.68618  4.42225  2.77519  2.73123  3.46354  2.40513  3.72494  3.29354  2.67741  2.69355  4.24690  2.90347  2.73739  3.18146  2.89801  2.37887  2.77519  2.98518  4.58477  3.61503
          0.00882  5.13123  5.85358  0.61958  0.77255  1.11348  0.39811
    136   2.39625  3.29482  3.54712  2.23763  3.06532  2.79702  4.08081  3.48635  2.96630  2.56475  4.01135  2.92421  2.94783  3.29926  3.39139  2.29132  2.63208  2.84981  5.46896  3.78077    186 e - - -
          2.68618  4.42225  2.77519  2.73123  3.46354  2.40513  3.72494  3.29354  2.67741  2.69355  4.24690  2.90347  2.73739  3.18146  2.89801  2.37887  2.77519  2.98518  4.58477  3.61503
          0.00853  5.16391  5.88626  0.61958  0.77255  1.22376  0.34831
    137   2.61597  5.42261  2.47908  2.65675  4.75451  3.09491  3.91838  4.23003  2.65952  3.72345  4.46941  3.20224  1.97512  2.45040  2.51058  2.26100  2.88051  2.93748  5.86641  4.46476    187 p - - -
          2.68618  4.42225  2.77519  2.73123  3.46354  2.40513  3.72494  3.29354  2.67741  2.69355  4.24690  2.90347  2.73739  3.18146  2.89801  2.37887  2.77519  2.98518  4.58477  3.61503
          0.00853  5.16391  5.88626  0.61958  0.77255  1.04804  0.43174
    138   3.00368  4.50647  3.51562  3.79263  3.22688  3.28323  4.38697  2.05109  3.68691  1.81933  3.62028  4.03560  4.46152  2.61775  3.89667  2.83214  2.77026  1.68728  5.11536  3.91918    188 v - - -
          2.68431  4.41945  2.77589  2.73159  3.46369  2.40513  3.72564  3.29424  2.67752  2.69188  4.24602  2.90417  2.73810  3.18175  2.89718  2.37936  2.77561  2.98550  4.58547  3.61573
          0.42945  1.41308  2.24677  1.68587  0.20491  0.64836  0.74003
    139   2.98084  5.15069  2.82484  2.84277  4.38018  2.85507  3.35625  2.77899  2.54010  2.81091  2.60975  3.35855  3.34314  2.94080  2.64510  2.82436  2.33327  2.53352  5.65948  4.33146    195 t - - -
          2.68618  4.42225  2.77519  2.73123  3.46354  2.40513  3.72494  3.29354  2.67741  2.69355  4.24690  2.90347  2.73739  3.18146  2.89801  2.37887  2.77519  2.98518  4.58477  3.61503
          0.00809  5.21679  5.93914  0.61958  0.77255  0.91755  0.50998
    140   2.66369  5.49814  2.53817  2.27853  4.84182  3.18461  3.01747  3.09107  2.06094  3.17779  4.53917  3.23308  4.15853  2.00951  2.85262  2.48707  2.85716  3.88803  5.93165  4.52155    196 q - - -
          2.68618  4.42225  2.77519  2.73123  3.46354  2.40513  3.72494  3.29354  2.67741  2.69355  4.24690  2.90347  2.73739  3.18146  2.89801  2.37887  2.77519  2.98518  4.58477  3.61503
          0.00776  5.25828  5.98062  0.61958  0.77255  1.05278  0.42919
    141   2.69848  5.26664  3.06029  2.80133  4.52452  3.20153  4.01423  2.55443  2.53634  2.32604  4.33142  2.92165  3.35980  2.79984  2.60283  2.43422  2.45119  2.66085  5.75536  4.40416    197 l - - -
          2.68618  4.42225  2.77519  2.73123  3.46354  2.40513  3.72494  3.29354  2.67741  2.69355  4.24690  2.90347  2.73739  3.18146  2.89801  2.37887  2.77519  2.98518  4.58477  3.61503
          0.00776  5.25828  5.98062  0.61958  0.77255  1.05278  0.42919
    142   3.00130  3.66382  2.94310  2.56423  3.86928  2.57469  4.04727  3.80622  2.85784  2.70937  3.47121  3.01578  2.90250  2.60260  3.31728  2.16069  2.89152  2.48322  5.67640  3.46428    198 s - - -
          2.68618  4.42225  2.77519  2.73123  3.46354  2.40513  3.72494  3.29354  2.67741  2.69355  4.24690  2.90347  2.73739  3.18146  2.89801  2.37887  2.77519  2.98518  4.58477  3.61503
          0.00776  5.25828  5.98062  0.61958  0.77255  0.76374  0.62721
    143   3.06581  4.57614  4.41377  3.19009  3.68383  2.59918  4.44270  2.20116  2.70132  1.51386  3.16581  4.08349  4.51961  3.96697  3.94598  3.11432  2.52306  2.08938  5.18410  3.98670    199 l - - -
          2.68618  4.42225  2.77519  2.73123  3.46354  2.40513  3.72494  3.29354  2.67741  2.69355  4.24690  2.90347  2.73739  3.18146  2.89801  2.37887  2.77519  2.98518  4.58477  3.61503
          0.00735  5.31322  6.03556  0.61958  0.77255  0.33149  1.26533
    144   2.42468  3.79815  3.00691  2.36891  4.87831  1.53780  2.96902  4.35243  2.51947  3.51970  4.59550  3.33559  2.71275  2.85531  3.28173  3.05148  3.00102  3.42771  5.99334  4.59290    200 g - - -
          2.68618  4.42225  2.77519  2.73123  3.46354  2.40513  3.72494  3.29354  2.67741  2.69355  4.24690  2.90347  2.73739  3.18146  2.89801  2.37887  2.77519  2.98518  4.58477  3.61503
          0.00650  5.43565  6.15800  0.61958  0.77255  0.53881  0.87574
    145   2.56552  3.55468  2.93454  2.10693  4.86431  3.86316  3.11786  3.58740  2.26352  3.83657  4.58656  3.33917  3.09480  3.15604  3.07717  2.23060  2.04417  2.74402  5.98582  4.58794    201 t - - -
          2.68618  4.42225  2.77519  2.73123  3.46354  2.40513  3.72494  3.29354  2.67741  2.69355  4.24690  2.90347  2.73739  3.18146  2.89801  2.37887  2.77519  2.98518  4.58477  3.61503
          0.00650  5.43565  6.15800  0.61958  0.77255  0.53881  0.87574
    146   2.65840  2.93560  3.57646  3.01722  4.38955  3.08112  3.18031  3.38939  2.30926  2.96156  3.49631  2.96792  3.82037  3.34789  2.54083  2.17473  2.59739  2.58525  5.70658  3.47911    202 s - - -
          2.68618  4.42225  2.77519  2.73123  3.46354  2.40513  3.72494  3.29354  2.67741  2.69355  4.24690  2.90347  2.73739  3.18146  2.89801  2.37887  2.77519  2.98518  4.58477  3.61503
          0.00650  5.43565  6.15800  0.61958  0.77255  0.53881  0.87574
    147   3.07948  5.58790  2.40491  2.14657  4.93202  3.85361  4.04076  3.56461  2.24929  2.76725  4.62880  2.68623  2.92160  2.50337  2.68292  2.22970  2.91475  3.56066  6.02114  3.65150    203 e - - -
          2.68618  4.42225  2.77519  2.73123  3.46354  2.40513  3.72494  3.29354  2.67741  2.69355  4.24690  2.90347  2.73739  3.18146  2.89801  2.37887  2.77519  2.98518  4.58477  3.61503
          0.00650  5.43565  6.15800  0.61958  0.77255  0.53881  0.87574
    148   2.12650  4.55045  5.11613  4.50464  3.08863  4.34876  4.68466  1.74587  3.75971  2.23214  3.66985  4.50267  4.71086  4.43448  4.31593  3.66022  3.14198  1.21739  5.18455  3.24362    204 v - - -
          2.68618  4.42225  2.77519  2.73123  3.46354  2.40513  3.72494  3.29354  2.67741  2.69355  4.24690  2.90347  2.73739  3.18146  2.89801  2.37887  2.77519  2.98518  4.58477  3.61503
          0.00650  5.43565  6.15800  0.61958  0.77255  0.53881  0.87574
    149   2.39702  4.21238  3.61885  3.05883  4.35526  3.97142  4.19247  3.74952  2.52029  3.39635  4.23863  3.55409  1.18077  3.38242  2.81612  2.83148  3.03517  2.99543  5.68661  3.44482    205 p - - -
          2.68618  4.42225  2.77519  2.73123  3.46354  2.40513  3.72494  3.29354  2.67741  2.69355  4.24690  2.90347  2.73739  3.18146  2.89801  2.37887  2.77519  2.98518  4.58477  3.61503
          0.04181  5.43565  3.30798  0.61958  0.77255  0.53881  0.87574
    150   2.28582  3.25524  4.11818  4.36366  3.25942  4.28117  4.60842  1.93078  3.52715  1.94285  3.63691  4.40411  4.64605  4.32719  3.31301  3.06147  3.35721  1.50646  5.13860  3.12751    206 v - - -
          2.68618  4.42225  2.77519  2.73123  3.46354  2.40513  3.72494  3.29354  2.67741  2.69355  4.24690  2.90347  2.73739  3.18146  2.89801  2.37887  2.77519  2.98518  4.58477  3.61503
          0.00673  5.40057  6.12291  0.61958  0.77255  0.67204  0.71471
    151   2.37016  4.05911  2.92980  2.39763  3.30898  3.50501  4.04271  4.26374  2.62797  3.78061  3.54557  1.50459  3.17319  3.15119  3.27864  2.74384  2.52733  3.86216  5.94348  4.55398    207 n - - -
          2.68618  4.42225  2.77519  2.73123  3.46354  2.40513  3.72494  3.29354  2.67741  2.69355  4.24690  2.90347  2.73739  3.18146  2.89801  2.37887  2.77519  2.98518  4.58477  3.61503
          0.00673  5.40057  6.12291  0.61958  0.77255  0.67204  0.71471
    152   2.51581  2.75069  3.25855  3.09784  4.02207  2.59090  4.29926  2.92852  3.28731  2.50503  3.97609  3.75296  1.63862  3.59860  3.66306  2.57022  3.32818  2.63509  5.45010  4.20497    208 p - - -
          2.68618  4.42225  2.77519  2.73123  3.46354  2.40513  3.72494  3.29354  2.67741  2.69355  4.24690  2.90347  2.73739  3.18146  2.89801  2.37887  2.77519  2.98518  4.58477  3.61503
          0.31967  5.40057  1.31268  0.61958  0.77255  0.67204  0.71471
    153   2.35329  5.40908  2.76101  2.61318  4.74757  2.55712  2.97737  4.22892  2.45630  3.41580  4.45148  2.85509  3.59422  2.83423  2.36108  2.13832  2.91781  3.79618  5.84571  3.06588    209 s - - -
          2.68567  4.42333  2.77468  2.73051  3.46288  2.40532  3.72535  3.29408  2.67848  2.69414  4.24584  2.90383  2.73732  3.18254  2.89800  2.37751  2.77509  2.98565  4.58584  3.61550
          1.11027  0.62207  2.01218  1.46657  0.26229  0.48502  0.95630
    154   2.97273  4.25688  2.81489  2.69765  3.54372  2.85465  3.32980  3.82287  2.22077  3.46382  4.45365  2.79578  3.38231  3.05748  2.66946  2.13661  2.06205  3.19810  5.85665  4.46563    216 t - - -
          2.68618  4.42225  2.77519  2.73123  3.46354  2.40513  3.72494  3.29354  2.67741  2.69355  4.24690  2.90347  2.73739  3.18146  2.89801  2.37887  2.77519  2.98518  4.58477  3.61503
          0.20106  5.21624  1.73324  0.61958  0.77255  1.13458  0.38795
    155   2.89903  5.41227  2.70456  1.81089  4.75684  3.23274  2.75147  4.24367  2.59560  3.71731  4.45366  2.43418  2.89662  2.74743  2.72784  2.11877  3.13087  3.80276  5.84462  4.43195    217 e - - -
          2.68618  4.42225  2.77519  2.73123  3.46354  2.40513  3.72494  3.29354  2.67741  2.69355  4.24690  2.90347  2.73739  3.18146  2.89801  2.37887  2.77519  2.98518  4.58477  3.61503
          0.00981  5.02499  5.74733  0.61958  0.77255  1.41106  0.27956
    156   2.39875  5.37331  2.19505  2.37468  4.70832  3.08061  3.85241  4.18724  2.59118  3.29217  3.36534  3.13544  4.05746  2.27190  2.64777  2.00854  2.90536  3.75855  5.81209  4.40727    218 s - - -
          2.68618  4.42225  2.77519  2.73123  3.46354  2.40513  3.72494  3.29354  2.67741  2.69355  4.24690  2.90347  2.73739  3.18146  2.89801  2.37887  2.77519  2.98518  4.58477  3.61503
          0.06503  5.02499  2.87548  0.61958  0.77255  1.41106  0.27956
    157   2.08262  3.50943  3.32874  2.76985  3.76512  3.32735  3.12471  3.35425  2.32160  2.64070  4.06092  2.90110  3.40939  2.90033  2.91198  2.46000  2.94675  2.69157  5.50278  4.18764    219 a - - -
          2.68618  4.42225  2.77519  2.73123  3.46354  2.40513  3.72494  3.29354  2.67741  2.69355  4.24690  2.90347  2.73739  3.18146  2.89801  2.37887  2.77519  2.98518  4.58477  3.61503
          0.04537  4.97032  3.28557  0.61958  0.77255  1.47025  0.26119
    158   2.41283  5.28182  2.71598  2.57564  3.73699  3.63709  3.11760  3.63831  2.12636  3.27173  4.33102  3.11801  2.64646  2.93537  2.65631  1.92687  3.08175  3.65529  5.73399  4.34317    220 s - - -
          2.68618  4.42225  2.77519  2.73123  3.46354  2.40513  3.72494  3.29354  2.67741  2.69355  4.24690  2.90347  2.73739  3.18146  2.89801  2.37887  2.77519  2.98518  4.58477  3.61503
          0.01073  4.93568  5.65803  0.61958  0.77255  1.08077  0.41450
    159   2.21335  5.27694  3.20557  2.27953  4.57046  3.07058  3.21760  4.02152  2.40483  2.76927  4.33163  3.18696  2.36713  3.00545  2.78627  2.71006  2.58512  2.85130  5.74183  4.36447    221 a - - -
          2.68618  4.42225  2.77519  2.73123  3.46354  2.40513  3.72494  3.29354  2.67741  2.69355  4.24690  2.90347  2.73739  3.18146  2.89801  2.37887  2.77519  2.98518  4.58477  3.61503
          0.00955  5.05147  5.77382  0.61958  0.77255  1.37982  0.28985
    160   2.56879  5.25467  3.21645  2.15306  4.54029  2.48243  2.89777  3.98635  2.65855  3.00537  4.31158  3.19586  3.60751  2.83807  3.13879  2.30522  2.18282  3.21935  5.72478  3.34139    222 e - - -
          2.68618  4.42225  2.77519  2.73123  3.46354  2.40513  3.72494  3.29354  2.67741  2.69355  4.24690  2.90347  2.73739  3.18146  2.89801  2.37887  2.77519  2.98518  4.58477  3.61503
          0.00955  5.05147  5.77382  0.61958  0.77255  1.01989  0.44728
    161   1.81303  5.41301  3.19728  2.12138  3.60016  3.10293  3.90295  3.67011  2.30045  3.71244  4.45730  2.77975  3.03515  2.78124  2.80267  2.57677  2.63401  3.79628  5.85398  4.45145    223 a - - -
          2.68618  4.42225  2.77519  2.73123  3.46354  2.40513  3.72494  3.29354  2.67741  2.69355  4.24690  2.90347  2.73739  3.18146  2.89801  2.37887  2.77519  2.98518  4.58477  3.61503
          0.00876  5.13745  5.85980  0.61958  0.77255  0.97536  0.47330
    162   2.03503  3.40772  3.49423  2.75168  3.55238  3.38363  3.54780  3.01384  2.91959  2.68597  4.09690  3.13702  4.23633  2.82316  2.92297  2.10562  2.15681  3.32153  5.54686  4.24870    224 a - - -
          2.68618  4.42225  2.77519  2.73123  3.46354  2.40513  3.72494  3.29354  2.67741  2.69355  4.24690  2.90347  2.73739  3.18146  2.89801  2.37887  2.77519  2.98518  4.58477  3.61503
          0.00824  5.19923  5.92158  0.61958  0.77255  1.16497  0.37387
    163   2.77319  5.45090  3.22955  2.38793  4.78553  3.74666  3.93300  4.26255  2.09621  2.40885  4.49475  3.03518  2.48645  2.78353  2.03232  2.33582  2.88657  3.83602  5.88895  4.48678    225 r - - -
          2.68618  4.42225  2.77519  2.73123  3.46354  2.40513  3.72494  3.29354  2.67741  2.69355  4.24690  2.90347  2.73739  3.18146  2.89801  2.37887  2.77519  2.98518  4.58477  3.61503
          0.00824  5.19923  5.92158  0.61958  0.77255  1.16497  0.37387
    164   1.96906  4.93804  3.13678  3.00508  3.40373  3.87492  4.09893  3.23947  2.98522  2.21072  4.02708  3.06788  2.62957  3.31802  2.91253  2.54658  2.23193  2.83743  5.48486  4.20347    226 a - - -
          2.68618  4.42225  2.77519  2.73123  3.46354  2.40513  3.72494  3.29354  2.67741  2.69355  4.24690  2.90347  2.73739  3.18146  2.89801  2.37887  2.77519  2.98518  4.58477  3.61503
          0.00824  5.19923  5.92158  0.61958  0.77255  1.16497  0.37387
    165   2.67939  2.84385  4.96077  4.34713  2.89740  3.24914  4.51746  2.03575  4.13659  1.86845  3.22219  4.34033  3.58908  4.27166  4.15182  3.49484  2.87387  1.50390  5.01667  3.84019    227 v - - -
          2.68618  4.42225  2.77519  2.73123  3.46354  2.40513  3.72494  3.29354  2.67741  2.69355  4.24690  2.90347  2.73739  3.18146  2.89801  2.37887  2.77519  2.98518  4.58477  3.61503
          0.00824  5.19923  5.92158  0.61958  0.77255  1.16497  0.37387
    166   2.63267  5.34092  2.83190  2.71675  4.63347  3.76287  3.95647  3.10140  2.48988  2.80924  4.39585  2.83273  3.32805  2.51785  3.19796  1.65905  2.53458  3.10008  5.80646  4.42965    228 s - - -
          2.68618  4.42225  2.77519  2.73123  3.46354  2.40513  3.72494  3.29354  2.67741  2.69355  4.24690  2.90347  2.73739  3.18146  2.89801  2.37887  2.77519  2.98518  4.58477  3.61503
          0.00824  5.19923  5.92158  0.61958  0.77255  0.96599  0.47901
    167   2.38965  4.43309  4.96849  4.35729  3.03317  4.21991  4.55201  1.57284  4.15381  1.57171  2.95209  4.36616  3.43886  4.29343  3.42071  3.52977  3.28499  2.00008  5.05751  3.88158    229 l - - -
          2.68618  4.42225  2.77519  2.73123  3.46354  2.40513  3.72494  3.29354  2.67741  2.69355  4.24690  2.90347  2.73739  3.18146  2.89801  2.37887  2.77519  2.98518  4.58477  3.61503
          0.00792  5.23784  5.96018  0.61958  0.77255  1.09382  0.40787
    168   2.83930  5.33288  3.34697  2.80208  4.70249  2.90460  4.03988  4.15346  2.52673  3.69702  4.47012  2.68826  1.65512  3.16023  3.28300  1.80568  2.72028  3.11228  5.88036  4.50967    230 p - - -
          2.68618  4.42225  2.77519  2.73123  3.46354  2.40513  3.72494  3.29354  2.67741  2.69355  4.24690  2.90347  2.73739  3.18146  2.89801  2.37887  2.77519  2.98518  4.58477  3.61503
          0.09050  5.23784  2.51065  0.61958  0.77255  1.09382  0.40787
    169   2.55345  3.74567  2.33992  2.38846  4.74655  3.11153  3.48364  4.22173  2.31410  3.33415  4.46175  2.74424  4.11667  3.01382  3.14339  1.98162  2.30615  3.79927  3.83817  4.45765    231 s - - -
          2.68618  4.42225  2.77519  2.73123  3.46354  2.40513  3.72494  3.29354  2.67741  2.69355  4.24690  2.90347  2.73739  3.18146  2.89801  2.37887  2.77519  2.98518  4.58477  3.61503
          0.00860  5.15594  5.87828  0.61958  0.77255  1.23630  0.34313
    170   2.69758  3.93876  2.02039  2.29211  4.80088  3.10925  3.90395  4.28722  2.27421  3.76081  4.49588  2.42445  3.35644  2.24689  2.76822  2.58869  2.93881  3.84622  5.88770  4.47640    232 d - - -
          2.68618  4.42225  2.77519  2.73123  3.46354  2.40513  3.72494  3.29354  2.67741  2.69355  4.24690  2.90347  2.73739  3.18146  2.89801  2.37887  2.77519  2.98518  4.58477  3.61503
          0.05046  5.15594  3.13637  0.61958  0.77255  1.02103  0.44664
    171   2.94570  4.19540  2.76899  2.39450  2.93425  3.72390  3.43481  4.23898  1.78421  3.72818  4.47172  3.19599  4.11708  2.66642  2.37065  2.28688  2.59781  3.81226  5.86770  3.50718    233 k - - -
          2.68618  4.42225  2.77519  2.73123  3.46354  2.40513  3.72494  3.29354  2.67741  2.69355  4.24690  2.90347  2.73739  3.18146  2.89801  2.37887  2.77519  2.98518  4.58477  3.61503
          0.05034  5.16013  3.13835  0.61958  0.77255  1.22974  0.34583
    172   3.18967  4.55097  5.11540  4.50823  1.19591  4.37880  4.70797  2.01597  4.31019  1.86997  2.77026  4.52753  4.71329  4.42532  4.32798  2.95241  3.41985  2.40801  5.16333  4.00341    234 f - - -
          2.68618  4.42225  2.77519  2.73123  3.46354  2.40513  3.72494  3.29354  2.67741  2.69355  4.24690  2.90347  2.73739  3.18146  2.89801  2.37887  2.77519  2.98518  4.58477  3.61503
          0.05722  5.11872  3.00324  0.61958  0.77255  1.29159  0.32135
    173   2.90608  5.40890  3.15755  2.02314  4.75078  2.86402  3.32464  4.23440  2.45872  3.71274  3.71387  2.24277  3.36498  2.74249  2.44663  2.10978  3.13721  3.79783  5.84341  3.38553    235 e - - -
          2.68618  4.42225  2.77519  2.73123  3.46354  2.40513  3.72494  3.29354  2.67741  2.69355  4.24690  2.90347  2.73739  3.18146  2.89801  2.37887  2.77519  2.98518  4.58477  3.61503
          0.03559  5.07087  3.55143  0.61958  0.77255  1.35575  0.29807
    174   2.70064  3.80033  3.16851  2.62373  3.95878  3.82718  3.27650  2.95064  2.98112  2.22257  3.11116  3.46943  2.52178  3.30653  2.95244  2.35953  2.90079  2.40751  5.35215  4.08587    236 l - - -
          2.68618  4.42225  2.77519  2.73123  3.46354  2.40513  3.72494  3.29354  2.67741  2.69355  4.24690  2.90347  2.73739  3.18146  2.89801  2.37887  2.77519  2.98518  4.58477  3.61503
          0.00962  5.04490  5.76724  0.61958  0.77255  1.19635  0.35996
    175   2.13240  5.41135  2.86246  2.35068  4.75116  3.28028  3.17754  4.23345  2.61325  3.35201  3.76077  2.52358  4.08221  2.44132  2.90191  1.91907  2.69274  3.79916  5.84719  4.43941    237 s - - -
          2.68597  4.42236  2.77505  2.73134  3.46365  2.40501  3.72505  3.29365  2.67751  2.69366  4.24700  2.90357  2.73750  3.18105  2.89787  2.37880  2.77530  2.98529  4.58488  3.61514
          0.62750  1.39753  1.51928  0.10188  2.33447  0.87355  0.54037
    176   2.88743  5.38682  2.26055  2.57197  4.72620  3.07342  3.84637  4.20876  2.43447  3.07594  4.43014  1.64345  4.05037  2.62686  2.67992  2.42855  3.11929  3.77464  5.82196  4.41319    239 n - - -
          2.68618  4.42225  2.77519  2.73123  3.46354  2.40513  3.72494  3.29354  2.67741  2.69355  4.24690  2.90347  2.73739  3.18146  2.89801  2.37887  2.77519  2.98518  4.58477  3.61503
          0.01023  4.98356  5.70590  0.61958  0.77255  1.33144  0.30666
    177   2.44501  5.42002  3.09091  2.40266  5.08788  0.89000  4.33394  4.56530  3.23574  4.10922  4.90814  2.68692  4.32134  3.49057  3.74031  2.56051  3.49181  4.08890  6.28698  4.89419    240 g - - -
          2.68618  4.42225  2.77519  2.73123  3.46354  2.40513  3.72494  3.29354  2.67741  2.69355  4.24690  2.90347  2.73739  3.18146  2.89801  2.37887  2.77519  2.98518  4.58477  3.61503
          0.08310  5.01268  2.61608  0.61958  0.77255  1.42498  0.27511
    178   2.85777  5.35509  2.73652  2.40290  4.69424  3.62957  2.08176  4.17624  2.55725  3.65762  4.39765  2.90639  2.73027  2.54336  2.66032  2.07326  3.08914  3.74263  5.79085  3.69675    241 s - - -
          2.68618  4.42225  2.77519  2.73123  3.46354  2.40513  3.72494  3.29354  2.67741  2.69355  4.24690  2.90347  2.73739  3.18146  2.89801  2.37887  2.77519  2.98518  4.58477  3.61503
          0.04194  4.94026  3.38378  0.61958  0.77255  1.26178  0.33289
    179   2.55247  5.26475  2.72478  2.60460  4.56615  3.65757  3.84987  3.52033  2.60433  3.03812  3.32905  2.96867  2.70064  2.22295  2.77724  2.08398  2.57099  3.63171  5.72456  4.34166    242 s - - -
          2.68551  4.42303  2.77597  2.73144  3.46037  2.40544  3.72572  3.29331  2.67818  2.69364  4.24767  2.90424  2.73671  3.18224  2.89706  2.37899  2.77537  2.98475  4.58343  3.61500
          0.49164  0.95449  5.69399  1.57457  0.23205  0.17953  1.80582
    180   2.28098  5.24150  3.52886  2.71013  4.46508  3.11401  2.89367  3.05502  2.96136  3.12097  3.02824  2.83600  3.07474  3.01853  3.41839  1.99114  2.71115  2.41453  5.75461  4.43168    249 s - - -
          2.68618  4.42225  2.77519  2.73123  3.46354  2.40513  3.72494  3.29354  2.67741  2.69355  4.24690  2.90347  2.73739  3.18146  2.89801  2.37887  2.77519  2.98518  4.58477  3.61503
          0.00650  5.43565  6.15800  0.61958  0.77255  0.53881  0.87574
    181   2.55944  5.58658  2.18223  2.55133  3.95794  3.23856  4.04112  4.41499  1.81224  3.89120  3.64882  3.10950  3.03693  3.13796  2.49889  2.56886  2.25854  3.97639  6.02018  4.61016    250 k - - -
          2.68618  4.42225  2.77519  2.73123  3.46354  2.40513  3.72494  3.29354  2.67741  2.69355  4.24690  2.90347  2.73739  3.18146  2.89801  2.37887  2.77519  2.98518  4.58477  3.61503
          0.00650  5.43565  6.15800  0.61958  0.77255  0.53881  0.87574
    182   2.17345  5.37349  2.99264  2.88238  4.63654  3.30786  3.36052  3.05009  2.87875  2.93358  3.72405  3.41163  3.76520  2.88189  2.47499  1.77367  2.45280  3.04729  5.85865  4.50344    251 s - - -
          2.68618  4.42225  2.77519  2.73123  3.46354  2.40513  3.72494  3.29354  2.67741  2.69355  4.24690  2.90347  2.73739  3.18146  2.89801  2.37887  2.77519  2.98518  4.58477  3.61503
          0.00650  5.43565  6.15800  0.61958  0.77255  0.53881  0.87574
    183   1.91620  3.30837  5.02956  3.42356  3.11971  4.30735  4.63626  2.65666  4.22234  2.35578  3.65296  4.44271  4.67184  4.36878  4.25917  3.28837  3.37920  2.49202  3.18383  1.34427    252 y - - -
          2.68618  4.42225  2.77519  2.73123  3.46354  2.40513  3.72494  3.29354  2.67741  2.69355  4.24690  2.90347  2.73739  3.18146  2.89801  2.37887  2.77519  2.98518  4.58477  3.61503
          0.00650  5.43565  6.15800  0.61958  0.77255  0.53881  0.87574
    184   2.31816  3.77665  3.75648  3.19409  4.17005  4.02217  4.25258  2.67994  2.44840  2.50464  4.09604  3.65941  4.40625  2.38160  2.38981  2.18937  2.65526  2.62321  5.55969  3.42178    253 s - - -
          2.68618  4.42225  2.77519  2.73123  3.46354  2.40513  3.72494  3.29354  2.67741  2.69355  4.24690  2.90347  2.73739  3.18146  2.89801  2.37887  2.77519  2.98518  4.58477  3.61503
          0.00650  5.43565  6.15800  0.61958  0.77255  0.53881  0.87574
    185   2.58134  3.88454  5.16296  4.54877  2.59539  4.36946  4.70491  2.35717  4.33466  1.08252  2.84303  4.53328  3.64020  4.46225  4.34131  3.68229  3.42590  1.94101  5.19041  4.01767    254 l - - -
          2.68618  4.42225  2.77519  2.73123  3.46354  2.40513  3.72494  3.29354  2.67741  2.69355  4.24690  2.90347  2.73739  3.18146  2.89801  2.37887  2.77519  2.98518  4.58477  3.61503
          0.11126  5.43565  2.29330  0.61958  0.77255  0.53881  0.87574
    186   3.06117  3.95236  3.94750  2.46653  3.25317  4.04295  4.29713  3.03947  2.94226  1.58359  3.87997  3.78318  3.41446  2.85808  2.96684  2.84968  3.02857  2.01633  5.35909  3.69321    255 l - - -
          2.68618  4.42225  2.77519  2.73123  3.46354  2.40513  3.72494  3.29354  2.67741  2.69355  4.24690  2.90347  2.73739  3.18146  2.89801  2.37887  2.77519  2.98518  4.58477  3.61503
          0.02573  5.33160  3.88410  0.61958  0.77255  0.88134  0.53482
    187   3.57543  4.90731  5.54230  4.93287  1.65411  4.79274  5.11644  2.26077  4.73484  1.08305  2.53923  4.95776  3.81392  4.79180  4.72187  4.11924  3.79982  2.15730  5.47929  4.36914    256 l - - -
          2.68618  4.42225  2.77519  2.73123  3.46354  2.40513  3.72494  3.29354  2.67741  2.69355  4.24690  2.90347  2.73739  3.18146  2.89801  2.37887  2.77519  2.98518  4.58477  3.61503
          0.00735  5.31322  6.03556  0.61958  0.77255  0.92840  0.50283
    188   2.70820  4.27722  2.86494  2.30519  4.87215  3.79172  2.79052  4.35774  1.99027  3.41093  4.56818  3.25936  4.18516  2.24981  1.91881  2.46615  2.90957  3.91787  5.96019  4.54964    257 r - - -
          2.68618  4.42225  2.77519  2.73123  3.46354  2.40513  3.72494  3.29354  2.67741  2.69355  4.24690  2.90347  2.73739  3.18146  2.89801  2.37887  2.77519  2.98518  4.58477  3.61503
          0.00735  5.31322  6.03556  0.61958  0.77255  0.92840  0.50283
    189   2.81407  4.46406  4.96639  3.64601  2.97760  4.23973  4.56978  1.98803  4.15807  2.19006  2.66253  4.37703  3.48149  4.30368  4.19317  3.01968  2.86965  1.26669  5.08631  3.90851    258 v - - -
          2.68618  4.42225  2.77519  2.73123  3.46354  2.40513  3.72494  3.29354  2.67741  2.69355  4.24690  2.90347  2.73739  3.18146  2.89801  2.37887  2.77519  2.98518  4.58477  3.61503
          0.00735  5.31322  6.03556  0.61958  0.77255  0.92840  0.50283
    190   1.89934  5.29891  3.38289  2.41744  3.80589  3.84073  3.45673  3.43233  2.33983  3.56687  4.36323  2.94084  3.45902  3.17467  3.29389  2.22221  2.30890  2.60364  5.78654  3.52883    259 a - - -
          2.68618  4.42225  2.77519  2.73123  3.46354  2.40513  3.72494  3.29354  2.67741  2.69355  4.24690  2.90347  2.73739  3.18146  2.89801  2.37887  2.77519  2.98518  4.58477  3.61503
          0.04304  5.31322  3.29144  0.61958  0.77255  0.92840  0.50283
    191   2.44299  2.69698  3.22396  2.62423  3.39233  3.28000  3.71616  3.22272  3.07065  2.93862  4.02316  3.56308  4.31648  3.39868  2.65884  2.10541  2.66000  2.32413  5.48557  3.17398    260 s - - -
          2.68618  4.42225  2.77519  2.73123  3.46354  2.40513  3.72494  3.29354  2.67741  2.69355  4.24690  2.90347  2.73739  3.18146  2.89801  2.37887  2.77519  2.98518  4.58477  3.61503
          0.00761  5.27779  6.00014  0.61958  0.77255  1.01112  0.45226
    192   2.40758  5.20949  3.01946  2.85312  4.44719  3.84155  4.04554  3.34884  2.84633  2.69855  3.39030  3.15316  2.30175  2.64113  2.87715  2.43212  2.07355  2.93130  5.71242  4.37748    261 t - - -
          2.68618  4.42225  2.77519  2.73123  3.46354  2.40513  3.72494  3.29354  2.67741  2.69355  4.24690  2.90347  2.73739  3.18146  2.89801  2.37887  2.77519  2.98518  4.58477  3.61503
          0.00761  5.27779  6.00014  0.61958  0.77255  1.01112  0.45226
    193   2.16174  5.51041  2.55739  2.26293  4.85537  2.77510  3.54785  3.80122  2.51075  3.51575  4.55110  2.68476  3.07720  2.83504  2.37342  2.50687  2.73790  3.90099  5.94316  3.85123    262 a - - -
          2.68618  4.42225  2.77519  2.73123  3.46354  2.40513  3.72494  3.29354  2.67741  2.69355  4.24690  2.90347  2.73739  3.18146  2.89801  2.37887  2.77519  2.98518  4.58477  3.61503
          0.00761  5.27779  6.00014  0.61958  0.77255  1.01112  0.45226
    194   2.43726  3.83834  2.12089  2.18951  4.05314  3.22564  3.96741  3.73996  2.33747  3.31046  4.52650  2.87616  3.38713  3.06768  2.22729  2.51294  3.23195  3.86689  3.98090  4.51895    263 d - - -
          2.68618  4.42225  2.77519  2.73123  3.46354  2.40513  3.72494  3.29354  2.67741  2.69355  4.24690  2.90347  2.73739  3.18146  2.89801  2.37887  2.77519  2.98518  4.58477  3.61503
          0.07543  5.27779  2.69486  0.61958  0.77255  1.01112  0.45226
    195   2.26922  5.47782  2.59610  2.31885  4.82231  3.74230  3.92954  3.61375  2.43074  3.78284  4.51865  2.64334  2.87431  2.83757  2.07778  2.17287  2.82051  3.86815  5.91083  4.50021    264 r - - -
          2.68517  4.41759  2.77678  2.73147  3.46714  2.40530  3.72544  3.29295  2.67976  2.69347  4.24688  2.89886  2.73828  3.18212  2.89740  2.37891  2.77437  2.98488  4.57930  3.61709
          1.61409  0.30241  2.78233  2.35386  0.09982  1.14500  0.38306
    196   2.94391  4.20435  2.09624  2.10844  4.72751  2.43708  3.91487  4.19902  2.65893  2.19666  4.44999  2.71784  3.29248  3.01855  2.82420  2.91612  2.79507  3.78280  5.84904  4.45089    293 d - - -
          2.68618  4.42225  2.77519  2.73123  3.46354  2.40513  3.72494  3.29354  2.67741  2.69355  4.24690  2.90347  2.73739  3.18146  2.89801  2.37887  2.77519  2.98518  4.58477  3.61503
          0.13998  5.14943  2.08089  0.61958  0.77255  1.24634  0.33905
    197   2.88421  5.37079  2.35425  1.59708  4.70582  3.66153  3.84978  4.18477  2.33556  3.13714  3.36313  2.81738  3.27861  2.94943  2.85057  2.63930  2.87613  3.09315  5.80951  4.40468    294 e - - -
          2.68618  4.42225  2.77519  2.73123  3.46354  2.40513  3.72494  3.29354  2.67741  2.69355  4.24690  2.90347  2.73739  3.18146  2.89801  2.37887  2.77519  2.98518  4.58477  3.61503
          0.00987  5.01932  5.74167  0.61958  0.77255  1.41752  0.27749
    198   2.93264  5.15569  2.77139  2.74431  4.42117  3.72866  3.96547  3.52482  2.76270  3.21951  4.24871  3.26613  1.19342  2.62917  3.22603  2.77968  3.17159  3.25746  5.67307  4.33039    295 p - - -
          2.68618  4.42225  2.77519  2.73123  3.46354  2.40513  3.72494  3.29354  2.67741  2.69355  4.24690  2.90347  2.73739  3.18146  2.89801  2.37887  2.77519  2.98518  4.58477  3.61503
          0.00987  5.01932  5.74167  0.61958  0.77255  1.41752  0.27749
    199   1.80510  5.39552  2.56233  2.42281  4.73399  3.66567  3.85975  4.21571  2.33947  3.69781  4.43915  3.13527  2.14262  2.77286  2.75205  2.36908  3.13104  3.78286  5.83179  4.42386    296 a - - -
          2.68618  4.42225  2.77519  2.73123  3.46354  2.40513  3.72494  3.29354  2.67741  2.69355  4.24690  2.90347  2.73739  3.18146  2.89801  2.37887  2.77519  2.98518  4.58477  3.61503
          0.00987  5.01932  5.74167  0.61958  0.77255  1.41752  0.27749
    200   2.65763  5.38817  2.26723  2.41418  4.73057  3.65853  3.17787  4.21462  1.96212  2.88144  4.42955  2.88566  4.05200  2.67591  2.74585  2.11637  2.85532  3.40007  5.82240  4.41312    297 k - - -
          2.68618  4.42225  2.77519  2.73123  3.46354  2.40513  3.72494  3.29354  2.67741  2.69355  4.24690  2.90347  2.73739  3.18146  2.89801  2.37887  2.77519  2.98518  4.58477  3.61503
          0.00987  5.01932  5.74167  0.61958  0.77255  0.72933  0.65823
    201   2.64277  5.46541  3.22650  2.67050  4.80450  3.16332  3.93430  4.28546  1.67132  3.76788  4.50811  2.75182  3.32082  2.54709  2.23748  2.29023  2.98995  2.82397  5.90169  4.49546    298 k - - -
          2.68618  4.42225  2.77519  2.73123  3.46354  2.40513  3.72494  3.29354  2.67741  2.69355  4.24690  2.90347  2.73739  3.18146  2.89801  2.37887  2.77519  2.98518  4.58477  3.61503
          0.00813  5.21150  5.93385  0.61958  0.77255  1.14319  0.38390
    202   2.78598  5.52257  2.52631  2.20663  4.87177  3.77207  3.95958  4.35463  2.06837  3.82475  4.56486  3.23886  4.17085  2.53897  1.38289  2.71013  3.24573  3.91600  5.94748  4.54208    299 r - - -
          2.68618  4.42225  2.77519  2.73123  3.46354  2.40513  3.72494  3.29354  2.67741  2.69355  4.24690  2.90347  2.73739  3.18146  2.89801  2.37887  2.77519  2.98518  4.58477  3.61503
          0.00813  5.21150  5.93385  0.61958  0.77255  1.14319  0.38390
    203   2.02222  4.36483  2.64253  2.50533  4.79025  3.12883  3.93488  4.26911  2.30780  3.16913  4.49870  3.21820  3.53298  2.68913  2.21107  2.26937  2.80950  3.84052  3.87587  4.48945    300 a - - -
          2.68618  4.42225  2.77519  2.73123  3.46354  2.40513  3.72494  3.29354  2.67741  2.69355  4.24690  2.90347  2.73739  3.18146  2.89801  2.37887  2.77519  2.98518  4.58477  3.61503
          0.00813  5.21150  5.93385  0.61958  0.77255  1.14319  0.38390
    204   2.69154  3.19887  3.32353  2.76226  4.75469  3.21617  3.99015  4.21101  1.61252  3.72588  4.49013  3.29425  3.29372  3.10101  1.61573  2.49327  3.24652  3.80847  5.88292  4.50815    301 k - - -
          2.68618  4.42225  2.77519  2.73123  3.46354  2.40513  3.72494  3.29354  2.67741  2.69355  4.24690  2.90347  2.73739  3.18146  2.89801  2.37887  2.77519  2.98518  4.58477  3.61503
          0.02219  5.21150  4.10492  0.61958  0.77255  1.14319  0.38390
    205   2.66053  5.18585  3.08092  2.54323  4.42805  3.79832  3.40716  2.99496  2.31625  2.11765  4.25525  2.48516  3.62823  3.14799  3.26341  2.44743  2.59643  2.78865  3.78451  4.34686    302 l - - -
          2.68618  4.42225  2.77519  2.73123  3.46354  2.40513  3.72494  3.29354  2.67741  2.69355  4.24690  2.90347  2.73739  3.18146  2.89801  2.37887  2.77519  2.98518  4.58477  3.61503
          0.05335  5.19756  3.06990  0.61958  0.77255  1.16788  0.37255
    206   2.68707  5.16655  3.33943  2.61168  4.40929  3.12130  3.97962  3.10790  2.32105  2.34377  4.23583  2.85421  3.34568  2.76622  3.24146  2.15320  2.69680  2.36398  5.66588  4.32681    303 s - - -
          2.68618  4.42225  2.77519  2.73123  3.46354  2.40513  3.72494  3.29354  2.67741  2.69355  4.24690  2.90347  2.73739  3.18146  2.89801  2.37887  2.77519  2.98518  4.58477  3.61503
          0.10897  5.15284  2.32836  0.61958  0.77255  1.24110  0.34118
    207   2.67977  5.29399  2.97196  2.41773  3.45394  3.69314  2.70981  4.04839  2.52687  3.19416  3.36601  2.86324  4.08539  2.79493  2.21574  2.69494  2.16662  3.03357  5.75501  4.37343    304 t - - -
          2.68618  4.42225  2.77519  2.73123  3.46354  2.40513  3.72494  3.29354  2.67741  2.69355  4.24690  2.90347  2.73739  3.18146  2.89801  2.37887  2.77519  2.98518  4.58477  3.61503
          0.00953  5.05341  5.77575  0.61958  0.77255  1.37747  0.29064
    208   2.37799  4.09121  3.30529  2.57533  4.34256  2.28743  3.93999  3.75932  2.74065  3.02617  4.17544  2.46354  3.33928  2.83482  3.20451  2.60334  2.27681  2.85569  5.60751  3.37193    305 t - - -
          2.68618  4.42225  2.77519  2.73123  3.46354  2.40513  3.72494  3.29354  2.67741  2.69355  4.24690  2.90347  2.73739  3.18146  2.89801  2.37887  2.77519  2.98518  4.58477  3.61503
          0.09434  5.05341  2.48120  0.61958  0.77255  0.58605  0.81310
    209   2.72223  5.41281  2.68614  2.38765  3.30008  2.32919  3.94461  4.19756  2.69108  2.30325  4.46082  2.85564  4.14718  2.69883  2.91481  2.04504  2.80107  3.78864  5.86228  4.46844    306 s - - -
          2.68589  4.42234  2.77447  2.73153  3.46439  2.40281  3.72518  3.29512  2.67890  2.69337  4.24892  2.90406  2.73720  3.18073  2.89860  2.37812  2.77604  2.98487  4.58458  3.61705
          1.65878  0.21446  5.93191  1.57835  0.23107  0.70594  0.68052
    210   1.92091  3.75542  2.91940  2.31241  4.77723  2.30236  3.98868  4.24478  2.44050  3.35013  4.50667  2.68769  4.19143  3.09432  3.02882  2.22427  3.24544  2.90833  5.90792  3.84492    317 a - - -
          2.68618  4.42225  2.77519  2.73123  3.46354  2.40513  3.72494  3.29354  2.67741  2.69355  4.24690  2.90347  2.73739  3.18146  2.89801  2.37887  2.77519  2.98518  4.58477  3.61503
          0.13617  5.30305  2.10106  0.61958  0.77255  0.87768  0.53742
    211   2.49857  5.44636  2.68576  2.66096  4.78175  3.73633  3.30857  4.26095  2.32376  2.76967  4.48957  2.42835  3.62638  2.67759  2.82857  1.97099  2.66631  3.20217  5.88488  3.65663    318 s - - -
          2.68618  4.42225  2.77519  2.73123  3.46354  2.40513  3.72494  3.29354  2.67741  2.69355  4.24690  2.90347  2.73739  3.18146  2.89801  2.37887  2.77519  2.98518  4.58477  3.61503
          0.00832  5.18957  5.91192  0.61958  0.77255  1.18161  0.36642
    212   2.15299  5.44565  2.15647  2.66178  4.78095  2.92466  3.92526  4.25987  2.56728  3.40105  4.48939  2.60619  3.56434  3.02494  2.68964  1.93324  2.79694  3.26062  5.88481  4.48002    319 s - - -
          2.68618  4.42225  2.77519  2.73123  3.46354  2.40513  3.72494  3.29354  2.67741  2.69355  4.24690  2.90347  2.73739  3.18146  2.89801  2.37887  2.77519  2.98518  4.58477  3.61503
          0.00832  5.18957  5.91192  0.61958  0.77255  0.97161  0.47558
    213   2.40069  4.28979  2.73967  1.99120  4.81272  3.19015  3.94181  4.29433  2.56401  3.77650  4.51616  3.22396  2.62685  2.28691  2.95118  2.21645  2.90798  3.00642  5.91028  3.93158    320 e - - -
          2.68618  4.42225  2.77519  2.73123  3.46354  2.40513  3.72494  3.29354  2.67741  2.69355  4.24690  2.90347  2.73739  3.18146  2.89801  2.37887  2.77519  2.98518  4.58477  3.61503
          0.00798  5.23089  5.95323  0.61958  0.77255  1.10722  0.40119
    214   2.25467  5.46432  2.39751  2.40844  4.79887  3.75624  3.94465  3.20038  2.68363  3.76511  4.50779  2.85292  4.14964  2.61017  2.78901  1.65847  2.70314  3.84930  5.90334  3.65583    321 s - - -
          2.68618  4.42225  2.77519  2.73123  3.46354  2.40513  3.72494  3.29354  2.67741  2.69355  4.24690  2.90347  2.73739  3.18146  2.89801  2.37887  2.77519  2.98518  4.58477  3.61503
          0.00798  5.23089  5.95323  0.61958  0.77255  1.10722  0.40119
    215   2.98300  5.49355  2.86948  1.69289  4.83798  2.55581  3.94310  4.32396  2.51769  3.79856  4.53459  2.83694  3.48842  2.46769  3.17262  1.95660  2.76264  3.88389  5.92640  3.53936    322 e - - -
          2.68618  4.42225  2.77519  2.73123  3.46354  2.40513  3.72494  3.29354  2.67741  2.69355  4.24690  2.90347  2.73739  3.18146  2.89801  2.37887  2.77519  2.98518  4.58477  3.61503
          0.00798  5.23089  5.95323  0.61958  0.77255  0.98213  0.46922
    216   1.97785  3.80859  2.50212  2.34048  4.71161  3.78068  3.01190  4.17138  2.55877  3.07378  4.45588  3.26477  3.74078  3.08253  2.65585  2.36902  2.79293  2.59509  5.86130  3.95005    323 a - - -
          2.68618  4.42225  2.77519  2.73123  3.46354  2.40513  3.72494  3.29354  2.67741  2.69355  4.24690  2.90347  2.73739  3.18146  2.89801  2.37887  2.77519  2.98518  4.58477  3.61503
          0.00780  5.25370  5.97605  0.61958  0.77255  1.06218  0.42419
    217   2.51902  5.44558  3.26090  2.70485  3.82724  3.03952  3.96202  3.80508  1.95713  3.33928  4.49220  2.75075  2.92259  2.53744  2.70918  2.39976  2.19139  3.46361  5.89193  4.49494    324 k - - -
          2.68618  4.42225  2.77519  2.73123  3.46354  2.40513  3.72494  3.29354  2.67741  2.69355  4.24690  2.90347  2.73739  3.18146  2.89801  2.37887  2.77519  2.98518  4.58477  3.61503
          0.00780  5.25370  5.97605  0.61958  0.77255  1.06218  0.42419
    218   2.48934  3.74403  5.00221  4.38708  1.98901  4.21072  4.54411  2.36593  4.17264  2.28993  3.17510  4.37210  4.57445  4.30444  4.18193  3.09936  2.05391  1.83510  3.60581  3.04083    325 v - - -
          2.68618  4.42225  2.77519  2.73123  3.46354  2.40513  3.72494  3.29354  2.67741  2.69355  4.24690  2.90347  2.73739  3.18146  2.89801  2.37887  2.77519  2.98518  4.58477  3.61503
          0.06190  5.25370  2.90409  0.61958  0.77255  0.35760  1.20181
    219   2.47821  4.49401  5.06785  4.45476  1.68662  4.28534  4.60874  2.68638  4.24227  2.05183  3.61152  4.44203  4.64869  4.37433  4.25412  3.13482  3.35029  1.96833  3.24045  2.00577    326 f - - -
          2.68618  4.42225  2.77519  2.73123  3.46354  2.40513  3.72494  3.29354  2.67741  2.69355  4.24690  2.90347  2.73739  3.18146  2.89801  2.37887  2.77519  2.98518  4.58477  3.61503
          0.00695  5.36786  6.09021  0.61958  0.77255  0.77858  0.61444
    220   2.14477  3.17144  4.68887  3.11067  3.27996  2.76126  4.53443  2.65158  3.51133  1.98697  3.24513  4.25232  4.59089  4.15459  4.09437  2.54570  2.31038  2.13474  5.16106  3.20000    327 l - - -
          2.68618  4.42225  2.77519  2.73123  3.46354  2.40513  3.72494  3.29354  2.67741  2.69355  4.24690  2.90347  2.73739  3.18146  2.89801  2.37887  2.77519  2.98518  4.58477  3.61503
          0.00695  5.36786  6.09021  0.61958  0.77255  0.77858  0.61444
    221   1.31823  4.75463  4.06582  3.49696  3.24635  3.34178  4.36026  3.24802  3.44136  2.25217  3.86817  3.87229  2.17342  3.73156  3.17828  2.89149  3.06050  2.67519  5.35102  4.12700    328 a - - -
          2.68618  4.42225  2.77519  2.73123  3.46354  2.40513  3.72494  3.29354  2.67741  2.69355  4.24690  2.90347  2.73739  3.18146  2.89801  2.37887  2.77519  2.98518  4.58477  3.61503
          0.00695  5.36786  6.09021  0.61958  0.77255  0.77858  0.61444
    222   2.37650  5.65047  2.27192  1.27032  4.99183  3.85428  4.07605  4.48143  2.83108  3.95408  4.69584  3.31887  2.87459  2.11934  2.92284  3.08390  3.36407  4.03985  6.08229  4.66297    329 e - - -
          2.68618  4.42225  2.77519  2.73123  3.46354  2.40513  3.72494  3.29354  2.67741  2.69355  4.24690  2.90347  2.73739  3.18146  2.89801  2.37887  2.77519  2.98518  4.58477  3.61503
          0.03371  5.36786  3.55840  0.61958  0.77255  0.39712  1.11551
    223   2.76063  4.66021  3.46919  3.14511  3.13943  4.18336  4.47018  2.80173  3.01919  1.21191  2.61619  4.08012  4.55598  3.30015  3.95132  3.45581  2.77455  2.27326  5.26425  4.06162    330 l - - -
          2.68610  4.42069  2.77507  2.73147  3.46326  2.40536  3.72518  3.29378  2.67764  2.69346  4.24713  2.90370  2.73670  3.18170  2.89824  2.37872  2.77543  2.98503  4.58501  3.61454
          0.25691  1.49434  6.13319  0.56192  0.84424  0.63529  0.75456
    224   2.75732  5.51176  2.75247  2.64577  4.82942  3.09827  3.15574  2.55866  2.66975  3.80529  4.55971  2.73098  3.48425  2.91403  2.99956  2.59120  2.17075  2.11382  5.96120  4.56739    333 v - - -
          2.68618  4.42225  2.77519  2.73123  3.46354  2.40513  3.72494  3.29354  2.67741  2.69355  4.24690  2.90347  2.73739  3.18146  2.89801  2.37887  2.77519  2.98518  4.58477  3.61503
          0.03786  5.41084  3.42078  0.61958  0.77255  0.47521  0.97222
    225   2.61918  3.50989  4.94775  4.34186  3.02699  4.28048  4.60626  1.85049  3.01649  1.83700  3.28222  3.84482  3.27634  4.31547  3.43572  3.13973  3.08645  1.69607  5.14501  3.96551    334 v - - -
          2.68618  4.42225  2.77519  2.73123  3.46354  2.40513  3.72494  3.29354  2.67741  2.69355  4.24690  2.90347  2.73739  3.18146  2.89801  2.37887  2.77519  2.98518  4.58477  3.61503
          0.00670  5.40543  6.12777  0.61958  0.77255  0.65487  0.73295
    226   2.76833  4.69239  4.26621  3.14070  2.47317  2.98696  3.41609  3.16018  3.61458  1.55145  3.80261  4.01156  4.53095  3.88079  3.23462  2.75165  2.57559  2.65443  5.29191  2.34971    335 l - - -
          2.68618  4.42225  2.77519  2.73123  3.46354  2.40513  3.72494  3.29354  2.67741  2.69355  4.24690  2.90347  2.73739  3.18146  2.89801  2.37887  2.77519  2.98518  4.58477  3.61503
          0.00670  5.40543  6.12777  0.61958  0.77255  0.65487  0.73295
    227   2.64548  5.56906  1.77939  1.98615  4.91164  3.83876  3.37808  3.36252  2.76189  3.18006  4.61039  2.99385  4.23226  2.80721  2.65162  2.19261  2.68710  3.95837  6.00322  4.59374    336 d - - -
          2.68618  4.42225  2.77519  2.73123  3.46354  2.40513  3.72494  3.29354  2.67741  2.69355  4.24690  2.90347  2.73739  3.18146  2.89801  2.37887  2.77519  2.98518  4.58477  3.61503
          0.00670  5.40543  6.12777  0.61958  0.77255  0.65487  0.73295
    228   1.90922  5.50224  3.12328  2.52727  3.89140  3.85208  4.04254  4.28256  2.10774  2.38067  4.55091  2.81153  3.48175  3.14946  2.34908  2.72039  2.63821  3.06439  5.95334  4.56128    337 a - - -
          2.68618  4.42225  2.77519  2.73123  3.46354  2.40513  3.72494  3.29354  2.67741  2.69355  4.24690  2.90347  2.73739  3.18146  2.89801  2.37887  2.77519  2.98518  4.58477  3.61503
          0.00670  5.40543  6.12777  0.61958  0.77255  0.65487  0.73295
    229   2.81806  5.57527  2.60687  2.33365  3.83106  2.97064  2.80644  4.40698  2.52752  3.88072  4.61582  2.20174  2.86112  2.46264  2.88882  2.33115  3.06801  3.29650  6.00771  4.01792    338 n - - -
          2.68618  4.42225  2.77519  2.73123  3.46354  2.40513  3.72494  3.29354  2.67741  2.69355  4.24690  2.90347  2.73739  3.18146  2.89801  2.37887  2.77519  2.98518  4.58477  3.61503
          0.00670  5.40543  6.12777  0.61958  0.77255  0.65487  0.73295
    230   2.58767  5.57701  2.94278  2.65611  4.92295  2.88573  2.89128  4.40948  2.21183  3.88261  4.61748  2.67679  4.23123  2.66030  1.90790  2.05690  2.71173  3.96813  6.00911  4.59771    339 r - - -
          2.68618  4.42225  2.77519  2.73123  3.46354  2.40513  3.72494  3.29354  2.67741  2.69355  4.24690  2.90347  2.73739  3.18146  2.89801  2.37887  2.77519  2.98518  4.58477  3.61503
          0.00670  5.40543  6.12777  0.61958  0.77255  0.65487  0.73295
    231   2.75106  5.57589  3.31672  2.41611  4.92106  3.03972  3.58600  4.40616  1.68117  3.88064  4.61676  3.30844  2.89631  2.38643  1.95496  2.46748  3.29822  3.33880  6.00800  4.59831    340 k - - -
          2.68618  4.42225  2.77519  2.73123  3.46354  2.40513  3.72494  3.29354  2.67741  2.69355  4.24690  2.90347  2.73739  3.18146  2.89801  2.37887  2.77519  2.98518  4.58477  3.61503
          0.06142  5.40543  2.89900  0.61958  0.77255  0.65487  0.73295
    232   2.50795  2.16578  3.05620  2.92555  3.10870  4.06032  4.31670  2.83833  3.36494  1.94029  3.87853  3.81039  4.43906  3.15605  3.26732  2.53424  2.41890  2.70734  5.35876  4.12795    341 l - - -
          2.68618  4.42225  2.77519  2.73123  3.46354  2.40513  3.72494  3.29354  2.67741  2.69355  4.24690  2.90347  2.73739  3.18146  2.89801  2.37887  2.77519  2.98518  4.58477  3.61503
          0.10210  5.35108  2.38250  0.61958  0.77255  0.70283  0.68355
    233   3.01350  3.72311  2.96984  2.59038  2.90817  3.86300  2.74243  3.75978  2.58716  1.72665  4.21425  3.41525  4.25157  2.66737  2.41135  3.07048  3.24485  2.95086  5.65486  3.82433    342 l - - -
          2.68618  4.42225  2.77519  2.73123  3.46354  2.40513  3.72494  3.29354  2.67741  2.69355  4.24690  2.90347  2.73739  3.18146  2.89801  2.37887  2.77519  2.98518  4.58477  3.61503
          0.04592  5.27899  3.22419  0.61958  0.77255  1.00847  0.45378
    234   2.40602  4.73169  3.26246  3.32593  3.86804  3.99311  3.38463  2.61107  3.27963  1.24117  3.29671  3.73088  3.51135  3.00800  3.01796  3.23787  3.24460  2.74549  5.31377  4.07982    343 l - - -
          2.68618  4.42225  2.77519  2.73123  3.46354  2.40513  3.72494  3.29354  2.67741  2.69355  4.24690  2.90347  2.73739  3.18146  2.89801  2.37887  2.77519  2.98518  4.58477  3.61503
          0.00790  5.24096  5.96331  0.61958  0.77255  1.08770  0.41097
    235   2.45258  5.22743  2.94427  2.81167  4.47583  2.86705  4.01548  3.50878  2.54067  2.38801  3.80882  3.33565  2.97517  2.64658  3.27456  2.52999  1.94234  2.94485  5.72280  4.37912    344 t - - -
          2.68618  4.42225  2.77519  2.73123  3.46354  2.40513  3.72494  3.29354  2.67741  2.69355  4.24690  2.90347  2.73739  3.18146  2.89801  2.37887  2.77519  2.98518  4.58477  3.61503
          0.00790  5.24096  5.96331  0.61958  0.77255  1.08770  0.41097
    236   2.82256  5.51983  1.67186  2.53438  4.86148  3.76863  3.96895  4.34696  2.22943  3.82392  4.56329  3.23623  3.09884  2.80935  3.20680  1.87474  2.35427  3.90902  5.95423  4.54184    345 d - - -
          2.68623  4.42101  2.77501  2.73128  3.46359  2.40517  3.72499  3.29310  2.67745  2.69360  4.24694  2.90351  2.73744  3.18151  2.89805  2.37891  2.77524  2.98523  4.58482  3.61508
          0.18625  2.33295  2.61830  0.18986  1.75491  0.27522  1.42463
    237   2.43451  3.95072  4.60325  4.09703  4.29886  0.66543  4.84252  2.95500  4.01773  3.39316  4.28750  4.25288  4.61357  4.27135  4.26965  2.66539  3.49677  3.37162  5.76673  3.72484    347 G - - -
          2.68618  4.42225  2.77519  2.73123  3.46354  2.40513  3.72494  3.29354  2.67741  2.69355  4.24690  2.90347  2.73739  3.18146  2.89801  2.37887  2.77519  2.98518  4.58477  3.61503
          0.04380  5.37600  3.26413  0.61958  0.77255  0.75343  0.63629
    238   3.03046  4.05980  2.19818  1.86177  4.87769  3.12886  3.99247  3.02358  2.39491  3.33998  4.57646  3.07485  4.19857  2.50987  2.63095  2.36607  2.63729  3.92442  5.96933  4.55990    348 e - - -
          2.68618  4.42225  2.77519  2.73123  3.46354  2.40513  3.72494  3.29354  2.67741  2.69355  4.24690  2.90347  2.73739  3.18146  2.89801  2.37887  2.77519  2.98518  4.58477  3.61503
          0.00715  5.33935  6.06170  0.61958  0.77255  0.86056  0.54978
    239   2.73966  4.95989  3.69380  2.75080  3.55260  3.96640  4.19563  3.50679  2.34891  2.34742  4.05228  3.59928  3.63294  2.65791  3.51913  3.19081  2.88054  2.62070  5.51497  1.55589    349 y - - -
          2.68627  4.42234  2.77500  2.73132  3.46363  2.40522  3.72503  3.29363  2.67718  2.69332  4.24699  2.90356  2.73702  3.18155  2.89810  2.37896  2.77529  2.98527  4.58486  3.61512
          0.25212  1.81570  2.81138  0.11725  2.20151  0.48321  0.95920
    240   2.61256  5.54516  2.28479  1.57897  4.10493  3.81157  3.99901  4.37391  2.48278  3.84986  4.58622  2.42514  4.20518  3.09582  2.60530  2.58431  2.48743  3.31706  5.97865  4.56846    351 e - - -
          2.68618  4.42225  2.77519  2.73123  3.46354  2.40513  3.72494  3.29354  2.67741  2.69355  4.24690  2.90347  2.73739  3.18146  2.89801  2.37887  2.77519  2.98518  4.58477  3.61503
          0.00706  5.35270  6.07505  0.61958  0.77255  0.67403  0.71263
    241   3.33111  5.15357  5.84865  5.25069  2.36826  5.13325  5.46997  2.11029  5.06921  0.77882  2.95087  5.30342  5.36506  5.08855  5.04720  4.47537  4.08064  1.93213  5.75265  4.67637    352 l - - -
          2.68618  4.42225  2.77519  2.73123  3.46354  2.40513  3.72494  3.29354  2.67741  2.69355  4.24690  2.90347  2.73739  3.18146  2.89801  2.37887  2.77519  2.98518  4.58477  3.61503
          0.00689  5.37709  6.09943  0.61958  0.77255  0.75000  0.63935
    242   2.07835  4.58651  4.54450  3.22059  3.69071  3.73702  4.50363  2.21814  3.84192  1.94759  2.57472  4.17474  4.57227  4.06543  2.46953  2.87453  2.91128  1.94419  5.19725  4.00436    353 v - - -
          2.68618  4.42225  2.77519  2.73123  3.46354  2.40513  3.72494  3.29354  2.67741  2.69355  4.24690  2.90347  2.73739  3.18146  2.89801  2.37887  2.77519  2.98518  4.58477  3.61503
          0.00689  5.37709  6.09943  0.61958  0.77255  0.75000  0.63935
    243   2.72184  4.59210  4.52942  3.94374  2.85069  4.20032  4.50037  3.04185  3.82789  1.19163  2.40685  4.16636  4.57047  3.29859  3.05737  2.64557  2.47414  2.84633  5.20217  4.00868    354 l - - -
          2.68618  4.42225  2.77519  2.73123  3.46354  2.40513  3.72494  3.29354  2.67741  2.69355  4.24690  2.90347  2.73739  3.18146  2.89801  2.37887  2.77519  2.98518  4.58477  3.61503
          0.04062  5.37709  3.34705  0.61958  0.77255  0.75000  0.63935
    244   3.03996  5.32084  2.93129  2.37488  4.58240  3.01413  3.11307  2.86356  2.68881  2.86578  3.45967  3.36584  3.43629  2.16236  2.85014  3.05295  2.67620  2.74899  3.81754  3.16753    355 q - - -
          2.68618  4.42225  2.77519  2.73123  3.46354  2.40513  3.72494  3.29354  2.67741  2.69355  4.24690  2.90347  2.73739  3.18146  2.89801  2.37887  2.77519  2.98518  4.58477  3.61503
          0.00712  5.34359  6.06593  0.61958  0.77255  0.84893  0.55839
    245   2.55859  5.51888  2.84663  1.87180  4.85352  3.24419  3.99921  3.07937  2.73812  3.81974  4.56236  2.66606  2.74058  3.09899  2.28014  2.38332  3.06748  2.73054  5.95792  4.55334    356 e - - -
          2.68618  4.42225  2.77519  2.73123  3.46354  2.40513  3.72494  3.29354  2.67741  2.69355  4.24690  2.90347  2.73739  3.18146  2.89801  2.37887  2.77519  2.98518  4.58477  3.61503
          0.14093  5.34359  2.06615  0.61958  0.77255  0.84893  0.55839
    246   1.99146  3.05967  3.28955  3.29994  3.19693  3.97422  4.22692  2.81730  2.75089  2.20846  2.83730  3.70771  2.94843  2.53111  3.25727  3.21811  2.85065  2.79486  5.30284  4.06769    357 a - - -
          2.68618  4.42225  2.77519  2.73123  3.46354  2.40513  3.72494  3.29354  2.67741  2.69355  4.24690  2.90347  2.73739  3.18146  2.89801  2.37887  2.77519  2.98518  4.58477  3.61503
          0.08031  5.21080  2.63515  0.61958  0.77255  1.14447  0.38330
    247   1.75570  3.64828  3.08786  2.29037  4.55753  2.09527  3.93959  3.99987  2.70710  3.08075  4.33646  2.64136  4.13533  2.88892  3.18579  2.93965  2.70783  3.63280  5.75184  3.73455    358 a - - -
          2.68618  4.42225  2.77519  2.73123  3.46354  2.40513  3.72494  3.29354  2.67741  2.69355  4.24690  2.90347  2.73739  3.18146  2.89801  2.37887  2.77519  2.98518  4.58477  3.61503
          0.03136  5.13924  3.68854  0.61958  0.77255  1.26174  0.33290
    248   1.91755  4.07876  2.96708  2.10718  3.82884  2.80034  3.89172  4.22712  2.48425  3.71400  4.45625  2.98348  4.09683  2.24791  2.93564  2.20909  2.92979  3.79825  5.85164  4.44674    359 a - - -
          2.68618  4.42225  2.77519  2.73123  3.46354  2.40513  3.72494  3.29354  2.67741  2.69355  4.24690  2.90347  2.73739  3.18146  2.89801  2.37887  2.77519  2.98518  4.58477  3.61503
          0.08358  5.11683  2.60121  0.61958  0.77255  1.29426  0.32034
    249   2.28232  3.63205  2.43886  2.22481  4.66898  3.67739  3.16089  4.13872  2.35310  2.41953  4.39430  2.80496  3.42390  2.97146  2.86840  2.71901  2.70731  3.27965  5.79440  4.39807    360 e - - -
          2.68618  4.42225  2.77519  2.73123  3.46354  2.40513  3.72494  3.29354  2.67741  2.69355  4.24690  2.90347  2.73739  3.18146  2.89801  2.37887  2.77519  2.98518  4.58477  3.61503
          0.11676  5.04289  2.26583  0.61958  0.77255  0.83136  0.57174
    250   2.24478  5.24036  3.25504  2.44392  4.51421  2.69406  3.92441  3.12192  2.54259  2.93635  4.30055  3.04826  2.42262  2.86041  2.80119  2.36721  2.95472  2.82000  5.71823  4.35491    361 a - - -
          2.68738  4.41502  2.77594  2.73317  3.46325  2.40323  3.72336  3.29281  2.67744  2.69382  4.24467  2.90384  2.73786  3.18431  2.89677  2.37755  2.77670  2.98433  4.58175  3.61838
          1.50207  0.32020  2.96958  2.50423  0.08527  0.87372  0.54025
    251   2.95894  4.95372  2.69952  2.95087  3.58106  3.84290  4.06321  2.84866  2.38067  2.05700  3.57356  3.20021  2.92784  3.26954  2.88120  2.15461  3.19042  2.47372  5.49429  4.20510    395 l - - -
          2.68562  4.42286  2.77580  2.73159  3.46378  2.40574  3.72471  3.29332  2.67584  2.69398  4.24751  2.90346  2.73715  3.18182  2.89706  2.37881  2.77554  2.98552  4.58538  3.61515
          0.76079  0.80076  2.48034  1.02225  0.44595  0.63006  0.76048
    252   2.82201  4.05343  2.81333  2.43721  4.81463  3.14404  3.57297  4.29683  2.14599  3.77792  4.51700  1.91368  4.14618  3.03851  2.38411  2.46176  2.73851  3.02746  5.91083  3.59152    399 n - - -
          2.68618  4.42225  2.77519  2.73123  3.46354  2.40513  3.72494  3.29354  2.67741  2.69355  4.24690  2.90347  2.73739  3.18146  2.89801  2.37887  2.77519  2.98518  4.58477  3.61503
          0.00799  5.22895  5.95130  0.61958  0.77255  1.11089  0.39938
    253   1.98245  4.11284  3.34167  2.78441  3.88034  3.20246  3.99889  3.94854  2.49941  3.52698  4.32314  2.90295  4.19018  2.86396  2.94954  1.61033  2.50019  3.03231  5.74632  4.39376    400 s - - -
          2.68618  4.42225  2.77519  2.73123  3.46354  2.40513  3.72494  3.29354  2.67741  2.69355  4.24690  2.90347  2.73739  3.18146  2.89801  2.37887  2.77519  2.98518  4.58477  3.61503
          0.00799  5.22895  5.95130  0.61958  0.77255  0.75468  0.63519
    254   3.02776  5.06927  3.54082  2.72335  4.26693  3.89859  3.31692  3.21584  2.96626  3.30914  2.72632  3.47727  3.44926  2.86228  2.50441  1.83741  2.28674  2.44243  3.74534  4.30251    401 s - - -
          2.68618  4.42225  2.77519  2.73123  3.46354  2.40513  3.72494  3.29354  2.67741  2.69355  4.24690  2.90347  2.73739  3.18146  2.89801  2.37887  2.77519  2.98518  4.58477  3.61503
          0.00744  5.30059  6.02293  0.61958  0.77255  0.95903  0.48332
    255   4.75355  5.87129  5.91996  5.68201  2.19648  5.49018  4.40716  4.43886  5.44115  2.89380  5.01259  5.15904  5.77141  5.26775  3.53960  4.86164  4.96118  4.33770  0.53031  2.14113    402 W - - -
          2.68618  4.42225  2.77519  2.73123  3.46354  2.40513  3.72494  3.29354  2.67741  2.69355  4.24690  2.90347  2.73739  3.18146  2.89801  2.37887  2.77519  2.98518  4.58477  3.61503
          0.00744  5.30059  6.02293  0.61958  0.77255  0.95903  0.48332
    256   3.01802  3.81976  3.36493  1.45699  4.57879  3.50212  4.02760  3.12761  2.80409  3.03744  3.00487  3.33792  3.55145  2.27032  2.53586  2.85132  2.87263  3.66020  5.79596  4.43861    403 e - - -
          2.68618  4.42225  2.77519  2.73123  3.46354  2.40513  3.72494  3.29354  2.67741  2.69355  4.24690  2.90347  2.73739  3.18146  2.89801  2.37887  2.77519  2.98518  4.58477  3.61503
          0.00744  5.30059  6.02293  0.61958  0.77255  0.74301  0.64566
    257   2.81897  5.53857  2.93514  2.50146  4.88273  3.80424  3.29426  3.71234  2.19918  3.84345  4.57948  2.56310  4.19769  2.51283  2.45249  2.25143  1.87617  3.30401  5.97179  4.56142    404 t - - -
          2.68639  4.42276  2.77541  2.73174  3.46295  2.40508  3.72366  3.29344  2.67791  2.69385  4.24740  2.90360  2.73622  3.18197  2.89797  2.37824  2.77548  2.98542  4.58528  3.61496
          0.42106  1.18062  3.30876  1.03754  0.43746  0.64351  0.74537
    258   2.25217  3.04079  4.29619  3.09406  2.91054  3.68098  4.41970  2.59232  3.63429  2.35444  2.76065  3.43361  4.50907  3.16384  2.80227  2.25578  3.05410  2.15665  5.23573  4.03084    409 v - - -
          2.68618  4.42225  2.77519  2.73123  3.46354  2.40513  3.72494  3.29354  2.67741  2.69355  4.24690  2.90347  2.73739  3.18146  2.89801  2.37887  2.77519  2.98518  4.58477  3.61503
          0.18167  5.34254  1.82426  0.61958  0.77255  0.85182  0.55624
    259   2.06820  5.15235  2.71293  2.64244  3.73664  3.79019  3.99451  3.80460  2.60135  2.57867  3.17620  3.09615  2.32727  3.14588  3.25985  2.44973  2.60152  2.99733  5.65622  4.32238    410 a - - -
          2.68618  4.42225  2.77519  2.73123  3.46354  2.40513  3.72494  3.29354  2.67741  2.69355  4.24690  2.90347  2.73739  3.18146  2.89801  2.37887  2.77519  2.98518  4.58477  3.61503
          0.00849  5.16936  5.89171  0.61958  0.77255  1.21505  0.35197
    260   2.64815  5.47999  1.99647  2.48669  4.82288  3.30787  3.92809  4.30884  2.47361  3.78456  4.52259  2.01097  4.13128  3.02629  2.87978  1.83909  2.77682  3.86973  5.91371  4.50134    411 s - - -
          2.68618  4.42225  2.77519  2.73123  3.46354  2.40513  3.72494  3.29354  2.67741  2.69355  4.24690  2.90347  2.73739  3.18146  2.89801  2.37887  2.77519  2.98518  4.58477  3.61503
          0.00849  5.16936  5.89171  0.61958  0.77255  1.21505  0.35197
    261   2.97486  4.77491  3.74159  2.87281  3.93010  1.35995  4.17108  3.06129  3.14352  2.19284  3.47221  3.61390  3.26386  3.45898  3.52548  2.38935  3.20887  2.87440  5.35173  4.10276    412 g - - -
          2.68618  4.42225  2.77519  2.73123  3.46354  2.40513  3.72494  3.29354  2.67741  2.69355  4.24690  2.90347  2.73739  3.18146  2.89801  2.37887  2.77519  2.98518  4.58477  3.61503
          0.03321  5.16936  3.61288  0.61958  0.77255  1.21505  0.35197
    262   2.52552  5.43933  2.98250  2.52061  4.78036  3.71359  3.90104  3.38837  1.88235  3.74287  4.48106  2.39825  3.52869  2.68218  2.49692  2.14347  2.79277  3.82780  5.87441  3.30995    413 k - - -
          2.68618  4.42225  2.77519  2.73123  3.46354  2.40513  3.72494  3.29354  2.67741  2.69355  4.24690  2.90347  2.73739  3.18146  2.89801  2.37887  2.77519  2.98518  4.58477  3.61503
          0.26062  5.14485  1.49791  0.61958  0.77255  1.25331  0.33626
    263   2.25165  4.78912  2.93305  2.87776  3.96694  3.74019  3.96590  3.02179  2.85705  2.12766  3.51454  3.35530  4.12578  2.70790  3.27933  1.83131  2.74075  2.84510  5.33839  4.05930    414 s - - -
          2.68658  4.42206  2.77571  2.73077  3.46422  2.40415  3.72316  3.29343  2.67780  2.69393  4.24514  2.90414  2.73791  3.18123  2.89715  2.37906  2.77572  2.98496  4.58345  3.61571
          0.93682  0.68805  2.24837  1.26674  0.33093  0.62042  0.77159
    264   2.68548  5.38459  3.20519  2.53191  4.70579  3.09334  3.47437  3.67380  2.38407  3.67963  3.27521  2.58425  3.01139  3.01009  2.74508  2.03892  2.00385  3.76235  5.83183  4.43581    422 t - - -
          2.68618  4.42225  2.77519  2.73123  3.46354  2.40513  3.72494  3.29354  2.67741  2.69355  4.24690  2.90347  2.73739  3.18146  2.89801  2.37887  2.77519  2.98518  4.58477  3.61503
          0.20961  5.12994  1.69729  0.61958  0.77255  1.27546  0.32754
    265   2.51514  3.10395  4.61340  4.01238  3.38223  4.01607  4.33762  2.34644  3.84394  1.62177  2.79808  4.10194  3.62901  3.50701  3.93072  3.03875  2.14788  2.14813  4.90439  3.72261    423 l - - -
          2.68618  4.42225  2.77519  2.73123  3.46354  2.40513  3.72494  3.29354  2.67741  2.69355  4.24690  2.90347  2.73739  3.18146  2.89801  2.37887  2.77519  2.98518  4.58477  3.61503
          0.01078  4.93111  5.65346  0.61958  0.77255  1.50882  0.24996
    266   2.60158  5.27686  3.13383  2.41143  4.59128  2.67623  3.82986  3.53196  2.57769  3.57015  4.32914  3.12053  2.45533  2.73549  2.21462  2.01692  2.79659  3.65166  5.73208  4.34289    424 s - - -
          2.68618  4.42225  2.77519  2.73123  3.46354  2.40513  3.72494  3.29354  2.67741  2.69355  4.24690  2.90347  2.73739  3.18146  2.89801  2.37887  2.77519  2.98518  4.58477  3.61503
          0.01078  4.93111  5.65346  0.61958  0.77255  0.29403  1.36749
    267   1.84262  5.42919  3.11758  2.80102  4.72411  2.97475  4.04172  4.17543  2.53025  2.98579  3.62298  2.67826  1.87286  3.15784  3.28293  2.72143  2.54974  3.79293  5.89516  4.51756    425 a - - -
          2.68618  4.42225  2.77519  2.73123  3.46354  2.40513  3.72494  3.29354  2.67741  2.69355  4.24690  2.90347  2.73739  3.18146  2.89801  2.37887  2.77519  2.98518  4.58477  3.61503
          0.00693  5.37186  6.09421  0.61958  0.77255  0.76631  0.62497
    268   3.10829  4.50318  4.94665  4.33965  2.30246  4.26353  4.59036  2.04319  2.87303  1.81163  3.62132  4.38379  3.47336  4.30624  4.20396  2.73289  2.65832  1.77700  5.12307  3.18258    426 v - - -
          2.68618  4.42225  2.77519  2.73123  3.46354  2.40513  3.72494  3.29354  2.67741  2.69355  4.24690  2.90347  2.73739  3.18146  2.89801  2.37887  2.77519  2.98518  4.58477  3.61503
          0.00693  5.37186  6.09421  0.61958  0.77255  0.76631  0.62497
    269   3.20579  4.25123  1.39816  1.32170  5.07051  3.88575  4.14235  4.56322  2.92168  4.03704  4.78598  3.11575  3.36489  2.76936  3.43055  2.72410  3.44503  4.12188  6.16855  4.74070    427 e - - -
          2.68618  4.42225  2.77519  2.73123  3.46354  2.40513  3.72494  3.29354  2.67741  2.69355  4.24690  2.90347  2.73739  3.18146  2.89801  2.37887  2.77519  2.98518  4.58477  3.61503
          0.35416  5.37186  1.22558  0.61958  0.77255  0.76631  0.62497
    270   2.35368  5.04745  2.87672  2.30889  4.27262  2.75336  3.94394  3.02629  2.75823  2.29251  2.56013  2.80709  4.12565  3.10512  3.21605  2.58741  2.71360  3.37191  5.55957  4.23533    428 l - - -
          2.68618  4.42225  2.77519  2.73123  3.46354  2.40513  3.72494  3.29354  2.67741  2.69355  4.24690  2.90347  2.73739  3.18146  2.89801  2.37887  2.77519  2.98518  4.58477  3.61503
          0.00979  5.02749  5.74984  0.61958  0.77255  1.40818  0.28049
    271   2.13255  5.33894  2.80731  2.60529  4.65970  3.67161  3.25048  4.12876  2.42697  3.63381  3.35298  3.14915  2.31633  2.78742  2.88642  2.18850  2.38367  3.71648  5.78654  4.39089    429 a - - -
          2.68618  4.42225  2.77519  2.73123  3.46354  2.40513  3.72494  3.29354  2.67741  2.69355  4.24690  2.90347  2.73739  3.18146  2.89801  2.37887  2.77519  2.98518  4.58477  3.61503
          0.10941  5.02749  2.33221  0.61958  0.77255  1.40818  0.28049
    272   2.15990  5.20110  3.21660  2.68411  4.65156  2.94385  3.92994  4.11288  2.68844  3.64055  4.40382  2.70903  2.36092  3.04657  2.48787  1.65765  3.12201  3.68866  5.80659  4.43134    430 s - - -
          2.68618  4.42225  2.77519  2.73123  3.46354  2.40513  3.72494  3.29354  2.67741  2.69355  4.24690  2.90347  2.73739  3.18146  2.89801  2.37887  2.77519  2.98518  4.58477  3.61503
          0.01081  4.92889  5.65124  0.61958  0.77255  1.33520  0.30531
    273   2.87897  3.43352  3.63863  2.78868  3.83116  2.81832  4.06801  2.84587  3.03921  2.59764  3.05703  3.51157  4.20802  2.55331  2.86080  1.99885  3.11063  2.16760  5.25169  4.00187    431 s - - -
          2.68626  4.42294  2.77565  2.73117  3.46271  2.40571  3.72503  3.29359  2.67746  2.69304  4.24759  2.90380  2.73740  3.18131  2.89852  2.37835  2.77539  2.98497  4.58353  3.61393
          1.18249  0.53165  2.24572  1.06160  0.42450  0.43272  1.04623
    274   2.34511  3.50509  3.83576  2.66544  2.77687  3.03974  4.22367  2.81187  3.22913  2.62578  3.86484  3.23512  3.65959  2.67721  3.59631  2.37515  2.80007  2.04980  5.34083  4.10021    438 v - - -
          2.68618  4.42225  2.77519  2.73123  3.46354  2.40513  3.72494  3.29354  2.67741  2.69355  4.24690  2.90347  2.73739  3.18146  2.89801  2.37887  2.77519  2.98518  4.58477  3.61503
          0.27712  5.23860  1.44085  0.61958  0.77255  1.09233  0.40862
    275   2.94789  4.32823  4.84344  4.23583  1.85258  4.11110  4.42015  2.72594  4.03545  1.89341  2.10747  4.24852  4.46974  4.17167  4.06398  2.97478  3.17951  2.01716  4.91089  2.52467    439 f - - -
          2.68618  4.42225  2.77519  2.73123  3.46354  2.40513  3.72494  3.29354  2.67741  2.69355  4.24690  2.90347  2.73739  3.18146  2.89801  2.37887  2.77519  2.98518  4.58477  3.61503
          0.01035  4.97183  5.69418  0.61958  0.77255  1.35361  0.29882
    276   2.38083  5.39154  2.77394  1.82823  4.73378  3.65278  3.84498  4.21856  2.26506  3.69558  3.83678  2.25381  4.04966  2.73403  3.07649  1.94380  3.11673  3.78076  5.82549  4.41486    440 e - - -
          2.68618  4.42225  2.77519  2.73123  3.46354  2.40513  3.72494  3.29354  2.67741  2.69355  4.24690  2.90347  2.73739  3.18146  2.89801  2.37887  2.77519  2.98518  4.58477  3.61503
          0.01007  4.99884  5.72118  0.61958  0.77255  1.44022  0.27034
    277   2.87518  5.37741  2.93174  2.05929  3.89464  2.71691  3.13622  3.26285  2.24792  3.68117  4.41900  2.50377  4.04361  2.43956  2.34309  2.66600  3.10633  3.76616  5.81218  3.72370    441 e - - -
          2.68618  4.42225  2.77519  2.73123  3.46354  2.40513  3.72494  3.29354  2.67741  2.69355  4.24690  2.90347  2.73739  3.18146  2.89801  2.37887  2.77519  2.98518  4.58477  3.61503
          0.01007  4.99884  5.72118  0.61958  0.77255  1.44022  0.27034
    278   2.64153  4.00344  2.75258  2.12167  4.63696  1.91844  3.41863  4.10408  2.36047  3.61278  4.36719  2.87384  4.05356  2.95679  2.87570  2.66102  3.10739  3.16164  3.34306  4.37480    442 g - - -
          2.68618  4.42225  2.77519  2.73123  3.46354  2.40513  3.72494  3.29354  2.67741  2.69355  4.24690  2.90347  2.73739  3.18146  2.89801  2.37887  2.77519  2.98518  4.58477  3.61503
          0.01007  4.99884  5.72118  0.61958  0.77255  0.25009  1.50838
    279   2.92241  5.57076  2.93319  2.38705  4.90451  3.32471  4.04879  4.38337  2.66158  3.87171  4.61641  2.91984  1.21646  3.15012  3.01485  2.43352  3.31762  3.10441  6.01098  4.60510    443 p - - -
          2.68618  4.42225  2.77519  2.73123  3.46354  2.40513  3.72494  3.29354  2.67741  2.69355  4.24690  2.90347  2.73739  3.18146  2.89801  2.37887  2.77519  2.98518  4.58477  3.61503
          0.00670  5.40409  6.12643  0.61958  0.77255  0.65965  0.72781
    280   2.50845  2.66636  2.96800  2.86235  3.68671  2.65956  3.50130  4.06036  2.44022  3.08537  3.24858  2.95513  4.27427  2.94227  3.06319  2.36510  2.18674  3.20332  5.84630  4.48969    444 t - - -
          2.68618  4.42225  2.77519  2.73123  3.46354  2.40513  3.72494  3.29354  2.67741  2.69355  4.24690  2.90347  2.73739  3.18146  2.89801  2.37887  2.77519  2.98518  4.58477  3.61503
          0.00670  5.40409  6.12643  0.61958  0.77255  0.65965  0.72781
    281   2.13291  3.65411  3.67652  4.50047  3.04022  4.33798  4.67426  1.91797  4.29132  1.31004  3.14660  4.49477  4.69912  4.42615  4.30686  3.64996  3.39578  1.92230  5.17010  3.99415    445 l - - -
          2.68618  4.42225  2.77519  2.73123  3.46354  2.40513  3.72494  3.29354  2.67741  2.69355  4.24690  2.90347  2.73739  3.18146  2.89801  2.37887  2.77519  2.98518  4.58477  3.61503
          0.00670  5.40409  6.12643  0.61958  0.77255  0.65965  0.72781
    282   3.08187  5.58433  3.33451  2.40201  4.93132  3.85375  3.25717  4.41341  1.74499  3.00959  4.62569  2.98186  4.24617  2.59626  1.72996  2.62396  2.39831  3.97627  6.01291  4.60821    446 r - - -
          2.68618  4.42225  2.77519  2.73123  3.46354  2.40513  3.72494  3.29354  2.67741  2.69355  4.24690  2.90347  2.73739  3.18146  2.89801  2.37887  2.77519  2.98518  4.58477  3.61503
          0.00670  5.40409  6.12643  0.61958  0.77255  0.57481  0.82739
    283   3.13452  3.83575  4.94551  4.34011  1.13789  4.28637  4.04250  2.50121  3.31527  2.36284  3.65224  4.39708  4.65162  4.31716  3.41550  3.20378  2.93424  1.97959  5.15355  3.97377    447 f - - -
          2.68618  4.42225  2.77519  2.73123  3.46354  2.40513  3.72494  3.29354  2.67741  2.69355  4.24690  2.90347  2.73739  3.18146  2.89801  2.37887  2.77519  2.98518  4.58477  3.61503
          0.00662  5.41690  6.13925  0.61958  0.77255  0.41381  1.08212
    284   3.08665  3.87859  3.12505  2.57285  4.91863  3.12147  3.10518  3.48521  2.36417  3.88282  4.62304  3.33319  4.25631  1.72065  2.03507  2.38308  2.79468  3.30094  6.01740  4.61075    448 q - - -
          2.68618  4.42225  2.77519  2.73123  3.46354  2.40513  3.72494  3.29354  2.67741  2.69355  4.24690  2.90347  2.73739  3.18146  2.89801  2.37887  2.77519  2.98518  4.58477  3.61503
          0.00642  5.44807  6.17041  0.61958  0.77255  0.48576  0.95510
    285   3.17648  4.55917  3.58889  4.46648  2.79666  4.34201  4.67344  2.36513  4.26656  1.02845  3.13339  4.48299  4.70433  4.40920  4.29788  2.82334  3.14595  1.93876  5.18388  4.00744    449 l - - -
          2.68618  4.42225  2.77519  2.73123  3.46354  2.40513  3.72494  3.29354  2.67741  2.69355  4.24690  2.90347  2.73739  3.18146  2.89801  2.37887  2.77519  2.98518  4.58477  3.61503
          0.00642  5.44807  6.17041  0.61958  0.77255  0.48576  0.95510
    286   2.46084  5.54206  2.45835  2.67181  4.86411  3.87068  3.15032  2.96114  2.64058  2.99990  4.58883  3.14803  2.77409  2.71830  2.74436  2.12868  2.53480  3.24228  3.99100  4.59214    450 s - - -
          2.68618  4.42225  2.77519  2.73123  3.46354  2.40513  3.72494  3.29354  2.67741  2.69355  4.24690  2.90347  2.73739  3.18146  2.89801  2.37887  2.77519  2.98518  4.58477  3.61503
          0.00642  5.44807  6.17041  0.61958  0.77255  0.48576  0.95510
    287   2.32173  3.73561  3.59344  3.43929  3.31635  4.10648  4.36013  3.34269  2.95585  2.85184  3.94827  3.50656  4.48576  3.24171  3.14889  2.87992  3.04294  2.75211  1.39560  2.99692    451 w - - -
          2.68618  4.42225  2.77519  2.73123  3.46354  2.40513  3.72494  3.29354  2.67741  2.69355  4.24690  2.90347  2.73739  3.18146  2.89801  2.37887  2.77519  2.98518  4.58477  3.61503
          0.00642  5.44807  6.17041  0.61958  0.77255  0.48576  0.95510
    288   2.07556  5.57226  2.74865  2.55786  3.81387  2.90749  3.13917  4.38550  2.61528  3.55153  4.07586  2.26293  3.87974  3.15243  2.89192  2.10107  2.53323  3.62002  4.10093  4.60672    452 a - - -
          2.68587  4.42287  2.77563  2.73094  3.46416  2.40492  3.72485  3.29192  2.67726  2.69417  4.24614  2.90352  2.73768  3.18208  2.89863  2.37861  2.77522  2.98479  4.58539  3.61501
          0.59001  1.08541  2.22642  1.03364  0.43960  0.48576  0.95510
    289   2.70347  5.54130  2.47021  2.03643  4.88637  2.52732  3.57679  4.37247  2.56752  3.84659  4.58202  2.42735  2.91269  2.84153  3.21885  2.06067  3.04901  3.01518  5.97393  4.56276    458 e - - -
          2.68618  4.42225  2.77519  2.73123  3.46354  2.40513  3.72494  3.29354  2.67741  2.69355  4.24690  2.90347  2.73739  3.18146  2.89801  2.37887  2.77519  2.98518  4.58477  3.61503
          0.12046  5.33622  2.21944  0.61958  0.77255  0.86904  0.54362
    290   2.13124  5.37326  2.79588  1.75149  4.09378  2.98857  3.96272  4.12879  2.51460  2.65945  4.42611  3.25762  3.53654  3.07589  3.20192  2.77909  2.42431  2.85670  5.83393  4.45187    459 e - - -
          2.68618  4.42225  2.77519  2.73123  3.46354  2.40513  3.72494  3.29354  2.67741  2.69355  4.24690  2.90347  2.73739  3.18146  2.89801  2.37887  2.77519  2.98518  4.58477  3.61503
          0.00803  5.22379  5.94614  0.61958  0.77255  1.12061  0.39464
    291   1.88628  5.32291  3.11806  2.60306  4.60501  3.35235  3.97637  3.47184  2.74219  3.16387  3.77193  2.97438  1.99496  2.67591  3.22148  2.72683  2.31088  3.67927  5.79545  4.42613    460 a - - -
          2.68618  4.42225  2.77519  2.73123  3.46354  2.40513  3.72494  3.29354  2.67741  2.69355  4.24690  2.90347  2.73739  3.18146  2.89801  2.37887  2.77519  2.98518  4.58477  3.61503
          0.00803  5.22379  5.94614  0.61958  0.77255  1.12061  0.39464
    292   2.35015  3.61639  3.04435  2.47108  4.42795  2.30107  4.01708  3.46869  2.42866  2.76798  3.45695  2.68843  4.20334  3.16608  3.28080  2.61542  2.55910  2.62447  5.69036  4.35406    461 g - - -
          2.68618  4.42225  2.77519  2.73123  3.46354  2.40513  3.72494  3.29354  2.67741  2.69355  4.24690  2.90347  2.73739  3.18146  2.89801  2.37887  2.77519  2.98518  4.58477  3.61503
          0.05158  5.22379  3.10364  0.61958  0.77255  1.12061  0.39464
    293   2.79816  5.45085  2.80120  2.40202  3.49779  3.06029  3.91851  4.27148  2.29630  3.75353  4.49315  2.35308  3.59960  3.01685  2.87458  1.77622  2.36913  3.42532  5.88723  4.47998    462 s - - -
          2.68618  4.42225  2.77519  2.73123  3.46354  2.40513  3.72494  3.29354  2.67741  2.69355  4.24690  2.90347  2.73739  3.18146  2.89801  2.37887  2.77519  2.98518  4.58477  3.61503
          0.11597  5.18060  2.26459  0.61958  0.77255  1.19666  0.35982
    294   2.55280  5.42203  2.96899  2.45658  4.76462  1.64834  3.87614  4.24908  2.14458  3.72607  4.46396  2.83595  3.26458  2.65239  2.78523  2.48548  3.14782  3.81146  5.85579  4.44578    463 g - - -
          2.68618  4.42225  2.77519  2.73123  3.46354  2.40513  3.72494  3.29354  2.67741  2.69355  4.24690  2.90347  2.73739  3.18146  2.89801  2.37887  2.77519  2.98518  4.58477  3.61503
          0.00934  5.07398  5.79632  0.61958  0.77255  1.35180  0.29945
    295   2.42304  5.30686  2.85440  2.64861  3.56168  3.10702  2.95605  3.57554  2.45357  2.97187  3.70504  3.18831  3.09971  2.33922  2.45464  2.56561  2.72621  3.30855  5.76695  4.38436    464 q - - -
          2.68618  4.42225  2.77519  2.73123  3.46354  2.40513  3.72494  3.29354  2.67741  2.69355  4.24690  2.90347  2.73739  3.18146  2.89801  2.37887  2.77519  2.98518  4.58477  3.61503
          0.20251  5.07398  1.73123  0.61958  0.77255  0.92260  0.50664
    296   2.89209  4.75602  3.57588  3.01280  3.29845  2.56583  3.54532  2.64646  2.98503  2.42116  3.26731  2.88790  4.20062  2.79813  2.60261  2.53309  2.41682  2.64171  5.31751  4.05544    465 t - - -
          2.68621  4.42051  2.77525  2.73197  3.46428  2.40471  3.72219  3.29428  2.67783  2.69354  4.24764  2.90374  2.73734  3.18138  2.89811  2.37900  2.77464  2.98468  4.58551  3.61526
          1.02685  0.44845  5.72867  1.01958  0.44746  0.97312  0.47466
    297   2.14076  3.46421  3.64612  2.82238  3.95863  3.44049  4.11309  2.89381  3.05384  2.67328  3.18538  3.53610  3.28620  3.00749  2.51503  2.36004  2.40730  2.49276  5.36317  4.10355    470 a - - -
          2.68618  4.42225  2.77519  2.73123  3.46354  2.40513  3.72494  3.29354  2.67741  2.69355  4.24690  2.90347  2.73739  3.18146  2.89801  2.37887  2.77519  2.98518  4.58477  3.61503
          0.11686  5.12523  2.26001  0.61958  0.77255  1.16361  0.37448
    298   2.56849  4.59926  3.85728  3.28817  3.73021  3.91181  3.29188  2.27446  3.23613  2.23541  3.70445  2.99074  1.94735  3.21907  3.57313  2.80905  2.70509  2.54658  4.23977  3.95871    471 p - - -
          2.68618  4.42225  2.77519  2.73123  3.46354  2.40513  3.72494  3.29354  2.67741  2.69355  4.24690  2.90347  2.73739  3.18146  2.89801  2.37887  2.77519  2.98518  4.58477  3.61503
          0.00962  5.04488  5.76722  0.61958  0.77255  0.78246  0.61116
    299   2.24342  3.57681  3.70287  3.95697  2.79186  4.12337  4.43146  2.17533  3.82492  2.66010  2.89358  3.04555  4.49188  3.55848  3.60239  3.10936  2.43207  1.68028  5.07935  3.42580    472 v - - -
          2.68618  4.42225  2.77519  2.73123  3.46354  2.40513  3.72494  3.29354  2.67741  2.69355  4.24690  2.90347  2.73739  3.18146  2.89801  2.37887  2.77519  2.98518  4.58477  3.61503
          0.00819  5.20489  5.92724  0.61958  0.77255  1.04498  0.43340
    300   2.11079  5.48163  2.41902  2.34529  4.82468  2.54033  3.93737  4.30926  2.67295  3.32186  4.52286  2.91691  4.14346  2.37481  2.60115  2.14330  2.85125  3.87119  5.91552  4.00071    473 a - - -
          2.68618  4.42225  2.77519  2.73123  3.46354  2.40513  3.72494  3.29354  2.67741  2.69355  4.24690  2.90347  2.73739  3.18146  2.89801  2.37887  2.77519  2.98518  4.58477  3.61503
          0.02369  5.22536  4.01559  0.61958  0.77255  1.11769  0.39606
    301   2.50482  3.99229  3.42616  2.86730  4.33203  3.82720  4.03620  3.73798  2.25329  2.22344  4.18856  2.71070  4.21614  3.20263  2.22364  2.16057  2.59820  2.67615  5.62808  4.30896    474 s - - -
          2.68618  4.42225  2.77519  2.73123  3.46354  2.40513  3.72494  3.29354  2.67741  2.69355  4.24690  2.90347  2.73739  3.18146  2.89801  2.37887  2.77519  2.98518  4.58477  3.61503
          0.00815  5.20982  5.93216  0.61958  0.77255  1.14623  0.38248
    302   2.66214  5.48112  3.22463  2.40675  4.82589  3.74843  3.50474  4.30972  2.43353  3.78503  4.52240  2.91203  2.18917  1.97880  2.00116  2.61855  2.94663  3.87171  5.91281  4.50475    475 q - - -
          2.68618  4.42225  2.77519  2.73123  3.46354  2.40513  3.72494  3.29354  2.67741  2.69355  4.24690  2.90347  2.73739  3.18146  2.89801  2.37887  2.77519  2.98518  4.58477  3.61503
          0.00815  5.20982  5.93216  0.61958  0.77255  1.14623  0.38248
    303   2.76138  4.96977  3.54615  2.77757  4.15497  3.87157  3.44525  2.73391  2.30644  1.94561  3.50217  3.47091  4.25757  2.88480  2.41605  2.56061  2.97307  2.35021  5.51185  4.22486    476 l - - -
          2.68618  4.42225  2.77519  2.73123  3.46354  2.40513  3.72494  3.29354  2.67741  2.69355  4.24690  2.90347  2.73739  3.18146  2.89801  2.37887  2.77519  2.98518  4.58477  3.61503
          0.00815  5.20982  5.93216  0.61958  0.77255  1.14623  0.38248
    304   2.63901  4.08972  3.22273  2.48102  4.80620  3.74449  3.25870  4.28825  2.05049  3.15134  4.50848  2.71709  2.80908  2.60927  1.93066  2.63232  2.66108  3.85421  5.90210  4.49466    477 r - - -
          2.68618  4.42225  2.77519  2.73123  3.46354  2.40513  3.72494  3.29354  2.67741  2.69355  4.24690  2.90347  2.73739  3.18146  2.89801  2.37887  2.77519  2.98518  4.58477  3.61503
          0.00815  5.20982  5.93216  0.61958  0.77255  1.14623  0.38248
    305   2.66318  4.74583  3.26749  3.25904  3.11538  3.50360  4.21054  2.71127  2.76915  2.37781  3.84734  3.19810  4.34201  3.18146  2.78815  2.72278  2.38329  2.03477  3.98404  3.02944    478 v - - -
          2.68618  4.42225  2.77519  2.73123  3.46354  2.40513  3.72494  3.29354  2.67741  2.69355  4.24690  2.90347  2.73739  3.18146  2.89801  2.37887  2.77519  2.98518  4.58477  3.61503
          0.02714  5.20982  3.84845  0.61958  0.77255  1.14623  0.38248
    306   2.96543  3.15571  3.32793  2.56052  3.37919  2.81639  3.24116  3.39231  2.55487  3.19414  4.29653  2.95096  3.52889  3.11898  2.38014  1.90441  2.62228  3.27235  5.72081  4.37028    479 s - - -
          2.68618  4.42225  2.77519  2.73123  3.46354  2.40513  3.72494  3.29354  2.67741  2.69355  4.24690  2.90347  2.73739  3.18146  2.89801  2.37887  2.77519  2.98518  4.58477  3.61503
          0.00830  5.19098  5.91333  0.61958  0.77255  1.17921  0.36748
    307   2.19566  3.52764  3.80309  3.23713  3.88829  2.45326  3.60922  3.25295  3.19753  2.18020  3.84636  3.03724  3.07240  3.50601  3.56684  2.68646  2.14302  2.54642  5.32186  3.53727    480 t - - -
          2.68627  4.42234  2.77504  2.73094  3.46363  2.40522  3.72504  3.29363  2.67729  2.69364  4.24699  2.90356  2.73749  3.18109  2.89773  2.37896  2.77529  2.98528  4.58486  3.61512
          0.33691  1.63009  2.40666  0.11366  2.23080  1.06879  0.42072
    308   2.38946  5.41813  3.18590  2.24039  4.75445  3.70577  3.12063  4.23417  2.29450  3.35993  3.77170  2.00024  4.09901  2.23742  2.77741  2.67523  2.81724  3.80407  3.80269  4.45058    482 n - - -
          2.68618  4.42225  2.77519  2.73123  3.46354  2.40513  3.72494  3.29354  2.67741  2.69355  4.24690  2.90347  2.73739  3.18146  2.89801  2.37887  2.77519  2.98518  4.58477  3.61503
          0.05736  5.12231  3.00007  0.61958  0.77255  1.28647  0.32330
    309   2.65366  5.41494  2.70145  1.90865  4.75883  2.93392  3.86843  4.24396  2.08039  3.33065  4.45592  2.73623  4.07470  2.44840  2.80592  2.69710  2.45929  3.80495  3.69559  4.43808    483 e - - -
          2.68618  4.42225  2.77519  2.73123  3.46354  2.40513  3.72494  3.29354  2.67741  2.69355  4.24690  2.90347  2.73739  3.18146  2.89801  2.37887  2.77519  2.98518  4.58477  3.61503
          0.03658  5.07428  3.51780  0.61958  0.77255  1.15444  0.37868
    310   2.30838  5.27571  3.23230  2.23634  3.76322  3.36440  2.94931  3.40189  2.67425  3.55578  4.33218  2.67999  4.10891  2.85933  2.29243  2.38762  2.74681  2.68646  5.74493  3.71333    484 e - - -
          2.68618  4.42225  2.77519  2.73123  3.46354  2.40513  3.72494  3.29354  2.67741  2.69355  4.24690  2.90347  2.73739  3.18146  2.89801  2.37887  2.77519  2.98518  4.58477  3.61503
          0.02874  5.09160  3.80827  0.61958  0.77255  1.32883  0.30760
    311   2.25978  5.27053  2.89739  2.35917  4.55856  2.27385  3.90211  4.00617  2.66419  2.59858  3.29801  2.94596  3.44069  3.02090  2.49381  2.72895  2.77955  3.01989  5.73903  4.36541    485 a - - -
          2.68618  4.42225  2.77519  2.73123  3.46354  2.40513  3.72494  3.29354  2.67741  2.69355  4.24690  2.90347  2.73739  3.18146  2.89801  2.37887  2.77519  2.98518  4.58477  3.61503
          0.05727  5.07222  3.00789  0.61958  0.77255  1.35404  0.29867
    312   2.04538  5.22855  3.21259  2.33789  3.81098  2.64815  3.34742  3.19135  2.65383  3.08248  4.28680  2.57552  4.08341  2.77286  2.51845  2.45679  3.12003  3.05780  5.70190  4.33363    486 a - - -
          2.68618  4.42225  2.77519  2.73123  3.46354  2.40513  3.72494  3.29354  2.67741  2.69355  4.24690  2.90347  2.73739  3.18146  2.89801  2.37887  2.77519  2.98518  4.58477  3.61503
          0.00981  5.02476  5.74710  0.61958  0.77255  0.44291  1.02768
    313   3.02253  5.53316  3.11041  2.40830  4.87832  3.79624  3.64350  4.36426  1.95489  3.25123  3.94215  2.49518  2.83180  2.66142  2.23134  2.06724  2.71578  3.92385  5.96575  4.55486    487 k - - -
          2.68618  4.42225  2.77519  2.73123  3.46354  2.40513  3.72494  3.29354  2.67741  2.69355  4.24690  2.90347  2.73739  3.18146  2.89801  2.37887  2.77519  2.98518  4.58477  3.61503
          0.00727  5.32319  6.04554  0.61958  0.77255  0.90326  0.51961
    314   2.31134  5.52982  2.38526  2.30910  3.86049  3.79660  3.28659  4.35855  2.71905  3.83452  4.57084  2.62424  3.50142  2.73312  2.63784  2.12999  2.20578  3.91973  5.96332  3.75897    488 s - - -
          2.68618  4.42225  2.77519  2.73123  3.46354  2.40513  3.72494  3.29354  2.67741  2.69355  4.24690  2.90347  2.73739  3.18146  2.89801  2.37887  2.77519  2.98518  4.58477  3.61503
          0.09252  5.32319  2.48299  0.61958  0.77255  0.90326  0.51961
    315   2.13845  3.70558  3.46697  3.88474  3.27096  4.12511  4.42661  2.42822  3.23914  1.59085  3.30974  4.09930  4.49488  3.99038  3.29165  2.28711  3.06983  2.50162  5.11784  2.94330    489 l - - -
          2.68618  4.42225  2.77519  2.73123  3.46354  2.40513  3.72494  3.29354  2.67741  2.69355  4.24690  2.90347  2.73739  3.18146  2.89801  2.37887  2.77519  2.98518  4.58477  3.61503
          0.00792  5.23858  5.96093  0.61958  0.77255  1.09236  0.40860
    316   2.60491  4.85589  3.16492  3.13972  4.01464  3.93416  3.80096  2.44335  3.11085  1.77213  3.95165  2.80733  3.89493  2.96611  3.50957  2.45968  2.46244  2.30907  5.41933  4.15980    490 l - - -
          2.68618  4.42225  2.77519  2.73123  3.46354  2.40513  3.72494  3.29354  2.67741  2.69355  4.24690  2.90347  2.73739  3.18146  2.89801  2.37887  2.77519  2.98518  4.58477  3.61503
          0.00792  5.23858  5.96093  0.61958  0.77255  0.67782  0.70871
    317   2.08410  5.53477  2.98023  2.34425  4.88013  3.38414  3.98385  4.36630  2.06847  3.84014  4.57542  3.02288  2.17336  2.84195  2.45101  2.31354  2.89557  3.92558  5.96723  4.55607    491 k - - -
          2.68618  4.42225  2.77519  2.73123  3.46354  2.40513  3.72494  3.29354  2.67741  2.69355  4.24690  2.90347  2.73739  3.18146  2.89801  2.37887  2.77519  2.98518  4.58477  3.61503
          0.00727  5.32319  6.04554  0.61958  0.77255  0.90326  0.51961
    318   2.18868  3.84810  2.62937  2.32333  4.83541  3.21793  3.99044  4.31245  2.73032  3.33119  4.54721  2.67512  3.43643  3.09102  2.94641  1.55551  2.91420  3.59555  5.94359  4.54050    492 s - - -
          2.68618  4.42225  2.77519  2.73123  3.46354  2.40513  3.72494  3.29354  2.67741  2.69355  4.24690  2.90347  2.73739  3.18146  2.89801  2.37887  2.77519  2.98518  4.58477  3.61503
          0.00727  5.32319  6.04554  0.61958  0.77255  0.90326  0.51961
    319   2.72369  5.23219  3.43623  2.74925  4.47135  3.86543  4.07104  3.88770  2.71143  3.11331  3.57533  2.53373  1.37615  3.22167  3.33499  2.40122  2.73022  3.09392  5.73690  4.40240    493 p - - -
          2.68618  4.42225  2.77519  2.73123  3.46354  2.40513  3.72494  3.29354  2.67741  2.69355  4.24690  2.90347  2.73739  3.18146  2.89801  2.37887  2.77519  2.98518  4.58477  3.61503
          0.06940  5.32319  2.77788  0.61958  0.77255  0.90326  0.51961
    320   2.66315  5.49834  2.86869  1.97082  4.84142  3.76698  3.51460  4.32595  2.29625  3.80275  3.20583  2.99409  3.47146  2.71014  2.07686  2.95571  2.60878  3.88791  5.93219  2.64812    494 e - - -
          2.68618  4.42225  2.77519  2.73123  3.46354  2.40513  3.72494  3.29354  2.67741  2.69355  4.24690  2.90347  2.73739  3.18146  2.89801  2.37887  2.77519  2.98518  4.58477  3.61503
          0.02284  5.26153  4.05176  0.61958  0.77255  1.04602  0.43284
    321   2.68626  4.19515  3.04490  2.23967  4.79563  3.28913  3.42702  4.27222  2.45865  2.58560  3.97079  2.13258  3.25952  3.05406  2.58709  2.31937  2.77237  3.29813  5.90486  4.50217    495 n - - -
          2.68618  4.42225  2.77519  2.73123  3.46354  2.40513  3.72494  3.29354  2.67741  2.69355  4.24690  2.90347  2.73739  3.18146  2.89801  2.37887  2.77519  2.98518  4.58477  3.61503
          0.05074  5.24654  3.11888  0.61958  0.77255  1.07665  0.41663
    322   2.21663  5.46674  2.83371  2.43023  4.80749  3.04272  3.92891  4.29048  2.47945  2.92078  4.50860  2.61636  2.85012  2.38022  3.15765  1.88725  3.19739  3.51245  5.90201  4.49357    496 s - - -
          2.68618  4.42225  2.77519  2.73123  3.46354  2.40513  3.72494  3.29354  2.67741  2.69355  4.24690  2.90347  2.73739  3.18146  2.89801  2.37887  2.77519  2.98518  4.58477  3.61503
          0.00820  5.20400  5.92634  0.61958  0.77255  1.15660  0.37769
    323   2.39954  5.25775  3.32215  2.50601  3.19815  2.97829  2.96301  3.95332  2.76139  3.02634  4.32093  2.52645  3.33313  2.84385  3.23505  1.98416  2.93945  2.91644  5.74269  3.27271    497 s - - -
          2.68618  4.42225  2.77519  2.73123  3.46354  2.40513  3.72494  3.29354  2.67741  2.69355  4.24690  2.90347  2.73739  3.18146  2.89801  2.37887  2.77519  2.98518  4.58477  3.61503
          0.17475  5.20400  1.86536  0.61958  0.77255  0.68591  0.70043
    324   2.26546  5.42880  2.68192  2.25533  4.76285  3.13544  3.50938  4.24113  2.64988  3.01302  4.47239  2.87845  2.94947  2.54352  3.14081  2.37412  2.40395  2.76812  5.86815  4.46391    498 e - - -
          2.68530  4.42338  2.77532  2.73048  3.46524  2.40565  3.72640  3.29306  2.67652  2.69375  4.24902  2.90377  2.73706  3.17957  2.89864  2.37866  2.77556  2.98451  4.58689  3.61666
          1.16814  0.46239  2.82553  1.91715  0.15903  0.63661  0.75308
    325   2.32118  4.18903  3.17079  2.63251  4.45923  3.15261  4.02454  2.96520  2.24975  2.81427  3.85236  2.94230  4.21203  2.81213  3.00348  2.44405  2.44478  2.55838  5.71427  3.47562    515 k - - -
          2.68618  4.42225  2.77519  2.73123  3.46354  2.40513  3.72494  3.29354  2.67741  2.69355  4.24690  2.90347  2.73739  3.18146  2.89801  2.37887  2.77519  2.98518  4.58477  3.61503
          0.37075  5.24909  1.18898  0.61958  0.77255  1.07155  0.41928
    326   2.33788  3.72784  3.15095  2.39241  4.46933  2.37454  3.10410  3.91476  2.41992  3.20417  4.24184  2.82660  3.27911  2.94901  2.85595  2.65611  2.72618  3.54244  5.65539  2.86334    516 a - - -
          2.68618  4.42225  2.77519  2.73123  3.46354  2.40513  3.72494  3.29354  2.67741  2.69355  4.24690  2.90347  2.73739  3.18146  2.89801  2.37887  2.77519  2.98518  4.58477  3.61503
          0.01124  4.88958  5.61192  0.61958  0.77255  1.54659  0.23949
    327   2.21163  5.18977  2.93041  2.39156  4.47915  3.16918  3.83190  3.92554  2.59633  2.80243  4.25043  2.57772  4.02718  2.95204  3.07684  2.14266  2.03577  3.25444  5.66332  4.29111    517 t - - -
          2.68618  4.42225  2.77519  2.73123  3.46354  2.40513  3.72494  3.29354  2.67741  2.69355  4.24690  2.90347  2.73739  3.18146  2.89801  2.37887  2.77519  2.98518  4.58477  3.61503
          0.01124  4.88958  5.61192  0.61958  0.77255  1.54659  0.23949
    328   2.39909  5.32609  2.04228  2.43647  4.66162  3.61003  3.80115  4.14136  2.40869  3.00448  4.36969  2.81456  2.77008  2.58068  3.03302  2.19379  2.78244  3.71168  5.76443  4.35848    518 d - - -
          2.68618  4.42225  2.77519  2.73123  3.46354  2.40513  3.72494  3.29354  2.67741  2.69355  4.24690  2.90347  2.73739  3.18146  2.89801  2.37887  2.77519  2.98518  4.58477  3.61503
          0.01124  4.88958  5.61192  0.61958  0.77255  1.41156  0.27940
    329   2.86503  4.41058  4.10925  3.53080  3.52275  3.92802  4.21422  2.23920  2.96683  2.14270  2.79540  3.20055  2.92783  3.69636  3.69233  2.55000  2.51681  1.87595  5.01462  3.81135    519 v - - -
          2.68618  4.42225  2.77519  2.73123  3.46354  2.40513  3.72494  3.29354  2.67741  2.69355  4.24690  2.90347  2.73739  3.18146  2.89801  2.37887  2.77519  2.98518  4.58477  3.61503
          0.01086  4.92420  5.64654  0.61958  0.77255  1.51532  0.24813
    330   2.84624  3.83597  2.69250  2.43344  4.68768  3.03367  3.40934  4.17070  2.05443  3.65035  4.38881  2.62279  2.22947  2.55887  3.03752  2.50599  2.72087  3.73526  5.78212  4.37363    520 k - - -
          2.68618  4.42225  2.77519  2.73123  3.46354  2.40513  3.72494  3.29354  2.67741  2.69355  4.24690  2.90347  2.73739  3.18146  2.89801  2.37887  2.77519  2.98518  4.58477  3.61503
          0.01086  4.92420  5.64654  0.61958  0.77255  1.51532  0.24813
    331   2.63330  5.07808  3.23281  2.67509  3.50725  3.38171  3.87632  3.38244  2.37767  2.94215  4.14665  2.98186  2.23947  3.02022  2.49920  2.28758  2.37798  3.41463  5.57522  4.23352    521 p - - -
          2.68618  4.42225  2.77519  2.73123  3.46354  2.40513  3.72494  3.29354  2.67741  2.69355  4.24690  2.90347  2.73739  3.18146  2.89801  2.37887  2.77519  2.98518  4.58477  3.61503
          0.01086  4.92420  5.64654  0.61958  0.77255  1.19200  0.36185
    332   2.88310  4.26842  2.41296  2.63052  4.56329  3.67730  3.87220  3.21187  2.37189  3.55155  4.32175  3.16861  2.38424  2.98751  2.83018  1.69430  2.71213  3.63097  5.73098  4.35229    522 s - - -
          2.68631  4.42270  2.77564  2.73119  3.46399  2.40508  3.72394  3.29371  2.67707  2.69352  4.24735  2.90310  2.73763  3.18092  2.89816  2.37830  2.77564  2.98543  4.58522  3.61548
          0.80022  0.60233  5.73257  0.68857  0.69774  1.31263  0.31350
    333   2.71965  5.37117  3.15322  2.15521  4.70336  3.67071  3.85890  4.18007  2.29318  2.82803  4.41532  2.73893  2.79067  2.38641  2.72310  2.02556  3.12338  2.93668  5.81147  4.40882    525 s - - -
          2.68618  4.42225  2.77519  2.73123  3.46354  2.40513  3.72494  3.29354  2.67741  2.69355  4.24690  2.90347  2.73739  3.18146  2.89801  2.37887  2.77519  2.98518  4.58477  3.61503
          0.07182  5.03623  2.76777  0.61958  0.77255  1.39802  0.28380
    334   2.50717  5.32790  2.59109  2.43762  4.65097  3.64948  3.84158  4.12194  2.58685  2.28024  4.37495  2.47397  2.82542  2.47769  3.07617  2.47930  2.40393  3.70677  5.77419  4.37636    526 l - - -
          2.68618  4.42225  2.77519  2.73123  3.46354  2.40513  3.72494  3.29354  2.67741  2.69355  4.24690  2.90347  2.73739  3.18146  2.89801  2.37887  2.77519  2.98518  4.58477  3.61503
          0.01032  4.97473  5.69708  0.61958  0.77255  1.13717  0.38673
    335   2.90164  5.32991  3.18422  2.48353  4.64205  3.07362  3.87949  4.10538  2.29200  2.87304  4.37939  2.75857  2.75133  2.38892  2.85718  2.22698  2.81564  2.64127  5.78280  3.38883    527 s - - -
          2.68618  4.42225  2.77519  2.73123  3.46354  2.40513  3.72494  3.29354  2.67741  2.69355  4.24690  2.90347  2.73739  3.18146  2.89801  2.37887  2.77519  2.98518  4.58477  3.61503
          0.00949  5.05818  5.78053  0.61958  0.77255  1.37161  0.29262
    336   2.57329  3.90753  2.90318  2.45020  4.68664  3.68246  2.53623  3.36820  2.36543  3.41612  4.40792  2.60291  2.71651  2.28502  2.88158  2.87287  2.86351  3.36576  5.80690  3.63252    528 q - - -
          2.68618  4.42225  2.77519  2.73123  3.46354  2.40513  3.72494  3.29354  2.67741  2.69355  4.24690  2.90347  2.73739  3.18146  2.89801  2.37887  2.77519  2.98518  4.58477  3.61503
          0.00949  5.05818  5.78053  0.61958  0.77255  1.37161  0.29262
    337   2.90075  5.37648  2.56965  2.23813  4.70710  3.20386  3.86859  2.72709  2.60913  3.40357  3.93559  2.57276  4.07309  2.53724  2.69938  2.32920  2.12492  3.75933  5.81790  4.41582    529 t - - -
          2.68618  4.42225  2.77519  2.73123  3.46354  2.40513  3.72494  3.29354  2.67741  2.69355  4.24690  2.90347  2.73739  3.18146  2.89801  2.37887  2.77519  2.98518  4.58477  3.61503
          0.00949  5.05818  5.78053  0.61958  0.77255  0.62287  0.76873
    338   2.99962  5.30701  3.12165  2.06501  3.54712  3.07858  4.00610  2.95779  2.61987  3.04561  3.80747  3.31430  3.43339  2.79196  3.25570  1.69611  2.48009  3.32024  5.78749  4.42706    530 s - - -
          2.68618  4.42225  2.77519  2.73123  3.46354  2.40513  3.72494  3.29354  2.67741  2.69355  4.24690  2.90347  2.73739  3.18146  2.89801  2.37887  2.77519  2.98518  4.58477  3.61503
          0.00771  5.26470  5.98704  0.61958  0.77255  0.75442  0.63541
    339   3.02406  5.52195  3.01323  2.72116  4.86259  3.79877  3.98582  4.34460  2.21507  3.82492  4.56418  2.88669  1.98168  2.76710  2.00154  2.44587  2.29584  3.28749  5.95701  4.54991    531 p - - -
          2.68618  4.42225  2.77519  2.73123  3.46354  2.40513  3.72494  3.29354  2.67741  2.69355  4.24690  2.90347  2.73739  3.18146  2.89801  2.37887  2.77519  2.98518  4.58477  3.61503
          0.02378  5.31843  3.98451  0.61958  0.77255  0.91537  0.51144
    340   3.01285  3.76247  2.49773  2.58314  4.81794  3.79228  3.98092  4.29360  2.31940  2.47915  3.91374  2.69416  3.65876  2.39322  2.03234  2.74222  2.73810  3.41598  5.92932  3.71330    532 r - - -
          2.68618  4.42225  2.77519  2.73123  3.46354  2.40513  3.72494  3.29354  2.67741  2.69355  4.24690  2.90347  2.73739  3.18146  2.89801  2.37887  2.77519  2.98518  4.58477  3.61503
          0.00743  5.30207  6.02442  0.61958  0.77255  0.85815  0.55155
    341   2.84151  5.52975  3.26959  2.19144  4.87442  3.79424  2.65079  4.35998  2.16371  3.83478  4.57054  2.59861  3.45134  2.27404  2.09722  2.78108  2.71222  3.33872  5.96259  3.52814    533 r - - -
          2.68618  4.42225  2.77519  2.73123  3.46354  2.40513  3.72494  3.29354  2.67741  2.69355  4.24690  2.90347  2.73739  3.18146  2.89801  2.37887  2.77519  2.98518  4.58477  3.61503
          0.00731  5.31843  6.04078  0.61958  0.77255  0.91537  0.51144
    342   2.52471  5.52953  3.27080  2.49202  4.87397  3.79510  3.53717  4.35914  1.66341  3.83433  4.57044  2.68311  2.70721  2.76403  2.31271  2.53331  2.49584  3.51591  5.96239  4.55231    534 k - - -
          2.68618  4.42225  2.77519  2.73123  3.46354  2.40513  3.72494  3.29354  2.67741  2.69355  4.24690  2.90347  2.73739  3.18146  2.89801  2.37887  2.77519  2.98518  4.58477  3.61503
          0.00731  5.31843  6.04078  0.61958  0.77255  0.28821  1.38471
    343   3.11829  4.95209  3.83773  3.27390  3.34002  2.25991  3.58155  2.62627  2.88863  2.41550  3.62840  3.72189  2.49505  2.44657  3.12046  2.49201  2.66033  2.84357  4.17341  4.26202    535 g - - -
          2.68618  4.42225  2.77519  2.73123  3.46354  2.40513  3.72494  3.29354  2.67741  2.69355  4.24690  2.90347  2.73739  3.18146  2.89801  2.37887  2.77519  2.98518  4.58477  3.61503
          0.00642  5.44807  6.17041  0.61958  0.77255  0.48576  0.95510
    344   3.08598  5.59506  3.02979  2.52068  4.93947  3.08715  3.38021  3.50347  2.17487  2.76957  4.63589  2.40340  3.13866  2.48202  2.05079  2.73283  2.71311  3.52932  6.02813  4.61758    536 r - - -
          2.68618  4.42225  2.77519  2.73123  3.46354  2.40513  3.72494  3.29354  2.67741  2.69355  4.24690  2.90347  2.73739  3.18146  2.89801  2.37887  2.77519  2.98518  4.58477  3.61503
          0.00642  5.44807  6.17041  0.61958  0.77255  0.48576  0.95510
    345   2.85306  5.02270  5.77847  5.21747  3.22332  5.09252  5.53239  1.40330  5.05857  2.16470  3.17057  5.25814  5.38722  5.20313  5.10049  4.44380  3.98002  0.90259  5.94292  4.77330    537 v - - -
          2.68618  4.42225  2.77519  2.73123  3.46354  2.40513  3.72494  3.29354  2.67741  2.69355  4.24690  2.90347  2.73739  3.18146  2.89801  2.37887  2.77519  2.98518  4.58477  3.61503
          0.00642  5.44807  6.17041  0.61958  0.77255  0.48576  0.95510
    346   2.80456  4.55194  4.96820  3.46977  2.01576  4.30535  3.50557  2.31276  4.17925  2.17844  3.17736  3.40549  3.51581  4.33818  3.72209  3.60995  2.45400  1.89870  3.38223  3.03678    538 v - - -
          2.68618  4.42225  2.77519  2.73123  3.46354  2.40513  3.72494  3.29354  2.67741  2.69355  4.24690  2.90347  2.73739  3.18146  2.89801  2.37887  2.77519  2.98518  4.58477  3.61503
          0.00642  5.44807  6.17041  0.61958  0.77255  0.48576  0.95510
    347   3.26741  5.89127  6.06108  5.81531  1.18119  5.55239  4.54249  3.17527  5.59233  3.84035  5.03788  5.27547  5.84135  5.38856  5.45608  4.92073  4.96564  4.32320  2.74841  0.79744    539 y - - -
          2.68618  4.42225  2.77519  2.73123  3.46354  2.40513  3.72494  3.29354  2.67741  2.69355  4.24690  2.90347  2.73739  3.18146  2.89801  2.37887  2.77519  2.98518  4.58477  3.61503
          0.00642  5.44807  6.17041  0.61958  0.77255  0.48576  0.95510
    348   3.08695  5.57613  3.34413  2.55499  3.23724  3.37619  2.34729  4.39199  2.53749  3.04591  4.61915  2.13361  3.48159  1.90193  2.61825  2.73131  3.31809  3.36641  6.01413  4.60870    540 q - - -
          2.68618  4.42225  2.77519  2.73123  3.46354  2.40513  3.72494  3.29354  2.67741  2.69355  4.24690  2.90347  2.73739  3.18146  2.89801  2.37887  2.77519  2.98518  4.58477  3.61503
          0.00642  5.44807  6.17041  0.61958  0.77255  0.48576  0.95510
    349   4.98301  6.06580  6.13580  5.95039  0.60044  5.69101  4.56136  4.56350  5.72587  3.04392  5.13886  5.35255  5.96594  5.47914  5.57486  5.07552  3.30409  4.50226  4.65298  1.28157    541 F - - -
          2.68618  4.42225  2.77519  2.73123  3.46354  2.40513  3.72494  3.29354  2.67741  2.69355  4.24690  2.90347  2.73739  3.18146  2.89801  2.37887  2.77519  2.98518  4.58477  3.61503
          0.03373  5.44807  3.54503  0.61958  0.77255  0.48576  0.95510
    350   2.46259  4.61135  4.57256  3.98621  3.24365  4.22836  4.52967  2.22645  2.99209  1.46843  3.34236  3.34456  4.59816  3.36597  2.97780  3.51292  2.60801  2.03731  5.22204  4.02927    542 l - - -
          2.68618  4.42225  2.77519  2.73123  3.46354  2.40513  3.72494  3.29354  2.67741  2.69355  4.24690  2.90347  2.73739  3.18146  2.89801  2.37887  2.77519  2.98518  4.58477  3.61503
          0.02492  5.42093  3.90238  0.61958  0.77255  0.59747  0.79895
    351   3.09062  4.98933  3.18552  2.82123  3.17787  4.00345  4.23374  3.53440  3.14913  2.82214  4.08221  3.63909  4.38797  2.99189  3.56029  2.19276  2.89447  2.85319  5.54441  1.27957    543 y - - -
          2.68618  4.42225  2.77519  2.73123  3.46354  2.40513  3.72494  3.29354  2.67741  2.69355  4.24690  2.90347  2.73739  3.18146  2.89801  2.37887  2.77519  2.98518  4.58477  3.61503
          0.00671  5.40271  6.12506  0.61958  0.77255  0.66450  0.72264
    352   2.73650  5.44501  2.77193  2.57192  3.68021  2.17415  2.84884  3.39783  2.54527  3.20039  3.58719  1.93088  4.25487  3.17218  3.29727  2.86195  3.29810  3.80776  5.90969  2.85302    544 n - - -
          2.68618  4.42225  2.77519  2.73123  3.46354  2.40513  3.72494  3.29354  2.67741  2.69355  4.24690  2.90347  2.73739  3.18146  2.89801  2.37887  2.77519  2.98518  4.58477  3.61503
          0.00671  5.40271  6.12506  0.61958  0.77255  0.66450  0.72264
    353   2.68457  5.57831  2.93911  2.31314  4.92383  2.71470  3.50771  4.41037  2.17445  3.88377  4.61898  1.75563  4.23188  2.54372  3.25422  2.07676  3.29711  3.96921  6.01058  3.56796    545 n - - -
          2.68618  4.42225  2.77519  2.73123  3.46354  2.40513  3.72494  3.29354  2.67741  2.69355  4.24690  2.90347  2.73739  3.18146  2.89801  2.37887  2.77519  2.98518  4.58477  3.61503
          0.00671  5.40271  6.12506  0.61958  0.77255  0.48878  0.95030
    354   2.78693  5.59016  2.50273  2.20862  4.93472  2.75620  3.59931  4.42056  2.77603  3.89521  2.98054  1.55681  4.24648  2.81772  2.64947  2.57171  3.31129  3.98055  6.02302  4.61199    546 n - - -
          2.68618  4.42225  2.77519  2.73123  3.46354  2.40513  3.72494  3.29354  2.67741  2.69355  4.24690  2.90347  2.73739  3.18146  2.89801  2.37887  2.77519  2.98518  4.58477  3.61503
          0.00653  5.43035  6.15270  0.61958  0.77255  0.44175  1.02976
    355   2.75898  5.58361  2.70234  2.39608  4.92304  3.08157  4.04989  4.40506  2.43655  2.84238  3.38246  2.79724  2.68700  3.14804  2.56660  2.46280  1.99190  3.52483  6.01968  4.61214    547 t - - -
          2.68618  4.42225  2.77519  2.73123  3.46354  2.40513  3.72494  3.29354  2.67741  2.69355  4.24690  2.90347  2.73739  3.18146  2.89801  2.37887  2.77519  2.98518  4.58477  3.61503
          0.00642  5.44807  6.17041  0.61958  0.77255  0.48576  0.95510
    356   2.82220  5.34684  3.47485  2.91653  4.59884  2.90090  4.12092  4.02315  2.54212  2.15381  3.35224  2.73291  4.31186  2.63541  1.57620  3.12254  3.09633  2.78820  5.83912  4.49415    548 r - - -
          2.68618  4.42225  2.77519  2.73123  3.46354  2.40513  3.72494  3.29354  2.67741  2.69355  4.24690  2.90347  2.73739  3.18146  2.89801  2.37887  2.77519  2.98518  4.58477  3.61503
          0.00642  5.44807  6.17041  0.61958  0.77255  0.48576  0.95510
    357   3.11181  5.55797  3.38827  2.36404  4.88323  3.89206  3.63190  4.34940  2.53054  3.28158  4.60531  3.36953  4.28353  1.38857  1.89881  3.08575  2.66442  3.32899  3.87379  4.60952    549 q - - -
          2.68618  4.42225  2.77519  2.73123  3.46354  2.40513  3.72494  3.29354  2.67741  2.69355  4.24690  2.90347  2.73739  3.18146  2.89801  2.37887  2.77519  2.98518  4.58477  3.61503
          0.09908  5.44807  2.40764  0.61958  0.77255  0.48576  0.95510
    358   2.50118  5.49322  3.31542  2.49246  4.81448  3.82541  4.01448  4.28349  1.97221  3.18881  3.07175  2.88824  4.21818  1.56706  2.92180  2.69378  3.27345  2.90507  5.94012  4.54476    550 q - - -
          2.68618  4.42225  2.77519  2.73123  3.46354  2.40513  3.72494  3.29354  2.67741  2.69355  4.24690  2.90347  2.73739  3.18146  2.89801  2.37887  2.77519  2.98518  4.58477  3.61503
          0.00704  5.35602  6.07837  0.61958  0.77255  0.81372  0.58556
    359   3.08340  3.08878  4.10311  3.54335  3.99400  3.22542  4.42319  3.35500  3.49012  3.07317  3.96689  3.45156  3.46761  3.78145  3.82180  2.32240  1.02711  2.74881  3.90611  4.22256    551 t - - -
          2.68618  4.42225  2.77519  2.73123  3.46354  2.40513  3.72494  3.29354  2.67741  2.69355  4.24690  2.90347  2.73739  3.18146  2.89801  2.37887  2.77519  2.98518  4.58477  3.61503
          0.00704  5.35602  6.07837  0.61958  0.77255  0.32461  1.28306
    360   2.52716  5.55187  2.94202  0.98054  3.66808  3.87413  4.06720  4.34489  2.81327  3.23280  4.59932  3.35073  3.44798  2.84598  3.30265  2.81655  3.02094  3.93043  5.99869  4.60109    552 e - - -
          2.68618  4.42225  2.77519  2.73123  3.46354  2.40513  3.72494  3.29354  2.67741  2.69355  4.24690  2.90347  2.73739  3.18146  2.89801  2.37887  2.77519  2.98518  4.58477  3.61503
          0.00642  5.44807  6.17041  0.61958  0.77255  0.48576  0.95510
    361   1.60886  4.85042  3.99955  3.43196  3.34029  4.10475  4.35728  3.34922  2.38535  2.32898  3.95342  3.83905  4.48415  2.86899  3.14522  3.34893  2.50459  1.87473  5.43177  3.66102    553 a - - -
          2.68618  4.42225  2.77519  2.73123  3.46354  2.40513  3.72494  3.29354  2.67741  2.69355  4.24690  2.90347  2.73739  3.18146  2.89801  2.37887  2.77519  2.98518  4.58477  3.61503
          0.00642  5.44807  6.17041  0.61958  0.77255  0.48576  0.95510
    362   2.78098  3.11583  3.98153  3.41447  3.99891  4.09916  3.49029  3.36145  3.08063  2.30563  3.31177  3.82628  3.48641  3.67505  1.77126  3.00124  1.79087  2.57365  5.43997  4.20310    554 r - - -
          2.68618  4.42225  2.77519  2.73123  3.46354  2.40513  3.72494  3.29354  2.67741  2.69355  4.24690  2.90347  2.73739  3.18146  2.89801  2.37887  2.77519  2.98518  4.58477  3.61503
          0.00642  5.44807  6.17041  0.61958  0.77255  0.48576  0.95510
    363   3.08701  5.59844  1.95252  1.91852  4.94379  3.86011  2.54187  4.42999  2.78220  3.33437  4.63907  2.54210  4.25386  2.65193  2.41348  2.42889  3.00782  3.40626  6.03091  4.61971    555 e - - -
          2.68618  4.42225  2.77519  2.73123  3.46354  2.40513  3.72494  3.29354  2.67741  2.69355  4.24690  2.90347  2.73739  3.18146  2.89801  2.37887  2.77519  2.98518  4.58477  3.61503
          0.00642  5.44807  6.17041  0.61958  0.77255  0.48576  0.95510
    364   2.78349  5.64318  1.13330  2.48565  4.98181  2.43988  4.09232  4.46663  2.55620  3.94573  4.68780  3.35225  4.29212  3.19305  2.91883  2.56927  3.37062  4.03080  6.07819  3.63828    556 d - - -
          2.68618  4.42225  2.77519  2.73123  3.46354  2.40513  3.72494  3.29354  2.67741  2.69355  4.24690  2.90347  2.73739  3.18146  2.89801  2.37887  2.77519  2.98518  4.58477  3.61503
          0.00642  5.44807  6.17041  0.61958  0.77255  0.48576  0.95510
    365   2.83243  4.56338  4.91446  4.31243  1.66491  4.29982  3.49973  3.00050  4.13970  1.34441  2.95559  3.47533  4.66556  4.30853  3.40747  3.04609  3.38666  2.81255  3.75312  3.06312    557 l - - -
          2.68618  4.42225  2.77519  2.73123  3.46354  2.40513  3.72494  3.29354  2.67741  2.69355  4.24690  2.90347  2.73739  3.18146  2.89801  2.37887  2.77519  2.98518  4.58477  3.61503
          0.00642  5.44807  6.17041  0.61958  0.77255  0.48576  0.95510
    366   3.10282  4.17265  3.55899  3.00003  4.43546  3.95400  2.17504  2.79553  2.98864  3.46782  4.29711  3.21677  4.34244  2.62823  2.08218  1.92303  2.56402  2.79577  5.73841  3.76565    558 s - - -
          2.68618  4.42225  2.77519  2.73123  3.46354  2.40513  3.72494  3.29354  2.67741  2.69355  4.24690  2.90347  2.73739  3.18146  2.89801  2.37887  2.77519  2.98518  4.58477  3.61503
          0.00642  5.44807  6.17041  0.61958  0.77255  0.48576  0.95510
    367   5.27510  0.03801  6.52834  6.58765  6.73090  5.36215  7.04995  6.57128  6.61517  6.12514  7.32502  6.49599  6.08797  6.88984  6.44540  5.54391  5.81847  6.10721  7.48999  6.95804    559 C - - -
          2.68618  4.42225  2.77519  2.73123  3.46354  2.40513  3.72494  3.29354  2.67741  2.69355  4.24690  2.90347  2.73739  3.18146  2.89801  2.37887  2.77519  2.98518  4.58477  3.61503
          0.00642  5.44807  6.17041  0.61958  0.77255  0.48576  0.95510
    368   2.56394  5.10580  3.83048  2.87398  4.42951  3.30343  4.40279  3.81379  3.30056  2.94466  4.33933  3.75027  0.86292  3.62722  3.71518  2.95562  3.21639  2.97999  5.79442  4.52011    560 p - - -
          2.68618  4.42225  2.77519  2.73123  3.46354  2.40513  3.72494  3.29354  2.67741  2.69355  4.24690  2.90347  2.73739  3.18146  2.89801  2.37887  2.77519  2.98518  4.58477  3.61503
          0.00642  5.44807  6.17041  0.61958  0.77255  0.48576  0.95510
    369   4.00476  5.29655  5.90305  5.33885  1.66576  5.20888  5.24795  2.38673  5.14637  1.83114  3.78255  5.31402  5.44514  5.12938  5.10581  4.54961  4.22302  2.80654  1.00692  4.10393    561 w - - -
          2.68618  4.42225  2.77519  2.73123  3.46354  2.40513  3.72494  3.29354  2.67741  2.69355  4.24690  2.90347  2.73739  3.18146  2.89801  2.37887  2.77519  2.98518  4.58477  3.61503
          0.00642  5.44807  6.17041  0.61958  0.77255  0.48576  0.95510
    370   3.46413  0.19355  5.80274  5.81119  5.93303  4.15203  6.25885  5.48825  5.64063  5.26015  6.09355  5.08728  5.02271  5.78493  5.58657  2.91077  4.05818  4.68893  7.26862  6.19816    562 C - - -
          2.68618  4.42225  2.77519  2.73123  3.46354  2.40513  3.72494  3.29354  2.67741  2.69355  4.24690  2.90347  2.73739  3.18146  2.89801  2.37887  2.77519  2.98518  4.58477  3.61503
          0.00642  5.44807  6.17041  0.61958  0.77255  0.48576  0.95510
    371   2.61313  5.54603  3.06076  2.80154  3.73480  2.49961  2.84495  4.34085  2.40738  2.42979  4.59237  3.03953  3.56769  2.93584  2.94294  1.97673  2.44826  3.49397  5.99174  4.59407    563 s - - -
          2.68618  4.42225  2.77519  2.73123  3.46354  2.40513  3.72494  3.29354  2.67741  2.69355  4.24690  2.90347  2.73739  3.18146  2.89801  2.37887  2.77519  2.98518  4.58477  3.61503
          0.00642  5.44807  6.17041  0.61958  0.77255  0.48576  0.95510
    372   2.29982  3.60235  3.65860  3.43871  3.12013  4.29614  4.61783  2.53108  4.13014  1.63491  2.45410  4.38548  4.66206  4.30082  2.61212  3.19543  3.38396  1.94014  5.18088  3.28692    564 l - - -
          2.68618  4.42225  2.77519  2.73123  3.46354  2.40513  3.72494  3.29354  2.67741  2.69355  4.24690  2.90347  2.73739  3.18146  2.89801  2.37887  2.77519  2.98518  4.58477  3.61503
          0.00642  5.44807  6.17041  0.61958  0.77255  0.48576  0.95510
    373   2.78646  3.40017  2.27450  2.52374  3.91956  3.86189  3.27732  4.40806  2.54576  3.88854  4.62728  1.88352  3.56339  2.81129  2.42560  3.05084  2.46534  3.39736  6.02095  3.67322    565 n - - -
          2.68618  4.42225  2.77519  2.73123  3.46354  2.40513  3.72494  3.29354  2.67741  2.69355  4.24690  2.90347  2.73739  3.18146  2.89801  2.37887  2.77519  2.98518  4.58477  3.61503
          0.00642  5.44807  6.17041  0.61958  0.77255  0.48576  0.95510
    374   2.64583  1.14696  4.07761  3.51350  3.97161  3.37798  2.98461  3.33424  3.46139  2.72900  3.94766  3.30685  4.50959  3.75765  3.79901  2.52870  3.37320  3.11105  5.42582  2.93335    566 c - - -
          2.68618  4.42225  2.77519  2.73123  3.46354  2.40513  3.72494  3.29354  2.67741  2.69355  4.24690  2.90347  2.73739  3.18146  2.89801  2.37887  2.77519  2.98518  4.58477  3.61503
          0.00642  5.44807  6.17041  0.61958  0.77255  0.48576  0.95510
    375   2.03342  5.41139  2.36683  2.87079  4.68484  2.64442  3.41753  3.36024  2.61647  2.65040  3.25445  3.40331  3.50365  3.22321  2.16462  2.72175  3.32435  3.42303  5.88949  3.53977    567 a - - -
          2.68618  4.42225  2.77519  2.73123  3.46354  2.40513  3.72494  3.29354  2.67741  2.69355  4.24690  2.90347  2.73739  3.18146  2.89801  2.37887  2.77519  2.98518  4.58477  3.61503
          0.00642  5.44807  6.17041  0.61958  0.77255  0.48576  0.95510
    376   2.65163  5.59935  2.74290  2.77962  4.94505  3.86063  3.11577  4.43129  2.33845  3.90476  4.63995  2.36583  4.25431  2.53790  2.20871  1.71265  2.51900  3.99035  6.03151  4.62041    568 s - - -
          2.68618  4.42225  2.77519  2.73123  3.46354  2.40513  3.72494  3.29354  2.67741  2.69355  4.24690  2.90347  2.73739  3.18146  2.89801  2.37887  2.77519  2.98518  4.58477  3.61503
          0.00642  5.44807  6.17041  0.61958  0.77255  0.48576  0.95510
    377   2.60287  4.55770  3.66708  4.34051  1.84353  3.56917  4.62718  2.20588  4.16238  1.27892  3.67493  4.40702  3.51784  4.32570  4.23158  3.60710  3.38650  2.80566  5.17552  2.90856    569 l - - -
          2.68618  4.42225  2.77519  2.73123  3.46354  2.40513  3.72494  3.29354  2.67741  2.69355  4.24690  2.90347  2.73739  3.18146  2.89801  2.37887  2.77519  2.98518  4.58477  3.61503
          0.00642  5.44807  6.17041  0.61958  0.77255  0.48576  0.95510
    378   2.37542  5.51778  3.37182  2.42249  3.71994  3.87632  4.06703  4.29342  2.06618  3.80891  4.56725  2.97749  3.25428  3.17508  2.36706  2.34840  3.32049  3.26417  5.97056  1.91398    570 y - - -
          2.68618  4.42225  2.77519  2.73123  3.46354  2.40513  3.72494  3.29354  2.67741  2.69355  4.24690  2.90347  2.73739  3.18146  2.89801  2.37887  2.77519  2.98518  4.58477  3.61503
          0.00642  5.44807  6.17041  0.61958  0.77255  0.48576  0.95510
    379   1.94777  3.14060  3.38610  2.56667  4.85091  1.91575  4.08770  4.31521  2.83832  3.83077  4.58871  2.54243  4.28009  2.60131  3.32439  2.03542  2.78051  3.90729  5.99165  4.60230    571 g - - -
          2.68618  4.42225  2.77519  2.73123  3.46354  2.40513  3.72494  3.29354  2.67741  2.69355  4.24690  2.90347  2.73739  3.18146  2.89801  2.37887  2.77519  2.98518  4.58477  3.61503
          0.00642  5.44807  6.17041  0.61958  0.77255  0.48576  0.95510
    380   4.84929  6.02063  6.76616  6.28096  4.00199  6.20440  6.63348  3.17746  6.12351  0.20603  3.73412  6.52454  6.17304  5.86865  5.99914  5.73554  5.07288  2.82686  6.37550  5.45826    572 L - - -
          2.68618  4.42225  2.77519  2.73123  3.46354  2.40513  3.72494  3.29354  2.67741  2.69355  4.24690  2.90347  2.73739  3.18146  2.89801  2.37887  2.77519  2.98518  4.58477  3.61503
          0.00642  5.44807  6.17041  0.61958  0.77255  0.48576  0.95510
    381   3.13474  4.76182  4.18365  2.98887  3.88472  3.72312  4.42429  3.23916  3.54336  1.37286  2.39957  3.96578  4.53184  2.87243  2.48442  3.01294  3.36647  2.10592  5.35545  3.39194    573 l - - -
          2.68618  4.42225  2.77519  2.73123  3.46354  2.40513  3.72494  3.29354  2.67741  2.69355  4.24690  2.90347  2.73739  3.18146  2.89801  2.37887  2.77519  2.98518  4.58477  3.61503
          0.00642  5.44807  6.17041  0.61958  0.77255  0.48576  0.95510
    382   2.11573  3.48846  3.64709  3.08675  3.65570  3.98752  4.20629  3.69877  1.71466  2.48296  3.45124  3.06273  4.37405  2.29596  2.72686  3.20300  3.33948  3.04899  5.65616  3.09070    574 k - - -
          2.68618  4.42225  2.77519  2.73123  3.46354  2.40513  3.72494  3.29354  2.67741  2.69355  4.24690  2.90347  2.73739  3.18146  2.89801  2.37887  2.77519  2.98518  4.58477  3.61503
          0.00642  5.44807  6.17041  0.61958  0.77255  0.48576  0.95510
    383   5.82937  6.96200  5.84905  5.85734  5.63131  5.54397  0.04472  6.85811  5.81374  6.03492  7.30989  6.15760  6.18716  6.30014  5.86833  5.98465  6.23549  6.53355  6.88937  5.59107    575 H - - -
          2.68618  4.42225  2.77519  2.73123  3.46354  2.40513  3.72494  3.29354  2.67741  2.69355  4.24690  2.90347  2.73739  3.18146  2.89801  2.37887  2.77519  2.98518  4.58477  3.61503
          0.00642  5.44807  6.17041  0.61958  0.77255  0.48576  0.95510
    384   4.83763  5.97060  6.82487  6.23114  2.56851  6.31624  6.52552  2.69531  6.11822  0.33333  3.19454  6.51327  6.13813  5.76991  5.95158  5.75680  5.01384  2.92211  6.27405  5.41944    576 L - - -
          2.68618  4.42225  2.77519  2.73123  3.46354  2.40513  3.72494  3.29354  2.67741  2.69355  4.24690  2.90347  2.73739  3.18146  2.89801  2.37887  2.77519  2.98518  4.58477  3.61503
          0.00642  5.44807  6.17041  0.61958  0.77255  0.48576  0.95510
    385   3.08624  3.47814  2.96554  2.36160  4.93348  3.86092  4.04820  4.41767  1.78224  3.11592  4.63223  2.61885  3.79798  2.56560  2.14427  2.39454  3.09035  2.82651  6.02507  4.61566    577 k - - -
          2.68618  4.42225  2.77519  2.73123  3.46354  2.40513  3.72494  3.29354  2.67741  2.69355  4.24690  2.90347  2.73739  3.18146  2.89801  2.37887  2.77519  2.98518  4.58477  3.61503
          0.04215  5.44807  3.29757  0.61958  0.77255  0.48576  0.95510
    386   2.01497  2.87367  4.96021  4.35419  3.08633  2.94101  4.61350  2.96470  4.16841  1.59458  3.10380  4.40305  4.65137  4.32513  4.22475  2.23379  2.64737  2.16515  5.15009  3.97080    578 l - - -
          2.68618  4.42225  2.77519  2.73123  3.46354  2.40513  3.72494  3.29354  2.67741  2.69355  4.24690  2.90347  2.73739  3.18146  2.89801  2.37887  2.77519  2.98518  4.58477  3.61503
          0.00665  5.41256  6.13491  0.61958  0.77255  0.40562  1.09830
    387   3.13137  1.38782  3.33880  3.03360  2.89057  3.39577  4.40700  3.26463  3.50403  2.98855  3.32401  3.93173  4.51876  3.79045  3.82459  2.03091  2.86981  2.74177  5.37328  3.34532    579 c - - -
          2.68618  4.42225  2.77519  2.73123  3.46354  2.40513  3.72494  3.29354  2.67741  2.69355  4.24690  2.90347  2.73739  3.18146  2.89801  2.37887  2.77519  2.98518  4.58477  3.61503
          0.00642  5.44807  6.17041  0.61958  0.77255  0.48576  0.95510
    388   5.82937  6.96200  5.84905  5.85734  5.63131  5.54397  0.04472  6.85811  5.81374  6.03492  7.30989  6.15760  6.18716  6.30014  5.86833  5.98465  6.23549  6.53355  6.88937  5.59107    580 H - - -
          2.68618  4.42225  2.77519  2.73123  3.46354  2.40513  3.72494  3.29354  2.67741  2.69355  4.24690  2.90347  2.73739  3.18146  2.89801  2.37887  2.77519  2.98518  4.58477  3.61503
          0.00642  5.44807  6.17041  0.61958  0.77255  0.48576  0.95510
    389   2.44680  5.63260  1.55798  3.21582  5.43023  2.48809  4.61199  4.92709  3.47518  4.44285  5.20810  3.71271  1.98043  3.75154  3.97561  1.35548  3.70753  4.39039  6.58802  5.19560    581 s - - -
          2.68618  4.42225  2.77519  2.73123  3.46354  2.40513  3.72494  3.29354  2.67741  2.69355  4.24690  2.90347  2.73739  3.18146  2.89801  2.37887  2.77519  2.98518  4.58477  3.61503
          0.00642  5.44807  6.17041  0.61958  0.77255  0.48576  0.95510
    390   2.81031  5.47624  2.96305  2.07000  4.77184  3.88746  3.46850  4.22457  2.83618  2.40295  4.53028  3.37725  4.27963  3.19526  1.31903  2.75229  3.32417  3.84025  3.96473  3.62826    582 r - - -
          2.68618  4.42225  2.77519  2.73123  3.46354  2.40513  3.72494  3.29354  2.67741  2.69355  4.24690  2.90347  2.73739  3.18146  2.89801  2.37887  2.77519  2.98518  4.58477  3.61503
          0.00642  5.44807  6.17041  0.61958  0.77255  0.48576  0.95510
    391   3.93321  5.24919  5.67547  5.14585  0.68327  5.05213  4.89359  3.40158  4.94643  1.65114  3.09167  5.07542  5.33901  3.49740  4.93908  4.38270  4.15449  3.40994  5.13165  2.92333    583 F - - -
          2.68618  4.42225  2.77519  2.73123  3.46354  2.40513  3.72494  3.29354  2.67741  2.69355  4.24690  2.90347  2.73739  3.18146  2.89801  2.37887  2.77519  2.98518  4.58477  3.61503
          0.00642  5.44807  6.17041  0.61958  0.77255  0.48576  0.95510
    392   3.08768  5.54919  2.83053  2.53558  4.87413  2.62269  3.37472  3.47939  2.80151  3.24302  4.59519  1.90635  4.26224  3.16168  2.43176  2.76669  1.97419  3.33204  5.99411  3.72013    584 n - - -
          2.68618  4.42225  2.77519  2.73123  3.46354  2.40513  3.72494  3.29354  2.67741  2.69355  4.24690  2.90347  2.73739  3.18146  2.89801  2.37887  2.77519  2.98518  4.58477  3.61503
          0.00642  5.44807  6.17041  0.61958  0.77255  0.48576  0.95510
    393   2.81032  3.54600  3.65833  4.39047  0.87231  4.34931  4.63381  3.03103  4.21243  2.55967  3.72169  4.44703  4.71456  4.37035  4.27942  3.65482  3.43790  2.53918  5.15106  2.55503    585 f - - -
          2.68618  4.42225  2.77519  2.73123  3.46354  2.40513  3.72494  3.29354  2.67741  2.69355  4.24690  2.90347  2.73739  3.18146  2.89801  2.37887  2.77519  2.98518  4.58477  3.61503
          0.00642  5.44807  6.17041  0.61958  0.77255  0.48576  0.95510
    394   2.42475  5.54772  3.35678  1.72891  3.76450  3.86951  4.05884  3.24668  2.47048  3.84414  3.97898  2.43346  3.50174  2.48875  3.29120  2.45502  2.32098  3.92718  5.99300  3.64697    586 e - - -
          2.68618  4.42225  2.77519  2.73123  3.46354  2.40513  3.72494  3.29354  2.67741  2.69355  4.24690  2.90347  2.73739  3.18146  2.89801  2.37887  2.77519  2.98518  4.58477  3.61503
          0.06570  5.44807  2.82541  0.61958  0.77255  0.48576  0.95510
    395   2.83157  4.53461  4.89013  4.28875  1.77465  4.27209  3.89352  2.97155  3.28493  1.79312  3.65220  4.36484  4.63759  4.28190  4.19146  3.14016  3.35924  2.25723  5.13556  1.69121    587 y - - -
          2.68618  4.42225  2.77519  2.73123  3.46354  2.40513  3.72494  3.29354  2.67741  2.69355  4.24690  2.90347  2.73739  3.18146  2.89801  2.37887  2.77519  2.98518  4.58477  3.61503
          0.07743  5.38917  2.66003  0.61958  0.77255  0.71086  0.67574
    396   2.50641  5.19671  3.45569  2.38311  4.42484  3.87186  4.07819  3.83586  2.49543  2.64756  2.87152  2.79644  4.26107  2.63776  2.92875  2.74983  2.95343  2.28809  2.55549  4.37968    588 v - - -
          2.68618  4.42225  2.77519  2.73123  3.46354  2.40513  3.72494  3.29354  2.67741  2.69355  4.24690  2.90347  2.73739  3.18146  2.89801  2.37887  2.77519  2.98518  4.58477  3.61503
          0.00730  5.31904  6.04139  0.61958  0.77255  0.91383  0.51247
    397   2.07001  5.01082  3.24651  3.05405  4.19284  3.53313  3.40540  3.05671  3.03499  3.24345  4.09891  3.53673  1.82980  2.85938  3.00746  3.15026  3.04461  2.11817  3.97545  3.60923    589 p - - -
          2.68618  4.42225  2.77519  2.73123  3.46354  2.40513  3.72494  3.29354  2.67741  2.69355  4.24690  2.90347  2.73739  3.18146  2.89801  2.37887  2.77519  2.98518  4.58477  3.61503
          0.00730  5.31904  6.04139  0.61958  0.77255  0.91383  0.51247
    398   2.82723  5.45081  2.68516  2.74912  4.76285  3.02464  2.00751  3.47427  2.52952  3.34935  4.50030  3.29127  3.36135  2.87869  2.93750  2.32556  2.42760  2.58711  5.90378  4.51368    590 h - - -
          2.68618  4.42225  2.77519  2.73123  3.46354  2.40513  3.72494  3.29354  2.67741  2.69355  4.24690  2.90347  2.73739  3.18146  2.89801  2.37887  2.77519  2.98518  4.58477  3.61503
          0.00730  5.31904  6.04139  0.61958  0.77255  0.91383  0.51247
    399   2.80520  5.47779  3.07206  1.68478  4.79933  2.51206  2.78030  4.26895  2.74383  3.15252  4.52552  3.28397  2.40679  3.10299  3.23260  2.30135  3.25708  2.87834  5.92555  4.52914    591 e - - -
          2.68618  4.42225  2.77519  2.73123  3.46354  2.40513  3.72494  3.29354  2.67741  2.69355  4.24690  2.90347  2.73739  3.18146  2.89801  2.37887  2.77519  2.98518  4.58477  3.61503
          0.00730  5.31904  6.04139  0.61958  0.77255  0.91383  0.51247
    400   2.71093  5.53382  2.16546  2.07741  4.88005  3.24355  3.28399  4.36686  1.88039  3.83959  4.57419  2.99906  3.42896  2.24518  2.96121  2.58790  2.95072  3.57565  5.96580  4.55412    592 k - - -
          2.68618  4.42225  2.77519  2.73123  3.46354  2.40513  3.72494  3.29354  2.67741  2.69355  4.24690  2.90347  2.73739  3.18146  2.89801  2.37887  2.77519  2.98518  4.58477  3.61503
          0.00730  5.31904  6.04139  0.61958  0.77255  0.91383  0.51247
    401   2.44636  4.30410  3.40390  2.33689  3.28267  1.62119  3.08796  3.94740  2.84146  3.16928  4.33986  2.75648  4.24160  2.84766  3.31044  2.79327  3.26037  3.61150  5.76676  2.91162    593 g - - -
          2.68618  4.42225  2.77519  2.73123  3.46354  2.40513  3.72494  3.29354  2.67741  2.69355  4.24690  2.90347  2.73739  3.18146  2.89801  2.37887  2.77519  2.98518  4.58477  3.61503
          0.41588  5.31904  1.09259  0.61958  0.77255  0.91383  0.51247
    402   2.52762  5.17115  3.17273  2.38388  4.44790  3.06095  3.01480  3.29991  2.61359  3.44682  3.50088  3.14935  3.27646  1.98154  3.09133  2.27182  2.75840  2.94101  5.64716  4.28175    594 q - - -
          2.68618  4.42225  2.77519  2.73123  3.46354  2.40513  3.72494  3.29354  2.67741  2.69355  4.24690  2.90347  2.73739  3.18146  2.89801  2.37887  2.77519  2.98518  4.58477  3.61503
          0.01097  4.91412  5.63647  0.61958  0.77255  0.34032  1.24321
    403   1.35995  4.95595  3.70525  3.14288  4.12341  3.30341  4.20248  3.13557  2.73428  2.69117  4.04886  3.60867  2.75369  3.06279  3.09600  2.93794  3.29002  2.32906  5.51227  3.42504    595 a - - -
          2.68644  4.42251  2.77484  2.73118  3.46309  2.40517  3.72520  3.29380  2.67734  2.69323  4.24715  2.90372  2.73738  3.18172  2.89758  2.37913  2.77514  2.98500  4.58503  3.61529
          0.59086  1.30390  1.74480  0.52155  0.90041  0.31334  1.31306
    404   3.00384  5.50632  2.60226  2.69907  4.84842  3.26342  3.08327  4.33183  2.44432  3.81000  4.54795  2.87557  4.17153  2.71798  1.42151  2.55673  2.83698  2.96275  5.94045  4.53195    599 r - - -
          2.68618  4.42225  2.77519  2.73123  3.46354  2.40513  3.72494  3.29354  2.67741  2.69355  4.24690  2.90347  2.73739  3.18146  2.89801  2.37887  2.77519  2.98518  4.58477  3.61503
          0.00760  5.27899  6.00134  0.61958  0.77255  0.25895  1.47781
    405   3.95504  5.19019  6.03936  5.51732  3.26731  5.43381  5.97146  0.87316  5.40177  1.96959  4.19771  5.60067  5.68282  5.56675  5.47658  4.81774  3.34638  1.26890  6.32003  5.14639    600 i - - -
          2.68618  4.42225  2.77519  2.73123  3.46354  2.40513  3.72494  3.29354  2.67741  2.69355  4.24690  2.90347  2.73739  3.18146  2.89801  2.37887  2.77519  2.98518  4.58477  3.61503
          0.00642  5.44807  6.17041  0.61958  0.77255  0.48576  0.95510
    406   3.08695  5.59288  1.73761  1.80766  4.93588  3.86101  3.43885  3.73646  2.55197  3.33055  4.63411  2.40336  3.50090  2.87842  3.27676  3.05010  2.68910  3.98241  6.02676  2.95338    601 d - - -
          2.68618  4.42225  2.77519  2.73123  3.46354  2.40513  3.72494  3.29354  2.67741  2.69355  4.24690  2.90347  2.73739  3.18146  2.89801  2.37887  2.77519  2.98518  4.58477  3.61503
          0.00642  5.44807  6.17041  0.61958  0.77255  0.48576  0.95510
    407   3.62479  4.95424  5.58012  5.02923  4.19209  3.50591  5.39936  2.47643  4.87199  1.94950  4.09944  5.08130  5.25993  5.05583  4.94915  4.25966  3.15848  0.57563  5.88976  4.70096    602 V - - -
          2.68618  4.42225  2.77519  2.73123  3.46354  2.40513  3.72494  3.29354  2.67741  2.69355  4.24690  2.90347  2.73739  3.18146  2.89801  2.37887  2.77519  2.98518  4.58477  3.61503
          0.00642  5.44807  6.17041  0.61958  0.77255  0.48576  0.95510
    408   2.41254  4.06121  3.22007  3.24407  3.43718  4.04396  4.27872  3.50820  2.85764  3.19710  3.13768  3.17316  4.42715  3.53812  3.13646  1.46105  2.32402  2.67252  3.77814  3.47614    603 s - - -
          2.68618  4.42225  2.77519  2.73123  3.46354  2.40513  3.72494  3.29354  2.67741  2.69355  4.24690  2.90347  2.73739  3.18146  2.89801  2.37887  2.77519  2.98518  4.58477  3.61503
          0.00642  5.44807  6.17041  0.61958  0.77255  0.48576  0.95510
    409   2.56714  3.58819  5.11674  4.50390  3.06221  4.34223  4.67684  1.77020  3.35210  1.38141  3.66525  4.49819  3.60983  4.42973  4.31017  3.65339  3.40380  1.71130  5.17544  3.99893    604 l - - -
          2.68618  4.42225  2.77519  2.73123  3.46354  2.40513  3.72494  3.29354  2.67741  2.69355  4.24690  2.90347  2.73739  3.18146  2.89801  2.37887  2.77519  2.98518  4.58477  3.61503
          0.00642  5.44807  6.17041  0.61958  0.77255  0.48576  0.95510
    410   3.08740  5.55726  2.75244  2.79647  3.65135  3.29810  4.05648  4.35982  1.97599  3.24852  3.78761  1.64085  4.26068  3.15845  2.61697  2.36062  2.71527  3.93885  6.00012  3.62393    605 n - - -
          2.68618  4.42225  2.77519  2.73123  3.46354  2.40513  3.72494  3.29354  2.67741  2.69355  4.24690  2.90347  2.73739  3.18146  2.89801  2.37887  2.77519  2.98518  4.58477  3.61503
          0.14220  5.44807  2.05382  0.61958  0.77255  0.48576  0.95510
    411   3.01834  3.86182  2.22264  1.46658  4.87100  3.17612  3.97942  4.35633  2.16226  3.83173  4.56783  3.25974  3.37667  2.81964  2.89020  2.48005  3.24953  3.22978  5.96008  4.54963    606 e - - -
          2.68618  4.42225  2.77519  2.73123  3.46354  2.40513  3.72494  3.29354  2.67741  2.69355  4.24690  2.90347  2.73739  3.18146  2.89801  2.37887  2.77519  2.98518  4.58477  3.61503
          0.00735  5.31322  6.03556  0.61958  0.77255  0.92840  0.50283
    412   2.13612  2.58174  2.89112  2.17183  4.83632  3.79602  3.54226  4.31459  2.49220  3.48655  4.54584  2.85115  4.18924  3.08420  2.47682  2.17669  2.61981  3.88698  5.94160  3.57480    607 a - - -
          2.68618  4.42225  2.77519  2.73123  3.46354  2.40513  3.72494  3.29354  2.67741  2.69355  4.24690  2.90347  2.73739  3.18146  2.89801  2.37887  2.77519  2.98518  4.58477  3.61503
          0.00735  5.31322  6.03556  0.61958  0.77255  0.92840  0.50283
    413   2.72583  5.10390  3.52336  2.96400  4.30852  2.83334  2.88307  3.15438  2.95074  2.96422  4.18504  3.10773  2.51018  3.29284  2.92662  2.75994  2.88067  3.41674  5.63134  1.68835    608 y - - -
          2.68506  4.42182  2.77577  2.72893  3.46274  2.40614  3.72526  3.29364  2.67776  2.69391  4.24811  2.90468  2.73776  3.18039  2.89586  2.37883  2.77612  2.98599  4.58454  3.61624
          1.37186  0.97880  0.99262  1.70787  0.19998  0.28390  1.39774
    414   2.32851  5.39164  2.46876  2.60281  4.72820  2.78381  3.86700  4.20800  2.27562  2.83564  4.43493  2.59301  4.07218  2.96627  2.27909  2.32737  2.54486  3.77778  5.82977  4.42420    618 k - - -
          2.68618  4.42225  2.77519  2.73123  3.46354  2.40513  3.72494  3.29354  2.67741  2.69355  4.24690  2.90347  2.73739  3.18146  2.89801  2.37887  2.77519  2.98518  4.58477  3.61503
          0.00947  5.05981  5.78216  0.61958  0.77255  0.17315  1.83894
    415   4.31899  7.21766  0.32140  2.80954  6.43890  4.24251  4.97993  6.10000  4.29102  5.49709  6.48339  2.35351  4.98083  4.18241  5.12180  4.09286  4.66451  5.57920  7.63970  5.92177    619 D - - -
          2.68618  4.42225  2.77519  2.73123  3.46354  2.40513  3.72494  3.29354  2.67741  2.69355  4.24690  2.90347  2.73739  3.18146  2.89801  2.37887  2.77519  2.98518  4.58477  3.61503
          0.00642  5.44807  6.17041  0.61958  0.77255  0.48576  0.95510
    416   2.23208  5.50884  3.02681  2.22545  4.82142  1.51867  4.08336  3.32885  2.83784  3.80436  4.56742  3.12908  4.28046  3.19459  3.32367  1.98666  3.12124  3.42312  5.97262  4.58611    620 g - - -
          2.68447  4.41907  2.77549  2.73161  3.46282  2.40408  3.72609  3.29365  2.67894  2.69355  4.24663  2.90477  2.73882  3.18206  2.89690  2.37967  2.77586  2.98219  4.58179  3.61628
          0.62356  0.84042  3.42850  1.92137  0.15830  0.48576  0.95510
    417   2.76063  5.55028  2.15840  2.77632  4.88236  2.94425  4.03818  3.05709  2.44309  3.85001  4.59440  3.32233  3.48777  2.82877  2.59039  1.55406  2.93293  3.93393  4.08358  4.58789    635 s - - -
          2.68618  4.42225  2.77519  2.73123  3.46354  2.40513  3.72494  3.29354  2.67741  2.69355  4.24690  2.90347  2.73739  3.18146  2.89801  2.37887  2.77519  2.98518  4.58477  3.61503
          0.16027  5.41725  1.94039  0.61958  0.77255  0.61146  0.78211
    418   2.45298  4.55202  4.37356  3.79164  3.20027  3.25160  4.41131  3.00718  3.69099  2.08908  3.27884  4.04821  3.54488  3.24415  2.88791  3.39588  2.90915  2.12481  5.15914  1.67910    636 y - - -
          2.68618  4.42225  2.77519  2.73123  3.46354  2.40513  3.72494  3.29354  2.67741  2.69355  4.24690  2.90347  2.73739  3.18146  2.89801  2.37887  2.77519  2.98518  4.58477  3.61503
          0.00771  5.26469  5.98704  0.61958  0.77255  1.03936  0.43646
    419   2.03660  4.12167  2.97838  2.17251  3.56997  3.78111  3.97147  4.21578  2.71863  2.74776  4.48241  2.93948  3.47598  2.33492  2.63037  2.34748  2.67746  3.45405  5.88453  4.49188    637 a - - -
          2.68618  4.42225  2.77519  2.73123  3.46354  2.40513  3.72494  3.29354  2.67741  2.69355  4.24690  2.90347  2.73739  3.18146  2.89801  2.37887  2.77519  2.98518  4.58477  3.61503
          0.00771  5.26469  5.98704  0.61958  0.77255  1.03936  0.43646
    420   2.67462  5.07180  3.54074  2.98402  4.31440  1.42001  4.12457  3.71201  2.96845  2.92077  3.42443  3.47541  2.64406  3.31030  3.03187  2.32882  2.55041  3.41613  5.63884  4.33678    638 g - - -
          2.68618  4.42225  2.77519  2.73123  3.46354  2.40513  3.72494  3.29354  2.67741  2.69355  4.24690  2.90347  2.73739  3.18146  2.89801  2.37887  2.77519  2.98518  4.58477  3.61503
          0.03525  5.26469  3.52462  0.61958  0.77255  1.03936  0.43646
    421   2.49526  5.44181  2.82686  2.69539  4.76604  3.76402  3.23978  3.50126  2.44092  3.73818  4.48805  1.66491  3.39130  3.05687  2.83696  2.37117  2.87244  2.64684  5.88721  4.48922    639 n - - -
          2.68618  4.42225  2.77519  2.73123  3.46354  2.40513  3.72494  3.29354  2.67741  2.69355  4.24690  2.90347  2.73739  3.18146  2.89801  2.37887  2.77519  2.98518  4.58477  3.61503
          0.00793  5.23737  5.95972  0.61958  0.77255  0.33147  1.26538
    422   3.48131  5.61667  3.52238  3.19986  3.57131  4.14394  3.44026  4.32747  3.25399  3.90656  4.77099  2.98933  0.63861  3.03405  3.65616  3.50588  3.73491  4.01187  5.89442  4.43846    640 P - - -
          2.68618  4.42225  2.77519  2.73123  3.46354  2.40513  3.72494  3.29354  2.67741  2.69355  4.24690  2.90347  2.73739  3.18146  2.89801  2.37887  2.77519  2.98518  4.58477  3.61503
          0.00662  5.41725  6.13960  0.61958  0.77255  0.61146  0.78211
    423   2.77119  4.13861  2.52996  2.34129  4.92600  3.84356  2.43562  4.41206  2.28921  3.88613  3.57451  2.89831  3.43139  1.92658  2.63838  2.63242  3.30099  3.97150  6.01339  3.41935    641 q - - -
          2.68618  4.42225  2.77519  2.73123  3.46354  2.40513  3.72494  3.29354  2.67741  2.69355  4.24690  2.90347  2.73739  3.18146  2.89801  2.37887  2.77519  2.98518  4.58477  3.61503
          0.00662  5.41725  6.13960  0.61958  0.77255  0.61146  0.78211
    424   2.87938  5.53410  1.82999  2.13099  3.97845  3.85307  2.49856  3.04835  2.78538  2.96168  4.58004  3.09491  4.24616  2.73549  3.27469  2.38228  2.52436  3.91404  5.97884  4.58014    642 d - - -
          2.68618  4.42225  2.77519  2.73123  3.46354  2.40513  3.72494  3.29354  2.67741  2.69355  4.24690  2.90347  2.73739  3.18146  2.89801  2.37887  2.77519  2.98518  4.58477  3.61503
          0.30196  5.41725  1.36182  0.61958  0.77255  0.61146  0.78211
    425   2.63876  4.43302  4.66761  4.07659  3.54194  4.13880  4.47281  2.13534  3.92458  1.13591  3.55222  3.21149  4.50983  4.11468  4.04184  2.61286  3.24027  2.10544  5.07122  3.88665    643 l - - -
          2.68618  4.42225  2.77519  2.73123  3.46354  2.40513  3.72494  3.29354  2.67741  2.69355  4.24690  2.90347  2.73739  3.18146  2.89801  2.37887  2.77519  2.98518  4.58477  3.61503
          0.00888  5.12417  5.84652  0.61958  0.77255  1.28380  0.32432
    426   2.73510  5.29999  2.93160  2.09353  3.46468  3.22812  2.75474  3.08468  2.68420  3.06162  4.35550  2.86064  2.67635  2.69650  3.16571  2.65309  2.76037  3.00585  5.76696  3.75719    644 e - - -
          2.68618  4.42225  2.77519  2.73123  3.46354  2.40513  3.72494  3.29354  2.67741  2.69355  4.24690  2.90347  2.73739  3.18146  2.89801  2.37887  2.77519  2.98518  4.58477  3.61503
          0.02781  5.12417  3.84084  0.61958  0.77255  1.28380  0.32432
    427   2.43819  5.34892  2.38095  2.40336  4.66043  3.32130  3.90049  3.49186  2.64979  2.98397  3.60230  2.55350  2.96275  3.00881  2.86074  1.94506  3.15337  3.13742  5.80225  4.41250    645 s - - -
          2.68618  4.42225  2.77519  2.73123  3.46354  2.40513  3.72494  3.29354  2.67741  2.69355  4.24690  2.90347  2.73739  3.18146  2.89801  2.37887  2.77519  2.98518  4.58477  3.61503
          0.00905  5.10541  5.82776  0.61958  0.77255  1.31016  0.31441
    428   2.92422  5.26237  3.24883  2.44243  3.05227  3.72751  2.78261  3.33822  2.68989  2.81913  4.32076  2.65677  3.01174  2.07061  2.54840  2.68605  2.88327  3.16708  5.73605  4.36819    646 q - - -
          2.68618  4.42225  2.77519  2.73123  3.46354  2.40513  3.72494  3.29354  2.67741  2.69355  4.24690  2.90347  2.73739  3.18146  2.89801  2.37887  2.77519  2.98518  4.58477  3.61503
          0.17786  5.10541  1.85229  0.61958  0.77255  0.78062  0.61272
    429   2.36169  5.40669  2.55833  2.35809  4.74408  2.61319  3.87881  4.22466  2.61678  3.18690  4.44955  3.16088  2.31949  2.27942  2.75279  2.43295  3.14568  3.39482  5.84410  4.43777    647 q - - -
          2.68571  4.42307  2.77440  2.73159  3.46387  2.40524  3.72413  3.29285  2.67794  2.69376  4.24772  2.90392  2.73757  3.18228  2.89760  2.37868  2.77511  2.98471  4.58559  3.61503
          0.98273  0.60752  2.51317  1.19183  0.36193  0.26252  1.46581
    430   2.79218  5.54431  2.62101  2.73260  3.98134  2.86177  3.12123  3.46399  2.18482  3.46044  4.58544  2.87534  2.45284  2.37785  2.37455  2.55914  2.92669  3.93398  5.97808  4.56821    652 k - - -
          2.68618  4.42225  2.77519  2.73123  3.46354  2.40513  3.72494  3.29354  2.67741  2.69355  4.24690  2.90347  2.73739  3.18146  2.89801  2.37887  2.77519  2.98518  4.58477  3.61503
          0.00705  5.35449  6.07684  0.61958  0.77255  0.81815  0.58205
    431   2.76944  5.48595  2.92208  2.39397  4.80485  1.99422  3.48336  3.20133  2.75969  3.36575  3.96864  2.62766  2.98754  2.85669  3.24772  2.71990  2.13910  3.22739  5.93462  4.54001    653 g - - -
          2.68618  4.42225  2.77519  2.73123  3.46354  2.40513  3.72494  3.29354  2.67741  2.69355  4.24690  2.90347  2.73739  3.18146  2.89801  2.37887  2.77519  2.98518  4.58477  3.61503
          0.00705  5.35449  6.07684  0.61958  0.77255  0.81815  0.58205
    432   2.90114  3.87498  5.05136  4.43928  1.27921  4.27779  4.59798  2.92068  4.22893  2.10336  3.20973  4.43075  4.64122  4.36250  4.24410  2.89403  3.34422  2.57945  3.62788  2.03009    654 f - - -
          2.68618  4.42225  2.77519  2.73123  3.46354  2.40513  3.72494  3.29354  2.67741  2.69355  4.24690  2.90347  2.73739  3.18146  2.89801  2.37887  2.77519  2.98518  4.58477  3.61503
          0.00705  5.35449  6.07684  0.61958  0.77255  0.81815  0.58205
    433   1.44699  3.86625  4.49886  3.91399  2.80204  4.18301  4.48184  2.55929  3.12961  2.77763  2.76197  4.14275  4.55331  3.24667  3.39525  2.48545  2.86194  2.35071  5.19113  3.24820    655 a - - -
          2.68618  4.42225  2.77519  2.73123  3.46354  2.40513  3.72494  3.29354  2.67741  2.69355  4.24690  2.90347  2.73739  3.18146  2.89801  2.37887  2.77519  2.98518  4.58477  3.61503
          0.00705  5.35449  6.07684  0.61958  0.77255  0.81815  0.58205
    434   5.46575  6.31453  6.24289  6.24566  0.70966  5.87567  3.32956  5.02761  6.00547  2.75503  5.53232  5.37450  6.11583  5.57173  5.74324  5.28802  5.64736  4.97791  3.10693  1.17437    656 f - - -
          2.68618  4.42225  2.77519  2.73123  3.46354  2.40513  3.72494  3.29354  2.67741  2.69355  4.24690  2.90347  2.73739  3.18146  2.89801  2.37887  2.77519  2.98518  4.58477  3.61503
          0.31824  5.35449  1.31735  0.61958  0.77255  0.48839  0.95091
    435   2.63715  2.57716  4.71164  4.11035  3.47715  4.11208  2.88096  2.10985  3.94128  2.36573  2.34052  4.19870  3.32266  4.11340  2.80423  3.11758  3.20090  2.18145  3.10028  3.81742    657 i - - -
          2.68599  4.41958  2.77493  2.73130  3.46354  2.40532  3.72559  3.29316  2.67806  2.69393  4.24755  2.90380  2.73782  3.18174  2.89675  2.37852  2.77492  2.98543  4.58366  3.61568
          1.16042  0.60013  1.98118  0.92555  0.50470  0.19021  1.75321
    436   2.55881  3.71293  3.30741  2.30587  4.81227  3.08137  4.00829  4.28237  2.75250  3.78564  4.53696  3.29546  3.02401  2.54153  2.43584  1.55947  2.68236  3.35644  5.93683  4.54027    663 s - - -
          2.68618  4.42225  2.77519  2.73123  3.46354  2.40513  3.72494  3.29354  2.67741  2.69355  4.24690  2.90347  2.73739  3.18146  2.89801  2.37887  2.77519  2.98518  4.58477  3.61503
          0.00711  5.34531  6.06765  0.61958  0.77255  0.84416  0.56198
    437   4.34697  6.30700  5.17468  4.08059  6.04683  4.81726  4.49779  5.22720  1.69545  4.50588  5.41920  4.33307  5.11556  3.62237  0.47016  4.31597  3.23651  4.93402  6.41162  5.40694    664 R - - -
          2.68618  4.42225  2.77519  2.73123  3.46354  2.40513  3.72494  3.29354  2.67741  2.69355  4.24690  2.90347  2.73739  3.18146  2.89801  2.37887  2.77519  2.98518  4.58477  3.61503
          0.00711  5.34531  6.06765  0.61958  0.77255  0.84416  0.56198
    438   2.73458  5.51772  3.29347  2.23230  3.66299  3.81205  4.00028  3.60880  2.31032  3.81821  4.56134  1.84913  3.03508  2.77558  2.51745  2.35923  2.84817  3.53352  5.95717  3.53344    665 n - - -
          2.68549  4.42142  2.77536  2.73140  3.46370  2.40529  3.72333  3.29370  2.67757  2.69371  4.24706  2.90363  2.73756  3.18116  2.89788  2.37903  2.77507  2.98535  4.58493  3.61520
          0.48178  1.23449  2.39321  0.07047  2.68761  0.64518  0.74353
    439   3.02789  3.80104  3.65064  3.08859  3.65952  1.62787  3.42531  3.06833  2.47510  2.61929  4.03988  3.56003  4.31881  3.03047  2.24817  3.15720  2.86582  2.68582  5.50103  4.22754    667 g - - -
          2.68618  4.42225  2.77519  2.73123  3.46354  2.40513  3.72494  3.29354  2.67741  2.69355  4.24690  2.90347  2.73739  3.18146  2.89801  2.37887  2.77519  2.98518  4.58477  3.61503
          0.00753  5.28872  6.01107  0.61958  0.77255  0.98662  0.46655
    440   2.77085  5.49615  3.35155  2.51951  4.82614  3.84435  4.01541  4.28452  2.10845  3.78599  3.46865  3.32480  1.47028  3.12277  2.00453  2.72060  3.29687  3.88003  5.93146  4.55475    668 p - - -
          2.68618  4.42225  2.77519  2.73123  3.46354  2.40513  3.72494  3.29354  2.67741  2.69355  4.24690  2.90347  2.73739  3.18146  2.89801  2.37887  2.77519  2.98518  4.58477  3.61503
          0.00753  5.28872  6.01107  0.61958  0.77255  0.98662  0.46655
    441   2.40996  3.35367  3.06704  2.92640  4.33411  3.87395  2.77988  3.73599  2.91500  2.46691  4.20045  3.43267  4.26220  2.39488  2.40572  2.67622  2.80803  2.05863  5.64339  4.33063    669 v - - -
          2.68618  4.42225  2.77519  2.73123  3.46354  2.40513  3.72494  3.29354  2.67741  2.69355  4.24690  2.90347  2.73739  3.18146  2.89801  2.37887  2.77519  2.98518  4.58477  3.61503
          0.02850  5.28872  3.77018  0.61958  0.77255  0.77134  0.62063
    442   2.87291  5.59452  3.41218  2.83973  4.96021  3.18976  4.04491  4.42150  1.87877  3.89002  4.64507  3.37067  4.28434  2.50422  1.23857  2.45876  2.95557  3.99958  6.00391  4.63402    670 r - - -
          2.68600  4.42263  2.77558  2.73161  3.46329  2.40417  3.72533  3.29392  2.67779  2.69312  4.24728  2.90385  2.73724  3.18184  2.89839  2.37841  2.77558  2.98484  4.58515  3.61541
          0.37130  1.17844  6.02957  0.79578  0.60007  0.63103  0.75937
    443   3.31658  5.42959  3.80032  3.18560  3.46013  4.11549  4.22175  3.28890  2.07054  3.66870  4.50872  3.65964  3.67678  3.37794  0.82621  3.36097  3.21471  3.78186  5.88026  4.60940    674 r - - -
          2.68618  4.42225  2.77519  2.73123  3.46354  2.40513  3.72494  3.29354  2.67741  2.69355  4.24690  2.90347  2.73739  3.18146  2.89801  2.37887  2.77519  2.98518  4.58477  3.61503
          0.00698  5.36433  6.08668  0.61958  0.77255  0.78923  0.60550
    444   2.15940  4.93424  3.75403  3.19095  4.09541  3.99535  4.22950  3.14251  3.16309  2.63702  4.02928  3.64779  3.47012  2.65708  3.10777  2.09926  1.76461  2.55949  5.49580  3.19054    675 t - - -
          2.68618  4.42225  2.77519  2.73123  3.46354  2.40513  3.72494  3.29354  2.67741  2.69355  4.24690  2.90347  2.73739  3.18146  2.89801  2.37887  2.77519  2.98518  4.58477  3.61503
          0.00698  5.36433  6.08668  0.61958  0.77255  0.78923  0.60550
    445   2.71933  5.55530  3.29139  2.36493  4.89871  3.26606  3.00119  4.38350  2.18604  3.85975  4.59675  2.87313  1.53976  2.59234  3.23679  2.58400  2.89985  3.94512  5.98879  4.57874    676 p - - -
          2.68618  4.42225  2.77519  2.73123  3.46354  2.40513  3.72494  3.29354  2.67741  2.69355  4.24690  2.90347  2.73739  3.18146  2.89801  2.37887  2.77519  2.98518  4.58477  3.61503
          0.00698  5.36433  6.08668  0.61958  0.77255  0.78923  0.60550
    446   2.47892  4.53308  4.74290  4.14710  2.93040  4.22997  3.51123  2.22282  3.55332  2.24560  3.64975  4.27995  4.59716  4.18661  3.34042  2.35257  2.25001  1.77353  5.14897  2.75344    677 v - - -
          2.68618  4.42225  2.77519  2.73123  3.46354  2.40513  3.72494  3.29354  2.67741  2.69355  4.24690  2.90347  2.73739  3.18146  2.89801  2.37887  2.77519  2.98518  4.58477  3.61503
          0.00698  5.36433  6.08668  0.61958  0.77255  0.78923  0.60550
    447   2.71699  5.53990  2.41182  2.56683  4.87891  3.81945  3.35621  3.58319  2.30068  2.94374  4.58218  2.58850  4.21289  2.67815  3.23616  2.53102  1.61871  3.92728  5.97621  4.56891    678 t - - -
          2.68618  4.42225  2.77519  2.73123  3.46354  2.40513  3.72494  3.29354  2.67741  2.69355  4.24690  2.90347  2.73739  3.18146  2.89801  2.37887  2.77519  2.98518  4.58477  3.61503
          0.04592  5.36433  3.21384  0.61958  0.77255  0.78923  0.60550
    448   2.03468  5.52860  2.58629  2.30189  4.87122  3.79833  2.53615  4.35548  2.72135  3.83284  4.56991  3.07671  3.69071  2.56715  2.88604  2.10476  2.46926  3.33718  5.96275  3.82503    679 a - - -
          2.68533  4.42250  2.77575  2.73089  3.46430  2.40574  3.72265  3.29428  2.67778  2.69494  4.24530  2.90387  2.73691  3.18048  2.89828  2.37863  2.77490  2.98374  4.58616  3.61603
          0.59612  0.80588  6.04801  1.66665  0.20934  0.89688  0.52398
    449   2.72284  4.09970  3.08583  2.63001  4.14844  3.94978  3.36679  2.70632  3.07645  2.22754  3.34545  3.57203  4.33463  2.66144  3.07215  2.58226  2.17034  2.21525  5.52629  4.25095    689 t - - -
          2.68618  4.42225  2.77519  2.73123  3.46354  2.40513  3.72494  3.29354  2.67741  2.69355  4.24690  2.90347  2.73739  3.18146  2.89801  2.37887  2.77519  2.98518  4.58477  3.61503
          0.17785  5.32566  1.84474  0.61958  0.77255  0.89688  0.52398
    450   4.36969  5.55504  6.35470  5.76303  3.09221  5.78272  6.05248  1.85591  5.63039  0.54143  2.50820  5.96594  5.74729  5.40833  5.52152  5.18494  4.56316  2.72844  5.96472  5.05409    690 L - - -
          2.68618  4.42225  2.77519  2.73123  3.46354  2.40513  3.72494  3.29354  2.67741  2.69355  4.24690  2.90347  2.73739  3.18146  2.89801  2.37887  2.77519  2.98518  4.58477  3.61503
          0.00860  5.15641  5.87876  0.61958  0.77255  1.23556  0.34344
    451   1.95005  4.45028  4.47908  3.89040  3.07245  4.09034  4.39550  2.89706  3.76517  2.06014  3.00225  4.08457  2.95799  3.36653  3.38843  2.87661  3.21458  1.58126  5.06250  3.27348    691 v - - -
          2.68618  4.42225  2.77519  2.73123  3.46354  2.40513  3.72494  3.29354  2.67741  2.69355  4.24690  2.90347  2.73739  3.18146  2.89801  2.37887  2.77519  2.98518  4.58477  3.61503
          0.00860  5.15641  5.87876  0.61958  0.77255  0.60624  0.78834
    452   2.57390  2.67614  2.92455  2.39658  3.59332  2.86545  4.25485  2.88115  3.25360  2.66929  3.90938  2.96633  4.38838  3.56260  3.62412  2.65578  3.27713  2.50126  2.67038  3.00866    692 e - - -
          2.68608  4.42355  2.77469  2.73037  3.46484  2.40501  3.72625  3.29350  2.67768  2.69285  4.24564  2.90408  2.73813  3.18074  2.89788  2.37968  2.77526  2.98345  4.58408  3.61633
          0.47796  0.97406  6.03021  1.77991  0.18471  0.27962  1.41089
    453   2.78767  5.58038  2.64632  2.78676  4.91833  3.04510  3.17622  4.39916  2.45052  3.13904  4.62295  3.33373  4.25675  2.80513  1.53827  2.15680  2.74860  3.96720  3.90510  4.61085    702 r - - -
          2.68618  4.42225  2.77519  2.73123  3.46354  2.40513  3.72494  3.29354  2.67741  2.69355  4.24690  2.90347  2.73739  3.18146  2.89801  2.37887  2.77519  2.98518  4.58477  3.61503
          0.03779  5.44807  3.41803  0.61958  0.77255  0.48576  0.95510
    454   2.65294  3.71205  4.68564  4.28782  5.25131  2.77454  5.25266  4.67595  4.25332  4.35093  5.16662  4.37122  0.50886  3.35125  4.55469  3.37957  2.95939  4.13006  6.60360  5.41348    703 P - - -
          2.68618  4.42225  2.77519  2.73123  3.46354  2.40513  3.72494  3.29354  2.67741  2.69355  4.24690  2.90347  2.73739  3.18146  2.89801  2.37887  2.77519  2.98518  4.58477  3.61503
          0.00662  5.41690  6.13925  0.61958  0.77255  0.61279  0.78053
    455   2.57654  5.58071  2.76715  2.28723  4.92597  2.88151  3.12346  4.41207  1.99284  3.28710  4.62132  3.31075  3.63280  2.14354  2.71654  2.77203  2.44172  3.44903  6.01328  3.78036    704 k - - -
          2.68618  4.42225  2.77519  2.73123  3.46354  2.40513  3.72494  3.29354  2.67741  2.69355  4.24690  2.90347  2.73739  3.18146  2.89801  2.37887  2.77519  2.98518  4.58477  3.61503
          0.00662  5.41690  6.13925  0.61958  0.77255  0.61279  0.78053
    456   2.83722  5.56285  3.13039  1.84160  4.90029  3.37710  4.03503  3.88588  2.39367  3.52928  3.57838  3.31777  3.43184  2.56228  1.50219  3.03658  3.30185  3.18869  6.00005  4.59391    705 r - - -
          2.68618  4.42225  2.77519  2.73123  3.46354  2.40513  3.72494  3.29354  2.67741  2.69355  4.24690  2.90347  2.73739  3.18146  2.89801  2.37887  2.77519  2.98518  4.58477  3.61503
          0.52436  5.41690  0.90727  0.61958  0.77255  0.61279  0.78053
    457   2.27763  4.64275  3.61836  3.05342  3.04613  3.37997  4.04149  2.56321  2.64753  2.51587  3.41103  3.48846  3.34464  2.78475  2.84089  2.67538  2.46195  2.42474  5.21446  3.96613    706 a - - -
          2.68618  4.42225  2.77519  2.73123  3.46354  2.40513  3.72494  3.29354  2.67741  2.69355  4.24690  2.90347  2.73739  3.18146  2.89801  2.37887  2.77519  2.98518  4.58477  3.61503
          0.01108  4.90363  5.62597  0.61958  0.77255  1.31560  0.31240
    458   2.55797  3.58961  2.73080  2.60388  4.55235  2.17236  3.84735  4.00684  2.41582  3.23190  3.00521  3.14301  3.27847  2.18458  2.60938  2.84819  3.09270  3.61906  5.71486  4.33387    707 g - - -
          2.68444  4.42012  2.77643  2.72893  3.46778  2.40224  3.72176  3.29470  2.67876  2.69404  4.25180  2.90270  2.73758  3.17961  2.90016  2.37836  2.77708  2.98490  4.58752  3.61825
          1.60873  0.22758  5.68300  2.71135  0.06876  0.26576  1.45509
    459   2.61482  5.54628  3.31408  2.13168  4.88247  2.97110  3.63480  3.95478  2.58419  3.06844  4.58928  3.30496  2.39787  2.11060  2.48121  2.37066  3.01022  3.13456  5.98430  4.57879    754 q - - -
          2.68618  4.42225  2.77519  2.73123  3.46354  2.40513  3.72494  3.29354  2.67741  2.69355  4.24690  2.90347  2.73739  3.18146  2.89801  2.37887  2.77519  2.98518  4.58477  3.61503
          0.12194  5.39072  2.20514  0.61958  0.77255  0.70570  0.68075
    460   2.53750  5.49400  3.25802  2.41299  3.82165  3.77824  3.96538  3.68904  1.92835  3.79587  4.53670  3.24866  3.06098  2.03471  2.19844  2.11518  3.23296  3.88082  5.93067  4.52493    755 k - - -
          2.68618  4.42225  2.77519  2.73123  3.46354  2.40513  3.72494  3.29354  2.67741  2.69355  4.24690  2.90347  2.73739  3.18146  2.89801  2.37887  2.77519  2.98518  4.58477  3.61503
          0.00762  5.27641  5.99875  0.61958  0.77255  1.01415  0.45053
    461   2.15106  5.50668  2.84598  2.54963  4.85009  3.77407  3.48173  3.79688  2.69680  3.81124  4.54780  2.32806  2.27257  2.37470  2.41235  2.49007  2.82221  3.89643  5.94034  4.53037    756 a - - -
          2.68618  4.42225  2.77519  2.73123  3.46354  2.40513  3.72494  3.29354  2.67741  2.69355  4.24690  2.90347  2.73739  3.18146  2.89801  2.37887  2.77519  2.98518  4.58477  3.61503
          0.00762  5.27641  5.99875  0.61958  0.77255  1.01415  0.45053
    462   2.67160  2.90162  3.40488  2.43826  4.46129  2.42151  4.04319  3.87971  2.84115  3.02004  4.29059  3.36803  4.22903  2.54804  3.30604  1.61382  2.68165  3.55357  5.72146  3.42284    757 s - - -
          2.68618  4.42225  2.77519  2.73123  3.46354  2.40513  3.72494  3.29354  2.67741  2.69355  4.24690  2.90347  2.73739  3.18146  2.89801  2.37887  2.77519  2.98518  4.58477  3.61503
          0.00762  5.27641  5.99875  0.61958  0.77255  1.01415  0.45053
    463   2.84772  4.43264  5.00992  4.39532  2.62186  3.66924  4.55753  2.36794  4.18246  1.01348  3.13337  4.38382  4.58831  4.31534  4.19413  3.09142  3.28858  2.36615  3.88213  3.25094    758 l - - -
          2.68618  4.42225  2.77519  2.73123  3.46354  2.40513  3.72494  3.29354  2.67741  2.69355  4.24690  2.90347  2.73739  3.18146  2.89801  2.37887  2.77519  2.98518  4.58477  3.61503
          0.31534  5.27641  1.32671  0.61958  0.77255  0.60615  0.78844
    464   2.17524  5.40401  3.16417  1.95683  4.74217  2.69987  3.87441  4.22310  2.61175  3.12589  4.44681  2.89244  3.26799  2.02801  2.63643  2.65225  2.92951  3.79100  5.84102  4.43447    759 e - - -
          2.68623  4.41914  2.77440  2.73088  3.46279  2.40500  3.72580  3.29487  2.67772  2.69443  4.24758  2.90359  2.73684  3.17623  2.89733  2.37970  2.77648  2.98650  4.58637  3.61590
          1.32705  0.37440  3.05680  1.63078  0.21788  1.34589  0.30152
    465   2.54715  3.39467  3.73139  3.16521  3.47479  2.59005  4.12120  2.72277  2.44499  2.22241  2.87782  3.58604  4.25355  2.86455  2.99294  2.71974  2.39289  2.94097  5.24133  4.00032    770 l - - -
          2.68618  4.42225  2.77519  2.73123  3.46354  2.40513  3.72494  3.29354  2.67741  2.69355  4.24690  2.90347  2.73739  3.18146  2.89801  2.37887  2.77519  2.98518  4.58477  3.61503
          0.16459  5.03357  1.92933  0.61958  0.77255  0.45010  1.01490
    466   2.46462  5.41243  2.99430  2.69387  4.73038  2.35842  2.92228  4.19668  2.69778  3.06052  4.46294  2.96577  4.15101  2.79058  3.18544  1.61022  2.42965  3.78898  5.86466  4.47157    771 s - - -
          2.68618  4.42225  2.77519  2.73123  3.46354  2.40513  3.72494  3.29354  2.67741  2.69355  4.24690  2.90347  2.73739  3.18146  2.89801  2.37887  2.77519  2.98518  4.58477  3.61503
          0.00815  5.21007  5.93242  0.61958  0.77255  1.14577  0.38269
    467   3.38157  5.90214  2.76380  0.70524  5.20999  3.89233  4.26902  4.69566  3.12956  4.19293  4.98612  3.35493  4.41350  2.43584  3.65586  3.30854  3.63738  2.82875  6.34708  4.89909    772 e - - -
          2.68618  4.42225  2.77519  2.73123  3.46354  2.40513  3.72494  3.29354  2.67741  2.69355  4.24690  2.90347  2.73739  3.18146  2.89801  2.37887  2.77519  2.98518  4.58477  3.61503
          0.00815  5.21007  5.93242  0.61958  0.77255  0.93843  0.49634
    468   2.68974  3.43162  4.62253  4.02950  1.39377  4.15631  3.92293  2.65804  3.88891  1.93483  3.59577  3.61061  3.83011  3.21244  3.41363  3.16340  3.26651  2.59095  5.09418  3.15351    773 f - - -
          2.67220  4.41423  2.77798  2.73390  3.46648  2.40608  3.72633  3.29624  2.67858  2.69423  4.24729  2.90727  2.73322  3.18332  2.89592  2.37859  2.77685  2.98656  4.59118  3.62067
          0.63802  0.81335  3.56526  3.26061  0.03912  0.24155  1.53902
    469   2.78362  4.51971  5.08910  4.47492  3.04264  3.45620  3.46979  2.63245  4.26353  1.20284  2.18633  4.46670  4.67366  4.39791  4.27766  3.62037  2.65510  2.27385  3.80105  3.46138    824 l - - -
          2.68618  4.42225  2.77519  2.73123  3.46354  2.40513  3.72494  3.29354  2.67741  2.69355  4.24690  2.90347  2.73739  3.18146  2.89801  2.37887  2.77519  2.98518  4.58477  3.61503
          0.00655  5.42673  6.14907  0.61958  0.77255  0.57487  0.82731
    470   2.78041  5.58955  2.94527  1.71687  4.93239  3.26737  4.04461  4.41709  2.78235  3.46836  4.63181  3.32179  3.20231  2.12229  3.27549  1.58619  2.91351  3.97921  6.02413  4.61378    825 s - - -
          2.68618  4.42225  2.77519  2.73123  3.46354  2.40513  3.72494  3.29354  2.67741  2.69355  4.24690  2.90347  2.73739  3.18146  2.89801  2.37887  2.77519  2.98518  4.58477  3.61503
          0.00655  5.42673  6.14907  0.61958  0.77255  0.57487  0.82731
    471   1.86029  5.44775  2.74717  2.83340  4.73795  3.87762  4.07153  3.74668  2.03144  2.51882  3.26360  3.37051  3.22281  2.68277  3.31375  2.08124  2.99659  3.50612  5.91479  4.53963    826 a - - -
          2.68618  4.42225  2.77519  2.73123  3.46354  2.40513  3.72494  3.29354  2.67741  2.69355  4.24690  2.90347  2.73739  3.18146  2.89801  2.37887  2.77519  2.98518  4.58477  3.61503
          0.00655  5.42673  6.14907  0.61958  0.77255  0.57487  0.82731
    472   2.60193  5.62015  2.35344  1.25690  4.96543  3.28098  4.05884  4.45320  2.20837  3.92520  4.66183  2.77733  4.26252  2.79946  2.51945  3.06294  3.33575  4.01111  6.05137  4.63745    827 e - - -
          2.68618  4.42225  2.77519  2.73123  3.46354  2.40513  3.72494  3.29354  2.67741  2.69355  4.24690  2.90347  2.73739  3.18146  2.89801  2.37887  2.77519  2.98518  4.58477  3.61503
          0.00655  5.42673  6.14907  0.61958  0.77255  0.57487  0.82731
    473   2.83100  5.59162  2.35250  2.39513  4.93794  3.51036  3.62289  4.42478  2.19282  3.89730  4.63209  2.73241  3.63776  2.32100  1.55655  2.72252  3.30914  3.98296  6.02334  4.61161    828 r - - -
          2.68618  4.42225  2.77519  2.73123  3.46354  2.40513  3.72494  3.29354  2.67741  2.69355  4.24690  2.90347  2.73739  3.18146  2.89801  2.37887  2.77519  2.98518  4.58477  3.61503
          0.36218  5.42673  1.20581  0.61958  0.77255  0.57487  0.82731
    474   2.40194  4.21923  2.57897  2.68117  3.49561  2.75064  3.91062  3.96119  2.56080  3.08568  3.76598  2.77467  3.07049  3.03456  2.79063  2.01551  2.73288  3.26169  5.71720  4.35085    829 s - - -
          2.68618  4.42225  2.77519  2.73123  3.46354  2.40513  3.72494  3.29354  2.67741  2.69355  4.24690  2.90347  2.73739  3.18146  2.89801  2.37887  2.77519  2.98518  4.58477  3.61503
          0.00934  5.07388  5.79623  0.61958  0.77255  0.87838  0.53692
    475   2.71345  5.46652  1.79525  1.82607  4.80990  3.73353  3.92112  3.36641  2.25906  3.31172  4.50769  3.20160  3.31044  2.56592  2.78460  2.63131  3.19100  3.85626  5.90012  4.49017    830 d - - -
          2.68515  4.42133  2.77577  2.73101  3.46412  2.40559  3.72552  3.29412  2.67799  2.69398  4.24638  2.90405  2.73555  3.18204  2.89819  2.37849  2.77509  2.98489  4.58535  3.61522
          0.69268  0.69904  5.91200  0.84956  0.55792  0.71860  0.66833
    476   2.22238  4.11220  3.58321  2.36880  3.74657  3.91076  4.13170  2.66413  2.62992  3.24737  3.37295  3.50891  4.29686  2.91120  2.26440  2.35241  2.71927  2.53315  5.55468  3.40742    836 a - - -
          2.68618  4.42225  2.77519  2.73123  3.46354  2.40513  3.72494  3.29354  2.67741  2.69355  4.24690  2.90347  2.73739  3.18146  2.89801  2.37887  2.77519  2.98518  4.58477  3.61503
          0.23551  5.29062  1.58575  0.61958  0.77255  0.98228  0.46913
    477   2.65716  5.40296  2.05569  2.24547  4.74333  3.11464  3.86632  4.22604  2.35140  3.20854  3.47583  3.14777  3.51354  2.37566  3.09502  2.10144  2.72437  3.79108  5.83845  4.43028    837 d - - -
          2.68618  4.42225  2.77519  2.73123  3.46354  2.40513  3.72494  3.29354  2.67741  2.69355  4.24690  2.90347  2.73739  3.18146  2.89801  2.37887  2.77519  2.98518  4.58477  3.61503
          0.00943  5.06454  5.78688  0.61958  0.77255  1.36373  0.29532
    478   2.32074  4.17850  3.19694  2.27908  4.61523  3.13933  3.23750  3.56694  2.64045  2.52518  4.36291  2.92999  2.80616  2.63879  2.23626  2.63580  2.92325  3.67960  5.76929  4.38459    838 r - - -
          2.68618  4.42225  2.77519  2.73123  3.46354  2.40513  3.72494  3.29354  2.67741  2.69355  4.24690  2.90347  2.73739  3.18146  2.89801  2.37887  2.77519  2.98518  4.58477  3.61503
          0.00943  5.06454  5.78688  0.61958  0.77255  1.36373  0.29532
    479   2.48683  5.34963  2.80813  2.62285  4.66844  2.86377  3.87804  3.34346  2.62384  3.64367  3.39351  2.58603  3.00904  2.18398  2.75191  2.34284  2.63013  3.21872  5.79840  4.40388    839 q - - -
          2.68618  4.42225  2.77519  2.73123  3.46354  2.40513  3.72494  3.29354  2.67741  2.69355  4.24690  2.90347  2.73739  3.18146  2.89801  2.37887  2.77519  2.98518  4.58477  3.61503
          0.00943  5.06454  5.78688  0.61958  0.77255  1.00379  0.45647
    480   2.53172  5.38875  3.39150  2.82101  4.71647  3.26287  3.99992  4.15025  2.42024  3.67879  4.46439  3.33988  4.22673  2.84685  1.07314  2.68515  3.28413  3.07792  5.84327  4.50071    840 r - - -
          2.68494  4.42284  2.77545  2.73182  3.46342  2.40482  3.72472  3.29413  2.67799  2.69352  4.24748  2.90366  2.73520  3.18156  2.89859  2.37945  2.77578  2.98504  4.58535  3.61489
          0.56345  0.84878  5.87179  1.04023  0.43599  0.34601  1.22930
    481   2.29378  5.44881  3.36167  2.38303  3.37429  3.85508  3.55326  3.39955  2.55989  3.19060  4.50238  1.98218  2.32343  2.79942  3.28793  2.53623  2.88789  3.25264  5.91125  4.53116    847 n - - -
          2.68618  4.42225  2.77519  2.73123  3.46354  2.40513  3.72494  3.29354  2.67741  2.69355  4.24690  2.90347  2.73739  3.18146  2.89801  2.37887  2.77519  2.98518  4.58477  3.61503
          0.11400  5.39192  2.27120  0.61958  0.77255  0.70169  0.68468
    482   2.66975  4.48522  4.71305  4.11646  2.32299  4.18737  3.65227  2.60430  3.96334  2.15568  2.48462  4.24282  4.55437  4.15062  2.45786  2.97936  2.80606  2.73561  5.10116  1.86777    848 y - - -
          2.68618  4.42225  2.77519  2.73123  3.46354  2.40513  3.72494  3.29354  2.67741  2.69355  4.24690  2.90347  2.73739  3.18146  2.89801  2.37887  2.77519  2.98518  4.58477  3.61503
          0.00755  5.28547  6.00781  0.61958  0.77255  0.85295  0.55540
    483   2.27260  5.26641  2.97669  2.41601  4.51622  3.28456  3.57347  2.39993  2.63460  2.86522  3.75953  3.36742  4.23730  2.66894  3.30652  2.26202  2.58578  2.49170  5.76073  4.41589    849 s - - -
          2.68618  4.42225  2.77519  2.73123  3.46354  2.40513  3.72494  3.29354  2.67741  2.69355  4.24690  2.90347  2.73739  3.18146  2.89801  2.37887  2.77519  2.98518  4.58477  3.61503
          0.00737  5.31001  6.03236  0.61958  0.77255  0.93631  0.49770
    484   2.80599  5.37891  3.33537  2.50609  4.66599  3.27398  4.01483  4.11282  2.49914  2.35563  4.43565  3.31517  2.82840  2.44736  3.25795  1.99944  2.08612  2.93801  5.84833  4.47560    850 s - - -
          2.68628  4.42235  2.77529  2.73133  3.46364  2.40523  3.72504  3.29364  2.67719  2.69365  4.24699  2.90356  2.73688  3.18109  2.89810  2.37897  2.77529  2.98493  4.58487  3.61513
          0.20322  1.70648  6.03236  0.10967  2.26463  0.28131  1.40564
    485   3.11194  4.01658  3.17601  3.13317  4.25696  1.60116  4.23011  3.64131  3.11439  1.69762  2.97360  2.76845  4.39110  2.97098  3.53997  2.84005  2.95278  3.37507  5.62237  4.34000    852 g - - -
          2.68618  4.42225  2.77519  2.73123  3.46354  2.40513  3.72494  3.29354  2.67741  2.69355  4.24690  2.90347  2.73739  3.18146  2.89801  2.37887  2.77519  2.98518  4.58477  3.61503
          0.00642  5.44807  6.17041  0.61958  0.77255  0.48576  0.95510
    486   3.09189  5.47091  3.39682  2.84013  4.76527  2.67433  1.78907  3.47724  2.56247  2.73273  4.52535  3.37809  2.76891  2.22525  2.91904  2.86243  2.66635  3.83402  5.93504  3.90017    853 h - - -
          2.68618  4.42225  2.77519  2.73123  3.46354  2.40513  3.72494  3.29354  2.67741  2.69355  4.24690  2.90347  2.73739  3.18146  2.89801  2.37887  2.77519  2.98518  4.58477  3.61503
          0.00642  5.44807  6.17041  0.61958  0.77255  0.48576  0.95510
    487   2.77677  5.59474  3.06427  2.53029  4.93892  3.86045  3.07655  3.57614  1.66664  2.89057  4.63565  1.82706  3.54552  2.48127  2.92368  3.04912  3.08173  3.98490  6.02790  4.61760    854 k - - -
          2.68618  4.42225  2.77519  2.73123  3.46354  2.40513  3.72494  3.29354  2.67741  2.69355  4.24690  2.90347  2.73739  3.18146  2.89801  2.37887  2.77519  2.98518  4.58477  3.61503
          0.00642  5.44807  6.17041  0.61958  0.77255  0.48576  0.95510
    488   3.75920  5.90879  4.21083  3.55081  5.37399  3.42919  4.43130  4.73233  2.76382  3.21591  5.04071  3.97169  2.88140  2.98288  0.55422  3.76356  3.94875  4.39503  6.26724  5.07133    855 R - - -
          2.68618  4.42225  2.77519  2.73123  3.46354  2.40513  3.72494  3.29354  2.67741  2.69355  4.24690  2.90347  2.73739  3.18146  2.89801  2.37887  2.77519  2.98518  4.58477  3.61503
          0.00642  5.44807  6.17041  0.61958  0.77255  0.48576  0.95510
    489   3.11370  5.05622  3.71432  2.81909  4.23275  4.01284  3.40554  3.19668  2.80263  1.81978  4.14615  3.62916  3.47438  1.80949  3.54860  3.23414  2.55872  1.99334  5.60505  4.32714    856 q - - -
          2.68618  4.42225  2.77519  2.73123  3.46354  2.40513  3.72494  3.29354  2.67741  2.69355  4.24690  2.90347  2.73739  3.18146  2.89801  2.37887  2.77519  2.98518  4.58477  3.61503
          0.00642  5.44807  6.17041  0.61958  0.77255  0.48576  0.95510
    490   3.30790  6.09394  6.15182  5.98164  1.10176  5.71242  4.55855  4.60326  5.75952  2.97109  5.17640  5.36292  5.98625  5.49649  5.60000  5.09965  5.23434  4.54293  4.64755  0.70581    857 y - - -
          2.68618  4.42225  2.77519  2.73123  3.46354  2.40513  3.72494  3.29354  2.67741  2.69355  4.24690  2.90347  2.73739  3.18146  2.89801  2.37887  2.77519  2.98518  4.58477  3.61503
          0.00642  5.44807  6.17041  0.61958  0.77255  0.48576  0.95510
    491   3.97013  5.27086  5.63689  5.17295  1.12799  5.00619  2.59781  2.71668  4.96600  2.76162  4.37102  4.95837  5.33662  4.96854  4.93569  4.33797  4.19555  2.93093  4.79569  1.21289    858 f - - -
          2.68618  4.42225  2.77519  2.73123  3.46354  2.40513  3.72494  3.29354  2.67741  2.69355  4.24690  2.90347  2.73739  3.18146  2.89801  2.37887  2.77519  2.98518  4.58477  3.61503
          0.00642  5.44807  6.17041  0.61958  0.77255  0.48576  0.95510
    492   3.49058  5.58955  3.61600  3.29524  4.62311  4.15868  0.58657  4.37270  3.31916  3.96240  4.82488  3.10560  3.36607  3.72751  3.70410  3.53478  3.10222  4.04474  5.98798  3.80918    859 H - - -
          2.68618  4.42225  2.77519  2.73123  3.46354  2.40513  3.72494  3.29354  2.67741  2.69355  4.24690  2.90347  2.73739  3.18146  2.89801  2.37887  2.77519  2.98518  4.58477  3.61503
          0.00642  5.44807  6.17041  0.61958  0.77255  0.48576  0.95510
    493   2.81011  5.24878  3.54580  2.98842  4.48385  3.37974  3.36072  3.89266  2.97921  3.51225  3.51456  3.49910  3.06613  3.10387  3.43552  1.40293  1.69623  3.06788  5.77290  4.45047    860 s - - -
          2.68618  4.42225  2.77519  2.73123  3.46354  2.40513  3.72494  3.29354  2.67741  2.69355  4.24690  2.90347  2.73739  3.18146  2.89801  2.37887  2.77519  2.98518  4.58477  3.61503
          0.04070  5.44807  3.33601  0.61958  0.77255  0.48576  0.95510
    494   3.06882  5.56010  2.72678  2.48164  4.89707  3.84562  2.38012  3.84992  2.55748  3.18803  3.95617  2.90065  3.48384  3.13248  1.83345  2.47021  2.34156  3.28141  5.99765  4.59164    861 r - - -
          2.68618  4.42225  2.77519  2.73123  3.46354  2.40513  3.72494  3.29354  2.67741  2.69355  4.24690  2.90347  2.73739  3.18146  2.89801  2.37887  2.77519  2.98518  4.58477  3.61503
          0.00664  5.41401  6.13635  0.61958  0.77255  0.62362  0.76787
    495   3.13190  5.37747  3.49955  2.65825  4.64672  3.93990  4.13333  3.07064  2.71513  3.64848  4.45255  3.46250  4.33308  3.27228  2.45962  1.98707  1.15994  3.72868  5.86632  4.52845    862 t - - -
          2.68618  4.42225  2.77519  2.73123  3.46354  2.40513  3.72494  3.29354  2.67741  2.69355  4.24690  2.90347  2.73739  3.18146  2.89801  2.37887  2.77519  2.98518  4.58477  3.61503
          0.00664  5.41401  6.13635  0.61958  0.77255  0.62362  0.76787
    496   2.11198  1.87166  4.63755  4.04855  3.18843  2.79671  4.54403  3.03872  3.92127  2.34690  3.70791  2.56075  4.60581  4.13341  4.08617  2.69056  3.35935  2.18933  5.20505  2.86348    863 c - - -
          2.68618  4.42225  2.77519  2.73123  3.46354  2.40513  3.72494  3.29354  2.67741  2.69355  4.24690  2.90347  2.73739  3.18146  2.89801  2.37887  2.77519  2.98518  4.58477  3.61503
          0.00664  5.41401  6.13635  0.61958  0.77255  0.62362  0.76787
    497   2.38944  3.57948  3.97618  3.13810  3.96965  4.08386  4.33641  3.13250  3.36390  2.11198  2.89712  3.81690  4.46336  1.78801  2.25791  2.92565  2.97263  2.46335  5.41337  4.17811    864 q - - -
          2.68618  4.42225  2.77519  2.73123  3.46354  2.40513  3.72494  3.29354  2.67741  2.69355  4.24690  2.90347  2.73739  3.18146  2.89801  2.37887  2.77519  2.98518  4.58477  3.61503
          0.00664  5.41401  6.13635  0.61958  0.77255  0.40831  1.09296
    498   2.83805  5.33567  3.59829  2.75151  4.68492  4.01323  4.39593  4.08573  3.24375  3.72083  4.55768  3.66714  0.83816  3.03982  3.68218  2.84566  3.52419  2.46688  5.98953  4.67921    865 p - - -
          2.68618  4.42225  2.77519  2.73123  3.46354  2.40513  3.72494  3.29354  2.67741  2.69355  4.24690  2.90347  2.73739  3.18146  2.89801  2.37887  2.77519  2.98518  4.58477  3.61503
          0.00642  5.44807  6.17041  0.61958  0.77255  0.48576  0.95510
    499   2.86322  3.62592  5.35211  4.74783  3.10710  4.57431  4.92755  1.80047  4.54299  1.65033  1.92718  4.74090  4.91788  4.66880  4.55233  3.89484  3.59532  1.49514  5.39230  4.22350    866 v - - -
          2.68618  4.42225  2.77519  2.73123  3.46354  2.40513  3.72494  3.29354  2.67741  2.69355  4.24690  2.90347  2.73739  3.18146  2.89801  2.37887  2.77519  2.98518  4.58477  3.61503
          0.00642  5.44807  6.17041  0.61958  0.77255  0.48576  0.95510
    500   2.22011  5.59447  2.76698  2.41451  4.93861  3.50637  3.60321  4.42392  2.52824  3.10508  4.63537  3.32796  3.50090  2.67069  1.84606  2.22468  2.55890  3.98461  6.02770  3.68470    867 r - - -
          2.68618  4.42225  2.77519  2.73123  3.46354  2.40513  3.72494  3.29354  2.67741  2.69355  4.24690  2.90347  2.73739  3.18146  2.89801  2.37887  2.77519  2.98518  4.58477  3.61503
          0.00642  5.44807  6.17041  0.61958  0.77255  0.48576  0.95510
    501   2.08550  5.54807  2.82154  2.54221  4.07825  3.87038  4.05980  4.34359  2.34636  2.33702  4.59434  3.34635  1.73289  2.95714  2.68991  2.76613  3.31998  3.92743  5.99340  4.59556    868 p - - -
          2.68618  4.42225  2.77519  2.73123  3.46354  2.40513  3.72494  3.29354  2.67741  2.69355  4.24690  2.90347  2.73739  3.18146  2.89801  2.37887  2.77519  2.98518  4.58477  3.61503
          0.00642  5.44807  6.17041  0.61958  0.77255  0.48576  0.95510
    502   3.08625  3.26439  2.97409  1.59150  4.94196  3.85986  2.82108  4.42793  2.19458  3.90218  4.63758  2.33454  3.56497  2.45235  3.27456  2.61452  3.01649  3.29981  6.02958  4.61861    869 e - - -
          2.68618  4.42225  2.77519  2.73123  3.46354  2.40513  3.72494  3.29354  2.67741  2.69355  4.24690  2.90347  2.73739  3.18146  2.89801  2.37887  2.77519  2.98518  4.58477  3.61503
          0.00642  5.44807  6.17041  0.61958  0.77255  0.48576  0.95510
    503   2.61296  5.65660  2.47578  1.10412  5.00121  3.88575  3.33885  4.48888  2.60001  3.96057  4.69945  3.35127  4.29221  2.12468  2.91072  3.09736  3.37232  4.04740  6.08668  4.67227    870 e - - -
          2.68618  4.42225  2.77519  2.73123  3.46354  2.40513  3.72494  3.29354  2.67741  2.69355  4.24690  2.90347  2.73739  3.18146  2.89801  2.37887  2.77519  2.98518  4.58477  3.61503
          0.00642  5.44807  6.17041  0.61958  0.77255  0.48576  0.95510
    504   2.83102  4.55936  4.92228  3.64666  2.68826  4.29897  3.50366  2.39939  3.49622  1.83766  2.48257  3.53453  4.66468  3.60507  3.35229  3.60140  3.38431  1.62567  3.72825  3.24517    871 v - - -
          2.68618  4.42225  2.77519  2.73123  3.46354  2.40513  3.72494  3.29354  2.67741  2.69355  4.24690  2.90347  2.73739  3.18146  2.89801  2.37887  2.77519  2.98518  4.58477  3.61503
          0.00642  5.44807  6.17041  0.61958  0.77255  0.48576  0.95510
    505   2.74950  5.06083  1.79616  2.21575  2.81049  2.56972  4.23331  3.12762  3.12340  2.35545  4.15030  3.62209  3.47413  3.45542  3.54634  2.90954  3.34271  2.98987  3.80007  3.71348    872 d - - -
          2.68650  4.42109  2.77298  2.73154  3.46418  2.40518  3.72559  3.29418  2.67805  2.69370  4.24754  2.90378  2.73743  3.18158  2.89791  2.37801  2.77551  2.98513  4.58541  3.61567
          0.54816  0.86774  6.17041  0.86335  0.54774  0.48576  0.95510
    506   3.09970  3.36114  3.12123  2.36250  3.91344  3.93865  4.14479  3.27343  2.67721  3.09035  4.34137  3.20909  2.98385  3.13513  2.46364  2.32710  3.33104  2.01210  5.77711  2.63420    876 v - - -
          2.68618  4.42225  2.77519  2.73123  3.46354  2.40513  3.72494  3.29354  2.67741  2.69355  4.24690  2.90347  2.73739  3.18146  2.89801  2.37887  2.77519  2.98518  4.58477  3.61503
          0.03779  5.44807  3.41803  0.61958  0.77255  0.48576  0.95510
    507   3.78277  6.11243  0.39169  3.18251  5.74866  3.07966  4.86249  5.23066  3.95310  3.38167  5.67493  3.73595  4.80488  4.05398  4.54748  3.74393  3.17943  4.75636  6.99593  5.52177    877 D - - -
          2.68618  4.42225  2.77519  2.73123  3.46354  2.40513  3.72494  3.29354  2.67741  2.69355  4.24690  2.90347  2.73739  3.18146  2.89801  2.37887  2.77519  2.98518  4.58477  3.61503
          0.00662  5.41690  6.13925  0.61958  0.77255  0.41381  1.08212
    508   2.56057  5.30950  4.47479  4.36344  5.82465  4.00993  5.53603  5.33105  4.53065  4.96764  5.75570  4.45958  4.82220  3.33923  4.79823  0.29424  3.88228  4.56704  7.11054  5.92494    878 S - - -
          2.68618  4.42225  2.77519  2.73123  3.46354  2.40513  3.72494  3.29354  2.67741  2.69355  4.24690  2.90347  2.73739  3.18146  2.89801  2.37887  2.77519  2.98518  4.58477  3.61503
          0.00642  5.44807  6.17041  0.61958  0.77255  0.48576  0.95510
    509   3.91368  6.60972  1.45136  0.67770  5.89532  4.15454  4.69151  5.44828  3.70153  4.88616  5.72448  3.59453  4.78023  3.08501  3.28020  3.77134  4.19886  4.97907  7.01910  5.47292    879 E - - -
          2.68618  4.42225  2.77519  2.73123  3.46354  2.40513  3.72494  3.29354  2.67741  2.69355  4.24690  2.90347  2.73739  3.18146  2.89801  2.37887  2.77519  2.98518  4.58477  3.61503
          0.00642  5.44807  6.17041  0.61958  0.77255  0.48576  0.95510
    510   2.86890  5.66491  1.32255  1.93961  5.00516  2.48342  3.39344  4.49274  2.85461  3.38751  4.70964  3.12606  3.41247  3.20340  3.35322  2.53793  3.38455  4.05351  6.09868  4.68218    880 d - - -
          2.68618  4.42225  2.77519  2.73123  3.46354  2.40513  3.72494  3.29354  2.67741  2.69355  4.24690  2.90347  2.73739  3.18146  2.89801  2.37887  2.77519  2.98518  4.58477  3.61503
          0.00642  5.44807  6.17041  0.61958  0.77255  0.48576  0.95510
    511   4.18895  7.00129  1.52952  0.56908  6.25823  4.21930  4.89790  5.87363  4.10822  5.29038  6.21177  3.65807  2.76832  4.08526  4.85450  3.99428  4.51333  5.37329  7.42986  5.78162    881 E - - -
          2.68618  4.42225  2.77519  2.73123  3.46354  2.40513  3.72494  3.29354  2.67741  2.69355  4.24690  2.90347  2.73739  3.18146  2.89801  2.37887  2.77519  2.98518  4.58477  3.61503
          0.04083  5.44807  3.33259  0.61958  0.77255  0.48576  0.95510
    512   3.07858  5.31014  2.58954  2.52319  4.55689  3.90336  3.65656  3.58847  2.60712  2.50387  3.74597  3.02823  3.49474  3.24864  3.36513  2.63254  2.39769  1.60429  5.80662  4.46424    882 v - - -
          2.68618  4.42225  2.77519  2.73123  3.46354  2.40513  3.72494  3.29354  2.67741  2.69355  4.24690  2.90347  2.73739  3.18146  2.89801  2.37887  2.77519  2.98518  4.58477  3.61503
          0.00664  5.41388  6.13623  0.61958  0.77255  0.62409  0.76733
    513   2.77026  6.33611  0.51848  2.55286  5.67798  4.08928  4.61062  5.20326  3.60311  4.67990  5.50154  3.14392  4.69376  3.76443  4.20155  2.98557  4.03963  3.83470  6.83381  5.32486    883 D - - -
          2.68618  4.42225  2.77519  2.73123  3.46354  2.40513  3.72494  3.29354  2.67741  2.69355  4.24690  2.90347  2.73739  3.18146  2.89801  2.37887  2.77519  2.98518  4.58477  3.61503
          0.00664  5.41388  6.13623  0.61958  0.77255  0.40807  1.09342
    514   2.85866  5.58124  1.97970  1.98927  4.91781  3.86514  2.99490  4.39806  2.79342  3.30852  3.59357  2.96384  1.83927  3.15382  3.28509  2.88145  2.65830  3.96734  6.01899  4.61280    884 p - - -
          2.68618  4.42225  2.77519  2.73123  3.46354  2.40513  3.72494  3.29354  2.67741  2.69355  4.24690  2.90347  2.73739  3.18146  2.89801  2.37887  2.77519  2.98518  4.58477  3.61503
          0.00642  5.44807  6.17041  0.61958  0.77255  0.48576  0.95510
    515   2.45104  5.58972  1.74153  1.63200  4.93125  3.23398  4.04961  4.41479  2.67106  3.01467  4.63136  3.33056  4.25547  2.73843  2.92475  2.72973  3.01987  3.20708  6.02450  4.61558    885 e - - -
          2.68618  4.42225  2.77519  2.73123  3.46354  2.40513  3.72494  3.29354  2.67741  2.69355  4.24690  2.90347  2.73739  3.18146  2.89801  2.37887  2.77519  2.98518  4.58477  3.61503
          0.04070  5.44807  3.33601  0.61958  0.77255  0.48576  0.95510
    516   3.57163  4.99227  5.05605  3.42921  3.76429  4.66881  4.89034  2.05677  4.26941  2.85535  3.97717  4.68267  5.03636  4.57157  4.40079  4.00954  3.81458  2.74826  0.67675  4.06039    886 W - - -
          2.68618  4.42225  2.77519  2.73123  3.46354  2.40513  3.72494  3.29354  2.67741  2.69355  4.24690  2.90347  2.73739  3.18146  2.89801  2.37887  2.77519  2.98518  4.58477  3.61503
          0.00664  5.41401  6.13635  0.61958  0.77255  0.62362  0.76787
    517   1.98547  4.64148  4.46633  3.22628  3.74705  4.20910  4.50195  2.38099  3.77928  1.16926  3.10215  4.13981  4.57993  2.86982  3.24405  3.48736  3.36014  2.63665  5.24863  4.05125    887 l - - -
          2.68618  4.42225  2.77519  2.73123  3.46354  2.40513  3.72494  3.29354  2.67741  2.69355  4.24690  2.90347  2.73739  3.18146  2.89801  2.37887  2.77519  2.98518  4.58477  3.61503
          0.00664  5.41401  6.13635  0.61958  0.77255  0.62362  0.76787
    518   3.08314  5.51517  1.98070  2.80659  4.83179  3.86748  4.05388  3.10135  2.37376  3.20049  3.61504  3.34783  4.25955  2.47328  1.44141  3.06058  3.00787  3.89049  5.96342  4.57490    888 r - - -
          2.68618  4.42225  2.77519  2.73123  3.46354  2.40513  3.72494  3.29354  2.67741  2.69355  4.24690  2.90347  2.73739  3.18146  2.89801  2.37887  2.77519  2.98518  4.58477  3.61503
          0.03607  5.41401  3.47477  0.61958  0.77255  0.62362  0.76787
    519   2.70196  5.54584  2.46896  2.00166  2.91048  3.83040  3.38194  3.81753  2.18190  3.14448  3.90520  3.10440  4.22369  2.10495  3.24750  2.75845  2.46443  3.93231  5.98320  4.57696    889 e - - -
          2.68618  4.42225  2.77519  2.73123  3.46354  2.40513  3.72494  3.29354  2.67741  2.69355  4.24690  2.90347  2.73739  3.18146  2.89801  2.37887  2.77519  2.98518  4.58477  3.61503
          0.07537  5.38478  2.68802  0.61958  0.77255  0.54322  0.86958
    520   3.04381  5.54841  2.92778  1.89297  4.89323  3.81661  2.86197  4.37678  1.53768  2.59944  4.58970  3.28477  4.20984  2.45206  2.67423  3.00679  3.27441  3.93906  5.97985  3.53755    890 k - - -
          2.68618  4.42225  2.77519  2.73123  3.46354  2.40513  3.72494  3.29354  2.67741  2.69355  4.24690  2.90347  2.73739  3.18146  2.89801  2.37887  2.77519  2.98518  4.58477  3.61503
          0.00709  5.34798  6.07033  0.61958  0.77255  0.46994  0.98094
    521   2.74257  3.90741  2.00762  2.32792  4.89100  3.84683  3.31323  4.36993  2.77406  3.85703  4.59943  2.94348  4.24024  3.13490  2.91006  2.10354  1.79210  3.94125  5.99485  3.30836    891 t - - -
          2.68618  4.42225  2.77519  2.73123  3.46354  2.40513  3.72494  3.29354  2.67741  2.69355  4.24690  2.90347  2.73739  3.18146  2.89801  2.37887  2.77519  2.98518  4.58477  3.61503
          0.00664  5.41401  6.13635  0.61958  0.77255  0.62362  0.76787
    522   2.50529  4.32767  3.03549  2.47879  4.69972  3.87630  4.07149  2.61063  2.59631  3.22019  3.02007  2.94825  4.26797  2.58927  1.85431  2.76688  2.74200  2.98432  5.89028  4.52103    892 r - - -
          2.68618  4.42225  2.77519  2.73123  3.46354  2.40513  3.72494  3.29354  2.67741  2.69355  4.24690  2.90347  2.73739  3.18146  2.89801  2.37887  2.77519  2.98518  4.58477  3.61503
          0.00664  5.41401  6.13635  0.61958  0.77255  0.62362  0.76787
    523   2.76867  5.57877  2.64213  2.30836  4.92383  3.26194  3.05736  3.55503  2.45125  3.58408  3.38172  2.72663  4.23543  2.20801  1.83196  2.85786  2.89997  3.96940  6.01146  4.60052    893 r - - -
          2.68618  4.42225  2.77519  2.73123  3.46354  2.40513  3.72494  3.29354  2.67741  2.69355  4.24690  2.90347  2.73739  3.18146  2.89801  2.37887  2.77519  2.98518  4.58477  3.61503
          0.00664  5.41401  6.13635  0.61958  0.77255  0.62362  0.76787
    524   2.51073  5.22202  3.60351  3.03582  4.43970  3.97682  3.00659  3.83795  2.30807  2.58424  1.35195  3.53573  4.36227  2.90621  2.64553  3.19163  2.99121  3.54265  5.73440  4.43040    894 m - - -
          2.68618  4.42225  2.77519  2.73123  3.46354  2.40513  3.72494  3.29354  2.67741  2.69355  4.24690  2.90347  2.73739  3.18146  2.89801  2.37887  2.77519  2.98518  4.58477  3.61503
          0.00664  5.41401  6.13635  0.61958  0.77255  0.40831  1.09296
    525   4.51733  5.68056  6.58256  6.04419  4.11116  6.07001  6.49503  1.24549  5.95349  0.74285  3.07362  6.25474  6.06145  5.81932  5.90767  5.50392  4.73401  2.11520  6.40974  5.46377    895 l - - -
          2.68618  4.42225  2.77519  2.73123  3.46354  2.40513  3.72494  3.29354  2.67741  2.69355  4.24690  2.90347  2.73739  3.18146  2.89801  2.37887  2.77519  2.98518  4.58477  3.61503
          0.00642  5.44807  6.17041  0.61958  0.77255  0.48576  0.95510
    526   2.38373  5.64102  1.25801  2.30186  4.98479  3.22666  3.34663  4.47275  2.82266  3.94569  4.68341  2.95589  4.28086  2.84489  2.41426  2.79760  3.35716  4.03123  6.07299  4.65799    896 d - - -
          2.68618  4.42225  2.77519  2.73123  3.46354  2.40513  3.72494  3.29354  2.67741  2.69355  4.24690  2.90347  2.73739  3.18146  2.89801  2.37887  2.77519  2.98518  4.58477  3.61503
          0.00642  5.44807  6.17041  0.61958  0.77255  0.48576  0.95510
    527   3.64891  6.25710  1.33450  0.96482  5.56043  3.21607  2.80362  5.08431  3.42106  3.49865  5.33996  3.52344  4.62956  3.64093  3.98806  3.54954  3.91316  4.63267  6.68369  5.19362    897 e - - -
          2.68618  4.42225  2.77519  2.73123  3.46354  2.40513  3.72494  3.29354  2.67741  2.69355  4.24690  2.90347  2.73739  3.18146  2.89801  2.37887  2.77519  2.98518  4.58477  3.61503
          0.00642  5.44807  6.17041  0.61958  0.77255  0.48576  0.95510
    528   4.69731  5.90503  6.06072  5.70616  0.44329  5.67894  5.04330  3.70579  5.44210  1.73746  4.17894  5.53665  5.88023  3.49713  5.40422  5.08466  4.91091  3.91848  5.14755  3.51461    898 F - - -
          2.68618  4.42225  2.77519  2.73123  3.46354  2.40513  3.72494  3.29354  2.67741  2.69355  4.24690  2.90347  2.73739  3.18146  2.89801  2.37887  2.77519  2.98518  4.58477  3.61503
          0.04070  5.44807  3.33601  0.61958  0.77255  0.48576  0.95510
    529   2.52039  5.06016  3.67043  1.97579  4.24421  3.32877  4.20943  3.08720  3.09147  3.29502  4.15093  3.59189  4.37059  3.42505  3.51811  2.10571  1.74042  2.24175  5.60780  3.48510    899 t - - -
          2.68618  4.42225  2.77519  2.73123  3.46354  2.40513  3.72494  3.29354  2.67741  2.69355  4.24690  2.90347  2.73739  3.18146  2.89801  2.37887  2.77519  2.98518  4.58477  3.61503
          0.00664  5.41401  6.13635  0.61958  0.77255  0.62362  0.76787
    530   4.13817  6.83021  0.34617  3.06274  6.27165  3.16893  4.92764  5.89363  4.17930  5.32276  6.25579  2.88525  3.34382  4.12411  4.94328  3.96936  4.49496  5.35646  7.46810  5.81743    900 D - - -
          2.68618  4.42225  2.77519  2.73123  3.46354  2.40513  3.72494  3.29354  2.67741  2.69355  4.24690  2.90347  2.73739  3.18146  2.89801  2.37887  2.77519  2.98518  4.58477  3.61503
          0.00664  5.41401  6.13635  0.61958  0.77255  0.62362  0.76787
    531   3.02389  3.43310  5.92202  5.43507  4.51324  5.17185  5.93320  2.50532  5.31521  2.39006  4.33383  5.45596  5.55281  5.52468  5.41306  4.58036  4.10565  0.42962  6.37599  5.17025    901 V - - -
          2.68618  4.42225  2.77519  2.73123  3.46354  2.40513  3.72494  3.29354  2.67741  2.69355  4.24690  2.90347  2.73739  3.18146  2.89801  2.37887  2.77519  2.98518  4.58477  3.61503
          0.00664  5.41401  6.13635  0.61958  0.77255  0.62362  0.76787
    532   2.37908  3.75531  3.54483  2.64864  4.83202  3.89122  4.23957  4.27721  3.02173  3.83908  4.61996  1.37975  4.35005  3.37066  3.49194  1.87949  2.01666  3.87372  6.03444  4.67971    902 n - - -
          2.68618  4.42225  2.77519  2.73123  3.46354  2.40513  3.72494  3.29354  2.67741  2.69355  4.24690  2.90347  2.73739  3.18146  2.89801  2.37887  2.77519  2.98518  4.58477  3.61503
          0.00664  5.41401  6.13635  0.61958  0.77255  0.40831  1.09296
    533   2.53777  5.60580  2.34594  1.73337  4.94951  3.41500  4.05599  4.43522  2.04716  3.10500  4.64727  2.95652  2.03180  3.15323  3.28690  3.05810  2.96663  3.99579  6.03903  4.62769    903 e - - -
          2.68618  4.42225  2.77519  2.73123  3.46354  2.40513  3.72494  3.29354  2.67741  2.69355  4.24690  2.90347  2.73739  3.18146  2.89801  2.37887  2.77519  2.98518  4.58477  3.61503
          0.00642  5.44807  6.17041  0.61958  0.77255  0.48576  0.95510
    534   3.12369  5.63678  2.08746  2.03071  4.97938  1.53551  4.07906  4.46625  2.35925  3.36492  4.67957  3.34363  4.28092  2.53947  3.31815  2.76557  2.96898  4.02638  6.06959  4.65565    904 g - - -
          2.68618  4.42225  2.77519  2.73123  3.46354  2.40513  3.72494  3.29354  2.67741  2.69355  4.24690  2.90347  2.73739  3.18146  2.89801  2.37887  2.77519  2.98518  4.58477  3.61503
          0.00642  5.44807  6.17041  0.61958  0.77255  0.48576  0.95510
    535   4.14537  6.44998  3.38195  0.23792  6.16106  4.34530  5.14262  5.68082  4.20573  5.22285  6.17132  3.97891  5.06043  4.35238  4.73194  4.08279  3.19499  5.18806  7.29986  5.88150    905 E - - -
          2.68618  4.42225  2.77519  2.73123  3.46354  2.40513  3.72494  3.29354  2.67741  2.69355  4.24690  2.90347  2.73739  3.18146  2.89801  2.37887  2.77519  2.98518  4.58477  3.61503
          0.00642  5.44807  6.17041  0.61958  0.77255  0.48576  0.95510
    536   4.37815  6.37891  5.12844  4.07959  6.04771  4.87177  4.54851  5.25500  0.35520  3.27582  5.44865  4.36019  5.16016  2.97637  2.44484  4.33972  4.44152  4.96327  6.46254  5.43471    906 K - - -
          2.68618  4.42225  2.77519  2.73123  3.46354  2.40513  3.72494  3.29354  2.67741  2.69355  4.24690  2.90347  2.73739  3.18146  2.89801  2.37887  2.77519  2.98518  4.58477  3.61503
          0.00642  5.44807  6.17041  0.61958  0.77255  0.48576  0.95510
    537   3.08671  5.58137  3.34172  1.28120  3.78182  3.25351  3.38136  4.40106  2.45046  3.07560  4.62379  3.33298  3.69173  2.46230  2.58150  2.73508  2.95253  3.96844  6.01801  3.58862    907 e - - -
          2.68618  4.42225  2.77519  2.73123  3.46354  2.40513  3.72494  3.29354  2.67741  2.69355  4.24690  2.90347  2.73739  3.18146  2.89801  2.37887  2.77519  2.98518  4.58477  3.61503
          0.00642  5.44807  6.17041  0.61958  0.77255  0.48576  0.95510
    538   3.39114  4.74576  5.36617  4.75484  1.55302  4.58465  4.91667  1.68625  4.54594  1.43132  3.33218  4.75009  4.91843  4.65019  4.54531  3.90281  3.28281  2.22548  5.35833  3.26702    908 l - - -
          2.68618  4.42225  2.77519  2.73123  3.46354  2.40513  3.72494  3.29354  2.67741  2.69355  4.24690  2.90347  2.73739  3.18146  2.89801  2.37887  2.77519  2.98518  4.58477  3.61503
          0.00642  5.44807  6.17041  0.61958  0.77255  0.48576  0.95510
    539   3.31535  4.74721  4.89881  3.35085  3.08682  4.42876  4.68157  3.12448  4.14792  2.76234  0.66938  4.45862  4.79028  4.35494  4.27129  3.73312  3.15776  2.97329  3.59398  3.96494    909 M - - -
          2.68618  4.42225  2.77519  2.73123  3.46354  2.40513  3.72494  3.29354  2.67741  2.69355  4.24690  2.90347  2.73739  3.18146  2.89801  2.37887  2.77519  2.98518  4.58477  3.61503
          0.00642  5.44807  6.17041  0.61958  0.77255  0.48576  0.95510
    540   2.78953  5.29350  3.50727  2.94876  3.11749  3.93418  2.15936  3.32854  1.48024  3.09345  2.99391  3.46712  4.32367  2.74928  2.96491  2.57541  3.33231  3.62418  5.79718  4.46440    910 k - - -
          2.68618  4.42225  2.77519  2.73123  3.46354  2.40513  3.72494  3.29354  2.67741  2.69355  4.24690  2.90347  2.73739  3.18146  2.89801  2.37887  2.77519  2.98518  4.58477  3.61503
          0.00642  5.44807  6.17041  0.61958  0.77255  0.48576  0.95510
    541   2.76933  4.74608  3.48619  3.67902  3.86042  4.18073  4.45413  2.42699  2.90465  1.19628  2.14036  4.01526  4.55517  2.57308  3.89042  3.44388  3.37832  3.00399  5.34264  4.13117    911 l - - -
          2.68618  4.42225  2.77519  2.73123  3.46354  2.40513  3.72494  3.29354  2.67741  2.69355  4.24690  2.90347  2.73739  3.18146  2.89801  2.37887  2.77519  2.98518  4.58477  3.61503
          0.00642  5.44807  6.17041  0.61958  0.77255  0.48576  0.95510
    542   6.36969  7.07345  6.59507  6.64895  5.42889  5.74958  6.57190  6.86150  6.64263  5.94808  7.34862  6.76798  6.36430  6.91717  6.46860  6.62408  6.74858  6.70206  0.03402  5.40230    912 W - - -
          2.68618  4.42225  2.77519  2.73123  3.46354  2.40513  3.72494  3.29354  2.67741  2.69355  4.24690  2.90347  2.73739  3.18146  2.89801  2.37887  2.77519  2.98518  4.58477  3.61503
          0.00642  5.44807  6.17041  0.61958  0.77255  0.48576  0.95510
    543   4.06231  6.55734  2.58959  3.17494  6.20980  4.19927  5.00756  5.85749  4.23713  5.31684  6.23434  0.32988  4.93606  4.21184  4.94221  3.03153  4.45361  5.28065  7.43104  5.83118    913 N - - -
          2.68618  4.42225  2.77519  2.73123  3.46354  2.40513  3.72494  3.29354  2.67741  2.69355  4.24690  2.90347  2.73739  3.18146  2.89801  2.37887  2.77519  2.98518  4.58477  3.61503
          0.00642  5.44807  6.17041  0.61958  0.77255  0.48576  0.95510
    544   2.18890  3.66905  4.14381  3.57268  3.90305  4.14462  4.41070  2.66492  3.00373  1.59618  3.88468  3.28887  4.52153  3.79821  2.26065  2.23791  2.95204  2.60787  5.36921  4.14865    914 l - - -
          2.68618  4.42225  2.77519  2.73123  3.46354  2.40513  3.72494  3.29354  2.67741  2.69355  4.24690  2.90347  2.73739  3.18146  2.89801  2.37887  2.77519  2.98518  4.58477  3.61503
          0.00642  5.44807  6.17041  0.61958  0.77255  0.48576  0.95510
    545   5.55546  6.41001  6.30349  6.29083  0.74365  5.95900  1.24480  5.11823  6.05037  3.27984  5.61838  5.45356  6.19988  5.64468  5.81007  5.37094  5.73708  5.07425  4.58959  1.97970    915 f - - -
          2.68618  4.42225  2.77519  2.73123  3.46354  2.40513  3.72494  3.29354  2.67741  2.69355  4.24690  2.90347  2.73739  3.18146  2.89801  2.37887  2.77519  2.98518  4.58477  3.61503
          0.00642  5.44807  6.17041  0.61958  0.77255  0.48576  0.95510
    546   2.38093  5.05776  5.83261  5.29759  4.37453  5.20191  5.71599  1.55926  5.16582  2.13798  4.23274  5.36275  5.50180  5.36094  5.24938  4.56793  2.86180  0.84858  6.15813  4.95568    916 v - - -
          2.68618  4.42225  2.77519  2.73123  3.46354  2.40513  3.72494  3.29354  2.67741  2.69355  4.24690  2.90347  2.73739  3.18146  2.89801  2.37887  2.77519  2.98518  4.58477  3.61503
          0.00642  5.44807  6.17041  0.61958  0.77255  0.48576  0.95510
    547   3.17238  5.29945  3.62677  3.05438  4.53073  4.00828  2.64660  3.93211  2.53149  2.32263  2.04643  3.55600  3.45914  3.35300  1.56355  2.59603  3.39858  3.62826  5.79845  4.49178    917 r - - -
          2.68618  4.42225  2.77519  2.73123  3.46354  2.40513  3.72494  3.29354  2.67741  2.69355  4.24690  2.90347  2.73739  3.18146  2.89801  2.37887  2.77519  2.98518  4.58477  3.61503
          0.00642  5.44807  6.17041  0.61958  0.77255  0.48576  0.95510
    548   3.10744  5.61711  2.93754  2.03716  4.96605  3.87600  3.57445  4.45047  1.42099  3.92115  4.65799  3.34302  4.26994  2.37331  1.96339  2.62009  3.11861  4.01009  6.04466  4.63735    918 k - - -
          2.68618  4.42225  2.77519  2.73123  3.46354  2.40513  3.72494  3.29354  2.67741  2.69355  4.24690  2.90347  2.73739  3.18146  2.89801  2.37887  2.77519  2.98518  4.58477  3.61503
          0.00642  5.44807  6.17041  0.61958  0.77255  0.48576  0.95510
    549   3.10853  5.23902  3.55457  2.99549  3.21628  3.95540  1.83727  3.03806  2.33612  2.72454  4.31542  2.30656  4.34385  2.06332  3.43258  3.16296  3.33964  3.56089  5.74377  3.03536    919 h - - -
          2.68618  4.42225  2.77519  2.73123  3.46354  2.40513  3.72494  3.29354  2.67741  2.69355  4.24690  2.90347  2.73739  3.18146  2.89801  2.37887  2.77519  2.98518  4.58477  3.61503
          0.00642  5.44807  6.17041  0.61958  0.77255  0.48576  0.95510
    550   2.75923  5.59713  3.33512  2.55057  4.94234  2.61041  2.96000  4.42828  2.22295  3.90239  4.63779  2.52292  2.80054  2.76776  1.81419  2.69714  2.92148  3.98785  6.02965  3.58371    920 r - - -
          2.68618  4.42225  2.77519  2.73123  3.46354  2.40513  3.72494  3.29354  2.67741  2.69355  4.24690  2.90347  2.73739  3.18146  2.89801  2.37887  2.77519  2.98518  4.58477  3.61503
          0.00642  5.44807  6.17041  0.61958  0.77255  0.48576  0.95510
    551   3.15633  3.17362  5.10861  4.49411  2.42420  4.32458  4.65757  2.21938  4.28155  1.92896  3.65129  4.48325  2.76636  3.48803  4.29378  3.63541  2.95137  1.61470  5.15456  2.39086    921 v - - -
          2.68618  4.42225  2.77519  2.73123  3.46354  2.40513  3.72494  3.29354  2.67741  2.69355  4.24690  2.90347  2.73739  3.18146  2.89801  2.37887  2.77519  2.98518  4.58477  3.61503
          0.00642  5.44807  6.17041  0.61958  0.77255  0.48576  0.95510
    552   2.80551  3.01720  5.11635  4.50132  3.09307  3.52252  3.05630  1.79996  4.28704  1.56084  3.65044  4.48663  4.68909  4.41896  4.29654  3.63659  3.38852  1.68683  5.15359  3.23259    922 l - - -
          2.68618  4.42225  2.77519  2.73123  3.46354  2.40513  3.72494  3.29354  2.67741  2.69355  4.24690  2.90347  2.73739  3.18146  2.89801  2.37887  2.77519  2.98518  4.58477  3.61503
          0.00642  5.44807  6.17041  0.61958  0.77255  0.48576  0.95510
    553   0.77241  3.61135  4.80414  4.34178  4.86555  2.29293  5.17397  4.25427  4.27636  3.96472  3.33618  4.40616  4.70028  4.53016  4.54701  1.78806  2.92608  3.84558  6.28666  5.10050    923 a - - -
          2.68618  4.42225  2.77519  2.73123  3.46354  2.40513  3.72494  3.29354  2.67741  2.69355  4.24690  2.90347  2.73739  3.18146  2.89801  2.37887  2.77519  2.98518  4.58477  3.61503
          0.00642  5.44807  6.17041  0.61958  0.77255  0.48576  0.95510
    554   4.11915  6.91780  0.43554  2.24328  6.16594  4.19774  4.84011  5.76179  3.07229  5.18404  6.08030  3.12089  4.88365  4.01935  4.70981  3.04389  4.43157  5.27167  7.32832  5.70024    924 D - - -
          2.68618  4.42225  2.77519  2.73123  3.46354  2.40513  3.72494  3.29354  2.67741  2.69355  4.24690  2.90347  2.73739  3.18146  2.89801  2.37887  2.77519  2.98518  4.58477  3.61503
          0.00642  5.44807  6.17041  0.61958  0.77255  0.48576  0.95510
    555   2.32307  2.56320  3.43091  2.87386  2.95153  2.16156  4.09854  4.11767  2.41359  3.68153  4.46867  2.97022  4.29310  2.84055  2.27750  2.30110  3.32521  3.75881  5.88687  3.83422    925 g - - -
          2.68618  4.42225  2.77519  2.73123  3.46354  2.40513  3.72494  3.29354  2.67741  2.69355  4.24690  2.90347  2.73739  3.18146  2.89801  2.37887  2.77519  2.98518  4.58477  3.61503
          0.00642  5.44807  6.17041  0.61958  0.77255  0.48576  0.95510
    556   3.08683  5.58565  2.72641  2.57139  4.92586  3.86233  2.30943  3.54866  2.53382  3.88879  3.37053  2.93065  4.25569  1.63476  2.64474  2.75976  3.31796  3.97368  6.02119  2.75149    926 q - - -
          2.68618  4.42225  2.77519  2.73123  3.46354  2.40513  3.72494  3.29354  2.67741  2.69355  4.24690  2.90347  2.73739  3.18146  2.89801  2.37887  2.77519  2.98518  4.58477  3.61503
          0.00642  5.44807  6.17041  0.61958  0.77255  0.48576  0.95510
    557   3.53422  3.75809  5.54227  4.95568  3.96560  4.80288  5.18940  1.65671  4.76931  1.69124  1.58429  4.96837  5.12831  4.90393  4.79253  4.13504  3.06572  1.56594  5.63641  4.46652    927 v - - -
          2.68618  4.42225  2.77519  2.73123  3.46354  2.40513  3.72494  3.29354  2.67741  2.69355  4.24690  2.90347  2.73739  3.18146  2.89801  2.37887  2.77519  2.98518  4.58477  3.61503
          0.00642  5.44807  6.17041  0.61958  0.77255  0.48576  0.95510
    558   2.44815  5.45974  3.04508  2.84484  4.75003  3.17162  3.76593  4.19909  2.84385  3.03803  4.51531  3.08543  1.31980  2.83667  2.91713  2.86411  3.32287  3.22533  5.92672  3.30655    928 p - - -
          2.68618  4.42225  2.77519  2.73123  3.46354  2.40513  3.72494  3.29354  2.67741  2.69355  4.24690  2.90347  2.73739  3.18146  2.89801  2.37887  2.77519  2.98518  4.58477  3.61503
          0.00642  5.44807  6.17041  0.61958  0.77255  0.48576  0.95510
    559   2.62084  5.51842  2.33143  2.45447  3.64971  3.87567  3.17948  3.14343  2.55597  3.28401  4.56775  3.35688  3.50437  2.59815  2.89545  2.38840  2.72339  3.32230  2.46650  4.58056    929 d - - -
          2.68618  4.42225  2.77519  2.73123  3.46354  2.40513  3.72494  3.29354  2.67741  2.69355  4.24690  2.90347  2.73739  3.18146  2.89801  2.37887  2.77519  2.98518  4.58477  3.61503
          0.00642  5.44807  6.17041  0.61958  0.77255  0.48576  0.95510
    560   1.23628  3.76490  3.88933  2.88434  4.08035  4.06762  4.31804  3.44777  3.28969  2.64410  4.02899  3.76049  4.45331  3.60500  2.89191  2.43600  2.27659  2.54223  5.50098  4.25163    930 a - - -
          2.68618  4.42225  2.77519  2.73123  3.46354  2.40513  3.72494  3.29354  2.67741  2.69355  4.24690  2.90347  2.73739  3.18146  2.89801  2.37887  2.77519  2.98518  4.58477  3.61503
          0.00642  5.44807  6.17041  0.61958  0.77255  0.48576  0.95510
    561   3.32509  1.01841  5.26858  4.67370  3.07060  4.49089  4.87406  2.94579  4.47408  1.62847  3.76123  4.67126  4.86398  4.60625  4.49825  3.18345  3.56965  2.19173  5.35528  4.17162    931 c - - -
          2.68618  4.42225  2.77519  2.73123  3.46354  2.40513  3.72494  3.29354  2.67741  2.69355  4.24690  2.90347  2.73739  3.18146  2.89801  2.37887  2.77519  2.98518  4.58477  3.61503
          0.00642  5.44807  6.17041  0.61958  0.77255  0.48576  0.95510
    562   3.10490  2.90562  3.59878  1.89469  3.47451  3.96923  3.63783  3.77082  2.79981  2.12675  3.63710  3.53971  4.35681  2.68827  2.20182  2.55411  3.33631  3.01381  5.69887  3.47611    932 e - - -
          2.68618  4.42225  2.77519  2.73123  3.46354  2.40513  3.72494  3.29354  2.67741  2.69355  4.24690  2.90347  2.73739  3.18146  2.89801  2.37887  2.77519  2.98518  4.58477  3.61503
          0.00642  5.44807  6.17041  0.61958  0.77255  0.48576  0.95510
    563   1.93710  5.44139  3.41115  2.02224  4.72523  3.89324  4.08809  4.17014  2.85256  2.47887  2.70481  2.95055  4.28498  2.36615  2.68960  2.78170  2.59569  3.25507  5.91258  4.54201    933 a - - -
          2.68618  4.42225  2.77519  2.73123  3.46354  2.40513  3.72494  3.29354  2.67741  2.69355  4.24690  2.90347  2.73739  3.18146  2.89801  2.37887  2.77519  2.98518  4.58477  3.61503
          0.00642  5.44807  6.17041  0.61958  0.77255  0.48576  0.95510
    564   5.76333  6.72126  6.42585  6.46379  0.07840  5.73942  5.46603  5.47874  6.43258  4.55836  6.01926  6.11218  6.25803  6.30143  6.22719  5.85807  6.09878  5.51329  5.55837  3.87191    934 F - - -
          2.68618  4.42225  2.77519  2.73123  3.46354  2.40513  3.72494  3.29354  2.67741  2.69355  4.24690  2.90347  2.73739  3.18146  2.89801  2.37887  2.77519  2.98518  4.58477  3.61503
          0.00642  5.44807  6.17041  0.61958  0.77255  0.48576  0.95510
    565   1.79422  3.47265  5.09767  4.49308  3.69727  4.37091  4.71874  2.36484  4.29855  2.08077  3.71339  4.51460  4.73780  4.44701  4.33721  2.53055  2.87912  1.27529  5.23543  4.05658    935 v - - -
          2.68618  4.42225  2.77519  2.73123  3.46354  2.40513  3.72494  3.29354  2.67741  2.69355  4.24690  2.90347  2.73739  3.18146  2.89801  2.37887  2.77519  2.98518  4.58477  3.61503
          0.00642  5.44807  6.17041  0.61958  0.77255  0.48576  0.95510
    566   2.56326  5.58836  2.62638  2.12849  4.92984  3.86139  3.48605  3.56628  2.10662  2.88241  3.65899  2.88635  4.25477  2.52950  1.90877  3.05024  3.31744  3.13654  6.02318  4.61444    936 r - - -
          2.68618  4.42225  2.77519  2.73123  3.46354  2.40513  3.72494  3.29354  2.67741  2.69355  4.24690  2.90347  2.73739  3.18146  2.89801  2.37887  2.77519  2.98518  4.58477  3.61503
          0.00642  5.44807  6.17041  0.61958  0.77255  0.48576  0.95510
    567   2.41345  5.58787  3.15679  1.76635  3.52207  3.28034  3.36915  4.41243  2.31239  2.78798  4.62952  2.88486  4.25481  2.21589  2.47591  3.05029  3.15908  3.12672  6.02282  4.61418    937 e - - -
          2.68618  4.42225  2.77519  2.73123  3.46354  2.40513  3.72494  3.29354  2.67741  2.69355  4.24690  2.90347  2.73739  3.18146  2.89801  2.37887  2.77519  2.98518  4.58477  3.61503
          0.00642  5.44807  6.17041  0.61958  0.77255  0.48576  0.95510
    568   2.87275  3.61348  3.42374  2.86648  3.61323  3.89973  1.54026  4.14645  2.09201  3.70304  4.48611  2.63657  4.29111  2.87885  2.99791  2.77925  3.32673  3.78144  5.90121  2.58504    938 h - - -
          2.68618  4.42225  2.77519  2.73123  3.46354  2.40513  3.72494  3.29354  2.67741  2.69355  4.24690  2.90347  2.73739  3.18146  2.89801  2.37887  2.77519  2.98518  4.58477  3.61503
          0.00642  5.44807  6.17041  0.61958  0.77255  0.48576  0.95510
    569   1.99836  5.57845  3.35235  2.55691  4.91415  1.36689  3.35149  4.39103  2.21555  3.87982  4.62453  3.34633  3.44694  3.16352  2.96268  2.81467  3.06468  3.96469  6.01862  4.61643    939 g - - -
          2.68618  4.42225  2.77519  2.73123  3.46354  2.40513  3.72494  3.29354  2.67741  2.69355  4.24690  2.90347  2.73739  3.18146  2.89801  2.37887  2.77519  2.98518  4.58477  3.61503
          0.00642  5.44807  6.17041  0.61958  0.77255  0.48576  0.95510
    570   2.54905  4.45791  2.88559  2.33762  3.76579  3.30966  4.04705  4.42535  1.92523  3.90031  4.63608  2.95626  3.04090  2.31667  2.38794  2.78857  2.37827  3.31723  6.02829  4.61767    940 k - - -
          2.68618  4.42225  2.77519  2.73123  3.46354  2.40513  3.72494  3.29354  2.67741  2.69355  4.24690  2.90347  2.73739  3.18146  2.89801  2.37887  2.77519  2.98518  4.58477  3.61503
          0.00642  5.44807  6.17041  0.61958  0.77255  0.48576  0.95510
    571   2.90270  4.19249  2.61257  1.49791  3.72890  3.87231  4.06226  3.83825  2.31710  2.99109  4.58217  3.35054  4.26513  2.57472  2.55531  3.06330  2.96201  3.91114  2.83214  4.58852    941 e - - -
          2.68618  4.42225  2.77519  2.73123  3.46354  2.40513  3.72494  3.29354  2.67741  2.69355  4.24690  2.90347  2.73739  3.18146  2.89801  2.37887  2.77519  2.98518  4.58477  3.61503
          0.00642  5.44807  6.17041  0.61958  0.77255  0.48576  0.95510
    572   3.88795  3.84356  5.90234  5.31778  3.33448  5.19765  5.56874  1.22989  5.14510  0.97107  3.05576  5.36877  5.44111  5.19504  5.13957  4.54537  4.11612  2.09552  5.87381  4.77682    942 l - - -
          2.68618  4.42225  2.77519  2.73123  3.46354  2.40513  3.72494  3.29354  2.67741  2.69355  4.24690  2.90347  2.73739  3.18146  2.89801  2.37887  2.77519  2.98518  4.58477  3.61503
          0.00642  5.44807  6.17041  0.61958  0.77255  0.48576  0.95510
    573   2.16710  4.89544  3.28881  2.91820  4.04055  3.06973  3.18747  2.59624  2.92695  1.95096  3.17434  3.78323  4.46174  3.62862  3.12344  3.31885  3.35409  1.74582  5.47015  4.22592    943 v - - -
          2.68618  4.42225  2.77519  2.73123  3.46354  2.40513  3.72494  3.29354  2.67741  2.69355  4.24690  2.90347  2.73739  3.18146  2.89801  2.37887  2.77519  2.98518  4.58477  3.61503
          0.00642  5.44807  6.17041  0.61958  0.77255  0.48576  0.95510
    574   2.39612  3.41457  3.35822  1.93837  3.66249  2.70225  3.35413  4.33876  2.22235  3.05778  4.59128  3.34655  4.26309  2.48519  2.24876  2.87300  3.03579  3.32999  5.99082  4.59349    944 e - - -
          2.68618  4.42225  2.77519  2.73123  3.46354  2.40513  3.72494  3.29354  2.67741  2.69355  4.24690  2.90347  2.73739  3.18146  2.89801  2.37887  2.77519  2.98518  4.58477  3.61503
          0.00642  5.44807  6.17041  0.61958  0.77255  0.48576  0.95510
    575   2.28101  5.59604  2.29536  2.77937  4.94083  2.97310  2.64234  4.42658  1.88178  3.27481  4.63679  2.53568  4.25344  2.94186  2.44608  2.74893  3.11312  3.98653  6.02888  3.58360    945 k - - -
          2.68636  4.42243  2.77537  2.73141  3.46372  2.40509  3.72512  3.29372  2.67759  2.69373  4.24708  2.90365  2.73588  3.18164  2.89745  2.37892  2.77537  2.98536  4.58495  3.61521
          0.38554  1.25759  3.33601  0.06558  2.75702  0.48576  0.95510
    576   2.38185  5.58337  2.69445  2.11020  4.92954  2.61678  3.24129  4.41641  2.51008  3.88912  4.62380  1.90316  3.48442  2.83327  2.66141  2.34824  3.30097  3.97461  6.01532  4.60351    947 n - - -
          2.68618  4.42225  2.77519  2.73123  3.46354  2.40513  3.72494  3.29354  2.67741  2.69355  4.24690  2.90347  2.73739  3.18146  2.89801  2.37887  2.77519  2.98518  4.58477  3.61503
          0.00664  5.41401  6.13635  0.61958  0.77255  0.62362  0.76787
    577   3.00745  5.06361  5.52765  4.92374  3.08370  4.90290  5.20636  3.08291  4.72644  0.51035  2.63297  5.01798  5.17896  4.82199  3.36833  4.22598  3.93341  3.13434  5.59154  4.48395    948 L - - -
          2.68618  4.42225  2.77519  2.73123  3.46354  2.40513  3.72494  3.29354  2.67741  2.69355  4.24690  2.90347  2.73739  3.18146  2.89801  2.37887  2.77519  2.98518  4.58477  3.61503
          0.00664  5.41401  6.13635  0.61958  0.77255  0.40831  1.09296
    578   2.59786  3.48589  4.80040  4.20411  3.05452  4.28112  4.59621  2.50048  3.56035  2.39099  3.69839  4.33371  3.80331  4.24076  1.33129  3.57745  3.38247  2.83219  3.11941  2.35371    949 r - - -
          2.68618  4.42225  2.77519  2.73123  3.46354  2.40513  3.72494  3.29354  2.67741  2.69355  4.24690  2.90347  2.73739  3.18146  2.89801  2.37887  2.77519  2.98518  4.58477  3.61503
          0.00642  5.44807  6.17041  0.61958  0.77255  0.48576  0.95510
    579   3.08999  5.57811  3.34779  2.52886  4.91470  3.86675  3.04342  4.39385  2.54454  3.87922  4.62121  2.32084  3.44610  2.35696  1.57157  3.05649  3.00895  3.29796  2.98216  3.81786    950 r - - -
          2.68618  4.42225  2.77519  2.73123  3.46354  2.40513  3.72494  3.29354  2.67741  2.69355  4.24690  2.90347  2.73739  3.18146  2.89801  2.37887  2.77519  2.98518  4.58477  3.61503
          0.00642  5.44807  6.17041  0.61958  0.77255  0.48576  0.95510
    580   2.04423  2.52393  3.48971  2.62921  4.56500  3.53193  4.13183  3.98491  2.92727  3.14897  4.39081  1.50793  4.31740  2.62019  3.39308  3.12883  2.75416  3.17532  5.82048  4.48113    951 n - - -
          2.68618  4.42225  2.77519  2.73123  3.46354  2.40513  3.72494  3.29354  2.67741  2.69355  4.24690  2.90347  2.73739  3.18146  2.89801  2.37887  2.77519  2.98518  4.58477  3.61503
          0.00642  5.44807  6.17041  0.61958  0.77255  0.48576  0.95510
    581   5.17851  6.18032  6.26566  6.14316  0.86657  5.82829  4.58196  4.61083  5.91258  1.16794  5.11893  5.43806  6.06845  5.57226  5.70211  5.22343  5.37400  4.62869  2.27386  2.42444    952 f - - -
          2.68618  4.42225  2.77519  2.73123  3.46354  2.40513  3.72494  3.29354  2.67741  2.69355  4.24690  2.90347  2.73739  3.18146  2.89801  2.37887  2.77519  2.98518  4.58477  3.61503
          0.00642  5.44807  6.17041  0.61958  0.77255  0.48576  0.95510
    582   3.17073  4.56373  5.01148  4.40494  3.65646  3.36701  4.65703  2.43940  4.21562  1.34202  2.65295  4.44948  4.69244  4.37126  2.55921  3.63525  2.53239  1.68872  5.18796  4.00953    953 l - - -
          2.68618  4.42225  2.77519  2.73123  3.46354  2.40513  3.72494  3.29354  2.67741  2.69355  4.24690  2.90347  2.73739  3.18146  2.89801  2.37887  2.77519  2.98518  4.58477  3.61503
          0.00642  5.44807  6.17041  0.61958  0.77255  0.48576  0.95510
    583   2.50151  4.61239  4.65166  4.06258  3.19116  3.36515  3.54703  2.54891  3.20880  1.05488  3.36509  4.25338  4.62488  4.14904  3.30842  2.76430  3.37885  2.53892  5.22484  4.03474    954 l - - -
          2.68618  4.42225  2.77519  2.73123  3.46354  2.40513  3.72494  3.29354  2.67741  2.69355  4.24690  2.90347  2.73739  3.18146  2.89801  2.37887  2.77519  2.98518  4.58477  3.61503
          0.00642  5.44807  6.17041  0.61958  0.77255  0.48576  0.95510
    584   3.55147  5.11987  4.58138  4.04053  1.92376  4.52829  0.83482  3.61544  3.93509  3.27038  3.34301  4.30863  3.79569  3.24784  4.19979  3.80396  3.78028  3.41814  5.01748  2.94388    955 h - - -
          2.68618  4.42225  2.77519  2.73123  3.46354  2.40513  3.72494  3.29354  2.67741  2.69355  4.24690  2.90347  2.73739  3.18146  2.89801  2.37887  2.77519  2.98518  4.58477  3.61503
          0.00642  5.44807  6.17041  0.61958  0.77255  0.48576  0.95510
    585   3.60786  3.55906  5.56708  4.95597  3.27398  4.81385  5.13729  2.66810  4.75564  0.71811  1.83601  4.97705  3.86753  4.82256  4.74658  4.13734  3.83305  2.84379  5.51931  4.40229    956 l - - -
          2.68618  4.42225  2.77519  2.73123  3.46354  2.40513  3.72494  3.29354  2.67741  2.69355  4.24690  2.90347  2.73739  3.18146  2.89801  2.37887  2.77519  2.98518  4.58477  3.61503
          0.00642  5.44807  6.17041  0.61958  0.77255  0.48576  0.95510
    586   2.31348  3.48887  5.01701  4.40842  3.21575  3.80192  3.50752  2.27649  4.21509  1.98647  2.93386  4.44070  4.67658  3.66823  3.35834  3.30758  2.48781  1.48657  5.16467  3.98629    957 v - - -
          2.68618  4.42225  2.77519  2.73123  3.46354  2.40513  3.72494  3.29354  2.67741  2.69355  4.24690  2.90347  2.73739  3.18146  2.89801  2.37887  2.77519  2.98518  4.58477  3.61503
          0.00642  5.44807  6.17041  0.61958  0.77255  0.48576  0.95510
    587   2.75762  5.42802  3.42638  2.86949  4.70952  3.90067  4.09736  3.38731  1.96183  3.70677  4.48978  1.44609  4.29304  3.22130  3.06101  2.30140  2.73705  2.62118  5.90484  4.53936    958 n - - -
          2.68618  4.42225  2.77519  2.73123  3.46354  2.40513  3.72494  3.29354  2.67741  2.69355  4.24690  2.90347  2.73739  3.18146  2.89801  2.37887  2.77519  2.98518  4.58477  3.61503
          0.00642  5.44807  6.17041  0.61958  0.77255  0.48576  0.95510
    588   3.26310  5.38096  5.99449  5.39588  3.12358  5.33411  5.64634  3.12506  5.22218  0.40685  2.57301  5.49450  5.52550  5.19885  5.19799  4.68177  3.51292  3.28858  5.86475  4.82761    959 L - - -
          2.68618  4.42225  2.77519  2.73123  3.46354  2.40513  3.72494  3.29354  2.67741  2.69355  4.24690  2.90347  2.73739  3.18146  2.89801  2.37887  2.77519  2.98518  4.58477  3.61503
          0.00642  5.44807  6.17041  0.61958  0.77255  0.48576  0.95510
    589   3.70241  5.06255  5.32513  4.80367  2.09383  4.76820  2.30048  3.52963  4.62226  2.70459  4.19088  4.74495  5.11540  4.71498  2.84262  4.08403  3.93063  2.46597  1.39451  1.88679    960 w - - -
          2.68618  4.42225  2.77519  2.73123  3.46354  2.40513  3.72494  3.29354  2.67741  2.69355  4.24690  2.90347  2.73739  3.18146  2.89801  2.37887  2.77519  2.98518  4.58477  3.61503
          0.00642  5.44807  6.17041  0.61958  0.77255  0.48576  0.95510
    590   2.51247  5.63820  1.35167  2.37781  4.97725  3.88270  4.08897  3.49969  2.83621  3.94117  4.68293  1.98790  4.28908  3.18947  2.49722  2.75350  3.36621  4.02609  6.07367  4.66111    961 d - - -
          2.68618  4.42225  2.77519  2.73123  3.46354  2.40513  3.72494  3.29354  2.67741  2.69355  4.24690  2.90347  2.73739  3.18146  2.89801  2.37887  2.77519  2.98518  4.58477  3.61503
          0.00642  5.44807  6.17041  0.61958  0.77255  0.48576  0.95510
    591   3.13047  3.73614  3.21484  3.30034  1.61576  4.06938  1.95666  3.47507  3.26762  2.91709  4.04878  2.98928  4.45152  3.58518  3.08547  2.91619  3.36205  3.23509  5.49245  2.40825    962 f - - -
          2.68618  4.42225  2.77519  2.73123  3.46354  2.40513  3.72494  3.29354  2.67741  2.69355  4.24690  2.90347  2.73739  3.18146  2.89801  2.37887  2.77519  2.98518  4.58477  3.61503
          0.00642  5.44807  6.17041  0.61958  0.77255  0.48576  0.95510
    592   2.55421  4.43817  3.36081  2.80502  4.88303  1.61548  3.09267  4.35543  2.54628  3.85368  4.60258  2.76796  4.26578  3.16565  2.29532  1.99958  2.92122  3.93654  6.00038  4.60223    963 g - - -
          2.68618  4.42225  2.77519  2.73123  3.46354  2.40513  3.72494  3.29354  2.67741  2.69355  4.24690  2.90347  2.73739  3.18146  2.89801  2.37887  2.77519  2.98518  4.58477  3.61503
          0.00642  5.44807  6.17041  0.61958  0.77255  0.48576  0.95510
    593   3.06541  5.02470  5.63705  5.04409  3.86722  4.93834  5.28216  2.71995  4.85919  0.58005  3.75837  5.09044  5.22795  4.94715  4.87440  4.27042  3.92770  1.91414  5.66343  3.32633    964 L - - -
          2.68618  4.42225  2.77519  2.73123  3.46354  2.40513  3.72494  3.29354  2.67741  2.69355  4.24690  2.90347  2.73739  3.18146  2.89801  2.37887  2.77519  2.98518  4.58477  3.61503
          0.00642  5.44807  6.17041  0.61958  0.77255  0.48576  0.95510
    594   3.18850  5.30427  6.13691  5.60095  4.24371  5.53412  6.02100  1.11165  5.47985  0.99668  3.47476  5.70317  5.73550  5.56564  5.51955  4.91897  4.31208  1.88880  6.27256  5.16722    965 l - - -
          2.68618  4.42225  2.77519  2.73123  3.46354  2.40513  3.72494  3.29354  2.67741  2.69355  4.24690  2.90347  2.73739  3.18146  2.89801  2.37887  2.77519  2.98518  4.58477  3.61503
          0.00642  5.44807  6.17041  0.61958  0.77255  0.48576  0.95510
    595   2.57026  5.60630  1.91334  2.56814  4.95136  3.06413  4.05374  4.43782  2.48396  3.91164  4.64743  2.30394  4.25916  3.15048  2.71661  1.73527  2.66251  3.99703  6.03889  4.62704    966 s - - -
          2.68618  4.42225  2.77519  2.73123  3.46354  2.40513  3.72494  3.29354  2.67741  2.69355  4.24690  2.90347  2.73739  3.18146  2.89801  2.37887  2.77519  2.98518  4.58477  3.61503
          0.00642  5.44807  6.17041  0.61958  0.77255  0.48576  0.95510
    596   1.60891  5.56280  2.92824  2.58661  4.89335  2.97626  4.05575  3.71781  2.79646  3.60228  4.60756  3.34019  2.18463  2.83459  2.89961  2.11019  2.91592  3.94567  6.00455  4.60261    967 a - - -
          2.68618  4.42225  2.77519  2.73123  3.46354  2.40513  3.72494  3.29354  2.67741  2.69355  4.24690  2.90347  2.73739  3.18146  2.89801  2.37887  2.77519  2.98518  4.58477  3.61503
          0.00642  5.44807  6.17041  0.61958  0.77255  0.48576  0.95510
    597   2.62396  3.66670  2.32615  2.26620  4.93018  3.22828  3.01287  4.41371  2.78470  3.89239  3.84694  3.33005  3.13079  2.71165  2.09556  2.15439  2.91579  3.63171  6.02336  3.86247    968 r - - -
          2.68618  4.42225  2.77519  2.73123  3.46354  2.40513  3.72494  3.29354  2.67741  2.69355  4.24690  2.90347  2.73739  3.18146  2.89801  2.37887  2.77519  2.98518  4.58477  3.61503
          0.00642  5.44807  6.17041  0.61958  0.77255  0.48576  0.95510
    598   2.03885  4.42721  2.48528  2.83052  4.78692  3.26043  3.28551  4.24251  2.83021  3.06754  4.53931  3.37008  4.27502  2.29107  2.75326  2.84992  1.81491  2.91938  5.94704  4.56483    969 t - - -
          2.68618  4.42225  2.77519  2.73123  3.46354  2.40513  3.72494  3.29354  2.67741  2.69355  4.24690  2.90347  2.73739  3.18146  2.89801  2.37887  2.77519  2.98518  4.58477  3.61503
          0.00642  5.44807  6.17041  0.61958  0.77255  0.48576  0.95510
    599   2.81274  4.55889  5.13905  4.52692  3.65709  4.36119  4.69816  1.33730  4.31693  2.11675  2.26218  4.51919  4.72298  4.45199  4.33155  3.07676  2.96611  1.68241  5.19420  3.47338    970 i - - -
          2.68618  4.42225  2.77519  2.73123  3.46354  2.40513  3.72494  3.29354  2.67741  2.69355  4.24690  2.90347  2.73739  3.18146  2.89801  2.37887  2.77519  2.98518  4.58477  3.61503
          0.02718  5.44807  3.79362  0.61958  0.77255  0.48576  0.95510
    600   2.74950  5.38796  2.16591  2.86693  3.94208  3.89228  3.15531  2.56128  2.58812  2.66873  3.48802  2.54395  4.28348  2.81792  2.77896  2.86558  2.73436  3.73718  5.86889  2.77205    971 d - - -
          2.68618  4.42225  2.77519  2.73123  3.46354  2.40513  3.72494  3.29354  2.67741  2.69355  4.24690  2.90347  2.73739  3.18146  2.89801  2.37887  2.77519  2.98518  4.58477  3.61503
          0.00655  5.42743  6.14978  0.61958  0.77255  0.57207  0.83092
    601   2.62479  5.58841  2.21563  2.35151  4.93465  3.33705  3.38720  3.88089  2.04868  3.89419  4.05485  2.59319  3.66515  2.47026  2.47685  2.35661  2.79781  3.97968  6.02040  4.60875    972 k - - -
          2.68618  4.42225  2.77519  2.73123  3.46354  2.40513  3.72494  3.29354  2.67741  2.69355  4.24690  2.90347  2.73739  3.18146  2.89801  2.37887  2.77519  2.98518  4.58477  3.61503
          0.00655  5.42743  6.14978  0.61958  0.77255  0.57207  0.83092
    602   2.58956  1.58227  5.04073  4.43343  3.64597  4.31820  4.65671  2.31222  4.23780  2.04343  3.66813  3.80989  4.68525  4.38578  4.27678  3.22695  2.34235  1.79522  5.17639  3.99814    973 c - - -
          2.68618  4.42225  2.77519  2.73123  3.46354  2.40513  3.72494  3.29354  2.67741  2.69355  4.24690  2.90347  2.73739  3.18146  2.89801  2.37887  2.77519  2.98518  4.58477  3.61503
          0.00655  5.42743  6.14978  0.61958  0.77255  0.57207  0.83092
    603   3.17710  3.74265  5.08747  4.47821  3.65239  4.34766  4.68250  1.92952  4.27757  1.74425  1.77375  2.57707  4.70947  4.42020  4.30720  3.65804  2.31245  2.24018  5.19062  4.01352    974 l - - -
          2.68618  4.42225  2.77519  2.73123  3.46354  2.40513  3.72494  3.29354  2.67741  2.69355  4.24690  2.90347  2.73739  3.18146  2.89801  2.37887  2.77519  2.98518  4.58477  3.61503
          0.00655  5.42743  6.14978  0.61958  0.77255  0.57207  0.83092
    604   2.46956  4.08433  3.34435  2.55470  4.86682  3.01211  4.04711  3.37366  1.98470  2.81629  4.58658  3.11705  4.25102  2.42679  2.23397  2.27956  2.51740  3.92119  5.98512  4.58605    975 k - - -
          2.68618  4.42225  2.77519  2.73123  3.46354  2.40513  3.72494  3.29354  2.67741  2.69355  4.24690  2.90347  2.73739  3.18146  2.89801  2.37887  2.77519  2.98518  4.58477  3.61503
          0.00655  5.42743  6.14978  0.61958  0.77255  0.57207  0.83092
    605   2.37472  3.11344  3.80732  2.65347  3.67815  4.03627  4.27214  1.80800  2.42006  3.17596  3.59558  3.69634  4.41923  2.58563  3.11257  2.56837  2.94049  2.44672  5.51826  4.25924    976 i - - -
          2.68618  4.42225  2.77519  2.73123  3.46354  2.40513  3.72494  3.29354  2.67741  2.69355  4.24690  2.90347  2.73739  3.18146  2.89801  2.37887  2.77519  2.98518  4.58477  3.61503
          0.00655  5.42743  6.14978  0.61958  0.77255  0.57207  0.83092
    606   2.86829  4.52714  5.07782  4.46518  2.41310  4.31381  4.64466  2.61990  4.25758  1.16043  3.64426  3.49201  4.67749  4.39488  4.27758  3.22615  3.37989  1.85592  5.14704  2.60613    977 l - - -
          2.68618  4.42225  2.77519  2.73123  3.46354  2.40513  3.72494  3.29354  2.67741  2.69355  4.24690  2.90347  2.73739  3.18146  2.89801  2.37887  2.77519  2.98518  4.58477  3.61503
          0.00655  5.42743  6.14978  0.61958  0.77255  0.57207  0.83092
    607   3.07687  5.58325  1.37866  2.15958  4.92646  3.59137  4.03824  3.77791  2.62857  2.90663  4.62446  2.78175  3.49174  2.44837  2.69154  3.03989  3.30806  3.59533  6.01696  4.60706    978 d - - -
          2.68618  4.42225  2.77519  2.73123  3.46354  2.40513  3.72494  3.29354  2.67741  2.69355  4.24690  2.90347  2.73739  3.18146  2.89801  2.37887  2.77519  2.98518  4.58477  3.61503
          0.00655  5.42743  6.14978  0.61958  0.77255  0.57207  0.83092
    608   2.57845  5.58898  2.43434  1.80636  4.93526  2.72367  3.51365  4.42210  2.38280  3.28145  4.62933  2.39492  3.49159  2.51586  2.51971  2.75514  3.30658  3.98027  6.02092  4.60920    979 e - - -
          2.68618  4.42225  2.77519  2.73123  3.46354  2.40513  3.72494  3.29354  2.67741  2.69355  4.24690  2.90347  2.73739  3.18146  2.89801  2.37887  2.77519  2.98518  4.58477  3.61503
          0.00655  5.42743  6.14978  0.61958  0.77255  0.57207  0.83092
    609   2.27146  4.79706  3.38122  3.44258  3.17407  4.08651  3.58066  2.64837  2.92266  1.93930  2.80967  3.33183  4.46516  2.53391  3.15839  3.33380  2.88685  2.36741  5.38178  3.02170    980 l - - -
          2.68618  4.42225  2.77519  2.73123  3.46354  2.40513  3.72494  3.29354  2.67741  2.69355  4.24690  2.90347  2.73739  3.18146  2.89801  2.37887  2.77519  2.98518  4.58477  3.61503
          0.00676  5.39589  6.11824  0.61958  0.77255  0.57207  0.83092
    610   2.11783  3.90916  2.87366  2.54913  4.81833  3.32672  4.03647  3.83878  2.02885  2.45668  3.92167  2.94449  4.23899  2.43307  2.33834  3.03746  3.29234  2.89468  5.95163  4.55845    981 k - - -
          2.68618  4.42225  2.77519  2.73123  3.46354  2.40513  3.72494  3.29354  2.67741  2.69355  4.24690  2.90347  2.73739  3.18146  2.89801  2.37887  2.77519  2.98518  4.58477  3.61503
          0.05663  5.39589  2.98544  0.61958  0.77255  0.57207  0.83092
    611   2.48221  5.54432  2.90548  2.39993  4.88927  2.82975  3.99481  3.71789  1.97924  3.84956  4.58503  2.47983  3.14146  1.90080  3.22237  2.57506  2.98335  3.43661  5.97708  4.56618    982 q - - -
          2.68618  4.42225  2.77519  2.73123  3.46354  2.40513  3.72494  3.29354  2.67741  2.69355  4.24690  2.90347  2.73739  3.18146  2.89801  2.37887  2.77519  2.98518  4.58477  3.61503
          0.04044  5.34637  3.35631  0.61958  0.77255  0.74238  0.64622
    612   2.08397  3.39878  2.65864  1.87424  4.84744  3.46459  3.96208  4.33165  2.17780  3.34575  3.95336  3.24319  3.18682  2.53849  2.66014  2.56313  3.23124  3.89415  5.93901  4.52956    983 e - - -
          2.68618  4.42225  2.77519  2.73123  3.46354  2.40513  3.72494  3.29354  2.67741  2.69355  4.24690  2.90347  2.73739  3.18146  2.89801  2.37887  2.77519  2.98518  4.58477  3.61503
          0.02725  5.27753  3.82683  0.61958  0.77255  0.83806  0.56660
    613   2.99203  5.44583  2.52697  2.28589  4.76773  3.28721  2.86765  3.70254  2.57053  2.66384  3.23694  3.25183  3.13896  2.71894  2.64696  2.37663  2.82977  2.88838  5.89264  3.81903    984 e - - -
          2.68618  4.42225  2.77519  2.73123  3.46354  2.40513  3.72494  3.29354  2.67741  2.69355  4.24690  2.90347  2.73739  3.18146  2.89801  2.37887  2.77519  2.98518  4.58477  3.61503
          0.00776  5.25804  5.98039  0.61958  0.77255  0.88732  0.53061
    614   2.29660  5.48311  2.83679  2.36697  4.82041  2.86494  3.95558  3.77445  2.28094  2.59879  4.52582  2.92349  2.72349  2.48193  2.89308  2.49788  3.22220  2.91507  5.92047  4.51425    985 k - - -
          2.68618  4.42225  2.77519  2.73123  3.46354  2.40513  3.72494  3.29354  2.67741  2.69355  4.24690  2.90347  2.73739  3.18146  2.89801  2.37887  2.77519  2.98518  4.58477  3.61503
          0.26383  5.25804  1.48417  0.61958  0.77255  0.88732  0.53061
    615   1.98020  3.70553  2.75748  2.35770  4.65839  3.24801  3.84985  4.12921  2.33508  2.81770  4.38166  3.13673  3.39081  2.45457  2.85946  2.70987  2.32557  3.71402  5.78118  4.38383    986 a - - -
          2.68618  4.42225  2.77519  2.73123  3.46354  2.40513  3.72494  3.29354  2.67741  2.69355  4.24690  2.90347  2.73739  3.18146  2.89801  2.37887  2.77519  2.98518  4.58477  3.61503
          0.01002  5.00423  5.72658  0.61958  0.77255  1.32402  0.30933
    616   2.11197  5.26153  3.01097  2.47244  4.55682  2.59834  2.95598  3.11767  2.62585  3.54541  4.31582  3.16468  3.02432  2.62247  3.10860  2.33005  2.60242  3.02165  5.72545  4.34677    987 a - - -
          2.68618  4.42225  2.77519  2.73123  3.46354  2.40513  3.72494  3.29354  2.67741  2.69355  4.24690  2.90347  2.73739  3.18146  2.89801  2.37887  2.77519  2.98518  4.58477  3.61503
          0.03809  5.00423  3.48479  0.61958  0.77255  1.32402  0.30933
    617   2.53920  5.34206  2.60836  1.90083  4.67268  3.64552  3.83419  3.31013  2.57473  3.28596  4.38655  2.80200  3.10633  2.32311  2.68272  2.68729  2.91870  2.74696  5.78349  4.38141    988 e - - -
          2.68618  4.42225  2.77519  2.73123  3.46354  2.40513  3.72494  3.29354  2.67741  2.69355  4.24690  2.90347  2.73739  3.18146  2.89801  2.37887  2.77519  2.98518  4.58477  3.61503
          0.12530  4.97645  2.19939  0.61958  0.77255  1.35702  0.29763
    618   2.83876  5.34191  3.05850  2.14738  4.68337  2.64631  3.79658  4.16698  2.36954  3.64517  4.38497  2.26085  2.95477  2.53948  2.83738  1.94662  3.07058  3.73091  5.77595  4.36643    989 s - - -
          2.68618  4.42225  2.77519  2.73123  3.46354  2.40513  3.72494  3.29354  2.67741  2.69355  4.24690  2.90347  2.73739  3.18146  2.89801  2.37887  2.77519  2.98518  4.58477  3.61503
          0.01155  4.86269  5.58504  0.61958  0.77255  1.02558  0.44409
    619   2.19769  4.59666  3.80252  3.23491  3.73437  2.52509  4.13977  2.50282  3.18630  2.33612  3.70424  3.63128  4.25932  2.66001  3.53230  2.70370  2.05990  2.36654  5.18469  3.95372    990 t - - -
          2.68543  4.42686  2.77858  2.73017  3.46739  2.40613  3.72815  3.29564  2.67640  2.69411  4.24679  2.90349  2.73624  3.17676  2.89638  2.37632  2.77502  2.98664  4.58212  3.61804
          1.28594  0.39995  2.93265  2.78179  0.06393  0.70794  0.67857
    620   2.61146  5.46314  1.96992  2.08843  4.80689  2.36971  3.90730  4.29378  2.45492  3.76787  4.50496  2.72227  4.11077  2.37961  3.14270  2.33105  3.18205  3.85323  5.89574  3.77230   1024 d - - -
          2.68618  4.42225  2.77519  2.73123  3.46354  2.40513  3.72494  3.29354  2.67741  2.69355  4.24690  2.90347  2.73739  3.18146  2.89801  2.37887  2.77519  2.98518  4.58477  3.61503
          0.10266  5.12725  2.38998  0.61958  0.77255  1.14930  0.38105
    621   2.65660  4.17945  3.17028  2.49590  4.64514  3.28935  3.86738  4.11082  2.26376  3.62198  3.90332  3.15692  2.17920  2.35185  2.90984  2.18365  2.33410  3.70411  5.77988  4.38756   1025 p - - -
          2.68618  4.42225  2.77519  2.73123  3.46354  2.40513  3.72494  3.29354  2.67741  2.69355  4.24690  2.90347  2.73739  3.18146  2.89801  2.37887  2.77519  2.98518  4.58477  3.61503
          0.00972  5.03431  5.75665  0.61958  0.77255  1.28591  0.32352
    622   2.40116  5.46673  3.28189  2.56544  4.82988  3.76683  3.90912  4.28920  1.56614  3.75614  4.51272  3.23888  4.15346  1.75435  2.32371  2.97640  2.64479  3.86927  5.86816  4.50128   1026 k - - -
          2.68618  4.42225  2.77519  2.73123  3.46354  2.40513  3.72494  3.29354  2.67741  2.69355  4.24690  2.90347  2.73739  3.18146  2.89801  2.37887  2.77519  2.98518  4.58477  3.61503
          0.00972  5.03431  5.75665  0.61958  0.77255  1.28591  0.32352
    623   2.56641  5.39944  2.98401  1.85938  4.74216  3.67187  3.85768  4.22435  2.22572  3.19710  4.44139  3.14074  4.06563  1.72984  2.46269  2.86318  2.74519  3.78896  5.83213  4.42557   1027 q - - -
          2.68618  4.42225  2.77519  2.73123  3.46354  2.40513  3.72494  3.29354  2.67741  2.69355  4.24690  2.90347  2.73739  3.18146  2.89801  2.37887  2.77519  2.98518  4.58477  3.61503
          0.08316  5.03431  2.61340  0.61958  0.77255  1.06736  0.42146
    624   2.29459  5.28111  3.14264  2.58645  4.59173  3.09129  3.83685  3.56893  2.49396  3.57171  4.33138  2.56423  2.91543  2.44570  2.42056  2.28733  2.74550  2.84973  5.73541  4.34657   1028 s - - -
          2.68340  4.41525  2.77666  2.73128  3.46709  2.40509  3.72594  3.29492  2.67672  2.69525  4.24772  2.90435  2.73799  3.18064  2.89614  2.37616  2.77587  2.98509  4.58960  3.61986
          1.10633  0.40163        *  2.87326  0.05817  0.00000        *
//
