# Supplementary material for: Uncoupled evolution of the Polycomb system and deep origin of non-canonical PRC1
Source: Commun Biol. 2023 Nov 10;6:1144. doi: 10.1038/s42003-023-05501-x (PMC10638273; doi:10.1038/s42003-023-05501-x)
Supplement: Supplementary file 7 — Supplementary Data 4 [file 42003_2023_5501_MOESM7_ESM.zip › Supplementary Data 4/SUZ12/SUZ12significanthitstrim10.aln]

>ACAPLA001272
MAP--------HRHPHT---------------------RSVQRNPK--FEQLQADHELFL
QAFEKPTQIYRFLRT----RNQIAPIFLHRTLSYMPQRC------------LRTS-RRKS
FKSDNLLEKE--EAKLKRAASAERTQGEYMNIFFNEFHQTRE------LTSESFVSVEAV
LLKVCH---------KRRKDVSS-PVKQVSLGRQK-----------VP------------
---------VNGIST---------ATAHDQTPCLSVP-----SSTFSPSN-------GQT
VKSFILLLRVQGERSLGRDYSSS--CNGVSEDQDEQPTKRRRLIRRDHAPGHTDTFTYTS
E----LVV-------LDREN--CLLTNGDYEVAMQE----------------------VR
P----------KVTTNGRHASWETLMDGKP-------VVPFESFQDQ---PT--------
--------LKFHLK---WSETALRSSMH-----QPSSSHHKATSLSSLGTLASSSGSGDD
SAKTTNHRSPVRINASKRDPTSAT------------AADSDANHP---------------
------QHVFYQFLYNNNTRQ--QTEA---RDNMLCPWCSINCRELYSLLKHLTTCHSRF
NFTYV---PCPNG------ARID----VTINEHY-----DGSY--------------AGN
P--------QNLTSHT----GYA---FHRNGPCRR--------------SPVTQILVVKY
--------TK-------------------R-------------------PLGTLAE----
----FQEGENKD---------YLITRP---------------------------------
---QISGHNRMYYHTHSLQPIRPQE-M--DLDSEDEIDPLWLQQRTSMMIDEFTDVNEGE
KELMKLWNLHCMEHN-FIADSHIPLACQLFIEKRGREL-L-RRNLYRNFLLHVVNMYDFS
LISQSVIVRTMLQLDRLKETITKERREMEA----------------VIKEEPKDPVAVAL
KEEKDGAESFTDAMEDV------------------------
>BRABEL017283
MAPHKVDN--GKRRKEPRTRTAGKKIGKPRSSVGSLKMENGKANGS--VQDLQKDHELFL
QAFEKPTQIYRFLRT----RHIVAPVFLQRNVTYMSQRF------------SRSHCRRKQ
FKVDSVLGDI-KVEEQKALSPPVQCTPRYLNLNFITFCWSQAD-NVDPAVVPQEVMVEAA
LLKICH---------KKRKDVLS-PMKHVSLGKIQ-----------VPC-----------
--------------V--------SADGASRGPSLSIP-----GECFQPSN--------GQ
IKSYVLVLRVTVTNSQPMGDED-------EDASGEPAPKRLCMSPPMPLEDMISSAEYQA
E----LIV-------YDKQHS-CLLTEGDYEIALKQT-----------------------
----------HSLPLQNKQAQWETIMDGRA-------VGPFETFRLG---PT--------
--------LRFKLT---WTHCPST-------------VASRLSTTP---------KVTGQ
SLGPFEER---PVERQNSKALSN---------------VKYKKTPE--------------
-KQEKRQRIFYQFLYNGNMRQ--QTEA---RDDLHCPWCTLNCMKLYSLLKHLKLCHSRF
TFVFV---PHPKG------ARID----VSINEGY-----DGSY--------------AGN
P--------ADLHLM-----GFA---FRRNGPCRR--------------SPVTNILVAK-
--------PR-------------------R-------------------PEPSLSE----
----FLEGEDLE---------LDWTRP---------------------------------
---FTSGHNRLYFHSGTCLPLRPQE-I--DNDSEEENDPIWLKQRTQHMIDEFTDVNEGE
KELMKMWNLHIMRNG-HIADCQVPTACSTFVEEKGVWI-V-QRNLVRNMLLHLVNLYDFS
LISSSVVQQTIARLRKMEAEAAATAANEP-------------------TQNSTAPSTATS
PDQPQKP----------------------------------
>DANRER025279
MAP--------QKYSAQ---MNSKANGA----VYPSSGVSSLKKPK--IEQLQADHELFL
QAFEKPTQIYRFLRT----RNLITPVLLHRTLTFMSHRN------------SRTNAKRKS
FKVDDLLSSV----EKMKGEPESPSLTSHLQLTFTGFFHKNVKPCQNSENEQNSVSLEVL
LVKVCH---------KKRKDVSC-PIKQVPTGKKQ-----------VP------------
---------LNPDLS---------QTKPGAFPSLLVS-----SNEFEPSN-------SHM
VKSYSLLFRVSHTGKRDPNGFISCEADE-NIDVKDEIPPRRKRNS-SLRGDGETTETFVA
Q----MTV-------FDKNRR-LQLLDGEYEVSMQQI-----------------------
----------EDCPVSKKRATWETILDGKR-------LPPFETFSQG---PT--------
--------LQFTLR---WTADPSD-------------PSTAPVAKPLSTRNSDTST-TES
RISTLRPA-PVAVKESVSTSMQSRIEH----------------SPC--------------
-EPRQKLRIFYQFLYNNNTRQ--QTEA---RDDLHCPWCTLNCRKLYSLLKHLKLSHSRF
IFNYV---PHPKG------ARID----VSINECY-----DGSY--------------VGN
P--------QDIHSQP----GFA---FSRNGPVKR--------------TAVTHILVCR-
--------PK-------------------R-------------------TKPSLSE----
----FLESEDGE---------PEQQRT---------------------------------
---YVSGHNRLYFHSDSCMPLRPQE-M--EVDSEDERDPEWLQEKTTTQIEEFTDVNEGE
KEVMKLWNLHVMKNG-FIADNQMSQASMLFVEICGPHI-I-RRNLCRNFLLHLVNLHDFN
LVTIATIDQAMARLKEIEESF---------------------------------PELEAG
QESLDATCNGHS------------LSLGFSLHGKCTKLES-
>DANRER046578
MAP--------QKYSAQ---MNSKANGA----VFPSSGVSSLKKPK--IEQLQADHELFL
QAFEKPTQIYRFLRT----RNLITPVLLHRTLTFMSHRN------------SRTNAKRKS
FKVDDLLSSV----EKMKGEPESPSLTSHLQLTFTGFFHKNVKPCQNSENEQNSVSLEVL
LVKVCH---------KKRKDVSC-PIKQVPTGKKQ-----------VP------------
---------LNPDLS---------QTKPGAFPSLLVS-----SNEFEPSN-------SHM
VKSYSLLFRVSHTGKRDPNGFISCEADE-NIDVKDEIPPRRKRNS-SLRGDGETTETFVA
Q----MTV-------FDKNRR-LQLLDGEYEVSMQQI-----------------------
----------EDCPVSKKRATWETILDGKR-------LPPFETFSQG---PT--------
--------LQFTLR---WTADPSD-------------PSTAPVAKPLSTRNSDTST-TES
RISTLRPA-PVAVKESVSTSMQSRIEH----------------SPC--------------
-EPRQKLRIFYQFLYNNNTRQ--QTEA---RDDLHCPWCTLNCRKLYSLLKHLKLSHSRF
IFNYV---PHPKG------ARID----VSINECY-----DGSY--------------VGN
P--------QDIHSQP----GFA---FSRNGPVKR--------------TAVTHILVCR-
--------PK-------------------R-------------------TKPSLSE----
----FLESEDGE---------PEQQRT---------------------------------
---YVSGHNRLYFHSDSCMPLRPQE-M--EVDSEDERDPEWLQEKTTTQIEEFTDVNEGE
KEVMKLWNLH---NF-SILVITIIQASMLFVEICGPHI-I-RRNLCRNFLLHLVNLHDFN
LVTIATIDQAMARLKEMEESF---------------------------------PELEAG
QESLDATCNGHS------------LSLGFSLHGKCTKLES-
>DANRER046992
MAP--------QKYSAQ---MNSKANGA----VFPSSGVSSLKKPK--IEQLQADHELFL
QAFEKPTQIYRFLRT----RNLITPVLLHRTLTFMSHRN------------SRTNAKRKS
FKVDDLLSSV----EKMKGEPESPSLTSHLQLTFTGFFHKNVKPCQNSENEQNSVSLEVL
LVKVCH---------KKRKDVSC-PIKQVPTGKKQ-----------VP------------
---------LNPDLS---------QTKPGAFPSLLVS-----SNEFEPSN-------SHM
VKSYSLLFRVSHTGKRDPNGFISCEADE-NIDVKDEIPPRRKRNS-SLRGDGETTETFVA
Q----MTV-------FDKNRR-LQLLDGEYEVSMQQI-----------------------
----------EDCPVSKKRATWETILDGKR-------LPPFETFSQG---PT--------
--------LQFTLR---WTADPSD-------------PSTAPVAKPLSTRNSDTST-TES
RISTLRPA-PVAVKESVSTSMQSRIEH----------------SPC--------------
-EPRQKLRIFYQFLYNNNTRQ--QTEA---RDDLHCPWCTLNCRKLYSLLKHLKLSHSRF
IFNYV---PHPKG------ARID----VSINECY-----DGSY--------------VGN
P--------QDIHSQP----GFA---FSRNGPVKR--------------TAVTHILVCR-
--------PK-------------------R-------------------TKPSLSE----
----FLESEDGE---------PEQQRT---------------------------------
---YVSGHNRLYFHSDSCMPLRPQE-M--EVDSEDERDPEWLQEKTTTQIEEFTDVNEGE
KEVMKLWNLH---NF-SILVITMIQASMLFVEICGPHI-I-RRNLCRNFLLHLVNLHDFN
LVTIATIDQAMARLKEMEESF---------------------------------PELEAG
QESLDATCNGHS------------LSLGFSLHGKCTKLES-
>HOMSAP021970
MAP--------QKHGGGGGGAAATASGG--AAAAAGAAVLPVKKPK--MEHVQADHELFL
QAFEKPTQIYRFLRT----RNLIAPIFLHRTLTYMSHRN------------SRTNIK---
------------------------SLSAHLQLTFTGFFHKNDKPSPNSENEQNSVTLEVL
LVKVCH---------KKRKDVSC-PIRQVPTGKKQ-----------VP------------
---------LNPDLN---------QTKPGNFPSLAVS-----SNEFEPSN-------SHM
VKSYSLLFRVTRPGRREFNGMINGETNE-NIDVNEELPARRKRN----REDGE--KTFVA
Q----MTV-------FDKNRR-LQLLDGEYEVAMQEM-----------------------
----------EECPISKKRATWETILDGKR-------LPPFETFSQG---PT--------
--------LQFTLR---WTGETND-------------KSTAPIAKPLATRNSESLH-QEN
KPGSVKPTQTIAVKESLTTDLQTRKEK---------------DTPN--------------
-ENRQKLRIFYQFLYNNNTRQ--QTEA---RDDLHCPWCTLNCRKLYSLLKHLKLCHSRF
IFNYV---YHPKG------ARID----VSINECY-----DGSY--------------AGN
P--------QDIHRQP----GFA---FSRNGPVKR--------------TPITHILVCR-
--------PK-------------------R-------------------TKASMSE----
----FLESEDGE---------VEQQRT---------------------------------
---YSSGHNRLYFHSDTCLPLRPQE-M--EVDSEDEKDPEWLREKTITQIEEFSDVNEGE
KEVMKLWNLHVMKHG-FIADNQMNHACMLFVENYGQKI-I-KKNLCRNFMLHLVSMHDFN
LISIMSIDKAVTKLREMQQKLEKGESA--------------------------SPANEEI
TEEQNGTANGFSEINSK-----TDSVSGVSKQSKKQKL---
>HOMSAP052232
MAP--------QKHGGGGGGAAATASGG--AAAAAGAAVLPVKKPK--MEHVQADHELFL
QAFEKPTQIYRFLRT----RNLIAPIFLHRTLTYMSHRN------------SRTNIKRKT
FKVDDMLSKV----EKMKGEQESHSLSAHLQLTFTGFFHKNDKPSPNSENEQNSVTLEVL
LVKVCH---------KKRKDVSC-PIRQVPTGKKQ-----------VP------------
---------LNPDLN---------QTKPGNFPSLAVS-----SNEFEPSN-------SHM
VKSYSLLFRVTRPGRREFNGMINGETNE-NIDVNEELPARRKRN----REDGE--KTFVA
Q----MTV-------FDKNRR-LQLLDGEYEVAMQEM-----------------------
----------EECPISKKRATWETILDGKR-------LPPFETFSQG---PT--------
--------LQFTLR---WTGETND-------------KSTAPIAKPLATRNSESLH-QEN
KPGSVKPTQTIAVKESLTTDLQTRKEK---------------DTPN--------------
-ENRQKLRIFYQFLYNNNTRQ--QTEA---RDDLHCPWCTLNCRKLYSLLKHLKLCHSRF
IFNYV---YHPKG------ARID----VSINECY-----DGSY--------------AGN
P--------QDIHRQP----GFA---FSRNGPVKR--------------TPITHILVCR-
--------PK-------------------R-------------------TKASMSE----
----FLESEDGE---------VEQQRT---------------------------------
---YSSGHNRLYFHSDTCLPLRPQE-M--EVDSEDEKDPEWLREKTITQIEEFSDVNEGE
KEVMKLWNLHVMKHG-FIADNQMNHACMLFVENYGQKI-I-KKNLCRNFMLHLVSMHDFN
LISIMSIDKAVTKLREMQQKLEKGESA--------------------------SPANEEI
TEEQNGTANGFSEINSK-----TDSVSGVSKQSKKQKL---
>HOMSAP117034
------------------------------------------------------------
------------------------------------------------------------
------------------------------------------------------------
------------------------------------------------------------
-----------------------------------------------------------M
VKSYSLLFRVTRPGRREFNGMINGETNE-NIDVNEELPARRKRN----REDGE--KTFVA
Q----MTV-------FDKNRR-LQLLDGEYEVAMQEM-----------------------
----------EECPISKKRATWETILDGKR-------LPPFETFSQG---PT--------
--------LQFTLR---WTGETND-------------KSTAPIAKPLATRNSESLH-QEN
KPGSVKPTQTIAVKESLTTDLQTRKEK---------------DTPN--------------
-ENRQKLRIFYQFLYNNNTRQ--QTEA---RDDLHCPWCTLNCRKLYSLLKHLKLCHSRF
IFNYV---YHPKG------ARID----VSINECY-----DGSY--------------AGN
P--------QDIHRQP----GFA---FSRNGPVKR--------------TPITHILVCR-
--------PK-------------------R-------------------TKASMSE----
----FLESEDGE---------VEQQRT---------------------------------
---YSSGHNRLYFHSDTCLPLRPQE-M--EVDSEDEKDPEWLREKTITQIEEFSDVNEGE
KEVMKLWNLHVMKHG-FIADNQMNHACMLFVENYGQKI-I-KKNLCRNFMLHLVSMHDFN
LISIMSIDKAVTKLREMQQKLEKGESA--------------------------SPANEEI
TEEQNGTANGFSEINSK-----TDSVSGVSKQSKKQKL---
>HOMSAP117035
------------------------------------------------------------
------------------------------------------------------------
------------------------------------------------------------
------------------------------------------------------------
------------------------------------------------------------
------------------------------------------------------------
-----MTV-------FDKNRR-LQLLDGEYEVAMQEM-----------------------
----------EECPISKKRATWETILDGKR-------LPPFETFSQG---PT--------
--------LQFTLR---WTGETND-------------KSTAPIAKPLATRNSESLH-QEN
KPGSVKPTQTIAVKESLTTDLQTRKEK---------------DTPN--------------
-ENRQKLRIFYQFLYNNNTRQ--QTEA---RDDLHCPWCTLNCRKLYSLLKHLKLCHSRF
IFNYV---YHPKG------ARID----VSINECY-----DGSY--------------AGN
P--------QDIHRQP----GFA---FSRNGPVKR--------------TPITHILVCR-
--------PK-------------------R-------------------TKASMSE----
----FLESEDGE---------VEQQRT---------------------------------
---YSSGHNRLYFHSDTCLPLRPQE-M--EVDSEDEKDPEWLREKTITQIEEFSDVNEGE
KEVMKLWNLHVMKHG-FIADNQMNHACMLFVENYGQKI-I-KKNLCRNFMLHLVSMHDFN
LISIMSIDKAVTKLREMQQKLEKGESA--------------------------SPANEEI
TEEQNGTANGFSEINSK-----TDSVSGVSKQSKKQKL---
>HOMSAP070245
------------------------------------------------------------
------------------------------------------------------------
-----MLSKV----EKMKGEQESHSLSAHLQLTFTGFFHKNDKPSPNSENEQNSVTLEVL
LVKVCH---------KKRKDVSC-PIRQVPTGKKQ-----------VP------------
---------LNPDLN---------QTKPGNFPSLAVS-----SNEFEPSN-------SHM
VKSYSLLFRVTRPGRREFNGMINGETNE-NIDVNEELPARRKRN----REDGE--KTFVA
Q----MTV-------FDKNRR-LQLLDGEYEVAMQEM-----------------------
----------EECPISKKRATWETILDGKR-------LPPFETFSQG---PT--------
--------LQFTLR---WTGETND-------------KSTAPIAKPLATRNSESLH-QEN
KPGSVKPTQTIAVKESLTTDLQTRKEK---------------DTPN--------------
-ENRQKLRIFYQFLYNNNTRQ--QTEA---RDDLHCPWCTLNCRKLYSLLKHLKLCHSRF
IFNYV---YHPKG------ARID----VSINECY-----DGSY--------------AGN
P--------QDIHRQP----GFA---FSRNGPVKR--------------TPITHILVCR-
--------PK-------------------R-------------------TKASMSE----
----FLESEDGE---------VEQQRT---------------------------------
---YSSGHNRLYFHSDTCLPLRPQE-M--EVDSEDEKDPEWLREKTITQIEEFSDVNEGE
KEVMKLWNLHVMKHG-FIADNQMNHACMLFVENYGQKI-I-KKNLCRNFMLHLVSMHDFN
LISIMSIDKAVTKLREMQQKLEKGESA--------------------------SPANEEI
TEEQNGTANGFSEINSK-----TDSVSGVSKQSKKQKL---
>HOMSAP117033
------------------------------------------------------------
----------------------------------MSHRN------------SRTNIKRKT
FKVDDMLSKV----EKMKGEQESHSLSAHLQLTFTGFFHKNDKPSPNSENEQNSVTLEVL
LVKVCH---------KKRKDVSC-PIRQVPTGKKQ-----------VP------------
---------LNPDLN---------QTKPGNFPSLAVS-----SNEFEPSN-------SHM
VKSYSLLFRVTRPGRREFNGMINGETNE-NIDVNEELPARRKRN----REDGE--KTFVA
Q----MTV-------FDKNRR-LQLLDGEYEVAMQEM-----------------------
----------EECPISKKRATWETILDGKR-------LPPFETFSQG---PT--------
--------LQFTLR---WTGETND-------------KSTAPIAKPLATRNSESLH-QEN
KPGSVKPTQTIAVKESLTTDLQTRKEK---------------DTPN--------------
-ENRQKLRIFYQFLYNNNTRQ--QTEA---RDDLHCPWCTLNCRKLYSLLKHLKLCHSRF
IFNYV---YHPKG------ARID----VSINECY-----DGSY--------------AGN
P--------QDIHRQP----GFA---FSRNGPVKR--------------TPITHILVCR-
--------PK-------------------R-------------------TKASMSE----
----FLESEDGE---------VEQQRT---------------------------------
---YSSGHNRLYFHSDTCLPLRPQE-M--EVDSEDEKDPEWLREKTITQIEEFSDVNEGE
KEVMKLWNLHVMKHG-FIADNQMNHACMLFVENYGQKI-I-KKNLCRNFMLHLVSMHDFN
LISIMSIDKAVTKLREMQQKLEKGESA--------------------------SPANEEI
TEEQNGTANGFSEINSK-----TDSVSGVSKQSKKQKL---
>HOMSAP117036
MAP--------QKHGGGGGGAAATASGG--AAAAAGAAVLPVKKPK--MEHVQADHELFL
QAFEKPTQIYRFLRT----RNLIAPIFLHRTLTYMSHRN------------SRTNIKRKT
FKVDDMLSKV----EKMKGEQESHSLSAHLQLTFTGFFHKNDKPSPNSENEQNSVTLEVL
LVKVCH---------KKRKDVSC-PIRQVPTGKKQ-----------VP------------
---------LNPDLN---------QTKPGNFPSLAVS-----SNEFEPSN-------SHM
VKSYSLLFRVTRPGRREFNGMINGETNE-NIDVNEELPARRKRN----REDGE--KTFVA
Q----MTV-------FDKNR----------------------------------------
------------------------------------------------------------
------------------------------------------------------------
------------------------------------------------------------
-----------------------------------------GCLHSKHFLRDLR-CSSLF
VG----------------------------------------------------------
---------------------------------QE--------------RPMINLRLLL-
--------P---------------------------------------------------
------------------------------------------------------------
----------------NLLPLEIQR-V--SI-----------RKTSLV------------
---------------------QLNLLKLLLLKNH--------------------------
------------------------------------------------------------
-----------------------------------------
>DANRER038929
MAP--------QKHGSGGNGASKAANGG--AHASSGVVMTSVKRLK--MEQIQADHQLFL
EAFEKPTQIYRFLRT----RNLITPIFLHRSLTYMSHRN------------SRTNSKRKS
FSLNDLLFKV----EKSKVDPESHNLASNLQLTFTGFFHKTEKQLQNSENEENSVSVEVL
LVKLCH---------KKRKDVTC-PVKQVPTGKKQ-----------VP------------
---------LNPDIS---------PTKLGAFPTLVVP-----SHEFEPVN-------SNT
VKSYSLLFRASRPWGREPNGMTTRDTN-----VIEELSNRKKRYC-SHQDDGE--TTFVA
Q----MTV-------FDKNRR-LQLLDGEYEVSMQEI-----------------------
----------EESPVGKKRATWETILDEKW-------VPPFETFSQG---PT--------
--------LQFTLR---WTNDTAD-------------KATAPVAKPLATRNSESSTVDSS
KTSNVKPPQAVAVNDSLGTDLPVRREQ----------------THI--------------
-EPCQKLHVYYQFLYNNNTRQ--QTEA---RDDLHCPWCTLNCRKLYSLLKHLKLSHSRF
IFNYV---PHPKG------ARID----VSINECY-----DGSY--------------VGN
P--------QDILCQP----GFA---FSRNGPVKR--------------TPVTQILVCR-
--------PK-------------------R-------------------SKPSLSE----
----FLEPEDGE---------QEQQRT---------------------------------
---YISGHNRLYFHSDSCTPLRPQE-M--EVDSEDERDPDWLREKTAMQIEEFTDVNEGE
KEIMKLWNLLVMKHG-FIADNQMNQACMSFVEQHGTIM-V-EKNLCRNALLHLINMHDFG
LITTATIDKAMTHLRDLTQQSIAQD-----------------------------------
-----------------------------------------
>CRAGIG003481
MKS--------KKRPRENTP--------------------------LDAQTEAVDREQFL
KAFEKPTQIYRYLRT----RHQISPIMLHRTLTYMKQRR------------SVSNSERKS
FDVNSMLKTV--TEQEKQKSSSKAEKSKSLNLKITGYICENE--------SNDRVDVDVF
LLQVCS---------KRRGGSMT-SVSKTLLKTVS-----------IP------------
---------VNPTRE---------------NEPLVIT-----HECFNNGH-------ILP
IKPLILCLCVNTSPINGGTA-----CNG-TSSDDEQPSKKKRNG--QYVPDDIERPIFST
E----VVI-------LDRNKK-CHLSSGDYEFVLHEQGADF-------------------
-----------------KNASWETVMNGKH-------VQAFEVFNFH---PT--------
--------LKCSID---WTVNGKV-------------------------------GVTDN
HTQYLTEKHLMQVPLSSGTI----------------SKEEEQSTPK--------------
----KRQRVFYQFLYNNSTRH--QNEA---RDDLHCPWCAINCVHLYGLLKHLRLCHARF
NFIYV---PHPKG------VRID----VTINERY-----DGSY--------------AGN
P--------QNLYSNVD---GYA---FRRNGPVRR--------------TPVTQVLVYR-
--------PK-------------------R-------------------PAQSFTE----
----FMEAEND----------IQINRQ---------------------------------
---FMQGHNRLYYHTLTSEVIRPQE-I--DVDSEEETDPLWLRQKTVNMIDEFTDVNEGE
KELMKLWNLHVMKYN-FIADCQIPEACYTFVNEHGEAM-V-KKNLAKNFLIHMVNLFDFS
LIRPDVVHKTMRMLDEVEDCIQRS------------------------------------
-----------------------------------------
>CRAGIG019847
------------------------------------------------------------
------------------------------------------------------------
-----MLKTV--TEQEKQKSSSKAEKSKSLNLKITGYICENE--------SNDRVDVDVF
LLQVCS---------KRRGGSMT-SVSKTLLKTVS-----------IP------------
---------VNPTRE---------------NEPLVIT-----HECFNNGH-------ILP
IKPLILCLCVNTSPINGGTA-----CNG-TSSDDEQPSKKKRNG--QYVPDDIERPIFST
E----VVI-------LDRNKK-CHLSSGDYEFVLHEQGADF-------------------
-----------------KNASWETVMNGKH-------VQAFEVFNFH---PT--------
--------LKCSID---WTVNGKV-------------------------------GVTDN
HTQYLTEKHLMQVPLSSGTI----------------SKEEEQSTPK--------------
----KRQRVFYQFLYNNSTRH--QNEA---RDDLHCPWCAINCVHLYGLLKHLRLCHARF
NFIYV---PHPKG------VRID----VTINERY-----DGSY--------------AGN
P--------QNLYSNVD---GYA---FRRNGPVRR--------------TPVTQVLVYR-
--------PK-------------------R-------------------PAQSFTE----
----FMEAEND----------IQINRQ---------------------------------
---FMQGHNRLYYHTLTSEVIRPQE-I--DVDSEEETDPLWLRQKTVNMIDEFTDVNEGE
KELMKLWNLHVMKYN-FIADCQIPEACYTFVNEHGEAM-V-KKNLAKNFLIHMVNLFDFS
LIRPDVVHKTMRMLDEVEDCIQRS------------------------------------
-----------------------------------------
>BOMMOR005634
MPP--------KKRDKD---------G------------ESNKNSK--IDHLQADHELFL
QAFEKPTQIYRFLRT----RNMLSPIFLNRTLSYMKRRM------------SRSNKSRTG
FKVDSLLEKI----LKKSTELQPNSLGGYMTLTFLGFYDKSL-----IDPRDYQVKVETL
LLKICH---------KKRKESSS-AIVEVSVGSCS-----------VP------------
---------LNPSTS----------EPPAMASAVSIS-----SDTFSPSQ-------GPN
VKSYMLMLRVTVTKANAANTSNGT-TNTTNGDCEEPVTKRLKST--TENTDSKWSKLYGS
E----LIV-------YDKHNR-CLLTNGEYDLVLHD----------------------TP
PTRT-----LARSPHKALMAQWETIPNEND-------SNPFDIFKVR---PL--------
--------LKLKLS---WSQEPTN----------------GLVNRPKLYQQSGEN-----
---GLKKESNSSKEKSSHKTNSND----------VKNGEKLKFEPN--------------
ETDSKRQQIIYQFLYNNNSRQ--QTEA---CDDLHCPWCSLDCGTLYSLLKHLKLCHSRF
NFTYF---PIPGG------ARID----VSINELY-----DGSY--------------TGS
P--------HDLIA------GMG---GGRAGPARR--------------TAVTRVLVCR-
--------PR-------------------R------------------PAHHDLAE----
----FLELDDADL--------LDAQRP---------------------------------
---YVTGHNRLYHHTITCLPVYPNE-L--DIDSESETDPLWLQQKTMMMIDEFTDVNEGE
KELMKMWNLHVMKYN-YVGDCQIPLACQMFLQMRGKEL-L-EKNLYRNFILHMCSLHDFG
LISAVALYQTVQMLNQMLADNPEAKERMRESL-QQPAVIEPQTSTAKLNSVEASPSVRRK
TSNLQNANRMAGASASFSHTETKRKMSSGSIQSRKRSSI-V
>IXOSCA009672
MPP--------KKREQP--------------------PIEAPKPLR--TEPLRTDHELFL
QAFEKPTQIYRYLRT----RQLASPIFLHRTLTYMNHRM------------SRTHKNRKN
FKVDSLLQRV-----QAQHDSSSCRSPTQMTLTFTGFYD--------CSSRRGAVTAEAV
VLKICN---------KKKREVDS-SSMQLSVGCCE-----------VP------------
---------HNPEAV--------YGSCHGKQTVITVP-----SNSFCPNG-------TGL
VRSYVLLLRITEGTQVN------------DSDSGEPLAKKQRRNGCGGGVASEESRHYVG
E----LVV-------YEQQR--CLLTEGEYQVALRPW-----------------------
---------GPKAAPLARTTSWETLAYPQG-------GVPLESFEKS---PR--------
--------VVFRLT---WGGTEDPSE-----------DGGARLPRPVLS------NVAEQ
GLKHVRSRRNGELKASESHGASSG------------AAASGAAVPA-------------A
QQTKGRTRVVYQFVYNQQTRQ--QTEA---RGDLRCPWCLLQCRLLAALLKHLKLCHGRF
SFAYG---PHPKG------ARID----VSINECY-----DGSY--------------AGN
P--------QQLHTQT----GYA---FGRTGPARR--------------TPVTYVMACR-
--------PK-------------------R-------------------APLSLSE----
----FMEQDEVD---------IDLPRP---------------------------------
---YISGHNRLYYHTETCLPIRPQE-I--DRDSESEDDPDWLRIKTQLMIDEFTDVNEGE
KELMKMWNLHIMKHG-FVGDCQIALACNLFVEQQGEVL-M-QRNLYRNFVLHMCNLLDFG
LVSTSVVYTTVRRLQMFCDVKDRKLHIPRRSL---PT-----------------------
-----------------------------------------
>IXOSCA009673
MPP--------KKREQP--------------------PIEAPKPLR--TEPLRTDHELFL
QAFEKPTQIYRYLRT----RQLASPIFLHRTLTYMNHRM------------SRTHKNRKN
FKVDSLLQRV-----QAQHDSSSCRSPTQMTLTFTGFYD--------CSSRRGAVTAEAV
VLKICN---------KKKREVDS-SSMQLSVGCCE-----------VP------------
---------HNPEAV--------YGSCHGKQTVITVP-----SNSFCPNG-------TGL
VRSYVLLLRITEGTQVN------------DSDSGEPLAKKQRRNGCGGGVASEESRHYVG
E----LVV-------YEQQR--CLLTEGEYQVALRPW-----------------------
---------GPKAAPLARTTSWETLAYPQG-------GVPLESFEKS---PR--------
--------VVFRLT---WGGTEDPSE-----------DGGARLPRPVLS------NVAEQ
GLKHVRSRRNGELKASESHGASSG------------AAASGAAVPA-------------A
QQTKGRTRVVYQFVYNQQTRQ--QTEA---RGDLRCPWCLLQCRLLAALLKHLKLCHGRF
SFAYG---PHPKG------ARID----VSINECY-----DGSY--------------AGN
P--------QQLHTQT----GYA---FGRTGPARR--------------TPVTYVMACR-
--------PK-------------------R-------------------APLSLSE----
----FMEQDEVD---------IDLPRP---------------------------------
---YISGHNRLYYHTETCLPIRPQE-I--DRDSESEDDPDWLRIKTQLMIDEFTDVNEGE
KELMKMWNLHIMKHG-FVGDCQIALACNLFVEQQGEVL-M-QRNLYRNFVLHMCNLLDFG
LVSTSVVYTTVRRLQMFCDVKDRKLHIPRRSL---PT-----------------------
-----------------------------------------
>DAPMAG026140
MGP--------KKKERDTDHSSSSKGG------------NTTNNGR-VADSVQADHELFL
QAFEKPTQIYRYLRT----RHFLSPIFLHRTLSYMNGRC------------TRNHQNRKT
CKLVNLLDSK----VQKNSQNDVNTRSKFMTLTFLGFYDPKV------NGCREPVKVETL
LLQIGH---------KKRKDVSS-PIMQISVGTTE-----------VC------------
---------INPNED----------SPPPKAPTVSIA-----TEDLSLRN-------GQQ
GNSYVLLLRVSAP----------------IISESEPQPKRRRLSDATTGMLEETTRLFGA
E----LVV-------YDRHSR-CLLIDGDYELAMKEITS---------------ESNGTS
P--------GSDKSLRLANASWSTVDSSHT-------APPLNILIHG---PM--------
--------LKFRLE---WANDPIS----------------ALVDRPKPYVASAST-----
---QTTDKSSSSTSSSSSSVEKSQ--------------INSVDEPT--------------
-------VVRYQFLYNASRRQ--QTET---RSDFRCPWCSLHCLQLPALLKHLRLCHSRF
NFSHV---GTEKG-----HVRID----ISVNDAY-----DGSY--------------SGN
P--------HDLIAQPLSSGGAA---FGRQGPTRR--------------TPITATLVWR-
--------PR-------------------R-------------------MRASGQD----
----PLQAEGDDG--------CETQRP---------------------------------
---FITGHNRLYHHTSTCLPIQAKE-L--DVDSENETDPEWLRAKTCMMIDEFTDVNEGE
KELMKLWNLHVLKHN-YVGDCQMGVALQMFLDAHGQEL-L-KRNLYRNFILHLSNLYDFG
IIAPATVLRTISSLQLILQRSPEHQEILKQAW----------------SKQEVTTVTST-
-----------------------------------------
>NEMVEC022221
MIT--------EKTEPV---------------------AHPTKKPK--FEQIRADHELFL
QAFEKPTQIYRFLAT----RNAVAPIFLHRTLAYMKHLR------------TPRKKNRND
FKLDSMLEKL--ENKTDSKPDPSEETDGYLNLTFSSFFFVNGDNKKRRMLEQDFVKVEVS
LVKICH---------KKRKDSEL-QVDQVSLGEGV-----------VP------------
---------FNPRSQ---------LLPLTSSSSVTIP-----NTTFKASK--------AY
SKTCLLTLQVAVPYKTPIKGNKGRP---KKKDSDESEGQEQQDY-------QTEHTTYFA
E----LIM-------FDNHRH-CLLTDGEYELVLQEK--------------------YKR
P--------GRKRGLLSNKSSWENVFNGN--------MGPFDIFAYG---PT--------
--------LKFKLS---WSGTPVVSQ--------------RPTSLPLHSSHNLPS-----
-------------------------------------ATESPHTPS--------GDSSQK
EKTNKAQILYYQFIYNSHTRQ--QTEA---RHDFCCPWCHVNCSKLYNLLKHLKLCHSRF
TFTYA---PHSKG------ARID----VCVNEHY-----DGKM--------------EGV
N--------DAL--------GYA---FSREGPCRR--------------VPFNHVLAWR-
--------PQ-------------------R-------------------RKESLSE----
----FLEPDD-----------ADENRP---------------------------------
---YHSGYTRTYFHSSTCVPISQSE-L--GSDSEGEENPLWMRMRTIQMIDDFTDVNDGE
KELMKLWNLHLMEKG-YVADAQVYSACLTFIDVNAKKI-M-SQNLKRNFLIHLVSLHDFN
LLNGGQIFQLMQKLKDVANETKQERNA---------------------------------
-----------------------------------------
>DROMEL016404
MAPA-------KKREKDSNPDGSAANGIPDSNAGSTVPPTAEGQVK--LNGHQQEQELFL
QAFEKPTQIYRYLRN----RHETNPIFLNRTLSYMKERM------------SRNNKKRIS
FQVNSMLESI----TQKSEAVSQ----NYLHVIYDSLHEKLPAQEQLLCEAGESVSVETT
LYKITR---------SKRKDSTL-DFQELLSKCSQIV-----------------------
---------YNPKDR------------VGEHATISIP-----LQTMRPMG--------EQ
HTLYKLLFRIKVLSPSTCN----------DENAETPPNKRSRPN----------EKMFGS
E----LIL-------YEKSSG--FITEGEYEAMLQPLNSTS--------------IKSFS
P----------------KKCTWETMPDSYI-------SLTYDVYQQS---PM--------
--------LKFHLT---LSNEQLP----------------EMISAPELQRYVQHL-----
---DAVAEMNYNNNNYNNNNNCSGLK----NGSGGGNSTVCKTTP---------------
----EHIQIVYNFMYSNNTRQ--QTEY---TQELNCPWCGLDCLRLYALLKHLKLCHARF
NFTYQ---PAGSG------ARID----VTINDAY-----DGSY--------------AGS
P--------YDLAGPS----GSSF--ARTCGPVRR--------------TSVTSLMVCR-
--------PR-------------------R-------------------QKTCLDE----
----FLELDEDE---------ISNQRS---------------------------------
---YITGHNRLYHHTETCLPVHPKE-L--DIDSEGESDPLWLRQKTIQMIDEFSDVNEGE
KELMKLWNLHVMRHG-FVGDCQLPIACEMFLDAKGTEI-V-RKNLYRNFILHMCSLFDYG
LIAAETVYKTVQKLQGLLSKYAAGQELMQRQRPQKPAPPAGQKRNVSGSRLAATPASKRK
LSSKDNTVLNKRQRYSDSNNASSSSSNSKRAIARRRSTSE-
>LAPGUS032461
MLE--------SSVSEL--------------------------------------GNVEE
NEFDKATKFYSIIKC----RSVTNPIFLVRNLSYAERFQ---------------------
------------------------------------------------------------
---------------KRHK-----------------------------------------
------------------------------------------------------------
------------------------------------------------------------
------------------------------------------------------------
--------------------------------------------------PN--------
------------------------------------------------------------
------------------------------------------------------------
---------------------------------------------------------EE-
------------------------------------------------------------
------------------------------------------------------------
------------------------------------------------------------
------------------------------------------------------------
---------RRFMNPDDLLGF-KHE-L--TLDAS----QTTLHKRLKVIIDE--------
----------ILQRE---A------------------------------------LPE--
------------------------------------------------------------
-----------------------------------------
>BAFFRI014563
------------------------------------------------------------
EEYGGTVGIESYLAQ----RAKITPLFLKRNLSYRRGTHEAERRVLNP------------
------------------------------------------------------------
---------------KIKGGATS-------------------------------------
------------------------------------------------------------
------------------------------------------------------------
------------------------------------------------------------
--------------------------------------------------PR--------
------------------------------------------------------------
-----------------------------------AQGGADEASPT----------AKRW
ARDKAKTSVVYRLRFNAGTQE--SSCK---LPEMRCLWCDAQCGEIEGLMLHLLASHDRF
AYTLV---RNDGL------SEIF----VRVRANP-----------------------EVP
P------------------------------------------------SSVADIYFVSE
R-------PSAGELLSHANSAETPAGSESE----------DEGEGGGGKRKAPRKS----
---------------------SPDKRP---------------------------------
---KANLSKRPLFRSTTCLPIADGE-E--DYDSDDDVDDEWQLCEAERGIDDYSDMTANE
KRFMKIWNRFVHRHS-IDADFQVPAACNAFARLYALRL-R-DERLRDELAFHLMALWDFN
LLDQEDIQACLALVDLPETDADKLKRLEAP----------AGNGSNTNGSNGKAPASPNL
APKSSGKGSKGSGSAFG------------------------
>GEMCRY020729
M------------------------------------------------------TQQMM
DEYTGPIGLYAHLAQ----RSKVAPIMLRRNLSYRRDAYEVERRLIND---AKADASQDE
GKER--------------------------------------------------------
--------AEGDAMGDSENSSSA-------------------------------------
----------------------------------------HDTADHAAHS----------
------------------------------------------------------------
------------------------------------------------------------
-----------------------------------------------KRVPD--------
------------------------------------------------------------
-----------------------------------------AEQPC----------SRRS
MHAVKKTAVVFRLRYQEGQQE--SVHR---VPELRCPWCDMTCGKLESIMFHLQASHDRF
SYTLD---KSLAI------PEIY----INVKASS----------------STEELNKSLA
PHA-----------------DFSFLS----------------------SASLSQLLACED
DA----------------------------GK-------HDSGADGANKKRKKGND----
----IVSSSNNSK----GKQAALQTKPCAKQK---------------------GKKGARV
AVEKKSLAQRQLFRSQTCLPIDVNDQM--DYDSDDDVDDEWQLAQAEGLMDEFEDVTVKE
KAFMKLWNRFVHRHA-ILADFQVSVACSTFAKHFGLEL-C-RQGLRDELLFHMFALWDFN
LVDQSHIRTCLGIVDKCAQEVAQS-------------------------STGKPPASTST
SHATSASSAAP------------------------------
>GUITHE018637
------------------------------------------------------------
------------------------------------------------------------
------------------------------------------------------------
------------------------------------------------------------
------------------------------------------------------------
------------------------------------------------------------
------------------------------------------------------------
------------------------------------------------------------
------------------------------------------------------------
------------------------------------------------------------
------------------------------------------------------------
------------------------------------------------------------
------------------------------------------------------------
------------------------------------------------------------
------------------------------------------------------------
-------------------------------DSDDDVDDEWQLAQAERLMDEFEDVTPRE
KAFMKLWNRFVHRHA-ILADFQVPVACETFARNFGQQL-I-EQGLRDELLFHLFALWDFN
LVD---------------------------------------------------------
-----------------------------------------
>GONPAC027372
------------------------------------------------------------
------------------LRSRNHPLFLNRTLEYSRRCSSLSRS-------AAARQSRKE
FMLD--------------------------------------------------------
------------AMGRRRASTDV-------------------------------------
------------------------------------------------------------
------------------------------------------------------------
------------------------------------------------------------
--------------------GWEEGT------------------------PS--------
--C---------------------------------------------------------
-----------------------------------------VGTPV--------------
---------TLHLVSATRKTL--ATLN---QNDCNCPLCATRCQTAEALSWHMNASHDRL
LTRYK---ATSSR------ADLY----ISLNKHP--------------------------
--------------------------------ERE--------------TPVAFCYASRA
K-------PI--------------------------------SASEIGKRRRMLSE----
-----------------GQKRRKSSHP---------------------------------
---HKSSKQQQYYHSQTYLPIQPEE-A--HLDSDDDIDTSWILAQREKLVEEFEDVTSKE
KEFMTYWNRYMHYHP-IFADFYMPRACQRFVVMYRKEL-L-EAQLRNELLMHLFTLYDFN
LVTPTDVLKTVGLFDNGEQ--------------------------------GQPPAAEA-
-----------------------------------------
>GONPAC007077
-------------------------XGI--------------------------------
---------------------------------------SLVAE-------AAANGAKKG
TFLR--------------------------------------------------------
------------AADMQKEEAAK-------------------------------------
-----------------------------------------------------I------
------------------------------------------------------------
-----LNVE---------------------------------------------------
--------------------------------------------------PN--------
--------LENIVK----------------------------------------------
------------------------------------------------------------
---------KYEHLFNQNDPERGIREKVR-AKDV------------------LEAEH---
-------------R----SAEAS----TFLNQSD-----D--VSTD--------------
--------------------------SDVECSARA-------------------------
------------------------------------------------------------
---------------------KSGENR---------------------------------
ATHTSHQSSSSXTTRKXYLPIQPEE-A--HLDSDDDIDTSWILAQREKLVEEFEDVTSKE
KEFMTYWNRYMHYHP-IFADFYMPRACQRFVVMYRKEL-L-EAQLRNELLMHLFTLYDFN
L--------------NKD------------------------------------------
-----------------------------------------
>GONPAC035500
-----------------------XAVGM--------------------------------
---VWPKVLAQFVVLGGG--------ILGRA--FVQAYKESMKQ-------AAANGAKKG
TFLR--------------------------------------------------------
------------AADMQKEEAAK-------------------------------------
-----------------------------------------------------I------
------------------------------------------------------------
-----LNVE---------------------------------------------------
--------------------------------------------------PN--------
--------LENIVK----------------------------------------------
------------------------------------------------------------
---------KYEHLFNQNDPERGIREKVR-AKDV------------------LEAEH---
-------------R----SAEAS----TFLNQSD-----D--VSTD--------------
--------------------------SDVECSARA-------------------------
------------------------------------------------------------
---------------------KSGENR---------------------------------
ATXHKSSKQQQYYHSQTYLPIQPEE-A--HLDSDDDIDTSWILAQREKLVEEFEDVTSKE
KEFMTYWNRYMHYHP-IFADFYMPRACQRFVVMYRKEL-L-EAQLRNELLMHLFTLYDFN
LVTPTDVLKTVGLFDNGEQ--------------------------------GQPPAAEA-
-----------------------------------------
>GONPAC028881
-----------------------XAVGM--------------------------------
---VWPKVLAQFVVLGGG--------ILGRA--FVQAYKESMKQ-------AAANGAKKG
TFLR--------------------------------------------------------
------------AADMQKEEAAK-------------------------------------
-----------------------------------------------------I------
------------------------------------------------------------
-----LNVE---------------------------------------------------
--------------------------------------------------PN--------
--------LENIVK----------------------------------------------
------------------------------------------------------------
---------KYEHLFNQNDPERGIREKVR-AKDV------------------LEAEH---
-------------R----SAEAX----TFLNQSD-----DEALTRT--------------
--------------------------SNAQRGPKA-------------------------
------------------------------------------------------------
---------------------AKIEPP---------------------------------
TQVIVCQTMVYIANRRNNEPVMHXX-X--XXDSDDDIDTSWILAQREKLVEEFEDVTSKE
KEFMTYWNRYMHYHP-IFADFYMPRACQRFVVMYRKEL-L-EAQLRNELLMHLFTLYDFN
LVTPTDVLKTVGLFDNGEQ--------------------------------GQPPAAEAK
PDAGS------------------------------------
>MASSPE011739
MSXXXXXXXXXXXRSVT------------------KRQVNGESNSR--KIETVVEQDEFM
DAYRAPTAFYKLIEK----RNKSRPIFLSRTLSYRAATRKS-------IW-IQPGKTYNK
PKVPEVLETS-----------------NRLKPLFKGFLDKHA---VSNSSRERNIPVTVG
LSRKSSPSLSGRGSGRNSRNNSP--FQTTSTNKKNRYTLLESHAILVPYYTLL-------
-ESHAILVPYRPTTTTNGAKVLKSSNNDMDSSPSSSPK--GSSSNFENNN-E-LANMIDK
GSRLFLVVHVYNSKVKSDPFFFGI----ASQVTMPPANKRARIVANHFNSDDDSSXXXXX
XXXXXXTTNGKRKSSVANSRRAVMNTNNNAKIKKKQKKA---AERHASLDSAIIR---PR
PTRRLQ---GRHPPMAAFHAQFDLVVAKSRHGM----FINFQPVKNGQRVPTDSRAALQD
HP-LSKPLLNLKME---WEYSGKA------------------------------------
---LRTLKGANRSNNVGGRYRRLC--------RGIDLKRRLSGIP---------------
PLSQCKPTVSYHYQFKRKKEGMQRAEV-R--EDFCCPFCQMYCPDMASLVCHLTCSHDHF
HFQCK---GTTDQ------PEIW----VKVLPKAL-ED-DNRYYAS------NYYYSKSL
PRV------QLLYAHANNRHKVALLHSDDRPTVRKKKKLNN-----GKSSGVDFLLQLSK
--------PS---------------NETKRNLHNQA-----IRNYNMKNSSQKLSMY---
----TVEGS-------F----SKSSSPNANNDNSNG-------------------DDFKQ
YSETAHLHFRRYYHSKTAQPMEHPL-I--QEDSDDDVDEEWILEQGEKLLDEFEDVSIEE
KQFMKMWNRFIFYNK-IFADYQVASRCVDFANAHGLEL-L-QKNLRENFMLHLINMWDFA
LITSDTIAKCMVIVDRSDLLPEDSNGTSNNVT--------VEDEEEVENKLNIDPAAAKR
ISRMRNRIGTVKSSILTDFEELKKTLDLSLDDDDDKD----
>PHYINF001598
MADAGSSK---RKRDESHER---------------KLPLNKERRTK---VRQEHMEDEFA
ETYHGLTALYKLLEV----KHLQSPLFLPRTLSYRLDPAWQQKE-------AKAKKEKKQ
VKKA------QAGATMKDFKIGMTSDT-----------------MEAFKSQKQRPGVLVS
L---------YKADGKKFDDNQF----------------TLLATCLIPV-----------
-----------PCSK-------------------------TLSKEFVDLNAD---SDVGE
TIAAQSAFKFAAPSVASIVRGKDLL-----------------------------------
-NLLRLNMSR--------------------------------------------------
-----------------RRVGYVTVE------------------------PAIASSV---
---NGGVKCEFRIT---WDPLPKTKKMQRLASI---------------------------
---DAKLKSEDESKQIDEDFALAVPKR-----------TSAEQNPC--------------
------SGVWFHFLYHSMLRR--MSEK---RMEYSCAWCNMFAGSLRGLVAHLVSSHDRF
RFQAT---GHDNI------PHIY----VMVMQEY--------------------------
--------------------------PRNGSSGRR--------------SALSELDMFPN
E-------PS-------------------RFEHHFTHLSGPYGSQAVEAVEGLMQE----
----FDEMDE-----------LSQEQP---------------------------------
QEFYAPLLQRQYFHSRTGAVVLDHE-K--DYDSDDDVDETWITKQSERLLDEFEDVSLEE
KEFMKKWNRHVKESK-ILADFMVASSCRMFARNHGRWL-L-DHGLRHNFLLHLLNLWDNS
LLNSRAIIDCMLIVDQNKLKADTQAKGESL-----------------QEKVEETPASTTY
VEVLPDPGADIFSSSEE------------------------
>PALBIL003825
SASSWWSQ--GAQEENDVEG--RCGEG---GGGEGGEGGEGERSKS--------------
---AGPEEEXEELEV---VRQRMVAVQLKKG-------------------TAREEEKRRE
EGEE------GEGAVRSEXQAKSSAGA-----------------ESYLMGNRAFVGVEKT
M---------KLSRXFNSDSASA--------------HWLRVEVTAMPASS---------
----------------------------------------ARXSTLAHTD----------
------------------------------------------------------------
-----VEVTGRGKRG---------------------------------------------
---------GGEVSLTAEVPLWNALTGXPIPSS----VHHFATLXRGTKAPT--------
------HVISFTLR---WVGQSGRQQLE-----SSRGQKSSALDVPIIDAPNLLL-----
---RLDGRSKWDSEVAAQSAIKAATD----LMTKFRHPDGTVLAP---------------
---AENGRTVFHFWYNRGMHE--XREV---WYNHXCAFCQRRCGSEDKLFSHILAVHPI-
------HGEYTNG-----EVRFH----IKMDANK----SEEEVVQ---------------
-------------------------------------------------KETSGILHFYA
R-------PH-----------------------------SELATTITEKVAKDIAE----
---------------------MEEKQA--------------------------EAAKDIA
ASKSSLLLKRVFYHSHTCTPMSVEE-LFYGDDSDDDXNDEWVLRVSEKLLDEFTDVSPSE
KAFMKLWNAFIHHEH-VRSDKDMPGACRSFASRFGSLI-T-LSSLRNEFLAHLYNLWDYH
LIGRDDILHCLTVVDQKGVAPTSDEKQ---------------------------------
-----------------------------------------
>SCHMAN002152
MESSEKQTPRRTSRSKASRRQRRILNGRPQSYTRKPNARSAQSNYAVDFNNLVRKQEAFI
RAFAIPTHLYRYLSH----RHRDRPLYLDRTLSYLMPNP------------SRKQSSGSR
RSINRIVERLKDSSKYLESTSSSSSTTQELELIFEGFYDSEK--------EMDWVTVDAS
VLRFGWA--------WRRKICPDDTILNIT----------------NPIRI------YSH
STGYTSLVNSPPTSN-------------------------NDNSTTATTNTTCINTSSGR
LTSAQLELHVSATERRWLKRPDLS-TNHHNNNGNNNPSQNSSKSAHPLRKGGLSSNSYPV
Q----LIVSS-----FDSSNTQLLLTPGLYELRLGVDTSDGN--VSNSGSNGRV-MNKVV
P--------SEKSYVSAGQVEWRRIRFPNS-------STALDEYSRW---PG--------
--------LRFSVI---WHNKLENNQITSPCRSRQDNTHMHAEGRSSLTRSMTNSDVIKL
QNQSVTPHKQIVLKESCDSSVYKDSTGDKCLSNHVDKPTSTKTPPL--------------
------HPITYGFVFGGNLQQ--WSQS----TDLVCPWCHLDCARAEALVLHLRTCHPRF
RLKVM---WDSSH------TQLS--LQVSLNEAY-----DGSNDCGQLVGSCAALGTNSN
P--------QGRHSNSP---------VRIRCPVRR--------------LPYTHLIFWR-
------------------------------------------------GAELSTDQ----
----LLDP-------------TLSVRP---------------------------------
---MVTGHNRIYYHTRTSQPVRACE-F--DVDSEAEDAPVWLRQHYQRKVEEFTDVNPGE
KQIMQLWNALLLSIR-VVCDGQVLTLVCQFIHQHSRWI-H-RRRLRTNLLLHLVNLVDYG
LLSSSHLRQLMLIYDKHVQELNPINNTSVN------------NNHITNTQPLSSPSNAST
TSLLPDSKLVN------IIPRLLQMFSSTSNS---------
>RHIIRR017865
MVNRAIK----------------------------------------SIVDQNRVSSLFR
ETFTGPSCLYHWLNS--------RPRYLRRNLSYIQKSRRKTIK-------NKPKQQEQR
LTLEDLCRRR----KQEEETISTSRIHRTLQLTFQGLVA----YASHSPGNRSRINIECE
I---------TVFEVKKSSSNIA-KKRKLNNGKFESNDFQLTHRSTIPLVL------DEN
GCSMGNTLSIEPYTT---------------------------------------NINGVT
SQDVILGFRLYALNSQSWPPVSAE--------------EKRKLH--KLVDCSDGRRILCV
Q----MGV-------IENGN---FCKDRRYELDLSFAREQCS------------------
-----------------IESNWK-------------------------------------
--------MRFTVN---WKHKV-------------NLPLKPMSSRPSISV----------
--------------------------------------TAPSDDP---------------
---------LVTYVYRVADCE--LHQA---MKGFRCPWCTLSFRDSACLMFHLRNNHMHL
KFNTK---NGKQA-----------------------------------------------
------------------------------------------------------------
--------PS-------------------R------------------SSNDDLSE----
---LFFDIDKREG--------TWNPKPFVYPVK----------------------QYTTP
PVALSSMPSLTFYNSQTFMPYHVDD----DDDSEDDICTHWVEQYNDETLDEIPDVNDKE
KLMMKMWNRFIEPQK-GLADRNLPEVCFQFSKARADQI-I-SLDLRNEFAFHLLNILEFQ
LIDSQCVSKCLGYVDKVKNNNKKN------------------------------------
----------------------------------------L
>ROZALL004884
MTFKDI------------------------------------------------------
---QKP-------------------------MD---------------------------
------------------------------------------------------------
------------------------------------------------------------
------------------------------------------------------------
------------------------------------------------------------
------------------------------------------------------------
--------------------------------------------------PF--------
------------------------------------------------------------
------------------------------------------------------------
------------------------------------------------------------
------------------------------------------------------------
------------------------------------------------------------
------------------------------------------------------------
------------------------------------------------------------
-------------------PV------------E------WLKTRNGMFIDEFSDVNSSE
KSLMKMWNTFFMDLK-PLGNIHVNDACLLFTQKSKLTI-L-HENLRNNFLCHLLNLYRSN
LISNECIIECISHIDNNK------------------------------------------
-----------------------------------------
>ROZALL004982
MSFKDI------------------------------------------------------
---EKP-------------------------MD---------------------------
------------------------------------------------------------
------------------------------------------------------------
------------------------------------------------------------
------------------------------------------------------------
------------------------------------------------------------
--------------------------------------------------PF--------
------------------------------------------------------------
------------------------------------------------------------
------------------------------------------------------------
------------------------------------------------------------
------------------------------------------------------------
------------------------------------------------------------
------------------------------------------------------------
-------------------PV------------E------WLKTRNGMFIDEFSDVNSSE
KSLMKMWNTFFMDLK-PLGNIHVNDACLLFTQKSKLTI-L-HENLRNNFLCHLLNLYRSN
LISNECIIECISHIDHNK------------------------------------------
-----------------------------------------
>COLSPE009843
------------------------------------------------------------
---SSS-----------SSSSQQYPILIDDD-----------------------------
------------------------------------------------------------
----------------------------------------------EP------------
----------------------------------------------------C-------
------------------------------------------------------------
------------------------------------------------------------
--------------------------------------------------PA--------
------------------------------------------------------------
-------------------------------------------SPD-------------S
VQSRIAPTVHFHYLYDQNSIR--KVER---RVDFCCPFCNANCAAFPGLFCHLISSHDRF
YFTFE---EDDNG-----FRTINVAPVVSADDELA--SRDENYEY---------------
--------------------------IRSNKSSAQ--------------SDLMTMLQGYK
R----------------------------RYITKHHS----RLEKANGNTAAALND----
---------------------SKNAKK---------------------------KKTAVE
RASSTAIFDRQYYHSKTAQPIHLQD-M--AYDSDDHCDETWLVQQSEKLLYDFEDVSLDE
KNFMIMWNKFLYRHR-LFGDHQMPGLCERFATEHGAAV-R-GEGLRMNFLLHLFHLWHYE
LIDYPLIAKCIQLVDSAVVVSSSSSSSS--------------------------------
-----------------------------------------
>CHABRA024650
MAARCRGVKVEEGRTKAIPLGGRCDGG----------GENDSSQPR---LPTQDEAEASL
RVYCKPVELYNLIQT----RCEKNPMFLQRTLSYKREVKDRRSF----SCIARPRVEEDR
SCVN--------GGAVRGATSSGSNVLRRGNVAM---------GNSQGQGRAGGGSSAAC
LVREGHPM--VLARCHNRNGSST-------LGEKMVK---------VPIKK---------
-GRAAMASSCPPMSVMASKQARE-------ETSAEIA-----------------------
-----------------------------------------------------SSASFLL
SGMSRLHC----------------------------------------------KSCLEG
PKL--------------LLVLWEDMSDVRSLGRLWTN-------------PADLSIVPPS
GRVSGYPSAQFRTEDKIWTEPEPGGGSS---------------------------EDVSH
MEVEVTLNLRIEPSEVRATTNSASLTEGSVNGSESELRNSGNVTPS-----QRNGISVRL
QQRSCGDKVTFRYWYYNNTMY--KTEV---TQHFSCPFCLALCGSFEGLYHHLQASHDLF
RFVCMSDDSSSRGKENHKKTAVDGMIQVQMQEQDKAVREDEDIERDVLDGNARETSESAT
PALTEKTREHDSAKENGQKRLFALDSKRSRGSVEDASRSRLTASTEKESPPVMGETLSKQ
GDNGVGESPREAATGDKGES-QSPMGGGVRAAEVEKGIQTENGAVGACQRTESVTEAQMK
GADVRLAQSQRSGKRKLKAKGKSKQQPTHPVVREACHAAAP---EKHKHRSKS--AETVD
SQSRQLLLKRQFYHSHTAQPMTEER-LFANVDSEDEVDEEIADLEDRRLLDEFVDVSKDE
KELMHMWNGFVRRQK-VKADGHCIWAVEAFSNHHAAKL-SQRKALRRCFMFFLVKLWNFC
LVDGFVIDKCFRIIDSYVPEANPDGRPFAT----------------ETEETSVEPIVAAQ
TRTKMGTAAAADEH---------------------------
>MADERY019786
------------------------------------------------------------
---------------------------------YDDAVRQL-------------------
------------------------------------------------------------
------------------------------------------------------------
------------------------------------------------------------
------------------------------------------------------------
------------------------------------------------------------
------------------------------------------------------------
------------------------------------------------------------
------------------------------------------------------------
-----------------------GDEG---------------------------KRH---
------------------------------------------------------------
------------------------------------------------------------
------------------------------------------------NLEKLLAE----
----SLDIDKDG--V---------------------------------------------
KSLGRLIEKKQLYHSATNVLIQVDE-L--AYDSEDEIDDRWLLQVCNERIDELVDVAFPA
KEFMKLWNKSAIGMR-DVA----------Y-------V----------------------
------------------------------------------------------------
----------------------------------------X
>MARPOL014833
MNGGLRGT----------------TSG-PLLRRDIVIPRDLSSRSRSTADDEDIAAEESL
SHYCKPVELYNIIQK----RLARQPLFLQRCLSYKISAA---------------HQRSMK
MTVA------------------------------TGF-----------------------
---------------SNSRGSAWGTLAKVSLGSNDLVSYSVLVMVTSPVKDLT-------
------------------------------------------------------------
-KEGQFAYRLRKPKVLVVGQCSDTD-----------------------VESSQSSVTFIL
PETRKLLLNAKRGDV------IVMAQEGRH------------AYLALANCSGRI------
-------TW-GKVAFTSICQMWLKSTREYSRMSIETR-------------PREHSHVTTT
N--------------------------------PGKLQHDNSEIEPSILLSSSTK--VTN
DRSLVRLQIRFIGEEAGHSNLVSR--------------NTNGTLPRSPLPY--------T
RSKTRAGRIVFHYLYDHGTRR--KTEV---TEEFSCPFCLSHCASFKGLEFHLNATHDLF
NFEYL---VSGDL------QIVI----VSIRSDV-----------------------PLG
PSGVLRSLD--------RSKEFIYWWPRSRSRRRKVPIKANVETMEKIGVPAQSLDLEKV
TDDG----PHSTDEVVSKEISDATADMHQRKE-------YKAQFQQNETRAGKVPDGENL
GHI-SVSAQKRQR-GVLGERAQARARPNSTQGGACAALQPSALVP---NRALP--DRPDL
SKSHASLQKRQYFHSHTAQPMDAEQ-LFGDRDSEDEVDAAIADLEDRRMLDDFVDVTGEE
KEVMHLWNSFVRRNR-VLADGHCPWACKEFTRENAQRFGT-NPALRRCLMLFLVKLWNHH
LVDGPTITSCLSIADAFDTQEPVSPKQ---------------------------------
-----------------------------------------
>MARPOL014834
MNGGLRGT----------------TSG-PLLRRDIVIPRDLSSRSRSTADDEDIAAEESL
SHYCKPVELYNIIQK----RLARQPLFLQRCLSYKISAA---------------HQRSMK
MTVA------------------------------TGF-----------------------
---------------SNSRGSAWGTLAKVSLGSNDLVSYSVLVMVTSPVKDLT-------
------------------------------------------------------------
-KEGQFAYRLRKPKVLVVGQCSDTD-----------------------VESSQSSVTFIL
PETRKLLLNAKRGDV------IVMAQEGRH------------AYLALANCSGRI------
-------TW-GKVAFTSICQMWLKSTREYSRMSIETR-------------PREHSHVTTT
N--------------------------------PGKLQHDNSEIEPSILLSSSTK--VTN
DRSLVRLQIRFIGEEAGHSNLVSR--------------NTNGTLP---------------
-SKTRAGRIVFHYLYDHGTRR--KTEV---TEEFSCPFCLSHCASFKGLEFHLNATHDLF
NFEYL---VSGDL------QIVI----VSIRSDV-----------------------PLG
PSGVLRSLD--------RSKEFIYWWPRSRSRRRKVPIKANVETMEKIGVPAQSLDLEKV
TDDG----PHSTDEVVSKEISDATADMHQRKE-------YKAQFQQNETRAGKVPDGENL
GHI-SVSAQKRQR-GVLGERAQARARPNSTQGGACAALQPSALVP---NRALP--DRPDL
SKSHASLQKRQYFHSHTAQPMDAEQ-LFGDRDSEDEVDAAIADLEDRRMLDDFVDVTGEE
KEVMHLWNSFVRRNR-VLADGHCPWACKEFTRENAQRFGT-NPALRRCLMLFLVKLWNHH
LVDGPTITSCLSIADAFDTQEPVSPKQ---------------------------------
-----------------------------------------
>MARPOL014836
MNGGLRGT----------------TSG-PLLRRDIVIPRDLSSRSRSTADDEDIAAEESL
SHYCKPVELYNIIQK----RLARQPLFLQRCLSYKISAA---------------HQRSMK
MTVA------------------------------TGF-----------------------
---------------SNSRGSAWGTLAKVSLGSNDLVSYSVLVMVTSPVKDLT-------
------------------------------------------------------------
-KEGQFAYRLRKPKVLVVGQCSDTD-----------------------VESSQSSVTFIL
PETRKLLLNAKRGDV------IVMAQEGRH------------AYLALANCSGRI------
-------TW-GKVAFTSICQMWLKSTREYSRMSIETR-------------PREHSHVTTT
N--------------------------------PGKLQHDNSEIEPSILLSSSTK--VTN
DRSLVRLQIRFIGEEAGHSNLVSR--------------NTNGTLP---------------
-SKTRAGRIVFHYLYDHGTRR--KTEV---TEEFSCPFCLSHCASFKGLEFHLNATHDLF
NFEYL---VSGDL------QIVI----VSIRSDV-----------------------PLG
PSGVLRSLD--------RSKEFIYWWPRSRSRRRKVPIKANVETMEKIGVPAQSLDLEKV
TDDG----PHSTDEVVSKEISDATADMHQRKE-------YKAQFQQNETRAGKVPDGENL
GHI-SVSAQKRQR-GVLGERAQARARPNSTQGGACAALQPSALVP---NRALP--DRPDL
SKSHASLQKRQYFHSHTAQPMDAEQ-LFGDRDSEDEVDAAIADLEDRRMLDDFVDVTGEE
KEVMHLWNSFVRRNR-VLADGHCPWACKEFTRENAQRFGT-NPALRRCLMLFLVKLWNHH
LVDGPTITSCLSIADAFDTQEPVSPKQ---------------------------------
-----------------------------------------
>MARPOL014835
MNGGLRGT----------------TSG-PLLRRDIVIPRDLSSRSRSTADDEDIAAEESL
SHYCKPVELYNIIQK----RLARQPLFLQRCLSYKISAA---------------HQRSMK
MTVA------------------------------TGF-----------------------
---------------SNSRGSAWGTLAKVSLGSNDLVSYSVLVMVTSPVKDLT-------
------------------------------------------------------------
-KEGQFAYRLRKPKVLVVGQCSDTD-----------------------VESSQSSVTFIL
PETRKLLLNAKRGDV------IVMAQEGRH------------AYLALANCSGRI------
-------TW-GKVAFTSICQMWLKSTREYSRMSIETR-------------PREHSHVTTT
N--------------------------------PGKLQHDNSEIEPSILLSSSTK--VTN
DRSLVRLQIRFIGEEAGHSNLVSR--------------NTNGTLPRSPLPY--------T
RSKTRAGRIVFHYLYDHGTRR--KTEV---TEEFSCPFCLSHCASFKGLEFHLNATHDLF
NFEYL---VSGDL------QIVI----VSIRSDV-----------------------PLG
PSGVLRSLD--------RSKEFIYWWPRSRSRRRKVPIKANVETMEKIGVPAQSLDLEKV
TDDG----PHSTDEVVSKEISDATADMHQRKE-------YKAQFQQNETRAGKVPDGENL
GHI-SVSAQKRQR-GVLGERAQARARPNSTQGGACAALQPSALVP---NRALP--DRPDL
SKSHASLQKRQYFHSHTAQPMDAEQ-LFGDRDSEDEVDAAIADLEDRRMLDDFVDVTGEE
KEVMHLWNSFVRRNR-VLADGHCPWACKEFTRENAQRFGT-NPALRRCLMLFLVKLWNHH
LVDGPTITSCLSIADAFDTQEPVSPKQ---------------------------------
-----------------------------------------
>NUTLON001047
TAT--------ATATSA---------G---------------------------------
---DEP-------------------------KS---------------------------
------------------------------------------------------------
------------------------------------------------------------
------------------------------------------------------------
------------------------------------------------------------
------------------------------------------------------------
--------------------------------------------------PA--------
------------------------------------------------------------
------------------------------------------------------------
-------------------------------SSL--------------------------
------------------------------------------------------------
------------------------------------------------------------
------------------------------------------------------------
------------------------------------------------------------
---------RKYIGGQA----S----L---YESH----PY---------LSRDGDAFLSS
KQL----------------------------------L-K-KYQLRDELVNHLITLWDLH
LIEGQDISYFMQVFDHPGDIVDIQNPP---------------------------------
-----------------------------------------
>CHOSPE026820
--------------------------G---------------------------------
-----P----------QANDKQQQPQ-----LD---------------------------
------------------------------------------------------------
----------------QENANSN-------------------------------------
------------------------------------------------------------
------------------------------------------------------------
-----IIVTK--------------------------------------------------
--------------------------------------------------PA--------
------------------------------------------------------------
------------------------------------------------------------
----------------------------R-------------------------------
------------------------------------------------------------
------------------------------------------------------------
-----------------------------R----------------------KLVE----
---------------------KKPQAP---------------------------------
---------PRAYHAHSLRPITEQE-L--DNDSDDDDTLKWVIERSLERLDQFEDIPLPT
VSFFKLWNVHAITPD-IHRDADAD------V------L-V--------------------
------------------------------------------------------------
-----------------------------------------
>HALSEO007361
MTS-------------------------P-----------------------QEANTTVH
QGLGGPLSLYRYLGS-------KQPLYLQRNIRYHRPRN------------AKIRFHEIR
LRVPETFESLQLQQRQEETTSSTTSVAAAAAATL---------SAGPSKHNNSTIQTSTS
TITMSRSAKGANDDQRKNRKRSREEEQEKEQGSEDKE------EIQVPHTPWCYAVVVNF
SSEETNESEANDTNTQNESEQMY-----HQHAAAFVPSKPSSSDDTENSDTK--KMHREA
SAMHDIAFRVEHPSPVEQTLPGGV-VDELALPHESKILKSLTRALD---DELCGSRNFTY
EGVKRLHIAKFFDCPLDES----VLTDNEITVRVSLIPRKSSSTYPSAAENGETASTAMI
PSITMLR--LGQLAHAAVGTSWRAAARVKDPTRLKCL----------AVMPEKSEAIQLL
RLILVSQNLTCTLYQRLWSDALLNEQGKKGSSS----------------------ITPNM
LNTLGYPKFHVDCKRIYSSTVNCHKGREW-KSNNRGADSSMSQAP------SVQTLSVRN
LLAGIAQRVFMSYSENSAVMRCGDGESLRRLQRISCALCQKDFLGKEELFLHLETNHYR-
-------------------------CRIGIHEDTA--SQTSNITKG-----AVKILLAKS
PSANS---------------------VRPLHRSKR-------------------------
----VHIVPQEDGNQLKNDL----FGEESRKAYKGHLFL----------QLRTIREPVVR
GHW------------------YHNHRPQIPAFKLER----------AKARAMISIQESRE
TVSELSRYPRQYFHSQTGQPIQPHEE---DIDSDDDVKDAWVLERSSAVIDSFEDASSAE
KKFMKLWNSHVFELG-VYADRVVPRVCLLFARRFTSEI-S-RQNLRFQFLLHMLTLWDFA
ILDTRTLHYCLRIVDSYNESHGKPSQLAKR----RPSQLV-TGGRGGGGGSSSTTTSGGI
RSVDESNGIEEDDEEVD-----------------------I
>HALSEO007363
MTS-------------------------P-----------------------QEANTTVH
QGLGGPLSLYRYLGS-------KQPLYLQRNIRYHRPRN------------AKIRFHEIR
LRVPETFESLQLQQRQEETTSSTTSVAAAAAATL---------SAGPSKHNSSTIQTSTS
TITMSRSAKGANDDQRKNRKRSREEEQEKEQGSEDKE------EIQVPHTPWCYAVVVNF
SSEETNESEANDTNTQNESEQMY-----HQHAAAFVPSKPSSSDDTENSDTK--KMHREA
SAMHDIAFRVEHPSPVEQTLPGGV-VDELALPHESKILKSLTRALD---DELCGSRNFTY
EGVKRLHIAKFFDCPLDES----VLTDNEITVRVSLIPRKSSSTYPSAAENGETASTAMI
PSITMLR--LGQLAHAAVGTSWRAAARVKDPTRLKCL----------AVMPEKSEAIQLL
RLILVSQNLTCTLYQRLWSDALLNEQGKKGSSS----------------------ITPNM
LNTLGYPKFHVDCKRIYSSTVNCHKGREW-KSNNRGADSSMSQAP------SVQTLSVRN
LLAGIAQRVFMSYSENSAVMRCGDGESLRRLQRISCALCQKDFLGKEELFLHLETNHYR-
-------------------------CRIGIHEDTA--SQTSNITKG-----AVKILLAKS
PSANS---------------------VRPLHRSKR-------------------------
----VHIVPQEDGNQLKNDL----FGEESRKAYKGHLFL----------QLRTIREPVVR
GHW------------------YHNHRPQIPAFKLER----------AKARAMISIQESRE
TVSELSRYPRQYFHSQTGQPIQPHEE---DIDSDDDVKDAWVLERSSAVIDSFEDASSAE
KKFMKLWNSHVFELG-VYADRVVPRVCLLFARRFTSEI-S-RQNLRFQFLLHMLTLWDFA
ILDTRTLHYCLRIVDSYNESHGKPSQLAKR----RPSQLV-TGGRGGGGGSSSTTTSGGI
RSVDESNGIEEDDEEVD-----------------------I
>MALJAK017155
MSSDEDCVIV--------------------------------------------KEAVSS
KQFHAPSQNPCVISS-DEERTEIAPSVSQRLLDYPGIHAASVATCEFP---SKSNDEAVD
ANDDEGTQSVGDDERESEVDQETAEQD-----------------AELDDGSCKRIKAEAQ
EEKTQNEEVDEFAESDKSAESSSESDQE--EGEEETANEEMEQRDTVPGQDADSDGEGDA
SGEEDEEEEENEESAQNADS----------SAKASVSS--MARETHVNSE-----DNHGT
PRAGTNLIERDGAAVTASAGSIGK-----------------------------QSPVIAV
KSLSRLMAQ------FSRPAV-PLLQHAARELVISAASAA--RSVSAATVSERQLSLSAS
PPPPPSV----------PSYAWS--------------LLPV---------PADLPVALQ-
---CDSVVAKMRTPKEAVSGSATNIPSSE------HHRTQQSSSQPRATQISSSS----H
MSALADLLSDSESEAVNSQST-----------------SAIAQPPPLPQ-----------
------------------TKQ--QAQQ----PSL--PKLSHAHAATQPLLSHKRPSHSV-
--------SEARVKAASAAAAVD----VSVPRQL-----------------------RQR
PPRTQPA-------------------PRAPASARDALPA----------LPTTNGAAAGS
TH------PTIAA----------------R-----------------SASLPALPSA---
---------------------RAAAKPSLLSV----------------------------
GSNKRVATSYALLHTYPPVPVKTMEGV--QDDSENDLVPDASREQHTRNLNEIVDLTNGE
RRFFQVWNRHIAEYG-LVTVTTMPIVLQAFVEEYAPVI-A-DWSLRAHFALHLVTLADTR
LIHRTL------YLDSCISRYHSCGNDACKYLTGGPR-----DDDMEQSRSRSST---AT
TATTATSGSRH--------GSFSSALSSSATYHSGSTTTA-
>MALJAK018563
MSA---------------------------------------------------------
-------------------------------LA---------------------------
------------------------------------------------------------
------------------------------------------------------------
------------------------------------------------------------
------------------------------------------------------------
------------------------------------------------------------
------------------------------------------------------------
------------------------------------------------------------
-----DLLSDSESEAVNPQSAAS---------------ASIVQPPSLPQPR---------
---------------QRNTGQ--QAQQ-----SL--PKLSHAHAATQQLLSHKRSSHSV-
--------SEERTKSAS-AGAVD----VSERRQL-----------------------RQR
PPRSQAA-------------------PRAPASAREALPA----------LPTTNGAGAGS
A-------PTSAA----------------R-----------------SASVPALPSSRVA
---------------------AVAAKPSLLSV----------------------------
GSNKRVAASYALLHTYPPVPVKTMEGV--HDDSENDLVPDASREQHTRNLNEIVDLTNGE
RRFFQVWNRHIAEYG-LVTVITMPIVLQAFVEEYAPVI-A-DWSLRAHFALHLVTLADTR
LIHRTLVLQSLTYLDSCISRYHSCGNDACKYLSSGPR-----DDDMEQSRSRSSTTTAAS
TATTATRGSRH--------GSFSSALSSATYHSSTTTTTA-
>MASBAL007044
MEVDGGAVRC----------------G---------------------------RADRLV
QMYEHPSRLFETLLE-WVDNRLRDPGILDKEVRFIIERG---------------------
------------------------------------------------------------
------------------------------------------------------------
------------------------------------------------------------
------------------------------------------------------------
------------------------------------------------------------
--------------------------------------------------PAGARSLEE-
-----------------WRLVE--------------------------------------
----------------------------------HLLRSRLRLEP---------------
----------------------------R-GASVACQCCERTCLSHIGLRQYLDALHGA-
------------------APAVD--EALAIDAEG---RRDAKRLEQ--------------
-----------------KERELAE--QRARERDRQQQQAN--------------------
--------PG-------------------RYACKRASMP-------EASEGPDIAQNEWL
GTC-VMAAEALYR--------RQQHQPPKTHI------------------------LRQS
ASSLGWVQEKRFYHPHTLQRYRACE-L--EYDSDDGADTEFVRQRSRRLWNEFADKSLLE
RAFIVFWNRAVLRTRSVLSDISLSFECSQFVSEHARAL---ENQLRQAQKMHLIRLLDFS
VVLGEKVTVVLTLLNAINSRDAMPDGGVFNVRVSLPEAVV------HREVIASSPSPSPQ
LGGAPVSVLYVEEDPMVHLLVVVEAETAAPSEAVWPEGTF-
>MICMAR139964
----------PESESDS--------EGDPD----RPKAKRAQRSPA--------------
---STPNEAYRLLNTHVRKSRLVLPKFFPRLFSYAYESASFVYCFRRS---PKDKSSKKD
PQVF-----------------------HSGSLMF-----------TIISDPQDSVDMIAA
LARVARAEEDGDEEASQQRESGHVAAPKPQ----------------APARSTPKKMRRKV
SARAPAEPAQRPSSPPPP------------SYSSEVPQ--NSREEGADST--CLNVWVGS
VRVYVRDLRATYPHVD--------------------------------------------
---------------FSKDAE------------------------------------VTT
PDGDTIM--AHRRPMTV---------------------------------PSSDMTEKLG
M--KEGDFLDIFVDTRSWARVNGVVSPAERNSCAVAQAPPARMSAPALVRELSPL-TMND
VVGRSVAEIAVATEDASASTASVS-------ISFTAGEEIAAEQPR-------------R
IRHLFSAQVAMSVKNLAGARELLGEELLREIADFRCKFCGLRCSTVKATVLHGAAYH--V
QILQQDTGTSEEGAISQLKCRLD----VSCRGKT---VYDASSTLVIRAQAASSAKAEAL
PACEVTRCS-----------------LRIDPSSRKLRTTVRARSSEPAASQFPRALPANK
YL---GCMPNTHALQI--------ADHNER----------------MKRGAAALEAGEDD
G---FLQFADIDETAALLARQTGRDAP-------------PTVLPTQYARKFSDVALGDA
GATEVPGKNGFFYHSLTLRPIAVDEG---DVDSDSDIDDAWILSNGDASLAN-AEIPKHV
EDFMHMWNSFVATKQ-ATGDKEAAALCEDFARAHATEL-A-DQTMRQSLLLHLFTLWERS
VISTNSVASTIRIVDTAKAVAETMRAIPFSFIPSLPKLARTPRSSHYSIALRAAPRGSSC
REIASLSSFSFTRFASSLLEDFSRMKSGFPSSTNTRSVSD-
>MICMAR151420
----------PGSRSEM------------------ADEASLDVAPA-------RSNAEVL
RAFYGPLEFYELLRS----RWVNMPLFLRRNLRYR-------------------------
------------------------------------------------------------
-----------------------------------------------P------------
------------------------------------------------------------
------------------------------------------------------------
------------------------------------------------------------
--------------------------------------------------PS--------
------------------------------------------------------------
------------------------------------------------------------
----------------------------RD---------------------------SR-
------------------------------------------------------------
------------------------------------------------------------
--------PS--------------------------------------------------
------------------------------------------------------------
---------RLRSRRGT---------V--DIDG---------------------------
----------L--------------------------L----------------------
------------------------------------------------------------
-----------------------------------------
>GUITHE018648
MAS--------Q------------------------------------------RSNQFI
EEYAGPVSLYAYLAQ----RWKVCPIFLRRNLSY--------------------------
------------------------------------------------------------
------------------------------------------------------------
------------------------------------------------------------
------------------------------------------------------------
------------------------------------------------------------
------------------------------------------------------------
------------------------------------------------------------
------------------------------------------------------------
------------------------------------------------------------
---------------------------------------DAEK-----------------
--------------------GLAV--SKDKQGS-----------------NLS-------
---------------------ESV--NLRRFISS----------------------SRKS
H---RLRFN--------R------------------------------------------
------------------------------------------------------------
------------------------------------------------------------
------------------------------------------------------------
-----------------------------------------
>KLENIT004239
MGKRAPEEDV---------------SG-------------------QYFEKKQVGLEMFG
RAPARPLSLYQALEK----RWRTNPPFLHRTLSYNLAPELPPPSVSITTAHQRPSPHLNA
PQLN------GNSHVNANSPARGANGA-------EGHASHCNG--SHPEQQSTLWELEVT
A---------SVWNAPKNPPPQARVGARLSAGGGVMR---------LPIFV---------
--------GFSPNPRSQGDSFRV-----DSMLSGCVPV-------------------VQS
GEAAKLLLKLPGPAGR--------------------------------------------
-----------------------------------------------------------T
PQGKI------------LCIVWDDPDDVRRAEKRPL--------------PGHDAVSPEQ
G--------------AVWCEAT-----------LPAKEGTPSSAMPVLRRSNMVC--NGV
IPATLRLKLCLRKSTVPADTPAVRNG------HTNGHPNGAPTTP--------PLHPPSP
SPRQPEKQVAFVLQSDSADLR--IPEF---LLGWRCGVCRRYSRTYEALQLHLLGVHGRF
DFFFKHVGPSEAA-GASRLASLD--FYTQLRRQATEEIGDEEERRA--------KRQRSS
P--------EALRAGSN---------TTMPGPSKE---------HGPGGMNLNDTTVER-
--------PTEKGVCGHGE-GRVQDAGEERAHCMEA-----ARPPDTPPPQAELAD----
----AVDANEQNE--PAPVGRSASVGPASSAGDSGASGRGDTKLAVAKKKGGSRRKPMDH
DRNMESLTKRTFYHSRTGMPMDLDD-VLSGLDSEDDLDEDELQHDDKQMLDDFSDVSTEE
KFLMHQWNCFARQQR-IAADAHMPWASRAFAAVHKGTIGG-DPGLRRVFMLMLVKFWNCA
LISAEDVDDCLKVVDSACE-----------------------------------------
-----------------------------------------
>CHLATM003021
MAGGSNGGSGEKSRSSA---------G---STAAAANAAASTPEPSP--RPHEGVEPGLV
RAYAPPVSMYAKLNG----KWKQKPIFLRRNLSYCRQAR---------------------
------------------------------------------------------------
------------------------------------------------------------
------------------------------------------------------------
------------------------------------------------------------
------------------------------------------------------------
------------------------------------------------------------
------------------------------------------------------------
------------------------------------------------------------
----------------------------R-------------------------------
------------------------------------------------------------
------------------------------------------------------------
------------------------------------------------------------
------------------------------------------------------------
---------REYKQTAD----A-------SSDA-PKVD--ITVAVAARCTDE--------
------------------AQANVPLNARTYS------L-S--------------------
-EEPQEMSVLVAVVD-------------------------------------PSPTATPK
LIPISDY----------------------------------
>CHLREI016860
MSGFVDEEAEAAAQESD-----------------------------MTLLDQEKRDPAFD
ELFLHSRILYQSVLP------SLTPQFLPRNLLYLRGPDSEAQT----EQPQPADLHHRH
IRLQLRLTHIADDVKAGAAPAAAGNRSRYLAVAVAGLAGAEGGDGGIKWGVDEAIATEAA
AVAIAAGAAGQPDEASASAAAASAAAAPASLGDGEVQ---------TPSLRLLLLYSADD
APYLFNTFELEPAPAAAAAAAAAQAVGPDGGAAVDVKA--EGAAAAASSRPS-EAAGWRQ
PPAADAVEEVVRRAAAGAAGGGGRQTAAGPATASPPAAGARAAAAGGLGGGGGPSRQLCV
EARVRLSMGEAEDTPLPSHIT----------LRLHPVAEEGAGQAAAAESGGPC-QQQQQ
PQLGPQG--GERVRLQVLGELWRGQQGREQQGQGQEQAAPPDAGQSGPITPSGRSPEPQ-
---QQQQQMRRRLLRVRWAWYAAPGNAASGSTC----AGGGGTDGGMLRGHSSSC-SGDG
LVRYLPAGCHVHPEDAKSAAAAEAEAGSGPAAAAVGAAAAAAAGPQ------SQHVQQPH
PQHQQSARV--------------HSEV---AAGLGCVCCSAAFPSLSGLAAHVRACHGEL
GLAVQFHGAGERGRGMRDGEELDVAVAVPVEPRT-APSQDDAVAAASPAGAGPAASAVAA
PPAAAPAPADEVAAAAAAQLGAAGEQSRGQQEQQQHVPQQQAQQQGGRKRRLSDMYAAEL
EP--GGGAPTAAALRE----YEALLQEQERQAAAAAAEELASLHRGRGGEAVKVEEAAAG
VEA-RLEAEAEDKAGAAAAAAAVQGRPSKPPLPPKPGAAGRSLAAGASAAAAAAAAHAGN
ARSLPALTQKMFVHSRTIVPLCYEE-LLRDADSEDDTDDEWMRSQREHILPATMATAPGE
QLLMVYWNRFARRHH-LYGDKVMPRRCEEFVGREGGDMAAAFATLRRALVVHLLALNEYC
LLPPDCLARCLQQLDKRREQHLRTTAAATGAA--------GAGAAGAGGAAGPAPAPAPQ
AAAAAAARVQEKDPKK-------------------------
>PLATAR020272
------------------------------------------------------------
------------------------------------------------------------
------------------------------------------------------------
------------------------------------------------------------
------------------------------------------------------------
------------------------------------------------------------
------------------------------------------------------------
------------------------------------------------------------
------------------------------------------------------------
------------------------------------------------------------
------------------------------------------------------------
------------------------------------------------------------
------------------------------------------------------------
------------------------------------------------------------
------------------------------------------------------------
---------------------Q-----------E------------AARLREFEDVSLEE
QQMMSLWNVFLHGKP-LPTRAELPSLCVTFARQRWRQL-Q-QHNLRANFMLHLMNMWDAL
LLSGSDVQAALAEYDRLVKEAGGDKAIEV----------------------DEAKEEAKE
ASKEEDKA---------------------------------
>MATSPE018347
LVHDQV------------------------------------------------------
---PRP------------YRVDQPPGQDSRALHFQVGGA---------------HSNTLI
ISVA--------------------------------------------------------
------------------------------------------------------------
---------LHPSANQTL------------------------------------------
------------------------------------------------------------
------------------------------------------------------------
--------------------------------------------------PA--------
------------------------------------------------------------
------------------------------------------------------------
----------------------------------MC-----------GLPAQTSAAHEE-
---------------------------VEEGDKE---GNDKEGKDK-------EGKDKDT
P------------------HPFGF--SRGRNLRNRLRKL-----VAKSLDPTRVQLGDKE
D------YPQLSSSV----------AVSKRKKAQQAVIGAPIGTGVAPWKKAKLNK----
-----LEEDQG----------------------------------------------RES
YWAASLLAQRTFFHSSTLKPMEIHE-LL--YDSDALCDDEWVTNQSERYIEEFDDVVWSE
KRFMTLWNRFVHSNN-FYCDAVIPRRCVQFAKVYGSHV-S-RCALRTTLLLHLLNMWQWN
LLTVENIAECMAEVDKHNGDIELPTLELEALL----------------KKLQSLPGCWNS
TSTSSSQ--------------TADSLEGSVEGEA-------
>MICSPE004937
------------------------------------------------------------
------------------------------------------------------------
------------------------------------------------------------
------------------------------------------------------------
------------------------------------------------------------
------------------------------------------------------------
------------------------------------------------------------
------------------------------------------------------------
------------------------------------------------------------
------------------------------------------------------------
------------------------------------------------------------
------------------------------------------------------------
------------------------------------------------------------
------------------------------------------------------------
------------------------------------------------------------
--------------------------V---EDSDDEEDDEW-TREDLRQLSDFEDIDHRE
KLFMHEWNVFVHRFK-PYADRDVPAALAAFAKYRGDALRA-DPALRRMFVLHLVNQWDFG
VVE---------------------------------------------------------
-----------------------------------------
>NEPPYR027752
VAS---------------------------------------------------------
---MVP-------------QKVVYPK----------------------------------
------------------------------------------------------------
------------------------------------------------------------
------------------------------------------------------------
------------------------------------------------------------
------------------------------------------------------------
------------------------------------------------------------
------------------------------------------------------------
------------------------------------------------------------
------------------------------------------------------SVH---
------------------------------------------------------------
------------------------------------------------------------
--------PK--------------------------------------------------
-----------------------------------------------------------A
LEAMEAGSDWVFFHSRSCQPMDELD-L--DVDSDDEVDAESWAANDMRMLNDFQDVTAEE
KAFMHMWNVYTHDHR-IYSDAATEAACAQFAELRKDELGS-SPDMRRCFMLHLVNLYDLA
SSPRKRSSAALTPID---------------------------------DLVRFGPSGKSI
GLPSGGCG---------------------------------
>MONBRE008835
MSKAPVPEPIDSDNDQSPRS--------PS----SSESESASTSPSGRARVLEADRKQFY
DTF---ALGYATIRS-AF-RHQRGAPFLLRNLRYHNTLIEPELA-------SFAKSSRRE
ATTQ--------------------------------------------------------
--RLARSFRQLLRKTQQRQGTDT-----------------------LP------------
--------YVNPYSVCLLKRPLN-------SHSPTVP-----------------------
------------------------------------------------------------
-----MSM----------------------------------------------FTRLSQ
PD-----------------------------------LYPLES-------PQPELT----
----------------MWLSPHPDLDSARLRQH---------------------------
---------------------------VLTLANMISGAATILNSPW--------------
RTAATANSAIHRYMVKNG----------------KCPFCGRRIPGTPNFLLHLRHVHDEF
VTTLA-------------AVRTDGHLVVAARDEW--------------------------
--------------------------TRPIARVKP--------------IPFTGLL----
--------PAEKAK----------L-AQLRQAVTTTELREFGFVADSRAGEAKLEK----
----QLENMTSTI-ADLEARGRCSQRPHYVHMEFYY------------QKAVQAAAPKTC
TSVPRRKGKRPVYRCPHFTAAVSDE-L--DHDSDDDDEGPWAELVQRQNFRELADINVSE
RTFMQLWNAFRRRSAALLGDQGVAAACVAFVNDYKLLL-S-STGLARQCQLHMTMLWRLG
LLPEPVLQELMSRLAGAPSHAKPVPLANPE-----------RSRQEALVMSVASPSKAAK
RSTDE------------LADVILKSLSSLKVAAECVCVCVL
>CHLREI010989
MVHGAGAD--------------------------------------------AAVSLKRL
HLFTHPSLLYGVIDK-------TRPAFLQRNLSYALSRKHA----------VEATGSELR
VRLD-----------------------QQVTLLV---------GRDFKPVRAAAVALDTG
V-------GDGSGNGAHQEGEEE-------GGTGGTGPRPRTVCLPLPKRPLTRPV-LLA
SDHHPQLQGLQPESRVARLV----------------------NTDLRPTNRKC--IAWAA
LQPLDGVLGAAEGAATAAAATNGGS---SSADEDERGRKRRQEGAG--------------
-AVGELQLQRCRLTRLSGGAGRSLSSAGQQQKQAEQGEGRGRRSMRSSKDGGAAAGEGAA
PTLPPAA------------------------------AAVVESFAVCRTVPASGAAAAAA
AAADEGSVVEFRYVFASWAAAAAEAGLADGDAAALKGMGTAAAAAAAAAANATGS-VSAR
ADWMQEQLANIAAKEAAAKEAAAAAAVGGAVKQGKEQTQATAAAPA--------------
-----------------------FKER---SEELRCLMCPVVCAGFKGLAAHLPASHGLY
RYICTPAASSRRG-AKGGAVGMDGVVEVRLPAEAV--RRDLKAAVELAALPSADTSPGAE
PSPRAETAADDVVILDDEEAGAA---KKGKGKEKQGRRGAAEK-----------------
--------PPGKAQPDLK-------ASRGRQAAKKVA--PPAAAGAKAAAAAAVEEGATA
TAA-TVEAVRRTIAAAAGKGADAVAEPAVAGTAV----GGEPQLQPAQRRSGGGAAAPAA
APRHPSAHVRRYFHCRSAVPGLAAE-MFGPYDSDDDTDEEWEAAFDRHMTTSYTPLSDPE
RAFFKLWSAFARRRP-LYADFITRKRCLEFAREHGPQLRA-DPGLRSALALHLLLLREMN
LVDPRLIARCLQVADGSIAPTPEEDERFLA--VSGPGSRARGGGSGGGASSNSAPEGPAR
KTPAAGARGAAAGAGAAVTSGPAAHLKAGPALTLARRTKL-
>ELPMAR016944
----------------------------------------------------------FR
ESYVETMTEAAHIGI----RHFANPIVLHRKISYLHDRNTESSE----HPQTRHQRRKLR
HTLH------SKCFNVSTLPASSSSATSHAEVTYLKYCDDLRAAFKRVHSHVSVVEVDCK
AIDINEHYFYWQCNAQTRAASEA-------FGDNNDNGKLYTRKYEFPQLLLQELM----
--ADVMTQSMAPSSSSKVDLLQE-----------------VMTQSMATSS-----SSKVD
ADTFSLACNQFKNRSVSS------------------------------------------
-NAEKLAMTEEV---------------------------------------------LRY
PTMKRRL----------LQHHHNKSKNNKNGGGKYLK----------KLMPI--------
---LNGKTIAPHLIERRWKCAATK------------------------------------
-----REYMAGSKSELQAVSVQQI-------VLAIIDAKGVSALP---------------
----STHKLICTYILNGGGKRF-VSQF-RQDHNLSANFCAMLCGQFFGLRRHHHKSHKK-
--------PKKKAKIVYNEKEIE-CEQFGIKEKTI--YSDAKATTT---------TTTTT
P--------KDVIVISNTSKAAALEKARAPPQLQQ--------------QKVRSYLDIKR
--------PK----------------RKKRKKSEADSLL--ASESGDDSEYDPMTESAA-
-------------RSAAMIRRSTEFEPRKYE-----------------TRNVN--LRRGR
IPSQQLCFNKGFYRGSSFVKVGDAQLLYEESDSEHECDDDWLLQWEKNLLFDFQDISFGE
KRMMTYWNEFIRRRNRIYASFMVPIKLIAFAQEYKESI-V-SNHLKMQFLFHCITLWEFG
FIEAKCIQEVMHIIHQADN-----------------------------------------
-----------------------------------------
>NUTLON023799
------------------------------------------------------------
-------------------------------LL---------------------------
------------------------------------------------------------
------------------------------------------------------------
------------------------------------------------------------
------------------------------------------------------------
------------------------------------------------------------
------------------------------------------------------------
------------------------------------------------------------
------------------------------------------------------------
------------------------------------------------------------
------------------------------------------------------------
------------------------------------------------------------
------------------------------------------------------------
------------------------------------------------------------
-------------------------------------------------LQEFNDVTLEE
KRFMNIWNRFLLNYG-VIANRHMYDAILRFV------L------------LGTVNLST--
-PAPGQASQCLSILQLQQPAVAASRAS---------------------CESPVAPAAEKR
TAP--------------------------------------
>ARATHA003844
MPGIPLVS---RETSSC--------------SRSTEQMCHEDSRLR-ISEEEEIAAEESL
AAYCKPVELYNIIQR----RAIRNPLFLQRCLHYKIEAK---------------HKRRIQ
MTVF--------------------------------------------------------
-----------LSGAIDAGVQTQ-----------------------FPLYILL-------
---------ARLVSP-------------------------------------------KP
VAEYSAVYRFSRACILTGGLGVD--------------------------GVSQAQANFLL
PDMNRLALEAKSG--------ILFISFAGAQNSQFGIDS---GKIHSGNIGGHC------
-------LW-SKIPLQSLYASWQKSPNMDLGQRVDTV----------SLVPCFIKLKSM-
---SEEKCVSIQVPS-----------------------------------------NPLT
SSSPQQVQVTISAEEVGSTE----------------------KSPYSSFSYDISSSSLLQ
IIRLRTGNVVFNYRYYNNKLQ--KTEV---TEDFSCPFCLVKCASFKGLRYHLPSTHDLL
NFEFW---VTEEF------QAVN----VSLKTET---MISKVNED------------DVD
P----------------KQQTFFFS------RRRQKSQVRSSRQ----------------
--------PHLGLGCE----DKTDDAHSVR------------------SEKSRIPPGKHY
ER-----------GAESGQRVPPGTSPADVQSCGDPSIAGSTMLQFAKTRKIS--IERSD
LRNRSLLQKRQFFHSHRAQPMALEQ-VLSDRDSEDEVDDDVADFEDRRMLDDFVDVTKDE
KQMMHMWNSFVRKQR-VLADGHIPWACEAFSRLHGPIM-VRTPHLIWCWRVFMVKLWNHG
LLDARTMNNCNTFLEQLQ------------------------------------------
----------------------------------------I
>ARATHA037808
MPGIPLVS---RETSSC--------------SRSTEQMCHEDSRLR-ISEEEEIAAEESL
AAYCKPVELYNIIQR----RAIRNPLFLQRCLHYKIEAK---------------HKRRIQ
MTVF--------------------------------------------------------
-----------LSGAIDAGVQTQ-----------------------FPLYILL-------
---------ARLVSP-------------------------------------------KP
VAEYSAVYRFSRACILTGGLGVD--------------------------GVSQAQANFLL
PDMNRLALEAKSG--------ILFISFAGAQNSQFGIDS---GKIHSGNIGGHC------
-------LW-SKIPLQSLYASWQKSPNMDLGQRVDTV----------SLVPCFIKLKSM-
---SEEKCVSIQVPS-----------------------------------------NPLT
SSSPQQVQVTISAEEVGSTE----------------------KSPYSSFSYDISSSSLLQ
IIRLRTGNVVFNYRYYNNKLQ--KTEV---TEDFSCPFCLVKCASFKGLRYHLPSTHDLL
NFEFW---VTEEF------QAVN----VSLKTET---MISKVNED------------DVD
P----------------KQQTFFFS------RRRQKSQVRSSRQ----------------
--------PHLGLGCE----DKTDDAHSVR------------------SEKSRIPPGKHY
ER-----------GAESGQRVPPGTSPADVQSCGDPSIAGSTMLQFAKTRKIS--IERSD
LRNRSLLQKRQFFHSHRAQPMALEQ-VLSDRDSEDEVDDDVADFEDRRMLDDFVDVTKDE
KQMMHMWNSFVRKQR-VLADGHIPWACEAFSRLHGPIM-VRTPHLIWCWRVFMVKLWNHG
LLDARTMNNCNTFLEQLQ------------------------------------------
----------------------------------------I
>ARATHA046662
MPGIPLVS---RETSSC--------------SRSTEQMCHEDSRLR-ISEEEEIAAEESL
AAYCKPVELYNIIQR----RAIRNPLFLQRCLHYKIEAK---------------HKRRIQ
MTVF--------------------------------------------------------
-----------LSGAIDAGVQTQ-----------------------FPLYILL-------
---------ARLVSP-------------------------------------------KP
VAEYSAVYRFSRACILTGGLGVD--------------------------GVSQAQANFLL
PDMNRLALEAKSG--------ILFISFAGAQNSQFGIDS---GKIHSGNIGGHC------
-------LW-SKIPLQSLYASWQKSPNMDLGQRVDTV----------SLVPCFIKLKSM-
---SEEKCVSIQVPS-----------------------------------------NPLT
SSSPQQVQVTISAEEVGSTE----------------------KSPYSSFSYDISSSSLLQ
IIRLRTGNVVFNYRYYNNKLQ--KTEV---TEDFSCPFCLVKCASFKGLRYHLPSTHDLL
NFEFW---VTEEF------QAVN----VSLKTET---MISKVNED------------DVD
P----------------KQQTFFFS-SKKFRRRRQKSQVRSSRQ----------------
--------PHLGLGCE----DKTDDAHSVR------------------SEKSRIPPGKHY
ER-----------GAESGQRVPPGTSPADVQSCGDPSIAGSTMLQFAKTRKIS--IERSD
LRNRSLLQKRQFFHSHRAQPMALEQ-VLSDRDSEDEVDDDVADFEDRRMLDDFVDVTKDE
KQMMHMWNSFVRKQR-VLADGHIPWACEAFSRLHGPIM-VRTPHLIWCWRVFMVKLWNHG
LLDARTMNNCNTFLEQLQ------------------------------------------
----------------------------------------I
>CYCPAN028201
-------------------------------------MCHRDSRIY-LSPEEAAAAEESL
SIYCKPVELYNILQR----RASRHPLFLQRCLRYKIQAK---------------RQRRIK
MTIT--------------------------------------------------------
-----------FSGYVSDEIQGQ-----------------------WPLYILV-------
---------SSPISD---------------------------------------------
YAGYSAVYRLSRACLLSTSTQLG--------------------------YNEQSAVSFIL
PEIGKLSLDVDVD--------ILFVSCGIF---------------QLLNYTGQV------
-------LW-GKLAMASLCSFWEKSASLKLGHRADMI----------SAVSSILELVYC-
---FYDICLLILVVF-------------------------------------------IL
KNSVMRLQVNISAQEVGPRE----------------------KSPYDSYSYDIPSSSLPH
IIRLRAGNVIFNYRYYNNTLQ--KTEV---TEDFSCPFCLVRCASFKGVRLHLSSSHDLF
NFEFW---VTENY------QAVN----VSVKNEI---WRSEVAIL------------SSP
P----------------YQYPCSSR-SGPLKRRRIAIHDAAI--IEKSDSPETTRLGLAQ
VA--TFVGPEANGASPTKKV--KDDSKEEREKL-----------GMLTNEESALPSEGHQ
TQ--LVEEHAHAAGVCLATAVTSGTSECGPQTCA--NLIPPSRLRFEKTRKLS--VERAE
PRNRALLQKRQFFHSHRAQPMALEQ-VLSDRDSEDEVDDDIADFEDRRMLDDFVDVTKHE
KQIMHLWNSFVRKQR-VLADGHIPWACEAFSQLHGQDL-SRIRALQWCWRLFMIKLWNHS
LLDAGTMNRCNIILENFSKNQ---------------------------------------
-----------------------------------------
>SORBIC007288
-------------------------------------MCLQHSRAR-LSPDEQLAAERSF
ALYCKPIELYNIIQR----RAVKNPPFIQRSLLYKIQAR---------------RKKRIQ
ITVS--------------------------------------------------------
-----------LSASANT--QAP-----------------------FPLHVLL-------
---------ARPTSN-------------------------------------------IS
LEGHSPIYRFSRVCLLTNFSEFG--------------------------NKGKTEATFII
PDVKNLSTSRAC---------IILISCGQVGQIIGEDSCSGNERSSLQKLEGKC------
-------SW-GKIPTNVLASSLEKCVTLSTGDAVDLA----------STVPSFLEPKFL-
---EQDSCLTFCSHK-------------------------------------------VD
ATGSYQLEVCISAEEAGAREL--------------------LLSPYCNYSYNVPPSLLPE
IIRLRAGNVLFNYKYYNNTMQ--KTEV---TEDFSCPFCLVPCGSFKGLGCHLNSSHDLF
HYEFW---ISEEC------QAVN----VSLKADA---WKTESVAE------------GVD
P----------------RHQTFSYC-SRFKKRRRLETTAEKFRHIMESGSHED-------
-------------------------------------------------AQAGSEDDYAQ
REN--------------LSVAHAAVDPSQP------NLSLPTVLQFGKSRKLS--IERSD
PRNRQLLQKRQFFHSHRAQPMPLEQ-VFSDHDSEDEVDDDIADFEDRRMLDDFVDVTKDE
KLIMHMWNSFVRKQR-VLADGHIPWACEAFSRCHGQQL-VQNPALLWGWRFFMIKLWNHS
LLDARAMNTCNTILQGYQDGSSDPK-----------------------------------
-----------------------------------------
>SORBIC012410
MPGLPLPQ--INQNIGREYA-----PG------STGQAFHQQLRTA-LSPDEKLAAERDL
ALYCKPVELYNIIQR----RALKNPLFIQRCLLYNIHAR---------------RKKRIQ
ITIS--------------------------------------------------------
-----------LSRSTNTELQAH-----------------------FPLYVLL-------
---------ARPTSN-------------------------------------------LS
LEGHSPIYRFSRVHLLTSFSELG--------------------------NKDNSEATFII
PDVKSLSTSHPC---------IIFISCGQVGQSNGEDNCSGNEGSSLQMFEGKC------
-------SW-GKIPTNLLASSLESCVNLSLGHIVELA----------SKVPSFLEPKLL-
---EQDSCLTFCSHK-------------------------------------------VD
AAGSYQLQLCMSAQEAGARDM--------------------SLSPYSSYSYDVPPSSLSD
IIRLRSGNVLFNYKYYNNTMQ--ETEV---TEDFSCPFCYVRCGSFKGLGCHLNSSHDLF
HYEFW---ISESY------QVVN----VSLKADA---WRTELIAE------------GVD
P----------------RHQTFSYR-SRFKKRRRSKTTTEKIRHIMESGSPED-------
-------------------------------------------------AQAGSEDNCVQ
GEN--------------TSVANASIDPAQS------NLSPPTVLQFGKTRKLS---ERAD
PRNRQLLQKRQFFHSHRAQPMALEQ-VFSDRDSEDEVDDDIADFEDRRMLDDFVDVTKDE
KLIMHMWNSFVRKQR-VLADGHIPWACEAFSQLHGRQL-VQNPAQLWGWRFFMIKLWNHN
ILDARTMNTCNTVLQSFQEESTGLK-----------------------------------
-----------------------------------------
>SORBIC037516
MSCQTLPN--VAMNTGCIY-------G---SSSSLDQIYRLLSREG-LSSD---FAENSR
VLFGNHTLLCELIKK----RAKEKPSFLQRDLRYKIQAK---------------QNKRIQ
ITIS--------------------------------------------------------
-----------LSGSSNT-VQAQ-----------------------FPLYALI-------
---------AKPVST-------------------------------------------IL
YKGHSPVYQFTRACLLTCFDESG--------------------------RNSHTEATFII
EDLKTLA--------------IILVSCGKFGQSPDENNCSKNENSSLRKLGGQC------
-------FW-GKIPNDLLHSSLENCVDLSLGRTKKFA----------LPVPGFGETKYL-
---EQDSFLTFCSLK-------------------------------------------FN
SVCPYQLEVSIRAQTTGARYMF--------------------KSPYNSYLYDVPPSFLPH
IVSLRNGNV---FKYGNDIFD--ATEV---TEGFCCSFCYEKCGSFLGLQWHLMSSHDRF
NFEFW---ISEKE------QGVN----VTLKHNT---WSDEDFPA------------GID
P----------------RQRTFSYF-SKYKKRRRLVTATEVVV-----------------
--------PSKGSKSP-------------------------------EDAYASFEDSYVL
KEI------------------DTSVDPACS------HLSPPRVIQFGKTRKLS--VDQFD
PKLRQVLRTRQFFHSHKGQQMTVEE-VLSNHDSEDEVDDDVADFEDRKMLDSFDDIAIDE
KRVMHMWNSFVPRQR-VIADCHIPYACKAFSQLHGQLL-AQSPSLLWCWRLFMIKLWNHN
LLNGKTMDACNLIIDGFKNKGSDPK-----------------------------------
-----------------------------------------
>ARATHA042841
-------------------------------------MCRQNCRAK-SSPEEVISTDENL
LIYCKPVRLYNIFHL----RSLGNPSFLPRCLNYKIGAK---------------------
------------------------------------------------------------
---------------RKRKSRST-------------------------------------
------------------------------------------------------------
------------------------------------------------------------
------------------------------------------------------------
------------------------------------------------------------
------------------------------------------------------------
------------------------------------------------------------
------GMVVFNYKDCNNTLQ--RTEV---REDCSCPFCSMLCGSFKGLQFHLNSSHDLF
EFEFK---LLEEY------QTVN----VSVKLNS---FIFEEEGSD--------------
-----------------KFEPFSLC-SKPRKRRQR------------GGRNNTRRLKVCF
LP------PSLANGTENG-----------R--------------GLGYPEATELAGQFEM
---------------------TSNIPPAIAHSSLDAILTTEAVVPATKTRKLS--AERSE
ARSHLLLQKRQFYHSHRVQPMALEQ-VMSDRDSEDEVDDDVADFEDRQMLDDFVDVNKDE
KQFMHLWNSFVRKQR-VIADGHISWACEVFSRFYEKEL-HCYSSLFWCWRLFLIKLWNHG
LVDSATINNCNTILENCRNTSVTNNNNNSV----------PSDSNTNNNNIVDHPNDIKN
KNNVDNKDNNSRDK---------------------------
>ARATHA047825
------------------------------------------------------------
------------------------------------------------------------
------------------------------------------------------------
------------------------------------------------------------
------------------------------------------------------------
------------------------------------------------------------
------------------------------------------------------------
------------------------------------------------------------
------------------------------------------------------------
------------------------------------------------------------
-------MVVFNYKDCNNTLQ--RTEG-RIFALCYVVASRWATITTEGLQFHLNSSHDLF
EFEFK---LLEEY------QTVN----VSVKLNS---FIFEEEGSD--------------
-----------------KFEPFSLC-SKPRKRRQR------------GGRNNTRRLKVCF
LP------PSLANGTENG-----------R--------------GLGYPEATELAGQFEM
---------------------TSNIPPAIAHSSLDAILTTEAVVPATKTRKLS--AERSE
ARSHLLLQKRQFYHSHRVQPMALEQ-VMSDRDSEDEVDDDVADFEDRQMLDDFVDVNKDE
KQFMHLWNSFVRKQR-VIADGHISWACEVFSRFYEKEL-HCYSSLFWCWRLFLIKLWNHG
LVDSATINNCNTILENCRNTSVTNNNNNSV----------PSDSNTNNNNIVDHPNDIKN
KNNVDNKDNNSRDK---------------------------
>ARATHA041241
MARKSIRGKEDDDDDDDVDD--------PLVYKNLETPTDSDDNDD--DDDDDVDVDENI
IKYIKPVAVYKKLET----RSKNNPYFLRRSLKYIIQAK---------------------
------------------------------------------------------------
---------------KKKKSNSG-------------------------------------
------------------------------------------------------------
------------------------------------------------------------
------------------------------------------------------------
------------------------------------------------------------
------------------------------------------------------------
------------------------------------------------------------
------GKIRFNYRDVSNKMTL-KAEV---VENFSCPFCLIPCGGHEGLQLHLKSSHDAF
KFEFY---RAEKD-----GPEVD----VSVKSDTITHVNDDNVSSPPKVPHVNDGNVSSP
PRAHSSAEKEDVSFPPRRKQLYA---KRYKARETQPAIAESSEPEAHSLEKASDILTTTQ
PA--VSSTPRAHSSKKNKSTDNVPSPPKTRSSKKTSDILTTTQPTIAESSEPKVRHVNDD
NVS-STRKNDDNISSKKTSNILATTQPAKAEPSE------PKVTRVSRRKELH--AERCE
AKRLERLKGRQFYHSQTMQPITFEQ-VMSNEDSENETDDYALDISERLRLERLVGVSKEE
KRYMYLWNIFVRKQR-VIADGHVPWACEEFAKLHKEEM-KNSSSFDWWWRMFRIKLWNNG
LICAKTFHKCTTILLSNSDEAGQFTSG-----------------------SAANANNQQS
MEVDE------------------------------------
>HEMKUK009965
------------------------------------------------------------
------------------------------------------------------------
-------------------------------------------------STQSTWDSEIC
QLQLHTS-----------------------------------------------------
--EDCD------------------------------------------------------
------------------------------------------------------------
K----MMV-------VDEESE---------------------------------------
--------------------------------------------------PSATL-----
------------------------------------------------------------
-------------------------------------------SPAPQIPV---------
------------------------------------------------------------
------------------------------------------------------------
------------------------------------------------------------
------------------------------------------------------------
------------------------------------------------------------
------------FHSMTFAPIMSNE-V--NNDSDDEVNVTWMQSLRSRMLDEFEDVTSED
KQYMKIWNSFILKNK-IFADKQVVPDFCRFLKMHAAAL-V-KAGLRSQVALHLYHLYDIA
VISSQDFTTCLMQLDAATPPELVPAGGGSF------------------------------
-----------------------------------------
>SPISPE017738
------------------------------------------------------------
---MIP--------------QDAFPT-------YSCSGREV-------------------
------------------------------------------------------------
----------------------------------------------VPFELL--------
------------------------------------------------------------
------------------------------------------------------------
------------------------------------------------------------
--------------------------------------------------PL--------
------------------------------------------------------------
--------------------------------------------P---------------
------------------------------------------------------------
------------------------------------------------------------
------------------------------------------------------------
------------------------------------------------------------
------------------------------------------------------------
---------TGRYHSQTFAAVMSNEDL--DEDSDDDADLSWQESLRNALLEEFQDVTATE
KIFMKAWNEFVLHNR-IWADHCVVDAMCEFADLYGAQL-I-RDDCRSEICLHLYHWFDIG
LLSPQEFMTCLQRFDKFMN-----------------------------------------
----------------------------------------L
>NUCSPE090992
MDA---------------------------------------------------------
---AGPTYLYKLLAV----RGAAHPLFLKRNLSFVRVLR------------RRRERSARI
QSVD------RDLRLELDAVASGGHRATGLTVELRGIVTDHA----HGARQGTTADVELS
LLEVARSV-------RRLRGESV--------------RLIEKHKRLVPVMS---------
-GEDADAAATSPVSMVQFGEA-------------------------------C-RQWPTE
PRTYLISFKVVSRDESTADGQDG--------------------------DDVRERTTYLA
E----MTL-------LEAQSQ--LKQPDIYDLMLMPAAQLGK---------------QHS
PPDEANM-------------------------------------------PA--------
--------VRFHLS---WSIAKPA---------PPKAEAGSPAVKPAIFAR---------
-RRRLHLQTHLGRHSSPSPTLAPAAAP--PTGEAASAVKRPAQEPY--------------
-AELPRYKVLFVYRFNTAGRPLTLTDA---LDRSQCPWCTRDYLHPSSLMQHLNASHSRF
TFEKK---VRSVAPAVGDEVTIE----VSLNKAH----ADSEFFNK------RGPHHSLV
P------------------KNYTFV-----------------------------------
----QGFTPLTAD--------------------------IALDAQMFGEGAAGLQR----
----AMQQQ--------------------------------------------SIKRMRG
NLAASSMRERVFYHSRTYAPVQPNE-M--GEDSEDELDMDWLQERANHMLDEFTDVNAGE
KSIMKLWNRHVHDYK-VIADKYVPQVCFEFCERFHKDV-L-ALRLRNNLLLHLLNLYAYR
LLSSDDVKRCMSIIDAAAKADAAAAAPARAAR----------------------------
-----------------------------------------
>NUCSPE090998
MDA---------------------------------------------------------
---AGPTYLYKLLAV----RGAAHPLFLKRNLSFVRVLR------------RRRERSARI
QSVD------RDLRLELDAVASGGHRATGLTVELRGIVTDHA----HGARQGTTADVELS
LLEVARSV-------RRLRGESV--------------RLIEKHKRLVPVMS---------
-GEDADAAATSPVSMVQFGEA-------------------------------C-RQWPTE
PRTYLISFKVVSRDESTADGQDG--------------------------DDVRERTTYLA
E----MTL-------LEAQSQ--LKQPDIYDLMLMPAAQLGK---------------QHS
PPDEANM-------------------------------------------PA--------
--------VRFHLS---WSIAKPA---------PPKAEAGSPAVKPAIFAR---------
-RRRLHLQTHLGRHSSPSPTLAPAAAP--PTGEAASAVKRPAQEPY--------------
-AELPRYKVLFVYRFNTAGRPLTLTDA---LDRSQCPWCTRDYLHPSSLMQHLNASHSRF
TFEKK---------AVGDEVTIE----VSLNKAH----ADSEFFNK------RGPHHSLV
P------------------KNYTFV-----------------------------------
----QGFTPLTAD--------------------------IALDAQMFGEGAAGLQR----
----AMQQQ--------------------------------------------SIKRMRG
NLAASSMRERVFYHSRTYAPVQPNE-M--GEDSEDELDMDWLQERANHMLDEFTDVNAGE
KSIMKLWNRHVHDYK-VIADKYVPQVCFEFCERFHKDV-L-ALRLRNNLLLHLLNLYAYR
LLSSDDVKRCMSIIDAAAKADAAAAAPARAAR----------------------------
-----------------------------------------
>PARATL004508
MDA---------------------------------------------------------
---AGPTYLYKLLAV----RGAAHPLFLKRNLSFVRVLR------------RRRERSARI
QSVD------RDLRLELDAVASGGHRATGLTVELRGIVTDHA----HGARQGTTADVELS
LLEVARSV-------RRLRGESV--------------RLIEKHKRLVPVMS---------
-GEDADAAATSPVSMVQFGEA-------------------------------C-RQWPTE
PRTYLISFKVVSRDESTADGQDG--------------------------DDVRERTTYLA
E----MTL-------LEAQSQ--LKQPDIYDLMLMPAAQLGK---------------QHS
PPDEANM-------------------------------------------PA--------
--------VRFHLS---WSIAKPA---------PPKAEAGSPAVKPAIFAR---------
-RRRLHLQTHLGRHSSPSPTLAPAAAP--PTGEAASAVKRPAQEPY--------------
-AELPRYKVLFVYRFNTAGRPLTLTDA---LDRSQCPWCTRDYLHPSSLMQHLNASHSRF
TFEKK---------AVGDEVTIE----VSLNKAH----ADSEFFNK------RGPHHSLV
P------------------KNYTFV-----------------------------------
----QGFTPLTAD--------------------------IALDAQMFGEGAAGLQR----
----AMQQQ--------------------------------------------SIKRMRG
NLAASSMRERVFYHSRTYAPVQPNE-M--GEDSEDELDMDWLQERANHMLDEFTDVNAGE
KSIMKLWNRHVHDYK-VIADKYVPQVCFEFCERFHKDV-L-ALRLRNNLLLHLLNLYAYR
LLSSDDVKRCMSIIDAAAKADAAAAAPARA------------------------------
-----------------------------------------
>PARATL004507
MDA---------------------------------------------------------
---AGPTYLYKLLAV----RGAAHPLFLKRNLSFVRVLR------------RRRERSARI
QSVD------RDLRLELDAVASGGHRATGLTVELRGIVTDHA----HGARQGTTADVELS
LLEVARSV-------RRLRGESV--------------RLIEKHKRLVPVMS---------
-GEDADAAATSPVSMVQFGEA-------------------------------C-RQWPTE
PRTYLISFKVVSRDESTADGQDG--------------------------DDVRERTTYLA
E----MTL-------LEAQSQ--LKQPDIYDLMLMPAAQLGK---------------QHS
PPDEANM-------------------------------------------PA--------
--------VRFHLS---WSIAKPA---------PPKAEAGSPAVKPAIFAR---------
-RRRLHLQTHLGRHSSPSPTLAPAAAP--PTGEAASAVKRPAQEPY--------------
-AELPRYKVLFVYRFNTAGRPLTLTDA---LDRSQCPWCTRDYLHPSSLMQHLNASHSRF
TFEKK---VRSVAPAVGDEVTIE----VSLNKAH----ADSEFFNK------RGPHHSLV
P------------------KNYTFV-----------------------------------
----QGFTPLTAD--------------------------IALDAQMFGEGAAGLQR----
----AMQQQ--------------------------------------------SIKRMRG
NLAASSMRERVFYHSRTYAPVQPNE-M--GEDSEDELDMDWLQERANHMLDEFTDVNAGE
KSIMKLWNRHVHDYK-VIADKYVPQVCFEFCERFHKDV-L-ALRLRNNLLLHLLNLYAYR
LLSSDDVKRCMSIIDAAAKADAAAAAPARA------------------------------
-----------------------------------------
>DIAGRA008326
------------------------------------------------------------
---STSTSTSNTTND----EDTATPVALQREMEYV-------------------------
------------------------------------------------------------
------------------------------------------------------------
------------------------------------------------------------
------------------------------------------------------------
------------------------------------------------------------
------------------------------------------------------------
------------------------------------------------------------
-----------------------------------------GNTP---------------
----------------------------------------------TALKYHAN-----L
LGGFE--------------------DNVGKTQST--------------------------
--------------------------SNFQHKEKQ-------------------------
------------------------------------------------------------
------------------------------------------------------------
---------RQYFHSSTFVPITPFE-V--DIDSEDDVDDAWATAVSAKMLDDIHDLNGGE
RTMMKLWNFFLARDQ-IHADNNAYSLCIKFIKKHTKTI-R-HLHLRQNFMLHLTCMLDFG
LLQSDELKGLILFFETGNV-----------------------------------------
-----------------------------------------
>DIAGRA008327
------------------------------------------------------------
---------STSTNN----NDTATPVALQREMEYV-------------------------
------------------------------------------------------------
------------------------------------------------------------
------------------------------------------------------------
------------------------------------------------------------
------------------------------------------------------------
------------------------------------------------------------
------------------------------------------------------------
-----------------------------------------GNTP---------------
----------------------------------------------TALKYHAN-----L
LGGFE--------------------DNVGKTQST--------------------------
--------------------------SNFQHKEKQ-------------------------
------------------------------------------------------------
------------------------------------------------------------
---------RQYFHSSTFVPITPFE-V--DIDSEDDVDDAWATAVSAKMLDDIHDLNGGE
RTMMKLWNFFLARDQ-IHADNNAYSLCIKFIKKHTKTI-RLHKH-RFAFIFWWCC-----
----------CR------------------------------------------------
-----------------------------------------
>LEUCOM070459
MAEA------------------------------------------------ETDYEEFL
QAFERPTQIYRYLRK----YHQASPCFLQRTLSYMQCHRCT----------GRGQQRKRR
RGINQLRQSSEQSIVSGDAIRSG----GPLELSFLVFREDCS--MATFGSLPKEAVVEVT
L---------HKEGFRRSKESSDIPVYECSLGTFSVPESSYEGTLVVPLGLFSYSMPMSP
PPSMLSGTSSPPTSGTNGSLPLAEPC----VSTAAVSTSPGPSNSTSPSAVRCVQWNGEL
TQSSAACNRKVQPLLRKNRELRGLVAGVPVSNGSKPLSETPARTPT-YHNNFTKGSVYSF
E----VPV-------ADDSKV-CLLEAGYYDMAACLSET---GMPQTTQLTGDLDTLFPS
PATSAPC--QSSQPMPSKQATWESCPESLLCYEGHL--------------PG--------
---MLGASLQFVVT---WPEGMPQ------------------------------------
---------------------------LPYPEPRLSASTGDKEQPT----------TLKG
DDDQPPQSLLYNFIYQNGQRQ--QTEA---VDKLTCPWCRLACPRLYSLLKHLQLMHPRF
LFSLV---QRNQT------YEID----VCLNSRH-----DVEFDS------------DLH
PARYWDLDS-----------------PRVYGPRKR--------------SSFTKAFFGQR
G----------------------------R------------------RLQFDVKE----
---F--------------------------------------------------------
--QLLGGVGRLFFHCRTALPILPSE-A--AEDSEDDDQPDWMTTKMTEMLEEFTDVNDGE
KAMMKLWNDYIIRER-IVVDSELPAVCRLFTKLHASTI-A-RFDLQRNFLLHLSNLCDFG
LIGTDCLQECVSGFLSSQFHCTNGVC----------------------------------
-----------------------------------------
>LEUCOM080739
MAEA------------------------------------------------ETDYEEFL
QAFERPTQIYRYLRK----YHQASPCFLQRTLSYMQCHRCT----------GRGQQRKRR
RGINQLRQSSEQSIVSGDAIRSG----GPLELSFLVFREDCS--MATFGSLPKEAVVEVT
L---------HKEGFRRSKESSDIPVYECSLGTFSVPESSYEGTLVVPLGLFSYSMPMSP
PPSMLSGTSSPPTSGTNGSLPLAEPC----VSTAAVSTSPGPSNSTSPSA---VQWNGEL
TQSSAACNRKVQPLLRKNRELRGLVAGVPVSNGSKPLSETPARTPT-YHNNFTKGSVYSF
E----VPV-------ADDSKV-CLLEAGYYDMAACLSET---GMPQTTQLTGDLDTLFPS
PATSAPC--QSSQPMPSKQATWESCPESLLCYEGHL--------------PG--------
---MLGASLQFVVT---WPEGMPQ------------------------------------
---------------------------LPYPEPRLSASTGDKEQPT----------TLKG
DDDQPPQSLLYNFIYQNGQRQ--QTEA---VDKLTCPWCRLACPRLYSLLKHLQLMHPRF
LFSLV---QRNQT------YEID----VCLNSRH-----DVEFDS------------DLH
PARYWDLDS-----------------PRVYGPRKR--------------SSFTKAFFGQR
G----------------------------R------------------RLQFDVKE----
---F--------------------------------------------------------
--QLLGGVGRLFFHCRTALPILPSE-A--AEDSEDDDQPDWMTTKMTEMLEEFTDVNDGE
KAMMKLWNDYIIRER-IVVDSELPAVCRLFTKLHASTI-A-RFDLQRNFLLHLSNLCDFG
LIGTDCLQECVSGFLSSQFHCTNGVC----------------------------------
-----------------------------------------
>MICMAR177794
----------------------------------------AS------------------
---VDPAAVLPQAPD----VEQATSVTLARARAIMHRQRAG-------------------
----DMVHVL---PIEEQ-----------------------------------AAETSGS
L------------SRSNRKSRAA-----------------------TPLRVL--------
-----------------------K--------RARVA-----------------------
---------------------AGLV-----------------------------------
-----VIIE------FGRSE----------------------------------------
--------------------------------------------------PV--------
------AFLELQLGS--W------------------------------------------
------------------------------------------------------------
----------------------------------RCPWCRDTYWSQRGLLNHFTCTHDAF
EYRVV---HEKRNI-------------VSLARAS--------------------TSSTAE
PG-------ED-------------------------------------------------
-----------------------D-----R------------------------------
------------------------------------------------------------
-----------------AIPGPVER-IFADADAEYDED-----------RSDLHDASARA
AAL-------VHRQR-----------ASRFT-----------------------------
----------------------------------------------------PGGASSGR
AGX--------------------------------------
>MICMAR177799
------------------------------------------------------------
------------------------------------------------------------
-----------------------------------------------------AAETSGS
L------------SRSNRKSRAA-----------------------TPLRVL--------
-----------------------K--------RARVA-----------------------
---------------------AGLV-----------------------------------
-----VIIE------FGRSE----------------------------------------
--------------------------------------------------PV--------
------AFLELQLGS--W------------------------------------------
------------------------------------------------------------
----------------------------------RCPWCRDTYWSQRGLLNHFTCTHDAF
EYRVV---HEKRNI-------------VSLARAS--------------------TSSTAE
PG-------ED-------------------------------------------------
-----------------------D-----R------------------------------
------------------------------------------------------------
-----------------AIPGPVER-IFADADAEYDED-----------RSDLHDASARA
AAL-------VHRQR-----------ASRFT-----------------------------
----------------------------------------------------PGGASSGR
AGX--------------------------------------
>BIGNAT001675
MTM---------------------------------------------------------
---TTPLVHASQLDQ----QRRSRPTFLSRGLAFVKPAQEKLKRPATH--VDDLYGAQQS
IQVN--------------------------------------------------------
--------GTYMCGQGSASATAS-------RGPS------------IPAIFLSFSYRCNL
THTTEMVKCLSPESVAG-------------SRKITIK-------------------HDGE
GDGETMPRRCSSSRQRNNNGKNGVG---GDIKGDNSAMQDLENHAN--SNSSSSSEAFLQ
FNQNFLEIQNYVRQPFSIEEH----------------------------------CVGME
PTGLKFF------------------------------LTPRKSRQQR---PATAVKEKEE
EGGSNSSKKKFGGEEVLW--------------------------------------RLLD
DKSEVQKSIFINDQKVGHITLNVS-----WKYSFVKARTYNYSSPYPENSSHNYARRRNL
KQEQTTPTVLHRIIYGKQGKEK------RFSKGLLCGFCSEAFPTICGLVCHMRFNHGLY
EEDGDSNNPSTSSSSKIQYKRIDRIMETRVNPAVCEEEEDKAKKREKKDKNNKRATTTKE
PITTRRTRS-----------------SRRRKRGREEEEAEKKDREEEEEERKGDCPASSE
KPNNVIVAPSTSTNSNSKGESSSPPSSSARKQANPRRLQSSADEQQQKQGQGQLQTFAYF
NRHFLIEDHDDDDKDEYDDIEVAAAPPAASSEHMLIRKANDNAVKGKMKRKKGNNKKKKK
KKKKKAERKSNFFHASDTTPCYEDE-L--DIDSDYEVDDEWLREQQKQSIEELEELSQSE
QLFAIQWNDFVHKHH-VYADFVFPLMCEIFANEHGKWL-I-EKRLRTNFLLHLMTMWEWR
LVSSRTIQKCMLIVDSSGADIVAPAKDLNAFV--------------DVSSSTSSSTSSSS
LSKRKKEERTANRPKVT------------------------
>LAPGUS002149
------------------------------------------------------------
------KQWY--------------------------------------------------
------------------------------------------------------------
------------------------------------------------------------
------------------------------------------------------------
------------------------------------------------------------
------------------------------------------------------------
------------------------------------------------------------
------------------------------------------------------------
------------------------------------------------------------
--------------------QRR-------------------------------------
------------------------------------------------------------
------------------------------------------------------------
------------------------------------------------------------
------------------------------------------------------------
------------------------------------------------------------
-----------DLHP-IYADGAFPSVCQQFVEEFGPLL-A-RHHMRVHFLMHLFTSWEFG
LLHNTHIEICAVILNEFERKCEFKHTYKAG--PCDPAS--HSSSSSSSSSSSSSSSSSSS
SSSSSSSSSSSSSSNGIYVGWVQQALTASASSSSSSSSSS-
>LAPGUS002150
----------------------------PP------------------------------
---EPPREWNALIAS----VQQLQPNVLDNDVTYLAHHAKR-------------------
------------------------------------------------------------
---------------HKTHPPAS-----------------------YP------------
---------YHPDH----------------------------------------------
------------------------------------------------------------
------------------------------------------------------------
--------------------------------------------------PYSHNDQPY-
------------------------------------------------------------
---------------------------------------SHTDQPY--------------
---------EHGYGHPDQSYQSHEAEQHQQQNGYSVPYQNHNHHHMHDGMYHVDMDHQAA
LWSFA---PHQNS-----SQAVD-EHEDMVDEDD--------------------------
--------------------------SRSRKLTKRTK-----------------------
------------------------------------------------------------
---------------------RNSSDP---------------------------------
---LYRLRGRDMYHSSSMLPLPLED-I--NEDSDQDVDETWLAQHRDRLIDDFEDVSFPE
KQFFKLWNFYIDLHP-IYADGAFPSVCQQFVEEFGPLL-A-RHHMRVHFLMHLFTSWEFG
LLHNTHIEICAVILNEFERKCEFKHTYKAG--PCDPAS--HSSSSSSSSSSSSSSSSSSS
SSSSSSSSSSSSSSNGIYVGWVQQALTASASSSSSSSSSS-
>MICMAR180437
------------------------------------------------------------
-------------------RAGGSPALFNRG-----------------------------
------------------------------------------------------------
------------------------------------------------------------
------------------------------------------------------------
------------------------------------------------------------
------------------------------------------------------------
------------------------------------------------------------
------------------------------------------------------------
-----------------------------------GSAANADDSP---------------
------------------------------------------------------------
---------------------------------------------------------NSS
P-----------------------------------------------------------
------------------------------------------------------------
------------------------------------------------------------
----AEARSRQYFHSLTLLPITESEE---EIDSADEDDSAGLLRRSEQLLDEFEDVTETE
KRFMKLWNRFMLPRR-GVPDAAMESHVASFAKTHAHDL-E-DASLRQHFVIHLLSLFEHG
CISASCIRDC-----QTCSEAVWRRAAETR-----------------------SPCGRVR
LDVSFARIVX-------------------------------
>PHAKIR008655
------------------------------------------------------------
------------------------------------------------------------
------------------------------------------------------------
------------------------------------------------------------
------------------------------------------------------------
------------------------------------------------------------
------------------------------------------------------------
------------------------------------------------------------
------------------------------------------------------------
------------------------------------------------------------
----------------------------------KV------------------------
------------------------------------------------------------
------------------------------------------------------------
------------------------------------------------------------
------------------------------------------------------------
---------------------KSNE-L--DYDSENDIDSEWIIEHHNKLLDEFEDISNDE
KDFIKLWNAHIFNNK-AIASQDFVEECFCFVEECRDII-I-SRSWRHLFLSHLFVLWRHG
KISTTQINQCMAKLDDRNP-----------------------------------------
-----------------------------------------
>PHATRI010852
------------------------------------------------------------
---MAPAKLF---------YLKGIPVFLRQI-----------------------------
------------------------------------------------------------
------------------------------------------------------------
------------------------------------------------------------
------------------------------------------------------------
------------------------------------------------------------
------------------------------------------------------------
------------------------------------------------------------
------------------------------------------------------------
----------------------------------SM----------DTLWIHMNRNHEGI
LFRAL----------RAEDGTIH----ISGKRKK-----ESDF----------------S
PDGLNA--------------------VKDDASSQS-------------------------
------------------------------------------------------------
---FDLEIA------------RNGLRPPK-------------------------------
---------RAYYHMTNFRKVAIGEWL--DIDPEDSIDLMWRNQMDEAFLDDFDDITASE
KGFLKLWNDFIKRQP---PQKDIPKLTIEFVTQNYEII-C-KEGYHEEMLKHVTNLWDEG
HINGDDLFATIVAYNNLVPQPPYSATMKPLSVFISPKPAG------DGWGRWDMPSSDYY
DTEMFPEGYTNYDGSEVDMKSGKVSMDTSNDLRHILESPL-
>TELSPE065008
-------------------------------------------------------HYHYI
HLITMPTYSTAVLVS-----------MIRRPLSYKRQAT---------------------
------------------------------------------------------------
---------------TQRNGTAS--------------RHPPAQVSLLPGNQ-------GP
SHLFTRLTAAEPKSLARILS--------RRPVDVQVSKCMYSSISRGVKRR---------
------------------------------------------------------------
-----------------------------------------------------------R
P-------------------------------------------------PATAQ-----
-----------------W------------------------------------------
------------------------------------------QSP------------MCK
RTRCAQKII--------------EEELNKLADNFSCSFVGLKCGESQQLATRMKESHPKL
LSEFM--------------------QQFAIPSMV--------------------------
--------------------------QQPKSPVRQ-------------------------
--------PGQRKA----------LHMGLRSLGSHDHDL--HSFVRHRPPAADLDD----
-----------------HMRSFADQNP-------------------------------LE
ESIDTALDYKDVFHASSYVQMDPDT-I--NIDSEDEMDERWIEDRDNLLLDQFVDVRDKD
KQFMRSWNHFLRRYQ-MGSDCGLREYLWRFIRGNRGLL---SVELRRPLVNHLLTIWEMG
LISSDQIHGYMAVLEEPAGTEGEE------------------------------------
-----------------------------------------
>TELSUB040727
MRSLLA--------------------G---------------------------------
---IHPSQFCRLVGTE---QVEQPPPLMGRA-----------------------------
------------------------------------------------------------
------------------------------------------------------------
------------------------------------------------------------
------------------------------------------------------------
------------------------------------------------------------
------------------------------------------------------------
------------------------------------------------------------
------------------------------------------------------------
----------------------------R-QAGLNCMLCGVSLATAVDLDQHMKFAQ---
------------------LNELD-------------------------------------
------------------------------------------------------------
-----------------------------RS-----------------------------
------------------------------------------------------------
ASLSVQLEHSDVFHASSYMQMDAAG-M--DIDSEEELSEEWIEDRDNLLLDQFVDVSRPD
KQFMMLWNHFLRRHQ-MVFDQAMREYLWTFMEEHRDLL---AGELRRAFCMHLFSCWEMG
LISAVQIEAYLAHTTASSREDANPEIVEVE------------------NSVTEKPQCHSN
GVMSHEHESD-------------------------------
>RHOMAR002366
MTLG--------------------------------------------------------
ALFNESIALSLVLAG----RQRSNPVFLKRTLRYSKKNKIVKRFTSVDQPVPRPSPRSQY
ERANDKVLRL---LVTSNALQVSV---TRLTVSV------------------GSFATNAN
IFELASTT----VNIRMQREQIV--------------------RVDLPV-----------
DHHLFLYQDLRPFVVFRR-----D--------CSRVEATP--------------------
------------------------------------------------------------
-----LEL-------YDRRTR----VDGDIRVLVDG------------------------
--YE--VGW--------RTASWNEHNVMLSASSRPSP-------------PYEVEASAT-
-----SVFFRYHAE--FWDSAVHSASH------ESSFCRGGAPLTPAARSRGVGSAG---
--------------------------------------GGRGGVPSSGASV---------
PGNHNGVGVREQLRSGSESMRKRRLERTRA----VCPWCWCRTTGLSAMVCHVNATHERF
VASVG---VSSPG-----CPCID----IRLRPGK----------------FLYSLKGFLA
PAIFTAP-------------------SDRRRREREFYYFKASNT-----QQVESVMADTK
N-------SKTNQQ---------------RPGSTELV----GLGGNGETEKTQVDN----
---------------------SRHKSPHTGGKNRSQ----ETLLR---------------
QPVSKKLSSPKYFSSTTNQPKDPNQ-F--DYDSGRDVEEDWRLELAHKMIDEFSDITDLE
KVVMKLWNQYIHKNP-IFSAQNFGAACMDFLQYFSKDL-SSDDDVRRKLVEMFLAFHRFG
L---------VKVLDQVMKDVANMELS---------------------------------
-----------------------------------------
>CYAGLO002173
MSANDAIVED--------------------------------------------------
---SEPVVASSAVTS----HAVTDPV-LERALE---------------------------
------------------------------------------------------------
------------------------------------------------------------
------------------------------------------------------------
------------------------------------------------------------
------------------------------------------------------------
-------LW-----------------------------------------PR--------
------------------------------------------------------------
--------------------------------------------P---------------
-----------------------HAQT-R-----------------NGRQIHRPAPY---
---------------------------------------------------------SGN
P-------------------------IEPYARKKK-------------------------
--DG----PK-------------------RGRTK--------------------------
---------------------KSSTDPFEGAEAA---------------------RKKRV
YSKLEIFQQRSYYHCNTFDPISFEE-F--DFDSEDEVDNQWRFTIADKLIDDFDDVSPSE
KEFFKIWNHYIRSHP-IRADRDVVESCEEFVREHGCRL-A-SPALRDMFMLHAFNLWRHA
LFPLSRITQWLHALPQVATATAR-------------------------------------
-----------------------------------------
>TELSPE022813
MLRSLVGSEMYQRRVRGTR-------GAPS------------------------------
---SKPPGPMDKFVA----RSLAHPIFLRRGHRLNRGKRS-----------RKPAPPKPN
GKLNKLNGKL--------------------------------------------------
---------NGKSNGKSNGQQAV-----------------------GPL-----------
------------------------------------------------------------
------------------------------------------------------------
------------------------------------------------------------
--------------------------------------------------PV--------
------------------------------------------------------------
------------------------------------------------------------
---------QYAFRSRIGSIMW-NCER----NDYRCLWCRTDLVSLGGLMSHLRTAHPSY
SFTCELIG----------RQRVV----FSLSGKH---IRTAQLLGW-------------E
PSVVAWVGE---------------------------------------------------
--------PD--------------------------------------SDETCLRNGSQ-
----------------PPVHVRRAIEPVW-------------------------------
---NACLSDQNAFHSQSIMPISRQEW---DIDSEDELDEQWILQEDTVLREEFKDVARKD
KDFMSLWNMYLNSFS-VLAVKNPSELADSFLKKFWRQI-W-EEELVLCMWHHLFQMWEAA
LLTPGKIEEMSIWFKQVSREVIALE-----------------------------------
-----------------------------------------
>TELSUB045305
------------------------------------------------------------
---TGECHELDIMVA----RSLEHPAFLRRAHRILSKHKP-----------HEEKSSK--
------------------------------------------------------------
---------------CTQCASAA-----------------------MPL-----------
------------------------------------------------------------
------------------------------------------------------------
------------------------------------------------------------
--------------------------------------------------PL--------
------------------------------------------------------------
------------------------------------------------------------
---------QYAFRSRVGSVLW-HGEC----NEYKCVWCGCAFQALGGLMAHLRECHPRF
TFKCELNG----------RQRMV----FMLNPND---VSTARTFGW--------------
------------------------------------------------------------
-------------------------------------------------DATAIRNHSR-
----------------QKETKKESSIPSGI---ANT---------------------EKA
LTATGPVTDSQAFHSQSTMPFSRSK-----WDT-------------------WEDL----
------------------S------------------L------------IHI-------
------------------------------------------------------------
-----------------------------------------
>TELSUB045306
------------------------------------------------------------
MGFENE--HLDVMLA----RSLEHPLFLRRTHRILSKHKA-----------HETCAEK--
------------------------------------------------------------
---------------LAKGNSAA-----------------------GPL-----------
------------------------------------------------------------
------------------------------------------------------------
------------------------------------------------------------
--------------------------------------------------PL--------
------------------------------------------------------------
------------------------------------------------------------
---------QYAFRSRVGSILW-HGER----NDYKCVWCRCDFQALGGLMAHLRACHLRF
TFKCELNG----------RQRMV----FMLNPND---VSTARTFGW--------------
------------------------------------------------------------
-------------------------------------------------DATAFKKQS--
-----------------NEEREESHNASGIV-SAVT---------------------EKK
LVM---------------------------------------------------------
------------------------------------------------------------
------------------------------------------------------------
-----------------------------------------
>TELSUB045307
------------------------------------------------------------
------------MIS----CTLKHSI----------------------------------
------------------------------------------------------------
------------------------------------------------------------
------------------------------------------------------------
------------------------------------------------------------
------------------------------------------------------------
------------------------------------------------------------
------------------------------------------------------------
------------------------------------------------------------
---------------RTSPLHW-SCLS----V----------------------------
------------------------------------------------------------
------------------------------------------------------------
------------------------------------------------------------
------------------------------------------------------------
--------------SQSTMPFSRIKW---DEDSEDEIEEDWILTEEEDLRDEFKDVTHKD
KEFMSLWNLFVSSHN-KLSMIRPDGLVVNFVSQHGKQI-R-DQKLEAQLFHHMLQMWEVC
LLSPSKMEEIRSWYLERGHPNKHQ--V-------------------------QQPAKKQC
IRVGE------------------------------------
>CIOINT003121
------------------------------------------------------DREEFL
RAFEKPTQIYRFLRA----RHCISPIFLHRSLFYMQDRC------------SRTNGRRKL
FRVNNLLKSC-----------------NQLKILVSAFCIDPG-NENYLQKKYSDVETEVC
IRKSLR---------CRRKDNES-QQTEDLIGSTE-----------VP------------
---------VNPKSSRFPHE----------SEAITLN-----TDDMQCSRD------GQP
VKTYTLVFRVFETQDELRSTTSAMR---SIDTADDPETQATKNSLN--LAPSEKTAIYEA
E----LSI-------FSADKE-TLLVDGEYELSMTRKLPDEN------------------
-----------------RNATWEALDGGRN-------IEALSAMNNC---PL--------
--------LKFSLK---WSEEGCSG-----------------------------------
------AGLESSTSEPDAKRMRRR--------TNKNLGEDASGNPASNVPVKKKSNQNRE
DGNQRKQVVFYQFIYNSETQQ--QTEA---RDDLYCPWCQLNCITLYSLVKHLKVCHPRF
NFAYV---PQENG------SSIE----VSVNECY-----DSSY--------------CGN
P--------QFIFAQPG---------FSRRGPVRR--------------IQVTDTLVYR-
--------PK-------------------RER---------------HSLNMDLNE----
----LLEKE------------ENETSP---------------------------------
AAHYAAGHHRLYFHSETVVPIRPCE-F--DVDSEEETDPEWLRAHTTKMLDEFTDVNDGE
KPIMKLWNLYIMKHS-CIADAQMLSTCREFLNQYTTLI-V-KHSLRRNLLLHFVTLVDFG
VLKASAL-----------------------------------------------------
-----------------------------------------
>DIAGRA014286
------------------------------------------------------------
---QQQ----------QQRHDEISPI-----IR---------------------------
------------------------------------------------------------
----------------------------------------------VPQAL---------
------------------------------------------------------------
------------------------------------------------------------
------------------------------------------------------------
------------------------------------------------------------
------------------------------------------------------------
------------------------------------------------------------
---------IFGFRNEACTWQ--ATPL---LSTPCCPWCGASPNDVYDLLMHLRHVHPRF
AYSYQ---CTEQN-----IGHIT----VSVAEER----------------SDPGNASDAS
PIDVLEPID-----------DFVFYH----------------------------------
------------------------------------------------ANNTEISD----
---FALHNEIE----------VARRKPAA-------------------------------
---------RQYYHALGNVPVFTDEE---DKDSEDESSVSVLEKKHKDTINEFTDVNESE
KMLMNLWNKMLLDTGLCIADAHVPMLCKAFVLENIPAL----QKLRNNMMLHLATLFEYG
VVTSEQLRELIVFTNKALKQT---------------------------------------
-----------------------------------------
>LEUCOM083164
MDSSNGD-------------------G---------------------SSEEQREYDAFL
QAFAKPTQIYRYLKS----RQEATPLFLHRNLTYLQANQKKVSRRKNEEDIVRSRPAKAS
VRMS------ARGSPTSSAAGQTVSVMSSTALSSGGILLSLN-EGETPCHKRYSLQIEVS
VLRTRASKQQQHSQGKKITRQTSRERSPLSRGTVATR---LSSRESTPLSS------RGL
AGAASPRHSTRPCSAAAAVAAST-------EVTAHVRTTRVSSASRQSSRRT-LGSPPDH
SKSDAFSYQVPRGRNAAKSKTTTRA---SVSDLSSPTGSSSPSSPRAVQEKSRRHHVFMA
K----VPL-------LDDSCG-CLLQPGSYELVCTANTREGDRDTSSTAADGHRDAGNPS
PDARSLH----RSPLRKRESSQDSDTNSKSSRGRSPALAEAQTAAKRRSKPSSSEDSPSV
VPLKDPVCLRLSIS---WPDGELALHTSQPDAS---------------------------
-----------------------------PCNDARSATIAQDGAPVPPAPAVSQSSTLSL
LHVASRSKVLFNFVHNGVSLQ--QTVS---RQAFLCPWCSRNCRHFAAFVRHLRASHPRF
IFHVQ---SDAAC------HTVN----VQVNESY-------------------DHVYSGD
P--------HELFCM-----------FKVGQPQRR--------------RQHTKVWVAR-
--------PAYHRGLV-------------RSDSNFTDDL----------EYADIKE----
------------------------------------------------------------
----SCHSDRVYFRSCSSLPLLPGE-M--EEDSEDESTPSWLLDKTRMMLEEFTDVSKGE
KAIMNLWNNFLGKSR-TLADSQVPEVCMAFVEASWREI-S-ERGLSNNFLLHLVNLRDFG
LLLPASVHQCYMRFSELCRTLAVSQPGHAR------------------------------
-----------------------------------------
>MNELEI005567
MLGT-------GKDSKA------------------AQATKND-------------YELFL
QAFQKPTQIYKLLGF----RHCVNPLFLHRTTSYLK------------------------
------------------------------------------------------------
-----------------------------------------------HRRTCT-------
--------KRTPKS---------E--------TMAKEL----SKKATTEERT--------
------------------------------------------------------------
---------------------------GSYKISIT-------------------------
------------------------------------------------------------
---------------------------------DNKSNPGKN------------------
------------------------------------------------------------
------------------------------------------------------------
------------------------------TETY-----D--------------------
------------------------------------------------------------
------------------------------------------------------------
------------------------------------------------------------
---------------------------------------------VQLYLRKITQRDKTE
KT----------GRGR----------------------------LSLQHKLHLVELFENN
PTLPIS--------------------------------------------AVAKEYGTCF
KFKYF------------------------------------
>LEPVOR006434
MPTGLCSD------------------GS--DFLKAVFSFRLDGEVK------------FS
QPFSIPVNITKEEVK----LARQCAVVLQRNLNFLKIRSSR---------FSQRSDAGPT
TAVS--------------------------------------------------------
----------------------------------------------LPIASVA-------
--SSQLFFDNSPSHQ---------------------------------------------
------------------------------------------------------------
---------------FNSAPH---------------------------------------
--------------------------------------------------PS--------
---------------KQW------------------------------------------
---------------------------FDVGTSDSSDSEMKDVSPS--------------
HQTEQDSPVNFILYYDQNRRC--LREK---KNNPSCTWCGIHCKSLRSLVYHLQCSHDKF
RFGLR---SGE-------VAEIE----VFPRLSY-----SSDLSRS--------------
---------DDLRMLVTFLSNFGFFSWYEKNLVRH-------------------------
----IHNLPEDIETALYK-------RLEKRKNARVNR--KRRTQQLKNNNTTELKE----
----KLYQSEEES-GDFSAKRSKPGRPVK--------------------------TRVSS
ESTDLMTRKPDYFHSSVFSAYGPDDPV---IDSDKEVDESWRLIQNLKLIEEFDDISFSE
KEFVKLWNRYVFNHP-VNADSRVSRHITRFVELYREEL-L-KNKLRNAFLFHLMNLWEFG
LLESKDIDRAMIKLQNSGPES---------------------------------------
----------------------------------------I
>RIGRAM027426
MSGL----------------------G---------------------------NLETAL
RKFHHGTSVYRATGA----LLRQSPSFLRRNLFVVSPSRASTVR----RCFAPQGSSSLN
VRTSNVQLML-----------------DRLFITS--------------------------
----------SLSQATESQCSAT-----------------------LPKGTNL-------
--FLMIFVTDRPDTTLQPGVVLSD------------------------------PVPAAQ
TENKTVLTHVS-------------------------------------------------
-SSFRLVV----------------------------------------------DGTQTD
PSLVSHF----------LRLSHDALTAAQQQE------------------PSSNSQNEYL
AASNFADSLPLAPRS-SWSDAGLSGNSTSA------------------------------
------AAVAVSRQLPRSSRLSELATTTGYNESLAAALGRHDGVPV--------------
----PPSVVIYLYSVQHCDGS--AVEI---RFDLHCPWCFINFRDTSKLVYHFLHVHGHF
SAWTL---QSRSG-----LATLTL-AALRVDEPL--KWAEKEFAFRPFTAFRHKQAPESE
PAPKVAAVAEDVDVMDQ-------------------------------------------
--------PASAECAA----GQQQLEASSRGRLRAVTELTQKLHQKLERQRKKLEQNAE-
-------------EAGRPPKAKRRTRPQQTE------------------------VQPPQ
LSEHVLLRKRTFYGMLTMLPLSEEN-LLSAYDSEDDAAQTLFDHKRQQLLDEFEDVTQAE
KECMRLWNHFIELKG-AVADAQIPVKCLEFVQKFHPQL----QQLRTQFVCHLSHLWDLY
LIKREEFLALITLLDGPASVAAAATPA-----------------------IFVVAQQNQR
KRKRS------------------------------------
>CAULEN006597
MEDS-----------------------------------ACDG--------EQRLEHESI
WVWIKPAAFYNQIES----RYKTNRYLLRRNLSYLRRPTAV----------QKRSGSNVE
FRISFIINST-TTTTTTNQPIDAIRTLSKLSVFV--------------------------
-VKLVH---------LKQNESTT-------------------------------------
--FHFDLEDLDPQL----------------------------------------------
------------------------------------------------------------
-----LTV-------------LLIIRDGLYDLSILHKEK----------------TISIS
PNLTKK-GF-----------------------------------------PVGSTV----
-----AHGLRLTTPKHRWETGTVTLGEKSIWNG-----------------------QNRN
FKMLSL-------------------------------ENSMNSIPVFFSPSLMKTSGELI
KDNEKENEVAFRFMFDRLYPQ--CVEQ-R-TTKFGCPFCPTHCNSVQGLRYHLTASHDLF
FYELE-------------VREMTI---IWVKRRM-VYDANGEIFC---------------
PHTRRLIDSEKVFYMNQ---------LRSKPVVRK-------------------------
-----------------------------RKTESWNRLL--DDKQSSTSSRRRLNQPNR-
---L---------TTRMNTRAQSSQKPSRH------------------------------
GTQSLLDSSWMFYHSRTALPMTEDE-IK-NPDTDDEAD----------------------
---EKAW---V-------S------------------M----------------------
------------------------------------------------------------
-----------------------------------------
>STECOE015173
------------------------------------------------------------
-------------------------------MQ---------------------------
------------------------------------------------------------
------------------------------------------------------------
------------------------------------------------------------
------------------------------------------------------------
------------------------------------------------------------
------------------------------------------------------------
------------------------------------------------------------
------------------------------------------------------------
------------------------------------------------------------
------------------------------------------------------------
------------------------------------------------------------
------------------------------------------------------------
------------------------------------------------------------
---------KIYYHSVSGQPFSLGDN---AEDSEEDQDSDCVKEYEEKQIDDFITVNFQE
KKFMKMWNFFIHTSH-TK-ELYHLKTCINFIEKNYKEL----DELKIQWSLHLITLLEYH
ILTADDLLYLQLYLRKKLSS----------------------------------------
-----------------------------------------
>VERVER013410
MSGRTRSK--NNNKNQNISK--------PSKRKQVYRSTNNNNNNNIVVEEEQNILEIHS
EIFYRPVTRATVLRM----YHSATPLFRRKNISYLRANSSSKP--------PKQRKKPKQ
FSLEFCYKRL-----------------KKIQLLV--------------------------
-YEVKH---------RRYVDKDT--------------RPWILEFTKLPQEQWS-------
-QSNDFGVKFGPILVDTMAVH-------------------------------C--VPYLI
STNYCVVFQAI-----------------------------------TYMASDKRLHNFKI
KAKDKVELPYNAQYSMSSHQM-CELYSEYLDL----------------------EEGKLM
PDAQYRL-------------------------------------------PNTGS-----
---QEPVDTVFKMK--SYKAKGAETIANNE------------------------------
------VNMEIDSMQPPVKRPY-------------KAKRQFKAIPN-----HCEKVSAIL
KNLATTLPIEYQFRYSIKTGITDKVET---RQNFKCPICLMNWHQLQPLLLHFTTTHLDL
KITWE---KQQYH------TQIN----VSIDRSA-YKFKDTEFPQY-----------KQL
P--------ENLDLMND---------KRKKHREKR-------------------------
---------------------KVILSSDGR------------------------------
------------------------------------------------------------
---------AQKYRSQTLEPIPTHQ-L--NYDSEENLDRSWMKEDNEKRINDFADFYPHE
RQFLILWNNYVLDHP-ICCDGDVKQTCKKFA----------T------------------
------------------------------------------------------------
-----------------------------------------
>SALKVE007332
MSKKRQAA---------------------------------------QLVAQERDRSEFF
RAF---TLLSARIAA-----ARRSRVCLLRTLAFVRCPPVIEGE----------------
------------------------------------------------------------
----------------------------------------------LPLQ----------
------------------------------------------------------------
------------------------------------------------------------
------------------------------------------------------------
--------------------------------------------------PQKQRDRRRA
SGS-------------SWD-----------------------------------------
---------------------------KQCRSRAKSASSAQSSQPT--------------
HDSAMALQIEVQWRYGPENSIF-QRQS---LAEPRCPLCERGCGTAALLVMHLNHLHPSC
VFLFQ---SRTSPANALEWFRLDR-VVFELKSNL--AALDADLAQG--------------
--------------------------SRSRKLRHR-------------------------
-------------------------AEDLRARLHNFKSF--------RGAEFSLEQ----
---F-----------------REGTEEA---------------------------RKRRC
VALTTPALQRTFYHSSTFEVMAPEELL--DEDSDLEPDLSWLDASSRKLMDEFADVNHGE
KVFMQLWNGFVSSRN-FVLSQRFAEHCRAFVEQYACKI-S-ALHLHSNFVLHLSNMFEFH
LLSGKEVSALLECYERAVASAPSTRTY---------------------------------
-----------------------------------------
>PLABRA004026
MVGDLAAS--------------------------------------------------FA
DEYRPPAILYRMLHL----RACSNPSFLQRTLRYAAGRRRRTRSVHGL--PMRLCTAAND
ASVS-----------------------KRLAVLV--------------------------
-VQNRAPPQAFLYQGKRTMDAVD-----------------------LP------------
--------GFDPTESLFLQF----------------------STNFLERQRD--------
PTRWSVRFHVVSDRDDTA------------------------------------------
----RVVLDLSTISS---------------------------------------FTKCLP
PSAIDL--------------------------------------------PLYSSSMERV
GCM------------AWWYTHETPTTGDRT------------------------------
-------------------------------------RPRAKDPPV--------------
--ANAKTTIMYLFGSAR------RCEL---VRSARCPFCPADCADARQLLVHLCCMHGHL
YYARR-------------GTTLV----VSRTPLS--------------DDWPPGIPSSLS
PILRDDT-----------------------------------------------------
--------PAFS-------------FRNGREIADRLS--SYLCKTHTLSSGSRLAE----
---L----------LGIGAPTMKPSRPRDDSRPT--------------YRKWP--KRKAP
VPLSVPLGKRVFYHGTTFTPCRLPDAV--PDDSDLDVDDAWVRSQSDQTLALFEDVADDE
KRFMSIWNLFVRRHP-PGSDRDLDDACLRFVRERRSEL-V-QGDLRQALLSHLIVLWEFG
VLSEHAIDGIVAAFDDDGPDPGTPVPG-----------------------VTAPPPEDTT
RRIDSRPAI--------------------------------
>ACASPE021679
------------------------------------------------------------
-------------------KISSKPRVLQKIIS---------------------------
------------------------------------------------------------
------------------------------------------------------------
------------------------------------------------------------
------------------------------------------------------------
------------------------------------------------------------
------------------------------------------------------------
------------------------------------------------------------
------------------------------------------SKP---------------
----------------------------RV------------------------------
------------------LQKIE----TKVNPAT--------------------------
------------------------------------------------------------
------------------------------------------------------------
----------------------------------------------------------SG
LVTLQRIKEKKYFHSHSLRPVTIST-L--NDDSDDDEE--WVLARSDKRLDEFEDVGRPM
IQFFKLWNHHATTPL-VYNEDEMYDLIKSFIEKNWLEI-Q-TQNLYNPFVSHLFTMNDFG
LLSSKQMNDCCVLYRNFINQNEINIS----------------------------------
-----------------------------------------
>TETTHE021827
MDQ-------------------------------SQQSNQMDY------------EYQYS
QITLIP------------DRTEQ---LLQKY--YNSQQD---------------------
------------------------------------------------------------
---------------QKTKQIAQ-------------------------------------
------------------------------------------------------------
------------------------------------------------------------
------------------------------------------------------------
--------------------------------------------------PNIGKG----
------------------------------------------------------------
---------------------------------------QNENKP---------------
-----------NLATKQTKRQ--QSDN-------------------SQLSSQLPQDFSNF
NESLQ----------NKKSKEIQ----SQMSQDS-----QATV-----------------
--------------------------SRPLNEQQQQT------------WQLGDIVFTRD
------------------------------------------------DIKGCFSD----
------------------------------------------------------------
---------KQIFNQANFTRKHLND-LF-E-DSDDEVQEELVTQIHKRNMQDVYDMTPKD
KKFTFLWNEFIEKQK-IKERSDMYGYIQQFMDENIQEL-I---NLHPQFVIHLFTMQDNG
ILDSEQIARCLKYLKDYPAQQVSFMQS---------------------------------
-----------------------------------------
>NEUCRA001216
MGSVHHRV--GNREQH----------G---------------------------------
---TSPPVSGNAMTS-RCRRYRQLP-FLHRNIHYWEDRMGNKPSTQ-----SRVPAHESD
VRFA-----------------------RRLN---HGF------YEDPNGNTPRCLRIEV-
-LKIIH---------KDSPRVKN-----------------------VPNGIVAPNVRHVD
SQLCELKVYRNPAAASTHMARLY-------IKAFDIP-----EDKIYMERDG-F------
ADSYSVLIEIESAGDPNWPPSSLMP-----AKVEDPLVR---------NLPPRQWALYAQ
LNRKTVRLKARVQQSIDVRWQ---------------------------------LTGNQK
PKEIMPSPW-----------------------------------------PKKPLSELPV
NGTHHDPNTSNEIRK-NWEVNSTSLADTEELAE---------------------------
---------DLTPNRSRRHRTEVNYNVTAVGKEPRKRRRADDEHPI--------------
---LDEHTVTYVLPPETPGNEE-TLQA---CNKLSCLICAAEHDRISQLRAHFS-CHPEY
EFNFE---QKKGM------------YLVAVHRAP-------------------GNTSTTM
PPLEASK-------------------------------------LFSLGLPVKRLDLSK-
--NGSRLLPD---------------NDCERPHLPASRS-PTKGPQQQQQQQQQLQQQQQQ
----------------HQQHQKEKSIPTTST------------------------RSRAA
AAATTKPQKKPVYIPHNYDPLSKVE-L--APGSEPPLDEGWLITKHADALGEFSDVEPQE
KEYMMQWDAYILQKH-LCSEQYLPREFRNFVREKATWL-L-EKRSRAEELKHMAVLLARR
YVDDATVMAVTKELNEARKAMAAAESANGP----------AGDAGQASKESEAQEQQQQQ
QQQSSGRKKSAAGGCARCVPNPEEALQLVRKRKWKCFKCE-
>CHLVAR007173
MAEA---------------------------------------------------TALAL
EAHLHTVELTGILGA-R-QASIKAPNILRRNLSYVDSGRRALQHRTGQHATSTGGQPGAD
AAAN--------------------------------------------------------
--------GHAVAGATQQGSTAD-------AGGSTAKVPIAARAMPVPAAAKEASL----
--AVQLPLGGSPRAAGLAVVLIH-------QRSTRLALLVGGSSSSSGGGTAC-AAFQLV
PSGSAVAYSIVHLGDPLRAGSGGG-------KQQGPLT----------------------
-KLDGVLTTHEPAAA---------------------------------------DSSAAP
PPIS---PWFGPGPQRGSRSSGSAGGSTR---------------------PSDGASSSSI
RTQ-------------FWYGISVGSAAGSGRSRDERGREQREAVGPGAAVAG--------
---TKRKAGVLAGEQHQNGRASQAALP----AAEAQASQQQGAQP------PPPSQQQQQ
QQQQQQLEPTFFFTSFDGGRT--ACAQ---LRGFRCPLSSLRCHSYAALQQHLQACHSYQ
SCYFS---------DALPGGDLE----VYLRCKP-WRDAQGGFLPR----QLAPATLESH
PLGTLLSRT--------ILRPLMYHCPRAQRSLRLGQGGRYPRDLAEAEAEAAAGLLAQE
GPPGSSSAPLSSSLGPTATTASTELAAAARHA---------GGGRA--AAAAAARRLR--
--------------VGGRGRGRKGAAPVR--------------------------RQGHG
LEMLTQDGRPKFYHSRTCVAMTRQE-LFGSGDCESEDDLEWQRD-CRQRLQEQAGLCAEE
REFMFQWNLFVHKHP-LHADADLPAAVQQFAAQQAARL-AGDGPFRRCLLSYLLNLWRFR
LLTPQQLHELTRSLPPVA------------------------------------------
-----------------------------------------
>COCSUB008908
MTVQVGL-------------------G---------------------MIDADMP-----
---LPP-----------HLRAPREPG-----LE---------------------------
------------------------------------------------------------
------------------------------------------------------------
------------------------------------------------------------
-------------G----------------------------------------------
------------------------------------------------------------
--------------------------------------------------P---------
------------------------------------------------------------
------------------------------------------------------------
----------------------------------------------AGLTQHLEASHDLF
VYGYP---KDSNA------------PVVSLEPRED--NASSAFQD-------PEAKNMRD
P----------------VNKEFSFFCSQRKLRVQQYRSDGRKRP----------------
----FSTAPAVKR--ARLTL------ASAR----------------SPDGAADLQDLNGE
GV-----------PV-VRRRRRAAAAP---------------------------------
VVLDPIENYHRFYHARMAVQMTQEE-MIANPDSDDEEDEAWKGRC-RRKLAPKSDLCQME
KVFMFNWNVHMRNHP-VHADAQVPECCMSFSRINHAVLST-NPAIRRVFVLHLVNLYEYG
LLTPDQIDDCLRVLDEPILEPEPSPDSDVE--VSAPEIPA--------------------
----------------------------------------A
>RAMVAR003931
MGRPTSKFESKKRRRKATIATSTVESGQPETNSKRKRKTARKKAHAPSRAMPVSMRPELV
RHFGHPQVIPAVLGQKLASLLTSCPLFLRRSLTYNMAHRRLKPPQN----YLQRSPETKR
RNIFCLLQQL--------------------------------------------------
---------------QRQRETEEERLALDK-------------TYSYPVDI-----S---
LSSFTLLRCNAPDSKFNNHTNMR-------YVELQLAVMR--PEELLQRKV--LA-----
------------------------------KKVMGTV-----------------------
--------------------------------------------------------GAQL
PAAVAPIG------------------------------------------PSQHSVCFAV
D----PPSVKLRME--HWNLRNYLVVGSSVHSI---------------------------
---------------------------KMVAYNLCQLREPNGNLPL-----FENFKFQLT
RGPCHTFKMRFVLIYNAGQHYQVNLKSFR-PHGHVCVLCGMRCDSLVNVLRHLEGYHPSL
GYEYD----------Q-QGQRIY----LWFSPEHDRRKGDGSAFTV--------PDDVTN
P-----------------------------------------------------------
--DG---RPVFQ-------------WMSQRY----------------DKPKDCLPK----
---FSLERV------------GVPINPL--------------------------------
---------RHYLHTSTVRSIRPEQRL--QYDSDEETE--WQDEYEREKLHDFIDCNPQE
KYFMSLWNAFTRRLA-PLMSFKMQDVLCRFVLQHAVEI-E-LHEAYPALVAQLAILRRDT
VITAPQSIQVIQAYRNTLACHVTVDRL--------PRISNSGANSKVPPTSPSLPSSLSS
QAPSSIPKIA-------------------------------
>RAMVAR016957
MASAFPARHP--------------PTG------SKRRAVALDIENIP-------------
---QSP----RKLKT-LSGLTARHPLLLKRNLSYSLTHRHLREPAEQDDSVFESKRHRLD
CIIE--------------------------------------------------------
--------GKLLAARLKAKQISEEKDERVY-------KHYPRRFQPVPVNFSPVFV----
--KLRMPFEDVPKNTVV-------------QISLQVAVLKPRADKAAAKRSK--KLYGFI
SENSSVHFQ------------------------DGESLRLP-------------------
-PEDRVVI-----------------------------------------------RIASE
PPV-----F-----------------------------------------PASYAVCRDV
RPA-----------DQDWSVCR--------------------------------------
-------------------------------ANHFKISASVVSSPL-----TEYSGRFLH
ESSPDKTDFEYALIYPLGNNLQ-VCEMKRPHDGICCTFCRMECDSVTSLLRHLEGIHIGV
GFEFD-----------ESLSRLY----VWLAPDNT---------------RPVDGFVEFN
PYVVVR--------------------SRNTRTLRTAFKIKN-------------------
--------PFFAF-----------TDSRER------------------------------
-------------LVLYWASRRYTSRPQKDS-----------------------------
---------LPRFNLRNGVPVKTTQNLCRDYDAEADLDDE------ERRIHRLTYCTLQE
QQFMVLWNRFIGPQL-RILPMHIRDVLTQFIQRHAKDV-E-AQGSFPVLVAHIGVLRRRK
ILKAKDVAVFVRVFRRAVLQG---------------------------------------
-----------------------------------------
>CHASUB018785
LKKPQQQK-------------------------QAENHSNLDIE----------------
---ESP------------EKEELNTAFFLKSLG---------------------------
------------------------------------------------------------
------------------------------------------------------------
------------------------------------------------------------
------------------------------------------------------------
------------------------------------------------------------
------------------------------------------------------------
----------------KWK-----------------------------------------
------------------------------------------------------------
-----------------------KTQF---MKEKRCPWCKFVASNNEDLLRHLRIFHSLL
RYDPS---MDEAGNNVYSQGRIQNKRMISKKEHH--HKSDQLMKSKQNDADRYLPSSENK
PKPSALK-----------------------------------------------------
--------PNKSSMKSQD--GKSLIGGRKRFKLTS-------------KETEAISQVE--
---------------------KEGQQPA--------------------------------
---------RQYYHARTCIPVRPEE-L--DHDSDDDTDDSWILTLSEKLLDEFEDVSDEE
KNFMKLW-----------------------------------------------------
------------------------------------------------------------
-----------------------------------------
>TRIADH008270
MVQF-------DRSE-------------PK-----SLGLKND------------TITSSS
ETIIQPTQIYRFLKA----RNDVLPVFLHRNLAYMKYRRRNWR--------KTKRQPRSE
YKVDSILDKV--MLKSNRL-----KVDNQLKLAFVGLFNGIAH------ITARSARIEIY
LIKIFH---------RERKDTST-PIVKQRLTKMT-----------IP------------
---------CNPKPLST-----EG--------MLTIP-----CNDFLQNN----------
LKNCTLRVQATVSTDKNL-------------------------RVS-DSTESSNGRYYIA
E----VII-------FDDK--RCHLLDGIYELSLRE----TK------------------
-----------------EDFSWEGVKDSKG-------CGPILAFEET---PK--------
--------LKLRVT---WDGD---------------------------------------
------------------------------------------NDPNFYYPI---------
----------------------------R--DNM--------------------------
------------------------------------------------------------
------------------------------------------------------------
------------------------------------------------------------
------------------------------------------------------------
---------RKF-----GKSM-PQQ------KNPTSPDGKRQLAKREKMIDEFTDVNQGE
KELMKLWNGHIMSNNRYIADGQVANACETFAQEYATVM-I-KKGLQRNFLQHLVNLYDYT
LISASCIEISMATLTKWNDSTASSNGTSCE------------------------------
-----------------------------------------
>MNELEI005569
MEFRVRL--------------------------RTAKSTAKD------------------
---NMPSKKKRCVEEWVVQNETGTTVFLRPIMSWKPSQVS----------WESVSSKEEE
TYIK--------------------------------------------------------
------------SDTLEDDDSSS-------------------------------------
------------------------------TISFDVKTDN------------C-------
------------------------------------------------------------
-----VSVLS--------------------------------------------------
--------------------------------------------------PKKS------
------------------------------------------------------------
------------------------------------------SSPK-----RKSGDGLSL
KSDETKGVLMYNFLYNGNTLQ--QTEC---RKNRVCPWCSLNCSKLYSLLEHITRCHPRF
KVTFI---PGLNG-----FDELD----VEVNELV-----------------------SMT
PVPCPDE-----------------------------------------------------
----NCTVPIFS-------------GPNKREHFQ------MQMLGTLTRSKRTKSD----
---F----------------------------------------------------MVID
IAPYKAPHSRLYFHSKTYEPILPHE-F--EYDSEQEESMSWMEERTKQMIQDFTDVNEAE
KAIMIMWNCFILPKR-PLADHQVPGLAREFVEQKGGEI-A-KQGLVKNLILHLTNLHSFG
LLKPEELESIMVGFYNRNSKGKNMETAAHK--TPAPKLET----PAQNPVTTSSSQSTSQ
TVAQSSTAV--------------------------------
>GEFOKE000273
MRIAAVF------------------------------------------------ETPQH
ELFVVPYILFEQLPEVRCLEARSFPLHCARNFSFHSDTQSV----------RPV------
------------------------------------------------------------
------------------------------ADTFHDM---------VPIPCVED-MYV--
--SVGDYVFVEP------------------------------------------------
------------------------------------------------------------
------------------------------------------------------------
--------------------------------------------------PKEGAL----
----------------YWIA----------------------------------------
--------------------------------------RIER------------------
---------MYEIDHSTELFWQASIETER-----NCPPFEIYASRRTVILGKCTVTH---
---------------------VS---DISDDEMS-RY--------------------CGA
PCKF--------------------------------------------------------
--------------------------LYQR---------------EYCPKTNLISD----
-----------------CGPLQPPAQP-------------------------------DN
LVPYDLISTRQFYHTYVFGPMTHDE-M--KTNSDEEIDESWRMKQVEDIVNDFSDVSIEE
KRFFKLWNTHVHKHS-IHTRRDMPRLLYKFIESFGDIP-D-VHELRGMMVLHLTNLHDYL
LIDSGYLSYFIHAVDEKLQSLIQSVH----------------------------------
-----------------------------------------
>GEFOKE000274
MRIAAVF------------------------------------------------ETPQH
ELFVVPYILFEQLPEVRCLEARSFPLHCARNFSFHSDTQSV----------RPV------
------------------------------------------------------------
------------------------------ADTFHDM---------VPIPCVED-MYV--
--SVGDYVFVEP------------------------------------------------
------------------------------------------------------------
------------------------------------------------------------
--------------------------------------------------PKEGAL----
----------------YWIA----------------------------------------
--------------------------------------RIER------------------
---------MYEIDHSTELFWQASIETER-----NCPPFEIYASRRTVILGKCTVTH---
---------------------VS---DISDDEMS-R------------------------
------------------------------------------------------------
---------------------------YQR---------------EYCPKTNLISD----
-----------------CGPLQPPAQP-------------------------------DN
LVPYDLISTRQFYHTYVFGPMTHDE-M--KTNSDEEIDESWRMKQVEDIVNDFSDVSIEE
KRFFKLWNTHVHKHS-IHTRRDMPRLLYKFIESFGDIP-D-VHELRGMMVLHLTNLHDYL
LIDSGYLSYFIHAVDEKLQSLIQSVH----------------------------------
-----------------------------------------
>GEFOKE000276
------------------------------------------------------------
---------------------------------FHSDTQSV----------RPV------
------------------------------------------------------------
------------------------------ADTFHDM---------VPIPCVED-MYV--
--SVGDYVFVEP------------------------------------------------
------------------------------------------------------------
------------------------------------------------------------
--------------------------------------------------PKEGAL----
----------------YWIA----------------------------------------
--------------------------------------RIER------------------
---------MYEIDHSTELFWQASIETER-----NCPPFEIYASRRTVILGKCTVTH---
---------------------VS---DISDDEMS-RY--------------------CGA
PCKF--------------------------------------------------------
--------------------------LYQR---------------EYCPKTNLISD----
-----------------CGPLQPPAQP-------------------------------DN
LVPYDLISTRQFYHTYVFGPMTHDE-M--KTNSDEEIDESWRMKQVEDIVNDFSDVSIEE
KRFFKLWNTHVHKHS-IHTRRDMPRLLYKFIESFGDIP-D-VHELRGMMVLHLTNLHDYL
LIDSGYLSYFIHAVDEKLQSLIQSVH----------------------------------
-----------------------------------------
>MALJAK005123
MSSG----RD----------HYDIKRGV--------------------------------
---SPPPPLSNSLLCH---SSKGHPCVVSQSVSYK-----KRTGDTGATCTERSAAVVVA
VVAA--------------------------------------------------------
--------LRELGVDMSHLSVTD--------------LVYSRQDITIPLKCIQHPL-SFA
AHPSYLLSAKSPTAQFTVRWRL--------------------------------------
------------------------------------------------------------
-------------------------------------------------------VSAGA
PQLQPFV-------------------------------------------PQHYLSCDMS
DEP------------VEW------------------------------------------
------------------------------------------ARPV--------------
---------GFAIGYAGSRVFFNAVEK---VGDFEAPRGSFWIARIASIYVDNTDAH--W
MFQYN---------DVAKYLPVS--KRMTMDRSE------------FASEVSAHTTGDKN
P-----------------------------------------------------------
--FG----PVVSKCTVLH-----------RD-----------------IPMEELEE----
---FCLKPN------------EQCYVPATGEFIR-------------------PMPPPAL
PSNVQSFRQRPFFHSRSMALVDPTD-V---DDSDDDDQTEWAVRLQVGGVSEFLDVTVGE
KVFFKLWNAFVFSHK-IVTTQGRVRAVYEFIQSRARVL-Y-RYRLWHEVTRHLLHMADYQ
LIDRAHALSMLSWLEKRFSQYKERGVALAT--AEMRRMAA--------------------
-----------------------------------------
>MALJAK022461
MGFGGSAYND----------HYDIKRGV--------------------------------
---SPPPPHSNSLLCH---SSKGHPCVVSQSISYKVGDCVKAVLESGQLCIMESTAHELQ
ARVT--------------------------------------------------------
--------LRELGVDVSHLSVTD--------------LVYSRQDIIIPLRCIQHPV-SFG
AQSSYSLSAKSPTAQFTVRWRL--------------------------------------
------------------------------------------------------------
-------------------------------------------------------VSAGS
PQLQLFV-------------------------------------------PQHYLSCDVR
DEP------------VEW------------------------------------------
------------------------------------------ARPV--------------
---------GFAIGYAGSRVFFNAVDK---VGDFEAPRGSFWIARIASIYVDNTDAH--W
MFQYN---------DVAKYLPVS--KRMTMDRSE------------FASEVSAHTTGDKN
P-----------------------------------------------------------
--FG----PVVSKCTVLH-----------RD-----------------IPMEELEE----
---FCLKPN------------EQCYVPATGEFLR-------------------PMPPPSL
PSNVQSFRQRPFFHSRSMALVDPTD-V---DDSDDDDQTEWAVRLQVGSVSEFLDVTVGE
KVFFKLWNAFVFSHK-IVTTQGRVRAVYEFIQSRARVL-Y-RYRLWHEVTRHLLHMADYQ
LIDRAHALSMLSWLEKRFSQYKERGVALAT--SEMRRMAA--------------------
-----------------------------------------
>PRYPAR001461
------------------------------------------------------------
---------------CMAAKRQSIPV----------------------------------
------------------------------------------------------------
----------------------------------------------IPAAAA--------
------------------------------------------------------------
------------------------------------------------------------
------------------------------------------------------------
--------------------------------------------------PA--------
------------------------------------------------------------
--------------------------------------------P---------------
---------------------------AR-----ECPPRAVRSSSR--------APHQE-
------------------------------------------------------------
------------------------------------------------------------
------LLPN--------------------------------------------------
--------------------------------------------------GL--------
---------KRFYHGQRGVPLPDGQ-VSEDENSDDDVDEGWRLQQAEQRIKARQGISLQQ
TSLMNLWNAHVASSPPVVSDRMLPEVCRRFAFTHADVL---ARALRQPFFTTFVHAMGDN
LLHHXDVNDCIHIVNTTNKCSVSKNGIKIMSLTTQPT----ARNACDLHMSATAPFTVCH
MARQHGRRRITSRA---GFGSPQNECGHLTLNQYNLHT---
>PRYPAR040863
LSPARAR-------------------GD--------------------------------
---AAPSYLTSTLGHAMAAKRQSIPV----------------------------------
------------------------------------------------------------
----------------------------------------------IPAAAA--------
------------------------------------------------------------
------------------------------------------------------------
------------------------------------------------------------
--------------------------------------------------PA--------
------------------------------------------------------------
--------------------------------------------P---------------
---------------------------AR-----ECPPRAVRSSSR--------APHQE-
------------------------------------------------------------
------------------------------------------------------------
------LLPN--------------------------------------------------
--------------------------------------------------GL--------
---------KRFYHGQRGVPLPDGQ-VSEDENSDDDVDEGWRLQQAEQRIKARQGISLQQ
TSLMNLWNAHVASSPPVVSDRMLPEVCRRFAFTHADVL---ARALRQPFLLHLFTLWEHN
LLHHEDVNDCIHIVNTTNKCSVSKNGIKIMSLTTQPT----ARNACDLHMSATAPFTVCH
MARQHGRRRITSRA---GFG---------------------
>GEPOCE053248
------------------------------------------------------------
---XPP------------------------------------------------------
------------------------------------------------------------
------------------------------------------------------------
------------------------------------------------------------
------------------------------------------------------------
------------------------------------------------------------
--------------------------------------------------PQQQ------
------------------------------------------------------------
------------------------------------------RLP---------------
-------------------------------SGL--------------------------
------------------------------------------------------------
------------------------------------------------------------
------------------------------------------------------------
------------------------------------------------------------
---------ARFYHPLEGVPLRPVEA---DPPSE----GAWQLEQAADRIRSRRGVGEAE
AAFMDLWNGAVQRSERLVSDRCLPALCRAFAVQHAAEL----RGLAAPFRSHLEVLRQHN
LLHPEDVRDCLVLSSPAAAAASPCARC------SRPRHERGVRRGAACWPTANGAGGTST
VSAADVLTIVGKECEV-HLGCLSPPLAAIPESDWYCAACS-
>GRACHO006628
MKMALSTVNG----------------G---------------------------------
-KFSAPPILPALLEI----HRRGRPPFLVRTLKYVHEDRKRARRRLWDSYRSAPGARHLI
LTVR------LRPGIRDKLFEA---------------------REVRDAYTPLLARVRLC
LVRQQN--GHYVSFSLRERSLRV-----------------------WPAEDLFGK-----
--------DLAPEDISAREAF---------DVSAVLP------------------ILSSE
ADALSIVVELAPDRGEMHDVSVDH------EKLRGELVVWEKGSAN----------LYVV
TQPKQVVLERAVRQA--------------------------------------------N
PPLINS--------------------------------------------PAGQGAPKGL
VGA--AASILLHLE----------------------------------------------
------------------------------------------GAP---------QHAISK
FVNNHKPRVMVTLTYTSKKVPQ--------RHDFVCPWCHRNCYRYRTLLCHFQMEHDQM
KFALMSLGNKSAGSVRFSVERIDQ-VRVIHAPSSSTRSSDGSVQLP-------EHVVYVN
PD-----------------RYGSYMTAKADEQVRE-------------------------
--------------------------AIERISLRESR----GLSEDLSAASTELYENRRR
DL-L---------DEELSACCKHCQRPHDHSFKGNV-------------SDIASGRRRKR
INFRQSLGHRKLFHVVTMAPVKEEH-FDEDPDSEDEVDQSWRGHLAIERVMALEDANTME
TLWMVMWNKFAHEHFGLYGDRFTRYGLELFAIENRAHI-I-RLKLRLKFIGFLHVLHVHG
LIDSVAVLSIFQCLDGKKKRRDIALSS-------RP------------ERSIVGGNGRGS
RGRRNGNRV--------------------------------
>SALKVE017326
RSKPSAA------------------------QWRPQLAVGMDW-----------AQRDLH
GVFAPACALYRVLAL----RARAAPVFLQRNLRFRRDARRASSP------PGEQQPRKSL
EQIA--------------------------------------------------------
--------DQLLRSELSSRGAYQ-------VTAIEAR----ALGSAVPEDGTAWAPA---
QSHNSYIAAATPEARGTQAIRLET------AHSVRILIREGRGHDHSTGRPQ--KAGCIT
SGSYTLVLSPVDRVLASA----------LALNARGKTTLGP-------------------
-PASLLAVET-----ISVRLQ---------------------------------STVVSE
PELEPEP--LAPQPQPEKPRPWSTSTNTQPVV------------------PADESANDTR
AGVSKPAATAQRMSEIQWGRLRDKNSDSDDADED---------------------HHSKK
KRKRMRKHLSSSDKRPRLEHAASEAAPSDSGVSSCTISAASALSPG--------------
-SVASANSVGFSLLHAR------KLEP---LAHLQCPFCCFNMPSLSCLMKHLELSHDRF
VCTCT---TTPAG-----GTEIT----VSSGERH-KFLDDKDVPGL--EADIRGKSARRE
P--------------------FVFVA----------------------------------
--------PR---------------LRLNRSCFS------LAEFGSESTRRAAIEE----
----------------------RRTRPA--------------------------------
---------RRFYHTLPSTPFSAEQA---ESNSEDDVDAAWLGVDSDQRISEITDLNQGE
KSIFKLWNSFLLDFP-ITSDRKVYDVLCRFVATHALDLFV----LRKQFSLHLCTLHDHG
ILTSTQVSLLLARLADLLCAVPSAAAACEA------------------------------
-----------------------------------------
>LEPVOR006435
M-----------------------------------------------------------
---GQPPRMHQLMPSH----------ALPENTN---------------------------
------------------------------------------------------------
------------------------------TGNTA-----------VP------------
---------VLPHH---------------------------------------F------
---------------------------------GG-------------------------
------------------------------------------------------------
--------------------------------------------------PS--------
------------------------------------------------------------
---------------------------------------ANSASP---------------
-------------------------------KGYQPPQVH------QQHYPHPSHHHQQ-
--------PTSAG--------------IQNRSSL-----------------------PLP
P-----------------------------------------------------------
--------PG--------------------------------------QQQQRYGE----
--M------------------RTQRAPVVATVKG--------------------------
-----------------TRPVAMDESI--DVDQSSRVRTAPVHASTKRGLNEYTSMNRDK
QLF---YNSYLYKYL----NMANP-----FLQYRAKQ--SGGSGLKRKLVDDLVRMKQAG
LISSLQISPSIPLFPS--------------------------------------------
-----------------------------------------
>COLVIE023544
---------------------------------------------------------HVE
RFFSIPPSASSLSSE----DTVTSPILKKRKLSFCTSSTSFPSQ----------------
------------------------------------------------------------
-LSLPTSTGSPLDTSSSSSSSTS-----------------------LPSKNLFP------
------------------------------SFSFSLSGSK------------C-------
APTYSILFR---------------------------------------------------
-AVPGILYYRFLSPD----------NPAVYKVVNIH------------------RSSLNL
PPLL----------------------------------------------PNSSDVSRAL
SNL---------------------------------------------------------
-------------------------------SRRPKAAHPVSSTPP--------SNSASS
SSSMLSTIV--------------PKENIREPLNFACLFCNIPMGSFEGLACHLLCSHGQY
HFSFWSDN----------------RYTVFFNEEP---------------------QSSTS
PST---------------------------------------------------------
--------PS-----------------------------YPSTHILTQKSTLTVPE----
---M-----------------LRHIKPH--------------------------------
--LLSAPEALTLVHCRTGHQYEYHD----DVDSDYESDEEWRQNLEKKMLGEFEDVSRDE
KDFMGIWNAFMRRHRPVGSDVDIPLLCRQFSLLFKNEL-K-SRNLSVNYLLHLIQLWDCG
VLSAEDLQNCYDLAN---------------------------------------------
-----------------------------------------
>CARMEM003039
MKRDTGEMKD----------------G---------------------------------
-------------------IAYDQPLPVRRP-----------------------------
------------------------------------------------------------
----------------------------------------------YPSDI---------
------------------------------------------------------------
------------------------------------------------------------
------------------------------------------------------------
--------------------------------------------------PQDE------
------------------------------------------------------------
------------------------------------------QKPP--------------
----------------------------------KIPEAY------SKLLKNKNLSG---
------------------------------------------------------------
------------------------------------------------------------
------------------------------------------------------------
------------------------------------------------------------
---------DKFVHSN-FNPVYSDDD---DYMSEEDYEPRWVADSEQQTLLACPDLSQEQ
KQFMIMWNAFIRETFTVILEHWSKDVCMDFVYAHKRRM-F-TSSIRRHLGIHMLLLLKDH
RLSSLDVLTVLATLLGHRGSVLVCEKA------MKPYIAV--KARIDKHDKEVLLRRDRK
EQNKGGKKK--------------------------------
>MORVER001842
------------------------------------------------------------
---------------------MATPALHERSLQ-AQLQSIPHSHQSHQ---SVPRPRRQF
GQPR--------------------------------------------------------
----PQS-----TFLASSPNATN---------------------GALPNNAPIP------
----------PPKS----------------------------------------------
------------------------------------------------------------
------------------------------------------------------------
--------------------------------------------------PQSRPATTNG
HGH---------------------------------------------------------
---------------------------------SQSLSNRQGQQP---------------
-------------------------------PSVSCPICNITMRNLAQLNQHLDTIHPE-
E-----------------------------------------------------------
------------------------------------------------------------
--------PEDVKSAV--------------------------------------------
------------------------------------------------------------
---------TSFFRNAQLNPITKQATTFKNLDAQGWTDPRWVRETSRQHCRSCGNMAQAK
HDASGLWNCFLQAKKDLNA----GKLTTDFISAEKKHLEVGTSSIRAKGLCYICLLFNYG
NLCGRVICDNLKRLKERIDLALPKFQEMLSAIPGSPS--------VSLTPSTSSPRPGSA
LDSNSEGTIEQLAQLAVDVKSLKMSLDELESEMAAIRS---
>ROZALL005695
MYRQSKRF----------------------------------------------VTSHFE
FYFNFPKCIYITLSEKGKEIVKTKPYFVNLGLAYQGKYASVRNL----------------
------------------------------------------------------------
-VRLFDHLDFLIKERRKEKKIET-------------------------------------
---------L------------------------------------------C-------
------------------------------------------------------------
------------------------------------------------------------
------------------------------------------------------------
------------------------------------------------------------
------------------------------------------------------------
---------FYQFGNMRDSKI--YVAT---TKRLGCYWCTVPFKTPEELQKHLELCHSHF
------------------------------------------------------------
------------------------------------------------------------
------------------------------------------------------------
------------------------------------------------------------
-----------------------------DITCEQDLTQS------YQMIHFYADSKCEK
NDF--VWNSF---------DEKMPIKTREF-------L------------IY---MKD--
------------------------------------------------------------
----------------------------------------M
>COLSPE011875
VTGV-------KRKQDE-----------PD-----SDPLARERR-------SRQRMDIFR
KEFAATSSLYKFLEI----RSYRSPLFLLRNLSYRVVNR---------------------
------------------------------------------------------------
---------------KRNKRLVS-------------------------------------
-----------------------E------------------------------------
------------------------------------------------------------
------------------------------------------------------------
------------------------------------------------------------
------------------------------------------------------------
------------------------------------------------------------
----------------------------------RCIWERLKDFKASKLAKDVKTV---L
SFETTS---------------------CQTNSTN---TSSGVT-----------NAAAAT
PAG-----------------------GQEIMLTASVWQVMK-------------------
--------PT-------------------R------------------------------
------------------------------------------------------------
-----------------DRPVTYKQ-LERDVESENRTK--------HQVFDTFRDFENKE
-------NQC------IFTLQTLPVESGQF-------F------------MQLLNENDWT
LIPSGTCELKLSQQSKNTSNT------------------------------LSSSSSSS-
-----------------------------------------
>PLAMIC006001
MSTAEAGH------------------------------------------------REMV
REANAQVFLYRYIGQ----RAKRSPLFLNRNVSYLRDPKRAR------------------
------------------------------------------------------------
---------------VRQRPVTD------------------ARTAAAPLVGLTCTIRADA
ARTAIGASGATP------------------SVHVDVGTGP------------C-GVGAVP
PDGFYLVLSSSSTAIRGV------------------------------------------
------------------------------------------------------------
--------------------------------------------------PWDGRDARNA
IVA------------VAWQLGDVAPGDD--------------------------------
------------------------------GDEDDEMDVSAASVPA--------------
-SAVRTPVMHFHFRPSE------AVET---YAHLQCGICGQRMPHVSALITHSQVSHDKF
AFQVE---QPAVG-----PFRVH----ISFPSAE------------AADSQRLGHRTTAR
P-------------------TFTFF-----------------------------------
----RRGAPVFRR----------------RNT----------------VSSSAFAD----
---F--------------------------------------------------------
---------PQRFHQVTALPMMDHEK---DEDSDDVVDEEWQAGICDAMMDDFTDVRSKE
KTFFKQWNRIVRAQA-IRSDSLLKDILDKFVRAKAKWI-M-ANGLRNTFATFLIHLWMQC
LLQRRDLERLLVAVDSVPTGGDVAQ-----------------------------------
-----------------------------------------
>THETRA004504
MLSKRTDMRF--------------------FRDPNEGTIASESWEAEQGERAGRQRATFE
AAYLPHVTKHRLLHL----RQLVSPRFLKRNLSYVTEVRKRQTTAAGDAGGGHVSTRQWN
ETVT-----------------------DEMG------------------------KVTVS
LVSIIDAPSGATRALKRSSSSKS------R-----------DKVGPGPVAVLSLCL----
--LTRNGGGAQPMATTQVEE----------EHSAPVNLAR--TARVTSGKR--F-SLNDD
ADGAQLVISIYRSAEAADASHAW----------QGSN-----------------------
-ERSKLLVLDPSDQRMTSRKR----EDGWWS--------------------------GAL
PLAD----------------------------------------------PERGAFLQSG
TYARAPPAVLVRLD---WATESVH------------------------------------
---TTQTRLVGSRQRVGLRRAPALV-----------------SSP------LIPP-----
---------EWRFYLDESMRLL-QPQV---VNSLTCALCGDAHAAFPALYMHVVVGHDEF
GFQLE---RSHQG-----GATIH-VVPVALDKRT-DEVAQATASKS--------------
---------------------FAFWRPRSARRLRGRQ-----------------------
--------PLHSFSMLME--------GAGRATPAEVA------ALVAPMSMGKFEE----
---------------------AMERRPPVAATIQ--------------------------
---------QEFFTMPEYSVLPPEA-V--GSTQREPVDNRWLMEKRAAALRELGDVSETE
KTFMALWNTFVSQLE-VQSDGRLAPALLVFVKECAQEL-V-VANLRNALVLHCTNLWNHG
AISASDATHALETYDQQAAAVLCAEGGE--------------------------------
-----------------------------------------
>CYAMER004099
MRGSSRA-------------------------SRASGRSAHDF-----------------
---AGATTTAAGTGAK----------LISRSIS-----------------VVAASPGQGA
VYAN--------------------------------------------------------
----------------------------------------------LP------------
-----------------------Q------------------------------------
------------------------------------------------------------
------------------------------------------------------------
--------------------------------------------------PCDRSTRGRR
QGN---------------------------------------------------------
--------------------------------ATDRRQKRTRSAP---------------
---------------------------LRQARTLRCAWRT--------------------
------------------------------------------------------STSETV
PMTAAA------------------------------------------------------
--NG-ATAPA------------------SRE-----------------------------
---------------------TPRERPGKAA-----------------------------
ASSDSRLFDRTYYHSFTFAPMSPDE-VLAAYDSEEEVDDAWLVQLSDHRIDQFLDVLPVE
KVLMKAWNAFLKEVYPILGDRSVRDAVRRFAPWFVARLRV-YEALRTAFLMHLRALWQFH
LLGSEQVAEAMIAFDRAWLNGQGPVFAAAA--DLQPRLGESTNHTHAGLSPNSLPRSDHA
NGIDGDAELDPENPLC------------------ACASVQ-
>OSTTAU001620
MSRVDAPDR-----------------GA--------------------------------
---CDPGDVERFAVD-CAGFHARGPLYAREVLV---------------------------
------------------------------------------------------------
------------------------------------------------------------
-----------------------R------------------------------------
------------------------------------------------------------
------------------------------------------------------------
--------------------------------------------------PTSMR-----
------------------------------------------------------------
------------------------------------------ATPG--------------
-----------------------ASDA-RARASSAC------------------------
------------------------------------------------------RSGAAT
PSGTVND-----------------------------------------------------
--GG----PR---------------RGGARASAETSDA-----DDARRTVVDALARARR-
-------------------------------------------------------ASGVG
DDVDAMARAGWFYSSRTGTPTS-------DEDAE----ETAGDREDAPLINEFVDLAAEE
VDFMCKWNAVARRFN-CLGECESAALCEAFARAHGRDL-A-REDFFNYFLRTMFGMFEFG
VMDREGIVRALRAASSASRKRRISQS----------------------------------
-----------------------------------------
>OSTTAU003638
MSDSDS------------------------------------------------DDDARF
ALFAGAEAISREV------EARRSNVFLKRNLSYVARASTTTATVDGTDGVRGVRTRYAY
EG----------------------------------------------------------
------------------------------------------------------------
----------------------------------------------------C-------
------------------------------------------------------------
------------------------------------------------------------
--------------------------------------------------PRAG------
------------------------------------------------------------
------------------------------------------------------------
----------------------------RMTRGYRCGQCATTCATFRGLMTHLRASHDLL
RYEGV-------------GEEVT----ITMRPRR-NFDDNGMFTPR-------SAEETRS
P----------------NDKEFVFVRGRGGKGAMERKYVFR--------ERVSRAELERT
Y-GGLKEVPR-----------GAVWRDVERADGYDKAK-----EDG--RRTAAAEE----
-------------------RRRVAALPFKPTVCKKR--------------TMEESLPNSK
PRLPAPSRPGPFYNSRAFIKMS----V--DVDSDDEIVTPAQIIEDRRVLNDFVDFSREE
IDFMEAWNEVAMRFR-ALADYEAPALCEAFVRVHYEKLRA-NPAFFKLFTITLFAMHENG
IINRRAVVDVLTLCDKINDPRWRNLAM-----------------SSAARETESCPIAVFD
EFPKFATTLNDLRY---------------------------
>GRACHO007597
MAPAP------------------------------KKLISSD----P-----SCRETHPS
EAFHASRRLYSALAR----KHRHEPIFLPRTLRFKHPQRD--------------------
------------------------------------------------------------
----------------------------------------------TPYH----------
----------------------------------------------------CF------
------------------------------------------------------------
------------------------------------------------------------
------------------------------------------------------------
------------------------------------------------------------
------------------------------------------EVP---------------
---------DVTYKSSETGVH--WNEV---VRELRCLWCRYRFSGADELVHHLRTFHSKF
HYEVLVS-LPNTGQALSRGGKTDS---LSAHETLS--DYDKEYEYVFLNAVRRRTRTKTA
PPHRSFLL------------------PRPSRAASRAASRATRDS---INLDVKKKAIDKT
A-DAR---PT--------------------------------------RVTKRLSE----
-----------------GKKRRKAGNPA-----------------------F--------
RSISAAVQNDRLYHSVLQQPLNLQRY---DADSDAESDDQWRSEIVEDEIEEFTDTIAVE
KLFMCLWNQFAKMENPIRADRDVAPACLRFVQLYRKTL-K-RYSLQVTFLRHLKEFTRMG
VLDADSVFEIMQVLRNQDMSGASDGRD-------EPR-----------------------
-----------------FLYAERLRLDGSDGKRVRYQ----
>GALSUL006259
MSNRV-------------------------------------------------------
---EEACKLYEKLGK---RWKKGDKIFLWRTFH---------------------------
------------------------------------------------------------
----------------------------------------------VP------------
------------------------------------------------------------
------------------------------------------------------------
------------------------------------------------------------
--------------------------------------------------PRTQ------
----------------TWEQ----------------------------------------
-------------------------------VLDRLYQQLETNEP---------------
-----------------------QSEAIRLFEDFYCPLCFWDYQTIENFSKHWKRIHTIF
RWKLEGANVDEVGHEQCELMALNWNGKVYFSTMK-WKMAEKTTKALFVEHENISYSSSSQ
PMNKTE--------------------KDAQVSYRRISKS---------------------
--------PTMKKNVVGS-----------------------SSSKSSKTTKDEMPQ----
------------------------------------------------------------
------LKDRTYYHTVTLHPVAPDE-M--DRDSESDYSEEWKEELETQWLET-EILSHRT
RVFFQLWNSFVRKNR-VIADFQLPIICEQFVQEHSKDI-V-QWDLFHLWRMHLLNLFEYG
LIQRADIVKCCQIIH-----------------QSFP------------------------
-----------------------------------------
>ARATHA032858
------------------------------------------------------------
----------------------MDPI-----LT---------------------------
------------------------------------------------------------
----------------------------------------------VP------------
-----------------------K------------------------------------
------------------------------------------------------------
------------------------------------------------------------
------------------------------------------------------------
------------------------------------------------------------
------------------------------------------------------------
----------------------------R-----------------SKATSHYLPLH---
------------------------------------------------------------
------------------------------------------------------------
------------------------------------------------------------
------------------------------------------------------------
---------RQFYHSRTGQPLSLEQ-VMSDRDSENDVDDDAAHLEESQMLNGSMDEEIVA
ERFIKLWNSFVKQQR-IVADAHIPWACEAFSRLHLQEL-RSNLSLDLCWRQFMIKQWDYG
LLDRVTMNKCNTIIYHNISTTNDDINN---------------------ETTETAPVATEA
TTHGEQDGIDV---------TLCEQMESATVTESSQD---I
>HYPCAT008048
MPPTKRKRAS----------------------PSKAGVLASDSELN--LILSKEPEDSFS
QTYHPLCSFYKFLEL----RFLQCPFLLPRTLSYRLTHNSMARR----------------
------------------------------------------------------------
--------HRHLVQDNRTVDASS--------------LGLLNISITVPF-----------
-----------------------------------LSFGK------------------RF
QTGYALLISFFVRITASR-----------RYQLVGQ------------------------
------------------------------------------------------------
------------------------------------------------------------
----------------AWTGLK---------------------------------R----
------------------------------------------------------------
-----------------------QVEG---IGELGCPVVSLNELGTEPLKLQLS---DQK
VFKTLSS-AASQG---------------------------------------MGNSLMDR
P-----------------------------------------------------------
-----GEAPK--------------------------------------------------
------------------------------------------------------------
-----------------GRPVAASE-LAK-VNTDREQDTSMVETRQRRKLRE-PDSSFSQ
VSFHYLYN--MRRRTEVSTEKRCP-LCRMFCATAKGVL------------LHLLDFHD--
------------------------------------------------------------
-----------------------------------------
>PLAFUN004313
MSHRATSD--------------------------------------------------FE
REYADELDRTSRRKI----RDRICPIFLRRNLSYLNGS------------ILPSFVRHLK
TSVG--------------------------------------------------------
--------HHIRIEAVRDRAITA-------VDSIKSK---KNTSWRSPKNKLNTDP----
---------PSPYNVWKLH-----------------------TEETIQSDGT-F------
GDKTMLVLCVSHMNIDREPLWEFKT---CKDKIKG-------------------------
-----LVVKRKASN----------------------------------------------
--------------------------------------------------PKKKSRSEPV
QSD------------ITWKDGETAETFTMHSIT---------------------------
---------------------------VQLTSKLLSGSSRRYQIPT-----NRPIIIRND
TRSDRQPNMEFHFALPNLVYSK--------SNNLMCPLCQRWFIKEPHLFLHMRLDHDL-
--------------RLRSNHKITK---VYFITKDD-------------------------
--------------------------IRANQLIRD-------------------------
--------PK--------------------------------------------------
-------------------EVRRTMRPREP------------------------------
TAPVKSPNSKTFPHLYQLPPL---------LNGDKELKEPWQWEMQHQTITKRPGTAHED
NELDSLWFRFVHTSC-VPVCNQLSTTCIRFTLAHHQLL--GTEDYRIRYMRRLCYMASKG
QIDADCVDDVTAYLHPGESQ----------------------------------------
-----------------------------------------
>SPIPUN008194
MAKAG-------------------------------------------------------
------------------RLAMLSPVSVRLQLK-----------------LLDINTRHSQ
ITVD--------------------------------------------------------
-------------------------------------------TQQLPA-----------
------------------------------------------------------------
------------------------------------------------------------
------------------------------------------------------------
--------------------------------------------------PV--------
------------------------------------------------------------
--------------------------------------------P---------------
-----------------------EIEL---GTDFTCRTCY------SDVVVMLNLHHSK-
--------ISPGG-HLITGARVIKTLRVAFIPYDD----DSEKEKC-------TNKRRYE
P-------------------PFYFDASKEDGQYSIVTERGRHPCLPKVAKPVTVHLWQLK
KK------PLVNATCKLDIEEVEKTLGTERNSATYSLR---GSSVSTDSARVSVSS----
-I------------V---------------------------------------------
DRVGRAQSARQYFHSSTNVAIQPEE----DYDSDDCVDMSFLEAELGKHLEDDANLTRSE
CALLKAWNKHVIRDR-PLGRCQYKDSLMRFISKRDTVI-M----------TLLFMLRENG
LLMADEVFEVARRSKELQGKRK--------------------------------------
----------------------------------------I
>OXYTRI005926
MYQKLSRG------------------G----NSDDVRNIAKD------------------
---QKP----------HHFQLVNLPRFTQYTLVWDSDQKSHVQE----------------
------------------------------------------------------------
-----------------------------------------CAVIVNPQDIM--------
----------------------------------------------------C-------
------------------------------------------------------------
------------------------------------------------------------
--------------------------------------------------PVGQA-----
----------------IWN-----------------------------------------
------------------------------------------------------------
------------------------------ASALNCYLCKFRAENLETVILHYAMEHIKY
QMHFMIKN---------RYLELSDNDMVEFQQHQ------------SYDEFILYLQEETS
QAVQLEK-------------------VKLVNQIQQ-------------------------
--NGVKDQPLMSRIDYTVNK-----ELTSR------------------NKTSEIEKLQN-
---M--------------------------------------------------------
---------MKYIHDKNHDPLTLKQCV--NEDIDHNIDDTYLNLTIEKKIEEINDPEVEI
KQFMKLWNKLAINHQ-FKSTARIIELLMPFCRHYKTSLSS-SENSRNMLLIFLTHLYQNN
LIKPTDVQQHLQIFDETQ------------------------------------------
-----------------------------------------
>STEHIS002558
MYQKLSRG------------------G----NSDDVRNIAKD------------------
---QKP----------HHFQLVNLPRFTQYTLVWDSDQKSHVQE----------------
------------------------------------------------------------
-----------------------------------------CAVIVNPQDIM--------
----------------------------------------------------C-------
------------------------------------------------------------
------------------------------------------------------------
--------------------------------------------------PVGQA-----
----------------IWN-----------------------------------------
------------------------------------------------------------
------------------------------ASALNCYLCKFRAENLETVILHYAMEHIKY
QMHFMIKN---------RYLELSDNDMVEFQQHQ------------SYDEFILYLQEETS
QAVQLEK-------------------VKLVNQIQQ-------------------------
--NGVKDQPLMSRIDYTVNK-----ELTSR------------------NKTSEIEKLQN-
---M--------------------------------------------------------
---------MKYIHDKNHDPLTLKQCV--NEDIDHNIDDTYLNLTIEKKIEEINDPEVEI
KQFMKLWNKLAINHQ-FKSTARIIELLMPFCRHYKTSLSS-SENSRNMLLIFLTHLYQNN
LIKPTDVQQHLQIFDETQ------------------------------------------
-----------------------------------------
>MONBRE002663
MQALQA------------------------------------------------------
------QQYQRAVRS-AERRGEPEPPFYPRDLSHKIKRRH--------------------
------------------------------------------------------------
----------------------------------------------LPA-----------
----------------------------------------------------C-------
------------------------------------------------------------
------------------------------------------------------------
--------------------------------------------------PKSSVTATEL
IPC-------------DWEPTAR-------------------------------------
-------------------------------------RFMTGQTP---------------
-----------------------RIER---VSGVACPLIKIKDEGIRPVLSRLRFAH---
---------------QIRAQRLLQRYRRALQAAQA-----------------AKSHARIK
PPCPTRLEV---------------------------------------------------
--------PLFQSPLKLNRTAGAGKVSMDRAHTCEIQ--ADGLESPDTDTSLTLTT----
-----------------ATRQRRLPAPLRLI-AQ---------------------VEALT
ARADLTFGADHSFFWRSSRPL-ARED---DPDSEDDIKQSLLREAHREELGQIQDMAQGE
RLIAGLWNDFVERQN-ARGDLDVGPMLVRFLAQHNDLF-C-QAGLRVAAKLHLVV---PG
ILDQCQPDLTLAQLS---------------------------------------------
-----------------------------------------
>MATSPE012245
------------------------------------------------------------
-XYFLSTTFYKILEI----RHSRNPTFLNRSLQYLDSVKKKRDRFV--LYGLYVNNRKSF
KQHN--------------------------------------------------------
--------EKSLVVLAESVSFDQ-------LASLA-----ETHAGIVPDSGH--------
------------------------------LLELDISLSN--------------------
------------------------------------------------------------
------------------------------------------------------------
------------------------------------------------------------
------------------------------------------------------------
------------------------------------------------------------
------------------------------GSSLTCTLCE------RSTVTSTS------
--------SASAG--------------VASATAS-----------------------TQA
P-----------------------------------------------------------
---GTSTVPS-----------------------------AAVASAADNQSSVTMVS----
---F-----------------LAPASPALLDI----------------------------
---------KATERGTNIAPTESRETLTPD---DDDFSQTMAQQQQQQQVTAFSSLSPAK
FDMLAMFNVSIKGQAQVGASLQVTPLCVN--RENSSIL---KRRRQRVFIQHRVKLSCAG
V----EVGSVLHHYN---------------------------------------------
-----------------------------------------
>DIAGRA027632
FSRSTKI---------------------------SRSNMSMDVPCAHFYKVHAHEHAELT
KTYGEPLALYRVLQG---RKHKKSPIFLNRTLAYVSSTKA--------------------
------------------------------------------------------------
----------------------------------------------VPLQ----------
------------------------------------------------------------
------------------------------------------------------------
------------------------------------------------------------
--------------------------------------------------PAQKPGRQRM
RSI-----IVQQLGE--------ASNNQKNATN---------------------------
----------SVQSNPSLEKLYIANTR----DEESEEDKLISKIP---------------
YKVIPQYKVHFVFYYGELNCLR-QVQV---QEGFKCPFCDLKCSDRQSLGLHLPMNHTRF
SYRYT-------------------------------------------------------
------------------------------------------------------------
------------------------------------------------------------
------------------------------------------------------------
-----------------IDSL-KMEVI---TSSDDDRTESRRVRAQKREFKQTRDVKRKA
SEDLTLRNPTLGKEA---ADTKAKDDAAEFAPQYTREL-S-TAPLTTTMINHATS---NS
IVTNSEADKGTTTVDNTTANTNTTNNSDDE----------TDVDNDRGDTTHKTPTTLNT
ISSKSSPNENTNTTNN------------------------T
>NEMVEC002496
-------KRG----------CYNSRSGL-----FHLRNHTGDL---P---YTCET-----
---SFPSYLKSHLKTH-NCYNLRCPLELRRHLNHITKQNC--------------------
------------------------------------------------------------
----------------------------------------------CPICEKCYKTA---
--HLRNHTGDRPYSCET--------------CNISFSCSS--TQHFHTKRCHC-------
------------------------------------------------------------
------------------------------------------------------------
--------------------------------------------------PLCGVASET-
-----SKELRLHIQTI--------------------------------------------
--------------------------------------TKRNCCPI-------------S
-----------------------KTWTLRKTGDLTCPVCQKPYSTKQGLLLHLRNHSERY
SCNICLKT------H---------VWAVHLRKHS---------------------QEAKK
P-----------------------------------------------------------
--C-----PLCG-----------------RQYSTGQ------------------------
------------------------------------------------------------
---------GLVYHLRTERPYK-----CPHYASQPSVQKSHIRKNHKTVIDKYSTV----
-------QLHLRSHT---GERPYSSLCEKFVKSHKCRI--RSDHLNRHMKSHSRRSCDCG
MISFRSLKRHLSETHHSKKL----------------------------------------
-----------------------------------------
