# Supplementary material for: Uncoupled evolution of the Polycomb system and deep origin of non-canonical PRC1
Source: Commun Biol. 2023 Nov 10;6:1144. doi: 10.1038/s42003-023-05501-x (PMC10638273; doi:10.1038/s42003-023-05501-x)
Supplement: Supplementary file 8 — Supplementary Data 5 [file 42003_2023_5501_MOESM8_ESM.zip]

Archive with 456 entries (424 files):
- Supplementary Data 5/PARATL012597_SAM_527dc.result/
- Supplementary Data 5/PARATL012597_SAM_527dc.result/cite.bibtex
- Supplementary Data 5/PARATL012597_SAM_527dc.result/config.json
- Supplementary Data 5/PARATL012597_SAM_527dc.result/PARATL012597_SAM_527dc.a3m
- Supplementary Data 5/PARATL012597_SAM_527dc.result/PARATL012597_SAM_527dc_coverage.png
- Supplementary Data 5/PARATL012597_SAM_527dc.result/PARATL012597_SAM_527dc_PAE.png
- Supplementary Data 5/PARATL012597_SAM_527dc.result/PARATL012597_SAM_527dc_plddt.png
- Supplementary Data 5/PARATL012597_SAM_527dc.result/PARATL012597_SAM_527dc_predicted_aligned_error_v1.json
- Supplementary Data 5/PARATL012597_SAM_527dc.result/PARATL012597_SAM_527dc_unrelaxed_rank_1_model_1.pdb
- Supplementary Data 5/PARATL012597_SAM_527dc.result/PARATL012597_SAM_527dc_unrelaxed_rank_1_model_1_scores.json
- Supplementary Data 5/PARATL012597_SAM_527dc.result/PARATL012597_SAM_527dc_unrelaxed_rank_2_model_5.pdb
- Supplementary Data 5/PARATL012597_SAM_527dc.result/PARATL012597_SAM_527dc_unrelaxed_rank_2_model_5_scores.json
- Supplementary Data 5/PARATL012597_SAM_527dc.result/PARATL012597_SAM_527dc_unrelaxed_rank_3_model_3.pdb
- Supplementary Data 5/PARATL012597_SAM_527dc.result/PARATL012597_SAM_527dc_unrelaxed_rank_3_model_3_scores.json
- Supplementary Data 5/PARATL012597_SAM_527dc.result/PARATL012597_SAM_527dc_unrelaxed_rank_4_model_2.pdb
- Supplementary Data 5/PARATL012597_SAM_527dc.result/PARATL012597_SAM_527dc_unrelaxed_rank_4_model_2_scores.json
- Supplementary Data 5/PARATL012597_SAM_527dc.result/PARATL012597_SAM_527dc_unrelaxed_rank_5_model_4.pdb
- Supplementary Data 5/PARATL012597_SAM_527dc.result/PARATL012597_SAM_527dc_unrelaxed_rank_5_model_4_scores.json
- Supplementary Data 5/PARATL012597_SAM_527dc.result/SAM_DomainPARATL.pdb
- Supplementary Data 5/PCGF_putative_checks/
- Supplementary Data 5/PCGF_putative_checks/PCGF_alphafold_remainedputative/
- Supplementary Data 5/PCGF_putative_checks/PCGF_alphafold_remainedputative/ANCTWI007962_PCGF_8bd3b.result/
- Supplementary Data 5/PCGF_putative_checks/PCGF_alphafold_remainedputative/ANCTWI007962_PCGF_8bd3b.result/ANCTWI007962_PCGF_8bd3b.a3m
- Supplementary Data 5/PCGF_putative_checks/PCGF_alphafold_remainedputative/ANCTWI007962_PCGF_8bd3b.result/ANCTWI007962_PCGF_8bd3b_coverage.png
- Supplementary Data 5/PCGF_putative_checks/PCGF_alphafold_remainedputative/ANCTWI007962_PCGF_8bd3b.result/ANCTWI007962_PCGF_8bd3b_PAE.png
- Supplementary Data 5/PCGF_putative_checks/PCGF_alphafold_remainedputative/ANCTWI007962_PCGF_8bd3b.result/ANCTWI007962_PCGF_8bd3b_plddt.png
- Supplementary Data 5/PCGF_putative_checks/PCGF_alphafold_remainedputative/ANCTWI007962_PCGF_8bd3b.result/ANCTWI007962_PCGF_8bd3b_predicted_aligned_error_v1.json
- Supplementary Data 5/PCGF_putative_checks/PCGF_alphafold_remainedputative/ANCTWI007962_PCGF_8bd3b.result/ANCTWI007962_PCGF_8bd3b_unrelaxed_rank_1_model_2.pdb
- Supplementary Data 5/PCGF_putative_checks/PCGF_alphafold_remainedputative/ANCTWI007962_PCGF_8bd3b.result/ANCTWI007962_PCGF_8bd3b_unrelaxed_rank_1_model_2_scores.json
- Supplementary Data 5/PCGF_putative_checks/PCGF_alphafold_remainedputative/ANCTWI007962_PCGF_8bd3b.result/ANCTWI007962_PCGF_8bd3b_unrelaxed_rank_2_model_3.pdb
- Supplementary Data 5/PCGF_putative_checks/PCGF_alphafold_remainedputative/ANCTWI007962_PCGF_8bd3b.result/ANCTWI007962_PCGF_8bd3b_unrelaxed_rank_2_model_3_scores.json
- Supplementary Data 5/PCGF_putative_checks/PCGF_alphafold_remainedputative/ANCTWI007962_PCGF_8bd3b.result/ANCTWI007962_PCGF_8bd3b_unrelaxed_rank_3_model_1.pdb
- Supplementary Data 5/PCGF_putative_checks/PCGF_alphafold_remainedputative/ANCTWI007962_PCGF_8bd3b.result/ANCTWI007962_PCGF_8bd3b_unrelaxed_rank_3_model_1_scores.json
- Supplementary Data 5/PCGF_putative_checks/PCGF_alphafold_remainedputative/ANCTWI007962_PCGF_8bd3b.result/ANCTWI007962_PCGF_8bd3b_unrelaxed_rank_4_model_5.pdb
- Supplementary Data 5/PCGF_putative_checks/PCGF_alphafold_remainedputative/ANCTWI007962_PCGF_8bd3b.result/ANCTWI007962_PCGF_8bd3b_unrelaxed_rank_4_model_5_scores.json
- Supplementary Data 5/PCGF_putative_checks/PCGF_alphafold_remainedputative/ANCTWI007962_PCGF_8bd3b.result/ANCTWI007962_PCGF_8bd3b_unrelaxed_rank_5_model_4.pdb
- Supplementary Data 5/PCGF_putative_checks/PCGF_alphafold_remainedputative/ANCTWI007962_PCGF_8bd3b.result/ANCTWI007962_PCGF_8bd3b_unrelaxed_rank_5_model_4_scores.json
- Supplementary Data 5/PCGF_putative_checks/PCGF_alphafold_remainedputative/ANCTWI007962_PCGF_8bd3b.result/cite.bibtex
- Supplementary Data 5/PCGF_putative_checks/PCGF_alphafold_remainedputative/ANCTWI007962_PCGF_8bd3b.result/config.json
- Supplementary Data 5/PCGF_putative_checks/PCGF_alphafold_remainedputative/BREMOT008734_PCGF_a3129.result/
- Supplementary Data 5/PCGF_putative_checks/PCGF_alphafold_remainedputative/BREMOT008734_PCGF_a3129.result/BREMOT008734_PCGF_a3129.a3m
- Supplementary Data 5/PCGF_putative_checks/PCGF_alphafold_remainedputative/BREMOT008734_PCGF_a3129.result/BREMOT008734_PCGF_a3129_coverage.png
- Supplementary Data 5/PCGF_putative_checks/PCGF_alphafold_remainedputative/BREMOT008734_PCGF_a3129.result/BREMOT008734_PCGF_a3129_PAE.png
- Supplementary Data 5/PCGF_putative_checks/PCGF_alphafold_remainedputative/BREMOT008734_PCGF_a3129.result/BREMOT008734_PCGF_a3129_plddt.png
- Supplementary Data 5/PCGF_putative_checks/PCGF_alphafold_remainedputative/BREMOT008734_PCGF_a3129.result/BREMOT008734_PCGF_a3129_predicted_aligned_error_v1.json
- Supplementary Data 5/PCGF_putative_checks/PCGF_alphafold_remainedputative/BREMOT008734_PCGF_a3129.result/BREMOT008734_PCGF_a3129_unrelaxed_rank_1_model_2.pdb
- Supplementary Data 5/PCGF_putative_checks/PCGF_alphafold_remainedputative/BREMOT008734_PCGF_a3129.result/BREMOT008734_PCGF_a3129_unrelaxed_rank_1_model_2_scores.json
- Supplementary Data 5/PCGF_putative_checks/PCGF_alphafold_remainedputative/BREMOT008734_PCGF_a3129.result/BREMOT008734_PCGF_a3129_unrelaxed_rank_2_model_3.pdb
- Supplementary Data 5/PCGF_putative_checks/PCGF_alphafold_remainedputative/BREMOT008734_PCGF_a3129.result/BREMOT008734_PCGF_a3129_unrelaxed_rank_2_model_3_scores.json
- Supplementary Data 5/PCGF_putative_checks/PCGF_alphafold_remainedputative/BREMOT008734_PCGF_a3129.result/BREMOT008734_PCGF_a3129_unrelaxed_rank_3_model_4.pdb
- Supplementary Data 5/PCGF_putative_checks/PCGF_alphafold_remainedputative/BREMOT008734_PCGF_a3129.result/BREMOT008734_PCGF_a3129_unrelaxed_rank_3_model_4_scores.json
- Supplementary Data 5/PCGF_putative_checks/PCGF_alphafold_remainedputative/BREMOT008734_PCGF_a3129.result/BREMOT008734_PCGF_a3129_unrelaxed_rank_4_model_1.pdb
- Supplementary Data 5/PCGF_putative_checks/PCGF_alphafold_remainedputative/BREMOT008734_PCGF_a3129.result/BREMOT008734_PCGF_a3129_unrelaxed_rank_4_model_1_scores.json
- Supplementary Data 5/PCGF_putative_checks/PCGF_alphafold_remainedputative/BREMOT008734_PCGF_a3129.result/BREMOT008734_PCGF_a3129_unrelaxed_rank_5_model_5.pdb
- Supplementary Data 5/PCGF_putative_checks/PCGF_alphafold_remainedputative/BREMOT008734_PCGF_a3129.result/BREMOT008734_PCGF_a3129_unrelaxed_rank_5_model_5_scores.json
- Supplementary Data 5/PCGF_putative_checks/PCGF_alphafold_remainedputative/BREMOT008734_PCGF_a3129.result/cite.bibtex
- Supplementary Data 5/PCGF_putative_checks/PCGF_alphafold_remainedputative/BREMOT008734_PCGF_a3129.result/config.json
- Supplementary Data 5/PCGF_putative_checks/PCGF_alphafold_remainedputative/CHOSPE030776_PCGF_fcfb5.result/
- Supplementary Data 5/PCGF_putative_checks/PCGF_alphafold_remainedputative/CHOSPE030776_PCGF_fcfb5.result/CHOSPE030776_PCGF_fcfb5.a3m
- Supplementary Data 5/PCGF_putative_checks/PCGF_alphafold_remainedputative/CHOSPE030776_PCGF_fcfb5.result/CHOSPE030776_PCGF_fcfb5_coverage.png
- Supplementary Data 5/PCGF_putative_checks/PCGF_alphafold_remainedputative/CHOSPE030776_PCGF_fcfb5.result/CHOSPE030776_PCGF_fcfb5_PAE.png
- Supplementary Data 5/PCGF_putative_checks/PCGF_alphafold_remainedputative/CHOSPE030776_PCGF_fcfb5.result/CHOSPE030776_PCGF_fcfb5_plddt.png
- Supplementary Data 5/PCGF_putative_checks/PCGF_alphafold_remainedputative/CHOSPE030776_PCGF_fcfb5.result/CHOSPE030776_PCGF_fcfb5_predicted_aligned_error_v1.json
- Supplementary Data 5/PCGF_putative_checks/PCGF_alphafold_remainedputative/CHOSPE030776_PCGF_fcfb5.result/CHOSPE030776_PCGF_fcfb5_unrelaxed_rank_1_model_3.pdb
- Supplementary Data 5/PCGF_putative_checks/PCGF_alphafold_remainedputative/CHOSPE030776_PCGF_fcfb5.result/CHOSPE030776_PCGF_fcfb5_unrelaxed_rank_1_model_3_scores.json
- Supplementary Data 5/PCGF_putative_checks/PCGF_alphafold_remainedputative/CHOSPE030776_PCGF_fcfb5.result/CHOSPE030776_PCGF_fcfb5_unrelaxed_rank_2_model_5.pdb
- Supplementary Data 5/PCGF_putative_checks/PCGF_alphafold_remainedputative/CHOSPE030776_PCGF_fcfb5.result/CHOSPE030776_PCGF_fcfb5_unrelaxed_rank_2_model_5_scores.json
- Supplementary Data 5/PCGF_putative_checks/PCGF_alphafold_remainedputative/CHOSPE030776_PCGF_fcfb5.result/CHOSPE030776_PCGF_fcfb5_unrelaxed_rank_3_model_2.pdb
- Supplementary Data 5/PCGF_putative_checks/PCGF_alphafold_remainedputative/CHOSPE030776_PCGF_fcfb5.result/CHOSPE030776_PCGF_fcfb5_unrelaxed_rank_3_model_2_scores.json
- Supplementary Data 5/PCGF_putative_checks/PCGF_alphafold_remainedputative/CHOSPE030776_PCGF_fcfb5.result/CHOSPE030776_PCGF_fcfb5_unrelaxed_rank_4_model_4.pdb
- Supplementary Data 5/PCGF_putative_checks/PCGF_alphafold_remainedputative/CHOSPE030776_PCGF_fcfb5.result/CHOSPE030776_PCGF_fcfb5_unrelaxed_rank_4_model_4_scores.json
- Supplementary Data 5/PCGF_putative_checks/PCGF_alphafold_remainedputative/CHOSPE030776_PCGF_fcfb5.result/CHOSPE030776_PCGF_fcfb5_unrelaxed_rank_5_model_1.pdb
- Supplementary Data 5/PCGF_putative_checks/PCGF_alphafold_remainedputative/CHOSPE030776_PCGF_fcfb5.result/CHOSPE030776_PCGF_fcfb5_unrelaxed_rank_5_model_1_scores.json
- Supplementary Data 5/PCGF_putative_checks/PCGF_alphafold_remainedputative/CHOSPE030776_PCGF_fcfb5.result/cite.bibtex
- Supplementary Data 5/PCGF_putative_checks/PCGF_alphafold_remainedputative/CHOSPE030776_PCGF_fcfb5.result/config.json
- Supplementary Data 5/PCGF_putative_checks/PCGF_alphafold_remainedputative/HEMPHA007334_PCGF_68d35.result/
- Supplementary Data 5/PCGF_putative_checks/PCGF_alphafold_remainedputative/HEMPHA007334_PCGF_68d35.result/cite.bibtex
- Supplementary Data 5/PCGF_putative_checks/PCGF_alphafold_remainedputative/HEMPHA007334_PCGF_68d35.result/config.json
- Supplementary Data 5/PCGF_putative_checks/PCGF_alphafold_remainedputative/HEMPHA007334_PCGF_68d35.result/HEMPHA007334_PCGF_68d35.a3m
- Supplementary Data 5/PCGF_putative_checks/PCGF_alphafold_remainedputative/HEMPHA007334_PCGF_68d35.result/HEMPHA007334_PCGF_68d35_coverage.png
- Supplementary Data 5/PCGF_putative_checks/PCGF_alphafold_remainedputative/HEMPHA007334_PCGF_68d35.result/HEMPHA007334_PCGF_68d35_PAE.png
- Supplementary Data 5/PCGF_putative_checks/PCGF_alphafold_remainedputative/HEMPHA007334_PCGF_68d35.result/HEMPHA007334_PCGF_68d35_plddt.png
- Supplementary Data 5/PCGF_putative_checks/PCGF_alphafold_remainedputative/HEMPHA007334_PCGF_68d35.result/HEMPHA007334_PCGF_68d35_predicted_aligned_error_v1.json
- Supplementary Data 5/PCGF_putative_checks/PCGF_alphafold_remainedputative/HEMPHA007334_PCGF_68d35.result/HEMPHA007334_PCGF_68d35_unrelaxed_rank_1_model_5.pdb
- Supplementary Data 5/PCGF_putative_checks/PCGF_alphafold_remainedputative/HEMPHA007334_PCGF_68d35.result/HEMPHA007334_PCGF_68d35_unrelaxed_rank_1_model_5_scores.json
- Supplementary Data 5/PCGF_putative_checks/PCGF_alphafold_remainedputative/HEMPHA007334_PCGF_68d35.result/HEMPHA007334_PCGF_68d35_unrelaxed_rank_2_model_3.pdb
- Supplementary Data 5/PCGF_putative_checks/PCGF_alphafold_remainedputative/HEMPHA007334_PCGF_68d35.result/HEMPHA007334_PCGF_68d35_unrelaxed_rank_2_model_3_scores.json
- Supplementary Data 5/PCGF_putative_checks/PCGF_alphafold_remainedputative/HEMPHA007334_PCGF_68d35.result/HEMPHA007334_PCGF_68d35_unrelaxed_rank_3_model_1.pdb
- Supplementary Data 5/PCGF_putative_checks/PCGF_alphafold_remainedputative/HEMPHA007334_PCGF_68d35.result/HEMPHA007334_PCGF_68d35_unrelaxed_rank_3_model_1_scores.json
- Supplementary Data 5/PCGF_putative_checks/PCGF_alphafold_remainedputative/HEMPHA007334_PCGF_68d35.result/HEMPHA007334_PCGF_68d35_unrelaxed_rank_4_model_2.pdb
- Supplementary Data 5/PCGF_putative_checks/PCGF_alphafold_remainedputative/HEMPHA007334_PCGF_68d35.result/HEMPHA007334_PCGF_68d35_unrelaxed_rank_4_model_2_scores.json
- Supplementary Data 5/PCGF_putative_checks/PCGF_alphafold_remainedputative/HEMPHA007334_PCGF_68d35.result/HEMPHA007334_PCGF_68d35_unrelaxed_rank_5_model_4.pdb
- Supplementary Data 5/PCGF_putative_checks/PCGF_alphafold_remainedputative/HEMPHA007334_PCGF_68d35.result/HEMPHA007334_PCGF_68d35_unrelaxed_rank_5_model_4_scores.json
- Supplementary Data 5/PCGF_putative_checks/PCGF_alphafold_remainedputative/NEPPYR005209_PCGF_19d22.result/
- Supplementary Data 5/PCGF_putative_checks/PCGF_alphafold_remainedputative/NEPPYR005209_PCGF_19d22.result/cite.bibtex
- Supplementary Data 5/PCGF_putative_checks/PCGF_alphafold_remainedputative/NEPPYR005209_PCGF_19d22.result/config.json
- Supplementary Data 5/PCGF_putative_checks/PCGF_alphafold_remainedputative/NEPPYR005209_PCGF_19d22.result/NEPPYR005209_PCGF_19d22.a3m
- Supplementary Data 5/PCGF_putative_checks/PCGF_alphafold_remainedputative/NEPPYR005209_PCGF_19d22.result/NEPPYR005209_PCGF_19d22_coverage.png
- Supplementary Data 5/PCGF_putative_checks/PCGF_alphafold_remainedputative/NEPPYR005209_PCGF_19d22.result/NEPPYR005209_PCGF_19d22_PAE.png
- Supplementary Data 5/PCGF_putative_checks/PCGF_alphafold_remainedputative/NEPPYR005209_PCGF_19d22.result/NEPPYR005209_PCGF_19d22_plddt.png
- Supplementary Data 5/PCGF_putative_checks/PCGF_alphafold_remainedputative/NEPPYR005209_PCGF_19d22.result/NEPPYR005209_PCGF_19d22_predicted_aligned_error_v1.json
- Supplementary Data 5/PCGF_putative_checks/PCGF_alphafold_remainedputative/NEPPYR005209_PCGF_19d22.result/NEPPYR005209_PCGF_19d22_unrelaxed_rank_1_model_4.pdb
- Supplementary Data 5/PCGF_putative_checks/PCGF_alphafold_remainedputative/NEPPYR005209_PCGF_19d22.result/NEPPYR005209_PCGF_19d22_unrelaxed_rank_1_model_4_scores.json
- Supplementary Data 5/PCGF_putative_checks/PCGF_alphafold_remainedputative/NEPPYR005209_PCGF_19d22.result/NEPPYR005209_PCGF_19d22_unrelaxed_rank_2_model_3.pdb
- Supplementary Data 5/PCGF_putative_checks/PCGF_alphafold_remainedputative/NEPPYR005209_PCGF_19d22.result/NEPPYR005209_PCGF_19d22_unrelaxed_rank_2_model_3_scores.json
- Supplementary Data 5/PCGF_putative_checks/PCGF_alphafold_remainedputative/NEPPYR005209_PCGF_19d22.result/NEPPYR005209_PCGF_19d22_unrelaxed_rank_3_model_2.pdb
- Supplementary Data 5/PCGF_putative_checks/PCGF_alphafold_remainedputative/NEPPYR005209_PCGF_19d22.result/NEPPYR005209_PCGF_19d22_unrelaxed_rank_3_model_2_scores.json
- Supplementary Data 5/PCGF_putative_checks/PCGF_alphafold_remainedputative/NEPPYR005209_PCGF_19d22.result/NEPPYR005209_PCGF_19d22_unrelaxed_rank_4_model_1.pdb
- Supplementary Data 5/PCGF_putative_checks/PCGF_alphafold_remainedputative/NEPPYR005209_PCGF_19d22.result/NEPPYR005209_PCGF_19d22_unrelaxed_rank_4_model_1_scores.json
- Supplementary Data 5/PCGF_putative_checks/PCGF_alphafold_remainedputative/NEPPYR005209_PCGF_19d22.result/NEPPYR005209_PCGF_19d22_unrelaxed_rank_5_model_5.pdb
- Supplementary Data 5/PCGF_putative_checks/PCGF_alphafold_remainedputative/NEPPYR005209_PCGF_19d22.result/NEPPYR005209_PCGF_19d22_unrelaxed_rank_5_model_5_scores.json
- Supplementary Data 5/PCGF_putative_checks/PCGF_alphafold_remainedputative/NUTLON020672_PCGF_625f3.result/
- Supplementary Data 5/PCGF_putative_checks/PCGF_alphafold_remainedputative/NUTLON020672_PCGF_625f3.result/cite.bibtex
- Supplementary Data 5/PCGF_putative_checks/PCGF_alphafold_remainedputative/NUTLON020672_PCGF_625f3.result/config.json
- Supplementary Data 5/PCGF_putative_checks/PCGF_alphafold_remainedputative/NUTLON020672_PCGF_625f3.result/NUTLON020672_PCGF_625f3.a3m
- Supplementary Data 5/PCGF_putative_checks/PCGF_alphafold_remainedputative/NUTLON020672_PCGF_625f3.result/NUTLON020672_PCGF_625f3_coverage.png
- Supplementary Data 5/PCGF_putative_checks/PCGF_alphafold_remainedputative/NUTLON020672_PCGF_625f3.result/NUTLON020672_PCGF_625f3_PAE.png
- Supplementary Data 5/PCGF_putative_checks/PCGF_alphafold_remainedputative/NUTLON020672_PCGF_625f3.result/NUTLON020672_PCGF_625f3_plddt.png
- Supplementary Data 5/PCGF_putative_checks/PCGF_alphafold_remainedputative/NUTLON020672_PCGF_625f3.result/NUTLON020672_PCGF_625f3_predicted_aligned_error_v1.json
- Supplementary Data 5/PCGF_putative_checks/PCGF_alphafold_remainedputative/NUTLON020672_PCGF_625f3.result/NUTLON020672_PCGF_625f3_unrelaxed_rank_1_model_1.pdb
- Supplementary Data 5/PCGF_putative_checks/PCGF_alphafold_remainedputative/NUTLON020672_PCGF_625f3.result/NUTLON020672_PCGF_625f3_unrelaxed_rank_1_model_1_scores.json
- Supplementary Data 5/PCGF_putative_checks/PCGF_alphafold_remainedputative/NUTLON020672_PCGF_625f3.result/NUTLON020672_PCGF_625f3_unrelaxed_rank_2_model_3.pdb
- Supplementary Data 5/PCGF_putative_checks/PCGF_alphafold_remainedputative/NUTLON020672_PCGF_625f3.result/NUTLON020672_PCGF_625f3_unrelaxed_rank_2_model_3_scores.json
- Supplementary Data 5/PCGF_putative_checks/PCGF_alphafold_remainedputative/NUTLON020672_PCGF_625f3.result/NUTLON020672_PCGF_625f3_unrelaxed_rank_3_model_2.pdb
- Supplementary Data 5/PCGF_putative_checks/PCGF_alphafold_remainedputative/NUTLON020672_PCGF_625f3.result/NUTLON020672_PCGF_625f3_unrelaxed_rank_3_model_2_scores.json
- Supplementary Data 5/PCGF_putative_checks/PCGF_alphafold_remainedputative/NUTLON020672_PCGF_625f3.result/NUTLON020672_PCGF_625f3_unrelaxed_rank_4_model_5.pdb
- Supplementary Data 5/PCGF_putative_checks/PCGF_alphafold_remainedputative/NUTLON020672_PCGF_625f3.result/NUTLON020672_PCGF_625f3_unrelaxed_rank_4_model_5_scores.json
- Supplementary Data 5/PCGF_putative_checks/PCGF_alphafold_remainedputative/NUTLON020672_PCGF_625f3.result/NUTLON020672_PCGF_625f3_unrelaxed_rank_5_model_4.pdb
- Supplementary Data 5/PCGF_putative_checks/PCGF_alphafold_remainedputative/NUTLON020672_PCGF_625f3.result/NUTLON020672_PCGF_625f3_unrelaxed_rank_5_model_4_scores.json
- Supplementary Data 5/PCGF_putative_checks/PCGF_alphafold_remainedputative/PARTET031207_PCGF_63f22.result/
- Supplementary Data 5/PCGF_putative_checks/PCGF_alphafold_remainedputative/PARTET031207_PCGF_63f22.result/cite.bibtex
- Supplementary Data 5/PCGF_putative_checks/PCGF_alphafold_remainedputative/PARTET031207_PCGF_63f22.result/config.json
- Supplementary Data 5/PCGF_putative_checks/PCGF_alphafold_remainedputative/PARTET031207_PCGF_63f22.result/PARTET031207_PCGF_63f22.a3m
- Supplementary Data 5/PCGF_putative_checks/PCGF_alphafold_remainedputative/PARTET031207_PCGF_63f22.result/PARTET031207_PCGF_63f22_coverage.png
- Supplementary Data 5/PCGF_putative_checks/PCGF_alphafold_remainedputative/PARTET031207_PCGF_63f22.result/PARTET031207_PCGF_63f22_PAE.png
- Supplementary Data 5/PCGF_putative_checks/PCGF_alphafold_remainedputative/PARTET031207_PCGF_63f22.result/PARTET031207_PCGF_63f22_plddt.png
- Supplementary Data 5/PCGF_putative_checks/PCGF_alphafold_remainedputative/PARTET031207_PCGF_63f22.result/PARTET031207_PCGF_63f22_predicted_aligned_error_v1.json
- Supplementary Data 5/PCGF_putative_checks/PCGF_alphafold_remainedputative/PARTET031207_PCGF_63f22.result/PARTET031207_PCGF_63f22_unrelaxed_rank_1_model_3.pdb
- Supplementary Data 5/PCGF_putative_checks/PCGF_alphafold_remainedputative/PARTET031207_PCGF_63f22.result/PARTET031207_PCGF_63f22_unrelaxed_rank_1_model_3_scores.json
- Supplementary Data 5/PCGF_putative_checks/PCGF_alphafold_remainedputative/PARTET031207_PCGF_63f22.result/PARTET031207_PCGF_63f22_unrelaxed_rank_2_model_2.pdb
- Supplementary Data 5/PCGF_putative_checks/PCGF_alphafold_remainedputative/PARTET031207_PCGF_63f22.result/PARTET031207_PCGF_63f22_unrelaxed_rank_2_model_2_scores.json
- Supplementary Data 5/PCGF_putative_checks/PCGF_alphafold_remainedputative/PARTET031207_PCGF_63f22.result/PARTET031207_PCGF_63f22_unrelaxed_rank_3_model_5.pdb
- Supplementary Data 5/PCGF_putative_checks/PCGF_alphafold_remainedputative/PARTET031207_PCGF_63f22.result/PARTET031207_PCGF_63f22_unrelaxed_rank_3_model_5_scores.json
- Supplementary Data 5/PCGF_putative_checks/PCGF_alphafold_remainedputative/PARTET031207_PCGF_63f22.result/PARTET031207_PCGF_63f22_unrelaxed_rank_4_model_4.pdb
- Supplementary Data 5/PCGF_putative_checks/PCGF_alphafold_remainedputative/PARTET031207_PCGF_63f22.result/PARTET031207_PCGF_63f22_unrelaxed_rank_4_model_4_scores.json
- Supplementary Data 5/PCGF_putative_checks/PCGF_alphafold_remainedputative/PARTET031207_PCGF_63f22.result/PARTET031207_PCGF_63f22_unrelaxed_rank_5_model_1.pdb
- Supplementary Data 5/PCGF_putative_checks/PCGF_alphafold_remainedputative/PARTET031207_PCGF_63f22.result/PARTET031207_PCGF_63f22_unrelaxed_rank_5_model_1_scores.json
- Supplementary Data 5/PCGF_putative_checks/PCGF_alphafold_remainedputative/PAUCHR028915_PCGF_c2bfc.result/
- Supplementary Data 5/PCGF_putative_checks/PCGF_alphafold_remainedputative/PAUCHR028915_PCGF_c2bfc.result/cite.bibtex
- Supplementary Data 5/PCGF_putative_checks/PCGF_alphafold_remainedputative/PAUCHR028915_PCGF_c2bfc.result/config.json
- Supplementary Data 5/PCGF_putative_checks/PCGF_alphafold_remainedputative/PAUCHR028915_PCGF_c2bfc.result/PAUCHR028915_PCGF_c2bfc.a3m
- Supplementary Data 5/PCGF_putative_checks/PCGF_alphafold_remainedputative/PAUCHR028915_PCGF_c2bfc.result/PAUCHR028915_PCGF_c2bfc_coverage.png
- Supplementary Data 5/PCGF_putative_checks/PCGF_alphafold_remainedputative/PAUCHR028915_PCGF_c2bfc.result/PAUCHR028915_PCGF_c2bfc_PAE.png
- Supplementary Data 5/PCGF_putative_checks/PCGF_alphafold_remainedputative/PAUCHR028915_PCGF_c2bfc.result/PAUCHR028915_PCGF_c2bfc_plddt.png
- Supplementary Data 5/PCGF_putative_checks/PCGF_alphafold_remainedputative/PAUCHR028915_PCGF_c2bfc.result/PAUCHR028915_PCGF_c2bfc_predicted_aligned_error_v1.json
- Supplementary Data 5/PCGF_putative_checks/PCGF_alphafold_remainedputative/PAUCHR028915_PCGF_c2bfc.result/PAUCHR028915_PCGF_c2bfc_unrelaxed_rank_1_model_2.pdb
- Supplementary Data 5/PCGF_putative_checks/PCGF_alphafold_remainedputative/PAUCHR028915_PCGF_c2bfc.result/PAUCHR028915_PCGF_c2bfc_unrelaxed_rank_1_model_2_scores.json
- Supplementary Data 5/PCGF_putative_checks/PCGF_alphafold_remainedputative/PAUCHR028915_PCGF_c2bfc.result/PAUCHR028915_PCGF_c2bfc_unrelaxed_rank_2_model_1.pdb
- Supplementary Data 5/PCGF_putative_checks/PCGF_alphafold_remainedputative/PAUCHR028915_PCGF_c2bfc.result/PAUCHR028915_PCGF_c2bfc_unrelaxed_rank_2_model_1_scores.json
- Supplementary Data 5/PCGF_putative_checks/PCGF_alphafold_remainedputative/PAUCHR028915_PCGF_c2bfc.result/PAUCHR028915_PCGF_c2bfc_unrelaxed_rank_3_model_4.pdb
- Supplementary Data 5/PCGF_putative_checks/PCGF_alphafold_remainedputative/PAUCHR028915_PCGF_c2bfc.result/PAUCHR028915_PCGF_c2bfc_unrelaxed_rank_3_model_4_scores.json
- Supplementary Data 5/PCGF_putative_checks/PCGF_alphafold_remainedputative/PAUCHR028915_PCGF_c2bfc.result/PAUCHR028915_PCGF_c2bfc_unrelaxed_rank_4_model_3.pdb
- Supplementary Data 5/PCGF_putative_checks/PCGF_alphafold_remainedputative/PAUCHR028915_PCGF_c2bfc.result/PAUCHR028915_PCGF_c2bfc_unrelaxed_rank_4_model_3_scores.json
- Supplementary Data 5/PCGF_putative_checks/PCGF_alphafold_remainedputative/PAUCHR028915_PCGF_c2bfc.result/PAUCHR028915_PCGF_c2bfc_unrelaxed_rank_5_model_5.pdb
- Supplementary Data 5/PCGF_putative_checks/PCGF_alphafold_remainedputative/PAUCHR028915_PCGF_c2bfc.result/PAUCHR028915_PCGF_c2bfc_unrelaxed_rank_5_model_5_scores.json
- Supplementary Data 5/PCGF_putative_checks/PCGF_alphafold_remainedputative/PYGBIF005603_PCGF_458fe.result/
- Supplementary Data 5/PCGF_putative_checks/PCGF_alphafold_remainedputative/PYGBIF005603_PCGF_458fe.result/cite.bibtex
- Supplementary Data 5/PCGF_putative_checks/PCGF_alphafold_remainedputative/PYGBIF005603_PCGF_458fe.result/config.json
- Supplementary Data 5/PCGF_putative_checks/PCGF_alphafold_remainedputative/PYGBIF005603_PCGF_458fe.result/PYGBIF005603_PCGF_458fe.a3m
- Supplementary Data 5/PCGF_putative_checks/PCGF_alphafold_remainedputative/PYGBIF005603_PCGF_458fe.result/PYGBIF005603_PCGF_458fe_coverage.png
- Supplementary Data 5/PCGF_putative_checks/PCGF_alphafold_remainedputative/PYGBIF005603_PCGF_458fe.result/PYGBIF005603_PCGF_458fe_PAE.png
- Supplementary Data 5/PCGF_putative_checks/PCGF_alphafold_remainedputative/PYGBIF005603_PCGF_458fe.result/PYGBIF005603_PCGF_458fe_plddt.png
- Supplementary Data 5/PCGF_putative_checks/PCGF_alphafold_remainedputative/PYGBIF005603_PCGF_458fe.result/PYGBIF005603_PCGF_458fe_predicted_aligned_error_v1.json
- Supplementary Data 5/PCGF_putative_checks/PCGF_alphafold_remainedputative/PYGBIF005603_PCGF_458fe.result/PYGBIF005603_PCGF_458fe_unrelaxed_rank_1_model_3.pdb
- Supplementary Data 5/PCGF_putative_checks/PCGF_alphafold_remainedputative/PYGBIF005603_PCGF_458fe.result/PYGBIF005603_PCGF_458fe_unrelaxed_rank_1_model_3_scores.json
- Supplementary Data 5/PCGF_putative_checks/PCGF_alphafold_remainedputative/PYGBIF005603_PCGF_458fe.result/PYGBIF005603_PCGF_458fe_unrelaxed_rank_2_model_1.pdb
- Supplementary Data 5/PCGF_putative_checks/PCGF_alphafold_remainedputative/PYGBIF005603_PCGF_458fe.result/PYGBIF005603_PCGF_458fe_unrelaxed_rank_2_model_1_scores.json
- Supplementary Data 5/PCGF_putative_checks/PCGF_alphafold_remainedputative/PYGBIF005603_PCGF_458fe.result/PYGBIF005603_PCGF_458fe_unrelaxed_rank_3_model_4.pdb
- Supplementary Data 5/PCGF_putative_checks/PCGF_alphafold_remainedputative/PYGBIF005603_PCGF_458fe.result/PYGBIF005603_PCGF_458fe_unrelaxed_rank_3_model_4_scores.json
- Supplementary Data 5/PCGF_putative_checks/PCGF_alphafold_remainedputative/PYGBIF005603_PCGF_458fe.result/PYGBIF005603_PCGF_458fe_unrelaxed_rank_4_model_5.pdb
- Supplementary Data 5/PCGF_putative_checks/PCGF_alphafold_remainedputative/PYGBIF005603_PCGF_458fe.result/PYGBIF005603_PCGF_458fe_unrelaxed_rank_4_model_5_scores.json
- Supplementary Data 5/PCGF_putative_checks/PCGF_alphafold_remainedputative/PYGBIF005603_PCGF_458fe.result/PYGBIF005603_PCGF_458fe_unrelaxed_rank_5_model_2.pdb
- Supplementary Data 5/PCGF_putative_checks/PCGF_alphafold_remainedputative/PYGBIF005603_PCGF_458fe.result/PYGBIF005603_PCGF_458fe_unrelaxed_rank_5_model_2_scores.json
- Supplementary Data 5/PCGF_putative_checks/PCGF_alphafold_remainedputative/TETTHE021998_PCGF_e59f4.result/
- Supplementary Data 5/PCGF_putative_checks/PCGF_alphafold_remainedputative/TETTHE021998_PCGF_e59f4.result/cite.bibtex
- Supplementary Data 5/PCGF_putative_checks/PCGF_alphafold_remainedputative/TETTHE021998_PCGF_e59f4.result/config.json
- Supplementary Data 5/PCGF_putative_checks/PCGF_alphafold_remainedputative/TETTHE021998_PCGF_e59f4.result/TETTHE_RAWUL.pdb
- Supplementary Data 5/PCGF_putative_checks/PCGF_alphafold_remainedputative/TETTHE021998_PCGF_e59f4.result/TETTHE_RING.pdb
- Supplementary Data 5/PCGF_putative_checks/PCGF_alphafold_remainedputative/TETTHE021998_PCGF_e59f4.result/TETTHE021998_PCGF_e59f4.a3m
- Supplementary Data 5/PCGF_putative_checks/PCGF_alphafold_remainedputative/TETTHE021998_PCGF_e59f4.result/TETTHE021998_PCGF_e59f4_coverage.png
- Supplementary Data 5/PCGF_putative_checks/PCGF_alphafold_remainedputative/TETTHE021998_PCGF_e59f4.result/TETTHE021998_PCGF_e59f4_PAE.png
- Supplementary Data 5/PCGF_putative_checks/PCGF_alphafold_remainedputative/TETTHE021998_PCGF_e59f4.result/TETTHE021998_PCGF_e59f4_plddt.png
- Supplementary Data 5/PCGF_putative_checks/PCGF_alphafold_remainedputative/TETTHE021998_PCGF_e59f4.result/TETTHE021998_PCGF_e59f4_predicted_aligned_error_v1.json
- Supplementary Data 5/PCGF_putative_checks/PCGF_alphafold_remainedputative/TETTHE021998_PCGF_e59f4.result/TETTHE021998_PCGF_e59f4_unrelaxed_rank_1_model_2.pdb
- Supplementary Data 5/PCGF_putative_checks/PCGF_alphafold_remainedputative/TETTHE021998_PCGF_e59f4.result/TETTHE021998_PCGF_e59f4_unrelaxed_rank_1_model_2_scores.json
- Supplementary Data 5/PCGF_putative_checks/PCGF_alphafold_remainedputative/TETTHE021998_PCGF_e59f4.result/TETTHE021998_PCGF_e59f4_unrelaxed_rank_2_model_5.pdb
- Supplementary Data 5/PCGF_putative_checks/PCGF_alphafold_remainedputative/TETTHE021998_PCGF_e59f4.result/TETTHE021998_PCGF_e59f4_unrelaxed_rank_2_model_5_scores.json
- Supplementary Data 5/PCGF_putative_checks/PCGF_alphafold_remainedputative/TETTHE021998_PCGF_e59f4.result/TETTHE021998_PCGF_e59f4_unrelaxed_rank_3_model_1.pdb
- Supplementary Data 5/PCGF_putative_checks/PCGF_alphafold_remainedputative/TETTHE021998_PCGF_e59f4.result/TETTHE021998_PCGF_e59f4_unrelaxed_rank_3_model_1_scores.json
- Supplementary Data 5/PCGF_putative_checks/PCGF_alphafold_remainedputative/TETTHE021998_PCGF_e59f4.result/TETTHE021998_PCGF_e59f4_unrelaxed_rank_4_model_3.pdb
- Supplementary Data 5/PCGF_putative_checks/PCGF_alphafold_remainedputative/TETTHE021998_PCGF_e59f4.result/TETTHE021998_PCGF_e59f4_unrelaxed_rank_4_model_3_scores.json
- Supplementary Data 5/PCGF_putative_checks/PCGF_alphafold_remainedputative/TETTHE021998_PCGF_e59f4.result/TETTHE021998_PCGF_e59f4_unrelaxed_rank_5_model_4.pdb
- Supplementary Data 5/PCGF_putative_checks/PCGF_alphafold_remainedputative/TETTHE021998_PCGF_e59f4.result/TETTHE021998_PCGF_e59f4_unrelaxed_rank_5_model_4_scores.json
- Supplementary Data 5/RING_putative_checks/
- Supplementary Data 5/RING_putative_checks/RING_alphafold_remainedputative/
- Supplementary Data 5/RING_putative_checks/RING_alphafold_remainedputative/COCSUB001834_RING_33e53.result/
- Supplementary Data 5/RING_putative_checks/RING_alphafold_remainedputative/COCSUB001834_RING_33e53.result/cite.bibtex
- Supplementary Data 5/RING_putative_checks/RING_alphafold_remainedputative/COCSUB001834_RING_33e53.result/COCSUB001834_RING_33e53.a3m
- Supplementary Data 5/RING_putative_checks/RING_alphafold_remainedputative/COCSUB001834_RING_33e53.result/COCSUB001834_RING_33e53_coverage.png
- Supplementary Data 5/RING_putative_checks/RING_alphafold_remainedputative/COCSUB001834_RING_33e53.result/COCSUB001834_RING_33e53_PAE.png
- Supplementary Data 5/RING_putative_checks/RING_alphafold_remainedputative/COCSUB001834_RING_33e53.result/COCSUB001834_RING_33e53_plddt.png
- Supplementary Data 5/RING_putative_checks/RING_alphafold_remainedputative/COCSUB001834_RING_33e53.result/COCSUB001834_RING_33e53_predicted_aligned_error_v1.json
- Supplementary Data 5/RING_putative_checks/RING_alphafold_remainedputative/COCSUB001834_RING_33e53.result/COCSUB001834_RING_33e53_unrelaxed_rank_1_model_1.pdb
- Supplementary Data 5/RING_putative_checks/RING_alphafold_remainedputative/COCSUB001834_RING_33e53.result/COCSUB001834_RING_33e53_unrelaxed_rank_1_model_1_scores.json
- Supplementary Data 5/RING_putative_checks/RING_alphafold_remainedputative/COCSUB001834_RING_33e53.result/COCSUB001834_RING_33e53_unrelaxed_rank_2_model_2.pdb
- Supplementary Data 5/RING_putative_checks/RING_alphafold_remainedputative/COCSUB001834_RING_33e53.result/COCSUB001834_RING_33e53_unrelaxed_rank_2_model_2_scores.json
- Supplementary Data 5/RING_putative_checks/RING_alphafold_remainedputative/COCSUB001834_RING_33e53.result/COCSUB001834_RING_33e53_unrelaxed_rank_3_model_3.pdb
- Supplementary Data 5/RING_putative_checks/RING_alphafold_remainedputative/COCSUB001834_RING_33e53.result/COCSUB001834_RING_33e53_unrelaxed_rank_3_model_3_scores.json
- Supplementary Data 5/RING_putative_checks/RING_alphafold_remainedputative/COCSUB001834_RING_33e53.result/COCSUB001834_RING_33e53_unrelaxed_rank_4_model_4.pdb
- Supplementary Data 5/RING_putative_checks/RING_alphafold_remainedputative/COCSUB001834_RING_33e53.result/COCSUB001834_RING_33e53_unrelaxed_rank_4_model_4_scores.json
- Supplementary Data 5/RING_putative_checks/RING_alphafold_remainedputative/COCSUB001834_RING_33e53.result/COCSUB001834_RING_33e53_unrelaxed_rank_5_model_5.pdb
- Supplementary Data 5/RING_putative_checks/RING_alphafold_remainedputative/COCSUB001834_RING_33e53.result/COCSUB001834_RING_33e53_unrelaxed_rank_5_model_5_scores.json
- Supplementary Data 5/RING_putative_checks/RING_alphafold_remainedputative/COCSUB001834_RING_33e53.result/config.json
- Supplementary Data 5/RING_putative_checks/RING_alphafold_remainedputative/GONPRO_RING_aee95.result/
- Supplementary Data 5/RING_putative_checks/RING_alphafold_remainedputative/GONPRO_RING_aee95.result/cite.bibtex
- Supplementary Data 5/RING_putative_checks/RING_alphafold_remainedputative/GONPRO_RING_aee95.result/config.json
- Supplementary Data 5/RING_putative_checks/RING_alphafold_remainedputative/GONPRO_RING_aee95.result/GONPRO_RING_aee95.a3m
- Supplementary Data 5/RING_putative_checks/RING_alphafold_remainedputative/GONPRO_RING_aee95.result/GONPRO_RING_aee95_coverage.png
- Supplementary Data 5/RING_putative_checks/RING_alphafold_remainedputative/GONPRO_RING_aee95.result/GONPRO_RING_aee95_PAE.png
- Supplementary Data 5/RING_putative_checks/RING_alphafold_remainedputative/GONPRO_RING_aee95.result/GONPRO_RING_aee95_plddt.png
- Supplementary Data 5/RING_putative_checks/RING_alphafold_remainedputative/GONPRO_RING_aee95.result/GONPRO_RING_aee95_predicted_aligned_error_v1.json
- Supplementary Data 5/RING_putative_checks/RING_alphafold_remainedputative/GONPRO_RING_aee95.result/GONPRO_RING_aee95_unrelaxed_rank_1_model_5.pdb
- Supplementary Data 5/RING_putative_checks/RING_alphafold_remainedputative/GONPRO_RING_aee95.result/GONPRO_RING_aee95_unrelaxed_rank_1_model_5_scores.json
- Supplementary Data 5/RING_putative_checks/RING_alphafold_remainedputative/GONPRO_RING_aee95.result/GONPRO_RING_aee95_unrelaxed_rank_2_model_4.pdb
- Supplementary Data 5/RING_putative_checks/RING_alphafold_remainedputative/GONPRO_RING_aee95.result/GONPRO_RING_aee95_unrelaxed_rank_2_model_4_scores.json
- Supplementary Data 5/RING_putative_checks/RING_alphafold_remainedputative/GONPRO_RING_aee95.result/GONPRO_RING_aee95_unrelaxed_rank_3_model_1.pdb
- Supplementary Data 5/RING_putative_checks/RING_alphafold_remainedputative/GONPRO_RING_aee95.result/GONPRO_RING_aee95_unrelaxed_rank_3_model_1_scores.json
- Supplementary Data 5/RING_putative_checks/RING_alphafold_remainedputative/GONPRO_RING_aee95.result/GONPRO_RING_aee95_unrelaxed_rank_4_model_2.pdb
- Supplementary Data 5/RING_putative_checks/RING_alphafold_remainedputative/GONPRO_RING_aee95.result/GONPRO_RING_aee95_unrelaxed_rank_4_model_2_scores.json
- Supplementary Data 5/RING_putative_checks/RING_alphafold_remainedputative/GONPRO_RING_aee95.result/GONPRO_RING_aee95_unrelaxed_rank_5_model_3.pdb
- Supplementary Data 5/RING_putative_checks/RING_alphafold_remainedputative/GONPRO_RING_aee95.result/GONPRO_RING_aee95_unrelaxed_rank_5_model_3_scores.json
- Supplementary Data 5/RING_putative_checks/RING_alphafold_remainedputative/NUTLON_RING_c41dc.result/
- Supplementary Data 5/RING_putative_checks/RING_alphafold_remainedputative/NUTLON_RING_c41dc.result/cite.bibtex
- Supplementary Data 5/RING_putative_checks/RING_alphafold_remainedputative/NUTLON_RING_c41dc.result/config.json
- Supplementary Data 5/RING_putative_checks/RING_alphafold_remainedputative/NUTLON_RING_c41dc.result/NUTLON_RING_c41dc.a3m
- Supplementary Data 5/RING_putative_checks/RING_alphafold_remainedputative/NUTLON_RING_c41dc.result/NUTLON_RING_c41dc_coverage.png
- Supplementary Data 5/RING_putative_checks/RING_alphafold_remainedputative/NUTLON_RING_c41dc.result/NUTLON_RING_c41dc_PAE.png
- Supplementary Data 5/RING_putative_checks/RING_alphafold_remainedputative/NUTLON_RING_c41dc.result/NUTLON_RING_c41dc_plddt.png
- Supplementary Data 5/RING_putative_checks/RING_alphafold_remainedputative/NUTLON_RING_c41dc.result/NUTLON_RING_c41dc_predicted_aligned_error_v1.json
- Supplementary Data 5/RING_putative_checks/RING_alphafold_remainedputative/NUTLON_RING_c41dc.result/NUTLON_RING_c41dc_unrelaxed_rank_1_model_4.pdb
- Supplementary Data 5/RING_putative_checks/RING_alphafold_remainedputative/NUTLON_RING_c41dc.result/NUTLON_RING_c41dc_unrelaxed_rank_1_model_4_scores.json
- Supplementary Data 5/RING_putative_checks/RING_alphafold_remainedputative/NUTLON_RING_c41dc.result/NUTLON_RING_c41dc_unrelaxed_rank_2_model_2.pdb
- Supplementary Data 5/RING_putative_checks/RING_alphafold_remainedputative/NUTLON_RING_c41dc.result/NUTLON_RING_c41dc_unrelaxed_rank_2_model_2_scores.json
- Supplementary Data 5/RING_putative_checks/RING_alphafold_remainedputative/NUTLON_RING_c41dc.result/NUTLON_RING_c41dc_unrelaxed_rank_3_model_3.pdb
- Supplementary Data 5/RING_putative_checks/RING_alphafold_remainedputative/NUTLON_RING_c41dc.result/NUTLON_RING_c41dc_unrelaxed_rank_3_model_3_scores.json
- Supplementary Data 5/RING_putative_checks/RING_alphafold_remainedputative/NUTLON_RING_c41dc.result/NUTLON_RING_c41dc_unrelaxed_rank_4_model_5.pdb
- Supplementary Data 5/RING_putative_checks/RING_alphafold_remainedputative/NUTLON_RING_c41dc.result/NUTLON_RING_c41dc_unrelaxed_rank_4_model_5_scores.json
- Supplementary Data 5/RING_putative_checks/RING_alphafold_remainedputative/NUTLON_RING_c41dc.result/NUTLON_RING_c41dc_unrelaxed_rank_5_model_1.pdb
- Supplementary Data 5/RING_putative_checks/RING_alphafold_remainedputative/NUTLON_RING_c41dc.result/NUTLON_RING_c41dc_unrelaxed_rank_5_model_1_scores.json
- Supplementary Data 5/RING_putative_checks/RING_alphafold_remainedputative/PPRYPAR012850_RING/
- Supplementary Data 5/RING_putative_checks/RING_alphafold_remainedputative/PPRYPAR012850_RING/PRYPAR012850_RING_79190.result/
- Supplementary Data 5/RING_putative_checks/RING_alphafold_remainedputative/PPRYPAR012850_RING/PRYPAR012850_RING_79190.result/cite.bibtex
- Supplementary Data 5/RING_putative_checks/RING_alphafold_remainedputative/PPRYPAR012850_RING/PRYPAR012850_RING_79190.result/config.json
- Supplementary Data 5/RING_putative_checks/RING_alphafold_remainedputative/PPRYPAR012850_RING/PRYPAR012850_RING_79190.result/PRYPAR012850_RING_79190.a3m
- Supplementary Data 5/RING_putative_checks/RING_alphafold_remainedputative/PPRYPAR012850_RING/PRYPAR012850_RING_79190.result/PRYPAR012850_RING_79190_coverage.png
- Supplementary Data 5/RING_putative_checks/RING_alphafold_remainedputative/PPRYPAR012850_RING/PRYPAR012850_RING_79190.result/PRYPAR012850_RING_79190_PAE.png
- Supplementary Data 5/RING_putative_checks/RING_alphafold_remainedputative/PPRYPAR012850_RING/PRYPAR012850_RING_79190.result/PRYPAR012850_RING_79190_plddt.png
- Supplementary Data 5/RING_putative_checks/RING_alphafold_remainedputative/PPRYPAR012850_RING/PRYPAR012850_RING_79190.result/PRYPAR012850_RING_79190_predicted_aligned_error_v1.json
- Supplementary Data 5/RING_putative_checks/RING_alphafold_remainedputative/PPRYPAR012850_RING/PRYPAR012850_RING_79190.result/PRYPAR012850_RING_79190_unrelaxed_rank_1_model_1.pdb
- Supplementary Data 5/RING_putative_checks/RING_alphafold_remainedputative/PPRYPAR012850_RING/PRYPAR012850_RING_79190.result/PRYPAR012850_RING_79190_unrelaxed_rank_1_model_1_scores.json
- Supplementary Data 5/RING_putative_checks/RING_alphafold_remainedputative/PPRYPAR012850_RING/PRYPAR012850_RING_79190.result/PRYPAR012850_RING_79190_unrelaxed_rank_2_model_2.pdb
- Supplementary Data 5/RING_putative_checks/RING_alphafold_remainedputative/PPRYPAR012850_RING/PRYPAR012850_RING_79190.result/PRYPAR012850_RING_79190_unrelaxed_rank_2_model_2_scores.json
- Supplementary Data 5/RING_putative_checks/RING_alphafold_remainedputative/PPRYPAR012850_RING/PRYPAR012850_RING_79190.result/PRYPAR012850_RING_79190_unrelaxed_rank_3_model_4.pdb
- Supplementary Data 5/RING_putative_checks/RING_alphafold_remainedputative/PPRYPAR012850_RING/PRYPAR012850_RING_79190.result/PRYPAR012850_RING_79190_unrelaxed_rank_3_model_4_scores.json
- Supplementary Data 5/RING_putative_checks/RING_alphafold_remainedputative/PPRYPAR012850_RING/PRYPAR012850_RING_79190.result/PRYPAR012850_RING_79190_unrelaxed_rank_4_model_3.pdb
- Supplementary Data 5/RING_putative_checks/RING_alphafold_remainedputative/PPRYPAR012850_RING/PRYPAR012850_RING_79190.result/PRYPAR012850_RING_79190_unrelaxed_rank_4_model_3_scores.json
- Supplementary Data 5/RING_putative_checks/RING_alphafold_remainedputative/PPRYPAR012850_RING/PRYPAR012850_RING_79190.result/PRYPAR012850_RING_79190_unrelaxed_rank_5_model_5.pdb
- Supplementary Data 5/RING_putative_checks/RING_alphafold_remainedputative/PPRYPAR012850_RING/PRYPAR012850_RING_79190.result/PRYPAR012850_RING_79190_unrelaxed_rank_5_model_5_scores.json
- Supplementary Data 5/RING_putative_checks/RING_alphafold_remainedputative/PSEPER003052_RING_5ef81.result/
- Supplementary Data 5/RING_putative_checks/RING_alphafold_remainedputative/PSEPER003052_RING_5ef81.result/cite.bibtex
- Supplementary Data 5/RING_putative_checks/RING_alphafold_remainedputative/PSEPER003052_RING_5ef81.result/config.json
- Supplementary Data 5/RING_putative_checks/RING_alphafold_remainedputative/PSEPER003052_RING_5ef81.result/PSEPER003052_RING_5ef81.a3m
- Supplementary Data 5/RING_putative_checks/RING_alphafold_remainedputative/PSEPER003052_RING_5ef81.result/PSEPER003052_RING_5ef81_coverage.png
- Supplementary Data 5/RING_putative_checks/RING_alphafold_remainedputative/PSEPER003052_RING_5ef81.result/PSEPER003052_RING_5ef81_PAE.png
- Supplementary Data 5/RING_putative_checks/RING_alphafold_remainedputative/PSEPER003052_RING_5ef81.result/PSEPER003052_RING_5ef81_plddt.png
- Supplementary Data 5/RING_putative_checks/RING_alphafold_remainedputative/PSEPER003052_RING_5ef81.result/PSEPER003052_RING_5ef81_predicted_aligned_error_v1.json
- Supplementary Data 5/RING_putative_checks/RING_alphafold_remainedputative/PSEPER003052_RING_5ef81.result/PSEPER003052_RING_5ef81_unrelaxed_rank_1_model_1.pdb
- Supplementary Data 5/RING_putative_checks/RING_alphafold_remainedputative/PSEPER003052_RING_5ef81.result/PSEPER003052_RING_5ef81_unrelaxed_rank_1_model_1_scores.json
- Supplementary Data 5/RING_putative_checks/RING_alphafold_remainedputative/PSEPER003052_RING_5ef81.result/PSEPER003052_RING_5ef81_unrelaxed_rank_2_model_4.pdb
- Supplementary Data 5/RING_putative_checks/RING_alphafold_remainedputative/PSEPER003052_RING_5ef81.result/PSEPER003052_RING_5ef81_unrelaxed_rank_2_model_4_scores.json
- Supplementary Data 5/RING_putative_checks/RING_alphafold_remainedputative/PSEPER003052_RING_5ef81.result/PSEPER003052_RING_5ef81_unrelaxed_rank_3_model_3.pdb
- Supplementary Data 5/RING_putative_checks/RING_alphafold_remainedputative/PSEPER003052_RING_5ef81.result/PSEPER003052_RING_5ef81_unrelaxed_rank_3_model_3_scores.json
- Supplementary Data 5/RING_putative_checks/RING_alphafold_remainedputative/PSEPER003052_RING_5ef81.result/PSEPER003052_RING_5ef81_unrelaxed_rank_4_model_2.pdb
- Supplementary Data 5/RING_putative_checks/RING_alphafold_remainedputative/PSEPER003052_RING_5ef81.result/PSEPER003052_RING_5ef81_unrelaxed_rank_4_model_2_scores.json
- Supplementary Data 5/RING_putative_checks/RING_alphafold_remainedputative/PSEPER003052_RING_5ef81.result/PSEPER003052_RING_5ef81_unrelaxed_rank_5_model_5.pdb
- Supplementary Data 5/RING_putative_checks/RING_alphafold_remainedputative/PSEPER003052_RING_5ef81.result/PSEPER003052_RING_5ef81_unrelaxed_rank_5_model_5_scores.json
- Supplementary Data 5/RING_putative_checks/RING_alphafold_remainedputative/PYGBIF_RING_24ffe.result/
- Supplementary Data 5/RING_putative_checks/RING_alphafold_remainedputative/PYGBIF_RING_24ffe.result/cite.bibtex
- Supplementary Data 5/RING_putative_checks/RING_alphafold_remainedputative/PYGBIF_RING_24ffe.result/config.json
- Supplementary Data 5/RING_putative_checks/RING_alphafold_remainedputative/PYGBIF_RING_24ffe.result/PYGBIF_RING_24ffe.a3m
[truncated: 156 more entries]
