# Supplementary material for: Uncoupled evolution of the Polycomb system and deep origin of non-canonical PRC1
Source: Commun Biol. 2023 Nov 10;6:1144. doi: 10.1038/s42003-023-05501-x (PMC10638273; doi:10.1038/s42003-023-05501-x)
Supplement: Supplementary file 8 — Supplementary Data 5 [file 42003_2023_5501_MOESM8_ESM.zip › Supplementary Data 5/PARATL012597_SAM_527dc.result/PARATL012597_SAM_527dc.a3m]

#367	1
>101
GATRGYAAPAAQLPPAADAEQAVAQWSVDDVTRWLERVNLGPVSAAMAQAEITGAMLETLDALTDDEIATSLSIKNRVHLLSLRKQLKLLTVPPGKPSATAAPASAAAPATAAASSSKSFVINPTIVYGDVESVMAVTETNVLETLQAGSQLGIEAQDLSRAGKVYRPAHIIKQKEKMFQIKFAGDGDDATFWVDWKSPIIHPIGWCKLYGVQLTHGTEFRSWDNYLVSASIGRVPAPFFSPEQTLGPNKIPNEVVVNPFEQDMVLEARDLMPSVDLICVAKVLLVRGPELCITFIGWSGKYDYWCRGDSDKLFPPGYCASRGIELQAPKGQSNSTFSWSEFLRQTKQTPAPPSFFPRITGIAPIKL
>UPI0003288A52	263	0.277	2.150E-73	95	363	367	31	296	630
-----------------------------------------------------------------------------------------------KPRNGATPLSQDPPAAQDSWSWEQYLMEQQALAAPLELFsKAQSFPEHENGFQVGMRL--EGIDPRHP-SVFCVLSVAEVCGYRLRLHFDGYLSCYDFWTNAGSPDIHPVGWCEKSKHELHIPKGYRKdkfvWMDYLKACKLQNAPKKLFRSRNSNGP--IPKE-----FQVGMKLEAVD-RKNPSLVCVATIADIVEDRLLVHFDNWDDSYDYWCDVTSPYIQPVGWCQEHGRTLIPPQGYpDPENFSWKEYLEATQTNAVPAQVFSmRLpHGFLP---
>A0A3L7HER5	261	0.275	1.025E-72	115	355	367	8	242	521
-------------------------------------------------------------------------------------------------------------------SWESYLEEQKAVTAPVSLFQdSQAVTHSKNGFKLGMKL--EGIDPQHP-SMYFILTVAEVCGYRLRLHFDGYSECRDFWVNANSPDIHPAGWFEKTGHKLQPPKGYkeeeFSWSQYLRSTRAQAAPKHLFVSQSHSSP---P-----VGFEVGMKLEAVDRMNP-SLVCVASVTDVVGSRFLVHFDNWDDTYDYWCDPSSPYIHPVGWCQKQGKPLTPPQDYpDPDSFCWEKYLEETGTSAVPTWAF-----------
>UPI00189EF20B	259	0.279	4.883E-72	71	363	367	9	297	614
-----------------------------------------------------------------------LSMDSRDH----VNQGEYLEQteEEKKPRNGAAPLsQATPVAAQDTWSWEQYLIEQQAVAAPVELFsKDQSFPEHENGFQVGMQL--EGIDPRHP-SMFCVLSVAEVCGYRLRLHFDGYLSCYDFWTNAGSPDIHPVGWCEKTKHELHIPKGYRKdkflWMDYLKACKLQNAPKKLFRNRSSSGP--VPKE-----FQVGMKLEAVD-RKNPSLVCVATIADIVEDRLLVHFDNWDDSYDYWCDVNSSYIQPVGWCREHGRTLIAPQGYpDPENFSWTEYLEATQTNAVPAQGFAmRLpHGFLP---
>A0A7J8HHT3	258	0.275	1.246E-71	94	363	367	29	296	613
----------------------------------------------------------------------------------------------GRPrDGAAPLSHVPSAAAQDTWSWGQYLKEQKAIAAPVELFSQdQSFPEYENGFQVGMRL--EGIDPRHP-SVFCVLSIAEVCGYRLRLHFDGYLSCYDFWTNAGSPDIHPIGWCGKTKHELHIPKGYRKdkfvWMNYLKACKLQNAPKKLFR-------NRSPNGPVPKEFQVGMKLEAVD-RKNPSLVCVATIADIVEDRLLVHFDNWDDSYDYWCDVNSPYVQPVGWCQENGRTLIAPQGYpDPENFSWTEYLEATQTSAVPAKVFKmRLpHGFLP---
>A0A4W3I2M6	258	0.279	1.702E-71	132	355	367	57	273	608
------------------------------------------------------------------------------------------------------------------------------------SFQFQTFLQIKNGFKVGMRL--EGVDPRHP-SMFCVVSVSEVCGYRLRLHFDGYSECFDFWINIDSPDIHPVGWCEKTNRKLYPPKdckeEEFNWSNYLKVCKAQAAPKNLFKHHNT--------TVTPSGFRVGMKLEAVD-RKNPSLICVATVTDMIENRFLVHFDNWDDTYDYWCDAGSPSIHPVGWCQEQNKPLTAPQGYpDPENFSWKKYLEETGASPAPARAF-----------
>UPI00138FC6CB	257	0.265	2.326E-71	81	363	367	343	621	971
---------------------------------------------------------------------------------KIKGSKKKVKRIPLDP-ATLASTDNVPYDSSKPFVWVDYLQACNAKAVPVSVFQQenpelLMFPKPCTEFKKDMKL--EAVDPKHPSYIC-VCTIVRVKGARLRLHFDGWSESYDFWTNADSPFIYPVGWCEKNGQIISPPRGFsksdFNWETYLTKMKALPAPSHLFKP---VSPTK-------HGFKTGMKLEAID-RKNPDLICVATVTNVIGNRFLVHFDEWDDTYDYWCEEDCPYIHPVGWCAANGGKLNPPNDDEVDTFQWEEYLKKTNSLAAPPELFKkRFTpGFKP---
>A0A3Q0DFN3	256	0.276	4.342E-71	95	366	367	31	301	611
-----------------------------------------------------------------------------------------------KPrDCMTPLSPVPSVAAQEAWSWEQYLKEQKAVAAPVELFsKDQSFPEHENGFQIGMRL--EGVDPRHP-SVFCVLSVAEVCGYRLRLHFDGYLSCYDFWTNAGSPDIHPVGWCEKTKHELHIPKGYRKdkfvWMDYLKACKLQNAPKKLFRNRNSNGP--IPKE-----FQVGMKLEAID-RKNPSLVCVATIADIVEDRLLVHFDNWDDSYDYWCDVNSPYVQPIGWCQENGRTLIAPQGYpDPENFSWTEYLEATQTNAVPAKVFKmRsPHGFLPnVKL
>UPI00186461F3	255	0.280	1.513E-70	115	355	367	299	533	852
-------------------------------------------------------------------------------------------------------------------SWPQYLEEQKAVAAPPKLFQesqRVPECP--NNFRQGMKL--EGIDPQHP-SMYFVLTVAEVCGYRLRLHFDGYSDCHDFWVNANCPDIHSAGWCESTGHKLYTPKGYkeeeFSWASYLKLTKAQAAPKELFT---------SPGETDKdCGFEVGMKLEAVDRMNP-SLICVATVTDVVGNRFLVHFDNWDDTYDYWCDARSPYIHPVGWCQERGLPLTPPQDYPePGKFSWERYLNETGSTAVPAEAF-----------
>UPI0010A45B62	254	0.268	2.068E-70	116	355	367	220	453	795
--------------------------------------------------------------------------------------------------------------------WASYLEEEKSVAAPSKSFKeHQSYPQSKNGFRVGMKL--EGVDPEHP-SMYCVLTVAEVSGHRIRLHFDKHSDCYDFWVNSNSPDIHPAGWCEKTGHKLHPPKGMKDeefsWSSYVKMNKGQAAPKALFENQNTMV---TPL-----GFRIGMKLEAID-KKNPSLICVATVTDMVDNRFLVHFDNWDESYDYWCDATSPYIHPIGWCQENGRTLTTPPGYqSEENFSWEKYLEETGSSPAPARAF-----------
>UPI0008FABEA1	252	0.285	9.844E-70	115	359	367	248	487	757
-------------------------------------------------------------------------------------------------------------------SWPQYLEQQKAVAAPDRLFQETQRvPTIKNSFRQGMKL--EGIDPQHP-SMYFVLTVAEVCGFRLRLHFDGYSDCHDFWVNASCPDIHPAGWCESTGHKLYTPKgckeEEFSWSNYLKITRSPAAPKELFS--RSVKPE------TDCGFEVGMKLEAVDRMNP-SLICVATVTDKVGNRFLVHFDNWDDTYDYWCDAHSPYIHPIGWCQERGLPLTPPQDYpDPDRFSWERYLEETGSTAvAPEAFTVRPS-------
>UPI0014873FA3	252	0.268	1.345E-69	115	363	367	45	290	607
-------------------------------------------------------------------------------------------------------------------SWEQYLREGNTVAAPVELFsKDQSFPEHENGFQVGMRL--EGIDARRP-SVFCVLSIAEVCGYRLRLHFDGYLSCYDFWTNAGSPDIHPVGWCQKTKHELHIPRDYRKdkfvWMDYLKACRLQNAPKKLFRNRSSNGP--VPKE-----FQVGMKLEAVDRRNPC-FMCVATVADIVEDRVRVHFDSWDDIFDYWCDVNSPCIQPVGWCQENGRTLITPQGYPhPDKFSWTDYLQATQAKAVPAKAFNtRaPHGFLP---
>A0A093G849	252	0.267	1.837E-69	115	355	367	4	238	375
-------------------------------------------------------------------------------------------------------------------NWVSYLEAERMPAAPLKLFReYQSFPQGRNGFKVGMKL--EGLDPEHASR-FCVLTVAEVQGYRMRLHFDGYPDSYDFWVNADSSDIHPIGWCEKTGHKLLPPKGFkegeFNWTSYLKNCKAQAAPKSLFKT--------LNAPVTPSGFRLGMKLEAVD-KKNPSLMCVATIADMVDNRLLIHFDNWDESYDYWCEASSPYIRPVGYCQETGTPLTTPPGYIHSSaFSWEKYLEETNSQAAPARAF-----------
>UPI00138FF99B	252	0.272	1.837E-69	94	359	367	482	749	1168
----------------------------------------------------------------------------------------------GKPKAPMAEAkgtsltaSMVPYNFSKPFTWADYLYTSGAKPVPVSTFRQENpdievFTMPCEEFKKNMKL--EAVDPKHPSYIC-VCTIVRVKGARLRLHFDGWSECYDFWTNADSPFIFPVGWCAKNGQVLHPqrgvlPKDF-NWEKYLKKQNATAAPEHLF----------TPVSPTKHGFKTGMKLEAID-RKNPDLICVATVTNVIGNRFLVHFDEWDDTYDYWCEEDCPYIHPVGWCSANGGKLNPPNDDEVDSFSWEEHLRTTGATAAPPELFKKRS-------
>A0A096MGI9	251	0.280	3.429E-69	116	355	367	12	245	564
--------------------------------------------------------------------------------------------------------------------WTQYLEETKSVAAPNKLFHeAQSVPTVKNGFKQGMKL--EGIDPQHP-SMYFVLTVAEVCGYRLRLHFDGYSDCHDFWVNANSPDIHPAGWCESTGHKLHTPKgckeEEFTWTNYLRMTKAQVAPKELFA-----SPGR--MDVKC-GFETGMKLEAVDRMNP-SLICVATVTDVVDDRFLVHFDNWDDTYDYWCDASSPYIHPVGWCQERNLPLTPPQDYpDPGQFSWSRYLEETGSKAVAADAF-----------
>UPI0015AB4279	250	0.270	6.400E-69	115	355	367	52	286	658
-------------------------------------------------------------------------------------------------------------------SWDQYLDEEMAVAAPIRAFteLQVAPQG-RNGFKAGMLL--EGIDPLHPSK-FCVLSVVEVIGYRLRLHFDGYPECYDFWVNADSPDIKPAGWCEMTGHKLQPPKghkaNEFNWANYQEACNTQIAPKNLFKNQ-----NK---TVTSSKFQVGMKLEAVDRKNPC-LVCVASVADIIDDRFLVHFDNWDDTYDYWCDASSPHIHPVGWCHDHGRPLTAPQGYPNPEcFSWEEYLEDTGCLAVPSEAF-----------
>A0A663MYW8	249	0.283	1.632E-68	149	355	367	0	198	474
-----------------------------------------------------------------------------------------------------------------------------------------------------MKL--EGIDPQHP-SMYFILTVAEVCGYRMRLHFDGYSECHDFWLNADSPDIHPAGWFEETGHKLQPPKGYkeeeFSWTNYLKITKAQAAPKHLF---------MVRNHETSPGFEVGMKLEAVDRMNP-SLICVATVTDVVDNRFLVHFDNWDDTYDYWCDPSSPYIHPVGWCQEHGKPLTPPQDYpDPDNFTWEKYLKETGASAVPAWAF-----------
>UPI000D180DD4	249	0.255	1.632E-68	95	363	367	30	296	608
-----------------------------------------------------------------------------------------------KPRDSAAPLsHVPSATAQDTWAWDQYLKEQNATAAPIELFSQdQSFPEYENGFQVGMRL--EGVDPRRP-AVFCVLSVAEVCGHRLRLHFDGYLSCYDFWTNAGSPDLHHVGWCEKTKHELHVPKGYRKdkfvWMNYLKAYKLQNAPKKLFRNRSSNGP--VPKE-----FQVGRKLEAVD-RKNPALVCVATIADIVEDRLLVHFDNWDDSYDYWCDVNSPYIQPVGWCQENGRTLITPQGYpDPENFSWAEYLDSTQTSAVPAKVFKmRLpHGFLP---
>UPI00087866E0	248	0.279	2.229E-68	115	355	367	304	538	851
-------------------------------------------------------------------------------------------------------------------SWSQFLEEQRAVVAPPKLFQESQRVPQRkNGFRSGMKL--EGIDPQHP-SMYFVLTVAEVCGYRMRLHFDGYSECHDFWVNANCLDIHPAGWCERTGHKLYTPKGYkeeeFSWSNYLKLTKAQVAPKELF-----VSPGR--TETPCN-FEVGMKLEAVDRMNP-SLICVATVTDVVDNRFLVHFDNWDDTYDYWCDASSPYIHPIGWCQERGLPLTPPQDYpDPDRFSWERYLEETGSTAVSPEAF-----------
>T1L037	248	0.281	3.045E-68	115	355	367	249	484	801
-------------------------------------------------------------------------------------------------------------------NWKEYLEeTKTFC-APVRCFKeNQTFPSVKNGFKVGMKL--EGIDPHNP-ALYCVLTVAEVVGFRLRLHFDGYPDIYDFWVNADSPFIFPVGWCQKTGRKLESPKEFFgsfNWANYLQVHKSQAAPNYLFSCVKS--------SYTLSQFRVGMKLEAVD-KANTSLVCVATVADILDNYILVHFDGWDDSYDYWISMTSPYIHPYDWCLERGKPLTPPKDYplkSNEKFKWADYLKETKATAVPAKAF-----------
>A0A670YQX6	248	0.291	4.159E-68	149	355	367	0	199	465
-----------------------------------------------------------------------------------------------------------------------------------------------------MKL--EGIDPQHP-SMYFILTVAEVCGYRMRLHFDGYSECHDFWLNADSPNIHPAGWFEKTGHKLQPPKGYkedeFSWANYLKITKAQAAPKHLFaSPDSNGAP---------IGFQVGMKLEAVDRMNP-SLICVATVTDVVDNRFLVHFDNWDDTYDYWCDPSSPYIHPVGWCQEHGKPLTPPQDYpDPENFCWEKYLSETGASAAPTWAF-----------
>A0A6P6J4F4	248	0.275	4.159E-68	115	355	367	299	533	848
-------------------------------------------------------------------------------------------------------------------SWPQYLEQQKAVAAPARLFHESQRVPVIkNSFRQGMKL--EGIDPQHP-SMYFVLTVAEVCGFRLRLHFDGYSDCHDFWVNASCPDIHPAGWCESTGHKLYTPKgckeEEFSWCSYLKMTRSQAAAQELFC--GSVRPD------TLCGFEVGMKLEAVDRMNP-SLICVATVTDRVGDRFLVHFDNWDDTYDYWCDAHSPYIHPIGWCQERGLPLTPPQDYpDADRFSWERYLEETGSTAVAPEAF-----------
>A0A7L1U546	247	0.258	5.682E-68	115	355	367	4	239	377
-------------------------------------------------------------------------------------------------------------------NWSSYLEEEQMPAAPQKLFReYQSFPQGRNGFRVGMKL--EGVDPEHPSR-FCVLTVAEvVQGYRMRLHFDGYPECYDFWANADSSDIHPVGWCEKTSHKLLPPKGFRegefNWTSYLKNCKAQAAPKSLFKT--------LSSAVTPSGFRVGMKLEAVD-RKNPSLVCVATVVDVVENRLLIHFDNWEESYDYWCETSSPYIHPIGYCQETGTLLTTPPGHSDSKaFTWEKYLEETNSQAAPARAF-----------
>A0A7K8NAH8	247	0.257	5.682E-68	115	357	367	4	243	378
-------------------------------------------------------------------------------------------------------------------NWVSYLEEERMPAAPIKLFReYQSFPQGRNGFKVGMKL--EGLDPEHPSR-FCVLTVAEvvVQGYRMRLHFDGYQECYDFWVNADSSDIHPVGWCEKTSHKLFPPKGFkegeFNWTSYLKNCKAQAAPKSLFKT--------LSTPVTPSGFRLGMKLEAVDKKNPL-LMCVATVTDMWDNRLLIHFDNWDENYDYWCEASSPYIRPVGYCQETGTPLTTPPGYKDSRaFSWEKYLEETNSQAAPARAFkPR---------
>A0A482WVZ9	247	0.272	5.682E-68	96	360	367	911	1177	1516
------------------------------------------------------------------------------------------------PelSEVGDDLSQTDKKVPWLSKSGEFLWNVYLNYHKAKAAHTKLFKDPFPYQKNGFKVGMKLEGIDPEHQSYiCVLTVAEVKGFRIRLHFDGYPENHDFWTNADSPDIFQPGWCEKNSHQLQQPRGYTShnfnWTFYLKQCKAQAAPKSLFASRHA-------NPVTPNQFRVGMKVEAVDRHNS-QLICVATVADIIDNRLLIHFDSWGDMYDYWVDPSSPYIHPVGWCADNGHELTPPNNYkSAATFSWDAYLKETKSAAAPARAFKtrPPTG------
>Q4S7Z0	246	0.261	1.060E-67	116	355	367	573	832	1292
--------------------------------------------------------------------------------------------------------------------WAQYLEECKALAAPDKLFQESQRvPTVKNGFKQGMKL--EGIDPQHP-SMYFVLTVAEVCGYRLRLHFDGYSDCHDFWVNANSADIHPPGWCESTGHKLQTPKgckeEEFTWTNYLRMTKAQGASRELFaSPGRVAVPltlqdeLRPPHDVFIpsavflqtdvkCGFEIGMKLEAVDRMNP-SLICVATVTDVVDNRFLVHFDNWDDTYDYWCDSSSPYIHPIGWCQERNLPLTPPQDYpDPAQFSWSSYLEETGSKAVPAKAF-----------
>A0A7K8XVP7	246	0.267	1.448E-67	115	355	367	4	238	375
-------------------------------------------------------------------------------------------------------------------NWASYLEAERMPAAPLKLFReYQSFPEDRNGFKVGMKL--EGLDPEHA-SLFCVLTVAEVQGYRMLLHFDSYPDSYDFWVNADSSDIHPIGWCEKTGHKLLPPKGFkegeFNWTSYLKNCKAQAAPKSLFKT--------LNAHVTPSGFRLGMKLEAVN-KKNPSQICVATIVDVVDSRLLIHFDNWDERYDYWCEASSPYIRPVGYCQETGTPLTTPPGYVHSTaFSWEKYLEETNSQAAPARAF-----------
>A0A401NST8	246	0.277	1.978E-67	138	363	367	3	223	577
------------------------------------------------------------------------------------------------------------------------------------------FPQSKNGLKVGMKL--EGIDPEHP-SMYCVLSVAEVCGYRIRLHFDKYPDCYDFWLNADSSDIHPVGWCEKTGHKLNPPKGYkeeeFNWPTYLRMFKAQAVPKSLFeNQNTTITPL---------GFRVGMKLEAID-KKNPEFICVATVSDMVDNRFLVHFDNWDESYDYWCDATSPYIHPVGWCLQHGKTLTTPPDYhDPKRFSWEKYLEETSSLPAPARAFKsRPThGFLP---
>A0A2J7RSP3	244	0.270	6.886E-67	149	360	367	0	210	360
-----------------------------------------------------------------------------------------------------------------------------------------------------MK--MEGIDPEHP-SYYCVLTVADVQGYRIRLHFDGYSDNYDFWVNADSMDIFPAGWCEKNNHRLHPPRGYtlttFNWSSYLKHCRAQAAPRNLFA-------NKTGSSICPNGFRLGMKLEAVDRKNS-SLVCVATVAELMDNRILVHFDSWDDIYDYWADPMSPYIHPVGWCEEHGHTLTPPNNYskggSSRSFSWETYLKETKSVAAPARAFKQhpLSG------
>A0A667XD84	240	0.271	2.124E-65	123	355	367	19	244	535
---------------------------------------------------------------------------------------------------------------------------PETSLLSLSVLFSQSFPSKRNGFKVGLKL--EGIDPLHP-SMFCVLSVAEVIGYRLRLHIDGYSECYDFWVNADSPDIRPAGWCKENNHKLHPPKGYsetdFDWQQYLQSTGSQAAAETLFRPHSTGGaPCS---------LQAGMKLEAVD-RKNPSLVCVASVADVIEQRFLVHFDNWDDTYDYWCDSSSPYIHPVGWCEEQGRPLTAPQGHpSPENFLWEEYLEETGSTAAPRSAF-----------
>A0A6A4SUW2	239	0.286	5.410E-65	117	355	367	254	483	1927
---------------------------------------------------------------------------------------------------------------------KEYL-SPSEEDSDMEGTSQRVPT-VKNGFKQGMKL--EGIDPQHP-SMYFVLTVAEVCGYRLRLHFDGYSDCHDFWVNGNSPDIHPAGWCESTGHKLHTPKgckeEEFTWTNYLRMTKAQVAHKELFA-----SPGRI--DVKC-GFEIGMKLEAVDRMNP-SLICVATVTDMVDCRFLVHFDNWDDTYDYWCDASSPYIHPIGWCQERNLPLTPPQDYpDQARFSWSGYMEETGSKAVAADTF-----------
>F1QG75	238	0.289	7.387E-65	143	358	367	1	208	517
-----------------------------------------------------------------------------------------------------------------------------------------------NSFRQGMKL--EGIDPQHP-SMYFVLTVAEVCGYRLRLHFDGYSDCHDFWVNANCADIHPAGWCESTAHKLHTPKgckeEEFSWSNYLKITRSQAAPKELFI--SSVKPE------TDCGFEVGMKLEAVDRMNP-SLICVATVTDRVADRFLVHFDNWDDTYDYWCDSSSPYIHPIGWCHERGLPLTPPQDYPEVDrFSWERYLEETGSTAVAAEAF-RV--------
>K7GE91	238	0.306	1.009E-64	172	355	367	310	489	584
----------------------------------------------------------------------------------------------------------------------------------------------------------------------------EVCGYRMRLHFDGYSECHDFWLNADSPNIHPAGWAEETGHTLQPPKGYkeeeFSWTNYLRITKAQAAPQHLF-----VTPN---NNAVPTGFQVGTKLEAVDRMNP-SLICVATVTDVVDNRFLVHFDNWDDTYDYWCDPSSPYIHPVGWCQEHGKPLTPPQDYpDPDSFSWEKYLMETRASAVPAWAF-----------
>UPI0011768A87	237	0.254	1.378E-64	115	355	367	17	248	592
-------------------------------------------------------------------------------------------------------------------SWQQYLDQQEAEAAPAAAF---TQSQSVPRMKSGFKVGLKLEgiDPSHP-SMFCVLTVAEVIGCRLRLHIDGYAECYDFWVNADSAEIRPAGWCREHHHKLHPPKGYsetdFDWTSYLQSTGSQAAPPSMFTC-----------RPATCAFTVGMKLEAVD-RKNPGLVCVATVADVMDDQILVHFDNWEDTYDYWCDSSSPYIHPVGWCEEQGRPLTAPQGHPNPEgFVWEEYLRETGCGAAPPSAF-----------
>UPI00093C44CB	237	0.268	2.569E-64	149	355	367	0	199	254
-----------------------------------------------------------------------------------------------------------------------------------------------------MKL--EGVDPEH-QSIYCVLTVAEVCGYRIRLHFDGYPDCYDFWVNADSSDIHPVGWCEKTGHKLHPPKGYkeeeFNWPSYLKACKAQAAPKSLFENQ--------NATVIPSGFRVGMKLEAVD-KKNPTFVCVATVTDMVDNRFLVHFDNWDESYDYWCEAASPHIHPVGWCKEHKRTLITPPDYPhAKHFSWEKYLEETSSLPAPARAF-----------
>A0A3B4AMD6	237	0.283	2.569E-64	132	355	367	36	247	527
------------------------------------------------------------------------------------------------------------------------------------SFQSQRVPTVKNGFKQGMKL--EGIDPQHP-SMYFVLTVAEVCGYRLRLHFDGYSDCHDFWVNANSSDIHPTGWCEATGHKLHTPKgckeEEFTWANYLKMTKAQVAPKELFASSGRV-------------FMVGMKLEAVDRMNP-SLICVATVTDVVDQRFLVHFDNWDDTYDYWCDSSSPYIHPIGWCQERNLPLTPPQDYPDQSlFSWSRYLEETGARAVTPEAF-----------
>UPI00073FC7DC	236	0.273	3.508E-64	90	357	367	150	428	679
------------------------------------------------------------------------------------------KVPFVDPSAEGAAGKEMETDGKSALKPGEGSRNPELLK-PVKKRKRKDYMSPSeeESEMEAMeeKLEelkscgpvIEGRQSRAGTDTseHTPCFVpLQVCGYRMRMHFDGYSECHDFWVNANCPDIHPAGWCERTGHKLYTPKgckeEEFSWSSYLRLAKAQVAPKELFA-----SPGR--TDVCC-GFEVGMKLEAVDRMNP-SLICVATVTDVVDNRFLVHFDNWDDTYDYWCDASSPYIHPIGWCRERGLPLTPPQDYpDPDNFSWEKYLEETGSTAVPAHTFkPR---------
>A0A3P9L713	235	0.290	6.541E-64	143	357	367	7	212	477
-----------------------------------------------------------------------------------------------------------------------------------------------NGFKQGMKL--EGIDPQHP-SMYFVLTVAEVCGYRLRLHFDGYSDCHDFWVNANSLDIHPAGWCESTGHKLHTPKckeEEFTWTNYLKMTKAQVAPKELF---------SSPGRIDVNcGFEIGMKLEAVDRMNP-SLICVATVTDAVDNRFLVHFDNWDDTYDY-CDASSPYIHPIGWCQERNLPLTPPQDYpDQGRFSWSLYLEETGAKAVAAEVFKH---------
>V4AGH3	235	0.288	8.931E-64	149	357	367	0	203	504
-----------------------------------------------------------------------------------------------------------------------------------------------------MKL--EGIDPKH-QSLYCVLTVAEIQGYRIRLHFDGYSECYDFWSNADSPFVFPVGWCEKNGKTLEPPKglsqnEGFNWPNYLRNTKSAAAPKCLFVSQPA-------TSVTPTAFRVGMKLEAVD-KKNTYLICVATVADTLGDKILIHFDGWENNYDYWCDINSPCIHPVGWCQENGHTLSPPYWKESETFCWETYLTDNKSSAVPARAFkPR---------
>A0A069DZH3	234	0.278	2.274E-63	90	366	367	163	421	716
------------------------------------------------------------------------------------------TIPPitaLTPTTPTTGVAPFTAIPFHTFDWESYLKETDSIAAPQECFQQH-ENPPTNEFKIGMK--VEALDPRNITSTC-IASVVGIIGPRLRLRLDGSDNKNDFWRLVDSNEIHPIGYCEKHGGMLQPPLGFRmnasSWPIFLMKTLNGAemAPSKVF--------QKEPKSPKCNKFKVGMKLEAVD-RKNPQLICIATVGAVKGDNIYITFDGWRGAFDYWCKYDSRDIFPVGWCAKSGHPLQPP-GQKG----------VTG----PSRFKPRIcSIPPPISL
>A0A3Q2DMB7	233	0.306	3.104E-63	150	355	367	17	216	496
------------------------------------------------------------------------------------------------------------------------------------------------------RLGIQDQVRQPlPAPVIC-AVIMQVCGYRLRLHFDGYSDCHDFWVNANSPDIHPAGWCESTSHKLHTPKgckeEEFTWTNYLRMTKAQVAPKELFA---------SPGRVSC-GFETGMKLEAVDRMNP-SLICVATVTDVVDDRFLVHFDNWDDTYDYWCDASSPYIHPVGWCQERNLPLTPPQDYpDPGQFTWTRYLEETGSKAVAADAF-----------
>A0A444ULE2	233	0.291	5.787E-63	172	355	367	4	183	501
----------------------------------------------------------------------------------------------------------------------------------------------------------------------------QVLGYRIRLHFDSFSECYDFWANADSPDIHPVGWCTMTGHKLQPPKayteDGFDWESYLTACSVQAAPKNLFKNQNT--------TVTPSGFQVGMKLEAVD-RKNPSLVCVASIADIVGNRFLVHFDNWDDTYDYWCNASSPHIHPVGWCQDNGRPLTAPQGYPnPESFSWEEYLEETGTSAVAGHAF-----------
>UPI000B4F58B9	233	0.298	5.787E-63	167	355	367	31	215	628
-----------------------------------------------------------------------------------------------------------------------------------------------------------------------PAYLFQVCGYRIKLHFDGYSDCYDFWVNADALDIHPVGWCEKTGHKLHPPKGYkeeeFNWQSYLKTCKAQAAPKSLFENQNI--------TVIPSGFRVGMKLEAAD-KKSPSFICVATVTDMVDNRFLVHFDNWDESYDYWCESSSPHIHPVGWCKEHRRTLMTPPGYSHVKhFSWDKYLEETNSLPAPARAF-----------
>A0A3P8WBH2	232	0.285	1.079E-62	149	357	367	0	198	580
-----------------------------------------------------------------------------------------------------------------------------------------------------MKL--EGIDPLHP-SMFCVLTVAEVTGYRLRLHIDGYSECYDFWVNADSVDIRPAGWCQEHGRKLHPPKchtdTEFNWQAYLESTGSDAAPFALF----TFPTAD-------CAFKVGMKLEAVD-RKNPGLVCVASVTEVIQDRFLIHFDNWDDTYDYWCTSDSPYIHPVGWCEEHGRPLTSPQGHpDPENFSWEEYLQETESVAAPRSAFTQ---------
>A0A674A7B3	230	0.283	3.748E-62	149	355	367	0	199	484
-----------------------------------------------------------------------------------------------------------------------------------------------------MKL--EGVDPEHP-SMYCVLTVAEVSGHRIRLHFDKYSDYYDFWVNSNSADIHPVGWCEKTGHKLHPPKglkdEEFSWLSYIKLSKAQAAPKALFENQNT--------TVTPLGFRIGMKLEAID-KKNPSFICVATVTDMVDSRFLVHFDNWDESYDFWCDATSPYIHPVGWCQDNDRILTKPPGYPNVKnFSWGKYLEETHSSPAPARAF-----------
>A0A3Q3BV27	230	0.278	3.748E-62	131	355	367	4	217	504
-----------------------------------------------------------------------------------------------------------------------------------EAAPLTSQTFPSRktGFKVGMKL--EGIDPMHP-SMFCVVTVAEAIGCRLRLHIDGYSECYDFWVNADSPNIRPAGWCKEHNHKLHPPkgKKQFDWQQYLQSTDSQSAPAALFTC--CTGVS----------IQVGMKLEAVD-RKNPGLVCVASVADVIDDCFLVHFDNWDDTYDYWCDSSSPYIHPVGWCEEQGRPLTAPQGHPnPENFVWEEYLQETGSTAAPISAF-----------
>A0A0Q3X6M9	230	0.304	3.748E-62	154	355	367	573	767	1078
----------------------------------------------------------------------------------------------------------------------------------------------------------ERKD-SRAHFTCGIA--DEVQGYRMRLHFDGYPECYDFWVNADSSDIHPVGWCEKTSHKLLPPKGFkegeFSWTSYLKNCKAQAAPKSLFKT--------LSTPVTPSGFRLGMKLEAVD-KKNPSLMCVATIXDMVDNRLLVHFDNWDESYDYWCEASSPYIRPVGYCQETGTPLTTPPGYKDSKaFSWERYLEETNSQAAPARAF-----------
>A0A7N6AZI8	230	0.282	5.117E-62	150	358	367	10	223	528
------------------------------------------------------------------------------------------------------------------------------------------------------YLE-ESKAVAAPNKLFqevhWslsenIHTVVSVCGYRLRLHFDGYSDCHDFWVIANSPDIHPAGWCESTGHKLHTPKgckeEEFTWSNYLRMTKAQVAPKELFASLGRVTID------VKCGFDIGMKLEAVDRMNP-SLICVATVTDVVDSRFLVHFDNWDDTYDYWCDASSPYIHPIGWCQERNLPLTPPQDYpDQGRFSWSLYLEETGAKAVAAEAF-RV--------
>A0A4W4DMT6	229	0.259	9.537E-62	149	355	367	0	197	526
-----------------------------------------------------------------------------------------------------------------------------------------------------MRL--EGIDPLHP-SMFCVLSVAEVIGYRLRLHIDGYSECYNFWVNADSPDIKPAGWCESTGHKLHPPKGYkmneFNWEKYLEACNAQAAPKNLFKSQ---------NSVSA-RFQVGMKLEAVDRKNPC-LVCVASVADIVDNRFLVHFDNWDDTYDYWCDASSPHIHPVGWCQDHGRPLTAPQGHPnPEHFVWDEYLEDSGSSAVSSQAF-----------
>A0A3M0IYS7	229	0.304	9.537E-62	152	355	367	528	728	1038
--------------------------------------------------------------------------------------------------------------------------------------------------------EDEEKNKSNNMKSRRNTKPIKQgPGYRMRLHFDGYPECYDFWANADSSDIHPVGWCEKTNHKLLPPKGFkegeFNWTSYLKNCKAQAAPKSLFKT--------LSSPVTPSGFRLGMKLEAVD-KKNPSLVCVATITDMVENRLLIHFDNWDESYDYWCETSSPYIRPVGYCQETGIPLTTPPGHKDSKaFSWEKYLEETNSQAAPARAF-----------
>A0A673AHM1	229	0.283	1.302E-61	149	355	367	0	192	528
-----------------------------------------------------------------------------------------------------------------------------------------------------MKL--EGIDPLHP-SMFCVLTVAEVIGCRLRLHIDGFSECYDFWVNADSADIRPPGWCKENNQKLHPPKDF-DWQVYLQSSGSQAAPPTLFET-TGSAP---------CGFKVGMKLEAVD-KKNPGLVCVASVANVVEDRILVHFDNWDDTYDYWCDSSSPYIHPVGWCEEQGRPLTSPQGHPnPENFLWEEYLEETGSMSAPSSAF-----------
>A0A3Q2XDU2	228	0.276	1.777E-61	143	355	367	1	203	475
-----------------------------------------------------------------------------------------------------------------------------------------------NGFKQGMKL--EGIDPQHP-SMYFVLTVAEVCGYRLRLHFDGYSDCHDFWVNANSPDVHPAGWCESTRHKLHTPKckeEEFTWTNYLRMTKAQVAPKELFA---------SPGRDTKCDFEIGMKLEAVDRMNP-SLICVATITDMVDDRFLVHFDNWDDTYDY-CDATSPYIHPIGWCQERNLPLTPPQDYpDQGAFSWSHYLHETCSKAVAADSF-----------
>A0A0P4WSK0	228	0.290	3.312E-61	149	355	367	0	198	573
-----------------------------------------------------------------------------------------------------------------------------------------------------MKL--EAIDP-CHQSLFCVMTVAEVIGHRLRLHFDGYSEQHDFWVNADSPNIFPAGWCEKNGRQLEPPFGVigFSWKAYLEHCKAQAAPRQAFAG------KAVPSVVTPNNFRVGMKLEAED-RKNM-WVCVATVADVLDNRVLIHFDGWEKAYDVWNEVSSPYIHPVGWCAENGVVLHPPNNYPnPESFNWHEYLQETNSMAVPARAF-----------
>M7BGA0	227	0.279	6.171E-61	144	355	367	10	217	418
------------------------------------------------------------------------------------------------------------------------------------------------TITPTADFDVMgALDWKDGIATL-PGSNIQVQGYRMRLHFDGYSEYYDFWVNADSPDIHPVGWCEKTGHKLLSPKGYkegeFNWVLYLKNCKAQAAPKNLFKT--------LNTPVTPSGFRVGMKLEAVD-KKNPSLMCVASIADMLDNRLLIHFDNWDESYDYWCDASSPYIRPVGYCQETGTPLTTPPEYkDSKSFSWEKYLEETSSQAAPARAF-----------
>A0A2J7RBY1	225	0.283	2.924E-60	94	362	367	118	390	712
----------------------------------------------------------------------------------------------GATSSQVSPASVMQFDSYTTFDWDVYLRETNSVTAPPEYYKQH-ITPPTNEFKIGMKL--EALDPRNLTSTC-IASVVGILGPRLRLRLDGSDNKNDFWRLVDSNEIHPIGHCEKHGGMLQPPLGFRmnasSWPMFLLKTLNGAemAPSKIFK--------KEPPTPKTNLFQVGMKLEAVD-KKNPQLICAATVGAVKGEMIHVTFDGWRGAFDYWCRFDSRDIFPVGWCAKSGHPLQPP-GQKTAHgAS--RYkARVCNIPPplAgvggtpgsmePQQLSPRSAGTA----
>UPI00074FB308	224	0.313	5.448E-60	179	355	367	1	173	524
-----------------------------------------------------------------------------------------------------------------------------------------------------------------------------------RLHFDGYSECYDFWVNADSPDIHPVGWCEKTGHKLLPPKGYkegeFNWASYLKNSKAQAAPKTLFK--ALSTPI-TP-----SGFRVGMKLEAVD-KKNPSLMCVATITDMVDNRLLIHFDNWDEGYDYWCDASSPYIRPVGYCQETGTPLTTPAEYkDFKSFSWEKYLEETGSQAAPARAF-----------
>UPI0012EDB880	224	0.283	5.448E-60	149	355	367	0	196	531
-----------------------------------------------------------------------------------------------------------------------------------------------------MKL--EGVDPLHP-SMFCVLTVAEVIGCRLRLHIDGYSECYDFWVNSDSADIRQTGWCKDNNHKLHPPKGHsetaFDWQHYLQSTGSHAAPATLFTCRTAS-----------CGFSVGMKLEAVD-RKNPGLVCVASVADVIDDHFLVHFDNWDDTYDYWCDSRSPYIHPVGWCEKQGRPLTAPQGHPnPENFLWEEYLQQTGSTAAPSSAF-----------
>A0A7J7K117	222	0.278	3.521E-59	149	355	367	0	201	461
-----------------------------------------------------------------------------------------------------------------------------------------------------MKL--EAIDPLHP-TAFCVTTVKEVRGHRIRLHFDGYLECYDFWTNAYSDQIFPCGWCEENGKTLQPPKgvhqESFTWQKYFQLTRSKPIPKKLFVVCTNEFKAKSPQ------FQVGDKLEAVD-VKNQSLVCVATVSDVYGDRILVHFDGWEDAYDYWCYYNSLYIHPVGWCQENARILSAPNGYPnPDTFTWDSYTQETNSRPAPREAF-----------
>UPI00189FBEF1	220	0.292	8.950E-59	116	328	367	33	238	571
--------------------------------------------------------------------------------------------------------------------WDNYLKETGSIIAPSECFRQ-SEIPPTNDFKVGMKL--EAHDPRNVTSVC-IATVVGITGARLRLRLDGSDNQNDFWRLVDSPDIQPIGTCEKEGDLLQPPLGYQmnvsSWPVFLLRTLSGseMAPAALFKQE--------PPRPALNNFKVGMKLEAVD-RKNPYLICPATIGDVKGDAVHITFDGWSGAFDYWCKYDSRDIFPVGWCQLTGDILQPP--------------------------------------
>UPI0007043D8E	220	0.292	1.667E-58	116	328	367	70	275	734
--------------------------------------------------------------------------------------------------------------------WDKYLQETGSFSAPSECFRQ-SKIPPVNDFKAGMKL--EARDPRNISSVC-IATVVGVTGARIRLRLDGSDNKNDFWRLVDSSDIHPVGTCEKDGDLLQPPLGYQmnasSWPMFLLRTLNGseMAPAALFK--------KEPPKPPVNNFKVGMKLEAID-KKNPYMICPATIGDVKGDEVHITFDGWSGGFDYWCKYDSRDIFPVGWCQLTGDVLQPP--------------------------------------
>A0A3Q0T0V9	219	0.301	2.274E-58	149	355	367	0	196	498
-----------------------------------------------------------------------------------------------------------------------------------------------------MKL--EGIDPMHP-SMFCVVTVAEVIGCRLRLHIDGYSECYDFWVNADSPDIRPAGWCKEHNHKLHPPKG----------TTGSPVPSVVttctFSP-QTLSLRHQPCSPVGCGFTVGMKLEAVD-RKNPGLVCVASVADVIDERFLVHFDNWDDTYDYWCDSSSPYIHPVGWCQEQGRPLTAPQGHPnPENFVWEEYLQETTATAAPISAF-----------
>A0A7K8XF73	219	0.270	2.274E-58	115	357	367	4	249	511
-------------------------------------------------------------------------------------------------------------------NWDDYLKETDSVAAPLHCFRQ-SRIPPSNDFKVGMKL--EARDPRNVTSVC-IATVIGVSGARLRLRLDGSDNKNDFWRLVDSSDIQPIGTCEKKGGMLQPPLGFQmnasSWPMFLLRTLNGAemAPTAFFK--------KEPPKPMPNCFKVGMKLEAID-RKNPYMICPATIGDVKGDEVFVTFDGWRGAFDYWCRCDSRDIFPVGWCSLTGDALQPPGNNGKVKWNSAKIHpspsKATRrpvqspQKPAPLPAAPR---------
>UPI0005CE8A4F	219	0.288	2.274E-58	116	336	367	148	363	696
--------------------------------------------------------------------------------------------------------------------WNLYLKESNSTAAPIECFKQH-DEPPTNEFQIGMKL--EALDPRNVTSTC-IATVVGIHGPRLRLRLDGSDNKNDFWRLVDSNEIHPIGHCEKSGGMLQPPLGFRmnasSWPMFLLKTLNGAemAPAKVFKHE--------PETPHCNMFEVGQKLEAID-KKNPQLICTATVGAVKDDMIHITFDGWKGAFDYWCRFDSRDIFPAGWCSKSGHPLQPPRQKstGPNRF------------------------------
>UPI0010547294	219	0.302	3.104E-58	145	355	367	19	217	516
-------------------------------------------------------------------------------------------------------------------------------------------------FKVGMKL--EGVDPLHP-SMFCVLSVAEVIGCRLRLHIDGFSDCYDFWVNADSGEIKPAGWCKQTGRKLHPPKGIReeefDWSTYLQSTDSAAAPPTLFTC---------STEVCE--FEKGMKVEAVDQMNP-GLVCVASVSDVINNRLLLHFDNWDDTYDYWCDSTSPYIHPIGWCKAESRPLTAPQG-HPEPFDWTDYLKQTGTKQAPPTAF-----------
>UPI00174F10AA	218	0.278	4.235E-58	116	363	367	33	285	693
--------------------------------------------------------------------------------------------------------------------WDSYLKKTGSSCAPVECFRQ-SKIPPTNEFKVGMKL--EAHDPRNTTSTC-IATIIGVTGARLRLRLDGSDDKNDFWRLVDSPDIQPIGTCEQQGDLLQPPLGYKmstsSWPMFLLRTldGSEMAPATFFKEEPPMPP--------LNNFKVGMKLEAVD-KKNPDMICPATIGGVRGDEVHITFDGWSEAFDYWCKYYCRDIFPVGWCRLAGDVLQPPGAYvitkntgEKQSFVSKPIRKSmkpaKKSATAPPAQPTRKSGrVKP---
>A0A1A8R7I8	217	0.273	1.076E-57	172	359	367	223	407	755
----------------------------------------------------------------------------------------------------------------------------------------------------------------------------EIQGYRVRLHFDGYPECYDFWANADSWDLKPAGWCEKNGHKLLLPKgckdGEFNWSMYVKNCRGQLAPKHLFK--------SLNTSVTPSGFRAGMKLEAAD-RKNPSMICVATIAAVVDNRLLIHFDNWDDTHDYWCDASSPYIHPVGYCEEAGLTLtTPPEHKDPKSFSWEKYLEETGTQAAPARAFkPRPS-------
>A0A672PNJ1	217	0.281	1.468E-57	84	366	367	36	317	641
------------------------------------------------------------------------------------KRIKHAR--SGRPS-------RVPSQYQGHFSWEKYLKETGAVAAPPHCFRQST-TPPVNEFKAGMKL--EAQDPRNTTSTC-IATVVGLTGSRLRLRLDGSDNKNDFWRLVDSSEIQPIGNCEKNGGMLQPPLGFRlnasSWPMFLLKTLNGAemAPARIFHKQ-------EPPAPEQNSFQVGMKLEAVD-RKNPHFICPATVGALRGVEVLITFDGWRGAFDYYCRYDSRDIFPVGWCALTGDNLQPPgtKGadYSKSLSTaW---LEGTiGgpgrpiSKPrgkLPASWSQKVqrNPTDPIKI
>UPI0007402729	216	0.295	2.003E-57	115	328	367	33	239	727
-------------------------------------------------------------------------------------------------------------------SWDEYLKETGAVPAPPSCFRQ-SRIPPSNDFKMGMKL--EAHDPRNFTSVC-IATVMGITGTRLRLRLDGSDNTNDFWRLVDSSDIQPIGTCEKNGDMLQPPLGFRmnasSWPMFLLRTLSGAemAPATAFKKE----PLKPPQ----NGFKPGMKLEAVD-RKNPYLICPATIGEVKGDEIFVMFDGWRGAFDYWCKYDSRDIFPVGWCSSTKHSLQPP--------------------------------------
>UPI0014037CC0	216	0.285	2.003E-57	115	361	367	36	278	895
-------------------------------------------------------------------------------------------------------------------SWDDYLKETGGTSAPPSCFKQRP-SPPRNEFAGGMKL--EARDPRNPNSVC-VASVVSVTGSRLRLRLDGSDNANDFWRLVDSAELRPVGACERAGGMLQPPLGFRmnasSWPMFLLKTLNGAemAPGRIFHPE--------PPSPTQNGFRVGMKLEAVD-RKNPHLICPATVGEVRGDEIFVTFDGWRGAFDYWCRHDSRDIFPAGWCQASGDNLQPPGHKVAPTPKPAPVIRSvrTETVPAtPPSANNRDSAL-----
>A0A6P8J1Q8	216	0.259	2.733E-57	116	363	367	236	489	1014
--------------------------------------------------------------------------------------------------------------------WSDYLKKTGAKPVPAFMFKHVCMNPCLKGVHVGMKVEVVNcgMDVVDDSEVaFWVATVMLLRQHRVLLRYEGYEDDetADFWFDLRSPNIHPVGWCAKRNKLLIPPPAIRDrcsnWRDYLFKCLSG---AKTFSAEFLQQLQDQPF----NRFQKGMKVEVAD-RKNMYSMCVATIVDVIGDRLRLRYDGLEPdvAEDFWCHYQSSEIHPIGWSSLVGHTLQPPIGWKHSLSKWNEFLAEdlANSVDAPQEFFVQdSTGTAP---
>G7Y418	216	0.252	3.729E-57	153	357	367	427	634	987
---------------------------------------------------------------------------------------------------------------------------------------------------------MEGIDPHHE-SLFCAFKIVEVVGRRLRLRFLGYPEKYDFWTTVDSPFLFPVGWCAHNKRRLQPPKGYSDreqltfdWDAFLTKEGYTAVPRHLFRVSWDCPTNELPP----HMFRVGHKLEAVDKRNP-GIACVATVKDNIGDYILIHFDGWDSGFDQWAHITSELLHPVGYCEEKELVLSIPSEWStrPTGFTWKQYLKETNSKPVPKEAFEK---------
>UPI001301864A	215	0.292	5.088E-57	116	328	367	34	239	268
--------------------------------------------------------------------------------------------------------------------WEEYLKETGSISAPSECFRQSQIP-PVNDFKVGMKL--EARDPRNATSVC-IATVIGITGARLRLRLDGSDNRNDFWRLVDSPDIQPVGTCEKEGDLLQPPLGYQmntsSWPMFLLKTLNGseMASATLFK--------KEPPKPPLNNFKVGMKLEAID-KKNPYLICPATIGDVKGDEVHITFDGWSGAFDYWCKYDSRDIFPVGWCRLTGDVLQPP--------------------------------------
>UPI00045E1E83	215	0.292	5.088E-57	116	328	367	34	239	578
--------------------------------------------------------------------------------------------------------------------WEEYLKETGSISAPSECFRQSQIP-PVNDFKVGMKL--EARDPRNATSVC-IATVIGITGARLRLRLDGSDNRNDFWRLVDSPDIQPVGTCEKEGDLLQPPLGYQmntsSWPMFLLKTLNGseMASATLFK--------KEPPKPLLNNFKVGMKLEAID-KKNPYLICPATIGDVKGDEVHITFDGWSGAFDYWCKYDSRDIFPVGWCRLTGDVLQPP--------------------------------------
>A0A3Q2P9L4	215	0.295	5.088E-57	115	328	367	13	219	670
-------------------------------------------------------------------------------------------------------------------SWEEYLRETSSVAASPSCFKQ-SRIPPSNDFKAGMKL--EARDPRNSNSVC-IATVMGMMGTRLRLRLDGSDNTNDFWRLVDSLDIQPIGTCERNGDMLQPPLGFRmnasSWPMFLLRTLSGAeiAPASAFK--------KEPSSPAKNYFQPGMKLEAVD-RKNPYLICPATVGEVRGQEIFVMFDGWRGAFDYWCPFDSRDIFPVGWCTLTKHSLQPP--------------------------------------
>A0A668SBI7	215	0.295	5.088E-57	115	328	367	27	233	696
-------------------------------------------------------------------------------------------------------------------SWEEYLRETSSTAASPSCFKQ-SRVPPSNDFKAGMKL--EARDPRNSNSVC-IATVMGMMGTRLRLRLDGSDNTNDFWRLVDSLDIQPIGTCERNGDMLQPPLGFRmnasSWPMFLLRTLSGAemAPASAFK--------KEPASPAKNYFQPGMKLEAVD-RKNPYLICPATVGEVRGQEIFVMFDGWRGAFDYWCPFDSRDIFPVGWCALTKHNLQPP--------------------------------------
>J9KZ26	215	0.289	6.942E-57	166	357	367	75	272	278
----------------------------------------------------------------------------------------------------------------------------------------------------------------------RLSLIVHTdIKDRIRLHFDGYPDDYDFWVNADCPDLFYPGWCEFNSRVLQPPKDYgkkFDWIEYLRECQALPAPKHNFVSTKHI--SSIKNE---HKFHIGGKLEALDKatrvLEN-QLICVATVVDILGNRVRIHLDGWTDDLDYWVYISSTNIHPVGWCDNNGKTLTPPKGYkdgnKTKTFNWTEYLKETNSEPVPEDAFGR---------
>UPI0002740D13	215	0.301	6.942E-57	116	328	367	24	229	687
--------------------------------------------------------------------------------------------------------------------WDKYLEETGSISAPSEYFRQ-SKIPPTNDFKVGMKL--EAHDPRNMTSVC-IATVIGITGARLRLRLDGSDNRNDFWRLVDSPDIQPVGTCEKEGDLLQPPLGFQmnasSWPMFLLRTLNGseMAPAAFFKQE--------PPRPPLNNFKVGMKLEAVD-KKNPYLICPATIGNVRGDEVHITFDGWSGAFDYWCKYYSRDIFPVGWCRLTGDILQPP--------------------------------------
>UPI00145A5DC5	215	0.287	6.942E-57	116	328	367	34	239	691
--------------------------------------------------------------------------------------------------------------------WDDYLKETSSVAAPPSCFKQ-SQAPPSNDFKAGMKL--EARDPRNSNSVC-IATVMGMVGTRLRLRLDGSDNTNDFWRLVDSSEIQPIGTCERSGDMLQPPLGFRmnasSWPMFLLRTLSGAemAPSSVFK--------KEPVSPAKNMFQPGMKLEAVD-RKNPYLICPATVGEIRGQEIFVMFDGWRGAFDYWCPYDSRDIFPVGWCAMTKHSLQPP--------------------------------------
>A0A455APD3	215	0.286	6.942E-57	101	328	367	13	233	697
-----------------------------------------------------------------------------------------------------APESGTSSVQTDDFHWENYLKETGSLSAPSECFRQ-SKIPPANDFKVGMKL--EAHDPRNMTSIC-IATVVGITGARLRLRLDGSDNRNDFWRLVDSPDIQPVGTCEKEGDLLQPPLGYQmntsSWPMFLLRTLSGseMAPATFFKEE----PPKPP----LNNFKVGMKLEAID-KKNPYLICPATIGNVKGDEVYITFDGWSGAFDYWCKYDCRDIFPVGWCRLTGDVLQPP--------------------------------------
>S4RLX1	214	0.301	9.472E-57	145	328	367	30	202	209
-------------------------------------------------------------------------------------------------------------------------------------------------FRVGMKL--EAVDKKNPALVC-VATITDVVDSRFLVHFDTWDDSYDYWCDSSSPYIHPVGWCQEHGRPLTPPQNYsegkkFSWEKYLEENGAQAAPARAFKQRPT------------HGFQPGMRLEAVDRRNP-TLVCVATIANCDDHRIKVHFDGWSPEYNYWLDADCPDIHPVGWCEKTGHPLQLP--------------------------------------
>A0A293MDP3	214	0.263	9.472E-57	164	358	367	0	191	349
--------------------------------------------------------------------------------------------------------------------------------------------------------------------MFCVVTVAETVGYRLRLHFDGYSDSFDFWTNADSADIFPAGWCERTSHVLHPPKGFnqqtFNWNLYLKASKAQAAPKHLFCCKNSQQPTPV-------GFRVGMKLEAVDKRQP-GLVCVATVADlMEGGRFLVHFDGLDGSYDYWADPGSPYVHPIHWCRDHSRSLTPPSSF-KGTFSWEKYLAETKSQAVPGRAFKlRV--------
>A0A6J2MHM7	214	0.310	1.292E-56	116	363	367	36	273	682
--------------------------------------------------------------------------------------------------------------------WDSYLEETGSVSAPAEYFRQ-SKIPPTNNFEIGMKL--EARDPRNVTSTC-IATIIGVSGARLCLRLDGSDDKNDFWRLIDSADIQPVGTCEKQGDLLQPPLGYQmntsSWPMFLLRTLDGAemAPARFFKEE----PPKPP----LNNFEVGMKLEAID-KKNPYMICPATIGGVRGDEVYITFDGWSGAFDYWCKYYCRDIFPVGWCHLTGHVLQPP-GihaiqQSMRSA------RKTAvASPAPQ---PRRSGrIKP---
>UPI000A2BFEBE	214	0.282	1.763E-56	92	358	367	112	372	734
--------------------------------------------------------------------------------------------PIGWCAKHRKPLVPPKSLENLVDSWSSYLLKKMVGAKTIpSDFAFKIEENMHNTLKKGMKLEV--VDKNLISAV-RSAEVTEVVGGRLHVKYtESDNLDEGFWCHERSPLIHPVGWAQIIGHDLKARPGYKGefiWSEYLKKTKSDAAPVELF-----HRP--LPN----HGFKAGMYLEAVDLMEP-RLICVAYVTQVVGRLLRVHFEGWEDDYDQWCDCESPDLFPIGWCEILNYKLEPPRtdGLENLVDSWSSYLlkKMVGAKTIPSDFAFKI--------
>A0A1I8JL85	214	0.279	1.763E-56	145	357	367	3	209	765
-------------------------------------------------------------------------------------------------------------------------------------------------FELGMVL--EGVDPCHESLICCL-SISEIQGCRLRLHFEGYTELHDFWCSADSPFLFPVGWAKHNGFPLQPPKGYeagsFNWFDYIMTNKLRAVPRCLFS-----VPWDLP--LPDHGFSEGQKLEAVDPRNP-DHICVATVAIVMANRICIHFDGWDNTYDFWTKVDSPTIHPVGWCEQHDRALSLPEEWCRQVFTWDRYLESTCSEPVmPAAFRPR---------
>A0A3Q0CYC2	214	0.276	1.763E-56	116	352	367	186	423	1182
--------------------------------------------------------------------------------------------------------------------WDKYLKETGSVRAPSEYFRQ-SQTPPTNEFQVGMKL--EARDPRNIGSVC-VASVIATTGARLRLRLDGSDNKNDFWRLVDSSDIQPVGTCEQEGDLLQPPLGYRmkvsSWPMFLLRTLTGSelAPAVFFK--------KEPPPPPLNNFKVGMKIEAVD-RKNPYLICPATIGAVKGDQIHVTFDGWSGTFDYWCKYDSRDIFPVGWCCLTGDVLQPPGNtaEKKPKSRgatrpWKDgatALETEG--AAPE--------------
>A0A444UPH0	213	0.283	2.405E-56	169	365	367	5	184	474
-------------------------------------------------------------------------------------------------------------------------------------------------------------------------SVAEVLGYRIRLHFDGFSHCYDFWVNADSPDIHPVGWCKMTGHKLQPPKaykeDGFDWESYLTACNVQAAPKNLFKNQNTTP----------SGFQVGMKLEAVD-RKNPSLVCVASIADVVGNRFLVHFDNWDDTYDYWCNASSPHIHPVGWCQDNGRPLTAPQG--------PADLKTTTSQGVCPT--PGCRGVGHIK-
>A0A7E4RFH7	213	0.282	2.405E-56	137	362	367	14	230	577
-----------------------------------------------------------------------------------------------------------------------------------------PFPDCVNSFTVNTYL--EAIDPE--HQSYFCAvKIVEVKGYRLRLHFVGYPDIYDFWVNADSPNIFPCGFCSQHGIQLQPPLGYqksFNWQVYHKNKGTKPVPYWCF-------PTFKLNNMTHNLFKVGMKLEAVD-KKNTFLVCVASVAGVIESRILIHFDSWSDVYDYWVNISSPYIHPVGWCKENNHELTPPNGkY--------RLLLKTGSTAAPAKAFclrPHlefKNGTK----
>UPI0011C10ADC	213	0.286	2.405E-56	115	328	367	27	233	692
-------------------------------------------------------------------------------------------------------------------SWEEYLKETSSIPAPASCFRQ-ARVPPSNDFKVGMKL--EAHDPRNSTSVC-IATVMGLTGVRLRLRLDGSDNSNDFWRLVDSSDIQPIGTCEKNGDMLQPPLGFRmnasSWPMFLLRTLNGAemAPATAFK--------KEPLRPTQNNFKPGMKLEAVD-KKNPYLICPATIGEVKGEEVFIMFDGWRGAFDYWCKYDSRDIFPVGWCALTKHSLQSP--------------------------------------
>A0A671EP23	213	0.301	2.405E-56	116	328	367	44	249	707
--------------------------------------------------------------------------------------------------------------------WTSYLQETDSVCAPSECFRQ-SEIPPSNDFKVGMKL--EARDPRNISSVC-VATIIGVTGARLRLRLDGSDNKNDFWRLVDSKDIQPIGTCEKQGDLLQPPLGYQmntsSWPMFLIRTLSGceMAPATFFKKEPPVPP--------LNYFKVGMKLEAID-KKNPYLICPATIGDVKGDEIYITFDGWGGVFDYWCKYYCRDIFPVGWCRLTGDVLQPP--------------------------------------
>A0A5E4AP09	213	0.291	3.281E-56	95	328	367	25	251	331
-----------------------------------------------------------------------------------------------KESQEKTPHSSTSSVQNDDFQWDKYLKETGSLSAPAECFRQ-SKIPPANDFKVGMKL--EARDPRNVTSVC-IATVIGITGARLRLRLDGSDNRNDFWRLVDSRDIQPVGTCEKEGDLLQPPLGYQmnvsSWPMFLLRTLTGseMAPATFFKQE----PPKPP----INNFKVGMKLEAID-RKNPYLICPATIGNVRGDEVHITFDGWSGAFDYWCKYDCRDIFPVGWCCLTGDVLQPP--------------------------------------
>UPI000EAAD8A2	213	0.276	3.281E-56	138	363	367	31	258	584
------------------------------------------------------------------------------------------------------------------------------------------FLEHENGSQVGMRL--EGVDPRHP-SVFCVLSVAKVCGCRLRLHFDGDLSCCDFWTNDGSPDIHPVGWCEKTKHELRIPKGYRKdkivWMDYLKAWRLQNAPKKLFRNVSPNGP--VPKES-----QVGMKLEAVDRRSPC-LVCVATIADVGEDRVRVRFENWDDDFDYWxdislhCDANSSYIQPVGWCQENGRTLVAPHGYPvPEKYCWTEYLEATQTNAVPASVFNtRaLHGFLP---
>A0A1X7UYJ4	213	0.317	3.281E-56	145	357	367	450	660	665
-------------------------------------------------------------------------------------------------------------------------------------------------FRVGMRL--EAKDRMNP-ELICVATVKSIKPNGdLLIHFDGWSDGYDYWCKPDSTDIHPAMWCNKHNKKVTPPKghiGNFLWNTYLHDPDINPAPAHIFTELQ-LGVAPSGNRNQLRLFRVGMRLEAKD-RANPALICVATITDINNNKLLIHFDGWSNRYDYWCDPDTVDIHPIGWCASKGIHLQPPHG-RHGRFTWEVYLQEVGAERVPDEAFTP---------
>A0A3Q0E6V7	211	0.292	1.136E-55	116	328	367	33	238	294
--------------------------------------------------------------------------------------------------------------------WDKYLKDTGSISAPSECFRQ-SMIPPANDFKIGMKL--EARDPRNITSVC-IATVVGSTGVRLRLRLDGSDNRNDFWKLVDSSDIQPVGTCEKEGDLLQPPLGYQmnvsSWPMFLLRTLSGseMAPAAFFK--------KEPPKPPLNNFKVGMKLEAVD-RKNPYLICPATVGNVKGDEVYITFDGWSGAFDYWCKYDSRDIFPAGWCHLTGDVLQPP--------------------------------------
>A0A7L4A9S8	211	0.312	1.136E-55	141	362	367	4	227	658
---------------------------------------------------------------------------------------------------------------------------------------------PTNDFKVGMKL--EAHDPRNVTSVC-IATVIGITGARLRLRLDGSDNKNDFWRLVDSSDIQPIGTCEKKGGMLQPPLGFQmnasSWPMFLLRTLNGAemAPAAFFK--------KEPPKPVPNCFKVGMKLEAID-RKNPYLICPATIGDVKGDEVFVTFDGWRGAFDYWCRCDSRDIFPVGWCSLTGDALQPPGNNEVMPFCLspcqaESDL-ECWQLPpasAPLELFDQVQiGTA----
>UPI00122F2D23	211	0.310	1.550E-55	126	336	367	4	209	654
------------------------------------------------------------------------------------------------------------------------------VSAPPEFFRQST-TAPDNDFKVGMKL--EARDPRNTTSVC-IATVVGITGARLRLRLDGSDNRNDFWRLVDSPDIQPVGTCEKDGDLLQPPLGYQmnvsSWPMFLLRTLSGseMAAATLFK--------KEPPKPAQNNFKVGMKLEAID-RKNPYLICPATIGAVRGNDIYITFDGWSGAFDYWCSYDSRDIFPAGWCRMTGDVLQHPgdNGKTIKTF------------------------------
>H2Z2F1	211	0.267	2.114E-55	132	362	367	7	240	370
------------------------------------------------------------------------------------------------------------------------------------CHAQAAPERLFRLVSNAFEVGWllEAIDPIN-QSLFCSMSVVCVRGHRIRLQYIGYKDCYDIWVNSDSPFIFPCGFCKRTGRQLLPPkehdPKSFDWNNYVEsNPNFSIAPEEVFASM----PTSLSN---LTKFEIKDKLEAIDRQNS-ELICVATVIDMLGDVVLIHFDGWDSEYDYWTHATSALIHPVGWCEENGRLLSPPQGYVGENFNWEQHLNETGFRAAPTQCFdcvPHefVTGMK----
>UPI0005AB98A9	211	0.301	2.114E-55	145	328	367	17	189	447
-------------------------------------------------------------------------------------------------------------------------------------------------FQVGMKL--EAVDRMNPSLVC-VASVTDVVDSRFLVHFDDWGDTYDYWCDPSSPYIHPVGWCQKQGKPLTPPQDYPDpdsfcWEKYLEETGTSAVPNWAFKVRPP------------HSFLVNMKLEAVDRRNP-ALIRVASVEDVEDHRIKLHFDGWSHNYDFWIDADHPDIHPAGWCSKTGHPLEPP--------------------------------------
>A0A672NCE0	211	0.309	2.114E-55	145	336	367	97	276	477
-------------------------------------------------------------------------------------------------------------------------------------------------FRVGMKL--EAIDKKNPSFIC-VATITDMVESRFLVHFDDWDESYDYWCDATSPYIHPVGWSQENGRTLTTPPGYPDvknfsWEKYLAETSSLPAPARAFKV-------KPP-----HSFQLNMKLEVVDKRNP-ALIRVATVVDTDDHRLRIHFDGWTDEYDYWIDADSPDIHPAGWCAKIGHPLQPPIT-PQDVF------------------------------
>UPI001ABE5E5E	211	0.298	2.114E-55	115	328	367	11	217	655
-------------------------------------------------------------------------------------------------------------------SWEKYL-KETGSqPAPPHCFRQSC-SPPSNDYKIGMKL--EAQDPRNTTSTC-IASVVGLTGARLRLRLDGSDNKNDFWRLVDSSEIQPIGTCEKSGGMLQPPLGFRlnasSWPMFLLKTLNGAemAPAKSF--------HKEPPSPTQNNFEIGMKLEAVD-RKNPHFICPATIGEVRGSEILVTFDGWRGAFDYWCRYDSRDIFPVGWCSLTGDNLQPP--------------------------------------
>UPI0013CEB50E	210	0.285	3.934E-55	116	352	367	35	269	444
--------------------------------------------------------------------------------------------------------------------WEKYLKETCAIPAPAHCFKQ-SYTPPANEFKISMKL--EAQDPRNTTSTC-IATVVGLTGARLRLRLDGSDNKNDFWRLVDSAEIQPIGNCEKNGGMLQPPLGFRlnasSWPMFLLKTLNGAemAPVRIF--------HKEPPSPSQNFFKTGMKLEAVD-RKNPHFICPATIGEVRGSEVLITFDGWRGAFDYWCRYDSRDIFPVGWCSLTGDNLQPP-GTKDRSSSLDGSLqgpgRGTKrySQDSPP--------------
>A0A1B6IWC4	209	0.310	7.319E-55	154	363	367	2	208	465
----------------------------------------------------------------------------------------------------------------------------------------------------------EALDPRNLTSTC-IATVVGVLGPRLRLRLDGSDNKNDFWRLVDSNEIHPIGHCEKNGGMLQPPLGFRmnasSWPMFLLKTLNGAemAPSKIFK--------KEPPTPRSNMFQVGMKLEAVD-KKNPQLICAATVGAEKGEMIHVTFDGWRGAFDYWCRYDSRDIFPVGWCAKSGHPLQPP-GQkiasGASRFK----TRVCGLPPTPgaGDLSPPPMPVTP---
>UPI001898BA63	209	0.286	7.319E-55	90	328	367	2	239	670
------------------------------------------------------------------------------------------RTPPRDPkeekkeRRSSISAGSALDKSSEPFSWEEYLRETSSTAASPACFRQ-SRVPPSNEFKSGMKL--EARDPRNSNSVC-VATVMGMMGTRLRLRLDGSDNTNDFWRLVDSSDIQPIGSCERSGDMLQPPLGFRmnasSWPTFLQRTLSGAeiAPASAFK--------KEPPSPVQNFFQPGMKLEAVD-RKNPYLICPATVGEVRGPEVFVTFDGWRGAFDYRCRFDSRDIFPVGWCSLTGHSLQPP--------------------------------------
>UPI000854A703	209	0.309	9.983E-55	115	331	367	12	221	701
-------------------------------------------------------------------------------------------------------------------NWEEYLKESGAVGAPALYFRQ-SRTPPCNDFKVGMK--VEAHDPRNVTSVC-IATVIGISGARLRLRLDGSDDKNDFWRLVDSADIQQIGTCEKKGDMLQPPLGFRmnasSWPMFLLRTLNGAemAPAAYFKKE----PQKPPQ----NLFKPGLKLEAVD-KKNPFLICPATVGEVRGDEIFITFDGWRGAFDYWCRYDSRDIFPVGWCSITGDSLQPPGNY-----------------------------------
>A0A7L0EY29	209	0.194	9.983E-55	100	355	367	168	531	711
----------------------------------------------------------------------------------------------------ADGTLTGQDALVLGFDWAKYLQEHGFKAAPVSCFKHVPLFDQWDDVVKGMKVEVLNNDAVLPSRVYWIASIIQTVGYRALLRYEGFEDDasHDFWCNLGTVDIHPIGWCAINSKILVPPQtihaKYTDWRSYLMKKLVGARtiPVDFhikmaenmkypFRQgmrvevvdknhvsrtrmavvdtviggrlrllyedgdsdddfwchmwSPLIHPVGWSRRVGHNmrkteekrsdmanhptfrkiycdaipylfkkvrvvyaeggWFEEGMKLEAIDPL-NLSNICVATVCKVLlDGYLMISIDGatSTDGSDWFCyHASSHAIFPVNFCQKNNIDLTPPKGQDPKTFNWESYLEETKSRPVPARLF-----------
>A0A1B6J2X5	208	0.310	1.857E-54	157	363	367	0	203	353
-------------------------------------------------------------------------------------------------------------------------------------------------------------DPRNLTSTC-IATVVGVLGPRLRLRLDGSDNKNDFWRLVDSNEIHPIGHCEKNGGMLQPPLGFRmnasSWPMFLLKTLNGAemAPAKIFK--------KEPPTPRSNMFQVGMKLEAVD-KKNPQLICAATVGAEKGEMIHVTFDGWRGAFDYWCRYDSRDIFPVGWCAKSGHPLQPP-GQkiasGASRFK----TRVCGLPPTPgaGDLSPPPMPVTP---
>A0A452HFB8	208	0.299	1.857E-54	141	365	367	34	252	566
---------------------------------------------------------------------------------------------------------------------------------------------PSNDFKVGMKL--EAHDPRNVTSVC-IATVIGITGARLRLRLDGSDNKNDFWRLVDSSDIQPIGTCEKKGGMLQPPLGFQmnasSWPMFLLRTLNGAemAPAAFFK--------KEPPKPAPNYFKVGMKLEAVD-KKNPYLICPATIGDVRGDEVFITFDGWRGAFDYWCKYDSRDIFPVGWCGLTGDALQPP----GNNVSITK--RGVKAQSSPSKVTrrsmqsPQKSAPVPTQ-
>UPI000C6EEB01	208	0.209	1.857E-54	85	357	367	89	472	743
-------------------------------------------------------------------------------------QMKTTKRPISQSTLKKSSHlKKSKQDLAGSFDWKPFLDRPDFSAAPVSCFKHVSMSDCWDNITVGMKIEVENKDCNNFahlfPSFYWIATVIKIAGYMAQLRYEGFGTDNskDFWVNLCTENIHPVGWCASQGKPLIPPksieHKYNDWKEFLVKRLTGARtlPANFhikvkeglksrFQQkmklevvdknrisavrvakvieviggrlhvayetaeedEGFWCHERSPlihpigwaqivghdlratPEyakkslqktllkkfdsddavwdmflPVKNlselKFKEGMKLEAIDPL-NLSTVCVATVTKVlRNNYLMIGIDGMmaANGSDWFCyHASSPCIFPVGFCELNNIELTPPRG-HKGEFKWFEYLKNTKSVAAPVALFKK---------
>UPI000C6D356E	207	0.314	2.533E-54	136	328	367	350	527	811
----------------------------------------------------------------------------------------------------------------------------------------VTPTH---GFKRGMKL--EAVDKKN-SSLICVATVSDVLENRFLVHFDGWEDDYDYWTDPTSPFIHPVNWCSEFGHVLTPPKNCKDttfnWKDYLLETKSQAVPASAFKQRPS------------HGFKVGMKLEAVDKRNPL-LIRVATVAEVQPHLIKLHFDGWSDAYDYWVDDDSSDIHPVNWCTKTGHPLQRP--------------------------------------
>A0A674IVC4	206	0.302	6.425E-54	141	360	367	20	244	646
---------------------------------------------------------------------------------------------------------------------------------------------PSNDFKVGMKL--EAHDPRNVTSVC-IATVIGISGARLRLRLDGSDNKNDFWRLVDSSDIQPIGTCEKKGGMLQPPLGFQmnasSWPMFLLRTLNGAemAPAAFFK--------KEPPKPAPDYFKVGMKLEAVD-KKNPYLICPATIGDVRGDEVFITFDGWRGAFDYWCKYDSRDIFPVGWCGLTGDALQPPGNNvsiTKRAAKAQSSLsKVTrrsmqspqKSAPVPAQC-GRKTG------
>UPI001AAD3C33	205	0.194	1.195E-53	115	357	367	163	506	620
-------------------------------------------------------------------------------------------------------------------SWGTYITSKNLLAAPVSCFRHAPMGNCWGDIAEGVRVEVLNTDQNLTTKVFWIAVIVKLAGYNVLLRYEGFENDvtMDFWCNICSNDVHPVGWCASSGKPLVPPqtiqHKYSNWKAFLVKRLTGAktLPADFaqkvsesmqypFKPSmrvevvdkthlcrtrvavvdsviggrlrlvyeesedktddfwchmysPLIHPigwsrsighrfkrsdilkkNESHFNAPSHLFikvkdvdqnsewfKEGMKLEAIDPL-NLSAICVATIRKVLaEGYLMIGIDGSEaaDGSDWFCyHALSPSIFPVGFCEINKIELTPPRGYTKLPFKWFDYLRETGSIAAPVKLFNK---------
>UPI00193E9FAB	205	0.188	1.195E-53	92	355	367	243	622	936
--------------------------------------------------------------------------------------------PPLQPmeERPFPPDKKTMPDLINTYEWTPQLSQPDFIAAPVSCFKHAPMADCWDNITVGMKVEVENTDCDNFSedfpDSFWVATVLRIAGYKALLRYEGFGQNaaKDFWVNLCSSMVHPVGWCATRGKPLIPPKtiedKYKDWKDFLVKRLTGARtlPSNFynkvhdnlksrFRCDlnlEVVDKNKIsqvkvariekivgkrlhvcyydanpddngfwchedsplihpvgwakrvghtldaPREYREHcakglrdkddatedlfpplpfshllpkqaPFREGMKLEAIDPL-NLSAICVATVKKIlNEGYLMIRIDSYDDESsntaDWFCyHMTSPCIFPVGFCQTKGLPLRPPKDYSADTFVWADYLAVTGAEPAPPHAF-----------
>UPI001ABDAE40	205	0.300	1.629E-53	115	328	367	12	218	703
-------------------------------------------------------------------------------------------------------------------NWDEYL-KETGSAGAPSHYFRQSRIPPSNEFKIGMK--VEAHDPRNVTSVC-IATVVGISGARLRLRLDGSDDKNDFWRLVDSSDIQQIGTCEKTGDMLQPPLGFRmnasSWPMFLLRTLNGAemAPILYFKKE----PQKSPQ----NLFKTGMKLEAVD-KKNPFLICPATVGDVKGDEIFITFDGWRGAFDYWCKYDSRDIFPVGWCSITGDSLQPP--------------------------------------
>UPI000D6A25C0	205	0.196	2.222E-53	115	363	367	167	516	529
-------------------------------------------------------------------------------------------------------------------NWGNYINSNSFTAAPVNCFKHAPMGTCWGDISEGVRVEVPNTDCSLPTKVFWIAGILKLAGYNALLRYEGfEGDSSlDFWCNICGPDIHPVGWCATSGKPLVPPrsiqHKYTNWKAFLVKRLTGAktLPPDFsqkvsesmqypFKPSmrvevvdkthlcrtrvaivdsviggrlrlvyeesedktddfwchmysPLIHPIGWSrsighrfkrsditkkqdghfdapshlfakvkeAESSGEWFKEGMKLEAIDPL-NLSAICVATIRKVLaDGYLMIGIDGSEaaDGSDWFCyHATSPSIFPVGFCEINMIELTPPRGYAKLPFKWFDYLRETGSVAAPVKFFNKAHNLSP---
>A0A6J2XW01	205	0.187	2.222E-53	92	363	367	234	622	935
--------------------------------------------------------------------------------------------PTMPPvDDTIPLVRRKPSELANSFNWDSQLSDRYFVAAPVTCFKHAPMADVWENIMVGMKVEVENTDCDNVSDAfpdsFWVATVMRIVGYKAQLRYEGFGanDTKDFWVSLVSNQVHPVGWCATRGKPLIPPKtiedKYSDWKDFLRKRLTGARtlPssysnkaseslksrfdvglnlevvdknhisqvkvavvhkivgkrlnvkyydlpqedmgfwchedSPLLHPVGWakkvghhlvapinyverlsqgilddddatedlFNPIQVGsADHSNTGFAIGMKLEAIDPL-NLSSICVATVMDVLNyGYIMIRIDTYDSdstGADWFCyHVKSPCIFPVGFCQKHNIPLTPPKGYGQDTFDWSKYLMGTGHIPADPSLFNtyvPLHGFVP---
>A0A232EVN0	205	0.171	2.222E-53	63	357	367	233	648	979
---------------------------------------------------------------TDAKVPNDVK---PLHKIPIKEEVVQPKEQPQKDKIKAVLPaepvmpeelpvrRKRTAEMAGSYDWTPHLKGPGFCAAPVSCFKHAPISEIWDNISVGMKVEVENTDCDEVCEAfpdsFWVATVLRICGYRALLRYEGFGHSieKDFWVSLCSNDIHPVGWCATIGKPLIPPntiaNKYKDWKDFLMRRLTGARtlPTNFYSkvndsmksrfrcglhlevvdknrisqvkvatiqkivgkrlhvryydspPEdngfwchedsPLIHPvgwakrvgqsldaypeyvqriesgklsdddakselFYVPKSYLAHhwcSFREGMKIEAIDPL-NLSAICAATVMQVLkEGYIMIRIDSYDEdasGSDWFCyHACSPCIFPVGFCAQHGLPLTPPKGYDPTTFTWDSYLEETNTTPAPTEMFNR---------
>UPI000C772159	204	0.308	3.030E-53	177	360	367	30	212	618
---------------------------------------------------------------------------------------------------------------------------------------------------------------------------------RLRLHFDGYSDSHDFWENADSENLFPATWCSRNNQKLTPPKGYgktvFCWDTYLRITKSIAAPEELFFGRSRAA---VGADSAVHGWKIGMKLEACDRQNK-SLVCVATVGNVMEGRILLHFDGWEIDYDYWTKPSSMNVKPVGWCAANRKQLNPPKGNHPSAFSWPEYLNLTKSKPVPAWAF-RSPG------
>UPI0018994627	203	0.204	5.634E-53	89	357	367	97	476	747
-----------------------------------------------------------------------------------------LTKrPVPQAQRNAPHILKPKYEMVTSFDWKPYLTKSDFVAAPVSCFKHVAFADCWDNVTVGMKVEVENRDCESFkhifTSFYWIATVVKIAGYMAKLRYEGFGmdDSKDFWVNLCVDAVYPVGWCASQGKPLIPPKTIEhkhgDWKQFLVKRLTGARtlPTNFhakvrecirgqFpiglrlevvdkkrissvrvarvthcvggrihiayegleddgfwchERSPLIHPIGwaqvighdlraspeyakaslekallrkcEPDEaswdmfPPVHtpqcelKFKEGMKLEAIDPL-NLSTICVATVTKVlRNNYLMIGIDGMmaANGSDWFCyHASSPCIFPVGFCELNGIELTPPRG-HKGEFRWFDYLRQTKSVAAPVSLFKK---------
>A0A1B0D2L2	203	0.311	7.682E-53	148	337	367	1	182	375
----------------------------------------------------------------------------------------------------------------------------------------------------GMKL--EALDPRNVTSTC-IATVVGVLGARLRLRLDGSDNKNDFWRLVDSDEIHPIGHCEKNGGMLQPPLGFRmnasSWPTFLCKTLNGAttAPEEIF--------QRDPRTPRSNLFKVGQKLEAVD-KKNPQLICCATVDAVKDDQIHVTFDGWRGAFDYWCRYDSRDIFPVGWCAKSCHPIQPP-G-QKSKFD-----------------------------
>E2BGP9	202	0.177	1.428E-52	95	357	367	263	639	950
-----------------------------------------------------------------------------------------------QPvmPEDLPVRRKRTADMVGSYDWTSQLTEPGFCAAPVSCFKHVPISEIWDNITVGMKVEVENTDCDEVCEAfpdsFWVATVLRICGYRALLRYEGFGhnPDKDFWVSLCSNDIHPVGWCATIGKPLIPPnsiaNKYKDWKDFLMRRLTGARtlPTTFYnkvndsmksrfrcglhlevvdknrisqvkvatiqkivgkrlhvryydsSPEdnGFWCHEDSPlihpvgwakkvgqtldaypeylervaksklseDDATENLFHVpknhhlhlgyafkeGMKIEAIDPL-NLSAICAATVMQVLkEDYIMIRIDSYDEdasGADWFCYnSCSPCIFPVGFCSQHGLPLTPPKGYDSTTFTWDAYLVETETVPAPVQLFNR---------
>A0A6J1QP87	202	0.169	1.428E-52	96	357	367	781	1156	1468
------------------------------------------------------------------------------------------------PvmPEDLPIRRKRTAEMAGSYDWTPQLVEPGFCAAPVSCFKHAPISEIWDNITVGMKVEVENTDCDEVCEAfpdsFWVATVLRICGYRALLRYEGFGhnADKDFWVSLCSNDIHPVGWCATIGKPLIPPntiaNKYKDWKDFLMRRLTGARtlPTNFYSKVnesmksrfrcglhlEVVDKNRISqvkvatiqkivgkrlhvryydSPPEDNGFwchedsplihpvgwakkvgqtldaypeyldrvsksklseddamenlfyvpkshhmhltytfKEGMKIEAIDPL-NLSAICAATIMQVLEkDYIMIRIDSYDEdasGADWFCyHSCSPCIFPVGFCSQHGLPLTPPKGYDPTTFTWDAYLTETNTIPAPIQLFNR---------
>A0A151WP01	202	0.312	1.947E-52	141	329	367	5	187	543
---------------------------------------------------------------------------------------------------------------------------------------------PTNEFKINMKL--EALDPRNVTSTC-IATVVGVLGPRLRLRLDGSDNKNDFWRLVDSNEIHPIGHCEKSGGMLQPPLGFRmnasSWPMFLLKTLNGAemAPAKVFKRE--------PKTPRSNLFEVGHKLEAID-KKNPQLICTATVGAINDELIHITFDGWRGAFDYWCRYDSREIFPAGWCFKSGHPLQPPR-------------------------------------
>UPI0010A02912	202	0.194	1.947E-52	116	357	367	162	504	646
--------------------------------------------------------------------------------------------------------------------WGRYINSNNFVGAPVTCFKHVPISKCWGDIAEGVRVEVLNTDNNLPTKVYWIAGIVKLSGFKALLRYEGFDNDgsHDFWCNLCDSDVHPVGWCATSGKPLVPPrsiqHKYSNWKAFLVKRLTGAktLPPDFaskvqecmqypFKPlmrvevvdkmhlcrtrvaivdsviggrlrliyeesedgsDDFWCHMYSPlihpvgwSRSIGHRFKRsdvskkqegvydapadlflkvkdvdqtgewfkdGMKLEAIDPL-NLSTICVATVRKVLaDGYLMIGIDGSEaaDGSDWFCyHATSPSIFPVGFCEINMIELTPPRGYTKLPFKWFDYLRETGSTAAPVKLFNK---------
>A0A6P8F076	202	0.206	1.947E-52	116	357	367	165	507	669
--------------------------------------------------------------------------------------------------------------------WGQYVGANNLVGAPVSCFKHVPMGNCWGDLEEGLRVEVPNTDTTLSAKVYWVATIVKLTGFKARLRYEGFDSDgnQDFWCNLCVSEVHPVGWCASNGKPLVPPksiqHKYSNWKAFLVKRLTGAktLPPDFaskveesrnypFKklmrvevvdkahlcrtrvalVEQVIGgrlrlvyeesedgtddfwcHMLSPlihcigwSRSIGHRFKRsdvsrktegqteappqlflkvkdvdqsgewfrdGMKLEAIDPL-NLSAICVATVRKVLaDGYLMIAIDGSEaaDGSDWFCyHATSPSIFPVGFCEINNIELAPPRGYTKRPFKWFDYLRETRSIAAPVKLFSK---------
>UPI00174F10EA	202	0.188	1.947E-52	115	357	367	164	507	715
-------------------------------------------------------------------------------------------------------------------SWGNYINSNSFIAAPVTCFKHAPMGTCWGDISENVRVEVPNTDCSLPTKVFWIAGIVKLAGYNALLRYEGFENDSalDFWCNICSSDIRPVGWCAASGKPLVPPrtihHKYTNWKAFLVKRLTGAktLPPDFsqkvsesmqypFKPcmrvevvdkrhlcrtrvavvesviggrlrlvyedsedktddfwchmhsplihhvgwsrsighrfkrsditKKQDGHFDTPPhlfakvkevDQTGEWFKEGMKLEAIDPL-NLSTICVATIRKVLaDGFLMIGIDGSEaaDGSDWFCyHATSPSIFPVGFCEINMIELTPPRGYTKLPFKWFDYLRETGSIAAPVKLFNK---------
>W5M9B0	201	0.312	2.655E-52	149	335	367	0	175	339
-----------------------------------------------------------------------------------------------------------------------------------------------------MKL--EAVDRKNPSLIC-VATIAGVVDNRLLIHFDNWDDSYDYWCDSSSPYIHPVGYCQEQGLTLTAPAEYkhprsFSWEKYLEETGSQAAPARAFKQRPS------------HGFQVNMKLEAVDKRNPM-LIRVATIMDTEDHRVKIHFDCWSKDYDYWVDADSSDIHPVGWCQKTGHPLQNPLGLSDST-------------------------------
>G1QD18	201	0.301	2.655E-52	145	328	367	4	176	427
-------------------------------------------------------------------------------------------------------------------------------------------------FQVGMKL--EAVDRKNPSLVC-VATIADIVEDRLLVHFDNWDDSYDYWCDVNSPYVQPVGWCQENGRTLIAPQGYPDpenfsWTEYLEATQTSAVPAKVFK-------MRSP-----HGFLPNMKLEVVDKRNP-RLIRVATIIAVDDQRLKVHFDGWDHKYDYWMDVDSPDIHPIGWCDVTGHPLEVP--------------------------------------
>UPI00158C7977	201	0.189	2.655E-52	116	357	367	321	673	965
--------------------------------------------------------------------------------------------------------------------WTPQLTEPGFCAAPVSCFKHAPISELWDNITVGMKVEVENTDCDEVCEAfpdsFWVATVLRISGYRALLRYEGFGhnADKDFWVSLCSNDIHPVGWCATIGKPLIPPntiaNKYKDWKDFLMRRLTGARtlPTNFynkvnesiksrFRcglhlevvdknrisqvkvatiqkiigkrlhvryydspPEdnGFWCHEDSPlihpvgwakrvgqtldaypeylqrvaqgrlcsDDATENLFHVpkshinfnysfqeGMKLEAIDPL-NLSAICAATVMQVLkENYIMIRIDSYDedtNGADWFCYnSNSPCIFPVGFCAQNGLPLTPPKGCDPTTFSWNAYLAETNALPAPVQLFNR---------
>A0A336KPI6	201	0.187	2.655E-52	87	358	367	368	761	1089
---------------------------------------------------------------------------------------KVNRLPSPCPQDDKIQTiRRRPNEFPNTYDWTPQLSNPDFYAAPVTCFRHAPGYDMWPNIVTGMKVEVENTDSDQTfliGNTphsFWVATVLKIHGYKALLRYEGFDDDasHDFWVNLCSAEVHPVGWCATKGKPLIPPrsieNKYSDWKEFLVSHLSGARtlPstfynkindslrsrfrtglllevvdkmrisqmkvatvckivgKRLFVRYWDSGPEDgfwchedsslihhvswassvghpldaPPdyiermndeifqpleNDSTVDLFKtnfsfedyyldeqptrfvKGMKLEAIDPL-NLSSICVATVMDVLNfGYIMIRIDSYEPdatGADWFCyHEKSPNIFPAGFCGRNGINLTPPKGYDSESFSWDQYLIDTASIAAPEDIFPneRV--------
>A0A0P7V576	201	0.304	3.620E-52	141	328	367	31	212	215
---------------------------------------------------------------------------------------------------------------------------------------------PTNEFKVGMKL--EARDPRNTTSVC-IATVMGLAGVRLRLRLDGSDNTNDFWRLVDSSDIQPIGTCEKNGDMLQPPLGFRmnasSWPMFLLRTLSGAeiAPSTAFK--------KEPEKPHYNAFKPGMKLEAVD-RKNPYLICPATIGEAKGAEVFVTFDGWRGAFDYWCKYDSRDVFPVGWCSMTKHSLQPP--------------------------------------
>UPI000719C34A	201	0.300	3.620E-52	139	332	367	38	224	396
-------------------------------------------------------------------------------------------------------------------------------------------EPPLNEFQIGMKL--EAQDPRSLTSTC-IATVVGLHGPRLRLRLDGSDNQNDFYRLVDSRDIHPIGSCERNGGMLQPPLGFRMnasaWPMFLCKTLNGAemAPESIFRSEPPMPPT--------NTFEIGCKLEAVD-RKNPQLICPATIAAVDGNRILVSFDGWRGAFDYWVDYDCSDIFPVSWCSSSGHYLQPP-GQK----------------------------------
>UPI0017480D76	201	0.191	3.620E-52	115	357	367	143	486	630
-------------------------------------------------------------------------------------------------------------------SWGNYINSNSFIAAPVTCFKHAPMGTCWGDISENVRVEVPNTDCSPPSKVFWIAGIVKLAGYIALLRYEGFENDSalDFWCNICSSDIHPVGWCAASGKPLVPPrtihHKYMNWKAFLVKRLTGAktLPPDFsqkvsesmqypFKPcmrvevvdkrhlcrtrvavvesviggxlrlvyedsedktddfwchmhsplihhigwsrsighrfkrsditKKQDGHFDTPPhlfakvkevDQSGEWFKEGMKLEAIDPL-NLSTICVATIRKVLADRfLMIGIHGSEaaDGSDWFCyHATSPSIFPVGVCEINMIELTPPRGYTKLPFKWFDYLRETGSIAAPVKLFNK---------
>A0A6I9J3U5	201	0.324	3.620E-52	141	328	367	3	184	645
---------------------------------------------------------------------------------------------------------------------------------------------PANDFKVGMKL--EARDPRNTTSVC-IATVIGTTGARLRLRLDGSDNRNDFWRLVDSPDIQPIGTCEKEGDLLQPPLGYQmnvsSWPMFLLRTLSGceMAAVTLFK--------KEPPRPALNNFEVGMKLEAID-RKNPYLICPATIGGVKGDEVHITFDGWSGAFDYWCKYDSRDIFPIGWCHLTGDVLQLP--------------------------------------
>A0A7J7BLP5	201	0.185	3.620E-52	92	355	367	238	624	910
--------------------------------------------------------------------------------------------PPPPPTASDDNIllsRRHTNEIANSYDWDSQLNDQHFVAAPVTCFKHAPIVDIWSNILVGMKVEVENTDCDNASETfpdsFWVATVTKIIGYKALLRYEGFGlnETKDFWVSLCSNQVHPVGWCATRGKPLIPPKtienKYSDWKDFLCKRLTGARtlpsnftskitdsmksrfhcglnlevvdknrisqvkvamvhkiigkrlnikyydmPAedagfwchedsPLLHPVGWakkvghhlVAPSKyidrinnniweevdaseelfTPvqigsNDnSTTNGFCVGMKLEAIDPL-NLSSICVATVMEVLScGYIMIRIDTYESdvtaglflkGGDWFCyHVSSPCIFPVGFCEQNNLTLIPPKGYTPQTFNWEEYLKETNNTAVSPNLF-----------
>UPI00084EE051	201	0.184	3.620E-52	96	355	367	253	625	941
------------------------------------------------------------------------------------------------PvmPEDLPVRRKRTAEMAGSYDWTSQLVESGFCAAPVSCFKHAPISEIWDNITVGMKVEVENTDCDEVCEAfpdsFWVATVLRICGYRALLRYEGFGhnADKDFWVSLCSNDIHPVGWCATIGKPLIPPntiaNKYKDWKDFLMRRLTGARtlPTNFynkvndsmksrFRcglhlevvdknrisqvkvatiqkivgkrlhvryydspPEdngfwchedsPLIHPvgwakkvgqtldaypeylNRISksklseddatedlFHVPKNhhilayKFKEGMKIEAIDPL-NLSAICAATVMQVLEkDYIMIRIDSYDadaNGADWFCyHSCSPCIFPIGFCAQHGLPLTPPKGYDPTTFTWDAYLAETNTIPAPMQLF-----------
>A0A7R9MN98	201	0.288	4.935E-52	143	349	367	1	201	396
-----------------------------------------------------------------------------------------------------------------------------------------------NDFKVGQKL--EALDPRNPTSTC-VATVVFSMGPRLQLRLDGSDNANDFWELVDSQSIAPVGTCQKNDGLLQPPLGFRKnpsqWSAFLCTTLENAdiAPNKVFKQ--------PPPTPHTNRFEAGMKLEAVD-KKNPRLICPATVGAVNEDNIFVTFDGWKGAFDYWCRYDSRDIFPVGWCQRSGHPLQPPglKGKVQTPAKGKA--KQSNSTP-----------------
>UPI00073DA233	201	0.169	4.935E-52	96	357	367	267	642	955
------------------------------------------------------------------------------------------------PvmPEDLPVRRKRTAEMAGSYDWTPHLVEPGFCAAPVSCFKHAPISEIWDNITVGMKVEVENTDCDEVCEAfpdsFWVATVLRISGYRALLRYEGFGhnPDKDFWVSLCSNDIHPVGWCATIGKPLIPPntiaNKYKDWKDFLRRRLTGARtlttnfynkvndsmksrfrcglhlevvdknrisqvkvatiqkivgkrlhvryydsPpedngfwchedSPLIHPVGWarrvgqtldaypeyleriskaklceddaaDGLFHVPKNHHLHlgyTFREGMKIEAIDPL-NLSAICAATVMQVLkEDYIMIRIDSYDEdasGADWFCyHSCSPCIFPIGFCSQHGLPLTPPKGYDSTTFTWDAYLMETNTVPAPVQLFNR---------
>A0A6A4S8P4	200	0.298	6.728E-52	148	333	367	1	175	581
----------------------------------------------------------------------------------------------------------------------------------------------------GMK--MEAVDRKNPGLVC-VASVASVIEDRVRVHFDNWDDTYDYWCDSSSPYIHPIGWCEEQGRPLTAPQGHPNpenflWDEYLQETGSSAAPRSWFTQR---AP---------HGFQVNHRLEAVDKRNPL-LIRVATVTDTEDFMVKVHYDGWSSQFDVWCDSDLCDLHPVGWCQRTGHPLEPPPGQTD---------------------------------
>A0A6P7FKP2	200	0.187	6.728E-52	93	363	367	231	619	927
---------------------------------------------------------------------------------------------PELPPIDDSLPliRRKPAELANSFDWDSMFSEPYFVAAPVTCFKHAPMADIWDNIMVGMKVEIENTDCDNVSEAfadsFWVATVVRIVGYKAQLRYEGFGenDSKDFWVSLCSNQVHPVGWCATRGKPLIPPKtienKYSDWKDFLRKRLTGARtlPsnfsnkasdslksrfecglnlevvdkdrisqvklaivhkivgkrlnvkyydmppeddgfwchedSPLLHPVGWakkvnhhlvapinylervndgifddddatedlFNPYQVGfMENSVSGFCIGMKLEAIDPL-NLSSISVATVTDVLNyGYIMIRIDTYDSdvtGADWFCyHVKSPCIFPVGFCEKHNIPLTPPKGYDVLTFNWKSYLLQTGSSPALPSLFKtfiPLHGFQP---
>UPI0006299F95	200	0.174	6.728E-52	86	357	367	261	639	951
--------------------------------------------------------------------------------------ISELVMPEDLP-----VRRKRTAEMAGSYDWTPQLIEPGFCAAPVSCFKHAPISEIWDNITVGMKVEVENTDCDEVCEAfpdsFWVATVLRISGYRALLRYEGFGlnADKDFWVSLCSNDIHPVGWCATIGKPLIPPntiaNKYKDWKDFLMRRLTGARtlPTNFYnkvndsmKSRFRCGlhlevvdknrisqvkvatiqkivgkrlhvryYDSPPEDngfwchedsPLIHPvgwakrigqtldaypeylervsksklceddatedlfyvpknhhvhlgytFREGMKVEAIDPL-NLSAICAATVMQVLkEDYIMIRIDSYDEdasGADWFCyHSCSPCIFPIGFCSQHGLPLTPPKGYDPTTFTWDAYLTETNTIPAPVQLFNR---------
>UPI0011AE3C40	200	0.310	9.173E-52	143	330	367	34	210	345
-----------------------------------------------------------------------------------------------------------------------------------------------REFQVGMKL--EAVDRRNP-CLMCVATIADIVEDRVRVHFDSLDDSFDYWCDVNSPYIQPVGWCQENGRTLVAPQGYphpdkFSWTDYLRASQSKAVPAKAF-------GMRTP-----HGFLPNMKLEAVDKRNP-QLIRVATIADVDDYRVKIHFDGWDHKYDYWVDADSQDIHPIGWCDVTGHPLEVPYG------------------------------------
>UPI001A9EBBF8	200	0.192	9.173E-52	87	357	367	93	474	742
---------------------------------------------------------------------------------------QKLTKrPVAHGQHSTSLSHKPKYELVTSFNWKPYLARSEFVAAPVSCFKHVAFADCWDNVTVGMKVEVENRDCEKFkhifASFYWIATVVKIAGYMAKLRYEGFGldDCKDFWVNLCVDQVYPVGWCASQQKPLIPPKTIEhkhgDWKQFLVKRLTGARtlPTNFhakvresirgqFpvglklevvdkkrissvrvakvtqgvggrihivyesleddgfwchERSPLIHPIGwaqvighdlraspeyakmslekallrkcSPDEaswdmfPPVHtpscelKFREGMKLEAIDPL-NLSTICVATVTKVlRNNYLMIGIDGMmaANGSDWFCyHASSPCIFPVGFCELNGIDLTPPRG-HKGEFRWFDYLRLTKSQAAPVSLFKK---------
>D2A2H0	200	0.181	9.173E-52	92	363	367	225	615	886
--------------------------------------------------------------------------------------------PPVLPpiDETVPLIRRKPSELANSHDWDSQLNDQYFVAAPVTCFKHAPMSDIWENIMVGMKVEVENTDCDNVSEAfpdsFWVATVLKIVGYKALLRYEGFGsnDSKDFWVSLCSNQVHPVGWCATRGKPLIPPKtiedKYNDWKDFLSKRLTGARtlPsnfsnkasdslksrfqcglnlevvdknrisqvkvaiihkivgkrlnvkyfnmpsddagfwchedSPLLHPVGWakkvghhlvapvnylervnhciyddddatdelFTPFQVGsKEPTAdGGFCIGMKLEAIDPL-NLSSICVATVMNVLRHgYIMIRIDTYESdmtGADWFCyHVKSPCIFPVGFCEKYDIPLTPPKGYDQDTFTWRNYLLETNNVAASPDLFAsyiPMHGFVP---
>UPI00096B31C9	200	0.183	9.173E-52	92	355	367	239	618	937
--------------------------------------------------------------------------------------------PPVDPPVDDSLPliRRKLAGLANSFDWDSQLNDQYFVAAPVTCFKHAPMSDIWENIMVGMKVEVENTDCDDISDTfpdsFWVATVMKIVGYKAQLRYEGFGsnDSKDFWVTLCSNMVHPVGWCATRGKPLIPPrtiqDKYSDWKDFLRKRLTGARtlPsnystkasdsqrsrfevglnlevvdknrisqvkvaivhkivgkrlnvkyfdlpqddagfwchedSPLLHPVGWakkvghhivapveymerinqglydeydateelFTPFQVGSRdhVAAAGFCIGMKLEAIDPL-NLSSICVATVMDVLRfGYIMIRIDTYDSdatGADWFCyHVKSPCIFPVGFCERSGIPLTPPMGYGQALFNWTQYLRDTNNEAAEPSCF-----------
>UPI0018873385	199	0.195	1.251E-51	89	357	367	94	473	744
-----------------------------------------------------------------------------------------LTKrPLPQAQRNVPHIIKPKYEMVTSFDWKPYLTKADFVAAPVSCFKHAAFADCWDNVTVGMKVEVENRDCESFkhvfSSFYWIATVVKIAGYMAKLRYEGFGmdESKDFWVNLCIDSVYPVGWCAAQGKPLIPPKTIEhkhgDWKQFLVKRLTGARtlPTNFhakvrectrgqFpiglrlevvdkkrissvrvarvtycvagrihiayeglgddgfwchersslihpigwaqvighdlraSPEyaksslekallrkceadeaswDMFPPVHTPQ--CELKFKEGMKLEAIDPL-NLSTICVATVTKVlRNNYLMIGIDGMmaANGSDWFCyHASSPCIFPVGFCELNGIELTPPRG-HKGDFRWFDYLRQTKSVAAPVALFKK---------
>A0A1B6G4N0	199	0.194	1.251E-51	92	357	367	226	601	918
--------------------------------------------------------------------------------------------PPDDPHFPPDKSRV--HELQGTYDWTAQLNDKCFLAASVSCFSHAPMADCWDNITTGMKVEVENFDCENFSedfpNSFWVATVLRISGYKAQLRYEGFGtnSEKDFWVNLCSSSVHPVGWCATRGKPLIPPKtiedKYKDWKDFLVKRLTGARtlPSNFYSkvhdslrsrfrcdlnlevvdknricqikvatikkivgkrlhikyydadPEEDGGfwchedsplihpvgwarrvgqtidappayidrcvkglrdkddatedlfplPDHIPFAPSQC-FQEGMKLEAVDPL-NLSAICVATIMKVlNEGYIMIRVDSYEemNGSDWFCyHMSSPYIFPAGFCASHGIPLSGPKGWENTTFEWGEYLRTTGCIAAPLNLFSR---------
>A0A1A7YAJ2	199	0.204	1.705E-51	89	357	367	92	459	653
-----------------------------------------------------------------------------------------LAAYSQQPASQQ--SGARKSISVDGFDWGHYLEEGDVMGAPVSCFKHVPMGKSWGDISEGVRVEVPNSDSGLPMKVYWIASIIKLAGFRALLRYEGFDSDatRDFWLNLCIPDIHPVGWCAAGGKPLVPPlsllHRFTNWKSFLIKRLTGSKTLPLdFStkvKDSMHFPFKkqmrvevvdkthlcrtrvalveqviggrlrlvyeecddgtddfwchmySPlihsigwSRSIGHRFKRsdvtkkldgqmdapgqlfakvkevdqsgswfedGMKLEAIDPL-NLSAICVATVRKVLaDGYLMIGIDGSEaaDGSDWFCyHSTSPSIFPAGFCEINSIELTPPRGYSNLPFRWFEYLRETKSVAAPVQLFNK---------
>A0A131XCJ1	199	0.195	1.705E-51	89	357	367	98	477	748
-----------------------------------------------------------------------------------------LTKrPVPQAQRNASHIIKPKYEMVTSFDWKPYLAKADFVAAPVSCFKHVTFADCWDNVTVGMKVEVENRDCESFkhisTTFYWIATVVKIAGYMAKLRYEGFGldDSKDFWVNLCVDPVYPVGWCASQGKPLIPPKTIEhkhgDWKQFLVKRLTGARtlPtnfhakvrecirgqfpvglrlevvdkkrissvrvarvthcvggrihiayegleddgfwcherSPLIHPIGWaqvighdlraspeyaksslekallrkcetdeaswdmFPPVYTPQ--CELKFKEGMKLEAIDPL-NLSTICVATVTKVlRNNYLMIGIDGMmaANGSDWFCyHASSPCIFPVGFCELNSIELTPPRG-HKGDFRWFDYLRQTKSVAAPVALFKK---------
>A0A6L2Q9B6	199	0.192	1.705E-51	91	357	367	199	576	889
-------------------------------------------------------------------------------------------VPVDDP-ASPVMVKRNRSELVNTYEWKSQLSEPGFIAAPVSCFSHAPLADCWENITVGMKVEVENTDCDDFTESfpdsFWVATVLRIAGYKALLRYEGFGqnSSKDFWVSLCSNSVHPVGWCATRGKPLIPPKtiedKYKDWKEFLVKRLTGARtlPSNFYSKVtdslvsrfrcglnlEVVDKNRISqvkvatiqkivgkrlhvcyynAEPDDNGFwchedsplihpvgwarrvgqtidapeeylerceegswskddatdeyfheppasscpagisfQEGMKLEAIDPL-NLSAICVATVMKVlRENYIMIRIDSYDEdasGADWFCyHASSPCIFPAGFCDVNSIPLTPPKGHEPGTFDWSTYLEEKNLTTAPLVLFNR---------
>UPI0008F9D064	199	0.183	1.705E-51	93	360	367	226	603	916
---------------------------------------------------------------------------------------------PDEPPFPPDKKLN--SELQQSYNWSLQLNDPEFQAAPVSNFKHAPMSDCWDNVIVGMKVEVENTDCDNFSedfpDSFWVASVLEISGYKALLRYEGFGDncSKDFWVNLCSSSVHPVGWCATRGKPLIPPKtienKFQDWKDFLVRRLTGARtlPSTFYSKVQDsmksrfrcdlnlevvdknrishvkvatiekiVGkrlqlryYDSQPNEdvfwchedsPLIHPvgwarrvghtldappayvdrcskglrdkddatedlfpmvdykhlpsglaFQEGMKLEAIDPL-NLSEICAATVKQVLNDgYLMIRVDCYDEDPnlvDWFCyHITSPCIFPIGFCAKNELPLTPPKGYLPNTFNWTEYLAATGSAAAPVNLFNSFQD------
>UPI0006C96EE6	199	0.198	1.705E-51	118	359	367	293	654	999
----------------------------------------------------------------------------------------------------------------------SYDWTPellsfGFCAAPVSCFRHAPISDIWDDLSVGMKVEVENTDSDEIGEEyptsFWVATVLRISGYRALLRYEGFGDDasKDFWVSLCSNDIHPVGWCASIGKILTPPKtikdKFCDWKMLLLRRLSGARtlPTHFYarviassesrfvcgthlevvdkncisqvkvatvqkivgkrlhVRYYDSPPEDngfwchedsslihpvgwakqvghnidaypeylervnsgklIPEDATSNLFvvpenelvksipqgyafREGMKIEAIDPL-NLSAICAATVMRVlRDGYIMIRIDSYPaaeNGSDWFCyHSCSPCIFPVGFCAQHGLPLTPPKEYDSTTFDWSTYLAETNAVPAPMVLFERKT-------
>UPI0012F64F83	199	0.185	2.324E-51	115	357	367	156	499	643
-------------------------------------------------------------------------------------------------------------------SWGNYITSNNTAAAPVTCFRHAPMGNCWGDIAEGVRVEVPNTDSNLPTKVFWISGIVKLAGFNALLRYEGFENDSslDFWCNICGPDVHPVGWCATSGKPLVPPqtiqHKYTNWKAFLVKRLTGAktLPPDFsqkvsesmqypFKPSmrvevvdkthlcrtrvavvdsviggrlrlvyeesedktddfwchmysPLIHPIGWSRSIGHrfkrtdilkkqesnydapshlftkvkdieqgsEWFKEGMKLEAIDPL-NLSAICVATIRKVLaDGYLMIGIDGSEaaDGSDWFCyHASSPSIFPVGFCEINKIELTPPRGYTKLPFKWFDYLRETGSIAAPVKLFNK---------
>A0A0P4W8B5	199	0.195	2.324E-51	87	357	367	250	631	1172
---------------------------------------------------------------------------------------QPVTMPQETLSSPTYLPppESTVDLEGTFSWASSYLDDPNFKAVPVSCFKHAPMAECWDQMSAGMKVEVGCGEEGVTKDAYWVATVIAIGGFKAKLRFEGfvEDSSKDFWVDLCSEEVHPVGWCATQGRPLIPPrsiqHKYKDWKEFLMRRLTGARtlPTNFvsrvvesqksrFRPglnvevvdknriaqmrvatvtevvgkrlhlryhgappddngfwchedapiihpvgwsrevgheivasqsyhekciRGTYDPNDAPPELFVatplpaylrnakTTFAEGMKLEAIDPL-NLSAICVATIMKVLhNNYLMIRIDSYesdDTCSDWFCyHATSPCIFPAGFCEMHNIPLTPPRGY-EGQFSWFTYLKKTQATAAPPSLFNR---------
>UPI000494F782	198	0.194	3.168E-51	87	355	367	213	556	839
---------------------------------------------------------------------------------------KMNRTPPVAPAVDA----------SFGFDWGSYLEKETSLAASVSCFRHAPLCANWDDISVGMKVEVLNSNAVLPSKVYWIATVIQVAGYKALLRYEGfeHDSSHDFWCSLVSGELNPIGWCAMTSKLLVPPqdvnTNIPDWKEYLMKKLVGAhtltvdfylklaehmktsfrigmrvevvdpkhvsrtrvaliesivggrlrlvyadqsdAPentvsdfwchmwSPLLHPIGWsarVGHNiKTPGEFKNRGsfFEEGMKLEAIDPL-NLGSICVATIHKVLlDGYLMVGIDGTTSEKDsgWFCyHASSHAILPVDFCKKNNIPLTVPQGYDSQTFTWDKYLKETDAKAAPPRLF-----------
>A0A4Y2VU27	198	0.295	4.318E-51	117	328	367	7	211	212
---------------------------------------------------------------------------------------------------------------------KEFNWDNYLKMSKAEAAPEHLFT--WEsrpanpHFRRGMKL--EAVDKKNSSLVC-VATITDVMDNRFLIHFDGWEDVYDYWADASSPHLHPVGWCTENNQVLTPPKDtkenaTFNWNKYIADTRSTPVPARAFK------PCS-PNE-----FEVGMKLEAVDRRNP-GLIRVATIAEKTDHSLLIHFDGWSSVYDYWVDDNNPDIHPINWCAKTGHPLELP--------------------------------------
>A0A444UNQ2	198	0.193	5.887E-51	115	358	367	157	501	508
-------------------------------------------------------------------------------------------------------------------NWGHYINSNNSVGAPITCFKHVPMSSCWGDVAEGVRVEVPNTDSNLPTKVYWIAGIVKLAGFKALLRYEGFDNDtsHDFWCNLCVPEVHPVGWCATSGKPLVPPksiqHKYTNWKAFLVKRLTGAktLPPDFstkvqesmqypFKalmrvevvdkthlcrtrvailetviggrlrlvyeesedgTDDFWCHMYSPlihpigwsrsighrfkrsdvskkqdgqidaspelfmkvKEVDQNGewFKDGMKLEAIDPL-NLSAICVATVRKVLaDGYLMIGIDGSEaaDGSDWFCyHSTSPSIFPVGFCEINKIELTPPRGYTKLPFKWFDYLREVGSIAAPVKLFNKV--------
>UPI0015AD6485	198	0.206	5.887E-51	116	363	367	165	516	695
--------------------------------------------------------------------------------------------------------------------WGRYICSSNLVGAPVSCFKHVPMGTNWGDIAEGVRVEVPNSDCTLQTKVYWIAGIIKLAGFKALLRYEGFDNDasRDFWCNLCIPEIHPVGWCASSGKPLVPPksiqHKYTNWKAFLVKRLTGAktLPPDFtakvqesmqypFKklmrvevvdkthlcrtrvalVEQVIGgrlrlvyeesedgtddfwcHMYSPlihgigwSRSIGHRFKRsdvskklegqadapaqlflkvkdvdqsgdwfkdGMKLEAIDPL-NLSAICVATVRKVLaDGYLMIGIDGSEaaDGSDWFCyHATSPSIFPAGFCEINNIELTPPRGYTKLPFKWFDYLRDTGSIAAPVRLFNKEvpnHGFRP---
>A0A293N5M9	198	0.203	5.887E-51	116	357	367	116	467	735
--------------------------------------------------------------------------------------------------------------------WKPYLQRPDFIAAPVSCFKHVAFADCWDNVTVGMKVEVENRDCETFkhvfTNLYWIATVIKIAGYSAKLRYEGFGmdDSHDFWVNLCVDAVYPVGWCASQGRPLIPPKTIEhkhgDWKQFLVKRLTGARtlPANFhsklqesirgkFfvglklevvdkrrissvrvarvtesiggrihivyegiEDDGFWCHERSPlihpigwAQVIGHdlrssteyakaslekallrkcntdeaswdmfpsvqsppcdlKFREGMKLEAIDPL-NLSTICVATVTRVlRNNYLMIGIDGMmaANGSDWFCyHASSPCIFPVGFCELNHIDLTPPRG-HKGEFRWYEYLRQTKSLAAPVSLFKK---------
>A0A091D412	198	0.309	5.887E-51	122	328	367	16	213	910
--------------------------------------------------------------------------------------------------------------------------RPSSCSHRVE---GESEIPPANDFKVGMKL--EAYDPRNATSVC-IATVIGTSGARLHLRLDGSDSSNDFWRLVDSSEIQPVGTCEKRGNLLQPPLGYQmsvsSWPVFLFRTLnrSELAPAAFFK--------KEPPKPPLNNFKVGMKLEATD-RKNPYFICPATIADVKGDEVYITFDGWSGAFDYWCKYDSREIFPVGWCCLTGDVLQPP--------------------------------------
>A0A1W0X7N2	198	0.269	5.887E-51	115	357	367	396	644	1122
-------------------------------------------------------------------------------------------------------------------NWVNFVAKTNCNFADSRAF-QSPLSRIVEknNFDAGMW--AETIDPLHP-EMYALVEVVEKKGFRLKLHITGFDKKYNFWVRHDSPFIFPPGWCELNGKLLPaPtkegqPIGDEEWANMraeLVTMNESY--KPLFKNSPALVkdPRTENTFVSCHGFFAGQKLEAVD-KQHPGFICVATIRDVLYSRLLIHFDGWTDDYDYWTEPWSDNIFPIGHCEKNGISINVPYKYDPEQFTWPKYLKETNSTAAPAAGFVK---------
>A0A1E1XFJ8	197	0.307	8.024E-51	154	358	367	1	206	606
----------------------------------------------------------------------------------------------------------------------------------------------------------EAQDPRNVTSTC-IATVVGIQGPRLRLRLDGGDNKNDFWRLVDSEEVKPIGHCERVGGMLQPPLGFRmnasSWPMFLLKTLNKAdiADESYFKPEPS-SPNS-------NEFKVGMKLEALD-RKNPHLICPATVGAVKDEMLFVTFDGWRGAFDYWCRFDSRDIFPVGWCRLSGHPLQPPgnKGakYKarPGSAGTAVVATATLSSPsIPPP--PRV--------
>A0A7L4NAM8	197	0.350	8.024E-51	145	328	367	5	184	674
-------------------------------------------------------------------------------------------------------------------------------------------------FKVGMKL--EAIDRKNP---YliCPATIGDVKGDEVFVTFDGWSGAFDYWCRCDSRDIFPVGWCSLTGDALQPPgnNGFQmnasSWPMFLLRTLNGAemAPTAFFK--------KEPPKPVPNCFKVGMKLEAID-RKNPYLICPATIGDVKGDEVFVTFDGWSGAFDYWCRCDSRDIFPVGWCSLTGDALQPP--------------------------------------
>A0A4W5KXC7	197	0.288	8.024E-51	118	328	367	3	212	685
----------------------------------------------------------------------------------------------------------------------SYLsmLNLSSIIACLSDLPlplQGA-TPPVNEFKAGMKL--EAQDPRNTTSTC-IATVVGLTGSRLRLRLDGSDNKNDFWRLVDSSEIQPIGNCEKNTGMLQPPLGFRlnasSWPMFLLKTLNGAemAPARIFHKQ-------EPPVPEQNSFQVGMKLEAVD-RKNPHFICPATVGALRGVEVLVTFDGWRGAFDYYCRYDSRDIFPVGWCSLTGDNLQPP--------------------------------------
>UPI000F09A978	197	0.206	8.024E-51	116	357	367	164	506	704
--------------------------------------------------------------------------------------------------------------------WGRYICSNNLVGAPVTCFKHVPLCTFWSDVTEGVRVEVLNSDTNLSTKVYWIAGIVKLAGFKALLRYEGFDNDssHDFWCNLCVPEIHPVGWCASNGKPLVPPksiqHKCSNWKAFLVKRLTGAktLPSDFsvkvhestqypFKklmrvevvdkthlcrtrvalVEQVIGgrlrlvyeesqdgtddfwcHMYSPlihsigwSRSIGHRFKRsdvskkiegltdapsqlflkvkdvdqsgdwfkdNMKLEAIDPL-NLSAICVATVRKVLaDGYLMIGIDGSEaaDGSDWFCyHSTSPSIFPAGFCEINSIELTPPRGYSKLPFKWFDYLRETGSRAAPVKLFNK---------
>A0A0C9R091	197	0.168	1.094E-50	94	357	367	273	650	964
----------------------------------------------------------------------------------------------NEPVMPDELPvrRKRTADMAGSYDWTPQLTEPGFCAAPVSCFKHAPISEIWDNITVGMKVEVENTDCDEVCEAfpdsFWVATVLRISGYRALLRYEGFGhnSEKDFWVSLCSNDIHPVGWCATIGKPLIPPnsisNKYKDWKDFLMRRLTGARtlPTNFynkvndsmksrFRCGQHLevvDKNRISqvkvatiykivgkrlhvryydSSPEDNGFwchedsplihpvgwakrvgqsldaypeyleridtgrlsqddateglfhvpknhhlalgytfREGMKIEAIDPL-NLSAICAATIMQVLkEDYIMIRIDSYDEdtsGADWFCYnVSSPCIFPIGFCAQHGLPLTPPKGYDPTAFTWDSYLSESNTIPAPVQLFNR---------
>A0A6F9BYZ6	197	0.212	1.094E-50	116	363	367	165	516	975
--------------------------------------------------------------------------------------------------------------------WGRYIGTGDINGAPVGCFKHVPMGTSWGDLAEGVRVEVPNTDSGLPMKVYWIAGVIKLAGFKALLRYEGfDGDSgRDFWCNICVPDIHPVGWCAAGGKPLVPPKSIQhkctNWKAFLVKCLTGAktLPIDFstkvqqsmqfpFKklmrvevvdkthlcrtrvalVEQVIGgrlrlvyeecedgsddfwcHMYSPlihsigwSRGIGHRFKRsdvskkldgqvdapgqlfakvkdvdqsgewfkdGMKLEAIDPL-NLSAICVATVRKVLaDGYLMIGIDGSEaaDGSDWFCyHSTSPSIFPAGFCEINTIELTPPRGYTKLPFRWFDYLRETGSVAAPVKLFNKEvpnHGFRP---
>UPI00077A6BA4	197	0.252	1.094E-50	145	355	367	48	259	1446
-------------------------------------------------------------------------------------------------------------------------------------------------LKPGMKL--EAVDRNNP-PSFCVATVIQQVGHRVRIRYDGFGKDssNDCWCNFQAEELHPIGWCAQNGYPLQPPKGInsslEDWRTFLTKTLTGALaaPPDLFRKTQEHFQRRV------HGFEIGMKLEVVHPLKP-SIICPATVTKSLGPYYFaITTDyQEDvSSVTFCCHADSPGIFPAGWSRRHQVELAVPANYTKETFVWEKYVALCRAPFAPTHLF-----------
>A0A667WD59	196	0.212	1.491E-50	116	363	367	136	487	606
--------------------------------------------------------------------------------------------------------------------WGRYLGDGDVKGAPVSCFKHVPMGKSWGDISEGVRVEVPNTDSGLPMKVYWIAGIIKLAGFKALLRYEGfDGDSaRDFWCNLCVPDIHPVGWCAAGGKPLVPPksilHRCTNWKSFLVKrlTGSKTLPPDFYSkvQESMQFPFKklmrvevvdkthlcrtrvalveqviggrlrlvyeecedgtddfwchmySPlihsigwSRSIGHRFKRsdvskklegqvdapgqlfakvkevdqsgswfkdGMKLEAIDPL-NLSAICVATVRKVLaDGYLMIGIDGSEaaDGSDWFCyHSTSPSIFPAGFCEINDIELTPPRGYTNLPFRWFDYLRETSSVAAPVSLFNKEvpnHGFRP---
>A0A1B6D1Z7	196	0.193	1.491E-50	70	357	367	212	612	647
----------------------------------------------------------------------SLNCKSeFGH-LEGFASMPALSLPPPLPEEPPFPPdKRSFPDLANTYDWTLQLSEKGFRAALVSCFKHAPMSDCWDNITVGMKIEVENTDCDNFSedfpDSFWVATVLQIAGYKALLRYEGFGqnNSKDFWVNLCSSTVHPVGWCATRGKPLIPPKtiedKYKDWKEFLVKRLTGARtlPsnfytkvheslksrfrcdlnlevvdknrlsqvkvatikkivgkrlhveyydsgfdgsgfwchedSPLIHPVGWarrvghkidAPPNYIdrcfkglrdkddatedlfpireflPTFPPGMGFEEGMKLEAVDPL-NLSSVCVATVKKVLNDgYLMIRVDSYDlnDVGDWFCyHMTSPYILPPGYCKMSSIPLNPPKGYDVATFEWKEYLLTTGSKPAPNYLFNK---------
>A0A6J2VEC1	196	0.209	1.491E-50	116	363	367	165	516	649
--------------------------------------------------------------------------------------------------------------------WGRYICSNNLVGAPVSCFKHVPVGRVWGDLSEGVRVEVLNTDTNLSTKVYWIAGIVKLAGLKALLRYEGFDNDssKDFWCNLGIPELHPVGWCASSGKPLFPPktiqHKHQNWKAFLVKRLTGAktLPADFsakvqesmqypFKklmrvevvdkthlcrtrvalVEQVIGgrlrlvyeesldgsddfwcHMHSPlihsigwSRSIGHRFKRsdvskktegqmdapanlfikvrdvdqsgdwyrdGMKLEAIDPL-NLSAICVATVRKVLaDGYLMIGIDGSEaaDGSDWFCyHSTSPSIFPAGFCEINSIELTPPRGYTKLPFKWFDYLRETGSIAAPVKLFNKEvpnHGFRP---
>UPI00147264C8	196	0.206	1.491E-50	116	357	367	165	507	649
--------------------------------------------------------------------------------------------------------------------WGQYICSNNTVGAPVSCFRHVPMGTCWGDIQEGVRIEVLNSDTNLSTKVYWIAEVIKLAGFKALLRYEGFDSDssKDFWCNLCIPEVHPVGWCASSGKPLVPPKsiqyKYSNWKAFLVKRLTGAKTLPFdFntkVQQNMQFPFKklmrvevvdknylcrtrvalveqviggrlrlvyeesldgsddfwchmysplIHNigwsRSIGHRFKRsdvakkidgqvdapaqlfqkvkdveqsgewfkdGMKLEAIDPL-NLSAICVATVRKVLaDGYLMIGIDGSEavDGSDWFCyHGSSPSIFPVGFCEINDIELTPPRGYAKLPFKWFDYLREMGSVAAPVKLFNR---------
>A0A7D9JZN0	196	0.262	2.032E-50	141	355	367	2	223	306
---------------------------------------------------------------------------------------------------------------------------------------------CLKDVHIGMKVEVINngveSFNNSENTTFWVASVIKFKHFKTLLRYEGYdeGDNADFWFDLRCRDIHPVGWCARINKPLIPPQEIKtrinDWQEYLFQRLSG---AKTFSAEFLQKVQEIP----HNRFKVGMKVEVADRKNLYSVMCVATVVDVVGDRLRLRYDGLDPevAEDFWCHYYSTDIHPVGWSSLVGHQLRPPIGWKNSISEWNKLIEKILAQDrdAPQEIF-----------
>S9YMA1	196	0.192	2.032E-50	116	355	367	124	470	568
--------------------------------------------------------------------------------------------------------------------WGKFLKDHSYKAAPVSCFKHVPLYEQWEDVMKGMKVEVLNSDAVLPSRVYWIASVIQAAGYRVLLRYEGFENDgsHDFWCNLGTVDVHPIGWCAINSKILVPPRtihaKFTDWKGYLMKRLVGSRtlPvdfhikmvesmkypfrqgmrlevvdksqvsrtrmavvdtviggrlrllyedgdsdddfwchmwSPLIHPVGWsrrvghgiklserrsdmaHHPtfRKIYCDavpylfkkvravyTEGGWFEEGMKLEAIDPL-NLGNICVATICKVLlDGYLMLCVDGgpSTDGSDWFCyHASSHAIFPATFCQKNDIELTPPKGYETHTFNWETYLEKTKSKAAPSRLF-----------
>A0A5A9PYA9	196	0.212	2.032E-50	116	363	367	165	516	705
--------------------------------------------------------------------------------------------------------------------WGQYVCSNNLVGAPVSSFKHVPMGLCWGDIAEGVRVEVLNSDTNLSTKVYWVAEIIKLAGFKALLRYEGFDNDtsRDFWCNLCIPEIHPVGWCASSGKPLVPPksiqHKYSNWKAFLVKRLTGAktLPADFatkvhenmqypFKklmrvevvdkthlcrtrvalVEQVIGgrlrlvyeesqdgtddfwchmfsplihsigwsrsighrfkrsevskkmegQMDAPsqlfikvKDVDQNGdwFKDGMKLEAIDPL-NLSAICVATVRKVLaDGYLMIGIDGSEaaDGSDWFCyHSTSPSIFPVGFCEINSIDFTPPRGYTKLPFKWFDYLREVGSVAAPVKLFNKEvpnHGFRP---
>UPI001016E964	196	0.204	2.769E-50	116	357	367	166	506	648
--------------------------------------------------------------------------------------------------------------------WGRYICNSNTVGAPVSCFKHAPMGTCWGDIKEGVRIEVPNSDTNLSTKVYWIAEIIKLAGFKALLRYEGFDNDtsKDFWCNLCIPEVHPVGWCASSSKPLVPPksiqHKYSNWkpvlvkrltgaktlpmdftakvrenmqfpfkklmrvevvdKNYLCRTRVALVeqviggrlrlvyeddglddfwchmysPlihnigwsrsiGHRFKrsdvPKKAEGQVDAPTqlfqkvkdvEQSEEWFKDGMKLEAIDPL-NLSAICVATVKKVLaDGYLMIGIDGSEaiDGSDWFCyHAMSPSIFPVGFCEINNIELTPPKGYTKLPFKWFDYLRETGSVAAPVKLFNK---------
>UPI0015D0A8E1	196	0.203	2.769E-50	116	363	367	167	518	715
--------------------------------------------------------------------------------------------------------------------WGDYIGTGDIKGAPVSCFKHAPMGTSWEDIAEGLRVEVLNSDNSFPMKVYWIASIIKLAGFKALLRYEGFDSDagQDFWCNLCVPDIHPVGWCASGGKPLVPPrsiqHKVSNWKVFLVKRLTGAktLPSNFsakvqesmqipFKklmrvevvdkthlcrtrvalVEQVIGgrlrlvyeesqdgsddfwcHMYSPlihsigwSRSIGHRFKrsdvskklegqvdaPGqlfakvkdvdqsgdwfkdnMKLEAIDPL-NLSAICVATVRKVLaDGYLMIGIDGSEaaDGSDWFCyHSTSPSIFPAGFCEINNIELTPPRGYTKLPFRWFDYLSESASVAAPVKLFNKDvpnHGFVP---
>A0A6P7L9W3	196	0.197	2.769E-50	116	363	367	230	588	829
--------------------------------------------------------------------------------------------------------------------WGSYLERERSPAASVSCFTHVPLCDQWDEIAVGMKVEVLNTNAVLPSKVYWIATVVQIAGYKALLRYEGFEDDssHDFWCSLVSGEVNPIGWCAITSKLLVPPQDVKlnipDWKEYLMKKLVGAntLPVDFyikmsegmrtsFKigmrvevvdpkyvsqtrvaiidqitggrlrlvyTDQSDAPenavsdfwchmlspllhplgwsnsvghaikapvnsweaassglknnsdnafllFKRPRTVYMDGgfFEEGMKLEAIDPL-NLGNICVATVQKVLlDGYLMVGIDGTTSNSDWFCyHASSHAIFPKGFCNKNEIHLTVPQGYDPHTFTWDDYLEETKAKPAPAHLFNadyRGHGFSP---
>A0A665X2W0	195	0.195	3.774E-50	116	357	367	145	486	628
--------------------------------------------------------------------------------------------------------------------WGRYICSNNTVGAPVSCFKHAPMGTCWGDIEEGVRIEVLNSDTNLSTKVYWIAEIIKLAGFKALLRYEGFDNDtsKDFWCNLCIPEVHPVGWCASSGKPLVPPksiqHKYSNWKAFLVKRLTGAktLPpdfnakvhenmqfpfkklmrvevvdknylcrtrvalveqviggrlrlvyeesqdgsddfwchmySPLihnigwsrsighrFKRSAFIAKEKDPQflplcvcqvkdvDQSGDWFRDGMKLEAIDPL-NLSAICVATVRKVLaDGYLMIGIDGSEavDGSDWFCyHGTSPSIFPVGFCEINNIELTPPRGYTKLPFKWFDYLREMGSIAAPVKLFNK---------
>UPI000901B9A3	195	0.205	3.774E-50	116	357	367	166	508	650
--------------------------------------------------------------------------------------------------------------------WGRYICSNNTTGAPVSCFKHAPMGTCWGDIEEGVRIEVLNSDTSLSTKVYWIAEIIKLAGFKALLRYEGFDNDtsKDFWSNLCIPEVHPVGWCASSGKPLVPPksiqHKYSNWKTFLVKRLTGAktLPPDFntkvqenmqfpFKklmrvevvdknylcrtrvalVEQVIGgrlrlvyeesqdrsddfwchmfsPL-IHNigwsRSIGHRFKRsdvtkkiegqvdapaqffqkvkdvdqsgewfkdGMKLEAIDPL-NLSAICVATVRKVLaDGYLMIGIDGSEavDGSDWFCyHSTSPSIFPVGFCEINNIELTPPRGYTKLPFKWFDYLRETGSIAAPVKLFNK---------
>A0A060VWR1	195	0.208	3.774E-50	116	357	367	198	537	734
--------------------------------------------------------------------------------------------------------------------WGRYICSNNLVGAPVSCFKHVPMGMCWGDLAEGVRVEVLNSDTNLSTKVYWIAGIVKLAGFKALLRYEGFDNDtiRDFWCNLCVPEIHPVGWCASSGKPLVPPKsiqnKYSNWKAFLVKRLTGAktLPpdfaakvhenmqfpfkklmrvevvdkthlcrtrvalveqviggrlrlvyeessddfwchmySPLihaigwsrsighrFKrsdvSKKIDGQMDAPaplfakvKDVDQNGewFKDGMKLEAIDPL-NLSAICVASVRKVLaDGYLMIAIDGSEaaDGSDWFCyHSTSPSIFPAGFCGINNIELTPPRGYTKLPFKWFDYLRETSSIAAPVKLFNK---------
>A0A556V7H8	195	0.317	5.144E-50	149	328	367	0	173	648
-----------------------------------------------------------------------------------------------------------------------------------------------------MK--VETYDPRNSSSVC-IATVMWLMGTRLRLRLDGSDSTNDFWRLVDSSDIQPVGTCEKSGDMLQPPLGFRmnasSWPVFLLRTLSGAekAPASAFK--------KEPLKPLQNYFKAGMKLEAVD-RKNPSLICPATVGQVRGDEVFITFDGWRGAFDYWCKYYSRDIFPIGWCHLTEHSLQPP--------------------------------------
>A0A2J7RNR2	195	0.184	5.144E-50	91	357	367	22	399	730
-------------------------------------------------------------------------------------------VPLDDP-PSPVMVKRNRSELANTYEWKCQLSEPGFIAAPVSCFSHAPLADCWENITVGMKVEVENTDCDDFTESfpdsFWVATVLRISGYKALLRYEGFGQncSKDFWVSLCSNSVHPVGWCATRGKPLIPPKtiedKYKDWKEFLVKRLTGARtlPSNFynkvtdslvsrFRcglnlevvdknrisqvkvatVRKIVGkrlhvcyYNAEPDDngfwchedsPLIHPvgwasrvgqtidapeeylqrceegtwgendatdeyfhvpqpsscplgvsFQEGMKLEAIDPL-NLSAICVATVMKVlRENYVMIRIDSYDEdasGSDWFCyHASSPCIFPAGFCDVNSIPLTPPKGHEPREFDWTTYLEKSNLTTAPLILFNR---------
>T1IPJ4	195	0.193	5.144E-50	90	357	367	161	540	832
------------------------------------------------------------------------------------------KVKATKPPKKYENRKKNTFDLSKSYCWIPYLNRLTTSAAAVSSFGHASLSDCWENITVGMKVEVENKDCDNLRNIfpkaYWIATVMRLAGYKALLRYEGFGTDksKDFWVNLCTGSIHPVGWCATQGNPLIPPKtikyKYSDWKEFLVKRLTGARtlPTNFhlktqeslrsqFlkgmqlevvdknrissmrvatveetvggrlhvsyvgadeDDEGFWCHEKSPlihpvgwSQVVGHsiqatldyakkslqktllkkyeecdttwemfppvkttqmnlKFKEGMKLEAIDPL-NLSTICVGTVMKVlRNNYLMIGIDGYttEKGSDWFCyHASSSCIFPVGFCEINGIVLTPPRG-HKGEFKWFDYLKQTKSVAAPVALFNK---------
>UPI0006C9C838	195	0.182	5.144E-50	40	357	367	210	639	979
----------------------------------------STYSPT---HSID------LN-TTDANVPNDVKPK----LLNIKEEIvtpKEVKTtenikPvlPTKPepvmPEELPIRRKRTAAMAGSYDWTSQLKAPGFCAAPVSCFKHAPISEIWGNITVGMKVEVENTDCDEVCEEfpdsFWVAYLLRTAGYKALLRYEGFGNQgeKDFWVSVCSNEIHPVGWCATIGKPLIPPKsianKYKDWKDFLMRRLTGARtlPTNFYSKVndsmksrfrvglhlEVVDKNRISqvkvatiqkivgkrlhvryydSPPEDNGFwchedsplihpvgwaaKVgqtidaypeyfqrvesgklsdddtrpelfltpknyharfgytfseGMKMEAIDPL-NLSAICAATVMKVlREGYIMIRIDSYDediNGADWFCyHSYSPCIFPLGFCATHGLPLTPPKGYDPATFSWDSYLEKTSTIPAPTELFNR---------
>UPI0018A7D82D	195	0.203	5.144E-50	89	357	367	251	631	984
-----------------------------------------------------------------------------------------LAVpPPEQVSSQSYLPppESTIDLDGSFLWASSYLDDQDFRAVPVSCFKHAPMSECWEQMGAGMKVEVSCKEEAVTKDAFWVATVIAVAGYKAKLRFEGfvDDSSKDFWVDLCSEEVHPVGWCATQGRPLIPPrsiqHKYRDWKEFLMRRLTGARtlPTNFisrvvesqksrFRPglnvevvdknriaqmrvatvtevvgkrlhlkyhgappddngfwchedapiihpvgwsrevgheivasqsyhekciRGTYDPNDAPPELFVatpvpaflrNskmDFAEGMKLEAIDPL-NLSAICVATVMKVLhNNYLMIRIDSYESdntCSDWFCyHATSPCIFPAGFCEMNNITLTPPRGY-EGQFSWYAYLKKTQATAAPPALFSR---------
>A0A6L5CU41	194	0.183	7.011E-50	64	355	367	211	621	908
----------------------------------------------------------------EEEEEEEVQIKMELEPQQEIKAHKPL--PPAIPPLPPDDPplplKRKCAELANTYEWSSQLTESSFIAAPVTCFRHAPLADSWDNVIVGMKVEVENTDCEHFSedfpDSFWVATVLRIAGYKALLRYEGFGQDtaKDFWVNLCSAVVHPVGWCATRGKPLIPPKsiqdKYKDWKQFLVKRLTGARtlPSNFynkisdslksrFRcglhlevvdknrisqvkvatitkivgkrlhvqyydaekdsmgfwcheDSPLIHPvgwaqhvghhieaessylercregswleedagsdlFPVPrhaanhlefQQPPGDQFLQGMKLEAIDPL-NLSAICVATVMRVlREGYIMIRIDSYDadaNGADWFCyHASSPCVFPPGFCEMNSIPLTPPKGY-EDDFDWDSYLRRTGAVAAPLSLF-----------
>A0A3B3H958	194	0.204	9.554E-50	95	357	367	138	507	690
-----------------------------------------------------------------------------------------------QPlmSKVAAYVhqqgGVRRSAPAEAFDWGRYLGDGDATGAPVSCFKHVMMGKCWSNISEGVRVEVPNTDSSLPMKVYWIAGIVKLAGFKALLRYEGFDSDstRDFWLNLCVPDIHPVGWCAAGGKPLVPPqtilHRFSNWKSFLIKRLTGSKTLPLdfsskvqrsmrypFKkqmrvevvdkthlcrtrvalVEQVIGgrlrlvyeecddgtddfwcHMYSPlihsigwSRSIGHRFKRsdvskvwngqvdapgqlfvkvkevdqsgswfqdGMKLEAIDPL-NLSTICVATVRKVLaDGYLMIGIDGSEaaDGSDWFCyHSTSPSIFPVGFCEINNIQLTPPRGHTAQPFSWFQYLKQSGSAAAPVSLFSK---------
>UPI0018E1EA61	194	0.198	9.554E-50	116	357	367	166	506	693
--------------------------------------------------------------------------------------------------------------------WGRYICSSNTAGAPVSCFKHAPMGTCWGDIEEGVRIEVPNSDTNLSTKVYWIAEIIKLAGFKALLRYEGFDNDtsKDFWCNLCVPEVHPVGWCASSNKPLVPPrsiqHKYSNWKAFLVKrlTGSKTLPTDFsakvrenmqfpFKklmrvevvdknylcrtrvalVEQVIGgrlrlvyeddglddfwcHMYSPlihnigwSRSIGHRFKRsdvakkaegqvdapaqlfqkvkdvdqsddwfkdGMKLEAIDPL-NLSAICVATVKKVLaDGYLMIGIDGSEavDGSDWFCyHGLSPSIFPVGFCEINSIELTPPKGFTKLPFKWFDYLRETGSVAAPVRLFNK---------
>UPI0010FAAC01	194	0.192	9.554E-50	116	363	367	275	636	806
--------------------------------------------------------------------------------------------------------------------WGTYLTENGFDAAPVTCFRHVPLYSQWDDVTVGLKVEVLNSDAVLPSKVYWIASIICLAGYKALLRYEGFEDDssHDFWCNLGTVDIHPIGWCAVNGKLLVPPqsvhQRIKNWKKYLMNRLVGAhtLPVDFyikmaenmkypFRQgmrvevvdrtlvsrtrtavvdtviggrlrllyedagleaggealsdfwchmwSPLLHPvgwsrkvghvikssdkrvdmsshptfRKIYCDSVPHLFKkvrtvymeggffqEGMKLEAIDPL-NLGNICVATVRKVLlDGYLMVGLDGVETEDGWFCyHASSHAILPVGFCEKNQIPLTLPAGYDRVTFTWPKYLEETGAIAAPARLFNtdcPGHGFAP---
>A0A4Z2CEJ0	194	0.252	1.302E-49	132	328	367	5	199	470
------------------------------------------------------------------------------------------------------------------------------------CRGQLAPKHLFKSLnasvtPSGFRAGMklEAVDRKNPSLIC-VATIAAVVDNRLLIHFDNWDETYDYWCDASSPYIHPVGFCEEAKLALTTPAEYkhpkgFSWEKYLEETGTQAAPARAFKPRPL------------HGFQIGMRVEAVDKRNPM-LIRAATIVDTEDHRLKVHFDGWNSEYDYWVETDWPDLHPVGWCQKTGHPAAVP--------------------------------------
>I3JS36	194	0.201	1.302E-49	116	363	367	156	507	635
--------------------------------------------------------------------------------------------------------------------WGRYLGDGDVMGAPVSCFKHVPMGKSWGGISEGIRVEVPNTDSGLPMKVYWIAGIIKLAGFKALLRYEGfdCDSTRDFWLNLCVPDIHPVGWCAAGGKPLVPPqsilHRFSNWKTFLIKrlTGSKTLPpdfaskvqesmqfpfkkqmrvevvdkthlcrtrvalveqviggrlrlvyeecddgtddfwchmySPLihsigwsrsighrFKrsdvSKKLDGQMDAPGqlfakvkevDQSGHWFEDGMKLEAIDPL-NLSAICVATVRKVLaDGYLMIGIDGSEaaDGSDWFCyHSTSPSIFPAGFCEINNIELTPPRGYSSLPFRWFEYLKESKSVAAPVNLFNRDvpnHGFRP---
>UPI0014871F16	194	0.295	1.302E-49	149	352	367	0	205	889
-----------------------------------------------------------------------------------------------------------------------------------------------------MKL--EARDPRNIDSVC-VASVIGITGARLRLRLDGCDNKNDFWRLVDSSDIQPVGTCEQGGDLLQPPLGCRmgssSWSMFLLRvlTGSELAPAVFFK--------KEPPRPPQNNFVVGMKIEAVDRKNPF-MICPATIGAVYGDEIHINFDGWSGKFDYWCSYDSRDIFPVGWCRLTGDVLQPPgkivpkrPRKKPTTRQWrlrNALL--GNTEAAPE--------------
>UPI0006D519DA	194	0.198	1.302E-49	90	355	367	210	594	893
------------------------------------------------------------------------------------------TLPPlPTPiSLHEEEApfppdKKTLPHLAGTYDWTEMLNDPNFAAASVSSFSHAPMANNWDNITVGMKVEVENTDCDNysedvPDS-FWVATVLRIAGYKALLRYEGFGqnESKDFWVNLCSSVVHPVGWCANRGKPLIPPKtiedKYKDWKHFLVKRLTGARtlPSNFYSKVhenlksrfrcdlnlEVVDKNRISqvkvatiknivgkrlhvkyydAEPGDNGFwahedsplihpvgwarRVgqtlaappayvdrclkglrdkddatedlfplahslpyhtgfrhGMKLEAVDPL-NLSSICVATIMKVlNEGYLMIRIDTYDEdcsspGSDWFCyHSSSACILPPGFSALNGINLTPPKGYNPSTFSWADYLAETGSQPAPAELF-----------
>A0A2P2I2R2	194	0.275	1.302E-49	92	357	367	151	416	1126
--------------------------------------------------------------------------------------------PVGWCASQDKPLIPPRSIQDKYSDWKMFLMKRLTGA---RTLPSNFHSKVLDSHKSRFRPGlnIEVVDKNRIAQ-MRVATVTEVVGKRLHLRYHGAPPHDDgFWCHEDAPIIHPIGWSREVGHEIVAS---QSYHEKCISGGYGdnDAPTPLFVQPPT-PSFLRPNGATAINFIEGMKLEAIDPL-NLSTICVATVMKVmRQNYLMIRIDSYESdntGSDWFCyHATSPSIFPAGFCQINNIQLTPPKGY-EGEFSWYNYLKTTKGTAAPPTLFHR---------
>A0A671YAM0	193	0.294	1.774E-49	149	330	367	0	170	395
-----------------------------------------------------------------------------------------------------------------------------------------------------MKL--EAVDRKNPGLVC-VASVTDVIDDHFLVHFDNWDDTYDYWCDSSSPSIHPVGWCEEQGRPLTAPqghpnPENFMWKDYLQETGSTAAPRSAF-------TLRAP-----HGFQLNQKLEAVDRRNPM-LIRVATITDTDDYRLKVHYDGWSEQFDIWCDSDLCDLHPVGWCQRTGHPLDPPPG------------------------------------
>A0A3Q3X1I8	193	0.208	1.774E-49	95	363	367	119	492	641
-----------------------------------------------------------------------------------------------QPLVTKMVPfTQYQTIPVEVFDWGRYLGDGDATGAPVSCFKHVPMGKSWGDISEGVRVEVPNTDSGLPMKVYWIAGIIKLAGFKALLRYEGfDGDSaRDFWLNLCVPDIHPVGWCAAGGKPLVPPqsimHRFSNWKTFLIKrlTGSKTLPPDFsskvqdsmqvpFKrqmrvevvdkthlcrtrvalVEQVIGgrlrlvyeecddgtddfwcHMYSPlihrigwSRSIGHRFKrsdvskrlggltdaPGqlfakvrevdqsgawfedaMKLEAIDPL-NLSAICVATVRKVLaDGYLMIGIDGSEaaDGSDWFCyHCTSPSIFPSGFCEINDIELTPPRGYTNLPFRWFEYLKETKSLAAPVSLFNKDvpnHGFRP---
>UPI001458157A	193	0.194	1.774E-49	87	363	367	161	554	899
---------------------------------------------------------------------------------------KKLNSPgkqATQPvkQMSWPKTITSRLGGVRGFDWGPYLSSTSSDAASVSCFKHCPMSDNWLNITVGMKVEIQNHECDLPDHAYWIATVIKIAGYKSLMRFEGFGNDtsYDFWMNLCTQDVHPVGWCATIGKPLVPPksiqHKYLDWKEYLVKRLTGSRtlPSNFynkvvesignhrFKkgvhvevvdkmcvsamrvatvdeviggrlrlqyvdskeenddfwchmRSPLVHPitwsqrsghklhasqeyknqclNKIitenyhPNDAVPDmfhkakepqgdlKFQVGMKLEAIDPL-NLSAICVATVMKVLkNNYLMIGIDGSmaQNGSDWFCyHTSSPCIFPVGFCEINGLDLTPPRGY-KGQFKWFEYLKQSKSTAAPVKLFDKeipKHGFKP---
>A0A671WG87	193	0.202	2.418E-49	86	363	367	112	514	641
--------------------------------------------------------------------------------------LARLQVPDGKPPTKKAKVlqkqplmtklaayaqhqahqhSGVKKIMVEVFDWGRYLGDGDVIGAPVSCFKHVQMWRSWGDISEGVRVEVPNTDCVLPMKVYWIAGIIKLAGFKALLRYEGFDSDssRDFWLNLCVPDIHPVGWCAAGGKPLVPPqtilHRFTNWKTFLIKrlTGSKTLPPDFsskvqdsmqvpFKkqmrvevvdkthlcrtrvalVEQVIGgrlrlvyeecedgtddfwcHMYSPlihsigwSRSIGHRFKRsdvskkpvcqtdapgqlfakvkevdqtgswfedGMKLEAIDPL-NLSAICVATVRKVLaDGYLMIGIDGSEaaDGSDWFCyHSTSPSIFPSGFCEINNIELTPPRGYTHLPFRWFEYLRETKAVAAPVGLFNKDvpnHGFRP---
>UPI0011B7F295	193	0.203	2.418E-49	116	357	367	164	506	701
--------------------------------------------------------------------------------------------------------------------WGRYIVNNSTAGAPVGCFKHAPMGTCWGDLAEGVRVEVLNSDTTLSTKVYWIAGIIKLAGFKALLRYEGFDNDtsKDFWCNLGIPEIHPVGWCASSNKPLVPPKtiqlKYSNWKAFLVKRLTGAktLPADFatrvhenlqfpFKklmrvevvdknhlsrtrvalVEQVIGgrlrlvyedsldgsddfwcHMYSPlihnigwSRSIGHRFKRsdvtkkmegqmdapsplfqkvrdvdqtgewfrdGMKLEAIDPL-NLSAICVATVRKVLaDGYLMIGIDGSEavDGSDWFCyHSTSPSIFPAGFCEINSIELTPPRGCTKLPYKWFDYLRETGSIAAPVKLFNK---------
>A0A2U9CYD6	193	0.201	2.418E-49	116	363	367	181	532	723
--------------------------------------------------------------------------------------------------------------------WGHYLGDGDVMGASVSCFKHVPMGKSWDDIGEGVRVEVLNTDSGLPMKVYWIAGVIKLAGFKALLRYEGFDSDatRDFWLNLCAPDIHPVGWCAAGGKPLVPPqtilHRFTNWKTFLIKrlTGSKTLPPDFsskvlesmkfpFKkqmrvevvdkthlcrtrvalVEQVIGgrlrlvyeecddgtddfwcHMYSPlihsigwSRSIGHRFKRsdasmkldapvdapgklfakvkevdqsglwfedGMKLEAIDPL-NLSAICVATVRKVLaDGYLMIGIDGSEaaDGSDWFCyHATSPSVFPAGFCEINDIELTPPRGYTSLPFTWFEYLKQSKSVAAPVQLFNKdvpDHGFRP---
>T1IEK5	193	0.191	2.418E-49	92	355	367	115	494	808
--------------------------------------------------------------------------------------------PPPPPPLEEEPQfppdKRTQPHLAGTYEWTELLSEEGFTAASVSSFNHAPMSNNWDNITVGMKVEVENTDCDNysegvPDS-FWVATVLKIAGYKALLRYEGFGqnESKDFWVNLCSSMVHPVGWCANRGKPLIPPKtiedKYKDWKHFLVKRLTGARtlPsnfynkvhenmksrfrlsmrkfvvdknrisqvkvatikqiigkrlhvryydadpgdngfwahedSPLIHPVGWakrvgqtlaAPPIYvdrclkglrdkddatedlFPlaNSLPYHtGFRAGMKLEAVDPL-NLSSICVATVMKVLNDgYLLIRIDSYeedmnSPGSDWFCyHSSSACVLPPGFCNQNGITLTPPRGYDAATFDWADYLTETGSIPAPAELF-----------
>UPI00192FAF51	193	0.200	2.418E-49	100	355	367	170	532	825
----------------------------------------------------------------------------------------------------ADGTSTGQDALIVGFDWGTYLQDHGYKAAPVSSFKHVPLYDQWEDVIKGLKVEVLNSDAVLPSRVYWIASVVKIAGYKALLRYEGFENDssRDFWVNLGTMEVHPIGWCAVNSKILVPPqtihSKFTNWRGYLMKKLVGARtiPVDFhlkmmenmkypFRQgmrvevvnkacisqtrmaivdtviggrlrllyedgdsdddfwchmwSPLIHPvgwsrrvghsikkteknNDMANHptfrkiycdavsylfkkvravyPAGGWFEEGMKLEAIDPLNP-GNICVATVCKVLlDGYLMLGIDGTTSESDsEWfCYHGSlHSIFPAGFCKNNNIELTPPKGYDAKIFSWASYLDKTRSKSAPARLF-----------
>A0A1S3JRX6	193	0.185	2.418E-49	90	355	367	177	552	957
------------------------------------------------------------------------------------------KTPPkPKPQINTIPSSYNKQNAIKSFDWSNYLNTTCAEAASISYFKHAPMSDSWDNIIVGMKVEVINSDVDLPSTVFWIATVIRIAGYKALIRYEGFGADcsKDFWLNLCTQDVHPVGWCATIGKPLVPPKtiqyKYVDWKEFLVKRLTGARtlPnnfytkvlesmsSHKFKPGtrlevvdkmcvsamrvatvdeiiggrlrlqyvdskdenddfWCHyrSPlihyvgwssqagHKLHSTPEYrskaaekartgeyeegdaspdmfiehkdipngQRFEAGMKLEAIDPL-NLSTICVASVMKVLkNNYLMIGIDGSmaHNGSDWFCyHASSPSIFPMGFCEINSIELTPPRGY-KGPFKWFDYLKQTKSRAAPVRLF-----------
>UPI001445B8FF	192	0.294	3.295E-49	149	330	367	0	170	691
-----------------------------------------------------------------------------------------------------------------------------------------------------MKL--EAVDRKNPGLVC-VASIADVIEDHILVHFDNWDDTYDYWCDSSSPYIHPVGWCEQHGRPLTAPQGHPNpenfvWQEYLQETGSTAAPSSVF-------TLRAP-----HNFQVNQKLEAVDRRNPM-LIRVATVTDTEDYRVKVHYDGWSQQFDVWCDSDLCDLHPVGWCQRTGHLLEPPPG------------------------------------
>UPI00186430C6	192	0.209	3.295E-49	116	363	367	163	514	704
--------------------------------------------------------------------------------------------------------------------WGNYIGSGDMVGAPVSCFKHVPMGTSWDDITEGIRVEVLNSDSSIPMKVYWIASIIKLAGFKALLRYEGFDSDsgQDFWSNLCVPDIHPVGWCASGGKPLVPPksiqHKVTNWKAFLVKRLTGAktLPPDFsskvqesmqfpFKklmrvevvdkahlcrtrvalVQQVIGgrlrlvyeesqdgsddfwcHMYSPlihsigwSRSIGHRFKRsdvakkldgqvdapgqlfakvkdvdqssewfkdGMKLEAIDPL-NLSAICVATVRKVLaDGYLMIGIDGSEaaDGSDWFCyHGTSPSIFPAGFCEINSIELTPPRGYIKLPFRWFDYLRETSSVAAPVKLFNKDvpnHGFVP---
>A0A6P8Q6M0	192	0.189	3.295E-49	100	355	367	147	510	783
----------------------------------------------------------------------------------------------------ADGTPTGQDAFVLGFDWGNYLMEDDYQAAPVSCFKHVPLVDQWDDIQLGMKVESLNSDAVLPSRVYWIASVVRIAGYKVLLRYEGfEGDSrHDFWCNLGMVDIHPIGWCAINSKILVPPqsihSKYTDWRNYLMKKLVGAhtIPVDLhikmaesmkyfFRQgmrvevvdktfvsrmrmavvdtviggrlrllyedgnsdddfwchiwSPLIHPvgwsrrvghsIKKPEEkrndmsshptfrkiycdavpyffkkvrvvyPKGSWFEEGMKMEAIDPL-NMGNICVASVRKVLlDGYLMVSMDGatSGSSSDWFCyHASSHAIFPVGFCKKYDIDLIPPKGYENKVFSWEAYLAKNKLKAAPARLF-----------
>A0A443SJY1	192	0.274	3.295E-49	85	355	367	284	557	809
-------------------------------------------------------------------------------------WINIYTTqvhPVGW-SASQGKVlTPPKSVEAKCSDWKGFLVKRlTGSRTLPENFYEQMKESVKSRFQVSMKLEV--VDKRRISAV-RVARISKIVGGRLHINYEGaDETDSGFWCHQESSLIHPVGWAQMVGHELRSTHDYakKSSEKAITmNYEEDDAHWGLFTPPKPLP--KTPG--ADHKFKEGMKLEAIDPL-NLSTICVATVTKVlRHDFLMIGIDGMmaLDGSDWFCyHASSPCIFPVGFCMMNNLELTPPRGY-NNEFEWYVYLKETKSTAAPVPLF-----------
>A0A4Z2CIV4	192	0.195	3.295E-49	79	355	367	172	562	832
-------------------------------------------------------------------------------RFSILARLQ--GRPPSKKakvlnkVNKAPPPPAAPEGNIPGFDWGTYLEKETSVAASVTCFRHVPMCEHWDDITVGMKVEVLNTNAVLPSKVYWIATVIQIAGYKALMRYEGfeHDSSHDFWCSLVSGEVNPIGWCAMTSKLLVPPQDVKqnipDWKEYLMSKLVGAntlpvdfyikltesmkpsvkvgmrvevvdpkhvsrtrgasvmsvvggrlqlmyadqseAPdnatsdfwchiwSPLVHPVGWSfrvghaikGPvknaeaasnivkgnanstsllFKKPRFVYMNGgfFEKGMKLEAIDPL-NLGSICVATVQKVLlDGYLMVAIDGstSDSNSDWFCyHASSHSILPINFCKKNNIPLTVPNGYNSHTFKWEEYLNETKAKAAPARLF-----------
>UPI000C6D9D7C	192	0.308	4.490E-49	149	328	367	0	168	227
-----------------------------------------------------------------------------------------------------------------------------------------------------MKL--EAVDRKDTSLVC-VASVTDVMDNRFLIHFDGWDDIYDYWADPTSPYIHPVNWCKETGNVLIPPNNYRDpdrftWEKYLSETKAQVVPNRAFKRRPP------------HGFKKDMKLEVVDKRNPM-LIRVATIADTQSHAIKIHFDGWSDAYDYWLDDDSPDIHPVSWCTRTGHPLQPP--------------------------------------
>A0A667XIV4	192	0.187	4.490E-49	82	355	367	207	597	923
----------------------------------------------------------------------------------ILARLQ--GKPPSKNatvlnKVTKAPPTVGVDASASGFDWGSYLERETSLAASVSCFRHAPLCSQWDDITVGMKVEVLNTNAVLPSKVYWIATVIQLAGYKALLRYEGfeHDSSHDFWCSLGSGELNPIGWCAMTSKLLVPPQDVQqnipDWKEYLMKKLVGAntLPVDFylklaesmkfsFKPgmrvevvdpkhvsrtrlaivesviggrlrllysDQSDAPenmiadfwchmwspllhpvgwsrrvghdIKPPvkkTEVGGDGhppcrkgqfdstpllfkkprfvymeggfFEEGMKLEAIDPL-NLGNICVTTVHKVLsEGYLMVGVDGANslNGNDWFCyHASAHGILPIGFCEKNNIPLTVPPGYNSQTFTWAEYLKETNSKAAPARLF-----------
>A0A7J8KA70	192	0.297	6.118E-49	166	328	367	17	171	409
----------------------------------------------------------------------------------------------------------------------------------------------------------------------CVATVTDMVDNRFLVHFDNWDESYDYWCEASSPHIHPVGWCKEHRRTLITPPGYpnvkhFSWDKYLEETNSLPAPARAFKV-------KPP-----HGFQKKMKLEVIDKRNPV-FIRVATVADTDDHRIKVHFDGWNSCYDYWIDADSPDIHPVGWCSKTGHPLQPP--------------------------------------
>A0A6P8F944	192	0.205	6.118E-49	116	357	367	164	508	614
--------------------------------------------------------------------------------------------------------------------WGRYIVGGDMVGAPVSCFKHVPMGTSWGDITEGVRIEVPNSDSSLPMKVYWIASVIKLAGFKALLRYEGfEGDSgQDFWCNLCVPDIRPVGWCASVGKPLVPPeckaiqHKVTNWKAFLVKRLIGskTLPSDFctkvqesmqfpFKklmrvevvdkthlcrtrvalVEQVIGgrlrlvyeesedgsddfwcHMHSPlihsigwSRSIGHRFKRsdvskrldgqvdapgqlfvkvkdvdqsgewfkdGMKLEAIDPL-NLSAICVATVRKVLaDGYLMIGIDGSEaaDGSDWFCyHSTSPSIFPAGFCEINSIELTPPRGYTKLPFKWFDYLRENGSVAAPVKLFNK---------
>A0A3Q1IRT3	192	0.212	6.118E-49	116	357	367	173	510	641
--------------------------------------------------------------------------------------------------------------------WGRYLGDGEVTGAPVSCFKHVPMGKSWGDITEGIRIEVQNTDCGLPMKVYWIAGIIKLAGFKALLRYEGFDSDstRDFWLNLCVPDIHPVGWCAAGGKPLVPPqtilHRFTNWKTFLIKrlTGSKTLPPDFsskvqesmqfpFKkqmrvevvdkthlcrtrvavVEQVIGgrlrlvyeecedgtddfwchmysPLihsigwsrsighrfkrsekkllfhvDVPcvqvKEVDQNGvwFEDGMKLEAIDPL-NLSAICVATIRKVLaDGYLMIGIDGSEaaDGSDWFCyHCSSPSIFPSGFCEINSIELTPPRGYTNLPFKWFEYMKESNSVAAPVNLFNK---------
>UPI00094EAA2A	192	0.201	6.118E-49	95	366	367	197	582	755
-----------------------------------------------------------------------------------------------KPkvlSKFTKARLAELDAPVAIFDWGDYLEKETSLGASVSCFRHVPMCAQWDDISVGMKVEVLNSNAVLPTKVYWIATVIQVAGYKALLRYEGfeHDSSRDFWCSLVSGELHPIGWCAMTGKLLVPPQdvaNILDWKEYLMKKLVGAhtLPVEFylklseslkqesFKvgmrvevvdpkyvsrtrkaviasitggrlrllyTDQSDSPEnvitdfwchqaspllhpigwskqvghdiktpsvKSPGaglkgncDSTYNLFKkprfvfmegcffeEGMKIEAIDPL-NLGSICVATIYKVLsDGYLMVGFDsGPSLVSDWFCyHASSHAILPKGFCRKNNIPLTVPRGFDPKTFTWEHYLKETNSTAAPPHLFNtdfPGHGISPdVKL
>UPI001863F77C	192	0.191	6.118E-49	116	363	367	284	647	828
--------------------------------------------------------------------------------------------------------------------WGSYLKETGYNAAPVSCFRHVPLYAQWDDISVGLKVEVLNNDAVLPSKVYWIASIVRLAGYKALLRYEGFEKDstHDFWCNLGTVDIHPIGWCAVNSKLLVPPqsvhQRIKNWKTYLMKRLVGACtlPVDFyikmaesmkhpFRQgmrvevvdrtmvsqtrsavvdtviggrlrllyedggleaggeamsdfwchmwSPLLHPmgwsrkvghkiksadkrvdmsshptfRKIYCDSVPHLFKkvrtvymeggffeEGMKLEAIDPL-NLGNICVASVRKVLlDGYLMVGIDGMEigDGSDWFCyHATSHAIMPTGHCHKNKIPLTLPPGYSQATFTWAKYLEETGAVAAPARLFQtdcPGHGFAP---
>UPI001A9947C0	192	0.190	6.118E-49	82	355	367	197	577	854
----------------------------------------------------------------------------------ILARLQ--GRPPSKKVLNKMNKSPPAAAALNVFEWGAYLEKETSLAASVSCFRHAPLCAQWDDITLGMKVEVLNTNAVLPSKVYWIASVIQIAGYKVLLRYEGfeHDSSRDFWCSLFSGDVNPIGWCAMTSKLLVPPQDVKrnipDWKEYLMSKLVGAhtLPVDFylklaesmkypFKPglrvevvdpkhvsqtrlaavesllggrlrlvyedqsdaqdnilsdfwchmgSPLVHPvgwskkvghavrppannvegsgsiwksncdgsfllFKKPRFVYMEGgfFEQGMKLEAIDPL-NLGSICVATVQQVLlDGYLMVGIDGnPSNGSDWFCyHASSHAIFPVDFCKKNNIPLTVPQGYNSQTFTWDKYLKETEAQAAPARLF-----------
>A0A7R9HFA4	191	0.292	8.337E-49	179	328	367	1	146	156
-----------------------------------------------------------------------------------------------------------------------------------------------------------------------------------RLHFDGYPDNHDFWVNADSMDIFPAGWCEKNNHKLQPPKGYmpssFNWGSYLKMSRSQAAPRNLFA-------NKTGSSICPNAFRLGMKLEAVDRKNS-SMVCVATVSDLIDSRILVHFDSWDKMYDYWADPTSPYIHPVGWCKEHGHKLTPP--------------------------------------
>A0A5A9NB44	191	0.281	8.337E-49	149	346	367	0	202	535
-----------------------------------------------------------------------------------------------------------------------------------------------------MKL--EARDPRNSTSTC-IATVMGMMGVRLRLRLDGSDNTNDFWRLVDSADIQPIGTCEKNGDMLQPPLGFRmnasSWPMFLLRTLNGAemAPATAFKKE----PLRAPQ----NSFKPGMKLEAVD-KKNPYLICPATIGEVKGDEVFVMFDGWRGAFDYWCRYDSRDIFPVGWCEEgqnvsqldvysSDVRLQSPN--VSDAHRWtvCVYVNKHG--------------------
>UPI0014708A78	191	0.209	8.337E-49	116	363	367	167	518	699
--------------------------------------------------------------------------------------------------------------------WGKYLGGGDVMVAPVSCFKHVSMGKSWGDISEGLRVEVPNTDSGLPMKVYWIAGIIKLAGFKALLRYEGFDTDstRDFWLNLCVPDIHPVGWCAAGGKPLVPPqsilHRITNWKNYLIKklTGSKTLPPDFsskvqesmqfpFKkkmrvevvdkthlcrtrvalVEQVIGgrlrxvyedvvngtddfwcHMYSPlihsvgwSRSIGHRFKrsdvskkagsqidapgqlfakvmevdqsslwfeEGMKLEAIDPL-NLSAICVATVRKVLaDGYLMIGIDGSEaaDGSDWFCyHSTSPSIFPAGFCEINDIQLMPPRGYTNLPFSWFEYLKEKKSVAAPVSLFNKDipnHGFRP---
>A0A437C964	191	0.196	8.337E-49	89	355	367	184	563	779
-----------------------------------------------------------------------------------------LARLQGRPPRKAGVLnkvnkaSGAAVDGAVAFDWGSYLEKETSLAASVSCFEHAPLYNIWDSITVGMKVEVLNTNAVLPSKVYWIATVIQVAGYKALLRYEGfeYDSSRDFWCSLVSGEMNPIGWCAMTSKLLVPPQDVQnipDWKDYLMKklVGGGTLPVNFylklaesikipFRvgmrvevvdpkhvsrtrlaaidsivggrlrlvyADQSDGPGNVSDFwchmwsPLVHPigwskkvghavrtaaggaetfsgvknnadaaftlfkkprvvymgegfFEEGMKLEAIDPL-NLGNICAATVHKVLfDGYIMVGIDGiaSSSGSDWFCyHASSHAILPVNYCRKNQIPLTVPPGYDRQTFTWEKYLAETGSTAAPPRLF-----------
>A0A482WSX5	191	0.170	8.337E-49	92	357	367	234	648	994
--------------------------------------------------------------------------------------------PPLQPmeERPFPPDKKTVPDLINTYEWTHQLSQAGFIAAPVSCFKHAPMADSWDNITVGMKVEVENTDCDNFSedfpDSFWVATVLRIAGYKALLRYEGFGqnDAKDFWVNLCSSMVHPVGWCATRGKPLIPPKtiedKYKDWKDFLVKRLTGARtlPSNFynkvhdnlksrFRcdlnlevvdknkisqvkvariekivgkrlhvcyydarpddndfvrkeelsgnsstenkctrrtnklRRYCQPPEgfwchedsplihpvgwakrvghklDAPREYIDHcakglrdkddatedlfplpyyvpagcvPFEAGMKLEAIDPL-NLSAICVATVKKIlNEGYLMIRIDSYDDesattsDSDWFCyHMTSPCIFPVGFCEMNDLPLRPPKDYSPETFTWTDYLTLTGARPAPAHFFNR---------
>A0A7R8W380	191	0.301	8.337E-49	160	359	367	782	984	2837
----------------------------------------------------------------------------------------------------------------------------------------------------------------PPQKRFRCNNPCCSEGTRLRLQFLGYPTLYDIWVNSDSMDIFPPGWCLANGKALVGPRGQPMsaleMGAYVKEEEGNLAPGKLFT---------IKKDTVLNRFqsaiRVGMKLEAADKKNDVEQICVASVVDVIGTRFLIHFDGWESSYDYWTDPSSPYVHPVGWCQSNGKELVPPPGnefQSAGPFSWQTYLHVCGANPVPPtALFPRKS-------
>R7TEJ5	191	0.209	1.136E-48	116	357	367	88	433	514
--------------------------------------------------------------------------------------------------------------------WNEYLDVNT-HAAPVSSFKHCPLSGSWESMAVGMKLEVINVHAkgSSPTNVYWIATVIRLEGYRALMHYEGmaQDTSLDFWVSLCSKDVHPVGWCAANGKPLMPPKiienKYSDWRELLVRRLTGARtlphdfdslvdeglhswplgistrlevvdkmcvsamrvasvqlavggrvrlqyePDALydndtfwchsFSPlihpvgwSQLVGhklhatqaalkkfsptdatPDMFPkmkDPPICNGikFQAGMKLEAIDPL-NLSTICVATVMKVlRNNYLMIGIDGSmaADGSDWFCyHSTSPCIFPVGFCELNQIVLTPPRGF-KTTFRWIDYLRETKAAAAPVKLFNK---------
>UPI0010A4CD61	191	0.203	1.136E-48	116	363	367	165	517	647
--------------------------------------------------------------------------------------------------------------------WGRYICSNNSVGAPVSCFKHVPMGTCWGDLGEGVRVEVLNTDTSLSAKVYWIASIVRLAGFKALLRYEGFDNDssRDFWSNLCIPEVHPVGWCASNGKPLVPPksiqHKYSNWKAFLVKRLTGAktLPPDFstkvhesvqypFKklmrvevvdkthlcrtrvaiVEQVIGgrlrlvyeesedgtddfwchmysPlihsigwsrsighrfkrsvdvskkiegqmDAPPNlftkvkdvDQSGDWFKDGMKLEAIDPL-NLSAICVATVRKVLaDGYLMIGIDGSEaaDGSDWFCyHSTSPSIFPAGFCEINEIELTPPRGYTKLPFKWFDYLREMGAAAVPVKLFNKDvpnHGFRP---
>UPI00074029E2	190	0.189	1.548E-48	116	357	367	165	516	703
--------------------------------------------------------------------------------------------------------------------WGRYISSNNSVAAPVSCFKHfscfkfvnqVPMGRSWGDISEGVRVEVPNTDSNLPGKVYWIAGIVKLAGFKALLRYEGFDNDssRDFWCNLCVPDVHPVGWCATSGKPLVPPKSIQhkctNWKAFLVKRLTGAktLPPDFsakvqesmqypFKklmrvevvdkthlcrtrvaivdsviggrlrlvyeesedgTDDFWCHMYSPlihcigwSRSIGHRFKRsdiakkiegvadaaahlfmkvkdvdqsgewfkdGMKLEAIDPL-NLSAICVATVRKVLaDGYLMIGIDGSEaaDGSDWFCyHSTSPSIFPAGFCEINTIELTPPRGYTKLPFKWFDYLRETGSIAAPVKLFNK---------
>UPI0010A01F02	190	0.203	1.548E-48	116	363	367	267	624	792
--------------------------------------------------------------------------------------------------------------------WGAYLKVNGSSAAPVSSFQHVPLCDQWEDVCVGVKVELLNNDAVLPSKVYWIAHIVQLAGYRALMRYEGFENDetHDFWCNLGTTEIHPIGWCAVNGKLLVPPqslhEKIDDWKAYLTKRLVGAktLPVDFyvkmtesmkypFRQgmrvevvdkdqlcctrsaivdtviggrlrllyedgntesefwchmsSPILHPvgwsqqvghkmrkygnksntgsnlvtRKVYCDAFSTLFKkartvyteggffeVGMKLEAIDPL-NLGNICVATVQKVLmDGYLMIGLDitETPDSNNWFCfHASSHAIFPAGYCDRNEIHLTLPFGYDKKSFSWSQYLKNTGSRAAPPRLFNtdRPNhGFKP---
>UPI000F5F87AD	190	0.185	1.548E-48	100	355	367	213	578	847
----------------------------------------------------------------------------------------------------APPALTGLDASVAGFEWGAYLEKTTSLAVSVSCFRHVPLCDQWDDVTVGMKVEVLNTNAVLPSKVYWIATVIQVAGYKALLRYEGfeHDSSHDFWCSLVSGELNPIGWCAMTSKLLVPPQDVKqnipDWKEYLMKKLVGAntlpvdfylkmaenmktsfkigmrvevvdpkhvsrtrvatidsivggrlrlvyidqsdAPentisdfwchiwSPLLHPVGWSSkvghaikaPvkgaeaaagglkgnsdslsllFKKPRFVYTAGgfFEEGMKLEAIDPL-NLGNICVATVQKVLlDGYLIVGIDGaiSNNGSDWFCyHASSHAILPIDFCKKNNIPLTVPQGYDSQTFTWDKYLKETKAQAAPARLF-----------
>UPI001B3A948D	190	0.186	1.548E-48	89	355	367	196	580	847
-----------------------------------------------------------------------------------------LARLQGKPPSKKATVlykmnkapPAPTGPDESGFEWGAYLEKEASPAASVSCFRHAPLCAQWDDITVGMKVEVLNTNAVLPSKVYWIATVIQVAGYKALLRYEGFEDDssHDFWCSLVSGELKPIGWCAMTSKLLVPPQDVKqvipDWKEYLMKKMVGssTLPVDFylklsedtrtsFKtgmrvevvdpkhvsrtrvaiihaivggrlnlvyadqsdfPEsttsdfwchmwsPLLHPlgwsskvghaikasassveagasglrgnsystfllFKKPRIVYMEGgfFEEGMKLEAIDPL-NLGNICVATVHKVLlDGYLMVGIDGtaSDNGSDWFCyHASSHAILPIDFCKKNNIPLTVPQGYDPQTFTWDKYLKETKAKAAPARLF-----------
>UPI001A7EE1DE	190	0.183	2.109E-48	100	355	367	213	577	823
----------------------------------------------------------------------------------------------------APPAATGVDAAVASFDWTAYLERETSLAASVSCFRHAPLCAQWDDITVGMKVEVLNTNAILPSKVYWIATVIQIAGYKALLRYEGfeHDSSHDFWCSLVSGELNPIGWCAMTSKLLVPPqdlkQDIPDWKEYLMKRLVGAQtlPVDFylklaesmknsFRtgmrvevvdskyvsrtrvaivdsniggrvrlvyADQSDTPENIISDfwchiwsPLLHPigwskkvghdikapannlesssglrgnsdstfmlfkklrftymegtfFEEGMKLEAIDPL-NLGSICVATVHKVLfDGYLMVGIDGtiSNNGSDWFCyHASSHAILPINFCKKNNIPLTVPPGYDAQTFTWEKYLEETKAKAAPVRLF-----------
>A0A6J8BTD2	190	0.182	2.109E-48	87	363	367	175	564	856
---------------------------------------------------------------------------------------KKMNIPSKLPQPVQSLYpktVTKRPGGMKGFDWGPYLAQTGSDAAPITCFKHCPMSDHWQNINTGMKVELENHLCD--IHAFWIATVVKVAGYKALMRFEGFGNEstYDFWINLCTQDVHPVGWCATVGKPLVPPKciqdKYIDWKEYLIKRLTGARtlPSNFYNkvvecindipikkgmqlevvdkmcvsamkvakvqevvggrlrlhytdskeeidefwchmRSPLVHPigwsqtsghklhatqeyrskclNKItmdkydPDDVTPdmfekkkeppHGakFQEGMKLEAIDPL-NLSAICVATVMKVLkNNYLMIGIDGSiaQNGTDWFnYHSTSPCIFPVGFCEVNGIELTPPRGY-KGQFKWFEYLRQTKSSAAPVKLFDKeipKHGFKP---
>A0A2T7PM42	190	0.198	2.109E-48	90	363	367	161	555	980
------------------------------------------------------------------------------------------TSKKGRPgggrkSMTK-SPSQSSQKSNIKSESKPFDWGPYLIasaaqAAPVSCFKHASMSDSWDQMVVGIKVEVINFDCDLPYTVYWTASVVKVAGYMSLMRYEGFGNDssHDFWISLVSPDVHSVGWCATIGKPLVPPctiqSKYSDWKDFLIKRLTGAMtlPrnfydkftecidehklkrgmkievvdkmcvsamrvaiieaivggrlrltyadskdegeefwchmrSPLIHPVgwaQTVGhklhssqeyrnaclskiamqkyseddtsPDMLPkvkEAPHSMNFQVGMKLEAIDPL-NLSAICVATVMKVLkNNYLMIGIDGSmaESGSDWFCyHSSSPCIFPVGFCEINSIDLAPPRGY-KGVFKWFDYLKHTKSVAAPVKLFDKeipKHGFRP---
>A0A7J5ZD62	190	0.204	2.873E-48	116	361	367	169	514	674
--------------------------------------------------------------------------------------------------------------------WGRYICSNDTVGAPVSCFKHAPMGTCWGGIEEGVRLEVPNSDTNLSTKVYWIAEIIKLAGFKALLRYEGFDSDtsKDYWCDLCVPEVHPVGWCASSGKPLIPPktiqHKYSNWKAVLVKRLTGAktLPPDFntkvqenlqfpFKklmrvevvdknylcrtrvalVEQVIGgrlrlvyeesqdgsddfwcHMYSPlihnigwSRSIGHRFKRsdftkkmegqvdapalhfqkvkdvdqsgdwfkdGMKMEAIDLL-NLSAICVATVRKVLaDGYLMIGIDGSEavDGSDWFCyHGTSPSIYPVGFCEINNIELTPPRGYTKLPFKWFDYLRETGSIAAPVKLFNKV-GC-----
>A0A671TZK4	190	0.186	2.873E-48	116	355	367	93	434	685
--------------------------------------------------------------------------------------------------------------------WGAYLEKETSLAASVSCFRHAPLCAQWDDIMVGMKVEVLNTNAVLPSKVYWIATIIQVAGYKALLRYEGfeHDSSHDFWCSLVSGELNPIGWCAMTSKLLVPPqdakQDIPDWKAYLMKKLVGAntLPVDFylklaesmktsFRvgmyvevvdpkhvsrtrvatidqivggrlrlvytdqseaPEnttldfwchmwsPLLHPigwsskvghdiktsaasrsnmnssfllFKKPRFVYMEGgfFEKGMKLEAIDPL-NLGSICVATIHKVLlDGYLMVGIDGtiSNNGSDWFCyHASSHAILPVNFCKKNNIPLTVPRGYDSQTFTWDNYLKEKKAKAAPAQLF-----------
>A0A401T572	190	0.208	2.873E-48	101	363	367	185	557	714
-----------------------------------------------------------------------------------------------------DITQNNNSAVNQGFEWGKYIDEHKCKAAPVSCFKHVPLFDQWEDVLEGMKVEVLNLDCNLPNKVYWIAHVIKLAGYKALLRYEGFENNqkRDFWYNLGTADIHPIGWCATFGKPLVPPQTVRnkttDWRAYLLKRLIGskTLPVDFhykmvesmkypFRPGmrvevvdkaqisrtrtavvdtviggrlrllyedsedddfWCHmwSPLihsvgwskrvghkvKHPGGVTRadvssyptfrkvfcyalphlfkkvravyandDWFEEGMKLEAIDPL-NLSTICVASVRKVLlDGYLMIGIDGCEaaDGTDWFCyHASSCCIFPVGFCKKNDIELTTPRGW-EQCFDWDTYLTETGSIAAPASLFIRDipyHGFEP---
>UPI000981F5EF	189	0.289	3.914E-48	174	338	367	1	157	195
------------------------------------------------------------------------------------------------------------------------------------------------------------------------------VGYRLRLHLMLLS-SYDFWTNAGSPDIHPVGWCEKTKHELHIPKGYRKdkfvWMDYLKACKLQNAPKKLFRSRSSNGP--VPKE-----FQVGMKLEAVD-RKNPSLVCVATIADIVEDRLRVHFDNWDDSYDYWCDINSPYVQPVGWCHENGRTLIAPQG---EQTVW----------------------------
>A0A0F8CCR8	189	0.290	3.914E-48	171	337	367	65	221	568
---------------------------------------------------------------------------------------------------------------------------------------------------------------------------TQVIGCRLRLHIDGFSDCYDFWVNTDSAEIRPAGWCKDNNHKLHPPKGHPNpenflWDEYLQETGSIAVPSSAF-------TLRAP-----HGFQVNQKLEAVDRRNPM-LIRVATVTDTEDYRLKVHYDGWSQQFDVWCDSDHCDLHPVGWCQRTGHPLEPPPG--SSPFS-----------------------------
>S4R4L4	189	0.197	3.914E-48	116	357	367	146	488	628
--------------------------------------------------------------------------------------------------------------------WGRYIWKNSLTAASVGCFKHAPMADHWGDITEGMRVEVVNTDCVVSSKVFWIAWVIKLAGYKGLLRYEGYESDssRDFWCNLCTPDVHPIGWCATIGKPLVPPqtimHRCSNWKAFLVKklTGSKTLPPDFqakvqeslsfpFKrgmrlevvdkaqisrtrvalvdsviggrlrlayrdgagteddfwchmRSPLIHPigwsravghqHKSPEGAKKHDgssdagsylfpivkempqkqecFREGMKLEAIDPL-NLSSICVATVRKVLGDgFLMIGIDGSEaaDGTDWFCyHSMSPSIFPVGFCEINQIELASPRGYNKTPFNWFEYLRETSSPAAPVSLFNK---------
>UPI0010A47A4B	189	0.203	3.914E-48	116	363	367	164	515	711
--------------------------------------------------------------------------------------------------------------------WGNYIGNGEMVGAPVSCFKHVPMGMSWGDIAEGVRIEVPNSDSSLPMKVYWVANIIKLAGFKALLRYEGFESDagQDFWCNLCNADIHPVGWCASGCKPLVPPesiqHKVSNWKAFLVKrlTGSKTLPIDFavkvqqsmqfpFKklmrvevvdkthlcrtrvalVEQVIGgrlrlvyeesedgsddfwchmfsPlihnigwsrsighrFKRSDATKKHegqvdapgqlfakvkdvdqsgeWFKEGMKLEAIDPL-NLSAICVATVRKVLaDGYLMIGIDGSEaaDGSDWFCyHSTSPSIFPVGFCEINSIELTPPRGYTNLPFKWFDYLKERSSVAAPVKLFNKEvpnHGFRP---
>UPI0018E22707	189	0.193	3.914E-48	32	355	367	31	474	713
--------------------------------QWLFILNIDPKTP----NHVLSNLVVCHKHFSDDDYVQADAFQSrRSHILKATAvptcsapdpapGLKRRGRPPSK-KATVlnkmiakASSAAAGAEAAATFDWGSYLKREAAVAAPVPCFAHAPLSSYWDDVVVGMKVEVLNTNSVLSNKVYWIASVIQIAGYKALLRYEGYqhDSSRDFWCSLVSGELNPIGWCSMTSKLLVPPqdvTNISDWKSYLMKKLVGSTtlPvdfyaklaesmkcpfrvgmrlevvdpkhlsrtrvamvdsviggrlrllignqsdvhenavfdfwchmcSPLVHPLGWsktvghaikesadnseapanmkgsseISPNvfKKPRYVYMGKifFEEGMKLEAIDPL-NLGNICVATVHKVLlDGYLMVGIDGMKNGADWFCyHASSHAILPINFCKRNNITLTVPPGSDPQTFTWEKYLQQTKAKAAPAWLF-----------
>Q6PFI2	189	0.181	3.914E-48	116	355	367	254	604	805
--------------------------------------------------------------------------------------------------------------------WGSYLEKSGLLAAPVSCFRHVPLCAQWEDVYVGLKVEVLNTHTALPSKVYWIATVVQLAGYKALLRYEGFEDDdrHDLWCNLGTADVHPIGWCAVNNKPLVPPQEVhqQDWKSYLMERLVGAhtIPVDFhvkmadslrcpFRQgvrvevvdrsqvsrtrlavvdtviggrlrllyeDAGLGPsgevlsdfwchmqsplvhhvgwsetvdhsiketdtnvnmgshpafrrvhqNSVPDQfkklrtvyMGATFFKEGMKIEAIDPL-NLGNICVASVRKVLlDGYIMVGIDGveIGDGSDWFCyHASSHAILPVGYCENNDIPLTVPPGYDQATFTWPVYLEETGAVAAPQRLF-----------
>UPI00077FAFA9	189	0.204	5.333E-48	115	365	367	6	370	503
-------------------------------------------------------------------------------------------------------------------NWRSYLSRNDFVAAPVSCFKHVALSRSWDSITAGILVEVRSPDCTtcCPSTPccYWIAAVVKVSGYLGLLRYEGFESDssQDFWLNLCSnTNIHPIGWCAENGMPLVPPKciedKHTDWKDYLMrrisrsrtipadfsykveehkhttikkgmnlevvdKNLISAVrPAtvseviggrlhvkyddteasddgfwcheksSLIHPVGWaqiigHALKSKPeyamqslkktlfrtfdsNDATWDMFlpacypnknmkyKEGMKLEAIDPL-NLSTICVATVLEVlRDNYLMIGIDGmaTADGSDsFCYHASSPYIFPVGFCESNSIDLTPPKGY-KGEFKWHEYLKKAKAKPAPYALFQRdIPNHGFIE-
>UPI00146D2086	189	0.190	5.333E-48	89	355	367	195	576	817
-----------------------------------------------------------------------------------------LARLQGKPPTKKATVlnkvnkAPAQEASPVGFEWGAYLEKETALAAAVSCFRHVPLCAQWDDISLGMKVEVLNANAVLPSKVYWIASVIQIAGYKALLRYEGFEEDssHDFWCSLVSAELNPIGWCAMTSKLLVPPQDVKqhipDWKEYLMKTLVGthTLPVDFylklgesmrtsFRvgmrvevvdpkhvsrtrlaavhsirggrlrlvyedqsdapenivddfwchlaspllhqigwsqqvghnikaPVTTTGPasktfrgnydssfvlFKKPRFVYMEGcyFEEGMKLEAIDPL-NLGSICVATIQKVLlDGYLMVGIDGvSSNGYDWFCyHASSHAILPVNFCKQNNIPLTVPPDYDSQIFTWEEYLTDTNAKSVPPRLF-----------
>UPI001885FF55	188	0.194	7.265E-48	116	357	367	166	508	650
--------------------------------------------------------------------------------------------------------------------WGHYICVNNTSGAPVSCFKHAPMGTCWGGIEQGVRIEVLNSDTNHSTKVYWIAEIVKLAGFKALLRYEGFdiDSSKDFWCNLCIPEVHPVGWCASSGKPLVPPksiqHKHSNWKAFLVKRLTGAktLPPDFnikvventqfpFKklmrvevvdknylcrtrvalVEQVIGgrlrlvyeesqdgsddfwcHMYSPlihnigwSRSIGHRFKRsditkkiegqidappqifqkvrdvdqsadwfkdGMKLEAIDPL-NLSTICVATVRKVLaDGYLMIGIDGSEavDGSDWFCyHGTSPSIFPVGFCEINNIELTSPRGYTKLPFKWFDYLRETASIAAPVKLFNK---------
>A0A146LPN3	188	0.177	7.265E-48	90	363	367	223	622	661
------------------------------------------------------------------------------------------TLPPQPPPPPIPLTpllidddlplpfppsKKSLPHLAWTYEWNEMLSDPNFTAASVSSFIHAPMSNNWDNITVGMKVEVENTDCDNysegvPDS-FWVATVLKIAGYKALLRYEGFGqnESKDFWVNLCSSMVHPVGWCAQRGKPLIPPrtieDKYKDWKHFLVKRLTGARtlPSNFqnkvqenmrsrFRvdlnlevvdknqisqvkvasihkicgkrlhikyfdsdtllhtegfwaheDSPLIHPvgwakrvgqdLEAPPGyvdrclkglrdkddatedlfplahslPYHTGFEVGMKLEAVDPL-NLSAICVATIMKVLNDgYLMVKMEsyeddpGMPPGSDWFCyHSSSACILPSGFCTMNGITLTPPRGYNAATFDWADYLNETSTQVAPAELF----DIEP---
>UPI0011811D46	188	0.182	7.265E-48	116	355	367	252	600	863
--------------------------------------------------------------------------------------------------------------------WGAYLDKETSLAVSVSCFRHAPLCAQWDDIAVGIKVEVLNTNAVLPSKVYWIATVIQISGYKALLRYEGfeHDSSKDFWCSLVSGELHPIGWCAMTSKLLVPPQDVTqnipDWKEYLMKRLVGAhtLPVDFylklaesmkypFKvgmrvevvdpkfvsrtrvafvdsiiggrlrlvyaDQSDATENAIPDFwchmwsPIIHPtgwstrvghsikapangleapaamkgysdntsalfkkprivymngcfFENGMKLEAIDPL-NLGSICVATVHEVLlDGYLMVGIDGtiSNKGSDWFCyHASSHAILPIGFCEKNNIPLTVPQGYDSKTFTWTKYLQETQAKAAPPHLF-----------
>UPI000A1C457A	188	0.201	9.897E-48	119	355	367	238	583	668
-----------------------------------------------------------------------------------------------------------------------YLNKETSLGASVSCFQHAPMWDHWDDVSVGTKVEVLNTNAVLPSKVYWIATVIQIAGYRVLLRYEGFEHDstYDFWSSLVSGELHPIGWCAMTTKLLVPPQDVKttivDWKEYLMQKLVGANtiPVDFylklsesmkcpFKfgmrvevvdpkyisrtrvaivnatyggrlqlvyadqkdaPEntkaefWCHmsspilhpigwskmvgHPIKTPaTSVEVNPlkgtcwesnlhlfkklryvymegtfFEEGMKLEAIDPL-NLGSICVATVQKVLlDGYLMVGIDGsiLADGSDWFCyHASSHAILPIGFCEKNDITLKVPDGYESETFSWPDYLKEKKAKAAPAHLF-----------
>UPI0011B82BCC	188	0.203	9.897E-48	116	363	367	199	550	722
--------------------------------------------------------------------------------------------------------------------WGRYLGDGDVAGAPVSCFKHVPMGTSWGDISEGVRVEVPNTDSGLPMRVYWIAGIIKLSGFKALLRYEGFDSDsaRDFWCNLCVPDIHPVGWCAAGGKPLVPPksilHRCTNWKSFLVKrlTGSKTLPPDFttkvqeslqfpFKklmrvevvdkghlcrtrvalVEQVIGgrlrlvyeecadgtddfwcHMYSPlihsigwsrsighrfkrsdvakklegqldapgllftkvNEVDQSGewFKDGMKLEAIDPL-NLSAICVATVRKVLaDGYLMIGIDGSEaaDGSDWFCyHCTSPSIFPAGFCEINSIQLTPPRGYSNLPLRWFEYLKESSSVAAPVNLFNKEvpnHGFRP---
>UPI00114578AF	188	0.202	9.897E-48	89	363	367	162	538	756
-----------------------------------------------------------------------------------------LGTSPQNQSCQQ--GGARKSVPLEGFDWGRYLGDGEMTGAPVSCFKHVSMATAWAAVSEGVRLEVPNSDSGLTMKVYWIAGIIKLAGFEALLRYEGfDGDSsRDFWLHLCVPDIHPVGWCASGGQPLVPPqsllHKFSNWRTFLIKrlTGSKTLPPDFSSQVQDslHVPFKrqmrvevvdkthlcrtrvalveqviggrlrlvyeesadgtddfwchmysplIHNigwsRSIGHRFKrsdvltmldgqvnapgqlfakvrevdqssawfnEGMKLEAIDPL-NLSSISVATVRKVLaDGYLMVGIDGSEaaDGSDWFCyHCTSPSIFPSGFCEINNIDLTPPRGYTNLPFRWFQYLKDTKSVAAPVNLFNKevpDHGFRP---
>UPI001AE2AF38	188	0.190	9.897E-48	96	357	367	90	458	815
------------------------------------------------------------------------------------------------PiEDYTPPSFSSSHDLKNTHSWEVTLAEPEFVAAPVSSFKHAPMSDCWDNIIIGMKVEVENKDSDSLpgvfSHAFWVATVLRISGYHALLRFEGFGQDgtKDFWISLCSEKVHPVGWCATKGKPLIPPKtiqtKYSDWKEFLVKRLTGARtlPSNFyckvtesvssnFRPgmklevvdkmricqvrvatikevvgrrlhleyddvehddrsfwcheeSPLIHPigwalkvghqivaskdyydrcameNYEPEDCTSdlfpeyrlppGNFNVGMKLEAVDPI-NLATICVATVMKVLRfGYIMIRMDGYENdatGSDWFCyHASSPLIFPPGFCDRHEIKLKLPS--EEEKFNWFDYLRETRSVSAPVSLFCR---------
>A0A2G8KS94	188	0.337	1.348E-47	173	335	367	33	195	227
-----------------------------------------------------------------------------------------------------------------------------------------------------------------------------IQGPRLRLRLDGSDNKNDFWRLVDSSDIKPVGKCEANGGMLQPPLGFRmnasSWPLFLQRTLTSSAklaPASAFKPE--------PPTPEKNFFKVGMKLEAVDRKNSF-LICPGTVAKVKDNMIFISFDGWSGAFDYWCEYNSRDIFPVGWCAKTGHYLQPPgnKGEENVT-------------------------------
>Q4T9N5	188	0.186	1.348E-47	116	357	367	230	581	659
--------------------------------------------------------------------------------------------------------------------WGQYICSNNTAGAPVSCFKHAPMGKCWGDIEEGVRIEVVNTDTNLSTKVYWIAEIVKLAGFKALLRYEGfDGDnSKDFWCNLCIPEVHPVGWCASSSKPLVPPkslqHKYSNWKAFLVKrlTGTKTLPPDFsskvhenlqfpFKklmrvevvdknylcrtrvalVEEVIGgrlrlvyeesedntddfwchmlsplihsigwsrsighrfkrsgefPRLIHADVSKklegqsdappqyfqkvkdvdqsgEWFKEGMKLEAIDPL-NLSTICAATVRKVLaDGYLMIGIDGSEavDGSDWFCyHSTSPSIFPVGFCEINSIELTPPRGYAKLPFKWFDYLREMGSVAAPVKLFNK---------
>UPI0018F5CC67	188	0.213	1.348E-47	116	363	367	163	520	696
--------------------------------------------------------------------------------------------------------------------WGKYIEKHKYKAAPVSCFKHVPLFDQWEDVMEGMMVEILNLDCNLPNKVYWIAHVIKLAGYKALLRYEGFENNsrQDFWYNLGTVDVHPIGWCATFGKPLVPPQTVRnkttDWRNYLLKKLIGskTLPVDFhykmvesmkysFRPGmrvevvdkaqisrtrtavvdtviggrlrllyedceedddfWCHmwSPlihsvgwakrvghkvkrtgtaradlsshptfRKIYCDAVPHLFKkvravytnddwfeEGMKLEAIDPL-NLSTICVASVQKVLlDGYLMIGIDGCEaaDGTDWFCyHASSCSIFPVGFCQKNDIELTPPRGW-EKCFDWDEYLIETGTMTAPASLLIRDipyHGFEP---
>A0A6J2VDT8	188	0.196	1.348E-47	89	363	367	248	642	815
-----------------------------------------------------------------------------------------LTTKFGSPPMFQGMGhpqysTTTDRDASSGFDWGRYLEKTGYLAAPVACFRHVPLCAQWDDVTVGLKLEVLNTHTSLASKVYWIATIVRLAGYKALLRYEGlkHDSTQDFWCNLGTADIHPIGWCAVNSKLLVPPqrtHQVTDWRAYLMKRLVGARtlPADFhvklsdsmrypFRQgmrvevvdrslvsrtrlavvdtviggrlrllyeDAGLGPggevlsdfwchiwspllhpvgwsskvghiiketdkrvdmsshptfrkiycdtvpvlFKKPRTVYMEGgfFEERMKLEAIDPL-NLGNICVATVHKVLmDGYLMVGIDGveIGDGSDWFCyHASSHAILPTGYCQKNNIPLTLPPGYDQATFTWSNYLEETRAVAAPRRLFNTDavgHGFAP---
>UPI00145ABB80	187	0.206	1.837E-47	116	357	367	164	506	648
--------------------------------------------------------------------------------------------------------------------WGHYICNNNTEGAPVSCFKHAPMGMCWGGIAEGVRLEVINSDTSLSTKVYWIAEIIKLAGFKALLRYEGfDGDnSKDFWCNLCIPEVHPVGWCASSSKPLVPPksiqHKYSNWKAILVKRLTGAktLPPDFntkvhenmqfpFKklmrvevvdknylcrtrvalVEQVIGgrlrlvyeesedgsddfwcHMYSPlihnigwSRSIGHRFKRsdvtkkmdgqrdappqlfqkvkdvdqsgewfkdGMKLEAIDPL-NLSAICVATVRKVLaDGYVMIGIDGSEalDGSDWFCyHGTSPSIFPAGFCEINEIDLTPPRGYTKLPFKWFDYLRETGSIAAPVKLFNK---------
>UPI000A2BFEBE	187	0.303	1.837E-47	138	357	367	373	587	734
------------------------------------------------------------------------------------------------------------------------------------------EENMHNTLKKGMKLEV--VDKNLISAV-RSAEVTEVVGGRLHVKYtESDNLDEGFWCHERSPLIHPVGWAQIIGHDLKARPEYA--RKSLKKTL-----YRTFKPDDATWDMFLPvyNPSKKLYFKKGMKLEAIDPL-NLSTICVATVTKVlRNNYLMIGIDGMmaANGSDcFCYHASSPSIFPVGFCESNEIELTPPRGY-KGEFIWSEYLKKTKSDAAPVELFHR---------
>A0A3Q3EAR6	187	0.189	1.837E-47	100	355	367	202	565	845
----------------------------------------------------------------------------------------------------APAAPSGAEASPARFEWGAYLDKETSLAASVSCFRHAPLCAQWDDIHVGMKVEVLNSNAVLPSKVYWIATVIQVAGYKALLRYEGfeHDSSHDFWGSLVSGELNPIGWCAMTSKLLVPPKdvnqNIPDWKDYLMKKLVGAdtLPVDFylklaesmrtsFRigsrvevvdpkhvsrtrialidsivggrlrlvyadqsdaPEnvtldfwchmwsPLLHPigwssrvghdikapvnsmeaatsrghsdssfllFKKPRFVYMDGcfFEEGMKLEAIDPL-NLGSISVATVHKVLlDGYLMVGIDGtiSNNGSDWFCyHASSHALLPVGFCEKNKLPLTVPPGYDSKTFTWDKYLKETRARAAPSRLF-----------
>A0A087UGJ7	187	0.315	2.502E-47	149	327	367	0	167	168
-----------------------------------------------------------------------------------------------------------------------------------------------------MKL--EAVDKKNSSLVC-VATITDVMDNRFLIHFDGWEDVYDYWADPSSPHLHPVNWCKDNGRVLTPPKEVKDaasfnWTKYLADTRSTAVAPRAFKQ----CP---PNE-----FKVGMKLEAVDRRNPI-LIRVATIADRNDHSLLIHFDGWSTVYDYWVDDNNPDIHPINWCSKTGHPLEP---------------------------------------
>UPI001490275F	187	0.182	2.502E-47	95	355	367	205	576	860
-----------------------------------------------------------------------------------------------TPaTLAAPAAQLVVDASAAYFEWGAYLDKETSLAASVSCFRHAPMCDQWDDIHVGMKVEVLNTNAVLPSKVYWIATVIQVAGYKALLRYEGfeHDSSRDFWCSLVSGELKPIGWCAMTSKLLVPPKDVKtnisDWKGYLMKKLVGAEtlPVDFslklaesvkssFKvtmqvevvdpkhvsrtrvalidtivggrlrlvyADQSDAPyenmtldfwchmwsplmhpigwsrrvghdIKAPvnsveaaastrghNESMTLLFKkprfvymdgcyyeEGMKLEAIDPL-NLGSISVATVHKVLlDGYLMVGIDGtiSNNGSDWFCyHASSHALLPVGFCEKNNIPLSVPSGHDPRTFTWDQYLKEAGAQAAPKRLF-----------
>A0A672LXV5	186	0.232	3.408E-47	116	330	367	142	402	414
--------------------------------------------------------------------------------------------------------------------WGQYICSNNLVGAPVSCFKHVPMGMCWGDIAEGVRVEVLNSDTNLSTKVYWVAGIVKLSGFKALLRYEGFDNDssKDFWCNLCIPEIHPVGWCATSGKPLVPPksihHKYSNWKAFLVKRLTGAktLPPDFATKVRHYPssdhetvfrvrlPYRSLNEVTKkmegqmdapsqlflkvkdvdqsgEWFKDGMKLEAIDPL-NLSAICVATVRKVLaDGYLMIGIDGSEaaDGSDWFCyHSTSPSIFPVGFCEINNIELTPPRG------------------------------------
>A0A668AT25	186	0.211	3.408E-47	136	357	367	156	476	569
----------------------------------------------------------------------------------------------------------------------------------------VPMGTCWGDIEEGMRVEVLNSDTNLSTKVYWIAGIIKLAGFKALLRYEGFDNDssKDFWCNLCVPEVHPVGWCASSGKPLVPPktiqHKYSNWKAFLVKRLTGvktlppdfAAkvhenmqfPfkklmrvevvdknhlcrtrvalveqviggrlrlvyeesqdgsddfwchmfSPLihnigwsrsighrFKRSGGFGTRKTGyvllevgkvRDVDQSGdwFKDGMKLEAIDPL-NLSAICVATVRKVLaDGYLMIGIDGSEavDGSDWFCyHGTSPSIFPVGFCEINSIELTPPRGYTKLPFKWFDYLRETGSIAAPVRLFNK---------
>A0A402F299	186	0.193	3.408E-47	129	357	367	81	410	618
---------------------------------------------------------------------------------------------------------------------------------DINLPTKAPMGTCWGDISEGVRVEVPNTDCSLPTKVFWIAGIVKLAGYNALLRYEGFENDSslDFWCNICGPDIHPVGWCATSGKPLVPPrsihHKYTNWKAFLVKRLTGAktLPPDFsqkvsesmqypFKPSmrievidkthlcrtrvavvdsviggrlrlvyeesedktddfwchmysPLIHPigwsrsighrfkrsdiakkQDSHFDAPPHLFakvkevessgewfKEGMKLEAIDPL-NLSAICVATIRKVLEDgYLMIGIDGSEaaDGSDWFCyHATSPSIFPVGFCEINMIELTPPRGYAKLPFKWFDYLREMGSVAAPVKLFNK---------
>UPI0011319100	186	0.202	3.408E-47	116	357	367	167	506	651
--------------------------------------------------------------------------------------------------------------------WGRYICSNNLVGAPVSCFKHVPMGTCWGDLAEGVRVEVLNSDTNLSTKVYWVAGIVKLSGFKALLRYEGFDNDtsRDFWCNLCVPEIHHVGWCASSGKPLVPPKsiqlKYSNWKAFLVKRLTGAktLPPDFatkvhenmqfpFKklmrvevvdkshlcrtrvalVEQVIGgrlrlvyeegsddfwcHMYSPlihsigwSRSIGHRFKRsdvskkidGqmdapaqlfakvkdvdqsgewfrdrMKLEAIDPL-NLSAISVATVRKVLaDGYLMIGVDGSEvtNGSDWFCyHSTSPSIFPAGFCEINNIELTHPRGYTKLPFKWFDYLRETSSIAAPVKLFNK---------
>UPI000719CFBF	186	0.194	3.408E-47	116	357	367	157	504	743
--------------------------------------------------------------------------------------------------------------------WDDMLSSPNTEAASVSSFKHVAMSEVWNSMTVGMKVEVENSDCDMTTDAYWIATVMKIAGYKAMLRYEGFGmnASADFWLNLCTTDVHPVGWCAAQGKPLVPPkdvqHKYSDWKDFLVRRLTGARtlPhnfkekvvessqsvikvgqilevvdkncisrmrvasvdkvvggrlqlkykdswcaeeefwchqeSPLIHPIGWSeyvghslkasegycakldskaiheNKEEVPweffeqraASDVASGFQEGMKLEAIDPL-NLSSICVATVMKVLDHgYIMIGIDGsmSPQGTDWFCYsANSPCIFPVGFCDLNRIALTAPRGHR-GIFSWFQYLKNTKAVAAPVSLFSK---------
>A0A3B4E9T3	186	0.200	3.408E-47	116	363	367	265	628	804
--------------------------------------------------------------------------------------------------------------------WGSYLKKHGYLAASVSSFRHAPLCAQWEDIEVGLRVEVLNAHSALMTKVYWIATIIRLAGYKALLRYEGFENDdsHDFWCNLGSAEVHPIGWCAVNSKLLVPPqalhNHITDWKSYLMKRLVGACtlPVDFhvklaesmkypFRQgvrvevvdrslvsrtrtavvdtviggrlrliyeDAGLGPtgevlsdfwchmwsplmhpinwsvrvghliketdksvdmsshptfrkvfcDSVPRQfkklrtvyVEGGFFEEGMKLEAIDPL-NLGNICVATVRKVLlDGYLMVGIDGveMGDGSDWFCyHASSHAILPPGYCQNNDIPLTLPPGYDQATFTWPKYLEETRSVAAPRRLFNsdPVgHGFAP---
>F1M8A7	186	0.207	4.642E-47	115	330	367	10	323	581
-------------------------------------------------------------------------------------------------------------------SWEQYLREGNAVAAPVELFsKDQSFPEHENGFQVGMRL--EGIDARRP-SVFCVLSVAEVCGYRLRLHFDGYLSCYDFWTNAGSPDIHPVGWCQKTKHELHIPRDYRKdkfvWMDYLKACRLQNAPKKLFrnrssnhstnkefkggfpmekfdrvnpcvicvssfgdglsdrihyhfdsifvifkfwcsvkdpyvKPADWLhlegntvrveqsypGPDKfswadylqatqakaVPakafNTRAPHGFLPNLKLEAVDKRNP-RLIRVATVTDVDDYRVKIHFDGWDHKYDYWMDADSQDIHPIGWCDVTGHPLEVPYG------------------------------------
>A0A1D2ME32	186	0.277	4.642E-47	154	357	367	217	423	720
----------------------------------------------------------------------------------------------------------------------------------------------------------EAIDPEH-QSLFCPVQVVEIIGFRLLLKFIGYSDKYNFWVNADSRNIFPVRWSQAYGsrpenvssskVHFHGPPGF-SWDSYI-----PTAPESRVAPH-CNFPNLLHiLSCKDTGVRVGMKLEAVDIR-NRNLVCVATVSCVMGDRFLIHFDSWDSLYDYWTDCGSPFIHPVGWCSANNVDITPPHCYeSPSEFDWDEYLEKTNSVALPKHAFKP---------
>A0A6P7N8Q8	186	0.193	4.642E-47	116	363	367	191	556	751
--------------------------------------------------------------------------------------------------------------------WGRYLGDGDVTGAPVSCFKHVPMGKSWGDITEGIRVEVPNTDSSLPMKVYWIAGIIKLAGFKALMRYEGFDSDstRDFWLNLCVPDIHPVGWCAAGGKPLVPPqtilHRFNNWKTFLIKRLTGsktlppdfsskvqesmqfpfrkqmrvevvdkthlcrtrvAVieqviggrlrlvyeecddgtddfwchmHSPLihsigwsrsighrFKRSGWsaddspsahssnyvakklDGLMDAPGqlfakvrevDPEGAWFEDGMKLEAIDPL-NLSAICVATVRKVLaDGYLMIGIDGSEaaDGSDWFCyHCTSPSIFPAGFCEINNIELTPPRGYTNLPFRWFEYMKESNSVAAPVNLFNKDvpnHGFRP---
>A0A2I4C1A7	186	0.192	4.642E-47	78	355	367	173	557	817
------------------------------------------------------------------------------HSKktVLLNRLK--GKAPSK-KVPALNKVSSVPVGLDAFDWGFYLEKETSLAASVSCFEHAPLSDYWDDITVGMKVEVLNTNAVLPSKVYWIATVIQVAGYKALLRYEGfeHDSSHDFWCSLVSGELNPIGWCAMTSKLLVPPQDVKnipDWKDYLMKKMVGTTtlPVDFnvklkesmkssFKvgmrvevvdPRhvsqtrvaivdsiiggrlrlvyadQTDVPenvvadfwchmwsplihpigwssrvghaTKTPakssealSSSRGNPesasllfkrprivymgegfFEERMKLEAIDPL-NLGNICVATVHKVLlDGYLMVGIDGtaTNNGSDWFCyHASSHAILPVGFCKKNKITLSVPNGYDPQTFTWEMYLNETEAKAAPARLF-----------
>UPI00149032D1	186	0.217	6.323E-47	116	363	367	187	538	730
--------------------------------------------------------------------------------------------------------------------WGRYLKDGDVPGAPVSCFKHVPMGLSWGDVREGLRVEVPNTDSSLPMKVYWIAGIIKLAGFKALMRYEGFDSDssRDFWLNLCVPDIHPVGWCAAGGKPLVPPqtilHRFTNWKTFLIKRLTGSktlpqdfsskvqdsmhVPfkkqmrvevvdkthlcrtrvalveqviggrlrlvyeecddgtddfwchmySPLihsigwsrsighrFKrsdvskklgvqtdaPEQLFAKVK-EVDQSGSWFEDGMKLEAIDPL-NLSAICVATVRKVLaDGYLMIGIDGSEaaDGSDWFCyHSTSPSIFPAGFCEINSIELTPPRGYSTLPFRWFECLKETQSVAAPVSLFNKEvpnHGFRP---
>A0A7J8JHG0	185	0.291	8.612E-47	148	316	367	2	166	167
----------------------------------------------------------------------------------------------------------------------------------------------------GMKVEVLNSDAVLPSRVYWIASVIQTAGYRVLLRYEGFENDasHDFWCNLGTVDVHPIGWCAINSKILVPPRtihaKFTDWKGYLMKRLVGSRTLPV-----DFHIKDCPN----HGFKVGMKLEAVDLMEP-RLICVATVKRVVHRLLSIHFDGWDNEYDQWVDCESPDIYPVG--------------------------------------------------
>A0A4W5MYH6	185	0.219	8.612E-47	98	363	367	133	500	629
--------------------------------------------------------------------------------------------------AAYAQYQANQQNQVKSKTGKFHV-KRTYFYCDdvILCVPMGT---SWGDLAEGVRVEVPNTDSGLPMKVYWIAGVIKLAGFKALLRYEGfDGDSgRDFWCNICVPDIHPVGWCAAGGKPLVPPksiqHKCSNWKAFLVKCLTGAktLPIDFstkvqqsmqfpFKklmrvevvdkthlcrtrvalVEQVIGgrlrlvyeecsdgsddfwcHMYSPlihsigwSRGIGHRFKRsdvskkldgqvdapgqlfakvkdvdqsgewfkdGMKLEAIDPL-NLSAICVATVRKVLaDGYLMIGIDGSEaaDGSDWFCyHSTSPSIFPAGFCEINTIELTPPRGYTKLPFRWFDYLRETGSVAAPVKLFNKEvpnHGFRP---
>UPI0009B35A3D	185	0.184	8.612E-47	94	355	367	197	572	844
----------------------------------------------------------------------------------------------GKPplkKVTAVNKaslIPAGHASAAGFDWGTYLERESSLAASVSCFRHAPLCAQWDDIIVGMKVEVLNTNAVLPSKVYWIATVIQVAGYKALLRYEGFEQDssHDFWCSLVSX--NPIGWCAMTSKLPVPPQDVKqnipDWKEYLMKKLVGAhtlpvdfylklaesmkspfsvgmhvevvdpkyisrtrvaiidsviggrlrlvyadqsdAPenvvldfwchmwSPLLHPVGWSekighaikAPansveaaasgvrvssdnmfllFKKPRIVYMEGsfFEEGMKLEAIDPL-NLGSICVATVHKVLlDGYLMVGIDGtiLNNGSDWFCyHASSHAILPVGFCEKNNIPLTVPQGYDSQTFTWDKYLKETSAKAAPVRLF-----------
>A0A673JD35	185	0.180	1.173E-46	116	355	367	186	538	682
--------------------------------------------------------------------------------------------------------------------WGNYLEKSGLLAAPVSCFRHVPLCAQWDDIYVRLKVEVLNTHTALPSKVYWIATVVQLAGYMALLRYEGfeDDDSHDLWCNLGTADVHPIGWCAVNSKLLVPPQEvhqhIKDWKSYLMERLVGahALPVDFhvkmadslrcpFRQgvrvevvdrsqvsrtrlavvdtvvggrlrllyeDGGLGPsgevlsdfwchmqspllhpvgwservghsiketdtsvnmsshpafrkvlqNSVPDQfkklrtvyMGDTFFEEGMKLEAIDPL-NLGNICVASVRKVLlEGYIMVGIDGveIGDGSDWFCyHASSHAILPVGYCENNNIPLTLPPGYDHATFIWTKYLEETGTVAAPRRLF-----------
>A0A3B3ZHG5	184	0.203	1.598E-46	124	355	367	171	496	686
----------------------------------------------------------------------------------------------------------------------------TSLGVSVSCFQHVSPH--WDDVTVGTKVEVLNTNAVLPSKVYWIATVIQIAGYRVLLRYEGFEHDstYDFWSSLVSGELHPIGWCAMTTKLLVPPQDVKttivDWKEYLMQKLVGAntipvdfylklsesmkcpfkygmrvevvdpkhisrtrvaivnatyggrlqlvyadqkdAPentkaefwchmsSPLLHPIGWSkmvgHPIKTPGllTAVCHPqlryvymegafFEQGMKLEAIDPL-NLGSICVATVQKVLlDGYLMVGIDGsiLADGSDWFCyHASSHAILPIGFCEKNDIDLKVPDGYESGTFSWPDYLKEKNAKAAPAHLF-----------
>UPI0018ED91F6	184	0.185	1.598E-46	100	355	367	217	582	833
----------------------------------------------------------------------------------------------------APPAPTGPDVSAAGFDWGAYLEKETSLAASVSCFRHAPLCAQWDDITVGMKVEVLNTNAVLPSKVYWIATVIQIAGYKALLRYEGfeHDSSHDFWSSLVSGELSPIGWCAMTSKLLVPPQDVKqnipDWKEYLMGKLVGAntLPvdiylklaesmKTFFRigmrvevvdpkhvsrtrvaiidsiiggrlrlvyEDQSDAPenaisdfwchmwspllhpigwskrvghaikargnsaeaaasglrgncdstfllFKKPRFVYMEGsfFEEGMKLEAIDPL-NLGSICVATVHKVLlDGYLMVGIDGtiSNNGSDWFCyHASSHAILPVDFCKKNNIPLTVPQGYDSQTFTWEKYLKETKAKAAPARLF-----------
>A0A7F8RAE1	184	0.185	2.963E-46	115	335	367	143	491	553
-------------------------------------------------------------------------------------------------------------------SWGNYINSNSFTAAPVTCFKHAPMGTCWGDISENVRVEVPNTDCSLPTKVFWIAGIVKLAGYNALLRYEGFENDPglDFWCNVCGSDIHPVGWCAASGKPLVPPrtiqHKYTNWKAFLVKRLTGAktLPPDFsqkvsesmqypFKPcmrvevvdkrhlcrtrvavvesviggrlrlvyeesedrtddfwchmhsplihhigwsrsighrfkrsditKKQDGHFDTPphlfakvkevdqsgewfkegmkleaidplnlsticvatirKDVPNHGFRVGMKLEAVDLMEP-RLICVATVTRIIHRLLRIHFDGWEEEYDQWVDCESPDLYPVGWCQLTGYQLQPPASQSSRE-------------------------------
>UPI0018D09F19	183	0.174	4.035E-46	116	355	367	126	474	827
--------------------------------------------------------------------------------------------------------------------WKDELFGCDFLAAPVSLFKHAPLHEMWDNTFEGMKVEVKNTDCDNysekLGDYFWVATVLKVKGYMGLLRYEGFGSDdsKDFWVNLCCSEVHPVGWCATRGKPLIPPKtiedKYTDWKKFLLKQLTGARtlPANFYsklndslksrfnvgsvmevvdknrisqvkvalvheivgkrlhvkyydsSPEdngfwchedsplihpvgwafrvghPLDAPSSycqrvaagrlLPNDSTPDMFyqypnvetplfSEGMKLEAIDPL-NLSSVCAATVMQIlNEGYMMIRIDCYPadaSAADWFCyHQRSPCIFPVGFCLANNIALVPPNGYTPSDFNWEQYLLSCGGLAASRELF-----------
>A0A6A1QLR4	183	0.179	4.035E-46	90	328	367	197	587	859
------------------------------------------------------------------------------------------KDPEGQPttstpeSEEWNSSQPASGEKKEGWSWESYLEEQEAITAPVSLFQdYQAVTHNKNGFKPGMKL--EGIDPQHP-SMYFILTVAEVCGYRLRLHFDGYSECHDFWinasspdihpagwfektghklqppkadahlgcvllrqgfpgqvleaclpdsaasvwgvhamaqplsarglgykeeefswshylrstrtqaapkhlCDPSSPYIHPVGWCQKQGKPLTPPQDYPDpdsfcWEKYLEETGASAVPAWAFKvvshlsppraelrkarsPRPArMGPWPPPLAVVSpgtapglpswgfssaelglglkaavplqrppHSFLVNMKLEAVDRRNP-ALIRVASVEDVEDHRIKLHFDGWSHAYDFWIDADHPDLHPAGWCSKTGHPLQPP--------------------------------------
>A0A7L1RK93	183	0.191	4.035E-46	115	355	367	14	368	860
-------------------------------------------------------------------------------------------------------------------NWDEFLEETGASAAPHTSFKHV-EISLQSSFQPGMKLEVAN--KSNP-DTYWVATIITTCGQLLLLRYCGYGDDrrADFWCDVMTADLHPVGWCTQNNKVLMPPdaikEKYMDWTEFLIQDLTGArtAPANLlegplrgkspvdlitvdslielqdsqnpFqywivsvvenvggrlrlryvgleetesydqwlfyldcrlRPVGWCQENKyrmdppadiyslktitewkcalekslndaanfpLPMEVFKdhtdlrnHFFAVGMKLEAVNMREPFH-ICPASVTKVFNsHYLQVTIDdlGpEPSKISMLCHADSLGILPVQWCLKNGVNLTPPKGYSRQDFDWADYQKQCGAEAAPHLCF-----------
>A0A7R9R307	183	0.281	5.495E-46	185	352	367	0	166	167
-----------------------------------------------------------------------------------------------------------------------------------------------------------------------------------------YKELFDFWVNYDNDFIFAAGFCEQTNRKLEPPVGISDeefnWNQYLQQTRAVAAPKHLFSSSSSH--QSLPP----NGFQIGMKLEAVD-RANTALVCVATIADIIDNWLLIHFDGWDDSYDYWAETTSPFIHPVNWCRTKGRSLTPPKDYyrSSEKFSWEEYLSESKSHAVSP--------------
>UPI00094E1CF8	183	0.169	5.495E-46	101	363	367	242	641	966
-----------------------------------------------------------------------------------------------------ALSVRKKTSQLNSFSWDAQLSDRYFVAAPVTCFKHAPMADIWENIMVGMKAEVENTDCGNTdtfNDSFWVATVMRIVGYKAQLRYEGFGanDSKDFWVSLCSNQVHPVGWCATRGKPLIPPKtienKYSDWKDFLSKRLTGSRtlPsnysnktieslisrfdvglnlevvdknhisqvkvatihkivgkrlnvkysdmphddagfwchedSPLLHPVGWakkvghhliapinylervnqdifddedateyfFNPIQIGSQnyhssgrsmfqlvslsialfiiiILTLGFAAGMKLEAIDPL-NLSSICVATVMDVLNyGYIMIRIDTYESdlsGADWFCyHVKSPCIFPVGFCNKHNIPLTPPKGYDQATFEWNSYLSEVGKVPADPSLFNtyvPLHGFVP---
>UPI0004F0E183	183	0.293	7.483E-46	128	335	367	10	211	273
--------------------------------------------------------------------------------------------------------------------------------APPHLFMKVKEVDAAgEWFKEGMKL--EAIDPLNLSAIC-VATIRKVlaDGY-LMIGIDGSEaaDGSDwFCYHATSPSIFPVGFCEINMIELTPPRGYaklpFKWFDYLRETDSIAAPVKLFNKE-------VPN----HGFHVGMKLEAVDLMEP-RLVCVATVTRIIHRLLRIHFDGWEDEYDQWVDCESPDLYPVGWCQLTGYQLQPPAPQSSRD-------------------------------
>A0A0S7H7S8	183	0.297	7.483E-46	133	328	367	45	231	344
-------------------------------------------------------------------------------------------------------------------------------------VKEVDQTGLW--FQDGMKL--EAIDPLNLSAIC-VATVRKVlaDGY-LMIGIDGSEaaDGSDwFCYHSTSPSIFPAGFCEINNIELTPPRGYaglpFRWFEYLKESKSVAAPVNLFNKE-------VPN----HGFRPGMKLEAVDLMEP-RLVCVATVIRIVHRLLRIHFDGWEDEYDQWVDCESPDLYPVGWCQLTGYQLQPP--------------------------------------
>A0A226E7L9	183	0.201	7.483E-46	116	357	367	112	452	725
--------------------------------------------------------------------------------------------------------------------WTEFLGNPGLIAASVVQVKHTPLSRMWENISEGMKLEVENKDVDcRISETaFWVASVIQIQGYYVLLRYEGFGNDgsGDFWIHLCSESIHNVGWCANKGKPLIPPksiaKKFTDWRSFLVHRLTGARtlPAHFssklesglksvqkvgdmlevvdknkisqlslatvthvvgrrlhvqywdngegggFwcheesrlihpcgwaktighliSCPPTYNPDPLPTTPYDADFenmnlKAGMKLEAIDPL-NLSAICAATIKKVlRRGYVMVRIDCYDDdssGLDWFCyHISSNSVFPCGFSRTNGVVLTPPNGYDKATFDWDEYFKQNDCTAAPikpkEKVLPH---------
>A0A6P4Y801	182	0.298	1.019E-45	142	328	367	399	577	837
----------------------------------------------------------------------------------------------------------------------------------------------HQQFHVGMKL--EAIDPLNLSTVC-VATVRKVLReGYLMIGIDGmeTPDGSDwFCYHQTSANIFPVGFCDLNKIELTPPRSYsapFKWLDYLKKTKSQAAPVKLFN-------NEIPN----HGFKAGMKVEAVDLMEP-HLVCVATVVRVVGRLLRVHFDGWEDTYDQWVDCEAPDLYPVGWCEMMGYPLQPP--------------------------------------
>A0A1A8ATZ4	182	0.186	1.388E-45	116	355	367	221	563	796
--------------------------------------------------------------------------------------------------------------------WGPYLEKETSLAASVSCFAHAPLSDYWDSIFVGMKVEVLNTNAILPSKVYWVATVIHVAGYKALLRYEGfeHDSSQDFWCSLVSGELNPIGWCTMTSKLLVPPRDVKnipDWKEYLMKKLVGATtlPvdfyvklsesmKPTFKvgmrvemvdprhlsrtrvasvdtiiggrlqlvyvdrtdvPEnaaaNFWCHMKSPlvhplgwskkvghpikasalGGVKSNPensfllfqrprvvymgdrfFEEGMKLEAIDPL-NLGNICVATVQKVLlDGYLMVGIDattSTSGSNLFCYHASSHAILPINFCKKNSITLTVPRGYDAQTFNWETYLKETKAEAAPARLF-----------
>A0A6P8F0R8	181	0.191	1.889E-45	96	355	367	252	620	830
------------------------------------------------------------------------------------------------PQDTPAIREDGEKVATGSFDWGGYLDKHNSPAASVSSFRHVPLTDKWDDIRKGIKVEIVNNKATLHSKVYWIATVLKLAGYDVKLRFEGFEEDssHDFWCNLGSADIHPIGWCAVNSKLLVPPltmhQQLEDWKTYLMKNLVGthTLPvdfhitladamrcpfrqgmrvevvdralvsrtrlamvdtviggrlrllyveggqvakdqeyadfwchiySPLVHPVGWSHsvghlikdaeyPEQSPalckfsesfpslfkksRTVFMEGgfFEEGMKLEAIDPL-NLGNICVATVRKVLlDGYIMVGIDGveIGDGSDWFCyHASSHAVLPTGYCDKNDIPLTLPPGHQLATFSWVKYLEESGAVAAPKRLF-----------
>UPI0018E57F9A	180	0.188	4.769E-45	117	355	367	123	475	800
---------------------------------------------------------------------------------------------------------------------NSYVWNdelfgCDFLAAPVSLFKHAPLHEMWDNTFEGMKIEVKNTDIENysekLNDFFWVATVLKVKGYMGLLRYEGFGSDdsKDFWVNLCCSEVHPVGWCATRGKPLIPPrsieDKYTDWKKFLVKQLTGARtlPANFytklndslvsrFKigsimevvdknrisqvkvasvceivgkrlhvkyydssPEdngfwchedsplihpvgwafrvghpldaqQSYCqrvaagrlqPNdstpdmfyKYPtNEPPL--FSEGMKLEAIDPL-NLSAVCAATVMQIlNEGYMMIRIDCYPadaSGADWFCyHQRSPCIFPVGFALANNIPLVPPIGYTAEQFSWDDYLNETGARAAGRGLF-----------
>A0A3M0JVN9	179	0.292	8.840E-45	121	328	367	446	651	787
-------------------------------------------------------------------------------------------------------------------------NHPTFrkIYCDAvpYLFKKV-RAVYSEggWFERGMKL--EAIDPLNLGNIC-VATVCKVlLDGYLMISIDGaTSDDgSDwFCYHASSHAIFPANFCKRNSIELTPPKGHdaktFSWERYLEETKSRPAPSRLF---NTDCPN--------HGFKAGMKVEAVDLMEP-RLICVATVKRVVQRLLSIHFDGWDNEYDQWVDCESPDIYPVGWCELTGYQLQPP--------------------------------------
>UPI000CEB2449	179	0.289	1.638E-44	175	364	367	4	196	621
-------------------------------------------------------------------------------------------------------------------------------------------------------------------------------GVRLRLRLDGSDNTNDFWRLVDSSDIQPIGTCEKNGDMLQPPLGFRmnasSWPMFLLRTLNGAemAPATAFK--------KEPPPLSQNNFKPGMKLEAVD-KKNPYLICPATIGEVKGDEVFVMFDGWRGAFDYWCQHHSRDLFPVGWCSVTEHSLQRP----GNSVNLPKNLhVLTaahipskpsrRSMPAPFRL-PTPLPPLPV--
>UPI000CDF69F3	179	0.180	1.638E-44	115	356	367	19	376	844
-------------------------------------------------------------------------------------------------------------------NWDDYLEENGAV-----SVPHHAFKHVDQGLQTGLTPGMKLEVCvrSETDQPYWVATIITTCGQLLLLRYEGYHDDrrADFWCDIMTADLHPLGWSREQGKPMRPPEGVRekqpDWEGILEKALAEKCsaPANLlegpqrgkdpvdllspgcsvelqdsvdpgvawgaeveenmggrlrlrlvgterlpdthstlwlyylhphlhppgwakkrgctLRPPSALVPlhteeeweevrqrisNQPHDEalseefykdrpaIAAHCFTEGMKLEAVDPMSPF-CISPATVIKVFSDEcFLVKMDclrG-DDSGSFLCHRDSPGIFPAQWSLKNGLPLSPPPGYQGQDFDWADYLKQCEAEAAPQHCFP----------
>UPI001885EDC7	179	0.188	1.638E-44	115	355	367	344	691	875
-------------------------------------------------------------------------------------------------------------------NWGDYLEKETSLGASLSSFRHAPMCAQWDDINVGMKVEVLNSNAVLSTKVYWIATVIQIAGYKALLRYEGfeHDSSRDFWGSLVSGELHPIGWCAMTGKLLVPPQDVTnilDWKEYLMKKLVGshTLPVEFylklneslkqqaFKvgmrvevvdpkyisrtrkaviasitggrlrllyTDQSDSPdnivtdfwchlaspllhpigwskqvghdikapgMKSPGaglkgncDSTYNFFKKpryvymdGcffeeeMKLEAIDPL-NLGSICVATIHKVLsDGYLMVGFDsGsllLSDRFCY--HASSHAILPKGFCKKNNIPLTVPRGFDPKTFNWEDYLEQTNSKAAPPHLF-----------
>A0A3B1IU18	178	0.191	2.230E-44	116	360	367	262	620	821
--------------------------------------------------------------------------------------------------------------------WGGYLKKHGYLAAPVSCFRHVPLCAQWEDIEVGLQVEVLNIHTTVMSKVYWIATIIRLAGYKALLRYEGFGDDasYDFWCNLGSAEVHPVGWCAVNSKLLVPPqalqNHVTNWKSYLMKKLVGACtlPVDFhsklaesmkypFRQgvrvevvdrslvsrtrravvdtviggrlrliyedaglgasgevlsdfwchmwSPLLHPINWSVRVGHdikrtdksvdmssHPtfrkgfsdsvpkqfktlrtvymdggfFEEGMKLEAIDPL-NLGNICVASIRKVLlDGYLMVGIDGveIGDGSDWFCyHASSHAILPTEYCQNNEIPLTLPPGHDQATFTWSKYLEESGSIAAPRRLFNtDPTG------
>UPI000763AE92	178	0.171	2.230E-44	116	355	367	267	609	864
--------------------------------------------------------------------------------------------------------------------WVNYLTNKNVDVVPVQCFRYAPMADCWDDIVIGIKVEVVNTDCDNFSEEfpdyYWVASIVNIAGYKAKLRYEGYDSEEscDFWVNLCSSVVHPVGWCATRGKPLIPPKSIQsnqcDWKDFLVKRLTGARtlPtnfclkifeslkskfridlnlelidkehiskvkvakilniigkrlelryyddeeqvfwvhedSPLIHPVGWAGrvghslcaPDEYCDRtskglrdkddatedlfpmsiPFKSGFEVGMKLEAIDPL-NLASICVATIMKVLNDgYLMISIDFYNStPKDWFCyHCTSASIMPAGFCEAHGINLKPPQN-SINPFVWKDYLVSSSSIAAPEHLF-----------
>A0A6Q2XUW7	178	0.182	3.036E-44	115	356	367	40	390	831
-------------------------------------------------------------------------------------------------------------------NWDEYLEENEAV-----SVPHHAFKHVDQGLQTGLTPGMKLEVCvrSESDQPYWVATIITTCGQLLLLRYEGYQDDrrADFWCDIMTADLHPLGWSREQGKPMRPPEGVRekqpDWEGVLEKALAEKCtaPAnllegpqrgkdpvdllcpgcsvelqdgtdpavawgaeveenvggrlrlrlagteglslhphstrwvyylhPCLHPPGWakkhghalrppsgkLGPFwnmgaililPMPQDrpaIAAHCFAEGMKLEAVDPASPF-CISPATVTKVFsDQYFLVKMDdlrGDDSaseggGRSFLCHRDSPGIFPAQWSLKNGLSLSPPPGYQGQDFDWADYLKQCEAEAAPQNCFP----------
>A0A226P0H5	178	0.215	3.036E-44	140	359	367	149	407	895
--------------------------------------------------------------------------------------------------------------------------------------------NPLDLIAPGSRLELQNsRDALEA----WIVNVVENIGGRLKLRYEGleDSDKFDQWIFYLDPFLHQVGWATQNGYNLQPPSAIRplkseaDWQEILKkvkeEEEESSVPTDLFK---LIFQDK--PVIGVHSFSEGMKLEAVDPIAPF-IISPATVLKVPGfskfyqnerevdpfllftrpcfvfgykqvyneKYFMIEIDDLRPeratSQSYICHVNSAGIFPVQWCLKNGLHLSPPPGYPGQDFDWADYLKQCGAEAAPQSCFPSLT-------
>A0A7R9KYI9	177	0.335	5.626E-44	180	328	367	12	157	696
------------------------------------------------------------------------------------------------------------------------------------------------------------------------------------LRLDGSDNSNDFWELVDSESIAPIGTCEKKGGLLQPPLGFRKnpshWSTFLCATLEGAdvAPNKLFKQ--------TPPTPHTNRFEVGMKLEAVD-KKNPRLICPATVGAVNEDNIFVTFDGWKGAFDYWCPYDSRDIFPVGWCQRSGHFLQPP--------------------------------------
>V4AED9	175	0.296	3.576E-43	145	329	367	13	189	254
-------------------------------------------------------------------------------------------------------------------------------------------------FQVGMKL--EAIDPLNLSAIC-VATVTKVLKnNYIMIGIDGSAAQNgsDwFCYHSSSPCIFPVGFCEINGITLTPPRGFkgiFKWFEYLKQTKSVAAPVKLFDKE-------IP----KHGFKVGHKIEAVDLMEP-RLICVGTVTKVVGRLLRIHFDGWENEYDQWVDCETPDLYPVGWCEMMGYTLEGPR-------------------------------------
>A0A482VYD6	175	0.293	3.576E-43	148	329	367	52	227	436
----------------------------------------------------------------------------------------------------------------------------------------------------GMKL--EAIDPLNLSSIC-VATVMNVLRhGYIMIRIDTYESDmtgADwFCYHVKSPCIFPVGFCEKYGIPLTPPksydPETFNWRTYLSETNNVAANPELFS---SYIP--------LHGFVPGMKIEAADLMDP-RLVCVATIAKVAGRLLKVHFDGWEEEYDQWLDCESPDIYPVGWCQSVGHKLEGPP-------------------------------------
>A0A3B5L2D4	174	0.182	4.866E-43	116	354	367	120	452	570
--------------------------------------------------------------------------------------------------------------------WGSYLTTEAALAAPVSGFAHAPLSSDWDDVVVGMKVEVLNTNAVLSNKVYWIATVLQVAGYKALLRYEGYehDSSHDFWCSIVSGELNPIGWCSMTSKLLVPPqdaKNISDWKLYLMKKLVGSTtlPVDFYvklaesmKPSFRVGtrvevvdpkhvsrtrlavvdavvggrlrlvyadQSDVPDNvvfdfwchmwsPLVHPlgwsktvghtikaygekqhgsfkivymgegfFEEGMKLEAIDPL-NLGNICVATVHKVLlDGYLMVGIDGteLNNGADWFCyHASSHAILPINFCKRNDITLTVPRGDgsDPQTFTWDKYLQETKATAAPARL------------
>A0A3Q0IMP7	173	0.294	9.012E-43	145	328	367	5	180	605
-------------------------------------------------------------------------------------------------------------------------------------------------FKIGRKL--EAIDKKGGSNLFHVATVRDVIGTRLHIHIDsaGSSDRMDYWTDIGSAYIRPVGWCRRNKVKLVPPASERtyafSWESYLKSTDSSGVPEEGFIQ--------IP---LLNAFEPGMKVEAVDPRCP-ALIRVATVVKVEETRIRIAFDGFDAGLEVWMDYDSVDVHPPGWCKRMGHPLEPP--------------------------------------
>A0A4W3H5T1	173	0.300	9.012E-43	143	328	367	393	570	666
-----------------------------------------------------------------------------------------------------------------------------------------------DWFEEGMKL--EAIDPLNLSTIC-VATVRKVLMdGYLMIGIDGSEaEDGTDWfCYHASAYsIFPVEFCSKNAIELTHPRGYgkpFNWLEYLKDTGAVAAPASLFI-------RDIPS----HGFQCGMKLEAVDLMEP-RLICVATVTRVVNRLLRIHFDGWEDDYDQWVDCESPDIYPVGWCELTGYQLQPP--------------------------------------
>A0A3Q2FX96	173	0.207	1.226E-42	96	355	367	181	528	618
------------------------------------------------------------------------------------------------PPSRQVPPTVAGRLSVDVFDWGRYLGDGDVTGAPVSCFKHVPMGRSWSSVSEGVRVEVPNTDSGLPMKVYWIASIIKLAGFKALLRYEGfDGDaTRDFWLNLGVPDIHPVGWCAAGGKPLVPPqSEFTNWKNFLIKrlTGSKTLPPDFsskvsgrmqfpFKkrmrvevvdkthlcrtrvalVEQVIGgrlrlvyeecddgtddfwcHMYSPlihsigwSRSIGHRFKRsaqkdvlcllqvkevdqtglwfqdGMKLEAIDPL-NLSAICVATVRKVLaDGYLMIGIDGSEaaDGSDWFCyHSTSPSIFPAGFCEINKIELTPPRGR-------CVFL-DTGASAAsrsgwevPNHGF-----------
>A0A3P9Q9U7	173	0.297	1.669E-42	145	338	367	327	511	626
-------------------------------------------------------------------------------------------------------------------------------------------------FEEGMKL--EAIDPLNLGNIC-VATVHKVlLDGYLMVGIDGTElnNGADwFCYHASSHAILPINFCKRNDITLTVPrgsdPQTFTWDKYLQDTKATAAPARLFNTEN-------PG----HGFSPNMKLEAVDLMEP-RLVCVATVKRCVGRLLLIHFDGWEDEFDQWVDHQSPDLYPVGWCELVGYQLQPPPGLGENI--W----------------------------
>A0A5E4NHD9	173	0.172	1.669E-42	118	355	367	267	612	872
----------------------------------------------------------------------------------------------------------------------TYDWADDLDhkkdeFASVQCFHYAPMSDCWDDIAVKVKVEVVNTDCDNFNEEnpdyYWVASIIRIAGYKAKLRYEGYGSDakKDFWVNLCSNVIHPVGWCATRGKPLIPPKsiqsKHRDWKEYLVKRLTGARtlPtnfrlkifeslkskfridltlelvdkeyiskvkvakilniigkrlelryydneeqvfwvhedSPLIHPVGWAGrvghnlcaPDEYRDRtskglrdkddatedlfpmliPFKFGFQVGMKLEAIDPL-NLASICVATIMKVLNDgYLMISIDFYNStPKDWFCyHCTSASIMPAGFCKAHDINLKPPQNYTI-PFVWKDYLENSGNIAAPNHLF-----------
>A0A7J7BGM7	172	0.263	2.270E-42	149	329	367	504	684	891
-----------------------------------------------------------------------------------------------------------------------------------------------------MKL--EAIDPLNLSSIC-VATVMEVlrCGY-IMIRIDTYESDATaglFlkggdWfCyHMSSPCIFPVGFCEQNNLTLVPPKGYtpqtFTWEAYLDETNNVAADSNLF---NTFVPM--------HGFVEGMKIEAADLMDP-RLVCVATVAKIVGRLLRVHFDGWEDEYDQWLDCESPDIYPVGWCQSIGYKLEGPR-------------------------------------
>UPI00067BC4DA	172	0.280	3.089E-42	162	361	367	502	682	683
------------------------------------------------------------------------------------------------------------------------------------------------------------------SDMFW-----DSKEDKLMLrHYDSTPADtqtdevkmEDLIVNEK----YP--WmCGKNG---------FSWMRYLDICKAKAVPCKVFKDP---FPN--PNR---NGFKVGMRLEAIDPQHP-SIFCVVSVAEVQGYRMRLHFDGYPDLYDYWVNADSIDIFPPGWCEKNGRSLKPPANYTASSFSWPMYLKQIRAIAAPKALFSHITNT-----
>A0A673B3T5	171	0.190	4.203E-42	133	356	367	10	339	719
-------------------------------------------------------------------------------------------------------------------------------------FMYLSWAQVDQGLQTGLSPGMKLEVfvRSEADSPYWVATIITTCGQLLLLRYEGYQDDrrADFWCDIMTADLHPLGWSRQHGKTMRAPEGELTWglscapANLLElplrgrdpvellcagcyvelqdstdpglawaaevEENVGGRlklrlvgteglpdtPATLWlfylhprlHPPGWSSPNWVvnPlshlrfanvcvlcvcvcvcvcvcvsclsqdqPDVANHSFKEGMKLEAVDPAAPIS-IRPATVTKVFsEQYFLVMMDdlcGieesEGAGRSFLCHRDSPGIFPAQWSLKNGLPLSPPPGYQGPDFDWADYLKQCEAEAAPQHCFP----------
>A0A5C6NV81	171	0.304	5.718E-42	175	328	367	665	825	1014
-------------------------------------------------------------------------------------------------------------------------------------------------------------------------------GY-LMVGIDGSEaaDGSDwFCYHCTSPSIFPSGFCEINNIDLTPPRGYTNlpfrWFQYLKDTKSVAAPVNLFNKVTP-VPDSTPrrdREVPDHGFRPGMKLEAVDLMEP-RLVCVATVTQIIHRLLRIHFDGWEDEYDQWVDCESPDLYPVGWCQLTGYQLQPP--------------------------------------
>H2YG66	170	0.299	1.058E-41	149	328	367	0	171	352
-----------------------------------------------------------------------------------------------------------------------------------------------------MKL--EAIDPLNLSCIC-VATVRKVLKnGYLMIGIDGSEAMNGTdWfsYHCASPSIFPVSFCEVNDIQLTPPKDHKGtflWERYLEDTNTEAAPAHLF-----------NDEVISHGFMPGMKLEAVDLMEP-RLLCVATVARVVGRLLRVHFDGWENEYDQWVDSQSSDIYPVGWCELVGYELQPP--------------------------------------
>A0A1B0GNL9	170	0.272	1.440E-41	167	355	367	3	197	208
-----------------------------------------------------------------------------------------------------------------------------------------------------------------------VATIQKIVGKRLYVRYFDDVDDNGFWCHEDSSLIHPVGWATTVGHRIAGPMHYMNRMGQANDAMIELLPDdsthDLFK--MNFTYEEYYLDGKVSNFKVGMKLEAIDPL-NLSSICVASVMAVLKfGYMMIRIDFYDpvaNGTDWFCyHEKSPCIFPVGFCARNNIQLIPPAGYTPNKFNWDEYLRKTGSLAAGEELF-----------
>A0A1L8GNZ5	169	0.181	1.958E-41	115	356	367	20	372	844
-------------------------------------------------------------------------------------------------------------------NWEEYLEETGCIAAPHSFFKHV-DTSLKNGLSPGMRLEVPHR---TESQVYWIANIITTCGKLLLLRYLGCGEDrsSDFWCDIVTSDLHPIGWAQQNGKSLRPPEGIReklkNWEEYLAEnsTGVGSAPAHLLegphrgkDPLDLFGPGSklelqhcqdslvawpvrvlentggrlklqyegapdcvwlfylhpflhqvgwaaqhehdmqppqaishlrseeewkeiltkwetdpgdcVPAEffqeqppLPIHSFSAGMKVEALD-QSNPSYFMPATVTKVFSDRyFLIAFDdlrPLDSRTSrlFLCHCNSTEIFPVGSSQKMGVPLRPPPGHSEEEFVWDKYLTQCDGSAAPESNFP----------
>UPI00106B23F8	169	0.301	1.958E-41	145	341	367	478	661	870
-------------------------------------------------------------------------------------------------------------------------------------------------FEIGMKFEGINPYV--PNQIC-VLTVIKELKYNYFI--AGiDSQAAYFCFHANSRNIFPPGWCEAYGIELTPPRDYpkkpFDWDSYCKNTNGRKAPSYLFQPHRADNP-----------FKKGMKLEAVDLREP-ALVCPATVVDVRGPLLKIHFDGWDVTYDQFLDMDSLDLFPVGYCEITGHPLQPP-GPRPDPYTQPGY-------------------------
>UPI000521448C	169	0.326	2.664E-41	193	328	367	0	127	288
-------------------------------------------------------------------------------------------------------------------------------------------------------------------------------------------------CDPSSPYIHPVGWCQEHGKPLTPPQDYPDpdnftWEKYLKETGASAVPAWAFKVRPP------------HGFLVNMKLEAVDRRTP-SFIRVASVEDVEDHRIKIHFDGWSHIYDFWIDVDHPDIHPIGWCSKTGHPLQPP--------------------------------------
>A0A665UYM2	169	0.173	2.664E-41	115	356	367	41	397	894
-------------------------------------------------------------------------------------------------------------------NWEEHMEEMGGNAAP-----HTTFKHVEISLQSSFQPGMKLEVANKSSPdTYWVATIITTCGQLLLLRFSGYGEDrkADFWCDIMTAELHPVGWCTQNNKTLMPPeaikEKYSDWTDFLVQdlTGSRTAPANLlegplrgkntvdlivegsvlelqdvsdpFlywpvrviqnvggrlrlryaglseahqaqdtwlfyldVRLQPLGwatdnrltlePptelrslqsasdwlqaledaqlngQKIPlplevfkdhVDLPKHSFKMGMKLEMVSPWEEL-KICPVSVTKVYNEvHFQVTLDDLSvdaKSRSVVCHANSPAILPVQWCLKNGVSLERPRGYEGQDFDWADYLKQSGTEAAPDACFP----------
>A0A5C6NBP8	168	0.178	9.117E-41	89	356	367	123	507	1001
-----------------------------------------------------------------------------------------LTTvRPLCPtNGKEEEVNADLLEEEAEFNWEEYMEETGAAAAP-----HTAFKHVELSLQSSFQPGMKLEVANRSSPdSYWVASIITTCGQLLLLRFSGYGDDrkADFWCDVMTAELHPVGWCALNNKNLMPPeaikEKYSDWTEFLVQdlTGSRTAPANLlegplrgkntvdliledsvlelqdlsdpFlywparviqnvggrlrlryagltdehhaqdawifyldvrlRPQGWalenrlalQPPtalrplksapdwqkaledaqldgqkNPLPLEVFKdhvdlprHSFRTGMKLEMVSRWEQLQ-ICPVSVTKVYNDvYFQVTLD--DASVDatprrVVCHANTPGILPVQWCLKNGVGLERPRGFEGQDFDWADYLKQSGTEAAPESCFP----------
>A0A2F0B5B9	167	0.216	1.686E-40	130	335	367	0	268	379
----------------------------------------------------------------------------------------------------------------------------------MSSLAWKTFAQCSDGLvcvSESMQypfkpcMRVEVVDKRHLCRT-RVAVVESVIGGRLRLVYEESEDRtDDFWCHMHSPLIHHIGWSRSIGHRFkrsditkkqdghfdTPPHlfakvkevdqsgEWFKegmkleaidplnlsticvatirkqqtalaigrgytklpfkWFDYLRETGSIAAPVKLFN-------KDVPN----HGFRVGMKLEAVDLMEP-RLICVATVTRIIHRLLRIHFDGWEEEYDQWVDCESPDLYPVGWCQLTGYQLQPPASQSSRE-------------------------------
>A0A4Y2GR23	166	0.283	2.293E-40	179	355	367	304	475	481
-----------------------------------------------------------------------------------------------------------------------------------------------------------------------------------KIKVDSEETEikNDVKEDVKSDEMEFEDTAEpKKDCPAEPKKKEFSWEEYLKQEKAKVAPVKLFKEGQTYPSNS-------NGFVKDMKLEGIDPKHP-SLFCVLTVSETKGYRVRLHFDGYSECYDFWVNADSPDIFPVGWCEKTGHELRPPKGFTPKEFNWDNYLKMSKAEAAPEHLF-----------
>L5LVU9	165	0.277	5.766E-40	205	363	367	148	300	318
-------------------------------------------------------------------------------------------------------------------------------------------------------------------------------------------------------------W---NGS--QPASGEKkegwSWESYLEEQKAITAPISLFQDYQAVTHNK-------NGFRLGMKLEGIDPQHP-SMYFILTVAEVCGYRLRLHFDGYSECHDFWINANSPDIHPAGWFEKTGHKLQPPKGYKEEEFSWSQYLRSTRAQAAPKHLFVsqsHVSAPEP---
>A0A0P7V1J7	165	0.328	5.766E-40	193	330	367	0	129	411
-------------------------------------------------------------------------------------------------------------------------------------------------------------------------------------------------CDASSPYIHPVGYCEEAEFTLTTPaeykhPKSFSWEKYLEETGSQAAPARAFKQRPL------------HGFQVGMKLEAVDKRNPM-LIRVATVADTDDHRVKIHFDGWSKEYDYWVEVDSPDIHPMGWCQKTGHPLQTPHG------------------------------------
>A0A6I9Z3K2	165	0.299	7.840E-40	218	361	367	294	432	458
--------------------------------------------------------------------------------------------------------------------------------------------------------------------------------------------------------------------------ESWTWASYLEEQKATAAPLNLFQEHQSITPNK-------NGFKVGMKLEGIDPQHP-SMYFILTVAEVCGYRMRLHFDGYSECHDFWLNADSPNIHPAGWFEKTGHKLQPPKGYKEDEFSWANYLKITKAQAAPKHLFAspdSVSGC-----
>A0A3Q3ASY7	165	0.175	7.840E-40	116	356	367	33	393	891
--------------------------------------------------------------------------------------------------------------------EEEFIWEEYIEESGADAVPHTTFKHVEislqSSFQPGMKLEVAN--KSNP-ETYWVATIITTCGQLLLLRYSGYGDDrkADFWCDVMTAELHPVGWCAQNKKTLMPPeaikEKYSDWTQFLIQdlTGSRTAPANLlegplrgkntvdlivegsvmelrdvsdpFvywpvrvirnvggrlrlrhvdltKDHQTQdiwlfyldvrlrplgwalensltlePPtdlrslksaadwqqaledaqldgqkNPLPLEVFKdhvdlpkHSFKTNMKLEMVSPWEQLQ-ICPVSVTKVYsDSYFQVTLDDLSAdakPRSVVCHANSPGILPAQWCLKNMVVLERPLGYEGQDFDWADYLKQSGTEAAPDACFP----------
>A0A7L3AXV2	163	0.300	3.642E-39	193	330	367	0	129	189
-------------------------------------------------------------------------------------------------------------------------------------------------------------------------------------------------CEASSPYIRPVGYCQETGTPLTTPPGYKDskafsWEKYLEETNSQAAPARAFKLRPA------------HGFQVNMKLEAVDRRNPI-LIRVATIVDKDDHRIKIHFDGWDHNYDFWVDADSPDVHPVGWCAKTGHALQVPLG------------------------------------
>A0A7L3B5G6	162	0.282	9.147E-39	205	355	367	267	409	417
-------------------------------------------------------------------------------------------------------------------------------------------------------------------------------------------------------------WnGSQHGASEEKKEGW-SWASYLEEQKAVAAPLDLFQDYQVPSQRK-------NGFKVGMKLEGIDPQHP-SMYFILTVAEVCGYRMRLHFDGYSECHDFWLNADSPDIHPAGWFEETGHKLQPPKGYKEEEFSWTNYLKITKAQAAPKHLF-----------
>UPI000C0394B4	161	0.317	1.243E-38	206	362	367	331	490	500
--------------------------------------------------------------------------------------------------------------------------------------------------------------------------------------------------------------ASLNTADLMKGEdvPYDStkpfvWADYLAACGSKPVPTSVFIQENPF--IDLENE-TSCGFEQDMKLEAIDPKHP-SYICVCTIVRVKGTRLRLHFDGWSESYDFWSSADSPFIFPIGWCEKNGQKLHPPRSMLSSEFNWDKYLKTCEAKAAPEYLFKPISPTK----
>UPI00109EE670	160	0.340	3.121E-38	193	328	367	5	132	482
-------------------------------------------------------------------------------------------------------------------------------------------------------------------------------------------------CESNSPHIHPVGWCKEHRRTLITPPGYshvkhFSWDKYLEETNSLPAPARAFKV-------KPP-----HGFQKKMKLEAVDKRNPL-FIRVATVADTDDHRIKVHFDGWSSCYDYWIDADSPDIHPVGWCSKTGHPLQAP--------------------------------------
>B0WLT9	159	0.266	5.764E-38	154	333	367	3	178	427
----------------------------------------------------------------------------------------------------------------------------------------------------------EADDLKKSGKVC-VASVTDKIDNRILVHFDGWDERYDYWVDIRSPYIHHINWHQENGYSITAPPDWtkgdFDWAKYIR-IKSRRIGRPIIPADKTLFETRDPMN-----FRPEMKLEVVDRKNQM-LIRPATVIETDGYEIKVCFDGWPNFYSFWIEDDSPDIHPMNWCKRTAHPIEFPPNHRP---------------------------------
>UPI0003D6F2F2	159	0.307	5.764E-38	205	355	367	265	406	469
-------------------------------------------------------------------------------------------------------------------------------------------------------------------------------------------------------------WSRS---QLVSSekKDGWSWESYLEEQKAVTAPVSLFQDSQAVTHNK-------NGFKLGMKLEGIDPQHP-SMYFILTVAEVCGYRLRLHFDGYSECHDFWVNANSPDIHPAGWFEKTGHKLQLPKGYKEEEFSWSQYLRSTKAQAAPKHLF-----------
>UPI0009A2FFE9	159	0.320	7.832E-38	183	352	367	4	160	199
---------------------------------------------------------------------------------------------------------------------------------------------------------------------------------------DGCEaaDGTDwFCYHASSCCIFPVGFCKKNDIELTTPRGWekcFDWDTYLRDTGSKAAPASLFI-----------RDIPYHGFEPGMKLEAVDLMEP-RLICVATVTRIVNRLLRIHFDGWSDEYDQWVDCESSDLYPVGWCELTGYQLQMPVDPA---------LEKpaTKSTEAPK--------------
>A0A5A9N9Y3	158	0.333	1.446E-37	221	355	367	146	272	296
-----------------------------------------------------------------------------------------------------------------------------------------------------------------------------------------------------------------------------SWDQYLEEERAVAAPLQLFNEFQTF-PSS------RNGFKVGMRLEGIDPLHP-SMFCVLTVAEVIGFRLRLHVDGYSECYDLWVNSDSPGIKPAGWCESTGHKLHPPKGYKPNEFSWENYLESLNAQAAPKNLF-----------
>A0A7L1GZB5	158	0.319	1.446E-37	193	328	367	0	127	452
-------------------------------------------------------------------------------------------------------------------------------------------------------------------------------------------------CEAASPHIHPVGWCKEHKKTLiTPPDyphaKHFSWEKYLEETSSLPAPARAFKVKPS------------HGFQKNMKLEVVDKRNPV-FIRVATIVDTDDYRIKVHFDGWDSIYDYWTDVDSPDIHPAGWCAKTGHPLQPP--------------------------------------
>A0A1D2NDX4	158	0.285	1.446E-37	144	337	367	288	480	494
------------------------------------------------------------------------------------------------------------------------------------------------SISEGMKL--ESVDPLNPG-VISAATVKKVLKhGYFMATIDGqhSGvekrKIAAFCYHLTSPLIFPCGYSEKRGIELSLPKDYKgDpskfaWDKYLEQTKSEALPIRGLRRDDT---NS-------HGVKSGMKLEAVDIMEP-HLMCVATVTRVIGRLLKVSFDGWGEEYDQWMDVKSPDLFPMGWCEVNRYPLQHPPGTSKQPAS-----------------------------
>A0A0S7LVK9	158	0.317	1.965E-37	191	328	367	39	170	225
-----------------------------------------------------------------------------------------------------------------------------------------------------------------------------------------------FYvrCDASSPYIHPVGFCEEAQMTLiTPPehkePKNFSWEKYMEEAGAQAAPARAFKPRPP------------HGFQVGMKVEAVDKRNPM-LIRVATIADTEDHRLKIHFDGWNMDYDYWVETDYPDLHPVGWCQKTGHPLQHP--------------------------------------
>A0A401NNY7	158	0.242	1.965E-37	171	355	367	120	325	476
---------------------------------------------------------------------------------------------------------------------------------------------------------------------------VKKRKRKVCLSPSSESDEeYDFelieaeQVDKRKEDLKNIrDHCTiDNSLMdftqsrLNEPsytvsgatasvigkNKIWSWASYLEDEKAVAAPVKLFREYQSFPQNK-------NGFRADMKLEGIDPTHP-SMYFVLTVFEVCGFRLRLHFDGYSECHDFWVNADSPDIHPAGWCEKTGHRLYLPKGYKEEEFNWPNYLKITKSQVAPKQLF-----------
>UPI0014718022	157	0.338	2.669E-37	220	355	367	2	126	206
----------------------------------------------------------------------------------------------------------------------------------------------------------------------------------------------------------------------------FDWQQYLQSAGSQAAPWSLFRTSSTAG----------CAFAMGMKLEAVD-RKNPSLVCVASVTDVIEERFLVHFDNWDDTYDYWCDDSSPCIHPVGWCEEQGKPLTSPKGYHPENFVWAEYLQETGSVTAPSSSF-----------
>B0WLU0	157	0.301	2.669E-37	207	361	367	786	933	937
---------------------------------------------------------------------------------------------------------------------------------------------------------------------------------------------------------------EKNIIPKrEPqtdPEPKFAWESYLAQTKGTPSPLNLFVNPYPTGTNK---------FRPGMKLEAIDPENN-SLFCVCTIMEVRGYRMQLTFDGYSRDYDFWVNADSLDIFPPGWCRKTGRVLQPPKGYDEN-FRWLEYLTKTRSMAASRYLFGHLNGT-----
>A0A183MX42	156	0.281	4.927E-37	165	351	367	109	319	816
---------------------------------------------------------------------------------------------------------------------------------------------------------------------FSLARVIETCGPRLRIRLVGTDDRNDYWFLVDSDQIRP--YPS--GSPLQPPFGYMHnhlvWNRTLKKATEGTRfadPSWFISVSRNLSyssysvftlfPISntvffilqQPPDPEDNYFQVNDKLEAVDRRNT-QLICPASVGAVNGHHILINFDGWSGAFDYWARFDSRELFPVGWCKLANYPLQPP-GPnvirSPVIHSTPSFLYAHNSVSqAP---------------
>A0A4W6D866	156	0.174	4.927E-37	133	356	367	5	330	824
-------------------------------------------------------------------------------------------------------------------------------------LPQV-EISLQSSFQPGMKLEVAN--KSSP-DTYWVATIITTCGQLLLLRFSGYGEDrkADFWCDVMTAELHPVGWCAQNNKTLMPPeaikEKYSDWTEFLIQdlTGSRTAPANLLE-----GPLR--GKNTVDLIVEGSVLELQDVSDPF-LYWPVRVIQNVGGRLCLRYaglseDhqaqdtwlfyldvrlrplGWalenhltleppielrslKNAPDWqqaledarldgqksplplevfkvskgshcsalhtvlcylfplqvyneiyfqvmlddlsvdakpqfvVCHANSPGILPVQWCLKNGMNLERPRGYEGQDFDWADYLKQSGTEAAPDACFP----------
>A0A2D4L6D2	155	0.313	1.235E-36	183	328	367	0	140	147
---------------------------------------------------------------------------------------------------------------------------------------------------------------------------------------DGTASESDsEWfCYHGSlHSIFPAGFCKNNNIELTPPKGYdakiFSWASYLDKTKSKSAPARLF---NVDCPN--------HGFKVGVKIEAVDLMEP-RLICVATVKRIVHRLLRIHFDGWDGEYDQWVDCESPDIYPVGWCELIGYQLQPP--------------------------------------
>A0A7M3R898	155	0.292	1.235E-36	164	328	367	146	303	793
--------------------------------------------------------------------------------------------------------------------------------------------------------------------TFTLARVIETIGPRIRVRLVGTDDRNDCWFLVDSDQIRP--YPS--GEPLQPPFGYVHnhlvWHKTLKkATEEGRfAPAACF-----ITP---PPDPEANYFKIGDKLEAVD-RHNAQLICPATIGNVAGLHVLVSFDGWSGAFDYWTRFDSRDLFPVGWCRLANYPLQSP--------------------------------------
>A0A5J4NPC8	154	0.308	3.094E-36	165	328	367	112	278	793
---------------------------------------------------------------------------------------------------------------------------------------------------------------------FSLAQVVEVWGSRLRIRLVGTDDRNDCWFLVDSDQIRP--YPS--GESLQPPFGYMHnhlhWSRTLKTATEGAkfADPSWFIPLSYLFlhSFKPPPDPVDNCFQVGDKLEAVDRRNT-QLICPASVGAVNGQHILVSFDGWSGAFDYWTRFDSRELFPVGWCKLAEYPLQAP--------------------------------------
>A0A3Q0J147	154	0.255	4.202E-36	172	329	367	430	585	729
----------------------------------------------------------------------------------------------------------------------------------------------------------------------------QVLNDRFmMIRVNSYDEDtNgglDwFCYHMSSPYIFAPGFCAAHGINLTPPKGYthatFSWEQYCRDTNSIPAPPELFNQ-----------TVPEHGFREGMRLESADLMNP-ALICVGTVCRLVGRLLRVHFDGWEDEFDQWIDCESCDIYPVGWCELVSHRLEPPR-------------------------------------
>A0A226M7Y6	153	0.324	5.707E-36	190	330	367	0	135	137
----------------------------------------------------------------------------------------------------------------------------------------------------------------------------------------------DwFCYHASSHAIFPANFCQKNSIDLTPPKgqdaKTFNWESYLEMTKSRSVPARLF---NTDCPN--------HGFKAGMKVEAVDLMEP-RLICVATVKRVVHRLLSIHFDGWDSEYDQWVDCESPDIYPVGWCELTGYQLQPPvaPG------------------------------------
>A0A672QAR0	153	0.282	5.707E-36	145	330	367	414	592	647
-------------------------------------------------------------------------------------------------------------------------------------------------FEEGMKL--EAIDPLNLGNIC-VASVRKVlLDGYIMVGIDGveIGDGSDwFCYHASSHAILPVGYCENNDIPLTlPPAIYNMlmhmWIYYVLSSSCG--PSLIHLSQGDVG----------HGFTSGMKLEAVDLMEP-RLVCVATVRRCVGRLLLLHFDGWEPEFDQWVDCQSPEIYPVGWCEITGYQLQPPIG------------------------------------
>A0A7R9FY18	151	0.194	2.634E-35	144	340	367	241	514	724
------------------------------------------------------------------------------------------------------------------------------------------------DLHEGMKL--EAVDPLNPSSIC-VATIVKVLGKILLVmllnRYpkrilslegptpgnnlacmlsqvllDGYfmvsMDPYDvqegpnnegpngnFCYHISSPYIFPAGFCRTNSISLTAPHGYKDsefdWDQFLAETHHRTVPVRLFirvSPVqrhrrayygllllklghltQCVCVCGVPrQDIPMHHLVEGMHLEAAEVMDP-HKVCVATVKRIVTRLVRVHFDGWEEEFDQWMDLECPDIFPVGWCHLVGHKLEPPRpepvatatGGNKGPRTWKK--------------------------
>A0A6P5AAK1	151	0.204	3.576E-35	71	363	367	765	1169	2833
-----------------------------------------------------------------------FGVRSaKGQVSMTIKGSEVIIATPDSPNGTTHQVdSPAAIYGVKVENADQFDPSEEESPQP-DIPDEPAPETLYDDWQETMRL--ESKDKKNPTMIC-VSTVMKVQPPseenkkcQVLIHFDGWTTRYDYWTDIDDPDLHPLGYCKASGIRLEKPKGYgkqFDWEQYLQEENVDPVPFHVFnemqkkdSKPYLYDPdaglvtfdseeeqqkamgrflasnsqqtrkckviltrngqtltsvvtegdirvllsfsasgessgqwlNKEPqlilasqtmhpggsAASVQHmfssaPFQVGMRLEADDPLGSreakNSLVCVANIkemeTEADGRQkVEVHFDGWTNKYNYWCYTDDPKLHPIGYCAFKGINLQKPKGYS-GTFEWSKYLDDIDKEAVSYQRFNRDQtkGCPP---
>C3YB32	149	0.201	1.648E-34	46	363	367	1319	1746	3324
----------------------------------------------FRDFEVfptDGA--DNLN-LT-------FGVRSAKGKISMtVKGTEVSIAMPDSPNGTTYQTdSPAAIYGVKVENADQFDpsEEENLAIEPDEPIQQVPVQMFNNKWQATMRL--ESKDKQNPTMIC-VSTVMKVEPPsaehkktRVHIHFDGWTDMFDYWADVDDPALHPLGYCKANRITLQKPHGYsrqFDWEQYLKEENVEPVPYALFDetQKENSEPFlYDPDEglvifsseeeqqqalagfvksgsqlltrkckviltrngqtlssavtegeirvflsysalsqgssgswldkdqrlvlashtmhsggsavSVQHLFssaplQIGMRMEADDPLGSgeakNHLVCVANikdmVTEADGRQkIEVHFDGWTNKYNYWCYTDDPKIHPIGYCAFKGINLQKPKGYS-GTFEWDSYLDKIEKESVPYRKFNseQTKGCPP---
>A0A7J7KPS4	149	0.278	2.237E-34	198	355	367	169	312	333
------------------------------------------------------------------------------------------------------------------------------------------------------------------------------------------------------PLLH------MNQKS-----EVFVYEKFLSEEGLRAAPEHLFIREYSV--SSQPKPSFSNLFTVGMKLEAIDPLHP-TAFCVTTVKEVRGHRIRLHFDGYLECYDFWTNAYSDQIFPCGWCEENGKTLQPPKGVHQESFTWQKYFQLTRSKPIPKKLF-----------
>A0A0S7H7M2	146	0.284	1.895E-33	191	358	367	0	157	165
-----------------------------------------------------------------------------------------------------------------------------------------------------------------------------------------------FWCHMYSPLIHSIGWSRSIGHRFKRSDGTRKLDGQM------DAPGQLFAKVKEVDQTGL-------WFQDGMKLEAIDPL-NLSAICVATVRKVLaDGYLMIGIDGSEaaDGSDWFCyHSTSPSIFPAGFCEINNIELTPPRGYAGLPFRWFEYLKESKSVAAPVNLFNKV--------
>UPI0000481BD6	145	0.340	4.730E-33	256	355	367	10	108	127
----------------------------------------------------------------------------------------------------------------------------------------------------------------------------------------------------------------------------------------------------------------KNGFKVGMKLEGVDPEHQ-SVYCVLTVAEVCGYRIKLHFDGYSDCYDFWVNADALDIHPVGWCEKTGHKLHPPKGYKEEEFNWQTYLKTCKAQAAPKSLF-----------
>A0A2D4L6P3	144	0.366	8.703E-33	204	328	367	0	121	130
------------------------------------------------------------------------------------------------------------------------------------------------------------------------------------------------------------GTCEKKGGMLQPPLGFQmnasSWPMFLLRTLNGAemAPAIFFK--------KEPPKPSQNFLKVGMKLEAID-RKNPYLICPATIGEVKGDEVFITFDGWRGAFDYWCKYDSRDIFPVGWCDLTGDALQPP--------------------------------------
>A0A0C2GKN3	144	0.306	8.703E-33	183	329	367	1	141	155
---------------------------------------------------------------------------------------------------------------------------------------------------------------------------------------DGpDVESECIPLHCTSPFMFPVGYAQKYNIRLGGPndTEEFNWEDYLQQAGAEAAPESLFRP----VPDKSYMD---H-FQIGAKLEASDMCEN-HLICPATVAAHKGRLLQIHFDGWEDSYDQLFDVHSSDIFPLGWCEMHGYKLEPPK-------------------------------------
>UPI00083BBCFC	143	0.223	2.171E-32	208	355	367	33	221	227
----------------------------------------------------------------------------------------------------------------------------------------------------------------------------------------------------------------KNGtTPLSHaPstaaRGAWSWEWYLKEQKAVAAPVELFSKDQSFPEHE-------NGFQIGMRLEGIDPRHP-SVFCVLSVAEVCGYRLRLHFDGYLSCYDFWTNAGSPDIHPVGWCEKTKHELHIPKeekdngggsrdtlsesmgekglsvdvmsqgdvgemreeavwclGYRKDKFVWMDYLKACKLQNAPKKLF-----------
>A0A4Y2ATS9	141	0.308	5.412E-32	207	365	367	104	255	348
---------------------------------------------------------------------------------------------------------------------------------------------------------------------------------------------------------------QSSGFQFQYEiTGIFDWDAYLKECNATAAPAEWFK--QYAVPPK-------NEFRIGMKLEAFDPRNTTS-TCIATVVGIQGPLLRLRLDGGDNKNDFWRLVDSSDIHPIGHCEKNGGMLQPPLGFRMNASSWPMFLLKTlnGADIAPSKIFMKFQNSNPSK-
>L5M1N4	141	0.284	7.338E-32	217	363	367	12	156	252
-------------------------------------------------------------------------------------------------------------------------------------------------------------------------------------------------------------------------PEYENgFQVGMRLEGIDPRHPSVFCVLSVAENWPMPKE-----FQVGMKLEAVD-RKNPSLVCVATIADIVEDRLLVHFDNWDDIYDYWCDVNSPYVQPVGWCQENGRTLIAPQGYpDPENFSWTEYLEATQTSAVPAKVFKmRsPHGFLP---
>A0A401PQZ1	141	0.234	7.338E-32	116	282	367	781	984	987
--------------------------------------------------------------------------------------------------------------------WGKYIEKHKYNAAPVSCFKHVPLFDQWEDVLEGMKVEILNLDYNLPNKVYWIAYVIKLAGYKAMLRYEGFENNarHDFWYNLGTADVHPIGWCATFGKPLVPPQTVRnrttDWRNYLLKKLIGskTLPvdfhyklgAYTFtsrigttRADLSSHPtfRKIYCDAVPHLFKkvravytnddwfeEGMKLEAIDPL-NLSTICVASV------------------------------------------------------------------------------------
>A0A3Q3B4D7	140	0.283	1.349E-31	220	358	367	8	128	144
----------------------------------------------------------------------------------------------------------------------------------------------------------------------------------------------------------------------------FNWQEYLQSSGSSAAPPALFTCRTAVSTH-LP-------FQVGMKLEAVD-KKNPGLVCVASVADVINDHFLVHFDNWDDTYDYWCDSSSPYIHPVGWC----HP-------NPENFVWEDYLQETGSTAAPSSAFTlvRV--------
>A0A662YTG6	140	0.288	1.349E-31	206	358	367	12	157	168
--------------------------------------------------------------------------------------------------------------------------------------------------------------------------------------------------------------CNEDTKMLGKlEIESFSWDEYLKETGATPSPSHCFKQSRN-PPS--------NDFKVGMKLEAHDPRNFTS-VCIATVMGITGARLRLRLDGSDNKNDFWRLVDSSDIQPIGTCEKNGDMLQPPLGFRMNASSWPMFLLRTlsGAEMAPSTAFKKV--------
>A0A6J2E9R0	140	0.352	1.828E-31	193	328	367	4	124	583
-------------------------------------------------------------------------------------------------------------------------------------------------------------------------------------------------VNEDSMD------AKKENQEKAPHSDDFHWENYLKETGSLSAPSECFRQE----PPKPP----LNNFKVGMKLEAID-KKNPYLICPATIGDVRGDEVYITFDGWSGAFDYWCKYDCRDIFPVGWCRLTGDVLQPP--------------------------------------
>A0A0S7I1H6	139	0.279	2.478E-31	207	363	367	14	175	185
---------------------------------------------------------------------------------------------------------------------------------------------------------------------------------------------------------------EKLGKPLPlPgatPaatKDAFSWEEYLKETSSTPAPAGCFRQAR-VPPS--------NDFKVGMKLEAHDPRNSTS-VCIATVMGLTGVRLRLRLDGSDNSNDFWRLVDSSDIQPIGTCEKNGDMLQPPLGFRMNASSWPMFLLRTlnGAEMAPVTAFkkeplrPPQNGFKP---
>UPI000D09EF1A	139	0.284	3.359E-31	207	358	367	10	157	161
---------------------------------------------------------------------------------------------------------------------------------------------------------------------------------------------------------------EKAGSLLPPgPtaaKESFSWEEYLKETSSTPAPPSFFRQSR-VPPS--------NDFKVGMKLEVHDPRNSTS-VCIATVMGMTGVRLRLRLDGSDNTNDFWRLVDSSDIQPIGTCEKNGDMLQPPLGFRMNASSWPMFLLRTlnGAEMAPATAFKKV--------
>A0A1B6HJX3	138	0.310	8.361E-31	198	321	367	0	115	116
------------------------------------------------------------------------------------------------------------------------------------------------------------------------------------------------------PYIHPVGWCEENGHDLTPPNSYknpsqFSWDVYLKETKSVAAPARAFKPRP-------PNA-----FKRGMKLEAIDKRAP-SLLRPATVVEVKDYQIKITFDGYPEEFGYWVDDDCPDIHPTGWGHKT---------------------------------------------
>UPI0003F0BAE8	138	0.309	1.133E-30	218	357	367	8	138	634
--------------------------------------------------------------------------------------------------------------------------------------------------------------------------------------------------------------------------DFQ-WDRYLKETRSVGAPPEYFKQ------SKIPPA---NDFKVGMKLEAHDPRNTTS-VCIATVVGITGARLRLRLDGSDNRNDFWRLVDSPDIQPVGTCEKEGDLLQPPLGYQMNVSSWPMFLLRTlsGSEMAPSTFFKQ---------
>A0A1B6M8E1	136	0.307	2.818E-30	220	357	367	17	146	160
----------------------------------------------------------------------------------------------------------------------------------------------------------------------------------------------------------------------------FDWESYLKETTSIAAPPDFFKQH-LMPPN--------NEFKIGMKLEALDPR-NLTSTCIGTVVGVLGPRLRLRLDGSDNKNDFWRLVDSNEIHPIGHCEKNGGMLQPPLGFRMNASSWPMFLLKTlnGAEMAPAKIFKK---------
>A0A2K6AT42	136	0.291	5.172E-30	203	358	367	11	157	578
-----------------------------------------------------------------------------------------------------------------------------------------------------------------------------------------------------------ILWdlpCSIMGSPL----GHFTWDKYLKETCSVPAPVHCFK--QSYTPPS-------NEFKISMKLEAQDPRNTTS-TCIATVVGLTGARLRLRLDGSDNKNDFWRLVDSAEIQPIGNCEKNGGMLQPPLGFRLNASSWPMFLLKTlnGAEMAPIRIFHKV--------
>A0A6J3B1E2	136	0.282	5.172E-30	168	363	367	2	203	594
------------------------------------------------------------------------------------------------------------------------------------------------------------------------ATTRMISGGWLtQLKFSLLGTvrRMGVCC---SPL-----WAS--SGPLPRvaeseSLGFRlnasSWPMFLLKTLNGAemAPIRIF--------HKEPPSPSHNFFKMGMKLEAVD-RKNPHFICPATIGEVRGSEVLVTFDGWRGAFDYWCRFDSRDIFPVGWCSLTGDNLQPPGTKehhlkrtTNLEF-WQTLspkLSETsrKTTFViPKTPYP-ASDVNP---
>A0A6J0YHD1	136	0.301	5.172E-30	184	327	367	33	178	643
----------------------------------------------------------------------------------------------------------------------------------------------------------------------------------------GTSSvqNDDFqWekyLEETGSLSAPSEYFRQFD-LLQPPLGYQmntsSWPMFLLRTLSGseMAPAAFFK--------KEPPKPPLNNFKVGMKLEAVD-RKNPYLICPATIGNVKGDEVYITFDGWSRAFDYWCKYDCRDIFPVGWCNLTGDLLQP---------------------------------------
>UPI00051BD622	135	0.290	7.006E-30	215	329	367	201	309	310
-----------------------------------------------------------------------------------------------------------------------------------------------------------------------------------------------------------------------PSKGRQawCWASYLEEEKAIAVPTKLFKEYQSFPYNK-------NGFKVGMKLEGVDPEHQ-SIHCVLTVAEVCGYRIRLHFDGYPDCYDFWVNADSSDIHPVGWCEKTGHRLHPPK-------------------------------------
>A0A1A7X267	135	0.360	7.006E-30	213	328	367	0	112	381
---------------------------------------------------------------------------------------------------------------------------------------------------------------------------------------------------------------------LQPPLGFRmnasSWPMFLLRTLNGAemAPVTAFK--------KEPLRPPQNSFKPGMKLEAVD-KKNPYLICPATIGEVRGDEVFIMFDGWRGAFDYWCKYDSRDIFPVGWCTLTKHSLQPP--------------------------------------
>Q4SHR4	135	0.308	9.489E-30	191	354	367	0	163	773
-----------------------------------------------------------------------------------------------------------------------------------------------------------------------------------------------FsWEDYlrETSSIAASPTCFK-QVALPPSNEFKagfrmnasSWPMFLLRTLSGAemAPASAFK--------KEPPSPTKNYFQPGMKLEAVD-RKNPYLICPATVGEVRGQEIFVMFDGWRGAFDYWCPFDSRDIFPVGWCTLTKHTLQPPGNFCNSVgFVVGD----CREVKGPEQL------------
>UPI00155E8B70	134	0.406	1.741E-29	263	357	367	0	94	95
-----------------------------------------------------------------------------------------------------------------------------------------------------------------------------------------------------------------------------------------------------------------------MKLEAVD-RKNPGLVCVASVADVIDDDFLVHFDNWDDSYDYWCDSSSPYIHPVGWCEQQGRPLTAPQGHPnPENFLWEEYLQETGSTPAPPTAFTR---------
>A0A3Q4HI49	134	0.317	1.741E-29	209	330	367	1	121	126
-----------------------------------------------------------------------------------------------------------------------------------------------------------------------------------------------------------------HGPVPVRGPGF-DWQQYLQSTDSQSAPAALFtCCTGVSIQSVEPFCSPGCGFRVGMKLEAVD-RKNPGLVCVASVADVIDDCFLVHFDNWDDTYDYWCDSSSPYIHPVGWCEEQGRPLTAPQG------------------------------------
>F2UMM9	134	0.295	1.741E-29	217	360	367	453	598	2036
-------------------------------------------------------------------------------------------------------------------------------------------------------------------------------------------------------------------------KNVPSARNDILRLGLVARLATLAERAEALAKETKPQESEET-IEPGMKLEAVD-RKNPGLVCVATILEIDNSRpdcLHIRFDGWTDRYDYWADPTSTDLRPVGWCEHNSHTLQIPRGYSK-RFDWQQYLRETNAKAAPAHLLAtvHVHG------
>UPI000775867F	134	0.315	2.357E-29	215	328	367	1	101	386
-----------------------------------------------------------------------------------------------------------------------------------------------------------------------------------------------------------------------PHGKHFSWEKYLEETSSLPAPARAFKVK------------LSHGFQKNMKLEAVDKRNP-TLIRVATVAETEDHRIKIHFDGWDSIYDYWIDADSPDIHPAGWCGKTGHPLQPP--------------------------------------
>UPI000775F451	133	0.323	4.322E-29	218	357	367	4	135	185
--------------------------------------------------------------------------------------------------------------------------------------------------------------------------------------------------------------------------EYFKWDNYLKETGSVAAPSQYFRQ------SKIPPS---NDFKVGMKLEAHDPR-NVTSVCIATVIGISGTRLRLRLDGSDNKNDFWRLVDSSDIQQIGTCEKKGGMLQPPLGFQMNASSWPMFLLRTlnGAEMAPAIFFKK---------
>A0A2G9S4D9	132	0.302	5.852E-29	210	328	367	10	115	231
------------------------------------------------------------------------------------------------------------------------------------------------------------------------------------------------------------------GHNDYPDPDTFTWEEYLAETGTTAVPARAFHTRPP------------HGFKVNMKLEAVDRR-SPSLIRVASVVDVEECRIKVHFDGWGHMYDFWLDADHPDLHPVGWCHRTGHPLQTP--------------------------------------
>UPI0014711B2A	132	0.276	7.922E-29	213	339	367	16	135	140
---------------------------------------------------------------------------------------------------------------------------------------------------------------------------------------------------------------------LVKRRSW-SWQVYLKEQNAVAAvPS-LFTQSQGF-PRR------RHGFKVGMKLEGIDPLHP-SMFCVLTVTEVIGCRLRLHIDGYSECYDFWVNADSPDIRPPGWCKENNHKLHPPKGkYcQPQPLIWD---------------------------
>A0A183MBL9	132	0.304	7.922E-29	217	355	367	0	146	163
-------------------------------------------------------------------------------------------------------------------------------------------------------------------------------------------------------------------------PGPFDWAQYLREIDADPVQSSLFfhVPfdVQVPSPSILPgqNVTPEGNFKPGQYLEGIDPHNE-SLICVLCVSELIGRRVKLHFASYPEKYDFWTTIDSPFLFPVGWCAHNNRQLQPPKEYleeSYHPFNWTSFLAKLGAKPVPRHSF-----------
>A0A3P4QDI1	131	0.324	1.452E-28	215	328	367	2	102	196
-----------------------------------------------------------------------------------------------------------------------------------------------------------------------------------------------------------------------PDPENFSWTEYLEATQTNAVPAKVFKVRTP------------HGFLPSMRLEAVDRRNP-RLIRVATVIDVDDQRVKVHFDGWDHKYDYWMDADSPDIHPIGWCDITGHPLEIP--------------------------------------
>A0A087UGJ8	131	0.300	1.965E-28	211	322	367	514	618	619
-------------------------------------------------------------------------------------------------------------------------------------------------------------------------------------------------------------------KEFQEPkKGDFSWEEYLKQENAIAAPVKLFKDSQGFPTSK-------NSFEVGMKLEGIDPKHP-SLFCVLTVSETRGHRVRLHFDGYSECYDFWVNADSPDIFPVGWCEKTG--------------------------------------------
>A0A0Q3XA89	130	0.264	2.660E-28	136	328	367	46	262	716
----------------------------------------------------------------------------------------------------------------------------------------VPFQPGTDifSYPKGSQsQAIDWKDgkkhkYSRPSESpsqYqghftWEKYLKETCAIPAPAHcFKQSESPQDvvLWhLNPGKalPQV-PSQQACAAGSSLKVsisassPAGFRlnasSWPMFLLKTLNGAemAPVRIF--------HKEPPSPSQNFFKTGMKLEAVD-RKNPHFICPATIGEVRGSEVLITFDGWRGAFDYWCRYDSRDIFPVGWCSLTGDNLQPP--------------------------------------
>A0A2K6KIF2	130	0.315	3.600E-28	215	328	367	1	101	352
-----------------------------------------------------------------------------------------------------------------------------------------------------------------------------------------------------------------------PNPENFSWTEYLEATQTNAVPAKVFK-------MRLP-----HGFLPNMKLEVVDKRNP-RLIRVATIVDVDDQRVKVHFDGWDHKYDYWVEADSPDIHPIGWCDVTGHPLEVP--------------------------------------
>A0A093ILV7	130	0.405	3.600E-28	220	328	367	6	107	407
----------------------------------------------------------------------------------------------------------------------------------------------------------------------------------------------------------------------------SSWPMFLLRTLNGAemAPAAFFK--------KEPPKPVPNCFKVGMKLEAID-RKNPYLICPATIGDVKGDEVFVTFDGWRGAFDYWCRCDSRDIFPVGWCSLTGDALQPP--------------------------------------
>A0A482WD00	130	0.372	4.871E-28	220	335	367	3	110	251
----------------------------------------------------------------------------------------------------------------------------------------------------------------------------------------------------------------------------SSWPMFLLKTLNGAemAPAKIF--------QKEPPGPKTNLFQVGQKLEAVD-KKNPQLICCATVGAVKNDQIHVTFDGWRGAFDYWCKYDSRDIFPVGWCAKSGHPMQPP-GQKNNT-------------------------------
>UPI000C252E13	130	0.343	4.871E-28	218	339	367	122	237	488
--------------------------------------------------------------------------------------------------------------------------------------------------------------------------------------------------------------------------GFRmnasSWPMFLLKTLNGAemAPAKIF--------QKEPTGPRTNLFQVGQKLEAVD-KKNPQLICCATVGAVKNDQIHVTFDGWRGAFDYWCKYDSRDIFPVGWCAKSGHPMQPP---GQNRCRWS---------------------------
>A0A4W5RH18	129	0.316	6.592E-28	220	352	367	3	122	124
----------------------------------------------------------------------------------------------------------------------------------------------------------------------------------------------------------------------------SSWPMFLLRTLTGAemAPATAFK--------KEPAKPSQNLFKPGMKLEAVD-KKNPYLICPATIGEVKGDEIFVMFDGWRGAFDYWCQFDSRDIFPVGWCSLTRHSIQPP-G------NFCKYLNLtTRGQQSPA--------------
>UPI000779FC61	129	0.358	6.592E-28	215	328	367	113	219	498
-----------------------------------------------------------------------------------------------------------------------------------------------------------------------------------------------------------------------PPavLKYlFSWDEYLAKTNSATAPWSFFKQE--------PAPPKGNLFKVGMKLEALDPKNPL-LICVATVAGIDGEKIRVDFDGYLGS-DYWCRYDSRDIFPVGWCHYSGHPLQPP--------------------------------------
>A0A1A8KMD8	129	0.368	6.592E-28	213	328	367	0	113	558
---------------------------------------------------------------------------------------------------------------------------------------------------------------------------------------------------------------------LQPPLGFRlnasSWPMFLLKTLNGAemAPSRIFHKQEPPPPEK-------NSFQVGMKLEAVD-RKNPHFICPATVGALRGVEVLVTFDGWRGAFDYHCRYDSRDIFPVGWCALTGDNLQPP--------------------------------------
>A0A7L2CU90	129	0.378	8.919E-28	216	328	367	0	109	546
------------------------------------------------------------------------------------------------------------------------------------------------------------------------------------------------------------------------PSGFRlnasSWPMFLLKTLNGAemAPVRIF--------HKEPPSPSQNFFKTGMKLEAVD-RKNPHFICPATIGEVRGSEVLITFDGWRGAFDYWCRYDSRDIFPVGWCSLTGDNLQPP--------------------------------------
>A0A3Q0GBA9	129	0.353	8.919E-28	201	328	367	24	137	627
---------------------------------------------------------------------------------------------------------------------------------------------------------------------------------------------------------HP---SLKNGFQMNA----SSWPMFLLRTLNGAemAPATFFK--------KEPPKPAPNSFKVGTKLEAVD-RKNPYLICPATIGDVKGDEVFITFDGWRGAFDYWCKYDSRDIFPVGWCSLTEDALQPP--------------------------------------
>UPI000FFC951E	128	0.344	1.207E-27	192	328	367	11	143	574
------------------------------------------------------------------------------------------------------------------------------------------------------------------------------------------------WlTQLKSSLL---GTVRRTGVCCSPLwVRFRlnasSWPMFLLKTLNGAemAPIRIF--------HKEPPSPSHNFFKMGMKLEAVD-RKNPHFICPATIGEVRGSEVLVTFDGWRGAFDYWCRFDSRDIFPVGWCSLTGDNLQPP--------------------------------------
>A0A7L2ZXZ9	128	0.281	1.207E-27	178	335	367	422	551	613
----------------------------------------------------------------------------------------------------------------------------------------------------------------------------------LHVRF-------PFYCIEVSKC------CLKfTGyAKLP-----FKWFDYLRETDSIAAPVKLFN-------KDVPN----HGFHVGMKLEAVDLMEP-RLVCVATVTRIIHRLLRIHFDGWEDEYDQWVDCESPDLYPVGWCQLTGYQLQPPAPQSSRD-------------------------------
>UPI0014414A6D	128	0.335	2.209E-27	192	328	367	34	157	562
------------------------------------------------------------------------------------------------------------------------------------------------------------------------------------------------WA---SSGLLPrVAESEFLGFRLNA----SSWPMFLLKTLNGAemAPIRIF--------HKEPPSPSHNFFKMGMKLEAVD-RKNPHFICPATIGEVRGSEVLVTFDGWRGAFDYWCRFDSRDIFPVGWCSLTGDNLQPP--------------------------------------
>A0A1S3ARA6	128	0.355	2.209E-27	218	333	367	84	192	643
--------------------------------------------------------------------------------------------------------------------------------------------------------------------------------------------------------------------------NVSSWPMFLLRTLTGseMAPASYFKAE--------PPKPALNNFKVGMKLEAID-RKNPYLICPATISNVKGDDVYVTFDGWSGAFDYWCKYDCRDIFPVGWCHLTGDVLQPPGNQTP---------------------------------
>A0A6S7H454	127	0.296	2.988E-27	215	365	367	11	162	333
-----------------------------------------------------------------------------------------------------------------------------------------------------------------------------------------------------------------------YPKKPFDWDSYCKNTNGRKAPSYLFQPHRS-----------ENLFTPGMKLEAVDLREP-ALVCPSTVVDIRGPLLKIHFDGWEVTYDQYLDMDSLDLFPVGYCEITGHPLQPPgprpdpytqPGYQYGE-SHMKGLAGNNLTPaAPKMTKPlkteQVNKPKPVK-
>UPI0007687CE0	127	0.340	4.041E-27	192	328	367	7	134	566
------------------------------------------------------------------------------------------------------------------------------------------------------------------------------------------------WNDVRK---HKYGHlsaCASQyrGFRLNA----SSWPMFLLKTLNGAemAPIRIF--------HKEPPSPSHNFFKMGMKLEAVD-RKNPHFICPATIGEVRGSEVLVTFDGWRGAFDYWCRFDSRDIFPVGWCSLTGDNLQPP--------------------------------------
>A0A498NR86	127	0.378	4.041E-27	220	328	367	3	104	595
----------------------------------------------------------------------------------------------------------------------------------------------------------------------------------------------------------------------------SSWPMFLLRTLNGAeiAPATAFK--------KEPLRPPQNAFKPGMKLEAVD-KKNPYLICPATIGEVKGEEVFVMFDGWRGAFDYWCRYDSRDIFPVGWCAVTKHSLQPP--------------------------------------
>A0A170WA42	126	0.296	5.465E-27	214	341	367	4	121	123
----------------------------------------------------------------------------------------------------------------------------------------------------------------------------------------------------------------------TYETGQFPWATYLAETGSRPAWVKLFNN---------PFPAGVNLFQVGYKLEAIDPEHQ-SNICAVTVAKVKGYRIKLHFDCYSDIFDFWTNVDSPNIFPCGFCSRHGITLCPPQGHSKDTFNWLSY-------------------------
>UPI00109FADC5	126	0.311	5.465E-27	220	328	367	6	101	137
----------------------------------------------------------------------------------------------------------------------------------------------------------------------------------------------------------------------------FTWERYLDETSSLPAPARAFKVKPA------------HGFQNNMKLELVDKRNPV-LIRVATIVETDDHRLKIHLDGWGDEYDFWVDADSPDIHPAGWCAKTGHPLQPP--------------------------------------
>UPI00109FB085	126	0.369	5.465E-27	216	328	367	34	143	573
------------------------------------------------------------------------------------------------------------------------------------------------------------------------------------------------------------------------PMRFRlnasSWPMFLLKTLNGAemAPIKIF--------HKEPPSPSHNFFKMGMKLEAVD-RKNPHFICPATIGEVRGSEVLVTFDGWRGAFDYWCRFDSRDIFPVGWCSLTGDNLQPP--------------------------------------
>UPI00189D0DFC	126	0.376	7.391E-27	218	328	367	35	142	573
--------------------------------------------------------------------------------------------------------------------------------------------------------------------------------------------------------------------------GFRlnasSWPMFLLKTLNGAemAPIRIF--------HKEPPSPSHNFFKMGMKLEAVD-RKNPHFICPATIGEVRGSEVLVTFDGWRGAFDYWCRFDSRDIFPVGWCSLTGDNLQPP--------------------------------------
>UPI001494182E	126	0.376	7.391E-27	218	328	367	104	211	633
--------------------------------------------------------------------------------------------------------------------------------------------------------------------------------------------------------------------------GFRlnasSWPMFLLKTLNGAemAPIRIF--------HKEPPSPSHNFFKMGMKLEAVD-RKNPHFICPATIGEVRGSEVLVTFDGWRGAFDYWCRFDSRDIFPVGWCSLTGDNLQPP--------------------------------------
>A0A6J3PT14	126	0.378	9.995E-27	220	328	367	42	143	548
----------------------------------------------------------------------------------------------------------------------------------------------------------------------------------------------------------------------------SSWPMFLLKTLNGAemAPIRIF--------HKEPPSPSHNFFKMGMKLEAVD-RKNPHFICPATIGEVRGSEVLVTFDGWRGAFDYWCRFDSRDIFPVGWCSLTGDNLQPP--------------------------------------
>A0A401PXL4	125	0.311	1.351E-26	220	351	367	13	131	175
----------------------------------------------------------------------------------------------------------------------------------------------------------------------------------------------------------------------------FDWDEYLIETGTMTAPASLLI-----------RDIPYHGFEPGMKLEAVDLMEP-RLICVATVTRVVNRLLRIHFDGWDDEYDQWVDCESPDVYPVGWCELTGYQLQmPvaPASEKPVT----KLMETTKIKRMP---------------
>A0A5N4CHY5	125	0.344	1.827E-26	254	345	367	12	103	106
--------------------------------------------------------------------------------------------------------------------------------------------------------------------------------------------------------------------------------------------------------------PAPKDLEVGMKLEAVD-RSNPSLVCVATIADIAEDRLLVHFDSWDDSHDYWCDVNSPYVQPVGWCRENGRTLVAPQGYpDPEKFSWTEYLEAT---------------------
>A0A4Z2B6S1	124	0.295	4.515E-26	215	329	367	4	105	294
-----------------------------------------------------------------------------------------------------------------------------------------------------------------------------------------------------------------------PDPAQFSWPSYLEETGSKAVPAEAFNVREA------------HSFQPQMKLEAVD-KRSPGLIRVATVEEVDTHRIKVHYDGWSNVYDEWVDSDHPDIHPAGWCDATGHPLKIPP-------------------------------------
>A0A0D2UHT9	124	0.288	4.515E-26	90	303	367	141	363	376
------------------------------------------------------------------------------------------TFPTGETasvmSYSEAAVAAMSNAARTLNCTVDRLSELGLTVGD-SGISMVMFGRPTRANpsvvpSHGMGIAYQLEATNLLTREISPATIVDFTATQVRVHFTSHPTSvLDYWCDTTSTLLHPIGYCKLNGLQLvVPNGGSWSWDSA-VNTRQPRVHVSNFSNDQCAPPGWEYANPPENRFQVGMRLEAADVMPGSLLTCVATVATVRGAFVHITFDGWSDKYDY---------------------------------------------------------------
>UPI0011CFFEF9	123	0.300	6.102E-26	203	365	367	7	171	623
-----------------------------------------------------------------------------------------------------------------------------------------------------------------------------------------------------------ILYCSlQHGkatvlfkITLKWIGKPQNWtgnDHLLVQM-----DEHLFSCVWTF---KEPPKPAPNYFKVGMKLEAVD-KKNPYLICPATIGDVRGDEVFITFDGWRGAFDYWCKYDSRDIFPVGWCGLTGDALQPP----GNNVSITK--RGVKAQSSPSKVTrrsmqsPQKSAPVPTQ-
>UPI00193FA0CE	123	0.297	6.102E-26	203	365	367	7	171	652
-----------------------------------------------------------------------------------------------------------------------------------------------------------------------------------------------------------ILYCSlQHGkatvlfkITLKWIGKPQNWtgnDHLLVQM-----DEHLFSCVWTF---KEPPKPAPNYFKVGMKLEAVD-KKNPYLICPATIGDVRGDEVFITFDGWRGAFDYWCKYDSRDIFPVGWCGLTGDALQPP----GNNVSITKRGAKTQSSPskVTRRSMqsPQKSAPVPAQ-
>A0A673KTF4	123	0.298	6.102E-26	181	328	367	34	187	660
-------------------------------------------------------------------------------------------------------------------------------------------------------------------------------------HKDGKKDKAGrsmsltvmesFsWeeyLKETSSDPAPPS-CFRQVSRLGFRMNASSWPMFLLRTLNGAeiAPATAFK--------KEPLRPPQNDFKPGTKLEAVD-KKNPYLICPATIGEVKGEEVFVMFDGWRGAFDYWCRYDSRDMFPVGWCIVTKHSLQPP--------------------------------------
>UPI00165917EB	123	0.405	1.115E-25	225	328	367	1	97	123
---------------------------------------------------------------------------------------------------------------------------------------------------------------------------------------------------------------------------------FLLRTLNGseMAPATFFK--------KEPPKPPLNNFKVGMKLEAID-KKNPYLICPATIGDVRGDEVYITFDGWSGAFDYWCKYDCRDIFPVGWCRLTGDVLQPP--------------------------------------
>A0A1S3QVJ5	123	0.310	1.115E-25	226	328	367	0	89	368
----------------------------------------------------------------------------------------------------------------------------------------------------------------------------------------------------------------------------------MEETGTQAAPARAFKLRPC------------HGFQAGMKLEAVDKRNPM-LIRVATIAEVEDHRLRIHFDGWSEEYDYWVDADCPDLHPVGWCQKTSHPLQHP--------------------------------------
>B3S1B9	122	0.275	1.506E-25	208	357	367	548	698	1784
----------------------------------------------------------------------------------------------------------------------------------------------------------------------------------------------------------------RNGLVLlvVNEPDNKDY--YpIIHCVDTTADDSriILQFEGNTIPITQGAKFVT--WEKGMRLEAKDRLNP-SLMCVATVDDVNDNELLIHFDGWTRKYDYTCKSTSTDIHPIGWCENNyHRQLEPPKGDNKPDFKWAQYLESIQAVAAPVELFTP---------
>A0A6G1RJ36	122	0.309	2.035E-25	222	330	367	7	109	208
------------------------------------------------------------------------------------------------------------------------------------------------------------------------------------------------------------------------------WQEILKkvkeEEEESSVPTDLFKDKPVIG---------VHSFSEGMKLEAVDRRNPI-LIRVATIVDKDNHRIKIHFDGWDHNYDFWVDADSPDVHPVGWCAKTGHALQVPLG------------------------------------
>A0A3B5R788	121	0.304	2.750E-25	221	335	367	15	117	121
-----------------------------------------------------------------------------------------------------------------------------------------------------------------------------------------------------------------------------SWQQYLNEQKAEAAPPSLFTQ---SCPSR------RTAFKVGMKLEGIDPLHP-SMFCVLTV--VIGCRLRLHIDGYSECYDFWVNADSPDIRPAGWCREHRHKLHPPKGENNST-------------------------------
>A0A1A7WWG6	121	0.301	2.750E-25	215	330	367	15	118	294
-----------------------------------------------------------------------------------------------------------------------------------------------------------------------------------------------------------------------YDPQTFTWETYLKETKAEAAPARLFNTDY-------PG----HGFSPNLKLEAVDLMEP-RLVCVATVKRCVGRLLLIHFDSWNNEFDQWIDHQSPDIYPAGWCELVGYQLQLPPG------------------------------------
>UPI0015518DF1	121	0.311	3.715E-25	220	365	367	13	152	604
----------------------------------------------------------------------------------------------------------------------------------------------------------------------------------------------------------------------------QNWtgNDHLLVQMDG----HLFSSVWTF---KEPPKPAPDYFKVGMKLEAVD-KKNPYLICPATIGDVRGDEVFITFDGWRGAFDYWCKYDSRDIFPVGWCGLTGDALQPP----GNNVSITK--RGAKAQSSPSKVTrrsmqsPQKSAPVPAQ-
>UPI0018E70457	121	0.387	5.018E-25	220	328	367	13	115	604
----------------------------------------------------------------------------------------------------------------------------------------------------------------------------------------------------------------------------QNWtgNDHLLVQMDG----HLFSCVWTF---QEPPKPVPNYFKVGMKLEAVD-KKNPYLICPATIGDVRGDEVFITFDGWRGAFDYWCKYDSRDIFPVGWCGLTGDALQPP--------------------------------------
>A0A7R9I168	120	0.288	6.778E-25	218	328	367	17	114	380
--------------------------------------------------------------------------------------------------------------------------------------------------------------------------------------------------------------------------NEFSWDIHLRETKSSAAPARAFKQRPS------------SGFRRGMRLECVDPWVS-SLIRVSTVEDVKNHQVKIRFDGWPKEYSFWVDDDSPDIHPIGWCQKTGHVLEPP--------------------------------------
>A0A5N4C166	119	0.313	1.236E-24	216	333	367	25	131	136
------------------------------------------------------------------------------------------------------------------------------------------------------------------------------------------------------------------------PDDF-HWENYLKETGSLSAPSECFRQ------SKIPPA---NDFKVGMKLEAHDPR-NVTSICIATVVGITGARLRLRLDGSDNRNDFWRLVDSPDIQPVGTCEKEGDLLQPPLGKDK---------------------------------
>A0A3Q2GA50	119	0.266	1.670E-24	220	360	367	11	148	160
----------------------------------------------------------------------------------------------------------------------------------------------------------------------------------------------------------------------------FDWQDYLQSTGSHAAPASLFTRRSTDCA-----------FQVGMKLEAVD-KKNPGLVCVASVADVQGALqpflfrsLMFRADvclGvcWS----FRCDSSSPYIHPVGWCEEHVPVLWVPGHPSPEHFVWDDYLQETGSMAAPGAAFTLVrSG------
>A0A6J2W588	119	0.418	1.670E-24	257	330	367	456	528	765
-----------------------------------------------------------------------------------------------------------------------------------------------------------------------------------------------------------------------------------------------------------------HGFQVGMKLEAVDKRNPM-LIRVATVSDTEDHRVKIHFDGWSDEYDYWLDADSPDLHPVGWCQKTGHPLQHPNG------------------------------------
>A0A452FUZ6	119	0.282	2.255E-24	213	333	367	0	113	116
---------------------------------------------------------------------------------------------------------------------------------------------------------------------------------------------------------------------LKSPISSQDnfqWEKYLEETGSLSAPSEYFRQ------SKIPPA---NDFKVGMKLEAHDPRNTTS-VCIATVVGVTGARLRLRLDGSDNQNDFWRLVDSPDIQPVGTCEKEGDLLQPPLGKDK---------------------------------
>A0A672LSB9	119	0.311	2.255E-24	212	333	367	10	119	120
--------------------------------------------------------------------------------------------------------------------------------------------------------------------------------------------------------------------PLPPSSQSASVKSTTLKMGSIAAPVKLFNKE-------VPN----HGFRIGMKVEAVDLMEP-RLVCVATVTRIVHRLLRIHFDGWEDEYDQWVDCESPDLYPVGWCQLTGYQLQPPATQSE---------------------------------
>UPI0008FA6E3A	119	0.313	2.255E-24	213	344	367	2	128	132
---------------------------------------------------------------------------------------------------------------------------------------------------------------------------------------------------------------------LTGPGpvkvmESFSWEEYLKETSSDPAPPSCFRQ------SRIPPS---NDFKVGMKLEARDPRNSTS-TCIATVMGLMGARLRLRLDGSDSTNDFWRLVDSADIQPIGTCEKNGDMLQPPLGTSDVTSSPQLILEE----------------------
>A0A212FNT9	119	0.288	2.255E-24	218	328	367	616	713	973
--------------------------------------------------------------------------------------------------------------------------------------------------------------------------------------------------------------------------ESFSWETYLSETMACAVPARAFKTRPPVP------------FKPGMKLEVVDRRVPF-LIRVATISAVKEHQVRVSFDGWPDELSCWLDDDSPDLHPVGWCLKTGHPLEPP--------------------------------------
>A0A673M3P7	118	0.418	4.110E-24	257	330	367	237	309	532
-----------------------------------------------------------------------------------------------------------------------------------------------------------------------------------------------------------------------------------------------------------------HGFQVGMKLEAVDKRNAM-LIRVATISDVEDHRIKIHFDGWSEEYDYWLDADSPDLHPVGWCQKTGHPLQHPNG------------------------------------
>A0A671N0U3	118	0.405	4.110E-24	257	330	367	216	288	536
-----------------------------------------------------------------------------------------------------------------------------------------------------------------------------------------------------------------------------------------------------------------HGFQVGMKLEAVDKRNAM-LIRVATISDVEDHRIKIHFDGWSEEYDFWLDADSPDLHPVGWCQKTGHPLQHPNG------------------------------------
>UPI0007B97064	118	0.405	4.110E-24	257	330	367	472	544	785
-----------------------------------------------------------------------------------------------------------------------------------------------------------------------------------------------------------------------------------------------------------------HGFQVGMKLEAVDKRNAM-LIRVATISDVEDHRIKIHFDGWSEEYDFWLDADSPDLHPVGWCQKTGHPLQHPNG------------------------------------
>A0A6J2W3I0	117	0.359	5.548E-24	249	351	367	445	536	788
---------------------------------------------------------------------------------------------------------------------------------------------------------------------------------------------------------------------------------------------------------KPP-----HSFQVNMKLEAVDKRNPM-LIRVATVADTDDHRIQIHFDGWPDEYDYWVDTDSPDIHPAGWCAKTGHPLQPPIN-PQEVFESS---EQTGC-PTP---------------
>A0A6P6LI82	117	0.418	5.548E-24	257	330	367	496	568	811
-----------------------------------------------------------------------------------------------------------------------------------------------------------------------------------------------------------------------------------------------------------------HGFQVGMKLEAVDKRNAM-LIRVATISDVEDHRIKIHFDGWSEEYDYWLDADSPDLHPVGWCQKTGHPLQQPNG------------------------------------
>G3TR32	117	0.401	7.489E-24	251	363	367	1	115	508
-----------------------------------------------------------------------------------------------------------------------------------------------------------------------------------------------------------------------------------------------------------PPKPALNNFEVGMKLEAID-RKNPYLICPATIGDVRGDEVHITFDGWSGAFDYWCKYDSRDIFPVGWCHLTGDVLQPP-GanvWVPRIKSPSTILSRVKpSRNSTRKFKSPIPGLRP---
>A0A6Q2Y0C0	117	0.426	7.489E-24	256	330	367	436	509	762
----------------------------------------------------------------------------------------------------------------------------------------------------------------------------------------------------------------------------------------------------------------CHGFHAGMKLEAVDKRNPM-LIRVATIAEVEDHRLRIHFDGWSEEYDYWVDADSPDLHPTGWCQKTGHPLQHPNG------------------------------------
>A0A6Q2XSV0	117	0.426	7.489E-24	256	330	367	466	539	782
----------------------------------------------------------------------------------------------------------------------------------------------------------------------------------------------------------------------------------------------------------------CHGFHAGMKLEAVDKRNPM-LIRVATIAEVEDHRLRIHFDGWSEEYDYWVDADSPDLHPTGWCQKTGHPLQHPNG------------------------------------
>A0A6Q2ZLN1	117	0.426	7.489E-24	256	330	367	459	532	785
----------------------------------------------------------------------------------------------------------------------------------------------------------------------------------------------------------------------------------------------------------------CHGFHAGMKLEAVDKRNPM-LIRVATIAEVEDHRLRIHFDGWSEEYDYWVDADSPDLHPTGWCQKTGHPLQHPNG------------------------------------
>A0A6P7KQF8	117	0.418	7.489E-24	257	330	367	485	557	831
-----------------------------------------------------------------------------------------------------------------------------------------------------------------------------------------------------------------------------------------------------------------HGFQIGMKLEAVDKRNPM-LIRVATIVDTEDHRLKIHFDGWSSEYDYWVETDSPDLHPVGWCQKTGHPLQHPNG------------------------------------
>UPI0005771685	117	0.426	7.489E-24	256	330	367	493	566	846
----------------------------------------------------------------------------------------------------------------------------------------------------------------------------------------------------------------------------------------------------------------CHGFHAGMKLEAVDKRNPM-LIRVATIAEVEDHRLRIHFDGWSEEYDYWVDADSPDLHPTGWCQKTGHPLQHPNG------------------------------------
>UPI0008786433	117	0.405	7.489E-24	257	330	367	492	564	900
-----------------------------------------------------------------------------------------------------------------------------------------------------------------------------------------------------------------------------------------------------------------HGFQVGMKLEAVDKRNPM-LIRVATVADTDDHRVKIHFDGWSKEYDYWVEVDSPDIHPMGWCQKTGHPLQTPHG------------------------------------
>A3KNV9	117	0.305	1.011E-23	215	335	367	5	115	120
-----------------------------------------------------------------------------------------------------------------------------------------------------------------------------------------------------------------------PQKGHFSWEKYLKETGAVAAPAQYFKQ---------STEPPENEFKAGMKLEAQDPRNTTS-TCIATVVGLTGSRLRLRLDGSDNKNDFWRLVDSAEIQPIGNCEKNGGMLQPPLGEENST-------------------------------
>A0A4Z2CEN7	117	0.287	1.011E-23	221	321	367	245	337	345
-----------------------------------------------------------------------------------------------------------------------------------------------------------------------------------------------------------------------------SWPVYLEEEKAIAAPVKLFKEHQSFPQSR-------NGFKVGMKLEGLDPCHP-SLFCVLSVAEIQGYRVRLHFDGYPECYDFWANADSWDLKPAGWCEKN---------------------------------------------
>UPI001864C091	117	0.405	1.011E-23	257	330	367	469	541	823
-----------------------------------------------------------------------------------------------------------------------------------------------------------------------------------------------------------------------------------------------------------------HGFQVGMKLEAVDKRNPM-LIRVATIADTEDHRLRIHFDSWSKEYDYWVDADSPDLHPVGWCQKTGHPLQNPQG------------------------------------
>A0A0S7J2A3	116	0.400	1.364E-23	249	347	367	5	102	108
---------------------------------------------------------------------------------------------------------------------------------------------------------------------------------------------------------------------------------------------------------KEPASPDKNYFQPGMKLEAVD-RKNPYLICPATVGEVRGLEIFVMFDGWRGAFDYWCPFDSRDIFPVGWCALTKHSLQPPGNFCKYCFS-AVFLiKLLNS-------------------
>A0A673LZ00	116	0.388	1.364E-23	257	335	367	240	323	535
-----------------------------------------------------------------------------------------------------------------------------------------------------------------------------------------------------------------------------------------------------------------HGFQVGMKLEAVDKRNAM-LIRVATISDVEDHRIKIHFDGWSEEYDYWLDADSPDLHPVGWCQKTGHPLQhPndspvPPGQGCPT-------------------------------
>A0A673M281	116	0.388	1.364E-23	257	335	367	240	323	543
-----------------------------------------------------------------------------------------------------------------------------------------------------------------------------------------------------------------------------------------------------------------HGFQVGMKLEAVDKRNAM-LIRVATISDVEDHRIKIHFDGWSEEYDYWLDADSPDLHPVGWCQKTGHPLQhPndspvPPGQGCPT-------------------------------
>A0A3Q0HA22	116	0.436	1.841E-23	242	328	367	1	86	545
--------------------------------------------------------------------------------------------------------------------------------------------------------------------------------------------------------------------------------------------------EGCCNPHWEPPSPSQNFFKMGMKLEAVD-RKNPHFICPATIGEVRGSEVLITFDGWRGAFDYWCRYDSRDIFPVGWCSLTGDNLQPP--------------------------------------
>S4R4L4	116	0.443	1.841E-23	250	328	367	490	563	628
----------------------------------------------------------------------------------------------------------------------------------------------------------------------------------------------------------------------------------------------------------IPN----HGFRVGMKLEAVDLMEP-RLICVATVVRIVNRLLRIHFDGWEDEYDQWVDCQSPDLFPVGWCELTGYQLQPP--------------------------------------
>A0A667XG75	115	0.405	2.484E-23	257	330	367	400	472	701
-----------------------------------------------------------------------------------------------------------------------------------------------------------------------------------------------------------------------------------------------------------------HGFHVGMKLEAVDKRNPM-LIRVATIADTEDHRLKIHFDGWSKEYDYWVDTDCPDLHPVGWCQKTGHPLQHPNG------------------------------------
>A0A667XG70	115	0.405	2.484E-23	257	330	367	443	515	754
-----------------------------------------------------------------------------------------------------------------------------------------------------------------------------------------------------------------------------------------------------------------HGFHVGMKLEAVDKRNPM-LIRVATIADTEDHRLKIHFDGWSKEYDYWVDTDCPDLHPVGWCQKTGHPLQHPNG------------------------------------
>A0A7J6C7A4	115	0.418	2.484E-23	257	330	367	472	544	785
-----------------------------------------------------------------------------------------------------------------------------------------------------------------------------------------------------------------------------------------------------------------HGFQVGMKLEAVDKRNSM-LIRVSTISDVEDYRIKIHFDGWSEEYDYWLDADSPDLHPVGWCQKTGHPLQNPNG------------------------------------
>A0A671M4G8	115	0.405	2.484E-23	257	330	367	477	549	790
-----------------------------------------------------------------------------------------------------------------------------------------------------------------------------------------------------------------------------------------------------------------HGFHVGMKLEAVDKRNAM-LIRVATISDVEDHRIKIHFDGWSEEYDYWLDANSPDLHPVGWCQKTGHPLQHPNG------------------------------------
>A0A667X8F8	115	0.405	2.484E-23	257	330	367	502	574	850
-----------------------------------------------------------------------------------------------------------------------------------------------------------------------------------------------------------------------------------------------------------------HGFHVGMKLEAVDKRNPM-LIRVATIADTEDHRLKIHFDGWSKEYDYWVDTDCPDLHPVGWCQKTGHPLQHPNG------------------------------------
>A0A3N0YNJ1	115	0.418	2.484E-23	257	330	367	829	901	1142
-----------------------------------------------------------------------------------------------------------------------------------------------------------------------------------------------------------------------------------------------------------------HGFQVGMKLEAVDKRNAV-LIRVATISETEDHRIKIHFDGWSDEYDYWLDADSPELHPVGWCQKTGHPLQHPNG------------------------------------
>A0A4W4ENE2	115	0.350	3.352E-23	225	343	367	1	127	130
---------------------------------------------------------------------------------------------------------------------------------------------------------------------------------------------------------------------------------FLLKTLNGAemAPARIFHK---------PPSPEQNCFQVGMKLEAVD-RKNPHFICPATVGALRGVEVLVTFDGWRGAFDYYCRYDSRDIFPVGWCALTGDNLQPPgtKGkhqhnksliiWGrNAAFSnnyWLKMLR-----------------------
>A0A3B4BBN4	115	0.284	3.352E-23	257	366	367	426	554	727
-----------------------------------------------------------------------------------------------------------------------------------------------------------------------------------------------------------------------------------------------------------------HGFQIGMKLEAVDKRNPM-LIRVATIANTEEHRLKIHFDGWSSEYDYWVETDCPDIHPVGWCQKTGHPLEyPnaPPGQGCPTpgcngvghIRGPRYGTHYTSVSCPyselnlnkDSLLPdRLSGERPVTL
>A0A7K9A4R8	115	0.391	4.522E-23	257	330	367	244	316	376
-----------------------------------------------------------------------------------------------------------------------------------------------------------------------------------------------------------------------------------------------------------------HGFQVNMKLEAVDRRNPI-LIRVATVVDKDNHRIKIHFDGWDPQYDLWVDADSPDIHPVGWCAKTGHALQVPRG------------------------------------
>E9QEX7	115	0.343	4.522E-23	257	352	367	473	553	786
-----------------------------------------------------------------------------------------------------------------------------------------------------------------------------------------------------------------------------------------------------------------HGFQVGVKLEAVDKRNPM-LIRVATISDTEEHRIKIHFDGWSDEYDYWLDADSPELHPVGWCQKTGHPLQHPNG--------------TRDSPVPP--------------
>UPI000441A99E	115	0.402	4.522E-23	257	328	367	446	516	801
-----------------------------------------------------------------------------------------------------------------------------------------------------------------------------------------------------------------------------------------------------------------HGFQKNMKLEAVDKRNP-GLIRVATVVESDDHRIKIHFDGWDGIYDYWIDADSPDIHPAGWCGKTGHPLQPP--------------------------------------
>UPI0012ED809D	114	0.277	6.099E-23	180	328	367	18	138	154
------------------------------------------------------------------------------------------------------------------------------------------------------------------------------------VHFftvCGFDSSATcLWINPT----H-LLWslCSS-GYTSLP----FRWFEYLKDSKSVAAPVKLFS-----------------------KLEAVDLMEP-RLVCVATVTRIVHRLLRIHFDGWEDEYDQWVDCQSPDLYPVGWCQLTGYQLQPP--------------------------------------
>A0A7K8XVP7	114	0.391	6.099E-23	257	330	367	244	316	375
-----------------------------------------------------------------------------------------------------------------------------------------------------------------------------------------------------------------------------------------------------------------HGFQVNMKLEAVDRRNPI-LIRVATVINKDEHRIKIHFDGWDQSYDFWIDVDSPDIHPVGWCAKTGHVLQVPLG------------------------------------
>A0A5N5KRL7	114	0.279	6.099E-23	257	366	367	460	594	766
-----------------------------------------------------------------------------------------------------------------------------------------------------------------------------------------------------------------------------------------------------------------HGFQVAMKLEAVDKRNPM-LIRVATIAATEDHRVKIHFDGWSDEYDYWVDADSPDLHPVGWCQKTGHPLQnPncssdpqvPPGQGCPTpgcngvghIKGPRYGTHYTAVSCPyselnlnkEGLLPdRLSGERPVTL
>A0A3Q3WIX7	114	0.330	8.227E-23	215	332	367	5	112	120
-----------------------------------------------------------------------------------------------------------------------------------------------------------------------------------------------------------------------PQKAHFSWEKYLKETGAIAAPSSFF--RQSLTP---P----VNDFKAGMKLEAQDPRNTTS-TCIATVVGLTGSRLRLRLDGSDNKNDFWRLVDSSEIQPIGSCEKNGGMLQPPLGQG----------------------------------
>A0A7M4EA48	114	0.288	8.227E-23	203	330	367	9	133	633
-----------------------------------------------------------------------------------------------------------------------------------------------------------------------------------------------------------IDWkdGKKHkyGRPSEPSsqyQGHFTWEKYLKETCAIPAPAHCFK--QSYTP---PT----NEFKISMKLEAQDPRNTTS-TCIATVVGLTGARLRLRLDGSDNKNDFWRLVDSAEIQPIGNCEKNGGMLQPPLG------------------------------------
>UPI001955DBC5	114	0.405	8.227E-23	257	330	367	478	550	793
-----------------------------------------------------------------------------------------------------------------------------------------------------------------------------------------------------------------------------------------------------------------HGFQVGMKLEAVDKRNAV-LIRVSTISDTDDHRIKIHFDGWSDEYDYWLDADSPELHPVGWCQKTGHPLQHPNG------------------------------------
>A0A3B4ATL1	113	0.316	1.110E-22	216	332	367	6	112	121
------------------------------------------------------------------------------------------------------------------------------------------------------------------------------------------------------------------------PSEPFCWDDYLKETSSVAAPPSCFKQSQA-PPS--------NDFKAGMKLEARDPRNSNS-VCIATVMGMVGTRLRLRLDGSDNTNDFWRLVDSSEIQPIGTCERSGDMLQPPLGMK----------------------------------
>A0A7K9SDJ8	113	0.391	1.110E-22	257	330	367	244	316	375
-----------------------------------------------------------------------------------------------------------------------------------------------------------------------------------------------------------------------------------------------------------------HEFQVNMKLEAVDRRNPV-VIRVATVVDRDDYHIKIHFDGWDQVYDFWVDVDSPDIHPVGWCARTGHPLQVPPG------------------------------------
>A0A3B3QJ71	113	0.387	1.110E-22	249	328	367	235	313	536
---------------------------------------------------------------------------------------------------------------------------------------------------------------------------------------------------------------------------------------------------------RFPVQRPLHGFQMGMKLEAVDKRNPM-LIRVATVADTEDHRLKVHFDGWSKEYDYWVDVDSPELHPIGWCQKTGHPLQNP--------------------------------------
>A0A1A8JEY8	113	0.420	1.110E-22	250	337	367	509	591	649
----------------------------------------------------------------------------------------------------------------------------------------------------------------------------------------------------------------------------------------------------------VPN----HGFKMGMKLEAVDLMEP-RLVCVATVTRVVHRLLRIHFDGWEDEYDQWVDCESPDLYPVGWCQLTGYQLQPPASQSNRDLS-----------------------------
>UPI0010A42C79	113	0.272	1.110E-22	257	366	367	433	567	738
-----------------------------------------------------------------------------------------------------------------------------------------------------------------------------------------------------------------------------------------------------------------HGFQVGMKLEAVDRRNSM-LLRIATINATDEHRVKIHFDGWSDQYDYWLDADSPDLHPVGWCQKTGHPLQhPqseadllvPPGQGCPTpgcngvghIRGPRYGTHYTAVSCPysemnlnrDALLPdRLSGERPVTL
>A0A553Q3S0	113	0.333	1.110E-22	255	353	367	436	523	740
---------------------------------------------------------------------------------------------------------------------------------------------------------------------------------------------------------------------------------------------------------------TLHGFQVGMKLEAVDKRNPI-LIRVATISDTEDHRVKVHFDGWSEEYDYWLDADSSELHPVGWCQKTGHPLQHP----------NETLQSLQDKAAPPR-------------
>UPI000C6EEB01	113	0.443	1.110E-22	250	337	367	474	556	743
----------------------------------------------------------------------------------------------------------------------------------------------------------------------------------------------------------------------------------------------------------IPN----HGFKEGMYLEAVDLMEP-RLICVGAVTKVVGRLLRIHFDGWDETYDQWCDCESPDLFPVGWCQYVGYRLEPPRNQIGVEFS-----------------------------
>A0A3B3SP66	113	0.375	1.110E-22	257	328	367	489	559	823
-----------------------------------------------------------------------------------------------------------------------------------------------------------------------------------------------------------------------------------------------------------------HSFQKGMKLEAVDKRNTM-LIRVVTVVDTNDHRIKVHFDGWTDEYDYWVDADSPDIHPAGWCAKTGHPLQPP--------------------------------------
>UPI0014255FE0	113	0.352	1.110E-22	258	328	367	637	706	977
------------------------------------------------------------------------------------------------------------------------------------------------------------------------------------------------------------------------------------------------------------------GFQIGMKLEVVDKRNP-SLIRAATIVDAENHRVKVHFDGWSDIYDYWVDDDSPDIHPAGWCTKTGHPLQPP--------------------------------------
>A0A0B6Y611	113	0.342	1.496E-22	249	357	367	1	110	111
---------------------------------------------------------------------------------------------------------------------------------------------------------------------------------------------------------------------------------------------------------KQATTPPSNDFRKNMKLEANDPRNSTS-SCIATVIDMQGPRLRLRLDGSDDKNDFWRLVDSSDLHPVGYCEKHSGLLQPPLGFRMNSSSWPGFLQKTlnGAVLAPDFCFKK---------
>UPI0006D911CC	113	0.402	1.496E-22	257	328	367	278	348	582
-----------------------------------------------------------------------------------------------------------------------------------------------------------------------------------------------------------------------------------------------------------------HGFQVNMKLEAVDRR-NLSLIRVASVEEVEDYRIKIHFDGWSHAYDYWVDSDHPDIHPVGWCSKTGHPLQPP--------------------------------------
>A0A452J5S0	113	0.378	1.496E-22	257	330	367	318	390	618
-----------------------------------------------------------------------------------------------------------------------------------------------------------------------------------------------------------------------------------------------------------------HGFQVNMKLEAVDRRNPM-LIRVATIAEKEDHRIKIHFDGWDHSYDFWVDADSSDIHPVGWCAKTGHTLQLPLG------------------------------------
>K7FRL0	113	0.375	1.496E-22	257	328	367	456	526	767
-----------------------------------------------------------------------------------------------------------------------------------------------------------------------------------------------------------------------------------------------------------------HGFQKNMKLEVVDKRNPV-LIRVATVVDIDDHRIKVHFDGWDNIYDYWADAESPDIHPAGWCAKTGHPLQPP--------------------------------------
>A0A6P8Q6M0	113	0.435	1.496E-22	251	328	367	515	587	783
-----------------------------------------------------------------------------------------------------------------------------------------------------------------------------------------------------------------------------------------------------------PN----HGFEAGMKLEAVDLMEP-RLICVATVTRVVQRLLRIHFDGWDDEYDQWVDCESPDIYPVGWCELTGYQLQPP--------------------------------------
>A0A0S7IVR2	113	0.314	2.018E-22	210	330	367	6	116	120
------------------------------------------------------------------------------------------------------------------------------------------------------------------------------------------------------------------GSALDKSNEPFSWEDYLRETSSVAASPSCFKQ------SRIPPS---NDFKAGMKLEARDPRNSNS-VCIATVMGMMGTRLRLRLDGSDNTNDFWRLVDSLDIQPIGTCERTGDMLQPPLG------------------------------------
>A0A7S4P728	113	0.187	2.018E-22	173	355	367	2	288	335
-----------------------------------------------------------------------------------------------------------------------------------------------------------------------------NDKGNVKIHFDGHTNRYDYWCPINHPNLGPPGTCRDNDIDLHPPsnldgagwegPGPFHWPGYLAQKRRKAVsPgffpsSHKFRRRFPgvgnwddvklgchlseFGPlfgdeidnedenlqlpkeedhysvlyhlplveKKAPSSFICDGkggrdgcvkkekhqtywtdddyFnlcvdcmqyyriQKGMMLEAID-IKTTGYLCVASIKDFDhEGNVRIHFDGWTERYDYWCPRNHVNLAPPGEGTKKDIYLHPPSsrdGaeWnGPGEFNWEEYLKQKGRIPVSPGFF-----------
>A0A7K7A1W3	113	0.405	2.018E-22	257	330	367	244	316	376
-----------------------------------------------------------------------------------------------------------------------------------------------------------------------------------------------------------------------------------------------------------------HGFQVDMKLEAVDRRNPI-LIRVATVADKDDYRIKIHFDGWDHIYDFWVDVDSPDIHPVGWCAKTGHALQVPLG------------------------------------
>A0A7K4LDI5	113	0.405	2.018E-22	257	330	367	244	316	376
-----------------------------------------------------------------------------------------------------------------------------------------------------------------------------------------------------------------------------------------------------------------HGFQVDMKLEAVDKRNPV-LIRVATVVDRDDHRIKIHFDGWDNVYDFWVDVDSPDIHPVGWCGKTGHALQVPLG------------------------------------
>A0A672SFI3	113	0.391	2.018E-22	257	330	367	283	355	445
-----------------------------------------------------------------------------------------------------------------------------------------------------------------------------------------------------------------------------------------------------------------HGFHVGMKLEAVDKRNAM-LIRVSTISDVEDHRIKIHFDGWSEEYDYWLDADSPDLHPVGWCQKIGHPLQHPND------------------------------------
>UPI0007DB8E2D	113	0.406	2.018E-22	250	335	367	371	451	577
----------------------------------------------------------------------------------------------------------------------------------------------------------------------------------------------------------------------------------------------------------VPN----HGFRVGMKLEAVDLMEP-RLICVATVTRIIHRLLRIHFDGWEEEYDQWVDCESPDLYPVGWCQLTGYQLQPPASQSSRE-------------------------------
>A0A341BZ64	113	0.406	2.018E-22	250	335	367	477	557	619
----------------------------------------------------------------------------------------------------------------------------------------------------------------------------------------------------------------------------------------------------------VPN----HGFRVGMKLEAVDLMEP-RLICVATVTRIIHRLLRIHFDGWEEEYDQWVDCESPDLYPVGWCQLTGYQLQPPASQSSRE-------------------------------
>UPI001377E3F3	113	0.351	2.018E-22	257	330	367	330	402	632
-----------------------------------------------------------------------------------------------------------------------------------------------------------------------------------------------------------------------------------------------------------------HGFQPNMKLEAVDRRNPM-LIRVATITEKDDHRVKVHFDGWDHAFDFWVDADSPDIHPMGWCAKTGHALQLPPG------------------------------------
>A0A1U7UM47	113	0.406	2.018E-22	250	335	367	507	587	649
----------------------------------------------------------------------------------------------------------------------------------------------------------------------------------------------------------------------------------------------------------VPN----HGFRVGMKLEAVDLMEP-RLICVATVTRIIHRLLRIHFDGWEEEYDQWVDCESPDLYPVGWCQLTGYQLQPPASQSSRE-------------------------------
>A0A2Y9LW43	113	0.406	2.018E-22	250	335	367	510	590	652
----------------------------------------------------------------------------------------------------------------------------------------------------------------------------------------------------------------------------------------------------------VPN----HGFRVGMKLEAVDLMEP-RLICVATVTRIIHRLLRIHFDGWEEEYDQWVDCESPDLYPVGWCQLTGYQLQPPASQSSRE-------------------------------
>UPI00112B6BB1	113	0.330	2.018E-22	257	362	367	532	636	669
-----------------------------------------------------------------------------------------------------------------------------------------------------------------------------------------------------------------------------------------------------------------HGFLVNMRLEAVDRR-NASLVRVATVEDVEDYRIKIHFDGWSHIYDFWIDADHPDLHPVGWCAKSGHPLQPPlPAMQPHCtlTTTPLYQQKS---PDPKSRPPPVTGAA----
>UPI0009E1A350	113	0.250	2.018E-22	208	328	367	245	378	680
----------------------------------------------------------------------------------------------------------------------------------------------------------------------------------------------------------------MNGEDVPYdSTKPFVWSDYLAACGAKAVPNIVFKQvcRNSFFPtlaqnccSNXPPDLFKKRpkpsFKPSERLEAVDKRNP-SLVRAARVAALEEYRVKIHFDGWDDIYDDWFDADSCDLHPVGWCDKTGHPLETP--------------------------------------
>UPI001884B21C	113	0.406	2.018E-22	250	335	367	524	604	693
----------------------------------------------------------------------------------------------------------------------------------------------------------------------------------------------------------------------------------------------------------VPN----HGFRVGMKLEAVDLMEP-RLICVATVTRIIHRLLRIHFDGWEEEYDQWVDCESPDLYPVGWCQLTGYQLQPPASQSSRE-------------------------------
>UPI0018F2CFC5	113	0.406	2.018E-22	250	335	367	510	590	699
----------------------------------------------------------------------------------------------------------------------------------------------------------------------------------------------------------------------------------------------------------IPN----HGFRVGMKLEAVDLMEP-RLVCVATVTRIVHRLLRIHFDGWEDEYDQWVDCESPDLYPVGWCELTGYQLQPPASQSSRE-------------------------------
>UPI001863F7A0	113	0.350	2.018E-22	257	336	367	442	519	782
-----------------------------------------------------------------------------------------------------------------------------------------------------------------------------------------------------------------------------------------------------------------HSFQLNMKLEVVDKRNPM-LIRVATVAETDEHRIKIHFDGWTDEYDYWVDTDSPDIHPAGWCTKTGHPLQPPIS-PQDMF------------------------------
>UPI00074FC57B	113	0.361	2.018E-22	257	328	367	477	547	787
-----------------------------------------------------------------------------------------------------------------------------------------------------------------------------------------------------------------------------------------------------------------HGFQKNMRLEVVDKRNP-ALIRVATVIDTDDHRIKVHFDGWDSIYDYWIDADSPDIHPAGWCGKTGHPLQPP--------------------------------------
>A0A3P9HU23	112	0.309	2.721E-22	221	330	367	11	105	111
-----------------------------------------------------------------------------------------------------------------------------------------------------------------------------------------------------------------------------SWQQYLNEQKAEAAPSA-----QSL-PSK------RCGFKVGMKLEGIDPL-HLSMFCVLTV--VIGCRLRLHIDGYSDCYDFWVNADSPDIKPAGWCKEQNRKLHPPKG------------------------------------
>A0A3B4D230	112	0.296	2.721E-22	221	328	367	11	108	127
-----------------------------------------------------------------------------------------------------------------------------------------------------------------------------------------------------------------------------SWPQYLEEQKAVAAPPKLFQESQ-----RVPE--CPNNFRQGMKLEGIDPQHP-SMYFVLTV--VCGYRLRLHFDGYSDCHDFWVTANCPDIHPAGWCESTGHKLLSP--------------------------------------
>A0A4W3J432	112	0.290	2.721E-22	249	360	367	242	361	543
---------------------------------------------------------------------------------------------------------------------------------------------------------------------------------------------------------------------------------------------------------KIHPP---HGFQINMKLEAVDRRNSM-LIRVATIVDVDDHRIKIHFDGWSHVYNYWVDADNPDIHPVGWCARTGYPLHPPvseysvgcpvPGYKaVGHTKGSKYTSHHRKCPTPGcDGSGHVTG------
>A0A401T3J1	112	0.395	2.721E-22	250	335	367	426	506	610
----------------------------------------------------------------------------------------------------------------------------------------------------------------------------------------------------------------------------------------------------------VPN----HGFRVGMKLEAVDLMEP-RLVCVATVTRIVHRLLRIHFDGWEDEYDQWVDCESPDLYPVGWCELTGYQLQPPASQSSRE-------------------------------
>UPI0017480D76	112	0.421	2.721E-22	250	332	367	488	565	630
----------------------------------------------------------------------------------------------------------------------------------------------------------------------------------------------------------------------------------------------------------VPN----HGFRVGMKLEAVDLMEP-RLICVATVTRITHRLLRIHFDGWEEEYDQWVDCESPDLYPVGWCQLTGYQLQPPASQS----------------------------------
>A0A1A7XW07	112	0.397	2.721E-22	250	337	367	505	587	645
----------------------------------------------------------------------------------------------------------------------------------------------------------------------------------------------------------------------------------------------------------VPN----HGFRIGMKLEAVDLMEP-RLVCVATVTRIVHRLLRIHFDGWEDEYDQWVDCESPDLYPVGWCQLTGYQLQPPASQCNRDLS-----------------------------
>A0A3Q3AZ82	112	0.409	2.721E-22	250	337	367	510	592	650
----------------------------------------------------------------------------------------------------------------------------------------------------------------------------------------------------------------------------------------------------------VPN----HGFRIGMKLEAVDLMEP-RLVCVATVTRIVHRLLRIHFDGWEDEYDQWVDCESPDLYPVGWCQLTGYQLQPPASQSNRDMS-----------------------------
>UPI00174F10EA	112	0.421	2.721E-22	250	332	367	509	586	715
----------------------------------------------------------------------------------------------------------------------------------------------------------------------------------------------------------------------------------------------------------VPN----HGFRVGMKLEAVDLMEP-RLICVATVTRIIHRLLRIHFDGWEEEYDQWVDCESPDLYPVGWCQLTGYQLQPPASQS----------------------------------
>A0A6F9DJM6	112	0.447	2.721E-22	253	328	367	445	519	751
-------------------------------------------------------------------------------------------------------------------------------------------------------------------------------------------------------------------------------------------------------------EQIQHGFEVGMKLEAVDLMEP-RLLCVATVAKVVGRLLRIHFDGWDSEYDQWVDSQSSDIYPVGWCELVGYELQPP--------------------------------------
>UPI00145B7FEA	112	0.405	2.721E-22	257	335	367	466	543	818
-----------------------------------------------------------------------------------------------------------------------------------------------------------------------------------------------------------------------------------------------------------------HGFQENMKLEAVDKRNPM-LIRVSTITATEEHRLKIHFDGWSQEYDYWVDADSPDIHPVGWCAKTGHPLQNPLGPVDST-------------------------------
>UPI000CD5CFA8	112	0.416	3.668E-22	257	328	367	285	355	640
-----------------------------------------------------------------------------------------------------------------------------------------------------------------------------------------------------------------------------------------------------------------HGFQMGMKLEAVDKRNPM-LIRVATVADTEDHRLKVHFDGWSKEYDYWVDVDSPELHPIGWCQKTGHPLQNP--------------------------------------
>UPI0010A0778D	112	0.423	3.668E-22	251	328	367	531	603	715
-----------------------------------------------------------------------------------------------------------------------------------------------------------------------------------------------------------------------------------------------------------PN----HGFKVGMKLEAVDLMEP-RLICVATVKRVVHRLLSIHFDGWDNEYDQWVDCESPDIYPVGWCELTGYQLQPP--------------------------------------
>A0A674HTW9	112	0.351	3.668E-22	257	330	367	432	504	736
-----------------------------------------------------------------------------------------------------------------------------------------------------------------------------------------------------------------------------------------------------------------HGFQVNTKLEAVDRRNPI-LIRVATIIDKDSHRIKIHFDGWDHDYDFWVDADSPDIHPVGWCDKTGHALQVPRG------------------------------------
>UPI000A312D43	112	0.423	3.668E-22	251	328	367	531	603	770
-----------------------------------------------------------------------------------------------------------------------------------------------------------------------------------------------------------------------------------------------------------PN----HGFKVGMKLEAVDLMEP-RLICVATVKRVVHRLLSIHFDGWDNEYDQWVDCESPDIYPVGWCELTGYQLQPP--------------------------------------
>A0A3Q4H9Z7	112	0.410	3.668E-22	258	330	367	477	548	788
------------------------------------------------------------------------------------------------------------------------------------------------------------------------------------------------------------------------------------------------------------------GFQVGMKVEAVDKRNPM-LIRVATVADTEDHRLKIHFDGWSSEYDYWVETDCPDLHPVGWCQKTGHPLQYPNG------------------------------------
>UPI0003C18726	112	0.350	3.668E-22	257	333	367	462	537	806
-----------------------------------------------------------------------------------------------------------------------------------------------------------------------------------------------------------------------------------------------------------------HGFQVNTKLEAVDKRNPI-LIRVATIVDRDDHRIKLHFDGWNHNYDYWVDADSFDIHPVGWCSKTGHPLQLPLGYSD---------------------------------
>UPI00145BF94A	112	0.352	3.668E-22	249	336	367	452	532	816
---------------------------------------------------------------------------------------------------------------------------------------------------------------------------------------------------------------------------------------------------------KPP-----HGFQKNMKLEAVDKRNPV-LIRVVTIVDTDDHRMKIHFDGWCDEYDYWVDTDSPDIHPAGWCAKIGHPLQPPIS-PQDMF------------------------------
>UPI0003EC5ECC	112	0.410	3.668E-22	258	330	367	477	548	823
------------------------------------------------------------------------------------------------------------------------------------------------------------------------------------------------------------------------------------------------------------------GFQVGMKVEAVDKRNPM-LIRVATVADTEDHRLKIHFDGWSSEYDYWVETDCPDLHPVGWCQKTGHPLQYPNG------------------------------------
>A0A3B4BJX6	112	0.350	3.668E-22	257	336	367	488	565	828
-----------------------------------------------------------------------------------------------------------------------------------------------------------------------------------------------------------------------------------------------------------------HSFQLNMKLEVVDKRNPM-LIRVATVAETDEHRIKIHFDGWTDEYDYWMDTDSPDIHPAGWCTKTGHPLQPPIS-PQDMF------------------------------
>UPI0003EC4D99	112	0.410	3.668E-22	258	330	367	486	557	832
------------------------------------------------------------------------------------------------------------------------------------------------------------------------------------------------------------------------------------------------------------------GFQVGMKVEAVDKRNPM-LIRVATVADTEDHRLKIHFDGWSSEYDYWVETDCPDLHPVGWCQKTGHPLQYPNG------------------------------------
>A0A099YWV7	111	0.405	4.945E-22	257	330	367	245	317	377
-----------------------------------------------------------------------------------------------------------------------------------------------------------------------------------------------------------------------------------------------------------------HGFQVDMKLEAVDKRNPI-LIRVATVIDKDDYRIKIHFDGWDHVYDFWVDVDSPDIHPVGWCAKTGHALQVPLG------------------------------------
>A0A1B6MCC2	111	0.473	4.945E-22	257	332	367	2	75	395
-----------------------------------------------------------------------------------------------------------------------------------------------------------------------------------------------------------------------------------------------------------------NMFQVGMKLEAVD-KKNPQLICAATVGAEKGEMIHVTFDGWRGAFDYWCRYDSRDIFPVGWCAKSGHPLQPP-GQK----------------------------------
>UPI00084CF5E1	111	0.375	4.945E-22	236	328	367	1	95	580
--------------------------------------------------------------------------------------------------------------------------------------------------------------------------------------------------------------------------------------------AHIFweCPKiKSYWKQQEPQKPSQNFFKTGMKLEAVD-RKNPYLICPATIGDIKGDDVFITFDGWRGAFDYWCKYDSRDIFPIGWCSLTGNSLQPP--------------------------------------
>G3WHF2	111	0.388	4.945E-22	257	328	367	293	363	614
-----------------------------------------------------------------------------------------------------------------------------------------------------------------------------------------------------------------------------------------------------------------HGFLVNMKLEAVDKRNP-SLIRVATVIDIEDQRIKVHFDGWSHKYDYWVDVDSPDIHPIGWCNMTGHPLEVP--------------------------------------
>UPI001643AEEC	111	0.409	4.945E-22	250	337	367	539	621	679
----------------------------------------------------------------------------------------------------------------------------------------------------------------------------------------------------------------------------------------------------------VPN----HGFRLGMKLEAVDLMEP-RLVCVATVTRIVHRLLRIHFDGWEDEYDQWVDCESPDLYPVGWCQLTGYQLQPPASQSNREMS-----------------------------
>A0A2R9C1X1	111	0.423	4.945E-22	251	328	367	512	584	686
-----------------------------------------------------------------------------------------------------------------------------------------------------------------------------------------------------------------------------------------------------------PN----HGFKVGMKLEAVDLMEP-RLICVATVKRVVHRLLSIHFDGWDSEYDQWVDCESPDIYPVGWCELTGYQLQPP--------------------------------------
>H2P4I5	111	0.423	4.945E-22	251	328	367	528	600	702
-----------------------------------------------------------------------------------------------------------------------------------------------------------------------------------------------------------------------------------------------------------PN----HGFKVGMKLEAVDLMEP-RLICVATVKRVVHRLLSIHFDGWDSEYDQWVDCESPDIYPVGWCELTGYQLQPP--------------------------------------
>UPI000B4ED9F9	111	0.423	4.945E-22	251	328	367	531	603	715
-----------------------------------------------------------------------------------------------------------------------------------------------------------------------------------------------------------------------------------------------------------PN----HGFKVGMKLEAVDLMEP-RLICVATVKRVVHRLLSIHFDGWDSEYDQWVDCESPDIYPVGWCELTGYQLQPP--------------------------------------
>UPI0006D8DA13	111	0.423	4.945E-22	251	328	367	532	604	716
-----------------------------------------------------------------------------------------------------------------------------------------------------------------------------------------------------------------------------------------------------------PN----HGFKAGMKLEAVDLMEP-RLICVATVKRVVSRLLRIHFDGWDSEYDQWVDCESPDIYPVGWCELTGYQLQPP--------------------------------------
>A0A2F0AY23	111	0.423	4.945E-22	251	328	367	553	625	727
-----------------------------------------------------------------------------------------------------------------------------------------------------------------------------------------------------------------------------------------------------------PN----HGFKVGMKLEAVDLMEP-RLICVATVKRVVHRLLSIHFDGWDSEYDQWVDCESPDIYPVGWCELTGYQLQPP--------------------------------------
>A0A4W2C054	111	0.423	4.945E-22	251	328	367	483	555	731
-----------------------------------------------------------------------------------------------------------------------------------------------------------------------------------------------------------------------------------------------------------PN----HGFKVGMKLEAVDLMEP-RLICVATVKRVVHRLLSIHFDGWDSEYDQWVDCESPDIYPVGWCELTGYQLQPP--------------------------------------
>A0A672FNC9	111	0.360	4.945E-22	253	344	367	557	652	743
-------------------------------------------------------------------------------------------------------------------------------------------------------------------------------------------------------------------------------------------------------------DYPGHGFYPNMKLEAADLMEP-RLVCVATVKRCVGRLLLIHFDGWEDEYDQWVEYQSPDIYPVGWCEVTGYQLQPPPGLGNYIDDaWSstgrKYARK----------------------
>A0A1D5R3V7	111	0.423	4.945E-22	251	328	367	582	654	756
-----------------------------------------------------------------------------------------------------------------------------------------------------------------------------------------------------------------------------------------------------------PN----HGFKVGMKLEAVDLMEP-RLICVATVKRVVHRLLSIHFDGWDSEYDQWVDCESPDIYPVGWCELTGYQLQPP--------------------------------------
>A0A452DJ74	111	0.423	4.945E-22	251	328	367	532	604	780
-----------------------------------------------------------------------------------------------------------------------------------------------------------------------------------------------------------------------------------------------------------PN----HGFKVGMKLEAVDLMEP-RLICVATVKRVVHRLLSIHFDGWDSEYDQWVDCESPDIYPVGWCELTGYQLQPP--------------------------------------
>A0A7R9LT33	111	0.387	4.945E-22	253	332	367	574	652	817
-------------------------------------------------------------------------------------------------------------------------------------------------------------------------------------------------------------------------------------------------------------DIPKHGFKEGMYVEAVDLMEP-RLICVATITKVVGRLLKVHFAGWDESYDQWCDCESPDLFPVGWCQLVNYPLEPPKDED----------------------------------
>UPI0015AB2F03	111	0.406	6.666E-22	250	335	367	363	443	484
----------------------------------------------------------------------------------------------------------------------------------------------------------------------------------------------------------------------------------------------------------IPN----HGFKEGMYLEAVDLMEP-RLICVASVTKVVGRLLRVHFDGWDEAYDQWCDCESPDLFPVGWCEILNYRLEPPRSDESDD-------------------------------
>C3YZA3	111	0.405	6.666E-22	250	328	367	427	500	543
----------------------------------------------------------------------------------------------------------------------------------------------------------------------------------------------------------------------------------------------------------IPN----HGFKAGMKVEAVDLMEP-HLVCVATVVRVVGRLLRVHFDGWEDTYDQWVDCEAPDLYPVGWCEMMGYPLQPP--------------------------------------
>A0A674GEB9	111	0.395	6.666E-22	250	335	367	433	513	575
----------------------------------------------------------------------------------------------------------------------------------------------------------------------------------------------------------------------------------------------------------VPN----HGFHVGMKLEAVDLMEP-RLVCVATVTRIIHRLLRIHFDGWEDEYDQWVDCESPDLYPVGWCQLTGYQLQPPAPQSSRD-------------------------------
>A0A3P8YX90	111	0.288	6.666E-22	249	351	367	289	377	593
---------------------------------------------------------------------------------------------------------------------------------------------------------------------------------------------------------------------------------------------------------KPP-----HSFQPLMKLEAVDKRNPM-LVRVVTVVDTDDHRILVHFDGWTDEYDYWVDTDSPDIHPAGWCTKTGHPLQPPIS------EWlKPYQSGC---PTP---------------
>A0A553R240	111	0.345	6.666E-22	257	337	367	301	380	627
-----------------------------------------------------------------------------------------------------------------------------------------------------------------------------------------------------------------------------------------------------------------HGFQPDMKLEAVDRRNPM-LIRVATIIDVQEHRVKVHFDGWHEKFDFWVDSDLPDLHPVGWCSRTDHPLEPPPGFTDSRSS-----------------------------
>A0A7L1S5Y2	111	0.395	6.666E-22	250	335	367	486	566	629
----------------------------------------------------------------------------------------------------------------------------------------------------------------------------------------------------------------------------------------------------------VPN----HGFHVGMKLEAVDLMEP-RLVCVATVTRIIHRLLRIHFDGWEDEYDQWVDCESPDLYPVGWCQLTGYQLQPPAPQSSRD-------------------------------
>UPI001A950AB9	111	0.395	6.666E-22	250	335	367	537	617	679
----------------------------------------------------------------------------------------------------------------------------------------------------------------------------------------------------------------------------------------------------------VPN----HGFHVGMKLEAVDLMEP-RLVCVATVTRIIHRLLRIHFDGWEDEYDQWVDCESPDLYPVGWCQLTGYQLQPPAPQSSRD-------------------------------
>UPI0011287871	111	0.435	6.666E-22	251	328	367	519	591	719
-----------------------------------------------------------------------------------------------------------------------------------------------------------------------------------------------------------------------------------------------------------PN----HGFEAGMKLEAVDLMEP-RLICVATVNRVVQRLLRIHFDGWDEEYDQWVDCESPDIYPVGWCELTGYQLQPP--------------------------------------
>A0A3Q3D5Y5	111	0.274	6.666E-22	257	366	367	454	587	761
-----------------------------------------------------------------------------------------------------------------------------------------------------------------------------------------------------------------------------------------------------------------HGFQVGMKVEAVDRRNPM-LIRVATVADTEDHRLKIHFDGWNPEYDFWVETDCPDLHPVGWCHKTGHTLQhPnsandvsPPGQGCPTpgcngvghIRGPRYGTHYTSVSCPysemnlnkESLLPdRLSGERPLTL
>A0A4Y2N4E0	111	0.430	8.984E-22	250	335	367	291	371	428
----------------------------------------------------------------------------------------------------------------------------------------------------------------------------------------------------------------------------------------------------------IPN----HGFKEGMYLEAVDLMEP-GLICVASVIKVVGRLLCIHFDGWDTAYDQWCDCEAPDLFPVGWCEMAGYRLEPPRSEGSND-------------------------------
>A0A668AT25	111	0.430	8.984E-22	250	335	367	478	558	569
----------------------------------------------------------------------------------------------------------------------------------------------------------------------------------------------------------------------------------------------------------VPN----HGFRQGMKLEAVDLMEP-RLVCVATVTRIVHRLLRIHFDGWEDEYDQWVDCESPDLYPVGWCQLTGYQLQPPATQSEST-------------------------------
>A0A673M2A6	111	0.400	8.984E-22	250	334	367	497	576	615
----------------------------------------------------------------------------------------------------------------------------------------------------------------------------------------------------------------------------------------------------------VPN----HGFRKGMKLEAVDLMEP-RLVCVATVTRIVHRLLRIHFDGWEDEYDQWVDCESPDLYPVGWCQLTGYQLQPPATQSEE--------------------------------
>UPI00189AA161	111	0.388	8.984E-22	253	337	367	377	460	630
-------------------------------------------------------------------------------------------------------------------------------------------------------------------------------------------------------------------------------------------------------------DYPGHGFSPNMKLEAVDLMEP-RLICVATVKRCVGRLLLIHFDGWDEEFDQWIDHQSPDIYPVGWCELVGYELQPPAGSVDLTAN-----------------------------
>UPI00147264C8	111	0.418	8.984E-22	250	335	367	509	589	649
----------------------------------------------------------------------------------------------------------------------------------------------------------------------------------------------------------------------------------------------------------VPN----HGFRQGMKLEAVDLMEP-RLVCVATVTRIVHRLLRIHFDGWEDEYDQWVDCESPDLYPVGWCQLTGYQLQPPASQSNRE-------------------------------
>UPI000901B9A3	111	0.406	8.984E-22	250	335	367	510	590	650
----------------------------------------------------------------------------------------------------------------------------------------------------------------------------------------------------------------------------------------------------------VPN----HGFRQGMKLEAVDLMEP-RLVCVATVTRIVHRLLRIHFDGWEDEYDQWVDCESPDLYPVGWCQLTGYQLQPPASQGNRE-------------------------------
>UPI001885FF55	111	0.409	8.984E-22	250	337	367	510	592	650
----------------------------------------------------------------------------------------------------------------------------------------------------------------------------------------------------------------------------------------------------------IPN----HGFQRGMKLEAVDLMEP-RLVCVATVTRIVHRLLRIHFDGWEDEYDQWVDCESPDLYPVGWCQLTGYQLQPPASQSTREMS-----------------------------
>UPI00186B0F49	111	0.405	8.984E-22	250	328	367	510	583	652
----------------------------------------------------------------------------------------------------------------------------------------------------------------------------------------------------------------------------------------------------------VPN----HGFRVGMKLEAVDLMEP-RLVCVATVTRIIHRLLRIHFDGWEEEYDQWVDCESPDLYPVGWCQLTGYQLQPP--------------------------------------
>A0A4X2LAN7	111	0.405	8.984E-22	250	328	367	509	582	715
----------------------------------------------------------------------------------------------------------------------------------------------------------------------------------------------------------------------------------------------------------VPN----HGFRVGMKLEAVDLMEP-RLVCVATVTRIIHRLLRIHFDGWEEEYDQWVDCESPDLYPVGWCQLTGYQLQPP--------------------------------------
>A0A6P8GE27	111	0.337	8.984E-22	249	337	367	442	523	735
---------------------------------------------------------------------------------------------------------------------------------------------------------------------------------------------------------------------------------------------------------KPP-----HSFQVLLKLEAVDKRNPM-LVRVASVVDTDDHRIRIHFDGWTDEYDYWVDTDSPDIHPAGWCAKTGHPLQPPIS-PQEMFD-----------------------------
>UPI001863B46C	111	0.325	8.984E-22	249	337	367	443	524	782
---------------------------------------------------------------------------------------------------------------------------------------------------------------------------------------------------------------------------------------------------------KPP-----HSFQTHMKLEAVDKRNTM-LVRVVTIVDIDDHRIKIHFDGWTDDYDYWVDADSPDIHPAGWCAKTGHPLQPPIS-PQDMFD-----------------------------
>V8NXG6	111	0.375	8.984E-22	257	328	367	447	517	796
-----------------------------------------------------------------------------------------------------------------------------------------------------------------------------------------------------------------------------------------------------------------HGFQKNMKLEAVDKRNP-ALIRVATVVESEDHRIKIHFDGWDSIYDYWIDADNPDIHPAGWCGKTGYPLQPP--------------------------------------
>A0A3Q3W7E5	111	0.384	8.984E-22	258	345	367	560	649	801
------------------------------------------------------------------------------------------------------------------------------------------------------------------------------------------------------------------------------------------------------------------GFSPNMKLEAVDLMEP-RLVCVATVKQCVGRLLLIHFDGWEDEFDQWVDHQSPDIYPVGWCELMGYQLQPPPGQVNTLFIFflcETFLLVC---------------------
>T1IPJ4	111	0.402	8.984E-22	253	329	367	541	616	832
-------------------------------------------------------------------------------------------------------------------------------------------------------------------------------------------------------------------------------------------------------------EIPSHGFKSGMCLEAVDLMEP-RLICVGTIARVVGRLLRVHFDGWDDSYDQWCDCESPDLYPVGWCEMVGYHLEPPR-------------------------------------
>A0A4U5VNX3	111	0.406	8.984E-22	250	335	367	638	718	839
----------------------------------------------------------------------------------------------------------------------------------------------------------------------------------------------------------------------------------------------------------VPN----HGFRQGMKLEAVDLMEP-RLVCVATVTRIVHRLLRIHFDGWEDEYDQWVDCESPDLYPVGWCQLTGYQLQPPASQGNRE-------------------------------
>A0A402EYF5	111	0.378	8.984E-22	257	330	367	462	534	860
-----------------------------------------------------------------------------------------------------------------------------------------------------------------------------------------------------------------------------------------------------------------HGFQTNMKLEAVDKRNPM-LIRVATITDKDDYRLKIHFDGWDPIFDFWIDADSPDIHPMGWCAKTGHPLQLPLG------------------------------------
>E9G2J7	111	0.436	8.984E-22	258	328	367	532	601	975
------------------------------------------------------------------------------------------------------------------------------------------------------------------------------------------------------------------------------------------------------------------GFKTGMKLECVDPRNP-QLIRVATVAAVKGYRLKIHFDGWSSEYDFWTDDDWPDLHPPGWCLKTGHPLQPP--------------------------------------
>A0A164XHD6	111	0.301	8.984E-22	258	364	367	534	668	989
------------------------------------------------------------------------------------------------------------------------------------------------------------------------------------------------------------------------------------------------------------------GFKTGMKLECVDPRNP-QLIRVATVAAVKGYRLKIHFDGWSSDYDFWTDDDWPDLHPPGWCLKTGHPLQPPfvtysgssttegecstPGCtGAGHVEGARYATHTTVDHCPysssnlhreNPAFPdRLTGeeIDPV--
>A0A6A4S0Q9	111	0.418	8.984E-22	250	335	367	1061	1141	1201
----------------------------------------------------------------------------------------------------------------------------------------------------------------------------------------------------------------------------------------------------------VPN----HGFRQGMKLEAVDLMEP-RLVCVATVTRIVHRLLRIHFDGWEDEYDQWVDCESPDLYPVGWCQLTGYQLQPPASQSNRD-------------------------------
>A0A1S3RUG9	110	0.370	1.211E-21	222	328	367	8	112	592
------------------------------------------------------------------------------------------------------------------------------------------------------------------------------------------------------------------------------WiIPHLPTPLSLTSPVP--VTSLPLVPQQEPPVPEQNSFQVGMKLEAVD-RKNPHFICPATVGALRGVEVLVTFDGWRGAFDYYCRYDSRDIFPVGWCSLTGDNLQPP--------------------------------------
>UPI0010FA7088	110	0.375	1.211E-21	249	328	367	452	525	751
---------------------------------------------------------------------------------------------------------------------------------------------------------------------------------------------------------------------------------------------------------KPP-----HSFQKHMKLEAVDKRNPM-LIRVCTVIDTDDHRIRIHFDGWTDEYDYWVDADSADIHPAGWCAKTGHPLQPP--------------------------------------
>A0A402ERM4	110	0.410	1.211E-21	251	328	367	538	610	771
-----------------------------------------------------------------------------------------------------------------------------------------------------------------------------------------------------------------------------------------------------------PN----HGFKVGTKLEAVDLMEP-RLICVATVKRVIYRLLRIHFDGWDSEYDQWVDCESPDIYPVGWCELIGYQLQPP--------------------------------------
>UPI0015CF852D	110	0.391	1.211E-21	257	330	367	468	540	773
-----------------------------------------------------------------------------------------------------------------------------------------------------------------------------------------------------------------------------------------------------------------HGFQVGMKLEAVDKRNAV-LIRVASIADTDDHRVKVHFDGWSDEYDYWLDADSSDLHPMGWCQKTGHPLQHPND------------------------------------
>UPI001864CEB9	110	0.272	1.211E-21	257	366	367	465	599	774
-----------------------------------------------------------------------------------------------------------------------------------------------------------------------------------------------------------------------------------------------------------------HGFQGGMKLEAVDKRNPM-LIRVSTISDTEDHRVKVHFDGWSDEYDYWLDADSADLHPVGWCQKTGHPLQhsngtsePpaPPGQGCPTpgcngvghIKGPRYGTHYTAVSCPyselnlnkEGLLPdRLSGERPITL
>A0A402EWS7	110	0.375	1.211E-21	257	328	367	481	551	791
-----------------------------------------------------------------------------------------------------------------------------------------------------------------------------------------------------------------------------------------------------------------HGFQKNMRLEVVD-KRSPALIRVATVVDTDDHRIKVHFDGWDIIYDYWIDADSPDIHPAGWCGKTGHPLQPP--------------------------------------
>A0A6J0TFT1	110	0.416	1.211E-21	257	328	367	456	526	809
-----------------------------------------------------------------------------------------------------------------------------------------------------------------------------------------------------------------------------------------------------------------HGFQKNMKLEVVDKRNPV-LIRVATVVDTDDHRIKIHFDGWDGIYDYWVDADSPDNHPAGWCAKTGHPLQPP--------------------------------------
>A0A1A7X4D7	110	0.361	1.211E-21	257	328	367	475	545	822
-----------------------------------------------------------------------------------------------------------------------------------------------------------------------------------------------------------------------------------------------------------------HGFQIGMKVEAVDRRNPM-LIRVATIVDTEDHRLKVHFDGWNPEYDYWIETDCPDLHPVGWCQKTGHPLQYP--------------------------------------
>A0A7L2VGT7	110	0.405	1.632E-21	257	330	367	244	316	352
-----------------------------------------------------------------------------------------------------------------------------------------------------------------------------------------------------------------------------------------------------------------HGFQVNMKLEAVDKRNPV-LIRVATVANKDNHRLLLHFDGWHQNYDFWVEADSPDIHPAGWCAKTGHTLQVPLG------------------------------------
>A0A7K4YWC0	110	0.397	1.632E-21	258	330	367	246	317	353
------------------------------------------------------------------------------------------------------------------------------------------------------------------------------------------------------------------------------------------------------------------GFRVNTKLEAVDRRNPI-LIRVATIADVDDYRIKIHFDGWNFKYDFWVDADSPDIHPIGWCARTGHALQVPPG------------------------------------
>A0A091QS48	110	0.375	1.632E-21	257	328	367	244	314	376
-----------------------------------------------------------------------------------------------------------------------------------------------------------------------------------------------------------------------------------------------------------------HGFQVNMKLEAVDKRNPI-LMRVATVIDKDDHHIKIHFDGWDHIYDFWVDADSPDIHPVGWCAKTGHILQVP--------------------------------------
>UPI00186AF6CA	110	0.378	1.632E-21	257	337	367	293	373	614
-----------------------------------------------------------------------------------------------------------------------------------------------------------------------------------------------------------------------------------------------------------------HGFLVNMKLEAVDKRNP-RLIRVASVVDVEDQRIKVHFDGWSHKYDYWMDVDSPDIHPIGWCNMTGHPLEVPyREKDEKTAS-----------------------------
>A0A665X2W0	110	0.418	1.632E-21	250	335	367	488	568	628
----------------------------------------------------------------------------------------------------------------------------------------------------------------------------------------------------------------------------------------------------------VPN----HGFRQGMKLEAVDLMEP-RLVCVATVTRIVHRLLRIHFDGWEDEYDQWVDCESPDLYPVGWCQLTGYQLQPPAAQSNRD-------------------------------
>UPI00145ABB80	110	0.418	1.632E-21	250	335	367	508	588	648
----------------------------------------------------------------------------------------------------------------------------------------------------------------------------------------------------------------------------------------------------------VPN----HGFRQGMKLEAVDLMEP-RLVCVATVTRIVHRLLRIHFDGWEDEYDQWVDCESPDLYPVGWCQLTGYQLQPPAAQSNRD-------------------------------
>A0A3B1ISG8	110	0.405	1.632E-21	250	328	367	508	581	648
----------------------------------------------------------------------------------------------------------------------------------------------------------------------------------------------------------------------------------------------------------VPN----HGFREGMKLEAVDLMEP-RLVCVATVTRIIHRLLRIHFDGWEDEYDQWVDCESPDLYPVGWCQLTGYQLQPP--------------------------------------
>Q4T9N5	110	0.405	1.632E-21	250	328	367	583	656	659
----------------------------------------------------------------------------------------------------------------------------------------------------------------------------------------------------------------------------------------------------------VPN----HGFRMGMKLEAVDLMEP-RLVCVATVTRIVHRLLRIHFDGWEDEYDQWVDCESPDLYPVGWCQLTGYQLQPP--------------------------------------
>A0A7L2B5F8	110	0.423	1.632E-21	251	328	367	530	602	705
-----------------------------------------------------------------------------------------------------------------------------------------------------------------------------------------------------------------------------------------------------------PN----HGFKAGMKLEAVDLMEP-RLICVATVKRVVHRLLSIHFDGWDNEYDQWVDCESPDIYPVGWCELTGYQLQPP--------------------------------------
>UPI0018E22707	110	0.405	1.632E-21	257	330	367	481	553	713
-----------------------------------------------------------------------------------------------------------------------------------------------------------------------------------------------------------------------------------------------------------------HGFSPNMKLEAVDLMEP-RLVCVATVRRCVGRLLLIHFDGWDNEFDQWIDHQSPDIYPVGWCELVGYQLQPPPG------------------------------------
>A0A3Q1G1I6	110	0.405	1.632E-21	250	328	367	539	612	731
----------------------------------------------------------------------------------------------------------------------------------------------------------------------------------------------------------------------------------------------------------VPN----HGFRPGMKLEAVDLMEP-RLVCVATVTRIVHRLLRIHFDGWEDEYDQWVDCESPDLYPVGWCQVTGYQLQPP--------------------------------------
>UPI00090742E4	110	0.423	1.632E-21	251	328	367	556	628	731
-----------------------------------------------------------------------------------------------------------------------------------------------------------------------------------------------------------------------------------------------------------PN----HGFKAGMKLEAVDLMEP-RLICVATVKRVVHRLLSIHFDGWDNEYDQWVDCESPDIYPVGWCELTGYQLQPP--------------------------------------
>UPI001649D8B8	110	0.405	1.632E-21	250	328	367	539	612	748
----------------------------------------------------------------------------------------------------------------------------------------------------------------------------------------------------------------------------------------------------------VPN----HGFRPGMKLEAVDLMEP-RLVCVATVTRIVHRLLRIHFDGWEDEYDQWVDCESPDLYPVGWCQVTGYQLQPP--------------------------------------
>UPI0018E25C64	110	0.405	1.632E-21	257	330	367	578	650	810
-----------------------------------------------------------------------------------------------------------------------------------------------------------------------------------------------------------------------------------------------------------------HGFSPNMKLEAVDLMEP-RLVCVATVRRCVGRLLLIHFDGWDNEFDQWIDHQSPDIYPVGWCELVGYQLQPPPG------------------------------------
>A0A3B1JMC9	110	0.309	1.632E-21	257	357	367	520	622	833
-----------------------------------------------------------------------------------------------------------------------------------------------------------------------------------------------------------------------------------------------------------------HSFQVNMKLEAVD-KRSPGLIRAATVQEVDTHRIKIHFDGWSHVYDEWTDSDNPDIHPVGWCESTGHPFKPPPdpsstqqhGPKENTdFGQPSY------TSAPFKTVPH---------
>A0A6P8V3I1	110	0.391	1.632E-21	257	330	367	494	566	841
-----------------------------------------------------------------------------------------------------------------------------------------------------------------------------------------------------------------------------------------------------------------HGFQIGMKVEAVDRRNPM-LIRVTTVVDTEDHRLKIHFDGWSSEYDYWVETDCPDLHPLGWCQKTGHPLQYPNG------------------------------------
>UPI0018F4FBB3	110	0.394	1.632E-21	253	328	367	533	607	845
-------------------------------------------------------------------------------------------------------------------------------------------------------------------------------------------------------------------------------------------------------------ERPPHGFLVNMKLEAVDRR-SPSLIRVASVEDVEDHRVKIHFDGWTHAYDFWIDADHPDLHPAGWCSRTGHPLQPP--------------------------------------
>A0A6P7YUR1	110	0.395	1.632E-21	257	337	367	540	619	846
-----------------------------------------------------------------------------------------------------------------------------------------------------------------------------------------------------------------------------------------------------------------HGFLVNMKLEAVDRR-NASLIRVATVEDVEDYRIKIHFDGWSHIYDFWIDADHPDIHPMGWCAKTGHPLQHPLRPKESTVS-----------------------------
>UPI0011811D46	110	0.397	1.632E-21	253	330	367	603	679	863
-------------------------------------------------------------------------------------------------------------------------------------------------------------------------------------------------------------------------------------------------------------EYPGHSFSLNMKLEAVDLMEP-GLVCVATVKRCVGRLLLIHFDGWDDEFDQWVDNQSPDIYPVGWCELTGYQLQPPPG------------------------------------
>UPI0015B18AB4	110	0.391	1.632E-21	257	330	367	515	587	869
-----------------------------------------------------------------------------------------------------------------------------------------------------------------------------------------------------------------------------------------------------------------HGFQVGMKVEAVDKRNAM-LIRVASIAEVEEHRLKIHFDGWGMEYDYWLDADSPDLHPVGWSQKTGHPLQNPQG------------------------------------
>A0A2G8K547	109	0.285	2.198E-21	215	322	367	239	341	353
-----------------------------------------------------------------------------------------------------------------------------------------------------------------------------------------------------------------------PPPKVKKkgfiWSLYLDSESAAAAPAKLFK-------NPFP-TAKSHGFKPGMKLEGIDPKHP-SLFCVLSVAEAKGFRLRLHFDGYSECHDFWENVDSVNIMPVGWCERTG--------------------------------------------
>A0A673IRZ9	109	0.330	2.198E-21	259	360	367	320	419	552
-------------------------------------------------------------------------------------------------------------------------------------------------------------------------------------------------------------------------------------------------------------------FQVQMKLEAVDKRCP-GLIRVATVQEIDTYRIKIHFDGWSHLYDEWMDSDHPDIHPAGWCESTGHPLKPPPSRQPSFSSMP-----CKSLPQPrstsKYSFHHRTG------
>A0A4W5MUC9	109	0.417	2.198E-21	250	328	367	499	572	607
----------------------------------------------------------------------------------------------------------------------------------------------------------------------------------------------------------------------------------------------------------VPN----HGFRQGMKLEAVDLMDP-RLVCVATVTRIVHRLLRIHFDGWEDEYDQWVDCQSPDLYPVGWCQLTGYQLQPP--------------------------------------
>A0A6J2WZM0	109	0.405	2.198E-21	250	328	367	486	559	622
----------------------------------------------------------------------------------------------------------------------------------------------------------------------------------------------------------------------------------------------------------VPN----HGFRTGMKLEAVDLMEP-RLVCVATVTRIVHRLLRIHFDGWEDEYDQWVDCESPDLYPVGWCQLTGYQLQPP--------------------------------------
>A0A6Q2X0G4	109	0.430	2.198E-21	250	328	367	492	565	630
----------------------------------------------------------------------------------------------------------------------------------------------------------------------------------------------------------------------------------------------------------VPN----HGFRQGMKLEAVDLMEP-RLVCVATVTRVVHRLLRIHFDGWEDEYDQWVDCESPDLYPVGWCQLTGYLLQPP--------------------------------------
>A0A4W5MT89	109	0.417	2.198E-21	250	328	367	508	581	649
----------------------------------------------------------------------------------------------------------------------------------------------------------------------------------------------------------------------------------------------------------VPN----HGFRQGMKLEAVDLMDP-RLVCVATVTRIVHRLLRIHFDGWEDEYDQWVDCQSPDLYPVGWCQLTGYQLQPP--------------------------------------
>UPI0011768569	109	0.417	2.198E-21	250	328	367	510	583	681
----------------------------------------------------------------------------------------------------------------------------------------------------------------------------------------------------------------------------------------------------------VPN----HGFRQGMKLEAVDLMEP-RLVCVATVTRIIHRLLRIHFDGWEDEYDQWVDCESPDLYPVGWCQLTGYQLQPP--------------------------------------
>UPI0007DCAAF7	109	0.417	2.198E-21	250	328	367	492	565	681
----------------------------------------------------------------------------------------------------------------------------------------------------------------------------------------------------------------------------------------------------------IPN----HGFQPGMKLEAVDLMEP-RLVCVATVTRIVHRLLRIHFDGWEDGYDQWVDCESPDLYPVGWCQLSGYQLQPP--------------------------------------
>A0A665WBC1	109	0.378	2.198E-21	257	330	367	379	451	683
-----------------------------------------------------------------------------------------------------------------------------------------------------------------------------------------------------------------------------------------------------------------HGFHVGMKVEAVDKRNPM-LIRVATISDIEDHRVKIHFDGWSSEYDYWVETDCSDLHPVGWCQKTGHPLQYPNG------------------------------------
>A0A3B3H958	109	0.407	2.198E-21	253	328	367	508	582	690
-------------------------------------------------------------------------------------------------------------------------------------------------------------------------------------------------------------------------------------------------------------DVPDHGFCPGMKLEAVDLMEP-RLVCVATVTRIVHRLLRIHFDGWEDEYDQWVDCESPDLYPVGWCQLTGYQLQPP--------------------------------------
>UPI0011B7F295	109	0.417	2.198E-21	250	328	367	508	581	701
----------------------------------------------------------------------------------------------------------------------------------------------------------------------------------------------------------------------------------------------------------VPN----HGFRQGMKLEAVDLMEP-RLVCVATVTRIVHRLLRIHFDGWEDEYDQWVDCESPDLYPVGWCQLTGYQLQPP--------------------------------------
>UPI00074029E2	109	0.405	2.198E-21	250	328	367	518	591	703
----------------------------------------------------------------------------------------------------------------------------------------------------------------------------------------------------------------------------------------------------------VPN----HGFRTGMKLEAVDLMEP-RLVCVATVTRIVHRLLRIHFDGWEDEYDQWVDCESPDLYPVGWCQLTGYQLQPP--------------------------------------
>UPI000F09A978	109	0.392	2.198E-21	250	328	367	508	581	704
----------------------------------------------------------------------------------------------------------------------------------------------------------------------------------------------------------------------------------------------------------VPN----HGFREGMKLEAVDLMEP-RLVCVATITRIVHRLLRIHFDGWEDEYDQWVDCESPDLYPVGWCQLTGYQLQPP--------------------------------------
>UPI00148C385A	109	0.405	2.198E-21	250	328	367	523	596	719
----------------------------------------------------------------------------------------------------------------------------------------------------------------------------------------------------------------------------------------------------------VPN----HGFHPGMKLEAVDLMEP-RLVCVATVTRIVHRLLRIHFDGWEDEYDQWVDCESPDLYPVGWCQLTGYQLQPP--------------------------------------
>UPI0009B34959	109	0.405	2.198E-21	250	328	367	523	596	724
----------------------------------------------------------------------------------------------------------------------------------------------------------------------------------------------------------------------------------------------------------VPN----HGFHPGMKLEAVDLMEP-RLVCVATVTRIVHRLLRIHFDGWEDEYDQWVDCESPDLYPVGWCQLTGYQLQPP--------------------------------------
>A0A060VWR1	109	0.417	2.198E-21	250	328	367	539	612	734
----------------------------------------------------------------------------------------------------------------------------------------------------------------------------------------------------------------------------------------------------------VPN----HGFRQGMKLEAVDLMDP-RLVCVATVTRIVHRLLRIHFDGWEDEYDQWVDCQSPDLYPVGWCQLTGYQLQPP--------------------------------------
>UPI00165AC628	109	0.405	2.198E-21	257	330	367	530	602	780
-----------------------------------------------------------------------------------------------------------------------------------------------------------------------------------------------------------------------------------------------------------------HGFSPNMKLEAVDLMEP-RLVCVATVKRCVGRLLLIHFDGWDDEFDQWIDHQSPDIYPIGWCELVGYQLQPPPG------------------------------------
>UPI00165A4E37	109	0.405	2.198E-21	257	330	367	580	652	830
-----------------------------------------------------------------------------------------------------------------------------------------------------------------------------------------------------------------------------------------------------------------HGFSPNMKLEAVDLMEP-RLVCVATVKRCVGRLLLIHFDGWDDEFDQWIDHQSPDIYPIGWCELVGYQLQPPPG------------------------------------
>A0A6I8S998	109	0.397	2.962E-21	251	328	367	336	410	520
-----------------------------------------------------------------------------------------------------------------------------------------------------------------------------------------------------------------------------------------------------------PRPP--HGFKVDMRLEAVDRR-SPSLICVASVVEVEEFRIKVHFDGWSHMYDFWLDADHPDLHPAGWSQRTGHPLQTP--------------------------------------
>A0A7K5A9Z8	109	0.410	2.962E-21	251	328	367	348	420	523
-----------------------------------------------------------------------------------------------------------------------------------------------------------------------------------------------------------------------------------------------------------PN----HGFKAGMKVEAVDLMEP-RLICVATVTRVVHRLLSIHFDGWDNEYDQWVDCESPDIYPVGWCELTGYQLQPP--------------------------------------
>K7GE91	109	0.350	2.962E-21	257	333	367	495	570	584
-----------------------------------------------------------------------------------------------------------------------------------------------------------------------------------------------------------------------------------------------------------------HSFLVNMKLEAVDRRTP-SLIRVASVEDAEDYRIKVHFDGWSHVYDFWIDADHPDIHPVGWCSKTGHPLQPPFTQKP---------------------------------
>A0A672LVM1	109	0.392	2.962E-21	250	328	367	447	520	611
----------------------------------------------------------------------------------------------------------------------------------------------------------------------------------------------------------------------------------------------------------VPN----HGFRIGMKVEAVDLMEP-RLVCVATVTRIVHRLLRIHFDGWEDEYDQWVDCESPDLYPVGWCQLTGYQLQPP--------------------------------------
>A0A6P8F944	109	0.405	2.962E-21	250	328	367	510	583	614
----------------------------------------------------------------------------------------------------------------------------------------------------------------------------------------------------------------------------------------------------------VPN----HGFRSGMKLEAVDLMEP-RLVCVATVTRIVHRLLRIHFDGWEDEYDQWVDCESPDLYPVGWCQLTGYQLQPP--------------------------------------
>UPI0008F9F354	109	0.405	2.962E-21	250	328	367	486	559	626
----------------------------------------------------------------------------------------------------------------------------------------------------------------------------------------------------------------------------------------------------------VPN----HGFRVGMKLEAVDLMEP-RLVCVATVTRIVHRLLRIHFDGWEDEYDQWVDCESADLYPVGWCQLTGYQLQPP--------------------------------------
>A0A3Q1IRT3	109	0.405	2.962E-21	250	328	367	512	585	641
----------------------------------------------------------------------------------------------------------------------------------------------------------------------------------------------------------------------------------------------------------VPN----HGFCPGMKLEAVDLMEP-RLVCVATVTRIVHRLLRIHFDGWEDEYDQWVDCESPDLYPVGWCQLTGYQLQPP--------------------------------------
>UPI0013AF1C49	109	0.418	2.962E-21	250	335	367	510	590	650
----------------------------------------------------------------------------------------------------------------------------------------------------------------------------------------------------------------------------------------------------------IPN----HGFRQGMKLEAVDLMEP-RLVCVATVTRIVHRLLRIHFDGWEDEYDQWVDCESPDLYPVGWCQLTDYQLQPPASQSNRE-------------------------------
>UPI000A1C457A	109	0.397	2.962E-21	253	330	367	586	662	668
-------------------------------------------------------------------------------------------------------------------------------------------------------------------------------------------------------------------------------------------------------------EYPGHSFSPNMKLEAADLMQP-SLVCVATVRRCVGRLLLIHFDGWDDEFDQWVDCQSPDIYPIGWCELVGLQLQPPPG------------------------------------
>A0A6P8F076	109	0.430	2.962E-21	250	328	367	509	582	669
----------------------------------------------------------------------------------------------------------------------------------------------------------------------------------------------------------------------------------------------------------IPN----HGFRAGMKLEAVDLMEP-RLVCVATVTRIIHRLLCIHFDGWEDEYDQWVDCESPDLYPVGWCQLTGYQLQPP--------------------------------------
>A0A4W5NSW5	109	0.307	2.962E-21	249	365	367	385	485	688
---------------------------------------------------------------------------------------------------------------------------------------------------------------------------------------------------------------------------------------------------------KPP-----HTFLPLMKLETVDKRNPM-LVRVATVVDTDDHRIKIHFDGWTDEYDYWVDTDSPDIHPAGWCAKTGHPLQPPIS-PQELF------ESSGQGGCP---TPGCKGVGHIK-
>UPI0007772F78	109	0.392	2.962E-21	251	332	367	563	641	716
-----------------------------------------------------------------------------------------------------------------------------------------------------------------------------------------------------------------------------------------------------------PN----HGFKAGMKVEAVDLMEP-RLICVATVKRVVHRLLSIHFDGWDNEYDQWVDCESPDIYPVGWCELTGYQLQPPvvPGKK----------------------------------
>A0A6P8TFM2	109	0.405	2.962E-21	250	328	367	521	594	719
----------------------------------------------------------------------------------------------------------------------------------------------------------------------------------------------------------------------------------------------------------VPN----HGFCPGMKLEAVDLMEP-RLVCVATVTRIVHRLLRIHFDGWEDEYDQWVDCESPDLYPVGWCQLTGYQLQPP--------------------------------------
>UPI00034FDAAE	109	0.397	2.962E-21	251	328	367	462	536	757
-----------------------------------------------------------------------------------------------------------------------------------------------------------------------------------------------------------------------------------------------------------PRPP--HGFKVDMRLEAVDRR-SPSLICVASVVEVEEFRIKVHFDGWSHMYDFWLDADHPDLHPAGWSQRTGHPLQTP--------------------------------------
>A0A5N5MKJ8	109	0.361	2.962E-21	253	335	367	616	697	814
-------------------------------------------------------------------------------------------------------------------------------------------------------------------------------------------------------------------------------------------------------------DAVEHSFAPGMKLEAVDLMEP-RLVCVATVQRCVGRLLLLHFDGWESEFDQWVDCESPDIYPVGWCELTGYQLQPPIGPEPQE-------------------------------
>UPI0007F8D89C	109	0.408	2.962E-21	258	328	367	478	547	822
------------------------------------------------------------------------------------------------------------------------------------------------------------------------------------------------------------------------------------------------------------------GFQMGMKVEAVDKRNPM-LIRVATVVDTEDHRLKIHFDGWSSEYDYWVETDCPDLHPVGWCQKTGHPLQHP--------------------------------------
>A0A674N3H9	109	0.323	3.990E-21	253	347	367	421	518	529
-------------------------------------------------------------------------------------------------------------------------------------------------------------------------------------------------------------------------------------------------------------DYPGYGFSPNMKLEAVDLMEP-RLVCVATVKRCVGRLLLIHFDGWEDEFDQWVDHDSPDIYPVGWCEIMGYQLQPPPEsskYALNGPSFPtLYLSLITS-------------------
>UPI0004F0DCC4	109	0.402	3.990E-21	251	330	367	491	567	644
-----------------------------------------------------------------------------------------------------------------------------------------------------------------------------------------------------------------------------------------------------------PN----HGFKAGMKVEAVDLMEP-RLICVATVKRVVQRLLSIHFDGWDNEYDQWVDCESPDIYPVGWCELIGYQLQPPvvPG------------------------------------
>A0A553MTZ1	109	0.405	3.990E-21	250	328	367	494	567	680
----------------------------------------------------------------------------------------------------------------------------------------------------------------------------------------------------------------------------------------------------------VPN----HGFRTGMKLEAVDLMEP-RLVCVATVTRIVHRLLRIHFDGWEDEYDQWVDCESPDLYPIGWCQLTGYQLQPP--------------------------------------
>A0A5N5MKR1	109	0.405	3.990E-21	250	328	367	508	581	696
----------------------------------------------------------------------------------------------------------------------------------------------------------------------------------------------------------------------------------------------------------VPN----HGFREGMKLEAVDLMEP-RLVCVATVTRIIHRLLRIHFDGWEEEYDQWVDCESPDLYPVGWCQVTGYQLQPP--------------------------------------
>A0A7K6K761	109	0.410	3.990E-21	251	328	367	532	604	707
-----------------------------------------------------------------------------------------------------------------------------------------------------------------------------------------------------------------------------------------------------------PN----HGFKAGMKVEAVDLMDP-RLICVATVKRVVQRLLSIHFDGWDNEYDQWVDCESPDIYPVGWCELTGYQLQPP--------------------------------------
>A0A7L3L2V7	109	0.410	3.990E-21	251	328	367	533	605	708
-----------------------------------------------------------------------------------------------------------------------------------------------------------------------------------------------------------------------------------------------------------PN----HGFKAGMKVEAVDLMEP-RLICVATVKRVVQRLLSIHFDGWDNEYDQWVDCESPDIYPVGWCELTGYQLQPP--------------------------------------
>A0A7L1NLX8	109	0.410	3.990E-21	251	328	367	531	603	708
-----------------------------------------------------------------------------------------------------------------------------------------------------------------------------------------------------------------------------------------------------------PN----HGFKAGMKVEAVDLMEP-RLICVATVKRVVRHLLSIHFDGWDSEYDQWVDCESPDIYPVGWCELTGYQLQPP--------------------------------------
>A0A7L1Q4D1	109	0.410	3.990E-21	251	328	367	534	606	709
-----------------------------------------------------------------------------------------------------------------------------------------------------------------------------------------------------------------------------------------------------------PN----HGFKAGMKVEAVDLMEP-RLICVATVKRVVQRLLSIHFDGWDNEYDQWVDCESPDIYPVGWCELTGYQLQPP--------------------------------------
>A0A7K7YMC9	109	0.410	3.990E-21	251	328	367	534	606	709
-----------------------------------------------------------------------------------------------------------------------------------------------------------------------------------------------------------------------------------------------------------PN----HGFKAGMKVEAVDLMEP-RLICVATVKRVVQRLLSIHFDGWDNEYDQWVDCESPDIYPVGWCELTGYQLQPP--------------------------------------
>A0A7K6S1M7	109	0.410	3.990E-21	251	328	367	534	606	709
-----------------------------------------------------------------------------------------------------------------------------------------------------------------------------------------------------------------------------------------------------------PN----HGFKAGMKVEAVDLMEP-RLICVATVKRVVQRLLSIHFDGWDNEYDQWVDCESPDIYPVGWCELTGYQLQPP--------------------------------------
>A0A7L1D9F5	109	0.410	3.990E-21	251	328	367	535	607	710
-----------------------------------------------------------------------------------------------------------------------------------------------------------------------------------------------------------------------------------------------------------PN----HGFKAGMKVEAVDLMEP-RLICVATVKRVVQRLLSIHFDGWDNEYDQWVDCESPDIYPVGWCELTGYQLQPP--------------------------------------
>A0A7K8YUN7	109	0.410	3.990E-21	251	328	367	535	607	710
-----------------------------------------------------------------------------------------------------------------------------------------------------------------------------------------------------------------------------------------------------------PN----HGFKAGMKVEAVDLMEP-RLICVATVKRVVQRLLSIHFDGWDNEYDQWVDCESPDIYPVGWCELTGYQLQPP--------------------------------------
>A0A7L1YAB5	109	0.410	3.990E-21	251	328	367	535	607	710
-----------------------------------------------------------------------------------------------------------------------------------------------------------------------------------------------------------------------------------------------------------PN----HGFKAGMKVEAVDLMEP-RLICVATVKRVVQRLLSIHFDGWDNEYDQWVDCESPDIYPVGWCELTGYQLQPP--------------------------------------
>A0A7K7STS6	109	0.410	3.990E-21	251	328	367	535	607	711
-----------------------------------------------------------------------------------------------------------------------------------------------------------------------------------------------------------------------------------------------------------PN----HGFKAGMKVEAVDLMEP-RLICVATVIRVVQRLLRIRFDGWDKEYDQWVDCESPDIYPVGWCELTGYQLQPP--------------------------------------
>A0A3L8SEG1	109	0.410	3.990E-21	251	328	367	541	613	714
-----------------------------------------------------------------------------------------------------------------------------------------------------------------------------------------------------------------------------------------------------------PN----HGFKAGMKVEAVDLMEP-RLICVATVKRVVQRLLSIHFDGWDNEYDQWVDCESPDIYPVGWCELTGYQLQPP--------------------------------------
>UPI0018994627	109	0.330	3.990E-21	253	360	367	477	587	747
-------------------------------------------------------------------------------------------------------------------------------------------------------------------------------------------------------------------------------------------------------------DIPKHGFQEGMHAEAVDLMEP-RLICVGRVTKVVGRLLRVHFDGWEESYDQWCDCESPDLFPVGWCQMVQYPLEPPR-QTDTSF-----LKKKKkyqSYKGPrrkkkMRFMPgsRKSG------
>UPI000523D725	109	0.410	3.990E-21	251	328	367	621	693	797
-----------------------------------------------------------------------------------------------------------------------------------------------------------------------------------------------------------------------------------------------------------PN----HGFKAGMKVEAVDLMEP-RLICVATVKRVVHRLLSIHFDGWDDEYDQWVDCESPDIYPVGWCELTGYQLQPP--------------------------------------
>UPI001419EFA3	109	0.410	3.990E-21	251	328	367	543	615	801
-----------------------------------------------------------------------------------------------------------------------------------------------------------------------------------------------------------------------------------------------------------PN----HGFKMGAKLEAVDLMEP-RLICVATVKRVVHRLLRIHFDGWDSEYDQWVDCESPDIYPVGWCELIGYQLQPP--------------------------------------
>UPI0011314616	109	0.316	3.990E-21	249	365	367	454	554	802
---------------------------------------------------------------------------------------------------------------------------------------------------------------------------------------------------------------------------------------------------------KPP-----HTFLPLMKLETVDKRNPM-LVRVATVVDTEDHRIQIHFDGWTDKYDYWVDTDSPDIHPAGWCAKTGHPLQPPIS-PQELF------ESSGQGGCP---TPGCKGVGHIK-
>UPI000B90D5ED	109	0.380	3.990E-21	258	328	367	581	650	942
------------------------------------------------------------------------------------------------------------------------------------------------------------------------------------------------------------------------------------------------------------------GFEVGMRLEAVDMRNP-SLIRAATVAELDGHRLRLHFDGWTDDYDIMVDDDSPDLHPVGWCNKTGHPLVPP--------------------------------------
>A0A433SPA3	109	0.293	3.990E-21	169	360	367	23	227	1138
-------------------------------------------------------------------------------------------------------------------------------------------------------------------------TIeTKVAGGKTEsVKLSGDlgsatlqGERGTFRIESLDP--FSIG---LYlGPRLVHTATMP-FNRYVLSISSKNFTDD--VNEAVFTVTDSDFFVPVAKFKVGMRLEARDKLNP-HLICVATIQEVDfeKDEVLIHFDGWTKKYDYRTKFSDPDLHPLGYMAERGEQLgktsrqnsalQQPYGYRK-KFDWLTYLQEENSEPVPFESFSKVqTG------
>W5LFW9	108	0.333	5.374E-21	257	328	367	266	336	456
-----------------------------------------------------------------------------------------------------------------------------------------------------------------------------------------------------------------------------------------------------------------HGFQVGMRLEAVDRRNPM-LIRVATIVDTEDYRVKVHFDGWHTKFDFWVDSDLPDLHPVGWCGRTGHPLEPP--------------------------------------
>F1QG75	108	0.324	5.374E-21	257	357	367	212	316	517
-----------------------------------------------------------------------------------------------------------------------------------------------------------------------------------------------------------------------------------------------------------------HSFQVQMKLEAVDKRCP-GLIRVATVQEVDTYRIKIHFDGWSHLYDEWMDSDHPDIHPAGWCESTGHPLKPPPCQPtslavrQPSFSMS-----CKSLPQPrntsKYSFHH---------
>A0A4W5NMS3	108	0.392	5.374E-21	257	335	367	259	336	545
-----------------------------------------------------------------------------------------------------------------------------------------------------------------------------------------------------------------------------------------------------------------HGFRAQMKLEAVD-KRSPGLIRVATVEEVDTHRIKVHFDGWSHMYDDWMDSDHPDIHPVGWCESTGHPLKVPPGEPNKT-------------------------------
>UPI000523C7CC	108	0.410	5.374E-21	251	328	367	397	469	572
-----------------------------------------------------------------------------------------------------------------------------------------------------------------------------------------------------------------------------------------------------------PN----HGFKAGMKVEAVDLMEP-RLICVATVKRVVHRLLSIHFDGWDNEYDQWVDCESPDIYPVGWCELTGYQLQPP--------------------------------------
>UPI000331669E	108	0.313	5.374E-21	230	328	367	260	360	613
--------------------------------------------------------------------------------------------------------------------------------------------------------------------------------------------------------------------------------------LITKLPRSLKYAHPFSNENSTAFTILQrftHGFLPNMKLEVVDKRNP-RLIRVATILDVDNQRLKIHFDGWDHKYDYWTDADSPDIHPIGWCDVTGHPLELP--------------------------------------
>A0A7K8L9Q5	108	0.410	5.374E-21	251	328	367	532	604	707
-----------------------------------------------------------------------------------------------------------------------------------------------------------------------------------------------------------------------------------------------------------PN----HGFKAGMKVEAVDLMEP-RLICVATVKRVVHRLLSIHFDGWDNEYDQWVDCESPDIYPVGWCELTGYQLQPP--------------------------------------
>UPI000528E2B5	108	0.410	5.374E-21	251	328	367	533	605	708
-----------------------------------------------------------------------------------------------------------------------------------------------------------------------------------------------------------------------------------------------------------PN----HGFKAGMKVEAVDLMEP-RLICVATVKRVVHRLLSIHFDGWDNEYDQWVDCESPDIYPVGWCELTGYQLQPP--------------------------------------
>A0A7L0U9H4	108	0.410	5.374E-21	251	328	367	535	607	710
-----------------------------------------------------------------------------------------------------------------------------------------------------------------------------------------------------------------------------------------------------------PN----HGFKAGMKVEAVDLMEP-RLICVATVKRVVHRLLSIHFDGWDNEYDQWVDCESPDIYPVGWCELTGYQLQPP--------------------------------------
>A0A7K5GH94	108	0.410	5.374E-21	251	328	367	535	607	710
-----------------------------------------------------------------------------------------------------------------------------------------------------------------------------------------------------------------------------------------------------------PN----HGFKAGMKVEAVDLMEP-RLICVATVKRVVHRLLSIHFDGWDNEYDQWVDCESPDIYPVGWCELTGYQLQPP--------------------------------------
>A0A7L0EY29	108	0.410	5.374E-21	251	328	367	536	608	711
-----------------------------------------------------------------------------------------------------------------------------------------------------------------------------------------------------------------------------------------------------------PN----HGFKAGMKVEAVDLMEP-RLICVATVKRVVHRLLSIHFDGWDNEYDQWVDCESPDIYPVGWCELTGYQLQPP--------------------------------------
>A0A7K9T7H7	108	0.410	5.374E-21	251	328	367	535	607	711
-----------------------------------------------------------------------------------------------------------------------------------------------------------------------------------------------------------------------------------------------------------PN----HGFKAGMKVEAVDLMEP-RLICVATVKRVVHRLLSIHFDGWDNEYDQWVDCESPDIYPVGWCELTGYQLQPP--------------------------------------
>A0A7L4D439	108	0.410	5.374E-21	251	328	367	535	607	711
-----------------------------------------------------------------------------------------------------------------------------------------------------------------------------------------------------------------------------------------------------------PN----HGFKAGMKVEAVDLMEP-RLICVATVKRVVHRLLSIHFDGWDNEYDQWVDCESPDIYPVGWCELTGYQLQPP--------------------------------------
>UPI0004572126	108	0.395	5.374E-21	250	335	367	510	590	713
----------------------------------------------------------------------------------------------------------------------------------------------------------------------------------------------------------------------------------------------------------VPN----HGFRIGMKLEAVDLMEP-RLVCVATVTRIVHRLLRIHFDGWEDEYDQWVDCESSDLYPIGWCELTGYQLQPPASQSSRE-------------------------------
>A0A7L3WHU0	108	0.410	5.374E-21	251	328	367	541	613	716
-----------------------------------------------------------------------------------------------------------------------------------------------------------------------------------------------------------------------------------------------------------PN----HGFKAGMKVEAVDLMEP-RLICVATVKRVVHRLLSIHFDGWDNEYDQWVDCESPDIYPVGWCELTGYQLQPP--------------------------------------
>UPI0004543192	108	0.410	5.374E-21	251	328	367	537	609	716
-----------------------------------------------------------------------------------------------------------------------------------------------------------------------------------------------------------------------------------------------------------PN----HGFKVGMKLEAVDLMEP-RLICVATVKRVVQRLLSIHFDGWDSEYDQWVDCESPDIYAVGWCELTGYQLQPP--------------------------------------
>A0A7L0ERD7	108	0.410	5.374E-21	251	328	367	549	621	725
-----------------------------------------------------------------------------------------------------------------------------------------------------------------------------------------------------------------------------------------------------------PN----HGFKAGMKVEAVDLMEP-RLICVATVKRVVHRLLSIHFDGWDNEYDQWVDCESPDIYPVGWCELTGYQLQPP--------------------------------------
>UPI0011C4A7FF	108	0.410	5.374E-21	251	328	367	551	623	727
-----------------------------------------------------------------------------------------------------------------------------------------------------------------------------------------------------------------------------------------------------------PN----HGFKAGMKVEAVDLMEP-RLICVATVKRVVHRLLSIHFDGWDNEYDQWVDCESPDIYPVGWCELTGYQLQPP--------------------------------------
>UPI0010A75AFD	108	0.410	5.374E-21	251	328	367	560	632	754
-----------------------------------------------------------------------------------------------------------------------------------------------------------------------------------------------------------------------------------------------------------PN----HGFKVGMKLEAVDLMEP-RLICVATVKRVVQRLLSIHFDGWDSEYDQWVDCESPDIYAVGWCELTGYQLQPP--------------------------------------
>UPI0018F57ED9	108	0.375	5.374E-21	249	328	367	444	517	758
---------------------------------------------------------------------------------------------------------------------------------------------------------------------------------------------------------------------------------------------------------KPP-----HGFQKKMKLEIVDKRNPV-FIRVATVADTDDYRIKVHFDGWSNSYDYWIEADCPDLHPVGWCAKTGHPLQPP--------------------------------------
>UPI00096B2547	108	0.337	5.374E-21	258	343	367	648	728	771
------------------------------------------------------------------------------------------------------------------------------------------------------------------------------------------------------------------------------------------------------------------GFKKGMRLECVDKRVP-QLIRVATVDDVKGHQLRIRFDGWPDRYSYWVDDDSPDIHPVGWCQKTGHPIEPPLTPDDVY----DFLE-----------------------
>UPI000EFE4715	108	0.367	5.374E-21	257	354	367	485	578	799
-----------------------------------------------------------------------------------------------------------------------------------------------------------------------------------------------------------------------------------------------------------------HGFQVNMKLEVVD-KRSPALIRVASVQEVDTHRIKIHFDGWSHVYDEWVDSDHPDIHPVGWCESTGHPLKPPPSIPPSVP--PPGPRET-AAAAPPSF------------
>UPI00156124AF	108	0.347	5.374E-21	257	328	367	521	591	827
-----------------------------------------------------------------------------------------------------------------------------------------------------------------------------------------------------------------------------------------------------------------HGFQVNLKLEVVDKRNP-SLIRVATVEDIDEYRIKIHFDGWNHMYDYWIDSDSPDIHPAGWCERTGHPLKTP--------------------------------------
>A0A2G9SH57	108	0.387	7.239E-21	263	342	367	0	73	87
-----------------------------------------------------------------------------------------------------------------------------------------------------------------------------------------------------------------------------------------------------------------------MKLEAVD-RKNPSLLCVATISDIVENRLLIHFDSWDHSYDYWCDASSPYIRPVGHCKEFGIPLTPPPG---KTF-W-VYL------------------------
>A0A7S0E1S8	108	0.330	7.239E-21	239	363	367	226	348	392
-----------------------------------------------------------------------------------------------------------------------------------------------------------------------------------------------------------------------------------------------FEVEvdSPFGPGYDRKGQPTRLL-PGMKVEAVD-RFFGDIITVATVKEVKGDEVLIGFDGWPDSYDYWCKIDDGDFQPPGTSMRAQARLSPPNGYV-GYFDWASYLEETNSIAAPPNVF-RSKNVFP---
>A0A087TIQ3	108	0.434	7.239E-21	254	329	367	366	440	515
--------------------------------------------------------------------------------------------------------------------------------------------------------------------------------------------------------------------------------------------------------------IPDHGFKEGMYLEAVDLMEP-RLICVAYVAKVVGRLLRVHFEGWENDYDQWCDCESPDLFPVGWCEVSGYKLEPPR-------------------------------------
>A0A091HK94	108	0.410	7.239E-21	251	328	367	445	517	518
-----------------------------------------------------------------------------------------------------------------------------------------------------------------------------------------------------------------------------------------------------------PN----HGFKAGMKVEAVDLMEP-RLICVATVKRVVHRLLSIHFDGWDNEYDQWVDCESPDIYPVGWCELIGYQLQPP--------------------------------------
>UPI000FFCF4A4	108	0.410	7.239E-21	251	328	367	541	613	656
-----------------------------------------------------------------------------------------------------------------------------------------------------------------------------------------------------------------------------------------------------------PN----HGFKVGMKLEAVDLMEP-RLICVATVKRVVQRLLSIHFDGWDSEYDQWVDCESPDIYAVGWCELIGYQLQPP--------------------------------------
>UPI0008784E78	108	0.369	7.239E-21	257	329	367	290	361	666
-----------------------------------------------------------------------------------------------------------------------------------------------------------------------------------------------------------------------------------------------------------------HRFQVNMKLEAVDRRNPM-LIRVATIVDVEDYRVKVHFDGWHHKFDFWVDSDHPDLHPAGWCARTGHPLEAPP-------------------------------------
>A0A6P5K060	108	0.376	7.239E-21	251	337	367	542	629	680
-----------------------------------------------------------------------------------------------------------------------------------------------------------------------------------------------------------------------------------------------------------PN----HGFKAGMKLEAVDLMEP-RLICVATVKRVVQRLLSIHFDGWDSEYDQWVDCESPDIYAVGWCELIGYQLQPPvaaglsPGRRHTGFS-----------------------------
>UPI001301A440	108	0.410	7.239E-21	251	328	367	551	623	684
-----------------------------------------------------------------------------------------------------------------------------------------------------------------------------------------------------------------------------------------------------------PN----HGFKVGMKLEAVDLMEP-RLICVATVKRVVQRLLSIHFDGWDSEYDQWVDCESPDIYAVGWCELIGYQLQPP--------------------------------------
>UPI0018D8537F	108	0.410	7.239E-21	251	328	367	546	618	687
-----------------------------------------------------------------------------------------------------------------------------------------------------------------------------------------------------------------------------------------------------------PN----HGFKAGMKVEAVDLMEP-RLICVATVKRVVHRLLSIHFDGWDSEYDQWVDCESPDIYPVGWCELTGYQLQPP--------------------------------------
>UPI0004F01CF3	108	0.410	7.239E-21	251	328	367	531	603	707
-----------------------------------------------------------------------------------------------------------------------------------------------------------------------------------------------------------------------------------------------------------PN----HGFKAGMKVEAVDLMEP-RLICVATVNRVVQRLLSIHFDGWDNEYDQWVDCESPDIYPVGWCELIGYQLQPP--------------------------------------
>A0A7K9YHJ5	108	0.410	7.239E-21	251	328	367	536	608	711
-----------------------------------------------------------------------------------------------------------------------------------------------------------------------------------------------------------------------------------------------------------PN----HGFKAGMKVEAVDLMEP-RLICVATVKRVVHRLLSIHFDGWDSEYDQWVDCESPDIYPVGWCELTGYQLQPP--------------------------------------
>UPI000E1B7AF8	108	0.410	7.239E-21	251	328	367	540	612	715
-----------------------------------------------------------------------------------------------------------------------------------------------------------------------------------------------------------------------------------------------------------PN----HGFKAGMKVEAVDLMEP-RLICVATVKRVVHRLLSIHFDGWDSEYDQWVDCESPDIYPVGWCELTGYQLQPP--------------------------------------
>UPI00146D2A38	108	0.410	7.239E-21	251	328	367	540	612	716
-----------------------------------------------------------------------------------------------------------------------------------------------------------------------------------------------------------------------------------------------------------PN----HGFRAGMKVEAVDLMEP-RLICVATVKRVVHRLLSIHFDGWDNEYDQWVDCESPDIYPVGWCELTGYQLQPP--------------------------------------
>UPI000B3DF47E	108	0.410	7.239E-21	251	328	367	545	617	720
-----------------------------------------------------------------------------------------------------------------------------------------------------------------------------------------------------------------------------------------------------------PN----HGFKAGMKVEAVDLMEP-RLICVATVKRVVHRLLSIHFDGWDSEYDQWVDCESPDIYPVGWCELTGYQLQPP--------------------------------------
>A0A7L0W9Z0	108	0.410	7.239E-21	251	328	367	545	617	720
-----------------------------------------------------------------------------------------------------------------------------------------------------------------------------------------------------------------------------------------------------------PN----HGFKAGMKVEAVDLMEP-RLICVATVKRVVHRLLSIHFDGWDSEYDQWVDCESPDIYPVGWCELTGYQLQPP--------------------------------------
>UPI000B3DD5A4	108	0.410	7.239E-21	251	328	367	546	618	721
-----------------------------------------------------------------------------------------------------------------------------------------------------------------------------------------------------------------------------------------------------------PN----HGFKAGMKVEAVDLMEP-RLICVATVKRVVHRLLSIHFDGWDSEYDQWVDCESPDIYPVGWCELTGYQLQPP--------------------------------------
>A0A7K4Z8G7	108	0.410	7.239E-21	251	328	367	545	617	721
-----------------------------------------------------------------------------------------------------------------------------------------------------------------------------------------------------------------------------------------------------------PN----HGFKAGMKVEAVDLMEP-RLICVATVKRVVHRLLSIHFDGWDNEYDQWVDCESPDIYPVGWCELIGYQLQPP--------------------------------------
>A0A6A4X100	108	0.362	7.239E-21	254	333	367	436	514	728
--------------------------------------------------------------------------------------------------------------------------------------------------------------------------------------------------------------------------------------------------------------PLSHGFQPGHKLEAVDLMDP-QLVCAATVGQVVGRLLRIHFDGWEEQFDQWADVESPDLFPVGWCKLVGYPLEPPRPPDK---------------------------------
>A0A6Q2XMN2	108	0.327	7.239E-21	253	353	367	592	697	791
-------------------------------------------------------------------------------------------------------------------------------------------------------------------------------------------------------------------------------------------------------------DGSGHGFAQNMKLEAVDLMDP-RLVCVATVRRCVGRLLLLHFDGWEPDFDQWVDVQSPDIYPVGWCEVTGYQLQPPIGPVHSYNNNLRYLLLLNyfsfslSRSLPPS-------------
>A0A1A8GF18	108	0.375	7.239E-21	257	328	367	465	535	812
-----------------------------------------------------------------------------------------------------------------------------------------------------------------------------------------------------------------------------------------------------------------HGFQIGMKVEAVDRRNPM-LIRVTTILDTEDHRLKVHFDGWSSEYDYWVETDCPDLHPVGWCQKTGHPLQYP--------------------------------------
>UPI001560F1C9	108	0.362	7.239E-21	257	336	367	473	550	825
-----------------------------------------------------------------------------------------------------------------------------------------------------------------------------------------------------------------------------------------------------------------HGFQKNMKLEAVDKRNTM-LIRVVSVVDADDHRIKIHFDGWCDEYDYWVDADSPDIHPAGWCAKTGHALQPPIS-PQDMF------------------------------
>A0A3N0XQ81	108	0.392	7.239E-21	250	328	367	1396	1469	1592
----------------------------------------------------------------------------------------------------------------------------------------------------------------------------------------------------------------------------------------------------------VPN----HGFRTGMKVEAVDLMEP-RLVCVATVTRIVHRLLRIHFDGWEDEYDQWVDCESPDLYPVGWCQLTGYQLQPP--------------------------------------
>A0A1A7YAJ2	108	0.405	9.748E-21	250	328	367	461	534	653
----------------------------------------------------------------------------------------------------------------------------------------------------------------------------------------------------------------------------------------------------------VPN----HGFRSGMKLEAVDLMEP-RLVCVATVTRIVHRLLRIHFDGWEEEYDQWVDCASPDLYPVGWCQLTGYQLQPP--------------------------------------
>UPI00155F6746	108	0.394	9.748E-21	253	328	367	509	583	690
-------------------------------------------------------------------------------------------------------------------------------------------------------------------------------------------------------------------------------------------------------------DCPSHGFEAGMKLEAVDLMEP-RLICVATVRRVVSRLLRVHFDGWDEEFDQWVDCESSDIYPVGWCEITGYQLQPP--------------------------------------
>A0A0Q3R0H2	108	0.410	9.748E-21	251	328	367	541	613	717
-----------------------------------------------------------------------------------------------------------------------------------------------------------------------------------------------------------------------------------------------------------PN----HGFKAGMKVEAVDLMEP-RLICVATVKRVVHRLLSIHFDGWDSEYDQWVDCESPDIXPVGWCELTGYQLQPP--------------------------------------
>A0A6A4TKN8	108	0.353	9.748E-21	257	338	367	496	573	778
-----------------------------------------------------------------------------------------------------------------------------------------------------------------------------------------------------------------------------------------------------------------HGFQFGMKVEAVDKRNPM-LVRVATIADTEDHRLKIHFDGWSSEYDYWVETDWPDLHPVGWCQKTGHPLQYPNG---NRRQW----------------------------
>UPI000EA9D9DC	108	0.384	9.748E-21	251	328	367	537	609	803
-----------------------------------------------------------------------------------------------------------------------------------------------------------------------------------------------------------------------------------------------------------PN----HGFKVGAKIEAVDLMEP-RLICVATVKRIVHRLLRIHFDGWDSEYDQWVDCESPDIYPVGWCELIGYQLQPP--------------------------------------
>UPI0015B099B2	108	0.341	9.748E-21	257	335	367	516	592	831
-----------------------------------------------------------------------------------------------------------------------------------------------------------------------------------------------------------------------------------------------------------------HGFQVQMKLEAVDRRNP-ALVRVATVEEVDTHRIKIHFDGWNHVYDEWMDSDHPDIHPAGWCEQTGHPLKWPP-YDSST-------------------------------
>UPI00073FCAE3	108	0.337	9.748E-21	257	336	367	464	541	842
-----------------------------------------------------------------------------------------------------------------------------------------------------------------------------------------------------------------------------------------------------------------HGFHRNMKLEAVDKRNPM-LIRVVTIVDTDDHRIKIHFDGWGDEYDYWVDTDSPEIHPAGWCAKTIHPLQPPIS-PQDMF------------------------------
>UPI0013784DA6	108	0.361	9.748E-21	257	328	367	540	610	844
-----------------------------------------------------------------------------------------------------------------------------------------------------------------------------------------------------------------------------------------------------------------HGFLMNMKLEAVDRRTP-SLIRVGSIEDVEDYRIKIHFDGWSHIYDFWIDSDHPDIHPVGWCSKTGHPLQPP--------------------------------------
>UPI000C71B700	108	0.290	9.748E-21	258	348	367	617	702	947
------------------------------------------------------------------------------------------------------------------------------------------------------------------------------------------------------------------------------------------------------------------GFKRGMKLEAVDKRCP-QFVRVASVIDVKDHLLKIRFDGWPENHAYWVDDDSPDIHPVGWCAKTGHPLEPPP------LKHEDYLVkpECGIY------------------
>A0A1S3JUS2	108	0.397	9.748E-21	258	330	367	747	818	1113
------------------------------------------------------------------------------------------------------------------------------------------------------------------------------------------------------------------------------------------------------------------RFEAGYKLEAVDKRNPI-LVRVATVAEAEDYRVKLHFDGWSDVYDYWVDDDSPDLHPVGWCSKTGHPLQPPVG------------------------------------
>A0A670K872	108	0.375	9.748E-21	257	328	367	827	897	1131
-----------------------------------------------------------------------------------------------------------------------------------------------------------------------------------------------------------------------------------------------------------------HGFLINMRLEAVDRRTP-SLIRAACVEDVEDYRVKIHFDGWSHIYDFWIDSDHPDIHPVGWCSKTGHPLQPP--------------------------------------
>UPI0014582A37	108	0.380	9.748E-21	258	328	367	1076	1145	1451
------------------------------------------------------------------------------------------------------------------------------------------------------------------------------------------------------------------------------------------------------------------GFKVGMKLEVVDKRNSL-LIRVATVSEVDGHLIKIHFDGWADTFDYWVDDDCSDIHPPGWCSKTNHPLTPP--------------------------------------
>A0A7L4NC87	107	0.361	1.313E-20	257	328	367	244	314	376
-----------------------------------------------------------------------------------------------------------------------------------------------------------------------------------------------------------------------------------------------------------------HRFQVNMKLEAVDKRNPI-FIRVATIADRDDHRVKIHFDGWHHNYDFWIDADSPDLHPVGWCTKTGHILQVP--------------------------------------
>A0A093J816	107	0.311	1.313E-20	254	330	367	244	319	378
--------------------------------------------------------------------------------------------------------------------------------------------------------------------------------------------------------------------------------------------------------------PPAHEFQVNTKLEVVDRRNPI-LIRVATIVDKDNQRIKIRFDGWDSNYDLWVWADCPDIHPVGWCEKTGHPLQVPPG------------------------------------
>UPI0011319100	107	0.417	1.313E-20	250	328	367	508	581	651
----------------------------------------------------------------------------------------------------------------------------------------------------------------------------------------------------------------------------------------------------------VPN----HGFRQGMKLEAVDLMEP-RLVCVATVTRIVHRLLRIHFDGWEDEYDQWVDCQSSDLYPVGWCQLTGYQLQPP--------------------------------------
>UPI00145AA6E7	107	0.392	1.313E-20	250	328	367	504	577	710
----------------------------------------------------------------------------------------------------------------------------------------------------------------------------------------------------------------------------------------------------------VPN----HGFRKGMKVEAVDLMEP-RLVCVATVTRIVHRLLRIHFDGWEDEYDQWVDCESPDLYPAGWCQLTGYQLQPP--------------------------------------
>UPI000BBD6B86	107	0.329	1.313E-20	257	335	367	465	551	771
-----------------------------------------------------------------------------------------------------------------------------------------------------------------------------------------------------------------------------------------------------------------HGFQVGMKLESVDKRNPM-LIRVSTISDLEDFRVKIHFDGWTEEYDYWADADSPDLHPVGWCXKTGHPLQhfygssePpaPPGQGCPT-------------------------------
>A0A6J1WDQ1	107	0.384	1.313E-20	251	328	367	537	609	803
-----------------------------------------------------------------------------------------------------------------------------------------------------------------------------------------------------------------------------------------------------------PN----HGFRVGAKIEAVDLMEP-RLICVATVKRIVHRLLRIHFDGWDSEYDQWVDCESPDIYPVGWCELIGYQLQPP--------------------------------------
>UPI0010A3F143	107	0.313	1.313E-20	257	357	367	489	602	804
-----------------------------------------------------------------------------------------------------------------------------------------------------------------------------------------------------------------------------------------------------------------HGFQVQMKLEAVD-KRSPALIRVATVQEVETHRIKIHFDGWSHVYDEWVDSDHPDIHPAGWCESTGHPLKAPPSHSssqhsagstetapaQSNFSSVPYKAITHSRNTSKYSFHH---------
>UPI0015CF9270	107	0.325	1.313E-20	249	328	367	455	528	810
---------------------------------------------------------------------------------------------------------------------------------------------------------------------------------------------------------------------------------------------------------KPP-----HSFQVNMKMEVVDKRNPM-LVRVATVVDRDDHRIKVHFDGWMDEYDYWIDTDSPDIHPAGWCAKTGHPLRPP--------------------------------------
>A0A4W3JE94	107	0.394	1.313E-20	258	328	367	453	522	823
------------------------------------------------------------------------------------------------------------------------------------------------------------------------------------------------------------------------------------------------------------------GFQLNMKLEAVDKRNPM-LIRAATVVDTEDHRIKIHLDGWSHDYDYWLDSDSPDIHPIGWCAKTGHPLQTP--------------------------------------
>UPI00094E86FB	107	0.303	1.313E-20	257	364	367	530	632	843
-----------------------------------------------------------------------------------------------------------------------------------------------------------------------------------------------------------------------------------------------------------------HRFQPQMKLEAVD-KRSPGLIRVATVEEVETHRIKIHYDGWSHIYDEWMDSDHPDIHPAGWCEATGHPLKPPPQDAKP--------QQTHGVREPPTLpqstYPPSVPCKPI--
>UPI00077B99FB	107	0.346	1.313E-20	257	331	367	607	680	918
-----------------------------------------------------------------------------------------------------------------------------------------------------------------------------------------------------------------------------------------------------------------NSFRAGMKCEVVDKRYP-RLIRVATIVDRRHHTVKIHFDGWDEKYDFWLDDDSPDIHPVNWCAKTNHPLQPPPSY-----------------------------------
>A0A3Q0SVV8	107	0.279	1.767E-20	218	335	367	3	95	96
--------------------------------------------------------------------------------------------------------------------------------------------------------------------------------------------------------------------------NIPDWKEYLMKRLVG------------------------HGYSPNMKLEAVDLMEP-RLVCVATVKRCVGRLLLIHFDGWEDEFDQWVDHQSPDIYPIGWCELMGYQLQSPPGLGKHH-------------------------------
>A0A2D4MMS5	107	0.384	1.767E-20	251	328	367	287	359	368
-----------------------------------------------------------------------------------------------------------------------------------------------------------------------------------------------------------------------------------------------------------PN----HGFKVGVKIEAVDLMEP-RLICVATVKRIVHRLLRIHFDGWDSEYDQWVDCESPDIYPVGWCELIGYQLQPP--------------------------------------
>UPI0008FA8A4D	107	0.337	1.767E-20	253	329	367	304	379	569
-------------------------------------------------------------------------------------------------------------------------------------------------------------------------------------------------------------------------------------------------------------ERSPHGFQTHMKLEAVDRRNPM-LIRVATVADTEDHRVKVHFDGWHEKFDFWVDSDLPDLHPVGWCSRTGHPLEPPP-------------------------------------
>A0A2D4MKZ4	107	0.384	1.767E-20	251	328	367	287	359	576
-----------------------------------------------------------------------------------------------------------------------------------------------------------------------------------------------------------------------------------------------------------PN----HGFKVGVKIEAVDLMEP-RLICVATVKRIVHRLLRIHFDGWDSEYDQWVDCESPDIYPVGWCELIGYQLQPP--------------------------------------
>UPI001175E64B	107	0.333	1.767E-20	257	363	367	258	353	593
-----------------------------------------------------------------------------------------------------------------------------------------------------------------------------------------------------------------------------------------------------------------HSFQVDQRLEAVDRRNPM-LIRVATVTETDDYRVKVHYDGWSEQFDVWCDSDLSDLHPAGWCQRTGHPLEPPPGQRD---------RQVRQTALPP--LPSPSqGVCP---
>A0A6I8P305	107	0.375	1.767E-20	257	328	367	289	359	610
-----------------------------------------------------------------------------------------------------------------------------------------------------------------------------------------------------------------------------------------------------------------HGFLANMKLEVVDRRNP-RLIRVATIVDVEDQRIKVHFDGWSQKYDYWIDADSHDIHPVGWCDVTGHPLELP--------------------------------------
>UPI0015FAAF6C	107	0.293	1.767E-20	257	365	367	289	389	661
-----------------------------------------------------------------------------------------------------------------------------------------------------------------------------------------------------------------------------------------------------------------HSFQVNMKLEAVDRRNPM-LVRVATVSDTEDYRVKIHFDGWHEKFDFWVDSDLPDLHPVGWCARTGHPLEPPLSHAG-----PSDLKSSVTQGVCPTLGCR--GVGHIK-
>A0A4Y2PIT8	107	0.441	1.767E-20	253	329	367	416	491	666
-------------------------------------------------------------------------------------------------------------------------------------------------------------------------------------------------------------------------------------------------------------DIPDHGFKEGMFLEAVDLMEP-RLICVAYVTRVVGRLLKIHFDGWEEDYDQWCDYESPDLFPIGWCDVLGYRLEPPR-------------------------------------
>A0A3B3ZHG5	107	0.397	1.767E-20	253	330	367	499	575	686
-------------------------------------------------------------------------------------------------------------------------------------------------------------------------------------------------------------------------------------------------------------EYPGHSFSPNMKLEAADLMQP-SLVCVATVRRCVGRLLLIHFDGWDDEFDQWVDCQSSDIYPIGWCELVGLQLQPPPG------------------------------------
>A0A7L2GPP7	107	0.410	1.767E-20	251	328	367	534	606	708
-----------------------------------------------------------------------------------------------------------------------------------------------------------------------------------------------------------------------------------------------------------PN----HGFVAGMKVEAVDLMEP-RLICVATVKRVVQRLLSIHFDGWDNEYDQWVDCESPDIYPVGWCELTGYQLQPP--------------------------------------
>A0A7L1GHK4	107	0.410	1.767E-20	251	328	367	535	607	711
-----------------------------------------------------------------------------------------------------------------------------------------------------------------------------------------------------------------------------------------------------------PN----HGFKAGMKVEAVDLMEP-RLICVATVKRVVHRLLSIHFDGWDNEYDQWMDCESPDIYPVGWCELMGYQLQPP--------------------------------------
>A0A6P8VNR4	107	0.375	1.767E-20	257	333	367	513	591	759
-----------------------------------------------------------------------------------------------------------------------------------------------------------------------------------------------------------------------------------------------------------------HGFSPDMKLEAVDLMEP-RLLCVATVKRCVGRLLLIHFDGWEDEFDQWFDHQSPDIYPVGWCDLMDYPLQPPPGlvlYDP---------------------------------
>UPI0007B41A7C	107	0.410	1.767E-20	251	328	367	631	703	764
-----------------------------------------------------------------------------------------------------------------------------------------------------------------------------------------------------------------------------------------------------------PN----HSFKVGMKLEAVDLMEP-RLICVATVKRVVQRLLSIHFDGWDSEYDQWVDCESPDIYAVGWCELIGYQLQPP--------------------------------------
>UPI00193A2AAE	107	0.328	1.767E-20	256	328	367	501	572	819
----------------------------------------------------------------------------------------------------------------------------------------------------------------------------------------------------------------------------------------------------------------KHGLRTGMKLEVVDPRNPI-LIRVATIIDMSEFRIKIHFDGWNDVYDFWTDLDSPDIHPAGWCAKTSYPLQPP--------------------------------------
>UPI000C201178	107	0.355	1.767E-20	254	333	367	613	701	892
--------------------------------------------------------------------------------------------------------------------------------------------------------------------------------------------------------------------------------------------------------------VPTHGFREGMKIEAADLMDP-RLVCVATVAKVVGRLLKVHFDGWEEEYDQWLDCESPDIYPVGWCQSVGHKLegpkqepkllTPPKGMKK---------------------------------
>A0A1S3JRX6	107	0.402	1.767E-20	253	329	367	555	630	957
-------------------------------------------------------------------------------------------------------------------------------------------------------------------------------------------------------------------------------------------------------------EIPKHGYRVGMKLEAVDLMEP-RLICVASVTQIVGRLLRIHFDGWEKEYDQWIDCQSPDIYPVGWCEMVGYHLEGPK-------------------------------------
>A0A4Y2AT29	106	0.342	2.380E-20	219	328	367	16	123	410
---------------------------------------------------------------------------------------------------------------------------------------------------------------------------------------------------------------------------FSRWCG--EEVWRGRCQLRCRPRHPTAVQNgEEPESPPRNFFDVGVKLEALD-RKNPHLICPATVGAVKDDMIFITFDGWRGAFDYWCKYDARDIFPVGWCKASGHPLQLP--------------------------------------
>UPI00054061DB	106	0.329	2.380E-20	254	335	367	265	345	600
--------------------------------------------------------------------------------------------------------------------------------------------------------------------------------------------------------------------------------------------------------------IFAHGFLPNMRLEIVDKRNP-RLICGATVIDVDDQRIKVRFDGWGHKYDYWMDVDSPDIHPVGWCDVTGHPLEVPHHEXPND-------------------------------
>A0A3Q2FX96	106	0.428	2.380E-20	259	328	367	528	596	618
-------------------------------------------------------------------------------------------------------------------------------------------------------------------------------------------------------------------------------------------------------------------FRPGMKLEAVDLMEP-RLVCVATVTRIVHRLLRIHFDGWEDEYDQWVDCESPDLYPVGWCQLTGYQLQPP--------------------------------------
>A0A6P7SJQ1	106	0.389	2.380E-20	253	329	367	410	485	631
-------------------------------------------------------------------------------------------------------------------------------------------------------------------------------------------------------------------------------------------------------------EIPKHKFKAGMKLEAVDLMEP-SLICVGTVGRVVGRLLRIHFDGWENEYDQWVDCESPDLYPVGWCEIVSYPIEGPR-------------------------------------
>UPI0018873385	106	0.313	2.380E-20	253	360	367	474	584	744
-------------------------------------------------------------------------------------------------------------------------------------------------------------------------------------------------------------------------------------------------------------DIPKHGFQEGMHAEVVDLMEP-RLICVGRVTKVVGRLLRVHFDGWEDSYDQWCDCESPDLFPVGWCQMVQYPLEPPRqneiGFLKKKKKYQSYkgpRRKKKMRFTPGS---RKSG------
>UPI000CF82135	106	0.341	2.380E-20	253	334	367	539	619	752
-------------------------------------------------------------------------------------------------------------------------------------------------------------------------------------------------------------------------------------------------------------DYPGHGFSPNVKLEAVDLMEP-RLVCVATVKRCVGRLLLIHFDGWDDEFDQWIDHQSPDIYPVGWCELVGYQLQPPPEPGKN--------------------------------
>S4RBD1	106	0.351	2.380E-20	257	330	367	447	519	756
-----------------------------------------------------------------------------------------------------------------------------------------------------------------------------------------------------------------------------------------------------------------HGFRIGMKIEVVDRRNPV-LIRAASVAATDDHHIKVRFDGWKALYDYWLEADSPDIHPVGWCSRTGHPLQPPIG------------------------------------
>A0A1L8GNG9	106	0.415	2.380E-20	252	328	367	510	585	757
------------------------------------------------------------------------------------------------------------------------------------------------------------------------------------------------------------------------------------------------------------NDCPNHGFEPGMKLEAVDLMEP-RLICVATITHVARRLLRINFDGWDVEYDQWVDCESPDIYPVGWCELIGYQLQPP--------------------------------------
>A0A443SJY1	106	0.407	2.380E-20	250	330	367	561	636	809
----------------------------------------------------------------------------------------------------------------------------------------------------------------------------------------------------------------------------------------------------------IPN----HGFVEGMYLEAVDLMEP-RLVCVATITKVVGRLIKVNFNGWDESYDQWCDCESPELFPIGWCQMVGYPLEPPRD------------------------------------
>UPI00146D2086	106	0.405	2.380E-20	257	330	367	583	655	817
-----------------------------------------------------------------------------------------------------------------------------------------------------------------------------------------------------------------------------------------------------------------HGFSPDMKLEAVDLMEP-RLLCVATVKRCVGRLLLIHFDGWEDEFDQWFDHQSPDIYPVGWCDLMDYPLQPPPG------------------------------------
>UPI00192FAF51	106	0.384	2.380E-20	251	328	367	537	609	825
-----------------------------------------------------------------------------------------------------------------------------------------------------------------------------------------------------------------------------------------------------------PN----HGFKVGAKIEAVDLMEP-RLICVATVKRIVHRVLRIHFDGWDSEYDQWVDCESPDIYPVGWCELIGYQLQPP--------------------------------------
>A0A7R9KRM2	106	0.387	2.380E-20	253	332	367	597	675	840
-------------------------------------------------------------------------------------------------------------------------------------------------------------------------------------------------------------------------------------------------------------DIPKHGFKEGMYVEAVDLMEP-RLICVATITKVVGRLLKVHFAGWDESYDQWCDCESPDLFPTGWCQLVNYPLESPKDED----------------------------------
>UPI001402D3B7	106	0.356	2.380E-20	257	329	367	530	601	907
-----------------------------------------------------------------------------------------------------------------------------------------------------------------------------------------------------------------------------------------------------------------HGFQVNMKFEAVDKRNPL-LIRVATVADTDDQRIKIHFDGWNHNYDYWLDADHPDVHPAGWCAKTNHSLQPPP-------------------------------------
>UPI0018F795D0	106	0.375	2.380E-20	257	328	367	532	602	909
-----------------------------------------------------------------------------------------------------------------------------------------------------------------------------------------------------------------------------------------------------------------HGFQVNMKLEAVDKRNPM-LIRVATIIDIDDQRITIHFDGWSYNYDLWFDADHHDIHPAGWCAKTGHPLQPP--------------------------------------
>A0A210QAH4	106	0.366	2.380E-20	258	328	367	1097	1166	1473
------------------------------------------------------------------------------------------------------------------------------------------------------------------------------------------------------------------------------------------------------------------GFKVGMKLEVVDKRNSL-LIRVATVAEVNDHLIKIHFDGWADTFDYWMDDDCTDIHPPGWCSKTNHPLTPP--------------------------------------
>A0A091HC10	106	0.378	3.203E-20	257	330	367	241	313	372
-----------------------------------------------------------------------------------------------------------------------------------------------------------------------------------------------------------------------------------------------------------------HGFQVNTKLEAVDRRNPI-LIRVATIADADNHCIKIHFDGWNFKYDFWVNADSPDIHPVGWCARTGHALQVPLG------------------------------------
>A0A183B9V0	106	0.430	3.203E-20	250	328	367	0	77	534
----------------------------------------------------------------------------------------------------------------------------------------------------------------------------------------------------------------------------------------------------------PPPDPADNYFQVGDKLEAVDRRNT-QLICPATVGAVNGQHVLVSFDGWSGAFDYWTRFDSRELFPVGWCKLADYPLQAP--------------------------------------
>A0A4W3I2M6	106	0.375	3.203E-20	257	328	367	279	349	608
-----------------------------------------------------------------------------------------------------------------------------------------------------------------------------------------------------------------------------------------------------------------HGFQVNMKLEAVDKRNPM-LIRVTTIVDVDDQRIKIHFDGWSHDYDYWLDAEHPDLHPAGWCTKTGHLLQPP--------------------------------------
>UPI00109F0557	106	0.388	3.203E-20	257	328	367	250	320	633
-----------------------------------------------------------------------------------------------------------------------------------------------------------------------------------------------------------------------------------------------------------------HGFTSKLKLEAVDKRNPM-LIRVATIVDVDDYRLKIHFDGWSSKYDYWIDSDTPDIHPAGWCQRTGHPLEPP--------------------------------------
>A0A4W3I4R9	106	0.382	3.203E-20	261	328	367	358	424	646
---------------------------------------------------------------------------------------------------------------------------------------------------------------------------------------------------------------------------------------------------------------------PNMKFEVVDKRNPM-LIRVATILDVDDHRIKVHFDGWNHDYDYWIDADSPDIHPAGWCAKIGHPLQPP--------------------------------------
>UPI0010A02912	106	0.392	3.203E-20	250	328	367	506	579	646
----------------------------------------------------------------------------------------------------------------------------------------------------------------------------------------------------------------------------------------------------------VPN----HGFQSGMKLEAVDLMEP-RLVCVATVTRIVHRLLRIHFDGWEDEYDQWVDCESPDLYPAGWCELTSYQLQPP--------------------------------------
>A0A671TZK4	106	0.384	3.203E-20	253	330	367	437	513	685
-------------------------------------------------------------------------------------------------------------------------------------------------------------------------------------------------------------------------------------------------------------DYPGHSFSPNMKLEAVDLMEP-RLVCVATVKRCAGRLLLIHFDGWEDEFDQWVDHQSPDIYPVGWCDLLGYPLQLPPG------------------------------------
>UPI0003C49C13	106	0.410	3.203E-20	251	328	367	561	633	695
-----------------------------------------------------------------------------------------------------------------------------------------------------------------------------------------------------------------------------------------------------------PN----HGFKAGMKLEAVDLMEP-RLICVATVKRVVHRLLSIHFDGWDSEYDQWVDCESPDIYAVGWCELTGYQLQPP--------------------------------------
>UPI000A2BFEBE	106	0.400	3.203E-20	251	335	367	590	669	734
-----------------------------------------------------------------------------------------------------------------------------------------------------------------------------------------------------------------------------------------------------------PN----HGFKAGMYLEAVDLMEP-RLICVAYVTQVVGRLLRVHFEGWEDDYDQWCDCESPDLFPIGWCEILNYKLEPPRTDGTEE-------------------------------
>A0A1L8EMN5	106	0.337	3.203E-20	251	333	367	459	538	754
-----------------------------------------------------------------------------------------------------------------------------------------------------------------------------------------------------------------------------------------------------------PRPP--HGFKVDMRMEAVDRR-SPSLIRVSSVVEVEEFRIKVHFDGWSHMFDFWLDADHPDLHPAGWCQRTGHPLQTPLRYRD---------------------------------
>UPI0018861E0C	106	0.312	3.203E-20	257	364	367	527	629	840
-----------------------------------------------------------------------------------------------------------------------------------------------------------------------------------------------------------------------------------------------------------------HNFQPQMKLEAVD-KRSPGLIRVATVEEIETHRIKIHYDGWSHIYDEWMDSDHPDIHPAGWCEATGHPLKPPP-QDART-------QQIHGPREPPALaqstFPPSVPCKPI--
>UPI000F5F87AD	106	0.410	3.203E-20	258	330	367	586	657	847
------------------------------------------------------------------------------------------------------------------------------------------------------------------------------------------------------------------------------------------------------------------GFSPNMKLEAVDLMEP-RLVCVATVKQCAGRLLLIHFDGWEDEFDQWIDHQSPDIYPVGWCDLVGYQLQPPPG------------------------------------
>UPI001490275F	106	0.384	3.203E-20	253	330	367	579	655	860
-------------------------------------------------------------------------------------------------------------------------------------------------------------------------------------------------------------------------------------------------------------DYPGHSFSPNMKLEAVDLMEP-RLVCVATVKRFVGRLLLIHFDGWESDFDQWIDYQSPDIYPVGWCDFMGYQLQPPPG------------------------------------
>A0A1B0D9D6	106	0.277	4.312E-20	220	349	367	13	130	337
----------------------------------------------------------------------------------------------------------------------------------------------------------------------------------------------------------------------------FSWSRYLHQTNSHGVPAKNFVQRP-------PRD-----FRKGMKLEAVDRVCP-EFIRPATIIDIVGYELRILYDGFDTQYAYWVDDDSTDIFPTGYCEITGHPLEAvPSN------RWPVQrcgLKVCsgkGSVA-----------------
>A0A0P7WI70	106	0.448	4.312E-20	251	328	367	3	79	575
-----------------------------------------------------------------------------------------------------------------------------------------------------------------------------------------------------------------------------------------------------------PPVPEQNFFQVGMKLEAVD-RKNPHFICPATVGALRGVEVLVTFDGWRGAFDYYCRYDSRDIFPVGWCALTGDNLQPP--------------------------------------
>UPI000F4E7300	106	0.284	4.312E-20	257	365	367	433	529	684
-----------------------------------------------------------------------------------------------------------------------------------------------------------------------------------------------------------------------------------------------------------------HSFQVNMKLEAVDVRNPM-MVRAATVVDRDEHRVKIHFDGWTDEYDYWLDSDSPDIHPAGWCTKTGHALQTPISLEDTS--------ESEQSGCP---TPGCSGVGHIK-
>A0A665UDU4	106	0.418	4.312E-20	257	330	367	542	614	722
-----------------------------------------------------------------------------------------------------------------------------------------------------------------------------------------------------------------------------------------------------------------HGFSANMKLEAVDLMEP-RLICVATVKRCVGRLLLIHFDGWEDEFDQWVDHQSPDIYPVGWCDLMGYQLQSPPG------------------------------------
>A0A6P3VSL2	106	0.252	4.312E-20	257	364	367	440	572	754
-----------------------------------------------------------------------------------------------------------------------------------------------------------------------------------------------------------------------------------------------------------------HGFQAGMKLEAVDRRNSM-LIRVATISVTEEHRVKVHFDAWGDEFDYWVDADSPELHPVGWCQKTGHPLQHahsgsesPilPGQGCPTmgcngvghIRGPRYGTHYTAVSCPysdvnmnrDALLPdRLSGERPV--
>UPI001113DE35	106	0.418	4.312E-20	257	330	367	577	649	767
-----------------------------------------------------------------------------------------------------------------------------------------------------------------------------------------------------------------------------------------------------------------HGFSANMKLEAVDLMEP-RLICVATVKRCVGRLLLIHFDGWEDEFDQWVDHQSPDIYPVGWCDLMGYQLQSPPG------------------------------------
>A0A6L5CU41	106	0.397	4.312E-20	253	330	367	629	705	908
-------------------------------------------------------------------------------------------------------------------------------------------------------------------------------------------------------------------------------------------------------------EVPPHSFRVGMRVEAADLMDP-RLVCVATVSRVVGRLLKVHFDGWEEEYDQWLDCDSPDFYPVGWCELVSHKLEGPRG------------------------------------
>T1PJW8	106	0.356	4.312E-20	259	331	367	787	858	927
-------------------------------------------------------------------------------------------------------------------------------------------------------------------------------------------------------------------------------------------------------------------FKPNMKLEVVDPRNS-SLIRPATVVAHKGHRVKLHLDGWPNDYCFWLEDDSPDLHPIGWCDATGHELEPPPGF-----------------------------------
>A0A3N0XK05	106	0.307	4.312E-20	257	357	367	524	636	931
-----------------------------------------------------------------------------------------------------------------------------------------------------------------------------------------------------------------------------------------------------------------HSFQVQMKLEAVDKRCP-GLIRVATVQEVDIYRIKIHFDGWSHLYDEWMDSDHPDIHPAGWCESTGHPLKPPPcqptaqkpGPRENlTARQPNFSMSCKSLPQPrntsKYSFHH---------
>A0A7M7NMG8	106	0.293	4.312E-20	259	365	367	639	733	994
-------------------------------------------------------------------------------------------------------------------------------------------------------------------------------------------------------------------------------------------------------------------FQVGMKLECVD-KRNASLIRAATITEVEDYRMLIHFDGWDTIYDFWIDDDSTDIHPIGWCSKSGHPLVPPI----------NLLipDNTGQSGCP---TPGCNGVGHIK-
>UPI000719C91D	106	0.347	4.312E-20	257	328	367	817	887	1185
-----------------------------------------------------------------------------------------------------------------------------------------------------------------------------------------------------------------------------------------------------------------HGFRIGMKLEAVDPRNPV-LVRVATIAMTTDHMLKLHFDGWSEVYDYWIDDDCPDIHPAGWCTKTGHTITPP--------------------------------------
>UPI0009A43B3F	105	0.409	5.803E-20	263	328	367	0	64	111
-----------------------------------------------------------------------------------------------------------------------------------------------------------------------------------------------------------------------------------------------------------------------MKLEAVDRRNPM-LIRVATVVDVDDQRIKVHFDGWSHNYDFWFDADHHDIHPAGWCAKTGHPLQPP--------------------------------------
>A0A7J7EWH5	105	0.229	5.803E-20	215	363	367	199	359	571
-----------------------------------------------------------------------------------------------------------------------------------------------------------------------------------------------------------------------PPKGKKTwcWASYLEEEKAVAVPAKLFKEYQSFPYNK-------NGFKVGMKLEGVDPEHQ-SVYCVLTVAEVCGYRIKLHFDGYSDCYDFWT------VIPSGF--RVGMKLEAvdkknPAficvatvtDMVDNRFlvhfdNWDesyDYCaancpySETNLN--KDRIFPdRLSGEMP---
>UPI001884BF8F	105	0.373	5.803E-20	254	328	367	493	566	638
--------------------------------------------------------------------------------------------------------------------------------------------------------------------------------------------------------------------------------------------------------------PLSHGFQPGQRLEAVDLMDP-QLVCVATVAAVVGRLLRVHFTGWEEQFDQWVDAASPDIFPVGWCRLVGYKLEPP--------------------------------------
>UPI0015B25D61	105	0.290	5.803E-20	257	365	367	291	388	666
-----------------------------------------------------------------------------------------------------------------------------------------------------------------------------------------------------------------------------------------------------------------HRFQVNMKLEAVDRRNPM-LVRVATIVDTEDYRVKIHFDGWHEKFDFWVDSDLPDLHPSGWCNRTGHPLEPPPRSSD-----------LKSLAAPGTCLtPGCRGVGHIK-
>UPI001ABED862	105	0.426	5.803E-20	261	328	367	516	582	668
---------------------------------------------------------------------------------------------------------------------------------------------------------------------------------------------------------------------------------------------------------------------PGMKLEAVDLMEP-HLVCVATVVRVVQRLLRIHFDGWDDDYDQWADCESPDIYPVGWCELTGYQLQPP--------------------------------------
>UPI00196544F7	105	0.441	5.803E-20	261	328	367	521	587	689
---------------------------------------------------------------------------------------------------------------------------------------------------------------------------------------------------------------------------------------------------------------------PGMKLEAVDLMEP-RLICVATVCWTVGRLLRIHFDGWDDDYDQWVDYESPDIYPVGWCELIGLQLQPP--------------------------------------
>UPI00186461F3	105	0.295	5.803E-20	257	357	367	539	652	852
-----------------------------------------------------------------------------------------------------------------------------------------------------------------------------------------------------------------------------------------------------------------HSFQVNMKLEAVD-KRSPALIRVATVQEVDTHRIKIHFDGWSHVYDEWMDSDHPDVHPAGWCESTGHSLKPPPcisstqqpGPKENTpAGQPSYTSTpCKTVPhsrnTSKYSFHH---------
>UPI0014717825	105	0.324	5.803E-20	257	365	367	505	601	852
-----------------------------------------------------------------------------------------------------------------------------------------------------------------------------------------------------------------------------------------------------------------HGFHFGMKVEAVDKRNPM-LIRVATIVNTEDHRLQIHFDGWSSEYDYWVETDCPDLHPVGWCQKTGHVLQRPN-------------SSTESPTAPgQGCpTPGCNGIGHIK-
>UPI0011B74FF2	105	0.318	5.803E-20	257	335	367	536	625	905
-----------------------------------------------------------------------------------------------------------------------------------------------------------------------------------------------------------------------------------------------------------------HGFQVGMKLEVVDKRNAM-LIRVTTISDVEYHRLKVHFDGWNAEYDYWVDTDSPDLHPVGWCQKTAHPLQhhtsePgtvdiglPPGQGCPT-------------------------------
>UPI000CDFCC75	105	0.441	7.809E-20	261	328	367	516	582	716
---------------------------------------------------------------------------------------------------------------------------------------------------------------------------------------------------------------------------------------------------------------------PGMKLEAVDLMEP-RLVCVATVTRIVHRLLRIHFDGWEDEYDQWVDCDSPDLYPVGWCQLTGYQLQPP--------------------------------------
>A0A6P9A2Q6	105	0.303	7.809E-20	258	346	367	1167	1249	1472
------------------------------------------------------------------------------------------------------------------------------------------------------------------------------------------------------------------------------------------------------------------GFRRGMRLEAVDKRVP-HLIRVATVDDVQDHQIRIRFDGWPDEYSYWVDDDSPDIHPAGWCLETKHPLEPPPSEED-----MKVLARCG--------------------
>A0A7S4UDF3	105	0.326	7.809E-20	258	355	367	1418	1513	1791
------------------------------------------------------------------------------------------------------------------------------------------------------------------------------------------------------------------------------------------------------------------GFIVGGKLEARD-IQNPSMICAATIQEKLSSFIRIHFDGWGANYDYWCRVDNPNIGPIGSAEAMGVQLNPPKG-HKGPFDWVSYLESSGAEEIPSQVF-----------
>A0A672MDR5	104	0.360	1.051E-19	262	334	367	405	478	482
----------------------------------------------------------------------------------------------------------------------------------------------------------------------------------------------------------------------------------------------------------------------NMKLEVVDKRNP-ALIRVATVVHTDDHRLRVHFDGWTEEYDYWIDADSPDIHPAGWCAKTGHPLQPhfPLHFMEN--------------------------------
>UPI00156C0BC6	104	0.409	1.051E-19	263	328	367	299	363	614
-----------------------------------------------------------------------------------------------------------------------------------------------------------------------------------------------------------------------------------------------------------------------MRLEAVDRRNP-RLIRVATVIDVDDQRVKVHFDGWDHKYDYWMDADSPDIHPIGWCDITGHPLEIP--------------------------------------
>A0A1B6MMA2	104	0.378	1.051E-19	253	334	367	370	450	638
-------------------------------------------------------------------------------------------------------------------------------------------------------------------------------------------------------------------------------------------------------------EIPSHGFEVGMKLEAVDLMEP-RLVCVATISRVIGRLLKIHFDGWEEEYDQWLDCGSSDMYPVGWCQLVAHKLEAPPSPVKN--------------------------------
>UPI001476AE53	104	0.259	1.051E-19	257	363	367	293	382	666
-----------------------------------------------------------------------------------------------------------------------------------------------------------------------------------------------------------------------------------------------------------------HSFQVNMKLEAVDRRNPM-LVRVASISDTEDYRVKIHFDGWHEKFDFWVDSDLPDIHPVGWCARTGHPLEPPH-----------------SNAGPSDLRSSVTqGVCP---
>UPI001055ABB1	104	0.371	1.051E-19	253	330	367	490	566	721
-------------------------------------------------------------------------------------------------------------------------------------------------------------------------------------------------------------------------------------------------------------DYPGHRFYPNMKLEATDLLEP-RLVCVASVKRCAGRLLLIHFDGWDNEFDQWVDYESPDIYPVGWCELTGYQLQLPPG------------------------------------
>UPI000C208408	104	0.333	1.051E-19	257	343	367	825	906	1134
-----------------------------------------------------------------------------------------------------------------------------------------------------------------------------------------------------------------------------------------------------------------NGFKRGMRLECVDKRVP-QIIRVATVDDVRDHQIRISFDGWPDRYSYWVDDDSMDIHPVGWCHKTGHPLEPPLTPDDVY----DFLE-----------------------
>A0A6L2Q7W3	104	0.366	1.051E-19	258	328	367	934	1003	1219
------------------------------------------------------------------------------------------------------------------------------------------------------------------------------------------------------------------------------------------------------------------GFRRGMKLECVDKRVPM-LIRVATVDDVSEHQIRIKFDGWPDQYSYWIDDDSPDIHPVGWCQKTGHPLEPP--------------------------------------
>M3XK70	104	0.424	1.414E-19	263	328	367	0	64	355
-----------------------------------------------------------------------------------------------------------------------------------------------------------------------------------------------------------------------------------------------------------------------MKLEVVDKRNPV-LIRVATIVDTEDHRIKIHFDGWNKDYDYWIDADSPDLHPAGWCAKTGYPLQPP--------------------------------------
>A0A3Q0T0V9	104	0.337	1.414E-19	257	330	367	202	274	498
-----------------------------------------------------------------------------------------------------------------------------------------------------------------------------------------------------------------------------------------------------------------HGFQMNHKLEMVDRRNPM-LIRVATVTDTEDYRVKIHYDGWSTQFDVWCDSDLCDLHPVGWCQRTGHPLEPPPG------------------------------------
>UPI00093FD0A2	104	0.361	1.414E-19	257	328	367	271	341	592
-----------------------------------------------------------------------------------------------------------------------------------------------------------------------------------------------------------------------------------------------------------------HGFLRNMKLEVVDKRNP-RLIRVATIIDVDDQRIKVHFDGWEHKYDYWMDADSPDMHPIGWCDVTGHPLEMP--------------------------------------
>UPI0011B82BCC	104	0.441	1.414E-19	261	328	367	550	616	722
---------------------------------------------------------------------------------------------------------------------------------------------------------------------------------------------------------------------------------------------------------------------PGMKLEAVDLMEP-RLICVATVTRIVHRLLRIHFDGWEDEYDQWVDCQSPDLYPVGWCQLTGYQLQPP--------------------------------------
>A0A226E7L9	104	0.383	1.414E-19	257	329	367	452	523	725
-----------------------------------------------------------------------------------------------------------------------------------------------------------------------------------------------------------------------------------------------------------------HGFKEGMKIEAADLMDP-RLICVATIGKVVGRLLKIHFDGWEDEYDQWMDARSPDIYPIGWCDLVKYHLEPPR-------------------------------------
>UPI000A1C2919	104	0.369	1.414E-19	257	329	367	573	644	888
-----------------------------------------------------------------------------------------------------------------------------------------------------------------------------------------------------------------------------------------------------------------HSFQTHMKLEAVDRR-SPGLIRVATVEEVDTHRIKIHYDGWSHVYDEWMDSDNPDIHPAGWCEATGHPLKVPP-------------------------------------
>A0A026X101	104	0.289	1.414E-19	254	363	367	632	749	947
--------------------------------------------------------------------------------------------------------------------------------------------------------------------------------------------------------------------------------------------------------------PVQHGFIEGMRLEAADLMDP-RLVCVATITRVIGRLLRVHFDGWEDEYDQWLDCQSPDIYPVGWCDLVDHKLEGPRAHVKNTSPTvksprglkrkaKRKLKKGGKMSCSKSILPR--GMLP---
>UPI00158E53D7	104	0.366	1.414E-19	258	328	367	964	1033	1333
------------------------------------------------------------------------------------------------------------------------------------------------------------------------------------------------------------------------------------------------------------------GFKRGMKLEAVDKRVP-QLIRVATVEDVKDHMIKIHFDGWPENHAYWVDDDSPDIHPMGWCFKTGHPLEPP--------------------------------------
>A0A6J8BV58	104	0.436	1.414E-19	258	328	367	1000	1069	1378
------------------------------------------------------------------------------------------------------------------------------------------------------------------------------------------------------------------------------------------------------------------GFEVSMKLEVVDKRNPI-LIRVASVVDTDGHLIKIHFDGWADSYDYWMDDDSLDIHPPGWCAKTGHPLTAP--------------------------------------
>T1JN61	104	0.380	1.414E-19	257	327	367	743	812	2361
-----------------------------------------------------------------------------------------------------------------------------------------------------------------------------------------------------------------------------------------------------------------HGFKAGMKLEVIDKRNP-ALIRVSTVAEVNTHQIKIHFDGWSDQYGYWVDDDSPDVHPPGWCAKTGHPLEP---------------------------------------
>A0A3B5KXE5	104	0.426	1.902E-19	263	330	367	0	66	75
-----------------------------------------------------------------------------------------------------------------------------------------------------------------------------------------------------------------------------------------------------------------------MKLEAVDLMEP-RLVCVATVKRCVGRLLLIHFDGWEDEFDQWVDHQSPDIYPVGWCELVGYQLQPPPG------------------------------------
>A0A672YBY5	104	0.441	1.902E-19	261	328	367	504	570	663
---------------------------------------------------------------------------------------------------------------------------------------------------------------------------------------------------------------------------------------------------------------------PGMKLEAVDLMEP-RLVCVATVTRVIHRLLRIHFDGWEDEYDQWVDCESPDLYPVGWCQLTGYQLQPP--------------------------------------
>UPI000719CFBF	104	0.355	1.902E-19	254	329	367	506	580	743
--------------------------------------------------------------------------------------------------------------------------------------------------------------------------------------------------------------------------------------------------------------VPKHGFRVGMKLEVVDLMEP-RLICVASIAKVVGRLLKVHFDGWGEEYDQWVDCVSPDIYPVGWCQLNSYRIEGPR-------------------------------------
>UPI0018644940	104	0.361	1.902E-19	257	328	367	512	582	819
-----------------------------------------------------------------------------------------------------------------------------------------------------------------------------------------------------------------------------------------------------------------HGFQVQMKLEAVD-KRSPALVRVATVVEVDTHRIKIHLDGWSHMYDEWVDSDHPDIHPAGWCEQTGHPLKSP--------------------------------------
>UPI00148FCE36	104	0.391	1.902E-19	257	330	367	486	558	833
-----------------------------------------------------------------------------------------------------------------------------------------------------------------------------------------------------------------------------------------------------------------HGFQFSMKVEAVDKRNPM-LIRVATVVDTEDHRLKVHFDGWSLEYDYWVETDCADLHPVGWCQKTGHPLQYPNG------------------------------------
>UPI00083C3730	104	0.368	1.902E-19	254	329	367	599	673	889
--------------------------------------------------------------------------------------------------------------------------------------------------------------------------------------------------------------------------------------------------------------IPPHGFKEGMKIEAADLMDP-RLVCVATIARVVGRLLKVHFDGWEEEYDQWLDCYSPDIYPVGWCFSVGHKLEGPP-------------------------------------
>UPI000E6E56A2	104	0.342	1.902E-19	259	328	367	835	903	1174
-------------------------------------------------------------------------------------------------------------------------------------------------------------------------------------------------------------------------------------------------------------------FQVGMKLEAVDPKVP-YIIRVATVAEVKENSIKVSFDGWPPRYSIWVDTDSTDIHPVGWCTKTGHPLEPP--------------------------------------
>UPI0006C9CAE1	104	0.371	1.902E-19	258	335	367	872	948	1229
------------------------------------------------------------------------------------------------------------------------------------------------------------------------------------------------------------------------------------------------------------------GFKRGMKLEAVDKRLP-QLIRVTTVEDVKDHLLKIRFDGWPESHGYWVDDDSPDIHPMGWCSKTGHPLEPPITQDNLT-------------------------------
>A0A7F5RNJ7	104	0.325	1.902E-19	258	343	367	956	1036	1271
------------------------------------------------------------------------------------------------------------------------------------------------------------------------------------------------------------------------------------------------------------------GFKRSMRLEAVDKRVP-QLIRVATVDDVREHQIRIRFDGWPDRYNFWIDDDSTDIHPVGWCQKTGHPIEPPLTPDDVY----DFLE-----------------------
>A0A182MRV6	104	0.376	1.902E-19	253	329	367	943	1018	1374
-------------------------------------------------------------------------------------------------------------------------------------------------------------------------------------------------------------------------------------------------------------EQIRQRFKVGMKLESADLMDP-RLICVATIARVVGRLLKVHFDGWEDEYDQWLDSESPDIYPIGWCVLVGHKLEGPR-------------------------------------
>G3NM10	103	0.358	2.558E-19	253	330	367	318	394	450
-------------------------------------------------------------------------------------------------------------------------------------------------------------------------------------------------------------------------------------------------------------DYPGHGFSPNMKLEAVDLMEP-RLVCVATVKRCVGRLLLVHFDGWEDEFDQWIDHLSSDIYPAGWCELMRYQLQPPPG------------------------------------
>R7TEJ5	103	0.385	2.558E-19	250	330	367	435	512	514
----------------------------------------------------------------------------------------------------------------------------------------------------------------------------------------------------------------------------------------------------------IPN----HGFRVGQKVEAVDLMEP-RLICVSTVTRVVGRLLRVHFDGWDVTYDQWVDCTSADIYPVGWCEMVGYHLEgPrPKG------------------------------------
>A0A7N6FKJ4	103	0.315	2.558E-19	255	330	367	256	330	576
---------------------------------------------------------------------------------------------------------------------------------------------------------------------------------------------------------------------------------------------------------------TPHGFQVNHRLEAVDRRNPM-LIRVATVTDTDDYKIKVHYDGWSQQFDVWFDNDHSDLHPVGWCQRTGHPLEPPSG------------------------------------
>UPI0008115ABD	103	0.333	2.558E-19	257	334	367	293	369	612
-----------------------------------------------------------------------------------------------------------------------------------------------------------------------------------------------------------------------------------------------------------------NSWKTGMKLEALD-LHNPRFIRVATIASRTGHFVKIHFDGWDDKYDYWIDDDCPNLHPINWCSQANHPLQPPPSFVQN--------------------------------
>A0A6P6CQX9	103	0.367	2.558E-19	261	328	367	297	363	614
---------------------------------------------------------------------------------------------------------------------------------------------------------------------------------------------------------------------------------------------------------------------PNMKLEVVDKRNP-RLIRVATITDVDDQRIKVHFDGWDHKYDYWMDADSPDIHPVGWCGVTGHPLERP--------------------------------------
>T2M7W0	103	0.363	2.558E-19	259	334	367	373	448	648
-------------------------------------------------------------------------------------------------------------------------------------------------------------------------------------------------------------------------------------------------------------------FEVGQKLEVVDPRNP-TLIRVATVSECEEYRIKIHFDGWSSIYDYWFDTDSADLHPINWCKNTGHILEPPRsGYESD--------------------------------
>H3CFJ3	103	0.337	2.558E-19	257	330	367	244	315	649
-----------------------------------------------------------------------------------------------------------------------------------------------------------------------------------------------------------------------------------------------------------------HRFQVHHKLEAVDRRNP--LIRVATVTETDDCRVKVHYDGWSQQFDVWCDGDNSDLHPVGWCQRTEHPLEPPPG------------------------------------
>UPI0015AD6485	103	0.413	2.558E-19	261	335	367	516	589	695
---------------------------------------------------------------------------------------------------------------------------------------------------------------------------------------------------------------------------------------------------------------------PGMKLEAVDLMEP-RLVCVATVTRIVHRLLRIHFDGWEDEYDQWVDCESPDLYPVGWCQLTGYQLQPPAAQSPRE-------------------------------
>UPI0015AD0FAA	103	0.413	2.558E-19	261	335	367	516	589	714
---------------------------------------------------------------------------------------------------------------------------------------------------------------------------------------------------------------------------------------------------------------------PGMKLEAVDLMEP-RLVCVATVTRIVHRLLRIHFDGWEDEYDQWVDCESPDLYPVGWCQLTGYQLQPPAAQSPRE-------------------------------
>UPI001ABEBA3B	103	0.411	2.558E-19	263	330	367	423	489	747
-----------------------------------------------------------------------------------------------------------------------------------------------------------------------------------------------------------------------------------------------------------------------MKLEAVDKRNPM-LIRVCTVIEREENCIKLHFDGWSSLYDYWVDADSPDIHPVGWCAKTGHPLQLPPG------------------------------------
>UPI0010A01F02	103	0.441	2.558E-19	261	328	367	624	690	792
---------------------------------------------------------------------------------------------------------------------------------------------------------------------------------------------------------------------------------------------------------------------PGMKLEAVDLMEP-RLICVATVFRTVGRLLRIHFDGWDDDYDQWVGYESPDIYPVGWCELIGLQLQPP--------------------------------------
>T1KMI6	103	0.409	2.558E-19	258	339	367	662	743	930
------------------------------------------------------------------------------------------------------------------------------------------------------------------------------------------------------------------------------------------------------------------GFKEGMFIEAVDLMVP-RLICVATIIKVVGRLLKIHFNGWDETYDQWCDCESPELYPIGWCQMVGYPLEPPReGDSSEIATYS---------------------------
>UPI0006C96EE6	103	0.370	2.558E-19	257	337	367	657	736	999
-----------------------------------------------------------------------------------------------------------------------------------------------------------------------------------------------------------------------------------------------------------------HGFVEGMRLEAADLMDP-RLVCVATVTRIIGRLLKIHFDGWGDEYDQWLDCQSPDIYPVGWCDFVEHKLEGPRQYTGKTIS-----------------------------
>UPI0003F0A924	103	0.382	2.558E-19	249	329	367	507	582	1090
---------------------------------------------------------------------------------------------------------------------------------------------------------------------------------------------------------------------------------------------------------KIP----KHGFTVGAKLEAVDLMEP-HLVCVGTVTKVVGRLLRVHFDGWDKIYDQWIDCQSPDLYPVGWCEVFNYALEPPK-------------------------------------
>A0A5N4AAY9	103	0.338	2.558E-19	258	328	367	848	917	1145
------------------------------------------------------------------------------------------------------------------------------------------------------------------------------------------------------------------------------------------------------------------GFKKGMRLECVDKRVP-QLVRVASVDEVKEHQIRISFDGWPDRYSYWVDSDSPDIHPVGWCQKTGHPIEPP--------------------------------------
>UPI0006239FA7	103	0.371	2.558E-19	259	328	367	885	953	1252
-------------------------------------------------------------------------------------------------------------------------------------------------------------------------------------------------------------------------------------------------------------------FKRGMKLEAVDMRVP-QLIRLATVVDVQDHRLKIKFDGWPDSHAYWVDDDSPDIHPAGWCLKTGHPLEPP--------------------------------------
>A0A2M3Z2L9	103	0.376	2.558E-19	253	329	367	877	952	1278
-------------------------------------------------------------------------------------------------------------------------------------------------------------------------------------------------------------------------------------------------------------EQIRQRFQVGMKLESADLMDP-RLICVATISRVVGRLLKVHFDGWDDEYDQWLDSESPDIYPIGWCVLVGHKLEGPR-------------------------------------
>A0A3P9JAJ2	103	0.296	3.441E-19	223	330	367	6	95	113
-------------------------------------------------------------------------------------------------------------------------------------------------------------------------------------------------------------------------------EDYLLETGSTAAPSSAFTTVRGAG---------------G--LEAVDCRNPM-LIRVATVTDVEDYRVKIHYDGWSTQFDVWCDGDLSDLHPVGWCQRTGHPLEPPPG------------------------------------
>A0A3B3STA8	103	0.356	3.441E-19	257	329	367	293	364	501
-----------------------------------------------------------------------------------------------------------------------------------------------------------------------------------------------------------------------------------------------------------------HRFLQNMKLEAVDKRNPM-LIRVATIVDAEDYRVKVHFDGWPPKFDFWVDPDHPDLHPAGWCARTGHPLETPP-------------------------------------
>A0A4W5MYH6	103	0.426	3.441E-19	261	328	367	500	566	629
---------------------------------------------------------------------------------------------------------------------------------------------------------------------------------------------------------------------------------------------------------------------PGMKLEAVDLMEP-RLVCVATVTRIVHRLLRIHFDGWEDEYDQWVDCESPDLYPVGWCQLTGYQLQPP--------------------------------------
>A0A3Q3X1I8	103	0.426	3.441E-19	261	328	367	492	558	641
---------------------------------------------------------------------------------------------------------------------------------------------------------------------------------------------------------------------------------------------------------------------PGMKLEAVDLMEP-RLVCVATVTRIVHRLLRIHFDGWEDEYDQWVDCESPDLYPVGWCQLTGYQLQPP--------------------------------------
>A0A671WG87	103	0.426	3.441E-19	261	328	367	514	580	641
---------------------------------------------------------------------------------------------------------------------------------------------------------------------------------------------------------------------------------------------------------------------PGMKLEAVDLMEP-RLVCVATVTRIVHRLLRIHFDGWEDEYDQWVDCESPDLYPVGWCQLTGYQLQPP--------------------------------------
>UPI0010A4CD61	103	0.426	3.441E-19	261	328	367	517	583	647
---------------------------------------------------------------------------------------------------------------------------------------------------------------------------------------------------------------------------------------------------------------------PGMKLEAVDLMEP-RLVCVATVTRIIHRLLRIHFDGWEDEYDQWVDCESPDLYPVGWCQLTGYQLQPP--------------------------------------
>A0A6J2VEC1	103	0.426	3.441E-19	261	328	367	516	582	649
---------------------------------------------------------------------------------------------------------------------------------------------------------------------------------------------------------------------------------------------------------------------PGMKLEAVDLMEP-RLVCVATVTRIVHRLLRIHFDGWEDEYDQWVDCESPDLYPVGWCQLTGYQLQPP--------------------------------------
>UPI0014867D84	103	0.426	3.441E-19	261	328	367	519	585	656
---------------------------------------------------------------------------------------------------------------------------------------------------------------------------------------------------------------------------------------------------------------------PGMKLEAVDLMEP-RLVCVATVTRIVHRLLRIHFDGWEDEYDQWVDCQSPDLYPVGWCQLTGYQLQPP--------------------------------------
>A0A6J2P9A3	103	0.391	3.441E-19	257	330	367	412	484	659
-----------------------------------------------------------------------------------------------------------------------------------------------------------------------------------------------------------------------------------------------------------------HGFSPNVKLEAVDLMEP-GLVCVATVKRCVGRLLLIHFDGWEDDFDQWIDHQSPDIYPAGWCDLMGYQLQPPPG------------------------------------
>UPI0014708A78	103	0.426	3.441E-19	261	328	367	518	584	699
---------------------------------------------------------------------------------------------------------------------------------------------------------------------------------------------------------------------------------------------------------------------PGMKLEAVDLMEP-RLVCVATVTRIVHQLLRIHFDGWEDEYDQWVDCESPDLYPVGWCQLTGYQLQPP--------------------------------------
>UPI00186430C6	103	0.426	3.441E-19	261	328	367	514	580	704
---------------------------------------------------------------------------------------------------------------------------------------------------------------------------------------------------------------------------------------------------------------------PGMKLEAVDLMEP-RLVCVATVTRIVHRLLRIHFDGWEDEYDQWVDCESPDLYPVGWCQLTGYQLQPP--------------------------------------
>W5KKP3	103	0.426	3.441E-19	261	328	367	514	580	709
---------------------------------------------------------------------------------------------------------------------------------------------------------------------------------------------------------------------------------------------------------------------PGMKLEAVDLMEP-RLVCVATVTRIVHRLLRIHFDGWEDEYDQWVDCESPDLYPVGWCQLTGYQLQPP--------------------------------------
>A0A3P8YGE4	103	0.426	3.441E-19	261	328	367	516	582	717
---------------------------------------------------------------------------------------------------------------------------------------------------------------------------------------------------------------------------------------------------------------------PGMKLEAVDLMEP-RLVCVATVTRIVHRLLRIHFDGWEDEYDQWVDCESPDLYPVGWCQLTGYQLQPP--------------------------------------
>UPI0004A419FB	103	0.426	3.441E-19	261	328	367	529	595	718
---------------------------------------------------------------------------------------------------------------------------------------------------------------------------------------------------------------------------------------------------------------------PGMKLEAVDLMEP-RLVCVATVTRIVHRLLRIHFDGWEDEYDQWVDCESPDLYPVGWCQLTGYQLQPP--------------------------------------
>UPI0011E9DE2F	103	0.426	3.441E-19	261	328	367	529	595	721
---------------------------------------------------------------------------------------------------------------------------------------------------------------------------------------------------------------------------------------------------------------------PGMKLEAVDLMEP-RLVCVATVTRIVHRLLRIHFDGWEDEYDQWVDCESPDLYPVGWCQLTGYQLQPP--------------------------------------
>A0A668SYM1	103	0.426	3.441E-19	261	328	367	528	594	721
---------------------------------------------------------------------------------------------------------------------------------------------------------------------------------------------------------------------------------------------------------------------PGMKLEAVDLMEP-RLVCVATVTRIVHRLLRIHFDGWEDEYDQWVDCESPDLYPVGWCQLTGYQLQPP--------------------------------------
>UPI0011770366	103	0.426	3.441E-19	261	328	367	534	600	722
---------------------------------------------------------------------------------------------------------------------------------------------------------------------------------------------------------------------------------------------------------------------PGMKLEAVDLMEP-RLVCVATVTRIVHRLLRIHFDGWEDEYDQWVDCESPDLYPVGWCQLTGYQLQPP--------------------------------------
>A0A2U9CYD6	103	0.426	3.441E-19	261	328	367	532	598	723
---------------------------------------------------------------------------------------------------------------------------------------------------------------------------------------------------------------------------------------------------------------------PGMKLEAVDLMEP-RLVCVATVTRIVHRLLRIHFDGWEDEYDQWVDCESPDLYPVGWCQLTGYQLQPP--------------------------------------
>A0A6P7IR96	103	0.426	3.441E-19	261	328	367	528	594	723
---------------------------------------------------------------------------------------------------------------------------------------------------------------------------------------------------------------------------------------------------------------------PGMKLEAVDLMEP-RLVCVATVTRIVHRLLRIHFDGWEDEYDQWVDCESPDLYPVGWCQLTGYQLQPP--------------------------------------
>UPI0015E10842	103	0.426	3.441E-19	261	328	367	532	598	723
---------------------------------------------------------------------------------------------------------------------------------------------------------------------------------------------------------------------------------------------------------------------PGMKLEAVDLMEP-RLVCVATVTRIVHRLLRIHFDGWEDEYDQWVDCESPDLYPVGWCQLTGYQLQPP--------------------------------------
>A0A2I4CF40	103	0.411	3.441E-19	261	328	367	544	610	728
---------------------------------------------------------------------------------------------------------------------------------------------------------------------------------------------------------------------------------------------------------------------PGMKLEAVDLMEP-RLVCVATVTRIVHRLLRVHFDGWEDEYDQWVDCQSPDLYPVGWCQLTGYQLQPP--------------------------------------
>UPI001A98DF35	103	0.426	3.441E-19	261	328	367	536	602	730
---------------------------------------------------------------------------------------------------------------------------------------------------------------------------------------------------------------------------------------------------------------------PGMKLEAVDLMEP-RLVCVATVTRIVHRLLRIHFDGWEDEYDQWVDCESPDLYPVGWCQLTGYQLQPP--------------------------------------
>UPI00149032D1	103	0.426	3.441E-19	261	328	367	538	604	730
---------------------------------------------------------------------------------------------------------------------------------------------------------------------------------------------------------------------------------------------------------------------PGMKLEAVDLMEP-RLVCVATVTRIVHRLLRIHFDGWEDEYDQWVDCESPDLYPVGWCQLTGYQLQPP--------------------------------------
>A0A3Q3K4G3	103	0.426	3.441E-19	261	328	367	543	609	736
---------------------------------------------------------------------------------------------------------------------------------------------------------------------------------------------------------------------------------------------------------------------PGMKLEAVDLMEP-RLVCVATVTRIVHRLLRIHFDGWEDEYDQWVDCESPDLYPVGWCQLTGYQLQPP--------------------------------------
>UPI00189AAEC7	103	0.426	3.441E-19	261	328	367	561	627	751
---------------------------------------------------------------------------------------------------------------------------------------------------------------------------------------------------------------------------------------------------------------------PGMKLEAVDLMEP-RLVCVATVTRIVHRLLRIHFDGWEDEYDQWVDCESPDLYPVGWCQLTGYQLQPP--------------------------------------
>A0A6P7N8Q8	103	0.426	3.441E-19	261	328	367	556	622	751
---------------------------------------------------------------------------------------------------------------------------------------------------------------------------------------------------------------------------------------------------------------------PGMKLEAVDLMEP-RLVCVATVTRIVHRLLRIHFDGWEDEYDQWVDCESPDLYPVGWCQLTGYQLQPP--------------------------------------
>UPI0009B39C11	103	0.337	3.441E-19	257	330	367	280	352	982
-----------------------------------------------------------------------------------------------------------------------------------------------------------------------------------------------------------------------------------------------------------------HGFQVNHRLEAVDRRNPM-LIRVATVTDTEDFRVKVHYDGWSQQFDVWCDSDLSDLHPVGWCQRTGHPLDTPPG------------------------------------
>A0A4W4DMT6	102	0.302	4.627E-19	257	332	367	203	277	526
-----------------------------------------------------------------------------------------------------------------------------------------------------------------------------------------------------------------------------------------------------------------HGFQINMKLEAVDRRNPM-LVRVGTVVDTEDYRVKVHFDGWHSKFDFWVDSDLPELHPVGWCGRTSHPLEPPPSDS----------------------------------
>A0A674MGN4	102	0.426	4.627E-19	261	328	367	523	589	598
---------------------------------------------------------------------------------------------------------------------------------------------------------------------------------------------------------------------------------------------------------------------PGMKLEAVDLMEP-RLVCVATVTQIIHRLLRIHFDGWEDEYDQWVDCESPDLYPVGWCQLTGYQLQPP--------------------------------------
>UPI000443EF19	102	0.310	4.627E-19	257	330	367	294	366	663
-----------------------------------------------------------------------------------------------------------------------------------------------------------------------------------------------------------------------------------------------------------------HGFQVNHRLEAVDRRNPM-LIRVATVTDTEDYRVKVHYDGWSTQLDVWMDSDHPDLHPVGWSQRTGHPLEPPPG------------------------------------
>UPI0018F5CC67	102	0.441	4.627E-19	261	328	367	520	586	696
---------------------------------------------------------------------------------------------------------------------------------------------------------------------------------------------------------------------------------------------------------------------PGMKLEAVDLMEP-RLICVATVTRVVNRLLRIHFDGWDDEYDQWVDCESPDVYPVGWCELTGYQLQMP--------------------------------------
>A0A7L1C9T4	102	0.426	4.627E-19	261	328	367	540	606	709
---------------------------------------------------------------------------------------------------------------------------------------------------------------------------------------------------------------------------------------------------------------------PGMKVEAVDLMEP-RLICVATVKRVVQRLLSIHFDGWDDEYDQWVDCESPDIYPVGWCELTGYQLQPP--------------------------------------
>UPI0010A47A4B	102	0.411	4.627E-19	261	328	367	515	581	711
---------------------------------------------------------------------------------------------------------------------------------------------------------------------------------------------------------------------------------------------------------------------PGMKLEAVDLMEP-RLVCVATITRIVHRLLRIHFDGWEDEYDQWVDCESPDLYPVGWCQLTGYQLQPP--------------------------------------
>UPI0015D0A8E1	102	0.426	4.627E-19	261	328	367	518	584	715
---------------------------------------------------------------------------------------------------------------------------------------------------------------------------------------------------------------------------------------------------------------------PGMKLEAVDLMEP-RLVCVATVTRIVHRLLRIHFDGWENEYDQWVDCESPDLYPVGWCQLTGYQLQPP--------------------------------------
>A0A4D9ELW7	102	0.397	4.627E-19	251	328	367	544	616	719
-----------------------------------------------------------------------------------------------------------------------------------------------------------------------------------------------------------------------------------------------------------PN----HGFKAGVKLEAVDLMEP-RLICVATVKRVVHRLLSIHFDGWDSEYDQWVDCESPDIYAVGWCELTGYQLQPP--------------------------------------
>UPI00114578AF	102	0.426	4.627E-19	261	328	367	538	604	756
---------------------------------------------------------------------------------------------------------------------------------------------------------------------------------------------------------------------------------------------------------------------PGMKLEAVDLMEP-RLVCVATVTQIIHRLLRIHFDGWEDEYDQWVDCESPDLYPVGWCQLTGYQLQPP--------------------------------------
>A0A2P8XJ61	102	0.379	4.627E-19	251	329	367	492	569	779
-----------------------------------------------------------------------------------------------------------------------------------------------------------------------------------------------------------------------------------------------------------PLEVPAHGFIVGMRLEAADLMDP-RLVCVGTISRVVGRLLKVHFDGWEEEYDQWLDCESPDMYPVGWCHLVGHKLEGPR-------------------------------------
>A0A2I4C1A7	102	0.405	4.627E-19	257	330	367	564	636	817
-----------------------------------------------------------------------------------------------------------------------------------------------------------------------------------------------------------------------------------------------------------------HGFSPNMKLEAVDLMEP-RLICVATVKRCVCRLLLIHFDGWDDEFDQWVDHQSPDIYPVGWCTLVGYQLQLPAG------------------------------------
>A0A6P8F0R8	102	0.394	4.627E-19	253	328	367	623	697	830
-------------------------------------------------------------------------------------------------------------------------------------------------------------------------------------------------------------------------------------------------------------DEVGHGFIRGMKLEAVDLMEP-RLVCVATVQRCVGRLLLLHFDGWESEFDQWVDCESPDIYPVGWCKLHGYQLQAP--------------------------------------
>A0A5A9NC84	102	0.373	4.627E-19	257	331	367	520	593	834
-----------------------------------------------------------------------------------------------------------------------------------------------------------------------------------------------------------------------------------------------------------------HGFQVQMKLEAVDKRCP-GLIRVATVEEVDTYRIKIHFDGWSHLYDEWMDSDHPDIHPVGWSESTGHPLEHPPSQ-----------------------------------
>A0A6P7L834	102	0.341	4.627E-19	261	341	367	588	668	848
---------------------------------------------------------------------------------------------------------------------------------------------------------------------------------------------------------------------------------------------------------------------PNMKLEAVDLMEP-RLVCVATIKRCVGRLLLIHFDGWEDDFDQWVDSQSPDIYPVGWCELMGYQLQPPPEFaANQEARIKKY-------------------------
>A0A653BMT2	102	0.402	4.627E-19	254	329	367	603	678	907
--------------------------------------------------------------------------------------------------------------------------------------------------------------------------------------------------------------------------------------------------------------VPQHGFHQNMKLEAADLMDP-RLVCVATIAKVAGRLLKVHFDGWEEEYDQWLDCESSDIYPVGWCQSVGHKLEgPPP-------------------------------------
>UPI0003F09645	102	0.314	4.627E-19	258	365	367	627	723	1004
------------------------------------------------------------------------------------------------------------------------------------------------------------------------------------------------------------------------------------------------------------------GFQVGMRLETVDKRNP-TLIRVATITEVDNLRMRLHFDGWSDEYDYYVDDDSCDIHPPTWCVKTGHPLQPPINPV-------DLLVTPGQSGCP---TPGCKGIGHIK-
>UPI00148A7250	102	0.342	4.627E-19	261	365	367	1062	1153	1422
---------------------------------------------------------------------------------------------------------------------------------------------------------------------------------------------------------------------------------------------------------------------PGMKIEAVDKRNPI-LIRVATVMEVDGHLLKLHFDEWDECYDYWVEDDCPDIHPPGWCHKTGHPLTAPPTP-------TDLLR--GSTGCP---IPGCKGIGHIK-
>A0A4C1X199	102	0.347	4.627E-19	257	328	367	1161	1231	1486
-----------------------------------------------------------------------------------------------------------------------------------------------------------------------------------------------------------------------------------------------------------------NEFRVGMKLEVVDPRVPF-LIRVATISEVKGHQVRIAFDGWSDDFSFWADDDSPDMHPVGWCLKTYHPLEPP--------------------------------------
>A0A673ALE3	102	0.310	6.222E-19	257	330	367	265	337	429
-----------------------------------------------------------------------------------------------------------------------------------------------------------------------------------------------------------------------------------------------------------------HGFQVNHRLEAVDRRNPM-LVRVATVTDIEDYRVKVHYDGWSDQFDVWCDSDLSDLHPVGWCQRTGHPLECPPD------------------------------------
>A0A0P4WSK0	102	0.362	6.222E-19	249	328	367	201	274	573
---------------------------------------------------------------------------------------------------------------------------------------------------------------------------------------------------------------------------------------------------------RPPRE-----FRKGMKVEAADRRNP-ALIRVATVVELQDYQVKIHFDGWGDEYDLWMDDDSPDLHPPSWCAKTSHPLQPP--------------------------------------
>A0A6B2EF30	102	0.362	6.222E-19	250	329	367	408	482	648
----------------------------------------------------------------------------------------------------------------------------------------------------------------------------------------------------------------------------------------------------------VPN----HKFQVGMKIECADLMDP-RLVCVATISRVVGRLLKVHFDGWEDEYDQWLDSESPDIFPVGWCVMVKHRLEGPK-------------------------------------
>A0A5A9PYA9	102	0.426	6.222E-19	261	328	367	516	582	705
---------------------------------------------------------------------------------------------------------------------------------------------------------------------------------------------------------------------------------------------------------------------PGMKLEAVDLMEP-RLVCVATVTRIVHRLLRIHFDGWEDEYDQWVDCESPDLYPIGWCQLTGYQLQPP--------------------------------------
>UPI0010566B91	102	0.350	6.222E-19	257	333	367	477	552	824
-----------------------------------------------------------------------------------------------------------------------------------------------------------------------------------------------------------------------------------------------------------------HGFQYWMKVEAVDKRNPM-LIRVATISDTDDHRVKIHFDGWSAEYDYWVETDWPDLHPVGWCQKTGHPLQNPDSFDE---------------------------------
>UPI0011B76122	102	0.316	6.222E-19	253	353	367	576	670	829
-------------------------------------------------------------------------------------------------------------------------------------------------------------------------------------------------------------------------------------------------------------DYFGHGFSPNMKLEAVDLIEP-RLVCVATVRRYVGRLLLIHFDGWEDEFDQWVDHQSADIYPVGWCELSGYSLQAPPSPGG-----PETLSLDNLSARPKR-------------
>UPI00193E9FAB	102	0.376	6.222E-19	253	329	367	625	700	936
-------------------------------------------------------------------------------------------------------------------------------------------------------------------------------------------------------------------------------------------------------------DLPDHNFTLGMRLEAADLMDP-RLICVGTVSRVIGRLLRIHFDGWEDDYDQWMDCESPDIYPVGWCQLVAHKLEGPP-------------------------------------
>A0A482WSX5	102	0.376	6.222E-19	250	334	367	650	729	994
----------------------------------------------------------------------------------------------------------------------------------------------------------------------------------------------------------------------------------------------------------IPN----HNFMLGMRLEAADLMDP-RLICVGTVSRVIGRLLKIHFDGWEEDYDQWLDCESPDIYPVGWCQLVAHKLEGPPSPMKN--------------------------------
>UPI0019023552	102	0.392	8.366E-19	257	335	367	369	446	685
-----------------------------------------------------------------------------------------------------------------------------------------------------------------------------------------------------------------------------------------------------------------HCFQAQMKLEVVD-KRSPGLIRVATVEEVDTHRIKIHFDGWSHMYDEWMDSDHPDTHPVGWCESTGHPLKIPPPESNKT-------------------------------
>A0A7L2J1G5	102	0.426	8.366E-19	261	328	367	540	606	710
---------------------------------------------------------------------------------------------------------------------------------------------------------------------------------------------------------------------------------------------------------------------PGMKVEAVDLMEP-RLICVATVKRVVHRLLSIHFDGWDNEYDQWVDCESPDIYPVGWCELTGYQLQPP--------------------------------------
>A0A7J6AYF0	102	0.324	8.366E-19	255	328	367	363	435	751
---------------------------------------------------------------------------------------------------------------------------------------------------------------------------------------------------------------------------------------------------------------TPHGFQNNMKVEVVDRRNPM-LIRVASVVDTEDYRVKVHFDGWHSKFDFWVDSDLPDLHPVGWCARTGHPLEPP--------------------------------------
>A0A7J7KPU6	102	0.471	8.366E-19	259	328	367	411	479	800
-------------------------------------------------------------------------------------------------------------------------------------------------------------------------------------------------------------------------------------------------------------------FEVGMVLEAIDKRNPI-LVRVAEVLEVKENRLLIHFCGWDNKYDYWEDVDCPDLHPIGWCSRTGHPLQPP--------------------------------------
>A0A6A4JQI9	102	0.333	8.366E-19	253	330	367	618	694	930
-------------------------------------------------------------------------------------------------------------------------------------------------------------------------------------------------------------------------------------------------------------DSPEHGFSVGQRLEAADLMDP-RLVCVATIVRIVNRLLKLHFDGWETEYDQWLDIQSPDIYPVGWCELVSHKLEAPGG------------------------------------
>C3Y1B4	102	0.316	8.366E-19	251	329	367	571	647	952
-----------------------------------------------------------------------------------------------------------------------------------------------------------------------------------------------------------------------------------------------------------PQKVT-HGFLKGYKIEAVDRRNP-SLIRVATIVDTDEARVKVHFDGWADIYDYWEDADSPDMHPATWCAKTGHPIQGPP-------------------------------------
>A0A7J6Z1C0	102	0.302	8.366E-19	258	343	367	849	929	1149
------------------------------------------------------------------------------------------------------------------------------------------------------------------------------------------------------------------------------------------------------------------GFKRGMRLECVDKRVP-QLIRVATVDDTREHQIRVSFDGWPDRYSYWVDNDSADIHPVGWCQKTGHPIEPPLTPDDVY----DFLE-----------------------
>UPI00071E2D23	102	0.387	8.366E-19	259	337	367	836	914	1179
-------------------------------------------------------------------------------------------------------------------------------------------------------------------------------------------------------------------------------------------------------------------FEEGMKIEVVDKRNPI-LIRVATIASMSKHRVKIHFDGWLDIYDYWLDDDSPDIHPPGWCNRTGHILQPPIdGLFFSLFS-----------------------------
>UPI00081192FE	102	0.387	8.366E-19	250	329	367	897	971	1247
----------------------------------------------------------------------------------------------------------------------------------------------------------------------------------------------------------------------------------------------------------VPN----HGFEVGMSLECADLMDP-RLVCVATVARVVGRLLKIHFDGWTDEYDQWLDCESPDVYPVGWCVLVNHKLEGPP-------------------------------------
>UPI0007384824	102	0.338	8.366E-19	258	328	367	908	977	1254
------------------------------------------------------------------------------------------------------------------------------------------------------------------------------------------------------------------------------------------------------------------GFKRGMKFEAVDKRVP-QLIRVATIEDVKDHMIKIRFDGWPESHAYWLDDDSPDIHPVGWCNKTGHPLEPP--------------------------------------
>UPI0018A7C4F7	102	0.350	8.366E-19	249	328	367	1076	1149	1520
---------------------------------------------------------------------------------------------------------------------------------------------------------------------------------------------------------------------------------------------------------RPPRE-----FKKNMKLEVVDKRNP-SLIRVATIVDVQVYQIKIHFDGWGDAYDYWLDDDSPDIHPPSWSNKTGHPLQPP--------------------------------------
>A0A1B0AQ06	101	0.321	1.125E-18	253	366	367	10	117	124
-------------------------------------------------------------------------------------------------------------------------------------------------------------------------------------------------------------------------------------------------------------DGKINGFMEGIKLEALDLL-NLSSICAAPVMAV---YIMIRIDSYQPDA---TGSDCFVIFPVGFCASNSIPLTPPNGYGFNTFSWEIYLQETGSVPAGEHLFHReVPNYGFIKL
>UPI00122DA407	101	0.438	1.125E-18	263	335	367	0	71	197
-----------------------------------------------------------------------------------------------------------------------------------------------------------------------------------------------------------------------------------------------------------------------MKLEAVDLMEP-RLICVATVTRIIHRLLRIHFDGWEEEYDQWVDCESPDLYPVGWCQLTGYQLQPPASQSSRE-------------------------------
>A0A4W4FHV8	101	0.376	1.125E-18	261	336	367	529	604	674
---------------------------------------------------------------------------------------------------------------------------------------------------------------------------------------------------------------------------------------------------------------------PGMKLEAVDLMEP-RLVCVGTVQRSVGRLLLLHFDGWEAEFDQWVDCQSPDIYPVGWCEFTGYQLQPPIGPGrQSMF------------------------------
>UPI000742BFC3	101	0.324	1.125E-18	257	330	367	313	385	715
-----------------------------------------------------------------------------------------------------------------------------------------------------------------------------------------------------------------------------------------------------------------HGFKLNHRLEAVDRRNPM-LMRVATVTDTEDYRVKIHYDGWSTLFDVWLDSDHGDLHPVGWCQRTGHPLEPPPG------------------------------------
>UPI00187DD0A6	101	0.376	1.125E-18	253	329	367	682	757	949
-------------------------------------------------------------------------------------------------------------------------------------------------------------------------------------------------------------------------------------------------------------ELPPNNFTVGMKLECADLMDP-RLVCVATIAKVVGRLLKVHFDGWEDEYDQWLDCESPDMYPVGWCVLVGHKLEGPR-------------------------------------
>N6TNE0	101	0.313	1.125E-18	258	343	367	603	683	961
------------------------------------------------------------------------------------------------------------------------------------------------------------------------------------------------------------------------------------------------------------------GFKRGMRLECVDKRVP-HLIRAATVDDVREHQIRIQFDGWPDRYSYWLDDDSSDIHPVGWCQKTGHPIEPPLTPDDVY----DFLE-----------------------
>A0A7R9KWV2	101	0.320	1.125E-18	255	329	367	673	746	1013
---------------------------------------------------------------------------------------------------------------------------------------------------------------------------------------------------------------------------------------------------------------TSNNFKVGLKFEAIDKRNP-RLVRVCTVSHRQSHCIKLHFDGWDEKYDYWVDDDSPDIHPVNWCHKTGHHLQPPP-------------------------------------
>T2M7K3	101	0.366	1.125E-18	258	328	367	606	675	1082
------------------------------------------------------------------------------------------------------------------------------------------------------------------------------------------------------------------------------------------------------------------PFEIGTKVEAVDLREP-SFICPATIVAIHGSLLRVHFDGWDSTFDQWVSHESYDLFPVNWCERNGKSLQPP--------------------------------------
>UPI000D72BF71	101	0.360	1.125E-18	261	335	367	953	1026	1294
---------------------------------------------------------------------------------------------------------------------------------------------------------------------------------------------------------------------------------------------------------------------PGMKVEAVDRRNPI-LVRAATIKEVREHQVLIHFDGWPEIYDYWLDDDSPDIRPPHWCARTGHPLQPPFNEDDHT-------------------------------
>UPI0006D50956	101	0.352	1.125E-18	258	328	367	1097	1166	1480
------------------------------------------------------------------------------------------------------------------------------------------------------------------------------------------------------------------------------------------------------------------GFKRGMKLEAVDRRVP-QLIRVATIEDVKDHMVKIRFDGWQESYSYWIDDDSPDIHPMTWCSKTGHPLEPP--------------------------------------
>A0A7R9GE25	101	0.394	1.125E-18	257	331	367	1058	1132	3371
-----------------------------------------------------------------------------------------------------------------------------------------------------------------------------------------------------------------------------------------------------------------HGFEEGMRLECVD-ATDPRLICAATIVNVVQRLLRIHFDGWDEEYDMWIDCDSADIFPLGFCTLIGYPLQSPReGY-----------------------------------
>E0VM51	101	0.316	1.512E-18	255	333	367	311	388	629
---------------------------------------------------------------------------------------------------------------------------------------------------------------------------------------------------------------------------------------------------------------TTTDFRRGMKLECVDKRNPI-LIRVATVVDIVVQQIKIKFDGWPDQYAYWLDDDSPDIHPAGWCHKTGHPLEPPPSEED---------------------------------
>A0A437C9Z8	101	0.337	1.512E-18	257	330	367	334	406	683
-----------------------------------------------------------------------------------------------------------------------------------------------------------------------------------------------------------------------------------------------------------------HEFQVNQRLEAVDCRNPM-LIRVATITDIEDYKVKIHYDGWSTHFDVWCDSDLSDLHPVGWCQRTGHPLEPPPG------------------------------------
>UPI0015E1312F	101	0.346	1.512E-18	253	330	367	577	653	841
-------------------------------------------------------------------------------------------------------------------------------------------------------------------------------------------------------------------------------------------------------------DYPGHSFTANVKLEAVDLMEP-RLVCAATVKRCVGRLLLIHFDGWEDEFDQWVDHQSPDIYPVGWCELMSYQLQPPPG------------------------------------
>A0A2T7PM42	101	0.405	1.512E-18	261	329	367	555	622	980
---------------------------------------------------------------------------------------------------------------------------------------------------------------------------------------------------------------------------------------------------------------------PGMKLEAVDLMEP-RLICVATVTRIVGRLLRIHFDGWDNEYDQWVDCQSPDIYPVGWCQIMNYTLEGPR-------------------------------------
>A0A1A9W423	101	0.387	1.512E-18	250	329	367	850	924	1223
[truncated: 1,066,336 more chars]
