# Supplementary material for: Uncoupled evolution of the Polycomb system and deep origin of non-canonical PRC1
Source: Commun Biol. 2023 Nov 10;6:1144. doi: 10.1038/s42003-023-05501-x (PMC10638273; doi:10.1038/s42003-023-05501-x)
Supplement: Supplementary file 8 — Supplementary Data 5 [file 42003_2023_5501_MOESM8_ESM.zip › Supplementary Data 5/PARATL012597_SAM_527dc.result/PARATL012597_SAM_527dc_unrelaxed_rank_1_model_1.pdb]

MODEL     1                                                                     
ATOM      1  N   GLY A   1     -32.533  39.185  51.442  1.00 36.45           N  
ATOM      2  CA  GLY A   1     -33.619  38.597  50.674  1.00 36.45           C  
ATOM      3  C   GLY A   1     -33.184  38.102  49.308  1.00 36.45           C  
ATOM      4  O   GLY A   1     -32.803  38.897  48.446  1.00 36.45           O  
ATOM      5  N   ALA A   2     -32.484  36.903  49.187  1.00 30.21           N  
ATOM      6  CA  ALA A   2     -32.502  35.604  48.519  1.00 30.21           C  
ATOM      7  C   ALA A   2     -32.985  35.736  47.077  1.00 30.21           C  
ATOM      8  CB  ALA A   2     -33.387  34.623  49.285  1.00 30.21           C  
ATOM      9  O   ALA A   2     -33.997  36.389  46.812  1.00 30.21           O  
ATOM     10  N   THR A   3     -32.067  35.312  46.071  1.00 36.88           N  
ATOM     11  CA  THR A   3     -32.222  34.118  45.248  1.00 36.88           C  
ATOM     12  C   THR A   3     -31.433  34.251  43.949  1.00 36.88           C  
ATOM     13  CB  THR A   3     -33.703  33.849  44.927  1.00 36.88           C  
ATOM     14  O   THR A   3     -31.567  35.246  43.234  1.00 36.88           O  
ATOM     15  CG2 THR A   3     -34.382  33.085  46.059  1.00 36.88           C  
ATOM     16  OG1 THR A   3     -34.379  35.098  44.735  1.00 36.88           O  
ATOM     17  N   ARG A   4     -30.379  33.347  43.726  1.00 34.80           N  
ATOM     18  CA  ARG A   4     -30.276  32.001  43.171  1.00 34.80           C  
ATOM     19  C   ARG A   4     -29.513  32.011  41.850  1.00 34.80           C  
ATOM     20  CB  ARG A   4     -31.666  31.395  42.968  1.00 34.80           C  
ATOM     21  O   ARG A   4     -29.903  32.702  40.907  1.00 34.80           O  
ATOM     22  CG  ARG A   4     -31.978  30.241  43.908  1.00 34.80           C  
ATOM     23  CD  ARG A   4     -33.355  29.651  43.639  1.00 34.80           C  
ATOM     24  NE  ARG A   4     -33.581  28.434  44.414  1.00 34.80           N  
ATOM     25  NH1 ARG A   4     -35.785  28.184  43.769  1.00 34.80           N  
ATOM     26  NH2 ARG A   4     -34.825  26.669  45.196  1.00 34.80           N  
ATOM     27  CZ  ARG A   4     -34.730  27.765  44.458  1.00 34.80           C  
ATOM     28  N   GLY A   5     -28.267  31.345  41.762  1.00 28.68           N  
ATOM     29  CA  GLY A   5     -27.964  29.984  41.349  1.00 28.68           C  
ATOM     30  C   GLY A   5     -27.185  29.914  40.049  1.00 28.68           C  
ATOM     31  O   GLY A   5     -27.520  30.599  39.080  1.00 28.68           O  
ATOM     32  N   TYR A   6     -25.903  29.583  40.122  1.00 32.03           N  
ATOM     33  CA  TYR A   6     -25.197  28.353  39.781  1.00 32.03           C  
ATOM     34  C   TYR A   6     -23.688  28.547  39.873  1.00 32.03           C  
ATOM     35  CB  TYR A   6     -25.578  27.887  38.372  1.00 32.03           C  
ATOM     36  O   TYR A   6     -23.122  29.396  39.181  1.00 32.03           O  
ATOM     37  CG  TYR A   6     -26.818  27.028  38.332  1.00 32.03           C  
ATOM     38  CD1 TYR A   6     -26.748  25.657  38.571  1.00 32.03           C  
ATOM     39  CD2 TYR A   6     -28.062  27.584  38.054  1.00 32.03           C  
ATOM     40  CE1 TYR A   6     -27.888  24.861  38.533  1.00 32.03           C  
ATOM     41  CE2 TYR A   6     -29.209  26.797  38.013  1.00 32.03           C  
ATOM     42  OH  TYR A   6     -30.243  24.656  38.215  1.00 32.03           O  
ATOM     43  CZ  TYR A   6     -29.112  25.439  38.254  1.00 32.03           C  
ATOM     44  N   ALA A   7     -23.079  28.406  41.046  1.00 30.73           N  
ATOM     45  CA  ALA A   7     -21.794  27.932  41.554  1.00 30.73           C  
ATOM     46  C   ALA A   7     -21.488  26.527  41.045  1.00 30.73           C  
ATOM     47  CB  ALA A   7     -21.783  27.957  43.080  1.00 30.73           C  
ATOM     48  O   ALA A   7     -22.309  25.617  41.185  1.00 30.73           O  
ATOM     49  N   ALA A   8     -20.741  26.402  39.889  1.00 29.66           N  
ATOM     50  CA  ALA A   8     -19.852  25.309  39.505  1.00 29.66           C  
ATOM     51  C   ALA A   8     -18.958  24.893  40.670  1.00 29.66           C  
ATOM     52  CB  ALA A   8     -19.001  25.713  38.304  1.00 29.66           C  
ATOM     53  O   ALA A   8     -18.305  25.735  41.291  1.00 29.66           O  
ATOM     54  N   PRO A   9     -19.264  23.736  41.395  1.00 28.20           N  
ATOM     55  CA  PRO A   9     -18.195  23.378  42.330  1.00 28.20           C  
ATOM     56  C   PRO A   9     -17.113  22.513  41.686  1.00 28.20           C  
ATOM     57  CB  PRO A   9     -18.930  22.606  43.428  1.00 28.20           C  
ATOM     58  O   PRO A   9     -17.385  21.796  40.720  1.00 28.20           O  
ATOM     59  CG  PRO A   9     -20.220  22.186  42.801  1.00 28.20           C  
ATOM     60  CD  PRO A   9     -20.269  22.729  41.401  1.00 28.20           C  
ATOM     61  N   ALA A  10     -15.797  23.073  41.624  1.00 26.50           N  
ATOM     62  CA  ALA A  10     -14.431  22.674  41.954  1.00 26.50           C  
ATOM     63  C   ALA A  10     -14.211  21.190  41.677  1.00 26.50           C  
ATOM     64  CB  ALA A  10     -14.123  22.990  43.416  1.00 26.50           C  
ATOM     65  O   ALA A  10     -14.960  20.342  42.169  1.00 26.50           O  
ATOM     66  N   ALA A  11     -14.021  20.778  40.419  1.00 28.91           N  
ATOM     67  CA  ALA A  11     -13.380  19.569  39.910  1.00 28.91           C  
ATOM     68  C   ALA A  11     -12.551  18.888  40.996  1.00 28.91           C  
ATOM     69  CB  ALA A  11     -12.504  19.898  38.704  1.00 28.91           C  
ATOM     70  O   ALA A  11     -11.621  19.486  41.541  1.00 28.91           O  
ATOM     71  N   GLN A  12     -13.181  18.237  42.002  1.00 25.36           N  
ATOM     72  CA  GLN A  12     -12.780  17.149  42.887  1.00 25.36           C  
ATOM     73  C   GLN A  12     -12.046  16.055  42.117  1.00 25.36           C  
ATOM     74  CB  GLN A  12     -13.998  16.561  43.602  1.00 25.36           C  
ATOM     75  O   GLN A  12     -12.530  15.583  41.086  1.00 25.36           O  
ATOM     76  CG  GLN A  12     -14.201  17.098  45.013  1.00 25.36           C  
ATOM     77  CD  GLN A  12     -15.588  16.811  45.555  1.00 25.36           C  
ATOM     78  NE2 GLN A  12     -15.862  17.286  46.766  1.00 25.36           N  
ATOM     79  OE1 GLN A  12     -16.408  16.167  44.892  1.00 25.36           O  
ATOM     80  N   LEU A  13     -10.680  16.095  42.003  1.00 24.03           N  
ATOM     81  CA  LEU A  13      -9.705  15.053  41.695  1.00 24.03           C  
ATOM     82  C   LEU A  13     -10.306  13.668  41.906  1.00 24.03           C  
ATOM     83  CB  LEU A  13      -8.454  15.217  42.561  1.00 24.03           C  
ATOM     84  O   LEU A  13     -11.025  13.440  42.882  1.00 24.03           O  
ATOM     85  CG  LEU A  13      -7.480  16.321  42.144  1.00 24.03           C  
ATOM     86  CD1 LEU A  13      -6.650  16.775  43.340  1.00 24.03           C  
ATOM     87  CD2 LEU A  13      -6.579  15.839  41.013  1.00 24.03           C  
ATOM     88  N   PRO A  14     -10.168  12.609  40.898  1.00 27.30           N  
ATOM     89  CA  PRO A  14     -10.854  11.319  41.005  1.00 27.30           C  
ATOM     90  C   PRO A  14     -10.301  10.448  42.131  1.00 27.30           C  
ATOM     91  CB  PRO A  14     -10.604  10.672  39.641  1.00 27.30           C  
ATOM     92  O   PRO A  14      -9.132  10.580  42.502  1.00 27.30           O  
ATOM     93  CG  PRO A  14      -9.377  11.347  39.117  1.00 27.30           C  
ATOM     94  CD  PRO A  14      -9.030  12.485  40.035  1.00 27.30           C  
ATOM     95  N   PRO A  15     -11.289   9.660  42.938  1.00 27.48           N  
ATOM     96  CA  PRO A  15     -10.663   8.675  43.824  1.00 27.48           C  
ATOM     97  C   PRO A  15     -10.095   7.477  43.067  1.00 27.48           C  
ATOM     98  CB  PRO A  15     -11.811   8.246  44.741  1.00 27.48           C  
ATOM     99  O   PRO A  15     -10.704   7.005  42.103  1.00 27.48           O  
ATOM    100  CG  PRO A  15     -13.053   8.568  43.974  1.00 27.48           C  
ATOM    101  CD  PRO A  15     -12.673   9.376  42.767  1.00 27.48           C  
ATOM    102  N   ALA A  16      -8.739   7.257  42.981  1.00 30.16           N  
ATOM    103  CA  ALA A  16      -7.829   6.120  43.085  1.00 30.16           C  
ATOM    104  C   ALA A  16      -8.480   4.963  43.839  1.00 30.16           C  
ATOM    105  CB  ALA A  16      -6.533   6.538  43.776  1.00 30.16           C  
ATOM    106  O   ALA A  16      -9.030   5.154  44.926  1.00 30.16           O  
ATOM    107  N   ALA A  17      -9.111   3.912  43.052  1.00 27.14           N  
ATOM    108  CA  ALA A  17      -9.163   2.601  43.692  1.00 27.14           C  
ATOM    109  C   ALA A  17      -9.627   1.529  42.710  1.00 27.14           C  
ATOM    110  CB  ALA A  17     -10.084   2.638  44.909  1.00 27.14           C  
ATOM    111  O   ALA A  17     -10.647   1.694  42.038  1.00 27.14           O  
ATOM    112  N   ASP A  18      -8.749   0.623  42.080  1.00 31.51           N  
ATOM    113  CA  ASP A  18      -9.071  -0.734  42.511  1.00 31.51           C  
ATOM    114  C   ASP A  18      -7.963  -1.711  42.125  1.00 31.51           C  
ATOM    115  CB  ASP A  18     -10.404  -1.186  41.910  1.00 31.51           C  
ATOM    116  O   ASP A  18      -7.598  -1.812  40.952  1.00 31.51           O  
ATOM    117  CG  ASP A  18     -11.607  -0.577  42.609  1.00 31.51           C  
ATOM    118  OD1 ASP A  18     -11.482  -0.152  43.778  1.00 31.51           O  
ATOM    119  OD2 ASP A  18     -12.689  -0.524  41.986  1.00 31.51           O  
ATOM    120  N   ALA A  19      -6.904  -1.842  42.871  1.00 33.83           N  
ATOM    121  CA  ALA A  19      -6.289  -2.966  43.574  1.00 33.83           C  
ATOM    122  C   ALA A  19      -6.696  -4.295  42.945  1.00 33.83           C  
ATOM    123  CB  ALA A  19      -6.670  -2.942  45.052  1.00 33.83           C  
ATOM    124  O   ALA A  19      -7.880  -4.534  42.694  1.00 33.83           O  
ATOM    125  N   GLU A  20      -6.181  -4.659  41.884  1.00 40.86           N  
ATOM    126  CA  GLU A  20      -5.934  -5.989  41.334  1.00 40.86           C  
ATOM    127  C   GLU A  20      -6.692  -7.059  42.116  1.00 40.86           C  
ATOM    128  CB  GLU A  20      -4.436  -6.301  41.333  1.00 40.86           C  
ATOM    129  O   GLU A  20      -6.264  -7.462  43.200  1.00 40.86           O  
ATOM    130  CG  GLU A  20      -3.890  -6.691  39.967  1.00 40.86           C  
ATOM    131  CD  GLU A  20      -2.377  -6.833  39.943  1.00 40.86           C  
ATOM    132  OE1 GLU A  20      -1.810  -7.111  38.862  1.00 40.86           O  
ATOM    133  OE2 GLU A  20      -1.753  -6.666  41.015  1.00 40.86           O  
ATOM    134  N   GLN A  21      -8.138  -6.948  42.334  1.00 57.53           N  
ATOM    135  CA  GLN A  21      -8.911  -8.025  42.944  1.00 57.53           C  
ATOM    136  C   GLN A  21      -8.820  -9.304  42.118  1.00 57.53           C  
ATOM    137  CB  GLN A  21     -10.374  -7.609  43.109  1.00 57.53           C  
ATOM    138  O   GLN A  21      -8.803  -9.254  40.886  1.00 57.53           O  
ATOM    139  CG  GLN A  21     -10.892  -7.736  44.535  1.00 57.53           C  
ATOM    140  CD  GLN A  21     -12.188  -6.979  44.758  1.00 57.53           C  
ATOM    141  NE2 GLN A  21     -12.735  -7.082  45.964  1.00 57.53           N  
ATOM    142  OE1 GLN A  21     -12.694  -6.307  43.853  1.00 57.53           O  
ATOM    143  N   ALA A  22      -8.374 -10.352  42.726  1.00 76.62           N  
ATOM    144  CA  ALA A  22      -8.314 -11.708  42.186  1.00 76.62           C  
ATOM    145  C   ALA A  22      -9.621 -12.081  41.493  1.00 76.62           C  
ATOM    146  CB  ALA A  22      -8.000 -12.708  43.296  1.00 76.62           C  
ATOM    147  O   ALA A  22     -10.704 -11.722  41.961  1.00 76.62           O  
ATOM    148  N   VAL A  23      -9.665 -12.397  40.196  1.00 76.20           N  
ATOM    149  CA  VAL A  23     -10.762 -12.809  39.326  1.00 76.20           C  
ATOM    150  C   VAL A  23     -11.753 -13.663  40.114  1.00 76.20           C  
ATOM    151  CB  VAL A  23     -10.247 -13.589  38.095  1.00 76.20           C  
ATOM    152  O   VAL A  23     -12.963 -13.588  39.889  1.00 76.20           O  
ATOM    153  CG1 VAL A  23     -11.414 -14.158  37.290  1.00 76.20           C  
ATOM    154  CG2 VAL A  23      -9.378 -12.688  37.219  1.00 76.20           C  
ATOM    155  N   ALA A  24     -11.333 -14.349  41.176  1.00 81.71           N  
ATOM    156  CA  ALA A  24     -12.165 -15.216  42.006  1.00 81.71           C  
ATOM    157  C   ALA A  24     -13.096 -14.395  42.894  1.00 81.71           C  
ATOM    158  CB  ALA A  24     -11.293 -16.133  42.859  1.00 81.71           C  
ATOM    159  O   ALA A  24     -14.143 -14.883  43.325  1.00 81.71           O  
ATOM    160  N   GLN A  25     -12.838 -13.047  42.971  1.00 83.12           N  
ATOM    161  CA  GLN A  25     -13.599 -12.188  43.872  1.00 83.12           C  
ATOM    162  C   GLN A  25     -14.491 -11.227  43.093  1.00 83.12           C  
ATOM    163  CB  GLN A  25     -12.659 -11.406  44.791  1.00 83.12           C  
ATOM    164  O   GLN A  25     -15.098 -10.325  43.675  1.00 83.12           O  
ATOM    165  CG  GLN A  25     -11.851 -12.284  45.736  1.00 83.12           C  
ATOM    166  CD  GLN A  25     -12.709 -12.960  46.788  1.00 83.12           C  
ATOM    167  NE2 GLN A  25     -12.170 -14.001  47.414  1.00 83.12           N  
ATOM    168  OE1 GLN A  25     -13.848 -12.551  47.036  1.00 83.12           O  
ATOM    169  N   TRP A  26     -14.597 -11.462  41.725  1.00 89.59           N  
ATOM    170  CA  TRP A  26     -15.438 -10.612  40.888  1.00 89.59           C  
ATOM    171  C   TRP A  26     -16.916 -10.869  41.164  1.00 89.59           C  
ATOM    172  CB  TRP A  26     -15.134 -10.847  39.406  1.00 89.59           C  
ATOM    173  O   TRP A  26     -17.349 -12.021  41.235  1.00 89.59           O  
ATOM    174  CG  TRP A  26     -13.827 -10.268  38.953  1.00 89.59           C  
ATOM    175  CD1 TRP A  26     -12.838  -9.750  39.742  1.00 89.59           C  
ATOM    176  CD2 TRP A  26     -13.370 -10.144  37.603  1.00 89.59           C  
ATOM    177  CE2 TRP A  26     -12.093  -9.542  37.648  1.00 89.59           C  
ATOM    178  CE3 TRP A  26     -13.916 -10.485  36.358  1.00 89.59           C  
ATOM    179  NE1 TRP A  26     -11.792  -9.312  38.963  1.00 89.59           N  
ATOM    180  CH2 TRP A  26     -11.911  -9.616  35.289  1.00 89.59           C  
ATOM    181  CZ2 TRP A  26     -11.354  -9.273  36.493  1.00 89.59           C  
ATOM    182  CZ3 TRP A  26     -13.179 -10.216  35.211  1.00 89.59           C  
ATOM    183  N   SER A  27     -17.657  -9.708  41.488  1.00 90.70           N  
ATOM    184  CA  SER A  27     -19.114  -9.776  41.515  1.00 90.70           C  
ATOM    185  C   SER A  27     -19.688  -9.897  40.107  1.00 90.70           C  
ATOM    186  CB  SER A  27     -19.696  -8.543  42.206  1.00 90.70           C  
ATOM    187  O   SER A  27     -18.954  -9.794  39.121  1.00 90.70           O  
ATOM    188  OG  SER A  27     -19.504  -7.384  41.414  1.00 90.70           O  
ATOM    189  N   VAL A  28     -21.014 -10.180  39.985  1.00 89.48           N  
ATOM    190  CA  VAL A  28     -21.724 -10.247  38.712  1.00 89.48           C  
ATOM    191  C   VAL A  28     -21.542  -8.937  37.949  1.00 89.48           C  
ATOM    192  CB  VAL A  28     -23.227 -10.542  38.915  1.00 89.48           C  
ATOM    193  O   VAL A  28     -21.335  -8.942  36.733  1.00 89.48           O  
ATOM    194  CG1 VAL A  28     -23.969 -10.507  37.580  1.00 89.48           C  
ATOM    195  CG2 VAL A  28     -23.417 -11.894  39.600  1.00 89.48           C  
ATOM    196  N   ASP A  29     -21.501  -7.827  38.607  1.00 88.26           N  
ATOM    197  CA  ASP A  29     -21.327  -6.501  38.024  1.00 88.26           C  
ATOM    198  C   ASP A  29     -19.912  -6.322  37.478  1.00 88.26           C  
ATOM    199  CB  ASP A  29     -21.633  -5.415  39.058  1.00 88.26           C  
ATOM    200  O   ASP A  29     -19.722  -5.727  36.415  1.00 88.26           O  
ATOM    201  CG  ASP A  29     -23.117  -5.269  39.343  1.00 88.26           C  
ATOM    202  OD1 ASP A  29     -23.943  -5.768  38.549  1.00 88.26           O  
ATOM    203  OD2 ASP A  29     -23.464  -4.646  40.370  1.00 88.26           O  
ATOM    204  N   ASP A  30     -19.016  -6.920  38.212  1.00 86.29           N  
ATOM    205  CA  ASP A  30     -17.619  -6.894  37.791  1.00 86.29           C  
ATOM    206  C   ASP A  30     -17.413  -7.711  36.518  1.00 86.29           C  
ATOM    207  CB  ASP A  30     -16.713  -7.420  38.906  1.00 86.29           C  
ATOM    208  O   ASP A  30     -16.694  -7.286  35.611  1.00 86.29           O  
ATOM    209  CG  ASP A  30     -16.688  -6.517  40.126  1.00 86.29           C  
ATOM    210  OD1 ASP A  30     -16.706  -5.277  39.968  1.00 86.29           O  
ATOM    211  OD2 ASP A  30     -16.647  -7.049  41.257  1.00 86.29           O  
ATOM    212  N   VAL A  31     -18.087  -8.884  36.408  1.00 85.67           N  
ATOM    213  CA  VAL A  31     -18.027  -9.774  35.253  1.00 85.67           C  
ATOM    214  C   VAL A  31     -18.712  -9.116  34.057  1.00 85.67           C  
ATOM    215  CB  VAL A  31     -18.680 -11.142  35.556  1.00 85.67           C  
ATOM    216  O   VAL A  31     -18.200  -9.165  32.937  1.00 85.67           O  
ATOM    217  CG1 VAL A  31     -18.774 -11.988  34.287  1.00 85.67           C  
ATOM    218  CG2 VAL A  31     -17.894 -11.880  36.638  1.00 85.67           C  
ATOM    219  N   THR A  32     -19.822  -8.389  34.272  1.00 89.58           N  
ATOM    220  CA  THR A  32     -20.544  -7.671  33.227  1.00 89.58           C  
ATOM    221  C   THR A  32     -19.720  -6.493  32.712  1.00 89.58           C  
ATOM    222  CB  THR A  32     -21.906  -7.164  33.736  1.00 89.58           C  
ATOM    223  O   THR A  32     -19.670  -6.244  31.506  1.00 89.58           O  
ATOM    224  CG2 THR A  32     -22.718  -6.540  32.606  1.00 89.58           C  
ATOM    225  OG1 THR A  32     -22.642  -8.263  34.287  1.00 89.58           O  
ATOM    226  N   ARG A  33     -19.072  -5.827  33.677  1.00 84.86           N  
ATOM    227  CA  ARG A  33     -18.211  -4.705  33.317  1.00 84.86           C  
ATOM    228  C   ARG A  33     -17.000  -5.178  32.520  1.00 84.86           C  
ATOM    229  CB  ARG A  33     -17.754  -3.954  34.569  1.00 84.86           C  
ATOM    230  O   ARG A  33     -16.590  -4.526  31.558  1.00 84.86           O  
ATOM    231  CG  ARG A  33     -18.806  -3.019  35.144  1.00 84.86           C  
ATOM    232  CD  ARG A  33     -18.259  -2.202  36.307  1.00 84.86           C  
ATOM    233  NE  ARG A  33     -18.737  -2.705  37.591  1.00 84.86           N  
ATOM    234  NH1 ARG A  33     -16.675  -3.478  38.290  1.00 84.86           N  
ATOM    235  NH2 ARG A  33     -18.512  -3.720  39.639  1.00 84.86           N  
ATOM    236  CZ  ARG A  33     -17.973  -3.300  38.504  1.00 84.86           C  
ATOM    237  N   TRP A  34     -16.537  -6.362  32.943  1.00 88.64           N  
ATOM    238  CA  TRP A  34     -15.433  -7.000  32.234  1.00 88.64           C  
ATOM    239  C   TRP A  34     -15.840  -7.368  30.811  1.00 88.64           C  
ATOM    240  CB  TRP A  34     -14.963  -8.250  32.983  1.00 88.64           C  
ATOM    241  O   TRP A  34     -15.115  -7.076  29.856  1.00 88.64           O  
ATOM    242  CG  TRP A  34     -14.091  -9.157  32.168  1.00 88.64           C  
ATOM    243  CD1 TRP A  34     -12.845  -8.880  31.678  1.00 88.64           C  
ATOM    244  CD2 TRP A  34     -14.403 -10.487  31.743  1.00 88.64           C  
ATOM    245  CE2 TRP A  34     -13.298 -10.958  30.999  1.00 88.64           C  
ATOM    246  CE3 TRP A  34     -15.509 -11.328  31.921  1.00 88.64           C  
ATOM    247  NE1 TRP A  34     -12.362  -9.959  30.974  1.00 88.64           N  
ATOM    248  CH2 TRP A  34     -14.365 -13.037  30.621  1.00 88.64           C  
ATOM    249  CZ2 TRP A  34     -13.269 -12.235  30.433  1.00 88.64           C  
ATOM    250  CZ3 TRP A  34     -15.479 -12.598  31.356  1.00 88.64           C  
ATOM    251  N   LEU A  35     -17.002  -7.925  30.634  1.00 83.93           N  
ATOM    252  CA  LEU A  35     -17.511  -8.383  29.346  1.00 83.93           C  
ATOM    253  C   LEU A  35     -17.810  -7.202  28.428  1.00 83.93           C  
ATOM    254  CB  LEU A  35     -18.774  -9.227  29.538  1.00 83.93           C  
ATOM    255  O   LEU A  35     -17.608  -7.286  27.215  1.00 83.93           O  
ATOM    256  CG  LEU A  35     -18.565 -10.649  30.063  1.00 83.93           C  
ATOM    257  CD1 LEU A  35     -19.904 -11.276  30.440  1.00 83.93           C  
ATOM    258  CD2 LEU A  35     -17.842 -11.501  29.027  1.00 83.93           C  
ATOM    259  N   GLU A  36     -18.249  -6.048  28.994  1.00 83.36           N  
ATOM    260  CA  GLU A  36     -18.466  -4.813  28.247  1.00 83.36           C  
ATOM    261  C   GLU A  36     -17.144  -4.220  27.766  1.00 83.36           C  
ATOM    262  CB  GLU A  36     -19.220  -3.792  29.103  1.00 83.36           C  
ATOM    263  O   GLU A  36     -17.056  -3.716  26.644  1.00 83.36           O  
ATOM    264  CG  GLU A  36     -20.695  -4.115  29.287  1.00 83.36           C  
ATOM    265  CD  GLU A  36     -21.425  -3.107  30.162  1.00 83.36           C  
ATOM    266  OE1 GLU A  36     -22.663  -3.215  30.309  1.00 83.36           O  
ATOM    267  OE2 GLU A  36     -20.752  -2.201  30.703  1.00 83.36           O  
ATOM    268  N   ARG A  37     -16.086  -4.424  28.551  1.00 78.64           N  
ATOM    269  CA  ARG A  37     -14.758  -3.894  28.260  1.00 78.64           C  
ATOM    270  C   ARG A  37     -14.088  -4.681  27.138  1.00 78.64           C  
ATOM    271  CB  ARG A  37     -13.882  -3.919  29.514  1.00 78.64           C  
ATOM    272  O   ARG A  37     -13.357  -4.113  26.325  1.00 78.64           O  
ATOM    273  CG  ARG A  37     -14.151  -2.773  30.476  1.00 78.64           C  
ATOM    274  CD  ARG A  37     -13.134  -2.737  31.609  1.00 78.64           C  
ATOM    275  NE  ARG A  37     -13.212  -3.935  32.441  1.00 78.64           N  
ATOM    276  NH1 ARG A  37     -11.936  -3.072  34.163  1.00 78.64           N  
ATOM    277  NH2 ARG A  37     -12.775  -5.200  34.308  1.00 78.64           N  
ATOM    278  CZ  ARG A  37     -12.641  -4.066  33.635  1.00 78.64           C  
ATOM    279  N   VAL A  38     -14.404  -5.978  26.928  1.00 79.15           N  
ATOM    280  CA  VAL A  38     -13.756  -6.864  25.966  1.00 79.15           C  
ATOM    281  C   VAL A  38     -14.662  -7.060  24.753  1.00 79.15           C  
ATOM    282  CB  VAL A  38     -13.407  -8.230  26.598  1.00 79.15           C  
ATOM    283  O   VAL A  38     -14.427  -7.951  23.933  1.00 79.15           O  
ATOM    284  CG1 VAL A  38     -12.363  -8.064  27.701  1.00 79.15           C  
ATOM    285  CG2 VAL A  38     -14.665  -8.901  27.145  1.00 79.15           C  
ATOM    286  N   ASN A  39     -15.720  -6.184  24.642  1.00 75.13           N  
ATOM    287  CA  ASN A  39     -16.635  -6.085  23.510  1.00 75.13           C  
ATOM    288  C   ASN A  39     -17.493  -7.339  23.371  1.00 75.13           C  
ATOM    289  CB  ASN A  39     -15.862  -5.823  22.216  1.00 75.13           C  
ATOM    290  O   ASN A  39     -17.748  -7.801  22.257  1.00 75.13           O  
ATOM    291  CG  ASN A  39     -16.712  -5.158  21.152  1.00 75.13           C  
ATOM    292  ND2 ASN A  39     -16.351  -5.362  19.890  1.00 75.13           N  
ATOM    293  OD1 ASN A  39     -17.684  -4.464  21.461  1.00 75.13           O  
ATOM    294  N   LEU A  40     -17.816  -8.015  24.434  1.00 83.57           N  
ATOM    295  CA  LEU A  40     -18.759  -9.126  24.502  1.00 83.57           C  
ATOM    296  C   LEU A  40     -20.038  -8.710  25.221  1.00 83.57           C  
ATOM    297  CB  LEU A  40     -18.125 -10.324  25.214  1.00 83.57           C  
ATOM    298  O   LEU A  40     -20.554  -9.455  26.057  1.00 83.57           O  
ATOM    299  CG  LEU A  40     -17.028 -11.066  24.448  1.00 83.57           C  
ATOM    300  CD1 LEU A  40     -16.340 -12.078  25.356  1.00 83.57           C  
ATOM    301  CD2 LEU A  40     -17.607 -11.752  23.215  1.00 83.57           C  
ATOM    302  N   GLY A  41     -20.477  -7.421  24.857  1.00 78.77           N  
ATOM    303  CA  GLY A  41     -21.667  -6.814  25.432  1.00 78.77           C  
ATOM    304  C   GLY A  41     -22.904  -7.682  25.298  1.00 78.77           C  
ATOM    305  O   GLY A  41     -23.674  -7.825  26.249  1.00 78.77           O  
ATOM    306  N   PRO A  42     -23.062  -8.320  24.116  1.00 76.19           N  
ATOM    307  CA  PRO A  42     -24.198  -9.205  23.851  1.00 76.19           C  
ATOM    308  C   PRO A  42     -24.175 -10.469  24.707  1.00 76.19           C  
ATOM    309  CB  PRO A  42     -24.040  -9.548  22.367  1.00 76.19           C  
ATOM    310  O   PRO A  42     -25.224 -11.062  24.969  1.00 76.19           O  
ATOM    311  CG  PRO A  42     -23.252  -8.414  21.795  1.00 76.19           C  
ATOM    312  CD  PRO A  42     -22.321  -7.898  22.854  1.00 76.19           C  
ATOM    313  N   VAL A  43     -23.055 -10.897  25.293  1.00 83.17           N  
ATOM    314  CA  VAL A  43     -22.862 -12.052  26.165  1.00 83.17           C  
ATOM    315  C   VAL A  43     -22.978 -11.622  27.625  1.00 83.17           C  
ATOM    316  CB  VAL A  43     -21.496 -12.729  25.915  1.00 83.17           C  
ATOM    317  O   VAL A  43     -23.238 -12.448  28.503  1.00 83.17           O  
ATOM    318  CG1 VAL A  43     -21.330 -13.956  26.810  1.00 83.17           C  
ATOM    319  CG2 VAL A  43     -21.353 -13.113  24.443  1.00 83.17           C  
ATOM    320  N   SER A  44     -22.928 -10.292  27.921  1.00 87.42           N  
ATOM    321  CA  SER A  44     -22.971  -9.699  29.254  1.00 87.42           C  
ATOM    322  C   SER A  44     -24.357  -9.834  29.875  1.00 87.42           C  
ATOM    323  CB  SER A  44     -22.570  -8.224  29.197  1.00 87.42           C  
ATOM    324  O   SER A  44     -24.484 -10.153  31.059  1.00 87.42           O  
ATOM    325  OG  SER A  44     -23.539  -7.466  28.494  1.00 87.42           O  
ATOM    326  N   ALA A  45     -25.440  -9.714  29.017  1.00 84.34           N  
ATOM    327  CA  ALA A  45     -26.821  -9.855  29.470  1.00 84.34           C  
ATOM    328  C   ALA A  45     -27.130 -11.302  29.844  1.00 84.34           C  
ATOM    329  CB  ALA A  45     -27.787  -9.369  28.391  1.00 84.34           C  
ATOM    330  O   ALA A  45     -27.786 -11.561  30.856  1.00 84.34           O  
ATOM    331  N   ALA A  46     -26.574 -12.196  29.069  1.00 86.51           N  
ATOM    332  CA  ALA A  46     -26.754 -13.629  29.288  1.00 86.51           C  
ATOM    333  C   ALA A  46     -25.992 -14.094  30.526  1.00 86.51           C  
ATOM    334  CB  ALA A  46     -26.300 -14.416  28.061  1.00 86.51           C  
ATOM    335  O   ALA A  46     -26.503 -14.895  31.312  1.00 86.51           O  
ATOM    336  N   MET A  47     -24.839 -13.551  30.880  1.00 86.44           N  
ATOM    337  CA  MET A  47     -23.996 -13.883  32.025  1.00 86.44           C  
ATOM    338  C   MET A  47     -24.511 -13.210  33.293  1.00 86.44           C  
ATOM    339  CB  MET A  47     -22.547 -13.469  31.765  1.00 86.44           C  
ATOM    340  O   MET A  47     -24.444 -13.789  34.379  1.00 86.44           O  
ATOM    341  CG  MET A  47     -21.806 -14.395  30.814  1.00 86.44           C  
ATOM    342  SD  MET A  47     -21.171 -15.900  31.651  1.00 86.44           S  
ATOM    343  CE  MET A  47     -20.404 -16.750  30.243  1.00 86.44           C  
ATOM    344  N   ALA A  48     -25.129 -12.025  33.103  1.00 89.47           N  
ATOM    345  CA  ALA A  48     -25.784 -11.352  34.221  1.00 89.47           C  
ATOM    346  C   ALA A  48     -27.044 -12.098  34.649  1.00 89.47           C  
ATOM    347  CB  ALA A  48     -26.124  -9.910  33.849  1.00 89.47           C  
ATOM    348  O   ALA A  48     -27.283 -12.292  35.843  1.00 89.47           O  
ATOM    349  N   GLN A  49     -27.803 -12.540  33.578  1.00 87.60           N  
ATOM    350  CA  GLN A  49     -29.022 -13.308  33.813  1.00 87.60           C  
ATOM    351  C   GLN A  49     -28.709 -14.648  34.472  1.00 87.60           C  
ATOM    352  CB  GLN A  49     -29.777 -13.531  32.502  1.00 87.60           C  
ATOM    353  O   GLN A  49     -29.471 -15.123  35.318  1.00 87.60           O  
ATOM    354  CG  GLN A  49     -31.133 -14.200  32.680  1.00 87.60           C  
ATOM    355  CD  GLN A  49     -31.922 -14.282  31.387  1.00 87.60           C  
ATOM    356  NE2 GLN A  49     -33.206 -14.604  31.495  1.00 87.60           N  
ATOM    357  OE1 GLN A  49     -31.381 -14.057  30.299  1.00 87.60           O  
ATOM    358  N   ALA A  50     -27.569 -15.225  34.140  1.00 87.10           N  
ATOM    359  CA  ALA A  50     -27.143 -16.521  34.663  1.00 87.10           C  
ATOM    360  C   ALA A  50     -26.362 -16.357  35.964  1.00 87.10           C  
ATOM    361  CB  ALA A  50     -26.299 -17.261  33.629  1.00 87.10           C  
ATOM    362  O   ALA A  50     -25.873 -17.338  36.529  1.00 87.10           O  
ATOM    363  N   GLU A  51     -26.277 -15.077  36.478  1.00 88.73           N  
ATOM    364  CA  GLU A  51     -25.636 -14.695  37.733  1.00 88.73           C  
ATOM    365  C   GLU A  51     -24.226 -15.270  37.830  1.00 88.73           C  
ATOM    366  CB  GLU A  51     -26.475 -15.154  38.928  1.00 88.73           C  
ATOM    367  O   GLU A  51     -23.841 -15.811  38.868  1.00 88.73           O  
ATOM    368  CG  GLU A  51     -27.840 -14.488  39.013  1.00 88.73           C  
ATOM    369  CD  GLU A  51     -28.575 -14.789  40.309  1.00 88.73           C  
ATOM    370  OE1 GLU A  51     -29.151 -13.855  40.912  1.00 88.73           O  
ATOM    371  OE2 GLU A  51     -28.574 -15.969  40.726  1.00 88.73           O  
ATOM    372  N   ILE A  52     -23.437 -15.135  36.740  1.00 87.99           N  
ATOM    373  CA  ILE A  52     -22.081 -15.667  36.664  1.00 87.99           C  
ATOM    374  C   ILE A  52     -21.121 -14.740  37.405  1.00 87.99           C  
ATOM    375  CB  ILE A  52     -21.627 -15.849  35.198  1.00 87.99           C  
ATOM    376  O   ILE A  52     -21.013 -13.556  37.077  1.00 87.99           O  
ATOM    377  CG1 ILE A  52     -22.586 -16.785  34.454  1.00 87.99           C  
ATOM    378  CG2 ILE A  52     -20.191 -16.377  35.140  1.00 87.99           C  
ATOM    379  CD1 ILE A  52     -22.593 -18.212  34.983  1.00 87.99           C  
ATOM    380  N   THR A  53     -20.461 -15.226  38.561  1.00 89.32           N  
ATOM    381  CA  THR A  53     -19.441 -14.495  39.305  1.00 89.32           C  
ATOM    382  C   THR A  53     -18.043 -14.894  38.842  1.00 89.32           C  
ATOM    383  CB  THR A  53     -19.572 -14.740  40.820  1.00 89.32           C  
ATOM    384  O   THR A  53     -17.888 -15.826  38.049  1.00 89.32           O  
ATOM    385  CG2 THR A  53     -20.953 -14.338  41.325  1.00 89.32           C  
ATOM    386  OG1 THR A  53     -19.362 -16.131  41.093  1.00 89.32           O  
ATOM    387  N   GLY A  54     -17.047 -14.107  39.218  1.00 83.29           N  
ATOM    388  CA  GLY A  54     -15.651 -14.382  38.917  1.00 83.29           C  
ATOM    389  C   GLY A  54     -15.213 -15.773  39.334  1.00 83.29           C  
ATOM    390  O   GLY A  54     -14.421 -16.414  38.641  1.00 83.29           O  
ATOM    391  N   ALA A  55     -15.769 -16.397  40.397  1.00 84.18           N  
ATOM    392  CA  ALA A  55     -15.488 -17.746  40.882  1.00 84.18           C  
ATOM    393  C   ALA A  55     -16.011 -18.799  39.911  1.00 84.18           C  
ATOM    394  CB  ALA A  55     -16.100 -17.951  42.266  1.00 84.18           C  
ATOM    395  O   ALA A  55     -15.481 -19.911  39.845  1.00 84.18           O  
ATOM    396  N   MET A  56     -17.003 -18.434  39.114  1.00 84.58           N  
ATOM    397  CA  MET A  56     -17.700 -19.353  38.219  1.00 84.58           C  
ATOM    398  C   MET A  56     -17.071 -19.341  36.829  1.00 84.58           C  
ATOM    399  CB  MET A  56     -19.183 -18.991  38.125  1.00 84.58           C  
ATOM    400  O   MET A  56     -17.391 -20.186  35.991  1.00 84.58           O  
ATOM    401  CG  MET A  56     -19.922 -19.084  39.450  1.00 84.58           C  
ATOM    402  SD  MET A  56     -21.605 -18.357  39.369  1.00 84.58           S  
ATOM    403  CE  MET A  56     -22.451 -19.619  38.378  1.00 84.58           C  
ATOM    404  N   LEU A  57     -16.191 -18.385  36.511  1.00 86.41           N  
ATOM    405  CA  LEU A  57     -15.552 -18.222  35.210  1.00 86.41           C  
ATOM    406  C   LEU A  57     -14.547 -19.341  34.954  1.00 86.41           C  
ATOM    407  CB  LEU A  57     -14.853 -16.863  35.121  1.00 86.41           C  
ATOM    408  O   LEU A  57     -14.392 -19.794  33.818  1.00 86.41           O  
ATOM    409  CG  LEU A  57     -15.764 -15.635  35.064  1.00 86.41           C  
ATOM    410  CD1 LEU A  57     -14.930 -14.360  34.995  1.00 86.41           C  
ATOM    411  CD2 LEU A  57     -16.711 -15.726  33.873  1.00 86.41           C  
ATOM    412  N   GLU A  58     -13.900 -19.816  36.029  1.00 78.16           N  
ATOM    413  CA  GLU A  58     -12.990 -20.956  35.967  1.00 78.16           C  
ATOM    414  C   GLU A  58     -13.737 -22.241  35.621  1.00 78.16           C  
ATOM    415  CB  GLU A  58     -12.244 -21.122  37.293  1.00 78.16           C  
ATOM    416  O   GLU A  58     -13.249 -23.058  34.837  1.00 78.16           O  
ATOM    417  CG  GLU A  58     -11.148 -20.090  37.516  1.00 78.16           C  
ATOM    418  CD  GLU A  58     -10.365 -20.314  38.800  1.00 78.16           C  
ATOM    419  OE1 GLU A  58      -9.466 -19.501  39.112  1.00 78.16           O  
ATOM    420  OE2 GLU A  58     -10.654 -21.310  39.500  1.00 78.16           O  
ATOM    421  N   THR A  59     -14.922 -22.429  36.168  1.00 81.40           N  
ATOM    422  CA  THR A  59     -15.784 -23.575  35.897  1.00 81.40           C  
ATOM    423  C   THR A  59     -16.363 -23.494  34.488  1.00 81.40           C  
ATOM    424  CB  THR A  59     -16.930 -23.666  36.921  1.00 81.40           C  
ATOM    425  O   THR A  59     -16.525 -24.517  33.819  1.00 81.40           O  
ATOM    426  CG2 THR A  59     -17.723 -24.957  36.746  1.00 81.40           C  
ATOM    427  OG1 THR A  59     -16.384 -23.631  38.246  1.00 81.40           O  
ATOM    428  N   LEU A  60     -16.639 -22.272  34.017  1.00 83.93           N  
ATOM    429  CA  LEU A  60     -17.148 -22.028  32.672  1.00 83.93           C  
ATOM    430  C   LEU A  60     -16.103 -22.388  31.621  1.00 83.93           C  
ATOM    431  CB  LEU A  60     -17.564 -20.563  32.514  1.00 83.93           C  
ATOM    432  O   LEU A  60     -16.441 -22.920  30.561  1.00 83.93           O  
ATOM    433  CG  LEU A  60     -19.063 -20.294  32.374  1.00 83.93           C  
ATOM    434  CD1 LEU A  60     -19.733 -20.305  33.744  1.00 83.93           C  
ATOM    435  CD2 LEU A  60     -19.305 -18.966  31.666  1.00 83.93           C  
ATOM    436  N   ASP A  61     -14.776 -22.141  31.915  1.00 83.71           N  
ATOM    437  CA  ASP A  61     -13.651 -22.466  31.044  1.00 83.71           C  
ATOM    438  C   ASP A  61     -13.500 -23.977  30.883  1.00 83.71           C  
ATOM    439  CB  ASP A  61     -12.356 -21.863  31.591  1.00 83.71           C  
ATOM    440  O   ASP A  61     -12.973 -24.449  29.873  1.00 83.71           O  
ATOM    441  CG  ASP A  61     -11.180 -22.022  30.644  1.00 83.71           C  
ATOM    442  OD1 ASP A  61     -11.333 -21.756  29.432  1.00 83.71           O  
ATOM    443  OD2 ASP A  61     -10.092 -22.421  31.112  1.00 83.71           O  
ATOM    444  N   ALA A  62     -14.042 -24.767  31.821  1.00 82.56           N  
ATOM    445  CA  ALA A  62     -13.920 -26.222  31.841  1.00 82.56           C  
ATOM    446  C   ALA A  62     -15.036 -26.876  31.030  1.00 82.56           C  
ATOM    447  CB  ALA A  62     -13.938 -26.738  33.278  1.00 82.56           C  
ATOM    448  O   ALA A  62     -14.991 -28.078  30.759  1.00 82.56           O  
ATOM    449  N   LEU A  63     -16.065 -26.140  30.582  1.00 85.87           N  
ATOM    450  CA  LEU A  63     -17.182 -26.655  29.797  1.00 85.87           C  
ATOM    451  C   LEU A  63     -16.852 -26.641  28.308  1.00 85.87           C  
ATOM    452  CB  LEU A  63     -18.446 -25.832  30.059  1.00 85.87           C  
ATOM    453  O   LEU A  63     -15.989 -25.879  27.867  1.00 85.87           O  
ATOM    454  CG  LEU A  63     -18.975 -25.839  31.494  1.00 85.87           C  
ATOM    455  CD1 LEU A  63     -20.199 -24.937  31.613  1.00 85.87           C  
ATOM    456  CD2 LEU A  63     -19.306 -27.260  31.935  1.00 85.87           C  
ATOM    457  N   THR A  64     -17.524 -27.586  27.510  1.00 87.39           N  
ATOM    458  CA  THR A  64     -17.388 -27.584  26.057  1.00 87.39           C  
ATOM    459  C   THR A  64     -18.085 -26.370  25.451  1.00 87.39           C  
ATOM    460  CB  THR A  64     -17.966 -28.872  25.441  1.00 87.39           C  
ATOM    461  O   THR A  64     -18.926 -25.743  26.098  1.00 87.39           O  
ATOM    462  CG2 THR A  64     -17.327 -30.112  26.057  1.00 87.39           C  
ATOM    463  OG1 THR A  64     -19.380 -28.912  25.671  1.00 87.39           O  
ATOM    464  N   ASP A  65     -17.725 -25.964  24.234  1.00 85.13           N  
ATOM    465  CA  ASP A  65     -18.332 -24.848  23.516  1.00 85.13           C  
ATOM    466  C   ASP A  65     -19.846 -25.015  23.418  1.00 85.13           C  
ATOM    467  CB  ASP A  65     -17.726 -24.716  22.117  1.00 85.13           C  
ATOM    468  O   ASP A  65     -20.595 -24.048  23.576  1.00 85.13           O  
ATOM    469  CG  ASP A  65     -16.289 -24.225  22.137  1.00 85.13           C  
ATOM    470  OD1 ASP A  65     -15.781 -23.869  23.222  1.00 85.13           O  
ATOM    471  OD2 ASP A  65     -15.660 -24.192  21.057  1.00 85.13           O  
ATOM    472  N   ASP A  66     -20.309 -26.273  23.280  1.00 80.57           N  
ATOM    473  CA  ASP A  66     -21.726 -26.601  23.158  1.00 80.57           C  
ATOM    474  C   ASP A  66     -22.444 -26.443  24.496  1.00 80.57           C  
ATOM    475  CB  ASP A  66     -21.904 -28.026  22.630  1.00 80.57           C  
ATOM    476  O   ASP A  66     -23.574 -25.953  24.547  1.00 80.57           O  
ATOM    477  CG  ASP A  66     -21.601 -28.152  21.148  1.00 80.57           C  
ATOM    478  OD1 ASP A  66     -21.735 -27.151  20.411  1.00 80.57           O  
ATOM    479  OD2 ASP A  66     -21.228 -29.263  20.712  1.00 80.57           O  
ATOM    480  N   GLU A  67     -21.779 -26.752  25.608  1.00 83.56           N  
ATOM    481  CA  GLU A  67     -22.309 -26.622  26.962  1.00 83.56           C  
ATOM    482  C   GLU A  67     -22.428 -25.156  27.369  1.00 83.56           C  
ATOM    483  CB  GLU A  67     -21.425 -27.375  27.960  1.00 83.56           C  
ATOM    484  O   GLU A  67     -23.415 -24.757  27.991  1.00 83.56           O  
ATOM    485  CG  GLU A  67     -21.537 -28.889  27.860  1.00 83.56           C  
ATOM    486  CD  GLU A  67     -20.498 -29.624  28.692  1.00 83.56           C  
ATOM    487  OE1 GLU A  67     -20.746 -30.787  29.083  1.00 83.56           O  
ATOM    488  OE2 GLU A  67     -19.428 -29.031  28.955  1.00 83.56           O  
ATOM    489  N   ILE A  68     -21.502 -24.314  26.887  1.00 84.74           N  
ATOM    490  CA  ILE A  68     -21.484 -22.883  27.169  1.00 84.74           C  
ATOM    491  C   ILE A  68     -22.533 -22.175  26.314  1.00 84.74           C  
ATOM    492  CB  ILE A  68     -20.087 -22.274  26.916  1.00 84.74           C  
ATOM    493  O   ILE A  68     -23.284 -21.333  26.812  1.00 84.74           O  
ATOM    494  CG1 ILE A  68     -19.065 -22.855  27.900  1.00 84.74           C  
ATOM    495  CG2 ILE A  68     -20.137 -20.747  27.016  1.00 84.74           C  
ATOM    496  CD1 ILE A  68     -17.631 -22.421  27.631  1.00 84.74           C  
ATOM    497  N   ALA A  69     -22.669 -22.567  25.113  1.00 86.77           N  
ATOM    498  CA  ALA A  69     -23.644 -22.018  24.175  1.00 86.77           C  
ATOM    499  C   ALA A  69     -25.070 -22.315  24.630  1.00 86.77           C  
ATOM    500  CB  ALA A  69     -23.409 -22.577  22.773  1.00 86.77           C  
ATOM    501  O   ALA A  69     -25.936 -21.437  24.594  1.00 86.77           O  
ATOM    502  N   THR A  70     -25.290 -23.542  25.160  1.00 85.32           N  
ATOM    503  CA  THR A  70     -26.605 -23.985  25.607  1.00 85.32           C  
ATOM    504  C   THR A  70     -26.940 -23.396  26.974  1.00 85.32           C  
ATOM    505  CB  THR A  70     -26.684 -25.522  25.674  1.00 85.32           C  
ATOM    506  O   THR A  70     -28.047 -22.898  27.187  1.00 85.32           O  
ATOM    507  CG2 THR A  70     -28.073 -25.984  26.100  1.00 85.32           C  
ATOM    508  OG1 THR A  70     -26.386 -26.067  24.382  1.00 85.32           O  
ATOM    509  N   SER A  71     -26.019 -23.283  27.911  1.00 82.05           N  
ATOM    510  CA  SER A  71     -26.215 -22.827  29.283  1.00 82.05           C  
ATOM    511  C   SER A  71     -26.371 -21.312  29.346  1.00 82.05           C  
ATOM    512  CB  SER A  71     -25.046 -23.265  30.166  1.00 82.05           C  
ATOM    513  O   SER A  71     -27.134 -20.794  30.165  1.00 82.05           O  
ATOM    514  OG  SER A  71     -23.850 -22.611  29.777  1.00 82.05           O  
ATOM    515  N   LEU A  72     -25.752 -20.516  28.316  1.00 86.35           N  
ATOM    516  CA  LEU A  72     -25.767 -19.057  28.335  1.00 86.35           C  
ATOM    517  C   LEU A  72     -26.527 -18.506  27.133  1.00 86.35           C  
ATOM    518  CB  LEU A  72     -24.338 -18.507  28.346  1.00 86.35           C  
ATOM    519  O   LEU A  72     -26.579 -17.291  26.930  1.00 86.35           O  
ATOM    520  CG  LEU A  72     -23.497 -18.828  29.582  1.00 86.35           C  
ATOM    521  CD1 LEU A  72     -22.087 -18.268  29.424  1.00 86.35           C  
ATOM    522  CD2 LEU A  72     -24.160 -18.274  30.839  1.00 86.35           C  
ATOM    523  N   SER A  73     -27.213 -19.497  26.430  1.00 86.61           N  
ATOM    524  CA  SER A  73     -28.046 -19.169  25.278  1.00 86.61           C  
ATOM    525  C   SER A  73     -27.312 -18.247  24.309  1.00 86.61           C  
ATOM    526  CB  SER A  73     -29.351 -18.512  25.729  1.00 86.61           C  
ATOM    527  O   SER A  73     -27.867 -17.243  23.859  1.00 86.61           O  
ATOM    528  OG  SER A  73     -30.123 -19.411  26.507  1.00 86.61           O  
ATOM    529  N   ILE A  74     -26.030 -18.448  24.010  1.00 86.62           N  
ATOM    530  CA  ILE A  74     -25.218 -17.713  23.046  1.00 86.62           C  
ATOM    531  C   ILE A  74     -25.407 -18.308  21.652  1.00 86.62           C  
ATOM    532  CB  ILE A  74     -23.723 -17.729  23.438  1.00 86.62           C  
ATOM    533  O   ILE A  74     -25.043 -19.461  21.408  1.00 86.62           O  
ATOM    534  CG1 ILE A  74     -23.527 -17.093  24.819  1.00 86.62           C  
ATOM    535  CG2 ILE A  74     -22.880 -17.013  22.379  1.00 86.62           C  
ATOM    536  CD1 ILE A  74     -22.106 -17.205  25.355  1.00 86.62           C  
ATOM    537  N   LYS A  75     -26.042 -17.659  20.716  1.00 80.83           N  
ATOM    538  CA  LYS A  75     -26.416 -18.144  19.391  1.00 80.83           C  
ATOM    539  C   LYS A  75     -25.333 -17.827  18.364  1.00 80.83           C  
ATOM    540  CB  LYS A  75     -27.749 -17.536  18.952  1.00 80.83           C  
ATOM    541  O   LYS A  75     -25.128 -18.587  17.415  1.00 80.83           O  
ATOM    542  CG  LYS A  75     -28.939 -17.985  19.787  1.00 80.83           C  
ATOM    543  CD  LYS A  75     -30.246 -17.418  19.248  1.00 80.83           C  
ATOM    544  CE  LYS A  75     -31.436 -17.855  20.091  1.00 80.83           C  
ATOM    545  NZ  LYS A  75     -32.715 -17.272  19.588  1.00 80.83           N  
ATOM    546  N   ASN A  76     -24.625 -16.767  18.726  1.00 80.78           N  
ATOM    547  CA  ASN A  76     -23.537 -16.338  17.854  1.00 80.78           C  
ATOM    548  C   ASN A  76     -22.230 -17.048  18.198  1.00 80.78           C  
ATOM    549  CB  ASN A  76     -23.353 -14.821  17.932  1.00 80.78           C  
ATOM    550  O   ASN A  76     -21.682 -16.857  19.284  1.00 80.78           O  
ATOM    551  CG  ASN A  76     -22.373 -14.298  16.900  1.00 80.78           C  
ATOM    552  ND2 ASN A  76     -22.725 -13.191  16.256  1.00 80.78           N  
ATOM    553  OD1 ASN A  76     -21.310 -14.885  16.682  1.00 80.78           O  
ATOM    554  N   ARG A  77     -21.732 -17.917  17.226  1.00 80.91           N  
ATOM    555  CA  ARG A  77     -20.553 -18.753  17.425  1.00 80.91           C  
ATOM    556  C   ARG A  77     -19.297 -17.901  17.575  1.00 80.91           C  
ATOM    557  CB  ARG A  77     -20.385 -19.732  16.260  1.00 80.91           C  
ATOM    558  O   ARG A  77     -18.349 -18.298  18.255  1.00 80.91           O  
ATOM    559  CG  ARG A  77     -21.347 -20.908  16.301  1.00 80.91           C  
ATOM    560  CD  ARG A  77     -21.071 -21.902  15.181  1.00 80.91           C  
ATOM    561  NE  ARG A  77     -19.806 -22.602  15.382  1.00 80.91           N  
ATOM    562  NH1 ARG A  77     -20.743 -24.412  16.469  1.00 80.91           N  
ATOM    563  NH2 ARG A  77     -18.479 -24.326  16.117  1.00 80.91           N  
ATOM    564  CZ  ARG A  77     -19.679 -23.779  15.989  1.00 80.91           C  
ATOM    565  N   VAL A  78     -19.325 -16.749  17.109  1.00 73.02           N  
ATOM    566  CA  VAL A  78     -18.238 -15.782  17.219  1.00 73.02           C  
ATOM    567  C   VAL A  78     -18.179 -15.231  18.642  1.00 73.02           C  
ATOM    568  CB  VAL A  78     -18.401 -14.627  16.207  1.00 73.02           C  
ATOM    569  O   VAL A  78     -17.096 -15.090  19.216  1.00 73.02           O  
ATOM    570  CG1 VAL A  78     -17.329 -13.561  16.427  1.00 73.02           C  
ATOM    571  CG2 VAL A  78     -18.343 -15.160  14.776  1.00 73.02           C  
ATOM    572  N   HIS A  79     -19.248 -14.938  19.262  1.00 79.91           N  
ATOM    573  CA  HIS A  79     -19.371 -14.504  20.649  1.00 79.91           C  
ATOM    574  C   HIS A  79     -18.923 -15.600  21.610  1.00 79.91           C  
ATOM    575  CB  HIS A  79     -20.812 -14.093  20.956  1.00 79.91           C  
ATOM    576  O   HIS A  79     -18.266 -15.319  22.615  1.00 79.91           O  
ATOM    577  CG  HIS A  79     -21.228 -12.820  20.290  1.00 79.91           C  
ATOM    578  CD2 HIS A  79     -20.502 -11.871  19.654  1.00 79.91           C  
ATOM    579  ND1 HIS A  79     -22.541 -12.404  20.234  1.00 79.91           N  
ATOM    580  CE1 HIS A  79     -22.604 -11.251  19.589  1.00 79.91           C  
ATOM    581  NE2 HIS A  79     -21.380 -10.906  19.227  1.00 79.91           N  
ATOM    582  N   LEU A  80     -19.215 -16.887  21.209  1.00 82.61           N  
ATOM    583  CA  LEU A  80     -18.810 -18.041  22.005  1.00 82.61           C  
ATOM    584  C   LEU A  80     -17.299 -18.239  21.945  1.00 82.61           C  
ATOM    585  CB  LEU A  80     -19.522 -19.306  21.517  1.00 82.61           C  
ATOM    586  O   LEU A  80     -16.654 -18.442  22.976  1.00 82.61           O  
ATOM    587  CG  LEU A  80     -19.207 -20.596  22.275  1.00 82.61           C  
ATOM    588  CD1 LEU A  80     -19.692 -20.495  23.717  1.00 82.61           C  
ATOM    589  CD2 LEU A  80     -19.838 -21.795  21.576  1.00 82.61           C  
ATOM    590  N   LEU A  81     -16.760 -18.129  20.784  1.00 77.34           N  
ATOM    591  CA  LEU A  81     -15.322 -18.300  20.607  1.00 77.34           C  
ATOM    592  C   LEU A  81     -14.554 -17.160  21.269  1.00 77.34           C  
ATOM    593  CB  LEU A  81     -14.969 -18.373  19.120  1.00 77.34           C  
ATOM    594  O   LEU A  81     -13.499 -17.382  21.868  1.00 77.34           O  
ATOM    595  CG  LEU A  81     -15.433 -19.625  18.373  1.00 77.34           C  
ATOM    596  CD1 LEU A  81     -15.144 -19.490  16.882  1.00 77.34           C  
ATOM    597  CD2 LEU A  81     -14.760 -20.868  18.943  1.00 77.34           C  
ATOM    598  N   SER A  82     -15.088 -15.961  21.222  1.00 73.33           N  
ATOM    599  CA  SER A  82     -14.524 -14.771  21.851  1.00 73.33           C  
ATOM    600  C   SER A  82     -14.589 -14.866  23.371  1.00 73.33           C  
ATOM    601  CB  SER A  82     -15.260 -13.516  21.379  1.00 73.33           C  
ATOM    602  O   SER A  82     -13.643 -14.483  24.063  1.00 73.33           O  
ATOM    603  OG  SER A  82     -14.996 -13.263  20.009  1.00 73.33           O  
ATOM    604  N   LEU A  83     -15.716 -15.345  23.958  1.00 84.53           N  
ATOM    605  CA  LEU A  83     -15.883 -15.627  25.380  1.00 84.53           C  
ATOM    606  C   LEU A  83     -14.898 -16.696  25.840  1.00 84.53           C  
ATOM    607  CB  LEU A  83     -17.316 -16.078  25.672  1.00 84.53           C  
ATOM    608  O   LEU A  83     -14.277 -16.561  26.897  1.00 84.53           O  
ATOM    609  CG  LEU A  83     -17.619 -16.480  27.117  1.00 84.53           C  
ATOM    610  CD1 LEU A  83     -17.402 -15.296  28.053  1.00 84.53           C  
ATOM    611  CD2 LEU A  83     -19.044 -17.009  27.237  1.00 84.53           C  
ATOM    612  N   ARG A  84     -14.501 -17.758  25.035  1.00 84.95           N  
ATOM    613  CA  ARG A  84     -13.541 -18.820  25.319  1.00 84.95           C  
ATOM    614  C   ARG A  84     -12.121 -18.269  25.391  1.00 84.95           C  
ATOM    615  CB  ARG A  84     -13.624 -19.918  24.257  1.00 84.95           C  
ATOM    616  O   ARG A  84     -11.343 -18.656  26.266  1.00 84.95           O  
ATOM    617  CG  ARG A  84     -14.725 -20.936  24.509  1.00 84.95           C  
ATOM    618  CD  ARG A  84     -14.293 -21.998  25.511  1.00 84.95           C  
ATOM    619  NE  ARG A  84     -15.307 -23.037  25.666  1.00 84.95           N  
ATOM    620  NH1 ARG A  84     -13.805 -24.714  26.185  1.00 84.95           N  
ATOM    621  NH2 ARG A  84     -16.051 -25.166  26.098  1.00 84.95           N  
ATOM    622  CZ  ARG A  84     -15.052 -24.303  25.982  1.00 84.95           C  
ATOM    623  N   LYS A  85     -11.886 -17.537  24.568  1.00 76.39           N  
ATOM    624  CA  LYS A  85     -10.568 -16.909  24.518  1.00 76.39           C  
ATOM    625  C   LYS A  85     -10.320 -16.054  25.757  1.00 76.39           C  
ATOM    626  CB  LYS A  85     -10.427 -16.057  23.256  1.00 76.39           C  
ATOM    627  O   LYS A  85      -9.248 -16.125  26.362  1.00 76.39           O  
ATOM    628  CG  LYS A  85      -9.041 -15.461  23.063  1.00 76.39           C  
ATOM    629  CD  LYS A  85      -8.957 -14.642  21.782  1.00 76.39           C  
ATOM    630  CE  LYS A  85      -7.611 -13.942  21.651  1.00 76.39           C  
ATOM    631  NZ  LYS A  85      -7.541 -13.102  20.418  1.00 76.39           N  
ATOM    632  N   GLN A  86     -11.344 -15.284  26.233  1.00 81.70           N  
ATOM    633  CA  GLN A  86     -11.265 -14.433  27.415  1.00 81.70           C  
ATOM    634  C   GLN A  86     -11.200 -15.267  28.691  1.00 81.70           C  
ATOM    635  CB  GLN A  86     -12.461 -13.480  27.472  1.00 81.70           C  
ATOM    636  O   GLN A  86     -10.484 -14.917  29.632  1.00 81.70           O  
ATOM    637  CG  GLN A  86     -12.443 -12.406  26.393  1.00 81.70           C  
ATOM    638  CD  GLN A  86     -11.173 -11.576  26.412  1.00 81.70           C  
ATOM    639  NE2 GLN A  86     -10.555 -11.409  25.248  1.00 81.70           N  
ATOM    640  OE1 GLN A  86     -10.751 -11.087  27.465  1.00 81.70           O  
ATOM    641  N   LEU A  87     -11.916 -16.419  28.733  1.00 84.95           N  
ATOM    642  CA  LEU A  87     -11.892 -17.317  29.882  1.00 84.95           C  
ATOM    643  C   LEU A  87     -10.515 -17.952  30.047  1.00 84.95           C  
ATOM    644  CB  LEU A  87     -12.955 -18.409  29.732  1.00 84.95           C  
ATOM    645  O   LEU A  87     -10.030 -18.110  31.170  1.00 84.95           O  
ATOM    646  CG  LEU A  87     -14.407 -17.972  29.927  1.00 84.95           C  
ATOM    647  CD1 LEU A  87     -15.355 -19.121  29.600  1.00 84.95           C  
ATOM    648  CD2 LEU A  87     -14.630 -17.478  31.352  1.00 84.95           C  
ATOM    649  N   LYS A  88      -9.723 -18.242  28.927  1.00 77.60           N  
ATOM    650  CA  LYS A  88      -8.386 -18.828  28.924  1.00 77.60           C  
ATOM    651  C   LYS A  88      -7.343 -17.822  29.402  1.00 77.60           C  
ATOM    652  CB  LYS A  88      -8.025 -19.333  27.526  1.00 77.60           C  
ATOM    653  O   LYS A  88      -6.357 -18.197  30.040  1.00 77.60           O  
ATOM    654  CG  LYS A  88      -8.757 -20.603  27.119  1.00 77.60           C  
ATOM    655  CD  LYS A  88      -8.295 -21.102  25.756  1.00 77.60           C  
ATOM    656  CE  LYS A  88      -9.063 -22.343  25.323  1.00 77.60           C  
ATOM    657  NZ  LYS A  88      -8.621 -22.830  23.982  1.00 77.60           N  
ATOM    658  N   LEU A  89      -7.625 -16.572  29.155  1.00 71.16           N  
ATOM    659  CA  LEU A  89      -6.732 -15.489  29.552  1.00 71.16           C  
ATOM    660  C   LEU A  89      -6.841 -15.215  31.048  1.00 71.16           C  
ATOM    661  CB  LEU A  89      -7.051 -14.216  28.763  1.00 71.16           C  
ATOM    662  O   LEU A  89      -5.884 -14.747  31.669  1.00 71.16           O  
ATOM    663  CG  LEU A  89      -6.674 -14.224  27.281  1.00 71.16           C  
ATOM    664  CD1 LEU A  89      -7.215 -12.976  26.590  1.00 71.16           C  
ATOM    665  CD2 LEU A  89      -5.162 -14.321  27.114  1.00 71.16           C  
ATOM    666  N   LEU A  90      -7.946 -15.605  31.692  1.00 72.25           N  
ATOM    667  CA  LEU A  90      -8.239 -15.408  33.108  1.00 72.25           C  
ATOM    668  C   LEU A  90      -7.700 -16.566  33.940  1.00 72.25           C  
ATOM    669  CB  LEU A  90      -9.747 -15.264  33.328  1.00 72.25           C  
ATOM    670  O   LEU A  90      -7.477 -16.420  35.144  1.00 72.25           O  
ATOM    671  CG  LEU A  90     -10.386 -13.972  32.817  1.00 72.25           C  
ATOM    672  CD1 LEU A  90     -11.902 -14.035  32.969  1.00 72.25           C  
ATOM    673  CD2 LEU A  90      -9.819 -12.765  33.558  1.00 72.25           C  
ATOM    674  N   THR A  91      -7.359 -17.791  33.392  1.00 64.53           N  
ATOM    675  CA  THR A  91      -6.950 -19.027  34.051  1.00 64.53           C  
ATOM    676  C   THR A  91      -5.440 -19.223  33.940  1.00 64.53           C  
ATOM    677  CB  THR A  91      -7.674 -20.246  33.451  1.00 64.53           C  
ATOM    678  O   THR A  91      -4.860 -20.035  34.664  1.00 64.53           O  
ATOM    679  CG2 THR A  91      -9.173 -20.185  33.724  1.00 64.53           C  
ATOM    680  OG1 THR A  91      -7.459 -20.274  32.034  1.00 64.53           O  
ATOM    681  N   VAL A  92      -4.644 -18.210  33.230  1.00 44.87           N  
ATOM    682  CA  VAL A  92      -3.188 -18.304  33.207  1.00 44.87           C  
ATOM    683  C   VAL A  92      -2.591 -17.337  34.227  1.00 44.87           C  
ATOM    684  CB  VAL A  92      -2.623 -18.011  31.799  1.00 44.87           C  
ATOM    685  O   VAL A  92      -2.908 -16.146  34.221  1.00 44.87           O  
ATOM    686  CG1 VAL A  92      -1.105 -18.186  31.779  1.00 44.87           C  
ATOM    687  CG2 VAL A  92      -3.282 -18.916  30.760  1.00 44.87           C  
ATOM    688  N   PRO A  93      -1.917 -17.944  35.439  1.00 35.46           N  
ATOM    689  CA  PRO A  93      -1.313 -17.005  36.387  1.00 35.46           C  
ATOM    690  C   PRO A  93      -0.133 -16.241  35.791  1.00 35.46           C  
ATOM    691  CB  PRO A  93      -0.855 -17.908  37.535  1.00 35.46           C  
ATOM    692  O   PRO A  93       0.548 -16.750  34.897  1.00 35.46           O  
ATOM    693  CG  PRO A  93      -1.062 -19.300  37.032  1.00 35.46           C  
ATOM    694  CD  PRO A  93      -1.638 -19.226  35.647  1.00 35.46           C  
ATOM    695  N   PRO A  94       0.065 -14.832  36.057  1.00 30.64           N  
ATOM    696  CA  PRO A  94       1.189 -14.091  35.481  1.00 30.64           C  
ATOM    697  C   PRO A  94       2.543 -14.587  35.985  1.00 30.64           C  
ATOM    698  CB  PRO A  94       0.932 -12.651  35.935  1.00 30.64           C  
ATOM    699  O   PRO A  94       2.704 -14.843  37.180  1.00 30.64           O  
ATOM    700  CG  PRO A  94       0.024 -12.779  37.115  1.00 30.64           C  
ATOM    701  CD  PRO A  94      -0.341 -14.227  37.281  1.00 30.64           C  
ATOM    702  N   GLY A  95       3.395 -15.504  35.470  1.00 28.46           N  
ATOM    703  CA  GLY A  95       4.728 -16.013  35.750  1.00 28.46           C  
ATOM    704  C   GLY A  95       5.818 -14.977  35.552  1.00 28.46           C  
ATOM    705  O   GLY A  95       5.776 -14.199  34.596  1.00 28.46           O  
ATOM    706  N   LYS A  96       6.502 -14.380  36.688  1.00 23.82           N  
ATOM    707  CA  LYS A  96       7.781 -13.833  37.132  1.00 23.82           C  
ATOM    708  C   LYS A  96       8.913 -14.254  36.198  1.00 23.82           C  
ATOM    709  CB  LYS A  96       8.089 -14.280  38.562  1.00 23.82           C  
ATOM    710  O   LYS A  96       9.022 -15.427  35.837  1.00 23.82           O  
ATOM    711  CG  LYS A  96       8.656 -13.179  39.446  1.00 23.82           C  
ATOM    712  CD  LYS A  96       8.857 -13.658  40.877  1.00 23.82           C  
ATOM    713  CE  LYS A  96       9.308 -12.525  41.790  1.00 23.82           C  
ATOM    714  NZ  LYS A  96       9.476 -12.984  43.201  1.00 23.82           N  
ATOM    715  N   PRO A  97       9.809 -13.298  35.564  1.00 25.31           N  
ATOM    716  CA  PRO A  97      10.869 -13.833  34.706  1.00 25.31           C  
ATOM    717  C   PRO A  97      12.097 -14.282  35.494  1.00 25.31           C  
ATOM    718  CB  PRO A  97      11.209 -12.654  33.791  1.00 25.31           C  
ATOM    719  O   PRO A  97      12.457 -13.655  36.494  1.00 25.31           O  
ATOM    720  CG  PRO A  97      10.671 -11.453  34.499  1.00 25.31           C  
ATOM    721  CD  PRO A  97      10.052 -11.899  35.793  1.00 25.31           C  
ATOM    722  N   SER A  98      12.385 -15.589  35.787  1.00 24.77           N  
ATOM    723  CA  SER A  98      13.590 -16.136  36.402  1.00 24.77           C  
ATOM    724  C   SER A  98      14.622 -16.522  35.348  1.00 24.77           C  
ATOM    725  CB  SER A  98      13.248 -17.353  37.263  1.00 24.77           C  
ATOM    726  O   SER A  98      14.301 -17.217  34.382  1.00 24.77           O  
ATOM    727  OG  SER A  98      14.420 -17.913  37.829  1.00 24.77           O  
ATOM    728  N   ALA A  99      15.845 -15.744  35.199  1.00 32.66           N  
ATOM    729  CA  ALA A  99      17.290 -15.926  35.083  1.00 32.66           C  
ATOM    730  C   ALA A  99      17.716 -17.288  35.625  1.00 32.66           C  
ATOM    731  CB  ALA A  99      18.028 -14.810  35.817  1.00 32.66           C  
ATOM    732  O   ALA A  99      17.276 -17.700  36.701  1.00 32.66           O  
ATOM    733  N   THR A 100      18.404 -18.125  34.735  1.00 28.29           N  
ATOM    734  CA  THR A 100      19.629 -18.842  35.070  1.00 28.29           C  
ATOM    735  C   THR A 100      20.243 -19.475  33.825  1.00 28.29           C  
ATOM    736  CB  THR A 100      19.367 -19.931  36.127  1.00 28.29           C  
ATOM    737  O   THR A 100      19.551 -20.151  33.061  1.00 28.29           O  
ATOM    738  CG2 THR A 100      19.459 -19.361  37.539  1.00 28.29           C  
ATOM    739  OG1 THR A 100      18.057 -20.477  35.928  1.00 28.29           O  
ATOM    740  N   ALA A 101      21.516 -18.959  33.376  1.00 27.41           N  
ATOM    741  CA  ALA A 101      22.964 -19.125  33.482  1.00 27.41           C  
ATOM    742  C   ALA A 101      23.455 -20.250  32.575  1.00 27.41           C  
ATOM    743  CB  ALA A 101      23.364 -19.400  34.930  1.00 27.41           C  
ATOM    744  O   ALA A 101      23.035 -21.401  32.720  1.00 27.41           O  
ATOM    745  N   ALA A 102      24.164 -19.919  31.493  1.00 32.83           N  
ATOM    746  CA  ALA A 102      25.431 -19.733  30.789  1.00 32.83           C  
ATOM    747  C   ALA A 102      26.047 -21.074  30.404  1.00 32.83           C  
ATOM    748  CB  ALA A 102      26.404 -18.931  31.649  1.00 32.83           C  
ATOM    749  O   ALA A 102      25.923 -22.056  31.140  1.00 32.83           O  
ATOM    750  N   PRO A 103      27.386 -21.088  29.564  1.00 35.50           N  
ATOM    751  CA  PRO A 103      28.347 -20.070  29.130  1.00 35.50           C  
ATOM    752  C   PRO A 103      29.394 -20.621  28.165  1.00 35.50           C  
ATOM    753  CB  PRO A 103      28.996 -19.618  30.440  1.00 35.50           C  
ATOM    754  O   PRO A 103      29.400 -21.819  27.872  1.00 35.50           O  
ATOM    755  CG  PRO A 103      29.050 -20.849  31.286  1.00 35.50           C  
ATOM    756  CD  PRO A 103      28.319 -21.950  30.572  1.00 35.50           C  
ATOM    757  N   ALA A 104      30.065 -19.696  27.275  1.00 30.14           N  
ATOM    758  CA  ALA A 104      31.342 -18.990  27.204  1.00 30.14           C  
ATOM    759  C   ALA A 104      32.159 -19.453  26.001  1.00 30.14           C  
ATOM    760  CB  ALA A 104      32.135 -19.196  28.493  1.00 30.14           C  
ATOM    761  O   ALA A 104      32.274 -20.654  25.746  1.00 30.14           O  
ATOM    762  N   SER A 105      32.629 -18.448  25.095  1.00 31.91           N  
ATOM    763  CA  SER A 105      33.919 -17.765  25.089  1.00 31.91           C  
ATOM    764  C   SER A 105      34.310 -17.334  23.680  1.00 31.91           C  
ATOM    765  CB  SER A 105      35.006 -18.667  25.675  1.00 31.91           C  
ATOM    766  O   SER A 105      34.250 -18.131  22.742  1.00 31.91           O  
ATOM    767  OG  SER A 105      36.258 -18.409  25.063  1.00 31.91           O  
ATOM    768  N   ALA A 106      34.582 -15.940  23.517  1.00 33.31           N  
ATOM    769  CA  ALA A 106      35.727 -15.046  23.671  1.00 33.31           C  
ATOM    770  C   ALA A 106      35.794 -14.038  22.527  1.00 33.31           C  
ATOM    771  CB  ALA A 106      37.024 -15.850  23.744  1.00 33.31           C  
ATOM    772  O   ALA A 106      35.722 -14.415  21.355  1.00 33.31           O  
ATOM    773  N   ALA A 107      35.718 -12.688  22.887  1.00 31.15           N  
ATOM    774  CA  ALA A 107      36.579 -11.573  23.272  1.00 31.15           C  
ATOM    775  C   ALA A 107      36.617 -10.507  22.181  1.00 31.15           C  
ATOM    776  CB  ALA A 107      37.990 -12.070  23.575  1.00 31.15           C  
ATOM    777  O   ALA A 107      36.913 -10.806  21.022  1.00 31.15           O  
ATOM    778  N   ALA A 108      36.154  -9.268  22.547  1.00 33.22           N  
ATOM    779  CA  ALA A 108      36.705  -8.041  23.118  1.00 33.22           C  
ATOM    780  C   ALA A 108      35.959  -6.813  22.605  1.00 33.22           C  
ATOM    781  CB  ALA A 108      38.194  -7.927  22.799  1.00 33.22           C  
ATOM    782  O   ALA A 108      35.623  -6.733  21.421  1.00 33.22           O  
ATOM    783  N   PRO A 109      36.145  -5.586  23.404  1.00 30.84           N  
ATOM    784  CA  PRO A 109      35.585  -4.547  24.272  1.00 30.84           C  
ATOM    785  C   PRO A 109      35.739  -3.145  23.688  1.00 30.84           C  
ATOM    786  CB  PRO A 109      36.396  -4.692  25.563  1.00 30.84           C  
ATOM    787  O   PRO A 109      36.383  -2.971  22.650  1.00 30.84           O  
ATOM    788  CG  PRO A 109      37.764  -5.091  25.112  1.00 30.84           C  
ATOM    789  CD  PRO A 109      37.728  -5.325  23.629  1.00 30.84           C  
ATOM    790  N   ALA A 110      34.674  -2.253  23.922  1.00 30.02           N  
ATOM    791  CA  ALA A 110      34.857  -0.939  24.532  1.00 30.02           C  
ATOM    792  C   ALA A 110      33.970   0.106  23.860  1.00 30.02           C  
ATOM    793  CB  ALA A 110      36.322  -0.516  24.457  1.00 30.02           C  
ATOM    794  O   ALA A 110      33.920   0.189  22.631  1.00 30.02           O  
ATOM    795  N   THR A 111      32.949   0.699  24.591  1.00 31.90           N  
ATOM    796  CA  THR A 111      32.736   1.942  25.324  1.00 31.90           C  
ATOM    797  C   THR A 111      31.648   2.781  24.661  1.00 31.90           C  
ATOM    798  CB  THR A 111      34.035   2.764  25.420  1.00 31.90           C  
ATOM    799  O   THR A 111      31.668   2.984  23.446  1.00 31.90           O  
ATOM    800  CG2 THR A 111      35.008   2.141  26.416  1.00 31.90           C  
ATOM    801  OG1 THR A 111      34.658   2.815  24.130  1.00 31.90           O  
ATOM    802  N   ALA A 112      30.469   2.953  25.333  1.00 28.01           N  
ATOM    803  CA  ALA A 112      29.527   3.815  26.042  1.00 28.01           C  
ATOM    804  C   ALA A 112      29.281   5.109  25.271  1.00 28.01           C  
ATOM    805  CB  ALA A 112      30.041   4.125  27.445  1.00 28.01           C  
ATOM    806  O   ALA A 112      30.228   5.778  24.851  1.00 28.01           O  
ATOM    807  N   ALA A 113      28.001   5.147  24.718  1.00 28.00           N  
ATOM    808  CA  ALA A 113      27.287   6.417  24.823  1.00 28.00           C  
ATOM    809  C   ALA A 113      25.780   6.211  24.699  1.00 28.00           C  
ATOM    810  CB  ALA A 113      27.778   7.393  23.757  1.00 28.00           C  
ATOM    811  O   ALA A 113      25.314   5.527  23.785  1.00 28.00           O  
ATOM    812  N   ALA A 114      25.024   6.102  25.803  1.00 26.50           N  
ATOM    813  CA  ALA A 114      23.842   6.805  26.297  1.00 26.50           C  
ATOM    814  C   ALA A 114      22.975   7.297  25.142  1.00 26.50           C  
ATOM    815  CB  ALA A 114      24.252   7.975  27.187  1.00 26.50           C  
ATOM    816  O   ALA A 114      23.473   7.931  24.209  1.00 26.50           O  
ATOM    817  N   SER A 115      21.846   6.488  24.787  1.00 26.75           N  
ATOM    818  CA  SER A 115      20.751   7.307  24.278  1.00 26.75           C  
ATOM    819  C   SER A 115      19.409   6.605  24.453  1.00 26.75           C  
ATOM    820  CB  SER A 115      20.972   7.641  22.803  1.00 26.75           C  
ATOM    821  O   SER A 115      19.271   5.425  24.124  1.00 26.75           O  
ATOM    822  OG  SER A 115      19.865   8.352  22.277  1.00 26.75           O  
ATOM    823  N   SER A 116      18.744   6.785  25.639  1.00 26.42           N  
ATOM    824  CA  SER A 116      17.378   7.074  26.063  1.00 26.42           C  
ATOM    825  C   SER A 116      16.361   6.444  25.118  1.00 26.42           C  
ATOM    826  CB  SER A 116      17.148   8.584  26.140  1.00 26.42           C  
ATOM    827  O   SER A 116      16.344   6.749  23.923  1.00 26.42           O  
ATOM    828  OG  SER A 116      15.764   8.885  26.108  1.00 26.42           O  
ATOM    829  N   SER A 117      16.053   5.143  25.205  1.00 26.67           N  
ATOM    830  CA  SER A 117      14.920   4.425  24.633  1.00 26.67           C  
ATOM    831  C   SER A 117      13.597   4.956  25.175  1.00 26.67           C  
ATOM    832  CB  SER A 117      15.033   2.927  24.921  1.00 26.67           C  
ATOM    833  O   SER A 117      13.396   5.012  26.390  1.00 26.67           O  
ATOM    834  OG  SER A 117      16.145   2.368  24.243  1.00 26.67           O  
ATOM    835  N   LYS A 118      13.309   6.223  24.823  1.00 24.66           N  
ATOM    836  CA  LYS A 118      11.972   6.805  24.893  1.00 24.66           C  
ATOM    837  C   LYS A 118      10.903   5.769  24.555  1.00 24.66           C  
ATOM    838  CB  LYS A 118      11.858   8.003  23.949  1.00 24.66           C  
ATOM    839  O   LYS A 118      10.950   5.144  23.493  1.00 24.66           O  
ATOM    840  CG  LYS A 118      12.433   9.293  24.514  1.00 24.66           C  
ATOM    841  CD  LYS A 118      12.227  10.462  23.560  1.00 24.66           C  
ATOM    842  CE  LYS A 118      12.882  11.734  24.082  1.00 24.66           C  
ATOM    843  NZ  LYS A 118      12.664  12.888  23.160  1.00 24.66           N  
ATOM    844  N   SER A 119      10.487   4.899  25.464  1.00 24.89           N  
ATOM    845  CA  SER A 119       9.223   4.209  25.702  1.00 24.89           C  
ATOM    846  C   SER A 119       8.045   5.011  25.159  1.00 24.89           C  
ATOM    847  CB  SER A 119       9.027   3.947  27.196  1.00 24.89           C  
ATOM    848  O   SER A 119       7.970   6.226  25.358  1.00 24.89           O  
ATOM    849  OG  SER A 119       9.470   5.054  27.962  1.00 24.89           O  
ATOM    850  N   PHE A 120       7.806   4.980  23.874  1.00 26.32           N  
ATOM    851  CA  PHE A 120       6.600   5.522  23.260  1.00 26.32           C  
ATOM    852  C   PHE A 120       5.354   4.855  23.832  1.00 26.32           C  
ATOM    853  CB  PHE A 120       6.642   5.340  21.739  1.00 26.32           C  
ATOM    854  O   PHE A 120       5.289   3.628  23.928  1.00 26.32           O  
ATOM    855  CG  PHE A 120       5.989   6.461  20.976  1.00 26.32           C  
ATOM    856  CD1 PHE A 120       4.688   6.334  20.505  1.00 26.32           C  
ATOM    857  CD2 PHE A 120       6.677   7.641  20.728  1.00 26.32           C  
ATOM    858  CE1 PHE A 120       4.081   7.370  19.798  1.00 26.32           C  
ATOM    859  CE2 PHE A 120       6.078   8.680  20.023  1.00 26.32           C  
ATOM    860  CZ  PHE A 120       4.780   8.542  19.558  1.00 26.32           C  
ATOM    861  N   VAL A 121       4.712   5.330  24.901  1.00 25.80           N  
ATOM    862  CA  VAL A 121       3.354   5.239  25.426  1.00 25.80           C  
ATOM    863  C   VAL A 121       2.352   5.602  24.332  1.00 25.80           C  
ATOM    864  CB  VAL A 121       3.157   6.155  26.654  1.00 25.80           C  
ATOM    865  O   VAL A 121       2.418   6.692  23.758  1.00 25.80           O  
ATOM    866  CG1 VAL A 121       1.731   6.042  27.190  1.00 25.80           C  
ATOM    867  CG2 VAL A 121       4.170   5.809  27.745  1.00 25.80           C  
ATOM    868  N   ILE A 122       1.921   4.659  23.366  1.00 32.96           N  
ATOM    869  CA  ILE A 122       0.742   4.717  22.509  1.00 32.96           C  
ATOM    870  C   ILE A 122      -0.506   4.930  23.362  1.00 32.96           C  
ATOM    871  CB  ILE A 122       0.598   3.434  21.659  1.00 32.96           C  
ATOM    872  O   ILE A 122      -0.746   4.190  24.319  1.00 32.96           O  
ATOM    873  CG1 ILE A 122       1.859   3.205  20.819  1.00 32.96           C  
ATOM    874  CG2 ILE A 122      -0.647   3.513  20.770  1.00 32.96           C  
ATOM    875  CD1 ILE A 122       1.842   1.913  20.015  1.00 32.96           C  
ATOM    876  N   ASN A 123      -0.890   6.222  23.835  1.00 30.64           N  
ATOM    877  CA  ASN A 123      -2.176   6.792  24.223  1.00 30.64           C  
ATOM    878  C   ASN A 123      -3.272   5.731  24.257  1.00 30.64           C  
ATOM    879  CB  ASN A 123      -2.566   7.929  23.276  1.00 30.64           C  
ATOM    880  O   ASN A 123      -3.564   5.101  23.239  1.00 30.64           O  
ATOM    881  CG  ASN A 123      -3.222   9.090  23.998  1.00 30.64           C  
ATOM    882  ND2 ASN A 123      -3.318  10.229  23.323  1.00 30.64           N  
ATOM    883  OD1 ASN A 123      -3.639   8.964  25.152  1.00 30.64           O  
ATOM    884  N   PRO A 124      -3.731   5.183  25.430  1.00 28.11           N  
ATOM    885  CA  PRO A 124      -4.736   4.258  25.960  1.00 28.11           C  
ATOM    886  C   PRO A 124      -6.163   4.772  25.786  1.00 28.11           C  
ATOM    887  CB  PRO A 124      -4.371   4.153  27.443  1.00 28.11           C  
ATOM    888  O   PRO A 124      -7.117   4.111  26.204  1.00 28.11           O  
ATOM    889  CG  PRO A 124      -3.619   5.410  27.742  1.00 28.11           C  
ATOM    890  CD  PRO A 124      -3.339   6.117  26.446  1.00 28.11           C  
ATOM    891  N   THR A 125      -6.605   5.340  24.686  1.00 28.62           N  
ATOM    892  CA  THR A 125      -8.034   5.615  24.590  1.00 28.62           C  
ATOM    893  C   THR A 125      -8.659   4.831  23.440  1.00 28.62           C  
ATOM    894  CB  THR A 125      -8.302   7.119  24.395  1.00 28.62           C  
ATOM    895  O   THR A 125      -9.880   4.832  23.272  1.00 28.62           O  
ATOM    896  CG2 THR A 125      -9.748   7.468  24.733  1.00 28.62           C  
ATOM    897  OG1 THR A 125      -7.429   7.868  25.249  1.00 28.62           O  
ATOM    898  N   ILE A 126      -8.025   3.617  23.019  1.00 32.56           N  
ATOM    899  CA  ILE A 126      -8.592   2.453  22.348  1.00 32.56           C  
ATOM    900  C   ILE A 126      -8.388   1.210  23.211  1.00 32.56           C  
ATOM    901  CB  ILE A 126      -7.966   2.244  20.951  1.00 32.56           C  
ATOM    902  O   ILE A 126      -7.262   0.900  23.608  1.00 32.56           O  
ATOM    903  CG1 ILE A 126      -8.212   3.472  20.067  1.00 32.56           C  
ATOM    904  CG2 ILE A 126      -8.521   0.977  20.294  1.00 32.56           C  
ATOM    905  CD1 ILE A 126      -7.673   3.333  18.650  1.00 32.56           C  
ATOM    906  N   VAL A 127      -9.117   1.003  24.288  1.00 31.45           N  
ATOM    907  CA  VAL A 127      -8.889  -0.124  25.187  1.00 31.45           C  
ATOM    908  C   VAL A 127      -8.939  -1.431  24.400  1.00 31.45           C  
ATOM    909  CB  VAL A 127      -9.922  -0.152  26.335  1.00 31.45           C  
ATOM    910  O   VAL A 127      -9.967  -1.766  23.805  1.00 31.45           O  
ATOM    911  CG1 VAL A 127      -9.642  -1.314  27.286  1.00 31.45           C  
ATOM    912  CG2 VAL A 127      -9.915   1.175  27.092  1.00 31.45           C  
ATOM    913  N   TYR A 128      -7.901  -1.859  23.617  1.00 31.86           N  
ATOM    914  CA  TYR A 128      -7.655  -3.164  23.012  1.00 31.86           C  
ATOM    915  C   TYR A 128      -7.155  -4.160  24.051  1.00 31.86           C  
ATOM    916  CB  TYR A 128      -6.639  -3.045  21.872  1.00 31.86           C  
ATOM    917  O   TYR A 128      -6.328  -3.819  24.900  1.00 31.86           O  
ATOM    918  CG  TYR A 128      -7.144  -2.256  20.689  1.00 31.86           C  
ATOM    919  CD1 TYR A 128      -7.993  -2.838  19.749  1.00 31.86           C  
ATOM    920  CD2 TYR A 128      -6.774  -0.927  20.507  1.00 31.86           C  
ATOM    921  CE1 TYR A 128      -8.459  -2.115  18.656  1.00 31.86           C  
ATOM    922  CE2 TYR A 128      -7.235  -0.195  19.418  1.00 31.86           C  
ATOM    923  OH  TYR A 128      -8.535  -0.076  17.419  1.00 31.86           O  
ATOM    924  CZ  TYR A 128      -8.076  -0.796  18.500  1.00 31.86           C  
ATOM    925  N   GLY A 129      -8.005  -4.845  24.861  1.00 27.93           N  
ATOM    926  CA  GLY A 129      -7.838  -6.111  25.556  1.00 27.93           C  
ATOM    927  C   GLY A 129      -6.414  -6.354  26.020  1.00 27.93           C  
ATOM    928  O   GLY A 129      -5.460  -5.970  25.341  1.00 27.93           O  
ATOM    929  N   ASP A 130      -5.970  -6.141  27.281  1.00 32.99           N  
ATOM    930  CA  ASP A 130      -4.942  -6.537  28.239  1.00 32.99           C  
ATOM    931  C   ASP A 130      -3.756  -7.191  27.533  1.00 32.99           C  
ATOM    932  CB  ASP A 130      -5.522  -7.491  29.285  1.00 32.99           C  
ATOM    933  O   ASP A 130      -3.924  -8.177  26.811  1.00 32.99           O  
ATOM    934  CG  ASP A 130      -6.116  -6.768  30.482  1.00 32.99           C  
ATOM    935  OD1 ASP A 130      -5.828  -5.567  30.673  1.00 32.99           O  
ATOM    936  OD2 ASP A 130      -6.875  -7.407  31.242  1.00 32.99           O  
ATOM    937  N   VAL A 131      -2.798  -6.526  26.991  1.00 31.29           N  
ATOM    938  CA  VAL A 131      -1.383  -6.626  26.649  1.00 31.29           C  
ATOM    939  C   VAL A 131      -0.620  -7.284  27.796  1.00 31.29           C  
ATOM    940  CB  VAL A 131      -0.777  -5.241  26.330  1.00 31.29           C  
ATOM    941  O   VAL A 131      -0.502  -6.710  28.882  1.00 31.29           O  
ATOM    942  CG1 VAL A 131       0.495  -5.387  25.497  1.00 31.29           C  
ATOM    943  CG2 VAL A 131      -1.798  -4.367  25.604  1.00 31.29           C  
ATOM    944  N   GLU A 132      -1.066  -8.511  28.281  1.00 32.14           N  
ATOM    945  CA  GLU A 132      -0.072  -9.256  29.048  1.00 32.14           C  
ATOM    946  C   GLU A 132       0.067 -10.685  28.530  1.00 32.14           C  
ATOM    947  CB  GLU A 132      -0.438  -9.269  30.534  1.00 32.14           C  
ATOM    948  O   GLU A 132      -0.913 -11.432  28.481  1.00 32.14           O  
ATOM    949  CG  GLU A 132       0.164  -8.117  31.326  1.00 32.14           C  
ATOM    950  CD  GLU A 132      -0.156  -8.178  32.811  1.00 32.14           C  
ATOM    951  OE1 GLU A 132       0.346  -7.323  33.575  1.00 32.14           O  
ATOM    952  OE2 GLU A 132      -0.913  -9.089  33.213  1.00 32.14           O  
ATOM    953  N   SER A 133       0.603 -10.795  27.235  1.00 33.46           N  
ATOM    954  CA  SER A 133       1.491 -11.768  26.608  1.00 33.46           C  
ATOM    955  C   SER A 133       1.625 -11.511  25.111  1.00 33.46           C  
ATOM    956  CB  SER A 133       0.982 -13.190  26.845  1.00 33.46           C  
ATOM    957  O   SER A 133       0.682 -11.735  24.350  1.00 33.46           O  
ATOM    958  OG  SER A 133      -0.216 -13.422  26.124  1.00 33.46           O  
ATOM    959  N   VAL A 134       1.794 -10.198  24.660  1.00 39.18           N  
ATOM    960  CA  VAL A 134       1.918 -10.032  23.216  1.00 39.18           C  
ATOM    961  C   VAL A 134       3.001 -10.965  22.679  1.00 39.18           C  
ATOM    962  CB  VAL A 134       2.240  -8.569  22.838  1.00 39.18           C  
ATOM    963  O   VAL A 134       4.140 -10.941  23.152  1.00 39.18           O  
ATOM    964  CG1 VAL A 134       2.135  -8.366  21.327  1.00 39.18           C  
ATOM    965  CG2 VAL A 134       1.306  -7.611  23.575  1.00 39.18           C  
ATOM    966  N   MET A 135       2.804 -12.327  22.757  1.00 38.73           N  
ATOM    967  CA  MET A 135       3.708 -12.978  21.813  1.00 38.73           C  
ATOM    968  C   MET A 135       4.234 -11.980  20.787  1.00 38.73           C  
ATOM    969  CB  MET A 135       3.002 -14.135  21.103  1.00 38.73           C  
ATOM    970  O   MET A 135       3.519 -11.059  20.387  1.00 38.73           O  
ATOM    971  CG  MET A 135       2.589 -15.263  22.034  1.00 38.73           C  
ATOM    972  SD  MET A 135       4.021 -16.239  22.637  1.00 38.73           S  
ATOM    973  CE  MET A 135       4.433 -17.166  21.132  1.00 38.73           C  
ATOM    974  N   ALA A 136       5.422 -11.513  20.856  1.00 53.67           N  
ATOM    975  CA  ALA A 136       5.995 -10.696  19.789  1.00 53.67           C  
ATOM    976  C   ALA A 136       5.233 -10.891  18.481  1.00 53.67           C  
ATOM    977  CB  ALA A 136       7.472 -11.031  19.596  1.00 53.67           C  
ATOM    978  O   ALA A 136       5.074 -12.020  18.010  1.00 53.67           O  
ATOM    979  N   VAL A 137       3.994 -10.207  18.297  1.00 63.16           N  
ATOM    980  CA  VAL A 137       3.374 -10.213  16.977  1.00 63.16           C  
ATOM    981  C   VAL A 137       4.449 -10.096  15.899  1.00 63.16           C  
ATOM    982  CB  VAL A 137       2.344  -9.071  16.828  1.00 63.16           C  
ATOM    983  O   VAL A 137       5.216  -9.130  15.882  1.00 63.16           O  
ATOM    984  CG1 VAL A 137       1.715  -9.088  15.436  1.00 63.16           C  
ATOM    985  CG2 VAL A 137       1.267  -9.181  17.906  1.00 63.16           C  
ATOM    986  N   THR A 138       4.727 -11.276  15.307  1.00 72.02           N  
ATOM    987  CA  THR A 138       5.692 -11.283  14.213  1.00 72.02           C  
ATOM    988  C   THR A 138       5.004 -10.983  12.884  1.00 72.02           C  
ATOM    989  CB  THR A 138       6.424 -12.634  14.122  1.00 72.02           C  
ATOM    990  O   THR A 138       3.777 -11.041  12.787  1.00 72.02           O  
ATOM    991  CG2 THR A 138       7.054 -13.009  15.459  1.00 72.02           C  
ATOM    992  OG1 THR A 138       5.490 -13.653  13.744  1.00 72.02           O  
ATOM    993  N   GLU A 139       5.702 -10.425  11.948  1.00 75.90           N  
ATOM    994  CA  GLU A 139       5.255 -10.267  10.567  1.00 75.90           C  
ATOM    995  C   GLU A 139       4.542 -11.522  10.071  1.00 75.90           C  
ATOM    996  CB  GLU A 139       6.437  -9.937   9.653  1.00 75.90           C  
ATOM    997  O   GLU A 139       3.501 -11.433   9.416  1.00 75.90           O  
ATOM    998  CG  GLU A 139       6.045  -9.702   8.201  1.00 75.90           C  
ATOM    999  CD  GLU A 139       7.227  -9.359   7.309  1.00 75.90           C  
ATOM   1000  OE1 GLU A 139       7.087  -9.420   6.066  1.00 75.90           O  
ATOM   1001  OE2 GLU A 139       8.302  -9.028   7.856  1.00 75.90           O  
ATOM   1002  N   THR A 140       5.021 -12.653  10.443  1.00 75.43           N  
ATOM   1003  CA  THR A 140       4.472 -13.941  10.033  1.00 75.43           C  
ATOM   1004  C   THR A 140       3.089 -14.158  10.642  1.00 75.43           C  
ATOM   1005  CB  THR A 140       5.402 -15.099  10.439  1.00 75.43           C  
ATOM   1006  O   THR A 140       2.169 -14.611   9.958  1.00 75.43           O  
ATOM   1007  CG2 THR A 140       4.853 -16.439   9.960  1.00 75.43           C  
ATOM   1008  OG1 THR A 140       6.696 -14.891   9.860  1.00 75.43           O  
ATOM   1009  N   ASN A 141       2.935 -13.755  11.941  1.00 72.59           N  
ATOM   1010  CA  ASN A 141       1.666 -13.836  12.655  1.00 72.59           C  
ATOM   1011  C   ASN A 141       0.606 -12.942  12.017  1.00 72.59           C  
ATOM   1012  CB  ASN A 141       1.854 -13.468  14.128  1.00 72.59           C  
ATOM   1013  O   ASN A 141      -0.544 -13.355  11.855  1.00 72.59           O  
ATOM   1014  CG  ASN A 141       2.816 -14.396  14.844  1.00 72.59           C  
ATOM   1015  ND2 ASN A 141       2.671 -15.695  14.610  1.00 72.59           N  
ATOM   1016  OD1 ASN A 141       3.682 -13.949  15.600  1.00 72.59           O  
ATOM   1017  N   VAL A 142       0.948 -11.777  11.580  1.00 73.56           N  
ATOM   1018  CA  VAL A 142       0.075 -10.782  10.967  1.00 73.56           C  
ATOM   1019  C   VAL A 142      -0.346 -11.250   9.576  1.00 73.56           C  
ATOM   1020  CB  VAL A 142       0.762  -9.401  10.880  1.00 73.56           C  
ATOM   1021  O   VAL A 142      -1.537 -11.281   9.258  1.00 73.56           O  
ATOM   1022  CG1 VAL A 142      -0.094  -8.422  10.078  1.00 73.56           C  
ATOM   1023  CG2 VAL A 142       1.037  -8.853  12.279  1.00 73.56           C  
ATOM   1024  N   LEU A 143       0.594 -11.749   8.809  1.00 75.53           N  
ATOM   1025  CA  LEU A 143       0.356 -12.105   7.414  1.00 75.53           C  
ATOM   1026  C   LEU A 143      -0.386 -13.434   7.312  1.00 75.53           C  
ATOM   1027  CB  LEU A 143       1.678 -12.185   6.648  1.00 75.53           C  
ATOM   1028  O   LEU A 143      -1.225 -13.615   6.427  1.00 75.53           O  
ATOM   1029  CG  LEU A 143       2.446 -10.873   6.482  1.00 75.53           C  
ATOM   1030  CD1 LEU A 143       3.740 -11.110   5.710  1.00 75.53           C  
ATOM   1031  CD2 LEU A 143       1.581  -9.832   5.778  1.00 75.53           C  
ATOM   1032  N   GLU A 144      -0.200 -14.372   8.257  1.00 72.65           N  
ATOM   1033  CA  GLU A 144      -0.878 -15.664   8.306  1.00 72.65           C  
ATOM   1034  C   GLU A 144      -2.326 -15.511   8.763  1.00 72.65           C  
ATOM   1035  CB  GLU A 144      -0.133 -16.627   9.235  1.00 72.65           C  
ATOM   1036  O   GLU A 144      -3.209 -16.234   8.296  1.00 72.65           O  
ATOM   1037  CG  GLU A 144       1.145 -17.195   8.634  1.00 72.65           C  
ATOM   1038  CD  GLU A 144       1.891 -18.123   9.579  1.00 72.65           C  
ATOM   1039  OE1 GLU A 144       2.891 -18.746   9.155  1.00 72.65           O  
ATOM   1040  OE2 GLU A 144       1.473 -18.227  10.754  1.00 72.65           O  
ATOM   1041  N   THR A 145      -2.545 -14.612   9.690  1.00 65.77           N  
ATOM   1042  CA  THR A 145      -3.875 -14.277  10.186  1.00 65.77           C  
ATOM   1043  C   THR A 145      -4.689 -13.562   9.112  1.00 65.77           C  
ATOM   1044  CB  THR A 145      -3.795 -13.395  11.446  1.00 65.77           C  
ATOM   1045  O   THR A 145      -5.895 -13.786   8.988  1.00 65.77           O  
ATOM   1046  CG2 THR A 145      -5.186 -13.072  11.980  1.00 65.77           C  
ATOM   1047  OG1 THR A 145      -3.054 -14.085  12.460  1.00 65.77           O  
ATOM   1048  N   LEU A 146      -3.979 -12.874   8.304  1.00 69.12           N  
ATOM   1049  CA  LEU A 146      -4.582 -12.062   7.253  1.00 69.12           C  
ATOM   1050  C   LEU A 146      -4.607 -12.819   5.929  1.00 69.12           C  
ATOM   1051  CB  LEU A 146      -3.817 -10.746   7.087  1.00 69.12           C  
ATOM   1052  O   LEU A 146      -5.293 -12.410   4.989  1.00 69.12           O  
ATOM   1053  CG  LEU A 146      -3.970  -9.726   8.216  1.00 69.12           C  
ATOM   1054  CD1 LEU A 146      -3.011  -8.558   8.009  1.00 69.12           C  
ATOM   1055  CD2 LEU A 146      -5.410  -9.233   8.299  1.00 69.12           C  
ATOM   1056  N   GLN A 147      -4.034 -14.130   5.853  1.00 64.09           N  
ATOM   1057  CA  GLN A 147      -4.021 -15.028   4.703  1.00 64.09           C  
ATOM   1058  C   GLN A 147      -5.350 -15.765   4.566  1.00 64.09           C  
ATOM   1059  CB  GLN A 147      -2.874 -16.032   4.819  1.00 64.09           C  
ATOM   1060  O   GLN A 147      -6.034 -16.015   5.561  1.00 64.09           O  
ATOM   1061  CG  GLN A 147      -1.545 -15.511   4.289  1.00 64.09           C  
ATOM   1062  CD  GLN A 147      -0.439 -16.548   4.354  1.00 64.09           C  
ATOM   1063  NE2 GLN A 147       0.667 -16.279   3.670  1.00 64.09           N  
ATOM   1064  OE1 GLN A 147      -0.579 -17.583   5.014  1.00 64.09           O  
ATOM   1065  N   ALA A 148      -6.117 -16.052   3.292  1.00 52.56           N  
ATOM   1066  CA  ALA A 148      -7.136 -16.368   2.295  1.00 52.56           C  
ATOM   1067  C   ALA A 148      -8.471 -16.693   2.959  1.00 52.56           C  
ATOM   1068  CB  ALA A 148      -6.682 -17.534   1.420  1.00 52.56           C  
ATOM   1069  O   ALA A 148      -8.571 -17.651   3.729  1.00 52.56           O  
ATOM   1070  N   GLY A 149      -9.254 -15.531   3.056  1.00 57.49           N  
ATOM   1071  CA  GLY A 149     -10.700 -15.559   3.205  1.00 57.49           C  
ATOM   1072  C   GLY A 149     -11.197 -14.713   4.362  1.00 57.49           C  
ATOM   1073  O   GLY A 149     -12.405 -14.558   4.551  1.00 57.49           O  
ATOM   1074  N   SER A 150     -10.150 -14.058   5.065  1.00 67.67           N  
ATOM   1075  CA  SER A 150     -10.539 -13.195   6.175  1.00 67.67           C  
ATOM   1076  C   SER A 150     -10.590 -11.732   5.747  1.00 67.67           C  
ATOM   1077  CB  SER A 150      -9.570 -13.358   7.347  1.00 67.67           C  
ATOM   1078  O   SER A 150      -9.652 -11.229   5.125  1.00 67.67           O  
ATOM   1079  OG  SER A 150      -9.540 -14.703   7.791  1.00 67.67           O  
ATOM   1080  N   GLN A 151     -11.700 -11.225   5.601  1.00 84.58           N  
ATOM   1081  CA  GLN A 151     -11.977  -9.813   5.358  1.00 84.58           C  
ATOM   1082  C   GLN A 151     -12.041  -9.032   6.667  1.00 84.58           C  
ATOM   1083  CB  GLN A 151     -13.285  -9.648   4.583  1.00 84.58           C  
ATOM   1084  O   GLN A 151     -12.774  -9.407   7.585  1.00 84.58           O  
ATOM   1085  CG  GLN A 151     -13.280 -10.322   3.217  1.00 84.58           C  
ATOM   1086  CD  GLN A 151     -14.441  -9.886   2.343  1.00 84.58           C  
ATOM   1087  NE2 GLN A 151     -14.314 -10.101   1.038  1.00 84.58           N  
ATOM   1088  OE1 GLN A 151     -15.444  -9.360   2.837  1.00 84.58           O  
ATOM   1089  N   LEU A 152     -11.176  -8.096   6.717  1.00 89.04           N  
ATOM   1090  CA  LEU A 152     -11.032  -7.372   7.976  1.00 89.04           C  
ATOM   1091  C   LEU A 152     -11.222  -5.874   7.766  1.00 89.04           C  
ATOM   1092  CB  LEU A 152      -9.658  -7.642   8.595  1.00 89.04           C  
ATOM   1093  O   LEU A 152     -10.678  -5.301   6.819  1.00 89.04           O  
ATOM   1094  CG  LEU A 152      -9.324  -9.105   8.891  1.00 89.04           C  
ATOM   1095  CD1 LEU A 152      -7.856  -9.245   9.279  1.00 89.04           C  
ATOM   1096  CD2 LEU A 152     -10.227  -9.647   9.994  1.00 89.04           C  
ATOM   1097  N   GLY A 153     -11.962  -5.326   8.690  1.00 91.68           N  
ATOM   1098  CA  GLY A 153     -12.267  -3.906   8.619  1.00 91.68           C  
ATOM   1099  C   GLY A 153     -11.122  -3.026   9.084  1.00 91.68           C  
ATOM   1100  O   GLY A 153     -10.436  -3.353  10.055  1.00 91.68           O  
ATOM   1101  N   ILE A 154     -10.934  -1.894   8.442  1.00 94.62           N  
ATOM   1102  CA  ILE A 154      -9.921  -0.890   8.749  1.00 94.62           C  
ATOM   1103  C   ILE A 154     -10.460   0.502   8.424  1.00 94.62           C  
ATOM   1104  CB  ILE A 154      -8.612  -1.152   7.972  1.00 94.62           C  
ATOM   1105  O   ILE A 154     -11.509   0.636   7.791  1.00 94.62           O  
ATOM   1106  CG1 ILE A 154      -8.875  -1.141   6.462  1.00 94.62           C  
ATOM   1107  CG2 ILE A 154      -7.981  -2.477   8.408  1.00 94.62           C  
ATOM   1108  CD1 ILE A 154      -7.612  -1.184   5.612  1.00 94.62           C  
ATOM   1109  N   GLU A 155      -9.843   1.503   8.892  1.00 95.56           N  
ATOM   1110  CA  GLU A 155      -9.942   2.871   8.393  1.00 95.56           C  
ATOM   1111  C   GLU A 155      -8.728   3.239   7.545  1.00 95.56           C  
ATOM   1112  CB  GLU A 155     -10.092   3.858   9.553  1.00 95.56           C  
ATOM   1113  O   GLU A 155      -7.593   2.917   7.904  1.00 95.56           O  
ATOM   1114  CG  GLU A 155     -11.360   3.657  10.372  1.00 95.56           C  
ATOM   1115  CD  GLU A 155     -11.509   4.661  11.503  1.00 95.56           C  
ATOM   1116  OE1 GLU A 155     -12.541   4.629  12.211  1.00 95.56           O  
ATOM   1117  OE2 GLU A 155     -10.586   5.487  11.683  1.00 95.56           O  
ATOM   1118  N   ALA A 156      -8.964   3.823   6.403  1.00 95.37           N  
ATOM   1119  CA  ALA A 156      -7.836   4.130   5.527  1.00 95.37           C  
ATOM   1120  C   ALA A 156      -8.018   5.486   4.853  1.00 95.37           C  
ATOM   1121  CB  ALA A 156      -7.665   3.035   4.477  1.00 95.37           C  
ATOM   1122  O   ALA A 156      -9.145   5.904   4.579  1.00 95.37           O  
ATOM   1123  N   GLN A 157      -6.867   6.176   4.623  1.00 94.39           N  
ATOM   1124  CA  GLN A 157      -6.902   7.397   3.824  1.00 94.39           C  
ATOM   1125  C   GLN A 157      -7.122   7.082   2.348  1.00 94.39           C  
ATOM   1126  CB  GLN A 157      -5.610   8.194   4.005  1.00 94.39           C  
ATOM   1127  O   GLN A 157      -6.452   6.211   1.787  1.00 94.39           O  
ATOM   1128  CG  GLN A 157      -5.610   9.537   3.286  1.00 94.39           C  
ATOM   1129  CD  GLN A 157      -4.356  10.347   3.555  1.00 94.39           C  
ATOM   1130  NE2 GLN A 157      -4.371  11.613   3.152  1.00 94.39           N  
ATOM   1131  OE1 GLN A 157      -3.383   9.840   4.121  1.00 94.39           O  
ATOM   1132  N   ASP A 158      -8.042   7.722   1.688  1.00 93.65           N  
ATOM   1133  CA  ASP A 158      -8.286   7.606   0.253  1.00 93.65           C  
ATOM   1134  C   ASP A 158      -7.355   8.522  -0.538  1.00 93.65           C  
ATOM   1135  CB  ASP A 158      -9.745   7.934  -0.071  1.00 93.65           C  
ATOM   1136  O   ASP A 158      -7.632   9.713  -0.695  1.00 93.65           O  
ATOM   1137  CG  ASP A 158     -10.124   7.599  -1.503  1.00 93.65           C  
ATOM   1138  OD1 ASP A 158      -9.220   7.403  -2.343  1.00 93.65           O  
ATOM   1139  OD2 ASP A 158     -11.338   7.534  -1.794  1.00 93.65           O  
ATOM   1140  N   LEU A 159      -6.274   7.981  -0.975  1.00 91.25           N  
ATOM   1141  CA  LEU A 159      -5.200   8.753  -1.592  1.00 91.25           C  
ATOM   1142  C   LEU A 159      -5.577   9.174  -3.008  1.00 91.25           C  
ATOM   1143  CB  LEU A 159      -3.902   7.941  -1.617  1.00 91.25           C  
ATOM   1144  O   LEU A 159      -4.878   9.978  -3.628  1.00 91.25           O  
ATOM   1145  CG  LEU A 159      -3.282   7.612  -0.258  1.00 91.25           C  
ATOM   1146  CD1 LEU A 159      -2.038   6.748  -0.438  1.00 91.25           C  
ATOM   1147  CD2 LEU A 159      -2.946   8.891   0.501  1.00 91.25           C  
ATOM   1148  N   SER A 160      -6.661   8.635  -3.548  1.00 86.62           N  
ATOM   1149  CA  SER A 160      -7.122   9.015  -4.880  1.00 86.62           C  
ATOM   1150  C   SER A 160      -7.864  10.347  -4.848  1.00 86.62           C  
ATOM   1151  CB  SER A 160      -8.028   7.931  -5.463  1.00 86.62           C  
ATOM   1152  O   SER A 160      -8.079  10.969  -5.890  1.00 86.62           O  
ATOM   1153  OG  SER A 160      -9.278   7.906  -4.795  1.00 86.62           O  
ATOM   1154  N   ARG A 161      -8.243  10.774  -3.679  1.00 87.31           N  
ATOM   1155  CA  ARG A 161      -8.969  12.026  -3.491  1.00 87.31           C  
ATOM   1156  C   ARG A 161      -8.050  13.117  -2.952  1.00 87.31           C  
ATOM   1157  CB  ARG A 161     -10.154  11.824  -2.544  1.00 87.31           C  
ATOM   1158  O   ARG A 161      -7.104  12.831  -2.215  1.00 87.31           O  
ATOM   1159  CG  ARG A 161     -11.210  10.867  -3.074  1.00 87.31           C  
ATOM   1160  CD  ARG A 161     -12.362  10.699  -2.094  1.00 87.31           C  
ATOM   1161  NE  ARG A 161     -13.335   9.719  -2.569  1.00 87.31           N  
ATOM   1162  NH1 ARG A 161     -15.023  11.258  -2.917  1.00 87.31           N  
ATOM   1163  NH2 ARG A 161     -15.379   9.038  -3.364  1.00 87.31           N  
ATOM   1164  CZ  ARG A 161     -14.577  10.007  -2.949  1.00 87.31           C  
ATOM   1165  N   ALA A 162      -8.258  14.272  -3.437  1.00 82.50           N  
ATOM   1166  CA  ALA A 162      -7.501  15.410  -2.925  1.00 82.50           C  
ATOM   1167  C   ALA A 162      -7.788  15.638  -1.443  1.00 82.50           C  
ATOM   1168  CB  ALA A 162      -7.825  16.669  -3.726  1.00 82.50           C  
ATOM   1169  O   ALA A 162      -8.910  15.417  -0.981  1.00 82.50           O  
ATOM   1170  N   GLY A 163      -6.708  15.932  -0.702  1.00 84.71           N  
ATOM   1171  CA  GLY A 163      -6.877  16.177   0.722  1.00 84.71           C  
ATOM   1172  C   GLY A 163      -6.772  14.917   1.560  1.00 84.71           C  
ATOM   1173  O   GLY A 163      -6.397  13.858   1.054  1.00 84.71           O  
ATOM   1174  N   LYS A 164      -6.997  15.060   2.903  1.00 87.10           N  
ATOM   1175  CA  LYS A 164      -6.951  13.942   3.840  1.00 87.10           C  
ATOM   1176  C   LYS A 164      -8.344  13.364   4.075  1.00 87.10           C  
ATOM   1177  CB  LYS A 164      -6.335  14.381   5.170  1.00 87.10           C  
ATOM   1178  O   LYS A 164      -9.100  13.871   4.906  1.00 87.10           O  
ATOM   1179  CG  LYS A 164      -4.871  14.782   5.071  1.00 87.10           C  
ATOM   1180  CD  LYS A 164      -4.291  15.120   6.438  1.00 87.10           C  
ATOM   1181  CE  LYS A 164      -2.825  15.521   6.341  1.00 87.10           C  
ATOM   1182  NZ  LYS A 164      -2.236  15.799   7.685  1.00 87.10           N  
ATOM   1183  N   VAL A 165      -8.746  12.499   3.127  1.00 92.93           N  
ATOM   1184  CA  VAL A 165     -10.044  11.836   3.190  1.00 92.93           C  
ATOM   1185  C   VAL A 165      -9.873  10.413   3.717  1.00 92.93           C  
ATOM   1186  CB  VAL A 165     -10.738  11.813   1.810  1.00 92.93           C  
ATOM   1187  O   VAL A 165      -9.141   9.612   3.132  1.00 92.93           O  
ATOM   1188  CG1 VAL A 165     -12.078  11.084   1.891  1.00 92.93           C  
ATOM   1189  CG2 VAL A 165     -10.930  13.235   1.286  1.00 92.93           C  
ATOM   1190  N   TYR A 166     -10.574  10.128   4.842  1.00 94.89           N  
ATOM   1191  CA  TYR A 166     -10.513   8.806   5.456  1.00 94.89           C  
ATOM   1192  C   TYR A 166     -11.853   8.090   5.342  1.00 94.89           C  
ATOM   1193  CB  TYR A 166     -10.103   8.916   6.928  1.00 94.89           C  
ATOM   1194  O   TYR A 166     -12.904   8.680   5.603  1.00 94.89           O  
ATOM   1195  CG  TYR A 166      -8.739   9.528   7.134  1.00 94.89           C  
ATOM   1196  CD1 TYR A 166      -7.605   8.728   7.250  1.00 94.89           C  
ATOM   1197  CD2 TYR A 166      -8.581  10.908   7.214  1.00 94.89           C  
ATOM   1198  CE1 TYR A 166      -6.346   9.287   7.443  1.00 94.89           C  
ATOM   1199  CE2 TYR A 166      -7.327  11.478   7.406  1.00 94.89           C  
ATOM   1200  OH  TYR A 166      -4.974  11.221   7.709  1.00 94.89           O  
ATOM   1201  CZ  TYR A 166      -6.217  10.661   7.519  1.00 94.89           C  
ATOM   1202  N   ARG A 167     -11.826   6.815   4.997  1.00 96.11           N  
ATOM   1203  CA  ARG A 167     -13.037   6.045   4.734  1.00 96.11           C  
ATOM   1204  C   ARG A 167     -12.964   4.668   5.384  1.00 96.11           C  
ATOM   1205  CB  ARG A 167     -13.267   5.902   3.228  1.00 96.11           C  
ATOM   1206  O   ARG A 167     -11.876   4.116   5.561  1.00 96.11           O  
ATOM   1207  CG  ARG A 167     -13.409   7.228   2.497  1.00 96.11           C  
ATOM   1208  CD  ARG A 167     -13.463   7.037   0.988  1.00 96.11           C  
ATOM   1209  NE  ARG A 167     -14.615   6.235   0.587  1.00 96.11           N  
ATOM   1210  NH1 ARG A 167     -13.937   5.981  -1.606  1.00 96.11           N  
ATOM   1211  NH2 ARG A 167     -15.898   5.033  -0.891  1.00 96.11           N  
ATOM   1212  CZ  ARG A 167     -14.814   5.752  -0.636  1.00 96.11           C  
ATOM   1213  N   PRO A 168     -14.158   4.167   5.706  1.00 95.46           N  
ATOM   1214  CA  PRO A 168     -14.170   2.752   6.084  1.00 95.46           C  
ATOM   1215  C   PRO A 168     -13.738   1.833   4.944  1.00 95.46           C  
ATOM   1216  CB  PRO A 168     -15.631   2.501   6.465  1.00 95.46           C  
ATOM   1217  O   PRO A 168     -14.157   2.025   3.799  1.00 95.46           O  
ATOM   1218  CG  PRO A 168     -16.211   3.863   6.673  1.00 95.46           C  
ATOM   1219  CD  PRO A 168     -15.473   4.834   5.797  1.00 95.46           C  
ATOM   1220  N   ALA A 169     -12.894   0.847   5.271  1.00 94.73           N  
ATOM   1221  CA  ALA A 169     -12.383  -0.087   4.271  1.00 94.73           C  
ATOM   1222  C   ALA A 169     -12.217  -1.485   4.861  1.00 94.73           C  
ATOM   1223  CB  ALA A 169     -11.055   0.411   3.706  1.00 94.73           C  
ATOM   1224  O   ALA A 169     -12.278  -1.662   6.080  1.00 94.73           O  
ATOM   1225  N   HIS A 170     -12.105  -2.437   4.029  1.00 91.55           N  
ATOM   1226  CA  HIS A 170     -11.708  -3.738   4.557  1.00 91.55           C  
ATOM   1227  C   HIS A 170     -10.697  -4.419   3.640  1.00 91.55           C  
ATOM   1228  CB  HIS A 170     -12.932  -4.635   4.748  1.00 91.55           C  
ATOM   1229  O   HIS A 170     -10.705  -4.199   2.427  1.00 91.55           O  
ATOM   1230  CG  HIS A 170     -13.688  -4.896   3.484  1.00 91.55           C  
ATOM   1231  CD2 HIS A 170     -13.620  -5.922   2.603  1.00 91.55           C  
ATOM   1232  ND1 HIS A 170     -14.649  -4.035   3.000  1.00 91.55           N  
ATOM   1233  CE1 HIS A 170     -15.141  -4.522   1.874  1.00 91.55           C  
ATOM   1234  NE2 HIS A 170     -14.534  -5.666   1.610  1.00 91.55           N  
ATOM   1235  N   ILE A 171      -9.804  -5.074   4.229  1.00 92.03           N  
ATOM   1236  CA  ILE A 171      -8.768  -5.865   3.573  1.00 92.03           C  
ATOM   1237  C   ILE A 171      -9.389  -7.112   2.948  1.00 92.03           C  
ATOM   1238  CB  ILE A 171      -7.649  -6.261   4.561  1.00 92.03           C  
ATOM   1239  O   ILE A 171      -9.988  -7.932   3.647  1.00 92.03           O  
ATOM   1240  CG1 ILE A 171      -7.023  -5.010   5.189  1.00 92.03           C  
ATOM   1241  CG2 ILE A 171      -6.586  -7.113   3.860  1.00 92.03           C  
ATOM   1242  CD1 ILE A 171      -6.107  -5.302   6.369  1.00 92.03           C  
ATOM   1243  N   ILE A 172      -9.248  -7.215   1.608  1.00 88.12           N  
ATOM   1244  CA  ILE A 172      -9.896  -8.280   0.850  1.00 88.12           C  
ATOM   1245  C   ILE A 172      -8.941  -9.462   0.701  1.00 88.12           C  
ATOM   1246  CB  ILE A 172     -10.355  -7.784  -0.540  1.00 88.12           C  
ATOM   1247  O   ILE A 172      -9.356 -10.619   0.802  1.00 88.12           O  
ATOM   1248  CG1 ILE A 172     -11.290  -6.578  -0.395  1.00 88.12           C  
ATOM   1249  CG2 ILE A 172     -11.036  -8.914  -1.318  1.00 88.12           C  
ATOM   1250  CD1 ILE A 172     -11.589  -5.865  -1.706  1.00 88.12           C  
ATOM   1251  N   LYS A 173      -7.731  -9.069   0.430  1.00 86.18           N  
ATOM   1252  CA  LYS A 173      -6.694 -10.064   0.172  1.00 86.18           C  
ATOM   1253  C   LYS A 173      -5.321  -9.550   0.595  1.00 86.18           C  
ATOM   1254  CB  LYS A 173      -6.676 -10.451  -1.307  1.00 86.18           C  
ATOM   1255  O   LYS A 173      -5.113  -8.340   0.708  1.00 86.18           O  
ATOM   1256  CG  LYS A 173      -7.947 -11.141  -1.782  1.00 86.18           C  
ATOM   1257  CD  LYS A 173      -7.859 -11.521  -3.255  1.00 86.18           C  
ATOM   1258  CE  LYS A 173      -9.128 -12.217  -3.729  1.00 86.18           C  
ATOM   1259  NZ  LYS A 173      -9.053 -12.579  -5.176  1.00 86.18           N  
ATOM   1260  N   GLN A 174      -4.455 -10.446   0.835  1.00 85.70           N  
ATOM   1261  CA  GLN A 174      -3.057 -10.106   1.078  1.00 85.70           C  
ATOM   1262  C   GLN A 174      -2.128 -10.928   0.189  1.00 85.70           C  
ATOM   1263  CB  GLN A 174      -2.700 -10.320   2.550  1.00 85.70           C  
ATOM   1264  O   GLN A 174      -2.378 -12.110  -0.053  1.00 85.70           O  
ATOM   1265  CG  GLN A 174      -1.220 -10.137   2.857  1.00 85.70           C  
ATOM   1266  CD  GLN A 174      -0.433 -11.429   2.744  1.00 85.70           C  
ATOM   1267  NE2 GLN A 174       0.866 -11.312   2.491  1.00 85.70           N  
ATOM   1268  OE1 GLN A 174      -0.988 -12.523   2.884  1.00 85.70           O  
ATOM   1269  N   LYS A 175      -1.092 -10.290  -0.268  1.00 82.45           N  
ATOM   1270  CA  LYS A 175      -0.035 -10.905  -1.065  1.00 82.45           C  
ATOM   1271  C   LYS A 175       1.298 -10.194  -0.852  1.00 82.45           C  
ATOM   1272  CB  LYS A 175      -0.404 -10.894  -2.549  1.00 82.45           C  
ATOM   1273  O   LYS A 175       1.401  -8.983  -1.059  1.00 82.45           O  
ATOM   1274  CG  LYS A 175       0.616 -11.579  -3.446  1.00 82.45           C  
ATOM   1275  CD  LYS A 175       0.188 -11.544  -4.907  1.00 82.45           C  
ATOM   1276  CE  LYS A 175       1.218 -12.211  -5.809  1.00 82.45           C  
ATOM   1277  NZ  LYS A 175       0.793 -12.197  -7.240  1.00 82.45           N  
ATOM   1278  N   GLU A 176       2.365 -11.023  -0.424  1.00 81.06           N  
ATOM   1279  CA  GLU A 176       3.742 -10.553  -0.299  1.00 81.06           C  
ATOM   1280  C   GLU A 176       3.797  -9.176   0.358  1.00 81.06           C  
ATOM   1281  CB  GLU A 176       4.422 -10.509  -1.670  1.00 81.06           C  
ATOM   1282  O   GLU A 176       4.405  -8.249  -0.181  1.00 81.06           O  
ATOM   1283  CG  GLU A 176       4.590 -11.876  -2.317  1.00 81.06           C  
ATOM   1284  CD  GLU A 176       5.363 -11.830  -3.625  1.00 81.06           C  
ATOM   1285  OE1 GLU A 176       5.696 -12.906  -4.172  1.00 81.06           O  
ATOM   1286  OE2 GLU A 176       5.640 -10.708  -4.106  1.00 81.06           O  
ATOM   1287  N   LYS A 177       3.167  -9.086   1.505  1.00 86.15           N  
ATOM   1288  CA  LYS A 177       3.216  -7.916   2.377  1.00 86.15           C  
ATOM   1289  C   LYS A 177       2.398  -6.765   1.799  1.00 86.15           C  
ATOM   1290  CB  LYS A 177       4.663  -7.471   2.598  1.00 86.15           C  
ATOM   1291  O   LYS A 177       2.668  -5.597   2.089  1.00 86.15           O  
ATOM   1292  CG  LYS A 177       5.525  -8.503   3.310  1.00 86.15           C  
ATOM   1293  CD  LYS A 177       6.945  -7.994   3.523  1.00 86.15           C  
ATOM   1294  CE  LYS A 177       7.809  -9.025   4.237  1.00 86.15           C  
ATOM   1295  NZ  LYS A 177       9.199  -8.526   4.458  1.00 86.15           N  
ATOM   1296  N   MET A 178       1.566  -7.069   0.793  1.00 90.28           N  
ATOM   1297  CA  MET A 178       0.626  -6.099   0.239  1.00 90.28           C  
ATOM   1298  C   MET A 178      -0.810  -6.466   0.598  1.00 90.28           C  
ATOM   1299  CB  MET A 178       0.778  -6.009  -1.280  1.00 90.28           C  
ATOM   1300  O   MET A 178      -1.170  -7.645   0.606  1.00 90.28           O  
ATOM   1301  CG  MET A 178       2.183  -5.648  -1.735  1.00 90.28           C  
ATOM   1302  SD  MET A 178       2.631  -3.915  -1.330  1.00 90.28           S  
ATOM   1303  CE  MET A 178       1.528  -3.027  -2.464  1.00 90.28           C  
ATOM   1304  N   PHE A 179      -1.603  -5.429   0.925  1.00 91.78           N  
ATOM   1305  CA  PHE A 179      -3.032  -5.605   1.157  1.00 91.78           C  
ATOM   1306  C   PHE A 179      -3.840  -5.092  -0.029  1.00 91.78           C  
ATOM   1307  CB  PHE A 179      -3.463  -4.884   2.438  1.00 91.78           C  
ATOM   1308  O   PHE A 179      -3.558  -4.016  -0.560  1.00 91.78           O  
ATOM   1309  CG  PHE A 179      -2.927  -5.511   3.697  1.00 91.78           C  
ATOM   1310  CD1 PHE A 179      -2.496  -6.832   3.704  1.00 91.78           C  
ATOM   1311  CD2 PHE A 179      -2.854  -4.778   4.874  1.00 91.78           C  
ATOM   1312  CE1 PHE A 179      -2.000  -7.414   4.867  1.00 91.78           C  
ATOM   1313  CE2 PHE A 179      -2.359  -5.353   6.041  1.00 91.78           C  
ATOM   1314  CZ  PHE A 179      -1.934  -6.672   6.036  1.00 91.78           C  
ATOM   1315  N   GLN A 180      -4.739  -5.963  -0.473  1.00 92.79           N  
ATOM   1316  CA  GLN A 180      -5.767  -5.433  -1.364  1.00 92.79           C  
ATOM   1317  C   GLN A 180      -6.959  -4.901  -0.574  1.00 92.79           C  
ATOM   1318  CB  GLN A 180      -6.227  -6.506  -2.352  1.00 92.79           C  
ATOM   1319  O   GLN A 180      -7.546  -5.623   0.235  1.00 92.79           O  
ATOM   1320  CG  GLN A 180      -7.115  -5.973  -3.468  1.00 92.79           C  
ATOM   1321  CD  GLN A 180      -7.535  -7.052  -4.449  1.00 92.79           C  
ATOM   1322  NE2 GLN A 180      -7.762  -6.662  -5.699  1.00 92.79           N  
ATOM   1323  OE1 GLN A 180      -7.653  -8.227  -4.087  1.00 92.79           O  
ATOM   1324  N   ILE A 181      -7.315  -3.614  -0.759  1.00 93.47           N  
ATOM   1325  CA  ILE A 181      -8.329  -2.978   0.073  1.00 93.47           C  
ATOM   1326  C   ILE A 181      -9.485  -2.495  -0.800  1.00 93.47           C  
ATOM   1327  CB  ILE A 181      -7.740  -1.800   0.882  1.00 93.47           C  
ATOM   1328  O   ILE A 181      -9.280  -2.107  -1.953  1.00 93.47           O  
ATOM   1329  CG1 ILE A 181      -6.663  -2.304   1.850  1.00 93.47           C  
ATOM   1330  CG2 ILE A 181      -8.846  -1.054   1.633  1.00 93.47           C  
ATOM   1331  CD1 ILE A 181      -5.858  -1.194   2.511  1.00 93.47           C  
ATOM   1332  N   LYS A 182     -10.604  -2.462  -0.224  1.00 93.76           N  
ATOM   1333  CA  LYS A 182     -11.821  -1.903  -0.805  1.00 93.76           C  
ATOM   1334  C   LYS A 182     -12.525  -0.974   0.180  1.00 93.76           C  
ATOM   1335  CB  LYS A 182     -12.769  -3.020  -1.242  1.00 93.76           C  
ATOM   1336  O   LYS A 182     -12.753  -1.343   1.334  1.00 93.76           O  
ATOM   1337  CG  LYS A 182     -14.042  -2.524  -1.913  1.00 93.76           C  
ATOM   1338  CD  LYS A 182     -14.940  -3.681  -2.333  1.00 93.76           C  
ATOM   1339  CE  LYS A 182     -15.650  -4.301  -1.138  1.00 93.76           C  
ATOM   1340  NZ  LYS A 182     -16.638  -5.339  -1.558  1.00 93.76           N  
ATOM   1341  N   PHE A 183     -12.806   0.166  -0.296  1.00 94.23           N  
ATOM   1342  CA  PHE A 183     -13.543   1.094   0.554  1.00 94.23           C  
ATOM   1343  C   PHE A 183     -15.013   0.700   0.638  1.00 94.23           C  
ATOM   1344  CB  PHE A 183     -13.412   2.526   0.027  1.00 94.23           C  
ATOM   1345  O   PHE A 183     -15.575   0.171  -0.323  1.00 94.23           O  
ATOM   1346  CG  PHE A 183     -12.044   3.122   0.223  1.00 94.23           C  
ATOM   1347  CD1 PHE A 183     -11.564   3.391   1.499  1.00 94.23           C  
ATOM   1348  CD2 PHE A 183     -11.238   3.414  -0.870  1.00 94.23           C  
ATOM   1349  CE1 PHE A 183     -10.298   3.942   1.683  1.00 94.23           C  
ATOM   1350  CE2 PHE A 183      -9.972   3.965  -0.694  1.00 94.23           C  
ATOM   1351  CZ  PHE A 183      -9.504   4.229   0.583  1.00 94.23           C  
ATOM   1352  N   ALA A 184     -15.604   0.939   1.812  1.00 91.98           N  
ATOM   1353  CA  ALA A 184     -17.031   0.688   2.000  1.00 91.98           C  
ATOM   1354  C   ALA A 184     -17.863   1.478   0.995  1.00 91.98           C  
ATOM   1355  CB  ALA A 184     -17.449   1.040   3.426  1.00 91.98           C  
ATOM   1356  O   ALA A 184     -17.630   2.671   0.787  1.00 91.98           O  
ATOM   1357  N   GLY A 185     -18.835   0.763   0.269  1.00 87.98           N  
ATOM   1358  CA  GLY A 185     -19.718   1.450  -0.660  1.00 87.98           C  
ATOM   1359  C   GLY A 185     -19.228   1.403  -2.094  1.00 87.98           C  
ATOM   1360  O   GLY A 185     -19.974   1.724  -3.022  1.00 87.98           O  
ATOM   1361  N   ASP A 186     -17.902   1.029  -2.229  1.00 90.57           N  
ATOM   1362  CA  ASP A 186     -17.357   0.896  -3.576  1.00 90.57           C  
ATOM   1363  C   ASP A 186     -17.752  -0.441  -4.199  1.00 90.57           C  
ATOM   1364  CB  ASP A 186     -15.834   1.037  -3.555  1.00 90.57           C  
ATOM   1365  O   ASP A 186     -18.039  -1.404  -3.485  1.00 90.57           O  
ATOM   1366  CG  ASP A 186     -15.373   2.475  -3.393  1.00 90.57           C  
ATOM   1367  OD1 ASP A 186     -16.227   3.386  -3.334  1.00 90.57           O  
ATOM   1368  OD2 ASP A 186     -14.145   2.699  -3.326  1.00 90.57           O  
ATOM   1369  N   GLY A 187     -17.841  -0.459  -5.565  1.00 87.43           N  
ATOM   1370  CA  GLY A 187     -18.107  -1.702  -6.271  1.00 87.43           C  
ATOM   1371  C   GLY A 187     -17.029  -2.749  -6.064  1.00 87.43           C  
ATOM   1372  O   GLY A 187     -15.907  -2.422  -5.670  1.00 87.43           O  
ATOM   1373  N   ASP A 188     -17.261  -4.020  -6.341  1.00 84.85           N  
ATOM   1374  CA  ASP A 188     -16.368  -5.152  -6.118  1.00 84.85           C  
ATOM   1375  C   ASP A 188     -15.090  -5.014  -6.942  1.00 84.85           C  
ATOM   1376  CB  ASP A 188     -17.073  -6.467  -6.457  1.00 84.85           C  
ATOM   1377  O   ASP A 188     -14.044  -5.550  -6.569  1.00 84.85           O  
ATOM   1378  CG  ASP A 188     -18.126  -6.856  -5.434  1.00 84.85           C  
ATOM   1379  OD1 ASP A 188     -18.096  -6.335  -4.299  1.00 84.85           O  
ATOM   1380  OD2 ASP A 188     -18.992  -7.695  -5.766  1.00 84.85           O  
ATOM   1381  N   ASP A 189     -15.195  -4.199  -7.976  1.00 84.62           N  
ATOM   1382  CA  ASP A 189     -14.062  -4.087  -8.889  1.00 84.62           C  
ATOM   1383  C   ASP A 189     -13.198  -2.875  -8.545  1.00 84.62           C  
ATOM   1384  CB  ASP A 189     -14.547  -3.994 -10.337  1.00 84.62           C  
ATOM   1385  O   ASP A 189     -12.091  -2.728  -9.067  1.00 84.62           O  
ATOM   1386  CG  ASP A 189     -15.175  -5.283 -10.837  1.00 84.62           C  
ATOM   1387  OD1 ASP A 189     -14.818  -6.370 -10.334  1.00 84.62           O  
ATOM   1388  OD2 ASP A 189     -16.032  -5.211 -11.743  1.00 84.62           O  
ATOM   1389  N   ALA A 190     -13.723  -2.082  -7.599  1.00 88.70           N  
ATOM   1390  CA  ALA A 190     -13.001  -0.879  -7.194  1.00 88.70           C  
ATOM   1391  C   ALA A 190     -12.083  -1.164  -6.008  1.00 88.70           C  
ATOM   1392  CB  ALA A 190     -13.981   0.239  -6.848  1.00 88.70           C  
ATOM   1393  O   ALA A 190     -12.379  -0.770  -4.877  1.00 88.70           O  
ATOM   1394  N   THR A 191     -10.932  -1.937  -6.256  1.00 92.09           N  
ATOM   1395  CA  THR A 191      -9.934  -2.324  -5.264  1.00 92.09           C  
ATOM   1396  C   THR A 191      -8.546  -1.844  -5.679  1.00 92.09           C  
ATOM   1397  CB  THR A 191      -9.913  -3.850  -5.059  1.00 92.09           C  
ATOM   1398  O   THR A 191      -8.303  -1.575  -6.857  1.00 92.09           O  
ATOM   1399  CG2 THR A 191     -11.313  -4.386  -4.777  1.00 92.09           C  
ATOM   1400  OG1 THR A 191      -9.402  -4.478  -6.241  1.00 92.09           O  
ATOM   1401  N   PHE A 192      -7.703  -1.816  -4.705  1.00 92.30           N  
ATOM   1402  CA  PHE A 192      -6.315  -1.475  -4.996  1.00 92.30           C  
ATOM   1403  C   PHE A 192      -5.379  -2.080  -3.956  1.00 92.30           C  
ATOM   1404  CB  PHE A 192      -6.133   0.045  -5.045  1.00 92.30           C  
ATOM   1405  O   PHE A 192      -5.798  -2.380  -2.836  1.00 92.30           O  
ATOM   1406  CG  PHE A 192      -6.446   0.736  -3.745  1.00 92.30           C  
ATOM   1407  CD1 PHE A 192      -7.747   1.119  -3.441  1.00 92.30           C  
ATOM   1408  CD2 PHE A 192      -5.439   1.002  -2.827  1.00 92.30           C  
ATOM   1409  CE1 PHE A 192      -8.040   1.759  -2.239  1.00 92.30           C  
ATOM   1410  CE2 PHE A 192      -5.724   1.641  -1.623  1.00 92.30           C  
ATOM   1411  CZ  PHE A 192      -7.025   2.020  -1.332  1.00 92.30           C  
ATOM   1412  N   TRP A 193      -4.126  -2.248  -4.341  1.00 94.14           N  
ATOM   1413  CA  TRP A 193      -3.105  -2.807  -3.462  1.00 94.14           C  
ATOM   1414  C   TRP A 193      -2.333  -1.700  -2.752  1.00 94.14           C  
ATOM   1415  CB  TRP A 193      -2.139  -3.693  -4.254  1.00 94.14           C  
ATOM   1416  O   TRP A 193      -2.029  -0.665  -3.349  1.00 94.14           O  
ATOM   1417  CG  TRP A 193      -2.754  -4.965  -4.757  1.00 94.14           C  
ATOM   1418  CD1 TRP A 193      -3.409  -5.150  -5.943  1.00 94.14           C  
ATOM   1419  CD2 TRP A 193      -2.773  -6.228  -4.086  1.00 94.14           C  
ATOM   1420  CE2 TRP A 193      -3.458  -7.136  -4.924  1.00 94.14           C  
ATOM   1421  CE3 TRP A 193      -2.277  -6.681  -2.856  1.00 94.14           C  
ATOM   1422  NE1 TRP A 193      -3.835  -6.454  -6.049  1.00 94.14           N  
ATOM   1423  CH2 TRP A 193      -3.164  -8.890  -3.362  1.00 94.14           C  
ATOM   1424  CZ2 TRP A 193      -3.659  -8.473  -4.570  1.00 94.14           C  
ATOM   1425  CZ3 TRP A 193      -2.479  -8.012  -2.506  1.00 94.14           C  
ATOM   1426  N   VAL A 194      -2.025  -1.989  -1.453  1.00 94.38           N  
ATOM   1427  CA  VAL A 194      -1.228  -1.060  -0.660  1.00 94.38           C  
ATOM   1428  C   VAL A 194      -0.280  -1.839   0.250  1.00 94.38           C  
ATOM   1429  CB  VAL A 194      -2.121  -0.120   0.180  1.00 94.38           C  
ATOM   1430  O   VAL A 194      -0.601  -2.945   0.691  1.00 94.38           O  
ATOM   1431  CG1 VAL A 194      -2.953  -0.918   1.182  1.00 94.38           C  
ATOM   1432  CG2 VAL A 194      -1.268   0.923   0.901  1.00 94.38           C  
ATOM   1433  N   ASP A 195       0.834  -1.261   0.540  1.00 91.62           N  
ATOM   1434  CA  ASP A 195       1.765  -1.867   1.486  1.00 91.62           C  
ATOM   1435  C   ASP A 195       1.098  -2.102   2.839  1.00 91.62           C  
ATOM   1436  CB  ASP A 195       3.006  -0.988   1.657  1.00 91.62           C  
ATOM   1437  O   ASP A 195       0.375  -1.238   3.340  1.00 91.62           O  
ATOM   1438  CG  ASP A 195       4.136  -1.692   2.387  1.00 91.62           C  
ATOM   1439  OD1 ASP A 195       4.142  -1.701   3.637  1.00 91.62           O  
ATOM   1440  OD2 ASP A 195       5.029  -2.241   1.707  1.00 91.62           O  
ATOM   1441  N   TRP A 196       1.367  -3.243   3.414  1.00 88.54           N  
ATOM   1442  CA  TRP A 196       0.657  -3.657   4.620  1.00 88.54           C  
ATOM   1443  C   TRP A 196       1.024  -2.765   5.801  1.00 88.54           C  
ATOM   1444  CB  TRP A 196       0.968  -5.119   4.953  1.00 88.54           C  
ATOM   1445  O   TRP A 196       0.280  -2.686   6.782  1.00 88.54           O  
ATOM   1446  CG  TRP A 196       2.359  -5.344   5.465  1.00 88.54           C  
ATOM   1447  CD1 TRP A 196       3.514  -5.359   4.735  1.00 88.54           C  
ATOM   1448  CD2 TRP A 196       2.739  -5.593   6.822  1.00 88.54           C  
ATOM   1449  CE2 TRP A 196       4.143  -5.748   6.841  1.00 88.54           C  
ATOM   1450  CE3 TRP A 196       2.028  -5.699   8.025  1.00 88.54           C  
ATOM   1451  NE1 TRP A 196       4.591  -5.600   5.556  1.00 88.54           N  
ATOM   1452  CH2 TRP A 196       4.130  -6.102   9.181  1.00 88.54           C  
ATOM   1453  CZ2 TRP A 196       4.850  -6.003   8.019  1.00 88.54           C  
ATOM   1454  CZ3 TRP A 196       2.734  -5.953   9.196  1.00 88.54           C  
ATOM   1455  N   LYS A 197       2.091  -2.114   5.737  1.00 87.75           N  
ATOM   1456  CA  LYS A 197       2.505  -1.215   6.810  1.00 87.75           C  
ATOM   1457  C   LYS A 197       2.292   0.244   6.419  1.00 87.75           C  
ATOM   1458  CB  LYS A 197       3.972  -1.452   7.172  1.00 87.75           C  
ATOM   1459  O   LYS A 197       2.810   1.150   7.074  1.00 87.75           O  
ATOM   1460  CG  LYS A 197       4.220  -2.737   7.947  1.00 87.75           C  
ATOM   1461  CD  LYS A 197       5.644  -2.801   8.484  1.00 87.75           C  
ATOM   1462  CE  LYS A 197       5.843  -4.001   9.401  1.00 87.75           C  
ATOM   1463  NZ  LYS A 197       7.241  -4.073   9.922  1.00 87.75           N  
ATOM   1464  N   SER A 198       1.616   0.401   5.411  1.00 90.60           N  
ATOM   1465  CA  SER A 198       1.346   1.769   4.982  1.00 90.60           C  
ATOM   1466  C   SER A 198       0.689   2.578   6.096  1.00 90.60           C  
ATOM   1467  CB  SER A 198       0.452   1.776   3.741  1.00 90.60           C  
ATOM   1468  O   SER A 198      -0.222   2.092   6.768  1.00 90.60           O  
ATOM   1469  OG  SER A 198       0.090   3.100   3.389  1.00 90.60           O  
ATOM   1470  N   PRO A 199       1.183   3.867   6.287  1.00 87.93           N  
ATOM   1471  CA  PRO A 199       0.609   4.724   7.327  1.00 87.93           C  
ATOM   1472  C   PRO A 199      -0.773   5.257   6.956  1.00 87.93           C  
ATOM   1473  CB  PRO A 199       1.623   5.866   7.440  1.00 87.93           C  
ATOM   1474  O   PRO A 199      -1.401   5.960   7.751  1.00 87.93           O  
ATOM   1475  CG  PRO A 199       2.264   5.943   6.092  1.00 87.93           C  
ATOM   1476  CD  PRO A 199       2.320   4.560   5.511  1.00 87.93           C  
ATOM   1477  N   ILE A 200      -1.255   4.867   5.857  1.00 90.94           N  
ATOM   1478  CA  ILE A 200      -2.581   5.318   5.450  1.00 90.94           C  
ATOM   1479  C   ILE A 200      -3.644   4.388   6.031  1.00 90.94           C  
ATOM   1480  CB  ILE A 200      -2.709   5.381   3.911  1.00 90.94           C  
ATOM   1481  O   ILE A 200      -4.840   4.673   5.946  1.00 90.94           O  
ATOM   1482  CG1 ILE A 200      -2.624   3.974   3.310  1.00 90.94           C  
ATOM   1483  CG2 ILE A 200      -1.634   6.296   3.317  1.00 90.94           C  
ATOM   1484  CD1 ILE A 200      -3.106   3.887   1.868  1.00 90.94           C  
ATOM   1485  N   ILE A 201      -3.178   3.223   6.553  1.00 93.25           N  
ATOM   1486  CA  ILE A 201      -4.068   2.227   7.141  1.00 93.25           C  
ATOM   1487  C   ILE A 201      -4.110   2.404   8.657  1.00 93.25           C  
ATOM   1488  CB  ILE A 201      -3.625   0.792   6.781  1.00 93.25           C  
ATOM   1489  O   ILE A 201      -3.065   2.476   9.309  1.00 93.25           O  
ATOM   1490  CG1 ILE A 201      -3.642   0.593   5.261  1.00 93.25           C  
ATOM   1491  CG2 ILE A 201      -4.517  -0.240   7.478  1.00 93.25           C  
ATOM   1492  CD1 ILE A 201      -2.970  -0.692   4.797  1.00 93.25           C  
ATOM   1493  N   HIS A 202      -5.336   2.339   9.211  1.00 93.98           N  
ATOM   1494  CA  HIS A 202      -5.509   2.574  10.640  1.00 93.98           C  
ATOM   1495  C   HIS A 202      -6.525   1.607  11.238  1.00 93.98           C  
ATOM   1496  CB  HIS A 202      -5.942   4.018  10.897  1.00 93.98           C  
ATOM   1497  O   HIS A 202      -7.406   1.110  10.532  1.00 93.98           O  
ATOM   1498  CG  HIS A 202      -5.016   5.036  10.312  1.00 93.98           C  
ATOM   1499  CD2 HIS A 202      -5.151   5.846   9.235  1.00 93.98           C  
ATOM   1500  ND1 HIS A 202      -3.775   5.307  10.846  1.00 93.98           N  
ATOM   1501  CE1 HIS A 202      -3.186   6.243  10.122  1.00 93.98           C  
ATOM   1502  NE2 HIS A 202      -3.999   6.587   9.138  1.00 93.98           N  
ATOM   1503  N   PRO A 203      -6.332   1.384  12.562  1.00 93.25           N  
ATOM   1504  CA  PRO A 203      -7.356   0.583  13.238  1.00 93.25           C  
ATOM   1505  C   PRO A 203      -8.714   1.279  13.284  1.00 93.25           C  
ATOM   1506  CB  PRO A 203      -6.787   0.401  14.647  1.00 93.25           C  
ATOM   1507  O   PRO A 203      -8.781   2.511  13.303  1.00 93.25           O  
ATOM   1508  CG  PRO A 203      -5.910   1.592  14.862  1.00 93.25           C  
ATOM   1509  CD  PRO A 203      -5.288   1.969  13.548  1.00 93.25           C  
ATOM   1510  N   ILE A 204      -9.840   0.410  13.263  1.00 93.97           N  
ATOM   1511  CA  ILE A 204     -11.182   0.944  13.469  1.00 93.97           C  
ATOM   1512  C   ILE A 204     -11.222   1.754  14.762  1.00 93.97           C  
ATOM   1513  CB  ILE A 204     -12.238  -0.184  13.510  1.00 93.97           C  
ATOM   1514  O   ILE A 204     -10.757   1.292  15.807  1.00 93.97           O  
ATOM   1515  CG1 ILE A 204     -12.315  -0.893  12.153  1.00 93.97           C  
ATOM   1516  CG2 ILE A 204     -13.606   0.373  13.915  1.00 93.97           C  
ATOM   1517  CD1 ILE A 204     -13.261  -2.085  12.130  1.00 93.97           C  
ATOM   1518  N   GLY A 205     -11.681   3.038  14.682  1.00 91.31           N  
ATOM   1519  CA  GLY A 205     -11.764   3.913  15.840  1.00 91.31           C  
ATOM   1520  C   GLY A 205     -10.717   5.010  15.836  1.00 91.31           C  
ATOM   1521  O   GLY A 205     -10.747   5.908  16.680  1.00 91.31           O  
ATOM   1522  N   TRP A 206      -9.770   4.836  14.924  1.00 94.02           N  
ATOM   1523  CA  TRP A 206      -8.692   5.808  14.779  1.00 94.02           C  
ATOM   1524  C   TRP A 206      -9.250   7.207  14.535  1.00 94.02           C  
ATOM   1525  CB  TRP A 206      -7.759   5.410  13.632  1.00 94.02           C  
ATOM   1526  O   TRP A 206      -8.810   8.174  15.161  1.00 94.02           O  
ATOM   1527  CG  TRP A 206      -6.546   6.282  13.503  1.00 94.02           C  
ATOM   1528  CD1 TRP A 206      -5.325   6.086  14.086  1.00 94.02           C  
ATOM   1529  CD2 TRP A 206      -6.441   7.492  12.747  1.00 94.02           C  
ATOM   1530  CE2 TRP A 206      -5.125   7.977  12.915  1.00 94.02           C  
ATOM   1531  CE3 TRP A 206      -7.332   8.213  11.941  1.00 94.02           C  
ATOM   1532  NE1 TRP A 206      -4.465   7.102  13.736  1.00 94.02           N  
ATOM   1533  CH2 TRP A 206      -5.571   9.839  11.524  1.00 94.02           C  
ATOM   1534  CZ2 TRP A 206      -4.679   9.153  12.306  1.00 94.02           C  
ATOM   1535  CZ3 TRP A 206      -6.886   9.383  11.336  1.00 94.02           C  
ATOM   1536  N   CYS A 207     -10.179   7.353  13.590  1.00 92.87           N  
ATOM   1537  CA  CYS A 207     -10.776   8.642  13.258  1.00 92.87           C  
ATOM   1538  C   CYS A 207     -11.494   9.237  14.463  1.00 92.87           C  
ATOM   1539  CB  CYS A 207     -11.754   8.495  12.092  1.00 92.87           C  
ATOM   1540  O   CYS A 207     -11.362  10.430  14.743  1.00 92.87           O  
ATOM   1541  SG  CYS A 207     -10.952   8.185  10.504  1.00 92.87           S  
ATOM   1542  N   LYS A 208     -12.275   8.445  15.145  1.00 91.94           N  
ATOM   1543  CA  LYS A 208     -12.966   8.878  16.356  1.00 91.94           C  
ATOM   1544  C   LYS A 208     -11.974   9.351  17.415  1.00 91.94           C  
ATOM   1545  CB  LYS A 208     -13.829   7.747  16.915  1.00 91.94           C  
ATOM   1546  O   LYS A 208     -12.176  10.395  18.040  1.00 91.94           O  
ATOM   1547  CG  LYS A 208     -14.658   8.142  18.129  1.00 91.94           C  
ATOM   1548  CD  LYS A 208     -15.541   6.994  18.601  1.00 91.94           C  
ATOM   1549  CE  LYS A 208     -16.348   7.379  19.834  1.00 91.94           C  
ATOM   1550  NZ  LYS A 208     -17.230   6.263  20.289  1.00 91.94           N  
ATOM   1551  N   LEU A 209     -10.918   8.638  17.607  1.00 91.26           N  
ATOM   1552  CA  LEU A 209      -9.888   8.918  18.601  1.00 91.26           C  
ATOM   1553  C   LEU A 209      -9.242  10.276  18.346  1.00 91.26           C  
ATOM   1554  CB  LEU A 209      -8.820   7.821  18.591  1.00 91.26           C  
ATOM   1555  O   LEU A 209      -8.980  11.030  19.285  1.00 91.26           O  
ATOM   1556  CG  LEU A 209      -7.660   7.995  19.573  1.00 91.26           C  
ATOM   1557  CD1 LEU A 209      -8.177   7.995  21.008  1.00 91.26           C  
ATOM   1558  CD2 LEU A 209      -6.621   6.897  19.373  1.00 91.26           C  
ATOM   1559  N   TYR A 210      -9.047  10.618  17.133  1.00 91.27           N  
ATOM   1560  CA  TYR A 210      -8.263  11.811  16.832  1.00 91.27           C  
ATOM   1561  C   TYR A 210      -9.145  12.911  16.254  1.00 91.27           C  
ATOM   1562  CB  TYR A 210      -7.134  11.479  15.852  1.00 91.27           C  
ATOM   1563  O   TYR A 210      -8.643  13.919  15.753  1.00 91.27           O  
ATOM   1564  CG  TYR A 210      -6.027  10.651  16.458  1.00 91.27           C  
ATOM   1565  CD1 TYR A 210      -5.189  11.182  17.436  1.00 91.27           C  
ATOM   1566  CD2 TYR A 210      -5.818   9.336  16.055  1.00 91.27           C  
ATOM   1567  CE1 TYR A 210      -4.167  10.423  17.996  1.00 91.27           C  
ATOM   1568  CE2 TYR A 210      -4.799   8.568  16.609  1.00 91.27           C  
ATOM   1569  OH  TYR A 210      -2.970   8.363  18.129  1.00 91.27           O  
ATOM   1570  CZ  TYR A 210      -3.980   9.119  17.577  1.00 91.27           C  
ATOM   1571  N   GLY A 211     -10.405  12.661  16.316  1.00 91.75           N  
ATOM   1572  CA  GLY A 211     -11.330  13.707  15.909  1.00 91.75           C  
ATOM   1573  C   GLY A 211     -11.301  13.982  14.417  1.00 91.75           C  
ATOM   1574  O   GLY A 211     -11.453  15.128  13.989  1.00 91.75           O  
ATOM   1575  N   VAL A 212     -10.863  13.045  13.597  1.00 91.54           N  
ATOM   1576  CA  VAL A 212     -10.877  13.079  12.138  1.00 91.54           C  
ATOM   1577  C   VAL A 212     -12.210  12.541  11.622  1.00 91.54           C  
ATOM   1578  CB  VAL A 212      -9.707  12.266  11.540  1.00 91.54           C  
ATOM   1579  O   VAL A 212     -12.716  11.534  12.122  1.00 91.54           O  
ATOM   1580  CG1 VAL A 212      -9.776  12.263  10.014  1.00 91.54           C  
ATOM   1581  CG2 VAL A 212      -8.369  12.828  12.017  1.00 91.54           C  
ATOM   1582  N   GLN A 213     -12.760  13.341  10.666  1.00 93.07           N  
ATOM   1583  CA  GLN A 213     -14.038  12.936  10.090  1.00 93.07           C  
ATOM   1584  C   GLN A 213     -13.875  11.713   9.192  1.00 93.07           C  
ATOM   1585  CB  GLN A 213     -14.661  14.088   9.300  1.00 93.07           C  
ATOM   1586  O   GLN A 213     -13.104  11.742   8.230  1.00 93.07           O  
ATOM   1587  CG  GLN A 213     -16.001  13.744   8.663  1.00 93.07           C  
ATOM   1588  CD  GLN A 213     -17.113  13.588   9.684  1.00 93.07           C  
ATOM   1589  NE2 GLN A 213     -18.176  12.889   9.301  1.00 93.07           N  
ATOM   1590  OE1 GLN A 213     -17.016  14.090  10.808  1.00 93.07           O  
ATOM   1591  N   LEU A 214     -14.595  10.648   9.568  1.00 93.78           N  
ATOM   1592  CA  LEU A 214     -14.669   9.462   8.722  1.00 93.78           C  
ATOM   1593  C   LEU A 214     -15.703   9.646   7.617  1.00 93.78           C  
ATOM   1594  CB  LEU A 214     -15.014   8.227   9.559  1.00 93.78           C  
ATOM   1595  O   LEU A 214     -16.895   9.796   7.895  1.00 93.78           O  
ATOM   1596  CG  LEU A 214     -14.787   6.870   8.890  1.00 93.78           C  
ATOM   1597  CD1 LEU A 214     -13.297   6.630   8.669  1.00 93.78           C  
ATOM   1598  CD2 LEU A 214     -15.395   5.751   9.729  1.00 93.78           C  
ATOM   1599  N   THR A 215     -15.219   9.737   6.346  1.00 93.79           N  
ATOM   1600  CA  THR A 215     -16.094   9.959   5.201  1.00 93.79           C  
ATOM   1601  C   THR A 215     -16.687   8.641   4.709  1.00 93.79           C  
ATOM   1602  CB  THR A 215     -15.342  10.649   4.048  1.00 93.79           C  
ATOM   1603  O   THR A 215     -15.952   7.702   4.400  1.00 93.79           O  
ATOM   1604  CG2 THR A 215     -16.283  10.970   2.891  1.00 93.79           C  
ATOM   1605  OG1 THR A 215     -14.758  11.867   4.526  1.00 93.79           O  
ATOM   1606  N   HIS A 216     -17.978   8.540   4.704  1.00 89.81           N  
ATOM   1607  CA  HIS A 216     -18.643   7.308   4.294  1.00 89.81           C  
ATOM   1608  C   HIS A 216     -19.947   7.605   3.561  1.00 89.81           C  
ATOM   1609  CB  HIS A 216     -18.914   6.417   5.508  1.00 89.81           C  
ATOM   1610  O   HIS A 216     -20.505   8.696   3.694  1.00 89.81           O  
ATOM   1611  CG  HIS A 216     -19.676   7.101   6.598  1.00 89.81           C  
ATOM   1612  CD2 HIS A 216     -19.252   7.715   7.728  1.00 89.81           C  
ATOM   1613  ND1 HIS A 216     -21.050   7.204   6.594  1.00 89.81           N  
ATOM   1614  CE1 HIS A 216     -21.440   7.854   7.678  1.00 89.81           C  
ATOM   1615  NE2 HIS A 216     -20.368   8.176   8.382  1.00 89.81           N  
ATOM   1616  N   GLY A 217     -20.368   6.715   2.578  1.00 83.18           N  
ATOM   1617  CA  GLY A 217     -21.653   6.812   1.905  1.00 83.18           C  
ATOM   1618  C   GLY A 217     -22.818   6.386   2.780  1.00 83.18           C  
ATOM   1619  O   GLY A 217     -22.630   6.042   3.948  1.00 83.18           O  
ATOM   1620  N   THR A 218     -23.987   6.410   2.298  1.00 82.12           N  
ATOM   1621  CA  THR A 218     -25.220   6.141   3.030  1.00 82.12           C  
ATOM   1622  C   THR A 218     -25.317   4.664   3.403  1.00 82.12           C  
ATOM   1623  CB  THR A 218     -26.457   6.547   2.208  1.00 82.12           C  
ATOM   1624  O   THR A 218     -26.068   4.295   4.308  1.00 82.12           O  
ATOM   1625  CG2 THR A 218     -26.514   8.058   2.010  1.00 82.12           C  
ATOM   1626  OG1 THR A 218     -26.402   5.910   0.926  1.00 82.12           O  
ATOM   1627  N   GLU A 219     -24.553   3.826   2.779  1.00 79.96           N  
ATOM   1628  CA  GLU A 219     -24.559   2.385   3.015  1.00 79.96           C  
ATOM   1629  C   GLU A 219     -23.832   2.036   4.311  1.00 79.96           C  
ATOM   1630  CB  GLU A 219     -23.922   1.644   1.838  1.00 79.96           C  
ATOM   1631  O   GLU A 219     -23.986   0.932   4.837  1.00 79.96           O  
ATOM   1632  CG  GLU A 219     -22.414   1.823   1.742  1.00 79.96           C  
ATOM   1633  CD  GLU A 219     -22.005   3.132   1.084  1.00 79.96           C  
ATOM   1634  OE1 GLU A 219     -20.800   3.317   0.799  1.00 79.96           O  
ATOM   1635  OE2 GLU A 219     -22.897   3.979   0.854  1.00 79.96           O  
ATOM   1636  N   PHE A 220     -22.911   2.925   4.777  1.00 88.00           N  
ATOM   1637  CA  PHE A 220     -22.168   2.733   6.017  1.00 88.00           C  
ATOM   1638  C   PHE A 220     -22.860   3.437   7.178  1.00 88.00           C  
ATOM   1639  CB  PHE A 220     -20.733   3.248   5.871  1.00 88.00           C  
ATOM   1640  O   PHE A 220     -22.913   4.668   7.221  1.00 88.00           O  
ATOM   1641  CG  PHE A 220     -19.891   3.057   7.104  1.00 88.00           C  
ATOM   1642  CD1 PHE A 220     -19.864   4.024   8.101  1.00 88.00           C  
ATOM   1643  CD2 PHE A 220     -19.126   1.909   7.266  1.00 88.00           C  
ATOM   1644  CE1 PHE A 220     -19.086   3.850   9.243  1.00 88.00           C  
ATOM   1645  CE2 PHE A 220     -18.346   1.728   8.404  1.00 88.00           C  
ATOM   1646  CZ  PHE A 220     -18.327   2.700   9.391  1.00 88.00           C  
ATOM   1647  N   ARG A 221     -23.440   2.705   8.114  1.00 85.43           N  
ATOM   1648  CA  ARG A 221     -24.192   3.258   9.236  1.00 85.43           C  
ATOM   1649  C   ARG A 221     -23.354   3.257  10.510  1.00 85.43           C  
ATOM   1650  CB  ARG A 221     -25.484   2.470   9.458  1.00 85.43           C  
ATOM   1651  O   ARG A 221     -23.326   4.248  11.242  1.00 85.43           O  
ATOM   1652  CG  ARG A 221     -26.516   2.655   8.357  1.00 85.43           C  
ATOM   1653  CD  ARG A 221     -27.858   2.044   8.733  1.00 85.43           C  
ATOM   1654  NE  ARG A 221     -28.778   2.023   7.598  1.00 85.43           N  
ATOM   1655  NH1 ARG A 221     -30.659   2.507   8.849  1.00 85.43           N  
ATOM   1656  NH2 ARG A 221     -30.830   2.200   6.583  1.00 85.43           N  
ATOM   1657  CZ  ARG A 221     -30.087   2.243   7.679  1.00 85.43           C  
ATOM   1658  N   SER A 222     -22.697   2.241  10.753  1.00 90.83           N  
ATOM   1659  CA  SER A 222     -21.780   2.030  11.869  1.00 90.83           C  
ATOM   1660  C   SER A 222     -20.841   0.859  11.599  1.00 90.83           C  
ATOM   1661  CB  SER A 222     -22.558   1.783  13.162  1.00 90.83           C  
ATOM   1662  O   SER A 222     -21.104   0.036  10.720  1.00 90.83           O  
ATOM   1663  OG  SER A 222     -23.152   0.497  13.154  1.00 90.83           O  
ATOM   1664  N   TRP A 223     -19.713   0.785  12.317  1.00 90.66           N  
ATOM   1665  CA  TRP A 223     -18.786  -0.330  12.159  1.00 90.66           C  
ATOM   1666  C   TRP A 223     -19.452  -1.650  12.534  1.00 90.66           C  
ATOM   1667  CB  TRP A 223     -17.535  -0.114  13.015  1.00 90.66           C  
ATOM   1668  O   TRP A 223     -19.205  -2.679  11.900  1.00 90.66           O  
ATOM   1669  CG  TRP A 223     -16.487   0.735  12.360  1.00 90.66           C  
ATOM   1670  CD1 TRP A 223     -16.132   2.011  12.696  1.00 90.66           C  
ATOM   1671  CD2 TRP A 223     -15.661   0.367  11.251  1.00 90.66           C  
ATOM   1672  CE2 TRP A 223     -14.827   1.471  10.967  1.00 90.66           C  
ATOM   1673  CE3 TRP A 223     -15.545  -0.790  10.469  1.00 90.66           C  
ATOM   1674  NE1 TRP A 223     -15.134   2.460  11.862  1.00 90.66           N  
ATOM   1675  CH2 TRP A 223     -13.795   0.306   9.183  1.00 90.66           C  
ATOM   1676  CZ2 TRP A 223     -13.888   1.451   9.932  1.00 90.66           C  
ATOM   1677  CZ3 TRP A 223     -14.610  -0.808   9.440  1.00 90.66           C  
ATOM   1678  N   ASP A 224     -20.372  -1.580  13.552  1.00 89.15           N  
ATOM   1679  CA  ASP A 224     -21.092  -2.779  13.969  1.00 89.15           C  
ATOM   1680  C   ASP A 224     -21.980  -3.305  12.844  1.00 89.15           C  
ATOM   1681  CB  ASP A 224     -21.935  -2.494  15.214  1.00 89.15           C  
ATOM   1682  O   ASP A 224     -22.000  -4.508  12.572  1.00 89.15           O  
ATOM   1683  CG  ASP A 224     -21.101  -2.354  16.475  1.00 89.15           C  
ATOM   1684  OD1 ASP A 224     -20.005  -2.951  16.552  1.00 89.15           O  
ATOM   1685  OD2 ASP A 224     -21.544  -1.641  17.402  1.00 89.15           O  
ATOM   1686  N   ASN A 225     -22.590  -2.459  12.201  1.00 89.83           N  
ATOM   1687  CA  ASN A 225     -23.456  -2.827  11.086  1.00 89.83           C  
ATOM   1688  C   ASN A 225     -22.646  -3.250   9.864  1.00 89.83           C  
ATOM   1689  CB  ASN A 225     -24.391  -1.670  10.728  1.00 89.83           C  
ATOM   1690  O   ASN A 225     -22.977  -4.238   9.206  1.00 89.83           O  
ATOM   1691  CG  ASN A 225     -25.310  -1.999   9.568  1.00 89.83           C  
ATOM   1692  ND2 ASN A 225     -26.393  -2.712   9.854  1.00 89.83           N  
ATOM   1693  OD1 ASN A 225     -25.048  -1.617   8.425  1.00 89.83           O  
ATOM   1694  N   TYR A 226     -21.700  -2.540   9.573  1.00 89.72           N  
ATOM   1695  CA  TYR A 226     -20.865  -2.780   8.401  1.00 89.72           C  
ATOM   1696  C   TYR A 226     -20.135  -4.113   8.515  1.00 89.72           C  
ATOM   1697  CB  TYR A 226     -19.854  -1.644   8.219  1.00 89.72           C  
ATOM   1698  O   TYR A 226     -20.084  -4.884   7.554  1.00 89.72           O  
ATOM   1699  CG  TYR A 226     -19.013  -1.774   6.973  1.00 89.72           C  
ATOM   1700  CD1 TYR A 226     -17.627  -1.885   7.053  1.00 89.72           C  
ATOM   1701  CD2 TYR A 226     -19.602  -1.785   5.713  1.00 89.72           C  
ATOM   1702  CE1 TYR A 226     -16.847  -2.003   5.906  1.00 89.72           C  
ATOM   1703  CE2 TYR A 226     -18.833  -1.903   4.560  1.00 89.72           C  
ATOM   1704  OH  TYR A 226     -16.692  -2.128   3.529  1.00 89.72           O  
ATOM   1705  CZ  TYR A 226     -17.458  -2.011   4.667  1.00 89.72           C  
ATOM   1706  N   LEU A 227     -19.575  -4.383   9.689  1.00 90.04           N  
ATOM   1707  CA  LEU A 227     -18.840  -5.624   9.906  1.00 90.04           C  
ATOM   1708  C   LEU A 227     -19.755  -6.833   9.743  1.00 90.04           C  
ATOM   1709  CB  LEU A 227     -18.205  -5.635  11.299  1.00 90.04           C  
ATOM   1710  O   LEU A 227     -19.354  -7.848   9.169  1.00 90.04           O  
ATOM   1711  CG  LEU A 227     -17.123  -4.585  11.558  1.00 90.04           C  
ATOM   1712  CD1 LEU A 227     -16.632  -4.674  12.999  1.00 90.04           C  
ATOM   1713  CD2 LEU A 227     -15.965  -4.757  10.582  1.00 90.04           C  
ATOM   1714  N   VAL A 228     -21.023  -6.689  10.194  1.00 89.61           N  
ATOM   1715  CA  VAL A 228     -22.015  -7.757  10.126  1.00 89.61           C  
ATOM   1716  C   VAL A 228     -22.510  -7.913   8.690  1.00 89.61           C  
ATOM   1717  CB  VAL A 228     -23.206  -7.486  11.074  1.00 89.61           C  
ATOM   1718  O   VAL A 228     -22.513  -9.019   8.145  1.00 89.61           O  
ATOM   1719  CG1 VAL A 228     -24.334  -8.485  10.822  1.00 89.61           C  
ATOM   1720  CG2 VAL A 228     -22.751  -7.545  12.531  1.00 89.61           C  
ATOM   1721  N   SER A 229     -22.857  -6.808   8.137  1.00 88.25           N  
ATOM   1722  CA  SER A 229     -23.454  -6.842   6.805  1.00 88.25           C  
ATOM   1723  C   SER A 229     -22.446  -7.307   5.760  1.00 88.25           C  
ATOM   1724  CB  SER A 229     -23.995  -5.463   6.425  1.00 88.25           C  
ATOM   1725  O   SER A 229     -22.812  -7.973   4.789  1.00 88.25           O  
ATOM   1726  OG  SER A 229     -22.936  -4.544   6.222  1.00 88.25           O  
ATOM   1727  N   ALA A 230     -21.200  -6.971   5.965  1.00 86.03           N  
ATOM   1728  CA  ALA A 230     -20.136  -7.284   5.015  1.00 86.03           C  
ATOM   1729  C   ALA A 230     -19.435  -8.587   5.387  1.00 86.03           C  
ATOM   1730  CB  ALA A 230     -19.128  -6.140   4.949  1.00 86.03           C  
ATOM   1731  O   ALA A 230     -18.498  -9.011   4.706  1.00 86.03           O  
ATOM   1732  N   SER A 231     -20.003  -9.223   6.458  1.00 88.40           N  
ATOM   1733  CA  SER A 231     -19.412 -10.465   6.947  1.00 88.40           C  
ATOM   1734  C   SER A 231     -17.899 -10.341   7.083  1.00 88.40           C  
ATOM   1735  CB  SER A 231     -19.755 -11.626   6.012  1.00 88.40           C  
ATOM   1736  O   SER A 231     -17.154 -11.194   6.595  1.00 88.40           O  
ATOM   1737  OG  SER A 231     -21.156 -11.833   5.960  1.00 88.40           O  
ATOM   1738  N   ILE A 232     -17.393  -9.273   7.688  1.00 88.99           N  
ATOM   1739  CA  ILE A 232     -15.967  -9.031   7.874  1.00 88.99           C  
ATOM   1740  C   ILE A 232     -15.656  -8.896   9.363  1.00 88.99           C  
ATOM   1741  CB  ILE A 232     -15.504  -7.768   7.113  1.00 88.99           C  
ATOM   1742  O   ILE A 232     -16.530  -8.539  10.156  1.00 88.99           O  
ATOM   1743  CG1 ILE A 232     -16.261  -6.534   7.617  1.00 88.99           C  
ATOM   1744  CG2 ILE A 232     -15.692  -7.947   5.604  1.00 88.99           C  
ATOM   1745  CD1 ILE A 232     -15.804  -5.226   6.986  1.00 88.99           C  
ATOM   1746  N   GLY A 233     -14.442  -9.155   9.782  1.00 88.41           N  
ATOM   1747  CA  GLY A 233     -13.945  -8.969  11.136  1.00 88.41           C  
ATOM   1748  C   GLY A 233     -13.107  -7.715  11.297  1.00 88.41           C  
ATOM   1749  O   GLY A 233     -12.971  -6.928  10.358  1.00 88.41           O  
ATOM   1750  N   ARG A 234     -12.619  -7.491  12.545  1.00 88.58           N  
ATOM   1751  CA  ARG A 234     -11.722  -6.387  12.873  1.00 88.58           C  
ATOM   1752  C   ARG A 234     -10.266  -6.842  12.857  1.00 88.58           C  
ATOM   1753  CB  ARG A 234     -12.072  -5.797  14.240  1.00 88.58           C  
ATOM   1754  O   ARG A 234      -9.956  -7.962  13.268  1.00 88.58           O  
ATOM   1755  CG  ARG A 234     -13.439  -5.134  14.293  1.00 88.58           C  
ATOM   1756  CD  ARG A 234     -13.760  -4.614  15.688  1.00 88.58           C  
ATOM   1757  NE  ARG A 234     -15.028  -3.890  15.714  1.00 88.58           N  
ATOM   1758  NH1 ARG A 234     -14.116  -1.907  16.470  1.00 88.58           N  
ATOM   1759  NH2 ARG A 234     -16.368  -2.059  16.072  1.00 88.58           N  
ATOM   1760  CZ  ARG A 234     -15.167  -2.620  16.085  1.00 88.58           C  
ATOM   1761  N   VAL A 235      -9.465  -5.972  12.366  1.00 85.94           N  
ATOM   1762  CA  VAL A 235      -8.038  -6.245  12.507  1.00 85.94           C  
ATOM   1763  C   VAL A 235      -7.611  -6.023  13.957  1.00 85.94           C  
ATOM   1764  CB  VAL A 235      -7.195  -5.360  11.562  1.00 85.94           C  
ATOM   1765  O   VAL A 235      -7.849  -4.955  14.524  1.00 85.94           O  
ATOM   1766  CG1 VAL A 235      -5.707  -5.674  11.714  1.00 85.94           C  
ATOM   1767  CG2 VAL A 235      -7.640  -5.553  10.114  1.00 85.94           C  
ATOM   1768  N   PRO A 236      -6.984  -7.011  14.502  1.00 80.94           N  
ATOM   1769  CA  PRO A 236      -6.493  -6.811  15.868  1.00 80.94           C  
ATOM   1770  C   PRO A 236      -5.469  -5.683  15.968  1.00 80.94           C  
ATOM   1771  CB  PRO A 236      -5.855  -8.159  16.214  1.00 80.94           C  
ATOM   1772  O   PRO A 236      -4.597  -5.557  15.105  1.00 80.94           O  
ATOM   1773  CG  PRO A 236      -6.522  -9.142  15.306  1.00 80.94           C  
ATOM   1774  CD  PRO A 236      -6.821  -8.460  14.002  1.00 80.94           C  
ATOM   1775  N   ALA A 237      -5.516  -4.941  17.028  1.00 74.79           N  
ATOM   1776  CA  ALA A 237      -4.750  -3.716  17.240  1.00 74.79           C  
ATOM   1777  C   ALA A 237      -3.250  -3.994  17.203  1.00 74.79           C  
ATOM   1778  CB  ALA A 237      -5.136  -3.070  18.569  1.00 74.79           C  
ATOM   1779  O   ALA A 237      -2.486  -3.232  16.605  1.00 74.79           O  
ATOM   1780  N   PRO A 238      -2.816  -5.116  17.722  1.00 78.51           N  
ATOM   1781  CA  PRO A 238      -1.379  -5.403  17.731  1.00 78.51           C  
ATOM   1782  C   PRO A 238      -0.825  -5.685  16.336  1.00 78.51           C  
ATOM   1783  CB  PRO A 238      -1.273  -6.643  18.622  1.00 78.51           C  
ATOM   1784  O   PRO A 238       0.393  -5.717  16.147  1.00 78.51           O  
ATOM   1785  CG  PRO A 238      -2.509  -6.617  19.462  1.00 78.51           C  
ATOM   1786  CD  PRO A 238      -3.608  -5.965  18.673  1.00 78.51           C  
ATOM   1787  N   PHE A 239      -1.719  -5.807  15.398  1.00 83.15           N  
ATOM   1788  CA  PHE A 239      -1.327  -6.107  14.026  1.00 83.15           C  
ATOM   1789  C   PHE A 239      -0.954  -4.832  13.278  1.00 83.15           C  
ATOM   1790  CB  PHE A 239      -2.457  -6.835  13.290  1.00 83.15           C  
ATOM   1791  O   PHE A 239      -0.414  -4.891  12.172  1.00 83.15           O  
ATOM   1792  CG  PHE A 239      -2.567  -8.295  13.640  1.00 83.15           C  
ATOM   1793  CD1 PHE A 239      -1.892  -8.814  14.738  1.00 83.15           C  
ATOM   1794  CD2 PHE A 239      -3.346  -9.149  12.870  1.00 83.15           C  
ATOM   1795  CE1 PHE A 239      -1.992 -10.164  15.064  1.00 83.15           C  
ATOM   1796  CE2 PHE A 239      -3.450 -10.499  13.189  1.00 83.15           C  
ATOM   1797  CZ  PHE A 239      -2.772 -11.005  14.286  1.00 83.15           C  
ATOM   1798  N   PHE A 240      -1.199  -3.664  13.908  1.00 86.41           N  
ATOM   1799  CA  PHE A 240      -0.847  -2.379  13.313  1.00 86.41           C  
ATOM   1800  C   PHE A 240       0.520  -1.913  13.800  1.00 86.41           C  
ATOM   1801  CB  PHE A 240      -1.909  -1.325  13.642  1.00 86.41           C  
ATOM   1802  O   PHE A 240       0.865  -2.101  14.968  1.00 86.41           O  
ATOM   1803  CG  PHE A 240      -3.239  -1.578  12.984  1.00 86.41           C  
ATOM   1804  CD1 PHE A 240      -3.497  -1.107  11.702  1.00 86.41           C  
ATOM   1805  CD2 PHE A 240      -4.232  -2.286  13.648  1.00 86.41           C  
ATOM   1806  CE1 PHE A 240      -4.727  -1.339  11.091  1.00 86.41           C  
ATOM   1807  CE2 PHE A 240      -5.464  -2.522  13.044  1.00 86.41           C  
ATOM   1808  CZ  PHE A 240      -5.709  -2.047  11.766  1.00 86.41           C  
ATOM   1809  N   SER A 241       1.319  -1.344  12.887  1.00 85.19           N  
ATOM   1810  CA  SER A 241       2.590  -0.731  13.260  1.00 85.19           C  
ATOM   1811  C   SER A 241       2.372   0.554  14.051  1.00 85.19           C  
ATOM   1812  CB  SER A 241       3.429  -0.437  12.015  1.00 85.19           C  
ATOM   1813  O   SER A 241       1.315   1.181  13.950  1.00 85.19           O  
ATOM   1814  OG  SER A 241       2.882   0.647  11.284  1.00 85.19           O  
ATOM   1815  N   PRO A 242       3.343   0.901  14.825  1.00 83.04           N  
ATOM   1816  CA  PRO A 242       3.246   2.172  15.548  1.00 83.04           C  
ATOM   1817  C   PRO A 242       2.897   3.344  14.634  1.00 83.04           C  
ATOM   1818  CB  PRO A 242       4.644   2.344  16.147  1.00 83.04           C  
ATOM   1819  O   PRO A 242       2.115   4.219  15.017  1.00 83.04           O  
ATOM   1820  CG  PRO A 242       5.147   0.951  16.351  1.00 83.04           C  
ATOM   1821  CD  PRO A 242       4.669   0.099  15.210  1.00 83.04           C  
ATOM   1822  N   GLU A 243       3.400   3.324  13.440  1.00 83.73           N  
ATOM   1823  CA  GLU A 243       3.143   4.397  12.484  1.00 83.73           C  
ATOM   1824  C   GLU A 243       1.666   4.456  12.104  1.00 83.73           C  
ATOM   1825  CB  GLU A 243       4.002   4.216  11.230  1.00 83.73           C  
ATOM   1826  O   GLU A 243       1.122   5.538  11.874  1.00 83.73           O  
ATOM   1827  CG  GLU A 243       5.491   4.422  11.469  1.00 83.73           C  
ATOM   1828  CD  GLU A 243       6.173   3.210  12.083  1.00 83.73           C  
ATOM   1829  OE1 GLU A 243       7.320   3.340  12.568  1.00 83.73           O  
ATOM   1830  OE2 GLU A 243       5.556   2.122  12.078  1.00 83.73           O  
ATOM   1831  N   GLN A 244       0.998   3.396  12.042  1.00 89.31           N  
ATOM   1832  CA  GLN A 244      -0.400   3.277  11.641  1.00 89.31           C  
ATOM   1833  C   GLN A 244      -1.335   3.705  12.769  1.00 89.31           C  
ATOM   1834  CB  GLN A 244      -0.716   1.844  11.212  1.00 89.31           C  
ATOM   1835  O   GLN A 244      -2.522   3.945  12.541  1.00 89.31           O  
ATOM   1836  CG  GLN A 244      -0.080   1.443   9.888  1.00 89.31           C  
ATOM   1837  CD  GLN A 244      -0.266  -0.028   9.568  1.00 89.31           C  
ATOM   1838  NE2 GLN A 244      -0.700  -0.319   8.346  1.00 89.31           N  
ATOM   1839  OE1 GLN A 244      -0.022  -0.896  10.412  1.00 89.31           O  
ATOM   1840  N   THR A 245      -0.731   3.927  13.979  1.00 88.82           N  
ATOM   1841  CA  THR A 245      -1.562   4.271  15.128  1.00 88.82           C  
ATOM   1842  C   THR A 245      -1.334   5.721  15.546  1.00 88.82           C  
ATOM   1843  CB  THR A 245      -1.278   3.339  16.321  1.00 88.82           C  
ATOM   1844  O   THR A 245      -2.064   6.252  16.385  1.00 88.82           O  
ATOM   1845  CG2 THR A 245      -1.446   1.875  15.928  1.00 88.82           C  
ATOM   1846  OG1 THR A 245       0.065   3.550  16.775  1.00 88.82           O  
ATOM   1847  N   LEU A 246      -0.376   6.345  14.859  1.00 85.30           N  
ATOM   1848  CA  LEU A 246      -0.061   7.731  15.185  1.00 85.30           C  
ATOM   1849  C   LEU A 246      -1.138   8.672  14.656  1.00 85.30           C  
ATOM   1850  CB  LEU A 246       1.302   8.121  14.608  1.00 85.30           C  
ATOM   1851  O   LEU A 246      -1.812   8.360  13.671  1.00 85.30           O  
ATOM   1852  CG  LEU A 246       2.523   7.450  15.238  1.00 85.30           C  
ATOM   1853  CD1 LEU A 246       3.779   7.769  14.433  1.00 85.30           C  
ATOM   1854  CD2 LEU A 246       2.686   7.889  16.689  1.00 85.30           C  
ATOM   1855  N   GLY A 247      -1.459   9.785  15.242  1.00 82.46           N  
ATOM   1856  CA  GLY A 247      -2.400  10.809  14.818  1.00 82.46           C  
ATOM   1857  C   GLY A 247      -2.017  11.465  13.506  1.00 82.46           C  
ATOM   1858  O   GLY A 247      -0.885  11.319  13.039  1.00 82.46           O  
ATOM   1859  N   PRO A 248      -2.914  12.162  12.659  1.00 72.15           N  
ATOM   1860  CA  PRO A 248      -2.918  12.743  11.314  1.00 72.15           C  
ATOM   1861  C   PRO A 248      -1.935  13.902  11.168  1.00 72.15           C  
ATOM   1862  CB  PRO A 248      -4.360  13.225  11.142  1.00 72.15           C  
ATOM   1863  O   PRO A 248      -1.434  14.157  10.070  1.00 72.15           O  
ATOM   1864  CG  PRO A 248      -4.921  13.253  12.528  1.00 72.15           C  
ATOM   1865  CD  PRO A 248      -4.100  12.341  13.393  1.00 72.15           C  
ATOM   1866  N   ASN A 249      -0.941  14.001  12.174  1.00 68.30           N  
ATOM   1867  CA  ASN A 249       0.088  15.034  12.137  1.00 68.30           C  
ATOM   1868  C   ASN A 249       1.326  14.622  12.928  1.00 68.30           C  
ATOM   1869  CB  ASN A 249      -0.463  16.360  12.665  1.00 68.30           C  
ATOM   1870  O   ASN A 249       2.190  15.452  13.214  1.00 68.30           O  
ATOM   1871  CG  ASN A 249      -1.548  16.937  11.778  1.00 68.30           C  
ATOM   1872  ND2 ASN A 249      -2.572  17.517  12.394  1.00 68.30           N  
ATOM   1873  OD1 ASN A 249      -1.468  16.862  10.549  1.00 68.30           O  
ATOM   1874  N   LYS A 250       1.262  13.323  13.246  1.00 65.37           N  
ATOM   1875  CA  LYS A 250       2.352  12.785  14.054  1.00 65.37           C  
ATOM   1876  C   LYS A 250       3.153  11.746  13.273  1.00 65.37           C  
ATOM   1877  CB  LYS A 250       1.811  12.168  15.344  1.00 65.37           C  
ATOM   1878  O   LYS A 250       3.953  11.008  13.852  1.00 65.37           O  
ATOM   1879  CG  LYS A 250       1.262  13.185  16.334  1.00 65.37           C  
ATOM   1880  CD  LYS A 250       1.247  12.632  17.753  1.00 65.37           C  
ATOM   1881  CE  LYS A 250       0.705  13.651  18.746  1.00 65.37           C  
ATOM   1882  NZ  LYS A 250       0.838  13.177  20.156  1.00 65.37           N  
ATOM   1883  N   ILE A 251       2.769  11.707  11.878  1.00 60.51           N  
ATOM   1884  CA  ILE A 251       3.652  10.870  11.072  1.00 60.51           C  
ATOM   1885  C   ILE A 251       4.988  11.579  10.867  1.00 60.51           C  
ATOM   1886  CB  ILE A 251       3.013  10.524   9.709  1.00 60.51           C  
ATOM   1887  O   ILE A 251       5.031  12.699  10.352  1.00 60.51           O  
ATOM   1888  CG1 ILE A 251       1.636   9.880   9.912  1.00 60.51           C  
ATOM   1889  CG2 ILE A 251       3.933   9.605   8.899  1.00 60.51           C  
ATOM   1890  CD1 ILE A 251       0.829   9.728   8.630  1.00 60.51           C  
ATOM   1891  N   PRO A 252       5.987  11.289  11.653  1.00 51.92           N  
ATOM   1892  CA  PRO A 252       7.209  12.094  11.597  1.00 51.92           C  
ATOM   1893  C   PRO A 252       7.622  12.442  10.169  1.00 51.92           C  
ATOM   1894  CB  PRO A 252       8.253  11.196  12.264  1.00 51.92           C  
ATOM   1895  O   PRO A 252       7.622  11.573   9.294  1.00 51.92           O  
ATOM   1896  CG  PRO A 252       7.473  10.044  12.811  1.00 51.92           C  
ATOM   1897  CD  PRO A 252       6.114  10.043  12.174  1.00 51.92           C  
ATOM   1898  N   ASN A 253       7.105  13.466   9.566  1.00 49.14           N  
ATOM   1899  CA  ASN A 253       7.734  14.112   8.419  1.00 49.14           C  
ATOM   1900  C   ASN A 253       9.211  13.745   8.310  1.00 49.14           C  
ATOM   1901  CB  ASN A 253       7.569  15.631   8.501  1.00 49.14           C  
ATOM   1902  O   ASN A 253       9.793  13.812   7.226  1.00 49.14           O  
ATOM   1903  CG  ASN A 253       6.277  16.113   7.872  1.00 49.14           C  
ATOM   1904  ND2 ASN A 253       5.913  17.360   8.146  1.00 49.14           N  
ATOM   1905  OD1 ASN A 253       5.611  15.371   7.146  1.00 49.14           O  
ATOM   1906  N   GLU A 254       9.742  12.828   9.253  1.00 49.14           N  
ATOM   1907  CA  GLU A 254      11.151  12.482   9.417  1.00 49.14           C  
ATOM   1908  C   GLU A 254      11.363  10.974   9.316  1.00 49.14           C  
ATOM   1909  CB  GLU A 254      11.681  13.000  10.756  1.00 49.14           C  
ATOM   1910  O   GLU A 254      12.475  10.515   9.046  1.00 49.14           O  
ATOM   1911  CG  GLU A 254      12.071  14.471  10.736  1.00 49.14           C  
ATOM   1912  CD  GLU A 254      12.538  14.986  12.088  1.00 49.14           C  
ATOM   1913  OE1 GLU A 254      12.830  16.197  12.208  1.00 49.14           O  
ATOM   1914  OE2 GLU A 254      12.613  14.172  13.035  1.00 49.14           O  
ATOM   1915  N   VAL A 255      10.353  10.159   8.844  1.00 54.88           N  
ATOM   1916  CA  VAL A 255      10.524   8.724   9.047  1.00 54.88           C  
ATOM   1917  C   VAL A 255      10.303   7.985   7.729  1.00 54.88           C  
ATOM   1918  CB  VAL A 255       9.559   8.186  10.128  1.00 54.88           C  
ATOM   1919  O   VAL A 255      10.999   7.011   7.433  1.00 54.88           O  
ATOM   1920  CG1 VAL A 255       9.746   6.681  10.317  1.00 54.88           C  
ATOM   1921  CG2 VAL A 255       9.773   8.924  11.448  1.00 54.88           C  
ATOM   1922  N   VAL A 256      10.307   8.847   6.466  1.00 58.72           N  
ATOM   1923  CA  VAL A 256      10.550   8.147   5.208  1.00 58.72           C  
ATOM   1924  C   VAL A 256      10.647   9.155   4.066  1.00 58.72           C  
ATOM   1925  CB  VAL A 256       9.443   7.110   4.912  1.00 58.72           C  
ATOM   1926  O   VAL A 256       9.683   9.867   3.775  1.00 58.72           O  
ATOM   1927  CG1 VAL A 256       9.746   6.350   3.622  1.00 58.72           C  
ATOM   1928  CG2 VAL A 256       9.292   6.142   6.084  1.00 58.72           C  
ATOM   1929  N   VAL A 257      11.772   9.902   3.877  1.00 66.53           N  
ATOM   1930  CA  VAL A 257      12.050  10.752   2.724  1.00 66.53           C  
ATOM   1931  C   VAL A 257      11.723   9.999   1.436  1.00 66.53           C  
ATOM   1932  CB  VAL A 257      13.521  11.224   2.707  1.00 66.53           C  
ATOM   1933  O   VAL A 257      12.144   8.855   1.255  1.00 66.53           O  
ATOM   1934  CG1 VAL A 257      13.771  12.172   1.536  1.00 66.53           C  
ATOM   1935  CG2 VAL A 257      13.880  11.897   4.031  1.00 66.53           C  
ATOM   1936  N   ASN A 258      10.642  10.459   0.768  1.00 84.51           N  
ATOM   1937  CA  ASN A 258      10.308   9.996  -0.575  1.00 84.51           C  
ATOM   1938  C   ASN A 258      10.948  10.875  -1.646  1.00 84.51           C  
ATOM   1939  CB  ASN A 258       8.790   9.948  -0.765  1.00 84.51           C  
ATOM   1940  O   ASN A 258      10.468  11.976  -1.920  1.00 84.51           O  
ATOM   1941  CG  ASN A 258       8.389   9.450  -2.139  1.00 84.51           C  
ATOM   1942  ND2 ASN A 258       7.098   9.206  -2.327  1.00 84.51           N  
ATOM   1943  OD1 ASN A 258       9.233   9.284  -3.024  1.00 84.51           O  
ATOM   1944  N   PRO A 259      12.132  10.380  -2.213  1.00 90.52           N  
ATOM   1945  CA  PRO A 259      12.898  11.186  -3.167  1.00 90.52           C  
ATOM   1946  C   PRO A 259      12.299  11.165  -4.572  1.00 90.52           C  
ATOM   1947  CB  PRO A 259      14.281  10.529  -3.153  1.00 90.52           C  
ATOM   1948  O   PRO A 259      12.798  11.849  -5.470  1.00 90.52           O  
ATOM   1949  CG  PRO A 259      14.016   9.087  -2.864  1.00 90.52           C  
ATOM   1950  CD  PRO A 259      12.848   8.996  -1.924  1.00 90.52           C  
ATOM   1951  N   PHE A 260      11.145  10.449  -4.750  1.00 95.75           N  
ATOM   1952  CA  PHE A 260      10.553  10.245  -6.066  1.00 95.75           C  
ATOM   1953  C   PHE A 260       9.675  11.429  -6.455  1.00 95.75           C  
ATOM   1954  CB  PHE A 260       9.732   8.952  -6.094  1.00 95.75           C  
ATOM   1955  O   PHE A 260       9.111  12.101  -5.588  1.00 95.75           O  
ATOM   1956  CG  PHE A 260      10.561   7.704  -5.952  1.00 95.75           C  
ATOM   1957  CD1 PHE A 260      11.019   7.026  -7.075  1.00 95.75           C  
ATOM   1958  CD2 PHE A 260      10.882   7.208  -4.695  1.00 95.75           C  
ATOM   1959  CE1 PHE A 260      11.787   5.871  -6.947  1.00 95.75           C  
ATOM   1960  CE2 PHE A 260      11.648   6.054  -4.559  1.00 95.75           C  
ATOM   1961  CZ  PHE A 260      12.099   5.386  -5.687  1.00 95.75           C  
ATOM   1962  N   GLU A 261       9.623  11.644  -7.711  1.00 96.30           N  
ATOM   1963  CA  GLU A 261       8.730  12.654  -8.271  1.00 96.30           C  
ATOM   1964  C   GLU A 261       7.755  12.036  -9.269  1.00 96.30           C  
ATOM   1965  CB  GLU A 261       9.534  13.770  -8.943  1.00 96.30           C  
ATOM   1966  O   GLU A 261       8.043  10.994  -9.862  1.00 96.30           O  
ATOM   1967  CG  GLU A 261      10.438  14.538  -7.989  1.00 96.30           C  
ATOM   1968  CD  GLU A 261      11.272  15.604  -8.680  1.00 96.30           C  
ATOM   1969  OE1 GLU A 261      12.069  16.288  -7.998  1.00 96.30           O  
ATOM   1970  OE2 GLU A 261      11.128  15.757  -9.914  1.00 96.30           O  
ATOM   1971  N   GLN A 262       6.597  12.805  -9.335  1.00 96.03           N  
ATOM   1972  CA  GLN A 262       5.603  12.370 -10.310  1.00 96.03           C  
ATOM   1973  C   GLN A 262       6.209  12.273 -11.707  1.00 96.03           C  
ATOM   1974  CB  GLN A 262       4.408  13.325 -10.322  1.00 96.03           C  
ATOM   1975  O   GLN A 262       7.034  13.104 -12.091  1.00 96.03           O  
ATOM   1976  CG  GLN A 262       3.229  12.824 -11.145  1.00 96.03           C  
ATOM   1977  CD  GLN A 262       1.996  13.695 -10.994  1.00 96.03           C  
ATOM   1978  NE2 GLN A 262       1.209  13.799 -12.059  1.00 96.03           N  
ATOM   1979  OE1 GLN A 262       1.752  14.270  -9.928  1.00 96.03           O  
ATOM   1980  N   ASP A 263       5.981  11.093 -12.412  1.00 96.79           N  
ATOM   1981  CA  ASP A 263       6.300  10.836 -13.813  1.00 96.79           C  
ATOM   1982  C   ASP A 263       7.693  10.229 -13.956  1.00 96.79           C  
ATOM   1983  CB  ASP A 263       6.201  12.125 -14.631  1.00 96.79           C  
ATOM   1984  O   ASP A 263       8.130   9.919 -15.067  1.00 96.79           O  
ATOM   1985  CG  ASP A 263       4.771  12.595 -14.829  1.00 96.79           C  
ATOM   1986  OD1 ASP A 263       3.860  11.746 -14.938  1.00 96.79           O  
ATOM   1987  OD2 ASP A 263       4.553  13.824 -14.879  1.00 96.79           O  
ATOM   1988  N   MET A 264       8.389  10.106 -12.889  1.00 98.27           N  
ATOM   1989  CA  MET A 264       9.622   9.326 -12.955  1.00 98.27           C  
ATOM   1990  C   MET A 264       9.335   7.889 -13.378  1.00 98.27           C  
ATOM   1991  CB  MET A 264      10.340   9.339 -11.605  1.00 98.27           C  
ATOM   1992  O   MET A 264       8.306   7.322 -13.007  1.00 98.27           O  
ATOM   1993  CG  MET A 264      11.057  10.646 -11.305  1.00 98.27           C  
ATOM   1994  SD  MET A 264      11.943  10.609  -9.698  1.00 98.27           S  
ATOM   1995  CE  MET A 264      12.800  12.207  -9.769  1.00 98.27           C  
ATOM   1996  N   VAL A 265      10.274   7.307 -14.180  1.00 98.49           N  
ATOM   1997  CA  VAL A 265      10.080   5.934 -14.637  1.00 98.49           C  
ATOM   1998  C   VAL A 265      11.055   5.007 -13.915  1.00 98.49           C  
ATOM   1999  CB  VAL A 265      10.263   5.814 -16.166  1.00 98.49           C  
ATOM   2000  O   VAL A 265      12.160   5.417 -13.554  1.00 98.49           O  
ATOM   2001  CG1 VAL A 265       9.162   6.574 -16.903  1.00 98.49           C  
ATOM   2002  CG2 VAL A 265      11.640   6.327 -16.580  1.00 98.49           C  
ATOM   2003  N   LEU A 266      10.586   3.844 -13.660  1.00 98.62           N  
ATOM   2004  CA  LEU A 266      11.315   2.825 -12.914  1.00 98.62           C  
ATOM   2005  C   LEU A 266      10.832   1.428 -13.286  1.00 98.62           C  
ATOM   2006  CB  LEU A 266      11.157   3.048 -11.407  1.00 98.62           C  
ATOM   2007  O   LEU A 266       9.936   1.278 -14.120  1.00 98.62           O  
ATOM   2008  CG  LEU A 266       9.730   2.993 -10.860  1.00 98.62           C  
ATOM   2009  CD1 LEU A 266       9.342   1.554 -10.534  1.00 98.62           C  
ATOM   2010  CD2 LEU A 266       9.594   3.881  -9.628  1.00 98.62           C  
ATOM   2011  N   GLU A 267      11.446   0.398 -12.753  1.00 98.50           N  
ATOM   2012  CA  GLU A 267      10.966  -0.979 -12.830  1.00 98.50           C  
ATOM   2013  C   GLU A 267      10.187  -1.363 -11.575  1.00 98.50           C  
ATOM   2014  CB  GLU A 267      12.136  -1.945 -13.040  1.00 98.50           C  
ATOM   2015  O   GLU A 267      10.557  -0.975 -10.465  1.00 98.50           O  
ATOM   2016  CG  GLU A 267      12.936  -1.675 -14.305  1.00 98.50           C  
ATOM   2017  CD  GLU A 267      14.103  -2.632 -14.493  1.00 98.50           C  
ATOM   2018  OE1 GLU A 267      14.857  -2.484 -15.481  1.00 98.50           O  
ATOM   2019  OE2 GLU A 267      14.263  -3.538 -13.645  1.00 98.50           O  
ATOM   2020  N   ALA A 268       9.035  -2.044 -11.730  1.00 97.82           N  
ATOM   2021  CA  ALA A 268       8.211  -2.406 -10.580  1.00 97.82           C  
ATOM   2022  C   ALA A 268       7.606  -3.796 -10.755  1.00 97.82           C  
ATOM   2023  CB  ALA A 268       7.107  -1.372 -10.370  1.00 97.82           C  
ATOM   2024  O   ALA A 268       7.277  -4.201 -11.873  1.00 97.82           O  
ATOM   2025  N   ARG A 269       7.510  -4.515  -9.635  1.00 95.62           N  
ATOM   2026  CA  ARG A 269       6.912  -5.846  -9.630  1.00 95.62           C  
ATOM   2027  C   ARG A 269       5.411  -5.773  -9.891  1.00 95.62           C  
ATOM   2028  CB  ARG A 269       7.178  -6.550  -8.298  1.00 95.62           C  
ATOM   2029  O   ARG A 269       4.726  -4.894  -9.363  1.00 95.62           O  
ATOM   2030  CG  ARG A 269       6.812  -8.026  -8.298  1.00 95.62           C  
ATOM   2031  CD  ARG A 269       7.328  -8.734  -7.053  1.00 95.62           C  
ATOM   2032  NE  ARG A 269       7.079 -10.172  -7.109  1.00 95.62           N  
ATOM   2033  NH1 ARG A 269       8.239 -10.658  -5.171  1.00 95.62           N  
ATOM   2034  NH2 ARG A 269       7.234 -12.338  -6.362  1.00 95.62           N  
ATOM   2035  CZ  ARG A 269       7.518 -11.053  -6.214  1.00 95.62           C  
ATOM   2036  N   ASP A 270       4.901  -6.570 -10.709  1.00 92.49           N  
ATOM   2037  CA  ASP A 270       3.472  -6.787 -10.910  1.00 92.49           C  
ATOM   2038  C   ASP A 270       2.883  -7.642  -9.790  1.00 92.49           C  
ATOM   2039  CB  ASP A 270       3.214  -7.447 -12.267  1.00 92.49           C  
ATOM   2040  O   ASP A 270       3.380  -8.734  -9.509  1.00 92.49           O  
ATOM   2041  CG  ASP A 270       1.738  -7.542 -12.609  1.00 92.49           C  
ATOM   2042  OD1 ASP A 270       0.902  -7.638 -11.685  1.00 92.49           O  
ATOM   2043  OD2 ASP A 270       1.408  -7.524 -13.815  1.00 92.49           O  
ATOM   2044  N   LEU A 271       1.766  -7.131  -9.165  1.00 89.81           N  
ATOM   2045  CA  LEU A 271       1.258  -7.785  -7.963  1.00 89.81           C  
ATOM   2046  C   LEU A 271       0.137  -8.760  -8.308  1.00 89.81           C  
ATOM   2047  CB  LEU A 271       0.754  -6.744  -6.960  1.00 89.81           C  
ATOM   2048  O   LEU A 271      -0.554  -9.257  -7.416  1.00 89.81           O  
ATOM   2049  CG  LEU A 271       1.791  -5.747  -6.439  1.00 89.81           C  
ATOM   2050  CD1 LEU A 271       1.144  -4.774  -5.459  1.00 89.81           C  
ATOM   2051  CD2 LEU A 271       2.955  -6.481  -5.782  1.00 89.81           C  
ATOM   2052  N   MET A 272      -0.082  -9.015  -9.610  1.00 83.15           N  
ATOM   2053  CA  MET A 272      -1.075 -10.024  -9.965  1.00 83.15           C  
ATOM   2054  C   MET A 272      -0.635 -11.409  -9.501  1.00 83.15           C  
ATOM   2055  CB  MET A 272      -1.318 -10.032 -11.475  1.00 83.15           C  
ATOM   2056  O   MET A 272       0.511 -11.806  -9.721  1.00 83.15           O  
ATOM   2057  CG  MET A 272      -2.522 -10.858 -11.898  1.00 83.15           C  
ATOM   2058  SD  MET A 272      -4.099 -10.194 -11.235  1.00 83.15           S  
ATOM   2059  CE  MET A 272      -4.221  -8.653 -12.184  1.00 83.15           C  
ATOM   2060  N   PRO A 273      -1.533 -12.059  -8.883  1.00 72.65           N  
ATOM   2061  CA  PRO A 273      -1.226 -13.368  -8.300  1.00 72.65           C  
ATOM   2062  C   PRO A 273      -0.812 -14.398  -9.349  1.00 72.65           C  
ATOM   2063  CB  PRO A 273      -2.540 -13.772  -7.627  1.00 72.65           C  
ATOM   2064  O   PRO A 273      -0.044 -15.316  -9.048  1.00 72.65           O  
ATOM   2065  CG  PRO A 273      -3.268 -12.485  -7.407  1.00 72.65           C  
ATOM   2066  CD  PRO A 273      -2.861 -11.517  -8.481  1.00 72.65           C  
ATOM   2067  N   SER A 274      -1.165 -14.131 -10.589  1.00 78.07           N  
ATOM   2068  CA  SER A 274      -1.009 -15.129 -11.643  1.00 78.07           C  
ATOM   2069  C   SER A 274       0.298 -14.931 -12.402  1.00 78.07           C  
ATOM   2070  CB  SER A 274      -2.188 -15.070 -12.615  1.00 78.07           C  
ATOM   2071  O   SER A 274       0.672 -15.762 -13.232  1.00 78.07           O  
ATOM   2072  OG  SER A 274      -2.298 -13.780 -13.194  1.00 78.07           O  
ATOM   2073  N   VAL A 275       1.084 -13.886 -11.960  1.00 79.69           N  
ATOM   2074  CA  VAL A 275       2.315 -13.643 -12.705  1.00 79.69           C  
ATOM   2075  C   VAL A 275       3.414 -13.179 -11.752  1.00 79.69           C  
ATOM   2076  CB  VAL A 275       2.105 -12.599 -13.824  1.00 79.69           C  
ATOM   2077  O   VAL A 275       3.128 -12.650 -10.675  1.00 79.69           O  
ATOM   2078  CG1 VAL A 275       1.069 -13.091 -14.834  1.00 79.69           C  
ATOM   2079  CG2 VAL A 275       1.680 -11.258 -13.229  1.00 79.69           C  
ATOM   2080  N   ASP A 276       4.643 -13.423 -12.070  1.00 85.92           N  
ATOM   2081  CA  ASP A 276       5.838 -12.911 -11.406  1.00 85.92           C  
ATOM   2082  C   ASP A 276       6.678 -12.067 -12.362  1.00 85.92           C  
ATOM   2083  CB  ASP A 276       6.675 -14.062 -10.846  1.00 85.92           C  
ATOM   2084  O   ASP A 276       7.645 -12.560 -12.948  1.00 85.92           O  
ATOM   2085  CG  ASP A 276       7.779 -13.593  -9.914  1.00 85.92           C  
ATOM   2086  OD1 ASP A 276       7.760 -12.418  -9.488  1.00 85.92           O  
ATOM   2087  OD2 ASP A 276       8.678 -14.405  -9.605  1.00 85.92           O  
ATOM   2088  N   LEU A 277       6.132 -10.893 -12.606  1.00 93.48           N  
ATOM   2089  CA  LEU A 277       6.725 -10.021 -13.613  1.00 93.48           C  
ATOM   2090  C   LEU A 277       7.285  -8.754 -12.973  1.00 93.48           C  
ATOM   2091  CB  LEU A 277       5.692  -9.653 -14.680  1.00 93.48           C  
ATOM   2092  O   LEU A 277       6.733  -8.255 -11.990  1.00 93.48           O  
ATOM   2093  CG  LEU A 277       5.079 -10.818 -15.460  1.00 93.48           C  
ATOM   2094  CD1 LEU A 277       3.979 -10.314 -16.388  1.00 93.48           C  
ATOM   2095  CD2 LEU A 277       6.154 -11.558 -16.249  1.00 93.48           C  
ATOM   2096  N   ILE A 278       8.403  -8.310 -13.525  1.00 96.84           N  
ATOM   2097  CA  ILE A 278       8.869  -6.944 -13.314  1.00 96.84           C  
ATOM   2098  C   ILE A 278       8.659  -6.124 -14.585  1.00 96.84           C  
ATOM   2099  CB  ILE A 278      10.356  -6.911 -12.895  1.00 96.84           C  
ATOM   2100  O   ILE A 278       9.067  -6.539 -15.673  1.00 96.84           O  
ATOM   2101  CG1 ILE A 278      10.564  -7.710 -11.603  1.00 96.84           C  
ATOM   2102  CG2 ILE A 278      10.839  -5.468 -12.731  1.00 96.84           C  
ATOM   2103  CD1 ILE A 278      12.022  -7.842 -11.185  1.00 96.84           C  
ATOM   2104  N   CYS A 279       7.995  -5.009 -14.433  1.00 97.88           N  
ATOM   2105  CA  CYS A 279       7.546  -4.250 -15.595  1.00 97.88           C  
ATOM   2106  C   CYS A 279       8.154  -2.852 -15.602  1.00 97.88           C  
ATOM   2107  CB  CYS A 279       6.021  -4.152 -15.615  1.00 97.88           C  
ATOM   2108  O   CYS A 279       8.519  -2.324 -14.550  1.00 97.88           O  
ATOM   2109  SG  CYS A 279       5.187  -5.744 -15.442  1.00 97.88           S  
ATOM   2110  N   VAL A 280       8.251  -2.270 -16.747  1.00 98.20           N  
ATOM   2111  CA  VAL A 280       8.466  -0.830 -16.853  1.00 98.20           C  
ATOM   2112  C   VAL A 280       7.284  -0.084 -16.237  1.00 98.20           C  
ATOM   2113  CB  VAL A 280       8.666  -0.392 -18.321  1.00 98.20           C  
ATOM   2114  O   VAL A 280       6.131  -0.333 -16.595  1.00 98.20           O  
ATOM   2115  CG1 VAL A 280       8.837   1.123 -18.414  1.00 98.20           C  
ATOM   2116  CG2 VAL A 280       9.871  -1.107 -18.931  1.00 98.20           C  
ATOM   2117  N   ALA A 281       7.562   0.784 -15.338  1.00 98.54           N  
ATOM   2118  CA  ALA A 281       6.496   1.464 -14.606  1.00 98.54           C  
ATOM   2119  C   ALA A 281       6.789   2.955 -14.471  1.00 98.54           C  
ATOM   2120  CB  ALA A 281       6.311   0.834 -13.228  1.00 98.54           C  
ATOM   2121  O   ALA A 281       7.884   3.412 -14.806  1.00 98.54           O  
ATOM   2122  N   LYS A 282       5.783   3.641 -13.976  1.00 98.20           N  
ATOM   2123  CA  LYS A 282       5.858   5.087 -13.787  1.00 98.20           C  
ATOM   2124  C   LYS A 282       5.245   5.499 -12.451  1.00 98.20           C  
ATOM   2125  CB  LYS A 282       5.154   5.816 -14.932  1.00 98.20           C  
ATOM   2126  O   LYS A 282       4.266   4.900 -12.000  1.00 98.20           O  
ATOM   2127  CG  LYS A 282       5.229   7.333 -14.840  1.00 98.20           C  
ATOM   2128  CD  LYS A 282       4.679   7.998 -16.095  1.00 98.20           C  
ATOM   2129  CE  LYS A 282       3.195   7.709 -16.277  1.00 98.20           C  
ATOM   2130  NZ  LYS A 282       2.660   8.327 -17.527  1.00 98.20           N  
ATOM   2131  N   VAL A 283       5.891   6.466 -11.842  1.00 98.14           N  
ATOM   2132  CA  VAL A 283       5.270   7.085 -10.675  1.00 98.14           C  
ATOM   2133  C   VAL A 283       4.114   7.979 -11.118  1.00 98.14           C  
ATOM   2134  CB  VAL A 283       6.293   7.903  -9.856  1.00 98.14           C  
ATOM   2135  O   VAL A 283       4.333   9.063 -11.664  1.00 98.14           O  
ATOM   2136  CG1 VAL A 283       5.620   8.558  -8.651  1.00 98.14           C  
ATOM   2137  CG2 VAL A 283       7.450   7.012  -9.405  1.00 98.14           C  
ATOM   2138  N   LEU A 284       2.846   7.443 -10.850  1.00 96.92           N  
ATOM   2139  CA  LEU A 284       1.660   8.170 -11.290  1.00 96.92           C  
ATOM   2140  C   LEU A 284       1.376   9.353 -10.370  1.00 96.92           C  
ATOM   2141  CB  LEU A 284       0.445   7.240 -11.334  1.00 96.92           C  
ATOM   2142  O   LEU A 284       1.113  10.462 -10.840  1.00 96.92           O  
ATOM   2143  CG  LEU A 284      -0.886   7.881 -11.728  1.00 96.92           C  
ATOM   2144  CD1 LEU A 284      -0.808   8.438 -13.146  1.00 96.92           C  
ATOM   2145  CD2 LEU A 284      -2.023   6.872 -11.606  1.00 96.92           C  
ATOM   2146  N   LEU A 285       1.383   9.091  -9.033  1.00 94.47           N  
ATOM   2147  CA  LEU A 285       1.118  10.106  -8.020  1.00 94.47           C  
ATOM   2148  C   LEU A 285       2.069   9.955  -6.837  1.00 94.47           C  
ATOM   2149  CB  LEU A 285      -0.333  10.017  -7.538  1.00 94.47           C  
ATOM   2150  O   LEU A 285       2.459   8.839  -6.488  1.00 94.47           O  
ATOM   2151  CG  LEU A 285      -1.412  10.348  -8.571  1.00 94.47           C  
ATOM   2152  CD1 LEU A 285      -2.792   9.993  -8.027  1.00 94.47           C  
ATOM   2153  CD2 LEU A 285      -1.347  11.821  -8.960  1.00 94.47           C  
ATOM   2154  N   VAL A 286       2.409  11.158  -6.281  1.00 92.83           N  
ATOM   2155  CA  VAL A 286       3.165  11.194  -5.034  1.00 92.83           C  
ATOM   2156  C   VAL A 286       2.331  11.862  -3.942  1.00 92.83           C  
ATOM   2157  CB  VAL A 286       4.509  11.937  -5.206  1.00 92.83           C  
ATOM   2158  O   VAL A 286       1.917  13.014  -4.086  1.00 92.83           O  
ATOM   2159  CG1 VAL A 286       5.280  11.972  -3.888  1.00 92.83           C  
ATOM   2160  CG2 VAL A 286       5.346  11.277  -6.301  1.00 92.83           C  
ATOM   2161  N   ARG A 287       2.042  11.085  -2.821  1.00 88.63           N  
ATOM   2162  CA  ARG A 287       1.338  11.571  -1.639  1.00 88.63           C  
ATOM   2163  C   ARG A 287       2.132  11.280  -0.370  1.00 88.63           C  
ATOM   2164  CB  ARG A 287      -0.052  10.938  -1.543  1.00 88.63           C  
ATOM   2165  O   ARG A 287       2.053  10.179   0.180  1.00 88.63           O  
ATOM   2166  CG  ARG A 287      -0.961  11.269  -2.716  1.00 88.63           C  
ATOM   2167  CD  ARG A 287      -1.379  12.733  -2.711  1.00 88.63           C  
ATOM   2168  NE  ARG A 287      -2.406  13.004  -3.713  1.00 88.63           N  
ATOM   2169  NH1 ARG A 287      -0.976  14.056  -5.192  1.00 88.63           N  
ATOM   2170  NH2 ARG A 287      -3.198  13.821  -5.708  1.00 88.63           N  
ATOM   2171  CZ  ARG A 287      -2.191  13.627  -4.869  1.00 88.63           C  
ATOM   2172  N   GLY A 288       2.841  12.360   0.134  1.00 84.04           N  
ATOM   2173  CA  GLY A 288       3.704  12.075   1.269  1.00 84.04           C  
ATOM   2174  C   GLY A 288       4.694  10.958   1.001  1.00 84.04           C  
ATOM   2175  O   GLY A 288       5.444  11.008   0.024  1.00 84.04           O  
ATOM   2176  N   PRO A 289       4.692   9.878   1.812  1.00 84.79           N  
ATOM   2177  CA  PRO A 289       5.601   8.742   1.644  1.00 84.79           C  
ATOM   2178  C   PRO A 289       5.080   7.712   0.644  1.00 84.79           C  
ATOM   2179  CB  PRO A 289       5.681   8.144   3.051  1.00 84.79           C  
ATOM   2180  O   PRO A 289       5.797   6.774   0.288  1.00 84.79           O  
ATOM   2181  CG  PRO A 289       4.366   8.473   3.682  1.00 84.79           C  
ATOM   2182  CD  PRO A 289       3.914   9.811   3.171  1.00 84.79           C  
ATOM   2183  N   GLU A 290       3.823   7.948   0.157  1.00 91.12           N  
ATOM   2184  CA  GLU A 290       3.179   6.956  -0.698  1.00 91.12           C  
ATOM   2185  C   GLU A 290       3.361   7.298  -2.174  1.00 91.12           C  
ATOM   2186  CB  GLU A 290       1.689   6.843  -0.364  1.00 91.12           C  
ATOM   2187  O   GLU A 290       3.258   8.463  -2.564  1.00 91.12           O  
ATOM   2188  CG  GLU A 290       1.412   6.320   1.038  1.00 91.12           C  
ATOM   2189  CD  GLU A 290       1.679   4.830   1.187  1.00 91.12           C  
ATOM   2190  OE1 GLU A 290       1.685   4.326   2.333  1.00 91.12           O  
ATOM   2191  OE2 GLU A 290       1.886   4.163   0.149  1.00 91.12           O  
ATOM   2192  N   LEU A 291       3.685   6.262  -2.967  1.00 94.88           N  
ATOM   2193  CA  LEU A 291       3.747   6.351  -4.421  1.00 94.88           C  
ATOM   2194  C   LEU A 291       2.636   5.528  -5.064  1.00 94.88           C  
ATOM   2195  CB  LEU A 291       5.110   5.875  -4.930  1.00 94.88           C  
ATOM   2196  O   LEU A 291       2.383   4.392  -4.655  1.00 94.88           O  
ATOM   2197  CG  LEU A 291       6.338   6.487  -4.254  1.00 94.88           C  
ATOM   2198  CD1 LEU A 291       7.612   5.830  -4.773  1.00 94.88           C  
ATOM   2199  CD2 LEU A 291       6.377   7.995  -4.480  1.00 94.88           C  
ATOM   2200  N   CYS A 292       1.959   6.187  -5.993  1.00 96.51           N  
ATOM   2201  CA  CYS A 292       1.102   5.382  -6.856  1.00 96.51           C  
ATOM   2202  C   CYS A 292       1.857   4.920  -8.097  1.00 96.51           C  
ATOM   2203  CB  CYS A 292      -0.139   6.173  -7.268  1.00 96.51           C  
ATOM   2204  O   CYS A 292       2.287   5.742  -8.909  1.00 96.51           O  
ATOM   2205  SG  CYS A 292      -1.341   5.206  -8.207  1.00 96.51           S  
ATOM   2206  N   ILE A 293       2.018   3.555  -8.242  1.00 97.87           N  
ATOM   2207  CA  ILE A 293       2.752   2.956  -9.351  1.00 97.87           C  
ATOM   2208  C   ILE A 293       1.777   2.535 -10.448  1.00 97.87           C  
ATOM   2209  CB  ILE A 293       3.590   1.744  -8.885  1.00 97.87           C  
ATOM   2210  O   ILE A 293       0.789   1.848 -10.179  1.00 97.87           O  
ATOM   2211  CG1 ILE A 293       4.536   2.154  -7.750  1.00 97.87           C  
ATOM   2212  CG2 ILE A 293       4.370   1.143 -10.058  1.00 97.87           C  
ATOM   2213  CD1 ILE A 293       5.463   3.310  -8.103  1.00 97.87           C  
ATOM   2214  N   THR A 294       2.049   3.006 -11.641  1.00 97.55           N  
ATOM   2215  CA  THR A 294       1.258   2.620 -12.804  1.00 97.55           C  
ATOM   2216  C   THR A 294       2.145   1.989 -13.875  1.00 97.55           C  
ATOM   2217  CB  THR A 294       0.512   3.828 -13.399  1.00 97.55           C  
ATOM   2218  O   THR A 294       3.327   2.322 -13.985  1.00 97.55           O  
ATOM   2219  CG2 THR A 294       1.487   4.842 -13.988  1.00 97.55           C  
ATOM   2220  OG1 THR A 294      -0.372   3.375 -14.432  1.00 97.55           O  
ATOM   2221  N   PHE A 295       1.560   0.977 -14.595  1.00 96.78           N  
ATOM   2222  CA  PHE A 295       2.312   0.270 -15.625  1.00 96.78           C  
ATOM   2223  C   PHE A 295       2.019   0.850 -17.004  1.00 96.78           C  
ATOM   2224  CB  PHE A 295       1.983  -1.225 -15.603  1.00 96.78           C  
ATOM   2225  O   PHE A 295       0.857   0.956 -17.404  1.00 96.78           O  
ATOM   2226  CG  PHE A 295       2.310  -1.900 -14.299  1.00 96.78           C  
ATOM   2227  CD1 PHE A 295       3.599  -2.343 -14.033  1.00 96.78           C  
ATOM   2228  CD2 PHE A 295       1.326  -2.091 -13.337  1.00 96.78           C  
ATOM   2229  CE1 PHE A 295       3.905  -2.968 -12.826  1.00 96.78           C  
ATOM   2230  CE2 PHE A 295       1.624  -2.714 -12.128  1.00 96.78           C  
ATOM   2231  CZ  PHE A 295       2.913  -3.153 -11.875  1.00 96.78           C  
ATOM   2232  N   ILE A 296       3.070   1.304 -17.707  1.00 95.14           N  
ATOM   2233  CA  ILE A 296       2.988   2.057 -18.954  1.00 95.14           C  
ATOM   2234  C   ILE A 296       2.245   1.236 -20.005  1.00 95.14           C  
ATOM   2235  CB  ILE A 296       4.390   2.449 -19.472  1.00 95.14           C  
ATOM   2236  O   ILE A 296       2.679   0.139 -20.365  1.00 95.14           O  
ATOM   2237  CG1 ILE A 296       5.123   3.304 -18.432  1.00 95.14           C  
ATOM   2238  CG2 ILE A 296       4.285   3.185 -20.811  1.00 95.14           C  
ATOM   2239  CD1 ILE A 296       6.546   3.676 -18.828  1.00 95.14           C  
ATOM   2240  N   GLY A 297       1.012   1.789 -20.493  1.00 91.47           N  
ATOM   2241  CA  GLY A 297       0.265   1.135 -21.556  1.00 91.47           C  
ATOM   2242  C   GLY A 297      -0.790   0.175 -21.040  1.00 91.47           C  
ATOM   2243  O   GLY A 297      -1.493  -0.465 -21.826  1.00 91.47           O  
ATOM   2244  N   TRP A 298      -0.874   0.053 -19.654  1.00 93.54           N  
ATOM   2245  CA  TRP A 298      -1.861  -0.820 -19.029  1.00 93.54           C  
ATOM   2246  C   TRP A 298      -2.893  -0.008 -18.254  1.00 93.54           C  
ATOM   2247  CB  TRP A 298      -1.178  -1.824 -18.096  1.00 93.54           C  
ATOM   2248  O   TRP A 298      -2.633   1.136 -17.873  1.00 93.54           O  
ATOM   2249  CG  TRP A 298      -0.317  -2.826 -18.805  1.00 93.54           C  
ATOM   2250  CD1 TRP A 298       1.002  -2.692 -19.136  1.00 93.54           C  
ATOM   2251  CD2 TRP A 298      -0.719  -4.116 -19.276  1.00 93.54           C  
ATOM   2252  CE2 TRP A 298       0.410  -4.710 -19.883  1.00 93.54           C  
ATOM   2253  CE3 TRP A 298      -1.926  -4.829 -19.244  1.00 93.54           C  
ATOM   2254  NE1 TRP A 298       1.446  -3.821 -19.784  1.00 93.54           N  
ATOM   2255  CH2 TRP A 298      -0.825  -6.660 -20.407  1.00 93.54           C  
ATOM   2256  CZ2 TRP A 298       0.367  -5.985 -20.452  1.00 93.54           C  
ATOM   2257  CZ3 TRP A 298      -1.966  -6.097 -19.811  1.00 93.54           C  
ATOM   2258  N   SER A 299      -4.090  -0.567 -18.035  1.00 90.16           N  
ATOM   2259  CA  SER A 299      -5.164   0.082 -17.291  1.00 90.16           C  
ATOM   2260  C   SER A 299      -4.763   0.325 -15.840  1.00 90.16           C  
ATOM   2261  CB  SER A 299      -6.438  -0.762 -17.342  1.00 90.16           C  
ATOM   2262  O   SER A 299      -3.874  -0.348 -15.315  1.00 90.16           O  
ATOM   2263  OG  SER A 299      -6.362  -1.843 -16.428  1.00 90.16           O  
ATOM   2264  N   GLY A 300      -5.440   1.260 -15.145  1.00 89.45           N  
ATOM   2265  CA  GLY A 300      -5.198   1.625 -13.759  1.00 89.45           C  
ATOM   2266  C   GLY A 300      -5.589   0.535 -12.778  1.00 89.45           C  
ATOM   2267  O   GLY A 300      -5.288   0.628 -11.587  1.00 89.45           O  
ATOM   2268  N   LYS A 301      -6.223  -0.466 -13.262  1.00 89.50           N  
ATOM   2269  CA  LYS A 301      -6.651  -1.574 -12.414  1.00 89.50           C  
ATOM   2270  C   LYS A 301      -5.454  -2.274 -11.778  1.00 89.50           C  
ATOM   2271  CB  LYS A 301      -7.478  -2.578 -13.219  1.00 89.50           C  
ATOM   2272  O   LYS A 301      -5.600  -2.980 -10.778  1.00 89.50           O  
ATOM   2273  CG  LYS A 301      -6.676  -3.351 -14.256  1.00 89.50           C  
ATOM   2274  CD  LYS A 301      -7.537  -4.383 -14.973  1.00 89.50           C  
ATOM   2275  CE  LYS A 301      -6.740  -5.143 -16.025  1.00 89.50           C  
ATOM   2276  NZ  LYS A 301      -7.595  -6.109 -16.777  1.00 89.50           N  
ATOM   2277  N   TYR A 302      -4.280  -2.060 -12.408  1.00 90.48           N  
ATOM   2278  CA  TYR A 302      -3.077  -2.727 -11.923  1.00 90.48           C  
ATOM   2279  C   TYR A 302      -2.234  -1.783 -11.075  1.00 90.48           C  
ATOM   2280  CB  TYR A 302      -2.247  -3.259 -13.095  1.00 90.48           C  
ATOM   2281  O   TYR A 302      -1.157  -2.156 -10.604  1.00 90.48           O  
ATOM   2282  CG  TYR A 302      -2.989  -4.244 -13.966  1.00 90.48           C  
ATOM   2283  CD1 TYR A 302      -3.149  -5.570 -13.571  1.00 90.48           C  
ATOM   2284  CD2 TYR A 302      -3.529  -3.851 -15.186  1.00 90.48           C  
ATOM   2285  CE1 TYR A 302      -3.830  -6.482 -14.371  1.00 90.48           C  
ATOM   2286  CE2 TYR A 302      -4.211  -4.754 -15.995  1.00 90.48           C  
ATOM   2287  OH  TYR A 302      -5.032  -6.963 -16.376  1.00 90.48           O  
ATOM   2288  CZ  TYR A 302      -4.357  -6.065 -15.579  1.00 90.48           C  
ATOM   2289  N   ASP A 303      -2.657  -0.598 -10.939  1.00 94.49           N  
ATOM   2290  CA  ASP A 303      -1.936   0.388 -10.139  1.00 94.49           C  
ATOM   2291  C   ASP A 303      -1.905  -0.016  -8.667  1.00 94.49           C  
ATOM   2292  CB  ASP A 303      -2.572   1.771 -10.292  1.00 94.49           C  
ATOM   2293  O   ASP A 303      -2.831  -0.667  -8.177  1.00 94.49           O  
ATOM   2294  CG  ASP A 303      -2.523   2.292 -11.717  1.00 94.49           C  
ATOM   2295  OD1 ASP A 303      -1.936   1.620 -12.593  1.00 94.49           O  
ATOM   2296  OD2 ASP A 303      -3.075   3.386 -11.967  1.00 94.49           O  
ATOM   2297  N   TYR A 304      -0.909   0.357  -7.971  1.00 95.73           N  
ATOM   2298  CA  TYR A 304      -0.885   0.100  -6.536  1.00 95.73           C  
ATOM   2299  C   TYR A 304      -0.136   1.202  -5.797  1.00 95.73           C  
ATOM   2300  CB  TYR A 304      -0.239  -1.258  -6.243  1.00 95.73           C  
ATOM   2301  O   TYR A 304       0.649   1.939  -6.398  1.00 95.73           O  
ATOM   2302  CG  TYR A 304       1.196  -1.358  -6.698  1.00 95.73           C  
ATOM   2303  CD1 TYR A 304       1.516  -1.878  -7.950  1.00 95.73           C  
ATOM   2304  CD2 TYR A 304       2.236  -0.934  -5.877  1.00 95.73           C  
ATOM   2305  CE1 TYR A 304       2.838  -1.974  -8.373  1.00 95.73           C  
ATOM   2306  CE2 TYR A 304       3.561  -1.025  -6.290  1.00 95.73           C  
ATOM   2307  OH  TYR A 304       5.162  -1.638  -7.951  1.00 95.73           O  
ATOM   2308  CZ  TYR A 304       3.852  -1.545  -7.538  1.00 95.73           C  
ATOM   2309  N   TRP A 305      -0.441   1.347  -4.492  1.00 95.57           N  
ATOM   2310  CA  TRP A 305       0.224   2.309  -3.620  1.00 95.57           C  
ATOM   2311  C   TRP A 305       1.307   1.631  -2.787  1.00 95.57           C  
ATOM   2312  CB  TRP A 305      -0.791   2.993  -2.700  1.00 95.57           C  
ATOM   2313  O   TRP A 305       1.089   0.548  -2.237  1.00 95.57           O  
ATOM   2314  CG  TRP A 305      -1.737   3.912  -3.414  1.00 95.57           C  
ATOM   2315  CD1 TRP A 305      -2.964   3.595  -3.926  1.00 95.57           C  
ATOM   2316  CD2 TRP A 305      -1.528   5.298  -3.699  1.00 95.57           C  
ATOM   2317  CE2 TRP A 305      -2.672   5.760  -4.387  1.00 95.57           C  
ATOM   2318  CE3 TRP A 305      -0.484   6.196  -3.439  1.00 95.57           C  
ATOM   2319  NE1 TRP A 305      -3.532   4.703  -4.512  1.00 95.57           N  
ATOM   2320  CH2 TRP A 305      -1.766   7.940  -4.550  1.00 95.57           C  
ATOM   2321  CZ2 TRP A 305      -2.801   7.083  -4.818  1.00 95.57           C  
ATOM   2322  CZ3 TRP A 305      -0.615   7.512  -3.868  1.00 95.57           C  
ATOM   2323  N   CYS A 306       2.472   2.294  -2.708  1.00 94.06           N  
ATOM   2324  CA  CYS A 306       3.554   1.791  -1.869  1.00 94.06           C  
ATOM   2325  C   CYS A 306       4.453   2.928  -1.398  1.00 94.06           C  
ATOM   2326  CB  CYS A 306       4.382   0.753  -2.626  1.00 94.06           C  
ATOM   2327  O   CYS A 306       4.394   4.035  -1.936  1.00 94.06           O  
ATOM   2328  SG  CYS A 306       5.245   1.421  -4.066  1.00 94.06           S  
ATOM   2329  N   ARG A 307       5.242   2.644  -0.445  1.00 90.76           N  
ATOM   2330  CA  ARG A 307       6.269   3.578   0.005  1.00 90.76           C  
ATOM   2331  C   ARG A 307       7.447   3.604  -0.963  1.00 90.76           C  
ATOM   2332  CB  ARG A 307       6.753   3.210   1.410  1.00 90.76           C  
ATOM   2333  O   ARG A 307       7.665   2.649  -1.710  1.00 90.76           O  
ATOM   2334  CG  ARG A 307       5.697   3.384   2.490  1.00 90.76           C  
ATOM   2335  CD  ARG A 307       6.202   2.925   3.851  1.00 90.76           C  
ATOM   2336  NE  ARG A 307       7.338   3.724   4.302  1.00 90.76           N  
ATOM   2337  NH1 ARG A 307       6.628   3.872   6.495  1.00 90.76           N  
ATOM   2338  NH2 ARG A 307       8.585   4.875   5.848  1.00 90.76           N  
ATOM   2339  CZ  ARG A 307       7.514   4.155   5.547  1.00 90.76           C  
ATOM   2340  N   GLY A 308       8.195   4.667  -0.873  1.00 89.67           N  
ATOM   2341  CA  GLY A 308       9.337   4.825  -1.760  1.00 89.67           C  
ATOM   2342  C   GLY A 308      10.411   3.775  -1.544  1.00 89.67           C  
ATOM   2343  O   GLY A 308      11.216   3.510  -2.438  1.00 89.67           O  
ATOM   2344  N   ASP A 309      10.395   3.172  -0.402  1.00 88.45           N  
ATOM   2345  CA  ASP A 309      11.401   2.161  -0.089  1.00 88.45           C  
ATOM   2346  C   ASP A 309      10.832   0.753  -0.245  1.00 88.45           C  
ATOM   2347  CB  ASP A 309      11.936   2.358   1.331  1.00 88.45           C  
ATOM   2348  O   ASP A 309      11.382  -0.208   0.298  1.00 88.45           O  
ATOM   2349  CG  ASP A 309      10.853   2.263   2.392  1.00 88.45           C  
ATOM   2350  OD1 ASP A 309       9.655   2.217   2.037  1.00 88.45           O  
ATOM   2351  OD2 ASP A 309      11.200   2.235   3.592  1.00 88.45           O  
ATOM   2352  N   SER A 310       9.719   0.635  -0.888  1.00 91.32           N  
ATOM   2353  CA  SER A 310       9.093  -0.662  -1.120  1.00 91.32           C  
ATOM   2354  C   SER A 310      10.043  -1.613  -1.841  1.00 91.32           C  
ATOM   2355  CB  SER A 310       7.808  -0.499  -1.932  1.00 91.32           C  
ATOM   2356  O   SER A 310      10.789  -1.198  -2.731  1.00 91.32           O  
ATOM   2357  OG  SER A 310       7.251  -1.763  -2.251  1.00 91.32           O  
ATOM   2358  N   ASP A 311      10.068  -2.936  -1.464  1.00 91.88           N  
ATOM   2359  CA  ASP A 311      10.879  -3.954  -2.125  1.00 91.88           C  
ATOM   2360  C   ASP A 311      10.296  -4.321  -3.488  1.00 91.88           C  
ATOM   2361  CB  ASP A 311      10.992  -5.202  -1.248  1.00 91.88           C  
ATOM   2362  O   ASP A 311      10.841  -5.172  -4.194  1.00 91.88           O  
ATOM   2363  CG  ASP A 311       9.648  -5.848  -0.959  1.00 91.88           C  
ATOM   2364  OD1 ASP A 311       8.606  -5.301  -1.379  1.00 91.88           O  
ATOM   2365  OD2 ASP A 311       9.632  -6.912  -0.303  1.00 91.88           O  
ATOM   2366  N   LYS A 312       9.313  -3.632  -3.912  1.00 94.31           N  
ATOM   2367  CA  LYS A 312       8.666  -3.876  -5.198  1.00 94.31           C  
ATOM   2368  C   LYS A 312       9.188  -2.919  -6.266  1.00 94.31           C  
ATOM   2369  CB  LYS A 312       7.148  -3.740  -5.069  1.00 94.31           C  
ATOM   2370  O   LYS A 312       8.810  -3.020  -7.435  1.00 94.31           O  
ATOM   2371  CG  LYS A 312       6.527  -4.683  -4.049  1.00 94.31           C  
ATOM   2372  CD  LYS A 312       6.734  -6.141  -4.436  1.00 94.31           C  
ATOM   2373  CE  LYS A 312       6.038  -7.083  -3.463  1.00 94.31           C  
ATOM   2374  NZ  LYS A 312       6.865  -7.331  -2.244  1.00 94.31           N  
ATOM   2375  N   LEU A 313       9.932  -1.956  -5.846  1.00 96.02           N  
ATOM   2376  CA  LEU A 313      10.438  -0.934  -6.755  1.00 96.02           C  
ATOM   2377  C   LEU A 313      11.910  -1.172  -7.076  1.00 96.02           C  
ATOM   2378  CB  LEU A 313      10.256   0.460  -6.148  1.00 96.02           C  
ATOM   2379  O   LEU A 313      12.705  -1.467  -6.181  1.00 96.02           O  
ATOM   2380  CG  LEU A 313       8.835   0.834  -5.723  1.00 96.02           C  
ATOM   2381  CD1 LEU A 313       8.806   2.251  -5.160  1.00 96.02           C  
ATOM   2382  CD2 LEU A 313       7.873   0.701  -6.899  1.00 96.02           C  
ATOM   2383  N   PHE A 314      12.301  -0.937  -8.364  1.00 97.86           N  
ATOM   2384  CA  PHE A 314      13.666  -1.149  -8.831  1.00 97.86           C  
ATOM   2385  C   PHE A 314      14.092  -0.037  -9.782  1.00 97.86           C  
ATOM   2386  CB  PHE A 314      13.793  -2.509  -9.524  1.00 97.86           C  
ATOM   2387  O   PHE A 314      13.268   0.501 -10.525  1.00 97.86           O  
ATOM   2388  CG  PHE A 314      13.237  -3.654  -8.721  1.00 97.86           C  
ATOM   2389  CD1 PHE A 314      14.012  -4.287  -7.758  1.00 97.86           C  
ATOM   2390  CD2 PHE A 314      11.937  -4.096  -8.930  1.00 97.86           C  
ATOM   2391  CE1 PHE A 314      13.500  -5.347  -7.013  1.00 97.86           C  
ATOM   2392  CE2 PHE A 314      11.418  -5.155  -8.189  1.00 97.86           C  
ATOM   2393  CZ  PHE A 314      12.201  -5.779  -7.232  1.00 97.86           C  
ATOM   2394  N   PRO A 315      15.453   0.327  -9.670  1.00 97.69           N  
ATOM   2395  CA  PRO A 315      15.932   1.319 -10.636  1.00 97.69           C  
ATOM   2396  C   PRO A 315      15.955   0.786 -12.066  1.00 97.69           C  
ATOM   2397  CB  PRO A 315      17.349   1.631 -10.147  1.00 97.69           C  
ATOM   2398  O   PRO A 315      16.083  -0.423 -12.277  1.00 97.69           O  
ATOM   2399  CG  PRO A 315      17.806   0.376  -9.475  1.00 97.69           C  
ATOM   2400  CD  PRO A 315      16.625  -0.261  -8.800  1.00 97.69           C  
ATOM   2401  N   PRO A 316      15.771   1.738 -13.045  1.00 98.13           N  
ATOM   2402  CA  PRO A 316      16.002   1.295 -14.422  1.00 98.13           C  
ATOM   2403  C   PRO A 316      17.356   0.614 -14.603  1.00 98.13           C  
ATOM   2404  CB  PRO A 316      15.932   2.595 -15.227  1.00 98.13           C  
ATOM   2405  O   PRO A 316      18.374   1.119 -14.123  1.00 98.13           O  
ATOM   2406  CG  PRO A 316      15.060   3.500 -14.417  1.00 98.13           C  
ATOM   2407  CD  PRO A 316      15.345   3.259 -12.962  1.00 98.13           C  
ATOM   2408  N   GLY A 317      17.304  -0.651 -15.275  1.00 96.62           N  
ATOM   2409  CA  GLY A 317      18.535  -1.393 -15.495  1.00 96.62           C  
ATOM   2410  C   GLY A 317      18.712  -2.554 -14.535  1.00 96.62           C  
ATOM   2411  O   GLY A 317      19.629  -3.363 -14.692  1.00 96.62           O  
ATOM   2412  N   TYR A 318      17.876  -2.568 -13.499  1.00 97.64           N  
ATOM   2413  CA  TYR A 318      17.915  -3.642 -12.513  1.00 97.64           C  
ATOM   2414  C   TYR A 318      17.770  -5.003 -13.182  1.00 97.64           C  
ATOM   2415  CB  TYR A 318      16.810  -3.453 -11.469  1.00 97.64           C  
ATOM   2416  O   TYR A 318      18.591  -5.898 -12.967  1.00 97.64           O  
ATOM   2417  CG  TYR A 318      16.697  -4.597 -10.491  1.00 97.64           C  
ATOM   2418  CD1 TYR A 318      15.736  -5.591 -10.659  1.00 97.64           C  
ATOM   2419  CD2 TYR A 318      17.551  -4.686  -9.397  1.00 97.64           C  
ATOM   2420  CE1 TYR A 318      15.627  -6.646  -9.759  1.00 97.64           C  
ATOM   2421  CE2 TYR A 318      17.452  -5.737  -8.490  1.00 97.64           C  
ATOM   2422  OH  TYR A 318      16.385  -7.753  -7.785  1.00 97.64           O  
ATOM   2423  CZ  TYR A 318      16.488  -6.711  -8.680  1.00 97.64           C  
ATOM   2424  N   CYS A 319      16.692  -5.216 -13.969  1.00 96.88           N  
ATOM   2425  CA  CYS A 319      16.416  -6.498 -14.608  1.00 96.88           C  
ATOM   2426  C   CYS A 319      17.549  -6.894 -15.546  1.00 96.88           C  
ATOM   2427  CB  CYS A 319      15.099  -6.439 -15.380  1.00 96.88           C  
ATOM   2428  O   CYS A 319      18.000  -8.041 -15.532  1.00 96.88           O  
ATOM   2429  SG  CYS A 319      13.635  -6.404 -14.323  1.00 96.88           S  
ATOM   2430  N   ALA A 320      18.032  -5.998 -16.364  1.00 94.73           N  
ATOM   2431  CA  ALA A 320      19.125  -6.257 -17.298  1.00 94.73           C  
ATOM   2432  C   ALA A 320      20.380  -6.715 -16.561  1.00 94.73           C  
ATOM   2433  CB  ALA A 320      19.423  -5.009 -18.126  1.00 94.73           C  
ATOM   2434  O   ALA A 320      21.058  -7.648 -16.998  1.00 94.73           O  
ATOM   2435  N   SER A 321      20.701  -6.112 -15.446  1.00 94.78           N  
ATOM   2436  CA  SER A 321      21.908  -6.405 -14.681  1.00 94.78           C  
ATOM   2437  C   SER A 321      21.827  -7.780 -14.026  1.00 94.78           C  
ATOM   2438  CB  SER A 321      22.139  -5.336 -13.612  1.00 94.78           C  
ATOM   2439  O   SER A 321      22.854  -8.389 -13.719  1.00 94.78           O  
ATOM   2440  OG  SER A 321      21.220  -5.485 -12.544  1.00 94.78           O  
ATOM   2441  N   ARG A 322      20.640  -8.386 -13.868  1.00 94.78           N  
ATOM   2442  CA  ARG A 322      20.448  -9.644 -13.152  1.00 94.78           C  
ATOM   2443  C   ARG A 322      19.939 -10.734 -14.089  1.00 94.78           C  
ATOM   2444  CB  ARG A 322      19.473  -9.457 -11.987  1.00 94.78           C  
ATOM   2445  O   ARG A 322      19.640 -11.847 -13.650  1.00 94.78           O  
ATOM   2446  CG  ARG A 322      20.043  -8.650 -10.831  1.00 94.78           C  
ATOM   2447  CD  ARG A 322      18.973  -8.302  -9.805  1.00 94.78           C  
ATOM   2448  NE  ARG A 322      19.551  -7.701  -8.607  1.00 94.78           N  
ATOM   2449  NH1 ARG A 322      21.174  -6.507  -9.738  1.00 94.78           N  
ATOM   2450  NH2 ARG A 322      21.029  -6.373  -7.454  1.00 94.78           N  
ATOM   2451  CZ  ARG A 322      20.584  -6.862  -8.603  1.00 94.78           C  
ATOM   2452  N   GLY A 323      19.851 -10.406 -15.327  1.00 94.00           N  
ATOM   2453  CA  GLY A 323      19.400 -11.394 -16.295  1.00 94.00           C  
ATOM   2454  C   GLY A 323      17.931 -11.742 -16.153  1.00 94.00           C  
ATOM   2455  O   GLY A 323      17.534 -12.888 -16.373  1.00 94.00           O  
ATOM   2456  N   ILE A 324      17.163 -10.875 -15.558  1.00 94.93           N  
ATOM   2457  CA  ILE A 324      15.718 -11.008 -15.411  1.00 94.93           C  
ATOM   2458  C   ILE A 324      15.016 -10.347 -16.594  1.00 94.93           C  
ATOM   2459  CB  ILE A 324      15.226 -10.391 -14.082  1.00 94.93           C  
ATOM   2460  O   ILE A 324      15.390  -9.248 -17.011  1.00 94.93           O  
ATOM   2461  CG1 ILE A 324      15.845 -11.129 -12.889  1.00 94.93           C  
ATOM   2462  CG2 ILE A 324      13.696 -10.417 -14.009  1.00 94.93           C  
ATOM   2463  CD1 ILE A 324      15.670 -10.410 -11.559  1.00 94.93           C  
ATOM   2464  N   GLU A 325      14.081 -11.060 -17.229  1.00 95.88           N  
ATOM   2465  CA  GLU A 325      13.323 -10.502 -18.344  1.00 95.88           C  
ATOM   2466  C   GLU A 325      12.379  -9.399 -17.872  1.00 95.88           C  
ATOM   2467  CB  GLU A 325      12.532 -11.600 -19.060  1.00 95.88           C  
ATOM   2468  O   GLU A 325      11.477  -9.648 -17.069  1.00 95.88           O  
ATOM   2469  CG  GLU A 325      11.865 -11.137 -20.347  1.00 95.88           C  
ATOM   2470  CD  GLU A 325      11.136 -12.253 -21.079  1.00 95.88           C  
ATOM   2471  OE1 GLU A 325      10.922 -12.135 -22.307  1.00 95.88           O  
ATOM   2472  OE2 GLU A 325      10.775 -13.253 -20.419  1.00 95.88           O  
ATOM   2473  N   LEU A 326      12.579  -8.200 -18.371  1.00 97.22           N  
ATOM   2474  CA  LEU A 326      11.729  -7.052 -18.075  1.00 97.22           C  
ATOM   2475  C   LEU A 326      10.533  -7.003 -19.020  1.00 97.22           C  
ATOM   2476  CB  LEU A 326      12.530  -5.751 -18.178  1.00 97.22           C  
ATOM   2477  O   LEU A 326      10.685  -7.185 -20.230  1.00 97.22           O  
ATOM   2478  CG  LEU A 326      11.767  -4.460 -17.876  1.00 97.22           C  
ATOM   2479  CD1 LEU A 326      11.379  -4.406 -16.402  1.00 97.22           C  
ATOM   2480  CD2 LEU A 326      12.602  -3.243 -18.260  1.00 97.22           C  
ATOM   2481  N   GLN A 327       9.335  -6.733 -18.427  1.00 97.29           N  
ATOM   2482  CA  GLN A 327       8.160  -6.530 -19.268  1.00 97.29           C  
ATOM   2483  C   GLN A 327       8.112  -5.106 -19.812  1.00 97.29           C  
ATOM   2484  CB  GLN A 327       6.881  -6.837 -18.487  1.00 97.29           C  
ATOM   2485  O   GLN A 327       7.954  -4.149 -19.051  1.00 97.29           O  
ATOM   2486  CG  GLN A 327       5.620  -6.822 -19.341  1.00 97.29           C  
ATOM   2487  CD  GLN A 327       5.661  -7.840 -20.466  1.00 97.29           C  
ATOM   2488  NE2 GLN A 327       5.113  -7.472 -21.619  1.00 97.29           N  
ATOM   2489  OE1 GLN A 327       6.182  -8.947 -20.300  1.00 97.29           O  
ATOM   2490  N   ALA A 328       8.300  -5.050 -21.143  1.00 97.13           N  
ATOM   2491  CA  ALA A 328       8.330  -3.751 -21.811  1.00 97.13           C  
ATOM   2492  C   ALA A 328       6.958  -3.083 -21.774  1.00 97.13           C  
ATOM   2493  CB  ALA A 328       8.804  -3.906 -23.254  1.00 97.13           C  
ATOM   2494  O   ALA A 328       5.953  -3.731 -21.471  1.00 97.13           O  
ATOM   2495  N   PRO A 329       6.903  -1.766 -22.007  1.00 96.03           N  
ATOM   2496  CA  PRO A 329       5.589  -1.130 -22.123  1.00 96.03           C  
ATOM   2497  C   PRO A 329       4.674  -1.843 -23.116  1.00 96.03           C  
ATOM   2498  CB  PRO A 329       5.923   0.284 -22.605  1.00 96.03           C  
ATOM   2499  O   PRO A 329       5.156  -2.497 -24.044  1.00 96.03           O  
ATOM   2500  CG  PRO A 329       7.314   0.535 -22.120  1.00 96.03           C  
ATOM   2501  CD  PRO A 329       8.084  -0.752 -22.193  1.00 96.03           C  
ATOM   2502  N   LYS A 330       3.341  -1.688 -22.859  1.00 93.25           N  
ATOM   2503  CA  LYS A 330       2.366  -2.324 -23.741  1.00 93.25           C  
ATOM   2504  C   LYS A 330       2.591  -1.916 -25.194  1.00 93.25           C  
ATOM   2505  CB  LYS A 330       0.942  -1.968 -23.311  1.00 93.25           C  
ATOM   2506  O   LYS A 330       2.744  -0.730 -25.495  1.00 93.25           O  
ATOM   2507  CG  LYS A 330      -0.138  -2.767 -24.026  1.00 93.25           C  
ATOM   2508  CD  LYS A 330      -1.517  -2.488 -23.444  1.00 93.25           C  
ATOM   2509  CE  LYS A 330      -2.593  -3.319 -24.130  1.00 93.25           C  
ATOM   2510  NZ  LYS A 330      -3.943  -3.073 -23.540  1.00 93.25           N  
ATOM   2511  N   GLY A 331       2.761  -2.903 -26.071  1.00 91.61           N  
ATOM   2512  CA  GLY A 331       2.907  -2.594 -27.484  1.00 91.61           C  
ATOM   2513  C   GLY A 331       4.348  -2.624 -27.956  1.00 91.61           C  
ATOM   2514  O   GLY A 331       4.617  -2.525 -29.155  1.00 91.61           O  
ATOM   2515  N   GLN A 332       5.323  -2.741 -27.006  1.00 94.68           N  
ATOM   2516  CA  GLN A 332       6.742  -2.876 -27.321  1.00 94.68           C  
ATOM   2517  C   GLN A 332       7.228  -4.301 -27.069  1.00 94.68           C  
ATOM   2518  CB  GLN A 332       7.571  -1.886 -26.501  1.00 94.68           C  
ATOM   2519  O   GLN A 332       6.627  -5.038 -26.285  1.00 94.68           O  
ATOM   2520  CG  GLN A 332       7.297  -0.427 -26.839  1.00 94.68           C  
ATOM   2521  CD  GLN A 332       8.249   0.526 -26.142  1.00 94.68           C  
ATOM   2522  NE2 GLN A 332       7.796   1.753 -25.910  1.00 94.68           N  
ATOM   2523  OE1 GLN A 332       9.383   0.162 -25.813  1.00 94.68           O  
ATOM   2524  N   SER A 333       8.291  -4.727 -27.795  1.00 94.30           N  
ATOM   2525  CA  SER A 333       8.870  -6.058 -27.650  1.00 94.30           C  
ATOM   2526  C   SER A 333       9.840  -6.115 -26.475  1.00 94.30           C  
ATOM   2527  CB  SER A 333       9.587  -6.474 -28.935  1.00 94.30           C  
ATOM   2528  O   SER A 333      10.708  -5.250 -26.338  1.00 94.30           O  
ATOM   2529  OG  SER A 333      10.322  -7.669 -28.738  1.00 94.30           O  
ATOM   2530  N   ASN A 334       9.607  -7.242 -25.607  1.00 94.18           N  
ATOM   2531  CA  ASN A 334      10.515  -7.459 -24.485  1.00 94.18           C  
ATOM   2532  C   ASN A 334      11.953  -7.656 -24.958  1.00 94.18           C  
ATOM   2533  CB  ASN A 334      10.062  -8.660 -23.652  1.00 94.18           C  
ATOM   2534  O   ASN A 334      12.890  -7.155 -24.335  1.00 94.18           O  
ATOM   2535  CG  ASN A 334       8.747  -8.412 -22.939  1.00 94.18           C  
ATOM   2536  ND2 ASN A 334       8.216  -9.446 -22.297  1.00 94.18           N  
ATOM   2537  OD1 ASN A 334       8.212  -7.300 -22.964  1.00 94.18           O  
ATOM   2538  N   SER A 335      12.147  -8.362 -26.101  1.00 93.25           N  
ATOM   2539  CA  SER A 335      13.464  -8.751 -26.596  1.00 93.25           C  
ATOM   2540  C   SER A 335      14.227  -7.548 -27.140  1.00 93.25           C  
ATOM   2541  CB  SER A 335      13.333  -9.817 -27.685  1.00 93.25           C  
ATOM   2542  O   SER A 335      15.460  -7.552 -27.175  1.00 93.25           O  
ATOM   2543  OG  SER A 335      12.551  -9.339 -28.766  1.00 93.25           O  
ATOM   2544  N   THR A 336      13.510  -6.510 -27.489  1.00 93.85           N  
ATOM   2545  CA  THR A 336      14.170  -5.376 -28.126  1.00 93.85           C  
ATOM   2546  C   THR A 336      14.116  -4.144 -27.228  1.00 93.85           C  
ATOM   2547  CB  THR A 336      13.531  -5.051 -29.489  1.00 93.85           C  
ATOM   2548  O   THR A 336      14.668  -3.096 -27.569  1.00 93.85           O  
ATOM   2549  CG2 THR A 336      13.704  -6.207 -30.468  1.00 93.85           C  
ATOM   2550  OG1 THR A 336      12.132  -4.800 -29.306  1.00 93.85           O  
ATOM   2551  N   PHE A 337      13.442  -4.197 -26.107  1.00 96.21           N  
ATOM   2552  CA  PHE A 337      13.301  -3.051 -25.217  1.00 96.21           C  
ATOM   2553  C   PHE A 337      14.646  -2.664 -24.614  1.00 96.21           C  
ATOM   2554  CB  PHE A 337      12.295  -3.355 -24.102  1.00 96.21           C  
ATOM   2555  O   PHE A 337      15.404  -3.528 -24.169  1.00 96.21           O  
ATOM   2556  CG  PHE A 337      12.169  -2.256 -23.082  1.00 96.21           C  
ATOM   2557  CD1 PHE A 337      12.913  -2.289 -21.909  1.00 96.21           C  
ATOM   2558  CD2 PHE A 337      11.305  -1.190 -23.296  1.00 96.21           C  
ATOM   2559  CE1 PHE A 337      12.798  -1.273 -20.963  1.00 96.21           C  
ATOM   2560  CE2 PHE A 337      11.185  -0.171 -22.355  1.00 96.21           C  
ATOM   2561  CZ  PHE A 337      11.932  -0.215 -21.189  1.00 96.21           C  
ATOM   2562  N   SER A 338      14.947  -1.319 -24.555  1.00 95.35           N  
ATOM   2563  CA  SER A 338      16.107  -0.707 -23.916  1.00 95.35           C  
ATOM   2564  C   SER A 338      15.724   0.579 -23.190  1.00 95.35           C  
ATOM   2565  CB  SER A 338      17.196  -0.414 -24.948  1.00 95.35           C  
ATOM   2566  O   SER A 338      15.037   1.434 -23.753  1.00 95.35           O  
ATOM   2567  OG  SER A 338      18.199   0.422 -24.398  1.00 95.35           O  
ATOM   2568  N   TRP A 339      16.200   0.676 -21.985  1.00 96.98           N  
ATOM   2569  CA  TRP A 339      15.922   1.888 -21.221  1.00 96.98           C  
ATOM   2570  C   TRP A 339      16.474   3.119 -21.933  1.00 96.98           C  
ATOM   2571  CB  TRP A 339      16.518   1.786 -19.814  1.00 96.98           C  
ATOM   2572  O   TRP A 339      15.832   4.172 -21.953  1.00 96.98           O  
ATOM   2573  CG  TRP A 339      15.630   1.092 -18.826  1.00 96.98           C  
ATOM   2574  CD1 TRP A 339      15.799  -0.160 -18.303  1.00 96.98           C  
ATOM   2575  CD2 TRP A 339      14.430   1.611 -18.244  1.00 96.98           C  
ATOM   2576  CE2 TRP A 339      13.923   0.619 -17.376  1.00 96.98           C  
ATOM   2577  CE3 TRP A 339      13.734   2.821 -18.373  1.00 96.98           C  
ATOM   2578  NE1 TRP A 339      14.776  -0.450 -17.430  1.00 96.98           N  
ATOM   2579  CH2 TRP A 339      12.089   1.992 -16.784  1.00 96.98           C  
ATOM   2580  CZ2 TRP A 339      12.750   0.800 -16.639  1.00 96.98           C  
ATOM   2581  CZ3 TRP A 339      12.567   2.999 -17.639  1.00 96.98           C  
ATOM   2582  N   SER A 340      17.605   3.069 -22.507  1.00 95.95           N  
ATOM   2583  CA  SER A 340      18.239   4.183 -23.206  1.00 95.95           C  
ATOM   2584  C   SER A 340      17.370   4.679 -24.357  1.00 95.95           C  
ATOM   2585  CB  SER A 340      19.614   3.772 -23.734  1.00 95.95           C  
ATOM   2586  O   SER A 340      17.136   5.881 -24.492  1.00 95.95           O  
ATOM   2587  OG  SER A 340      20.460   3.367 -22.671  1.00 95.95           O  
ATOM   2588  N   GLU A 341      16.908   3.736 -25.201  1.00 95.35           N  
ATOM   2589  CA  GLU A 341      16.048   4.080 -26.329  1.00 95.35           C  
ATOM   2590  C   GLU A 341      14.700   4.614 -25.852  1.00 95.35           C  
ATOM   2591  CB  GLU A 341      15.841   2.866 -27.238  1.00 95.35           C  
ATOM   2592  O   GLU A 341      14.180   5.584 -26.407  1.00 95.35           O  
ATOM   2593  CG  GLU A 341      15.049   3.171 -28.501  1.00 95.35           C  
ATOM   2594  CD  GLU A 341      15.674   4.265 -29.352  1.00 95.35           C  
ATOM   2595  OE1 GLU A 341      14.936   4.954 -30.092  1.00 95.35           O  
ATOM   2596  OE2 GLU A 341      16.912   4.433 -29.278  1.00 95.35           O  
ATOM   2597  N   PHE A 342      14.157   3.992 -24.889  1.00 96.53           N  
ATOM   2598  CA  PHE A 342      12.883   4.409 -24.314  1.00 96.53           C  
ATOM   2599  C   PHE A 342      12.967   5.838 -23.791  1.00 96.53           C  
ATOM   2600  CB  PHE A 342      12.466   3.460 -23.186  1.00 96.53           C  
ATOM   2601  O   PHE A 342      12.103   6.665 -24.089  1.00 96.53           O  
ATOM   2602  CG  PHE A 342      11.214   3.885 -22.468  1.00 96.53           C  
ATOM   2603  CD1 PHE A 342      11.286   4.586 -21.270  1.00 96.53           C  
ATOM   2604  CD2 PHE A 342       9.963   3.584 -22.991  1.00 96.53           C  
ATOM   2605  CE1 PHE A 342      10.129   4.981 -20.603  1.00 96.53           C  
ATOM   2606  CE2 PHE A 342       8.802   3.975 -22.330  1.00 96.53           C  
ATOM   2607  CZ  PHE A 342       8.887   4.673 -21.136  1.00 96.53           C  
ATOM   2608  N   LEU A 343      14.003   6.162 -23.005  1.00 96.97           N  
ATOM   2609  CA  LEU A 343      14.189   7.485 -22.419  1.00 96.97           C  
ATOM   2610  C   LEU A 343      14.457   8.526 -23.500  1.00 96.97           C  
ATOM   2611  CB  LEU A 343      15.342   7.467 -21.413  1.00 96.97           C  
ATOM   2612  O   LEU A 343      14.003   9.667 -23.395  1.00 96.97           O  
ATOM   2613  CG  LEU A 343      15.134   6.621 -20.156  1.00 96.97           C  
ATOM   2614  CD1 LEU A 343      16.417   6.567 -19.334  1.00 96.97           C  
ATOM   2615  CD2 LEU A 343      13.982   7.173 -19.324  1.00 96.97           C  
ATOM   2616  N   ARG A 344      15.224   8.165 -24.561  1.00 96.48           N  
ATOM   2617  CA  ARG A 344      15.483   9.048 -25.693  1.00 96.48           C  
ATOM   2618  C   ARG A 344      14.189   9.414 -26.410  1.00 96.48           C  
ATOM   2619  CB  ARG A 344      16.459   8.394 -26.673  1.00 96.48           C  
ATOM   2620  O   ARG A 344      13.965  10.580 -26.741  1.00 96.48           O  
ATOM   2621  CG  ARG A 344      16.930   9.319 -27.784  1.00 96.48           C  
ATOM   2622  CD  ARG A 344      17.917   8.627 -28.713  1.00 96.48           C  
ATOM   2623  NE  ARG A 344      17.325   7.458 -29.356  1.00 96.48           N  
ATOM   2624  NH1 ARG A 344      19.338   6.394 -29.745  1.00 96.48           N  
ATOM   2625  NH2 ARG A 344      17.372   5.411 -30.397  1.00 96.48           N  
ATOM   2626  CZ  ARG A 344      18.013   6.424 -29.831  1.00 96.48           C  
ATOM   2627  N   GLN A 345      13.255   8.458 -26.573  1.00 95.35           N  
ATOM   2628  CA  GLN A 345      12.024   8.633 -27.337  1.00 95.35           C  
ATOM   2629  C   GLN A 345      10.964   9.358 -26.513  1.00 95.35           C  
ATOM   2630  CB  GLN A 345      11.488   7.281 -27.810  1.00 95.35           C  
ATOM   2631  O   GLN A 345      10.236  10.205 -27.035  1.00 95.35           O  
ATOM   2632  CG  GLN A 345      12.314   6.646 -28.920  1.00 95.35           C  
ATOM   2633  CD  GLN A 345      11.811   5.270 -29.312  1.00 95.35           C  
ATOM   2634  NE2 GLN A 345      12.606   4.549 -30.097  1.00 95.35           N  
ATOM   2635  OE1 GLN A 345      10.718   4.857 -28.913  1.00 95.35           O  
ATOM   2636  N   THR A 346      10.925   9.106 -25.215  1.00 95.24           N  
ATOM   2637  CA  THR A 346       9.815   9.574 -24.392  1.00 95.24           C  
ATOM   2638  C   THR A 346      10.208  10.824 -23.611  1.00 95.24           C  
ATOM   2639  CB  THR A 346       9.345   8.481 -23.415  1.00 95.24           C  
ATOM   2640  O   THR A 346       9.345  11.542 -23.102  1.00 95.24           O  
ATOM   2641  CG2 THR A 346       8.939   7.213 -24.160  1.00 95.24           C  
ATOM   2642  OG1 THR A 346      10.411   8.168 -22.509  1.00 95.24           O  
ATOM   2643  N   LYS A 347      11.502  10.997 -23.438  1.00 95.71           N  
ATOM   2644  CA  LYS A 347      12.036  12.126 -22.682  1.00 95.71           C  
ATOM   2645  C   LYS A 347      11.600  12.066 -21.221  1.00 95.71           C  
ATOM   2646  CB  LYS A 347      11.592  13.449 -23.308  1.00 95.71           C  
ATOM   2647  O   LYS A 347      11.429  13.103 -20.576  1.00 95.71           O  
ATOM   2648  CG  LYS A 347      11.984  13.605 -24.770  1.00 95.71           C  
ATOM   2649  CD  LYS A 347      13.497  13.594 -24.947  1.00 95.71           C  
ATOM   2650  CE  LYS A 347      13.894  13.853 -26.394  1.00 95.71           C  
ATOM   2651  NZ  LYS A 347      15.362  13.679 -26.606  1.00 95.71           N  
ATOM   2652  N   GLN A 348      11.243  10.934 -20.741  1.00 95.68           N  
ATOM   2653  CA  GLN A 348      10.889  10.717 -19.342  1.00 95.68           C  
ATOM   2654  C   GLN A 348      12.129  10.730 -18.453  1.00 95.68           C  
ATOM   2655  CB  GLN A 348      10.138   9.396 -19.177  1.00 95.68           C  
ATOM   2656  O   GLN A 348      13.248  10.545 -18.936  1.00 95.68           O  
ATOM   2657  CG  GLN A 348       8.738   9.405 -19.777  1.00 95.68           C  
ATOM   2658  CD  GLN A 348       7.918   8.194 -19.372  1.00 95.68           C  
ATOM   2659  NE2 GLN A 348       6.606   8.376 -19.265  1.00 95.68           N  
ATOM   2660  OE1 GLN A 348       8.459   7.105 -19.158  1.00 95.68           O  
ATOM   2661  N   THR A 349      11.926  11.004 -17.158  1.00 96.91           N  
ATOM   2662  CA  THR A 349      12.986  11.050 -16.157  1.00 96.91           C  
ATOM   2663  C   THR A 349      13.079   9.724 -15.407  1.00 96.91           C  
ATOM   2664  CB  THR A 349      12.758  12.196 -15.154  1.00 96.91           C  
ATOM   2665  O   THR A 349      12.113   9.295 -14.772  1.00 96.91           O  
ATOM   2666  CG2 THR A 349      13.908  12.290 -14.156  1.00 96.91           C  
ATOM   2667  OG1 THR A 349      12.658  13.435 -15.868  1.00 96.91           O  
ATOM   2668  N   PRO A 350      14.299   9.033 -15.568  1.00 97.76           N  
ATOM   2669  CA  PRO A 350      14.437   7.775 -14.832  1.00 97.76           C  
ATOM   2670  C   PRO A 350      14.708   7.989 -13.344  1.00 97.76           C  
ATOM   2671  CB  PRO A 350      15.630   7.098 -15.512  1.00 97.76           C  
ATOM   2672  O   PRO A 350      15.425   8.921 -12.971  1.00 97.76           O  
ATOM   2673  CG  PRO A 350      16.496   8.225 -15.974  1.00 97.76           C  
ATOM   2674  CD  PRO A 350      15.613   9.356 -16.415  1.00 97.76           C  
ATOM   2675  N   ALA A 351      14.068   7.133 -12.484  1.00 97.33           N  
ATOM   2676  CA  ALA A 351      14.432   7.141 -11.070  1.00 97.33           C  
ATOM   2677  C   ALA A 351      15.880   6.702 -10.873  1.00 97.33           C  
ATOM   2678  CB  ALA A 351      13.492   6.238 -10.274  1.00 97.33           C  
ATOM   2679  O   ALA A 351      16.277   5.628 -11.331  1.00 97.33           O  
ATOM   2680  N   PRO A 352      16.695   7.594 -10.193  1.00 95.70           N  
ATOM   2681  CA  PRO A 352      18.109   7.260 -10.007  1.00 95.70           C  
ATOM   2682  C   PRO A 352      18.316   6.063  -9.082  1.00 95.70           C  
ATOM   2683  CB  PRO A 352      18.694   8.533  -9.392  1.00 95.70           C  
ATOM   2684  O   PRO A 352      17.543   5.864  -8.142  1.00 95.70           O  
ATOM   2685  CG  PRO A 352      17.686   9.597  -9.683  1.00 95.70           C  
ATOM   2686  CD  PRO A 352      16.330   8.957  -9.776  1.00 95.70           C  
ATOM   2687  N   PRO A 353      19.421   5.342  -9.376  1.00 95.92           N  
ATOM   2688  CA  PRO A 353      19.726   4.218  -8.489  1.00 95.92           C  
ATOM   2689  C   PRO A 353      19.863   4.640  -7.027  1.00 95.92           C  
ATOM   2690  CB  PRO A 353      21.057   3.691  -9.032  1.00 95.92           C  
ATOM   2691  O   PRO A 353      19.573   3.852  -6.124  1.00 95.92           O  
ATOM   2692  CG  PRO A 353      21.038   4.033 -10.486  1.00 95.92           C  
ATOM   2693  CD  PRO A 353      20.368   5.367 -10.654  1.00 95.92           C  
ATOM   2694  N   SER A 354      20.292   5.882  -6.741  1.00 94.15           N  
ATOM   2695  CA  SER A 354      20.484   6.393  -5.388  1.00 94.15           C  
ATOM   2696  C   SER A 354      19.169   6.423  -4.616  1.00 94.15           C  
ATOM   2697  CB  SER A 354      21.095   7.794  -5.425  1.00 94.15           C  
ATOM   2698  O   SER A 354      19.166   6.525  -3.388  1.00 94.15           O  
ATOM   2699  OG  SER A 354      20.255   8.690  -6.132  1.00 94.15           O  
ATOM   2700  N   PHE A 355      18.034   6.353  -5.248  1.00 94.67           N  
ATOM   2701  CA  PHE A 355      16.718   6.370  -4.619  1.00 94.67           C  
ATOM   2702  C   PHE A 355      16.341   4.982  -4.115  1.00 94.67           C  
ATOM   2703  CB  PHE A 355      15.658   6.878  -5.601  1.00 94.67           C  
ATOM   2704  O   PHE A 355      15.318   4.815  -3.447  1.00 94.67           O  
ATOM   2705  CG  PHE A 355      15.723   8.360  -5.852  1.00 94.67           C  
ATOM   2706  CD1 PHE A 355      16.794   9.112  -5.385  1.00 94.67           C  
ATOM   2707  CD2 PHE A 355      14.712   9.002  -6.555  1.00 94.67           C  
ATOM   2708  CE1 PHE A 355      16.857  10.484  -5.616  1.00 94.67           C  
ATOM   2709  CE2 PHE A 355      14.768  10.373  -6.790  1.00 94.67           C  
ATOM   2710  CZ  PHE A 355      15.841  11.112  -6.318  1.00 94.67           C  
ATOM   2711  N   PHE A 356      17.159   3.941  -4.460  1.00 94.12           N  
ATOM   2712  CA  PHE A 356      16.924   2.545  -4.112  1.00 94.12           C  
ATOM   2713  C   PHE A 356      18.052   2.008  -3.239  1.00 94.12           C  
ATOM   2714  CB  PHE A 356      16.786   1.690  -5.375  1.00 94.12           C  
ATOM   2715  O   PHE A 356      18.941   1.307  -3.726  1.00 94.12           O  
ATOM   2716  CG  PHE A 356      15.742   2.191  -6.336  1.00 94.12           C  
ATOM   2717  CD1 PHE A 356      14.441   1.706  -6.286  1.00 94.12           C  
ATOM   2718  CD2 PHE A 356      16.062   3.148  -7.290  1.00 94.12           C  
ATOM   2719  CE1 PHE A 356      13.472   2.168  -7.174  1.00 94.12           C  
ATOM   2720  CE2 PHE A 356      15.100   3.615  -8.181  1.00 94.12           C  
ATOM   2721  CZ  PHE A 356      13.806   3.123  -8.122  1.00 94.12           C  
ATOM   2722  N   PRO A 357      18.130   2.264  -1.957  1.00 87.36           N  
ATOM   2723  CA  PRO A 357      19.254   1.981  -1.062  1.00 87.36           C  
ATOM   2724  C   PRO A 357      19.478   0.485  -0.849  1.00 87.36           C  
ATOM   2725  CB  PRO A 357      18.844   2.663   0.245  1.00 87.36           C  
ATOM   2726  O   PRO A 357      20.590   0.064  -0.523  1.00 87.36           O  
ATOM   2727  CG  PRO A 357      17.360   2.810   0.150  1.00 87.36           C  
ATOM   2728  CD  PRO A 357      16.988   2.967  -1.296  1.00 87.36           C  
ATOM   2729  N   ARG A 358      18.471  -0.398  -1.184  1.00 90.30           N  
ATOM   2730  CA  ARG A 358      18.582  -1.841  -0.997  1.00 90.30           C  
ATOM   2731  C   ARG A 358      19.242  -2.500  -2.203  1.00 90.30           C  
ATOM   2732  CB  ARG A 358      17.204  -2.459  -0.751  1.00 90.30           C  
ATOM   2733  O   ARG A 358      19.626  -3.671  -2.145  1.00 90.30           O  
ATOM   2734  CG  ARG A 358      16.526  -1.969   0.519  1.00 90.30           C  
ATOM   2735  CD  ARG A 358      15.117  -2.527   0.658  1.00 90.30           C  
ATOM   2736  NE  ARG A 358      14.204  -1.548   1.240  1.00 90.30           N  
ATOM   2737  NH1 ARG A 358      12.544  -3.078   1.729  1.00 90.30           N  
ATOM   2738  NH2 ARG A 358      12.254  -0.863   2.242  1.00 90.30           N  
ATOM   2739  CZ  ARG A 358      13.003  -1.832   1.736  1.00 90.30           C  
ATOM   2740  N   ILE A 359      19.345  -1.699  -3.286  1.00 93.05           N  
ATOM   2741  CA  ILE A 359      19.845  -2.232  -4.549  1.00 93.05           C  
ATOM   2742  C   ILE A 359      21.210  -1.624  -4.861  1.00 93.05           C  
ATOM   2743  CB  ILE A 359      18.859  -1.959  -5.707  1.00 93.05           C  
ATOM   2744  O   ILE A 359      21.359  -0.400  -4.893  1.00 93.05           O  
ATOM   2745  CG1 ILE A 359      17.510  -2.633  -5.430  1.00 93.05           C  
ATOM   2746  CG2 ILE A 359      19.446  -2.436  -7.039  1.00 93.05           C  
ATOM   2747  CD1 ILE A 359      16.424  -2.278  -6.436  1.00 93.05           C  
ATOM   2748  N   THR A 360      22.197  -2.457  -5.042  1.00 91.72           N  
ATOM   2749  CA  THR A 360      23.547  -2.005  -5.358  1.00 91.72           C  
ATOM   2750  C   THR A 360      23.973  -2.495  -6.739  1.00 91.72           C  
ATOM   2751  CB  THR A 360      24.560  -2.490  -4.304  1.00 91.72           C  
ATOM   2752  O   THR A 360      23.338  -3.385  -7.310  1.00 91.72           O  
ATOM   2753  CG2 THR A 360      24.171  -2.014  -2.908  1.00 91.72           C  
ATOM   2754  OG1 THR A 360      24.602  -3.922  -4.314  1.00 91.72           O  
ATOM   2755  N   GLY A 361      24.962  -1.866  -7.339  1.00 90.80           N  
ATOM   2756  CA  GLY A 361      25.588  -2.387  -8.544  1.00 90.80           C  
ATOM   2757  C   GLY A 361      24.833  -2.033  -9.811  1.00 90.80           C  
ATOM   2758  O   GLY A 361      24.917  -2.749 -10.811  1.00 90.80           O  
ATOM   2759  N   ILE A 362      23.977  -0.979  -9.702  1.00 93.25           N  
ATOM   2760  CA  ILE A 362      23.233  -0.488 -10.856  1.00 93.25           C  
ATOM   2761  C   ILE A 362      23.722   0.910 -11.228  1.00 93.25           C  
ATOM   2762  CB  ILE A 362      21.712  -0.468 -10.580  1.00 93.25           C  
ATOM   2763  O   ILE A 362      23.719   1.818 -10.394  1.00 93.25           O  
ATOM   2764  CG1 ILE A 362      21.226  -1.862 -10.168  1.00 93.25           C  
ATOM   2765  CG2 ILE A 362      20.948   0.038 -11.807  1.00 93.25           C  
ATOM   2766  CD1 ILE A 362      21.415  -2.926 -11.240  1.00 93.25           C  
ATOM   2767  N   ALA A 363      24.188   1.055 -12.438  1.00 91.48           N  
ATOM   2768  CA  ALA A 363      24.636   2.358 -12.923  1.00 91.48           C  
ATOM   2769  C   ALA A 363      23.478   3.144 -13.532  1.00 91.48           C  
ATOM   2770  CB  ALA A 363      25.756   2.189 -13.947  1.00 91.48           C  
ATOM   2771  O   ALA A 363      22.546   2.559 -14.088  1.00 91.48           O  
ATOM   2772  N   PRO A 364      23.528   4.534 -13.316  1.00 92.80           N  
ATOM   2773  CA  PRO A 364      22.496   5.330 -13.985  1.00 92.80           C  
ATOM   2774  C   PRO A 364      22.469   5.113 -15.496  1.00 92.80           C  
ATOM   2775  CB  PRO A 364      22.889   6.771 -13.648  1.00 92.80           C  
ATOM   2776  O   PRO A 364      23.511   4.858 -16.105  1.00 92.80           O  
ATOM   2777  CG  PRO A 364      23.770   6.656 -12.446  1.00 92.80           C  
ATOM   2778  CD  PRO A 364      24.464   5.324 -12.489  1.00 92.80           C  
ATOM   2779  N   ILE A 365      21.217   5.125 -16.088  1.00 90.67           N  
ATOM   2780  CA  ILE A 365      21.094   4.969 -17.534  1.00 90.67           C  
ATOM   2781  C   ILE A 365      21.664   6.199 -18.236  1.00 90.67           C  
ATOM   2782  CB  ILE A 365      19.624   4.744 -17.955  1.00 90.67           C  
ATOM   2783  O   ILE A 365      21.281   7.330 -17.928  1.00 90.67           O  
ATOM   2784  CG1 ILE A 365      19.038   3.532 -17.222  1.00 90.67           C  
ATOM   2785  CG2 ILE A 365      19.518   4.571 -19.472  1.00 90.67           C  
ATOM   2786  CD1 ILE A 365      19.729   2.216 -17.552  1.00 90.67           C  
ATOM   2787  N   LYS A 366      22.699   6.070 -19.024  1.00 79.56           N  
ATOM   2788  CA  LYS A 366      23.357   7.152 -19.750  1.00 79.56           C  
ATOM   2789  C   LYS A 366      22.619   7.473 -21.046  1.00 79.56           C  
ATOM   2790  CB  LYS A 366      24.812   6.788 -20.052  1.00 79.56           C  
ATOM   2791  O   LYS A 366      22.295   6.571 -21.822  1.00 79.56           O  
ATOM   2792  CG  LYS A 366      25.708   6.747 -18.823  1.00 79.56           C  
ATOM   2793  CD  LYS A 366      27.164   6.504 -19.201  1.00 79.56           C  
ATOM   2794  CE  LYS A 366      28.049   6.383 -17.968  1.00 79.56           C  
ATOM   2795  NZ  LYS A 366      29.473   6.121 -18.332  1.00 79.56           N  
ATOM   2796  N   LEU A 367      21.865   8.650 -21.231  1.00 77.21           N  
ATOM   2797  CA  LEU A 367      21.218   9.085 -22.464  1.00 77.21           C  
ATOM   2798  C   LEU A 367      22.247   9.598 -23.465  1.00 77.21           C  
ATOM   2799  CB  LEU A 367      20.185  10.177 -22.171  1.00 77.21           C  
ATOM   2800  O   LEU A 367      23.273  10.160 -23.075  1.00 77.21           O  
ATOM   2801  CG  LEU A 367      18.931   9.738 -21.414  1.00 77.21           C  
ATOM   2802  CD1 LEU A 367      18.201  10.951 -20.849  1.00 77.21           C  
ATOM   2803  CD2 LEU A 367      18.012   8.931 -22.325  1.00 77.21           C  
TER    2804      LEU A 367                                                      
ENDMDL                                                                          
END                                                                             
