# Supplementary material for: Uncoupled evolution of the Polycomb system and deep origin of non-canonical PRC1
Source: Commun Biol. 2023 Nov 10;6:1144. doi: 10.1038/s42003-023-05501-x (PMC10638273; doi:10.1038/s42003-023-05501-x)
Supplement: Supplementary file 8 — Supplementary Data 5 [file 42003_2023_5501_MOESM8_ESM.zip › Supplementary Data 5/PARATL012597_SAM_527dc.result/PARATL012597_SAM_527dc_unrelaxed_rank_2_model_5.pdb]

MODEL     1                                                                     
ATOM      1  N   GLY A   1      46.613   6.418  37.500  1.00 32.34           N  
ATOM      2  CA  GLY A   1      45.960   5.573  36.513  1.00 32.34           C  
ATOM      3  C   GLY A   1      44.571   6.055  36.139  1.00 32.34           C  
ATOM      4  O   GLY A   1      43.635   5.943  36.933  1.00 32.34           O  
ATOM      5  N   ALA A   2      44.427   7.171  35.384  1.00 34.39           N  
ATOM      6  CA  ALA A   2      43.421   7.703  34.469  1.00 34.39           C  
ATOM      7  C   ALA A   2      44.063   8.587  33.403  1.00 34.39           C  
ATOM      8  CB  ALA A   2      42.362   8.487  35.239  1.00 34.39           C  
ATOM      9  O   ALA A   2      44.856   9.476  33.721  1.00 34.39           O  
ATOM     10  N   THR A   3      44.572   8.080  32.213  1.00 31.01           N  
ATOM     11  CA  THR A   3      44.600   8.351  30.780  1.00 31.01           C  
ATOM     12  C   THR A   3      43.619   9.463  30.421  1.00 31.01           C  
ATOM     13  CB  THR A   3      44.269   7.087  29.965  1.00 31.01           C  
ATOM     14  O   THR A   3      42.480   9.470  30.894  1.00 31.01           O  
ATOM     15  CG2 THR A   3      45.447   6.119  29.949  1.00 31.01           C  
ATOM     16  OG1 THR A   3      43.135   6.434  30.548  1.00 31.01           O  
ATOM     17  N   ARG A   4      44.033  10.649  29.828  1.00 27.61           N  
ATOM     18  CA  ARG A   4      44.071  11.473  28.624  1.00 27.61           C  
ATOM     19  C   ARG A   4      42.697  11.542  27.966  1.00 27.61           C  
ATOM     20  CB  ARG A   4      45.101  10.928  27.632  1.00 27.61           C  
ATOM     21  O   ARG A   4      42.092  10.510  27.669  1.00 27.61           O  
ATOM     22  CG  ARG A   4      46.452  11.621  27.704  1.00 27.61           C  
ATOM     23  CD  ARG A   4      47.412  11.097  26.646  1.00 27.61           C  
ATOM     24  NE  ARG A   4      48.680  11.821  26.662  1.00 27.61           N  
ATOM     25  NH1 ARG A   4      49.569  10.720  24.836  1.00 27.61           N  
ATOM     26  NH2 ARG A   4      50.786  12.340  25.908  1.00 27.61           N  
ATOM     27  CZ  ARG A   4      49.676  11.625  25.802  1.00 27.61           C  
ATOM     28  N   GLY A   5      41.999  12.681  27.999  1.00 25.72           N  
ATOM     29  CA  GLY A   5      40.982  13.163  27.078  1.00 25.72           C  
ATOM     30  C   GLY A   5      41.498  14.222  26.121  1.00 25.72           C  
ATOM     31  O   GLY A   5      42.225  15.131  26.526  1.00 25.72           O  
ATOM     32  N   TYR A   6      42.026  13.849  24.939  1.00 24.76           N  
ATOM     33  CA  TYR A   6      42.086  14.431  23.603  1.00 24.76           C  
ATOM     34  C   TYR A   6      40.702  14.865  23.135  1.00 24.76           C  
ATOM     35  CB  TYR A   6      42.683  13.432  22.608  1.00 24.76           C  
ATOM     36  O   TYR A   6      39.756  14.074  23.156  1.00 24.76           O  
ATOM     37  CG  TYR A   6      44.193  13.419  22.593  1.00 24.76           C  
ATOM     38  CD1 TYR A   6      44.909  14.367  21.865  1.00 24.76           C  
ATOM     39  CD2 TYR A   6      44.905  12.461  23.305  1.00 24.76           C  
ATOM     40  CE1 TYR A   6      46.300  14.358  21.846  1.00 24.76           C  
ATOM     41  CE2 TYR A   6      46.296  12.442  23.294  1.00 24.76           C  
ATOM     42  OH  TYR A   6      48.360  13.381  22.548  1.00 24.76           O  
ATOM     43  CZ  TYR A   6      46.983  13.394  22.563  1.00 24.76           C  
ATOM     44  N   ALA A   7      40.366  16.145  23.163  1.00 24.86           N  
ATOM     45  CA  ALA A   7      39.592  17.171  22.469  1.00 24.86           C  
ATOM     46  C   ALA A   7      39.790  17.079  20.958  1.00 24.86           C  
ATOM     47  CB  ALA A   7      39.980  18.560  22.970  1.00 24.86           C  
ATOM     48  O   ALA A   7      40.922  16.994  20.478  1.00 24.86           O  
ATOM     49  N   ALA A   8      38.921  16.426  20.214  1.00 24.86           N  
ATOM     50  CA  ALA A   8      38.617  16.460  18.786  1.00 24.86           C  
ATOM     51  C   ALA A   8      37.862  17.734  18.416  1.00 24.86           C  
ATOM     52  CB  ALA A   8      37.806  15.230  18.385  1.00 24.86           C  
ATOM     53  O   ALA A   8      36.871  18.085  19.060  1.00 24.86           O  
ATOM     54  N   PRO A   9      38.409  18.659  17.541  1.00 24.07           N  
ATOM     55  CA  PRO A   9      37.762  19.766  16.833  1.00 24.07           C  
ATOM     56  C   PRO A   9      37.000  19.306  15.592  1.00 24.07           C  
ATOM     57  CB  PRO A   9      38.933  20.673  16.449  1.00 24.07           C  
ATOM     58  O   PRO A   9      37.301  18.248  15.034  1.00 24.07           O  
ATOM     59  CG  PRO A   9      40.116  19.762  16.382  1.00 24.07           C  
ATOM     60  CD  PRO A   9      39.686  18.390  16.816  1.00 24.07           C  
ATOM     61  N   ALA A  10      35.533  19.625  15.449  1.00 23.81           N  
ATOM     62  CA  ALA A  10      34.550  20.228  14.552  1.00 23.81           C  
ATOM     63  C   ALA A  10      35.004  20.132  13.098  1.00 23.81           C  
ATOM     64  CB  ALA A  10      34.304  21.685  14.934  1.00 23.81           C  
ATOM     65  O   ALA A  10      36.146  20.467  12.774  1.00 23.81           O  
ATOM     66  N   ALA A  11      34.592  19.109  12.407  1.00 22.52           N  
ATOM     67  CA  ALA A  11      34.008  18.515  11.206  1.00 22.52           C  
ATOM     68  C   ALA A  11      33.997  19.513  10.052  1.00 22.52           C  
ATOM     69  CB  ALA A  11      32.593  18.020  11.492  1.00 22.52           C  
ATOM     70  O   ALA A  11      33.337  20.552  10.127  1.00 22.52           O  
ATOM     71  N   GLN A  12      35.070  19.829   9.420  1.00 22.72           N  
ATOM     72  CA  GLN A  12      35.379  20.392   8.110  1.00 22.72           C  
ATOM     73  C   GLN A  12      34.710  19.592   6.996  1.00 22.72           C  
ATOM     74  CB  GLN A  12      36.892  20.438   7.888  1.00 22.72           C  
ATOM     75  O   GLN A  12      34.794  18.362   6.971  1.00 22.72           O  
ATOM     76  CG  GLN A  12      37.314  21.290   6.698  1.00 22.72           C  
ATOM     77  CD  GLN A  12      38.292  22.385   7.078  1.00 22.72           C  
ATOM     78  NE2 GLN A  12      38.622  23.244   6.120  1.00 22.72           N  
ATOM     79  OE1 GLN A  12      38.748  22.459   8.224  1.00 22.72           O  
ATOM     80  N   LEU A  13      33.489  20.066   6.490  1.00 20.40           N  
ATOM     81  CA  LEU A  13      32.892  20.229   5.169  1.00 20.40           C  
ATOM     82  C   LEU A  13      33.823  19.701   4.082  1.00 20.40           C  
ATOM     83  CB  LEU A  13      32.565  21.701   4.906  1.00 20.40           C  
ATOM     84  O   LEU A  13      35.042  19.856   4.175  1.00 20.40           O  
ATOM     85  CG  LEU A  13      31.330  22.259   5.617  1.00 20.40           C  
ATOM     86  CD1 LEU A  13      31.465  23.765   5.809  1.00 20.40           C  
ATOM     87  CD2 LEU A  13      30.065  21.925   4.833  1.00 20.40           C  
ATOM     88  N   PRO A  14      33.370  18.814   3.132  1.00 26.66           N  
ATOM     89  CA  PRO A  14      34.248  18.593   1.980  1.00 26.66           C  
ATOM     90  C   PRO A  14      34.213  19.748   0.982  1.00 26.66           C  
ATOM     91  CB  PRO A  14      33.692  17.312   1.353  1.00 26.66           C  
ATOM     92  O   PRO A  14      33.222  20.479   0.912  1.00 26.66           O  
ATOM     93  CG  PRO A  14      32.280  17.231   1.838  1.00 26.66           C  
ATOM     94  CD  PRO A  14      32.082  18.270   2.903  1.00 26.66           C  
ATOM     95  N   PRO A  15      35.354  20.222   0.558  1.00 23.70           N  
ATOM     96  CA  PRO A  15      35.579  21.185  -0.523  1.00 23.70           C  
ATOM     97  C   PRO A  15      34.981  20.730  -1.853  1.00 23.70           C  
ATOM     98  CB  PRO A  15      37.105  21.268  -0.610  1.00 23.70           C  
ATOM     99  O   PRO A  15      34.842  19.528  -2.092  1.00 23.70           O  
ATOM    100  CG  PRO A  15      37.587  19.931  -0.145  1.00 23.70           C  
ATOM    101  CD  PRO A  15      36.414  19.162   0.391  1.00 23.70           C  
ATOM    102  N   ALA A  16      33.967  21.486  -2.338  1.00 22.32           N  
ATOM    103  CA  ALA A  16      33.572  21.976  -3.656  1.00 22.32           C  
ATOM    104  C   ALA A  16      34.753  21.964  -4.622  1.00 22.32           C  
ATOM    105  CB  ALA A  16      32.991  23.383  -3.548  1.00 22.32           C  
ATOM    106  O   ALA A  16      35.847  22.419  -4.280  1.00 22.32           O  
ATOM    107  N   ALA A  17      35.082  20.881  -5.399  1.00 22.92           N  
ATOM    108  CA  ALA A  17      35.709  21.246  -6.667  1.00 22.92           C  
ATOM    109  C   ALA A  17      36.417  20.048  -7.293  1.00 22.92           C  
ATOM    110  CB  ALA A  17      36.693  22.395  -6.463  1.00 22.92           C  
ATOM    111  O   ALA A  17      37.300  19.448  -6.674  1.00 22.92           O  
ATOM    112  N   ASP A  18      35.825  19.138  -7.969  1.00 25.42           N  
ATOM    113  CA  ASP A  18      36.547  18.882  -9.212  1.00 25.42           C  
ATOM    114  C   ASP A  18      35.689  18.083 -10.191  1.00 25.42           C  
ATOM    115  CB  ASP A  18      37.854  18.138  -8.930  1.00 25.42           C  
ATOM    116  O   ASP A  18      35.138  17.040  -9.833  1.00 25.42           O  
ATOM    117  CG  ASP A  18      39.024  19.072  -8.675  1.00 25.42           C  
ATOM    118  OD1 ASP A  18      39.000  20.225  -9.156  1.00 25.42           O  
ATOM    119  OD2 ASP A  18      39.980  18.649  -7.990  1.00 25.42           O  
ATOM    120  N   ALA A  19      34.690  18.662 -10.823  1.00 28.95           N  
ATOM    121  CA  ALA A  19      34.453  18.631 -12.264  1.00 28.95           C  
ATOM    122  C   ALA A  19      34.986  17.340 -12.880  1.00 28.95           C  
ATOM    123  CB  ALA A  19      35.097  19.842 -12.935  1.00 28.95           C  
ATOM    124  O   ALA A  19      36.063  16.867 -12.510  1.00 28.95           O  
ATOM    125  N   GLU A  20      34.207  16.244 -12.837  1.00 36.89           N  
ATOM    126  CA  GLU A  20      34.150  15.129 -13.777  1.00 36.89           C  
ATOM    127  C   GLU A  20      35.480  14.953 -14.504  1.00 36.89           C  
ATOM    128  CB  GLU A  20      33.021  15.335 -14.789  1.00 36.89           C  
ATOM    129  O   GLU A  20      35.822  15.744 -15.385  1.00 36.89           O  
ATOM    130  CG  GLU A  20      32.086  14.141 -14.919  1.00 36.89           C  
ATOM    131  CD  GLU A  20      30.799  14.465 -15.661  1.00 36.89           C  
ATOM    132  OE1 GLU A  20      29.918  13.581 -15.763  1.00 36.89           O  
ATOM    133  OE2 GLU A  20      30.670  15.612 -16.145  1.00 36.89           O  
ATOM    134  N   GLN A  21      36.650  14.937 -13.820  1.00 46.84           N  
ATOM    135  CA  GLN A  21      37.936  14.627 -14.437  1.00 46.84           C  
ATOM    136  C   GLN A  21      37.822  13.427 -15.373  1.00 46.84           C  
ATOM    137  CB  GLN A  21      38.994  14.359 -13.365  1.00 46.84           C  
ATOM    138  O   GLN A  21      37.126  12.458 -15.066  1.00 46.84           O  
ATOM    139  CG  GLN A  21      40.395  14.812 -13.757  1.00 46.84           C  
ATOM    140  CD  GLN A  21      41.315  14.975 -12.562  1.00 46.84           C  
ATOM    141  NE2 GLN A  21      42.545  15.408 -12.816  1.00 46.84           N  
ATOM    142  OE1 GLN A  21      40.923  14.716 -11.420  1.00 46.84           O  
ATOM    143  N   ALA A  22      38.029  13.694 -16.642  1.00 67.96           N  
ATOM    144  CA  ALA A  22      38.200  12.635 -17.633  1.00 67.96           C  
ATOM    145  C   ALA A  22      38.902  11.424 -17.025  1.00 67.96           C  
ATOM    146  CB  ALA A  22      38.984  13.153 -18.836  1.00 67.96           C  
ATOM    147  O   ALA A  22      39.832  11.573 -16.228  1.00 67.96           O  
ATOM    148  N   VAL A  23      38.235  10.343 -16.927  1.00 73.71           N  
ATOM    149  CA  VAL A  23      38.769   9.080 -16.429  1.00 73.71           C  
ATOM    150  C   VAL A  23      40.278   9.030 -16.658  1.00 73.71           C  
ATOM    151  CB  VAL A  23      38.086   7.870 -17.105  1.00 73.71           C  
ATOM    152  O   VAL A  23      41.020   8.502 -15.827  1.00 73.71           O  
ATOM    153  CG1 VAL A  23      38.776   6.567 -16.703  1.00 73.71           C  
ATOM    154  CG2 VAL A  23      36.602   7.825 -16.746  1.00 73.71           C  
ATOM    155  N   ALA A  24      40.769   9.725 -17.657  1.00 77.53           N  
ATOM    156  CA  ALA A  24      42.184   9.706 -18.017  1.00 77.53           C  
ATOM    157  C   ALA A  24      43.026  10.433 -16.973  1.00 77.53           C  
ATOM    158  CB  ALA A  24      42.391  10.335 -19.393  1.00 77.53           C  
ATOM    159  O   ALA A  24      44.224  10.171 -16.839  1.00 77.53           O  
ATOM    160  N   GLN A  25      42.353  11.255 -16.131  1.00 81.50           N  
ATOM    161  CA  GLN A  25      43.116  12.070 -15.191  1.00 81.50           C  
ATOM    162  C   GLN A  25      43.014  11.515 -13.773  1.00 81.50           C  
ATOM    163  CB  GLN A  25      42.632  13.520 -15.223  1.00 81.50           C  
ATOM    164  O   GLN A  25      43.467  12.150 -12.819  1.00 81.50           O  
ATOM    165  CG  GLN A  25      42.926  14.238 -16.534  1.00 81.50           C  
ATOM    166  CD  GLN A  25      42.529  15.702 -16.503  1.00 81.50           C  
ATOM    167  NE2 GLN A  25      42.827  16.420 -17.580  1.00 81.50           N  
ATOM    168  OE1 GLN A  25      41.960  16.184 -15.519  1.00 81.50           O  
ATOM    169  N   TRP A  26      42.407  10.335 -13.651  1.00 86.59           N  
ATOM    170  CA  TRP A  26      42.243   9.746 -12.326  1.00 86.59           C  
ATOM    171  C   TRP A  26      43.592   9.347 -11.737  1.00 86.59           C  
ATOM    172  CB  TRP A  26      41.320   8.526 -12.390  1.00 86.59           C  
ATOM    173  O   TRP A  26      44.421   8.741 -12.421  1.00 86.59           O  
ATOM    174  CG  TRP A  26      39.870   8.868 -12.555  1.00 86.59           C  
ATOM    175  CD1 TRP A  26      39.331  10.114 -12.725  1.00 86.59           C  
ATOM    176  CD2 TRP A  26      38.771   7.952 -12.562  1.00 86.59           C  
ATOM    177  CE2 TRP A  26      37.594   8.711 -12.740  1.00 86.59           C  
ATOM    178  CE3 TRP A  26      38.668   6.560 -12.435  1.00 86.59           C  
ATOM    179  NE1 TRP A  26      37.962  10.026 -12.837  1.00 86.59           N  
ATOM    180  CH2 TRP A  26      36.255   6.761 -12.667  1.00 86.59           C  
ATOM    181  CZ2 TRP A  26      36.327   8.124 -12.795  1.00 86.59           C  
ATOM    182  CZ3 TRP A  26      37.407   5.978 -12.489  1.00 86.59           C  
ATOM    183  N   SER A  27      43.802   9.835 -10.470  1.00 85.26           N  
ATOM    184  CA  SER A  27      44.916   9.322  -9.680  1.00 85.26           C  
ATOM    185  C   SER A  27      44.637   7.907  -9.182  1.00 85.26           C  
ATOM    186  CB  SER A  27      45.200  10.242  -8.492  1.00 85.26           C  
ATOM    187  O   SER A  27      43.538   7.382  -9.375  1.00 85.26           O  
ATOM    188  OG  SER A  27      44.149  10.176  -7.543  1.00 85.26           O  
ATOM    189  N   VAL A  28      45.621   7.254  -8.597  1.00 85.25           N  
ATOM    190  CA  VAL A  28      45.479   5.925  -8.012  1.00 85.25           C  
ATOM    191  C   VAL A  28      44.366   5.937  -6.967  1.00 85.25           C  
ATOM    192  CB  VAL A  28      46.801   5.440  -7.376  1.00 85.25           C  
ATOM    193  O   VAL A  28      43.551   5.013  -6.908  1.00 85.25           O  
ATOM    194  CG1 VAL A  28      46.606   4.092  -6.685  1.00 85.25           C  
ATOM    195  CG2 VAL A  28      47.899   5.348  -8.434  1.00 85.25           C  
ATOM    196  N   ASP A  29      44.270   6.979  -6.249  1.00 84.79           N  
ATOM    197  CA  ASP A  29      43.261   7.117  -5.204  1.00 84.79           C  
ATOM    198  C   ASP A  29      41.861   7.232  -5.804  1.00 84.79           C  
ATOM    199  CB  ASP A  29      43.559   8.336  -4.328  1.00 84.79           C  
ATOM    200  O   ASP A  29      40.905   6.664  -5.274  1.00 84.79           O  
ATOM    201  CG  ASP A  29      44.761   8.134  -3.421  1.00 84.79           C  
ATOM    202  OD1 ASP A  29      45.118   6.972  -3.132  1.00 84.79           O  
ATOM    203  OD2 ASP A  29      45.353   9.146  -2.990  1.00 84.79           O  
ATOM    204  N   ASP A  30      41.814   7.981  -6.914  1.00 86.12           N  
ATOM    205  CA  ASP A  30      40.540   8.114  -7.612  1.00 86.12           C  
ATOM    206  C   ASP A  30      40.044   6.759  -8.113  1.00 86.12           C  
ATOM    207  CB  ASP A  30      40.668   9.092  -8.782  1.00 86.12           C  
ATOM    208  O   ASP A  30      38.856   6.447  -8.002  1.00 86.12           O  
ATOM    209  CG  ASP A  30      40.929  10.519  -8.335  1.00 86.12           C  
ATOM    210  OD1 ASP A  30      40.428  10.925  -7.264  1.00 86.12           O  
ATOM    211  OD2 ASP A  30      41.640  11.247  -9.062  1.00 86.12           O  
ATOM    212  N   VAL A  31      40.956   5.976  -8.597  1.00 83.49           N  
ATOM    213  CA  VAL A  31      40.626   4.649  -9.106  1.00 83.49           C  
ATOM    214  C   VAL A  31      40.173   3.752  -7.956  1.00 83.49           C  
ATOM    215  CB  VAL A  31      41.825   4.009  -9.841  1.00 83.49           C  
ATOM    216  O   VAL A  31      39.199   3.007  -8.088  1.00 83.49           O  
ATOM    217  CG1 VAL A  31      41.523   2.555 -10.203  1.00 83.49           C  
ATOM    218  CG2 VAL A  31      42.174   4.812 -11.093  1.00 83.49           C  
ATOM    219  N   THR A  32      40.824   3.863  -6.830  1.00 83.05           N  
ATOM    220  CA  THR A  32      40.476   3.078  -5.651  1.00 83.05           C  
ATOM    221  C   THR A  32      39.084   3.447  -5.146  1.00 83.05           C  
ATOM    222  CB  THR A  32      41.505   3.279  -4.522  1.00 83.05           C  
ATOM    223  O   THR A  32      38.289   2.569  -4.803  1.00 83.05           O  
ATOM    224  CG2 THR A  32      41.166   2.419  -3.310  1.00 83.05           C  
ATOM    225  OG1 THR A  32      42.807   2.919  -5.001  1.00 83.05           O  
ATOM    226  N   ARG A  33      38.787   4.724  -5.163  1.00 81.68           N  
ATOM    227  CA  ARG A  33      37.477   5.197  -4.728  1.00 81.68           C  
ATOM    228  C   ARG A  33      36.384   4.742  -5.689  1.00 81.68           C  
ATOM    229  CB  ARG A  33      37.469   6.723  -4.609  1.00 81.68           C  
ATOM    230  O   ARG A  33      35.297   4.349  -5.259  1.00 81.68           O  
ATOM    231  CG  ARG A  33      37.792   7.234  -3.214  1.00 81.68           C  
ATOM    232  CD  ARG A  33      37.665   8.748  -3.125  1.00 81.68           C  
ATOM    233  NE  ARG A  33      38.890   9.418  -3.553  1.00 81.68           N  
ATOM    234  NH1 ARG A  33      37.847  10.796  -5.086  1.00 81.68           N  
ATOM    235  NH2 ARG A  33      40.116  10.916  -4.787  1.00 81.68           N  
ATOM    236  CZ  ARG A  33      38.948  10.375  -4.474  1.00 81.68           C  
ATOM    237  N   TRP A  34      36.708   4.823  -6.923  1.00 83.77           N  
ATOM    238  CA  TRP A  34      35.793   4.345  -7.955  1.00 83.77           C  
ATOM    239  C   TRP A  34      35.495   2.861  -7.773  1.00 83.77           C  
ATOM    240  CB  TRP A  34      36.378   4.594  -9.349  1.00 83.77           C  
ATOM    241  O   TRP A  34      34.336   2.443  -7.825  1.00 83.77           O  
ATOM    242  CG  TRP A  34      35.692   3.830 -10.442  1.00 83.77           C  
ATOM    243  CD1 TRP A  34      34.422   4.024 -10.910  1.00 83.77           C  
ATOM    244  CD2 TRP A  34      36.239   2.747 -11.200  1.00 83.77           C  
ATOM    245  CE2 TRP A  34      35.244   2.332 -12.113  1.00 83.77           C  
ATOM    246  CE3 TRP A  34      37.475   2.088 -11.197  1.00 83.77           C  
ATOM    247  NE1 TRP A  34      34.147   3.126 -11.915  1.00 83.77           N  
ATOM    248  CH2 TRP A  34      36.667   0.657 -12.991  1.00 83.77           C  
ATOM    249  CZ2 TRP A  34      35.449   1.285 -13.015  1.00 83.77           C  
ATOM    250  CZ3 TRP A  34      37.677   1.046 -12.096  1.00 83.77           C  
ATOM    251  N   LEU A  35      36.484   2.042  -7.498  1.00 79.94           N  
ATOM    252  CA  LEU A  35      36.320   0.603  -7.321  1.00 79.94           C  
ATOM    253  C   LEU A  35      35.450   0.301  -6.106  1.00 79.94           C  
ATOM    254  CB  LEU A  35      37.683  -0.077  -7.170  1.00 79.94           C  
ATOM    255  O   LEU A  35      34.665  -0.651  -6.121  1.00 79.94           O  
ATOM    256  CG  LEU A  35      38.500  -0.251  -8.451  1.00 79.94           C  
ATOM    257  CD1 LEU A  35      39.933  -0.649  -8.116  1.00 79.94           C  
ATOM    258  CD2 LEU A  35      37.851  -1.286  -9.364  1.00 79.94           C  
ATOM    259  N   GLU A  36      35.627   1.154  -5.096  1.00 77.99           N  
ATOM    260  CA  GLU A  36      34.798   1.006  -3.904  1.00 77.99           C  
ATOM    261  C   GLU A  36      33.338   1.331  -4.203  1.00 77.99           C  
ATOM    262  CB  GLU A  36      35.316   1.900  -2.774  1.00 77.99           C  
ATOM    263  O   GLU A  36      32.432   0.649  -3.719  1.00 77.99           O  
ATOM    264  CG  GLU A  36      36.629   1.427  -2.168  1.00 77.99           C  
ATOM    265  CD  GLU A  36      37.073   2.258  -0.975  1.00 77.99           C  
ATOM    266  OE1 GLU A  36      38.082   1.900  -0.327  1.00 77.99           O  
ATOM    267  OE2 GLU A  36      36.405   3.276  -0.685  1.00 77.99           O  
ATOM    268  N   ARG A  37      33.133   2.269  -5.066  1.00 77.02           N  
ATOM    269  CA  ARG A  37      31.799   2.734  -5.433  1.00 77.02           C  
ATOM    270  C   ARG A  37      31.079   1.705  -6.299  1.00 77.02           C  
ATOM    271  CB  ARG A  37      31.880   4.073  -6.170  1.00 77.02           C  
ATOM    272  O   ARG A  37      29.865   1.528  -6.180  1.00 77.02           O  
ATOM    273  CG  ARG A  37      32.138   5.262  -5.259  1.00 77.02           C  
ATOM    274  CD  ARG A  37      32.077   6.580  -6.020  1.00 77.02           C  
ATOM    275  NE  ARG A  37      32.776   7.646  -5.308  1.00 77.02           N  
ATOM    276  NH1 ARG A  37      33.655   8.621  -7.210  1.00 77.02           N  
ATOM    277  NH2 ARG A  37      34.102   9.514  -5.147  1.00 77.02           N  
ATOM    278  CZ  ARG A  37      33.510   8.591  -5.890  1.00 77.02           C  
ATOM    279  N   VAL A  38      31.854   0.995  -7.144  1.00 76.48           N  
ATOM    280  CA  VAL A  38      31.233   0.004  -8.017  1.00 76.48           C  
ATOM    281  C   VAL A  38      31.264  -1.367  -7.347  1.00 76.48           C  
ATOM    282  CB  VAL A  38      31.934  -0.059  -9.393  1.00 76.48           C  
ATOM    283  O   VAL A  38      31.003  -2.386  -7.991  1.00 76.48           O  
ATOM    284  CG1 VAL A  38      31.724   1.242 -10.166  1.00 76.48           C  
ATOM    285  CG2 VAL A  38      33.424  -0.347  -9.219  1.00 76.48           C  
ATOM    286  N   ASN A  39      31.702  -1.388  -6.162  1.00 75.07           N  
ATOM    287  CA  ASN A  39      31.667  -2.569  -5.306  1.00 75.07           C  
ATOM    288  C   ASN A  39      32.733  -3.585  -5.708  1.00 75.07           C  
ATOM    289  CB  ASN A  39      30.281  -3.215  -5.338  1.00 75.07           C  
ATOM    290  O   ASN A  39      32.487  -4.792  -5.684  1.00 75.07           O  
ATOM    291  CG  ASN A  39      29.950  -3.954  -4.056  1.00 75.07           C  
ATOM    292  ND2 ASN A  39      29.122  -4.985  -4.163  1.00 75.07           N  
ATOM    293  OD1 ASN A  39      30.436  -3.599  -2.978  1.00 75.07           O  
ATOM    294  N   LEU A  40      33.853  -3.124  -6.180  1.00 80.16           N  
ATOM    295  CA  LEU A  40      35.020  -3.969  -6.407  1.00 80.16           C  
ATOM    296  C   LEU A  40      36.105  -3.686  -5.373  1.00 80.16           C  
ATOM    297  CB  LEU A  40      35.574  -3.750  -7.817  1.00 80.16           C  
ATOM    298  O   LEU A  40      37.296  -3.711  -5.693  1.00 80.16           O  
ATOM    299  CG  LEU A  40      34.742  -4.317  -8.968  1.00 80.16           C  
ATOM    300  CD1 LEU A  40      35.245  -3.777 -10.303  1.00 80.16           C  
ATOM    301  CD2 LEU A  40      34.778  -5.841  -8.954  1.00 80.16           C  
ATOM    302  N   GLY A  41      35.687  -3.425  -4.176  1.00 75.87           N  
ATOM    303  CA  GLY A  41      36.605  -3.070  -3.106  1.00 75.87           C  
ATOM    304  C   GLY A  41      37.761  -4.043  -2.964  1.00 75.87           C  
ATOM    305  O   GLY A  41      38.915  -3.629  -2.832  1.00 75.87           O  
ATOM    306  N   PRO A  42      37.462  -5.392  -3.062  1.00 80.62           N  
ATOM    307  CA  PRO A  42      38.522  -6.388  -2.891  1.00 80.62           C  
ATOM    308  C   PRO A  42      39.607  -6.284  -3.960  1.00 80.62           C  
ATOM    309  CB  PRO A  42      37.775  -7.720  -2.999  1.00 80.62           C  
ATOM    310  O   PRO A  42      40.737  -6.732  -3.745  1.00 80.62           O  
ATOM    311  CG  PRO A  42      36.382  -7.414  -2.551  1.00 80.62           C  
ATOM    312  CD  PRO A  42      36.035  -6.020  -2.991  1.00 80.62           C  
ATOM    313  N   VAL A  43      39.362  -5.730  -5.121  1.00 84.41           N  
ATOM    314  CA  VAL A  43      40.328  -5.568  -6.202  1.00 84.41           C  
ATOM    315  C   VAL A  43      41.108  -4.270  -6.009  1.00 84.41           C  
ATOM    316  CB  VAL A  43      39.640  -5.575  -7.585  1.00 84.41           C  
ATOM    317  O   VAL A  43      42.161  -4.073  -6.620  1.00 84.41           O  
ATOM    318  CG1 VAL A  43      40.673  -5.445  -8.703  1.00 84.41           C  
ATOM    319  CG2 VAL A  43      38.814  -6.848  -7.763  1.00 84.41           C  
ATOM    320  N   SER A  44      40.566  -3.398  -5.118  1.00 84.66           N  
ATOM    321  CA  SER A  44      41.117  -2.055  -4.966  1.00 84.66           C  
ATOM    322  C   SER A  44      42.561  -2.102  -4.479  1.00 84.66           C  
ATOM    323  CB  SER A  44      40.269  -1.234  -3.995  1.00 84.66           C  
ATOM    324  O   SER A  44      43.409  -1.346  -4.959  1.00 84.66           O  
ATOM    325  OG  SER A  44      40.290  -1.807  -2.699  1.00 84.66           O  
ATOM    326  N   ALA A  45      42.827  -3.042  -3.513  1.00 80.50           N  
ATOM    327  CA  ALA A  45      44.168  -3.164  -2.946  1.00 80.50           C  
ATOM    328  C   ALA A  45      45.178  -3.584  -4.010  1.00 80.50           C  
ATOM    329  CB  ALA A  45      44.168  -4.164  -1.792  1.00 80.50           C  
ATOM    330  O   ALA A  45      46.289  -3.052  -4.065  1.00 80.50           O  
ATOM    331  N   ALA A  46      44.708  -4.550  -4.832  1.00 83.40           N  
ATOM    332  CA  ALA A  46      45.560  -5.052  -5.907  1.00 83.40           C  
ATOM    333  C   ALA A  46      45.870  -3.952  -6.919  1.00 83.40           C  
ATOM    334  CB  ALA A  46      44.896  -6.238  -6.602  1.00 83.40           C  
ATOM    335  O   ALA A  46      47.008  -3.826  -7.378  1.00 83.40           O  
ATOM    336  N   MET A  47      44.944  -3.105  -7.231  1.00 83.79           N  
ATOM    337  CA  MET A  47      45.115  -2.034  -8.209  1.00 83.79           C  
ATOM    338  C   MET A  47      45.992  -0.920  -7.649  1.00 83.79           C  
ATOM    339  CB  MET A  47      43.757  -1.469  -8.630  1.00 83.79           C  
ATOM    340  O   MET A  47      46.810  -0.346  -8.370  1.00 83.79           O  
ATOM    341  CG  MET A  47      42.973  -2.383  -9.556  1.00 83.79           C  
ATOM    342  SD  MET A  47      42.627  -1.607 -11.183  1.00 83.79           S  
ATOM    343  CE  MET A  47      43.447  -2.793 -12.284  1.00 83.79           C  
ATOM    344  N   ALA A  48      45.759  -0.676  -6.395  1.00 82.81           N  
ATOM    345  CA  ALA A  48      46.554   0.353  -5.730  1.00 82.81           C  
ATOM    346  C   ALA A  48      48.024  -0.049  -5.661  1.00 82.81           C  
ATOM    347  CB  ALA A  48      46.012   0.620  -4.327  1.00 82.81           C  
ATOM    348  O   ALA A  48      48.911   0.771  -5.908  1.00 82.81           O  
ATOM    349  N   GLN A  49      48.244  -1.359  -5.312  1.00 82.27           N  
ATOM    350  CA  GLN A  49      49.596  -1.903  -5.242  1.00 82.27           C  
ATOM    351  C   GLN A  49      50.281  -1.848  -6.604  1.00 82.27           C  
ATOM    352  CB  GLN A  49      49.570  -3.342  -4.725  1.00 82.27           C  
ATOM    353  O   GLN A  49      51.490  -1.622  -6.688  1.00 82.27           O  
ATOM    354  CG  GLN A  49      49.397  -3.451  -3.216  1.00 82.27           C  
ATOM    355  CD  GLN A  49      49.268  -4.886  -2.742  1.00 82.27           C  
ATOM    356  NE2 GLN A  49      48.883  -5.062  -1.483  1.00 82.27           N  
ATOM    357  OE1 GLN A  49      49.512  -5.829  -3.501  1.00 82.27           O  
ATOM    358  N   ALA A  50      49.471  -1.997  -7.672  1.00 84.64           N  
ATOM    359  CA  ALA A  50      49.997  -1.960  -9.034  1.00 84.64           C  
ATOM    360  C   ALA A  50      50.080  -0.527  -9.552  1.00 84.64           C  
ATOM    361  CB  ALA A  50      49.131  -2.808  -9.963  1.00 84.64           C  
ATOM    362  O   ALA A  50      50.458  -0.296 -10.703  1.00 84.64           O  
ATOM    363  N   GLU A  51      49.691   0.429  -8.700  1.00 82.75           N  
ATOM    364  CA  GLU A  51      49.713   1.858  -8.996  1.00 82.75           C  
ATOM    365  C   GLU A  51      48.954   2.167 -10.284  1.00 82.75           C  
ATOM    366  CB  GLU A  51      51.154   2.363  -9.101  1.00 82.75           C  
ATOM    367  O   GLU A  51      49.440   2.920 -11.131  1.00 82.75           O  
ATOM    368  CG  GLU A  51      51.928   2.291  -7.792  1.00 82.75           C  
ATOM    369  CD  GLU A  51      53.284   2.975  -7.858  1.00 82.75           C  
ATOM    370  OE1 GLU A  51      53.928   3.149  -6.799  1.00 82.75           O  
ATOM    371  OE2 GLU A  51      53.705   3.341  -8.978  1.00 82.75           O  
ATOM    372  N   ILE A  52      47.812   1.580 -10.409  1.00 85.32           N  
ATOM    373  CA  ILE A  52      46.978   1.767 -11.592  1.00 85.32           C  
ATOM    374  C   ILE A  52      46.312   3.140 -11.542  1.00 85.32           C  
ATOM    375  CB  ILE A  52      45.910   0.657 -11.711  1.00 85.32           C  
ATOM    376  O   ILE A  52      45.554   3.436 -10.615  1.00 85.32           O  
ATOM    377  CG1 ILE A  52      46.579  -0.718 -11.822  1.00 85.32           C  
ATOM    378  CG2 ILE A  52      44.991   0.918 -12.908  1.00 85.32           C  
ATOM    379  CD1 ILE A  52      47.391  -0.910 -13.096  1.00 85.32           C  
ATOM    380  N   THR A  53      46.580   4.018 -12.542  1.00 85.20           N  
ATOM    381  CA  THR A  53      45.934   5.318 -12.679  1.00 85.20           C  
ATOM    382  C   THR A  53      44.840   5.269 -13.742  1.00 85.20           C  
ATOM    383  CB  THR A  53      46.955   6.414 -13.039  1.00 85.20           C  
ATOM    384  O   THR A  53      44.681   4.260 -14.431  1.00 85.20           O  
ATOM    385  CG2 THR A  53      48.052   6.510 -11.984  1.00 85.20           C  
ATOM    386  OG1 THR A  53      47.550   6.107 -14.306  1.00 85.20           O  
ATOM    387  N   GLY A  54      43.987   6.309 -13.772  1.00 83.18           N  
ATOM    388  CA  GLY A  54      42.923   6.385 -14.760  1.00 83.18           C  
ATOM    389  C   GLY A  54      43.412   6.180 -16.181  1.00 83.18           C  
ATOM    390  O   GLY A  54      42.731   5.552 -16.994  1.00 83.18           O  
ATOM    391  N   ALA A  55      44.650   6.677 -16.521  1.00 78.68           N  
ATOM    392  CA  ALA A  55      45.230   6.522 -17.852  1.00 78.68           C  
ATOM    393  C   ALA A  55      45.481   5.052 -18.174  1.00 78.68           C  
ATOM    394  CB  ALA A  55      46.530   7.317 -17.961  1.00 78.68           C  
ATOM    395  O   ALA A  55      45.433   4.648 -19.338  1.00 78.68           O  
ATOM    396  N   MET A  56      45.721   4.325 -17.128  1.00 83.91           N  
ATOM    397  CA  MET A  56      46.092   2.923 -17.299  1.00 83.91           C  
ATOM    398  C   MET A  56      44.854   2.046 -17.450  1.00 83.91           C  
ATOM    399  CB  MET A  56      46.933   2.441 -16.115  1.00 83.91           C  
ATOM    400  O   MET A  56      44.955   0.886 -17.853  1.00 83.91           O  
ATOM    401  CG  MET A  56      48.263   3.163 -15.973  1.00 83.91           C  
ATOM    402  SD  MET A  56      49.122   2.751 -14.405  1.00 83.91           S  
ATOM    403  CE  MET A  56      49.763   1.104 -14.814  1.00 83.91           C  
ATOM    404  N   LEU A  57      43.633   2.578 -17.073  1.00 84.94           N  
ATOM    405  CA  LEU A  57      42.404   1.794 -17.125  1.00 84.94           C  
ATOM    406  C   LEU A  57      42.039   1.450 -18.565  1.00 84.94           C  
ATOM    407  CB  LEU A  57      41.253   2.558 -16.463  1.00 84.94           C  
ATOM    408  O   LEU A  57      41.554   0.350 -18.841  1.00 84.94           O  
ATOM    409  CG  LEU A  57      41.328   2.714 -14.944  1.00 84.94           C  
ATOM    410  CD1 LEU A  57      40.153   3.544 -14.438  1.00 84.94           C  
ATOM    411  CD2 LEU A  57      41.356   1.348 -14.266  1.00 84.94           C  
ATOM    412  N   GLU A  58      42.386   2.434 -19.453  1.00 77.48           N  
ATOM    413  CA  GLU A  58      42.141   2.194 -20.872  1.00 77.48           C  
ATOM    414  C   GLU A  58      43.044   1.087 -21.408  1.00 77.48           C  
ATOM    415  CB  GLU A  58      42.349   3.479 -21.678  1.00 77.48           C  
ATOM    416  O   GLU A  58      42.618   0.277 -22.235  1.00 77.48           O  
ATOM    417  CG  GLU A  58      41.248   4.512 -21.483  1.00 77.48           C  
ATOM    418  CD  GLU A  58      41.450   5.768 -22.315  1.00 77.48           C  
ATOM    419  OE1 GLU A  58      40.616   6.697 -22.224  1.00 77.48           O  
ATOM    420  OE2 GLU A  58      42.451   5.824 -23.064  1.00 77.48           O  
ATOM    421  N   THR A  59      44.287   1.066 -20.926  1.00 76.95           N  
ATOM    422  CA  THR A  59      45.235   0.027 -21.311  1.00 76.95           C  
ATOM    423  C   THR A  59      44.783  -1.336 -20.796  1.00 76.95           C  
ATOM    424  CB  THR A  59      46.648   0.336 -20.780  1.00 76.95           C  
ATOM    425  O   THR A  59      44.917  -2.345 -21.492  1.00 76.95           O  
ATOM    426  CG2 THR A  59      47.662  -0.682 -21.292  1.00 76.95           C  
ATOM    427  OG1 THR A  59      47.039   1.644 -21.214  1.00 76.95           O  
ATOM    428  N   LEU A  60      44.181  -1.305 -19.524  1.00 83.30           N  
ATOM    429  CA  LEU A  60      43.695  -2.539 -18.916  1.00 83.30           C  
ATOM    430  C   LEU A  60      42.573  -3.150 -19.749  1.00 83.30           C  
ATOM    431  CB  LEU A  60      43.203  -2.276 -17.490  1.00 83.30           C  
ATOM    432  O   LEU A  60      42.480  -4.373 -19.871  1.00 83.30           O  
ATOM    433  CG  LEU A  60      44.279  -2.190 -16.407  1.00 83.30           C  
ATOM    434  CD1 LEU A  60      43.654  -1.811 -15.068  1.00 83.30           C  
ATOM    435  CD2 LEU A  60      45.034  -3.510 -16.296  1.00 83.30           C  
ATOM    436  N   ASP A  61      41.770  -2.230 -20.245  1.00 83.63           N  
ATOM    437  CA  ASP A  61      40.637  -2.661 -21.058  1.00 83.63           C  
ATOM    438  C   ASP A  61      41.109  -3.388 -22.316  1.00 83.63           C  
ATOM    439  CB  ASP A  61      39.763  -1.465 -21.439  1.00 83.63           C  
ATOM    440  O   ASP A  61      40.402  -4.249 -22.844  1.00 83.63           O  
ATOM    441  CG  ASP A  61      38.515  -1.862 -22.207  1.00 83.63           C  
ATOM    442  OD1 ASP A  61      37.780  -2.765 -21.751  1.00 83.63           O  
ATOM    443  OD2 ASP A  61      38.265  -1.270 -23.278  1.00 83.63           O  
ATOM    444  N   ALA A  62      42.330  -3.161 -22.802  1.00 80.82           N  
ATOM    445  CA  ALA A  62      42.874  -3.734 -24.030  1.00 80.82           C  
ATOM    446  C   ALA A  62      43.533  -5.084 -23.761  1.00 80.82           C  
ATOM    447  CB  ALA A  62      43.876  -2.773 -24.667  1.00 80.82           C  
ATOM    448  O   ALA A  62      43.866  -5.816 -24.696  1.00 80.82           O  
ATOM    449  N   LEU A  63      43.720  -5.478 -22.531  1.00 83.97           N  
ATOM    450  CA  LEU A  63      44.362  -6.734 -22.160  1.00 83.97           C  
ATOM    451  C   LEU A  63      43.346  -7.870 -22.110  1.00 83.97           C  
ATOM    452  CB  LEU A  63      45.062  -6.600 -20.805  1.00 83.97           C  
ATOM    453  O   LEU A  63      42.149  -7.630 -21.934  1.00 83.97           O  
ATOM    454  CG  LEU A  63      46.224  -5.608 -20.738  1.00 83.97           C  
ATOM    455  CD1 LEU A  63      46.786  -5.545 -19.322  1.00 83.97           C  
ATOM    456  CD2 LEU A  63      47.314  -5.993 -21.733  1.00 83.97           C  
ATOM    457  N   THR A  64      43.795  -9.111 -22.359  1.00 85.84           N  
ATOM    458  CA  THR A  64      42.941 -10.283 -22.204  1.00 85.84           C  
ATOM    459  C   THR A  64      42.644 -10.546 -20.731  1.00 85.84           C  
ATOM    460  CB  THR A  64      43.589 -11.532 -22.831  1.00 85.84           C  
ATOM    461  O   THR A  64      43.328 -10.019 -19.851  1.00 85.84           O  
ATOM    462  CG2 THR A  64      43.935 -11.295 -24.297  1.00 85.84           C  
ATOM    463  OG1 THR A  64      44.787 -11.852 -22.114  1.00 85.84           O  
ATOM    464  N   ASP A  65      41.594 -11.269 -20.412  1.00 84.54           N  
ATOM    465  CA  ASP A  65      41.202 -11.581 -19.041  1.00 84.54           C  
ATOM    466  C   ASP A  65      42.344 -12.251 -18.282  1.00 84.54           C  
ATOM    467  CB  ASP A  65      39.963 -12.479 -19.028  1.00 84.54           C  
ATOM    468  O   ASP A  65      42.587 -11.941 -17.114  1.00 84.54           O  
ATOM    469  CG  ASP A  65      38.703 -11.757 -19.473  1.00 84.54           C  
ATOM    470  OD1 ASP A  65      38.738 -10.520 -19.648  1.00 84.54           O  
ATOM    471  OD2 ASP A  65      37.665 -12.431 -19.646  1.00 84.54           O  
ATOM    472  N   ASP A  66      43.095 -13.145 -19.045  1.00 81.06           N  
ATOM    473  CA  ASP A  66      44.204 -13.874 -18.438  1.00 81.06           C  
ATOM    474  C   ASP A  66      45.353 -12.933 -18.086  1.00 81.06           C  
ATOM    475  CB  ASP A  66      44.697 -14.978 -19.376  1.00 81.06           C  
ATOM    476  O   ASP A  66      45.972 -13.069 -17.028  1.00 81.06           O  
ATOM    477  CG  ASP A  66      43.744 -16.158 -19.457  1.00 81.06           C  
ATOM    478  OD1 ASP A  66      42.943 -16.360 -18.518  1.00 81.06           O  
ATOM    479  OD2 ASP A  66      43.797 -16.894 -20.466  1.00 81.06           O  
ATOM    480  N   GLU A  67      45.549 -11.940 -18.911  1.00 84.34           N  
ATOM    481  CA  GLU A  67      46.608 -10.956 -18.706  1.00 84.34           C  
ATOM    482  C   GLU A  67      46.292 -10.041 -17.527  1.00 84.34           C  
ATOM    483  CB  GLU A  67      46.822 -10.125 -19.974  1.00 84.34           C  
ATOM    484  O   GLU A  67      47.176  -9.715 -16.732  1.00 84.34           O  
ATOM    485  CG  GLU A  67      47.498 -10.888 -21.103  1.00 84.34           C  
ATOM    486  CD  GLU A  67      47.528 -10.118 -22.414  1.00 84.34           C  
ATOM    487  OE1 GLU A  67      48.422 -10.380 -23.251  1.00 84.34           O  
ATOM    488  OE2 GLU A  67      46.652  -9.246 -22.605  1.00 84.34           O  
ATOM    489  N   ILE A  68      45.046  -9.726 -17.354  1.00 84.12           N  
ATOM    490  CA  ILE A  68      44.620  -8.873 -16.251  1.00 84.12           C  
ATOM    491  C   ILE A  68      44.742  -9.634 -14.933  1.00 84.12           C  
ATOM    492  CB  ILE A  68      43.171  -8.374 -16.449  1.00 84.12           C  
ATOM    493  O   ILE A  68      45.281  -9.112 -13.954  1.00 84.12           O  
ATOM    494  CG1 ILE A  68      43.090  -7.438 -17.660  1.00 84.12           C  
ATOM    495  CG2 ILE A  68      42.662  -7.677 -15.184  1.00 84.12           C  
ATOM    496  CD1 ILE A  68      41.674  -7.001 -18.011  1.00 84.12           C  
ATOM    497  N   ALA A  69      44.258 -10.823 -14.992  1.00 85.37           N  
ATOM    498  CA  ALA A  69      44.245 -11.656 -13.793  1.00 85.37           C  
ATOM    499  C   ALA A  69      45.660 -11.883 -13.268  1.00 85.37           C  
ATOM    500  CB  ALA A  69      43.568 -12.994 -14.081  1.00 85.37           C  
ATOM    501  O   ALA A  69      45.904 -11.787 -12.062  1.00 85.37           O  
ATOM    502  N   THR A  70      46.555 -12.144 -14.250  1.00 81.67           N  
ATOM    503  CA  THR A  70      47.945 -12.415 -13.901  1.00 81.67           C  
ATOM    504  C   THR A  70      48.643 -11.141 -13.432  1.00 81.67           C  
ATOM    505  CB  THR A  70      48.714 -13.015 -15.093  1.00 81.67           C  
ATOM    506  O   THR A  70      49.349 -11.150 -12.422  1.00 81.67           O  
ATOM    507  CG2 THR A  70      50.146 -13.367 -14.703  1.00 81.67           C  
ATOM    508  OG1 THR A  70      48.046 -14.203 -15.535  1.00 81.67           O  
ATOM    509  N   SER A  71      48.400 -10.012 -14.002  1.00 81.02           N  
ATOM    510  CA  SER A  71      49.059  -8.740 -13.724  1.00 81.02           C  
ATOM    511  C   SER A  71      48.610  -8.167 -12.384  1.00 81.02           C  
ATOM    512  CB  SER A  71      48.775  -7.734 -14.839  1.00 81.02           C  
ATOM    513  O   SER A  71      49.417  -7.599 -11.644  1.00 81.02           O  
ATOM    514  OG  SER A  71      49.347  -8.163 -16.062  1.00 81.02           O  
ATOM    515  N   LEU A  72      47.288  -8.374 -12.037  1.00 85.85           N  
ATOM    516  CA  LEU A  72      46.758  -7.770 -10.820  1.00 85.85           C  
ATOM    517  C   LEU A  72      46.558  -8.821  -9.733  1.00 85.85           C  
ATOM    518  CB  LEU A  72      45.434  -7.058 -11.107  1.00 85.85           C  
ATOM    519  O   LEU A  72      46.070  -8.510  -8.645  1.00 85.85           O  
ATOM    520  CG  LEU A  72      45.501  -5.856 -12.051  1.00 85.85           C  
ATOM    521  CD1 LEU A  72      44.101  -5.315 -12.320  1.00 85.85           C  
ATOM    522  CD2 LEU A  72      46.397  -4.769 -11.470  1.00 85.85           C  
ATOM    523  N   SER A  73      47.007 -10.028 -10.039  1.00 82.08           N  
ATOM    524  CA  SER A  73      46.854 -11.151  -9.121  1.00 82.08           C  
ATOM    525  C   SER A  73      45.406 -11.302  -8.668  1.00 82.08           C  
ATOM    526  CB  SER A  73      47.762 -10.976  -7.902  1.00 82.08           C  
ATOM    527  O   SER A  73      45.137 -11.484  -7.478  1.00 82.08           O  
ATOM    528  OG  SER A  73      49.127 -11.001  -8.284  1.00 82.08           O  
ATOM    529  N   ILE A  74      44.451 -11.083  -9.526  1.00 82.84           N  
ATOM    530  CA  ILE A  74      43.045 -11.301  -9.201  1.00 82.84           C  
ATOM    531  C   ILE A  74      42.713 -12.787  -9.320  1.00 82.84           C  
ATOM    532  CB  ILE A  74      42.118 -10.470 -10.116  1.00 82.84           C  
ATOM    533  O   ILE A  74      42.742 -13.350 -10.416  1.00 82.84           O  
ATOM    534  CG1 ILE A  74      42.431  -8.976  -9.978  1.00 82.84           C  
ATOM    535  CG2 ILE A  74      40.647 -10.754  -9.795  1.00 82.84           C  
ATOM    536  CD1 ILE A  74      41.712  -8.097 -10.991  1.00 82.84           C  
ATOM    537  N   LYS A  75      42.413 -13.453  -8.241  1.00 81.81           N  
ATOM    538  CA  LYS A  75      42.215 -14.900  -8.215  1.00 81.81           C  
ATOM    539  C   LYS A  75      40.750 -15.258  -8.447  1.00 81.81           C  
ATOM    540  CB  LYS A  75      42.692 -15.483  -6.884  1.00 81.81           C  
ATOM    541  O   LYS A  75      40.446 -16.280  -9.066  1.00 81.81           O  
ATOM    542  CG  LYS A  75      44.195 -15.382  -6.668  1.00 81.81           C  
ATOM    543  CD  LYS A  75      44.620 -16.061  -5.372  1.00 81.81           C  
ATOM    544  CE  LYS A  75      46.117 -15.921  -5.131  1.00 81.81           C  
ATOM    545  NZ  LYS A  75      46.522 -16.494  -3.813  1.00 81.81           N  
ATOM    546  N   ASN A  76      39.922 -14.335  -8.004  1.00 79.55           N  
ATOM    547  CA  ASN A  76      38.485 -14.557  -8.127  1.00 79.55           C  
ATOM    548  C   ASN A  76      37.976 -14.183  -9.516  1.00 79.55           C  
ATOM    549  CB  ASN A  76      37.726 -13.773  -7.054  1.00 79.55           C  
ATOM    550  O   ASN A  76      38.052 -13.021  -9.917  1.00 79.55           O  
ATOM    551  CG  ASN A  76      36.256 -14.136  -6.996  1.00 79.55           C  
ATOM    552  ND2 ASN A  76      35.746 -14.353  -5.789  1.00 79.55           N  
ATOM    553  OD1 ASN A  76      35.583 -14.220  -8.027  1.00 79.55           O  
ATOM    554  N   ARG A  77      37.499 -15.165 -10.320  1.00 78.99           N  
ATOM    555  CA  ARG A  77      37.083 -14.986 -11.707  1.00 78.99           C  
ATOM    556  C   ARG A  77      35.890 -14.041 -11.803  1.00 78.99           C  
ATOM    557  CB  ARG A  77      36.736 -16.334 -12.343  1.00 78.99           C  
ATOM    558  O   ARG A  77      35.761 -13.292 -12.773  1.00 78.99           O  
ATOM    559  CG  ARG A  77      36.805 -16.335 -13.861  1.00 78.99           C  
ATOM    560  CD  ARG A  77      36.860 -17.748 -14.423  1.00 78.99           C  
ATOM    561  NE  ARG A  77      35.563 -18.413 -14.338  1.00 78.99           N  
ATOM    562  NH1 ARG A  77      34.808 -17.653 -16.385  1.00 78.99           N  
ATOM    563  NH2 ARG A  77      33.473 -18.995 -15.093  1.00 78.99           N  
ATOM    564  CZ  ARG A  77      34.617 -18.352 -15.272  1.00 78.99           C  
ATOM    565  N   VAL A  78      35.051 -14.007 -10.811  1.00 73.92           N  
ATOM    566  CA  VAL A  78      33.889 -13.125 -10.772  1.00 73.92           C  
ATOM    567  C   VAL A  78      34.347 -11.674 -10.635  1.00 73.92           C  
ATOM    568  CB  VAL A  78      32.934 -13.494  -9.616  1.00 73.92           C  
ATOM    569  O   VAL A  78      33.815 -10.783 -11.302  1.00 73.92           O  
ATOM    570  CG1 VAL A  78      31.782 -12.494  -9.527  1.00 73.92           C  
ATOM    571  CG2 VAL A  78      32.400 -14.914  -9.798  1.00 73.92           C  
ATOM    572  N   HIS A  79      35.294 -11.395  -9.819  1.00 79.73           N  
ATOM    573  CA  HIS A  79      35.856 -10.058  -9.662  1.00 79.73           C  
ATOM    574  C   HIS A  79      36.477  -9.566 -10.965  1.00 79.73           C  
ATOM    575  CB  HIS A  79      36.899 -10.043  -8.544  1.00 79.73           C  
ATOM    576  O   HIS A  79      36.321  -8.399 -11.330  1.00 79.73           O  
ATOM    577  CG  HIS A  79      36.315 -10.200  -7.176  1.00 79.73           C  
ATOM    578  CD2 HIS A  79      35.031 -10.164  -6.748  1.00 79.73           C  
ATOM    579  ND1 HIS A  79      37.088 -10.422  -6.057  1.00 79.73           N  
ATOM    580  CE1 HIS A  79      36.302 -10.517  -4.998  1.00 79.73           C  
ATOM    581  NE2 HIS A  79      35.049 -10.364  -5.390  1.00 79.73           N  
ATOM    582  N   LEU A  80      37.086 -10.571 -11.648  1.00 78.09           N  
ATOM    583  CA  LEU A  80      37.720 -10.225 -12.915  1.00 78.09           C  
ATOM    584  C   LEU A  80      36.678  -9.818 -13.951  1.00 78.09           C  
ATOM    585  CB  LEU A  80      38.546 -11.402 -13.440  1.00 78.09           C  
ATOM    586  O   LEU A  80      36.839  -8.804 -14.634  1.00 78.09           O  
ATOM    587  CG  LEU A  80      39.270 -11.183 -14.770  1.00 78.09           C  
ATOM    588  CD1 LEU A  80      40.385 -10.157 -14.603  1.00 78.09           C  
ATOM    589  CD2 LEU A  80      39.824 -12.501 -15.301  1.00 78.09           C  
ATOM    590  N   LEU A  81      35.600 -10.608 -13.998  1.00 77.63           N  
ATOM    591  CA  LEU A  81      34.550 -10.333 -14.973  1.00 77.63           C  
ATOM    592  C   LEU A  81      33.841  -9.022 -14.653  1.00 77.63           C  
ATOM    593  CB  LEU A  81      33.537 -11.480 -15.007  1.00 77.63           C  
ATOM    594  O   LEU A  81      33.499  -8.259 -15.559  1.00 77.63           O  
ATOM    595  CG  LEU A  81      34.046 -12.819 -15.543  1.00 77.63           C  
ATOM    596  CD1 LEU A  81      32.975 -13.894 -15.388  1.00 77.63           C  
ATOM    597  CD2 LEU A  81      34.468 -12.685 -17.002  1.00 77.63           C  
ATOM    598  N   SER A  82      33.618  -8.741 -13.363  1.00 76.98           N  
ATOM    599  CA  SER A  82      32.997  -7.505 -12.899  1.00 76.98           C  
ATOM    600  C   SER A  82      33.865  -6.294 -13.224  1.00 76.98           C  
ATOM    601  CB  SER A  82      32.737  -7.567 -11.394  1.00 76.98           C  
ATOM    602  O   SER A  82      33.357  -5.256 -13.652  1.00 76.98           O  
ATOM    603  OG  SER A  82      31.771  -8.559 -11.090  1.00 76.98           O  
ATOM    604  N   LEU A  83      35.200  -6.432 -13.002  1.00 83.61           N  
ATOM    605  CA  LEU A  83      36.151  -5.377 -13.332  1.00 83.61           C  
ATOM    606  C   LEU A  83      36.148  -5.091 -14.830  1.00 83.61           C  
ATOM    607  CB  LEU A  83      37.561  -5.765 -12.878  1.00 83.61           C  
ATOM    608  O   LEU A  83      36.139  -3.929 -15.244  1.00 83.61           O  
ATOM    609  CG  LEU A  83      38.675  -4.767 -13.197  1.00 83.61           C  
ATOM    610  CD1 LEU A  83      38.417  -3.441 -12.488  1.00 83.61           C  
ATOM    611  CD2 LEU A  83      40.033  -5.336 -12.801  1.00 83.61           C  
ATOM    612  N   ARG A  84      35.990  -6.096 -15.643  1.00 83.14           N  
ATOM    613  CA  ARG A  84      35.945  -5.950 -17.094  1.00 83.14           C  
ATOM    614  C   ARG A  84      34.707  -5.172 -17.528  1.00 83.14           C  
ATOM    615  CB  ARG A  84      35.967  -7.321 -17.773  1.00 83.14           C  
ATOM    616  O   ARG A  84      34.788  -4.296 -18.391  1.00 83.14           O  
ATOM    617  CG  ARG A  84      36.264  -7.266 -19.263  1.00 83.14           C  
ATOM    618  CD  ARG A  84      37.140  -8.430 -19.707  1.00 83.14           C  
ATOM    619  NE  ARG A  84      37.513  -8.317 -21.114  1.00 83.14           N  
ATOM    620  NH1 ARG A  84      39.367  -9.685 -20.945  1.00 83.14           N  
ATOM    621  NH2 ARG A  84      38.810  -8.746 -22.960  1.00 83.14           N  
ATOM    622  CZ  ARG A  84      38.562  -8.916 -21.670  1.00 83.14           C  
ATOM    623  N   LYS A  85      33.692  -5.540 -17.010  1.00 78.48           N  
ATOM    624  CA  LYS A  85      32.432  -4.875 -17.328  1.00 78.48           C  
ATOM    625  C   LYS A  85      32.502  -3.384 -17.010  1.00 78.48           C  
ATOM    626  CB  LYS A  85      31.276  -5.521 -16.562  1.00 78.48           C  
ATOM    627  O   LYS A  85      32.072  -2.552 -17.811  1.00 78.48           O  
ATOM    628  CG  LYS A  85      29.904  -4.984 -16.944  1.00 78.48           C  
ATOM    629  CD  LYS A  85      28.794  -5.686 -16.172  1.00 78.48           C  
ATOM    630  CE  LYS A  85      27.429  -5.092 -16.490  1.00 78.48           C  
ATOM    631  NZ  LYS A  85      26.337  -5.779 -15.738  1.00 78.48           N  
ATOM    632  N   GLN A  86      33.070  -3.050 -15.865  1.00 79.79           N  
ATOM    633  CA  GLN A  86      33.198  -1.662 -15.432  1.00 79.79           C  
ATOM    634  C   GLN A  86      34.166  -0.894 -16.327  1.00 79.79           C  
ATOM    635  CB  GLN A  86      33.662  -1.594 -13.977  1.00 79.79           C  
ATOM    636  O   GLN A  86      33.945   0.281 -16.626  1.00 79.79           O  
ATOM    637  CG  GLN A  86      32.609  -2.046 -12.974  1.00 79.79           C  
ATOM    638  CD  GLN A  86      31.316  -1.261 -13.086  1.00 79.79           C  
ATOM    639  NE2 GLN A  86      30.190  -1.968 -13.086  1.00 79.79           N  
ATOM    640  OE1 GLN A  86      31.327  -0.029 -13.172  1.00 79.79           O  
ATOM    641  N   LEU A  87      35.237  -1.561 -16.828  1.00 83.43           N  
ATOM    642  CA  LEU A  87      36.210  -0.935 -17.717  1.00 83.43           C  
ATOM    643  C   LEU A  87      35.569  -0.564 -19.050  1.00 83.43           C  
ATOM    644  CB  LEU A  87      37.400  -1.870 -17.953  1.00 83.43           C  
ATOM    645  O   LEU A  87      35.855   0.498 -19.607  1.00 83.43           O  
ATOM    646  CG  LEU A  87      38.365  -2.048 -16.779  1.00 83.43           C  
ATOM    647  CD1 LEU A  87      39.399  -3.121 -17.102  1.00 83.43           C  
ATOM    648  CD2 LEU A  87      39.046  -0.726 -16.442  1.00 83.43           C  
ATOM    649  N   LYS A  88      34.604  -1.336 -19.472  1.00 76.80           N  
ATOM    650  CA  LYS A  88      33.906  -1.092 -20.731  1.00 76.80           C  
ATOM    651  C   LYS A  88      32.979   0.115 -20.621  1.00 76.80           C  
ATOM    652  CB  LYS A  88      33.110  -2.328 -21.152  1.00 76.80           C  
ATOM    653  O   LYS A  88      32.777   0.841 -21.596  1.00 76.80           O  
ATOM    654  CG  LYS A  88      33.969  -3.466 -21.684  1.00 76.80           C  
ATOM    655  CD  LYS A  88      33.115  -4.608 -22.218  1.00 76.80           C  
ATOM    656  CE  LYS A  88      33.973  -5.751 -22.744  1.00 76.80           C  
ATOM    657  NZ  LYS A  88      33.140  -6.897 -23.218  1.00 76.80           N  
ATOM    658  N   LEU A  89      32.458   0.328 -19.399  1.00 70.21           N  
ATOM    659  CA  LEU A  89      31.485   1.388 -19.163  1.00 70.21           C  
ATOM    660  C   LEU A  89      32.164   2.753 -19.130  1.00 70.21           C  
ATOM    661  CB  LEU A  89      30.736   1.146 -17.850  1.00 70.21           C  
ATOM    662  O   LEU A  89      31.550   3.765 -19.475  1.00 70.21           O  
ATOM    663  CG  LEU A  89      29.725  -0.002 -17.847  1.00 70.21           C  
ATOM    664  CD1 LEU A  89      29.159  -0.207 -16.446  1.00 70.21           C  
ATOM    665  CD2 LEU A  89      28.606   0.269 -18.847  1.00 70.21           C  
ATOM    666  N   LEU A  90      33.421   2.752 -18.664  1.00 69.69           N  
ATOM    667  CA  LEU A  90      34.161   4.006 -18.575  1.00 69.69           C  
ATOM    668  C   LEU A  90      34.577   4.492 -19.960  1.00 69.69           C  
ATOM    669  CB  LEU A  90      35.397   3.837 -17.688  1.00 69.69           C  
ATOM    670  O   LEU A  90      34.852   5.679 -20.149  1.00 69.69           O  
ATOM    671  CG  LEU A  90      35.136   3.616 -16.197  1.00 69.69           C  
ATOM    672  CD1 LEU A  90      36.444   3.327 -15.467  1.00 69.69           C  
ATOM    673  CD2 LEU A  90      34.437   4.828 -15.591  1.00 69.69           C  
ATOM    674  N   THR A  91      34.600   3.688 -20.863  1.00 59.82           N  
ATOM    675  CA  THR A  91      35.046   4.091 -22.192  1.00 59.82           C  
ATOM    676  C   THR A  91      33.876   4.616 -23.019  1.00 59.82           C  
ATOM    677  CB  THR A  91      35.717   2.921 -22.934  1.00 59.82           C  
ATOM    678  O   THR A  91      34.077   5.225 -24.072  1.00 59.82           O  
ATOM    679  CG2 THR A  91      37.079   2.595 -22.329  1.00 59.82           C  
ATOM    680  OG1 THR A  91      34.878   1.762 -22.847  1.00 59.82           O  
ATOM    681  N   VAL A  92      32.665   4.809 -22.335  1.00 37.68           N  
ATOM    682  CA  VAL A  92      31.541   5.338 -23.099  1.00 37.68           C  
ATOM    683  C   VAL A  92      31.238   6.766 -22.652  1.00 37.68           C  
ATOM    684  CB  VAL A  92      30.284   4.453 -22.946  1.00 37.68           C  
ATOM    685  O   VAL A  92      31.159   7.044 -21.453  1.00 37.68           O  
ATOM    686  CG1 VAL A  92      29.127   5.010 -23.774  1.00 37.68           C  
ATOM    687  CG2 VAL A  92      30.593   3.013 -23.354  1.00 37.68           C  
ATOM    688  N   PRO A  93      31.452   7.886 -23.518  1.00 28.96           N  
ATOM    689  CA  PRO A  93      31.465   9.327 -23.255  1.00 28.96           C  
ATOM    690  C   PRO A  93      30.133   9.840 -22.714  1.00 28.96           C  
ATOM    691  CB  PRO A  93      31.767   9.933 -24.628  1.00 28.96           C  
ATOM    692  O   PRO A  93      29.070   9.413 -23.174  1.00 28.96           O  
ATOM    693  CG  PRO A  93      31.768   8.771 -25.567  1.00 28.96           C  
ATOM    694  CD  PRO A  93      31.323   7.549 -24.815  1.00 28.96           C  
ATOM    695  N   PRO A  94      30.119  10.600 -21.592  1.00 28.33           N  
ATOM    696  CA  PRO A  94      29.121  11.124 -20.657  1.00 28.33           C  
ATOM    697  C   PRO A  94      28.396  12.355 -21.195  1.00 28.33           C  
ATOM    698  CB  PRO A  94      29.949  11.476 -19.418  1.00 28.33           C  
ATOM    699  O   PRO A  94      29.023  13.232 -21.795  1.00 28.33           O  
ATOM    700  CG  PRO A  94      31.350  11.613 -19.922  1.00 28.33           C  
ATOM    701  CD  PRO A  94      31.362  11.294 -21.389  1.00 28.33           C  
ATOM    702  N   GLY A  95      27.024  12.372 -21.708  1.00 21.99           N  
ATOM    703  CA  GLY A  95      25.993  13.346 -22.030  1.00 21.99           C  
ATOM    704  C   GLY A  95      25.147  13.737 -20.833  1.00 21.99           C  
ATOM    705  O   GLY A  95      24.772  12.884 -20.026  1.00 21.99           O  
ATOM    706  N   LYS A  96      25.490  14.943 -20.220  1.00 20.08           N  
ATOM    707  CA  LYS A  96      25.129  16.274 -19.742  1.00 20.08           C  
ATOM    708  C   LYS A  96      23.868  16.227 -18.883  1.00 20.08           C  
ATOM    709  CB  LYS A  96      24.926  17.231 -20.917  1.00 20.08           C  
ATOM    710  O   LYS A  96      22.845  15.682 -19.303  1.00 20.08           O  
ATOM    711  CG  LYS A  96      25.288  18.677 -20.609  1.00 20.08           C  
ATOM    712  CD  LYS A  96      25.230  19.546 -21.858  1.00 20.08           C  
ATOM    713  CE  LYS A  96      25.871  20.907 -21.623  1.00 20.08           C  
ATOM    714  NZ  LYS A  96      25.871  21.741 -22.862  1.00 20.08           N  
ATOM    715  N   PRO A  97      23.930  16.836 -17.696  1.00 22.41           N  
ATOM    716  CA  PRO A  97      23.376  16.838 -16.339  1.00 22.41           C  
ATOM    717  C   PRO A  97      22.654  18.140 -15.999  1.00 22.41           C  
ATOM    718  CB  PRO A  97      24.611  16.652 -15.454  1.00 22.41           C  
ATOM    719  O   PRO A  97      22.939  19.182 -16.594  1.00 22.41           O  
ATOM    720  CG  PRO A  97      25.750  17.166 -16.275  1.00 22.41           C  
ATOM    721  CD  PRO A  97      25.227  17.551 -17.629  1.00 22.41           C  
ATOM    722  N   SER A  98      21.425  18.029 -15.455  1.00 23.48           N  
ATOM    723  CA  SER A  98      20.754  19.196 -14.893  1.00 23.48           C  
ATOM    724  C   SER A  98      19.876  18.811 -13.707  1.00 23.48           C  
ATOM    725  CB  SER A  98      19.909  19.894 -15.958  1.00 23.48           C  
ATOM    726  O   SER A  98      19.139  17.824 -13.768  1.00 23.48           O  
ATOM    727  OG  SER A  98      19.300  21.061 -15.432  1.00 23.48           O  
ATOM    728  N   ALA A  99      20.250  19.348 -12.531  1.00 21.13           N  
ATOM    729  CA  ALA A  99      20.356  19.971 -11.214  1.00 21.13           C  
ATOM    730  C   ALA A  99      18.984  20.398 -10.698  1.00 21.13           C  
ATOM    731  CB  ALA A  99      21.298  21.171 -11.267  1.00 21.13           C  
ATOM    732  O   ALA A  99      18.165  20.923 -11.455  1.00 21.13           O  
ATOM    733  N   THR A 100      18.787  20.159  -9.468  1.00 22.24           N  
ATOM    734  CA  THR A 100      18.936  20.644  -8.100  1.00 22.24           C  
ATOM    735  C   THR A 100      17.583  20.699  -7.395  1.00 22.24           C  
ATOM    736  CB  THR A 100      19.591  22.037  -8.069  1.00 22.24           C  
ATOM    737  O   THR A 100      16.586  21.118  -7.986  1.00 22.24           O  
ATOM    738  CG2 THR A 100      21.106  21.936  -8.205  1.00 22.24           C  
ATOM    739  OG1 THR A 100      19.077  22.824  -9.151  1.00 22.24           O  
ATOM    740  N   ALA A 101      17.486  19.988  -6.309  1.00 21.25           N  
ATOM    741  CA  ALA A 101      16.708  20.470  -5.170  1.00 21.25           C  
ATOM    742  C   ALA A 101      17.006  19.652  -3.917  1.00 21.25           C  
ATOM    743  CB  ALA A 101      15.215  20.425  -5.488  1.00 21.25           C  
ATOM    744  O   ALA A 101      17.130  18.427  -3.982  1.00 21.25           O  
ATOM    745  N   ALA A 102      17.306  20.316  -2.773  1.00 19.81           N  
ATOM    746  CA  ALA A 102      17.266  20.812  -1.400  1.00 19.81           C  
ATOM    747  C   ALA A 102      16.744  19.742  -0.445  1.00 19.81           C  
ATOM    748  CB  ALA A 102      16.400  22.066  -1.312  1.00 19.81           C  
ATOM    749  O   ALA A 102      15.732  19.094  -0.722  1.00 19.81           O  
ATOM    750  N   PRO A 103      17.289  19.691   0.765  1.00 24.08           N  
ATOM    751  CA  PRO A 103      17.682  18.833   1.886  1.00 24.08           C  
ATOM    752  C   PRO A 103      16.837  19.071   3.135  1.00 24.08           C  
ATOM    753  CB  PRO A 103      19.142  19.222   2.132  1.00 24.08           C  
ATOM    754  O   PRO A 103      16.134  20.081   3.227  1.00 24.08           O  
ATOM    755  CG  PRO A 103      19.207  20.682   1.819  1.00 24.08           C  
ATOM    756  CD  PRO A 103      17.883  21.107   1.250  1.00 24.08           C  
ATOM    757  N   ALA A 104      16.458  17.923   3.662  1.00 20.15           N  
ATOM    758  CA  ALA A 104      16.357  18.008   5.117  1.00 20.15           C  
ATOM    759  C   ALA A 104      15.969  16.660   5.719  1.00 20.15           C  
ATOM    760  CB  ALA A 104      15.344  19.078   5.518  1.00 20.15           C  
ATOM    761  O   ALA A 104      15.045  16.001   5.238  1.00 20.15           O  
ATOM    762  N   SER A 105      16.877  16.127   6.615  1.00 21.51           N  
ATOM    763  CA  SER A 105      17.202  15.974   8.029  1.00 21.51           C  
ATOM    764  C   SER A 105      16.340  14.898   8.681  1.00 21.51           C  
ATOM    765  CB  SER A 105      17.020  17.301   8.767  1.00 21.51           C  
ATOM    766  O   SER A 105      15.134  14.830   8.439  1.00 21.51           O  
ATOM    767  OG  SER A 105      17.072  17.107  10.170  1.00 21.51           O  
ATOM    768  N   ALA A 106      17.049  13.945   9.389  1.00 20.19           N  
ATOM    769  CA  ALA A 106      17.368  13.605  10.773  1.00 20.19           C  
ATOM    770  C   ALA A 106      16.719  12.284  11.177  1.00 20.19           C  
ATOM    771  CB  ALA A 106      16.920  14.723  11.712  1.00 20.19           C  
ATOM    772  O   ALA A 106      15.511  12.103  11.012  1.00 20.19           O  
ATOM    773  N   ALA A 107      17.594  11.239  11.337  1.00 19.09           N  
ATOM    774  CA  ALA A 107      18.405  10.356  12.171  1.00 19.09           C  
ATOM    775  C   ALA A 107      17.695  10.034  13.483  1.00 19.09           C  
ATOM    776  CB  ALA A 107      19.767  10.988  12.449  1.00 19.09           C  
ATOM    777  O   ALA A 107      17.171  10.931  14.148  1.00 19.09           O  
ATOM    778  N   ALA A 108      17.266   8.834  13.521  1.00 20.55           N  
ATOM    779  CA  ALA A 108      17.294   8.298  14.879  1.00 20.55           C  
ATOM    780  C   ALA A 108      17.397   6.775  14.865  1.00 20.55           C  
ATOM    781  CB  ALA A 108      16.052   8.737  15.650  1.00 20.55           C  
ATOM    782  O   ALA A 108      16.715   6.108  14.083  1.00 20.55           O  
ATOM    783  N   PRO A 109      18.131   6.161  15.901  1.00 23.52           N  
ATOM    784  CA  PRO A 109      18.955   4.974  16.139  1.00 23.52           C  
ATOM    785  C   PRO A 109      18.207   3.878  16.896  1.00 23.52           C  
ATOM    786  CB  PRO A 109      20.120   5.514  16.972  1.00 23.52           C  
ATOM    787  O   PRO A 109      17.193   4.153  17.544  1.00 23.52           O  
ATOM    788  CG  PRO A 109      19.519   6.593  17.814  1.00 23.52           C  
ATOM    789  CD  PRO A 109      18.093   6.793  17.388  1.00 23.52           C  
ATOM    790  N   ALA A 110      18.031   2.699  16.293  1.00 20.19           N  
ATOM    791  CA  ALA A 110      17.429   1.639  17.098  1.00 20.19           C  
ATOM    792  C   ALA A 110      18.238   0.349  16.998  1.00 20.19           C  
ATOM    793  CB  ALA A 110      15.987   1.394  16.662  1.00 20.19           C  
ATOM    794  O   ALA A 110      18.688  -0.026  15.912  1.00 20.19           O  
ATOM    795  N   THR A 111      18.936   0.018  18.133  1.00 19.72           N  
ATOM    796  CA  THR A 111      19.324  -0.988  19.115  1.00 19.72           C  
ATOM    797  C   THR A 111      18.487  -2.254  18.952  1.00 19.72           C  
ATOM    798  CB  THR A 111      19.176  -0.453  20.552  1.00 19.72           C  
ATOM    799  O   THR A 111      17.260  -2.185  18.858  1.00 19.72           O  
ATOM    800  CG2 THR A 111      20.527  -0.034  21.124  1.00 19.72           C  
ATOM    801  OG1 THR A 111      18.300   0.680  20.546  1.00 19.72           O  
ATOM    802  N   ALA A 112      19.175  -3.313  18.489  1.00 20.29           N  
ATOM    803  CA  ALA A 112      19.544  -4.699  18.209  1.00 20.29           C  
ATOM    804  C   ALA A 112      19.261  -5.595  19.412  1.00 20.29           C  
ATOM    805  CB  ALA A 112      21.016  -4.789  17.816  1.00 20.29           C  
ATOM    806  O   ALA A 112      19.669  -5.286  20.534  1.00 20.29           O  
ATOM    807  N   ALA A 113      18.119  -6.196  19.313  1.00 20.86           N  
ATOM    808  CA  ALA A 113      17.870  -7.408  20.090  1.00 20.86           C  
ATOM    809  C   ALA A 113      17.522  -8.581  19.179  1.00 20.86           C  
ATOM    810  CB  ALA A 113      16.750  -7.171  21.100  1.00 20.86           C  
ATOM    811  O   ALA A 113      16.703  -8.445  18.267  1.00 20.86           O  
ATOM    812  N   ALA A 114      18.367  -9.587  19.189  1.00 22.42           N  
ATOM    813  CA  ALA A 114      18.761 -10.994  19.179  1.00 22.42           C  
ATOM    814  C   ALA A 114      17.552 -11.903  19.382  1.00 22.42           C  
ATOM    815  CB  ALA A 114      19.809 -11.260  20.256  1.00 22.42           C  
ATOM    816  O   ALA A 114      16.716 -11.649  20.253  1.00 22.42           O  
ATOM    817  N   SER A 115      17.160 -12.627  18.369  1.00 26.88           N  
ATOM    818  CA  SER A 115      16.487 -13.892  18.642  1.00 26.88           C  
ATOM    819  C   SER A 115      16.463 -14.784  17.406  1.00 26.88           C  
ATOM    820  CB  SER A 115      15.059 -13.645  19.130  1.00 26.88           C  
ATOM    821  O   SER A 115      16.328 -14.294  16.283  1.00 26.88           O  
ATOM    822  OG  SER A 115      14.333 -14.860  19.198  1.00 26.88           O  
ATOM    823  N   SER A 116      16.936 -16.028  17.436  1.00 25.82           N  
ATOM    824  CA  SER A 116      16.984 -17.467  17.194  1.00 25.82           C  
ATOM    825  C   SER A 116      16.368 -17.821  15.845  1.00 25.82           C  
ATOM    826  CB  SER A 116      16.260 -18.223  18.309  1.00 25.82           C  
ATOM    827  O   SER A 116      15.221 -17.464  15.568  1.00 25.82           O  
ATOM    828  OG  SER A 116      14.864 -17.982  18.255  1.00 25.82           O  
ATOM    829  N   SER A 117      17.214 -18.005  14.757  1.00 25.10           N  
ATOM    830  CA  SER A 117      17.186 -18.191  13.310  1.00 25.10           C  
ATOM    831  C   SER A 117      17.090 -19.669  12.944  1.00 25.10           C  
ATOM    832  CB  SER A 117      18.431 -17.578  12.667  1.00 25.10           C  
ATOM    833  O   SER A 117      17.818 -20.498  13.494  1.00 25.10           O  
ATOM    834  OG  SER A 117      18.466 -16.177  12.875  1.00 25.10           O  
ATOM    835  N   LYS A 118      15.882 -20.165  12.580  1.00 25.83           N  
ATOM    836  CA  LYS A 118      15.579 -21.244  11.645  1.00 25.83           C  
ATOM    837  C   LYS A 118      16.159 -20.954  10.264  1.00 25.83           C  
ATOM    838  CB  LYS A 118      14.068 -21.459  11.545  1.00 25.83           C  
ATOM    839  O   LYS A 118      16.129 -19.812   9.800  1.00 25.83           O  
ATOM    840  CG  LYS A 118      13.441 -22.043  12.802  1.00 25.83           C  
ATOM    841  CD  LYS A 118      11.971 -22.382  12.588  1.00 25.83           C  
ATOM    842  CE  LYS A 118      11.331 -22.926  13.858  1.00 25.83           C  
ATOM    843  NZ  LYS A 118       9.888 -23.254  13.655  1.00 25.83           N  
ATOM    844  N   SER A 119      17.218 -21.545   9.825  1.00 24.42           N  
ATOM    845  CA  SER A 119      18.025 -21.668   8.616  1.00 24.42           C  
ATOM    846  C   SER A 119      17.153 -21.925   7.391  1.00 24.42           C  
ATOM    847  CB  SER A 119      19.049 -22.794   8.767  1.00 24.42           C  
ATOM    848  O   SER A 119      16.224 -22.733   7.443  1.00 24.42           O  
ATOM    849  OG  SER A 119      18.418 -24.061   8.698  1.00 24.42           O  
ATOM    850  N   PHE A 120      16.794 -20.838   6.662  1.00 25.83           N  
ATOM    851  CA  PHE A 120      16.055 -20.634   5.422  1.00 25.83           C  
ATOM    852  C   PHE A 120      16.936 -20.922   4.213  1.00 25.83           C  
ATOM    853  CB  PHE A 120      15.513 -19.203   5.348  1.00 25.83           C  
ATOM    854  O   PHE A 120      18.121 -20.580   4.206  1.00 25.83           O  
ATOM    855  CG  PHE A 120      14.499 -18.994   4.256  1.00 25.83           C  
ATOM    856  CD1 PHE A 120      14.846 -18.336   3.082  1.00 25.83           C  
ATOM    857  CD2 PHE A 120      13.197 -19.456   4.403  1.00 25.83           C  
ATOM    858  CE1 PHE A 120      13.910 -18.141   2.069  1.00 25.83           C  
ATOM    859  CE2 PHE A 120      12.256 -19.265   3.395  1.00 25.83           C  
ATOM    860  CZ  PHE A 120      12.614 -18.607   2.230  1.00 25.83           C  
ATOM    861  N   VAL A 121      16.649 -21.913   3.317  1.00 27.01           N  
ATOM    862  CA  VAL A 121      17.287 -22.222   2.042  1.00 27.01           C  
ATOM    863  C   VAL A 121      16.890 -21.180   0.999  1.00 27.01           C  
ATOM    864  CB  VAL A 121      16.915 -23.639   1.550  1.00 27.01           C  
ATOM    865  O   VAL A 121      15.702 -20.976   0.737  1.00 27.01           O  
ATOM    866  CG1 VAL A 121      17.628 -23.959   0.237  1.00 27.01           C  
ATOM    867  CG2 VAL A 121      17.256 -24.679   2.615  1.00 27.01           C  
ATOM    868  N   ILE A 122      17.612 -20.029   0.798  1.00 34.61           N  
ATOM    869  CA  ILE A 122      17.665 -18.986  -0.220  1.00 34.61           C  
ATOM    870  C   ILE A 122      18.087 -19.591  -1.557  1.00 34.61           C  
ATOM    871  CB  ILE A 122      18.632 -17.850   0.183  1.00 34.61           C  
ATOM    872  O   ILE A 122      19.034 -20.379  -1.618  1.00 34.61           O  
ATOM    873  CG1 ILE A 122      18.237 -17.271   1.546  1.00 34.61           C  
ATOM    874  CG2 ILE A 122      18.658 -16.757  -0.890  1.00 34.61           C  
ATOM    875  CD1 ILE A 122      19.121 -16.122   2.010  1.00 34.61           C  
ATOM    876  N   ASN A 123      17.201 -19.792  -2.532  1.00 33.69           N  
ATOM    877  CA  ASN A 123      17.618 -20.051  -3.905  1.00 33.69           C  
ATOM    878  C   ASN A 123      18.806 -19.182  -4.305  1.00 33.69           C  
ATOM    879  CB  ASN A 123      16.451 -19.832  -4.871  1.00 33.69           C  
ATOM    880  O   ASN A 123      18.725 -17.953  -4.258  1.00 33.69           O  
ATOM    881  CG  ASN A 123      16.722 -20.395  -6.252  1.00 33.69           C  
ATOM    882  ND2 ASN A 123      15.661 -20.752  -6.966  1.00 33.69           N  
ATOM    883  OD1 ASN A 123      17.876 -20.509  -6.674  1.00 33.69           O  
ATOM    884  N   PRO A 124      20.063 -19.667  -4.419  1.00 30.49           N  
ATOM    885  CA  PRO A 124      21.278 -18.909  -4.725  1.00 30.49           C  
ATOM    886  C   PRO A 124      21.262 -18.310  -6.130  1.00 30.49           C  
ATOM    887  CB  PRO A 124      22.389 -19.953  -4.589  1.00 30.49           C  
ATOM    888  O   PRO A 124      22.161 -17.546  -6.490  1.00 30.49           O  
ATOM    889  CG  PRO A 124      21.681 -21.269  -4.606  1.00 30.49           C  
ATOM    890  CD  PRO A 124      20.220 -21.028  -4.354  1.00 30.49           C  
ATOM    891  N   THR A 125      20.172 -18.512  -6.967  1.00 30.58           N  
ATOM    892  CA  THR A 125      20.241 -17.917  -8.297  1.00 30.58           C  
ATOM    893  C   THR A 125      19.738 -16.476  -8.273  1.00 30.58           C  
ATOM    894  CB  THR A 125      19.424 -18.731  -9.317  1.00 30.58           C  
ATOM    895  O   THR A 125      19.905 -15.738  -9.245  1.00 30.58           O  
ATOM    896  CG2 THR A 125      19.878 -18.441 -10.744  1.00 30.58           C  
ATOM    897  OG1 THR A 125      19.593 -20.129  -9.048  1.00 30.58           O  
ATOM    898  N   ILE A 126      19.387 -15.960  -7.106  1.00 43.69           N  
ATOM    899  CA  ILE A 126      19.080 -14.544  -6.935  1.00 43.69           C  
ATOM    900  C   ILE A 126      20.345 -13.786  -6.541  1.00 43.69           C  
ATOM    901  CB  ILE A 126      17.975 -14.329  -5.877  1.00 43.69           C  
ATOM    902  O   ILE A 126      21.070 -14.203  -5.635  1.00 43.69           O  
ATOM    903  CG1 ILE A 126      16.677 -15.020  -6.312  1.00 43.69           C  
ATOM    904  CG2 ILE A 126      17.745 -12.835  -5.633  1.00 43.69           C  
ATOM    905  CD1 ILE A 126      15.531 -14.863  -5.322  1.00 43.69           C  
ATOM    906  N   VAL A 127      21.133 -13.279  -7.465  1.00 36.87           N  
ATOM    907  CA  VAL A 127      22.353 -12.510  -7.240  1.00 36.87           C  
ATOM    908  C   VAL A 127      22.187 -11.624  -6.008  1.00 36.87           C  
ATOM    909  CB  VAL A 127      22.716 -11.649  -8.471  1.00 36.87           C  
ATOM    910  O   VAL A 127      21.296 -10.772  -5.964  1.00 36.87           O  
ATOM    911  CG1 VAL A 127      24.032 -10.908  -8.242  1.00 36.87           C  
ATOM    912  CG2 VAL A 127      22.799 -12.518  -9.724  1.00 36.87           C  
ATOM    913  N   TYR A 128      22.408 -12.037  -4.816  1.00 40.51           N  
ATOM    914  CA  TYR A 128      22.275 -11.279  -3.577  1.00 40.51           C  
ATOM    915  C   TYR A 128      23.615 -10.689  -3.153  1.00 40.51           C  
ATOM    916  CB  TYR A 128      21.720 -12.168  -2.460  1.00 40.51           C  
ATOM    917  O   TYR A 128      24.651 -11.349  -3.253  1.00 40.51           O  
ATOM    918  CG  TYR A 128      20.297 -12.615  -2.692  1.00 40.51           C  
ATOM    919  CD1 TYR A 128      19.225 -11.773  -2.402  1.00 40.51           C  
ATOM    920  CD2 TYR A 128      20.021 -13.880  -3.199  1.00 40.51           C  
ATOM    921  CE1 TYR A 128      17.912 -12.182  -2.611  1.00 40.51           C  
ATOM    922  CE2 TYR A 128      18.711 -14.299  -3.413  1.00 40.51           C  
ATOM    923  OH  TYR A 128      16.368 -13.854  -3.326  1.00 40.51           O  
ATOM    924  CZ  TYR A 128      17.666 -13.444  -3.117  1.00 40.51           C  
ATOM    925  N   GLY A 129      24.334  -9.969  -4.040  1.00 38.41           N  
ATOM    926  CA  GLY A 129      25.498  -9.281  -3.503  1.00 38.41           C  
ATOM    927  C   GLY A 129      26.060  -9.942  -2.259  1.00 38.41           C  
ATOM    928  O   GLY A 129      25.437 -10.841  -1.691  1.00 38.41           O  
ATOM    929  N   ASP A 130      27.378 -10.398  -2.220  1.00 37.84           N  
ATOM    930  CA  ASP A 130      28.285 -11.018  -1.260  1.00 37.84           C  
ATOM    931  C   ASP A 130      27.740 -10.907   0.162  1.00 37.84           C  
ATOM    932  CB  ASP A 130      29.673 -10.379  -1.342  1.00 37.84           C  
ATOM    933  O   ASP A 130      27.442  -9.808   0.635  1.00 37.84           O  
ATOM    934  CG  ASP A 130      30.619 -11.130  -2.262  1.00 37.84           C  
ATOM    935  OD1 ASP A 130      30.349 -12.307  -2.585  1.00 37.84           O  
ATOM    936  OD2 ASP A 130      31.645 -10.541  -2.666  1.00 37.84           O  
ATOM    937  N   VAL A 131      26.847 -11.804   0.652  1.00 36.43           N  
ATOM    938  CA  VAL A 131      26.465 -11.773   2.060  1.00 36.43           C  
ATOM    939  C   VAL A 131      27.615 -12.296   2.919  1.00 36.43           C  
ATOM    940  CB  VAL A 131      25.187 -12.601   2.320  1.00 36.43           C  
ATOM    941  O   VAL A 131      28.146 -13.379   2.663  1.00 36.43           O  
ATOM    942  CG1 VAL A 131      24.405 -12.031   3.502  1.00 36.43           C  
ATOM    943  CG2 VAL A 131      24.313 -12.640   1.067  1.00 36.43           C  
ATOM    944  N   GLU A 132      28.661 -11.576   3.203  1.00 36.88           N  
ATOM    945  CA  GLU A 132      29.761 -11.959   4.084  1.00 36.88           C  
ATOM    946  C   GLU A 132      29.253 -12.306   5.480  1.00 36.88           C  
ATOM    947  CB  GLU A 132      30.800 -10.838   4.165  1.00 36.88           C  
ATOM    948  O   GLU A 132      29.850 -13.131   6.176  1.00 36.88           O  
ATOM    949  CG  GLU A 132      31.835 -10.877   3.050  1.00 36.88           C  
ATOM    950  CD  GLU A 132      33.004  -9.933   3.283  1.00 36.88           C  
ATOM    951  OE1 GLU A 132      33.988  -9.984   2.511  1.00 36.88           O  
ATOM    952  OE2 GLU A 132      32.935  -9.137   4.246  1.00 36.88           O  
ATOM    953  N   SER A 133      27.947 -12.821   5.621  1.00 36.19           N  
ATOM    954  CA  SER A 133      27.540 -13.371   6.911  1.00 36.19           C  
ATOM    955  C   SER A 133      26.024 -13.348   7.068  1.00 36.19           C  
ATOM    956  CB  SER A 133      28.191 -12.592   8.054  1.00 36.19           C  
ATOM    957  O   SER A 133      25.374 -12.358   6.726  1.00 36.19           O  
ATOM    958  OG  SER A 133      27.246 -11.750   8.692  1.00 36.19           O  
ATOM    959  N   VAL A 134      25.302 -14.517   6.880  1.00 38.87           N  
ATOM    960  CA  VAL A 134      23.863 -14.611   7.102  1.00 38.87           C  
ATOM    961  C   VAL A 134      23.547 -14.315   8.567  1.00 38.87           C  
ATOM    962  CB  VAL A 134      23.317 -16.002   6.709  1.00 38.87           C  
ATOM    963  O   VAL A 134      24.084 -14.964   9.468  1.00 38.87           O  
ATOM    964  CG1 VAL A 134      21.855 -15.906   6.278  1.00 38.87           C  
ATOM    965  CG2 VAL A 134      24.167 -16.613   5.597  1.00 38.87           C  
ATOM    966  N   MET A 135      23.711 -13.151   9.110  1.00 43.48           N  
ATOM    967  CA  MET A 135      23.088 -12.951  10.415  1.00 43.48           C  
ATOM    968  C   MET A 135      21.679 -13.533  10.440  1.00 43.48           C  
ATOM    969  CB  MET A 135      23.046 -11.463  10.768  1.00 43.48           C  
ATOM    970  O   MET A 135      21.048 -13.689   9.393  1.00 43.48           O  
ATOM    971  CG  MET A 135      24.418 -10.817  10.865  1.00 43.48           C  
ATOM    972  SD  MET A 135      25.326 -11.320  12.378  1.00 43.48           S  
ATOM    973  CE  MET A 135      24.466 -10.313  13.618  1.00 43.48           C  
ATOM    974  N   ALA A 136      21.290 -14.316  11.479  1.00 51.49           N  
ATOM    975  CA  ALA A 136      19.880 -14.643  11.677  1.00 51.49           C  
ATOM    976  C   ALA A 136      18.991 -13.438  11.386  1.00 51.49           C  
ATOM    977  CB  ALA A 136      19.644 -15.142  13.101  1.00 51.49           C  
ATOM    978  O   ALA A 136      19.271 -12.327  11.843  1.00 51.49           O  
ATOM    979  N   VAL A 137      18.301 -13.463  10.282  1.00 52.73           N  
ATOM    980  CA  VAL A 137      17.340 -12.415   9.956  1.00 52.73           C  
ATOM    981  C   VAL A 137      16.176 -12.456  10.944  1.00 52.73           C  
ATOM    982  CB  VAL A 137      16.817 -12.554   8.509  1.00 52.73           C  
ATOM    983  O   VAL A 137      15.534 -13.495  11.113  1.00 52.73           O  
ATOM    984  CG1 VAL A 137      15.801 -11.458   8.195  1.00 52.73           C  
ATOM    985  CG2 VAL A 137      17.977 -12.512   7.516  1.00 52.73           C  
ATOM    986  N   THR A 138      16.050 -11.473  11.832  1.00 63.39           N  
ATOM    987  CA  THR A 138      14.877 -11.278  12.676  1.00 63.39           C  
ATOM    988  C   THR A 138      14.016 -10.133  12.150  1.00 63.39           C  
ATOM    989  CB  THR A 138      15.279 -10.993  14.135  1.00 63.39           C  
ATOM    990  O   THR A 138      14.474  -9.329  11.335  1.00 63.39           O  
ATOM    991  CG2 THR A 138      16.202 -12.081  14.674  1.00 63.39           C  
ATOM    992  OG1 THR A 138      15.956  -9.732  14.201  1.00 63.39           O  
ATOM    993  N   GLU A 139      12.675 -10.215  12.369  1.00 66.61           N  
ATOM    994  CA  GLU A 139      11.793  -9.083  12.099  1.00 66.61           C  
ATOM    995  C   GLU A 139      12.435  -7.768  12.529  1.00 66.61           C  
ATOM    996  CB  GLU A 139      10.449  -9.269  12.809  1.00 66.61           C  
ATOM    997  O   GLU A 139      12.381  -6.776  11.798  1.00 66.61           O  
ATOM    998  CG  GLU A 139       9.455  -8.146  12.547  1.00 66.61           C  
ATOM    999  CD  GLU A 139       8.118  -8.355  13.239  1.00 66.61           C  
ATOM   1000  OE1 GLU A 139       7.325  -7.390  13.333  1.00 66.61           O  
ATOM   1001  OE2 GLU A 139       7.860  -9.493  13.692  1.00 66.61           O  
ATOM   1002  N   THR A 140      13.099  -7.778  13.700  1.00 64.88           N  
ATOM   1003  CA  THR A 140      13.725  -6.580  14.250  1.00 64.88           C  
ATOM   1004  C   THR A 140      14.865  -6.106  13.354  1.00 64.88           C  
ATOM   1005  CB  THR A 140      14.258  -6.832  15.673  1.00 64.88           C  
ATOM   1006  O   THR A 140      14.967  -4.916  13.048  1.00 64.88           O  
ATOM   1007  CG2 THR A 140      14.800  -5.549  16.293  1.00 64.88           C  
ATOM   1008  OG1 THR A 140      13.195  -7.334  16.493  1.00 64.88           O  
ATOM   1009  N   ASN A 141      15.689  -6.984  12.868  1.00 66.62           N  
ATOM   1010  CA  ASN A 141      16.843  -6.644  12.042  1.00 66.62           C  
ATOM   1011  C   ASN A 141      16.417  -6.093  10.685  1.00 66.62           C  
ATOM   1012  CB  ASN A 141      17.749  -7.864  11.860  1.00 66.62           C  
ATOM   1013  O   ASN A 141      17.023  -5.147  10.177  1.00 66.62           O  
ATOM   1014  CG  ASN A 141      18.465  -8.256  13.137  1.00 66.62           C  
ATOM   1015  ND2 ASN A 141      19.213  -9.352  13.086  1.00 66.62           N  
ATOM   1016  OD1 ASN A 141      18.345  -7.580  14.163  1.00 66.62           O  
ATOM   1017  N   VAL A 142      15.337  -6.696  10.126  1.00 65.87           N  
ATOM   1018  CA  VAL A 142      14.842  -6.241   8.831  1.00 65.87           C  
ATOM   1019  C   VAL A 142      14.307  -4.816   8.954  1.00 65.87           C  
ATOM   1020  CB  VAL A 142      13.742  -7.178   8.283  1.00 65.87           C  
ATOM   1021  O   VAL A 142      14.641  -3.949   8.143  1.00 65.87           O  
ATOM   1022  CG1 VAL A 142      13.093  -6.578   7.037  1.00 65.87           C  
ATOM   1023  CG2 VAL A 142      14.321  -8.558   7.976  1.00 65.87           C  
ATOM   1024  N   LEU A 143      13.561  -4.596  10.014  1.00 69.98           N  
ATOM   1025  CA  LEU A 143      12.881  -3.317  10.184  1.00 69.98           C  
ATOM   1026  C   LEU A 143      13.869  -2.226  10.584  1.00 69.98           C  
ATOM   1027  CB  LEU A 143      11.776  -3.433  11.236  1.00 69.98           C  
ATOM   1028  O   LEU A 143      13.677  -1.055  10.248  1.00 69.98           O  
ATOM   1029  CG  LEU A 143      10.585  -4.321  10.874  1.00 69.98           C  
ATOM   1030  CD1 LEU A 143       9.622  -4.424  12.052  1.00 69.98           C  
ATOM   1031  CD2 LEU A 143       9.871  -3.781   9.639  1.00 69.98           C  
ATOM   1032  N   GLU A 144      15.032  -2.623  11.230  1.00 68.40           N  
ATOM   1033  CA  GLU A 144      16.046  -1.670  11.671  1.00 68.40           C  
ATOM   1034  C   GLU A 144      17.038  -1.362  10.553  1.00 68.40           C  
ATOM   1035  CB  GLU A 144      16.786  -2.203  12.900  1.00 68.40           C  
ATOM   1036  O   GLU A 144      17.735  -0.347  10.597  1.00 68.40           O  
ATOM   1037  CG  GLU A 144      15.955  -2.185  14.175  1.00 68.40           C  
ATOM   1038  CD  GLU A 144      16.702  -2.720  15.386  1.00 68.40           C  
ATOM   1039  OE1 GLU A 144      16.149  -2.678  16.508  1.00 68.40           O  
ATOM   1040  OE2 GLU A 144      17.851  -3.185  15.211  1.00 68.40           O  
ATOM   1041  N   THR A 145      17.234  -2.389   9.593  1.00 59.97           N  
ATOM   1042  CA  THR A 145      18.210  -2.290   8.513  1.00 59.97           C  
ATOM   1043  C   THR A 145      17.834  -1.171   7.546  1.00 59.97           C  
ATOM   1044  CB  THR A 145      18.329  -3.619   7.744  1.00 59.97           C  
ATOM   1045  O   THR A 145      18.709  -0.527   6.964  1.00 59.97           O  
ATOM   1046  CG2 THR A 145      19.395  -3.531   6.657  1.00 59.97           C  
ATOM   1047  OG1 THR A 145      18.681  -4.664   8.660  1.00 59.97           O  
ATOM   1048  N   LEU A 146      16.490  -0.883   7.437  1.00 64.42           N  
ATOM   1049  CA  LEU A 146      16.186   0.281   6.612  1.00 64.42           C  
ATOM   1050  C   LEU A 146      16.561   1.571   7.334  1.00 64.42           C  
ATOM   1051  CB  LEU A 146      14.701   0.303   6.241  1.00 64.42           C  
ATOM   1052  O   LEU A 146      16.038   1.858   8.414  1.00 64.42           O  
ATOM   1053  CG  LEU A 146      14.267  -0.648   5.125  1.00 64.42           C  
ATOM   1054  CD1 LEU A 146      12.818  -1.079   5.329  1.00 64.42           C  
ATOM   1055  CD2 LEU A 146      14.448   0.010   3.761  1.00 64.42           C  
ATOM   1056  N   GLN A 147      17.873   1.921   7.320  1.00 57.56           N  
ATOM   1057  CA  GLN A 147      18.317   3.150   7.969  1.00 57.56           C  
ATOM   1058  C   GLN A 147      17.508   4.350   7.487  1.00 57.56           C  
ATOM   1059  CB  GLN A 147      19.807   3.384   7.715  1.00 57.56           C  
ATOM   1060  O   GLN A 147      17.033   4.369   6.349  1.00 57.56           O  
ATOM   1061  CG  GLN A 147      20.711   2.336   8.349  1.00 57.56           C  
ATOM   1062  CD  GLN A 147      22.185   2.630   8.141  1.00 57.56           C  
ATOM   1063  NE2 GLN A 147      23.024   2.114   9.033  1.00 57.56           N  
ATOM   1064  OE1 GLN A 147      22.567   3.315   7.187  1.00 57.56           O  
ATOM   1065  N   ALA A 148      17.159   5.225   8.448  1.00 56.25           N  
ATOM   1066  CA  ALA A 148      16.541   6.490   8.058  1.00 56.25           C  
ATOM   1067  C   ALA A 148      17.212   7.067   6.815  1.00 56.25           C  
ATOM   1068  CB  ALA A 148      16.608   7.492   9.208  1.00 56.25           C  
ATOM   1069  O   ALA A 148      18.436   7.216   6.774  1.00 56.25           O  
ATOM   1070  N   GLY A 149      16.480   7.015   5.748  1.00 65.15           N  
ATOM   1071  CA  GLY A 149      16.896   7.683   4.525  1.00 65.15           C  
ATOM   1072  C   GLY A 149      17.322   6.719   3.434  1.00 65.15           C  
ATOM   1073  O   GLY A 149      17.517   7.120   2.285  1.00 65.15           O  
ATOM   1074  N   SER A 150      17.565   5.424   3.851  1.00 72.80           N  
ATOM   1075  CA  SER A 150      17.921   4.460   2.816  1.00 72.80           C  
ATOM   1076  C   SER A 150      16.717   4.110   1.949  1.00 72.80           C  
ATOM   1077  CB  SER A 150      18.495   3.188   3.442  1.00 72.80           C  
ATOM   1078  O   SER A 150      15.591   4.025   2.445  1.00 72.80           O  
ATOM   1079  OG  SER A 150      19.470   3.505   4.421  1.00 72.80           O  
ATOM   1080  N   GLN A 151      16.979   4.036   0.651  1.00 87.47           N  
ATOM   1081  CA  GLN A 151      16.018   3.541  -0.329  1.00 87.47           C  
ATOM   1082  C   GLN A 151      16.499   2.238  -0.961  1.00 87.47           C  
ATOM   1083  CB  GLN A 151      15.769   4.590  -1.414  1.00 87.47           C  
ATOM   1084  O   GLN A 151      17.672   2.111  -1.320  1.00 87.47           O  
ATOM   1085  CG  GLN A 151      15.198   5.898  -0.885  1.00 87.47           C  
ATOM   1086  CD  GLN A 151      14.806   6.858  -1.992  1.00 87.47           C  
ATOM   1087  NE2 GLN A 151      14.366   8.053  -1.613  1.00 87.47           N  
ATOM   1088  OE1 GLN A 151      14.898   6.528  -3.179  1.00 87.47           O  
ATOM   1089  N   LEU A 152      15.633   1.314  -0.967  1.00 89.86           N  
ATOM   1090  CA  LEU A 152      15.996  -0.028  -1.408  1.00 89.86           C  
ATOM   1091  C   LEU A 152      15.108  -0.480  -2.563  1.00 89.86           C  
ATOM   1092  CB  LEU A 152      15.888  -1.022  -0.248  1.00 89.86           C  
ATOM   1093  O   LEU A 152      13.892  -0.281  -2.531  1.00 89.86           O  
ATOM   1094  CG  LEU A 152      16.731  -0.711   0.991  1.00 89.86           C  
ATOM   1095  CD1 LEU A 152      16.360  -1.651   2.133  1.00 89.86           C  
ATOM   1096  CD2 LEU A 152      18.217  -0.815   0.667  1.00 89.86           C  
ATOM   1097  N   GLY A 153      15.800  -1.128  -3.492  1.00 92.52           N  
ATOM   1098  CA  GLY A 153      15.103  -1.571  -4.689  1.00 92.52           C  
ATOM   1099  C   GLY A 153      14.422  -2.916  -4.519  1.00 92.52           C  
ATOM   1100  O   GLY A 153      14.955  -3.808  -3.857  1.00 92.52           O  
ATOM   1101  N   ILE A 154      13.245  -3.040  -5.153  1.00 95.39           N  
ATOM   1102  CA  ILE A 154      12.468  -4.275  -5.153  1.00 95.39           C  
ATOM   1103  C   ILE A 154      11.716  -4.411  -6.475  1.00 95.39           C  
ATOM   1104  CB  ILE A 154      11.479  -4.320  -3.967  1.00 95.39           C  
ATOM   1105  O   ILE A 154      11.696  -3.480  -7.284  1.00 95.39           O  
ATOM   1106  CG1 ILE A 154      10.505  -3.139  -4.038  1.00 95.39           C  
ATOM   1107  CG2 ILE A 154      12.234  -4.329  -2.634  1.00 95.39           C  
ATOM   1108  CD1 ILE A 154       9.371  -3.210  -3.024  1.00 95.39           C  
ATOM   1109  N   GLU A 155      11.236  -5.557  -6.725  1.00 96.06           N  
ATOM   1110  CA  GLU A 155      10.204  -5.799  -7.730  1.00 96.06           C  
ATOM   1111  C   GLU A 155       8.842  -6.023  -7.079  1.00 96.06           C  
ATOM   1112  CB  GLU A 155      10.575  -7.001  -8.603  1.00 96.06           C  
ATOM   1113  O   GLU A 155       8.728  -6.775  -6.109  1.00 96.06           O  
ATOM   1114  CG  GLU A 155      11.868  -6.819  -9.384  1.00 96.06           C  
ATOM   1115  CD  GLU A 155      12.227  -8.023 -10.239  1.00 96.06           C  
ATOM   1116  OE1 GLU A 155      13.195  -7.940 -11.029  1.00 96.06           O  
ATOM   1117  OE2 GLU A 155      11.535  -9.058 -10.119  1.00 96.06           O  
ATOM   1118  N   ALA A 156       7.856  -5.357  -7.577  1.00 95.65           N  
ATOM   1119  CA  ALA A 156       6.546  -5.449  -6.939  1.00 95.65           C  
ATOM   1120  C   ALA A 156       5.433  -5.526  -7.980  1.00 95.65           C  
ATOM   1121  CB  ALA A 156       6.321  -4.258  -6.011  1.00 95.65           C  
ATOM   1122  O   ALA A 156       5.547  -4.950  -9.064  1.00 95.65           O  
ATOM   1123  N   GLN A 157       4.392  -6.301  -7.612  1.00 94.05           N  
ATOM   1124  CA  GLN A 157       3.194  -6.280  -8.444  1.00 94.05           C  
ATOM   1125  C   GLN A 157       2.471  -4.941  -8.334  1.00 94.05           C  
ATOM   1126  CB  GLN A 157       2.250  -7.419  -8.055  1.00 94.05           C  
ATOM   1127  O   GLN A 157       2.238  -4.444  -7.230  1.00 94.05           O  
ATOM   1128  CG  GLN A 157       1.029  -7.542  -8.957  1.00 94.05           C  
ATOM   1129  CD  GLN A 157       0.126  -8.698  -8.570  1.00 94.05           C  
ATOM   1130  NE2 GLN A 157      -0.955  -8.883  -9.320  1.00 94.05           N  
ATOM   1131  OE1 GLN A 157       0.398  -9.418  -7.604  1.00 94.05           O  
ATOM   1132  N   ASP A 158       2.163  -4.354  -9.415  1.00 93.37           N  
ATOM   1133  CA  ASP A 158       1.356  -3.138  -9.436  1.00 93.37           C  
ATOM   1134  C   ASP A 158      -0.134  -3.466  -9.374  1.00 93.37           C  
ATOM   1135  CB  ASP A 158       1.661  -2.313 -10.688  1.00 93.37           C  
ATOM   1136  O   ASP A 158      -0.751  -3.771 -10.397  1.00 93.37           O  
ATOM   1137  CG  ASP A 158       1.006  -0.943 -10.670  1.00 93.37           C  
ATOM   1138  OD1 ASP A 158       0.123  -0.700  -9.819  1.00 93.37           O  
ATOM   1139  OD2 ASP A 158       1.373  -0.100 -11.517  1.00 93.37           O  
ATOM   1140  N   LEU A 159      -0.657  -3.430  -8.182  1.00 91.00           N  
ATOM   1141  CA  LEU A 159      -2.016  -3.897  -7.927  1.00 91.00           C  
ATOM   1142  C   LEU A 159      -3.041  -2.880  -8.416  1.00 91.00           C  
ATOM   1143  CB  LEU A 159      -2.218  -4.166  -6.434  1.00 91.00           C  
ATOM   1144  O   LEU A 159      -4.240  -3.168  -8.449  1.00 91.00           O  
ATOM   1145  CG  LEU A 159      -1.420  -5.328  -5.840  1.00 91.00           C  
ATOM   1146  CD1 LEU A 159      -1.669  -5.429  -4.338  1.00 91.00           C  
ATOM   1147  CD2 LEU A 159      -1.781  -6.636  -6.535  1.00 91.00           C  
ATOM   1148  N   SER A 160      -2.590  -1.769  -8.747  1.00 86.14           N  
ATOM   1149  CA  SER A 160      -3.505  -0.773  -9.296  1.00 86.14           C  
ATOM   1150  C   SER A 160      -3.854  -1.085 -10.748  1.00 86.14           C  
ATOM   1151  CB  SER A 160      -2.895   0.626  -9.200  1.00 86.14           C  
ATOM   1152  O   SER A 160      -4.797  -0.515 -11.301  1.00 86.14           O  
ATOM   1153  OG  SER A 160      -1.842   0.782 -10.136  1.00 86.14           O  
ATOM   1154  N   ARG A 161      -3.098  -1.933 -11.370  1.00 88.01           N  
ATOM   1155  CA  ARG A 161      -3.317  -2.347 -12.751  1.00 88.01           C  
ATOM   1156  C   ARG A 161      -3.933  -3.741 -12.814  1.00 88.01           C  
ATOM   1157  CB  ARG A 161      -2.003  -2.320 -13.536  1.00 88.01           C  
ATOM   1158  O   ARG A 161      -3.647  -4.590 -11.968  1.00 88.01           O  
ATOM   1159  CG  ARG A 161      -1.344  -0.951 -13.585  1.00 88.01           C  
ATOM   1160  CD  ARG A 161      -0.061  -0.972 -14.405  1.00 88.01           C  
ATOM   1161  NE  ARG A 161       0.604   0.328 -14.398  1.00 88.01           N  
ATOM   1162  NH1 ARG A 161       1.767  -0.026 -16.363  1.00 88.01           N  
ATOM   1163  NH2 ARG A 161       2.006   1.949 -15.224  1.00 88.01           N  
ATOM   1164  CZ  ARG A 161       1.458   0.747 -15.329  1.00 88.01           C  
ATOM   1165  N   ALA A 162      -4.812  -3.842 -13.704  1.00 81.11           N  
ATOM   1166  CA  ALA A 162      -5.402  -5.163 -13.901  1.00 81.11           C  
ATOM   1167  C   ALA A 162      -4.348  -6.173 -14.348  1.00 81.11           C  
ATOM   1168  CB  ALA A 162      -6.534  -5.093 -14.923  1.00 81.11           C  
ATOM   1169  O   ALA A 162      -3.384  -5.814 -15.028  1.00 81.11           O  
ATOM   1170  N   GLY A 163      -4.485  -7.406 -13.829  1.00 85.05           N  
ATOM   1171  CA  GLY A 163      -3.556  -8.456 -14.213  1.00 85.05           C  
ATOM   1172  C   GLY A 163      -2.338  -8.534 -13.313  1.00 85.05           C  
ATOM   1173  O   GLY A 163      -2.307  -7.916 -12.247  1.00 85.05           O  
ATOM   1174  N   LYS A 164      -1.406  -9.432 -13.704  1.00 86.99           N  
ATOM   1175  CA  LYS A 164      -0.162  -9.636 -12.968  1.00 86.99           C  
ATOM   1176  C   LYS A 164       0.975  -8.819 -13.575  1.00 86.99           C  
ATOM   1177  CB  LYS A 164       0.212 -11.118 -12.946  1.00 86.99           C  
ATOM   1178  O   LYS A 164       1.715  -9.313 -14.428  1.00 86.99           O  
ATOM   1179  CG  LYS A 164      -0.752 -11.988 -12.153  1.00 86.99           C  
ATOM   1180  CD  LYS A 164      -0.265 -13.429 -12.068  1.00 86.99           C  
ATOM   1181  CE  LYS A 164      -1.234 -14.302 -11.283  1.00 86.99           C  
ATOM   1182  NZ  LYS A 164      -0.735 -15.703 -11.150  1.00 86.99           N  
ATOM   1183  N   VAL A 165       0.903  -7.513 -13.257  1.00 93.36           N  
ATOM   1184  CA  VAL A 165       1.901  -6.577 -13.763  1.00 93.36           C  
ATOM   1185  C   VAL A 165       2.933  -6.284 -12.676  1.00 93.36           C  
ATOM   1186  CB  VAL A 165       1.252  -5.263 -14.250  1.00 93.36           C  
ATOM   1187  O   VAL A 165       2.590  -5.768 -11.609  1.00 93.36           O  
ATOM   1188  CG1 VAL A 165       2.317  -4.279 -14.729  1.00 93.36           C  
ATOM   1189  CG2 VAL A 165       0.243  -5.546 -15.362  1.00 93.36           C  
ATOM   1190  N   TYR A 166       4.148  -6.626 -12.955  1.00 95.02           N  
ATOM   1191  CA  TYR A 166       5.254  -6.387 -12.034  1.00 95.02           C  
ATOM   1192  C   TYR A 166       6.174  -5.292 -12.559  1.00 95.02           C  
ATOM   1193  CB  TYR A 166       6.051  -7.675 -11.805  1.00 95.02           C  
ATOM   1194  O   TYR A 166       6.503  -5.266 -13.748  1.00 95.02           O  
ATOM   1195  CG  TYR A 166       5.248  -8.780 -11.163  1.00 95.02           C  
ATOM   1196  CD1 TYR A 166       5.253  -8.958  -9.781  1.00 95.02           C  
ATOM   1197  CD2 TYR A 166       4.485  -9.648 -11.936  1.00 95.02           C  
ATOM   1198  CE1 TYR A 166       4.516  -9.976  -9.185  1.00 95.02           C  
ATOM   1199  CE2 TYR A 166       3.744 -10.670 -11.350  1.00 95.02           C  
ATOM   1200  OH  TYR A 166       3.035 -11.835  -9.391  1.00 95.02           O  
ATOM   1201  CZ  TYR A 166       3.766 -10.826  -9.976  1.00 95.02           C  
ATOM   1202  N   ARG A 167       6.596  -4.455 -11.672  1.00 96.87           N  
ATOM   1203  CA  ARG A 167       7.402  -3.297 -12.045  1.00 96.87           C  
ATOM   1204  C   ARG A 167       8.558  -3.097 -11.071  1.00 96.87           C  
ATOM   1205  CB  ARG A 167       6.538  -2.035 -12.100  1.00 96.87           C  
ATOM   1206  O   ARG A 167       8.475  -3.505  -9.910  1.00 96.87           O  
ATOM   1207  CG  ARG A 167       5.398  -2.112 -13.102  1.00 96.87           C  
ATOM   1208  CD  ARG A 167       4.417  -0.960 -12.931  1.00 96.87           C  
ATOM   1209  NE  ARG A 167       5.069   0.334 -13.115  1.00 96.87           N  
ATOM   1210  NH1 ARG A 167       3.341   1.566 -12.203  1.00 96.87           N  
ATOM   1211  NH2 ARG A 167       5.222   2.621 -12.978  1.00 96.87           N  
ATOM   1212  CZ  ARG A 167       4.542   1.504 -12.765  1.00 96.87           C  
ATOM   1213  N   PRO A 168       9.591  -2.407 -11.572  1.00 96.69           N  
ATOM   1214  CA  PRO A 168      10.625  -1.979 -10.628  1.00 96.69           C  
ATOM   1215  C   PRO A 168      10.118  -0.941  -9.629  1.00 96.69           C  
ATOM   1216  CB  PRO A 168      11.705  -1.383 -11.534  1.00 96.69           C  
ATOM   1217  O   PRO A 168       9.442   0.015 -10.017  1.00 96.69           O  
ATOM   1218  CG  PRO A 168      11.358  -1.860 -12.907  1.00 96.69           C  
ATOM   1219  CD  PRO A 168       9.878  -2.108 -12.966  1.00 96.69           C  
ATOM   1220  N   ALA A 169      10.458  -1.145  -8.348  1.00 95.77           N  
ATOM   1221  CA  ALA A 169      10.037  -0.231  -7.289  1.00 95.77           C  
ATOM   1222  C   ALA A 169      11.132  -0.066  -6.240  1.00 95.77           C  
ATOM   1223  CB  ALA A 169       8.750  -0.731  -6.637  1.00 95.77           C  
ATOM   1224  O   ALA A 169      12.132  -0.788  -6.257  1.00 95.77           O  
ATOM   1225  N   HIS A 170      10.993   0.962  -5.440  1.00 92.20           N  
ATOM   1226  CA  HIS A 170      11.893   1.051  -4.295  1.00 92.20           C  
ATOM   1227  C   HIS A 170      11.146   1.486  -3.039  1.00 92.20           C  
ATOM   1228  CB  HIS A 170      13.038   2.023  -4.588  1.00 92.20           C  
ATOM   1229  O   HIS A 170      10.138   2.191  -3.124  1.00 92.20           O  
ATOM   1230  CG  HIS A 170      12.579   3.399  -4.952  1.00 92.20           C  
ATOM   1231  CD2 HIS A 170      12.392   4.504  -4.193  1.00 92.20           C  
ATOM   1232  ND1 HIS A 170      12.249   3.756  -6.242  1.00 92.20           N  
ATOM   1233  CE1 HIS A 170      11.879   5.025  -6.260  1.00 92.20           C  
ATOM   1234  NE2 HIS A 170      11.957   5.502  -5.029  1.00 92.20           N  
ATOM   1235  N   ILE A 171      11.596   0.972  -1.959  1.00 91.81           N  
ATOM   1236  CA  ILE A 171      11.112   1.322  -0.628  1.00 91.81           C  
ATOM   1237  C   ILE A 171      11.634   2.703  -0.237  1.00 91.81           C  
ATOM   1238  CB  ILE A 171      11.537   0.272   0.423  1.00 91.81           C  
ATOM   1239  O   ILE A 171      12.846   2.913  -0.145  1.00 91.81           O  
ATOM   1240  CG1 ILE A 171      11.035  -1.120   0.020  1.00 91.81           C  
ATOM   1241  CG2 ILE A 171      11.023   0.659   1.812  1.00 91.81           C  
ATOM   1242  CD1 ILE A 171      11.711  -2.262   0.767  1.00 91.81           C  
ATOM   1243  N   ILE A 172      10.671   3.622  -0.019  1.00 88.95           N  
ATOM   1244  CA  ILE A 172      11.120   4.990   0.210  1.00 88.95           C  
ATOM   1245  C   ILE A 172      10.994   5.333   1.693  1.00 88.95           C  
ATOM   1246  CB  ILE A 172      10.319   5.999  -0.643  1.00 88.95           C  
ATOM   1247  O   ILE A 172      11.739   6.169   2.209  1.00 88.95           O  
ATOM   1248  CG1 ILE A 172       8.817   5.846  -0.381  1.00 88.95           C  
ATOM   1249  CG2 ILE A 172      10.636   5.819  -2.131  1.00 88.95           C  
ATOM   1250  CD1 ILE A 172       7.954   6.865  -1.112  1.00 88.95           C  
ATOM   1251  N   LYS A 173       9.981   4.823   2.366  1.00 86.94           N  
ATOM   1252  CA  LYS A 173       9.757   5.061   3.789  1.00 86.94           C  
ATOM   1253  C   LYS A 173       9.293   3.789   4.493  1.00 86.94           C  
ATOM   1254  CB  LYS A 173       8.731   6.177   3.992  1.00 86.94           C  
ATOM   1255  O   LYS A 173       8.794   2.864   3.850  1.00 86.94           O  
ATOM   1256  CG  LYS A 173       9.215   7.551   3.553  1.00 86.94           C  
ATOM   1257  CD  LYS A 173       8.180   8.629   3.847  1.00 86.94           C  
ATOM   1258  CE  LYS A 173       8.663  10.004   3.407  1.00 86.94           C  
ATOM   1259  NZ  LYS A 173       7.643  11.062   3.676  1.00 86.94           N  
ATOM   1260  N   GLN A 174       9.519   3.775   5.780  1.00 85.40           N  
ATOM   1261  CA  GLN A 174       9.034   2.690   6.626  1.00 85.40           C  
ATOM   1262  C   GLN A 174       8.371   3.231   7.890  1.00 85.40           C  
ATOM   1263  CB  GLN A 174      10.178   1.745   6.997  1.00 85.40           C  
ATOM   1264  O   GLN A 174       8.841   4.211   8.472  1.00 85.40           O  
ATOM   1265  CG  GLN A 174       9.766   0.619   7.935  1.00 85.40           C  
ATOM   1266  CD  GLN A 174      10.945  -0.209   8.413  1.00 85.40           C  
ATOM   1267  NE2 GLN A 174      10.928  -0.585   9.687  1.00 85.40           N  
ATOM   1268  OE1 GLN A 174      11.862  -0.508   7.642  1.00 85.40           O  
ATOM   1269  N   LYS A 175       7.272   2.659   8.180  1.00 82.59           N  
ATOM   1270  CA  LYS A 175       6.598   2.863   9.459  1.00 82.59           C  
ATOM   1271  C   LYS A 175       6.149   1.535  10.062  1.00 82.59           C  
ATOM   1272  CB  LYS A 175       5.396   3.794   9.290  1.00 82.59           C  
ATOM   1273  O   LYS A 175       5.235   0.890   9.545  1.00 82.59           O  
ATOM   1274  CG  LYS A 175       4.700   4.149  10.596  1.00 82.59           C  
ATOM   1275  CD  LYS A 175       3.540   5.110  10.368  1.00 82.59           C  
ATOM   1276  CE  LYS A 175       2.830   5.450  11.671  1.00 82.59           C  
ATOM   1277  NZ  LYS A 175       1.695   6.396  11.453  1.00 82.59           N  
ATOM   1278  N   GLU A 176       6.862   1.251  11.161  1.00 82.21           N  
ATOM   1279  CA  GLU A 176       6.602  -0.044  11.783  1.00 82.21           C  
ATOM   1280  C   GLU A 176       6.754  -1.181  10.777  1.00 82.21           C  
ATOM   1281  CB  GLU A 176       5.202  -0.072  12.402  1.00 82.21           C  
ATOM   1282  O   GLU A 176       7.816  -1.346  10.174  1.00 82.21           O  
ATOM   1283  CG  GLU A 176       5.010   0.927  13.534  1.00 82.21           C  
ATOM   1284  CD  GLU A 176       3.628   0.859  14.165  1.00 82.21           C  
ATOM   1285  OE1 GLU A 176       3.357   1.626  15.117  1.00 82.21           O  
ATOM   1286  OE2 GLU A 176       2.810   0.032  13.704  1.00 82.21           O  
ATOM   1287  N   LYS A 177       5.661  -1.962  10.487  1.00 87.11           N  
ATOM   1288  CA  LYS A 177       5.751  -3.123   9.606  1.00 87.11           C  
ATOM   1289  C   LYS A 177       5.201  -2.806   8.219  1.00 87.11           C  
ATOM   1290  CB  LYS A 177       5.000  -4.313  10.207  1.00 87.11           C  
ATOM   1291  O   LYS A 177       4.811  -3.710   7.478  1.00 87.11           O  
ATOM   1292  CG  LYS A 177       5.594  -4.824  11.512  1.00 87.11           C  
ATOM   1293  CD  LYS A 177       4.809  -6.010  12.056  1.00 87.11           C  
ATOM   1294  CE  LYS A 177       5.417  -6.539  13.348  1.00 87.11           C  
ATOM   1295  NZ  LYS A 177       4.640  -7.692  13.895  1.00 87.11           N  
ATOM   1296  N   MET A 178       5.210  -1.492   7.884  1.00 88.52           N  
ATOM   1297  CA  MET A 178       4.695  -1.081   6.581  1.00 88.52           C  
ATOM   1298  C   MET A 178       5.761  -0.337   5.785  1.00 88.52           C  
ATOM   1299  CB  MET A 178       3.455  -0.200   6.745  1.00 88.52           C  
ATOM   1300  O   MET A 178       6.503   0.475   6.340  1.00 88.52           O  
ATOM   1301  CG  MET A 178       2.312  -0.882   7.481  1.00 88.52           C  
ATOM   1302  SD  MET A 178       1.619  -2.299   6.544  1.00 88.52           S  
ATOM   1303  CE  MET A 178       0.733  -1.412   5.232  1.00 88.52           C  
ATOM   1304  N   PHE A 179       5.762  -0.639   4.492  1.00 90.82           N  
ATOM   1305  CA  PHE A 179       6.657   0.043   3.564  1.00 90.82           C  
ATOM   1306  C   PHE A 179       5.872   0.954   2.627  1.00 90.82           C  
ATOM   1307  CB  PHE A 179       7.468  -0.972   2.752  1.00 90.82           C  
ATOM   1308  O   PHE A 179       4.835   0.557   2.091  1.00 90.82           O  
ATOM   1309  CG  PHE A 179       8.466  -1.745   3.571  1.00 90.82           C  
ATOM   1310  CD1 PHE A 179       8.913  -1.255   4.792  1.00 90.82           C  
ATOM   1311  CD2 PHE A 179       8.958  -2.963   3.120  1.00 90.82           C  
ATOM   1312  CE1 PHE A 179       9.837  -1.968   5.552  1.00 90.82           C  
ATOM   1313  CE2 PHE A 179       9.882  -3.681   3.874  1.00 90.82           C  
ATOM   1314  CZ  PHE A 179      10.321  -3.182   5.089  1.00 90.82           C  
ATOM   1315  N   GLN A 180       6.423   2.153   2.542  1.00 91.24           N  
ATOM   1316  CA  GLN A 180       5.938   2.978   1.441  1.00 91.24           C  
ATOM   1317  C   GLN A 180       6.799   2.793   0.195  1.00 91.24           C  
ATOM   1318  CB  GLN A 180       5.912   4.453   1.846  1.00 91.24           C  
ATOM   1319  O   GLN A 180       8.018   2.968   0.244  1.00 91.24           O  
ATOM   1320  CG  GLN A 180       5.139   5.342   0.881  1.00 91.24           C  
ATOM   1321  CD  GLN A 180       5.116   6.796   1.313  1.00 91.24           C  
ATOM   1322  NE2 GLN A 180       4.093   7.527   0.883  1.00 91.24           N  
ATOM   1323  OE1 GLN A 180       6.010   7.259   2.028  1.00 91.24           O  
ATOM   1324  N   ILE A 181       6.126   2.416  -0.895  1.00 93.39           N  
ATOM   1325  CA  ILE A 181       6.900   2.076  -2.083  1.00 93.39           C  
ATOM   1326  C   ILE A 181       6.485   2.977  -3.245  1.00 93.39           C  
ATOM   1327  CB  ILE A 181       6.723   0.590  -2.467  1.00 93.39           C  
ATOM   1328  O   ILE A 181       5.346   3.447  -3.297  1.00 93.39           O  
ATOM   1329  CG1 ILE A 181       5.273   0.314  -2.880  1.00 93.39           C  
ATOM   1330  CG2 ILE A 181       7.146  -0.320  -1.311  1.00 93.39           C  
ATOM   1331  CD1 ILE A 181       5.060  -1.051  -3.519  1.00 93.39           C  
ATOM   1332  N   LYS A 182       7.391   3.160  -4.141  1.00 93.25           N  
ATOM   1333  CA  LYS A 182       7.206   3.924  -5.372  1.00 93.25           C  
ATOM   1334  C   LYS A 182       7.746   3.161  -6.578  1.00 93.25           C  
ATOM   1335  CB  LYS A 182       7.890   5.288  -5.266  1.00 93.25           C  
ATOM   1336  O   LYS A 182       8.863   2.640  -6.541  1.00 93.25           O  
ATOM   1337  CG  LYS A 182       7.716   6.165  -6.496  1.00 93.25           C  
ATOM   1338  CD  LYS A 182       8.396   7.517  -6.320  1.00 93.25           C  
ATOM   1339  CE  LYS A 182       9.910   7.400  -6.431  1.00 93.25           C  
ATOM   1340  NZ  LYS A 182      10.570   8.740  -6.444  1.00 93.25           N  
ATOM   1341  N   PHE A 183       6.921   3.134  -7.565  1.00 94.74           N  
ATOM   1342  CA  PHE A 183       7.381   2.488  -8.789  1.00 94.74           C  
ATOM   1343  C   PHE A 183       8.316   3.406  -9.567  1.00 94.74           C  
ATOM   1344  CB  PHE A 183       6.191   2.086  -9.666  1.00 94.74           C  
ATOM   1345  O   PHE A 183       8.151   4.628  -9.551  1.00 94.74           O  
ATOM   1346  CG  PHE A 183       5.384   0.945  -9.108  1.00 94.74           C  
ATOM   1347  CD1 PHE A 183       5.911  -0.340  -9.058  1.00 94.74           C  
ATOM   1348  CD2 PHE A 183       4.097   1.158  -8.632  1.00 94.74           C  
ATOM   1349  CE1 PHE A 183       5.166  -1.397  -8.542  1.00 94.74           C  
ATOM   1350  CE2 PHE A 183       3.346   0.106  -8.115  1.00 94.74           C  
ATOM   1351  CZ  PHE A 183       3.882  -1.171  -8.072  1.00 94.74           C  
ATOM   1352  N   ALA A 184       9.334   2.830 -10.191  1.00 93.53           N  
ATOM   1353  CA  ALA A 184      10.230   3.585 -11.062  1.00 93.53           C  
ATOM   1354  C   ALA A 184       9.449   4.322 -12.146  1.00 93.53           C  
ATOM   1355  CB  ALA A 184      11.265   2.658 -11.694  1.00 93.53           C  
ATOM   1356  O   ALA A 184       8.609   3.729 -12.827  1.00 93.53           O  
ATOM   1357  N   GLY A 185       9.770   5.649 -12.249  1.00 89.95           N  
ATOM   1358  CA  GLY A 185       9.148   6.482 -13.266  1.00 89.95           C  
ATOM   1359  C   GLY A 185       7.920   7.219 -12.766  1.00 89.95           C  
ATOM   1360  O   GLY A 185       7.439   8.148 -13.418  1.00 89.95           O  
ATOM   1361  N   ASP A 186       7.400   6.721 -11.670  1.00 89.47           N  
ATOM   1362  CA  ASP A 186       6.237   7.407 -11.117  1.00 89.47           C  
ATOM   1363  C   ASP A 186       6.656   8.627 -10.300  1.00 89.47           C  
ATOM   1364  CB  ASP A 186       5.412   6.453 -10.251  1.00 89.47           C  
ATOM   1365  O   ASP A 186       7.785   8.694  -9.808  1.00 89.47           O  
ATOM   1366  CG  ASP A 186       4.593   5.469 -11.069  1.00 89.47           C  
ATOM   1367  OD1 ASP A 186       4.719   5.455 -12.312  1.00 89.47           O  
ATOM   1368  OD2 ASP A 186       3.813   4.702 -10.464  1.00 89.47           O  
ATOM   1369  N   GLY A 187       5.730   9.641 -10.251  1.00 85.36           N  
ATOM   1370  CA  GLY A 187       5.985  10.839  -9.468  1.00 85.36           C  
ATOM   1371  C   GLY A 187       6.020  10.580  -7.974  1.00 85.36           C  
ATOM   1372  O   GLY A 187       5.571   9.529  -7.510  1.00 85.36           O  
ATOM   1373  N   ASP A 188       6.531  11.516  -7.143  1.00 81.47           N  
ATOM   1374  CA  ASP A 188       6.727  11.393  -5.702  1.00 81.47           C  
ATOM   1375  C   ASP A 188       5.392  11.242  -4.977  1.00 81.47           C  
ATOM   1376  CB  ASP A 188       7.487  12.605  -5.159  1.00 81.47           C  
ATOM   1377  O   ASP A 188       5.339  10.704  -3.869  1.00 81.47           O  
ATOM   1378  CG  ASP A 188       8.951  12.617  -5.561  1.00 81.47           C  
ATOM   1379  OD1 ASP A 188       9.493  11.550  -5.922  1.00 81.47           O  
ATOM   1380  OD2 ASP A 188       9.570  13.702  -5.514  1.00 81.47           O  
ATOM   1381  N   ASP A 189       4.333  11.618  -5.666  1.00 80.74           N  
ATOM   1382  CA  ASP A 189       3.027  11.571  -5.015  1.00 80.74           C  
ATOM   1383  C   ASP A 189       2.296  10.271  -5.344  1.00 80.74           C  
ATOM   1384  CB  ASP A 189       2.177  12.773  -5.430  1.00 80.74           C  
ATOM   1385  O   ASP A 189       1.267   9.962  -4.741  1.00 80.74           O  
ATOM   1386  CG  ASP A 189       2.695  14.087  -4.873  1.00 80.74           C  
ATOM   1387  OD1 ASP A 189       3.347  14.083  -3.807  1.00 80.74           O  
ATOM   1388  OD2 ASP A 189       2.447  15.137  -5.505  1.00 80.74           O  
ATOM   1389  N   ALA A 190       2.888   9.548  -6.258  1.00 86.69           N  
ATOM   1390  CA  ALA A 190       2.260   8.288  -6.648  1.00 86.69           C  
ATOM   1391  C   ALA A 190       2.863   7.114  -5.882  1.00 86.69           C  
ATOM   1392  CB  ALA A 190       2.402   8.067  -8.152  1.00 86.69           C  
ATOM   1393  O   ALA A 190       3.635   6.331  -6.441  1.00 86.69           O  
ATOM   1394  N   THR A 191       2.593   7.044  -4.550  1.00 90.44           N  
ATOM   1395  CA  THR A 191       3.133   6.005  -3.679  1.00 90.44           C  
ATOM   1396  C   THR A 191       2.007   5.225  -3.006  1.00 90.44           C  
ATOM   1397  CB  THR A 191       4.060   6.604  -2.605  1.00 90.44           C  
ATOM   1398  O   THR A 191       0.849   5.648  -3.034  1.00 90.44           O  
ATOM   1399  CG2 THR A 191       5.155   7.457  -3.237  1.00 90.44           C  
ATOM   1400  OG1 THR A 191       3.287   7.420  -1.716  1.00 90.44           O  
ATOM   1401  N   PHE A 192       2.405   4.086  -2.567  1.00 87.66           N  
ATOM   1402  CA  PHE A 192       1.445   3.385  -1.722  1.00 87.66           C  
ATOM   1403  C   PHE A 192       2.155   2.633  -0.603  1.00 87.66           C  
ATOM   1404  CB  PHE A 192       0.603   2.414  -2.555  1.00 87.66           C  
ATOM   1405  O   PHE A 192       3.345   2.328  -0.711  1.00 87.66           O  
ATOM   1406  CG  PHE A 192       1.419   1.445  -3.367  1.00 87.66           C  
ATOM   1407  CD1 PHE A 192       1.834   1.770  -4.652  1.00 87.66           C  
ATOM   1408  CD2 PHE A 192       1.771   0.207  -2.844  1.00 87.66           C  
ATOM   1409  CE1 PHE A 192       2.590   0.875  -5.406  1.00 87.66           C  
ATOM   1410  CE2 PHE A 192       2.526  -0.693  -3.591  1.00 87.66           C  
ATOM   1411  CZ  PHE A 192       2.934  -0.357  -4.872  1.00 87.66           C  
ATOM   1412  N   TRP A 193       1.387   2.394   0.532  1.00 92.27           N  
ATOM   1413  CA  TRP A 193       1.885   1.619   1.663  1.00 92.27           C  
ATOM   1414  C   TRP A 193       1.509   0.148   1.524  1.00 92.27           C  
ATOM   1415  CB  TRP A 193       1.336   2.177   2.980  1.00 92.27           C  
ATOM   1416  O   TRP A 193       0.417  -0.178   1.051  1.00 92.27           O  
ATOM   1417  CG  TRP A 193       1.887   3.522   3.348  1.00 92.27           C  
ATOM   1418  CD1 TRP A 193       1.421   4.742   2.942  1.00 92.27           C  
ATOM   1419  CD2 TRP A 193       3.011   3.782   4.194  1.00 92.27           C  
ATOM   1420  CE2 TRP A 193       3.170   5.184   4.257  1.00 92.27           C  
ATOM   1421  CE3 TRP A 193       3.899   2.965   4.906  1.00 92.27           C  
ATOM   1422  NE1 TRP A 193       2.189   5.746   3.486  1.00 92.27           N  
ATOM   1423  CH2 TRP A 193       5.039   4.965   5.693  1.00 92.27           C  
ATOM   1424  CZ2 TRP A 193       4.184   5.787   5.006  1.00 92.27           C  
ATOM   1425  CZ3 TRP A 193       4.907   3.568   5.650  1.00 92.27           C  
ATOM   1426  N   VAL A 194       2.492  -0.656   1.855  1.00 92.99           N  
ATOM   1427  CA  VAL A 194       2.224  -2.089   1.810  1.00 92.99           C  
ATOM   1428  C   VAL A 194       2.851  -2.771   3.024  1.00 92.99           C  
ATOM   1429  CB  VAL A 194       2.757  -2.726   0.507  1.00 92.99           C  
ATOM   1430  O   VAL A 194       3.881  -2.322   3.533  1.00 92.99           O  
ATOM   1431  CG1 VAL A 194       4.271  -2.548   0.399  1.00 92.99           C  
ATOM   1432  CG2 VAL A 194       2.384  -4.206   0.445  1.00 92.99           C  
ATOM   1433  N   ASP A 195       2.198  -3.915   3.400  1.00 89.52           N  
ATOM   1434  CA  ASP A 195       2.808  -4.750   4.430  1.00 89.52           C  
ATOM   1435  C   ASP A 195       4.185  -5.243   3.994  1.00 89.52           C  
ATOM   1436  CB  ASP A 195       1.904  -5.940   4.761  1.00 89.52           C  
ATOM   1437  O   ASP A 195       4.374  -5.634   2.840  1.00 89.52           O  
ATOM   1438  CG  ASP A 195       2.383  -6.733   5.963  1.00 89.52           C  
ATOM   1439  OD1 ASP A 195       3.151  -7.703   5.788  1.00 89.52           O  
ATOM   1440  OD2 ASP A 195       1.988  -6.386   7.097  1.00 89.52           O  
ATOM   1441  N   TRP A 196       5.137  -5.194   4.975  1.00 88.33           N  
ATOM   1442  CA  TRP A 196       6.512  -5.504   4.597  1.00 88.33           C  
ATOM   1443  C   TRP A 196       6.645  -6.962   4.172  1.00 88.33           C  
ATOM   1444  CB  TRP A 196       7.468  -5.207   5.756  1.00 88.33           C  
ATOM   1445  O   TRP A 196       7.610  -7.334   3.500  1.00 88.33           O  
ATOM   1446  CG  TRP A 196       7.377  -6.187   6.887  1.00 88.33           C  
ATOM   1447  CD1 TRP A 196       6.398  -6.258   7.839  1.00 88.33           C  
ATOM   1448  CD2 TRP A 196       8.304  -7.234   7.187  1.00 88.33           C  
ATOM   1449  CE2 TRP A 196       7.824  -7.902   8.335  1.00 88.33           C  
ATOM   1450  CE3 TRP A 196       9.496  -7.674   6.595  1.00 88.33           C  
ATOM   1451  NE1 TRP A 196       6.661  -7.288   8.712  1.00 88.33           N  
ATOM   1452  CH2 TRP A 196       9.659  -9.397   8.305  1.00 88.33           C  
ATOM   1453  CZ2 TRP A 196       8.495  -8.987   8.904  1.00 88.33           C  
ATOM   1454  CZ3 TRP A 196      10.163  -8.754   7.162  1.00 88.33           C  
ATOM   1455  N   LYS A 197       5.696  -7.760   4.517  1.00 87.54           N  
ATOM   1456  CA  LYS A 197       5.728  -9.167   4.129  1.00 87.54           C  
ATOM   1457  C   LYS A 197       4.751  -9.445   2.990  1.00 87.54           C  
ATOM   1458  CB  LYS A 197       5.405 -10.062   5.327  1.00 87.54           C  
ATOM   1459  O   LYS A 197       4.453 -10.603   2.690  1.00 87.54           O  
ATOM   1460  CG  LYS A 197       6.520 -10.139   6.360  1.00 87.54           C  
ATOM   1461  CD  LYS A 197       6.192 -11.137   7.463  1.00 87.54           C  
ATOM   1462  CE  LYS A 197       7.357 -11.308   8.428  1.00 87.54           C  
ATOM   1463  NZ  LYS A 197       7.029 -12.263   9.529  1.00 87.54           N  
ATOM   1464  N   SER A 198       4.254  -8.411   2.452  1.00 89.92           N  
ATOM   1465  CA  SER A 198       3.305  -8.631   1.366  1.00 89.92           C  
ATOM   1466  C   SER A 198       3.905  -9.514   0.278  1.00 89.92           C  
ATOM   1467  CB  SER A 198       2.860  -7.297   0.764  1.00 89.92           C  
ATOM   1468  O   SER A 198       5.056  -9.323  -0.120  1.00 89.92           O  
ATOM   1469  OG  SER A 198       1.995  -7.506  -0.339  1.00 89.92           O  
ATOM   1470  N   PRO A 199       3.133 -10.508  -0.186  1.00 86.04           N  
ATOM   1471  CA  PRO A 199       3.641 -11.406  -1.226  1.00 86.04           C  
ATOM   1472  C   PRO A 199       3.718 -10.738  -2.597  1.00 86.04           C  
ATOM   1473  CB  PRO A 199       2.623 -12.549  -1.232  1.00 86.04           C  
ATOM   1474  O   PRO A 199       4.110 -11.376  -3.577  1.00 86.04           O  
ATOM   1475  CG  PRO A 199       1.341 -11.922  -0.789  1.00 86.04           C  
ATOM   1476  CD  PRO A 199       1.656 -10.846   0.209  1.00 86.04           C  
ATOM   1477  N   ILE A 200       3.346  -9.539  -2.645  1.00 91.26           N  
ATOM   1478  CA  ILE A 200       3.411  -8.847  -3.927  1.00 91.26           C  
ATOM   1479  C   ILE A 200       4.787  -8.209  -4.100  1.00 91.26           C  
ATOM   1480  CB  ILE A 200       2.304  -7.776  -4.048  1.00 91.26           C  
ATOM   1481  O   ILE A 200       5.070  -7.600  -5.134  1.00 91.26           O  
ATOM   1482  CG1 ILE A 200       2.501  -6.683  -2.991  1.00 91.26           C  
ATOM   1483  CG2 ILE A 200       0.918  -8.415  -3.923  1.00 91.26           C  
ATOM   1484  CD1 ILE A 200       1.675  -5.428  -3.237  1.00 91.26           C  
ATOM   1485  N   ILE A 201       5.597  -8.256  -2.996  1.00 93.10           N  
ATOM   1486  CA  ILE A 201       6.950  -7.709  -3.022  1.00 93.10           C  
ATOM   1487  C   ILE A 201       7.961  -8.841  -3.193  1.00 93.10           C  
ATOM   1488  CB  ILE A 201       7.258  -6.903  -1.740  1.00 93.10           C  
ATOM   1489  O   ILE A 201       7.907  -9.843  -2.477  1.00 93.10           O  
ATOM   1490  CG1 ILE A 201       6.251  -5.760  -1.573  1.00 93.10           C  
ATOM   1491  CG2 ILE A 201       8.693  -6.370  -1.770  1.00 93.10           C  
ATOM   1492  CD1 ILE A 201       6.317  -5.070  -0.217  1.00 93.10           C  
ATOM   1493  N   HIS A 202       8.898  -8.600  -4.119  1.00 93.14           N  
ATOM   1494  CA  HIS A 202       9.883  -9.628  -4.436  1.00 93.14           C  
ATOM   1495  C   HIS A 202      11.283  -9.035  -4.547  1.00 93.14           C  
ATOM   1496  CB  HIS A 202       9.511 -10.345  -5.735  1.00 93.14           C  
ATOM   1497  O   HIS A 202      11.436  -7.838  -4.801  1.00 93.14           O  
ATOM   1498  CG  HIS A 202       8.110 -10.867  -5.753  1.00 93.14           C  
ATOM   1499  CD2 HIS A 202       6.994 -10.397  -6.357  1.00 93.14           C  
ATOM   1500  ND1 HIS A 202       7.735 -12.012  -5.084  1.00 93.14           N  
ATOM   1501  CE1 HIS A 202       6.444 -12.224  -5.278  1.00 93.14           C  
ATOM   1502  NE2 HIS A 202       5.970 -11.259  -6.047  1.00 93.14           N  
ATOM   1503  N   PRO A 203      12.268  -9.915  -4.290  1.00 92.30           N  
ATOM   1504  CA  PRO A 203      13.632  -9.430  -4.508  1.00 92.30           C  
ATOM   1505  C   PRO A 203      13.913  -9.095  -5.972  1.00 92.30           C  
ATOM   1506  CB  PRO A 203      14.502 -10.599  -4.040  1.00 92.30           C  
ATOM   1507  O   PRO A 203      13.295  -9.672  -6.870  1.00 92.30           O  
ATOM   1508  CG  PRO A 203      13.649 -11.811  -4.236  1.00 92.30           C  
ATOM   1509  CD  PRO A 203      12.218 -11.435  -3.978  1.00 92.30           C  
ATOM   1510  N   ILE A 204      14.882  -8.084  -6.220  1.00 92.55           N  
ATOM   1511  CA  ILE A 204      15.367  -7.782  -7.562  1.00 92.55           C  
ATOM   1512  C   ILE A 204      15.878  -9.059  -8.225  1.00 92.55           C  
ATOM   1513  CB  ILE A 204      16.479  -6.710  -7.534  1.00 92.55           C  
ATOM   1514  O   ILE A 204      16.613  -9.834  -7.609  1.00 92.55           O  
ATOM   1515  CG1 ILE A 204      15.910  -5.362  -7.079  1.00 92.55           C  
ATOM   1516  CG2 ILE A 204      17.146  -6.588  -8.907  1.00 92.55           C  
ATOM   1517  CD1 ILE A 204      16.966  -4.289  -6.852  1.00 92.55           C  
ATOM   1518  N   GLY A 205      15.383  -9.337  -9.451  1.00 89.29           N  
ATOM   1519  CA  GLY A 205      15.768 -10.522 -10.202  1.00 89.29           C  
ATOM   1520  C   GLY A 205      14.694 -11.594 -10.216  1.00 89.29           C  
ATOM   1521  O   GLY A 205      14.807 -12.583 -10.943  1.00 89.29           O  
ATOM   1522  N   TRP A 206      13.692 -11.438  -9.311  1.00 91.48           N  
ATOM   1523  CA  TRP A 206      12.595 -12.391  -9.184  1.00 91.48           C  
ATOM   1524  C   TRP A 206      11.908 -12.614 -10.527  1.00 91.48           C  
ATOM   1525  CB  TRP A 206      11.577 -11.905  -8.149  1.00 91.48           C  
ATOM   1526  O   TRP A 206      11.657 -13.755 -10.922  1.00 91.48           O  
ATOM   1527  CG  TRP A 206      10.495 -12.898  -7.847  1.00 91.48           C  
ATOM   1528  CD1 TRP A 206      10.502 -13.853  -6.869  1.00 91.48           C  
ATOM   1529  CD2 TRP A 206       9.246 -13.035  -8.532  1.00 91.48           C  
ATOM   1530  CE2 TRP A 206       8.545 -14.094  -7.915  1.00 91.48           C  
ATOM   1531  CE3 TRP A 206       8.651 -12.364  -9.609  1.00 91.48           C  
ATOM   1532  NE1 TRP A 206       9.332 -14.576  -6.904  1.00 91.48           N  
ATOM   1533  CH2 TRP A 206       6.718 -13.825  -9.395  1.00 91.48           C  
ATOM   1534  CZ2 TRP A 206       7.277 -14.498  -8.340  1.00 91.48           C  
ATOM   1535  CZ3 TRP A 206       7.389 -12.767 -10.030  1.00 91.48           C  
ATOM   1536  N   CYS A 207      11.616 -11.550 -11.212  1.00 93.01           N  
ATOM   1537  CA  CYS A 207      10.926 -11.643 -12.494  1.00 93.01           C  
ATOM   1538  C   CYS A 207      11.764 -12.412 -13.509  1.00 93.01           C  
ATOM   1539  CB  CYS A 207      10.607 -10.249 -13.034  1.00 93.01           C  
ATOM   1540  O   CYS A 207      11.249 -13.281 -14.214  1.00 93.01           O  
ATOM   1541  SG  CYS A 207       9.228  -9.442 -12.192  1.00 93.01           S  
ATOM   1542  N   LYS A 208      13.031 -12.069 -13.634  1.00 89.41           N  
ATOM   1543  CA  LYS A 208      13.939 -12.760 -14.544  1.00 89.41           C  
ATOM   1544  C   LYS A 208      14.003 -14.252 -14.228  1.00 89.41           C  
ATOM   1545  CB  LYS A 208      15.339 -12.149 -14.472  1.00 89.41           C  
ATOM   1546  O   LYS A 208      13.950 -15.086 -15.134  1.00 89.41           O  
ATOM   1547  CG  LYS A 208      16.322 -12.732 -15.477  1.00 89.41           C  
ATOM   1548  CD  LYS A 208      17.665 -12.015 -15.426  1.00 89.41           C  
ATOM   1549  CE  LYS A 208      18.651 -12.601 -16.428  1.00 89.41           C  
ATOM   1550  NZ  LYS A 208      19.959 -11.880 -16.404  1.00 89.41           N  
ATOM   1551  N   LEU A 209      14.062 -14.588 -12.992  1.00 87.84           N  
ATOM   1552  CA  LEU A 209      14.172 -15.964 -12.521  1.00 87.84           C  
ATOM   1553  C   LEU A 209      12.969 -16.789 -12.966  1.00 87.84           C  
ATOM   1554  CB  LEU A 209      14.294 -16.000 -10.995  1.00 87.84           C  
ATOM   1555  O   LEU A 209      13.122 -17.931 -13.406  1.00 87.84           O  
ATOM   1556  CG  LEU A 209      14.350 -17.387 -10.352  1.00 87.84           C  
ATOM   1557  CD1 LEU A 209      15.586 -18.143 -10.830  1.00 87.84           C  
ATOM   1558  CD2 LEU A 209      14.342 -17.273  -8.832  1.00 87.84           C  
ATOM   1559  N   TYR A 210      11.839 -16.175 -12.923  1.00 87.84           N  
ATOM   1560  CA  TYR A 210      10.639 -16.970 -13.159  1.00 87.84           C  
ATOM   1561  C   TYR A 210      10.024 -16.641 -14.514  1.00 87.84           C  
ATOM   1562  CB  TYR A 210       9.611 -16.735 -12.048  1.00 87.84           C  
ATOM   1563  O   TYR A 210       8.884 -17.019 -14.793  1.00 87.84           O  
ATOM   1564  CG  TYR A 210       9.996 -17.349 -10.724  1.00 87.84           C  
ATOM   1565  CD1 TYR A 210      10.039 -18.732 -10.562  1.00 87.84           C  
ATOM   1566  CD2 TYR A 210      10.317 -16.549  -9.633  1.00 87.84           C  
ATOM   1567  CE1 TYR A 210      10.392 -19.303  -9.343  1.00 87.84           C  
ATOM   1568  CE2 TYR A 210      10.671 -17.108  -8.410  1.00 87.84           C  
ATOM   1569  OH  TYR A 210      11.056 -19.044  -7.066  1.00 87.84           O  
ATOM   1570  CZ  TYR A 210      10.706 -18.484  -8.275  1.00 87.84           C  
ATOM   1571  N   GLY A 211      10.816 -15.923 -15.286  1.00 88.02           N  
ATOM   1572  CA  GLY A 211      10.366 -15.634 -16.638  1.00 88.02           C  
ATOM   1573  C   GLY A 211       9.161 -14.713 -16.683  1.00 88.02           C  
ATOM   1574  O   GLY A 211       8.280 -14.875 -17.530  1.00 88.02           O  
ATOM   1575  N   VAL A 212       8.950 -13.920 -15.678  1.00 90.63           N  
ATOM   1576  CA  VAL A 212       7.918 -12.891 -15.601  1.00 90.63           C  
ATOM   1577  C   VAL A 212       8.449 -11.581 -16.178  1.00 90.63           C  
ATOM   1578  CB  VAL A 212       7.437 -12.677 -14.148  1.00 90.63           C  
ATOM   1579  O   VAL A 212       9.564 -11.161 -15.859  1.00 90.63           O  
ATOM   1580  CG1 VAL A 212       6.424 -11.536 -14.077  1.00 90.63           C  
ATOM   1581  CG2 VAL A 212       6.836 -13.966 -13.590  1.00 90.63           C  
ATOM   1582  N   GLN A 213       7.641 -11.014 -17.072  1.00 92.56           N  
ATOM   1583  CA  GLN A 213       8.047  -9.752 -17.680  1.00 92.56           C  
ATOM   1584  C   GLN A 213       7.988  -8.610 -16.669  1.00 92.56           C  
ATOM   1585  CB  GLN A 213       7.166  -9.429 -18.888  1.00 92.56           C  
ATOM   1586  O   GLN A 213       6.946  -8.369 -16.057  1.00 92.56           O  
ATOM   1587  CG  GLN A 213       7.589  -8.176 -19.641  1.00 92.56           C  
ATOM   1588  CD  GLN A 213       6.760  -7.932 -20.888  1.00 92.56           C  
ATOM   1589  NE2 GLN A 213       7.190  -6.980 -21.710  1.00 92.56           N  
ATOM   1590  OE1 GLN A 213       5.742  -8.595 -21.112  1.00 92.56           O  
ATOM   1591  N   LEU A 214       9.121  -8.046 -16.510  1.00 94.21           N  
ATOM   1592  CA  LEU A 214       9.181  -6.833 -15.702  1.00 94.21           C  
ATOM   1593  C   LEU A 214       8.789  -5.611 -16.526  1.00 94.21           C  
ATOM   1594  CB  LEU A 214      10.585  -6.643 -15.122  1.00 94.21           C  
ATOM   1595  O   LEU A 214       9.492  -5.242 -17.470  1.00 94.21           O  
ATOM   1596  CG  LEU A 214      10.715  -5.639 -13.977  1.00 94.21           C  
ATOM   1597  CD1 LEU A 214       9.972  -6.141 -12.744  1.00 94.21           C  
ATOM   1598  CD2 LEU A 214      12.184  -5.382 -13.655  1.00 94.21           C  
ATOM   1599  N   THR A 215       7.635  -5.009 -16.210  1.00 95.03           N  
ATOM   1600  CA  THR A 215       7.117  -3.850 -16.927  1.00 95.03           C  
ATOM   1601  C   THR A 215       7.759  -2.565 -16.413  1.00 95.03           C  
ATOM   1602  CB  THR A 215       5.586  -3.751 -16.797  1.00 95.03           C  
ATOM   1603  O   THR A 215       7.744  -2.295 -15.210  1.00 95.03           O  
ATOM   1604  CG2 THR A 215       5.038  -2.589 -17.618  1.00 95.03           C  
ATOM   1605  OG1 THR A 215       4.993  -4.970 -17.260  1.00 95.03           O  
ATOM   1606  N   HIS A 216       8.261  -1.787 -17.351  1.00 92.23           N  
ATOM   1607  CA  HIS A 216       8.903  -0.546 -16.933  1.00 92.23           C  
ATOM   1608  C   HIS A 216       8.861   0.498 -18.045  1.00 92.23           C  
ATOM   1609  CB  HIS A 216      10.350  -0.806 -16.511  1.00 92.23           C  
ATOM   1610  O   HIS A 216       8.646   0.160 -19.211  1.00 92.23           O  
ATOM   1611  CG  HIS A 216      11.189  -1.415 -17.589  1.00 92.23           C  
ATOM   1612  CD2 HIS A 216      11.501  -2.706 -17.850  1.00 92.23           C  
ATOM   1613  ND1 HIS A 216      11.820  -0.662 -18.556  1.00 92.23           N  
ATOM   1614  CE1 HIS A 216      12.486  -1.467 -19.367  1.00 92.23           C  
ATOM   1615  NE2 HIS A 216      12.309  -2.712 -18.960  1.00 92.23           N  
ATOM   1616  N   GLY A 217       8.932   1.792 -17.638  1.00 85.89           N  
ATOM   1617  CA  GLY A 217       9.035   2.880 -18.598  1.00 85.89           C  
ATOM   1618  C   GLY A 217      10.458   3.141 -19.054  1.00 85.89           C  
ATOM   1619  O   GLY A 217      11.363   2.356 -18.762  1.00 85.89           O  
ATOM   1620  N   THR A 218      10.698   4.285 -19.805  1.00 85.92           N  
ATOM   1621  CA  THR A 218      11.986   4.596 -20.413  1.00 85.92           C  
ATOM   1622  C   THR A 218      13.004   4.998 -19.349  1.00 85.92           C  
ATOM   1623  CB  THR A 218      11.855   5.724 -21.454  1.00 85.92           C  
ATOM   1624  O   THR A 218      14.212   4.944 -19.587  1.00 85.92           O  
ATOM   1625  CG2 THR A 218      11.006   5.280 -22.641  1.00 85.92           C  
ATOM   1626  OG1 THR A 218      11.240   6.863 -20.840  1.00 85.92           O  
ATOM   1627  N   GLU A 219      12.478   5.390 -18.159  1.00 82.85           N  
ATOM   1628  CA  GLU A 219      13.361   5.854 -17.092  1.00 82.85           C  
ATOM   1629  C   GLU A 219      14.147   4.696 -16.484  1.00 82.85           C  
ATOM   1630  CB  GLU A 219      12.558   6.573 -16.005  1.00 82.85           C  
ATOM   1631  O   GLU A 219      15.125   4.913 -15.765  1.00 82.85           O  
ATOM   1632  CG  GLU A 219      11.697   5.646 -15.160  1.00 82.85           C  
ATOM   1633  CD  GLU A 219      10.409   5.227 -15.851  1.00 82.85           C  
ATOM   1634  OE1 GLU A 219       9.530   4.631 -15.188  1.00 82.85           O  
ATOM   1635  OE2 GLU A 219      10.279   5.496 -17.066  1.00 82.85           O  
ATOM   1636  N   PHE A 220      13.577   3.509 -16.621  1.00 89.79           N  
ATOM   1637  CA  PHE A 220      14.216   2.301 -16.115  1.00 89.79           C  
ATOM   1638  C   PHE A 220      14.868   1.518 -17.249  1.00 89.79           C  
ATOM   1639  CB  PHE A 220      13.200   1.418 -15.385  1.00 89.79           C  
ATOM   1640  O   PHE A 220      14.176   0.946 -18.093  1.00 89.79           O  
ATOM   1641  CG  PHE A 220      13.788   0.153 -14.821  1.00 89.79           C  
ATOM   1642  CD1 PHE A 220      13.856  -1.001 -15.591  1.00 89.79           C  
ATOM   1643  CD2 PHE A 220      14.274   0.118 -13.521  1.00 89.79           C  
ATOM   1644  CE1 PHE A 220      14.400  -2.174 -15.073  1.00 89.79           C  
ATOM   1645  CE2 PHE A 220      14.819  -1.050 -12.995  1.00 89.79           C  
ATOM   1646  CZ  PHE A 220      14.880  -2.195 -13.772  1.00 89.79           C  
ATOM   1647  N   ARG A 221      16.203   1.496 -17.313  1.00 87.99           N  
ATOM   1648  CA  ARG A 221      16.943   0.764 -18.336  1.00 87.99           C  
ATOM   1649  C   ARG A 221      17.361  -0.612 -17.830  1.00 87.99           C  
ATOM   1650  CB  ARG A 221      18.176   1.557 -18.778  1.00 87.99           C  
ATOM   1651  O   ARG A 221      17.185  -1.615 -18.526  1.00 87.99           O  
ATOM   1652  CG  ARG A 221      17.849   2.810 -19.574  1.00 87.99           C  
ATOM   1653  CD  ARG A 221      19.107   3.494 -20.091  1.00 87.99           C  
ATOM   1654  NE  ARG A 221      18.796   4.735 -20.793  1.00 87.99           N  
ATOM   1655  NH1 ARG A 221      20.677   4.689 -22.135  1.00 87.99           N  
ATOM   1656  NH2 ARG A 221      19.172   6.408 -22.321  1.00 87.99           N  
ATOM   1657  CZ  ARG A 221      19.549   5.275 -21.748  1.00 87.99           C  
ATOM   1658  N   SER A 222      17.901  -0.658 -16.695  1.00 89.88           N  
ATOM   1659  CA  SER A 222      18.332  -1.858 -15.985  1.00 89.88           C  
ATOM   1660  C   SER A 222      18.451  -1.601 -14.487  1.00 89.88           C  
ATOM   1661  CB  SER A 222      19.671  -2.353 -16.534  1.00 89.88           C  
ATOM   1662  O   SER A 222      18.494  -0.448 -14.051  1.00 89.88           O  
ATOM   1663  OG  SER A 222      20.718  -1.464 -16.185  1.00 89.88           O  
ATOM   1664  N   TRP A 223      18.388  -2.665 -13.639  1.00 89.31           N  
ATOM   1665  CA  TRP A 223      18.560  -2.494 -12.200  1.00 89.31           C  
ATOM   1666  C   TRP A 223      19.911  -1.862 -11.884  1.00 89.31           C  
ATOM   1667  CB  TRP A 223      18.429  -3.838 -11.479  1.00 89.31           C  
ATOM   1668  O   TRP A 223      20.014  -1.012 -10.997  1.00 89.31           O  
ATOM   1669  CG  TRP A 223      17.019  -4.205 -11.126  1.00 89.31           C  
ATOM   1670  CD1 TRP A 223      16.266  -5.206 -11.673  1.00 89.31           C  
ATOM   1671  CD2 TRP A 223      16.190  -3.569 -10.148  1.00 89.31           C  
ATOM   1672  CE2 TRP A 223      14.946  -4.238 -10.155  1.00 89.31           C  
ATOM   1673  CE3 TRP A 223      16.379  -2.498  -9.264  1.00 89.31           C  
ATOM   1674  NE1 TRP A 223      15.019  -5.232 -11.093  1.00 89.31           N  
ATOM   1675  CH2 TRP A 223      14.107  -2.819  -8.457  1.00 89.31           C  
ATOM   1676  CZ2 TRP A 223      13.895  -3.870  -9.311  1.00 89.31           C  
ATOM   1677  CZ3 TRP A 223      15.332  -2.133  -8.426  1.00 89.31           C  
ATOM   1678  N   ASP A 224      20.982  -2.264 -12.702  1.00 85.25           N  
ATOM   1679  CA  ASP A 224      22.307  -1.699 -12.467  1.00 85.25           C  
ATOM   1680  C   ASP A 224      22.300  -0.184 -12.659  1.00 85.25           C  
ATOM   1681  CB  ASP A 224      23.338  -2.342 -13.397  1.00 85.25           C  
ATOM   1682  O   ASP A 224      22.871   0.552 -11.852  1.00 85.25           O  
ATOM   1683  CG  ASP A 224      23.675  -3.771 -13.011  1.00 85.25           C  
ATOM   1684  OD1 ASP A 224      23.699  -4.087 -11.801  1.00 85.25           O  
ATOM   1685  OD2 ASP A 224      23.921  -4.589 -13.924  1.00 85.25           O  
ATOM   1686  N   ASN A 225      21.665   0.219 -13.649  1.00 88.17           N  
ATOM   1687  CA  ASN A 225      21.549   1.648 -13.915  1.00 88.17           C  
ATOM   1688  C   ASN A 225      20.637   2.335 -12.903  1.00 88.17           C  
ATOM   1689  CB  ASN A 225      21.041   1.890 -15.338  1.00 88.17           C  
ATOM   1690  O   ASN A 225      20.974   3.398 -12.378  1.00 88.17           O  
ATOM   1691  CG  ASN A 225      20.908   3.364 -15.668  1.00 88.17           C  
ATOM   1692  ND2 ASN A 225      22.028   4.007 -15.974  1.00 88.17           N  
ATOM   1693  OD1 ASN A 225      19.807   3.920 -15.647  1.00 88.17           O  
ATOM   1694  N   TYR A 226      19.546   1.767 -12.648  1.00 87.90           N  
ATOM   1695  CA  TYR A 226      18.529   2.354 -11.783  1.00 87.90           C  
ATOM   1696  C   TYR A 226      19.037   2.480 -10.352  1.00 87.90           C  
ATOM   1697  CB  TYR A 226      17.249   1.513 -11.810  1.00 87.90           C  
ATOM   1698  O   TYR A 226      18.832   3.508  -9.702  1.00 87.90           O  
ATOM   1699  CG  TYR A 226      16.106   2.122 -11.034  1.00 87.90           C  
ATOM   1700  CD1 TYR A 226      15.573   1.477  -9.920  1.00 87.90           C  
ATOM   1701  CD2 TYR A 226      15.557   3.343 -11.412  1.00 87.90           C  
ATOM   1702  CE1 TYR A 226      14.519   2.034  -9.203  1.00 87.90           C  
ATOM   1703  CE2 TYR A 226      14.503   3.908 -10.702  1.00 87.90           C  
ATOM   1704  OH  TYR A 226      12.949   3.803  -8.894  1.00 87.90           O  
ATOM   1705  CZ  TYR A 226      13.992   3.248  -9.601  1.00 87.90           C  
ATOM   1706  N   LEU A 227      19.698   1.469  -9.815  1.00 87.26           N  
ATOM   1707  CA  LEU A 227      20.223   1.494  -8.455  1.00 87.26           C  
ATOM   1708  C   LEU A 227      21.235   2.622  -8.283  1.00 87.26           C  
ATOM   1709  CB  LEU A 227      20.874   0.153  -8.106  1.00 87.26           C  
ATOM   1710  O   LEU A 227      21.234   3.312  -7.261  1.00 87.26           O  
ATOM   1711  CG  LEU A 227      19.935  -1.051  -8.010  1.00 87.26           C  
ATOM   1712  CD1 LEU A 227      20.733  -2.325  -7.749  1.00 87.26           C  
ATOM   1713  CD2 LEU A 227      18.895  -0.833  -6.916  1.00 87.26           C  
ATOM   1714  N   VAL A 228      22.005   2.863  -9.326  1.00 83.61           N  
ATOM   1715  CA  VAL A 228      23.042   3.889  -9.289  1.00 83.61           C  
ATOM   1716  C   VAL A 228      22.409   5.269  -9.450  1.00 83.61           C  
ATOM   1717  CB  VAL A 228      24.107   3.660 -10.385  1.00 83.61           C  
ATOM   1718  O   VAL A 228      22.649   6.168  -8.641  1.00 83.61           O  
ATOM   1719  CG1 VAL A 228      25.058   4.852 -10.472  1.00 83.61           C  
ATOM   1720  CG2 VAL A 228      24.883   2.372 -10.113  1.00 83.61           C  
ATOM   1721  N   SER A 229      21.608   5.370 -10.491  1.00 85.43           N  
ATOM   1722  CA  SER A 229      21.083   6.692 -10.817  1.00 85.43           C  
ATOM   1723  C   SER A 229      20.114   7.182  -9.746  1.00 85.43           C  
ATOM   1724  CB  SER A 229      20.384   6.670 -12.177  1.00 85.43           C  
ATOM   1725  O   SER A 229      20.009   8.385  -9.500  1.00 85.43           O  
ATOM   1726  OG  SER A 229      19.215   5.870 -12.130  1.00 85.43           O  
ATOM   1727  N   ALA A 230      19.399   6.276  -9.055  1.00 84.33           N  
ATOM   1728  CA  ALA A 230      18.411   6.656  -8.048  1.00 84.33           C  
ATOM   1729  C   ALA A 230      19.009   6.600  -6.645  1.00 84.33           C  
ATOM   1730  CB  ALA A 230      17.185   5.750  -8.137  1.00 84.33           C  
ATOM   1731  O   ALA A 230      18.313   6.842  -5.657  1.00 84.33           O  
ATOM   1732  N   SER A 231      20.288   6.303  -6.592  1.00 85.74           N  
ATOM   1733  CA  SER A 231      20.974   6.191  -5.309  1.00 85.74           C  
ATOM   1734  C   SER A 231      20.222   5.264  -4.360  1.00 85.74           C  
ATOM   1735  CB  SER A 231      21.138   7.569  -4.667  1.00 85.74           C  
ATOM   1736  O   SER A 231      19.970   5.620  -3.207  1.00 85.74           O  
ATOM   1737  OG  SER A 231      21.919   8.418  -5.489  1.00 85.74           O  
ATOM   1738  N   ILE A 232      19.849   4.107  -4.828  1.00 87.86           N  
ATOM   1739  CA  ILE A 232      19.106   3.103  -4.074  1.00 87.86           C  
ATOM   1740  C   ILE A 232      19.962   1.850  -3.902  1.00 87.86           C  
ATOM   1741  CB  ILE A 232      17.771   2.749  -4.767  1.00 87.86           C  
ATOM   1742  O   ILE A 232      20.775   1.522  -4.769  1.00 87.86           O  
ATOM   1743  CG1 ILE A 232      16.902   4.002  -4.923  1.00 87.86           C  
ATOM   1744  CG2 ILE A 232      17.029   1.661  -3.986  1.00 87.86           C  
ATOM   1745  CD1 ILE A 232      15.766   3.847  -5.925  1.00 87.86           C  
ATOM   1746  N   GLY A 233      19.789   1.171  -2.774  1.00 84.51           N  
ATOM   1747  CA  GLY A 233      20.461  -0.093  -2.518  1.00 84.51           C  
ATOM   1748  C   GLY A 233      19.579  -1.301  -2.773  1.00 84.51           C  
ATOM   1749  O   GLY A 233      18.430  -1.158  -3.197  1.00 84.51           O  
ATOM   1750  N   ARG A 234      20.182  -2.481  -2.605  1.00 85.76           N  
ATOM   1751  CA  ARG A 234      19.469  -3.751  -2.701  1.00 85.76           C  
ATOM   1752  C   ARG A 234      19.006  -4.225  -1.328  1.00 85.76           C  
ATOM   1753  CB  ARG A 234      20.352  -4.816  -3.353  1.00 85.76           C  
ATOM   1754  O   ARG A 234      19.702  -4.028  -0.330  1.00 85.76           O  
ATOM   1755  CG  ARG A 234      20.684  -4.535  -4.810  1.00 85.76           C  
ATOM   1756  CD  ARG A 234      21.566  -5.622  -5.408  1.00 85.76           C  
ATOM   1757  NE  ARG A 234      21.853  -5.369  -6.817  1.00 85.76           N  
ATOM   1758  NH1 ARG A 234      19.952  -6.419  -7.606  1.00 85.76           N  
ATOM   1759  NH2 ARG A 234      21.436  -5.471  -9.073  1.00 85.76           N  
ATOM   1760  CZ  ARG A 234      21.079  -5.754  -7.829  1.00 85.76           C  
ATOM   1761  N   VAL A 235      17.736  -4.731  -1.382  1.00 83.02           N  
ATOM   1762  CA  VAL A 235      17.296  -5.394  -0.159  1.00 83.02           C  
ATOM   1763  C   VAL A 235      18.048  -6.712   0.014  1.00 83.02           C  
ATOM   1764  CB  VAL A 235      15.772  -5.647  -0.168  1.00 83.02           C  
ATOM   1765  O   VAL A 235      18.062  -7.549  -0.892  1.00 83.02           O  
ATOM   1766  CG1 VAL A 235      15.327  -6.314   1.133  1.00 83.02           C  
ATOM   1767  CG2 VAL A 235      15.015  -4.338  -0.387  1.00 83.02           C  
ATOM   1768  N   PRO A 236      18.686  -6.879   1.132  1.00 74.51           N  
ATOM   1769  CA  PRO A 236      19.337  -8.174   1.347  1.00 74.51           C  
ATOM   1770  C   PRO A 236      18.352  -9.340   1.321  1.00 74.51           C  
ATOM   1771  CB  PRO A 236      19.971  -8.024   2.732  1.00 74.51           C  
ATOM   1772  O   PRO A 236      17.256  -9.240   1.879  1.00 74.51           O  
ATOM   1773  CG  PRO A 236      20.154  -6.552   2.911  1.00 74.51           C  
ATOM   1774  CD  PRO A 236      19.012  -5.843   2.240  1.00 74.51           C  
ATOM   1775  N   ALA A 237      18.770 -10.443   0.761  1.00 70.97           N  
ATOM   1776  CA  ALA A 237      17.916 -11.593   0.475  1.00 70.97           C  
ATOM   1777  C   ALA A 237      17.242 -12.105   1.745  1.00 70.97           C  
ATOM   1778  CB  ALA A 237      18.727 -12.708  -0.180  1.00 70.97           C  
ATOM   1779  O   ALA A 237      16.040 -12.381   1.749  1.00 70.97           O  
ATOM   1780  N   PRO A 238      17.917 -12.196   2.797  1.00 73.02           N  
ATOM   1781  CA  PRO A 238      17.302 -12.764   3.998  1.00 73.02           C  
ATOM   1782  C   PRO A 238      16.173 -11.896   4.550  1.00 73.02           C  
ATOM   1783  CB  PRO A 238      18.467 -12.839   4.989  1.00 73.02           C  
ATOM   1784  O   PRO A 238      15.401 -12.348   5.399  1.00 73.02           O  
ATOM   1785  CG  PRO A 238      19.693 -12.876   4.135  1.00 73.02           C  
ATOM   1786  CD  PRO A 238      19.427 -12.087   2.885  1.00 73.02           C  
ATOM   1787  N   PHE A 239      16.076 -10.679   3.946  1.00 79.71           N  
ATOM   1788  CA  PHE A 239      15.043  -9.769   4.427  1.00 79.71           C  
ATOM   1789  C   PHE A 239      13.685 -10.132   3.837  1.00 79.71           C  
ATOM   1790  CB  PHE A 239      15.396  -8.320   4.080  1.00 79.71           C  
ATOM   1791  O   PHE A 239      12.649  -9.676   4.324  1.00 79.71           O  
ATOM   1792  CG  PHE A 239      16.378  -7.690   5.030  1.00 79.71           C  
ATOM   1793  CD1 PHE A 239      17.082  -8.468   5.941  1.00 79.71           C  
ATOM   1794  CD2 PHE A 239      16.597  -6.319   5.013  1.00 79.71           C  
ATOM   1795  CE1 PHE A 239      17.992  -7.888   6.822  1.00 79.71           C  
ATOM   1796  CE2 PHE A 239      17.504  -5.732   5.890  1.00 79.71           C  
ATOM   1797  CZ  PHE A 239      18.200  -6.518   6.795  1.00 79.71           C  
ATOM   1798  N   PHE A 240      13.768 -10.945   2.790  1.00 84.24           N  
ATOM   1799  CA  PHE A 240      12.511 -11.377   2.189  1.00 84.24           C  
ATOM   1800  C   PHE A 240      11.995 -12.642   2.864  1.00 84.24           C  
ATOM   1801  CB  PHE A 240      12.687 -11.617   0.687  1.00 84.24           C  
ATOM   1802  O   PHE A 240      12.778 -13.519   3.234  1.00 84.24           O  
ATOM   1803  CG  PHE A 240      12.958 -10.364  -0.101  1.00 84.24           C  
ATOM   1804  CD1 PHE A 240      11.916  -9.531  -0.490  1.00 84.24           C  
ATOM   1805  CD2 PHE A 240      14.256 -10.018  -0.454  1.00 84.24           C  
ATOM   1806  CE1 PHE A 240      12.163  -8.371  -1.219  1.00 84.24           C  
ATOM   1807  CE2 PHE A 240      14.512  -8.860  -1.182  1.00 84.24           C  
ATOM   1808  CZ  PHE A 240      13.464  -8.038  -1.565  1.00 84.24           C  
ATOM   1809  N   SER A 241      10.630 -12.669   3.054  1.00 82.03           N  
ATOM   1810  CA  SER A 241      10.015 -13.892   3.559  1.00 82.03           C  
ATOM   1811  C   SER A 241      10.015 -14.989   2.500  1.00 82.03           C  
ATOM   1812  CB  SER A 241       8.583 -13.620   4.022  1.00 82.03           C  
ATOM   1813  O   SER A 241      10.093 -14.704   1.303  1.00 82.03           O  
ATOM   1814  OG  SER A 241       7.735 -13.370   2.915  1.00 82.03           O  
ATOM   1815  N   PRO A 242       9.897 -16.199   2.901  1.00 78.50           N  
ATOM   1816  CA  PRO A 242       9.806 -17.295   1.934  1.00 78.50           C  
ATOM   1817  C   PRO A 242       8.687 -17.092   0.915  1.00 78.50           C  
ATOM   1818  CB  PRO A 242       9.530 -18.518   2.812  1.00 78.50           C  
ATOM   1819  O   PRO A 242       8.855 -17.412  -0.264  1.00 78.50           O  
ATOM   1820  CG  PRO A 242      10.197 -18.212   4.114  1.00 78.50           C  
ATOM   1821  CD  PRO A 242      10.027 -16.748   4.404  1.00 78.50           C  
ATOM   1822  N   GLU A 243       7.622 -16.552   1.378  1.00 82.21           N  
ATOM   1823  CA  GLU A 243       6.480 -16.329   0.497  1.00 82.21           C  
ATOM   1824  C   GLU A 243       6.821 -15.330  -0.606  1.00 82.21           C  
ATOM   1825  CB  GLU A 243       5.271 -15.837   1.297  1.00 82.21           C  
ATOM   1826  O   GLU A 243       6.303 -15.428  -1.720  1.00 82.21           O  
ATOM   1827  CG  GLU A 243       4.650 -16.901   2.190  1.00 82.21           C  
ATOM   1828  CD  GLU A 243       5.441 -17.153   3.463  1.00 82.21           C  
ATOM   1829  OE1 GLU A 243       5.255 -18.219   4.093  1.00 82.21           O  
ATOM   1830  OE2 GLU A 243       6.253 -16.276   3.836  1.00 82.21           O  
ATOM   1831  N   GLN A 244       7.672 -14.376  -0.326  1.00 89.32           N  
ATOM   1832  CA  GLN A 244       8.027 -13.326  -1.275  1.00 89.32           C  
ATOM   1833  C   GLN A 244       9.013 -13.841  -2.320  1.00 89.32           C  
ATOM   1834  CB  GLN A 244       8.618 -12.119  -0.545  1.00 89.32           C  
ATOM   1835  O   GLN A 244       9.265 -13.172  -3.325  1.00 89.32           O  
ATOM   1836  CG  GLN A 244       7.596 -11.324   0.255  1.00 89.32           C  
ATOM   1837  CD  GLN A 244       8.230 -10.230   1.095  1.00 89.32           C  
ATOM   1838  NE2 GLN A 244       7.696  -9.018   0.990  1.00 89.32           N  
ATOM   1839  OE1 GLN A 244       9.190 -10.474   1.832  1.00 89.32           O  
ATOM   1840  N   THR A 245       9.497 -15.075  -2.140  1.00 85.82           N  
ATOM   1841  CA  THR A 245      10.479 -15.619  -3.072  1.00 85.82           C  
ATOM   1842  C   THR A 245       9.863 -16.727  -3.921  1.00 85.82           C  
ATOM   1843  CB  THR A 245      11.712 -16.164  -2.328  1.00 85.82           C  
ATOM   1844  O   THR A 245      10.507 -17.248  -4.834  1.00 85.82           O  
ATOM   1845  CG2 THR A 245      12.307 -15.109  -1.401  1.00 85.82           C  
ATOM   1846  OG1 THR A 245      11.329 -17.305  -1.551  1.00 85.82           O  
ATOM   1847  N   LEU A 246       8.571 -17.034  -3.650  1.00 84.75           N  
ATOM   1848  CA  LEU A 246       7.882 -18.075  -4.403  1.00 84.75           C  
ATOM   1849  C   LEU A 246       7.514 -17.583  -5.799  1.00 84.75           C  
ATOM   1850  CB  LEU A 246       6.623 -18.531  -3.661  1.00 84.75           C  
ATOM   1851  O   LEU A 246       7.289 -16.387  -6.001  1.00 84.75           O  
ATOM   1852  CG  LEU A 246       6.845 -19.258  -2.334  1.00 84.75           C  
ATOM   1853  CD1 LEU A 246       5.512 -19.503  -1.635  1.00 84.75           C  
ATOM   1854  CD2 LEU A 246       7.584 -20.573  -2.561  1.00 84.75           C  
ATOM   1855  N   GLY A 247       7.509 -18.491  -6.773  1.00 81.32           N  
ATOM   1856  CA  GLY A 247       7.049 -18.173  -8.116  1.00 81.32           C  
ATOM   1857  C   GLY A 247       5.607 -17.705  -8.157  1.00 81.32           C  
ATOM   1858  O   GLY A 247       4.838 -17.963  -7.229  1.00 81.32           O  
ATOM   1859  N   PRO A 248       5.193 -16.952  -9.171  1.00 77.24           N  
ATOM   1860  CA  PRO A 248       3.875 -16.317  -9.234  1.00 77.24           C  
ATOM   1861  C   PRO A 248       2.731 -17.318  -9.089  1.00 77.24           C  
ATOM   1862  CB  PRO A 248       3.861 -15.670 -10.621  1.00 77.24           C  
ATOM   1863  O   PRO A 248       1.676 -16.981  -8.545  1.00 77.24           O  
ATOM   1864  CG  PRO A 248       4.949 -16.362 -11.376  1.00 77.24           C  
ATOM   1865  CD  PRO A 248       5.969 -16.861 -10.394  1.00 77.24           C  
ATOM   1866  N   ASN A 249       2.954 -18.572  -9.486  1.00 75.15           N  
ATOM   1867  CA  ASN A 249       1.879 -19.557  -9.432  1.00 75.15           C  
ATOM   1868  C   ASN A 249       1.824 -20.254  -8.076  1.00 75.15           C  
ATOM   1869  CB  ASN A 249       2.038 -20.587 -10.553  1.00 75.15           C  
ATOM   1870  O   ASN A 249       0.862 -20.962  -7.776  1.00 75.15           O  
ATOM   1871  CG  ASN A 249       1.860 -19.983 -11.932  1.00 75.15           C  
ATOM   1872  ND2 ASN A 249       2.633 -20.467 -12.896  1.00 75.15           N  
ATOM   1873  OD1 ASN A 249       1.035 -19.087 -12.128  1.00 75.15           O  
ATOM   1874  N   LYS A 250       2.839 -19.978  -7.241  1.00 73.35           N  
ATOM   1875  CA  LYS A 250       2.895 -20.622  -5.932  1.00 73.35           C  
ATOM   1876  C   LYS A 250       2.559 -19.635  -4.819  1.00 73.35           C  
ATOM   1877  CB  LYS A 250       4.278 -21.231  -5.692  1.00 73.35           C  
ATOM   1878  O   LYS A 250       2.640 -19.973  -3.636  1.00 73.35           O  
ATOM   1879  CG  LYS A 250       4.617 -22.384  -6.625  1.00 73.35           C  
ATOM   1880  CD  LYS A 250       5.891 -23.097  -6.192  1.00 73.35           C  
ATOM   1881  CE  LYS A 250       6.213 -24.273  -7.105  1.00 73.35           C  
ATOM   1882  NZ  LYS A 250       7.445 -24.994  -6.666  1.00 73.35           N  
ATOM   1883  N   ILE A 251       2.419 -18.365  -5.160  1.00 65.46           N  
ATOM   1884  CA  ILE A 251       2.027 -17.397  -4.143  1.00 65.46           C  
ATOM   1885  C   ILE A 251       0.642 -17.746  -3.604  1.00 65.46           C  
ATOM   1886  CB  ILE A 251       2.038 -15.956  -4.700  1.00 65.46           C  
ATOM   1887  O   ILE A 251      -0.303 -17.929  -4.375  1.00 65.46           O  
ATOM   1888  CG1 ILE A 251       3.427 -15.604  -5.245  1.00 65.46           C  
ATOM   1889  CG2 ILE A 251       1.604 -14.957  -3.623  1.00 65.46           C  
ATOM   1890  CD1 ILE A 251       3.470 -14.308  -6.043  1.00 65.46           C  
ATOM   1891  N   PRO A 252       0.646 -18.169  -2.391  1.00 57.13           N  
ATOM   1892  CA  PRO A 252      -0.650 -18.635  -1.892  1.00 57.13           C  
ATOM   1893  C   PRO A 252      -1.789 -17.673  -2.221  1.00 57.13           C  
ATOM   1894  CB  PRO A 252      -0.433 -18.729  -0.380  1.00 57.13           C  
ATOM   1895  O   PRO A 252      -1.906 -16.614  -1.599  1.00 57.13           O  
ATOM   1896  CG  PRO A 252       1.035 -18.522  -0.191  1.00 57.13           C  
ATOM   1897  CD  PRO A 252       1.598 -17.924  -1.448  1.00 57.13           C  
ATOM   1898  N   ASN A 253      -1.822 -16.956  -3.374  1.00 50.90           N  
ATOM   1899  CA  ASN A 253      -2.969 -16.089  -3.624  1.00 50.90           C  
ATOM   1900  C   ASN A 253      -4.265 -16.888  -3.727  1.00 50.90           C  
ATOM   1901  CB  ASN A 253      -2.751 -15.264  -4.894  1.00 50.90           C  
ATOM   1902  O   ASN A 253      -5.335 -16.390  -3.375  1.00 50.90           O  
ATOM   1903  CG  ASN A 253      -2.050 -13.948  -4.623  1.00 50.90           C  
ATOM   1904  ND2 ASN A 253      -1.540 -13.320  -5.676  1.00 50.90           N  
ATOM   1905  OD1 ASN A 253      -1.966 -13.499  -3.477  1.00 50.90           O  
ATOM   1906  N   GLU A 254      -4.178 -18.247  -3.953  1.00 48.58           N  
ATOM   1907  CA  GLU A 254      -5.448 -18.884  -4.291  1.00 48.58           C  
ATOM   1908  C   GLU A 254      -6.062 -19.570  -3.075  1.00 48.58           C  
ATOM   1909  CB  GLU A 254      -5.257 -19.895  -5.425  1.00 48.58           C  
ATOM   1910  O   GLU A 254      -7.286 -19.671  -2.965  1.00 48.58           O  
ATOM   1911  CG  GLU A 254      -5.284 -19.274  -6.814  1.00 48.58           C  
ATOM   1912  CD  GLU A 254      -5.072 -20.287  -7.928  1.00 48.58           C  
ATOM   1913  OE1 GLU A 254      -5.050 -19.888  -9.115  1.00 48.58           O  
ATOM   1914  OE2 GLU A 254      -4.927 -21.489  -7.612  1.00 48.58           O  
ATOM   1915  N   VAL A 255      -5.376 -19.546  -1.877  1.00 51.29           N  
ATOM   1916  CA  VAL A 255      -6.083 -20.318  -0.860  1.00 51.29           C  
ATOM   1917  C   VAL A 255      -6.554 -19.390   0.258  1.00 51.29           C  
ATOM   1918  CB  VAL A 255      -5.196 -21.442  -0.281  1.00 51.29           C  
ATOM   1919  O   VAL A 255      -7.385 -19.774   1.083  1.00 51.29           O  
ATOM   1920  CG1 VAL A 255      -5.976 -22.280   0.730  1.00 51.29           C  
ATOM   1921  CG2 VAL A 255      -4.652 -22.324  -1.404  1.00 51.29           C  
ATOM   1922  N   VAL A 256      -6.483 -18.036   0.149  1.00 61.44           N  
ATOM   1923  CA  VAL A 256      -7.046 -17.289   1.269  1.00 61.44           C  
ATOM   1924  C   VAL A 256      -8.306 -16.553   0.818  1.00 61.44           C  
ATOM   1925  CB  VAL A 256      -6.025 -16.288   1.855  1.00 61.44           C  
ATOM   1926  O   VAL A 256      -8.287 -15.832  -0.182  1.00 61.44           O  
ATOM   1927  CG1 VAL A 256      -6.634 -15.518   3.025  1.00 61.44           C  
ATOM   1928  CG2 VAL A 256      -4.756 -17.017   2.293  1.00 61.44           C  
ATOM   1929  N   VAL A 257      -9.473 -17.140   1.015  1.00 69.48           N  
ATOM   1930  CA  VAL A 257     -10.719 -16.433   0.740  1.00 69.48           C  
ATOM   1931  C   VAL A 257     -10.694 -15.060   1.408  1.00 69.48           C  
ATOM   1932  CB  VAL A 257     -11.947 -17.238   1.222  1.00 69.48           C  
ATOM   1933  O   VAL A 257     -10.388 -14.947   2.597  1.00 69.48           O  
ATOM   1934  CG1 VAL A 257     -13.242 -16.500   0.887  1.00 69.48           C  
ATOM   1935  CG2 VAL A 257     -11.947 -18.633   0.601  1.00 69.48           C  
ATOM   1936  N   ASN A 258     -10.617 -14.015   0.627  1.00 85.10           N  
ATOM   1937  CA  ASN A 258     -10.865 -12.661   1.112  1.00 85.10           C  
ATOM   1938  C   ASN A 258     -12.359 -12.364   1.206  1.00 85.10           C  
ATOM   1939  CB  ASN A 258     -10.175 -11.634   0.212  1.00 85.10           C  
ATOM   1940  O   ASN A 258     -13.026 -12.186   0.186  1.00 85.10           O  
ATOM   1941  CG  ASN A 258     -10.234 -10.229   0.778  1.00 85.10           C  
ATOM   1942  ND2 ASN A 258      -9.323  -9.371   0.333  1.00 85.10           N  
ATOM   1943  OD1 ASN A 258     -11.091  -9.916   1.609  1.00 85.10           O  
ATOM   1944  N   PRO A 259     -12.883 -12.324   2.456  1.00 91.51           N  
ATOM   1945  CA  PRO A 259     -14.331 -12.150   2.593  1.00 91.51           C  
ATOM   1946  C   PRO A 259     -14.792 -10.738   2.239  1.00 91.51           C  
ATOM   1947  CB  PRO A 259     -14.584 -12.452   4.072  1.00 91.51           C  
ATOM   1948  O   PRO A 259     -15.995 -10.484   2.137  1.00 91.51           O  
ATOM   1949  CG  PRO A 259     -13.318 -12.064   4.764  1.00 91.51           C  
ATOM   1950  CD  PRO A 259     -12.163 -12.382   3.858  1.00 91.51           C  
ATOM   1951  N   PHE A 260     -13.858  -9.829   2.063  1.00 96.29           N  
ATOM   1952  CA  PHE A 260     -14.185  -8.433   1.798  1.00 96.29           C  
ATOM   1953  C   PHE A 260     -14.555  -8.232   0.333  1.00 96.29           C  
ATOM   1954  CB  PHE A 260     -13.010  -7.524   2.172  1.00 96.29           C  
ATOM   1955  O   PHE A 260     -14.063  -8.949  -0.541  1.00 96.29           O  
ATOM   1956  CG  PHE A 260     -12.755  -7.440   3.653  1.00 96.29           C  
ATOM   1957  CD1 PHE A 260     -13.292  -6.404   4.407  1.00 96.29           C  
ATOM   1958  CD2 PHE A 260     -11.978  -8.399   4.291  1.00 96.29           C  
ATOM   1959  CE1 PHE A 260     -13.057  -6.324   5.778  1.00 96.29           C  
ATOM   1960  CE2 PHE A 260     -11.739  -8.325   5.660  1.00 96.29           C  
ATOM   1961  CZ  PHE A 260     -12.279  -7.287   6.402  1.00 96.29           C  
ATOM   1962  N   GLU A 261     -15.403  -7.267   0.117  1.00 96.13           N  
ATOM   1963  CA  GLU A 261     -15.753  -6.855  -1.239  1.00 96.13           C  
ATOM   1964  C   GLU A 261     -15.482  -5.368  -1.450  1.00 96.13           C  
ATOM   1965  CB  GLU A 261     -17.222  -7.169  -1.534  1.00 96.13           C  
ATOM   1966  O   GLU A 261     -15.488  -4.588  -0.495  1.00 96.13           O  
ATOM   1967  CG  GLU A 261     -17.562  -8.650  -1.456  1.00 96.13           C  
ATOM   1968  CD  GLU A 261     -19.033  -8.942  -1.705  1.00 96.13           C  
ATOM   1969  OE1 GLU A 261     -19.431 -10.129  -1.671  1.00 96.13           O  
ATOM   1970  OE2 GLU A 261     -19.794  -7.976  -1.938  1.00 96.13           O  
ATOM   1971  N   GLN A 262     -15.152  -5.139  -2.784  1.00 95.90           N  
ATOM   1972  CA  GLN A 262     -14.968  -3.742  -3.160  1.00 95.90           C  
ATOM   1973  C   GLN A 262     -16.140  -2.886  -2.689  1.00 95.90           C  
ATOM   1974  CB  GLN A 262     -14.798  -3.611  -4.675  1.00 95.90           C  
ATOM   1975  O   GLN A 262     -17.294  -3.314  -2.755  1.00 95.90           O  
ATOM   1976  CG  GLN A 262     -14.443  -2.203  -5.134  1.00 95.90           C  
ATOM   1977  CD  GLN A 262     -14.118  -2.133  -6.614  1.00 95.90           C  
ATOM   1978  NE2 GLN A 262     -14.374  -0.981  -7.224  1.00 95.90           N  
ATOM   1979  OE1 GLN A 262     -13.640  -3.107  -7.205  1.00 95.90           O  
ATOM   1980  N   ASP A 263     -15.836  -1.727  -2.032  1.00 97.78           N  
ATOM   1981  CA  ASP A 263     -16.747  -0.649  -1.658  1.00 97.78           C  
ATOM   1982  C   ASP A 263     -17.317  -0.873  -0.259  1.00 97.78           C  
ATOM   1983  CB  ASP A 263     -17.883  -0.529  -2.676  1.00 97.78           C  
ATOM   1984  O   ASP A 263     -18.060  -0.034   0.255  1.00 97.78           O  
ATOM   1985  CG  ASP A 263     -17.430   0.049  -4.005  1.00 97.78           C  
ATOM   1986  OD1 ASP A 263     -16.446   0.819  -4.032  1.00 97.78           O  
ATOM   1987  OD2 ASP A 263     -18.064  -0.267  -5.035  1.00 97.78           O  
ATOM   1988  N   MET A 264     -16.978  -1.992   0.383  1.00 98.67           N  
ATOM   1989  CA  MET A 264     -17.329  -2.131   1.794  1.00 98.67           C  
ATOM   1990  C   MET A 264     -16.667  -1.040   2.629  1.00 98.67           C  
ATOM   1991  CB  MET A 264     -16.921  -3.509   2.317  1.00 98.67           C  
ATOM   1992  O   MET A 264     -15.547  -0.618   2.333  1.00 98.67           O  
ATOM   1993  CG  MET A 264     -17.871  -4.624   1.911  1.00 98.67           C  
ATOM   1994  SD  MET A 264     -17.393  -6.248   2.622  1.00 98.67           S  
ATOM   1995  CE  MET A 264     -18.814  -7.252   2.108  1.00 98.67           C  
ATOM   1996  N   VAL A 265     -17.453  -0.617   3.645  1.00 98.79           N  
ATOM   1997  CA  VAL A 265     -16.885   0.408   4.513  1.00 98.79           C  
ATOM   1998  C   VAL A 265     -16.530  -0.201   5.868  1.00 98.79           C  
ATOM   1999  CB  VAL A 265     -17.857   1.595   4.701  1.00 98.79           C  
ATOM   2000  O   VAL A 265     -17.161  -1.165   6.307  1.00 98.79           O  
ATOM   2001  CG1 VAL A 265     -18.047   2.350   3.387  1.00 98.79           C  
ATOM   2002  CG2 VAL A 265     -19.200   1.105   5.239  1.00 98.79           C  
ATOM   2003  N   LEU A 266     -15.508   0.349   6.452  1.00 98.85           N  
ATOM   2004  CA  LEU A 266     -14.951  -0.129   7.713  1.00 98.85           C  
ATOM   2005  C   LEU A 266     -14.153   0.971   8.406  1.00 98.85           C  
ATOM   2006  CB  LEU A 266     -14.060  -1.351   7.476  1.00 98.85           C  
ATOM   2007  O   LEU A 266     -14.127   2.112   7.940  1.00 98.85           O  
ATOM   2008  CG  LEU A 266     -12.843  -1.138   6.576  1.00 98.85           C  
ATOM   2009  CD1 LEU A 266     -11.563  -1.514   7.316  1.00 98.85           C  
ATOM   2010  CD2 LEU A 266     -12.980  -1.947   5.290  1.00 98.85           C  
ATOM   2011  N   GLU A 267     -13.557   0.630   9.532  1.00 98.76           N  
ATOM   2012  CA  GLU A 267     -12.609   1.505  10.216  1.00 98.76           C  
ATOM   2013  C   GLU A 267     -11.172   1.043   9.994  1.00 98.76           C  
ATOM   2014  CB  GLU A 267     -12.917   1.564  11.715  1.00 98.76           C  
ATOM   2015  O   GLU A 267     -10.893  -0.158   9.999  1.00 98.76           O  
ATOM   2016  CG  GLU A 267     -14.327   2.040  12.034  1.00 98.76           C  
ATOM   2017  CD  GLU A 267     -14.659   1.981  13.517  1.00 98.76           C  
ATOM   2018  OE1 GLU A 267     -15.823   2.249  13.890  1.00 98.76           O  
ATOM   2019  OE2 GLU A 267     -13.746   1.665  14.313  1.00 98.76           O  
ATOM   2020  N   ALA A 268     -10.277   2.003   9.768  1.00 98.42           N  
ATOM   2021  CA  ALA A 268      -8.893   1.620   9.501  1.00 98.42           C  
ATOM   2022  C   ALA A 268      -7.919   2.640  10.085  1.00 98.42           C  
ATOM   2023  CB  ALA A 268      -8.663   1.470   7.999  1.00 98.42           C  
ATOM   2024  O   ALA A 268      -8.215   3.836  10.127  1.00 98.42           O  
ATOM   2025  N   ARG A 269      -6.791   2.108  10.519  1.00 95.91           N  
ATOM   2026  CA  ARG A 269      -5.712   2.946  11.031  1.00 95.91           C  
ATOM   2027  C   ARG A 269      -5.075   3.763   9.912  1.00 95.91           C  
ATOM   2028  CB  ARG A 269      -4.650   2.092  11.725  1.00 95.91           C  
ATOM   2029  O   ARG A 269      -4.840   3.248   8.816  1.00 95.91           O  
ATOM   2030  CG  ARG A 269      -3.633   2.897  12.519  1.00 95.91           C  
ATOM   2031  CD  ARG A 269      -2.634   1.997  13.232  1.00 95.91           C  
ATOM   2032  NE  ARG A 269      -3.106   1.613  14.560  1.00 95.91           N  
ATOM   2033  NH1 ARG A 269      -1.483   0.003  14.897  1.00 95.91           N  
ATOM   2034  NH2 ARG A 269      -3.059   0.405  16.512  1.00 95.91           N  
ATOM   2035  CZ  ARG A 269      -2.548   0.675  15.320  1.00 95.91           C  
ATOM   2036  N   ASP A 270      -4.847   5.062  10.152  1.00 91.57           N  
ATOM   2037  CA  ASP A 270      -4.033   5.910   9.288  1.00 91.57           C  
ATOM   2038  C   ASP A 270      -2.544   5.659   9.517  1.00 91.57           C  
ATOM   2039  CB  ASP A 270      -4.359   7.387   9.524  1.00 91.57           C  
ATOM   2040  O   ASP A 270      -2.061   5.744  10.648  1.00 91.57           O  
ATOM   2041  CG  ASP A 270      -3.615   8.316   8.582  1.00 91.57           C  
ATOM   2042  OD1 ASP A 270      -2.653   7.871   7.919  1.00 91.57           O  
ATOM   2043  OD2 ASP A 270      -3.992   9.506   8.504  1.00 91.57           O  
ATOM   2044  N   LEU A 271      -1.876   5.414   8.395  1.00 88.34           N  
ATOM   2045  CA  LEU A 271      -0.493   4.977   8.542  1.00 88.34           C  
ATOM   2046  C   LEU A 271       0.469   6.147   8.361  1.00 88.34           C  
ATOM   2047  CB  LEU A 271      -0.168   3.873   7.533  1.00 88.34           C  
ATOM   2048  O   LEU A 271       1.662   5.944   8.125  1.00 88.34           O  
ATOM   2049  CG  LEU A 271      -0.996   2.592   7.640  1.00 88.34           C  
ATOM   2050  CD1 LEU A 271      -0.556   1.586   6.581  1.00 88.34           C  
ATOM   2051  CD2 LEU A 271      -0.876   1.992   9.037  1.00 88.34           C  
ATOM   2052  N   MET A 272      -0.016   7.358   8.428  1.00 81.43           N  
ATOM   2053  CA  MET A 272       0.921   8.478   8.412  1.00 81.43           C  
ATOM   2054  C   MET A 272       1.824   8.449   9.640  1.00 81.43           C  
ATOM   2055  CB  MET A 272       0.168   9.809   8.347  1.00 81.43           C  
ATOM   2056  O   MET A 272       1.352   8.239  10.758  1.00 81.43           O  
ATOM   2057  CG  MET A 272       1.059  11.002   8.044  1.00 81.43           C  
ATOM   2058  SD  MET A 272       1.836  10.896   6.384  1.00 81.43           S  
ATOM   2059  CE  MET A 272       0.354  10.871   5.338  1.00 81.43           C  
ATOM   2060  N   PRO A 273       3.072   8.656   9.403  1.00 72.76           N  
ATOM   2061  CA  PRO A 273       4.052   8.529  10.484  1.00 72.76           C  
ATOM   2062  C   PRO A 273       3.788   9.495  11.637  1.00 72.76           C  
ATOM   2063  CB  PRO A 273       5.381   8.850   9.795  1.00 72.76           C  
ATOM   2064  O   PRO A 273       4.129   9.199  12.785  1.00 72.76           O  
ATOM   2065  CG  PRO A 273       5.147   8.544   8.351  1.00 72.76           C  
ATOM   2066  CD  PRO A 273       3.703   8.811   8.035  1.00 72.76           C  
ATOM   2067  N   SER A 274       3.095  10.563  11.372  1.00 76.35           N  
ATOM   2068  CA  SER A 274       2.990  11.630  12.362  1.00 76.35           C  
ATOM   2069  C   SER A 274       1.683  11.534  13.142  1.00 76.35           C  
ATOM   2070  CB  SER A 274       3.091  12.999  11.688  1.00 76.35           C  
ATOM   2071  O   SER A 274       1.459  12.296  14.084  1.00 76.35           O  
ATOM   2072  OG  SER A 274       2.056  13.168  10.734  1.00 76.35           O  
ATOM   2073  N   VAL A 275       0.882  10.525  12.783  1.00 79.13           N  
ATOM   2074  CA  VAL A 275      -0.410  10.487  13.459  1.00 79.13           C  
ATOM   2075  C   VAL A 275      -0.754   9.048  13.836  1.00 79.13           C  
ATOM   2076  CB  VAL A 275      -1.529  11.090  12.581  1.00 79.13           C  
ATOM   2077  O   VAL A 275      -0.203   8.102  13.269  1.00 79.13           O  
ATOM   2078  CG1 VAL A 275      -1.227  12.551  12.249  1.00 79.13           C  
ATOM   2079  CG2 VAL A 275      -1.701  10.273  11.302  1.00 79.13           C  
ATOM   2080  N   ASP A 276      -1.576   8.891  14.872  1.00 85.47           N  
ATOM   2081  CA  ASP A 276      -2.162   7.623  15.294  1.00 85.47           C  
ATOM   2082  C   ASP A 276      -3.686   7.710  15.337  1.00 85.47           C  
ATOM   2083  CB  ASP A 276      -1.620   7.210  16.664  1.00 85.47           C  
ATOM   2084  O   ASP A 276      -4.272   7.917  16.402  1.00 85.47           O  
ATOM   2085  CG  ASP A 276      -1.973   5.781  17.036  1.00 85.47           C  
ATOM   2086  OD1 ASP A 276      -2.395   5.007  16.149  1.00 85.47           O  
ATOM   2087  OD2 ASP A 276      -1.831   5.426  18.226  1.00 85.47           O  
ATOM   2088  N   LEU A 277      -4.220   7.677  14.151  1.00 95.27           N  
ATOM   2089  CA  LEU A 277      -5.655   7.870  13.972  1.00 95.27           C  
ATOM   2090  C   LEU A 277      -6.306   6.613  13.404  1.00 95.27           C  
ATOM   2091  CB  LEU A 277      -5.925   9.060  13.048  1.00 95.27           C  
ATOM   2092  O   LEU A 277      -5.671   5.863  12.658  1.00 95.27           O  
ATOM   2093  CG  LEU A 277      -5.350  10.407  13.491  1.00 95.27           C  
ATOM   2094  CD1 LEU A 277      -5.548  11.453  12.399  1.00 95.27           C  
ATOM   2095  CD2 LEU A 277      -5.995  10.860  14.797  1.00 95.27           C  
ATOM   2096  N   ILE A 278      -7.586   6.391  13.826  1.00 98.05           N  
ATOM   2097  CA  ILE A 278      -8.471   5.451  13.147  1.00 98.05           C  
ATOM   2098  C   ILE A 278      -9.574   6.216  12.418  1.00 98.05           C  
ATOM   2099  CB  ILE A 278      -9.087   4.438  14.138  1.00 98.05           C  
ATOM   2100  O   ILE A 278     -10.229   7.081  13.003  1.00 98.05           O  
ATOM   2101  CG1 ILE A 278      -7.983   3.633  14.833  1.00 98.05           C  
ATOM   2102  CG2 ILE A 278     -10.071   3.510  13.420  1.00 98.05           C  
ATOM   2103  CD1 ILE A 278      -8.487   2.718  15.941  1.00 98.05           C  
ATOM   2104  N   CYS A 279      -9.722   5.913  11.189  1.00 98.55           N  
ATOM   2105  CA  CYS A 279     -10.595   6.720  10.345  1.00 98.55           C  
ATOM   2106  C   CYS A 279     -11.662   5.858   9.682  1.00 98.55           C  
ATOM   2107  CB  CYS A 279      -9.782   7.452   9.278  1.00 98.55           C  
ATOM   2108  O   CYS A 279     -11.494   4.644   9.552  1.00 98.55           O  
ATOM   2109  SG  CYS A 279      -8.403   8.411   9.943  1.00 98.55           S  
ATOM   2110  N   VAL A 280     -12.754   6.473   9.260  1.00 98.68           N  
ATOM   2111  CA  VAL A 280     -13.713   5.852   8.352  1.00 98.68           C  
ATOM   2112  C   VAL A 280     -13.044   5.566   7.010  1.00 98.68           C  
ATOM   2113  CB  VAL A 280     -14.960   6.742   8.147  1.00 98.68           C  
ATOM   2114  O   VAL A 280     -12.473   6.467   6.389  1.00 98.68           O  
ATOM   2115  CG1 VAL A 280     -15.948   6.076   7.192  1.00 98.68           C  
ATOM   2116  CG2 VAL A 280     -15.627   7.041   9.489  1.00 98.68           C  
ATOM   2117  N   ALA A 281     -13.141   4.345   6.600  1.00 98.74           N  
ATOM   2118  CA  ALA A 281     -12.413   3.928   5.404  1.00 98.74           C  
ATOM   2119  C   ALA A 281     -13.290   3.065   4.501  1.00 98.74           C  
ATOM   2120  CB  ALA A 281     -11.145   3.170   5.791  1.00 98.74           C  
ATOM   2121  O   ALA A 281     -14.399   2.684   4.883  1.00 98.74           O  
ATOM   2122  N   LYS A 282     -12.754   2.829   3.321  1.00 98.42           N  
ATOM   2123  CA  LYS A 282     -13.434   2.018   2.315  1.00 98.42           C  
ATOM   2124  C   LYS A 282     -12.458   1.073   1.619  1.00 98.42           C  
ATOM   2125  CB  LYS A 282     -14.125   2.910   1.284  1.00 98.42           C  
ATOM   2126  O   LYS A 282     -11.288   1.412   1.426  1.00 98.42           O  
ATOM   2127  CG  LYS A 282     -14.879   2.142   0.208  1.00 98.42           C  
ATOM   2128  CD  LYS A 282     -15.677   3.078  -0.691  1.00 98.42           C  
ATOM   2129  CE  LYS A 282     -14.765   3.978  -1.514  1.00 98.42           C  
ATOM   2130  NZ  LYS A 282     -15.543   4.890  -2.404  1.00 98.42           N  
ATOM   2131  N   VAL A 283     -12.981  -0.116   1.391  1.00 98.35           N  
ATOM   2132  CA  VAL A 283     -12.229  -1.007   0.514  1.00 98.35           C  
ATOM   2133  C   VAL A 283     -12.315  -0.507  -0.927  1.00 98.35           C  
ATOM   2134  CB  VAL A 283     -12.744  -2.461   0.605  1.00 98.35           C  
ATOM   2135  O   VAL A 283     -13.341  -0.679  -1.590  1.00 98.35           O  
ATOM   2136  CG1 VAL A 283     -11.959  -3.372  -0.336  1.00 98.35           C  
ATOM   2137  CG2 VAL A 283     -12.655  -2.968   2.043  1.00 98.35           C  
ATOM   2138  N   LEU A 284     -11.179   0.095  -1.337  1.00 97.12           N  
ATOM   2139  CA  LEU A 284     -11.155   0.664  -2.681  1.00 97.12           C  
ATOM   2140  C   LEU A 284     -11.071  -0.436  -3.734  1.00 97.12           C  
ATOM   2141  CB  LEU A 284      -9.975   1.627  -2.835  1.00 97.12           C  
ATOM   2142  O   LEU A 284     -11.823  -0.424  -4.712  1.00 97.12           O  
ATOM   2143  CG  LEU A 284      -9.791   2.257  -4.217  1.00 97.12           C  
ATOM   2144  CD1 LEU A 284     -11.003   3.110  -4.576  1.00 97.12           C  
ATOM   2145  CD2 LEU A 284      -8.513   3.088  -4.259  1.00 97.12           C  
ATOM   2146  N   LEU A 285     -10.084  -1.401  -3.543  1.00 95.04           N  
ATOM   2147  CA  LEU A 285      -9.882  -2.517  -4.460  1.00 95.04           C  
ATOM   2148  C   LEU A 285      -9.652  -3.816  -3.694  1.00 95.04           C  
ATOM   2149  CB  LEU A 285      -8.696  -2.241  -5.388  1.00 95.04           C  
ATOM   2150  O   LEU A 285      -9.107  -3.800  -2.587  1.00 95.04           O  
ATOM   2151  CG  LEU A 285      -8.850  -1.065  -6.353  1.00 95.04           C  
ATOM   2152  CD1 LEU A 285      -7.509  -0.726  -6.994  1.00 95.04           C  
ATOM   2153  CD2 LEU A 285      -9.893  -1.381  -7.419  1.00 95.04           C  
ATOM   2154  N   VAL A 286     -10.100  -4.889  -4.373  1.00 92.43           N  
ATOM   2155  CA  VAL A 286      -9.787  -6.241  -3.920  1.00 92.43           C  
ATOM   2156  C   VAL A 286      -9.021  -6.987  -5.010  1.00 92.43           C  
ATOM   2157  CB  VAL A 286     -11.064  -7.021  -3.538  1.00 92.43           C  
ATOM   2158  O   VAL A 286      -9.529  -7.174  -6.118  1.00 92.43           O  
ATOM   2159  CG1 VAL A 286     -10.713  -8.425  -3.049  1.00 92.43           C  
ATOM   2160  CG2 VAL A 286     -11.853  -6.263  -2.472  1.00 92.43           C  
ATOM   2161  N   ARG A 287      -7.746  -7.370  -4.644  1.00 88.84           N  
ATOM   2162  CA  ARG A 287      -6.908  -8.172  -5.530  1.00 88.84           C  
ATOM   2163  C   ARG A 287      -6.422  -9.436  -4.829  1.00 88.84           C  
ATOM   2164  CB  ARG A 287      -5.713  -7.355  -6.026  1.00 88.84           C  
ATOM   2165  O   ARG A 287      -5.459  -9.394  -4.060  1.00 88.84           O  
ATOM   2166  CG  ARG A 287      -6.099  -6.145  -6.863  1.00 88.84           C  
ATOM   2167  CD  ARG A 287      -6.745  -6.553  -8.179  1.00 88.84           C  
ATOM   2168  NE  ARG A 287      -7.012  -5.396  -9.029  1.00 88.84           N  
ATOM   2169  NH1 ARG A 287      -9.137  -5.020  -8.204  1.00 88.84           N  
ATOM   2170  NH2 ARG A 287      -8.279  -3.659  -9.837  1.00 88.84           N  
ATOM   2171  CZ  ARG A 287      -8.142  -4.694  -9.022  1.00 88.84           C  
ATOM   2172  N   GLY A 288      -7.065 -10.528  -5.203  1.00 84.62           N  
ATOM   2173  CA  GLY A 288      -6.695 -11.704  -4.431  1.00 84.62           C  
ATOM   2174  C   GLY A 288      -6.819 -11.498  -2.933  1.00 84.62           C  
ATOM   2175  O   GLY A 288      -7.885 -11.125  -2.439  1.00 84.62           O  
ATOM   2176  N   PRO A 289      -5.720 -11.719  -2.111  1.00 84.34           N  
ATOM   2177  CA  PRO A 289      -5.767 -11.543  -0.657  1.00 84.34           C  
ATOM   2178  C   PRO A 289      -5.566 -10.091  -0.232  1.00 84.34           C  
ATOM   2179  CB  PRO A 289      -4.616 -12.422  -0.159  1.00 84.34           C  
ATOM   2180  O   PRO A 289      -5.714  -9.763   0.949  1.00 84.34           O  
ATOM   2181  CG  PRO A 289      -3.642 -12.455  -1.293  1.00 84.34           C  
ATOM   2182  CD  PRO A 289      -4.411 -12.422  -2.583  1.00 84.34           C  
ATOM   2183  N   GLU A 290      -5.237  -9.232  -1.206  1.00 89.91           N  
ATOM   2184  CA  GLU A 290      -4.889  -7.855  -0.870  1.00 89.91           C  
ATOM   2185  C   GLU A 290      -6.101  -6.935  -0.985  1.00 89.91           C  
ATOM   2186  CB  GLU A 290      -3.759  -7.351  -1.772  1.00 89.91           C  
ATOM   2187  O   GLU A 290      -6.887  -7.049  -1.928  1.00 89.91           O  
ATOM   2188  CG  GLU A 290      -2.451  -8.111  -1.603  1.00 89.91           C  
ATOM   2189  CD  GLU A 290      -1.712  -7.755  -0.323  1.00 89.91           C  
ATOM   2190  OE1 GLU A 290      -0.776  -8.492   0.062  1.00 89.91           O  
ATOM   2191  OE2 GLU A 290      -2.073  -6.731   0.300  1.00 89.91           O  
ATOM   2192  N   LEU A 291      -6.203  -6.070   0.014  1.00 93.96           N  
ATOM   2193  CA  LEU A 291      -7.193  -4.998   0.028  1.00 93.96           C  
ATOM   2194  C   LEU A 291      -6.520  -3.635  -0.097  1.00 93.96           C  
ATOM   2195  CB  LEU A 291      -8.026  -5.053   1.311  1.00 93.96           C  
ATOM   2196  O   LEU A 291      -5.510  -3.374   0.560  1.00 93.96           O  
ATOM   2197  CG  LEU A 291      -8.599  -6.420   1.689  1.00 93.96           C  
ATOM   2198  CD1 LEU A 291      -9.257  -6.357   3.063  1.00 93.96           C  
ATOM   2199  CD2 LEU A 291      -9.594  -6.893   0.635  1.00 93.96           C  
ATOM   2200  N   CYS A 292      -7.116  -2.861  -1.029  1.00 95.69           N  
ATOM   2201  CA  CYS A 292      -6.705  -1.461  -1.012  1.00 95.69           C  
ATOM   2202  C   CYS A 292      -7.654  -0.625  -0.162  1.00 95.69           C  
ATOM   2203  CB  CYS A 292      -6.652  -0.901  -2.433  1.00 95.69           C  
ATOM   2204  O   CYS A 292      -8.838  -0.505  -0.480  1.00 95.69           O  
ATOM   2205  SG  CYS A 292      -5.992   0.777  -2.530  1.00 95.69           S  
ATOM   2206  N   ILE A 293      -7.070  -0.052   0.911  1.00 97.73           N  
ATOM   2207  CA  ILE A 293      -7.843   0.757   1.848  1.00 97.73           C  
ATOM   2208  C   ILE A 293      -7.665   2.237   1.519  1.00 97.73           C  
ATOM   2209  CB  ILE A 293      -7.428   0.479   3.310  1.00 97.73           C  
ATOM   2210  O   ILE A 293      -6.539   2.713   1.358  1.00 97.73           O  
ATOM   2211  CG1 ILE A 293      -7.548  -1.017   3.624  1.00 97.73           C  
ATOM   2212  CG2 ILE A 293      -8.274   1.311   4.279  1.00 97.73           C  
ATOM   2213  CD1 ILE A 293      -8.939  -1.589   3.391  1.00 97.73           C  
ATOM   2214  N   THR A 294      -8.765   2.891   1.383  1.00 97.20           N  
ATOM   2215  CA  THR A 294      -8.766   4.333   1.158  1.00 97.20           C  
ATOM   2216  C   THR A 294      -9.626   5.042   2.200  1.00 97.20           C  
ATOM   2217  CB  THR A 294      -9.276   4.678  -0.253  1.00 97.20           C  
ATOM   2218  O   THR A 294     -10.487   4.423   2.828  1.00 97.20           O  
ATOM   2219  CG2 THR A 294     -10.763   4.366  -0.392  1.00 97.20           C  
ATOM   2220  OG1 THR A 294      -9.066   6.073  -0.503  1.00 97.20           O  
ATOM   2221  N   PHE A 295      -9.249   6.276   2.474  1.00 97.51           N  
ATOM   2222  CA  PHE A 295      -9.988   7.045   3.469  1.00 97.51           C  
ATOM   2223  C   PHE A 295     -10.966   8.001   2.797  1.00 97.51           C  
ATOM   2224  CB  PHE A 295      -9.026   7.826   4.370  1.00 97.51           C  
ATOM   2225  O   PHE A 295     -10.583   8.772   1.915  1.00 97.51           O  
ATOM   2226  CG  PHE A 295      -8.060   6.954   5.126  1.00 97.51           C  
ATOM   2227  CD1 PHE A 295      -8.453   6.302   6.288  1.00 97.51           C  
ATOM   2228  CD2 PHE A 295      -6.757   6.787   4.674  1.00 97.51           C  
ATOM   2229  CE1 PHE A 295      -7.561   5.495   6.990  1.00 97.51           C  
ATOM   2230  CE2 PHE A 295      -5.860   5.981   5.370  1.00 97.51           C  
ATOM   2231  CZ  PHE A 295      -6.264   5.337   6.528  1.00 97.51           C  
ATOM   2232  N   ILE A 296     -12.209   7.883   3.178  1.00 96.77           N  
ATOM   2233  CA  ILE A 296     -13.328   8.549   2.522  1.00 96.77           C  
ATOM   2234  C   ILE A 296     -13.131  10.063   2.574  1.00 96.77           C  
ATOM   2235  CB  ILE A 296     -14.676   8.162   3.171  1.00 96.77           C  
ATOM   2236  O   ILE A 296     -13.061  10.649   3.656  1.00 96.77           O  
ATOM   2237  CG1 ILE A 296     -14.912   6.653   3.052  1.00 96.77           C  
ATOM   2238  CG2 ILE A 296     -15.827   8.949   2.537  1.00 96.77           C  
ATOM   2239  CD1 ILE A 296     -16.198   6.173   3.711  1.00 96.77           C  
ATOM   2240  N   GLY A 297     -13.037  10.705   1.370  1.00 93.84           N  
ATOM   2241  CA  GLY A 297     -12.915  12.149   1.251  1.00 93.84           C  
ATOM   2242  C   GLY A 297     -11.476  12.620   1.155  1.00 93.84           C  
ATOM   2243  O   GLY A 297     -11.217  13.819   1.031  1.00 93.84           O  
ATOM   2244  N   TRP A 298     -10.530  11.695   1.204  1.00 92.31           N  
ATOM   2245  CA  TRP A 298      -9.118  12.061   1.149  1.00 92.31           C  
ATOM   2246  C   TRP A 298      -8.463  11.518  -0.116  1.00 92.31           C  
ATOM   2247  CB  TRP A 298      -8.379  11.541   2.385  1.00 92.31           C  
ATOM   2248  O   TRP A 298      -8.956  10.560  -0.716  1.00 92.31           O  
ATOM   2249  CG  TRP A 298      -8.812  12.184   3.669  1.00 92.31           C  
ATOM   2250  CD1 TRP A 298      -9.807  11.763   4.507  1.00 92.31           C  
ATOM   2251  CD2 TRP A 298      -8.264  13.367   4.258  1.00 92.31           C  
ATOM   2252  CE2 TRP A 298      -8.976  13.606   5.455  1.00 92.31           C  
ATOM   2253  CE3 TRP A 298      -7.239  14.249   3.891  1.00 92.31           C  
ATOM   2254  NE1 TRP A 298      -9.911  12.614   5.583  1.00 92.31           N  
ATOM   2255  CH2 TRP A 298      -7.687  15.539   5.904  1.00 92.31           C  
ATOM   2256  CZ2 TRP A 298      -8.694  14.692   6.287  1.00 92.31           C  
ATOM   2257  CZ3 TRP A 298      -6.960  15.329   4.721  1.00 92.31           C  
ATOM   2258  N   SER A 299      -7.376  12.180  -0.524  1.00 87.48           N  
ATOM   2259  CA  SER A 299      -6.635  11.743  -1.703  1.00 87.48           C  
ATOM   2260  C   SER A 299      -6.060  10.344  -1.508  1.00 87.48           C  
ATOM   2261  CB  SER A 299      -5.508  12.726  -2.022  1.00 87.48           C  
ATOM   2262  O   SER A 299      -5.974   9.854  -0.380  1.00 87.48           O  
ATOM   2263  OG  SER A 299      -4.428  12.564  -1.119  1.00 87.48           O  
ATOM   2264  N   GLY A 300      -5.628   9.647  -2.620  1.00 86.16           N  
ATOM   2265  CA  GLY A 300      -5.081   8.300  -2.622  1.00 86.16           C  
ATOM   2266  C   GLY A 300      -3.693   8.218  -2.015  1.00 86.16           C  
ATOM   2267  O   GLY A 300      -3.138   7.127  -1.865  1.00 86.16           O  
ATOM   2268  N   LYS A 301      -3.169   9.324  -1.641  1.00 85.18           N  
ATOM   2269  CA  LYS A 301      -1.829   9.373  -1.063  1.00 85.18           C  
ATOM   2270  C   LYS A 301      -1.772   8.613   0.258  1.00 85.18           C  
ATOM   2271  CB  LYS A 301      -1.387  10.822  -0.854  1.00 85.18           C  
ATOM   2272  O   LYS A 301      -0.698   8.192   0.693  1.00 85.18           O  
ATOM   2273  CG  LYS A 301      -1.405  11.271   0.600  1.00 85.18           C  
ATOM   2274  CD  LYS A 301      -0.924  12.708   0.748  1.00 85.18           C  
ATOM   2275  CE  LYS A 301      -1.009  13.182   2.192  1.00 85.18           C  
ATOM   2276  NZ  LYS A 301      -0.645  14.624   2.325  1.00 85.18           N  
ATOM   2277  N   TYR A 302      -2.946   8.398   0.839  1.00 87.53           N  
ATOM   2278  CA  TYR A 302      -3.007   7.744   2.141  1.00 87.53           C  
ATOM   2279  C   TYR A 302      -3.423   6.285   1.999  1.00 87.53           C  
ATOM   2280  CB  TYR A 302      -3.982   8.477   3.066  1.00 87.53           C  
ATOM   2281  O   TYR A 302      -3.519   5.561   2.993  1.00 87.53           O  
ATOM   2282  CG  TYR A 302      -3.653   9.937   3.262  1.00 87.53           C  
ATOM   2283  CD1 TYR A 302      -2.637  10.331   4.130  1.00 87.53           C  
ATOM   2284  CD2 TYR A 302      -4.356  10.924   2.581  1.00 87.53           C  
ATOM   2285  CE1 TYR A 302      -2.331  11.676   4.315  1.00 87.53           C  
ATOM   2286  CE2 TYR A 302      -4.058  12.272   2.758  1.00 87.53           C  
ATOM   2287  OH  TYR A 302      -2.747  13.969   3.805  1.00 87.53           O  
ATOM   2288  CZ  TYR A 302      -3.046  12.637   3.626  1.00 87.53           C  
ATOM   2289  N   ASP A 303      -3.643   5.860   0.802  1.00 92.70           N  
ATOM   2290  CA  ASP A 303      -4.092   4.494   0.549  1.00 92.70           C  
ATOM   2291  C   ASP A 303      -3.010   3.482   0.919  1.00 92.70           C  
ATOM   2292  CB  ASP A 303      -4.491   4.324  -0.919  1.00 92.70           C  
ATOM   2293  O   ASP A 303      -1.817   3.776   0.815  1.00 92.70           O  
ATOM   2294  CG  ASP A 303      -5.676   5.188  -1.315  1.00 92.70           C  
ATOM   2295  OD1 ASP A 303      -6.239   5.887  -0.445  1.00 92.70           O  
ATOM   2296  OD2 ASP A 303      -6.050   5.168  -2.508  1.00 92.70           O  
ATOM   2297  N   TYR A 304      -3.474   2.364   1.360  1.00 94.76           N  
ATOM   2298  CA  TYR A 304      -2.489   1.313   1.591  1.00 94.76           C  
ATOM   2299  C   TYR A 304      -3.078  -0.060   1.292  1.00 94.76           C  
ATOM   2300  CB  TYR A 304      -1.982   1.360   3.036  1.00 94.76           C  
ATOM   2301  O   TYR A 304      -4.297  -0.242   1.330  1.00 94.76           O  
ATOM   2302  CG  TYR A 304      -3.066   1.163   4.067  1.00 94.76           C  
ATOM   2303  CD1 TYR A 304      -3.689   2.254   4.668  1.00 94.76           C  
ATOM   2304  CD2 TYR A 304      -3.470  -0.114   4.442  1.00 94.76           C  
ATOM   2305  CE1 TYR A 304      -4.688   2.078   5.621  1.00 94.76           C  
ATOM   2306  CE2 TYR A 304      -4.467  -0.302   5.393  1.00 94.76           C  
ATOM   2307  OH  TYR A 304      -6.058   0.617   6.918  1.00 94.76           O  
ATOM   2308  CZ  TYR A 304      -5.070   0.798   5.976  1.00 94.76           C  
ATOM   2309  N   TRP A 305      -2.178  -1.021   0.868  1.00 93.96           N  
ATOM   2310  CA  TRP A 305      -2.547  -2.410   0.616  1.00 93.96           C  
ATOM   2311  C   TRP A 305      -2.246  -3.283   1.830  1.00 93.96           C  
ATOM   2312  CB  TRP A 305      -1.808  -2.949  -0.612  1.00 93.96           C  
ATOM   2313  O   TRP A 305      -1.172  -3.176   2.427  1.00 93.96           O  
ATOM   2314  CG  TRP A 305      -2.253  -2.340  -1.907  1.00 93.96           C  
ATOM   2315  CD1 TRP A 305      -1.747  -1.220  -2.508  1.00 93.96           C  
ATOM   2316  CD2 TRP A 305      -3.300  -2.814  -2.760  1.00 93.96           C  
ATOM   2317  CE2 TRP A 305      -3.374  -1.933  -3.862  1.00 93.96           C  
ATOM   2318  CE3 TRP A 305      -4.184  -3.900  -2.699  1.00 93.96           C  
ATOM   2319  NE1 TRP A 305      -2.417  -0.971  -3.684  1.00 93.96           N  
ATOM   2320  CH2 TRP A 305      -5.150  -3.177  -4.811  1.00 93.96           C  
ATOM   2321  CZ2 TRP A 305      -4.297  -2.106  -4.895  1.00 93.96           C  
ATOM   2322  CZ3 TRP A 305      -5.102  -4.071  -3.729  1.00 93.96           C  
ATOM   2323  N   CYS A 306      -3.224  -4.123   2.203  1.00 92.61           N  
ATOM   2324  CA  CYS A 306      -3.059  -5.066   3.304  1.00 92.61           C  
ATOM   2325  C   CYS A 306      -3.942  -6.292   3.109  1.00 92.61           C  
ATOM   2326  CB  CYS A 306      -3.389  -4.395   4.637  1.00 92.61           C  
ATOM   2327  O   CYS A 306      -4.808  -6.306   2.233  1.00 92.61           O  
ATOM   2328  SG  CYS A 306      -5.112  -3.875   4.784  1.00 92.61           S  
ATOM   2329  N   ARG A 307      -3.747  -7.298   3.871  1.00 90.57           N  
ATOM   2330  CA  ARG A 307      -4.626  -8.463   3.899  1.00 90.57           C  
ATOM   2331  C   ARG A 307      -5.840  -8.212   4.787  1.00 90.57           C  
ATOM   2332  CB  ARG A 307      -3.866  -9.698   4.388  1.00 90.57           C  
ATOM   2333  O   ARG A 307      -5.862  -7.252   5.560  1.00 90.57           O  
ATOM   2334  CG  ARG A 307      -2.766 -10.158   3.444  1.00 90.57           C  
ATOM   2335  CD  ARG A 307      -1.953 -11.299   4.039  1.00 90.57           C  
ATOM   2336  NE  ARG A 307      -2.786 -12.465   4.318  1.00 90.57           N  
ATOM   2337  NH1 ARG A 307      -2.556 -13.391   2.214  1.00 90.57           N  
ATOM   2338  NH2 ARG A 307      -3.823 -14.449   3.805  1.00 90.57           N  
ATOM   2339  CZ  ARG A 307      -3.053 -13.432   3.445  1.00 90.57           C  
ATOM   2340  N   GLY A 308      -6.822  -9.114   4.569  1.00 90.22           N  
ATOM   2341  CA  GLY A 308      -8.063  -8.971   5.313  1.00 90.22           C  
ATOM   2342  C   GLY A 308      -7.888  -9.166   6.808  1.00 90.22           C  
ATOM   2343  O   GLY A 308      -8.702  -8.690   7.601  1.00 90.22           O  
ATOM   2344  N   ASP A 309      -6.816  -9.843   7.202  1.00 89.29           N  
ATOM   2345  CA  ASP A 309      -6.587 -10.094   8.621  1.00 89.29           C  
ATOM   2346  C   ASP A 309      -5.620  -9.070   9.211  1.00 89.29           C  
ATOM   2347  CB  ASP A 309      -6.049 -11.510   8.837  1.00 89.29           C  
ATOM   2348  O   ASP A 309      -5.045  -9.294  10.278  1.00 89.29           O  
ATOM   2349  CG  ASP A 309      -4.748 -11.769   8.099  1.00 89.29           C  
ATOM   2350  OD1 ASP A 309      -4.315 -10.906   7.304  1.00 89.29           O  
ATOM   2351  OD2 ASP A 309      -4.152 -12.847   8.311  1.00 89.29           O  
ATOM   2352  N   SER A 310      -5.353  -8.024   8.509  1.00 92.22           N  
ATOM   2353  CA  SER A 310      -4.461  -6.974   8.991  1.00 92.22           C  
ATOM   2354  C   SER A 310      -4.948  -6.402  10.318  1.00 92.22           C  
ATOM   2355  CB  SER A 310      -4.344  -5.854   7.956  1.00 92.22           C  
ATOM   2356  O   SER A 310      -6.152  -6.234  10.524  1.00 92.22           O  
ATOM   2357  OG  SER A 310      -3.569  -4.780   8.462  1.00 92.22           O  
ATOM   2358  N   ASP A 311      -4.004  -6.100  11.266  1.00 92.35           N  
ATOM   2359  CA  ASP A 311      -4.324  -5.513  12.563  1.00 92.35           C  
ATOM   2360  C   ASP A 311      -4.656  -4.029  12.428  1.00 92.35           C  
ATOM   2361  CB  ASP A 311      -3.162  -5.706  13.540  1.00 92.35           C  
ATOM   2362  O   ASP A 311      -4.851  -3.337  13.429  1.00 92.35           O  
ATOM   2363  CG  ASP A 311      -1.882  -5.031  13.079  1.00 92.35           C  
ATOM   2364  OD1 ASP A 311      -1.856  -4.470  11.963  1.00 92.35           O  
ATOM   2365  OD2 ASP A 311      -0.890  -5.063  13.839  1.00 92.35           O  
ATOM   2366  N   LYS A 312      -4.764  -3.572  11.279  1.00 94.96           N  
ATOM   2367  CA  LYS A 312      -5.062  -2.170  11.002  1.00 94.96           C  
ATOM   2368  C   LYS A 312      -6.527  -1.984  10.620  1.00 94.96           C  
ATOM   2369  CB  LYS A 312      -4.158  -1.640   9.888  1.00 94.96           C  
ATOM   2370  O   LYS A 312      -6.970  -0.862  10.363  1.00 94.96           O  
ATOM   2371  CG  LYS A 312      -2.679  -1.629  10.243  1.00 94.96           C  
ATOM   2372  CD  LYS A 312      -1.837  -1.049   9.114  1.00 94.96           C  
ATOM   2373  CE  LYS A 312      -0.348  -1.242   9.369  1.00 94.96           C  
ATOM   2374  NZ  LYS A 312      -0.048  -1.374  10.826  1.00 94.96           N  
ATOM   2375  N   LEU A 313      -7.188  -3.076  10.432  1.00 97.42           N  
ATOM   2376  CA  LEU A 313      -8.581  -3.025  10.002  1.00 97.42           C  
ATOM   2377  C   LEU A 313      -9.519  -3.340  11.162  1.00 97.42           C  
ATOM   2378  CB  LEU A 313      -8.824  -4.007   8.853  1.00 97.42           C  
ATOM   2379  O   LEU A 313      -9.269  -4.269  11.934  1.00 97.42           O  
ATOM   2380  CG  LEU A 313      -7.900  -3.874   7.641  1.00 97.42           C  
ATOM   2381  CD1 LEU A 313      -8.279  -4.893   6.572  1.00 97.42           C  
ATOM   2382  CD2 LEU A 313      -7.956  -2.457   7.079  1.00 97.42           C  
ATOM   2383  N   PHE A 314     -10.608  -2.574  11.227  1.00 98.55           N  
ATOM   2384  CA  PHE A 314     -11.585  -2.730  12.298  1.00 98.55           C  
ATOM   2385  C   PHE A 314     -13.005  -2.651  11.751  1.00 98.55           C  
ATOM   2386  CB  PHE A 314     -11.378  -1.662  13.376  1.00 98.55           C  
ATOM   2387  O   PHE A 314     -13.261  -1.949  10.771  1.00 98.55           O  
ATOM   2388  CG  PHE A 314      -9.951  -1.533  13.836  1.00 98.55           C  
ATOM   2389  CD1 PHE A 314      -9.454  -2.351  14.844  1.00 98.55           C  
ATOM   2390  CD2 PHE A 314      -9.106  -0.592  13.262  1.00 98.55           C  
ATOM   2391  CE1 PHE A 314      -8.134  -2.234  15.272  1.00 98.55           C  
ATOM   2392  CE2 PHE A 314      -7.785  -0.470  13.684  1.00 98.55           C  
ATOM   2393  CZ  PHE A 314      -7.302  -1.291  14.690  1.00 98.55           C  
ATOM   2394  N   PRO A 315     -13.902  -3.501  12.373  1.00 98.43           N  
ATOM   2395  CA  PRO A 315     -15.301  -3.357  11.964  1.00 98.43           C  
ATOM   2396  C   PRO A 315     -15.906  -2.023  12.394  1.00 98.43           C  
ATOM   2397  CB  PRO A 315     -15.996  -4.524  12.669  1.00 98.43           C  
ATOM   2398  O   PRO A 315     -15.479  -1.440  13.394  1.00 98.43           O  
ATOM   2399  CG  PRO A 315     -15.205  -4.743  13.918  1.00 98.43           C  
ATOM   2400  CD  PRO A 315     -13.756  -4.484  13.616  1.00 98.43           C  
ATOM   2401  N   PRO A 316     -16.922  -1.478  11.637  1.00 98.60           N  
ATOM   2402  CA  PRO A 316     -17.656  -0.314  12.137  1.00 98.60           C  
ATOM   2403  C   PRO A 316     -18.213  -0.528  13.543  1.00 98.60           C  
ATOM   2404  CB  PRO A 316     -18.789  -0.148  11.121  1.00 98.60           C  
ATOM   2405  O   PRO A 316     -18.792  -1.579  13.829  1.00 98.60           O  
ATOM   2406  CG  PRO A 316     -18.250  -0.724   9.851  1.00 98.60           C  
ATOM   2407  CD  PRO A 316     -17.428  -1.935  10.187  1.00 98.60           C  
ATOM   2408  N   GLY A 317     -17.919   0.507  14.428  1.00 97.87           N  
ATOM   2409  CA  GLY A 317     -18.346   0.435  15.816  1.00 97.87           C  
ATOM   2410  C   GLY A 317     -17.211   0.129  16.775  1.00 97.87           C  
ATOM   2411  O   GLY A 317     -17.377   0.228  17.992  1.00 97.87           O  
ATOM   2412  N   TYR A 318     -16.143  -0.315  16.229  1.00 98.40           N  
ATOM   2413  CA  TYR A 318     -14.981  -0.663  17.039  1.00 98.40           C  
ATOM   2414  C   TYR A 318     -14.555   0.511  17.913  1.00 98.40           C  
ATOM   2415  CB  TYR A 318     -13.815  -1.101  16.148  1.00 98.40           C  
ATOM   2416  O   TYR A 318     -14.411   0.368  19.129  1.00 98.40           O  
ATOM   2417  CG  TYR A 318     -12.530  -1.336  16.902  1.00 98.40           C  
ATOM   2418  CD1 TYR A 318     -11.550  -0.348  16.975  1.00 98.40           C  
ATOM   2419  CD2 TYR A 318     -12.291  -2.547  17.543  1.00 98.40           C  
ATOM   2420  CE1 TYR A 318     -10.363  -0.561  17.667  1.00 98.40           C  
ATOM   2421  CE2 TYR A 318     -11.107  -2.771  18.239  1.00 98.40           C  
ATOM   2422  OH  TYR A 318      -8.977  -1.991  18.982  1.00 98.40           O  
ATOM   2423  CZ  TYR A 318     -10.151  -1.774  18.295  1.00 98.40           C  
ATOM   2424  N   CYS A 319     -14.276   1.643  17.305  1.00 97.91           N  
ATOM   2425  CA  CYS A 319     -13.792   2.805  18.042  1.00 97.91           C  
ATOM   2426  C   CYS A 319     -14.778   3.210  19.130  1.00 97.91           C  
ATOM   2427  CB  CYS A 319     -13.553   3.979  17.094  1.00 97.91           C  
ATOM   2428  O   CYS A 319     -14.383   3.457  20.271  1.00 97.91           O  
ATOM   2429  SG  CYS A 319     -12.058   3.816  16.094  1.00 97.91           S  
ATOM   2430  N   ALA A 320     -16.026   3.263  18.826  1.00 96.01           N  
ATOM   2431  CA  ALA A 320     -17.057   3.645  19.788  1.00 96.01           C  
ATOM   2432  C   ALA A 320     -17.070   2.697  20.983  1.00 96.01           C  
ATOM   2433  CB  ALA A 320     -18.428   3.670  19.117  1.00 96.01           C  
ATOM   2434  O   ALA A 320     -17.186   3.135  22.130  1.00 96.01           O  
ATOM   2435  N   SER A 321     -16.882   1.457  20.746  1.00 96.67           N  
ATOM   2436  CA  SER A 321     -16.946   0.440  21.790  1.00 96.67           C  
ATOM   2437  C   SER A 321     -15.742   0.529  22.723  1.00 96.67           C  
ATOM   2438  CB  SER A 321     -17.021  -0.957  21.174  1.00 96.67           C  
ATOM   2439  O   SER A 321     -15.797   0.060  23.861  1.00 96.67           O  
ATOM   2440  OG  SER A 321     -15.745  -1.378  20.723  1.00 96.67           O  
ATOM   2441  N   ARG A 322     -14.663   1.178  22.323  1.00 96.82           N  
ATOM   2442  CA  ARG A 322     -13.429   1.234  23.101  1.00 96.82           C  
ATOM   2443  C   ARG A 322     -13.130   2.659  23.552  1.00 96.82           C  
ATOM   2444  CB  ARG A 322     -12.255   0.684  22.288  1.00 96.82           C  
ATOM   2445  O   ARG A 322     -12.049   2.936  24.075  1.00 96.82           O  
ATOM   2446  CG  ARG A 322     -12.252  -0.831  22.157  1.00 96.82           C  
ATOM   2447  CD  ARG A 322     -12.697  -1.277  20.771  1.00 96.82           C  
ATOM   2448  NE  ARG A 322     -12.589  -2.725  20.611  1.00 96.82           N  
ATOM   2449  NH1 ARG A 322     -14.802  -3.032  20.023  1.00 96.82           N  
ATOM   2450  NH2 ARG A 322     -13.382  -4.828  20.142  1.00 96.82           N  
ATOM   2451  CZ  ARG A 322     -13.591  -3.525  20.259  1.00 96.82           C  
ATOM   2452  N   GLY A 323     -14.030   3.533  23.255  1.00 95.63           N  
ATOM   2453  CA  GLY A 323     -13.821   4.917  23.652  1.00 95.63           C  
ATOM   2454  C   GLY A 323     -12.715   5.600  22.870  1.00 95.63           C  
ATOM   2455  O   GLY A 323     -11.980   6.425  23.417  1.00 95.63           O  
ATOM   2456  N   ILE A 324     -12.474   5.119  21.704  1.00 96.41           N  
ATOM   2457  CA  ILE A 324     -11.503   5.706  20.788  1.00 96.41           C  
ATOM   2458  C   ILE A 324     -12.209   6.663  19.831  1.00 96.41           C  
ATOM   2459  CB  ILE A 324     -10.744   4.618  19.995  1.00 96.41           C  
ATOM   2460  O   ILE A 324     -13.288   6.356  19.319  1.00 96.41           O  
ATOM   2461  CG1 ILE A 324      -9.924   3.739  20.946  1.00 96.41           C  
ATOM   2462  CG2 ILE A 324      -9.850   5.253  18.927  1.00 96.41           C  
ATOM   2463  CD1 ILE A 324      -9.402   2.458  20.309  1.00 96.41           C  
ATOM   2464  N   GLU A 325     -11.650   7.860  19.612  1.00 96.55           N  
ATOM   2465  CA  GLU A 325     -12.230   8.832  18.690  1.00 96.55           C  
ATOM   2466  C   GLU A 325     -12.035   8.401  17.239  1.00 96.55           C  
ATOM   2467  CB  GLU A 325     -11.618  10.217  18.914  1.00 96.55           C  
ATOM   2468  O   GLU A 325     -10.901   8.277  16.770  1.00 96.55           O  
ATOM   2469  CG  GLU A 325     -12.261  11.316  18.080  1.00 96.55           C  
ATOM   2470  CD  GLU A 325     -11.688  12.696  18.361  1.00 96.55           C  
ATOM   2471  OE1 GLU A 325     -12.472  13.643  18.594  1.00 96.55           O  
ATOM   2472  OE2 GLU A 325     -10.444  12.831  18.347  1.00 96.55           O  
ATOM   2473  N   LEU A 326     -13.097   8.233  16.594  1.00 98.38           N  
ATOM   2474  CA  LEU A 326     -13.070   7.930  15.167  1.00 98.38           C  
ATOM   2475  C   LEU A 326     -12.995   9.210  14.342  1.00 98.38           C  
ATOM   2476  CB  LEU A 326     -14.308   7.123  14.767  1.00 98.38           C  
ATOM   2477  O   LEU A 326     -13.727  10.168  14.604  1.00 98.38           O  
ATOM   2478  CG  LEU A 326     -14.386   6.681  13.305  1.00 98.38           C  
ATOM   2479  CD1 LEU A 326     -13.302   5.651  13.004  1.00 98.38           C  
ATOM   2480  CD2 LEU A 326     -15.768   6.118  12.989  1.00 98.38           C  
ATOM   2481  N   GLN A 327     -12.118   9.169  13.314  1.00 98.16           N  
ATOM   2482  CA  GLN A 327     -12.069  10.304  12.398  1.00 98.16           C  
ATOM   2483  C   GLN A 327     -13.087  10.145  11.272  1.00 98.16           C  
ATOM   2484  CB  GLN A 327     -10.664  10.465  11.816  1.00 98.16           C  
ATOM   2485  O   GLN A 327     -13.015   9.193  10.492  1.00 98.16           O  
ATOM   2486  CG  GLN A 327      -9.583  10.673  12.868  1.00 98.16           C  
ATOM   2487  CD  GLN A 327      -9.840  11.886  13.742  1.00 98.16           C  
ATOM   2488  NE2 GLN A 327      -9.841  11.681  15.055  1.00 98.16           N  
ATOM   2489  OE1 GLN A 327     -10.035  12.998  13.242  1.00 98.16           O  
ATOM   2490  N   ALA A 328     -13.967  11.047  11.253  1.00 97.83           N  
ATOM   2491  CA  ALA A 328     -15.049  11.011  10.273  1.00 97.83           C  
ATOM   2492  C   ALA A 328     -14.523  11.276   8.865  1.00 97.83           C  
ATOM   2493  CB  ALA A 328     -16.128  12.029  10.634  1.00 97.83           C  
ATOM   2494  O   ALA A 328     -13.391  11.735   8.695  1.00 97.83           O  
ATOM   2495  N   PRO A 329     -15.351  10.946   7.803  1.00 97.15           N  
ATOM   2496  CA  PRO A 329     -14.939  11.323   6.448  1.00 97.15           C  
ATOM   2497  C   PRO A 329     -14.622  12.811   6.321  1.00 97.15           C  
ATOM   2498  CB  PRO A 329     -16.153  10.948   5.594  1.00 97.15           C  
ATOM   2499  O   PRO A 329     -15.105  13.619   7.118  1.00 97.15           O  
ATOM   2500  CG  PRO A 329     -16.839   9.863   6.359  1.00 97.15           C  
ATOM   2501  CD  PRO A 329     -16.707  10.158   7.826  1.00 97.15           C  
ATOM   2502  N   LYS A 330     -13.783  13.116   5.302  1.00 94.15           N  
ATOM   2503  CA  LYS A 330     -13.435  14.516   5.077  1.00 94.15           C  
ATOM   2504  C   LYS A 330     -14.687  15.371   4.893  1.00 94.15           C  
ATOM   2505  CB  LYS A 330     -12.524  14.654   3.857  1.00 94.15           C  
ATOM   2506  O   LYS A 330     -15.589  15.005   4.137  1.00 94.15           O  
ATOM   2507  CG  LYS A 330     -11.960  16.053   3.660  1.00 94.15           C  
ATOM   2508  CD  LYS A 330     -10.936  16.090   2.532  1.00 94.15           C  
ATOM   2509  CE  LYS A 330     -10.332  17.478   2.370  1.00 94.15           C  
ATOM   2510  NZ  LYS A 330      -9.280  17.504   1.310  1.00 94.15           N  
ATOM   2511  N   GLY A 331     -14.756  16.487   5.627  1.00 93.39           N  
ATOM   2512  CA  GLY A 331     -15.863  17.421   5.495  1.00 93.39           C  
ATOM   2513  C   GLY A 331     -16.972  17.177   6.501  1.00 93.39           C  
ATOM   2514  O   GLY A 331     -17.941  17.938   6.560  1.00 93.39           O  
ATOM   2515  N   GLN A 332     -16.882  16.099   7.279  1.00 94.82           N  
ATOM   2516  CA  GLN A 332     -17.860  15.797   8.319  1.00 94.82           C  
ATOM   2517  C   GLN A 332     -17.259  15.984   9.710  1.00 94.82           C  
ATOM   2518  CB  GLN A 332     -18.387  14.370   8.163  1.00 94.82           C  
ATOM   2519  O   GLN A 332     -16.037  15.966   9.871  1.00 94.82           O  
ATOM   2520  CG  GLN A 332     -19.204  14.152   6.896  1.00 94.82           C  
ATOM   2521  CD  GLN A 332     -19.859  12.784   6.848  1.00 94.82           C  
ATOM   2522  NE2 GLN A 332     -20.101  12.284   5.641  1.00 94.82           N  
ATOM   2523  OE1 GLN A 332     -20.144  12.181   7.887  1.00 94.82           O  
ATOM   2524  N   SER A 333     -18.133  16.243  10.671  1.00 95.13           N  
ATOM   2525  CA  SER A 333     -17.680  16.455  12.041  1.00 95.13           C  
ATOM   2526  C   SER A 333     -17.601  15.139  12.808  1.00 95.13           C  
ATOM   2527  CB  SER A 333     -18.611  17.425  12.770  1.00 95.13           C  
ATOM   2528  O   SER A 333     -18.528  14.327  12.754  1.00 95.13           O  
ATOM   2529  OG  SER A 333     -18.315  17.460  14.156  1.00 95.13           O  
ATOM   2530  N   ASN A 334     -16.445  14.939  13.585  1.00 95.28           N  
ATOM   2531  CA  ASN A 334     -16.265  13.764  14.431  1.00 95.28           C  
ATOM   2532  C   ASN A 334     -17.360  13.663  15.489  1.00 95.28           C  
ATOM   2533  CB  ASN A 334     -14.887  13.786  15.094  1.00 95.28           C  
ATOM   2534  O   ASN A 334     -17.850  12.570  15.780  1.00 95.28           O  
ATOM   2535  CG  ASN A 334     -13.756  13.628  14.097  1.00 95.28           C  
ATOM   2536  ND2 ASN A 334     -12.523  13.757  14.572  1.00 95.28           N  
ATOM   2537  OD1 ASN A 334     -13.989  13.394  12.908  1.00 95.28           O  
ATOM   2538  N   SER A 335     -17.794  14.772  16.019  1.00 93.74           N  
ATOM   2539  CA  SER A 335     -18.735  14.791  17.134  1.00 93.74           C  
ATOM   2540  C   SER A 335     -20.135  14.388  16.681  1.00 93.74           C  
ATOM   2541  CB  SER A 335     -18.778  16.178  17.777  1.00 93.74           C  
ATOM   2542  O   SER A 335     -20.926  13.874  17.475  1.00 93.74           O  
ATOM   2543  OG  SER A 335     -19.167  17.159  16.831  1.00 93.74           O  
ATOM   2544  N   THR A 336     -20.384  14.550  15.380  1.00 94.58           N  
ATOM   2545  CA  THR A 336     -21.748  14.305  14.927  1.00 94.58           C  
ATOM   2546  C   THR A 336     -21.811  13.060  14.046  1.00 94.58           C  
ATOM   2547  CB  THR A 336     -22.305  15.514  14.151  1.00 94.58           C  
ATOM   2548  O   THR A 336     -22.894  12.635  13.639  1.00 94.58           O  
ATOM   2549  CG2 THR A 336     -22.413  16.742  15.050  1.00 94.58           C  
ATOM   2550  OG1 THR A 336     -21.432  15.813  13.055  1.00 94.58           O  
ATOM   2551  N   PHE A 337     -20.696  12.452  13.748  1.00 97.25           N  
ATOM   2552  CA  PHE A 337     -20.675  11.304  12.849  1.00 97.25           C  
ATOM   2553  C   PHE A 337     -21.346  10.098  13.496  1.00 97.25           C  
ATOM   2554  CB  PHE A 337     -19.237  10.956  12.453  1.00 97.25           C  
ATOM   2555  O   PHE A 337     -21.101   9.799  14.666  1.00 97.25           O  
ATOM   2556  CG  PHE A 337     -19.123   9.710  11.616  1.00 97.25           C  
ATOM   2557  CD1 PHE A 337     -18.757   8.500  12.192  1.00 97.25           C  
ATOM   2558  CD2 PHE A 337     -19.381   9.750  10.252  1.00 97.25           C  
ATOM   2559  CE1 PHE A 337     -18.650   7.346  11.420  1.00 97.25           C  
ATOM   2560  CE2 PHE A 337     -19.277   8.601   9.474  1.00 97.25           C  
ATOM   2561  CZ  PHE A 337     -18.910   7.400  10.059  1.00 97.25           C  
ATOM   2562  N   SER A 338     -22.226   9.427  12.676  1.00 96.57           N  
ATOM   2563  CA  SER A 338     -22.884   8.172  13.022  1.00 96.57           C  
ATOM   2564  C   SER A 338     -22.822   7.178  11.868  1.00 96.57           C  
ATOM   2565  CB  SER A 338     -24.341   8.421  13.414  1.00 96.57           C  
ATOM   2566  O   SER A 338     -23.174   7.512  10.734  1.00 96.57           O  
ATOM   2567  OG  SER A 338     -25.061   7.201  13.477  1.00 96.57           O  
ATOM   2568  N   TRP A 339     -22.397   5.953  12.203  1.00 98.05           N  
ATOM   2569  CA  TRP A 339     -22.372   4.926  11.167  1.00 98.05           C  
ATOM   2570  C   TRP A 339     -23.761   4.718  10.572  1.00 98.05           C  
ATOM   2571  CB  TRP A 339     -21.841   3.605  11.731  1.00 98.05           C  
ATOM   2572  O   TRP A 339     -23.907   4.577   9.356  1.00 98.05           O  
ATOM   2573  CG  TRP A 339     -20.346   3.500  11.732  1.00 98.05           C  
ATOM   2574  CD1 TRP A 339     -19.519   3.524  12.820  1.00 98.05           C  
ATOM   2575  CD2 TRP A 339     -19.499   3.361  10.587  1.00 98.05           C  
ATOM   2576  CE2 TRP A 339     -18.168   3.304  11.056  1.00 98.05           C  
ATOM   2577  CE3 TRP A 339     -19.737   3.277   9.209  1.00 98.05           C  
ATOM   2578  NE1 TRP A 339     -18.207   3.406  12.421  1.00 98.05           N  
ATOM   2579  CH2 TRP A 339     -17.338   3.088   8.850  1.00 98.05           C  
ATOM   2580  CZ2 TRP A 339     -17.077   3.168  10.194  1.00 98.05           C  
ATOM   2581  CZ3 TRP A 339     -18.650   3.141   8.352  1.00 98.05           C  
ATOM   2582  N   SER A 340     -24.794   4.702  11.322  1.00 97.32           N  
ATOM   2583  CA  SER A 340     -26.150   4.452  10.844  1.00 97.32           C  
ATOM   2584  C   SER A 340     -26.589   5.518   9.846  1.00 97.32           C  
ATOM   2585  CB  SER A 340     -27.131   4.404  12.016  1.00 97.32           C  
ATOM   2586  O   SER A 340     -27.136   5.198   8.789  1.00 97.32           O  
ATOM   2587  OG  SER A 340     -26.999   5.556  12.831  1.00 97.32           O  
ATOM   2588  N   GLU A 341     -26.351   6.754  10.201  1.00 96.67           N  
ATOM   2589  CA  GLU A 341     -26.701   7.846   9.298  1.00 96.67           C  
ATOM   2590  C   GLU A 341     -25.860   7.800   8.025  1.00 96.67           C  
ATOM   2591  CB  GLU A 341     -26.527   9.198   9.995  1.00 96.67           C  
ATOM   2592  O   GLU A 341     -26.381   7.987   6.923  1.00 96.67           O  
ATOM   2593  CG  GLU A 341     -27.002  10.382   9.166  1.00 96.67           C  
ATOM   2594  CD  GLU A 341     -28.454  10.266   8.730  1.00 96.67           C  
ATOM   2595  OE1 GLU A 341     -28.813  10.815   7.664  1.00 96.67           O  
ATOM   2596  OE2 GLU A 341     -29.238   9.621   9.461  1.00 96.67           O  
ATOM   2597  N   PHE A 342     -24.563   7.537   8.230  1.00 97.59           N  
ATOM   2598  CA  PHE A 342     -23.646   7.443   7.100  1.00 97.59           C  
ATOM   2599  C   PHE A 342     -24.097   6.360   6.127  1.00 97.59           C  
ATOM   2600  CB  PHE A 342     -22.222   7.154   7.584  1.00 97.59           C  
ATOM   2601  O   PHE A 342     -24.161   6.592   4.918  1.00 97.59           O  
ATOM   2602  CG  PHE A 342     -21.229   6.960   6.470  1.00 97.59           C  
ATOM   2603  CD1 PHE A 342     -20.903   5.684   6.025  1.00 97.59           C  
ATOM   2604  CD2 PHE A 342     -20.623   8.054   5.866  1.00 97.59           C  
ATOM   2605  CE1 PHE A 342     -19.984   5.502   4.994  1.00 97.59           C  
ATOM   2606  CE2 PHE A 342     -19.704   7.879   4.835  1.00 97.59           C  
ATOM   2607  CZ  PHE A 342     -19.386   6.602   4.401  1.00 97.59           C  
ATOM   2608  N   LEU A 343     -24.452   5.187   6.630  1.00 98.00           N  
ATOM   2609  CA  LEU A 343     -24.861   4.057   5.803  1.00 98.00           C  
ATOM   2610  C   LEU A 343     -26.212   4.325   5.148  1.00 98.00           C  
ATOM   2611  CB  LEU A 343     -24.932   2.778   6.641  1.00 98.00           C  
ATOM   2612  O   LEU A 343     -26.440   3.930   4.002  1.00 98.00           O  
ATOM   2613  CG  LEU A 343     -23.603   2.246   7.180  1.00 98.00           C  
ATOM   2614  CD1 LEU A 343     -23.846   1.078   8.130  1.00 98.00           C  
ATOM   2615  CD2 LEU A 343     -22.690   1.828   6.032  1.00 98.00           C  
ATOM   2616  N   ARG A 344     -27.185   5.058   5.811  1.00 97.46           N  
ATOM   2617  CA  ARG A 344     -28.465   5.441   5.224  1.00 97.46           C  
ATOM   2618  C   ARG A 344     -28.265   6.396   4.052  1.00 97.46           C  
ATOM   2619  CB  ARG A 344     -29.368   6.086   6.278  1.00 97.46           C  
ATOM   2620  O   ARG A 344     -28.889   6.236   3.001  1.00 97.46           O  
ATOM   2621  CG  ARG A 344     -30.790   6.336   5.801  1.00 97.46           C  
ATOM   2622  CD  ARG A 344     -31.595   7.131   6.819  1.00 97.46           C  
ATOM   2623  NE  ARG A 344     -30.780   7.518   7.967  1.00 97.46           N  
ATOM   2624  NH1 ARG A 344     -29.703   9.249   6.880  1.00 97.46           N  
ATOM   2625  NH2 ARG A 344     -29.212   8.782   9.070  1.00 97.46           N  
ATOM   2626  CZ  ARG A 344     -29.900   8.515   7.970  1.00 97.46           C  
ATOM   2627  N   GLN A 345     -27.300   7.225   4.205  1.00 96.52           N  
ATOM   2628  CA  GLN A 345     -27.071   8.264   3.206  1.00 96.52           C  
ATOM   2629  C   GLN A 345     -26.311   7.712   2.003  1.00 96.52           C  
ATOM   2630  CB  GLN A 345     -26.304   9.437   3.818  1.00 96.52           C  
ATOM   2631  O   GLN A 345     -26.649   8.015   0.857  1.00 96.52           O  
ATOM   2632  CG  GLN A 345     -27.142  10.299   4.753  1.00 96.52           C  
ATOM   2633  CD  GLN A 345     -26.332  11.388   5.431  1.00 96.52           C  
ATOM   2634  NE2 GLN A 345     -26.956  12.095   6.367  1.00 96.52           N  
ATOM   2635  OE1 GLN A 345     -25.155  11.592   5.117  1.00 96.52           O  
ATOM   2636  N   THR A 346     -25.305   6.862   2.255  1.00 96.34           N  
ATOM   2637  CA  THR A 346     -24.392   6.459   1.191  1.00 96.34           C  
ATOM   2638  C   THR A 346     -24.835   5.138   0.569  1.00 96.34           C  
ATOM   2639  CB  THR A 346     -22.949   6.324   1.715  1.00 96.34           C  
ATOM   2640  O   THR A 346     -24.401   4.787  -0.530  1.00 96.34           O  
ATOM   2641  CG2 THR A 346     -22.462   7.633   2.327  1.00 96.34           C  
ATOM   2642  OG1 THR A 346     -22.903   5.296   2.712  1.00 96.34           O  
ATOM   2643  N   LYS A 347     -25.650   4.447   1.350  1.00 96.88           N  
ATOM   2644  CA  LYS A 347     -26.122   3.137   0.913  1.00 96.88           C  
ATOM   2645  C   LYS A 347     -24.959   2.165   0.733  1.00 96.88           C  
ATOM   2646  CB  LYS A 347     -26.910   3.258  -0.392  1.00 96.88           C  
ATOM   2647  O   LYS A 347     -25.032   1.246  -0.085  1.00 96.88           O  
ATOM   2648  CG  LYS A 347     -28.103   4.199  -0.309  1.00 96.88           C  
ATOM   2649  CD  LYS A 347     -29.128   3.715   0.707  1.00 96.88           C  
ATOM   2650  CE  LYS A 347     -30.368   4.599   0.717  1.00 96.88           C  
ATOM   2651  NZ  LYS A 347     -31.253   4.299   1.882  1.00 96.88           N  
ATOM   2652  N   GLN A 348     -23.854   2.364   1.369  1.00 96.88           N  
ATOM   2653  CA  GLN A 348     -22.705   1.465   1.351  1.00 96.88           C  
ATOM   2654  C   GLN A 348     -22.911   0.290   2.303  1.00 96.88           C  
ATOM   2655  CB  GLN A 348     -21.426   2.220   1.718  1.00 96.88           C  
ATOM   2656  O   GLN A 348     -23.775   0.340   3.181  1.00 96.88           O  
ATOM   2657  CG  GLN A 348     -20.981   3.225   0.665  1.00 96.88           C  
ATOM   2658  CD  GLN A 348     -19.618   3.822   0.962  1.00 96.88           C  
ATOM   2659  NE2 GLN A 348     -18.751   3.849  -0.044  1.00 96.88           N  
ATOM   2660  OE1 GLN A 348     -19.347   4.256   2.086  1.00 96.88           O  
ATOM   2661  N   THR A 349     -22.150  -0.732   2.064  1.00 97.67           N  
ATOM   2662  CA  THR A 349     -22.230  -1.942   2.875  1.00 97.67           C  
ATOM   2663  C   THR A 349     -21.088  -1.992   3.886  1.00 97.67           C  
ATOM   2664  CB  THR A 349     -22.197  -3.206   1.997  1.00 97.67           C  
ATOM   2665  O   THR A 349     -19.915  -1.970   3.507  1.00 97.67           O  
ATOM   2666  CG2 THR A 349     -22.344  -4.467   2.842  1.00 97.67           C  
ATOM   2667  OG1 THR A 349     -23.271  -3.151   1.050  1.00 97.67           O  
ATOM   2668  N   PRO A 350     -21.485  -2.030   5.187  1.00 98.36           N  
ATOM   2669  CA  PRO A 350     -20.414  -2.137   6.181  1.00 98.36           C  
ATOM   2670  C   PRO A 350     -19.803  -3.535   6.241  1.00 98.36           C  
ATOM   2671  CB  PRO A 350     -21.118  -1.792   7.496  1.00 98.36           C  
ATOM   2672  O   PRO A 350     -20.512  -4.530   6.075  1.00 98.36           O  
ATOM   2673  CG  PRO A 350     -22.526  -2.256   7.309  1.00 98.36           C  
ATOM   2674  CD  PRO A 350     -22.916  -2.032   5.876  1.00 98.36           C  
ATOM   2675  N   ALA A 351     -18.418  -3.601   6.423  1.00 98.15           N  
ATOM   2676  CA  ALA A 351     -17.786  -4.891   6.686  1.00 98.15           C  
ATOM   2677  C   ALA A 351     -18.270  -5.479   8.009  1.00 98.15           C  
ATOM   2678  CB  ALA A 351     -16.266  -4.748   6.695  1.00 98.15           C  
ATOM   2679  O   ALA A 351     -18.165  -4.837   9.056  1.00 98.15           O  
ATOM   2680  N   PRO A 352     -18.838  -6.731   7.942  1.00 96.86           N  
ATOM   2681  CA  PRO A 352     -19.363  -7.341   9.166  1.00 96.86           C  
ATOM   2682  C   PRO A 352     -18.267  -7.678  10.174  1.00 96.86           C  
ATOM   2683  CB  PRO A 352     -20.048  -8.613   8.659  1.00 96.86           C  
ATOM   2684  O   PRO A 352     -17.146  -8.015   9.784  1.00 96.86           O  
ATOM   2685  CG  PRO A 352     -20.185  -8.412   7.184  1.00 96.86           C  
ATOM   2686  CD  PRO A 352     -19.095  -7.485   6.727  1.00 96.86           C  
ATOM   2687  N   PRO A 353     -18.631  -7.565  11.479  1.00 97.42           N  
ATOM   2688  CA  PRO A 353     -17.655  -7.916  12.513  1.00 97.42           C  
ATOM   2689  C   PRO A 353     -17.062  -9.309  12.316  1.00 97.42           C  
ATOM   2690  CB  PRO A 353     -18.471  -7.847  13.806  1.00 97.42           C  
ATOM   2691  O   PRO A 353     -15.913  -9.554  12.693  1.00 97.42           O  
ATOM   2692  CG  PRO A 353     -19.524  -6.821  13.539  1.00 97.42           C  
ATOM   2693  CD  PRO A 353     -19.970  -6.955  12.112  1.00 97.42           C  
ATOM   2694  N   SER A 354     -17.796 -10.283  11.706  1.00 95.09           N  
ATOM   2695  CA  SER A 354     -17.317 -11.645  11.491  1.00 95.09           C  
ATOM   2696  C   SER A 354     -16.101 -11.665  10.571  1.00 95.09           C  
ATOM   2697  CB  SER A 354     -18.427 -12.517  10.900  1.00 95.09           C  
ATOM   2698  O   SER A 354     -15.365 -12.653  10.528  1.00 95.09           O  
ATOM   2699  OG  SER A 354     -18.871 -11.994   9.660  1.00 95.09           O  
ATOM   2700  N   PHE A 355     -15.877 -10.612   9.839  1.00 95.80           N  
ATOM   2701  CA  PHE A 355     -14.735 -10.538   8.936  1.00 95.80           C  
ATOM   2702  C   PHE A 355     -13.459 -10.211   9.703  1.00 95.80           C  
ATOM   2703  CB  PHE A 355     -14.976  -9.489   7.846  1.00 95.80           C  
ATOM   2704  O   PHE A 355     -12.368 -10.207   9.129  1.00 95.80           O  
ATOM   2705  CG  PHE A 355     -15.930  -9.938   6.772  1.00 95.80           C  
ATOM   2706  CD1 PHE A 355     -16.658 -11.112   6.916  1.00 95.80           C  
ATOM   2707  CD2 PHE A 355     -16.098  -9.184   5.618  1.00 95.80           C  
ATOM   2708  CE1 PHE A 355     -17.541 -11.530   5.923  1.00 95.80           C  
ATOM   2709  CE2 PHE A 355     -16.979  -9.595   4.622  1.00 95.80           C  
ATOM   2710  CZ  PHE A 355     -17.699 -10.769   4.776  1.00 95.80           C  
ATOM   2711  N   PHE A 356     -13.590  -9.824  10.974  1.00 95.46           N  
ATOM   2712  CA  PHE A 356     -12.483  -9.437  11.841  1.00 95.46           C  
ATOM   2713  C   PHE A 356     -12.359 -10.394  13.020  1.00 95.46           C  
ATOM   2714  CB  PHE A 356     -12.669  -8.003  12.345  1.00 95.46           C  
ATOM   2715  O   PHE A 356     -12.745 -10.058  14.142  1.00 95.46           O  
ATOM   2716  CG  PHE A 356     -12.908  -7.000  11.249  1.00 95.46           C  
ATOM   2717  CD1 PHE A 356     -11.853  -6.272  10.712  1.00 95.46           C  
ATOM   2718  CD2 PHE A 356     -14.188  -6.785  10.756  1.00 95.46           C  
ATOM   2719  CE1 PHE A 356     -12.071  -5.343   9.698  1.00 95.46           C  
ATOM   2720  CE2 PHE A 356     -14.414  -5.858   9.742  1.00 95.46           C  
ATOM   2721  CZ  PHE A 356     -13.354  -5.137   9.215  1.00 95.46           C  
ATOM   2722  N   PRO A 357     -11.765 -11.531  12.867  1.00 90.48           N  
ATOM   2723  CA  PRO A 357     -11.795 -12.594  13.875  1.00 90.48           C  
ATOM   2724  C   PRO A 357     -10.990 -12.245  15.125  1.00 90.48           C  
ATOM   2725  CB  PRO A 357     -11.180 -13.790  13.145  1.00 90.48           C  
ATOM   2726  O   PRO A 357     -11.216 -12.824  16.191  1.00 90.48           O  
ATOM   2727  CG  PRO A 357     -10.383 -13.190  12.032  1.00 90.48           C  
ATOM   2728  CD  PRO A 357     -11.077 -11.941  11.568  1.00 90.48           C  
ATOM   2729  N   ARG A 358     -10.101 -11.213  15.000  1.00 94.30           N  
ATOM   2730  CA  ARG A 358      -9.279 -10.844  16.148  1.00 94.30           C  
ATOM   2731  C   ARG A 358     -10.049  -9.942  17.106  1.00 94.30           C  
ATOM   2732  CB  ARG A 358      -7.996 -10.148  15.689  1.00 94.30           C  
ATOM   2733  O   ARG A 358      -9.595  -9.680  18.222  1.00 94.30           O  
ATOM   2734  CG  ARG A 358      -7.066 -11.040  14.882  1.00 94.30           C  
ATOM   2735  CD  ARG A 358      -5.799 -10.304  14.466  1.00 94.30           C  
ATOM   2736  NE  ARG A 358      -6.065  -9.326  13.415  1.00 94.30           N  
ATOM   2737  NH1 ARG A 358      -5.346  -7.505  14.643  1.00 94.30           N  
ATOM   2738  NH2 ARG A 358      -6.122  -7.218  12.505  1.00 94.30           N  
ATOM   2739  CZ  ARG A 358      -5.844  -8.019  13.524  1.00 94.30           C  
ATOM   2740  N   ILE A 359     -11.163  -9.511  16.599  1.00 95.92           N  
ATOM   2741  CA  ILE A 359     -11.928  -8.524  17.353  1.00 95.92           C  
ATOM   2742  C   ILE A 359     -13.232  -9.147  17.845  1.00 95.92           C  
ATOM   2743  CB  ILE A 359     -12.220  -7.266  16.504  1.00 95.92           C  
ATOM   2744  O   ILE A 359     -13.998  -9.704  17.054  1.00 95.92           O  
ATOM   2745  CG1 ILE A 359     -10.911  -6.588  16.085  1.00 95.92           C  
ATOM   2746  CG2 ILE A 359     -13.120  -6.294  17.272  1.00 95.92           C  
ATOM   2747  CD1 ILE A 359     -11.095  -5.443  15.099  1.00 95.92           C  
ATOM   2748  N   THR A 360     -13.450  -9.048  19.135  1.00 94.58           N  
ATOM   2749  CA  THR A 360     -14.672  -9.574  19.732  1.00 94.58           C  
ATOM   2750  C   THR A 360     -15.511  -8.447  20.327  1.00 94.58           C  
ATOM   2751  CB  THR A 360     -14.359 -10.616  20.822  1.00 94.58           C  
ATOM   2752  O   THR A 360     -15.016  -7.336  20.526  1.00 94.58           O  
ATOM   2753  CG2 THR A 360     -13.615 -11.813  20.240  1.00 94.58           C  
ATOM   2754  OG1 THR A 360     -13.547 -10.009  21.835  1.00 94.58           O  
ATOM   2755  N   GLY A 361     -16.819  -8.623  20.562  1.00 94.38           N  
ATOM   2756  CA  GLY A 361     -17.693  -7.732  21.309  1.00 94.38           C  
ATOM   2757  C   GLY A 361     -18.245  -6.596  20.469  1.00 94.38           C  
ATOM   2758  O   GLY A 361     -18.552  -5.523  20.992  1.00 94.38           O  
ATOM   2759  N   ILE A 362     -18.239  -6.770  19.133  1.00 96.15           N  
ATOM   2760  CA  ILE A 362     -18.782  -5.738  18.257  1.00 96.15           C  
ATOM   2761  C   ILE A 362     -20.021  -6.269  17.539  1.00 96.15           C  
ATOM   2762  CB  ILE A 362     -17.732  -5.258  17.230  1.00 96.15           C  
ATOM   2763  O   ILE A 362     -19.974  -7.328  16.908  1.00 96.15           O  
ATOM   2764  CG1 ILE A 362     -16.455  -4.803  17.945  1.00 96.15           C  
ATOM   2765  CG2 ILE A 362     -18.303  -4.135  16.359  1.00 96.15           C  
ATOM   2766  CD1 ILE A 362     -16.654  -3.607  18.867  1.00 96.15           C  
ATOM   2767  N   ALA A 363     -21.103  -5.537  17.663  1.00 94.14           N  
ATOM   2768  CA  ALA A 363     -22.335  -5.917  16.976  1.00 94.14           C  
ATOM   2769  C   ALA A 363     -22.454  -5.209  15.630  1.00 94.14           C  
ATOM   2770  CB  ALA A 363     -23.549  -5.605  17.847  1.00 94.14           C  
ATOM   2771  O   ALA A 363     -21.957  -4.092  15.463  1.00 94.14           O  
ATOM   2772  N   PRO A 364     -23.109  -5.943  14.615  1.00 95.21           N  
ATOM   2773  CA  PRO A 364     -23.331  -5.262  13.337  1.00 95.21           C  
ATOM   2774  C   PRO A 364     -24.115  -3.960  13.491  1.00 95.21           C  
ATOM   2775  CB  PRO A 364     -24.128  -6.286  12.525  1.00 95.21           C  
ATOM   2776  O   PRO A 364     -24.961  -3.846  14.382  1.00 95.21           O  
ATOM   2777  CG  PRO A 364     -23.818  -7.602  13.162  1.00 95.21           C  
ATOM   2778  CD  PRO A 364     -23.573  -7.378  14.626  1.00 95.21           C  
ATOM   2779  N   ILE A 365     -23.798  -2.929  12.616  1.00 93.14           N  
ATOM   2780  CA  ILE A 365     -24.519  -1.662  12.653  1.00 93.14           C  
ATOM   2781  C   ILE A 365     -25.976  -1.885  12.253  1.00 93.14           C  
ATOM   2782  CB  ILE A 365     -23.865  -0.612  11.727  1.00 93.14           C  
ATOM   2783  O   ILE A 365     -26.256  -2.462  11.200  1.00 93.14           O  
ATOM   2784  CG1 ILE A 365     -22.399  -0.393  12.120  1.00 93.14           C  
ATOM   2785  CG2 ILE A 365     -24.645   0.705  11.767  1.00 93.14           C  
ATOM   2786  CD1 ILE A 365     -22.211   0.154  13.528  1.00 93.14           C  
ATOM   2787  N   LYS A 366     -26.931  -1.492  13.123  1.00 84.20           N  
ATOM   2788  CA  LYS A 366     -28.358  -1.589  12.830  1.00 84.20           C  
ATOM   2789  C   LYS A 366     -28.839  -0.383  12.029  1.00 84.20           C  
ATOM   2790  CB  LYS A 366     -29.164  -1.713  14.124  1.00 84.20           C  
ATOM   2791  O   LYS A 366     -28.619   0.762  12.428  1.00 84.20           O  
ATOM   2792  CG  LYS A 366     -28.946  -3.023  14.866  1.00 84.20           C  
ATOM   2793  CD  LYS A 366     -29.865  -3.141  16.075  1.00 84.20           C  
ATOM   2794  CE  LYS A 366     -29.605  -4.424  16.854  1.00 84.20           C  
ATOM   2795  NZ  LYS A 366     -30.487  -4.531  18.054  1.00 84.20           N  
ATOM   2796  N   LEU A 367     -29.296  -0.601  10.760  1.00 83.58           N  
ATOM   2797  CA  LEU A 367     -29.918   0.480  10.002  1.00 83.58           C  
ATOM   2798  C   LEU A 367     -31.392   0.621  10.367  1.00 83.58           C  
ATOM   2799  CB  LEU A 367     -29.775   0.231   8.498  1.00 83.58           C  
ATOM   2800  O   LEU A 367     -32.047  -0.364  10.714  1.00 83.58           O  
ATOM   2801  CG  LEU A 367     -28.353   0.281   7.935  1.00 83.58           C  
ATOM   2802  CD1 LEU A 367     -28.329  -0.255   6.507  1.00 83.58           C  
ATOM   2803  CD2 LEU A 367     -27.807   1.703   7.987  1.00 83.58           C  
TER    2804      LEU A 367                                                      
ENDMDL                                                                          
END                                                                             
