# Supplementary material for: Uncoupled evolution of the Polycomb system and deep origin of non-canonical PRC1
Source: Commun Biol. 2023 Nov 10;6:1144. doi: 10.1038/s42003-023-05501-x (PMC10638273; doi:10.1038/s42003-023-05501-x)
Supplement: Supplementary file 8 — Supplementary Data 5 [file 42003_2023_5501_MOESM8_ESM.zip › Supplementary Data 5/PARATL012597_SAM_527dc.result/PARATL012597_SAM_527dc_unrelaxed_rank_3_model_3.pdb]

MODEL     1                                                                     
ATOM      1  N   GLY A   1      30.000  17.821 -37.485  1.00 34.14           N  
ATOM      2  CA  GLY A   1      30.023  16.383 -37.700  1.00 34.14           C  
ATOM      3  C   GLY A   1      28.653  15.741 -37.591  1.00 34.14           C  
ATOM      4  O   GLY A   1      28.024  15.783 -36.531  1.00 34.14           O  
ATOM      5  N   ALA A   2      27.596  15.980 -38.395  1.00 29.95           N  
ATOM      6  CA  ALA A   2      26.332  15.434 -38.882  1.00 29.95           C  
ATOM      7  C   ALA A   2      26.115  14.013 -38.369  1.00 29.95           C  
ATOM      8  CB  ALA A   2      26.295  15.457 -40.408  1.00 29.95           C  
ATOM      9  O   ALA A   2      26.928  13.122 -38.626  1.00 29.95           O  
ATOM     10  N   THR A   3      25.241  13.716 -37.340  1.00 34.83           N  
ATOM     11  CA  THR A   3      24.433  12.502 -37.362  1.00 34.83           C  
ATOM     12  C   THR A   3      22.961  12.827 -37.126  1.00 34.83           C  
ATOM     13  CB  THR A   3      24.914  11.491 -36.305  1.00 34.83           C  
ATOM     14  O   THR A   3      22.618  13.504 -36.154  1.00 34.83           O  
ATOM     15  CG2 THR A   3      26.298  10.950 -36.650  1.00 34.83           C  
ATOM     16  OG1 THR A   3      24.970  12.136 -35.026  1.00 34.83           O  
ATOM     17  N   ARG A   4      22.136  13.268 -38.030  1.00 25.01           N  
ATOM     18  CA  ARG A   4      20.825  12.900 -38.553  1.00 25.01           C  
ATOM     19  C   ARG A   4      20.483  11.454 -38.208  1.00 25.01           C  
ATOM     20  CB  ARG A   4      20.773  13.104 -40.068  1.00 25.01           C  
ATOM     21  O   ARG A   4      21.287  10.549 -38.441  1.00 25.01           O  
ATOM     22  CG  ARG A   4      20.009  14.346 -40.498  1.00 25.01           C  
ATOM     23  CD  ARG A   4      19.965  14.486 -42.013  1.00 25.01           C  
ATOM     24  NE  ARG A   4      19.070  15.562 -42.429  1.00 25.01           N  
ATOM     25  NH1 ARG A   4      19.435  15.269 -44.692  1.00 25.01           N  
ATOM     26  NH2 ARG A   4      18.005  16.904 -43.958  1.00 25.01           N  
ATOM     27  CZ  ARG A   4      18.838  15.909 -43.692  1.00 25.01           C  
ATOM     28  N   GLY A   5      19.485  11.111 -37.280  1.00 23.47           N  
ATOM     29  CA  GLY A   5      18.419  10.224 -37.719  1.00 23.47           C  
ATOM     30  C   GLY A   5      17.628   9.627 -36.570  1.00 23.47           C  
ATOM     31  O   GLY A   5      18.196   9.286 -35.530  1.00 23.47           O  
ATOM     32  N   TYR A   6      16.325  10.025 -36.317  1.00 22.77           N  
ATOM     33  CA  TYR A   6      14.975   9.524 -36.551  1.00 22.77           C  
ATOM     34  C   TYR A   6      14.259   9.250 -35.234  1.00 22.77           C  
ATOM     35  CB  TYR A   6      15.013   8.249 -37.399  1.00 22.77           C  
ATOM     36  O   TYR A   6      14.780   8.536 -34.374  1.00 22.77           O  
ATOM     37  CG  TYR A   6      14.971   8.508 -38.886  1.00 22.77           C  
ATOM     38  CD1 TYR A   6      13.758   8.699 -39.545  1.00 22.77           C  
ATOM     39  CD2 TYR A   6      16.142   8.561 -39.634  1.00 22.77           C  
ATOM     40  CE1 TYR A   6      13.714   8.935 -40.915  1.00 22.77           C  
ATOM     41  CE2 TYR A   6      16.109   8.797 -41.004  1.00 22.77           C  
ATOM     42  OH  TYR A   6      14.855   9.217 -42.991  1.00 22.77           O  
ATOM     43  CZ  TYR A   6      14.893   8.983 -41.635  1.00 22.77           C  
ATOM     44  N   ALA A   7      13.445  10.219 -34.779  1.00 23.80           N  
ATOM     45  CA  ALA A   7      12.086  10.407 -34.276  1.00 23.80           C  
ATOM     46  C   ALA A   7      11.118   9.428 -34.934  1.00 23.80           C  
ATOM     47  CB  ALA A   7      11.626  11.844 -34.511  1.00 23.80           C  
ATOM     48  O   ALA A   7      11.141   9.248 -36.154  1.00 23.80           O  
ATOM     49  N   ALA A   8      10.305   8.530 -34.200  1.00 30.20           N  
ATOM     50  CA  ALA A   8       9.211   7.725 -33.663  1.00 30.20           C  
ATOM     51  C   ALA A   8       8.248   7.302 -34.769  1.00 30.20           C  
ATOM     52  CB  ALA A   8       8.464   8.498 -32.579  1.00 30.20           C  
ATOM     53  O   ALA A   8       7.980   8.070 -35.695  1.00 30.20           O  
ATOM     54  N   PRO A   9       7.430   6.057 -34.560  1.00 25.71           N  
ATOM     55  CA  PRO A   9       6.003   6.161 -34.250  1.00 25.71           C  
ATOM     56  C   PRO A   9       5.511   5.032 -33.346  1.00 25.71           C  
ATOM     57  CB  PRO A   9       5.337   6.088 -35.626  1.00 25.71           C  
ATOM     58  O   PRO A   9       6.165   3.990 -33.243  1.00 25.71           O  
ATOM     59  CG  PRO A   9       6.201   5.162 -36.420  1.00 25.71           C  
ATOM     60  CD  PRO A   9       7.395   4.792 -35.587  1.00 25.71           C  
ATOM     61  N   ALA A  10       4.803   5.091 -31.990  1.00 26.38           N  
ATOM     62  CA  ALA A  10       3.584   4.824 -31.230  1.00 26.38           C  
ATOM     63  C   ALA A  10       2.889   3.562 -31.735  1.00 26.38           C  
ATOM     64  CB  ALA A  10       2.635   6.017 -31.309  1.00 26.38           C  
ATOM     65  O   ALA A  10       2.713   3.383 -32.942  1.00 26.38           O  
ATOM     66  N   ALA A  11       3.121   2.329 -31.291  1.00 29.45           N  
ATOM     67  CA  ALA A  11       2.386   1.066 -31.288  1.00 29.45           C  
ATOM     68  C   ALA A  11       0.891   1.302 -31.088  1.00 29.45           C  
ATOM     69  CB  ALA A  11       2.925   0.139 -30.201  1.00 29.45           C  
ATOM     70  O   ALA A  11       0.484   1.965 -30.131  1.00 29.45           O  
ATOM     71  N   GLN A  12       0.179   1.730 -32.094  1.00 24.90           N  
ATOM     72  CA  GLN A  12      -1.196   1.785 -32.578  1.00 24.90           C  
ATOM     73  C   GLN A  12      -1.798   0.387 -32.684  1.00 24.90           C  
ATOM     74  CB  GLN A  12      -1.261   2.489 -33.935  1.00 24.90           C  
ATOM     75  O   GLN A  12      -1.165  -0.529 -33.213  1.00 24.90           O  
ATOM     76  CG  GLN A  12      -2.011   3.813 -33.905  1.00 24.90           C  
ATOM     77  CD  GLN A  12      -1.751   4.663 -35.135  1.00 24.90           C  
ATOM     78  NE2 GLN A  12      -2.399   5.821 -35.204  1.00 24.90           N  
ATOM     79  OE1 GLN A  12      -0.974   4.282 -36.016  1.00 24.90           O  
ATOM     80  N   LEU A  13      -2.632  -0.007 -31.566  1.00 28.11           N  
ATOM     81  CA  LEU A  13      -3.714  -0.967 -31.375  1.00 28.11           C  
ATOM     82  C   LEU A  13      -4.437  -1.239 -32.690  1.00 28.11           C  
ATOM     83  CB  LEU A  13      -4.708  -0.454 -30.330  1.00 28.11           C  
ATOM     84  O   LEU A  13      -4.469  -0.381 -33.575  1.00 28.11           O  
ATOM     85  CG  LEU A  13      -4.320  -0.663 -28.865  1.00 28.11           C  
ATOM     86  CD1 LEU A  13      -5.000   0.378 -27.982  1.00 28.11           C  
ATOM     87  CD2 LEU A  13      -4.681  -2.074 -28.412  1.00 28.11           C  
ATOM     88  N   PRO A  14      -4.948  -2.400 -32.876  1.00 28.00           N  
ATOM     89  CA  PRO A  14      -5.784  -2.617 -34.059  1.00 28.00           C  
ATOM     90  C   PRO A  14      -7.062  -1.781 -34.040  1.00 28.00           C  
ATOM     91  CB  PRO A  14      -6.109  -4.112 -33.992  1.00 28.00           C  
ATOM     92  O   PRO A  14      -7.481  -1.311 -32.979  1.00 28.00           O  
ATOM     93  CG  PRO A  14      -5.761  -4.516 -32.595  1.00 28.00           C  
ATOM     94  CD  PRO A  14      -5.196  -3.322 -31.880  1.00 28.00           C  
ATOM     95  N   PRO A  15      -7.741  -1.273 -35.058  1.00 29.70           N  
ATOM     96  CA  PRO A  15      -9.133  -0.820 -35.110  1.00 29.70           C  
ATOM     97  C   PRO A  15     -10.132  -1.971 -35.027  1.00 29.70           C  
ATOM     98  CB  PRO A  15      -9.223  -0.115 -36.466  1.00 29.70           C  
ATOM     99  O   PRO A  15      -9.788  -3.115 -35.337  1.00 29.70           O  
ATOM    100  CG  PRO A  15      -8.099  -0.686 -37.269  1.00 29.70           C  
ATOM    101  CD  PRO A  15      -7.321  -1.629 -36.397  1.00 29.70           C  
ATOM    102  N   ALA A  16     -10.966  -1.960 -34.119  1.00 37.63           N  
ATOM    103  CA  ALA A  16     -12.323  -2.399 -33.803  1.00 37.63           C  
ATOM    104  C   ALA A  16     -12.974  -3.077 -35.005  1.00 37.63           C  
ATOM    105  CB  ALA A  16     -13.171  -1.217 -33.340  1.00 37.63           C  
ATOM    106  O   ALA A  16     -13.945  -3.823 -34.855  1.00 37.63           O  
ATOM    107  N   ALA A  17     -12.352  -4.145 -35.643  1.00 28.59           N  
ATOM    108  CA  ALA A  17     -13.404  -4.923 -36.292  1.00 28.59           C  
ATOM    109  C   ALA A  17     -12.859  -6.245 -36.826  1.00 28.59           C  
ATOM    110  CB  ALA A  17     -14.040  -4.118 -37.423  1.00 28.59           C  
ATOM    111  O   ALA A  17     -12.001  -6.258 -37.712  1.00 28.59           O  
ATOM    112  N   ASP A  18     -12.203  -7.098 -35.964  1.00 28.76           N  
ATOM    113  CA  ASP A  18     -12.242  -8.534 -36.224  1.00 28.76           C  
ATOM    114  C   ASP A  18     -11.366  -9.295 -35.232  1.00 28.76           C  
ATOM    115  CB  ASP A  18     -11.796  -8.832 -37.657  1.00 28.76           C  
ATOM    116  O   ASP A  18     -10.684 -10.252 -35.605  1.00 28.76           O  
ATOM    117  CG  ASP A  18     -12.856  -8.493 -38.690  1.00 28.76           C  
ATOM    118  OD1 ASP A  18     -14.058  -8.479 -38.349  1.00 28.76           O  
ATOM    119  OD2 ASP A  18     -12.485  -8.240 -39.857  1.00 28.76           O  
ATOM    120  N   ALA A  19     -11.152  -8.684 -33.948  1.00 33.72           N  
ATOM    121  CA  ALA A  19     -10.647  -9.303 -32.725  1.00 33.72           C  
ATOM    122  C   ALA A  19     -11.264 -10.683 -32.515  1.00 33.72           C  
ATOM    123  CB  ALA A  19     -10.927  -8.409 -31.520  1.00 33.72           C  
ATOM    124  O   ALA A  19     -10.747 -11.488 -31.736  1.00 33.72           O  
ATOM    125  N   GLU A  20     -11.688 -11.341 -33.627  1.00 36.54           N  
ATOM    126  CA  GLU A  20     -12.135 -12.704 -33.354  1.00 36.54           C  
ATOM    127  C   GLU A  20     -11.551 -13.689 -34.363  1.00 36.54           C  
ATOM    128  CB  GLU A  20     -13.664 -12.781 -33.369  1.00 36.54           C  
ATOM    129  O   GLU A  20     -11.525 -14.896 -34.116  1.00 36.54           O  
ATOM    130  CG  GLU A  20     -14.283 -12.995 -31.995  1.00 36.54           C  
ATOM    131  CD  GLU A  20     -15.803 -12.981 -32.012  1.00 36.54           C  
ATOM    132  OE1 GLU A  20     -16.423 -13.063 -30.928  1.00 36.54           O  
ATOM    133  OE2 GLU A  20     -16.378 -12.888 -33.119  1.00 36.54           O  
ATOM    134  N   GLN A  21     -10.747 -13.234 -35.435  1.00 41.74           N  
ATOM    135  CA  GLN A  21     -10.278 -14.330 -36.275  1.00 41.74           C  
ATOM    136  C   GLN A  21      -8.885 -14.789 -35.854  1.00 41.74           C  
ATOM    137  CB  GLN A  21     -10.270 -13.914 -37.747  1.00 41.74           C  
ATOM    138  O   GLN A  21      -8.026 -13.967 -35.529  1.00 41.74           O  
ATOM    139  CG  GLN A  21     -11.565 -14.231 -38.483  1.00 41.74           C  
ATOM    140  CD  GLN A  21     -11.616 -13.622 -39.871  1.00 41.74           C  
ATOM    141  NE2 GLN A  21     -12.635 -13.987 -40.642  1.00 41.74           N  
ATOM    142  OE1 GLN A  21     -10.747 -12.829 -40.248  1.00 41.74           O  
ATOM    143  N   ALA A  22      -8.738 -15.782 -35.006  1.00 60.56           N  
ATOM    144  CA  ALA A  22      -7.648 -16.628 -34.527  1.00 60.56           C  
ATOM    145  C   ALA A  22      -6.403 -16.460 -35.393  1.00 60.56           C  
ATOM    146  CB  ALA A  22      -8.082 -18.092 -34.503  1.00 60.56           C  
ATOM    147  O   ALA A  22      -6.498 -16.375 -36.619  1.00 60.56           O  
ATOM    148  N   VAL A  23      -5.567 -15.495 -35.236  1.00 63.33           N  
ATOM    149  CA  VAL A  23      -4.255 -15.327 -35.852  1.00 63.33           C  
ATOM    150  C   VAL A  23      -4.012 -16.444 -36.864  1.00 63.33           C  
ATOM    151  CB  VAL A  23      -3.129 -15.311 -34.794  1.00 63.33           C  
ATOM    152  O   VAL A  23      -3.423 -16.214 -37.923  1.00 63.33           O  
ATOM    153  CG1 VAL A  23      -1.758 -15.253 -35.466  1.00 63.33           C  
ATOM    154  CG2 VAL A  23      -3.311 -14.133 -33.840  1.00 63.33           C  
ATOM    155  N   ALA A  24      -4.574 -17.605 -36.644  1.00 68.88           N  
ATOM    156  CA  ALA A  24      -4.366 -18.744 -37.534  1.00 68.88           C  
ATOM    157  C   ALA A  24      -5.041 -18.516 -38.883  1.00 68.88           C  
ATOM    158  CB  ALA A  24      -4.891 -20.025 -36.890  1.00 68.88           C  
ATOM    159  O   ALA A  24      -4.614 -19.070 -39.899  1.00 68.88           O  
ATOM    160  N   GLN A  25      -5.990 -17.628 -39.022  1.00 69.47           N  
ATOM    161  CA  GLN A  25      -6.745 -17.442 -40.257  1.00 69.47           C  
ATOM    162  C   GLN A  25      -6.257 -16.214 -41.020  1.00 69.47           C  
ATOM    163  CB  GLN A  25      -8.240 -17.317 -39.960  1.00 69.47           C  
ATOM    164  O   GLN A  25      -6.851 -15.827 -42.029  1.00 69.47           O  
ATOM    165  CG  GLN A  25      -8.865 -18.589 -39.405  1.00 69.47           C  
ATOM    166  CD  GLN A  25     -10.346 -18.436 -39.111  1.00 69.47           C  
ATOM    167  NE2 GLN A  25     -10.944 -19.468 -38.526  1.00 69.47           N  
ATOM    168  OE1 GLN A  25     -10.946 -17.397 -39.405  1.00 69.47           O  
ATOM    169  N   TRP A  26      -5.159 -15.689 -40.540  1.00 76.80           N  
ATOM    170  CA  TRP A  26      -4.612 -14.504 -41.192  1.00 76.80           C  
ATOM    171  C   TRP A  26      -4.034 -14.853 -42.559  1.00 76.80           C  
ATOM    172  CB  TRP A  26      -3.534 -13.857 -40.318  1.00 76.80           C  
ATOM    173  O   TRP A  26      -3.259 -15.803 -42.688  1.00 76.80           O  
ATOM    174  CG  TRP A  26      -4.074 -13.139 -39.118  1.00 76.80           C  
ATOM    175  CD1 TRP A  26      -5.375 -13.090 -38.703  1.00 76.80           C  
ATOM    176  CD2 TRP A  26      -3.324 -12.361 -38.179  1.00 76.80           C  
ATOM    177  CE2 TRP A  26      -4.236 -11.870 -37.219  1.00 76.80           C  
ATOM    178  CE3 TRP A  26      -1.967 -12.033 -38.056  1.00 76.80           C  
ATOM    179  NE1 TRP A  26      -5.480 -12.329 -37.561  1.00 76.80           N  
ATOM    180  CH2 TRP A  26      -2.502 -10.761 -36.052  1.00 76.80           C  
ATOM    181  CZ2 TRP A  26      -3.834 -11.067 -36.149  1.00 76.80           C  
ATOM    182  CZ3 TRP A  26      -1.569 -11.233 -36.991  1.00 76.80           C  
ATOM    183  N   SER A  27      -4.552 -14.045 -43.631  1.00 79.73           N  
ATOM    184  CA  SER A  27      -3.923 -14.124 -44.946  1.00 79.73           C  
ATOM    185  C   SER A  27      -2.561 -13.439 -44.949  1.00 79.73           C  
ATOM    186  CB  SER A  27      -4.823 -13.495 -46.010  1.00 79.73           C  
ATOM    187  O   SER A  27      -2.171 -12.815 -43.959  1.00 79.73           O  
ATOM    188  OG  SER A  27      -4.900 -12.090 -45.836  1.00 79.73           O  
ATOM    189  N   VAL A  28      -1.753 -13.599 -46.038  1.00 80.64           N  
ATOM    190  CA  VAL A  28      -0.453 -12.947 -46.156  1.00 80.64           C  
ATOM    191  C   VAL A  28      -0.616 -11.436 -46.008  1.00 80.64           C  
ATOM    192  CB  VAL A  28       0.229 -13.281 -47.502  1.00 80.64           C  
ATOM    193  O   VAL A  28       0.189 -10.781 -45.341  1.00 80.64           O  
ATOM    194  CG1 VAL A  28       1.540 -12.511 -47.649  1.00 80.64           C  
ATOM    195  CG2 VAL A  28       0.473 -14.785 -47.618  1.00 80.64           C  
ATOM    196  N   ASP A  29      -1.688 -10.909 -46.565  1.00 83.46           N  
ATOM    197  CA  ASP A  29      -1.971  -9.479 -46.487  1.00 83.46           C  
ATOM    198  C   ASP A  29      -2.243  -9.051 -45.047  1.00 83.46           C  
ATOM    199  CB  ASP A  29      -3.163  -9.118 -47.377  1.00 83.46           C  
ATOM    200  O   ASP A  29      -1.798  -7.985 -44.616  1.00 83.46           O  
ATOM    201  CG  ASP A  29      -2.829  -9.152 -48.858  1.00 83.46           C  
ATOM    202  OD1 ASP A  29      -1.641  -9.002 -49.219  1.00 83.46           O  
ATOM    203  OD2 ASP A  29      -3.761  -9.326 -49.672  1.00 83.46           O  
ATOM    204  N   ASP A  30      -2.992  -9.914 -44.224  1.00 84.13           N  
ATOM    205  CA  ASP A  30      -3.264  -9.667 -42.811  1.00 84.13           C  
ATOM    206  C   ASP A  30      -1.970  -9.628 -42.002  1.00 84.13           C  
ATOM    207  CB  ASP A  30      -4.203 -10.737 -42.250  1.00 84.13           C  
ATOM    208  O   ASP A  30      -1.794  -8.761 -41.143  1.00 84.13           O  
ATOM    209  CG  ASP A  30      -5.593 -10.684 -42.859  1.00 84.13           C  
ATOM    210  OD1 ASP A  30      -6.089  -9.574 -43.152  1.00 84.13           O  
ATOM    211  OD2 ASP A  30      -6.200 -11.761 -43.044  1.00 84.13           O  
ATOM    212  N   VAL A  31      -1.025 -10.527 -42.202  1.00 77.60           N  
ATOM    213  CA  VAL A  31       0.262 -10.571 -41.516  1.00 77.60           C  
ATOM    214  C   VAL A  31       1.073  -9.324 -41.859  1.00 77.60           C  
ATOM    215  CB  VAL A  31       1.058 -11.843 -41.885  1.00 77.60           C  
ATOM    216  O   VAL A  31       1.682  -8.711 -40.979  1.00 77.60           O  
ATOM    217  CG1 VAL A  31       2.465 -11.790 -41.291  1.00 77.60           C  
ATOM    218  CG2 VAL A  31       0.320 -13.092 -41.407  1.00 77.60           C  
ATOM    219  N   THR A  32       1.077  -8.911 -43.159  1.00 80.54           N  
ATOM    220  CA  THR A  32       1.831  -7.734 -43.574  1.00 80.54           C  
ATOM    221  C   THR A  32       1.292  -6.479 -42.893  1.00 80.54           C  
ATOM    222  CB  THR A  32       1.784  -7.551 -45.103  1.00 80.54           C  
ATOM    223  O   THR A  32       2.065  -5.636 -42.432  1.00 80.54           O  
ATOM    224  CG2 THR A  32       2.673  -6.393 -45.546  1.00 80.54           C  
ATOM    225  OG1 THR A  32       2.236  -8.755 -45.736  1.00 80.54           O  
ATOM    226  N   ARG A  33      -0.096  -6.346 -42.850  1.00 78.81           N  
ATOM    227  CA  ARG A  33      -0.728  -5.211 -42.185  1.00 78.81           C  
ATOM    228  C   ARG A  33      -0.402  -5.199 -40.695  1.00 78.81           C  
ATOM    229  CB  ARG A  33      -2.244  -5.245 -42.390  1.00 78.81           C  
ATOM    230  O   ARG A  33      -0.135  -4.141 -40.122  1.00 78.81           O  
ATOM    231  CG  ARG A  33      -2.701  -4.643 -43.709  1.00 78.81           C  
ATOM    232  CD  ARG A  33      -4.219  -4.592 -43.810  1.00 78.81           C  
ATOM    233  NE  ARG A  33      -4.757  -5.793 -44.444  1.00 78.81           N  
ATOM    234  NH1 ARG A  33      -5.784  -6.590 -42.534  1.00 78.81           N  
ATOM    235  NH2 ARG A  33      -5.927  -7.768 -44.495  1.00 78.81           N  
ATOM    236  CZ  ARG A  33      -5.488  -6.715 -43.823  1.00 78.81           C  
ATOM    237  N   TRP A  34      -0.399  -6.349 -40.027  1.00 80.50           N  
ATOM    238  CA  TRP A  34      -0.020  -6.532 -38.630  1.00 80.50           C  
ATOM    239  C   TRP A  34       1.428  -6.114 -38.400  1.00 80.50           C  
ATOM    240  CB  TRP A  34      -0.218  -7.989 -38.205  1.00 80.50           C  
ATOM    241  O   TRP A  34       1.727  -5.383 -37.453  1.00 80.50           O  
ATOM    242  CG  TRP A  34       0.454  -8.343 -36.913  1.00 80.50           C  
ATOM    243  CD1 TRP A  34       0.089  -7.943 -35.657  1.00 80.50           C  
ATOM    244  CD2 TRP A  34       1.612  -9.167 -36.750  1.00 80.50           C  
ATOM    245  CE2 TRP A  34       1.894  -9.224 -35.367  1.00 80.50           C  
ATOM    246  CE3 TRP A  34       2.440  -9.865 -37.640  1.00 80.50           C  
ATOM    247  NE1 TRP A  34       0.951  -8.469 -34.723  1.00 80.50           N  
ATOM    248  CH2 TRP A  34       3.764 -10.625 -35.746  1.00 80.50           C  
ATOM    249  CZ2 TRP A  34       2.971  -9.951 -34.854  1.00 80.50           C  
ATOM    250  CZ3 TRP A  34       3.510 -10.588 -37.127  1.00 80.50           C  
ATOM    251  N   LEU A  35       2.376  -6.445 -39.219  1.00 76.00           N  
ATOM    252  CA  LEU A  35       3.790  -6.121 -39.058  1.00 76.00           C  
ATOM    253  C   LEU A  35       4.023  -4.621 -39.206  1.00 76.00           C  
ATOM    254  CB  LEU A  35       4.635  -6.884 -40.081  1.00 76.00           C  
ATOM    255  O   LEU A  35       4.859  -4.047 -38.505  1.00 76.00           O  
ATOM    256  CG  LEU A  35       4.860  -8.371 -39.800  1.00 76.00           C  
ATOM    257  CD1 LEU A  35       5.467  -9.055 -41.020  1.00 76.00           C  
ATOM    258  CD2 LEU A  35       5.754  -8.555 -38.578  1.00 76.00           C  
ATOM    259  N   GLU A  36       3.292  -4.041 -40.171  1.00 76.78           N  
ATOM    260  CA  GLU A  36       3.378  -2.592 -40.329  1.00 76.78           C  
ATOM    261  C   GLU A  36       2.869  -1.869 -39.085  1.00 76.78           C  
ATOM    262  CB  GLU A  36       2.590  -2.138 -41.561  1.00 76.78           C  
ATOM    263  O   GLU A  36       3.455  -0.873 -38.657  1.00 76.78           O  
ATOM    264  CG  GLU A  36       3.252  -2.501 -42.882  1.00 76.78           C  
ATOM    265  CD  GLU A  36       2.509  -1.960 -44.094  1.00 76.78           C  
ATOM    266  OE1 GLU A  36       3.001  -2.129 -45.233  1.00 76.78           O  
ATOM    267  OE2 GLU A  36       1.427  -1.362 -43.902  1.00 76.78           O  
ATOM    268  N   ARG A  37       1.959  -2.472 -38.389  1.00 68.44           N  
ATOM    269  CA  ARG A  37       1.313  -1.875 -37.224  1.00 68.44           C  
ATOM    270  C   ARG A  37       2.199  -1.988 -35.989  1.00 68.44           C  
ATOM    271  CB  ARG A  37      -0.040  -2.540 -36.961  1.00 68.44           C  
ATOM    272  O   ARG A  37       2.227  -1.082 -35.153  1.00 68.44           O  
ATOM    273  CG  ARG A  37      -1.189  -1.934 -37.752  1.00 68.44           C  
ATOM    274  CD  ARG A  37      -2.526  -2.552 -37.367  1.00 68.44           C  
ATOM    275  NE  ARG A  37      -2.745  -3.827 -38.044  1.00 68.44           N  
ATOM    276  NH1 ARG A  37      -4.895  -4.115 -37.249  1.00 68.44           N  
ATOM    277  NH2 ARG A  37      -3.958  -5.688 -38.628  1.00 68.44           N  
ATOM    278  CZ  ARG A  37      -3.865  -4.540 -37.972  1.00 68.44           C  
ATOM    279  N   VAL A  38       2.875  -3.019 -35.739  1.00 65.31           N  
ATOM    280  CA  VAL A  38       3.776  -3.242 -34.613  1.00 65.31           C  
ATOM    281  C   VAL A  38       5.165  -2.704 -34.949  1.00 65.31           C  
ATOM    282  CB  VAL A  38       3.860  -4.739 -34.241  1.00 65.31           C  
ATOM    283  O   VAL A  38       6.148  -3.050 -34.289  1.00 65.31           O  
ATOM    284  CG1 VAL A  38       2.512  -5.245 -33.730  1.00 65.31           C  
ATOM    285  CG2 VAL A  38       4.323  -5.562 -35.443  1.00 65.31           C  
ATOM    286  N   ASN A  39       5.309  -1.884 -36.047  1.00 66.68           N  
ATOM    287  CA  ASN A  39       6.502  -1.158 -36.467  1.00 66.68           C  
ATOM    288  C   ASN A  39       7.612  -2.108 -36.905  1.00 66.68           C  
ATOM    289  CB  ASN A  39       6.998  -0.245 -35.343  1.00 66.68           C  
ATOM    290  O   ASN A  39       8.788  -1.868 -36.625  1.00 66.68           O  
ATOM    291  CG  ASN A  39       6.194   1.036 -35.234  1.00 66.68           C  
ATOM    292  ND2 ASN A  39       6.166   1.619 -34.041  1.00 66.68           N  
ATOM    293  OD1 ASN A  39       5.601   1.497 -36.213  1.00 66.68           O  
ATOM    294  N   LEU A  40       7.226  -3.165 -37.528  1.00 74.09           N  
ATOM    295  CA  LEU A  40       8.188  -4.081 -38.131  1.00 74.09           C  
ATOM    296  C   LEU A  40       8.044  -4.098 -39.649  1.00 74.09           C  
ATOM    297  CB  LEU A  40       8.005  -5.494 -37.573  1.00 74.09           C  
ATOM    298  O   LEU A  40       8.116  -5.160 -40.271  1.00 74.09           O  
ATOM    299  CG  LEU A  40       8.473  -5.722 -36.135  1.00 74.09           C  
ATOM    300  CD1 LEU A  40       8.002  -7.082 -35.632  1.00 74.09           C  
ATOM    301  CD2 LEU A  40       9.991  -5.609 -36.042  1.00 74.09           C  
ATOM    302  N   GLY A  41       7.851  -2.888 -40.287  1.00 74.34           N  
ATOM    303  CA  GLY A  41       7.613  -2.691 -41.708  1.00 74.34           C  
ATOM    304  C   GLY A  41       8.674  -3.331 -42.584  1.00 74.34           C  
ATOM    305  O   GLY A  41       8.353  -3.993 -43.574  1.00 74.34           O  
ATOM    306  N   PRO A  42      10.005  -3.161 -42.160  1.00 77.29           N  
ATOM    307  CA  PRO A  42      11.087  -3.701 -42.988  1.00 77.29           C  
ATOM    308  C   PRO A  42      11.036  -5.222 -43.107  1.00 77.29           C  
ATOM    309  CB  PRO A  42      12.352  -3.252 -42.252  1.00 77.29           C  
ATOM    310  O   PRO A  42      11.515  -5.784 -44.095  1.00 77.29           O  
ATOM    311  CG  PRO A  42      11.934  -2.045 -41.476  1.00 77.29           C  
ATOM    312  CD  PRO A  42      10.495  -2.206 -41.080  1.00 77.29           C  
ATOM    313  N   VAL A  43      10.423  -5.929 -42.139  1.00 78.25           N  
ATOM    314  CA  VAL A  43      10.326  -7.385 -42.156  1.00 78.25           C  
ATOM    315  C   VAL A  43       9.099  -7.812 -42.960  1.00 78.25           C  
ATOM    316  CB  VAL A  43      10.254  -7.966 -40.726  1.00 78.25           C  
ATOM    317  O   VAL A  43       9.017  -8.953 -43.420  1.00 78.25           O  
ATOM    318  CG1 VAL A  43      10.212  -9.493 -40.765  1.00 78.25           C  
ATOM    319  CG2 VAL A  43      11.440  -7.482 -39.894  1.00 78.25           C  
ATOM    320  N   SER A  44       8.148  -6.857 -43.175  1.00 83.26           N  
ATOM    321  CA  SER A  44       6.885  -7.154 -43.841  1.00 83.26           C  
ATOM    322  C   SER A  44       7.112  -7.615 -45.277  1.00 83.26           C  
ATOM    323  CB  SER A  44       5.971  -5.928 -43.830  1.00 83.26           C  
ATOM    324  O   SER A  44       6.463  -8.555 -45.742  1.00 83.26           O  
ATOM    325  OG  SER A  44       6.476  -4.916 -44.684  1.00 83.26           O  
ATOM    326  N   ALA A  45       8.101  -6.966 -46.104  1.00 81.23           N  
ATOM    327  CA  ALA A  45       8.377  -7.313 -47.496  1.00 81.23           C  
ATOM    328  C   ALA A  45       8.915  -8.737 -47.610  1.00 81.23           C  
ATOM    329  CB  ALA A  45       9.367  -6.323 -48.105  1.00 81.23           C  
ATOM    330  O   ALA A  45       8.508  -9.492 -48.496  1.00 81.23           O  
ATOM    331  N   ALA A  46       9.817  -9.038 -46.608  1.00 80.93           N  
ATOM    332  CA  ALA A  46      10.409 -10.373 -46.586  1.00 80.93           C  
ATOM    333  C   ALA A  46       9.353 -11.437 -46.299  1.00 80.93           C  
ATOM    334  CB  ALA A  46      11.526 -10.443 -45.547  1.00 80.93           C  
ATOM    335  O   ALA A  46       9.360 -12.509 -46.909  1.00 80.93           O  
ATOM    336  N   MET A  47       8.436 -11.151 -45.368  1.00 79.43           N  
ATOM    337  CA  MET A  47       7.401 -12.106 -44.984  1.00 79.43           C  
ATOM    338  C   MET A  47       6.391 -12.296 -46.111  1.00 79.43           C  
ATOM    339  CB  MET A  47       6.686 -11.643 -43.714  1.00 79.43           C  
ATOM    340  O   MET A  47       5.939 -13.415 -46.362  1.00 79.43           O  
ATOM    341  CG  MET A  47       7.519 -11.797 -42.451  1.00 79.43           C  
ATOM    342  SD  MET A  47       6.656 -12.767 -41.154  1.00 79.43           S  
ATOM    343  CE  MET A  47       8.040 -13.097 -40.028  1.00 79.43           C  
ATOM    344  N   ALA A  48       6.057 -11.198 -46.839  1.00 79.90           N  
ATOM    345  CA  ALA A  48       5.129 -11.268 -47.966  1.00 79.90           C  
ATOM    346  C   ALA A  48       5.721 -12.080 -49.114  1.00 79.90           C  
ATOM    347  CB  ALA A  48       4.766  -9.864 -48.443  1.00 79.90           C  
ATOM    348  O   ALA A  48       5.029 -12.897 -49.726  1.00 79.90           O  
ATOM    349  N   GLN A  49       7.094 -11.849 -49.393  1.00 78.93           N  
ATOM    350  CA  GLN A  49       7.792 -12.582 -50.445  1.00 78.93           C  
ATOM    351  C   GLN A  49       7.839 -14.076 -50.137  1.00 78.93           C  
ATOM    352  CB  GLN A  49       9.210 -12.039 -50.629  1.00 78.93           C  
ATOM    353  O   GLN A  49       7.751 -14.905 -51.044  1.00 78.93           O  
ATOM    354  CG  GLN A  49       9.277 -10.763 -51.457  1.00 78.93           C  
ATOM    355  CD  GLN A  49      10.680 -10.192 -51.543  1.00 78.93           C  
ATOM    356  NE2 GLN A  49      10.792  -8.966 -52.043  1.00 78.93           N  
ATOM    357  OE1 GLN A  49      11.655 -10.848 -51.164  1.00 78.93           O  
ATOM    358  N   ALA A  50       7.957 -14.383 -48.804  1.00 79.56           N  
ATOM    359  CA  ALA A  50       8.007 -15.782 -48.389  1.00 79.56           C  
ATOM    360  C   ALA A  50       6.603 -16.366 -48.260  1.00 79.56           C  
ATOM    361  CB  ALA A  50       8.759 -15.918 -47.067  1.00 79.56           C  
ATOM    362  O   ALA A  50       6.440 -17.533 -47.895  1.00 79.56           O  
ATOM    363  N   GLU A  51       5.559 -15.511 -48.589  1.00 75.62           N  
ATOM    364  CA  GLU A  51       4.147 -15.880 -48.562  1.00 75.62           C  
ATOM    365  C   GLU A  51       3.752 -16.455 -47.205  1.00 75.62           C  
ATOM    366  CB  GLU A  51       3.833 -16.886 -49.672  1.00 75.62           C  
ATOM    367  O   GLU A  51       3.067 -17.478 -47.134  1.00 75.62           O  
ATOM    368  CG  GLU A  51       4.003 -16.326 -51.077  1.00 75.62           C  
ATOM    369  CD  GLU A  51       3.486 -17.258 -52.161  1.00 75.62           C  
ATOM    370  OE1 GLU A  51       3.338 -16.815 -53.323  1.00 75.62           O  
ATOM    371  OE2 GLU A  51       3.227 -18.441 -51.847  1.00 75.62           O  
ATOM    372  N   ILE A  52       4.141 -15.781 -46.085  1.00 79.84           N  
ATOM    373  CA  ILE A  52       3.871 -16.229 -44.723  1.00 79.84           C  
ATOM    374  C   ILE A  52       2.452 -15.836 -44.321  1.00 79.84           C  
ATOM    375  CB  ILE A  52       4.893 -15.644 -43.722  1.00 79.84           C  
ATOM    376  O   ILE A  52       2.104 -14.653 -44.327  1.00 79.84           O  
ATOM    377  CG1 ILE A  52       6.312 -16.098 -44.081  1.00 79.84           C  
ATOM    378  CG2 ILE A  52       4.535 -16.045 -42.288  1.00 79.84           C  
ATOM    379  CD1 ILE A  52       6.564 -17.582 -43.851  1.00 79.84           C  
ATOM    380  N   THR A  53       1.538 -16.847 -44.034  1.00 78.44           N  
ATOM    381  CA  THR A  53       0.179 -16.630 -43.551  1.00 78.44           C  
ATOM    382  C   THR A  53       0.128 -16.702 -42.028  1.00 78.44           C  
ATOM    383  CB  THR A  53      -0.797 -17.660 -44.149  1.00 78.44           C  
ATOM    384  O   THR A  53       1.131 -17.012 -41.382  1.00 78.44           O  
ATOM    385  CG2 THR A  53      -0.812 -17.584 -45.672  1.00 78.44           C  
ATOM    386  OG1 THR A  53      -0.396 -18.977 -43.752  1.00 78.44           O  
ATOM    387  N   GLY A  54      -0.981 -16.262 -41.296  1.00 77.46           N  
ATOM    388  CA  GLY A  54      -1.158 -16.336 -39.854  1.00 77.46           C  
ATOM    389  C   GLY A  54      -0.888 -17.718 -39.291  1.00 77.46           C  
ATOM    390  O   GLY A  54      -0.301 -17.852 -38.215  1.00 77.46           O  
ATOM    391  N   ALA A  55      -1.232 -18.778 -40.046  1.00 71.58           N  
ATOM    392  CA  ALA A  55      -1.015 -20.161 -39.629  1.00 71.58           C  
ATOM    393  C   ALA A  55       0.474 -20.484 -39.551  1.00 71.58           C  
ATOM    394  CB  ALA A  55      -1.715 -21.121 -40.589  1.00 71.58           C  
ATOM    395  O   ALA A  55       0.896 -21.301 -38.729  1.00 71.58           O  
ATOM    396  N   MET A  56       1.238 -19.707 -40.439  1.00 76.39           N  
ATOM    397  CA  MET A  56       2.673 -19.962 -40.525  1.00 76.39           C  
ATOM    398  C   MET A  56       3.428 -19.193 -39.445  1.00 76.39           C  
ATOM    399  CB  MET A  56       3.206 -19.582 -41.907  1.00 76.39           C  
ATOM    400  O   MET A  56       4.593 -19.484 -39.170  1.00 76.39           O  
ATOM    401  CG  MET A  56       2.640 -20.428 -43.036  1.00 76.39           C  
ATOM    402  SD  MET A  56       3.236 -19.889 -44.686  1.00 76.39           S  
ATOM    403  CE  MET A  56       2.211 -20.937 -45.755  1.00 76.39           C  
ATOM    404  N   LEU A  57       2.723 -18.117 -38.851  1.00 77.38           N  
ATOM    405  CA  LEU A  57       3.371 -17.297 -37.833  1.00 77.38           C  
ATOM    406  C   LEU A  57       3.675 -18.118 -36.585  1.00 77.38           C  
ATOM    407  CB  LEU A  57       2.489 -16.099 -37.468  1.00 77.38           C  
ATOM    408  O   LEU A  57       4.704 -17.913 -35.937  1.00 77.38           O  
ATOM    409  CG  LEU A  57       2.364 -15.002 -38.526  1.00 77.38           C  
ATOM    410  CD1 LEU A  57       1.361 -13.945 -38.077  1.00 77.38           C  
ATOM    411  CD2 LEU A  57       3.724 -14.371 -38.806  1.00 77.38           C  
ATOM    412  N   GLU A  58       2.735 -19.049 -36.418  1.00 68.82           N  
ATOM    413  CA  GLU A  58       2.928 -19.967 -35.299  1.00 68.82           C  
ATOM    414  C   GLU A  58       4.139 -20.868 -35.525  1.00 68.82           C  
ATOM    415  CB  GLU A  58       1.674 -20.817 -35.079  1.00 68.82           C  
ATOM    416  O   GLU A  58       4.897 -21.143 -34.593  1.00 68.82           O  
ATOM    417  CG  GLU A  58       0.544 -20.077 -34.377  1.00 68.82           C  
ATOM    418  CD  GLU A  58      -0.673 -20.950 -34.114  1.00 68.82           C  
ATOM    419  OE1 GLU A  58      -1.684 -20.437 -33.582  1.00 68.82           O  
ATOM    420  OE2 GLU A  58      -0.614 -22.156 -34.441  1.00 68.82           O  
ATOM    421  N   THR A  59       4.333 -21.259 -36.865  1.00 69.70           N  
ATOM    422  CA  THR A  59       5.478 -22.094 -37.211  1.00 69.70           C  
ATOM    423  C   THR A  59       6.775 -21.293 -37.133  1.00 69.70           C  
ATOM    424  CB  THR A  59       5.326 -22.693 -38.622  1.00 69.70           C  
ATOM    425  O   THR A  59       7.817 -21.825 -36.744  1.00 69.70           O  
ATOM    426  CG2 THR A  59       5.248 -24.215 -38.567  1.00 69.70           C  
ATOM    427  OG1 THR A  59       4.129 -22.185 -39.224  1.00 69.70           O  
ATOM    428  N   LEU A  60       6.574 -20.073 -37.476  1.00 72.65           N  
ATOM    429  CA  LEU A  60       7.747 -19.206 -37.441  1.00 72.65           C  
ATOM    430  C   LEU A  60       8.257 -19.041 -36.013  1.00 72.65           C  
ATOM    431  CB  LEU A  60       7.418 -17.836 -38.040  1.00 72.65           C  
ATOM    432  O   LEU A  60       9.468 -19.005 -35.783  1.00 72.65           O  
ATOM    433  CG  LEU A  60       8.252 -17.407 -39.248  1.00 72.65           C  
ATOM    434  CD1 LEU A  60       7.626 -17.929 -40.536  1.00 72.65           C  
ATOM    435  CD2 LEU A  60       8.390 -15.889 -39.291  1.00 72.65           C  
ATOM    436  N   ASP A  61       7.269 -18.884 -35.071  1.00 75.87           N  
ATOM    437  CA  ASP A  61       7.589 -18.708 -33.658  1.00 75.87           C  
ATOM    438  C   ASP A  61       8.397 -19.889 -33.127  1.00 75.87           C  
ATOM    439  CB  ASP A  61       6.311 -18.533 -32.836  1.00 75.87           C  
ATOM    440  O   ASP A  61       9.190 -19.737 -32.195  1.00 75.87           O  
ATOM    441  CG  ASP A  61       6.584 -18.240 -31.371  1.00 75.87           C  
ATOM    442  OD1 ASP A  61       7.417 -17.358 -31.070  1.00 75.87           O  
ATOM    443  OD2 ASP A  61       5.962 -18.899 -30.510  1.00 75.87           O  
ATOM    444  N   ALA A  62       8.346 -20.977 -33.937  1.00 68.90           N  
ATOM    445  CA  ALA A  62       9.006 -22.203 -33.498  1.00 68.90           C  
ATOM    446  C   ALA A  62      10.430 -22.284 -34.041  1.00 68.90           C  
ATOM    447  CB  ALA A  62       8.203 -23.426 -33.935  1.00 68.90           C  
ATOM    448  O   ALA A  62      11.220 -23.126 -33.607  1.00 68.90           O  
ATOM    449  N   LEU A  63      10.806 -21.593 -35.012  1.00 68.75           N  
ATOM    450  CA  LEU A  63      12.143 -21.597 -35.596  1.00 68.75           C  
ATOM    451  C   LEU A  63      13.122 -20.825 -34.718  1.00 68.75           C  
ATOM    452  CB  LEU A  63      12.116 -20.994 -37.003  1.00 68.75           C  
ATOM    453  O   LEU A  63      12.715 -19.954 -33.945  1.00 68.75           O  
ATOM    454  CG  LEU A  63      11.270 -21.733 -38.041  1.00 68.75           C  
ATOM    455  CD1 LEU A  63      11.305 -20.996 -39.376  1.00 68.75           C  
ATOM    456  CD2 LEU A  63      11.758 -23.169 -38.205  1.00 68.75           C  
ATOM    457  N   THR A  64      14.446 -21.344 -34.636  1.00 75.35           N  
ATOM    458  CA  THR A  64      15.488 -20.592 -33.945  1.00 75.35           C  
ATOM    459  C   THR A  64      15.706 -19.235 -34.610  1.00 75.35           C  
ATOM    460  CB  THR A  64      16.815 -21.372 -33.917  1.00 75.35           C  
ATOM    461  O   THR A  64      15.286 -19.021 -35.749  1.00 75.35           O  
ATOM    462  CG2 THR A  64      16.631 -22.748 -33.286  1.00 75.35           C  
ATOM    463  OG1 THR A  64      17.296 -21.534 -35.258  1.00 75.35           O  
ATOM    464  N   ASP A  65      16.358 -18.309 -33.870  1.00 76.15           N  
ATOM    465  CA  ASP A  65      16.626 -16.972 -34.391  1.00 76.15           C  
ATOM    466  C   ASP A  65      17.427 -17.039 -35.689  1.00 76.15           C  
ATOM    467  CB  ASP A  65      17.374 -16.132 -33.354  1.00 76.15           C  
ATOM    468  O   ASP A  65      17.134 -16.316 -36.644  1.00 76.15           O  
ATOM    469  CG  ASP A  65      16.501 -15.725 -32.179  1.00 76.15           C  
ATOM    470  OD1 ASP A  65      15.278 -15.979 -32.212  1.00 76.15           O  
ATOM    471  OD2 ASP A  65      17.042 -15.142 -31.214  1.00 76.15           O  
ATOM    472  N   ASP A  66      18.425 -17.975 -35.672  1.00 76.21           N  
ATOM    473  CA  ASP A  66      19.280 -18.112 -36.846  1.00 76.21           C  
ATOM    474  C   ASP A  66      18.491 -18.642 -38.041  1.00 76.21           C  
ATOM    475  CB  ASP A  66      20.462 -19.036 -36.544  1.00 76.21           C  
ATOM    476  O   ASP A  66      18.679 -18.181 -39.169  1.00 76.21           O  
ATOM    477  CG  ASP A  66      21.500 -18.396 -35.640  1.00 76.21           C  
ATOM    478  OD1 ASP A  66      21.675 -17.159 -35.693  1.00 76.21           O  
ATOM    479  OD2 ASP A  66      22.151 -19.134 -34.870  1.00 76.21           O  
ATOM    480  N   GLU A  67      17.533 -19.459 -37.773  1.00 79.49           N  
ATOM    481  CA  GLU A  67      16.710 -20.036 -38.832  1.00 79.49           C  
ATOM    482  C   GLU A  67      15.743 -19.003 -39.403  1.00 79.49           C  
ATOM    483  CB  GLU A  67      15.936 -21.249 -38.311  1.00 79.49           C  
ATOM    484  O   GLU A  67      15.542 -18.938 -40.618  1.00 79.49           O  
ATOM    485  CG  GLU A  67      16.804 -22.476 -38.070  1.00 79.49           C  
ATOM    486  CD  GLU A  67      16.079 -23.588 -37.330  1.00 79.49           C  
ATOM    487  OE1 GLU A  67      16.540 -24.751 -37.379  1.00 79.49           O  
ATOM    488  OE2 GLU A  67      15.041 -23.295 -36.696  1.00 79.49           O  
ATOM    489  N   ILE A  68      15.211 -18.223 -38.432  1.00 76.80           N  
ATOM    490  CA  ILE A  68      14.297 -17.186 -38.899  1.00 76.80           C  
ATOM    491  C   ILE A  68      15.062 -16.162 -39.735  1.00 76.80           C  
ATOM    492  CB  ILE A  68      13.584 -16.488 -37.718  1.00 76.80           C  
ATOM    493  O   ILE A  68      14.617 -15.781 -40.820  1.00 76.80           O  
ATOM    494  CG1 ILE A  68      12.652 -17.472 -37.002  1.00 76.80           C  
ATOM    495  CG2 ILE A  68      12.813 -15.258 -38.205  1.00 76.80           C  
ATOM    496  CD1 ILE A  68      11.995 -16.902 -35.752  1.00 76.80           C  
ATOM    497  N   ALA A  69      16.189 -15.866 -39.197  1.00 80.21           N  
ATOM    498  CA  ALA A  69      17.020 -14.870 -39.868  1.00 80.21           C  
ATOM    499  C   ALA A  69      17.424 -15.341 -41.262  1.00 80.21           C  
ATOM    500  CB  ALA A  69      18.260 -14.562 -39.033  1.00 80.21           C  
ATOM    501  O   ALA A  69      17.367 -14.573 -42.225  1.00 80.21           O  
ATOM    502  N   THR A  70      17.790 -16.649 -41.330  1.00 78.70           N  
ATOM    503  CA  THR A  70      18.238 -17.218 -42.597  1.00 78.70           C  
ATOM    504  C   THR A  70      17.065 -17.392 -43.557  1.00 78.70           C  
ATOM    505  CB  THR A  70      18.937 -18.574 -42.384  1.00 78.70           C  
ATOM    506  O   THR A  70      17.153 -17.019 -44.728  1.00 78.70           O  
ATOM    507  CG2 THR A  70      19.449 -19.141 -43.704  1.00 78.70           C  
ATOM    508  OG1 THR A  70      20.043 -18.400 -41.490  1.00 78.70           O  
ATOM    509  N   SER A  71      15.920 -17.785 -43.108  1.00 76.95           N  
ATOM    510  CA  SER A  71      14.761 -18.078 -43.945  1.00 76.95           C  
ATOM    511  C   SER A  71      14.118 -16.797 -44.467  1.00 76.95           C  
ATOM    512  CB  SER A  71      13.729 -18.894 -43.165  1.00 76.95           C  
ATOM    513  O   SER A  71      13.673 -16.743 -45.615  1.00 76.95           O  
ATOM    514  OG  SER A  71      14.250 -20.167 -42.823  1.00 76.95           O  
ATOM    515  N   LEU A  72      14.138 -15.732 -43.634  1.00 80.38           N  
ATOM    516  CA  LEU A  72      13.476 -14.496 -44.036  1.00 80.38           C  
ATOM    517  C   LEU A  72      14.499 -13.428 -44.409  1.00 80.38           C  
ATOM    518  CB  LEU A  72      12.571 -13.983 -42.914  1.00 80.38           C  
ATOM    519  O   LEU A  72      14.132 -12.289 -44.708  1.00 80.38           O  
ATOM    520  CG  LEU A  72      11.395 -14.881 -42.527  1.00 80.38           C  
ATOM    521  CD1 LEU A  72      10.650 -14.295 -41.332  1.00 80.38           C  
ATOM    522  CD2 LEU A  72      10.452 -15.069 -43.711  1.00 80.38           C  
ATOM    523  N   SER A  73      15.758 -13.900 -44.442  1.00 78.46           N  
ATOM    524  CA  SER A  73      16.881 -13.032 -44.782  1.00 78.46           C  
ATOM    525  C   SER A  73      16.851 -11.744 -43.966  1.00 78.46           C  
ATOM    526  CB  SER A  73      16.869 -12.700 -46.275  1.00 78.46           C  
ATOM    527  O   SER A  73      17.015 -10.652 -44.514  1.00 78.46           O  
ATOM    528  OG  SER A  73      17.061 -13.869 -47.052  1.00 78.46           O  
ATOM    529  N   ILE A  74      16.494 -11.836 -42.665  1.00 78.39           N  
ATOM    530  CA  ILE A  74      16.523 -10.686 -41.768  1.00 78.39           C  
ATOM    531  C   ILE A  74      17.941 -10.476 -41.244  1.00 78.39           C  
ATOM    532  CB  ILE A  74      15.537 -10.861 -40.591  1.00 78.39           C  
ATOM    533  O   ILE A  74      18.470 -11.316 -40.512  1.00 78.39           O  
ATOM    534  CG1 ILE A  74      14.110 -11.062 -41.116  1.00 78.39           C  
ATOM    535  CG2 ILE A  74      15.608  -9.661 -39.643  1.00 78.39           C  
ATOM    536  CD1 ILE A  74      13.095 -11.402 -40.033  1.00 78.39           C  
ATOM    537  N   LYS A  75      18.564  -9.427 -41.573  1.00 78.62           N  
ATOM    538  CA  LYS A  75      19.965  -9.177 -41.246  1.00 78.62           C  
ATOM    539  C   LYS A  75      20.094  -8.378 -39.953  1.00 78.62           C  
ATOM    540  CB  LYS A  75      20.660  -8.437 -42.390  1.00 78.62           C  
ATOM    541  O   LYS A  75      21.059  -8.547 -39.205  1.00 78.62           O  
ATOM    542  CG  LYS A  75      20.762  -9.243 -43.677  1.00 78.62           C  
ATOM    543  CD  LYS A  75      21.530  -8.485 -44.752  1.00 78.62           C  
ATOM    544  CE  LYS A  75      21.606  -9.278 -46.050  1.00 78.62           C  
ATOM    545  NZ  LYS A  75      22.301  -8.511 -47.127  1.00 78.62           N  
ATOM    546  N   ASN A  76      19.002  -7.587 -39.727  1.00 78.34           N  
ATOM    547  CA  ASN A  76      19.017  -6.753 -38.530  1.00 78.34           C  
ATOM    548  C   ASN A  76      18.519  -7.518 -37.307  1.00 78.34           C  
ATOM    549  CB  ASN A  76      18.178  -5.492 -38.744  1.00 78.34           C  
ATOM    550  O   ASN A  76      17.363  -7.943 -37.263  1.00 78.34           O  
ATOM    551  CG  ASN A  76      18.317  -4.498 -37.608  1.00 78.34           C  
ATOM    552  ND2 ASN A  76      18.619  -3.249 -37.946  1.00 78.34           N  
ATOM    553  OD1 ASN A  76      18.155  -4.849 -36.437  1.00 78.34           O  
ATOM    554  N   ARG A  77      19.384  -7.746 -36.285  1.00 77.13           N  
ATOM    555  CA  ARG A  77      19.123  -8.567 -35.108  1.00 77.13           C  
ATOM    556  C   ARG A  77      18.033  -7.948 -34.239  1.00 77.13           C  
ATOM    557  CB  ARG A  77      20.401  -8.757 -34.289  1.00 77.13           C  
ATOM    558  O   ARG A  77      17.227  -8.663 -33.641  1.00 77.13           O  
ATOM    559  CG  ARG A  77      20.265  -9.762 -33.157  1.00 77.13           C  
ATOM    560  CD  ARG A  77      21.622 -10.194 -32.619  1.00 77.13           C  
ATOM    561  NE  ARG A  77      21.488 -11.063 -31.453  1.00 77.13           N  
ATOM    562  NH1 ARG A  77      23.717 -10.953 -30.857  1.00 77.13           N  
ATOM    563  NH2 ARG A  77      22.253 -12.200 -29.610  1.00 77.13           N  
ATOM    564  CZ  ARG A  77      22.486 -11.403 -30.643  1.00 77.13           C  
ATOM    565  N   VAL A  78      17.906  -6.604 -34.176  1.00 71.22           N  
ATOM    566  CA  VAL A  78      16.880  -5.908 -33.406  1.00 71.22           C  
ATOM    567  C   VAL A  78      15.504  -6.190 -34.005  1.00 71.22           C  
ATOM    568  CB  VAL A  78      17.140  -4.385 -33.361  1.00 71.22           C  
ATOM    569  O   VAL A  78      14.543  -6.443 -33.275  1.00 71.22           O  
ATOM    570  CG1 VAL A  78      15.988  -3.661 -32.666  1.00 71.22           C  
ATOM    571  CG2 VAL A  78      18.463  -4.091 -32.656  1.00 71.22           C  
ATOM    572  N   HIS A  79      15.379  -6.172 -35.279  1.00 75.58           N  
ATOM    573  CA  HIS A  79      14.121  -6.459 -35.960  1.00 75.58           C  
ATOM    574  C   HIS A  79      13.687  -7.903 -35.730  1.00 75.58           C  
ATOM    575  CB  HIS A  79      14.248  -6.181 -37.459  1.00 75.58           C  
ATOM    576  O   HIS A  79      12.501  -8.175 -35.532  1.00 75.58           O  
ATOM    577  CG  HIS A  79      14.398  -4.731 -37.789  1.00 75.58           C  
ATOM    578  CD2 HIS A  79      14.237  -3.623 -37.027  1.00 75.58           C  
ATOM    579  ND1 HIS A  79      14.755  -4.287 -39.045  1.00 75.58           N  
ATOM    580  CE1 HIS A  79      14.807  -2.965 -39.039  1.00 75.58           C  
ATOM    581  NE2 HIS A  79      14.497  -2.538 -37.827  1.00 75.58           N  
ATOM    582  N   LEU A  80      14.747  -8.771 -35.748  1.00 77.17           N  
ATOM    583  CA  LEU A  80      14.468 -10.182 -35.505  1.00 77.17           C  
ATOM    584  C   LEU A  80      13.904 -10.391 -34.104  1.00 77.17           C  
ATOM    585  CB  LEU A  80      15.738 -11.018 -35.687  1.00 77.17           C  
ATOM    586  O   LEU A  80      12.910 -11.101 -33.930  1.00 77.17           O  
ATOM    587  CG  LEU A  80      15.593 -12.526 -35.472  1.00 77.17           C  
ATOM    588  CD1 LEU A  80      14.700 -13.131 -36.550  1.00 77.17           C  
ATOM    589  CD2 LEU A  80      16.961 -13.199 -35.464  1.00 77.17           C  
ATOM    590  N   LEU A  81      14.542  -9.667 -33.125  1.00 68.61           N  
ATOM    591  CA  LEU A  81      14.101  -9.822 -31.743  1.00 68.61           C  
ATOM    592  C   LEU A  81      12.705  -9.240 -31.549  1.00 68.61           C  
ATOM    593  CB  LEU A  81      15.087  -9.146 -30.786  1.00 68.61           C  
ATOM    594  O   LEU A  81      11.882  -9.816 -30.835  1.00 68.61           O  
ATOM    595  CG  LEU A  81      16.468  -9.793 -30.667  1.00 68.61           C  
ATOM    596  CD1 LEU A  81      17.394  -8.915 -29.832  1.00 68.61           C  
ATOM    597  CD2 LEU A  81      16.356 -11.188 -30.062  1.00 68.61           C  
ATOM    598  N   SER A  82      12.434  -8.057 -32.205  1.00 72.60           N  
ATOM    599  CA  SER A  82      11.126  -7.414 -32.145  1.00 72.60           C  
ATOM    600  C   SER A  82      10.049  -8.294 -32.772  1.00 72.60           C  
ATOM    601  CB  SER A  82      11.162  -6.058 -32.850  1.00 72.60           C  
ATOM    602  O   SER A  82       8.937  -8.390 -32.249  1.00 72.60           O  
ATOM    603  OG  SER A  82      11.983  -5.145 -32.143  1.00 72.60           O  
ATOM    604  N   LEU A  83      10.342  -8.931 -33.939  1.00 78.64           N  
ATOM    605  CA  LEU A  83       9.409  -9.841 -34.594  1.00 78.64           C  
ATOM    606  C   LEU A  83       9.088 -11.030 -33.694  1.00 78.64           C  
ATOM    607  CB  LEU A  83       9.984 -10.333 -35.924  1.00 78.64           C  
ATOM    608  O   LEU A  83       7.926 -11.422 -33.568  1.00 78.64           O  
ATOM    609  CG  LEU A  83       9.130 -11.335 -36.703  1.00 78.64           C  
ATOM    610  CD1 LEU A  83       7.794 -10.707 -37.087  1.00 78.64           C  
ATOM    611  CD2 LEU A  83       9.873 -11.822 -37.942  1.00 78.64           C  
ATOM    612  N   ARG A  84      10.044 -11.425 -32.943  1.00 73.21           N  
ATOM    613  CA  ARG A  84       9.858 -12.558 -32.043  1.00 73.21           C  
ATOM    614  C   ARG A  84       8.902 -12.205 -30.909  1.00 73.21           C  
ATOM    615  CB  ARG A  84      11.201 -13.018 -31.472  1.00 73.21           C  
ATOM    616  O   ARG A  84       8.032 -13.002 -30.552  1.00 73.21           O  
ATOM    617  CG  ARG A  84      11.225 -14.481 -31.058  1.00 73.21           C  
ATOM    618  CD  ARG A  84      12.547 -15.146 -31.414  1.00 73.21           C  
ATOM    619  NE  ARG A  84      12.658 -16.477 -30.824  1.00 73.21           N  
ATOM    620  NH1 ARG A  84      13.426 -17.494 -32.751  1.00 73.21           N  
ATOM    621  NH2 ARG A  84      13.135 -18.723 -30.838  1.00 73.21           N  
ATOM    622  CZ  ARG A  84      13.073 -17.562 -31.472  1.00 73.21           C  
ATOM    623  N   LYS A  85       9.133 -11.066 -30.482  1.00 65.30           N  
ATOM    624  CA  LYS A  85       8.278 -10.589 -29.399  1.00 65.30           C  
ATOM    625  C   LYS A  85       6.813 -10.563 -29.825  1.00 65.30           C  
ATOM    626  CB  LYS A  85       8.716  -9.196 -28.943  1.00 65.30           C  
ATOM    627  O   LYS A  85       5.938 -11.016 -29.085  1.00 65.30           O  
ATOM    628  CG  LYS A  85       7.983  -8.690 -27.710  1.00 65.30           C  
ATOM    629  CD  LYS A  85       8.486  -7.316 -27.285  1.00 65.30           C  
ATOM    630  CE  LYS A  85       7.684  -6.764 -26.114  1.00 65.30           C  
ATOM    631  NZ  LYS A  85       8.157  -5.405 -25.711  1.00 65.30           N  
ATOM    632  N   GLN A  86       6.597 -10.079 -30.968  1.00 71.88           N  
ATOM    633  CA  GLN A  86       5.237  -9.953 -31.482  1.00 71.88           C  
ATOM    634  C   GLN A  86       4.628 -11.322 -31.767  1.00 71.88           C  
ATOM    635  CB  GLN A  86       5.219  -9.096 -32.749  1.00 71.88           C  
ATOM    636  O   GLN A  86       3.436 -11.538 -31.536  1.00 71.88           O  
ATOM    637  CG  GLN A  86       5.496  -7.620 -32.496  1.00 71.88           C  
ATOM    638  CD  GLN A  86       4.535  -7.004 -31.497  1.00 71.88           C  
ATOM    639  NE2 GLN A  86       5.040  -6.095 -30.671  1.00 71.88           N  
ATOM    640  OE1 GLN A  86       3.347  -7.343 -31.468  1.00 71.88           O  
ATOM    641  N   LEU A  87       5.453 -12.320 -32.298  1.00 75.56           N  
ATOM    642  CA  LEU A  87       4.957 -13.657 -32.607  1.00 75.56           C  
ATOM    643  C   LEU A  87       4.495 -14.371 -31.342  1.00 75.56           C  
ATOM    644  CB  LEU A  87       6.040 -14.483 -33.307  1.00 75.56           C  
ATOM    645  O   LEU A  87       3.482 -15.075 -31.356  1.00 75.56           O  
ATOM    646  CG  LEU A  87       6.327 -14.126 -34.766  1.00 75.56           C  
ATOM    647  CD1 LEU A  87       7.551 -14.886 -35.266  1.00 75.56           C  
ATOM    648  CD2 LEU A  87       5.113 -14.425 -35.639  1.00 75.56           C  
ATOM    649  N   LYS A  88       5.117 -14.014 -30.274  1.00 67.13           N  
ATOM    650  CA  LYS A  88       4.760 -14.666 -29.017  1.00 67.13           C  
ATOM    651  C   LYS A  88       3.451 -14.111 -28.463  1.00 67.13           C  
ATOM    652  CB  LYS A  88       5.878 -14.498 -27.988  1.00 67.13           C  
ATOM    653  O   LYS A  88       2.679 -14.837 -27.833  1.00 67.13           O  
ATOM    654  CG  LYS A  88       7.107 -15.352 -28.265  1.00 67.13           C  
ATOM    655  CD  LYS A  88       8.100 -15.294 -27.110  1.00 67.13           C  
ATOM    656  CE  LYS A  88       9.317 -16.170 -27.374  1.00 67.13           C  
ATOM    657  NZ  LYS A  88      10.278 -16.141 -26.231  1.00 67.13           N  
ATOM    658  N   LEU A  89       3.199 -12.884 -28.693  1.00 59.68           N  
ATOM    659  CA  LEU A  89       1.977 -12.245 -28.216  1.00 59.68           C  
ATOM    660  C   LEU A  89       0.756 -12.792 -28.947  1.00 59.68           C  
ATOM    661  CB  LEU A  89       2.059 -10.727 -28.400  1.00 59.68           C  
ATOM    662  O   LEU A  89      -0.335 -12.860 -28.378  1.00 59.68           O  
ATOM    663  CG  LEU A  89       3.030  -9.984 -27.481  1.00 59.68           C  
ATOM    664  CD1 LEU A  89       3.116  -8.515 -27.878  1.00 59.68           C  
ATOM    665  CD2 LEU A  89       2.602 -10.125 -26.024  1.00 59.68           C  
ATOM    666  N   LEU A  90       0.899 -13.219 -30.142  1.00 59.71           N  
ATOM    667  CA  LEU A  90      -0.188 -13.692 -30.992  1.00 59.71           C  
ATOM    668  C   LEU A  90      -0.564 -15.128 -30.644  1.00 59.71           C  
ATOM    669  CB  LEU A  90       0.205 -13.598 -32.468  1.00 59.71           C  
ATOM    670  O   LEU A  90      -1.669 -15.578 -30.956  1.00 59.71           O  
ATOM    671  CG  LEU A  90       0.264 -12.192 -33.066  1.00 59.71           C  
ATOM    672  CD1 LEU A  90       0.886 -12.233 -34.458  1.00 59.71           C  
ATOM    673  CD2 LEU A  90      -1.128 -11.572 -33.115  1.00 59.71           C  
ATOM    674  N   THR A  91       0.146 -15.903 -29.916  1.00 45.06           N  
ATOM    675  CA  THR A  91      -0.110 -17.334 -29.792  1.00 45.06           C  
ATOM    676  C   THR A  91      -0.561 -17.682 -28.376  1.00 45.06           C  
ATOM    677  CB  THR A  91       1.139 -18.158 -30.153  1.00 45.06           C  
ATOM    678  O   THR A  91      -0.922 -18.827 -28.098  1.00 45.06           O  
ATOM    679  CG2 THR A  91       1.466 -18.040 -31.638  1.00 45.06           C  
ATOM    680  OG1 THR A  91       2.255 -17.682 -29.390  1.00 45.06           O  
ATOM    681  N   VAL A  92      -1.232 -16.712 -27.460  1.00 39.14           N  
ATOM    682  CA  VAL A  92      -1.788 -17.155 -26.186  1.00 39.14           C  
ATOM    683  C   VAL A  92      -3.311 -17.218 -26.281  1.00 39.14           C  
ATOM    684  CB  VAL A  92      -1.365 -16.223 -25.027  1.00 39.14           C  
ATOM    685  O   VAL A  92      -3.951 -16.267 -26.736  1.00 39.14           O  
ATOM    686  CG1 VAL A  92      -1.867 -16.763 -23.689  1.00 39.14           C  
ATOM    687  CG2 VAL A  92       0.153 -16.057 -25.005  1.00 39.14           C  
ATOM    688  N   PRO A  93      -4.103 -18.435 -26.218  1.00 34.51           N  
ATOM    689  CA  PRO A  93      -5.534 -18.696 -26.391  1.00 34.51           C  
ATOM    690  C   PRO A  93      -6.369 -18.211 -25.207  1.00 34.51           C  
ATOM    691  CB  PRO A  93      -5.602 -20.220 -26.519  1.00 34.51           C  
ATOM    692  O   PRO A  93      -5.894 -18.216 -24.069  1.00 34.51           O  
ATOM    693  CG  PRO A  93      -4.253 -20.700 -26.092  1.00 34.51           C  
ATOM    694  CD  PRO A  93      -3.444 -19.515 -25.647  1.00 34.51           C  
ATOM    695  N   PRO A  94      -7.712 -17.691 -25.402  1.00 31.96           N  
ATOM    696  CA  PRO A  94      -8.876 -17.225 -24.645  1.00 31.96           C  
ATOM    697  C   PRO A  94      -9.686 -18.370 -24.042  1.00 31.96           C  
ATOM    698  CB  PRO A  94      -9.697 -16.467 -25.691  1.00 31.96           C  
ATOM    699  O   PRO A  94      -9.811 -19.433 -24.656  1.00 31.96           O  
ATOM    700  CG  PRO A  94      -9.319 -17.090 -26.997  1.00 31.96           C  
ATOM    701  CD  PRO A  94      -8.239 -18.103 -26.747  1.00 31.96           C  
ATOM    702  N   GLY A  95      -9.779 -18.446 -22.701  1.00 25.79           N  
ATOM    703  CA  GLY A  95     -10.893 -18.440 -21.766  1.00 25.79           C  
ATOM    704  C   GLY A  95     -11.936 -19.497 -22.074  1.00 25.79           C  
ATOM    705  O   GLY A  95     -12.307 -19.691 -23.234  1.00 25.79           O  
ATOM    706  N   LYS A  96     -12.219 -20.381 -21.233  1.00 26.58           N  
ATOM    707  CA  LYS A  96     -13.573 -20.745 -20.824  1.00 26.58           C  
ATOM    708  C   LYS A  96     -13.576 -21.388 -19.441  1.00 26.58           C  
ATOM    709  CB  LYS A  96     -14.206 -21.693 -21.844  1.00 26.58           C  
ATOM    710  O   LYS A  96     -12.705 -22.202 -19.127  1.00 26.58           O  
ATOM    711  CG  LYS A  96     -15.603 -21.284 -22.286  1.00 26.58           C  
ATOM    712  CD  LYS A  96     -16.168 -22.251 -23.318  1.00 26.58           C  
ATOM    713  CE  LYS A  96     -17.499 -21.762 -23.874  1.00 26.58           C  
ATOM    714  NZ  LYS A  96     -18.007 -22.653 -24.960  1.00 26.58           N  
ATOM    715  N   PRO A  97     -14.774 -21.464 -18.746  1.00 27.09           N  
ATOM    716  CA  PRO A  97     -15.549 -21.522 -17.504  1.00 27.09           C  
ATOM    717  C   PRO A  97     -15.742 -22.948 -16.994  1.00 27.09           C  
ATOM    718  CB  PRO A  97     -16.889 -20.895 -17.896  1.00 27.09           C  
ATOM    719  O   PRO A  97     -15.717 -23.897 -17.782  1.00 27.09           O  
ATOM    720  CG  PRO A  97     -17.107 -21.314 -19.314  1.00 27.09           C  
ATOM    721  CD  PRO A  97     -15.899 -22.078 -19.776  1.00 27.09           C  
ATOM    722  N   SER A  98     -15.895 -23.106 -15.686  1.00 23.17           N  
ATOM    723  CA  SER A  98     -16.979 -23.533 -14.807  1.00 23.17           C  
ATOM    724  C   SER A  98     -16.718 -24.927 -14.246  1.00 23.17           C  
ATOM    725  CB  SER A  98     -18.313 -23.517 -15.554  1.00 23.17           C  
ATOM    726  O   SER A  98     -16.365 -25.845 -14.990  1.00 23.17           O  
ATOM    727  OG  SER A  98     -19.365 -23.966 -14.716  1.00 23.17           O  
ATOM    728  N   ALA A  99     -16.814 -25.166 -12.856  1.00 21.49           N  
ATOM    729  CA  ALA A  99     -17.685 -25.742 -11.835  1.00 21.49           C  
ATOM    730  C   ALA A  99     -17.375 -27.221 -11.621  1.00 21.49           C  
ATOM    731  CB  ALA A  99     -19.151 -25.560 -12.221  1.00 21.49           C  
ATOM    732  O   ALA A  99     -17.214 -27.974 -12.585  1.00 21.49           O  
ATOM    733  N   THR A 100     -17.122 -27.670 -10.365  1.00 21.78           N  
ATOM    734  CA  THR A 100     -17.816 -28.541  -9.422  1.00 21.78           C  
ATOM    735  C   THR A 100     -16.885 -29.638  -8.914  1.00 21.78           C  
ATOM    736  CB  THR A 100     -19.062 -29.178 -10.065  1.00 21.78           C  
ATOM    737  O   THR A 100     -16.139 -30.237  -9.692  1.00 21.78           O  
ATOM    738  CG2 THR A 100     -20.172 -28.149 -10.251  1.00 21.78           C  
ATOM    739  OG1 THR A 100     -18.709 -29.721 -11.343  1.00 21.78           O  
ATOM    740  N   ALA A 101     -16.638 -29.775  -7.564  1.00 21.88           N  
ATOM    741  CA  ALA A 101     -17.072 -30.678  -6.500  1.00 21.88           C  
ATOM    742  C   ALA A 101     -16.002 -31.721  -6.196  1.00 21.88           C  
ATOM    743  CB  ALA A 101     -18.383 -31.360  -6.884  1.00 21.88           C  
ATOM    744  O   ALA A 101     -15.457 -32.346  -7.109  1.00 21.88           O  
ATOM    745  N   ALA A 102     -15.393 -31.727  -5.027  1.00 23.66           N  
ATOM    746  CA  ALA A 102     -15.165 -32.608  -3.884  1.00 23.66           C  
ATOM    747  C   ALA A 102     -15.359 -34.071  -4.271  1.00 23.66           C  
ATOM    748  CB  ALA A 102     -16.098 -32.237  -2.733  1.00 23.66           C  
ATOM    749  O   ALA A 102     -16.259 -34.400  -5.047  1.00 23.66           O  
ATOM    750  N   PRO A 103     -14.955 -35.054  -3.413  1.00 36.08           N  
ATOM    751  CA  PRO A 103     -14.213 -35.570  -2.260  1.00 36.08           C  
ATOM    752  C   PRO A 103     -13.421 -36.834  -2.585  1.00 36.08           C  
ATOM    753  CB  PRO A 103     -15.313 -35.864  -1.236  1.00 36.08           C  
ATOM    754  O   PRO A 103     -13.580 -37.405  -3.667  1.00 36.08           O  
ATOM    755  CG  PRO A 103     -16.487 -36.301  -2.051  1.00 36.08           C  
ATOM    756  CD  PRO A 103     -16.145 -36.140  -3.504  1.00 36.08           C  
ATOM    757  N   ALA A 104     -12.398 -37.200  -1.766  1.00 22.74           N  
ATOM    758  CA  ALA A 104     -12.194 -38.314  -0.844  1.00 22.74           C  
ATOM    759  C   ALA A 104     -11.254 -39.357  -1.441  1.00 22.74           C  
ATOM    760  CB  ALA A 104     -13.532 -38.955  -0.480  1.00 22.74           C  
ATOM    761  O   ALA A 104     -11.409 -39.751  -2.600  1.00 22.74           O  
ATOM    762  N   SER A 105     -10.165 -39.774  -0.758  1.00 23.46           N  
ATOM    763  CA  SER A 105      -9.808 -41.045  -0.137  1.00 23.46           C  
ATOM    764  C   SER A 105      -8.810 -41.817  -0.993  1.00 23.46           C  
ATOM    765  CB  SER A 105     -11.056 -41.896   0.099  1.00 23.46           C  
ATOM    766  O   SER A 105      -8.986 -41.934  -2.208  1.00 23.46           O  
ATOM    767  OG  SER A 105     -10.702 -43.231   0.417  1.00 23.46           O  
ATOM    768  N   ALA A 106      -7.616 -42.121  -0.510  1.00 24.02           N  
ATOM    769  CA  ALA A 106      -7.019 -43.407  -0.161  1.00 24.02           C  
ATOM    770  C   ALA A 106      -5.997 -43.839  -1.209  1.00 24.02           C  
ATOM    771  CB  ALA A 106      -8.102 -44.472  -0.008  1.00 24.02           C  
ATOM    772  O   ALA A 106      -6.257 -43.754  -2.411  1.00 24.02           O  
ATOM    773  N   ALA A 107      -4.713 -43.990  -0.874  1.00 23.01           N  
ATOM    774  CA  ALA A 107      -3.976 -45.250  -0.839  1.00 23.01           C  
ATOM    775  C   ALA A 107      -2.982 -45.337  -1.994  1.00 23.01           C  
ATOM    776  CB  ALA A 107      -4.942 -46.433  -0.883  1.00 23.01           C  
ATOM    777  O   ALA A 107      -3.336 -45.077  -3.146  1.00 23.01           O  
ATOM    778  N   ALA A 108      -1.733 -45.301  -1.738  1.00 24.90           N  
ATOM    779  CA  ALA A 108      -0.528 -46.102  -1.942  1.00 24.90           C  
ATOM    780  C   ALA A 108      -0.444 -46.609  -3.379  1.00 24.90           C  
ATOM    781  CB  ALA A 108      -0.496 -47.274  -0.965  1.00 24.90           C  
ATOM    782  O   ALA A 108      -1.466 -46.928  -3.992  1.00 24.90           O  
ATOM    783  N   PRO A 109       0.615 -47.183  -3.930  1.00 33.79           N  
ATOM    784  CA  PRO A 109       2.050 -47.258  -4.210  1.00 33.79           C  
ATOM    785  C   PRO A 109       2.358 -47.319  -5.704  1.00 33.79           C  
ATOM    786  CB  PRO A 109       2.479 -48.550  -3.510  1.00 33.79           C  
ATOM    787  O   PRO A 109       1.440 -47.422  -6.523  1.00 33.79           O  
ATOM    788  CG  PRO A 109       1.302 -49.463  -3.640  1.00 33.79           C  
ATOM    789  CD  PRO A 109       0.171 -48.696  -4.262  1.00 33.79           C  
ATOM    790  N   ALA A 110       3.536 -46.889  -6.192  1.00 23.42           N  
ATOM    791  CA  ALA A 110       4.554 -47.732  -6.815  1.00 23.42           C  
ATOM    792  C   ALA A 110       4.629 -47.480  -8.318  1.00 23.42           C  
ATOM    793  CB  ALA A 110       4.265 -49.206  -6.539  1.00 23.42           C  
ATOM    794  O   ALA A 110       3.600 -47.402  -8.993  1.00 23.42           O  
ATOM    795  N   THR A 111       5.723 -46.997  -8.824  1.00 22.91           N  
ATOM    796  CA  THR A 111       6.763 -47.472  -9.730  1.00 22.91           C  
ATOM    797  C   THR A 111       6.259 -47.486 -11.171  1.00 22.91           C  
ATOM    798  CB  THR A 111       7.244 -48.881  -9.338  1.00 22.91           C  
ATOM    799  O   THR A 111       5.136 -47.920 -11.437  1.00 22.91           O  
ATOM    800  CG2 THR A 111       7.992 -48.857  -8.009  1.00 22.91           C  
ATOM    801  OG1 THR A 111       6.111 -49.751  -9.220  1.00 22.91           O  
ATOM    802  N   ALA A 112       6.869 -46.736 -12.058  1.00 23.38           N  
ATOM    803  CA  ALA A 112       7.521 -47.215 -13.274  1.00 23.38           C  
ATOM    804  C   ALA A 112       6.862 -46.627 -14.518  1.00 23.38           C  
ATOM    805  CB  ALA A 112       7.488 -48.741 -13.329  1.00 23.38           C  
ATOM    806  O   ALA A 112       5.637 -46.660 -14.654  1.00 23.38           O  
ATOM    807  N   ALA A 113       7.512 -45.767 -15.226  1.00 23.51           N  
ATOM    808  CA  ALA A 113       8.015 -46.034 -16.570  1.00 23.51           C  
ATOM    809  C   ALA A 113       6.991 -45.633 -17.629  1.00 23.51           C  
ATOM    810  CB  ALA A 113       8.379 -47.510 -16.719  1.00 23.51           C  
ATOM    811  O   ALA A 113       5.815 -45.989 -17.530  1.00 23.51           O  
ATOM    812  N   ALA A 114       7.249 -44.631 -18.399  1.00 24.21           N  
ATOM    813  CA  ALA A 114       7.435 -44.631 -19.848  1.00 24.21           C  
ATOM    814  C   ALA A 114       6.149 -44.232 -20.566  1.00 24.21           C  
ATOM    815  CB  ALA A 114       7.903 -46.004 -20.324  1.00 24.21           C  
ATOM    816  O   ALA A 114       5.068 -44.724 -20.236  1.00 24.21           O  
ATOM    817  N   SER A 115       6.098 -43.159 -21.264  1.00 24.39           N  
ATOM    818  CA  SER A 115       5.583 -43.211 -22.628  1.00 24.39           C  
ATOM    819  C   SER A 115       4.881 -41.910 -23.004  1.00 24.39           C  
ATOM    820  CB  SER A 115       4.619 -44.386 -22.794  1.00 24.39           C  
ATOM    821  O   SER A 115       4.066 -41.394 -22.235  1.00 24.39           O  
ATOM    822  OG  SER A 115       4.959 -45.159 -23.932  1.00 24.39           O  
ATOM    823  N   SER A 116       5.518 -41.092 -23.732  1.00 26.20           N  
ATOM    824  CA  SER A 116       5.332 -40.517 -25.060  1.00 26.20           C  
ATOM    825  C   SER A 116       3.852 -40.363 -25.393  1.00 26.20           C  
ATOM    826  CB  SER A 116       6.014 -41.384 -26.120  1.00 26.20           C  
ATOM    827  O   SER A 116       3.072 -41.304 -25.229  1.00 26.20           O  
ATOM    828  OG  SER A 116       5.055 -42.108 -26.871  1.00 26.20           O  
ATOM    829  N   SER A 117       3.234 -39.200 -25.243  1.00 22.56           N  
ATOM    830  CA  SER A 117       2.035 -38.780 -25.961  1.00 22.56           C  
ATOM    831  C   SER A 117       1.785 -37.285 -25.793  1.00 22.56           C  
ATOM    832  CB  SER A 117       0.816 -39.567 -25.475  1.00 22.56           C  
ATOM    833  O   SER A 117       1.859 -36.759 -24.681  1.00 22.56           O  
ATOM    834  OG  SER A 117       0.954 -40.945 -25.777  1.00 22.56           O  
ATOM    835  N   LYS A 118       2.031 -36.537 -26.863  1.00 22.21           N  
ATOM    836  CA  LYS A 118       1.105 -35.810 -27.727  1.00 22.21           C  
ATOM    837  C   LYS A 118       0.413 -34.682 -26.967  1.00 22.21           C  
ATOM    838  CB  LYS A 118       0.063 -36.760 -28.318  1.00 22.21           C  
ATOM    839  O   LYS A 118      -0.089 -34.890 -25.860  1.00 22.21           O  
ATOM    840  CG  LYS A 118       0.596 -37.649 -29.431  1.00 22.21           C  
ATOM    841  CD  LYS A 118      -0.507 -38.505 -30.041  1.00 22.21           C  
ATOM    842  CE  LYS A 118       0.033 -39.424 -31.128  1.00 22.21           C  
ATOM    843  NZ  LYS A 118      -1.041 -40.284 -31.710  1.00 22.21           N  
ATOM    844  N   SER A 119       0.709 -33.351 -27.222  1.00 20.14           N  
ATOM    845  CA  SER A 119      -0.274 -32.297 -27.449  1.00 20.14           C  
ATOM    846  C   SER A 119      -0.493 -31.465 -26.189  1.00 20.14           C  
ATOM    847  CB  SER A 119      -1.603 -32.894 -27.913  1.00 20.14           C  
ATOM    848  O   SER A 119      -0.520 -32.004 -25.080  1.00 20.14           O  
ATOM    849  OG  SER A 119      -2.194 -33.667 -26.883  1.00 20.14           O  
ATOM    850  N   PHE A 120      -0.140 -30.102 -26.149  1.00 19.74           N  
ATOM    851  CA  PHE A 120      -0.887 -28.854 -26.050  1.00 19.74           C  
ATOM    852  C   PHE A 120      -0.057 -27.779 -25.357  1.00 19.74           C  
ATOM    853  CB  PHE A 120      -2.201 -29.071 -25.293  1.00 19.74           C  
ATOM    854  O   PHE A 120       0.518 -28.021 -24.294  1.00 19.74           O  
ATOM    855  CG  PHE A 120      -3.428 -28.739 -26.100  1.00 19.74           C  
ATOM    856  CD1 PHE A 120      -4.036 -27.495 -25.986  1.00 19.74           C  
ATOM    857  CD2 PHE A 120      -3.972 -29.672 -26.973  1.00 19.74           C  
ATOM    858  CE1 PHE A 120      -5.171 -27.186 -26.731  1.00 19.74           C  
ATOM    859  CE2 PHE A 120      -5.107 -29.370 -27.721  1.00 19.74           C  
ATOM    860  CZ  PHE A 120      -5.705 -28.127 -27.598  1.00 19.74           C  
ATOM    861  N   VAL A 121       0.554 -26.773 -26.177  1.00 20.85           N  
ATOM    862  CA  VAL A 121       1.270 -25.501 -26.210  1.00 20.85           C  
ATOM    863  C   VAL A 121       0.346 -24.376 -25.747  1.00 20.85           C  
ATOM    864  CB  VAL A 121       1.816 -25.194 -27.623  1.00 20.85           C  
ATOM    865  O   VAL A 121      -0.725 -24.168 -26.321  1.00 20.85           O  
ATOM    866  CG1 VAL A 121       2.573 -23.867 -27.632  1.00 20.85           C  
ATOM    867  CG2 VAL A 121       2.717 -26.330 -28.104  1.00 20.85           C  
ATOM    868  N   ILE A 122       0.411 -23.885 -24.433  1.00 23.07           N  
ATOM    869  CA  ILE A 122       0.120 -22.781 -23.524  1.00 23.07           C  
ATOM    870  C   ILE A 122       1.353 -21.892 -23.380  1.00 23.07           C  
ATOM    871  CB  ILE A 122      -0.335 -23.295 -22.139  1.00 23.07           C  
ATOM    872  O   ILE A 122       2.457 -22.386 -23.138  1.00 23.07           O  
ATOM    873  CG1 ILE A 122      -1.513 -24.264 -22.290  1.00 23.07           C  
ATOM    874  CG2 ILE A 122      -0.704 -22.124 -21.224  1.00 23.07           C  
ATOM    875  CD1 ILE A 122      -2.013 -24.841 -20.973  1.00 23.07           C  
ATOM    876  N   ASN A 123       1.427 -20.574 -23.949  1.00 26.63           N  
ATOM    877  CA  ASN A 123       1.699 -19.145 -23.841  1.00 26.63           C  
ATOM    878  C   ASN A 123       2.517 -18.823 -22.593  1.00 26.63           C  
ATOM    879  CB  ASN A 123       0.393 -18.348 -23.840  1.00 26.63           C  
ATOM    880  O   ASN A 123       2.028 -18.966 -21.471  1.00 26.63           O  
ATOM    881  CG  ASN A 123       0.581 -16.918 -24.308  1.00 26.63           C  
ATOM    882  ND2 ASN A 123      -0.523 -16.241 -24.604  1.00 26.63           N  
ATOM    883  OD1 ASN A 123       1.708 -16.427 -24.405  1.00 26.63           O  
ATOM    884  N   PRO A 124       3.843 -18.479 -22.505  1.00 30.48           N  
ATOM    885  CA  PRO A 124       4.390 -18.081 -21.206  1.00 30.48           C  
ATOM    886  C   PRO A 124       5.448 -16.986 -21.323  1.00 30.48           C  
ATOM    887  CB  PRO A 124       5.002 -19.377 -20.669  1.00 30.48           C  
ATOM    888  O   PRO A 124       6.353 -17.083 -22.155  1.00 30.48           O  
ATOM    889  CG  PRO A 124       5.512 -20.089 -21.880  1.00 30.48           C  
ATOM    890  CD  PRO A 124       5.118 -19.303 -23.097  1.00 30.48           C  
ATOM    891  N   THR A 125       5.246 -15.751 -21.345  1.00 28.10           N  
ATOM    892  CA  THR A 125       6.216 -14.760 -20.892  1.00 28.10           C  
ATOM    893  C   THR A 125       6.113 -14.553 -19.384  1.00 28.10           C  
ATOM    894  CB  THR A 125       6.019 -13.414 -21.613  1.00 28.10           C  
ATOM    895  O   THR A 125       5.093 -14.071 -18.887  1.00 28.10           O  
ATOM    896  CG2 THR A 125       7.200 -12.481 -21.368  1.00 28.10           C  
ATOM    897  OG1 THR A 125       5.893 -13.647 -23.022  1.00 28.10           O  
ATOM    898  N   ILE A 126       6.385 -15.602 -18.511  1.00 32.35           N  
ATOM    899  CA  ILE A 126       6.910 -15.645 -17.151  1.00 32.35           C  
ATOM    900  C   ILE A 126       7.215 -17.090 -16.761  1.00 32.35           C  
ATOM    901  CB  ILE A 126       5.922 -15.016 -16.143  1.00 32.35           C  
ATOM    902  O   ILE A 126       6.397 -17.986 -16.983  1.00 32.35           O  
ATOM    903  CG1 ILE A 126       5.626 -13.560 -16.524  1.00 32.35           C  
ATOM    904  CG2 ILE A 126       6.473 -15.108 -14.717  1.00 32.35           C  
ATOM    905  CD1 ILE A 126       4.599 -12.882 -15.628  1.00 32.35           C  
ATOM    906  N   VAL A 127       8.402 -17.622 -17.002  1.00 29.78           N  
ATOM    907  CA  VAL A 127       9.099 -18.849 -16.630  1.00 29.78           C  
ATOM    908  C   VAL A 127       8.403 -19.498 -15.436  1.00 29.78           C  
ATOM    909  CB  VAL A 127      10.584 -18.579 -16.300  1.00 29.78           C  
ATOM    910  O   VAL A 127       8.200 -18.855 -14.404  1.00 29.78           O  
ATOM    911  CG1 VAL A 127      11.323 -19.889 -16.028  1.00 29.78           C  
ATOM    912  CG2 VAL A 127      11.253 -17.812 -17.439  1.00 29.78           C  
ATOM    913  N   TYR A 128       7.300 -20.301 -15.626  1.00 39.22           N  
ATOM    914  CA  TYR A 128       6.732 -21.139 -14.576  1.00 39.22           C  
ATOM    915  C   TYR A 128       7.397 -22.510 -14.553  1.00 39.22           C  
ATOM    916  CB  TYR A 128       5.221 -21.296 -14.772  1.00 39.22           C  
ATOM    917  O   TYR A 128       7.614 -23.120 -15.603  1.00 39.22           O  
ATOM    918  CG  TYR A 128       4.454 -20.004 -14.628  1.00 39.22           C  
ATOM    919  CD1 TYR A 128       4.155 -19.485 -13.370  1.00 39.22           C  
ATOM    920  CD2 TYR A 128       4.025 -19.300 -15.749  1.00 39.22           C  
ATOM    921  CE1 TYR A 128       3.446 -18.295 -13.233  1.00 39.22           C  
ATOM    922  CE2 TYR A 128       3.316 -18.110 -15.623  1.00 39.22           C  
ATOM    923  OH  TYR A 128       2.330 -16.439 -14.233  1.00 39.22           O  
ATOM    924  CZ  TYR A 128       3.032 -17.616 -14.363  1.00 39.22           C  
ATOM    925  N   GLY A 129       8.632 -22.564 -14.109  1.00 33.22           N  
ATOM    926  CA  GLY A 129       9.024 -23.873 -13.611  1.00 33.22           C  
ATOM    927  C   GLY A 129       8.097 -24.985 -14.062  1.00 33.22           C  
ATOM    928  O   GLY A 129       7.140 -24.742 -14.800  1.00 33.22           O  
ATOM    929  N   ASP A 130       8.570 -26.225 -14.459  1.00 37.37           N  
ATOM    930  CA  ASP A 130       7.956 -27.494 -14.836  1.00 37.37           C  
ATOM    931  C   ASP A 130       6.439 -27.442 -14.667  1.00 37.37           C  
ATOM    932  CB  ASP A 130       8.539 -28.640 -14.006  1.00 37.37           C  
ATOM    933  O   ASP A 130       5.937 -26.869 -13.698  1.00 37.37           O  
ATOM    934  CG  ASP A 130       9.433 -29.562 -14.815  1.00 37.37           C  
ATOM    935  OD1 ASP A 130       9.384 -29.520 -16.063  1.00 37.37           O  
ATOM    936  OD2 ASP A 130      10.193 -30.341 -14.199  1.00 37.37           O  
ATOM    937  N   VAL A 131       5.616 -27.252 -15.646  1.00 39.02           N  
ATOM    938  CA  VAL A 131       4.177 -27.261 -15.889  1.00 39.02           C  
ATOM    939  C   VAL A 131       3.461 -27.939 -14.723  1.00 39.02           C  
ATOM    940  CB  VAL A 131       3.830 -27.973 -17.215  1.00 39.02           C  
ATOM    941  O   VAL A 131       2.400 -27.485 -14.289  1.00 39.02           O  
ATOM    942  CG1 VAL A 131       2.329 -27.898 -17.491  1.00 39.02           C  
ATOM    943  CG2 VAL A 131       4.619 -27.361 -18.371  1.00 39.02           C  
ATOM    944  N   GLU A 132       4.145 -28.779 -13.934  1.00 42.38           N  
ATOM    945  CA  GLU A 132       3.526 -29.398 -12.766  1.00 42.38           C  
ATOM    946  C   GLU A 132       3.735 -28.549 -11.516  1.00 42.38           C  
ATOM    947  CB  GLU A 132       4.084 -30.807 -12.545  1.00 42.38           C  
ATOM    948  O   GLU A 132       2.842 -28.449 -10.671  1.00 42.38           O  
ATOM    949  CG  GLU A 132       3.056 -31.912 -12.736  1.00 42.38           C  
ATOM    950  CD  GLU A 132       3.660 -33.214 -13.236  1.00 42.38           C  
ATOM    951  OE1 GLU A 132       2.898 -34.151 -13.564  1.00 42.38           O  
ATOM    952  OE2 GLU A 132       4.907 -33.298 -13.300  1.00 42.38           O  
ATOM    953  N   SER A 133       4.722 -27.619 -11.548  1.00 43.40           N  
ATOM    954  CA  SER A 133       5.011 -26.681 -10.468  1.00 43.40           C  
ATOM    955  C   SER A 133       4.333 -25.336 -10.708  1.00 43.40           C  
ATOM    956  CB  SER A 133       6.520 -26.481 -10.321  1.00 43.40           C  
ATOM    957  O   SER A 133       3.905 -24.674  -9.761  1.00 43.40           O  
ATOM    958  OG  SER A 133       7.025 -25.671 -11.368  1.00 43.40           O  
ATOM    959  N   VAL A 134       3.915 -24.962 -12.043  1.00 42.04           N  
ATOM    960  CA  VAL A 134       3.350 -23.679 -12.447  1.00 42.04           C  
ATOM    961  C   VAL A 134       1.828 -23.722 -12.322  1.00 42.04           C  
ATOM    962  CB  VAL A 134       3.755 -23.309 -13.891  1.00 42.04           C  
ATOM    963  O   VAL A 134       1.204 -22.736 -11.924  1.00 42.04           O  
ATOM    964  CG1 VAL A 134       3.084 -22.007 -14.324  1.00 42.04           C  
ATOM    965  CG2 VAL A 134       5.274 -23.195 -14.005  1.00 42.04           C  
ATOM    966  N   MET A 135       1.165 -25.023 -12.453  1.00 43.19           N  
ATOM    967  CA  MET A 135      -0.288 -25.170 -12.443  1.00 43.19           C  
ATOM    968  C   MET A 135      -0.785 -25.560 -11.055  1.00 43.19           C  
ATOM    969  CB  MET A 135      -0.731 -26.214 -13.469  1.00 43.19           C  
ATOM    970  O   MET A 135      -1.967 -25.398 -10.746  1.00 43.19           O  
ATOM    971  CG  MET A 135      -0.523 -25.782 -14.912  1.00 43.19           C  
ATOM    972  SD  MET A 135      -1.641 -24.413 -15.403  1.00 43.19           S  
ATOM    973  CE  MET A 135      -3.179 -25.337 -15.674  1.00 43.19           C  
ATOM    974  N   ALA A 136       0.051 -25.533 -10.127  1.00 48.21           N  
ATOM    975  CA  ALA A 136      -0.476 -25.965  -8.836  1.00 48.21           C  
ATOM    976  C   ALA A 136      -0.156 -24.947  -7.744  1.00 48.21           C  
ATOM    977  CB  ALA A 136       0.086 -27.335  -8.463  1.00 48.21           C  
ATOM    978  O   ALA A 136      -0.454 -25.174  -6.569  1.00 48.21           O  
ATOM    979  N   VAL A 137      -0.017 -23.650  -8.171  1.00 54.58           N  
ATOM    980  CA  VAL A 137       0.126 -22.850  -6.959  1.00 54.58           C  
ATOM    981  C   VAL A 137      -1.031 -21.859  -6.853  1.00 54.58           C  
ATOM    982  CB  VAL A 137       1.476 -22.098  -6.931  1.00 54.58           C  
ATOM    983  O   VAL A 137      -1.330 -21.141  -7.810  1.00 54.58           O  
ATOM    984  CG1 VAL A 137       1.600 -21.258  -5.662  1.00 54.58           C  
ATOM    985  CG2 VAL A 137       2.638 -23.085  -7.039  1.00 54.58           C  
ATOM    986  N   THR A 138      -1.961 -22.180  -6.008  1.00 66.26           N  
ATOM    987  CA  THR A 138      -3.141 -21.443  -5.571  1.00 66.26           C  
ATOM    988  C   THR A 138      -2.751 -20.315  -4.619  1.00 66.26           C  
ATOM    989  CB  THR A 138      -4.156 -22.372  -4.881  1.00 66.26           C  
ATOM    990  O   THR A 138      -1.588 -20.200  -4.227  1.00 66.26           O  
ATOM    991  CG2 THR A 138      -4.495 -23.569  -5.764  1.00 66.26           C  
ATOM    992  OG1 THR A 138      -3.601 -22.844  -3.647  1.00 66.26           O  
ATOM    993  N   GLU A 139      -3.444 -19.253  -4.638  1.00 76.18           N  
ATOM    994  CA  GLU A 139      -3.382 -18.244  -3.584  1.00 76.18           C  
ATOM    995  C   GLU A 139      -2.913 -18.852  -2.266  1.00 76.18           C  
ATOM    996  CB  GLU A 139      -4.747 -17.576  -3.399  1.00 76.18           C  
ATOM    997  O   GLU A 139      -2.100 -18.256  -1.556  1.00 76.18           O  
ATOM    998  CG  GLU A 139      -4.735 -16.416  -2.414  1.00 76.18           C  
ATOM    999  CD  GLU A 139      -6.055 -15.665  -2.354  1.00 76.18           C  
ATOM   1000  OE1 GLU A 139      -6.264 -14.878  -1.404  1.00 76.18           O  
ATOM   1001  OE2 GLU A 139      -6.889 -15.867  -3.265  1.00 76.18           O  
ATOM   1002  N   THR A 140      -3.275 -20.112  -2.048  1.00 78.81           N  
ATOM   1003  CA  THR A 140      -2.949 -20.800  -0.803  1.00 78.81           C  
ATOM   1004  C   THR A 140      -1.458 -21.113  -0.732  1.00 78.81           C  
ATOM   1005  CB  THR A 140      -3.758 -22.102  -0.656  1.00 78.81           C  
ATOM   1006  O   THR A 140      -0.829 -20.936   0.313  1.00 78.81           O  
ATOM   1007  CG2 THR A 140      -3.532 -22.739   0.711  1.00 78.81           C  
ATOM   1008  OG1 THR A 140      -5.152 -21.812  -0.811  1.00 78.81           O  
ATOM   1009  N   ASN A 141      -0.901 -21.389  -1.787  1.00 83.98           N  
ATOM   1010  CA  ASN A 141       0.515 -21.736  -1.829  1.00 83.98           C  
ATOM   1011  C   ASN A 141       1.397 -20.534  -1.499  1.00 83.98           C  
ATOM   1012  CB  ASN A 141       0.887 -22.307  -3.199  1.00 83.98           C  
ATOM   1013  O   ASN A 141       2.353 -20.653  -0.732  1.00 83.98           O  
ATOM   1014  CG  ASN A 141       2.326 -22.782  -3.263  1.00 83.98           C  
ATOM   1015  ND2 ASN A 141       2.789 -23.110  -4.463  1.00 83.98           N  
ATOM   1016  OD1 ASN A 141       3.014 -22.855  -2.241  1.00 83.98           O  
ATOM   1017  N   VAL A 142       1.091 -19.419  -2.109  1.00 87.95           N  
ATOM   1018  CA  VAL A 142       1.852 -18.202  -1.845  1.00 87.95           C  
ATOM   1019  C   VAL A 142       1.729 -17.826  -0.370  1.00 87.95           C  
ATOM   1020  CB  VAL A 142       1.377 -17.031  -2.734  1.00 87.95           C  
ATOM   1021  O   VAL A 142       2.732 -17.552   0.293  1.00 87.95           O  
ATOM   1022  CG1 VAL A 142       2.000 -15.715  -2.274  1.00 87.95           C  
ATOM   1023  CG2 VAL A 142       1.716 -17.303  -4.199  1.00 87.95           C  
ATOM   1024  N   LEU A 143       0.556 -17.870   0.135  1.00 88.00           N  
ATOM   1025  CA  LEU A 143       0.307 -17.481   1.518  1.00 88.00           C  
ATOM   1026  C   LEU A 143       0.980 -18.450   2.485  1.00 88.00           C  
ATOM   1027  CB  LEU A 143      -1.197 -17.424   1.798  1.00 88.00           C  
ATOM   1028  O   LEU A 143       1.581 -18.028   3.476  1.00 88.00           O  
ATOM   1029  CG  LEU A 143      -1.998 -16.401   0.990  1.00 88.00           C  
ATOM   1030  CD1 LEU A 143      -3.467 -16.437   1.399  1.00 88.00           C  
ATOM   1031  CD2 LEU A 143      -1.420 -15.002   1.175  1.00 88.00           C  
ATOM   1032  N   GLU A 144       0.912 -19.740   2.229  1.00 89.77           N  
ATOM   1033  CA  GLU A 144       1.567 -20.743   3.064  1.00 89.77           C  
ATOM   1034  C   GLU A 144       3.084 -20.582   3.033  1.00 89.77           C  
ATOM   1035  CB  GLU A 144       1.178 -22.154   2.616  1.00 89.77           C  
ATOM   1036  O   GLU A 144       3.754 -20.764   4.052  1.00 89.77           O  
ATOM   1037  CG  GLU A 144      -0.255 -22.535   2.956  1.00 89.77           C  
ATOM   1038  CD  GLU A 144      -0.665 -23.888   2.398  1.00 89.77           C  
ATOM   1039  OE1 GLU A 144      -1.806 -24.333   2.661  1.00 89.77           O  
ATOM   1040  OE2 GLU A 144       0.161 -24.509   1.693  1.00 89.77           O  
ATOM   1041  N   THR A 145       3.606 -20.280   1.823  1.00 90.44           N  
ATOM   1042  CA  THR A 145       5.036 -20.037   1.671  1.00 90.44           C  
ATOM   1043  C   THR A 145       5.481 -18.865   2.540  1.00 90.44           C  
ATOM   1044  CB  THR A 145       5.402 -19.758   0.201  1.00 90.44           C  
ATOM   1045  O   THR A 145       6.501 -18.947   3.227  1.00 90.44           O  
ATOM   1046  CG2 THR A 145       6.889 -19.456   0.053  1.00 90.44           C  
ATOM   1047  OG1 THR A 145       5.078 -20.907  -0.592  1.00 90.44           O  
ATOM   1048  N   LEU A 146       4.714 -17.794   2.538  1.00 91.84           N  
ATOM   1049  CA  LEU A 146       5.039 -16.614   3.332  1.00 91.84           C  
ATOM   1050  C   LEU A 146       4.886 -16.903   4.821  1.00 91.84           C  
ATOM   1051  CB  LEU A 146       4.146 -15.437   2.934  1.00 91.84           C  
ATOM   1052  O   LEU A 146       5.705 -16.462   5.631  1.00 91.84           O  
ATOM   1053  CG  LEU A 146       4.403 -14.826   1.555  1.00 91.84           C  
ATOM   1054  CD1 LEU A 146       3.288 -13.853   1.190  1.00 91.84           C  
ATOM   1055  CD2 LEU A 146       5.759 -14.130   1.523  1.00 91.84           C  
ATOM   1056  N   GLN A 147       3.868 -17.667   5.165  1.00 90.67           N  
ATOM   1057  CA  GLN A 147       3.642 -18.032   6.560  1.00 90.67           C  
ATOM   1058  C   GLN A 147       4.784 -18.891   7.095  1.00 90.67           C  
ATOM   1059  CB  GLN A 147       2.312 -18.771   6.713  1.00 90.67           C  
ATOM   1060  O   GLN A 147       5.093 -18.848   8.288  1.00 90.67           O  
ATOM   1061  CG  GLN A 147       1.094 -17.858   6.680  1.00 90.67           C  
ATOM   1062  CD  GLN A 147      -0.215 -18.624   6.695  1.00 90.67           C  
ATOM   1063  NE2 GLN A 147      -1.294 -17.948   7.074  1.00 90.67           N  
ATOM   1064  OE1 GLN A 147      -0.256 -19.815   6.368  1.00 90.67           O  
ATOM   1065  N   ALA A 148       5.423 -19.670   6.187  1.00 92.38           N  
ATOM   1066  CA  ALA A 148       6.536 -20.538   6.563  1.00 92.38           C  
ATOM   1067  C   ALA A 148       7.831 -19.742   6.700  1.00 92.38           C  
ATOM   1068  CB  ALA A 148       6.709 -21.656   5.537  1.00 92.38           C  
ATOM   1069  O   ALA A 148       8.874 -20.298   7.052  1.00 92.38           O  
ATOM   1070  N   GLY A 149       7.768 -18.384   6.437  1.00 91.71           N  
ATOM   1071  CA  GLY A 149       8.913 -17.520   6.676  1.00 91.71           C  
ATOM   1072  C   GLY A 149       9.711 -17.227   5.419  1.00 91.71           C  
ATOM   1073  O   GLY A 149      10.689 -16.477   5.460  1.00 91.71           O  
ATOM   1074  N   SER A 150       9.287 -17.827   4.312  1.00 93.98           N  
ATOM   1075  CA  SER A 150       9.967 -17.545   3.052  1.00 93.98           C  
ATOM   1076  C   SER A 150       9.568 -16.179   2.503  1.00 93.98           C  
ATOM   1077  CB  SER A 150       9.656 -18.629   2.020  1.00 93.98           C  
ATOM   1078  O   SER A 150       8.491 -15.668   2.817  1.00 93.98           O  
ATOM   1079  OG  SER A 150      10.109 -19.895   2.469  1.00 93.98           O  
ATOM   1080  N   GLN A 151      10.421 -15.589   1.689  1.00 95.21           N  
ATOM   1081  CA  GLN A 151      10.184 -14.307   1.035  1.00 95.21           C  
ATOM   1082  C   GLN A 151      10.028 -14.480  -0.473  1.00 95.21           C  
ATOM   1083  CB  GLN A 151      11.322 -13.331   1.336  1.00 95.21           C  
ATOM   1084  O   GLN A 151      10.563 -15.427  -1.054  1.00 95.21           O  
ATOM   1085  CG  GLN A 151      11.534 -13.073   2.822  1.00 95.21           C  
ATOM   1086  CD  GLN A 151      12.646 -12.076   3.092  1.00 95.21           C  
ATOM   1087  NE2 GLN A 151      13.047 -11.963   4.353  1.00 95.21           N  
ATOM   1088  OE1 GLN A 151      13.139 -11.413   2.174  1.00 95.21           O  
ATOM   1089  N   LEU A 152       9.220 -13.602  -1.043  1.00 94.87           N  
ATOM   1090  CA  LEU A 152       8.926 -13.737  -2.465  1.00 94.87           C  
ATOM   1091  C   LEU A 152       9.162 -12.419  -3.196  1.00 94.87           C  
ATOM   1092  CB  LEU A 152       7.481 -14.197  -2.673  1.00 94.87           C  
ATOM   1093  O   LEU A 152       8.717 -11.363  -2.740  1.00 94.87           O  
ATOM   1094  CG  LEU A 152       7.104 -15.546  -2.057  1.00 94.87           C  
ATOM   1095  CD1 LEU A 152       5.600 -15.776  -2.165  1.00 94.87           C  
ATOM   1096  CD2 LEU A 152       7.873 -16.676  -2.733  1.00 94.87           C  
ATOM   1097  N   GLY A 153       9.840 -12.492  -4.355  1.00 93.38           N  
ATOM   1098  CA  GLY A 153      10.233 -11.331  -5.137  1.00 93.38           C  
ATOM   1099  C   GLY A 153       9.108 -10.779  -5.992  1.00 93.38           C  
ATOM   1100  O   GLY A 153       8.291 -11.538  -6.517  1.00 93.38           O  
ATOM   1101  N   ILE A 154       9.090  -9.487  -6.183  1.00 94.94           N  
ATOM   1102  CA  ILE A 154       8.117  -8.762  -6.992  1.00 94.94           C  
ATOM   1103  C   ILE A 154       8.747  -7.479  -7.529  1.00 94.94           C  
ATOM   1104  CB  ILE A 154       6.841  -8.435  -6.184  1.00 94.94           C  
ATOM   1105  O   ILE A 154       9.881  -7.143  -7.180  1.00 94.94           O  
ATOM   1106  CG1 ILE A 154       7.186  -7.563  -4.971  1.00 94.94           C  
ATOM   1107  CG2 ILE A 154       6.133  -9.721  -5.750  1.00 94.94           C  
ATOM   1108  CD1 ILE A 154       5.970  -7.017  -4.235  1.00 94.94           C  
ATOM   1109  N   GLU A 155       8.065  -6.830  -8.440  1.00 92.95           N  
ATOM   1110  CA  GLU A 155       8.291  -5.439  -8.822  1.00 92.95           C  
ATOM   1111  C   GLU A 155       7.195  -4.531  -8.274  1.00 92.95           C  
ATOM   1112  CB  GLU A 155       8.372  -5.307 -10.346  1.00 92.95           C  
ATOM   1113  O   GLU A 155       6.025  -4.918  -8.229  1.00 92.95           O  
ATOM   1114  CG  GLU A 155       9.520  -6.085 -10.971  1.00 92.95           C  
ATOM   1115  CD  GLU A 155       9.545  -6.004 -12.489  1.00 92.95           C  
ATOM   1116  OE1 GLU A 155      10.493  -6.535 -13.110  1.00 92.95           O  
ATOM   1117  OE2 GLU A 155       8.608  -5.402 -13.061  1.00 92.95           O  
ATOM   1118  N   ALA A 156       7.602  -3.390  -7.774  1.00 94.39           N  
ATOM   1119  CA  ALA A 156       6.594  -2.518  -7.176  1.00 94.39           C  
ATOM   1120  C   ALA A 156       6.907  -1.050  -7.449  1.00 94.39           C  
ATOM   1121  CB  ALA A 156       6.499  -2.769  -5.673  1.00 94.39           C  
ATOM   1122  O   ALA A 156       8.074  -0.672  -7.582  1.00 94.39           O  
ATOM   1123  N   GLN A 157       5.819  -0.268  -7.524  1.00 92.74           N  
ATOM   1124  CA  GLN A 157       5.986   1.179  -7.606  1.00 92.74           C  
ATOM   1125  C   GLN A 157       6.399   1.762  -6.257  1.00 92.74           C  
ATOM   1126  CB  GLN A 157       4.697   1.842  -8.092  1.00 92.74           C  
ATOM   1127  O   GLN A 157       5.790   1.456  -5.230  1.00 92.74           O  
ATOM   1128  CG  GLN A 157       4.830   3.339  -8.338  1.00 92.74           C  
ATOM   1129  CD  GLN A 157       3.585   3.945  -8.959  1.00 92.74           C  
ATOM   1130  NE2 GLN A 157       3.608   5.256  -9.175  1.00 92.74           N  
ATOM   1131  OE1 GLN A 157       2.611   3.240  -9.244  1.00 92.74           O  
ATOM   1132  N   ASP A 158       7.450   2.539  -6.154  1.00 91.28           N  
ATOM   1133  CA  ASP A 158       7.894   3.238  -4.952  1.00 91.28           C  
ATOM   1134  C   ASP A 158       7.134   4.549  -4.767  1.00 91.28           C  
ATOM   1135  CB  ASP A 158       9.399   3.506  -5.013  1.00 91.28           C  
ATOM   1136  O   ASP A 158       7.486   5.566  -5.368  1.00 91.28           O  
ATOM   1137  CG  ASP A 158       9.957   4.053  -3.711  1.00 91.28           C  
ATOM   1138  OD1 ASP A 158       9.166   4.432  -2.820  1.00 91.28           O  
ATOM   1139  OD2 ASP A 158      11.198   4.108  -3.575  1.00 91.28           O  
ATOM   1140  N   LEU A 159       6.076   4.492  -4.018  1.00 89.62           N  
ATOM   1141  CA  LEU A 159       5.153   5.608  -3.850  1.00 89.62           C  
ATOM   1142  C   LEU A 159       5.756   6.682  -2.950  1.00 89.62           C  
ATOM   1143  CB  LEU A 159       3.825   5.121  -3.263  1.00 89.62           C  
ATOM   1144  O   LEU A 159       5.197   7.774  -2.819  1.00 89.62           O  
ATOM   1145  CG  LEU A 159       2.990   4.196  -4.151  1.00 89.62           C  
ATOM   1146  CD1 LEU A 159       1.768   3.694  -3.390  1.00 89.62           C  
ATOM   1147  CD2 LEU A 159       2.573   4.915  -5.429  1.00 89.62           C  
ATOM   1148  N   SER A 160       6.822   6.353  -2.324  1.00 84.82           N  
ATOM   1149  CA  SER A 160       7.495   7.362  -1.513  1.00 84.82           C  
ATOM   1150  C   SER A 160       8.243   8.364  -2.386  1.00 84.82           C  
ATOM   1151  CB  SER A 160       8.465   6.703  -0.533  1.00 84.82           C  
ATOM   1152  O   SER A 160       8.645   9.429  -1.913  1.00 84.82           O  
ATOM   1153  OG  SER A 160       9.603   6.201  -1.212  1.00 84.82           O  
ATOM   1154  N   ARG A 161       8.452   8.038  -3.633  1.00 83.59           N  
ATOM   1155  CA  ARG A 161       9.137   8.894  -4.596  1.00 83.59           C  
ATOM   1156  C   ARG A 161       8.148   9.514  -5.579  1.00 83.59           C  
ATOM   1157  CB  ARG A 161      10.204   8.103  -5.356  1.00 83.59           C  
ATOM   1158  O   ARG A 161       7.179   8.868  -5.982  1.00 83.59           O  
ATOM   1159  CG  ARG A 161      11.278   7.503  -4.462  1.00 83.59           C  
ATOM   1160  CD  ARG A 161      12.295   6.702  -5.263  1.00 83.59           C  
ATOM   1161  NE  ARG A 161      13.304   6.095  -4.400  1.00 83.59           N  
ATOM   1162  NH1 ARG A 161      14.843   7.800  -4.649  1.00 83.59           N  
ATOM   1163  NH2 ARG A 161      15.333   5.992  -3.329  1.00 83.59           N  
ATOM   1164  CZ  ARG A 161      14.491   6.631  -4.128  1.00 83.59           C  
ATOM   1165  N   ALA A 162       8.382  10.774  -5.796  1.00 79.11           N  
ATOM   1166  CA  ALA A 162       7.538  11.442  -6.783  1.00 79.11           C  
ATOM   1167  C   ALA A 162       7.742  10.846  -8.173  1.00 79.11           C  
ATOM   1168  CB  ALA A 162       7.827  12.941  -6.803  1.00 79.11           C  
ATOM   1169  O   ALA A 162       8.847  10.418  -8.515  1.00 79.11           O  
ATOM   1170  N   GLY A 163       6.660  10.633  -8.887  1.00 81.95           N  
ATOM   1171  CA  GLY A 163       6.743  10.075 -10.227  1.00 81.95           C  
ATOM   1172  C   GLY A 163       6.476   8.582 -10.270  1.00 81.95           C  
ATOM   1173  O   GLY A 163       6.033   7.997  -9.280  1.00 81.95           O  
ATOM   1174  N   LYS A 164       6.632   7.984 -11.493  1.00 83.56           N  
ATOM   1175  CA  LYS A 164       6.427   6.556 -11.717  1.00 83.56           C  
ATOM   1176  C   LYS A 164       7.745   5.792 -11.639  1.00 83.56           C  
ATOM   1177  CB  LYS A 164       5.761   6.315 -13.073  1.00 83.56           C  
ATOM   1178  O   LYS A 164       8.410   5.585 -12.656  1.00 83.56           O  
ATOM   1179  CG  LYS A 164       4.344   6.860 -13.173  1.00 83.56           C  
ATOM   1180  CD  LYS A 164       3.693   6.486 -14.498  1.00 83.56           C  
ATOM   1181  CE  LYS A 164       2.280   7.043 -14.605  1.00 83.56           C  
ATOM   1182  NZ  LYS A 164       1.619   6.636 -15.881  1.00 83.56           N  
ATOM   1183  N   VAL A 165       8.141   5.626 -10.342  1.00 89.72           N  
ATOM   1184  CA  VAL A 165       9.384   4.917 -10.057  1.00 89.72           C  
ATOM   1185  C   VAL A 165       9.075   3.485  -9.624  1.00 89.72           C  
ATOM   1186  CB  VAL A 165      10.211   5.636  -8.968  1.00 89.72           C  
ATOM   1187  O   VAL A 165       8.323   3.267  -8.670  1.00 89.72           O  
ATOM   1188  CG1 VAL A 165      11.477   4.847  -8.641  1.00 89.72           C  
ATOM   1189  CG2 VAL A 165      10.562   7.054  -9.415  1.00 89.72           C  
ATOM   1190  N   TYR A 166       9.644   2.515 -10.362  1.00 90.59           N  
ATOM   1191  CA  TYR A 166       9.475   1.098 -10.058  1.00 90.59           C  
ATOM   1192  C   TYR A 166      10.807   0.458  -9.684  1.00 90.59           C  
ATOM   1193  CB  TYR A 166       8.858   0.362 -11.251  1.00 90.59           C  
ATOM   1194  O   TYR A 166      11.823   0.697 -10.340  1.00 90.59           O  
ATOM   1195  CG  TYR A 166       7.485   0.862 -11.629  1.00 90.59           C  
ATOM   1196  CD1 TYR A 166       6.338   0.205 -11.191  1.00 90.59           C  
ATOM   1197  CD2 TYR A 166       7.333   1.992 -12.426  1.00 90.59           C  
ATOM   1198  CE1 TYR A 166       5.071   0.661 -11.539  1.00 90.59           C  
ATOM   1199  CE2 TYR A 166       6.071   2.457 -12.780  1.00 90.59           C  
ATOM   1200  OH  TYR A 166       3.696   2.243 -12.680  1.00 90.59           O  
ATOM   1201  CZ  TYR A 166       4.947   1.787 -12.332  1.00 90.59           C  
ATOM   1202  N   ARG A 167      10.775  -0.378  -8.593  1.00 92.05           N  
ATOM   1203  CA  ARG A 167      11.995  -0.981  -8.067  1.00 92.05           C  
ATOM   1204  C   ARG A 167      11.789  -2.461  -7.766  1.00 92.05           C  
ATOM   1205  CB  ARG A 167      12.456  -0.248  -6.805  1.00 92.05           C  
ATOM   1206  O   ARG A 167      10.672  -2.891  -7.472  1.00 92.05           O  
ATOM   1207  CG  ARG A 167      12.761   1.225  -7.024  1.00 92.05           C  
ATOM   1208  CD  ARG A 167      12.918   1.971  -5.706  1.00 92.05           C  
ATOM   1209  NE  ARG A 167      14.011   1.426  -4.906  1.00 92.05           N  
ATOM   1210  NH1 ARG A 167      13.536   2.682  -3.026  1.00 92.05           N  
ATOM   1211  NH2 ARG A 167      15.299   1.217  -3.016  1.00 92.05           N  
ATOM   1212  CZ  ARG A 167      14.280   1.776  -3.651  1.00 92.05           C  
ATOM   1213  N   PRO A 168      12.901  -3.214  -7.798  1.00 92.32           N  
ATOM   1214  CA  PRO A 168      12.820  -4.570  -7.249  1.00 92.32           C  
ATOM   1215  C   PRO A 168      12.444  -4.585  -5.769  1.00 92.32           C  
ATOM   1216  CB  PRO A 168      14.233  -5.120  -7.459  1.00 92.32           C  
ATOM   1217  O   PRO A 168      12.986  -3.805  -4.982  1.00 92.32           O  
ATOM   1218  CG  PRO A 168      14.816  -4.272  -8.543  1.00 92.32           C  
ATOM   1219  CD  PRO A 168      14.260  -2.883  -8.413  1.00 92.32           C  
ATOM   1220  N   ALA A 169      11.478  -5.495  -5.391  1.00 94.27           N  
ATOM   1221  CA  ALA A 169      11.006  -5.627  -4.016  1.00 94.27           C  
ATOM   1222  C   ALA A 169      10.690  -7.083  -3.681  1.00 94.27           C  
ATOM   1223  CB  ALA A 169       9.774  -4.754  -3.790  1.00 94.27           C  
ATOM   1224  O   ALA A 169      10.733  -7.951  -4.556  1.00 94.27           O  
ATOM   1225  N   HIS A 170      10.535  -7.380  -2.420  1.00 94.28           N  
ATOM   1226  CA  HIS A 170      10.090  -8.715  -2.037  1.00 94.28           C  
ATOM   1227  C   HIS A 170       9.113  -8.656  -0.868  1.00 94.28           C  
ATOM   1228  CB  HIS A 170      11.287  -9.596  -1.676  1.00 94.28           C  
ATOM   1229  O   HIS A 170       9.136  -7.706  -0.082  1.00 94.28           O  
ATOM   1230  CG  HIS A 170      12.145  -9.028  -0.590  1.00 94.28           C  
ATOM   1231  CD2 HIS A 170      12.196  -9.298   0.735  1.00 94.28           C  
ATOM   1232  ND1 HIS A 170      13.090  -8.052  -0.823  1.00 94.28           N  
ATOM   1233  CE1 HIS A 170      13.687  -7.747   0.317  1.00 94.28           C  
ATOM   1234  NE2 HIS A 170      13.163  -8.489   1.278  1.00 94.28           N  
ATOM   1235  N   ILE A 171       8.219  -9.592  -0.892  1.00 96.16           N  
ATOM   1236  CA  ILE A 171       7.255  -9.749   0.192  1.00 96.16           C  
ATOM   1237  C   ILE A 171       7.914 -10.462   1.370  1.00 96.16           C  
ATOM   1238  CB  ILE A 171       6.003 -10.526  -0.273  1.00 96.16           C  
ATOM   1239  O   ILE A 171       8.423 -11.576   1.223  1.00 96.16           O  
ATOM   1240  CG1 ILE A 171       5.432  -9.904  -1.553  1.00 96.16           C  
ATOM   1241  CG2 ILE A 171       4.948 -10.564   0.836  1.00 96.16           C  
ATOM   1242  CD1 ILE A 171       4.437 -10.794  -2.284  1.00 96.16           C  
ATOM   1243  N   ILE A 172       7.842  -9.811   2.535  1.00 94.01           N  
ATOM   1244  CA  ILE A 172       8.489 -10.337   3.733  1.00 94.01           C  
ATOM   1245  C   ILE A 172       7.493 -11.175   4.531  1.00 94.01           C  
ATOM   1246  CB  ILE A 172       9.060  -9.201   4.611  1.00 94.01           C  
ATOM   1247  O   ILE A 172       7.825 -12.267   4.997  1.00 94.01           O  
ATOM   1248  CG1 ILE A 172      10.119  -8.408   3.837  1.00 94.01           C  
ATOM   1249  CG2 ILE A 172       9.640  -9.765   5.912  1.00 94.01           C  
ATOM   1250  CD1 ILE A 172      10.573  -7.135   4.537  1.00 94.01           C  
ATOM   1251  N   LYS A 173       6.295 -10.574   4.694  1.00 91.45           N  
ATOM   1252  CA  LYS A 173       5.254 -11.174   5.523  1.00 91.45           C  
ATOM   1253  C   LYS A 173       3.867 -10.894   4.953  1.00 91.45           C  
ATOM   1254  CB  LYS A 173       5.345 -10.655   6.959  1.00 91.45           C  
ATOM   1255  O   LYS A 173       3.689  -9.958   4.170  1.00 91.45           O  
ATOM   1256  CG  LYS A 173       6.593 -11.108   7.703  1.00 91.45           C  
ATOM   1257  CD  LYS A 173       6.606 -10.593   9.137  1.00 91.45           C  
ATOM   1258  CE  LYS A 173       7.867 -11.024   9.874  1.00 91.45           C  
ATOM   1259  NZ  LYS A 173       7.893 -10.507  11.275  1.00 91.45           N  
ATOM   1260  N   GLN A 174       3.069 -11.756   5.292  1.00 90.54           N  
ATOM   1261  CA  GLN A 174       1.656 -11.559   4.990  1.00 90.54           C  
ATOM   1262  C   GLN A 174       0.813 -11.583   6.263  1.00 90.54           C  
ATOM   1263  CB  GLN A 174       1.160 -12.625   4.012  1.00 90.54           C  
ATOM   1264  O   GLN A 174       1.040 -12.412   7.147  1.00 90.54           O  
ATOM   1265  CG  GLN A 174      -0.294 -12.449   3.595  1.00 90.54           C  
ATOM   1266  CD  GLN A 174      -1.258 -13.193   4.500  1.00 90.54           C  
ATOM   1267  NE2 GLN A 174      -2.494 -12.711   4.574  1.00 90.54           N  
ATOM   1268  OE1 GLN A 174      -0.895 -14.193   5.128  1.00 90.54           O  
ATOM   1269  N   LYS A 175      -0.074 -10.641   6.335  1.00 86.09           N  
ATOM   1270  CA  LYS A 175      -1.094 -10.600   7.379  1.00 86.09           C  
ATOM   1271  C   LYS A 175      -2.460 -10.243   6.800  1.00 86.09           C  
ATOM   1272  CB  LYS A 175      -0.707  -9.597   8.467  1.00 86.09           C  
ATOM   1273  O   LYS A 175      -2.669  -9.119   6.338  1.00 86.09           O  
ATOM   1274  CG  LYS A 175      -1.550  -9.698   9.730  1.00 86.09           C  
ATOM   1275  CD  LYS A 175      -1.044  -8.758  10.817  1.00 86.09           C  
ATOM   1276  CE  LYS A 175      -1.902  -8.840  12.072  1.00 86.09           C  
ATOM   1277  NZ  LYS A 175      -1.396  -7.937  13.149  1.00 86.09           N  
ATOM   1278  N   GLU A 176      -3.408 -11.320   6.906  1.00 81.51           N  
ATOM   1279  CA  GLU A 176      -4.716 -11.168   6.274  1.00 81.51           C  
ATOM   1280  C   GLU A 176      -4.577 -10.814   4.796  1.00 81.51           C  
ATOM   1281  CB  GLU A 176      -5.540 -10.098   6.996  1.00 81.51           C  
ATOM   1282  O   GLU A 176      -4.065 -11.611   4.007  1.00 81.51           O  
ATOM   1283  CG  GLU A 176      -5.918 -10.471   8.422  1.00 81.51           C  
ATOM   1284  CD  GLU A 176      -6.866  -9.475   9.072  1.00 81.51           C  
ATOM   1285  OE1 GLU A 176      -7.330  -9.730  10.206  1.00 81.51           O  
ATOM   1286  OE2 GLU A 176      -7.147  -8.432   8.441  1.00 81.51           O  
ATOM   1287  N   LYS A 177      -5.070  -9.613   4.344  1.00 81.83           N  
ATOM   1288  CA  LYS A 177      -5.041  -9.249   2.931  1.00 81.83           C  
ATOM   1289  C   LYS A 177      -3.929  -8.244   2.644  1.00 81.83           C  
ATOM   1290  CB  LYS A 177      -6.391  -8.675   2.497  1.00 81.83           C  
ATOM   1291  O   LYS A 177      -4.011  -7.479   1.681  1.00 81.83           O  
ATOM   1292  CG  LYS A 177      -7.542  -9.667   2.585  1.00 81.83           C  
ATOM   1293  CD  LYS A 177      -8.843  -9.059   2.076  1.00 81.83           C  
ATOM   1294  CE  LYS A 177      -9.981 -10.070   2.103  1.00 81.83           C  
ATOM   1295  NZ  LYS A 177     -11.260  -9.478   1.607  1.00 81.83           N  
ATOM   1296  N   MET A 178      -2.830  -8.233   3.542  1.00 88.25           N  
ATOM   1297  CA  MET A 178      -1.767  -7.244   3.390  1.00 88.25           C  
ATOM   1298  C   MET A 178      -0.409  -7.923   3.247  1.00 88.25           C  
ATOM   1299  CB  MET A 178      -1.749  -6.285   4.581  1.00 88.25           C  
ATOM   1300  O   MET A 178      -0.145  -8.936   3.898  1.00 88.25           O  
ATOM   1301  CG  MET A 178      -3.039  -5.499   4.754  1.00 88.25           C  
ATOM   1302  SD  MET A 178      -3.288  -4.255   3.428  1.00 88.25           S  
ATOM   1303  CE  MET A 178      -2.078  -3.001   3.935  1.00 88.25           C  
ATOM   1304  N   PHE A 179       0.408  -7.307   2.427  1.00 93.76           N  
ATOM   1305  CA  PHE A 179       1.804  -7.703   2.284  1.00 93.76           C  
ATOM   1306  C   PHE A 179       2.729  -6.668   2.914  1.00 93.76           C  
ATOM   1307  CB  PHE A 179       2.161  -7.895   0.807  1.00 93.76           C  
ATOM   1308  O   PHE A 179       2.538  -5.464   2.731  1.00 93.76           O  
ATOM   1309  CG  PHE A 179       1.562  -9.132   0.193  1.00 93.76           C  
ATOM   1310  CD1 PHE A 179       1.207 -10.217   0.987  1.00 93.76           C  
ATOM   1311  CD2 PHE A 179       1.353  -9.210  -1.177  1.00 93.76           C  
ATOM   1312  CE1 PHE A 179       0.652 -11.363   0.422  1.00 93.76           C  
ATOM   1313  CE2 PHE A 179       0.799 -10.352  -1.749  1.00 93.76           C  
ATOM   1314  CZ  PHE A 179       0.450 -11.428  -0.948  1.00 93.76           C  
ATOM   1315  N   GLN A 180       3.649  -7.131   3.766  1.00 94.28           N  
ATOM   1316  CA  GLN A 180       4.780  -6.286   4.135  1.00 94.28           C  
ATOM   1317  C   GLN A 180       5.905  -6.395   3.111  1.00 94.28           C  
ATOM   1318  CB  GLN A 180       5.298  -6.659   5.525  1.00 94.28           C  
ATOM   1319  O   GLN A 180       6.424  -7.486   2.863  1.00 94.28           O  
ATOM   1320  CG  GLN A 180       6.302  -5.666   6.095  1.00 94.28           C  
ATOM   1321  CD  GLN A 180       6.833  -6.081   7.454  1.00 94.28           C  
ATOM   1322  NE2 GLN A 180       7.178  -5.100   8.281  1.00 94.28           N  
ATOM   1323  OE1 GLN A 180       6.931  -7.274   7.758  1.00 94.28           O  
ATOM   1324  N   ILE A 181       6.330  -5.275   2.484  1.00 95.53           N  
ATOM   1325  CA  ILE A 181       7.229  -5.248   1.335  1.00 95.53           C  
ATOM   1326  C   ILE A 181       8.481  -4.444   1.679  1.00 95.53           C  
ATOM   1327  CB  ILE A 181       6.535  -4.653   0.089  1.00 95.53           C  
ATOM   1328  O   ILE A 181       8.416  -3.477   2.442  1.00 95.53           O  
ATOM   1329  CG1 ILE A 181       5.393  -5.565  -0.373  1.00 95.53           C  
ATOM   1330  CG2 ILE A 181       7.548  -4.430  -1.038  1.00 95.53           C  
ATOM   1331  CD1 ILE A 181       4.562  -4.988  -1.511  1.00 95.53           C  
ATOM   1332  N   LYS A 182       9.552  -4.870   1.160  1.00 93.71           N  
ATOM   1333  CA  LYS A 182      10.831  -4.170   1.245  1.00 93.71           C  
ATOM   1334  C   LYS A 182      11.490  -4.059  -0.127  1.00 93.71           C  
ATOM   1335  CB  LYS A 182      11.769  -4.883   2.221  1.00 93.71           C  
ATOM   1336  O   LYS A 182      11.560  -5.041  -0.869  1.00 93.71           O  
ATOM   1337  CG  LYS A 182      13.097  -4.172   2.433  1.00 93.71           C  
ATOM   1338  CD  LYS A 182      13.972  -4.911   3.438  1.00 93.71           C  
ATOM   1339  CE  LYS A 182      14.649  -6.121   2.807  1.00 93.71           C  
ATOM   1340  NZ  LYS A 182      15.617  -6.765   3.745  1.00 93.71           N  
ATOM   1341  N   PHE A 183      11.929  -2.881  -0.426  1.00 92.44           N  
ATOM   1342  CA  PHE A 183      12.650  -2.691  -1.679  1.00 92.44           C  
ATOM   1343  C   PHE A 183      14.074  -3.222  -1.569  1.00 92.44           C  
ATOM   1344  CB  PHE A 183      12.670  -1.210  -2.071  1.00 92.44           C  
ATOM   1345  O   PHE A 183      14.703  -3.113  -0.514  1.00 92.44           O  
ATOM   1346  CG  PHE A 183      11.336  -0.685  -2.526  1.00 92.44           C  
ATOM   1347  CD1 PHE A 183      10.784  -1.099  -3.732  1.00 92.44           C  
ATOM   1348  CD2 PHE A 183      10.632   0.224  -1.746  1.00 92.44           C  
ATOM   1349  CE1 PHE A 183       9.549  -0.614  -4.156  1.00 92.44           C  
ATOM   1350  CE2 PHE A 183       9.397   0.713  -2.163  1.00 92.44           C  
ATOM   1351  CZ  PHE A 183       8.858   0.294  -3.368  1.00 92.44           C  
ATOM   1352  N   ALA A 184      14.552  -3.841  -2.624  1.00 89.09           N  
ATOM   1353  CA  ALA A 184      15.926  -4.333  -2.690  1.00 89.09           C  
ATOM   1354  C   ALA A 184      16.924  -3.210  -2.422  1.00 89.09           C  
ATOM   1355  CB  ALA A 184      16.198  -4.968  -4.052  1.00 89.09           C  
ATOM   1356  O   ALA A 184      16.792  -2.111  -2.965  1.00 89.09           O  
ATOM   1357  N   GLY A 185      17.936  -3.449  -1.501  1.00 85.79           N  
ATOM   1358  CA  GLY A 185      18.987  -2.486  -1.212  1.00 85.79           C  
ATOM   1359  C   GLY A 185      18.678  -1.606  -0.016  1.00 85.79           C  
ATOM   1360  O   GLY A 185      19.562  -0.918   0.500  1.00 85.79           O  
ATOM   1361  N   ASP A 186      17.388  -1.646   0.335  1.00 86.64           N  
ATOM   1362  CA  ASP A 186      17.026  -0.835   1.494  1.00 86.64           C  
ATOM   1363  C   ASP A 186      17.407  -1.537   2.796  1.00 86.64           C  
ATOM   1364  CB  ASP A 186      15.529  -0.522   1.484  1.00 86.64           C  
ATOM   1365  O   ASP A 186      17.605  -2.754   2.816  1.00 86.64           O  
ATOM   1366  CG  ASP A 186      15.158   0.572   0.498  1.00 86.64           C  
ATOM   1367  OD1 ASP A 186      16.047   1.061  -0.232  1.00 86.64           O  
ATOM   1368  OD2 ASP A 186      13.967   0.949   0.452  1.00 86.64           O  
ATOM   1369  N   GLY A 187      17.632  -0.771   3.897  1.00 87.41           N  
ATOM   1370  CA  GLY A 187      17.908  -1.328   5.212  1.00 87.41           C  
ATOM   1371  C   GLY A 187      16.782  -2.197   5.740  1.00 87.41           C  
ATOM   1372  O   GLY A 187      15.664  -2.156   5.221  1.00 87.41           O  
ATOM   1373  N   ASP A 188      16.990  -3.042   6.725  1.00 85.41           N  
ATOM   1374  CA  ASP A 188      16.058  -4.023   7.272  1.00 85.41           C  
ATOM   1375  C   ASP A 188      14.820  -3.343   7.851  1.00 85.41           C  
ATOM   1376  CB  ASP A 188      16.742  -4.872   8.346  1.00 85.41           C  
ATOM   1377  O   ASP A 188      13.741  -3.937   7.892  1.00 85.41           O  
ATOM   1378  CG  ASP A 188      17.737  -5.866   7.772  1.00 85.41           C  
ATOM   1379  OD1 ASP A 188      17.659  -6.178   6.564  1.00 85.41           O  
ATOM   1380  OD2 ASP A 188      18.604  -6.344   8.535  1.00 85.41           O  
ATOM   1381  N   ASP A 189      14.914  -2.055   8.136  1.00 84.65           N  
ATOM   1382  CA  ASP A 189      13.816  -1.376   8.817  1.00 84.65           C  
ATOM   1383  C   ASP A 189      12.969  -0.576   7.831  1.00 84.65           C  
ATOM   1384  CB  ASP A 189      14.352  -0.457   9.917  1.00 84.65           C  
ATOM   1385  O   ASP A 189      11.907  -0.063   8.190  1.00 84.65           O  
ATOM   1386  CG  ASP A 189      14.971  -1.217  11.076  1.00 84.65           C  
ATOM   1387  OD1 ASP A 189      14.533  -2.352  11.365  1.00 84.65           O  
ATOM   1388  OD2 ASP A 189      15.904  -0.676  11.709  1.00 84.65           O  
ATOM   1389  N   ALA A 190      13.405  -0.605   6.540  1.00 88.08           N  
ATOM   1390  CA  ALA A 190      12.705   0.186   5.531  1.00 88.08           C  
ATOM   1391  C   ALA A 190      11.600  -0.629   4.865  1.00 88.08           C  
ATOM   1392  CB  ALA A 190      13.688   0.701   4.482  1.00 88.08           C  
ATOM   1393  O   ALA A 190      11.703  -0.981   3.688  1.00 88.08           O  
ATOM   1394  N   THR A 191      10.522  -1.045   5.639  1.00 91.91           N  
ATOM   1395  CA  THR A 191       9.406  -1.836   5.132  1.00 91.91           C  
ATOM   1396  C   THR A 191       8.109  -1.033   5.177  1.00 91.91           C  
ATOM   1397  CB  THR A 191       9.235  -3.139   5.936  1.00 91.91           C  
ATOM   1398  O   THR A 191       8.021  -0.025   5.882  1.00 91.91           O  
ATOM   1399  CG2 THR A 191      10.537  -3.932   5.981  1.00 91.91           C  
ATOM   1400  OG1 THR A 191       8.837  -2.819   7.274  1.00 91.91           O  
ATOM   1401  N   PHE A 192       7.200  -1.488   4.365  1.00 90.85           N  
ATOM   1402  CA  PHE A 192       5.870  -0.891   4.412  1.00 90.85           C  
ATOM   1403  C   PHE A 192       4.799  -1.930   4.102  1.00 90.85           C  
ATOM   1404  CB  PHE A 192       5.769   0.277   3.427  1.00 90.85           C  
ATOM   1405  O   PHE A 192       5.087  -2.966   3.499  1.00 90.85           O  
ATOM   1406  CG  PHE A 192       5.923  -0.128   1.986  1.00 90.85           C  
ATOM   1407  CD1 PHE A 192       7.185  -0.267   1.420  1.00 90.85           C  
ATOM   1408  CD2 PHE A 192       4.807  -0.370   1.197  1.00 90.85           C  
ATOM   1409  CE1 PHE A 192       7.331  -0.643   0.087  1.00 90.85           C  
ATOM   1410  CE2 PHE A 192       4.945  -0.745  -0.137  1.00 90.85           C  
ATOM   1411  CZ  PHE A 192       6.208  -0.880  -0.690  1.00 90.85           C  
ATOM   1412  N   TRP A 193       3.578  -1.650   4.565  1.00 92.59           N  
ATOM   1413  CA  TRP A 193       2.446  -2.548   4.361  1.00 92.59           C  
ATOM   1414  C   TRP A 193       1.568  -2.065   3.211  1.00 92.59           C  
ATOM   1415  CB  TRP A 193       1.614  -2.665   5.641  1.00 92.59           C  
ATOM   1416  O   TRP A 193       1.342  -0.863   3.058  1.00 92.59           O  
ATOM   1417  CG  TRP A 193       2.306  -3.395   6.753  1.00 92.59           C  
ATOM   1418  CD1 TRP A 193       3.066  -2.850   7.750  1.00 92.59           C  
ATOM   1419  CD2 TRP A 193       2.305  -4.809   6.977  1.00 92.59           C  
ATOM   1420  CE2 TRP A 193       3.085  -5.050   8.129  1.00 92.59           C  
ATOM   1421  CE3 TRP A 193       1.718  -5.895   6.314  1.00 92.59           C  
ATOM   1422  NE1 TRP A 193       3.537  -3.839   8.581  1.00 92.59           N  
ATOM   1423  CH2 TRP A 193       2.708  -7.381   7.967  1.00 92.59           C  
ATOM   1424  CZ2 TRP A 193       3.293  -6.336   8.634  1.00 92.59           C  
ATOM   1425  CZ3 TRP A 193       1.927  -7.174   6.819  1.00 92.59           C  
ATOM   1426  N   VAL A 194       1.138  -3.030   2.334  1.00 92.67           N  
ATOM   1427  CA  VAL A 194       0.266  -2.687   1.215  1.00 92.67           C  
ATOM   1428  C   VAL A 194      -0.805  -3.762   1.046  1.00 92.67           C  
ATOM   1429  CB  VAL A 194       1.065  -2.519  -0.097  1.00 92.67           C  
ATOM   1430  O   VAL A 194      -0.575  -4.931   1.364  1.00 92.67           O  
ATOM   1431  CG1 VAL A 194       1.753  -3.828  -0.481  1.00 92.67           C  
ATOM   1432  CG2 VAL A 194       0.148  -2.044  -1.222  1.00 92.67           C  
ATOM   1433  N   ASP A 195      -1.981  -3.350   0.583  1.00 87.36           N  
ATOM   1434  CA  ASP A 195      -2.987  -4.320   0.160  1.00 87.36           C  
ATOM   1435  C   ASP A 195      -2.409  -5.303  -0.856  1.00 87.36           C  
ATOM   1436  CB  ASP A 195      -4.204  -3.606  -0.432  1.00 87.36           C  
ATOM   1437  O   ASP A 195      -1.738  -4.898  -1.808  1.00 87.36           O  
ATOM   1438  CG  ASP A 195      -5.365  -4.545  -0.711  1.00 87.36           C  
ATOM   1439  OD1 ASP A 195      -5.301  -5.320  -1.690  1.00 87.36           O  
ATOM   1440  OD2 ASP A 195      -6.353  -4.509   0.053  1.00 87.36           O  
ATOM   1441  N   TRP A 196      -2.690  -6.627  -0.621  1.00 89.23           N  
ATOM   1442  CA  TRP A 196      -2.007  -7.640  -1.419  1.00 89.23           C  
ATOM   1443  C   TRP A 196      -2.466  -7.589  -2.872  1.00 89.23           C  
ATOM   1444  CB  TRP A 196      -2.254  -9.037  -0.841  1.00 89.23           C  
ATOM   1445  O   TRP A 196      -1.779  -8.090  -3.765  1.00 89.23           O  
ATOM   1446  CG  TRP A 196      -3.668  -9.515  -0.986  1.00 89.23           C  
ATOM   1447  CD1 TRP A 196      -4.786  -8.961  -0.429  1.00 89.23           C  
ATOM   1448  CD2 TRP A 196      -4.112 -10.650  -1.735  1.00 89.23           C  
ATOM   1449  CE2 TRP A 196      -5.515 -10.724  -1.588  1.00 89.23           C  
ATOM   1450  CE3 TRP A 196      -3.460 -11.612  -2.519  1.00 89.23           C  
ATOM   1451  NE1 TRP A 196      -5.901  -9.683  -0.787  1.00 89.23           N  
ATOM   1452  CH2 TRP A 196      -5.615 -12.652  -2.957  1.00 89.23           C  
ATOM   1453  CZ2 TRP A 196      -6.278 -11.724  -2.197  1.00 89.23           C  
ATOM   1454  CZ3 TRP A 196      -4.221 -12.606  -3.123  1.00 89.23           C  
ATOM   1455  N   LYS A 197      -3.527  -6.947  -3.163  1.00 87.09           N  
ATOM   1456  CA  LYS A 197      -3.996  -6.833  -4.541  1.00 87.09           C  
ATOM   1457  C   LYS A 197      -3.770  -5.425  -5.084  1.00 87.09           C  
ATOM   1458  CB  LYS A 197      -5.478  -7.200  -4.636  1.00 87.09           C  
ATOM   1459  O   LYS A 197      -4.343  -5.050  -6.110  1.00 87.09           O  
ATOM   1460  CG  LYS A 197      -5.774  -8.663  -4.341  1.00 87.09           C  
ATOM   1461  CD  LYS A 197      -5.205  -9.576  -5.419  1.00 87.09           C  
ATOM   1462  CE  LYS A 197      -5.599 -11.029  -5.187  1.00 87.09           C  
ATOM   1463  NZ  LYS A 197      -4.978 -11.939  -6.195  1.00 87.09           N  
ATOM   1464  N   SER A 198      -2.960  -4.708  -4.382  1.00 88.86           N  
ATOM   1465  CA  SER A 198      -2.635  -3.361  -4.838  1.00 88.86           C  
ATOM   1466  C   SER A 198      -2.024  -3.383  -6.236  1.00 88.86           C  
ATOM   1467  CB  SER A 198      -1.673  -2.682  -3.863  1.00 88.86           C  
ATOM   1468  O   SER A 198      -1.173  -4.223  -6.533  1.00 88.86           O  
ATOM   1469  OG  SER A 198      -1.239  -1.432  -4.373  1.00 88.86           O  
ATOM   1470  N   PRO A 199      -2.440  -2.456  -7.139  1.00 86.59           N  
ATOM   1471  CA  PRO A 199      -1.910  -2.397  -8.503  1.00 86.59           C  
ATOM   1472  C   PRO A 199      -0.480  -1.864  -8.558  1.00 86.59           C  
ATOM   1473  CB  PRO A 199      -2.875  -1.445  -9.215  1.00 86.59           C  
ATOM   1474  O   PRO A 199       0.112  -1.784  -9.638  1.00 86.59           O  
ATOM   1475  CG  PRO A 199      -3.431  -0.582  -8.129  1.00 86.59           C  
ATOM   1476  CD  PRO A 199      -3.508  -1.393  -6.867  1.00 86.59           C  
ATOM   1477  N   ILE A 200       0.038  -1.505  -7.387  1.00 91.17           N  
ATOM   1478  CA  ILE A 200       1.415  -1.022  -7.400  1.00 91.17           C  
ATOM   1479  C   ILE A 200       2.378  -2.207  -7.372  1.00 91.17           C  
ATOM   1480  CB  ILE A 200       1.693  -0.077  -6.210  1.00 91.17           C  
ATOM   1481  O   ILE A 200       3.590  -2.033  -7.514  1.00 91.17           O  
ATOM   1482  CG1 ILE A 200       1.612  -0.847  -4.886  1.00 91.17           C  
ATOM   1483  CG2 ILE A 200       0.717   1.103  -6.217  1.00 91.17           C  
ATOM   1484  CD1 ILE A 200       2.173  -0.087  -3.693  1.00 91.17           C  
ATOM   1485  N   ILE A 201       1.816  -3.429  -7.112  1.00 93.89           N  
ATOM   1486  CA  ILE A 201       2.590  -4.665  -7.062  1.00 93.89           C  
ATOM   1487  C   ILE A 201       2.495  -5.387  -8.404  1.00 93.89           C  
ATOM   1488  CB  ILE A 201       2.107  -5.588  -5.921  1.00 93.89           C  
ATOM   1489  O   ILE A 201       1.398  -5.607  -8.922  1.00 93.89           O  
ATOM   1490  CG1 ILE A 201       2.200  -4.864  -4.572  1.00 93.89           C  
ATOM   1491  CG2 ILE A 201       2.915  -6.889  -5.900  1.00 93.89           C  
ATOM   1492  CD1 ILE A 201       1.493  -5.585  -3.433  1.00 93.89           C  
ATOM   1493  N   HIS A 202       3.672  -5.870  -8.917  1.00 91.34           N  
ATOM   1494  CA  HIS A 202       3.713  -6.525 -10.220  1.00 91.34           C  
ATOM   1495  C   HIS A 202       4.624  -7.748 -10.194  1.00 91.34           C  
ATOM   1496  CB  HIS A 202       4.180  -5.545 -11.298  1.00 91.34           C  
ATOM   1497  O   HIS A 202       5.510  -7.849  -9.343  1.00 91.34           O  
ATOM   1498  CG  HIS A 202       3.374  -4.286 -11.354  1.00 91.34           C  
ATOM   1499  CD2 HIS A 202       3.666  -3.026 -10.953  1.00 91.34           C  
ATOM   1500  ND1 HIS A 202       2.098  -4.241 -11.871  1.00 91.34           N  
ATOM   1501  CE1 HIS A 202       1.638  -3.004 -11.786  1.00 91.34           C  
ATOM   1502  NE2 HIS A 202       2.570  -2.247 -11.233  1.00 91.34           N  
ATOM   1503  N   PRO A 203       4.278  -8.677 -11.090  1.00 91.53           N  
ATOM   1504  CA  PRO A 203       5.212  -9.798 -11.210  1.00 91.53           C  
ATOM   1505  C   PRO A 203       6.581  -9.372 -11.735  1.00 91.53           C  
ATOM   1506  CB  PRO A 203       4.514 -10.734 -12.200  1.00 91.53           C  
ATOM   1507  O   PRO A 203       6.689  -8.370 -12.446  1.00 91.53           O  
ATOM   1508  CG  PRO A 203       3.670  -9.836 -13.045  1.00 91.53           C  
ATOM   1509  CD  PRO A 203       3.186  -8.697 -12.194  1.00 91.53           C  
ATOM   1510  N   ILE A 204       7.646 -10.160 -11.286  1.00 88.73           N  
ATOM   1511  CA  ILE A 204       8.977  -9.969 -11.850  1.00 88.73           C  
ATOM   1512  C   ILE A 204       8.913 -10.071 -13.373  1.00 88.73           C  
ATOM   1513  CB  ILE A 204       9.983 -10.998 -11.287  1.00 88.73           C  
ATOM   1514  O   ILE A 204       8.302 -10.996 -13.914  1.00 88.73           O  
ATOM   1515  CG1 ILE A 204      10.234 -10.738  -9.797  1.00 88.73           C  
ATOM   1516  CG2 ILE A 204      11.294 -10.961 -12.078  1.00 88.73           C  
ATOM   1517  CD1 ILE A 204      11.109 -11.787  -9.124  1.00 88.73           C  
ATOM   1518  N   GLY A 205       9.405  -9.037 -14.134  1.00 84.44           N  
ATOM   1519  CA  GLY A 205       9.400  -8.988 -15.588  1.00 84.44           C  
ATOM   1520  C   GLY A 205       8.408  -7.986 -16.147  1.00 84.44           C  
ATOM   1521  O   GLY A 205       8.415  -7.702 -17.347  1.00 84.44           O  
ATOM   1522  N   TRP A 206       7.511  -7.533 -15.255  1.00 86.44           N  
ATOM   1523  CA  TRP A 206       6.486  -6.573 -15.650  1.00 86.44           C  
ATOM   1524  C   TRP A 206       7.113  -5.339 -16.289  1.00 86.44           C  
ATOM   1525  CB  TRP A 206       5.638  -6.163 -14.442  1.00 86.44           C  
ATOM   1526  O   TRP A 206       6.656  -4.874 -17.336  1.00 86.44           O  
ATOM   1527  CG  TRP A 206       4.459  -5.304 -14.789  1.00 86.44           C  
ATOM   1528  CD1 TRP A 206       3.190  -5.724 -15.076  1.00 86.44           C  
ATOM   1529  CD2 TRP A 206       4.442  -3.877 -14.890  1.00 86.44           C  
ATOM   1530  CE2 TRP A 206       3.127  -3.499 -15.241  1.00 86.44           C  
ATOM   1531  CE3 TRP A 206       5.411  -2.880 -14.715  1.00 86.44           C  
ATOM   1532  NE1 TRP A 206       2.384  -4.643 -15.349  1.00 86.44           N  
ATOM   1533  CH2 TRP A 206       3.725  -1.209 -15.245  1.00 86.44           C  
ATOM   1534  CZ2 TRP A 206       2.758  -2.164 -15.422  1.00 86.44           C  
ATOM   1535  CZ3 TRP A 206       5.042  -1.553 -14.896  1.00 86.44           C  
ATOM   1536  N   CYS A 207       8.131  -4.801 -15.715  1.00 85.43           N  
ATOM   1537  CA  CYS A 207       8.788  -3.603 -16.224  1.00 85.43           C  
ATOM   1538  C   CYS A 207       9.391  -3.855 -17.601  1.00 85.43           C  
ATOM   1539  CB  CYS A 207       9.876  -3.137 -15.258  1.00 85.43           C  
ATOM   1540  O   CYS A 207       9.250  -3.030 -18.505  1.00 85.43           O  
ATOM   1541  SG  CYS A 207       9.235  -2.396 -13.741  1.00 85.43           S  
ATOM   1542  N   LYS A 208      10.077  -4.970 -17.739  1.00 82.43           N  
ATOM   1543  CA  LYS A 208      10.670  -5.342 -19.020  1.00 82.43           C  
ATOM   1544  C   LYS A 208       9.599  -5.505 -20.095  1.00 82.43           C  
ATOM   1545  CB  LYS A 208      11.476  -6.635 -18.884  1.00 82.43           C  
ATOM   1546  O   LYS A 208       9.757  -5.013 -21.215  1.00 82.43           O  
ATOM   1547  CG  LYS A 208      12.210  -7.044 -20.152  1.00 82.43           C  
ATOM   1548  CD  LYS A 208      13.066  -8.284 -19.928  1.00 82.43           C  
ATOM   1549  CE  LYS A 208      13.780  -8.709 -21.204  1.00 82.43           C  
ATOM   1550  NZ  LYS A 208      14.630  -9.918 -20.986  1.00 82.43           N  
ATOM   1551  N   LEU A 209       8.457  -6.096 -19.720  1.00 79.78           N  
ATOM   1552  CA  LEU A 209       7.335  -6.356 -20.616  1.00 79.78           C  
ATOM   1553  C   LEU A 209       6.756  -5.052 -21.154  1.00 79.78           C  
ATOM   1554  CB  LEU A 209       6.246  -7.152 -19.893  1.00 79.78           C  
ATOM   1555  O   LEU A 209       6.427  -4.956 -22.338  1.00 79.78           O  
ATOM   1556  CG  LEU A 209       4.979  -7.451 -20.695  1.00 79.78           C  
ATOM   1557  CD1 LEU A 209       5.311  -8.313 -21.908  1.00 79.78           C  
ATOM   1558  CD2 LEU A 209       3.937  -8.134 -19.816  1.00 79.78           C  
ATOM   1559  N   TYR A 210       6.772  -4.034 -20.310  1.00 79.20           N  
ATOM   1560  CA  TYR A 210       6.063  -2.823 -20.710  1.00 79.20           C  
ATOM   1561  C   TYR A 210       7.036  -1.673 -20.940  1.00 79.20           C  
ATOM   1562  CB  TYR A 210       5.031  -2.430 -19.649  1.00 79.20           C  
ATOM   1563  O   TYR A 210       6.622  -0.518 -21.064  1.00 79.20           O  
ATOM   1564  CG  TYR A 210       3.847  -3.363 -19.579  1.00 79.20           C  
ATOM   1565  CD1 TYR A 210       2.928  -3.434 -20.623  1.00 79.20           C  
ATOM   1566  CD2 TYR A 210       3.644  -4.175 -18.468  1.00 79.20           C  
ATOM   1567  CE1 TYR A 210       1.834  -4.291 -20.562  1.00 79.20           C  
ATOM   1568  CE2 TYR A 210       2.554  -5.036 -18.396  1.00 79.20           C  
ATOM   1569  OH  TYR A 210       0.575  -5.938 -19.381  1.00 79.20           O  
ATOM   1570  CZ  TYR A 210       1.656  -5.087 -19.446  1.00 79.20           C  
ATOM   1571  N   GLY A 211       8.363  -2.005 -20.942  1.00 78.10           N  
ATOM   1572  CA  GLY A 211       9.364  -0.997 -21.252  1.00 78.10           C  
ATOM   1573  C   GLY A 211       9.500   0.062 -20.174  1.00 78.10           C  
ATOM   1574  O   GLY A 211       9.730   1.235 -20.474  1.00 78.10           O  
ATOM   1575  N   VAL A 212       9.088  -0.242 -18.948  1.00 82.55           N  
ATOM   1576  CA  VAL A 212       9.273   0.611 -17.779  1.00 82.55           C  
ATOM   1577  C   VAL A 212      10.637   0.336 -17.149  1.00 82.55           C  
ATOM   1578  CB  VAL A 212       8.152   0.398 -16.738  1.00 82.55           C  
ATOM   1579  O   VAL A 212      11.027  -0.821 -16.980  1.00 82.55           O  
ATOM   1580  CG1 VAL A 212       8.407   1.242 -15.490  1.00 82.55           C  
ATOM   1581  CG2 VAL A 212       6.791   0.734 -17.344  1.00 82.55           C  
ATOM   1582  N   GLN A 213      11.345   1.467 -16.959  1.00 84.15           N  
ATOM   1583  CA  GLN A 213      12.671   1.310 -16.371  1.00 84.15           C  
ATOM   1584  C   GLN A 213      12.578   0.914 -14.900  1.00 84.15           C  
ATOM   1585  CB  GLN A 213      13.480   2.601 -16.516  1.00 84.15           C  
ATOM   1586  O   GLN A 213      11.921   1.593 -14.109  1.00 84.15           O  
ATOM   1587  CG  GLN A 213      14.880   2.519 -15.923  1.00 84.15           C  
ATOM   1588  CD  GLN A 213      15.683   3.788 -16.140  1.00 84.15           C  
ATOM   1589  NE2 GLN A 213      16.933   3.782 -15.690  1.00 84.15           N  
ATOM   1590  OE1 GLN A 213      15.185   4.765 -16.708  1.00 84.15           O  
ATOM   1591  N   LEU A 214      13.133  -0.208 -14.636  1.00 85.09           N  
ATOM   1592  CA  LEU A 214      13.311  -0.592 -13.240  1.00 85.09           C  
ATOM   1593  C   LEU A 214      14.496   0.141 -12.622  1.00 85.09           C  
ATOM   1594  CB  LEU A 214      13.513  -2.105 -13.122  1.00 85.09           C  
ATOM   1595  O   LEU A 214      15.629   0.007 -13.092  1.00 85.09           O  
ATOM   1596  CG  LEU A 214      13.251  -2.718 -11.746  1.00 85.09           C  
ATOM   1597  CD1 LEU A 214      11.771  -2.613 -11.392  1.00 85.09           C  
ATOM   1598  CD2 LEU A 214      13.712  -4.171 -11.711  1.00 85.09           C  
ATOM   1599  N   THR A 215      14.244   1.153 -11.807  1.00 81.94           N  
ATOM   1600  CA  THR A 215      15.272   1.979 -11.182  1.00 81.94           C  
ATOM   1601  C   THR A 215      16.074   1.169 -10.168  1.00 81.94           C  
ATOM   1602  CB  THR A 215      14.655   3.208 -10.489  1.00 81.94           C  
ATOM   1603  O   THR A 215      15.512   0.362  -9.425  1.00 81.94           O  
ATOM   1604  CG2 THR A 215      15.733   4.203 -10.072  1.00 81.94           C  
ATOM   1605  OG1 THR A 215      13.748   3.854 -11.392  1.00 81.94           O  
ATOM   1606  N   HIS A 216      17.445   0.819 -10.435  1.00 62.24           N  
ATOM   1607  CA  HIS A 216      18.493   0.254  -9.593  1.00 62.24           C  
ATOM   1608  C   HIS A 216      17.957  -0.106  -8.211  1.00 62.24           C  
ATOM   1609  CB  HIS A 216      19.662   1.232  -9.464  1.00 62.24           C  
ATOM   1610  O   HIS A 216      17.158   0.638  -7.638  1.00 62.24           O  
ATOM   1611  CG  HIS A 216      20.472   1.368 -10.714  1.00 62.24           C  
ATOM   1612  CD2 HIS A 216      20.435   2.293 -11.701  1.00 62.24           C  
ATOM   1613  ND1 HIS A 216      21.462   0.473 -11.060  1.00 62.24           N  
ATOM   1614  CE1 HIS A 216      22.000   0.845 -12.209  1.00 62.24           C  
ATOM   1615  NE2 HIS A 216      21.395   1.946 -12.619  1.00 62.24           N  
ATOM   1616  N   GLY A 217      18.498  -1.340  -7.620  1.00 52.73           N  
ATOM   1617  CA  GLY A 217      19.621  -1.280  -6.698  1.00 52.73           C  
ATOM   1618  C   GLY A 217      20.892  -1.885  -7.265  1.00 52.73           C  
ATOM   1619  O   GLY A 217      20.871  -2.993  -7.805  1.00 52.73           O  
ATOM   1620  N   THR A 218      21.531  -1.528  -8.378  1.00 45.70           N  
ATOM   1621  CA  THR A 218      22.877  -1.749  -8.897  1.00 45.70           C  
ATOM   1622  C   THR A 218      23.626  -2.765  -8.039  1.00 45.70           C  
ATOM   1623  CB  THR A 218      23.676  -0.435  -8.956  1.00 45.70           C  
ATOM   1624  O   THR A 218      24.714  -3.213  -8.406  1.00 45.70           O  
ATOM   1625  CG2 THR A 218      23.076   0.529  -9.975  1.00 45.70           C  
ATOM   1626  OG1 THR A 218      23.663   0.185  -7.664  1.00 45.70           O  
ATOM   1627  N   GLU A 219      23.017  -3.537  -7.107  1.00 52.55           N  
ATOM   1628  CA  GLU A 219      23.815  -4.511  -6.369  1.00 52.55           C  
ATOM   1629  C   GLU A 219      23.622  -5.919  -6.926  1.00 52.55           C  
ATOM   1630  CB  GLU A 219      23.458  -4.481  -4.880  1.00 52.55           C  
ATOM   1631  O   GLU A 219      24.554  -6.725  -6.925  1.00 52.55           O  
ATOM   1632  CG  GLU A 219      21.970  -4.636  -4.602  1.00 52.55           C  
ATOM   1633  CD  GLU A 219      21.319  -3.361  -4.089  1.00 52.55           C  
ATOM   1634  OE1 GLU A 219      20.111  -3.385  -3.761  1.00 52.55           O  
ATOM   1635  OE2 GLU A 219      22.023  -2.329  -4.016  1.00 52.55           O  
ATOM   1636  N   PHE A 220      22.586  -6.221  -7.875  1.00 59.14           N  
ATOM   1637  CA  PHE A 220      22.512  -7.652  -8.140  1.00 59.14           C  
ATOM   1638  C   PHE A 220      22.387  -7.920  -9.635  1.00 59.14           C  
ATOM   1639  CB  PHE A 220      21.329  -8.278  -7.394  1.00 59.14           C  
ATOM   1640  O   PHE A 220      22.316  -9.075 -10.060  1.00 59.14           O  
ATOM   1641  CG  PHE A 220      21.352  -8.037  -5.909  1.00 59.14           C  
ATOM   1642  CD1 PHE A 220      22.203  -8.765  -5.086  1.00 59.14           C  
ATOM   1643  CD2 PHE A 220      20.523  -7.082  -5.335  1.00 59.14           C  
ATOM   1644  CE1 PHE A 220      22.227  -8.544  -3.710  1.00 59.14           C  
ATOM   1645  CE2 PHE A 220      20.541  -6.856  -3.962  1.00 59.14           C  
ATOM   1646  CZ  PHE A 220      21.393  -7.589  -3.151  1.00 59.14           C  
ATOM   1647  N   ARG A 221      22.633  -6.815 -10.688  1.00 60.69           N  
ATOM   1648  CA  ARG A 221      22.833  -6.925 -12.129  1.00 60.69           C  
ATOM   1649  C   ARG A 221      21.635  -7.592 -12.798  1.00 60.69           C  
ATOM   1650  CB  ARG A 221      24.110  -7.710 -12.437  1.00 60.69           C  
ATOM   1651  O   ARG A 221      21.255  -7.224 -13.912  1.00 60.69           O  
ATOM   1652  CG  ARG A 221      25.388  -6.982 -12.054  1.00 60.69           C  
ATOM   1653  CD  ARG A 221      26.623  -7.688 -12.595  1.00 60.69           C  
ATOM   1654  NE  ARG A 221      27.853  -7.046 -12.142  1.00 60.69           N  
ATOM   1655  NH1 ARG A 221      28.077  -5.693 -14.001  1.00 60.69           N  
ATOM   1656  NH2 ARG A 221      29.625  -5.595 -12.314  1.00 60.69           N  
ATOM   1657  CZ  ARG A 221      28.516  -6.113 -12.820  1.00 60.69           C  
ATOM   1658  N   SER A 222      20.911  -8.672 -12.027  1.00 75.19           N  
ATOM   1659  CA  SER A 222      19.776  -9.410 -12.571  1.00 75.19           C  
ATOM   1660  C   SER A 222      18.900  -9.976 -11.458  1.00 75.19           C  
ATOM   1661  CB  SER A 222      20.257 -10.542 -13.479  1.00 75.19           C  
ATOM   1662  O   SER A 222      19.347 -10.110 -10.317  1.00 75.19           O  
ATOM   1663  OG  SER A 222      20.838 -11.586 -12.716  1.00 75.19           O  
ATOM   1664  N   TRP A 223      17.560 -10.185 -11.658  1.00 79.27           N  
ATOM   1665  CA  TRP A 223      16.660 -10.827 -10.705  1.00 79.27           C  
ATOM   1666  C   TRP A 223      17.234 -12.157 -10.227  1.00 79.27           C  
ATOM   1667  CB  TRP A 223      15.281 -11.047 -11.332  1.00 79.27           C  
ATOM   1668  O   TRP A 223      17.123 -12.500  -9.048  1.00 79.27           O  
ATOM   1669  CG  TRP A 223      14.334  -9.901 -11.138  1.00 79.27           C  
ATOM   1670  CD1 TRP A 223      13.931  -8.997 -12.081  1.00 79.27           C  
ATOM   1671  CD2 TRP A 223      13.675  -9.534  -9.922  1.00 79.27           C  
ATOM   1672  CE2 TRP A 223      12.886  -8.396 -10.202  1.00 79.27           C  
ATOM   1673  CE3 TRP A 223      13.674 -10.058  -8.623  1.00 79.27           C  
ATOM   1674  NE1 TRP A 223      13.060  -8.089 -11.524  1.00 79.27           N  
ATOM   1675  CH2 TRP A 223      12.121  -8.305  -7.964  1.00 79.27           C  
ATOM   1676  CZ2 TRP A 223      12.103  -7.773  -9.227  1.00 79.27           C  
ATOM   1677  CZ3 TRP A 223      12.895  -9.436  -7.654  1.00 79.27           C  
ATOM   1678  N   ASP A 224      17.935 -12.958 -11.164  1.00 79.77           N  
ATOM   1679  CA  ASP A 224      18.476 -14.260 -10.785  1.00 79.77           C  
ATOM   1680  C   ASP A 224      19.507 -14.121  -9.667  1.00 79.77           C  
ATOM   1681  CB  ASP A 224      19.103 -14.954 -11.995  1.00 79.77           C  
ATOM   1682  O   ASP A 224      19.500 -14.896  -8.709  1.00 79.77           O  
ATOM   1683  CG  ASP A 224      18.072 -15.467 -12.985  1.00 79.77           C  
ATOM   1684  OD1 ASP A 224      17.136 -16.186 -12.573  1.00 79.77           O  
ATOM   1685  OD2 ASP A 224      18.197 -15.152 -14.188  1.00 79.77           O  
ATOM   1686  N   ASN A 225      20.314 -13.183  -9.790  1.00 79.74           N  
ATOM   1687  CA  ASN A 225      21.315 -12.937  -8.757  1.00 79.74           C  
ATOM   1688  C   ASN A 225      20.675 -12.458  -7.458  1.00 79.74           C  
ATOM   1689  CB  ASN A 225      22.351 -11.921  -9.245  1.00 79.74           C  
ATOM   1690  O   ASN A 225      21.039 -12.919  -6.374  1.00 79.74           O  
ATOM   1691  CG  ASN A 225      23.330 -12.517 -10.237  1.00 79.74           C  
ATOM   1692  ND2 ASN A 225      24.042 -11.657 -10.956  1.00 79.74           N  
ATOM   1693  OD1 ASN A 225      23.446 -13.739 -10.356  1.00 79.74           O  
ATOM   1694  N   TYR A 226      19.725 -11.603  -7.586  1.00 80.93           N  
ATOM   1695  CA  TYR A 226      19.036 -11.075  -6.414  1.00 80.93           C  
ATOM   1696  C   TYR A 226      18.265 -12.175  -5.693  1.00 80.93           C  
ATOM   1697  CB  TYR A 226      18.082  -9.945  -6.813  1.00 80.93           C  
ATOM   1698  O   TYR A 226      18.355 -12.306  -4.470  1.00 80.93           O  
ATOM   1699  CG  TYR A 226      17.313  -9.361  -5.653  1.00 80.93           C  
ATOM   1700  CD1 TYR A 226      15.920  -9.340  -5.655  1.00 80.93           C  
ATOM   1701  CD2 TYR A 226      17.978  -8.829  -4.553  1.00 80.93           C  
ATOM   1702  CE1 TYR A 226      15.208  -8.801  -4.589  1.00 80.93           C  
ATOM   1703  CE2 TYR A 226      17.275  -8.288  -3.481  1.00 80.93           C  
ATOM   1704  OH  TYR A 226      15.192  -7.744  -2.450  1.00 80.93           O  
ATOM   1705  CZ  TYR A 226      15.893  -8.279  -3.508  1.00 80.93           C  
ATOM   1706  N   LEU A 227      17.578 -12.989  -6.428  1.00 84.76           N  
ATOM   1707  CA  LEU A 227      16.759 -14.039  -5.831  1.00 84.76           C  
ATOM   1708  C   LEU A 227      17.632 -15.085  -5.145  1.00 84.76           C  
ATOM   1709  CB  LEU A 227      15.883 -14.706  -6.895  1.00 84.76           C  
ATOM   1710  O   LEU A 227      17.321 -15.531  -4.038  1.00 84.76           O  
ATOM   1711  CG  LEU A 227      14.847 -13.812  -7.577  1.00 84.76           C  
ATOM   1712  CD1 LEU A 227      14.053 -14.611  -8.605  1.00 84.76           C  
ATOM   1713  CD2 LEU A 227      13.916 -13.187  -6.544  1.00 84.76           C  
ATOM   1714  N   VAL A 228      18.783 -15.452  -5.731  1.00 85.49           N  
ATOM   1715  CA  VAL A 228      19.672 -16.485  -5.210  1.00 85.49           C  
ATOM   1716  C   VAL A 228      20.441 -15.946  -4.006  1.00 85.49           C  
ATOM   1717  CB  VAL A 228      20.657 -16.984  -6.291  1.00 85.49           C  
ATOM   1718  O   VAL A 228      20.456 -16.569  -2.941  1.00 85.49           O  
ATOM   1719  CG1 VAL A 228      21.742 -17.862  -5.670  1.00 85.49           C  
ATOM   1720  CG2 VAL A 228      19.908 -17.747  -7.382  1.00 85.49           C  
ATOM   1721  N   SER A 229      20.999 -14.754  -4.193  1.00 84.32           N  
ATOM   1722  CA  SER A 229      21.859 -14.222  -3.141  1.00 84.32           C  
ATOM   1723  C   SER A 229      21.051 -13.856  -1.900  1.00 84.32           C  
ATOM   1724  CB  SER A 229      22.625 -12.997  -3.641  1.00 84.32           C  
ATOM   1725  O   SER A 229      21.554 -13.943  -0.778  1.00 84.32           O  
ATOM   1726  OG  SER A 229      21.734 -11.939  -3.951  1.00 84.32           O  
ATOM   1727  N   ALA A 230      19.750 -13.512  -2.084  1.00 84.76           N  
ATOM   1728  CA  ALA A 230      18.905 -13.096  -0.968  1.00 84.76           C  
ATOM   1729  C   ALA A 230      17.982 -14.228  -0.527  1.00 84.76           C  
ATOM   1730  CB  ALA A 230      18.087 -11.865  -1.351  1.00 84.76           C  
ATOM   1731  O   ALA A 230      17.139 -14.042   0.354  1.00 84.76           O  
ATOM   1732  N   SER A 231      18.167 -15.448  -1.151  1.00 88.87           N  
ATOM   1733  CA  SER A 231      17.320 -16.593  -0.832  1.00 88.87           C  
ATOM   1734  C   SER A 231      15.842 -16.227  -0.919  1.00 88.87           C  
ATOM   1735  CB  SER A 231      17.640 -17.125   0.565  1.00 88.87           C  
ATOM   1736  O   SER A 231      15.070 -16.519  -0.003  1.00 88.87           O  
ATOM   1737  OG  SER A 231      18.980 -17.584   0.634  1.00 88.87           O  
ATOM   1738  N   ILE A 232      15.436 -15.554  -1.961  1.00 90.26           N  
ATOM   1739  CA  ILE A 232      14.074 -15.105  -2.224  1.00 90.26           C  
ATOM   1740  C   ILE A 232      13.472 -15.924  -3.364  1.00 90.26           C  
ATOM   1741  CB  ILE A 232      14.031 -13.599  -2.566  1.00 90.26           C  
ATOM   1742  O   ILE A 232      14.140 -16.190  -4.366  1.00 90.26           O  
ATOM   1743  CG1 ILE A 232      14.440 -12.763  -1.348  1.00 90.26           C  
ATOM   1744  CG2 ILE A 232      12.640 -13.197  -3.064  1.00 90.26           C  
ATOM   1745  CD1 ILE A 232      14.679 -11.292  -1.659  1.00 90.26           C  
ATOM   1746  N   GLY A 233      12.169 -16.352  -3.164  1.00 88.83           N  
ATOM   1747  CA  GLY A 233      11.447 -17.067  -4.204  1.00 88.83           C  
ATOM   1748  C   GLY A 233      10.668 -16.150  -5.128  1.00 88.83           C  
ATOM   1749  O   GLY A 233      10.638 -14.935  -4.924  1.00 88.83           O  
ATOM   1750  N   ARG A 234      10.052 -16.722  -6.124  1.00 86.70           N  
ATOM   1751  CA  ARG A 234       9.212 -16.007  -7.080  1.00 86.70           C  
ATOM   1752  C   ARG A 234       7.733 -16.211  -6.769  1.00 86.70           C  
ATOM   1753  CB  ARG A 234       9.516 -16.463  -8.509  1.00 86.70           C  
ATOM   1754  O   ARG A 234       7.332 -17.284  -6.313  1.00 86.70           O  
ATOM   1755  CG  ARG A 234      10.898 -16.067  -9.002  1.00 86.70           C  
ATOM   1756  CD  ARG A 234      11.143 -16.534 -10.430  1.00 86.70           C  
ATOM   1757  NE  ARG A 234      12.432 -16.069 -10.935  1.00 86.70           N  
ATOM   1758  NH1 ARG A 234      11.640 -14.030 -11.677  1.00 86.70           N  
ATOM   1759  NH2 ARG A 234      13.852 -14.570 -11.939  1.00 86.70           N  
ATOM   1760  CZ  ARG A 234      12.638 -14.891 -11.516  1.00 86.70           C  
ATOM   1761  N   VAL A 235       6.995 -15.063  -6.928  1.00 87.12           N  
ATOM   1762  CA  VAL A 235       5.544 -15.208  -6.889  1.00 87.12           C  
ATOM   1763  C   VAL A 235       5.044 -15.762  -8.221  1.00 87.12           C  
ATOM   1764  CB  VAL A 235       4.848 -13.864  -6.575  1.00 87.12           C  
ATOM   1765  O   VAL A 235       5.360 -15.221  -9.284  1.00 87.12           O  
ATOM   1766  CG1 VAL A 235       3.336 -14.054  -6.459  1.00 87.12           C  
ATOM   1767  CG2 VAL A 235       5.413 -13.258  -5.293  1.00 87.12           C  
ATOM   1768  N   PRO A 236       4.308 -16.789  -8.143  1.00 79.64           N  
ATOM   1769  CA  PRO A 236       3.767 -17.317  -9.398  1.00 79.64           C  
ATOM   1770  C   PRO A 236       2.796 -16.351 -10.074  1.00 79.64           C  
ATOM   1771  CB  PRO A 236       3.050 -18.597  -8.962  1.00 79.64           C  
ATOM   1772  O   PRO A 236       1.970 -15.730  -9.401  1.00 79.64           O  
ATOM   1773  CG  PRO A 236       3.627 -18.921  -7.622  1.00 79.64           C  
ATOM   1774  CD  PRO A 236       4.038 -17.639  -6.957  1.00 79.64           C  
ATOM   1775  N   ALA A 237       2.811 -16.255 -11.427  1.00 74.20           N  
ATOM   1776  CA  ALA A 237       2.066 -15.291 -12.233  1.00 74.20           C  
ATOM   1777  C   ALA A 237       0.570 -15.378 -11.949  1.00 74.20           C  
ATOM   1778  CB  ALA A 237       2.338 -15.516 -13.718  1.00 74.20           C  
ATOM   1779  O   ALA A 237      -0.102 -14.354 -11.803  1.00 74.20           O  
ATOM   1780  N   PRO A 238       0.024 -16.607 -11.747  1.00 79.75           N  
ATOM   1781  CA  PRO A 238      -1.425 -16.696 -11.555  1.00 79.75           C  
ATOM   1782  C   PRO A 238      -1.883 -16.087 -10.232  1.00 79.75           C  
ATOM   1783  CB  PRO A 238      -1.692 -18.203 -11.583  1.00 79.75           C  
ATOM   1784  O   PRO A 238      -3.076 -15.834 -10.044  1.00 79.75           O  
ATOM   1785  CG  PRO A 238      -0.563 -18.776 -12.377  1.00 79.75           C  
ATOM   1786  CD  PRO A 238       0.668 -17.957 -12.115  1.00 79.75           C  
ATOM   1787  N   PHE A 239      -0.917 -15.870  -9.356  1.00 85.86           N  
ATOM   1788  CA  PHE A 239      -1.257 -15.252  -8.080  1.00 85.86           C  
ATOM   1789  C   PHE A 239      -1.696 -13.806  -8.279  1.00 85.86           C  
ATOM   1790  CB  PHE A 239      -0.067 -15.312  -7.118  1.00 85.86           C  
ATOM   1791  O   PHE A 239      -2.574 -13.315  -7.567  1.00 85.86           O  
ATOM   1792  CG  PHE A 239      -0.331 -14.665  -5.785  1.00 85.86           C  
ATOM   1793  CD1 PHE A 239       0.097 -13.369  -5.528  1.00 85.86           C  
ATOM   1794  CD2 PHE A 239      -1.008 -15.356  -4.787  1.00 85.86           C  
ATOM   1795  CE1 PHE A 239      -0.146 -12.768  -4.295  1.00 85.86           C  
ATOM   1796  CE2 PHE A 239      -1.255 -14.762  -3.553  1.00 85.86           C  
ATOM   1797  CZ  PHE A 239      -0.822 -13.469  -3.308  1.00 85.86           C  
ATOM   1798  N   PHE A 240      -1.184 -13.158  -9.288  1.00 85.13           N  
ATOM   1799  CA  PHE A 240      -1.451 -11.742  -9.511  1.00 85.13           C  
ATOM   1800  C   PHE A 240      -2.814 -11.545 -10.163  1.00 85.13           C  
ATOM   1801  CB  PHE A 240      -0.357 -11.118 -10.383  1.00 85.13           C  
ATOM   1802  O   PHE A 240      -3.232 -12.351 -10.997  1.00 85.13           O  
ATOM   1803  CG  PHE A 240       0.993 -11.067  -9.719  1.00 85.13           C  
ATOM   1804  CD1 PHE A 240       1.343  -9.995  -8.907  1.00 85.13           C  
ATOM   1805  CD2 PHE A 240       1.912 -12.091  -9.907  1.00 85.13           C  
ATOM   1806  CE1 PHE A 240       2.592  -9.945  -8.291  1.00 85.13           C  
ATOM   1807  CE2 PHE A 240       3.161 -12.048  -9.295  1.00 85.13           C  
ATOM   1808  CZ  PHE A 240       3.499 -10.974  -8.488  1.00 85.13           C  
ATOM   1809  N   SER A 241      -3.546 -10.474  -9.691  1.00 82.65           N  
ATOM   1810  CA  SER A 241      -4.813 -10.094 -10.308  1.00 82.65           C  
ATOM   1811  C   SER A 241      -4.596  -9.509 -11.699  1.00 82.65           C  
ATOM   1812  CB  SER A 241      -5.555  -9.084  -9.431  1.00 82.65           C  
ATOM   1813  O   SER A 241      -3.490  -9.079 -12.032  1.00 82.65           O  
ATOM   1814  OG  SER A 241      -4.920  -7.818  -9.475  1.00 82.65           O  
ATOM   1815  N   PRO A 242      -5.636  -9.505 -12.502  1.00 80.74           N  
ATOM   1816  CA  PRO A 242      -5.523  -8.861 -13.812  1.00 80.74           C  
ATOM   1817  C   PRO A 242      -5.033  -7.418 -13.721  1.00 80.74           C  
ATOM   1818  CB  PRO A 242      -6.952  -8.919 -14.358  1.00 80.74           C  
ATOM   1819  O   PRO A 242      -4.216  -6.986 -14.539  1.00 80.74           O  
ATOM   1820  CG  PRO A 242      -7.544 -10.149 -13.750  1.00 80.74           C  
ATOM   1821  CD  PRO A 242      -7.034 -10.279 -12.343  1.00 80.74           C  
ATOM   1822  N   GLU A 243      -5.437  -6.740 -12.708  1.00 79.70           N  
ATOM   1823  CA  GLU A 243      -5.056  -5.341 -12.541  1.00 79.70           C  
ATOM   1824  C   GLU A 243      -3.560  -5.203 -12.277  1.00 79.70           C  
ATOM   1825  CB  GLU A 243      -5.852  -4.699 -11.401  1.00 79.70           C  
ATOM   1826  O   GLU A 243      -2.936  -4.229 -12.704  1.00 79.70           O  
ATOM   1827  CG  GLU A 243      -7.329  -4.507 -11.714  1.00 79.70           C  
ATOM   1828  CD  GLU A 243      -8.148  -5.777 -11.548  1.00 79.70           C  
ATOM   1829  OE1 GLU A 243      -9.318  -5.807 -11.991  1.00 79.70           O  
ATOM   1830  OE2 GLU A 243      -7.615  -6.750 -10.968  1.00 79.70           O  
ATOM   1831  N   GLN A 244      -2.941  -6.099 -11.585  1.00 87.74           N  
ATOM   1832  CA  GLN A 244      -1.526  -6.067 -11.233  1.00 87.74           C  
ATOM   1833  C   GLN A 244      -0.653  -6.430 -12.431  1.00 87.74           C  
ATOM   1834  CB  GLN A 244      -1.240  -7.017 -10.069  1.00 87.74           C  
ATOM   1835  O   GLN A 244       0.555  -6.183 -12.423  1.00 87.74           O  
ATOM   1836  CG  GLN A 244      -1.788  -6.534  -8.733  1.00 87.74           C  
ATOM   1837  CD  GLN A 244      -1.605  -7.551  -7.622  1.00 87.74           C  
ATOM   1838  NE2 GLN A 244      -0.901  -7.155  -6.566  1.00 87.74           N  
ATOM   1839  OE1 GLN A 244      -2.093  -8.682  -7.710  1.00 87.74           O  
ATOM   1840  N   THR A 245      -1.301  -6.949 -13.493  1.00 83.14           N  
ATOM   1841  CA  THR A 245      -0.519  -7.412 -14.634  1.00 83.14           C  
ATOM   1842  C   THR A 245      -0.713  -6.488 -15.833  1.00 83.14           C  
ATOM   1843  CB  THR A 245      -0.900  -8.852 -15.025  1.00 83.14           C  
ATOM   1844  O   THR A 245      -0.013  -6.613 -16.840  1.00 83.14           O  
ATOM   1845  CG2 THR A 245      -0.758  -9.800 -13.839  1.00 83.14           C  
ATOM   1846  OG1 THR A 245      -2.259  -8.873 -15.480  1.00 83.14           O  
ATOM   1847  N   LEU A 246      -1.605  -5.507 -15.642  1.00 79.03           N  
ATOM   1848  CA  LEU A 246      -1.879  -4.569 -16.726  1.00 79.03           C  
ATOM   1849  C   LEU A 246      -0.760  -3.541 -16.850  1.00 79.03           C  
ATOM   1850  CB  LEU A 246      -3.216  -3.860 -16.496  1.00 79.03           C  
ATOM   1851  O   LEU A 246      -0.060  -3.258 -15.875  1.00 79.03           O  
ATOM   1852  CG  LEU A 246      -4.474  -4.712 -16.675  1.00 79.03           C  
ATOM   1853  CD1 LEU A 246      -5.710  -3.928 -16.245  1.00 79.03           C  
ATOM   1854  CD2 LEU A 246      -4.605  -5.174 -18.123  1.00 79.03           C  
ATOM   1855  N   GLY A 247      -0.442  -3.082 -18.068  1.00 73.89           N  
ATOM   1856  CA  GLY A 247       0.545  -2.040 -18.301  1.00 73.89           C  
ATOM   1857  C   GLY A 247       0.232  -0.747 -17.573  1.00 73.89           C  
ATOM   1858  O   GLY A 247      -0.909  -0.518 -17.166  1.00 73.89           O  
ATOM   1859  N   PRO A 248       1.205   0.058 -17.307  1.00 69.32           N  
ATOM   1860  CA  PRO A 248       1.044   1.285 -16.523  1.00 69.32           C  
ATOM   1861  C   PRO A 248      -0.025   2.214 -17.095  1.00 69.32           C  
ATOM   1862  CB  PRO A 248       2.428   1.935 -16.597  1.00 69.32           C  
ATOM   1863  O   PRO A 248      -0.680   2.942 -16.346  1.00 69.32           O  
ATOM   1864  CG  PRO A 248       3.083   1.305 -17.784  1.00 69.32           C  
ATOM   1865  CD  PRO A 248       2.499  -0.064 -17.981  1.00 69.32           C  
ATOM   1866  N   ASN A 249      -0.251   2.139 -18.413  1.00 66.63           N  
ATOM   1867  CA  ASN A 249      -1.195   3.051 -19.051  1.00 66.63           C  
ATOM   1868  C   ASN A 249      -2.597   2.452 -19.116  1.00 66.63           C  
ATOM   1869  CB  ASN A 249      -0.713   3.428 -20.453  1.00 66.63           C  
ATOM   1870  O   ASN A 249      -3.558   3.145 -19.455  1.00 66.63           O  
ATOM   1871  CG  ASN A 249       0.569   4.238 -20.433  1.00 66.63           C  
ATOM   1872  ND2 ASN A 249       1.418   4.029 -21.431  1.00 66.63           N  
ATOM   1873  OD1 ASN A 249       0.794   5.044 -19.526  1.00 66.63           O  
ATOM   1874  N   LYS A 250      -2.685   1.103 -18.784  1.00 60.69           N  
ATOM   1875  CA  LYS A 250      -3.977   0.429 -18.857  1.00 60.69           C  
ATOM   1876  C   LYS A 250      -4.634   0.348 -17.481  1.00 60.69           C  
ATOM   1877  CB  LYS A 250      -3.819  -0.974 -19.445  1.00 60.69           C  
ATOM   1878  O   LYS A 250      -5.750  -0.158 -17.349  1.00 60.69           O  
ATOM   1879  CG  LYS A 250      -3.363  -0.989 -20.897  1.00 60.69           C  
ATOM   1880  CD  LYS A 250      -4.482  -0.563 -21.838  1.00 60.69           C  
ATOM   1881  CE  LYS A 250      -4.071  -0.706 -23.297  1.00 60.69           C  
ATOM   1882  NZ  LYS A 250      -5.098  -0.139 -24.221  1.00 60.69           N  
ATOM   1883  N   ILE A 251      -3.742   0.569 -16.431  1.00 57.63           N  
ATOM   1884  CA  ILE A 251      -4.458   0.674 -15.164  1.00 57.63           C  
ATOM   1885  C   ILE A 251      -5.490   1.797 -15.247  1.00 57.63           C  
ATOM   1886  CB  ILE A 251      -3.489   0.922 -13.986  1.00 57.63           C  
ATOM   1887  O   ILE A 251      -5.161   2.923 -15.628  1.00 57.63           O  
ATOM   1888  CG1 ILE A 251      -2.395  -0.151 -13.961  1.00 57.63           C  
ATOM   1889  CG2 ILE A 251      -4.252   0.958 -12.659  1.00 57.63           C  
ATOM   1890  CD1 ILE A 251      -1.240   0.165 -13.020  1.00 57.63           C  
ATOM   1891  N   PRO A 252      -6.684   1.518 -15.647  1.00 50.69           N  
ATOM   1892  CA  PRO A 252      -7.610   2.632 -15.865  1.00 50.69           C  
ATOM   1893  C   PRO A 252      -7.172   3.911 -15.153  1.00 50.69           C  
ATOM   1894  CB  PRO A 252      -8.929   2.112 -15.289  1.00 50.69           C  
ATOM   1895  O   PRO A 252      -6.835   3.877 -13.967  1.00 50.69           O  
ATOM   1896  CG  PRO A 252      -8.707   0.647 -15.090  1.00 50.69           C  
ATOM   1897  CD  PRO A 252      -7.229   0.395 -15.009  1.00 50.69           C  
ATOM   1898  N   ASN A 253      -6.145   4.628 -15.564  1.00 45.69           N  
ATOM   1899  CA  ASN A 253      -6.203   6.017 -15.118  1.00 45.69           C  
ATOM   1900  C   ASN A 253      -7.643   6.507 -14.999  1.00 45.69           C  
ATOM   1901  CB  ASN A 253      -5.412   6.919 -16.068  1.00 45.69           C  
ATOM   1902  O   ASN A 253      -7.882   7.686 -14.733  1.00 45.69           O  
ATOM   1903  CG  ASN A 253      -3.951   7.037 -15.680  1.00 45.69           C  
ATOM   1904  ND2 ASN A 253      -3.143   7.594 -16.575  1.00 45.69           N  
ATOM   1905  OD1 ASN A 253      -3.552   6.632 -14.585  1.00 45.69           O  
ATOM   1906  N   GLU A 254      -8.713   5.572 -15.520  1.00 47.11           N  
ATOM   1907  CA  GLU A 254     -10.032   6.176 -15.362  1.00 47.11           C  
ATOM   1908  C   GLU A 254     -10.178   6.835 -13.993  1.00 47.11           C  
ATOM   1909  CB  GLU A 254     -11.130   5.128 -15.560  1.00 47.11           C  
ATOM   1910  O   GLU A 254      -9.835   6.237 -12.971  1.00 47.11           O  
ATOM   1911  CG  GLU A 254     -11.991   5.365 -16.792  1.00 47.11           C  
ATOM   1912  CD  GLU A 254     -13.054   4.297 -16.997  1.00 47.11           C  
ATOM   1913  OE1 GLU A 254     -13.834   4.395 -17.971  1.00 47.11           O  
ATOM   1914  OE2 GLU A 254     -13.108   3.355 -16.175  1.00 47.11           O  
ATOM   1915  N   VAL A 255      -9.446   7.834 -13.705  1.00 50.70           N  
ATOM   1916  CA  VAL A 255      -9.593   8.876 -12.694  1.00 50.70           C  
ATOM   1917  C   VAL A 255     -10.288   8.304 -11.460  1.00 50.70           C  
ATOM   1918  CB  VAL A 255     -10.383  10.087 -13.238  1.00 50.70           C  
ATOM   1919  O   VAL A 255     -11.507   8.121 -11.456  1.00 50.70           O  
ATOM   1920  CG1 VAL A 255     -10.491  11.181 -12.177  1.00 50.70           C  
ATOM   1921  CG2 VAL A 255      -9.722  10.629 -14.504  1.00 50.70           C  
ATOM   1922  N   VAL A 256     -10.003   6.981 -11.086  1.00 57.52           N  
ATOM   1923  CA  VAL A 256     -10.508   6.820  -9.726  1.00 57.52           C  
ATOM   1924  C   VAL A 256     -10.255   8.096  -8.926  1.00 57.52           C  
ATOM   1925  CB  VAL A 256      -9.859   5.610  -9.018  1.00 57.52           C  
ATOM   1926  O   VAL A 256      -9.124   8.585  -8.866  1.00 57.52           O  
ATOM   1927  CG1 VAL A 256     -10.397   5.464  -7.596  1.00 57.52           C  
ATOM   1928  CG2 VAL A 256     -10.101   4.332  -9.819  1.00 57.52           C  
ATOM   1929  N   VAL A 257     -11.112   9.095  -9.077  1.00 70.26           N  
ATOM   1930  CA  VAL A 257     -10.990  10.275  -8.227  1.00 70.26           C  
ATOM   1931  C   VAL A 257     -10.764   9.847  -6.778  1.00 70.26           C  
ATOM   1932  CB  VAL A 257     -12.240  11.178  -8.327  1.00 70.26           C  
ATOM   1933  O   VAL A 257     -11.518   9.033  -6.240  1.00 70.26           O  
ATOM   1934  CG1 VAL A 257     -12.087  12.411  -7.439  1.00 70.26           C  
ATOM   1935  CG2 VAL A 257     -12.486  11.587  -9.778  1.00 70.26           C  
ATOM   1936  N   ASN A 258      -9.502   9.820  -6.454  1.00 86.29           N  
ATOM   1937  CA  ASN A 258      -9.223   9.780  -5.022  1.00 86.29           C  
ATOM   1938  C   ASN A 258      -9.646  11.074  -4.332  1.00 86.29           C  
ATOM   1939  CB  ASN A 258      -7.738   9.506  -4.773  1.00 86.29           C  
ATOM   1940  O   ASN A 258      -8.968  12.096  -4.451  1.00 86.29           O  
ATOM   1941  CG  ASN A 258      -7.429   9.248  -3.311  1.00 86.29           C  
ATOM   1942  ND2 ASN A 258      -6.362   8.502  -3.053  1.00 86.29           N  
ATOM   1943  OD1 ASN A 258      -8.145   9.715  -2.421  1.00 86.29           O  
ATOM   1944  N   PRO A 259     -10.880  11.052  -3.670  1.00 92.83           N  
ATOM   1945  CA  PRO A 259     -11.430  12.298  -3.130  1.00 92.83           C  
ATOM   1946  C   PRO A 259     -10.695  12.772  -1.878  1.00 92.83           C  
ATOM   1947  CB  PRO A 259     -12.881  11.932  -2.806  1.00 92.83           C  
ATOM   1948  O   PRO A 259     -10.972  13.863  -1.372  1.00 92.83           O  
ATOM   1949  CG  PRO A 259     -12.840  10.477  -2.462  1.00 92.83           C  
ATOM   1950  CD  PRO A 259     -11.809   9.812  -3.328  1.00 92.83           C  
ATOM   1951  N   PHE A 260      -9.710  11.989  -1.401  1.00 95.89           N  
ATOM   1952  CA  PHE A 260      -9.030  12.294  -0.148  1.00 95.89           C  
ATOM   1953  C   PHE A 260      -7.917  13.311  -0.370  1.00 95.89           C  
ATOM   1954  CB  PHE A 260      -8.458  11.018   0.479  1.00 95.89           C  
ATOM   1955  O   PHE A 260      -7.335  13.376  -1.455  1.00 95.89           O  
ATOM   1956  CG  PHE A 260      -9.510  10.056   0.963  1.00 95.89           C  
ATOM   1957  CD1 PHE A 260      -9.927  10.071   2.288  1.00 95.89           C  
ATOM   1958  CD2 PHE A 260     -10.080   9.137   0.093  1.00 95.89           C  
ATOM   1959  CE1 PHE A 260     -10.900   9.182   2.739  1.00 95.89           C  
ATOM   1960  CE2 PHE A 260     -11.053   8.245   0.536  1.00 95.89           C  
ATOM   1961  CZ  PHE A 260     -11.461   8.269   1.860  1.00 95.89           C  
ATOM   1962  N   GLU A 261      -7.686  14.053   0.646  1.00 95.99           N  
ATOM   1963  CA  GLU A 261      -6.561  14.985   0.643  1.00 95.99           C  
ATOM   1964  C   GLU A 261      -5.614  14.709   1.807  1.00 95.99           C  
ATOM   1965  CB  GLU A 261      -7.061  16.431   0.702  1.00 95.99           C  
ATOM   1966  O   GLU A 261      -6.025  14.167   2.835  1.00 95.99           O  
ATOM   1967  CG  GLU A 261      -7.914  16.836  -0.492  1.00 95.99           C  
ATOM   1968  CD  GLU A 261      -8.455  18.253  -0.388  1.00 95.99           C  
ATOM   1969  OE1 GLU A 261      -9.171  18.698  -1.314  1.00 95.99           O  
ATOM   1970  OE2 GLU A 261      -8.161  18.923   0.626  1.00 95.99           O  
ATOM   1971  N   GLN A 262      -4.316  15.073   1.470  1.00 95.35           N  
ATOM   1972  CA  GLN A 262      -3.310  14.955   2.520  1.00 95.35           C  
ATOM   1973  C   GLN A 262      -3.771  15.642   3.803  1.00 95.35           C  
ATOM   1974  CB  GLN A 262      -1.978  15.548   2.058  1.00 95.35           C  
ATOM   1975  O   GLN A 262      -4.378  16.713   3.756  1.00 95.35           O  
ATOM   1976  CG  GLN A 262      -0.829  15.310   3.028  1.00 95.35           C  
ATOM   1977  CD  GLN A 262       0.508  15.773   2.480  1.00 95.35           C  
ATOM   1978  NE2 GLN A 262       1.333  16.357   3.343  1.00 95.35           N  
ATOM   1979  OE1 GLN A 262       0.798  15.606   1.291  1.00 95.35           O  
ATOM   1980  N   ASP A 263      -3.677  14.887   4.973  1.00 96.41           N  
ATOM   1981  CA  ASP A 263      -3.865  15.384   6.333  1.00 96.41           C  
ATOM   1982  C   ASP A 263      -5.324  15.259   6.766  1.00 96.41           C  
ATOM   1983  CB  ASP A 263      -3.407  16.839   6.441  1.00 96.41           C  
ATOM   1984  O   ASP A 263      -5.678  15.632   7.886  1.00 96.41           O  
ATOM   1985  CG  ASP A 263      -1.899  16.995   6.345  1.00 96.41           C  
ATOM   1986  OD1 ASP A 263      -1.163  16.088   6.789  1.00 96.41           O  
ATOM   1987  OD2 ASP A 263      -1.443  18.036   5.824  1.00 96.41           O  
ATOM   1988  N   MET A 264      -6.181  14.773   5.880  1.00 98.43           N  
ATOM   1989  CA  MET A 264      -7.522  14.418   6.336  1.00 98.43           C  
ATOM   1990  C   MET A 264      -7.463  13.336   7.409  1.00 98.43           C  
ATOM   1991  CB  MET A 264      -8.383  13.946   5.163  1.00 98.43           C  
ATOM   1992  O   MET A 264      -6.608  12.449   7.356  1.00 98.43           O  
ATOM   1993  CG  MET A 264      -8.910  15.077   4.296  1.00 98.43           C  
ATOM   1994  SD  MET A 264      -9.954  14.475   2.912  1.00 98.43           S  
ATOM   1995  CE  MET A 264     -10.486  16.056   2.200  1.00 98.43           C  
ATOM   1996  N   VAL A 265      -8.346  13.494   8.392  1.00 98.60           N  
ATOM   1997  CA  VAL A 265      -8.377  12.498   9.458  1.00 98.60           C  
ATOM   1998  C   VAL A 265      -9.589  11.586   9.278  1.00 98.60           C  
ATOM   1999  CB  VAL A 265      -8.412  13.160  10.853  1.00 98.60           C  
ATOM   2000  O   VAL A 265     -10.613  12.004   8.733  1.00 98.60           O  
ATOM   2001  CG1 VAL A 265      -7.111  13.913  11.126  1.00 98.60           C  
ATOM   2002  CG2 VAL A 265      -9.610  14.101  10.967  1.00 98.60           C  
ATOM   2003  N   LEU A 266      -9.388  10.347   9.620  1.00 98.72           N  
ATOM   2004  CA  LEU A 266     -10.396   9.305   9.457  1.00 98.72           C  
ATOM   2005  C   LEU A 266     -10.166   8.167  10.445  1.00 98.72           C  
ATOM   2006  CB  LEU A 266     -10.381   8.764   8.025  1.00 98.72           C  
ATOM   2007  O   LEU A 266      -9.257   8.234  11.275  1.00 98.72           O  
ATOM   2008  CG  LEU A 266      -9.063   8.157   7.542  1.00 98.72           C  
ATOM   2009  CD1 LEU A 266      -9.057   6.650   7.776  1.00 98.72           C  
ATOM   2010  CD2 LEU A 266      -8.835   8.476   6.069  1.00 98.72           C  
ATOM   2011  N   GLU A 267     -11.062   7.202  10.437  1.00 98.50           N  
ATOM   2012  CA  GLU A 267     -10.869   5.937  11.141  1.00 98.50           C  
ATOM   2013  C   GLU A 267     -10.334   4.859  10.203  1.00 98.50           C  
ATOM   2014  CB  GLU A 267     -12.179   5.474  11.783  1.00 98.50           C  
ATOM   2015  O   GLU A 267     -10.716   4.802   9.032  1.00 98.50           O  
ATOM   2016  CG  GLU A 267     -12.787   6.487  12.741  1.00 98.50           C  
ATOM   2017  CD  GLU A 267     -14.140   6.060  13.287  1.00 98.50           C  
ATOM   2018  OE1 GLU A 267     -14.818   6.885  13.941  1.00 98.50           O  
ATOM   2019  OE2 GLU A 267     -14.525   4.892  13.059  1.00 98.50           O  
ATOM   2020  N   ALA A 268      -9.371   4.058  10.710  1.00 96.84           N  
ATOM   2021  CA  ALA A 268      -8.777   3.026   9.865  1.00 96.84           C  
ATOM   2022  C   ALA A 268      -8.450   1.775  10.674  1.00 96.84           C  
ATOM   2023  CB  ALA A 268      -7.520   3.558   9.181  1.00 96.84           C  
ATOM   2024  O   ALA A 268      -8.069   1.866  11.843  1.00 96.84           O  
ATOM   2025  N   ARG A 269      -8.712   0.694  10.051  1.00 93.64           N  
ATOM   2026  CA  ARG A 269      -8.393  -0.594  10.659  1.00 93.64           C  
ATOM   2027  C   ARG A 269      -6.888  -0.759  10.834  1.00 93.64           C  
ATOM   2028  CB  ARG A 269      -8.952  -1.740   9.814  1.00 93.64           C  
ATOM   2029  O   ARG A 269      -6.115  -0.462   9.920  1.00 93.64           O  
ATOM   2030  CG  ARG A 269      -8.857  -3.102  10.484  1.00 93.64           C  
ATOM   2031  CD  ARG A 269      -9.567  -4.179   9.675  1.00 93.64           C  
ATOM   2032  NE  ARG A 269     -11.004  -3.933   9.594  1.00 93.64           N  
ATOM   2033  NH1 ARG A 269     -11.578  -5.560  11.130  1.00 93.64           N  
ATOM   2034  NH2 ARG A 269     -13.207  -4.290  10.136  1.00 93.64           N  
ATOM   2035  CZ  ARG A 269     -11.926  -4.595  10.287  1.00 93.64           C  
ATOM   2036  N   ASP A 270      -6.424  -1.049  12.102  1.00 89.41           N  
ATOM   2037  CA  ASP A 270      -5.052  -1.491  12.333  1.00 89.41           C  
ATOM   2038  C   ASP A 270      -4.847  -2.924  11.846  1.00 89.41           C  
ATOM   2039  CB  ASP A 270      -4.697  -1.385  13.818  1.00 89.41           C  
ATOM   2040  O   ASP A 270      -5.441  -3.860  12.385  1.00 89.41           O  
ATOM   2041  CG  ASP A 270      -3.237  -1.693  14.102  1.00 89.41           C  
ATOM   2042  OD1 ASP A 270      -2.517  -2.136  13.181  1.00 89.41           O  
ATOM   2043  OD2 ASP A 270      -2.804  -1.495  15.258  1.00 89.41           O  
ATOM   2044  N   LEU A 271      -4.077  -3.073  10.917  1.00 81.54           N  
ATOM   2045  CA  LEU A 271      -3.948  -4.363  10.248  1.00 81.54           C  
ATOM   2046  C   LEU A 271      -2.865  -5.211  10.906  1.00 81.54           C  
ATOM   2047  CB  LEU A 271      -3.628  -4.167   8.764  1.00 81.54           C  
ATOM   2048  O   LEU A 271      -2.604  -6.336  10.475  1.00 81.54           O  
ATOM   2049  CG  LEU A 271      -4.633  -3.344   7.956  1.00 81.54           C  
ATOM   2050  CD1 LEU A 271      -4.162  -3.200   6.513  1.00 81.54           C  
ATOM   2051  CD2 LEU A 271      -6.016  -3.984   8.011  1.00 81.54           C  
ATOM   2052  N   MET A 272      -2.214  -4.748  12.014  1.00 75.62           N  
ATOM   2053  CA  MET A 272      -1.043  -5.426  12.563  1.00 75.62           C  
ATOM   2054  C   MET A 272      -1.413  -6.237  13.800  1.00 75.62           C  
ATOM   2055  CB  MET A 272       0.052  -4.415  12.909  1.00 75.62           C  
ATOM   2056  O   MET A 272      -0.946  -7.365  13.971  1.00 75.62           O  
ATOM   2057  CG  MET A 272       1.403  -5.049  13.198  1.00 75.62           C  
ATOM   2058  SD  MET A 272       2.157  -5.805  11.706  1.00 75.62           S  
ATOM   2059  CE  MET A 272       2.438  -4.321  10.701  1.00 75.62           C  
ATOM   2060  N   PRO A 273      -2.255  -5.737  14.704  1.00 69.17           N  
ATOM   2061  CA  PRO A 273      -2.504  -6.497  15.931  1.00 69.17           C  
ATOM   2062  C   PRO A 273      -3.341  -7.751  15.689  1.00 69.17           C  
ATOM   2063  CB  PRO A 273      -3.257  -5.500  16.817  1.00 69.17           C  
ATOM   2064  O   PRO A 273      -3.961  -7.888  14.632  1.00 69.17           O  
ATOM   2065  CG  PRO A 273      -3.939  -4.578  15.859  1.00 69.17           C  
ATOM   2066  CD  PRO A 273      -3.111  -4.491  14.609  1.00 69.17           C  
ATOM   2067  N   SER A 274      -3.138  -8.862  16.608  1.00 69.45           N  
ATOM   2068  CA  SER A 274      -3.931 -10.086  16.564  1.00 69.45           C  
ATOM   2069  C   SER A 274      -5.410  -9.797  16.795  1.00 69.45           C  
ATOM   2070  CB  SER A 274      -3.430 -11.087  17.606  1.00 69.45           C  
ATOM   2071  O   SER A 274      -6.265 -10.638  16.509  1.00 69.45           O  
ATOM   2072  OG  SER A 274      -3.502 -10.535  18.909  1.00 69.45           O  
ATOM   2073  N   VAL A 275      -5.572  -8.536  17.256  1.00 75.94           N  
ATOM   2074  CA  VAL A 275      -6.948  -8.106  17.480  1.00 75.94           C  
ATOM   2075  C   VAL A 275      -7.339  -7.061  16.438  1.00 75.94           C  
ATOM   2076  CB  VAL A 275      -7.139  -7.536  18.904  1.00 75.94           C  
ATOM   2077  O   VAL A 275      -6.480  -6.355  15.905  1.00 75.94           O  
ATOM   2078  CG1 VAL A 275      -6.905  -8.620  19.955  1.00 75.94           C  
ATOM   2079  CG2 VAL A 275      -6.202  -6.352  19.135  1.00 75.94           C  
ATOM   2080  N   ASP A 276      -8.629  -7.195  16.108  1.00 82.63           N  
ATOM   2081  CA  ASP A 276      -9.180  -6.239  15.153  1.00 82.63           C  
ATOM   2082  C   ASP A 276      -9.382  -4.870  15.800  1.00 82.63           C  
ATOM   2083  CB  ASP A 276     -10.503  -6.752  14.582  1.00 82.63           C  
ATOM   2084  O   ASP A 276     -10.212  -4.720  16.699  1.00 82.63           O  
ATOM   2085  CG  ASP A 276     -10.955  -5.986  13.351  1.00 82.63           C  
ATOM   2086  OD1 ASP A 276     -10.139  -5.248  12.758  1.00 82.63           O  
ATOM   2087  OD2 ASP A 276     -12.138  -6.120  12.972  1.00 82.63           O  
ATOM   2088  N   LEU A 277      -8.449  -3.955  15.465  1.00 93.47           N  
ATOM   2089  CA  LEU A 277      -8.560  -2.605  16.005  1.00 93.47           C  
ATOM   2090  C   LEU A 277      -8.875  -1.602  14.900  1.00 93.47           C  
ATOM   2091  CB  LEU A 277      -7.266  -2.205  16.719  1.00 93.47           C  
ATOM   2092  O   LEU A 277      -8.359  -1.717  13.786  1.00 93.47           O  
ATOM   2093  CG  LEU A 277      -6.845  -3.081  17.901  1.00 93.47           C  
ATOM   2094  CD1 LEU A 277      -5.501  -2.617  18.452  1.00 93.47           C  
ATOM   2095  CD2 LEU A 277      -7.912  -3.059  18.990  1.00 93.47           C  
ATOM   2096  N   ILE A 278      -9.753  -0.679  15.249  1.00 96.31           N  
ATOM   2097  CA  ILE A 278      -9.961   0.515  14.436  1.00 96.31           C  
ATOM   2098  C   ILE A 278      -9.453   1.745  15.186  1.00 96.31           C  
ATOM   2099  CB  ILE A 278     -11.449   0.692  14.063  1.00 96.31           C  
ATOM   2100  O   ILE A 278      -9.816   1.968  16.343  1.00 96.31           O  
ATOM   2101  CG1 ILE A 278     -11.949  -0.521  13.269  1.00 96.31           C  
ATOM   2102  CG2 ILE A 278     -11.658   1.987  13.273  1.00 96.31           C  
ATOM   2103  CD1 ILE A 278     -13.440  -0.489  12.963  1.00 96.31           C  
ATOM   2104  N   CYS A 279      -8.600   2.452  14.549  1.00 97.84           N  
ATOM   2105  CA  CYS A 279      -7.886   3.532  15.221  1.00 97.84           C  
ATOM   2106  C   CYS A 279      -8.131   4.864  14.522  1.00 97.84           C  
ATOM   2107  CB  CYS A 279      -6.387   3.237  15.267  1.00 97.84           C  
ATOM   2108  O   CYS A 279      -8.480   4.896  13.341  1.00 97.84           O  
ATOM   2109  SG  CYS A 279      -5.983   1.631  15.988  1.00 97.84           S  
ATOM   2110  N   VAL A 280      -7.924   5.922  15.210  1.00 98.38           N  
ATOM   2111  CA  VAL A 280      -7.846   7.256  14.625  1.00 98.38           C  
ATOM   2112  C   VAL A 280      -6.601   7.362  13.746  1.00 98.38           C  
ATOM   2113  CB  VAL A 280      -7.826   8.353  15.712  1.00 98.38           C  
ATOM   2114  O   VAL A 280      -5.489   7.075  14.197  1.00 98.38           O  
ATOM   2115  CG1 VAL A 280      -7.737   9.740  15.078  1.00 98.38           C  
ATOM   2116  CG2 VAL A 280      -9.064   8.246  16.600  1.00 98.38           C  
ATOM   2117  N   ALA A 281      -6.823   7.776  12.542  1.00 98.53           N  
ATOM   2118  CA  ALA A 281      -5.728   7.800  11.575  1.00 98.53           C  
ATOM   2119  C   ALA A 281      -5.778   9.064  10.722  1.00 98.53           C  
ATOM   2120  CB  ALA A 281      -5.777   6.560  10.686  1.00 98.53           C  
ATOM   2121  O   ALA A 281      -6.731   9.843  10.809  1.00 98.53           O  
ATOM   2122  N   LYS A 282      -4.707   9.204   9.971  1.00 98.03           N  
ATOM   2123  CA  LYS A 282      -4.607  10.344   9.065  1.00 98.03           C  
ATOM   2124  C   LYS A 282      -4.024   9.927   7.718  1.00 98.03           C  
ATOM   2125  CB  LYS A 282      -3.753  11.451   9.686  1.00 98.03           C  
ATOM   2126  O   LYS A 282      -3.208   9.005   7.647  1.00 98.03           O  
ATOM   2127  CG  LYS A 282      -3.518  12.641   8.767  1.00 98.03           C  
ATOM   2128  CD  LYS A 282      -2.699  13.725   9.455  1.00 98.03           C  
ATOM   2129  CE  LYS A 282      -1.219  13.370   9.493  1.00 98.03           C  
ATOM   2130  NZ  LYS A 282      -0.421  14.398  10.226  1.00 98.03           N  
ATOM   2131  N   VAL A 283      -4.534  10.589   6.674  1.00 98.01           N  
ATOM   2132  CA  VAL A 283      -3.920  10.440   5.358  1.00 98.01           C  
ATOM   2133  C   VAL A 283      -2.569  11.153   5.334  1.00 98.01           C  
ATOM   2134  CB  VAL A 283      -4.833  10.991   4.240  1.00 98.01           C  
ATOM   2135  O   VAL A 283      -2.511  12.384   5.281  1.00 98.01           O  
ATOM   2136  CG1 VAL A 283      -4.163  10.844   2.875  1.00 98.01           C  
ATOM   2137  CG2 VAL A 283      -6.184  10.278   4.256  1.00 98.01           C  
ATOM   2138  N   LEU A 284      -1.515  10.340   5.349  1.00 96.27           N  
ATOM   2139  CA  LEU A 284      -0.171  10.905   5.377  1.00 96.27           C  
ATOM   2140  C   LEU A 284       0.235  11.412   3.997  1.00 96.27           C  
ATOM   2141  CB  LEU A 284       0.838   9.864   5.868  1.00 96.27           C  
ATOM   2142  O   LEU A 284       0.804  12.499   3.873  1.00 96.27           O  
ATOM   2143  CG  LEU A 284       2.297  10.317   5.945  1.00 96.27           C  
ATOM   2144  CD1 LEU A 284       2.444  11.466   6.936  1.00 96.27           C  
ATOM   2145  CD2 LEU A 284       3.200   9.151   6.332  1.00 96.27           C  
ATOM   2146  N   LEU A 285      -0.044  10.569   2.912  1.00 93.27           N  
ATOM   2147  CA  LEU A 285       0.309  10.909   1.538  1.00 93.27           C  
ATOM   2148  C   LEU A 285      -0.758  10.419   0.565  1.00 93.27           C  
ATOM   2149  CB  LEU A 285       1.668  10.307   1.169  1.00 93.27           C  
ATOM   2150  O   LEU A 285      -1.405   9.398   0.809  1.00 93.27           O  
ATOM   2151  CG  LEU A 285       2.251  10.726  -0.181  1.00 93.27           C  
ATOM   2152  CD1 LEU A 285       2.653  12.196  -0.152  1.00 93.27           C  
ATOM   2153  CD2 LEU A 285       3.443   9.847  -0.545  1.00 93.27           C  
ATOM   2154  N   VAL A 286      -0.858  11.239  -0.520  1.00 91.31           N  
ATOM   2155  CA  VAL A 286      -1.725  10.866  -1.633  1.00 91.31           C  
ATOM   2156  C   VAL A 286      -0.903  10.765  -2.916  1.00 91.31           C  
ATOM   2157  CB  VAL A 286      -2.879  11.877  -1.817  1.00 91.31           C  
ATOM   2158  O   VAL A 286      -0.232  11.723  -3.308  1.00 91.31           O  
ATOM   2159  CG1 VAL A 286      -3.805  11.438  -2.950  1.00 91.31           C  
ATOM   2160  CG2 VAL A 286      -3.661  12.035  -0.514  1.00 91.31           C  
ATOM   2161  N   ARG A 287      -0.981   9.522  -3.561  1.00 87.67           N  
ATOM   2162  CA  ARG A 287      -0.359   9.260  -4.855  1.00 87.67           C  
ATOM   2163  C   ARG A 287      -1.356   8.638  -5.827  1.00 87.67           C  
ATOM   2164  CB  ARG A 287       0.855   8.342  -4.692  1.00 87.67           C  
ATOM   2165  O   ARG A 287      -1.560   7.423  -5.822  1.00 87.67           O  
ATOM   2166  CG  ARG A 287       1.993   8.962  -3.897  1.00 87.67           C  
ATOM   2167  CD  ARG A 287       2.663  10.096  -4.660  1.00 87.67           C  
ATOM   2168  NE  ARG A 287       3.838  10.600  -3.955  1.00 87.67           N  
ATOM   2169  NH1 ARG A 287       2.666  12.103  -2.650  1.00 87.67           N  
ATOM   2170  NH2 ARG A 287       4.942  11.926  -2.439  1.00 87.67           N  
ATOM   2171  CZ  ARG A 287       3.813  11.542  -3.016  1.00 87.67           C  
ATOM   2172  N   GLY A 288      -1.834   9.458  -6.718  1.00 83.67           N  
ATOM   2173  CA  GLY A 288      -2.880   8.899  -7.560  1.00 83.67           C  
ATOM   2174  C   GLY A 288      -4.036   8.317  -6.769  1.00 83.67           C  
ATOM   2175  O   GLY A 288      -4.625   8.999  -5.928  1.00 83.67           O  
ATOM   2176  N   PRO A 289      -4.377   7.020  -6.960  1.00 86.14           N  
ATOM   2177  CA  PRO A 289      -5.491   6.386  -6.250  1.00 86.14           C  
ATOM   2178  C   PRO A 289      -5.093   5.873  -4.868  1.00 86.14           C  
ATOM   2179  CB  PRO A 289      -5.882   5.227  -7.171  1.00 86.14           C  
ATOM   2180  O   PRO A 289      -5.952   5.440  -4.096  1.00 86.14           O  
ATOM   2181  CG  PRO A 289      -4.610   4.835  -7.853  1.00 86.14           C  
ATOM   2182  CD  PRO A 289      -3.803   6.076  -8.106  1.00 86.14           C  
ATOM   2183  N   GLU A 290      -3.771   5.958  -4.572  1.00 89.17           N  
ATOM   2184  CA  GLU A 290      -3.258   5.333  -3.356  1.00 89.17           C  
ATOM   2185  C   GLU A 290      -3.163   6.342  -2.215  1.00 89.17           C  
ATOM   2186  CB  GLU A 290      -1.889   4.700  -3.614  1.00 89.17           C  
ATOM   2187  O   GLU A 290      -2.792   7.498  -2.430  1.00 89.17           O  
ATOM   2188  CG  GLU A 290      -1.901   3.625  -4.690  1.00 89.17           C  
ATOM   2189  CD  GLU A 290      -2.599   2.346  -4.254  1.00 89.17           C  
ATOM   2190  OE1 GLU A 290      -2.854   1.471  -5.112  1.00 89.17           O  
ATOM   2191  OE2 GLU A 290      -2.893   2.220  -3.044  1.00 89.17           O  
ATOM   2192  N   LEU A 291      -3.513   5.857  -1.008  1.00 92.86           N  
ATOM   2193  CA  LEU A 291      -3.376   6.622   0.227  1.00 92.86           C  
ATOM   2194  C   LEU A 291      -2.370   5.963   1.165  1.00 92.86           C  
ATOM   2195  CB  LEU A 291      -4.731   6.758   0.926  1.00 92.86           C  
ATOM   2196  O   LEU A 291      -2.380   4.741   1.334  1.00 92.86           O  
ATOM   2197  CG  LEU A 291      -5.900   7.218   0.054  1.00 92.86           C  
ATOM   2198  CD1 LEU A 291      -7.204   7.163   0.843  1.00 92.86           C  
ATOM   2199  CD2 LEU A 291      -5.650   8.626  -0.477  1.00 92.86           C  
ATOM   2200  N   CYS A 292      -1.482   6.786   1.705  1.00 93.94           N  
ATOM   2201  CA  CYS A 292      -0.705   6.304   2.841  1.00 93.94           C  
ATOM   2202  C   CYS A 292      -1.387   6.658   4.158  1.00 93.94           C  
ATOM   2203  CB  CYS A 292       0.706   6.890   2.813  1.00 93.94           C  
ATOM   2204  O   CYS A 292      -1.532   7.835   4.490  1.00 93.94           O  
ATOM   2205  SG  CYS A 292       1.795   6.226   4.092  1.00 93.94           S  
ATOM   2206  N   ILE A 293      -1.762   5.613   4.938  1.00 96.29           N  
ATOM   2207  CA  ILE A 293      -2.482   5.770   6.198  1.00 96.29           C  
ATOM   2208  C   ILE A 293      -1.504   5.666   7.366  1.00 96.29           C  
ATOM   2209  CB  ILE A 293      -3.604   4.719   6.343  1.00 96.29           C  
ATOM   2210  O   ILE A 293      -0.717   4.720   7.443  1.00 96.29           O  
ATOM   2211  CG1 ILE A 293      -4.561   4.791   5.147  1.00 96.29           C  
ATOM   2212  CG2 ILE A 293      -4.359   4.913   7.661  1.00 96.29           C  
ATOM   2213  CD1 ILE A 293      -5.205   6.157   4.951  1.00 96.29           C  
ATOM   2214  N   THR A 294      -1.509   6.692   8.211  1.00 96.27           N  
ATOM   2215  CA  THR A 294      -0.700   6.694   9.425  1.00 96.27           C  
ATOM   2216  C   THR A 294      -1.578   6.884  10.659  1.00 96.27           C  
ATOM   2217  CB  THR A 294       0.373   7.797   9.380  1.00 96.27           C  
ATOM   2218  O   THR A 294      -2.618   7.543  10.592  1.00 96.27           O  
ATOM   2219  CG2 THR A 294      -0.263   9.183   9.397  1.00 96.27           C  
ATOM   2220  OG1 THR A 294       1.234   7.665  10.518  1.00 96.27           O  
ATOM   2221  N   PHE A 295      -1.199   6.154  11.756  1.00 96.04           N  
ATOM   2222  CA  PHE A 295      -1.985   6.218  12.982  1.00 96.04           C  
ATOM   2223  C   PHE A 295      -1.465   7.317  13.902  1.00 96.04           C  
ATOM   2224  CB  PHE A 295      -1.961   4.870  13.709  1.00 96.04           C  
ATOM   2225  O   PHE A 295      -0.272   7.365  14.207  1.00 96.04           O  
ATOM   2226  CG  PHE A 295      -2.556   3.740  12.913  1.00 96.04           C  
ATOM   2227  CD1 PHE A 295      -3.931   3.543  12.882  1.00 96.04           C  
ATOM   2228  CD2 PHE A 295      -1.741   2.875  12.196  1.00 96.04           C  
ATOM   2229  CE1 PHE A 295      -4.486   2.498  12.146  1.00 96.04           C  
ATOM   2230  CE2 PHE A 295      -2.287   1.829  11.458  1.00 96.04           C  
ATOM   2231  CZ  PHE A 295      -3.660   1.641  11.436  1.00 96.04           C  
ATOM   2232  N   ILE A 296      -2.313   8.232  14.268  1.00 96.56           N  
ATOM   2233  CA  ILE A 296      -1.964   9.447  14.995  1.00 96.56           C  
ATOM   2234  C   ILE A 296      -1.329   9.083  16.335  1.00 96.56           C  
ATOM   2235  CB  ILE A 296      -3.201  10.348  15.215  1.00 96.56           C  
ATOM   2236  O   ILE A 296      -1.952   8.413  17.163  1.00 96.56           O  
ATOM   2237  CG1 ILE A 296      -3.808  10.760  13.869  1.00 96.56           C  
ATOM   2238  CG2 ILE A 296      -2.831  11.578  16.049  1.00 96.56           C  
ATOM   2239  CD1 ILE A 296      -5.053  11.628  13.991  1.00 96.56           C  
ATOM   2240  N   GLY A 297      -0.065   9.489  16.598  1.00 92.91           N  
ATOM   2241  CA  GLY A 297       0.650   9.255  17.842  1.00 92.91           C  
ATOM   2242  C   GLY A 297       1.498   7.997  17.815  1.00 92.91           C  
ATOM   2243  O   GLY A 297       2.242   7.723  18.760  1.00 92.91           O  
ATOM   2244  N   TRP A 298       1.381   7.243  16.708  1.00 91.57           N  
ATOM   2245  CA  TRP A 298       2.136   6.000  16.596  1.00 91.57           C  
ATOM   2246  C   TRP A 298       3.242   6.126  15.553  1.00 91.57           C  
ATOM   2247  CB  TRP A 298       1.207   4.837  16.236  1.00 91.57           C  
ATOM   2248  O   TRP A 298       3.178   6.989  14.674  1.00 91.57           O  
ATOM   2249  CG  TRP A 298       0.245   4.466  17.324  1.00 91.57           C  
ATOM   2250  CD1 TRP A 298      -0.988   5.010  17.554  1.00 91.57           C  
ATOM   2251  CD2 TRP A 298       0.440   3.471  18.333  1.00 91.57           C  
ATOM   2252  CE2 TRP A 298      -0.718   3.465  19.143  1.00 91.57           C  
ATOM   2253  CE3 TRP A 298       1.481   2.582  18.632  1.00 91.57           C  
ATOM   2254  NE1 TRP A 298      -1.572   4.412  18.647  1.00 91.57           N  
ATOM   2255  CH2 TRP A 298       0.171   1.744  20.503  1.00 91.57           C  
ATOM   2256  CZ2 TRP A 298      -0.862   2.603  20.233  1.00 91.57           C  
ATOM   2257  CZ3 TRP A 298       1.335   1.726  19.717  1.00 91.57           C  
ATOM   2258  N   SER A 299       4.272   5.275  15.705  1.00 87.38           N  
ATOM   2259  CA  SER A 299       5.376   5.259  14.751  1.00 87.38           C  
ATOM   2260  C   SER A 299       4.900   4.850  13.361  1.00 87.38           C  
ATOM   2261  CB  SER A 299       6.478   4.309  15.222  1.00 87.38           C  
ATOM   2262  O   SER A 299       3.866   4.193  13.222  1.00 87.38           O  
ATOM   2263  OG  SER A 299       6.118   2.961  14.976  1.00 87.38           O  
ATOM   2264  N   GLY A 300       5.611   5.233  12.278  1.00 87.59           N  
ATOM   2265  CA  GLY A 300       5.295   4.948  10.887  1.00 87.59           C  
ATOM   2266  C   GLY A 300       5.441   3.480  10.531  1.00 87.59           C  
ATOM   2267  O   GLY A 300       5.120   3.073   9.412  1.00 87.59           O  
ATOM   2268  N   LYS A 301       5.889   2.686  11.430  1.00 84.59           N  
ATOM   2269  CA  LYS A 301       6.078   1.262  11.168  1.00 84.59           C  
ATOM   2270  C   LYS A 301       4.741   0.564  10.933  1.00 84.59           C  
ATOM   2271  CB  LYS A 301       6.821   0.596  12.327  1.00 84.59           C  
ATOM   2272  O   LYS A 301       4.699  -0.539  10.384  1.00 84.59           O  
ATOM   2273  CG  LYS A 301       6.023   0.541  13.622  1.00 84.59           C  
ATOM   2274  CD  LYS A 301       6.799  -0.166  14.726  1.00 84.59           C  
ATOM   2275  CE  LYS A 301       5.994  -0.241  16.016  1.00 84.59           C  
ATOM   2276  NZ  LYS A 301       6.753  -0.928  17.104  1.00 84.59           N  
ATOM   2277  N   TYR A 302       3.647   1.283  11.357  1.00 86.41           N  
ATOM   2278  CA  TYR A 302       2.315   0.710  11.199  1.00 86.41           C  
ATOM   2279  C   TYR A 302       1.599   1.318   9.999  1.00 86.41           C  
ATOM   2280  CB  TYR A 302       1.484   0.924  12.467  1.00 86.41           C  
ATOM   2281  O   TYR A 302       0.432   1.011   9.744  1.00 86.41           O  
ATOM   2282  CG  TYR A 302       2.097   0.316  13.705  1.00 86.41           C  
ATOM   2283  CD1 TYR A 302       1.991  -1.049  13.961  1.00 86.41           C  
ATOM   2284  CD2 TYR A 302       2.783   1.106  14.622  1.00 86.41           C  
ATOM   2285  CE1 TYR A 302       2.553  -1.613  15.101  1.00 86.41           C  
ATOM   2286  CE2 TYR A 302       3.348   0.552  15.766  1.00 86.41           C  
ATOM   2287  OH  TYR A 302       3.787  -1.359  17.127  1.00 86.41           O  
ATOM   2288  CZ  TYR A 302       3.229  -0.806  15.996  1.00 86.41           C  
ATOM   2289  N   ASP A 303       2.272   2.217   9.284  1.00 91.08           N  
ATOM   2290  CA  ASP A 303       1.684   2.853   8.109  1.00 91.08           C  
ATOM   2291  C   ASP A 303       1.417   1.830   7.007  1.00 91.08           C  
ATOM   2292  CB  ASP A 303       2.597   3.964   7.587  1.00 91.08           C  
ATOM   2293  O   ASP A 303       2.139   0.838   6.886  1.00 91.08           O  
ATOM   2294  CG  ASP A 303       2.794   5.089   8.587  1.00 91.08           C  
ATOM   2295  OD1 ASP A 303       2.198   5.041   9.684  1.00 91.08           O  
ATOM   2296  OD2 ASP A 303       3.551   6.034   8.273  1.00 91.08           O  
ATOM   2297  N   TYR A 304       0.348   2.105   6.271  1.00 92.02           N  
ATOM   2298  CA  TYR A 304       0.137   1.231   5.122  1.00 92.02           C  
ATOM   2299  C   TYR A 304      -0.480   1.998   3.959  1.00 92.02           C  
ATOM   2300  CB  TYR A 304      -0.761   0.050   5.503  1.00 92.02           C  
ATOM   2301  O   TYR A 304      -1.102   3.045   4.158  1.00 92.02           O  
ATOM   2302  CG  TYR A 304      -2.168   0.452   5.873  1.00 92.02           C  
ATOM   2303  CD1 TYR A 304      -2.539   0.613   7.206  1.00 92.02           C  
ATOM   2304  CD2 TYR A 304      -3.129   0.670   4.892  1.00 92.02           C  
ATOM   2305  CE1 TYR A 304      -3.835   0.981   7.553  1.00 92.02           C  
ATOM   2306  CE2 TYR A 304      -4.428   1.038   5.227  1.00 92.02           C  
ATOM   2307  OH  TYR A 304      -6.055   1.556   6.894  1.00 92.02           O  
ATOM   2308  CZ  TYR A 304      -4.771   1.192   6.557  1.00 92.02           C  
ATOM   2309  N   TRP A 305      -0.214   1.449   2.661  1.00 91.88           N  
ATOM   2310  CA  TRP A 305      -0.783   1.994   1.433  1.00 91.88           C  
ATOM   2311  C   TRP A 305      -2.047   1.238   1.036  1.00 91.88           C  
ATOM   2312  CB  TRP A 305       0.239   1.939   0.295  1.00 91.88           C  
ATOM   2313  O   TRP A 305      -2.084   0.006   1.095  1.00 91.88           O  
ATOM   2314  CG  TRP A 305       1.374   2.907   0.448  1.00 91.88           C  
ATOM   2315  CD1 TRP A 305       2.582   2.673   1.044  1.00 91.88           C  
ATOM   2316  CD2 TRP A 305       1.403   4.266   0.001  1.00 91.88           C  
ATOM   2317  CE2 TRP A 305       2.663   4.796   0.360  1.00 91.88           C  
ATOM   2318  CE3 TRP A 305       0.487   5.087  -0.669  1.00 91.88           C  
ATOM   2319  NE1 TRP A 305       3.362   3.805   0.994  1.00 91.88           N  
ATOM   2320  CH2 TRP A 305       2.113   6.895  -0.587  1.00 91.88           C  
ATOM   2321  CZ2 TRP A 305       3.028   6.113   0.069  1.00 91.88           C  
ATOM   2322  CZ3 TRP A 305       0.853   6.397  -0.957  1.00 91.88           C  
ATOM   2323  N   CYS A 306      -3.086   1.997   0.672  1.00 90.14           N  
ATOM   2324  CA  CYS A 306      -4.321   1.415   0.159  1.00 90.14           C  
ATOM   2325  C   CYS A 306      -5.009   2.364  -0.815  1.00 90.14           C  
ATOM   2326  CB  CYS A 306      -5.270   1.073   1.308  1.00 90.14           C  
ATOM   2327  O   CYS A 306      -4.651   3.540  -0.898  1.00 90.14           O  
ATOM   2328  SG  CYS A 306      -5.843   2.515   2.232  1.00 90.14           S  
ATOM   2329  N   ARG A 307      -5.972   1.851  -1.523  1.00 88.83           N  
ATOM   2330  CA  ARG A 307      -6.818   2.674  -2.381  1.00 88.83           C  
ATOM   2331  C   ARG A 307      -7.846   3.445  -1.559  1.00 88.83           C  
ATOM   2332  CB  ARG A 307      -7.525   1.810  -3.427  1.00 88.83           C  
ATOM   2333  O   ARG A 307      -8.113   3.098  -0.407  1.00 88.83           O  
ATOM   2334  CG  ARG A 307      -6.590   1.212  -4.466  1.00 88.83           C  
ATOM   2335  CD  ARG A 307      -7.300   0.189  -5.342  1.00 88.83           C  
ATOM   2336  NE  ARG A 307      -8.427   0.782  -6.057  1.00 88.83           N  
ATOM   2337  NH1 ARG A 307      -7.123   1.920  -7.588  1.00 88.83           N  
ATOM   2338  NH2 ARG A 307      -9.409   2.073  -7.683  1.00 88.83           N  
ATOM   2339  CZ  ARG A 307      -8.317   1.590  -7.108  1.00 88.83           C  
ATOM   2340  N   GLY A 308      -8.328   4.523  -2.141  1.00 89.87           N  
ATOM   2341  CA  GLY A 308      -9.308   5.355  -1.461  1.00 89.87           C  
ATOM   2342  C   GLY A 308     -10.611   4.632  -1.179  1.00 89.87           C  
ATOM   2343  O   GLY A 308     -11.352   5.010  -0.268  1.00 89.87           O  
ATOM   2344  N   ASP A 309     -10.859   3.557  -1.876  1.00 87.97           N  
ATOM   2345  CA  ASP A 309     -12.095   2.809  -1.670  1.00 87.97           C  
ATOM   2346  C   ASP A 309     -11.849   1.562  -0.825  1.00 87.97           C  
ATOM   2347  CB  ASP A 309     -12.718   2.421  -3.012  1.00 87.97           C  
ATOM   2348  O   ASP A 309     -12.637   0.615  -0.862  1.00 87.97           O  
ATOM   2349  CG  ASP A 309     -11.807   1.548  -3.858  1.00 87.97           C  
ATOM   2350  OD1 ASP A 309     -10.637   1.334  -3.473  1.00 87.97           O  
ATOM   2351  OD2 ASP A 309     -12.262   1.073  -4.921  1.00 87.97           O  
ATOM   2352  N   SER A 310     -10.757   1.546  -0.141  1.00 89.77           N  
ATOM   2353  CA  SER A 310     -10.421   0.406   0.706  1.00 89.77           C  
ATOM   2354  C   SER A 310     -11.485   0.179   1.775  1.00 89.77           C  
ATOM   2355  CB  SER A 310      -9.058   0.613   1.368  1.00 89.77           C  
ATOM   2356  O   SER A 310     -12.017   1.136   2.342  1.00 89.77           O  
ATOM   2357  OG  SER A 310      -8.788  -0.422   2.297  1.00 89.77           O  
ATOM   2358  N   ASP A 311     -11.883  -1.123   2.094  1.00 89.36           N  
ATOM   2359  CA  ASP A 311     -12.835  -1.484   3.140  1.00 89.36           C  
ATOM   2360  C   ASP A 311     -12.207  -1.345   4.525  1.00 89.36           C  
ATOM   2361  CB  ASP A 311     -13.343  -2.913   2.934  1.00 89.36           C  
ATOM   2362  O   ASP A 311     -12.826  -1.700   5.531  1.00 89.36           O  
ATOM   2363  CG  ASP A 311     -12.237  -3.951   3.000  1.00 89.36           C  
ATOM   2364  OD1 ASP A 311     -11.058  -3.576   3.181  1.00 89.36           O  
ATOM   2365  OD2 ASP A 311     -12.546  -5.155   2.867  1.00 89.36           O  
ATOM   2366  N   LYS A 312     -11.048  -0.835   4.595  1.00 91.96           N  
ATOM   2367  CA  LYS A 312     -10.331  -0.650   5.853  1.00 91.96           C  
ATOM   2368  C   LYS A 312     -10.405   0.801   6.319  1.00 91.96           C  
ATOM   2369  CB  LYS A 312      -8.870  -1.079   5.707  1.00 91.96           C  
ATOM   2370  O   LYS A 312      -9.827   1.159   7.348  1.00 91.96           O  
ATOM   2371  CG  LYS A 312      -8.690  -2.534   5.301  1.00 91.96           C  
ATOM   2372  CD  LYS A 312      -9.262  -3.481   6.348  1.00 91.96           C  
ATOM   2373  CE  LYS A 312      -9.127  -4.937   5.920  1.00 91.96           C  
ATOM   2374  NZ  LYS A 312      -9.877  -5.215   4.658  1.00 91.96           N  
ATOM   2375  N   LEU A 313     -10.952   1.613   5.469  1.00 95.09           N  
ATOM   2376  CA  LEU A 313     -11.071   3.031   5.790  1.00 95.09           C  
ATOM   2377  C   LEU A 313     -12.505   3.383   6.174  1.00 95.09           C  
ATOM   2378  CB  LEU A 313     -10.623   3.889   4.604  1.00 95.09           C  
ATOM   2379  O   LEU A 313     -13.453   2.929   5.530  1.00 95.09           O  
ATOM   2380  CG  LEU A 313      -9.227   3.604   4.050  1.00 95.09           C  
ATOM   2381  CD1 LEU A 313      -8.917   4.540   2.887  1.00 95.09           C  
ATOM   2382  CD2 LEU A 313      -8.177   3.742   5.148  1.00 95.09           C  
ATOM   2383  N   PHE A 314     -12.661   4.226   7.221  1.00 97.82           N  
ATOM   2384  CA  PHE A 314     -13.982   4.585   7.723  1.00 97.82           C  
ATOM   2385  C   PHE A 314     -14.056   6.076   8.033  1.00 97.82           C  
ATOM   2386  CB  PHE A 314     -14.323   3.771   8.975  1.00 97.82           C  
ATOM   2387  O   PHE A 314     -13.057   6.685   8.420  1.00 97.82           O  
ATOM   2388  CG  PHE A 314     -14.074   2.295   8.825  1.00 97.82           C  
ATOM   2389  CD1 PHE A 314     -15.028   1.470   8.241  1.00 97.82           C  
ATOM   2390  CD2 PHE A 314     -12.884   1.731   9.268  1.00 97.82           C  
ATOM   2391  CE1 PHE A 314     -14.800   0.103   8.101  1.00 97.82           C  
ATOM   2392  CE2 PHE A 314     -12.649   0.365   9.132  1.00 97.82           C  
ATOM   2393  CZ  PHE A 314     -13.608  -0.447   8.549  1.00 97.82           C  
ATOM   2394  N   PRO A 315     -15.237   6.652   7.736  1.00 98.05           N  
ATOM   2395  CA  PRO A 315     -15.396   8.048   8.149  1.00 98.05           C  
ATOM   2396  C   PRO A 315     -15.403   8.217   9.667  1.00 98.05           C  
ATOM   2397  CB  PRO A 315     -16.749   8.442   7.550  1.00 98.05           C  
ATOM   2398  O   PRO A 315     -15.767   7.289  10.394  1.00 98.05           O  
ATOM   2399  CG  PRO A 315     -17.539   7.173   7.524  1.00 98.05           C  
ATOM   2400  CD  PRO A 315     -16.604   6.035   7.228  1.00 98.05           C  
ATOM   2401  N   PRO A 316     -14.907   9.458  10.201  1.00 98.19           N  
ATOM   2402  CA  PRO A 316     -15.096   9.725  11.629  1.00 98.19           C  
ATOM   2403  C   PRO A 316     -16.544   9.540  12.077  1.00 98.19           C  
ATOM   2404  CB  PRO A 316     -14.662  11.185  11.775  1.00 98.19           C  
ATOM   2405  O   PRO A 316     -17.466  10.022  11.414  1.00 98.19           O  
ATOM   2406  CG  PRO A 316     -13.696  11.410  10.657  1.00 98.19           C  
ATOM   2407  CD  PRO A 316     -14.175  10.651   9.453  1.00 98.19           C  
ATOM   2408  N   GLY A 317     -16.744   8.704  13.189  1.00 97.06           N  
ATOM   2409  CA  GLY A 317     -18.070   8.429  13.719  1.00 97.06           C  
ATOM   2410  C   GLY A 317     -18.555   7.024  13.417  1.00 97.06           C  
ATOM   2411  O   GLY A 317     -19.588   6.593  13.933  1.00 97.06           O  
ATOM   2412  N   TYR A 318     -17.868   6.384  12.512  1.00 97.62           N  
ATOM   2413  CA  TYR A 318     -18.246   5.025  12.145  1.00 97.62           C  
ATOM   2414  C   TYR A 318     -18.287   4.119  13.370  1.00 97.62           C  
ATOM   2415  CB  TYR A 318     -17.272   4.457  11.108  1.00 97.62           C  
ATOM   2416  O   TYR A 318     -19.283   3.433  13.610  1.00 97.62           O  
ATOM   2417  CG  TYR A 318     -17.510   3.002  10.785  1.00 97.62           C  
ATOM   2418  CD1 TYR A 318     -16.747   2.001  11.383  1.00 97.62           C  
ATOM   2419  CD2 TYR A 318     -18.496   2.624   9.880  1.00 97.62           C  
ATOM   2420  CE1 TYR A 318     -16.962   0.659  11.087  1.00 97.62           C  
ATOM   2421  CE2 TYR A 318     -18.719   1.285   9.576  1.00 97.62           C  
ATOM   2422  OH  TYR A 318     -18.165  -1.015   9.887  1.00 97.62           O  
ATOM   2423  CZ  TYR A 318     -17.949   0.312  10.184  1.00 97.62           C  
ATOM   2424  N   CYS A 319     -17.199   4.006  14.133  1.00 97.16           N  
ATOM   2425  CA  CYS A 319     -17.120   3.132  15.298  1.00 97.16           C  
ATOM   2426  C   CYS A 319     -18.228   3.450  16.294  1.00 97.16           C  
ATOM   2427  CB  CYS A 319     -15.757   3.266  15.977  1.00 97.16           C  
ATOM   2428  O   CYS A 319     -18.887   2.544  16.807  1.00 97.16           O  
ATOM   2429  SG  CYS A 319     -14.413   2.464  15.076  1.00 97.16           S  
ATOM   2430  N   ALA A 320     -18.456   4.678  16.573  1.00 95.61           N  
ATOM   2431  CA  ALA A 320     -19.499   5.099  17.504  1.00 95.61           C  
ATOM   2432  C   ALA A 320     -20.874   4.629  17.038  1.00 95.61           C  
ATOM   2433  CB  ALA A 320     -19.486   6.617  17.667  1.00 95.61           C  
ATOM   2434  O   ALA A 320     -21.676   4.145  17.839  1.00 95.61           O  
ATOM   2435  N   SER A 321     -21.118   4.697  15.748  1.00 96.21           N  
ATOM   2436  CA  SER A 321     -22.415   4.344  15.182  1.00 96.21           C  
ATOM   2437  C   SER A 321     -22.647   2.838  15.229  1.00 96.21           C  
ATOM   2438  CB  SER A 321     -22.524   4.840  13.739  1.00 96.21           C  
ATOM   2439  O   SER A 321     -23.792   2.380  15.234  1.00 96.21           O  
ATOM   2440  OG  SER A 321     -21.798   3.997  12.861  1.00 96.21           O  
ATOM   2441  N   ARG A 322     -21.583   2.008  15.329  1.00 95.68           N  
ATOM   2442  CA  ARG A 322     -21.694   0.553  15.294  1.00 95.68           C  
ATOM   2443  C   ARG A 322     -21.401  -0.051  16.664  1.00 95.68           C  
ATOM   2444  CB  ARG A 322     -20.744  -0.034  14.249  1.00 95.68           C  
ATOM   2445  O   ARG A 322     -21.363  -1.274  16.813  1.00 95.68           O  
ATOM   2446  CG  ARG A 322     -20.939   0.532  12.851  1.00 95.68           C  
ATOM   2447  CD  ARG A 322     -22.295   0.151  12.273  1.00 95.68           C  
ATOM   2448  NE  ARG A 322     -22.440   0.608  10.894  1.00 95.68           N  
ATOM   2449  NH1 ARG A 322     -24.572  -0.239  10.620  1.00 95.68           N  
ATOM   2450  NH2 ARG A 322     -23.544   0.871   8.897  1.00 95.68           N  
ATOM   2451  CZ  ARG A 322     -23.519   0.412  10.140  1.00 95.68           C  
ATOM   2452  N   GLY A 323     -21.135   0.757  17.671  1.00 95.15           N  
ATOM   2453  CA  GLY A 323     -20.793   0.243  18.988  1.00 95.15           C  
ATOM   2454  C   GLY A 323     -19.443  -0.449  19.026  1.00 95.15           C  
ATOM   2455  O   GLY A 323     -19.274  -1.452  19.723  1.00 95.15           O  
ATOM   2456  N   ILE A 324     -18.587  -0.066  18.120  1.00 95.56           N  
ATOM   2457  CA  ILE A 324     -17.220  -0.573  18.058  1.00 95.56           C  
ATOM   2458  C   ILE A 324     -16.285   0.372  18.810  1.00 95.56           C  
ATOM   2459  CB  ILE A 324     -16.747  -0.745  16.597  1.00 95.56           C  
ATOM   2460  O   ILE A 324     -16.384   1.593  18.671  1.00 95.56           O  
ATOM   2461  CG1 ILE A 324     -17.593  -1.807  15.884  1.00 95.56           C  
ATOM   2462  CG2 ILE A 324     -15.260  -1.108  16.551  1.00 95.56           C  
ATOM   2463  CD1 ILE A 324     -17.412  -1.829  14.372  1.00 95.56           C  
ATOM   2464  N   GLU A 325     -15.439  -0.188  19.679  1.00 96.00           N  
ATOM   2465  CA  GLU A 325     -14.488   0.632  20.423  1.00 96.00           C  
ATOM   2466  C   GLU A 325     -13.411   1.200  19.503  1.00 96.00           C  
ATOM   2467  CB  GLU A 325     -13.843  -0.180  21.549  1.00 96.00           C  
ATOM   2468  O   GLU A 325     -12.644   0.448  18.898  1.00 96.00           O  
ATOM   2469  CG  GLU A 325     -12.942   0.641  22.461  1.00 96.00           C  
ATOM   2470  CD  GLU A 325     -12.323  -0.175  23.585  1.00 96.00           C  
ATOM   2471  OE1 GLU A 325     -11.813   0.423  24.559  1.00 96.00           O  
ATOM   2472  OE2 GLU A 325     -12.349  -1.423  23.490  1.00 96.00           O  
ATOM   2473  N   LEU A 326     -13.319   2.486  19.431  1.00 97.92           N  
ATOM   2474  CA  LEU A 326     -12.291   3.192  18.674  1.00 97.92           C  
ATOM   2475  C   LEU A 326     -11.026   3.368  19.507  1.00 97.92           C  
ATOM   2476  CB  LEU A 326     -12.807   4.558  18.214  1.00 97.92           C  
ATOM   2477  O   LEU A 326     -11.097   3.735  20.682  1.00 97.92           O  
ATOM   2478  CG  LEU A 326     -11.843   5.401  17.377  1.00 97.92           C  
ATOM   2479  CD1 LEU A 326     -11.613   4.749  16.018  1.00 97.92           C  
ATOM   2480  CD2 LEU A 326     -12.378   6.819  17.212  1.00 97.92           C  
ATOM   2481  N   GLN A 327      -9.899   3.102  18.855  1.00 97.59           N  
ATOM   2482  CA  GLN A 327      -8.627   3.378  19.515  1.00 97.59           C  
ATOM   2483  C   GLN A 327      -8.207   4.831  19.314  1.00 97.59           C  
ATOM   2484  CB  GLN A 327      -7.537   2.440  18.995  1.00 97.59           C  
ATOM   2485  O   GLN A 327      -7.969   5.263  18.185  1.00 97.59           O  
ATOM   2486  CG  GLN A 327      -7.849   0.963  19.196  1.00 97.59           C  
ATOM   2487  CD  GLN A 327      -8.044   0.598  20.656  1.00 97.59           C  
ATOM   2488  NE2 GLN A 327      -9.124  -0.118  20.950  1.00 97.59           N  
ATOM   2489  OE1 GLN A 327      -7.229   0.955  21.513  1.00 97.59           O  
ATOM   2490  N   ALA A 328      -8.158   5.565  20.410  1.00 97.67           N  
ATOM   2491  CA  ALA A 328      -7.808   6.982  20.366  1.00 97.67           C  
ATOM   2492  C   ALA A 328      -6.349   7.175  19.963  1.00 97.67           C  
ATOM   2493  CB  ALA A 328      -8.074   7.637  21.720  1.00 97.67           C  
ATOM   2494  O   ALA A 328      -5.565   6.224  19.973  1.00 97.67           O  
ATOM   2495  N   PRO A 329      -5.986   8.429  19.520  1.00 97.02           N  
ATOM   2496  CA  PRO A 329      -4.563   8.694  19.292  1.00 97.02           C  
ATOM   2497  C   PRO A 329      -3.689   8.278  20.473  1.00 97.02           C  
ATOM   2498  CB  PRO A 329      -4.516  10.210  19.084  1.00 97.02           C  
ATOM   2499  O   PRO A 329      -4.163   8.233  21.611  1.00 97.02           O  
ATOM   2500  CG  PRO A 329      -5.870  10.566  18.562  1.00 97.02           C  
ATOM   2501  CD  PRO A 329      -6.888   9.696  19.241  1.00 97.02           C  
ATOM   2502  N   LYS A 330      -2.448   7.878  20.083  1.00 94.71           N  
ATOM   2503  CA  LYS A 330      -1.522   7.479  21.139  1.00 94.71           C  
ATOM   2504  C   LYS A 330      -1.380   8.576  22.190  1.00 94.71           C  
ATOM   2505  CB  LYS A 330      -0.152   7.137  20.551  1.00 94.71           C  
ATOM   2506  O   LYS A 330      -1.168   9.742  21.852  1.00 94.71           O  
ATOM   2507  CG  LYS A 330       0.845   6.607  21.571  1.00 94.71           C  
ATOM   2508  CD  LYS A 330       0.542   5.163  21.951  1.00 94.71           C  
ATOM   2509  CE  LYS A 330       1.596   4.600  22.895  1.00 94.71           C  
ATOM   2510  NZ  LYS A 330       1.302   3.186  23.273  1.00 94.71           N  
ATOM   2511  N   GLY A 331      -1.576   8.268  23.440  1.00 93.80           N  
ATOM   2512  CA  GLY A 331      -1.432   9.212  24.537  1.00 93.80           C  
ATOM   2513  C   GLY A 331      -2.757   9.765  25.025  1.00 93.80           C  
ATOM   2514  O   GLY A 331      -2.807  10.474  26.033  1.00 93.80           O  
ATOM   2515  N   GLN A 332      -3.805   9.432  24.298  1.00 95.29           N  
ATOM   2516  CA  GLN A 332      -5.140   9.846  24.716  1.00 95.29           C  
ATOM   2517  C   GLN A 332      -5.957   8.654  25.206  1.00 95.29           C  
ATOM   2518  CB  GLN A 332      -5.870  10.545  23.568  1.00 95.29           C  
ATOM   2519  O   GLN A 332      -5.633   7.504  24.900  1.00 95.29           O  
ATOM   2520  CG  GLN A 332      -5.232  11.861  23.145  1.00 95.29           C  
ATOM   2521  CD  GLN A 332      -6.080  12.633  22.151  1.00 95.29           C  
ATOM   2522  NE2 GLN A 332      -5.428  13.397  21.282  1.00 95.29           N  
ATOM   2523  OE1 GLN A 332      -7.312  12.541  22.164  1.00 95.29           O  
ATOM   2524  N   SER A 333      -6.943   8.944  26.080  1.00 95.40           N  
ATOM   2525  CA  SER A 333      -7.804   7.891  26.610  1.00 95.40           C  
ATOM   2526  C   SER A 333      -8.946   7.575  25.650  1.00 95.40           C  
ATOM   2527  CB  SER A 333      -8.368   8.294  27.972  1.00 95.40           C  
ATOM   2528  O   SER A 333      -9.625   8.482  25.165  1.00 95.40           O  
ATOM   2529  OG  SER A 333      -9.400   7.409  28.371  1.00 95.40           O  
ATOM   2530  N   ASN A 334      -9.114   6.195  25.410  1.00 94.69           N  
ATOM   2531  CA  ASN A 334     -10.227   5.751  24.577  1.00 94.69           C  
ATOM   2532  C   ASN A 334     -11.569   6.194  25.152  1.00 94.69           C  
ATOM   2533  CB  ASN A 334     -10.198   4.231  24.407  1.00 94.69           C  
ATOM   2534  O   ASN A 334     -12.474   6.572  24.407  1.00 94.69           O  
ATOM   2535  CG  ASN A 334      -9.027   3.759  23.567  1.00 94.69           C  
ATOM   2536  ND2 ASN A 334      -8.863   2.446  23.462  1.00 94.69           N  
ATOM   2537  OD1 ASN A 334      -8.275   4.569  23.018  1.00 94.69           O  
ATOM   2538  N   SER A 335     -11.723   6.204  26.477  1.00 93.84           N  
ATOM   2539  CA  SER A 335     -12.994   6.476  27.141  1.00 93.84           C  
ATOM   2540  C   SER A 335     -13.371   7.949  27.031  1.00 93.84           C  
ATOM   2541  CB  SER A 335     -12.929   6.066  28.612  1.00 93.84           C  
ATOM   2542  O   SER A 335     -14.554   8.296  27.047  1.00 93.84           O  
ATOM   2543  OG  SER A 335     -11.893   6.762  29.283  1.00 93.84           O  
ATOM   2544  N   THR A 336     -12.371   8.812  26.810  1.00 94.50           N  
ATOM   2545  CA  THR A 336     -12.650  10.244  26.827  1.00 94.50           C  
ATOM   2546  C   THR A 336     -12.511  10.839  25.429  1.00 94.50           C  
ATOM   2547  CB  THR A 336     -11.713  10.985  27.799  1.00 94.50           C  
ATOM   2548  O   THR A 336     -12.768  12.027  25.225  1.00 94.50           O  
ATOM   2549  CG2 THR A 336     -11.937  10.527  29.236  1.00 94.50           C  
ATOM   2550  OG1 THR A 336     -10.352  10.724  27.433  1.00 94.50           O  
ATOM   2551  N   PHE A 337     -12.080  10.090  24.448  1.00 96.87           N  
ATOM   2552  CA  PHE A 337     -11.851  10.615  23.107  1.00 96.87           C  
ATOM   2553  C   PHE A 337     -13.167  11.006  22.446  1.00 96.87           C  
ATOM   2554  CB  PHE A 337     -11.115   9.585  22.244  1.00 96.87           C  
ATOM   2555  O   PHE A 337     -14.140  10.250  22.493  1.00 96.87           O  
ATOM   2556  CG  PHE A 337     -10.937  10.011  20.811  1.00 96.87           C  
ATOM   2557  CD1 PHE A 337     -11.791   9.542  19.821  1.00 96.87           C  
ATOM   2558  CD2 PHE A 337      -9.914  10.880  20.455  1.00 96.87           C  
ATOM   2559  CE1 PHE A 337     -11.629   9.934  18.494  1.00 96.87           C  
ATOM   2560  CE2 PHE A 337      -9.745  11.276  19.131  1.00 96.87           C  
ATOM   2561  CZ  PHE A 337     -10.603  10.801  18.152  1.00 96.87           C  
ATOM   2562  N   SER A 338     -13.172  12.227  21.877  1.00 96.29           N  
ATOM   2563  CA  SER A 338     -14.272  12.764  21.082  1.00 96.29           C  
ATOM   2564  C   SER A 338     -13.764  13.390  19.787  1.00 96.29           C  
ATOM   2565  CB  SER A 338     -15.059  13.800  21.885  1.00 96.29           C  
ATOM   2566  O   SER A 338     -12.856  14.223  19.809  1.00 96.29           O  
ATOM   2567  OG  SER A 338     -15.942  14.523  21.045  1.00 96.29           O  
ATOM   2568  N   TRP A 339     -14.362  12.948  18.636  1.00 97.44           N  
ATOM   2569  CA  TRP A 339     -13.977  13.548  17.362  1.00 97.44           C  
ATOM   2570  C   TRP A 339     -14.160  15.062  17.397  1.00 97.44           C  
ATOM   2571  CB  TRP A 339     -14.796  12.948  16.216  1.00 97.44           C  
ATOM   2572  O   TRP A 339     -13.299  15.808  16.925  1.00 97.44           O  
ATOM   2573  CG  TRP A 339     -14.223  11.680  15.657  1.00 97.44           C  
ATOM   2574  CD1 TRP A 339     -14.735  10.419  15.785  1.00 97.44           C  
ATOM   2575  CD2 TRP A 339     -13.025  11.551  14.886  1.00 97.44           C  
ATOM   2576  CE2 TRP A 339     -12.871  10.181  14.579  1.00 97.44           C  
ATOM   2577  CE3 TRP A 339     -12.065  12.462  14.424  1.00 97.44           C  
ATOM   2578  NE1 TRP A 339     -13.926   9.512  15.139  1.00 97.44           N  
ATOM   2579  CH2 TRP A 339     -10.871  10.612  13.389  1.00 97.44           C  
ATOM   2580  CZ2 TRP A 339     -11.795   9.700  13.829  1.00 97.44           C  
ATOM   2581  CZ3 TRP A 339     -10.995  11.981  13.678  1.00 97.44           C  
ATOM   2582  N   SER A 340     -15.210  15.605  17.931  1.00 96.57           N  
ATOM   2583  CA  SER A 340     -15.502  17.034  17.965  1.00 96.57           C  
ATOM   2584  C   SER A 340     -14.411  17.805  18.701  1.00 96.57           C  
ATOM   2585  CB  SER A 340     -16.855  17.289  18.631  1.00 96.57           C  
ATOM   2586  O   SER A 340     -13.923  18.824  18.207  1.00 96.57           O  
ATOM   2587  OG  SER A 340     -17.900  16.667  17.902  1.00 96.57           O  
ATOM   2588  N   GLU A 341     -14.035  17.307  19.882  1.00 95.98           N  
ATOM   2589  CA  GLU A 341     -12.985  17.955  20.663  1.00 95.98           C  
ATOM   2590  C   GLU A 341     -11.634  17.856  19.961  1.00 95.98           C  
ATOM   2591  CB  GLU A 341     -12.898  17.339  22.062  1.00 95.98           C  
ATOM   2592  O   GLU A 341     -10.874  18.826  19.926  1.00 95.98           O  
ATOM   2593  CG  GLU A 341     -11.935  18.062  22.993  1.00 95.98           C  
ATOM   2594  CD  GLU A 341     -12.265  19.535  23.172  1.00 95.98           C  
ATOM   2595  OE1 GLU A 341     -11.354  20.324  23.510  1.00 95.98           O  
ATOM   2596  OE2 GLU A 341     -13.444  19.903  22.974  1.00 95.98           O  
ATOM   2597  N   PHE A 342     -11.401  16.671  19.421  1.00 96.92           N  
ATOM   2598  CA  PHE A 342     -10.152  16.443  18.705  1.00 96.92           C  
ATOM   2599  C   PHE A 342     -10.022  17.398  17.525  1.00 96.92           C  
ATOM   2600  CB  PHE A 342     -10.067  14.992  18.219  1.00 96.92           C  
ATOM   2601  O   PHE A 342      -8.979  18.030  17.343  1.00 96.92           O  
ATOM   2602  CG  PHE A 342      -8.848  14.702  17.385  1.00 96.92           C  
ATOM   2603  CD1 PHE A 342      -8.920  14.708  15.998  1.00 96.92           C  
ATOM   2604  CD2 PHE A 342      -7.629  14.423  17.990  1.00 96.92           C  
ATOM   2605  CE1 PHE A 342      -7.794  14.440  15.223  1.00 96.92           C  
ATOM   2606  CE2 PHE A 342      -6.499  14.154  17.223  1.00 96.92           C  
ATOM   2607  CZ  PHE A 342      -6.584  14.162  15.840  1.00 96.92           C  
ATOM   2608  N   LEU A 343     -11.052  17.526  16.718  1.00 97.39           N  
ATOM   2609  CA  LEU A 343     -11.050  18.382  15.538  1.00 97.39           C  
ATOM   2610  C   LEU A 343     -10.969  19.853  15.933  1.00 97.39           C  
ATOM   2611  CB  LEU A 343     -12.304  18.137  14.695  1.00 97.39           C  
ATOM   2612  O   LEU A 343     -10.314  20.648  15.255  1.00 97.39           O  
ATOM   2613  CG  LEU A 343     -12.412  16.767  14.024  1.00 97.39           C  
ATOM   2614  CD1 LEU A 343     -13.801  16.580  13.420  1.00 97.39           C  
ATOM   2615  CD2 LEU A 343     -11.334  16.607  12.957  1.00 97.39           C  
ATOM   2616  N   ARG A 344     -11.650  20.285  17.069  1.00 96.81           N  
ATOM   2617  CA  ARG A 344     -11.582  21.649  17.583  1.00 96.81           C  
ATOM   2618  C   ARG A 344     -10.158  22.009  17.995  1.00 96.81           C  
ATOM   2619  CB  ARG A 344     -12.531  21.824  18.770  1.00 96.81           C  
ATOM   2620  O   ARG A 344      -9.673  23.098  17.683  1.00 96.81           O  
ATOM   2621  CG  ARG A 344     -12.667  23.263  19.243  1.00 96.81           C  
ATOM   2622  CD  ARG A 344     -13.657  23.388  20.393  1.00 96.81           C  
ATOM   2623  NE  ARG A 344     -13.229  22.621  21.559  1.00 96.81           N  
ATOM   2624  NH1 ARG A 344     -15.017  21.158  21.511  1.00 96.81           N  
ATOM   2625  NH2 ARG A 344     -13.406  20.953  23.128  1.00 96.81           N  
ATOM   2626  CZ  ARG A 344     -13.885  21.579  22.064  1.00 96.81           C  
ATOM   2627  N   GLN A 345      -9.433  21.046  18.549  1.00 96.22           N  
ATOM   2628  CA  GLN A 345      -8.099  21.284  19.090  1.00 96.22           C  
ATOM   2629  C   GLN A 345      -7.044  21.246  17.988  1.00 96.22           C  
ATOM   2630  CB  GLN A 345      -7.766  20.256  20.171  1.00 96.22           C  
ATOM   2631  O   GLN A 345      -6.128  22.072  17.969  1.00 96.22           O  
ATOM   2632  CG  GLN A 345      -8.512  20.476  21.480  1.00 96.22           C  
ATOM   2633  CD  GLN A 345      -8.254  19.378  22.495  1.00 96.22           C  
ATOM   2634  NE2 GLN A 345      -9.036  19.368  23.570  1.00 96.22           N  
ATOM   2635  OE1 GLN A 345      -7.361  18.545  22.315  1.00 96.22           O  
ATOM   2636  N   THR A 346      -7.210  20.360  16.994  1.00 95.75           N  
ATOM   2637  CA  THR A 346      -6.155  20.119  16.016  1.00 95.75           C  
ATOM   2638  C   THR A 346      -6.415  20.904  14.734  1.00 95.75           C  
ATOM   2639  CB  THR A 346      -6.031  18.619  15.687  1.00 95.75           C  
ATOM   2640  O   THR A 346      -5.513  21.080  13.913  1.00 95.75           O  
ATOM   2641  CG2 THR A 346      -5.733  17.804  16.941  1.00 95.75           C  
ATOM   2642  OG1 THR A 346      -7.260  18.159  15.112  1.00 95.75           O  
ATOM   2643  N   LYS A 347      -7.679  21.300  14.560  1.00 96.62           N  
ATOM   2644  CA  LYS A 347      -8.089  22.027  13.362  1.00 96.62           C  
ATOM   2645  C   LYS A 347      -7.875  21.184  12.107  1.00 96.62           C  
ATOM   2646  CB  LYS A 347      -7.323  23.345  13.245  1.00 96.62           C  
ATOM   2647  O   LYS A 347      -7.593  21.721  11.034  1.00 96.62           O  
ATOM   2648  CG  LYS A 347      -7.566  24.307  14.399  1.00 96.62           C  
ATOM   2649  CD  LYS A 347      -6.843  25.631  14.185  1.00 96.62           C  
ATOM   2650  CE  LYS A 347      -7.060  26.582  15.353  1.00 96.62           C  
ATOM   2651  NZ  LYS A 347      -6.358  27.884  15.145  1.00 96.62           N  
ATOM   2652  N   GLN A 348      -7.825  19.908  12.238  1.00 95.73           N  
ATOM   2653  CA  GLN A 348      -7.717  18.992  11.107  1.00 95.73           C  
ATOM   2654  C   GLN A 348      -9.068  18.799  10.424  1.00 95.73           C  
ATOM   2655  CB  GLN A 348      -7.161  17.641  11.561  1.00 95.73           C  
ATOM   2656  O   GLN A 348     -10.113  19.089  11.010  1.00 95.73           O  
ATOM   2657  CG  GLN A 348      -5.706  17.694  12.008  1.00 95.73           C  
ATOM   2658  CD  GLN A 348      -5.133  16.320  12.305  1.00 95.73           C  
ATOM   2659  NE2 GLN A 348      -3.980  16.020  11.717  1.00 95.73           N  
ATOM   2660  OE1 GLN A 348      -5.722  15.537  13.056  1.00 95.73           O  
ATOM   2661  N   THR A 349      -8.972  18.375   9.142  1.00 96.86           N  
ATOM   2662  CA  THR A 349     -10.166  18.177   8.329  1.00 96.86           C  
ATOM   2663  C   THR A 349     -10.573  16.707   8.314  1.00 96.86           C  
ATOM   2664  CB  THR A 349      -9.947  18.667   6.885  1.00 96.86           C  
ATOM   2665  O   THR A 349      -9.788  15.844   7.914  1.00 96.86           O  
ATOM   2666  CG2 THR A 349     -11.220  18.528   6.058  1.00 96.86           C  
ATOM   2667  OG1 THR A 349      -9.553  20.044   6.909  1.00 96.86           O  
ATOM   2668  N   PRO A 350     -11.828  16.423   8.831  1.00 97.99           N  
ATOM   2669  CA  PRO A 350     -12.287  15.034   8.767  1.00 97.99           C  
ATOM   2670  C   PRO A 350     -12.679  14.607   7.354  1.00 97.99           C  
ATOM   2671  CB  PRO A 350     -13.502  15.021   9.698  1.00 97.99           C  
ATOM   2672  O   PRO A 350     -13.262  15.396   6.606  1.00 97.99           O  
ATOM   2673  CG  PRO A 350     -14.064  16.403   9.612  1.00 97.99           C  
ATOM   2674  CD  PRO A 350     -12.926  17.374   9.488  1.00 97.99           C  
ATOM   2675  N   ALA A 351     -12.327  13.347   6.965  1.00 97.57           N  
ATOM   2676  CA  ALA A 351     -12.841  12.787   5.717  1.00 97.57           C  
ATOM   2677  C   ALA A 351     -14.356  12.612   5.778  1.00 97.57           C  
ATOM   2678  CB  ALA A 351     -12.166  11.451   5.415  1.00 97.57           C  
ATOM   2679  O   ALA A 351     -14.874  11.943   6.675  1.00 97.57           O  
ATOM   2680  N   PRO A 352     -15.058  13.266   4.786  1.00 96.18           N  
ATOM   2681  CA  PRO A 352     -16.520  13.173   4.819  1.00 96.18           C  
ATOM   2682  C   PRO A 352     -17.028  11.766   4.514  1.00 96.18           C  
ATOM   2683  CB  PRO A 352     -16.960  14.160   3.734  1.00 96.18           C  
ATOM   2684  O   PRO A 352     -16.385  11.020   3.771  1.00 96.18           O  
ATOM   2685  CG  PRO A 352     -15.744  14.979   3.446  1.00 96.18           C  
ATOM   2686  CD  PRO A 352     -14.530  14.180   3.824  1.00 96.18           C  
ATOM   2687  N   PRO A 353     -18.233  11.429   5.122  1.00 96.60           N  
ATOM   2688  CA  PRO A 353     -18.820  10.116   4.845  1.00 96.60           C  
ATOM   2689  C   PRO A 353     -19.014   9.859   3.352  1.00 96.60           C  
ATOM   2690  CB  PRO A 353     -20.168  10.173   5.568  1.00 96.60           C  
ATOM   2691  O   PRO A 353     -18.940   8.712   2.905  1.00 96.60           O  
ATOM   2692  CG  PRO A 353     -19.947  11.104   6.717  1.00 96.60           C  
ATOM   2693  CD  PRO A 353     -19.030  12.206   6.267  1.00 96.60           C  
ATOM   2694  N   SER A 354     -19.190  10.893   2.508  1.00 94.53           N  
ATOM   2695  CA  SER A 354     -19.421  10.763   1.073  1.00 94.53           C  
ATOM   2696  C   SER A 354     -18.201  10.183   0.367  1.00 94.53           C  
ATOM   2697  CB  SER A 354     -19.778  12.119   0.463  1.00 94.53           C  
ATOM   2698  O   SER A 354     -18.301   9.703  -0.764  1.00 94.53           O  
ATOM   2699  OG  SER A 354     -18.727  13.050   0.658  1.00 94.53           O  
ATOM   2700  N   PHE A 355     -17.050  10.167   1.013  1.00 95.27           N  
ATOM   2701  CA  PHE A 355     -15.832   9.635   0.414  1.00 95.27           C  
ATOM   2702  C   PHE A 355     -15.765   8.121   0.576  1.00 95.27           C  
ATOM   2703  CB  PHE A 355     -14.594  10.285   1.041  1.00 95.27           C  
ATOM   2704  O   PHE A 355     -14.864   7.473   0.039  1.00 95.27           O  
ATOM   2705  CG  PHE A 355     -14.336  11.687   0.560  1.00 95.27           C  
ATOM   2706  CD1 PHE A 355     -15.273  12.354  -0.220  1.00 95.27           C  
ATOM   2707  CD2 PHE A 355     -13.154  12.340   0.888  1.00 95.27           C  
ATOM   2708  CE1 PHE A 355     -15.036  13.652  -0.667  1.00 95.27           C  
ATOM   2709  CE2 PHE A 355     -12.910  13.637   0.445  1.00 95.27           C  
ATOM   2710  CZ  PHE A 355     -13.852  14.290  -0.333  1.00 95.27           C  
ATOM   2711  N   PHE A 356     -16.684   7.529   1.383  1.00 94.22           N  
ATOM   2712  CA  PHE A 356     -16.699   6.106   1.702  1.00 94.22           C  
ATOM   2713  C   PHE A 356     -17.945   5.437   1.136  1.00 94.22           C  
ATOM   2714  CB  PHE A 356     -16.630   5.893   3.217  1.00 94.22           C  
ATOM   2715  O   PHE A 356     -18.970   5.345   1.815  1.00 94.22           O  
ATOM   2716  CG  PHE A 356     -15.455   6.567   3.872  1.00 94.22           C  
ATOM   2717  CD1 PHE A 356     -14.276   5.869   4.104  1.00 94.22           C  
ATOM   2718  CD2 PHE A 356     -15.530   7.899   4.257  1.00 94.22           C  
ATOM   2719  CE1 PHE A 356     -13.187   6.491   4.710  1.00 94.22           C  
ATOM   2720  CE2 PHE A 356     -14.446   8.527   4.864  1.00 94.22           C  
ATOM   2721  CZ  PHE A 356     -13.276   7.821   5.090  1.00 94.22           C  
ATOM   2722  N   PRO A 357     -17.909   4.918  -0.160  1.00 87.18           N  
ATOM   2723  CA  PRO A 357     -19.097   4.455  -0.881  1.00 87.18           C  
ATOM   2724  C   PRO A 357     -19.723   3.214  -0.249  1.00 87.18           C  
ATOM   2725  CB  PRO A 357     -18.561   4.143  -2.281  1.00 87.18           C  
ATOM   2726  O   PRO A 357     -20.927   2.984  -0.393  1.00 87.18           O  
ATOM   2727  CG  PRO A 357     -17.088   3.972  -2.096  1.00 87.18           C  
ATOM   2728  CD  PRO A 357     -16.654   4.803  -0.923  1.00 87.18           C  
ATOM   2729  N   ARG A 358     -18.989   2.495   0.614  1.00 89.02           N  
ATOM   2730  CA  ARG A 358     -19.497   1.239   1.157  1.00 89.02           C  
ATOM   2731  C   ARG A 358     -20.105   1.446   2.540  1.00 89.02           C  
ATOM   2732  CB  ARG A 358     -18.382   0.193   1.226  1.00 89.02           C  
ATOM   2733  O   ARG A 358     -20.572   0.493   3.168  1.00 89.02           O  
ATOM   2734  CG  ARG A 358     -17.804  -0.182  -0.129  1.00 89.02           C  
ATOM   2735  CD  ARG A 358     -16.684  -1.205  -0.001  1.00 89.02           C  
ATOM   2736  NE  ARG A 358     -16.063  -1.489  -1.292  1.00 89.02           N  
ATOM   2737  NH1 ARG A 358     -15.105  -3.482  -0.625  1.00 89.02           N  
ATOM   2738  NH2 ARG A 358     -14.810  -2.724  -2.768  1.00 89.02           N  
ATOM   2739  CZ  ARG A 358     -15.328  -2.564  -1.559  1.00 89.02           C  
ATOM   2740  N   ILE A 359     -20.080   2.729   2.980  1.00 93.42           N  
ATOM   2741  CA  ILE A 359     -20.558   3.016   4.328  1.00 93.42           C  
ATOM   2742  C   ILE A 359     -21.751   3.966   4.262  1.00 93.42           C  
ATOM   2743  CB  ILE A 359     -19.440   3.620   5.208  1.00 93.42           C  
ATOM   2744  O   ILE A 359     -21.676   5.024   3.632  1.00 93.42           O  
ATOM   2745  CG1 ILE A 359     -18.278   2.630   5.349  1.00 93.42           C  
ATOM   2746  CG2 ILE A 359     -19.989   4.019   6.581  1.00 93.42           C  
ATOM   2747  CD1 ILE A 359     -17.070   3.194   6.084  1.00 93.42           C  
ATOM   2748  N   THR A 360     -22.811   3.524   4.817  1.00 91.78           N  
ATOM   2749  CA  THR A 360     -24.010   4.353   4.863  1.00 91.78           C  
ATOM   2750  C   THR A 360     -24.397   4.665   6.305  1.00 91.78           C  
ATOM   2751  CB  THR A 360     -25.190   3.669   4.148  1.00 91.78           C  
ATOM   2752  O   THR A 360     -23.920   4.013   7.236  1.00 91.78           O  
ATOM   2753  CG2 THR A 360     -24.862   3.394   2.684  1.00 91.78           C  
ATOM   2754  OG1 THR A 360     -25.482   2.427   4.802  1.00 91.78           O  
ATOM   2755  N   GLY A 361     -25.137   5.713   6.577  1.00 92.04           N  
ATOM   2756  CA  GLY A 361     -25.746   5.990   7.868  1.00 92.04           C  
ATOM   2757  C   GLY A 361     -24.824   6.734   8.816  1.00 92.04           C  
ATOM   2758  O   GLY A 361     -24.976   6.644  10.036  1.00 92.04           O  
ATOM   2759  N   ILE A 362     -23.772   7.342   8.295  1.00 94.03           N  
ATOM   2760  CA  ILE A 362     -22.853   8.115   9.124  1.00 94.03           C  
ATOM   2761  C   ILE A 362     -23.024   9.604   8.833  1.00 94.03           C  
ATOM   2762  CB  ILE A 362     -21.386   7.689   8.891  1.00 94.03           C  
ATOM   2763  O   ILE A 362     -22.907  10.036   7.683  1.00 94.03           O  
ATOM   2764  CG1 ILE A 362     -21.226   6.181   9.117  1.00 94.03           C  
ATOM   2765  CG2 ILE A 362     -20.442   8.482   9.799  1.00 94.03           C  
ATOM   2766  CD1 ILE A 362     -21.571   5.727  10.528  1.00 94.03           C  
ATOM   2767  N   ALA A 363     -23.345  10.359   9.858  1.00 92.20           N  
ATOM   2768  CA  ALA A 363     -23.470  11.806   9.706  1.00 92.20           C  
ATOM   2769  C   ALA A 363     -22.121  12.495   9.890  1.00 92.20           C  
ATOM   2770  CB  ALA A 363     -24.487  12.360  10.700  1.00 92.20           C  
ATOM   2771  O   ALA A 363     -21.281  12.032  10.666  1.00 92.20           O  
ATOM   2772  N   PRO A 364     -21.890  13.566   9.055  1.00 92.09           N  
ATOM   2773  CA  PRO A 364     -20.649  14.316   9.260  1.00 92.09           C  
ATOM   2774  C   PRO A 364     -20.522  14.871  10.677  1.00 92.09           C  
ATOM   2775  CB  PRO A 364     -20.748  15.450   8.236  1.00 92.09           C  
ATOM   2776  O   PRO A 364     -21.532  15.165  11.321  1.00 92.09           O  
ATOM   2777  CG  PRO A 364     -21.743  14.969   7.229  1.00 92.09           C  
ATOM   2778  CD  PRO A 364     -22.709  14.046   7.916  1.00 92.09           C  
ATOM   2779  N   ILE A 365     -19.255  14.909  11.214  1.00 90.35           N  
ATOM   2780  CA  ILE A 365     -19.026  15.485  12.534  1.00 90.35           C  
ATOM   2781  C   ILE A 365     -19.279  16.990  12.492  1.00 90.35           C  
ATOM   2782  CB  ILE A 365     -17.594  15.196  13.036  1.00 90.35           C  
ATOM   2783  O   ILE A 365     -18.726  17.695  11.645  1.00 90.35           O  
ATOM   2784  CG1 ILE A 365     -17.325  13.686  13.043  1.00 90.35           C  
ATOM   2785  CG2 ILE A 365     -17.378  15.796  14.428  1.00 90.35           C  
ATOM   2786  CD1 ILE A 365     -18.185  12.908  14.029  1.00 90.35           C  
ATOM   2787  N   LYS A 366     -20.243  17.494  13.283  1.00 80.26           N  
ATOM   2788  CA  LYS A 366     -20.579  18.912  13.378  1.00 80.26           C  
ATOM   2789  C   LYS A 366     -19.682  19.623  14.387  1.00 80.26           C  
ATOM   2790  CB  LYS A 366     -22.048  19.091  13.763  1.00 80.26           C  
ATOM   2791  O   LYS A 366     -19.498  19.143  15.508  1.00 80.26           O  
ATOM   2792  CG  LYS A 366     -23.029  18.649  12.687  1.00 80.26           C  
ATOM   2793  CD  LYS A 366     -24.469  18.931  13.094  1.00 80.26           C  
ATOM   2794  CE  LYS A 366     -25.455  18.438  12.043  1.00 80.26           C  
ATOM   2795  NZ  LYS A 366     -26.870  18.697  12.446  1.00 80.26           N  
ATOM   2796  N   LEU A 367     -18.690  20.490  13.902  1.00 76.96           N  
ATOM   2797  CA  LEU A 367     -17.918  21.274  14.860  1.00 76.96           C  
ATOM   2798  C   LEU A 367     -18.761  22.403  15.443  1.00 76.96           C  
ATOM   2799  CB  LEU A 367     -16.664  21.848  14.195  1.00 76.96           C  
ATOM   2800  O   LEU A 367     -19.600  22.980  14.747  1.00 76.96           O  
ATOM   2801  CG  LEU A 367     -15.582  20.840  13.804  1.00 76.96           C  
ATOM   2802  CD1 LEU A 367     -14.549  21.498  12.896  1.00 76.96           C  
ATOM   2803  CD2 LEU A 367     -14.917  20.260  15.047  1.00 76.96           C  
TER    2804      LEU A 367                                                      
ENDMDL                                                                          
END                                                                             
