# Supplementary material for: Uncoupled evolution of the Polycomb system and deep origin of non-canonical PRC1
Source: Commun Biol. 2023 Nov 10;6:1144. doi: 10.1038/s42003-023-05501-x (PMC10638273; doi:10.1038/s42003-023-05501-x)
Supplement: Supplementary file 8 — Supplementary Data 5 [file 42003_2023_5501_MOESM8_ESM.zip › Supplementary Data 5/PARATL012597_SAM_527dc.result/PARATL012597_SAM_527dc_unrelaxed_rank_4_model_2.pdb]

MODEL     1                                                                     
ATOM      1  N   GLY A   1      -5.460 -55.841  -4.332  1.00 33.47           N  
ATOM      2  CA  GLY A   1      -5.646 -55.475  -5.727  1.00 33.47           C  
ATOM      3  C   GLY A   1      -5.276 -54.033  -6.021  1.00 33.47           C  
ATOM      4  O   GLY A   1      -5.931 -53.108  -5.536  1.00 33.47           O  
ATOM      5  N   ALA A   2      -3.922 -53.722  -5.990  1.00 30.61           N  
ATOM      6  CA  ALA A   2      -2.772 -52.873  -6.289  1.00 30.61           C  
ATOM      7  C   ALA A   2      -3.006 -52.060  -7.559  1.00 30.61           C  
ATOM      8  CB  ALA A   2      -1.508 -53.719  -6.428  1.00 30.61           C  
ATOM      9  O   ALA A   2      -3.398 -52.609  -8.592  1.00 30.61           O  
ATOM     10  N   THR A   3      -3.358 -50.734  -7.570  1.00 32.29           N  
ATOM     11  CA  THR A   3      -3.326 -49.699  -8.597  1.00 32.29           C  
ATOM     12  C   THR A   3      -1.992 -48.957  -8.575  1.00 32.29           C  
ATOM     13  CB  THR A   3      -4.478 -48.694  -8.413  1.00 32.29           C  
ATOM     14  O   THR A   3      -1.499 -48.588  -7.507  1.00 32.29           O  
ATOM     15  CG2 THR A   3      -5.803 -49.285  -8.884  1.00 32.29           C  
ATOM     16  OG1 THR A   3      -4.588 -48.349  -7.027  1.00 32.29           O  
ATOM     17  N   ARG A   4      -1.094 -49.280  -9.577  1.00 31.39           N  
ATOM     18  CA  ARG A   4      -0.253 -48.904 -10.709  1.00 31.39           C  
ATOM     19  C   ARG A   4      -0.092 -47.390 -10.792  1.00 31.39           C  
ATOM     20  CB  ARG A   4      -0.839 -49.441 -12.017  1.00 31.39           C  
ATOM     21  O   ARG A   4      -1.080 -46.660 -10.892  1.00 31.39           O  
ATOM     22  CG  ARG A   4       0.170 -50.168 -12.891  1.00 31.39           C  
ATOM     23  CD  ARG A   4      -0.467 -50.693 -14.170  1.00 31.39           C  
ATOM     24  NE  ARG A   4       0.522 -51.310 -15.050  1.00 31.39           N  
ATOM     25  NH1 ARG A   4      -1.014 -52.000 -16.632  1.00 31.39           N  
ATOM     26  NH2 ARG A   4       1.216 -52.444 -16.923  1.00 31.39           N  
ATOM     27  CZ  ARG A   4       0.239 -51.917 -16.200  1.00 31.39           C  
ATOM     28  N   GLY A   5       0.974 -46.761 -10.236  1.00 28.86           N  
ATOM     29  CA  GLY A   5       1.909 -45.650 -10.303  1.00 28.86           C  
ATOM     30  C   GLY A   5       2.440 -45.399 -11.702  1.00 28.86           C  
ATOM     31  O   GLY A   5       2.792 -46.341 -12.416  1.00 28.86           O  
ATOM     32  N   TYR A   6       1.887 -44.511 -12.500  1.00 29.95           N  
ATOM     33  CA  TYR A   6       2.308 -43.724 -13.654  1.00 29.95           C  
ATOM     34  C   TYR A   6       3.493 -42.833 -13.303  1.00 29.95           C  
ATOM     35  CB  TYR A   6       1.148 -42.869 -14.173  1.00 29.95           C  
ATOM     36  O   TYR A   6       3.424 -42.039 -12.363  1.00 29.95           O  
ATOM     37  CG  TYR A   6       0.229 -43.602 -15.120  1.00 29.95           C  
ATOM     38  CD1 TYR A   6       0.542 -43.721 -16.473  1.00 29.95           C  
ATOM     39  CD2 TYR A   6      -0.953 -44.176 -14.666  1.00 29.95           C  
ATOM     40  CE1 TYR A   6      -0.302 -44.394 -17.350  1.00 29.95           C  
ATOM     41  CE2 TYR A   6      -1.805 -44.851 -15.534  1.00 29.95           C  
ATOM     42  OH  TYR A   6      -2.311 -45.622 -17.735  1.00 29.95           O  
ATOM     43  CZ  TYR A   6      -1.471 -44.955 -16.872  1.00 29.95           C  
ATOM     44  N   ALA A   7       4.778 -43.272 -13.452  1.00 30.49           N  
ATOM     45  CA  ALA A   7       6.106 -42.711 -13.687  1.00 30.49           C  
ATOM     46  C   ALA A   7       6.100 -41.776 -14.893  1.00 30.49           C  
ATOM     47  CB  ALA A   7       7.128 -43.827 -13.888  1.00 30.49           C  
ATOM     48  O   ALA A   7       5.550 -42.112 -15.945  1.00 30.49           O  
ATOM     49  N   ALA A   8       6.085 -40.449 -14.829  1.00 31.78           N  
ATOM     50  CA  ALA A   8       6.470 -39.293 -15.636  1.00 31.78           C  
ATOM     51  C   ALA A   8       7.856 -39.485 -16.244  1.00 31.78           C  
ATOM     52  CB  ALA A   8       6.434 -38.020 -14.793  1.00 31.78           C  
ATOM     53  O   ALA A   8       8.757 -40.020 -15.593  1.00 31.78           O  
ATOM     54  N   PRO A   9       8.087 -39.202 -17.627  1.00 30.19           N  
ATOM     55  CA  PRO A   9       9.286 -39.363 -18.454  1.00 30.19           C  
ATOM     56  C   PRO A   9      10.365 -38.331 -18.135  1.00 30.19           C  
ATOM     57  CB  PRO A   9       8.759 -39.179 -19.879  1.00 30.19           C  
ATOM     58  O   PRO A   9      10.051 -37.206 -17.737  1.00 30.19           O  
ATOM     59  CG  PRO A   9       7.458 -38.461 -19.716  1.00 30.19           C  
ATOM     60  CD  PRO A   9       7.169 -38.326 -18.248  1.00 30.19           C  
ATOM     61  N   ALA A  10      11.538 -38.703 -17.615  1.00 33.32           N  
ATOM     62  CA  ALA A  10      12.951 -38.337 -17.560  1.00 33.32           C  
ATOM     63  C   ALA A  10      13.336 -37.455 -18.744  1.00 33.32           C  
ATOM     64  CB  ALA A  10      13.824 -39.589 -17.528  1.00 33.32           C  
ATOM     65  O   ALA A  10      13.009 -37.768 -19.892  1.00 33.32           O  
ATOM     66  N   ALA A  11      13.267 -36.129 -18.770  1.00 33.90           N  
ATOM     67  CA  ALA A  11      14.006 -35.141 -19.552  1.00 33.90           C  
ATOM     68  C   ALA A  11      15.469 -35.545 -19.705  1.00 33.90           C  
ATOM     69  CB  ALA A  11      13.903 -33.763 -18.902  1.00 33.90           C  
ATOM     70  O   ALA A  11      16.160 -35.790 -18.712  1.00 33.90           O  
ATOM     71  N   GLN A  12      15.829 -36.461 -20.571  1.00 31.75           N  
ATOM     72  CA  GLN A  12      17.061 -36.904 -21.216  1.00 31.75           C  
ATOM     73  C   GLN A  12      17.900 -35.714 -21.674  1.00 31.75           C  
ATOM     74  CB  GLN A  12      16.748 -37.814 -22.404  1.00 31.75           C  
ATOM     75  O   GLN A  12      17.397 -34.818 -22.355  1.00 31.75           O  
ATOM     76  CG  GLN A  12      16.424 -39.249 -22.011  1.00 31.75           C  
ATOM     77  CD  GLN A  12      16.024 -40.107 -23.196  1.00 31.75           C  
ATOM     78  NE2 GLN A  12      15.895 -41.410 -22.969  1.00 31.75           N  
ATOM     79  OE1 GLN A  12      15.832 -39.603 -24.307  1.00 31.75           O  
ATOM     80  N   LEU A  13      18.920 -35.262 -20.850  1.00 36.59           N  
ATOM     81  CA  LEU A  13      20.219 -34.665 -21.143  1.00 36.59           C  
ATOM     82  C   LEU A  13      20.806 -35.244 -22.426  1.00 36.59           C  
ATOM     83  CB  LEU A  13      21.187 -34.889 -19.979  1.00 36.59           C  
ATOM     84  O   LEU A  13      20.644 -36.433 -22.706  1.00 36.59           O  
ATOM     85  CG  LEU A  13      21.019 -33.967 -18.770  1.00 36.59           C  
ATOM     86  CD1 LEU A  13      21.514 -34.657 -17.504  1.00 36.59           C  
ATOM     87  CD2 LEU A  13      21.759 -32.653 -18.993  1.00 36.59           C  
ATOM     88  N   PRO A  14      21.473 -34.490 -23.291  1.00 34.98           N  
ATOM     89  CA  PRO A  14      22.049 -35.127 -24.478  1.00 34.98           C  
ATOM     90  C   PRO A  14      23.212 -36.058 -24.142  1.00 34.98           C  
ATOM     91  CB  PRO A  14      22.524 -33.940 -25.319  1.00 34.98           C  
ATOM     92  O   PRO A  14      23.838 -35.914 -23.089  1.00 34.98           O  
ATOM     93  CG  PRO A  14      22.723 -32.831 -24.338  1.00 34.98           C  
ATOM     94  CD  PRO A  14      22.154 -33.257 -23.015  1.00 34.98           C  
ATOM     95  N   PRO A  15      23.318 -37.408 -24.889  1.00 33.27           N  
ATOM     96  CA  PRO A  15      24.551 -38.199 -24.911  1.00 33.27           C  
ATOM     97  C   PRO A  15      25.622 -37.598 -25.818  1.00 33.27           C  
ATOM     98  CB  PRO A  15      24.087 -39.559 -25.441  1.00 33.27           C  
ATOM     99  O   PRO A  15      25.299 -36.891 -26.777  1.00 33.27           O  
ATOM    100  CG  PRO A  15      22.841 -39.264 -26.212  1.00 33.27           C  
ATOM    101  CD  PRO A  15      22.457 -37.833 -25.968  1.00 33.27           C  
ATOM    102  N   ALA A  16      26.813 -37.307 -25.295  1.00 43.24           N  
ATOM    103  CA  ALA A  16      28.243 -37.476 -25.542  1.00 43.24           C  
ATOM    104  C   ALA A  16      28.488 -38.321 -26.789  1.00 43.24           C  
ATOM    105  CB  ALA A  16      28.920 -38.112 -24.331  1.00 43.24           C  
ATOM    106  O   ALA A  16      27.901 -39.394 -26.944  1.00 43.24           O  
ATOM    107  N   ALA A  17      28.382 -37.803 -28.088  1.00 32.45           N  
ATOM    108  CA  ALA A  17      29.379 -38.335 -29.014  1.00 32.45           C  
ATOM    109  C   ALA A  17      29.212 -37.732 -30.405  1.00 32.45           C  
ATOM    110  CB  ALA A  17      29.282 -39.858 -29.083  1.00 32.45           C  
ATOM    111  O   ALA A  17      28.126 -37.788 -30.988  1.00 32.45           O  
ATOM    112  N   ASP A  18      29.313 -36.432 -30.516  1.00 35.31           N  
ATOM    113  CA  ASP A  18      29.958 -35.709 -31.608  1.00 35.31           C  
ATOM    114  C   ASP A  18      29.877 -34.200 -31.390  1.00 35.31           C  
ATOM    115  CB  ASP A  18      29.322 -36.083 -32.948  1.00 35.31           C  
ATOM    116  O   ASP A  18      29.674 -33.441 -32.340  1.00 35.31           O  
ATOM    117  CG  ASP A  18      29.746 -37.454 -33.444  1.00 35.31           C  
ATOM    118  OD1 ASP A  18      30.833 -37.934 -33.056  1.00 35.31           O  
ATOM    119  OD2 ASP A  18      28.987 -38.059 -34.232  1.00 35.31           O  
ATOM    120  N   ALA A  19      29.854 -33.686 -30.179  1.00 40.11           N  
ATOM    121  CA  ALA A  19      29.719 -32.264 -29.873  1.00 40.11           C  
ATOM    122  C   ALA A  19      31.087 -31.598 -29.750  1.00 40.11           C  
ATOM    123  CB  ALA A  19      28.918 -32.069 -28.588  1.00 40.11           C  
ATOM    124  O   ALA A  19      31.405 -31.006 -28.716  1.00 40.11           O  
ATOM    125  N   GLU A  20      31.982 -32.068 -30.637  1.00 40.27           N  
ATOM    126  CA  GLU A  20      33.067 -31.094 -30.583  1.00 40.27           C  
ATOM    127  C   GLU A  20      33.017 -30.144 -31.776  1.00 40.27           C  
ATOM    128  CB  GLU A  20      34.423 -31.802 -30.531  1.00 40.27           C  
ATOM    129  O   GLU A  20      33.804 -29.198 -31.857  1.00 40.27           O  
ATOM    130  CG  GLU A  20      35.166 -31.614 -29.216  1.00 40.27           C  
ATOM    131  CD  GLU A  20      36.448 -32.426 -29.129  1.00 40.27           C  
ATOM    132  OE1 GLU A  20      37.137 -32.364 -28.086  1.00 40.27           O  
ATOM    133  OE2 GLU A  20      36.767 -33.131 -30.113  1.00 40.27           O  
ATOM    134  N   GLN A  21      31.798 -30.193 -32.574  1.00 49.59           N  
ATOM    135  CA  GLN A  21      31.891 -29.272 -33.701  1.00 49.59           C  
ATOM    136  C   GLN A  21      30.936 -28.094 -33.530  1.00 49.59           C  
ATOM    137  CB  GLN A  21      31.596 -29.999 -35.015  1.00 49.59           C  
ATOM    138  O   GLN A  21      29.805 -28.267 -33.073  1.00 49.59           O  
ATOM    139  CG  GLN A  21      32.626 -29.739 -36.106  1.00 49.59           C  
ATOM    140  CD  GLN A  21      32.511 -30.711 -37.265  1.00 49.59           C  
ATOM    141  NE2 GLN A  21      33.257 -30.450 -38.333  1.00 49.59           N  
ATOM    142  OE1 GLN A  21      31.759 -31.688 -37.201  1.00 49.59           O  
ATOM    143  N   ALA A  22      31.509 -26.928 -33.440  1.00 61.16           N  
ATOM    144  CA  ALA A  22      30.854 -25.624 -33.363  1.00 61.16           C  
ATOM    145  C   ALA A  22      29.622 -25.576 -34.262  1.00 61.16           C  
ATOM    146  CB  ALA A  22      31.831 -24.515 -33.743  1.00 61.16           C  
ATOM    147  O   ALA A  22      29.611 -26.169 -35.343  1.00 61.16           O  
ATOM    148  N   VAL A  23      28.435 -25.284 -33.664  1.00 65.72           N  
ATOM    149  CA  VAL A  23      27.115 -25.169 -34.273  1.00 65.72           C  
ATOM    150  C   VAL A  23      27.239 -24.546 -35.662  1.00 65.72           C  
ATOM    151  CB  VAL A  23      26.156 -24.332 -33.397  1.00 65.72           C  
ATOM    152  O   VAL A  23      26.523 -24.932 -36.589  1.00 65.72           O  
ATOM    153  CG1 VAL A  23      24.844 -24.067 -34.134  1.00 65.72           C  
ATOM    154  CG2 VAL A  23      25.894 -25.038 -32.069  1.00 65.72           C  
ATOM    155  N   ALA A  24      28.245 -23.861 -35.934  1.00 66.78           N  
ATOM    156  CA  ALA A  24      28.478 -23.172 -37.201  1.00 66.78           C  
ATOM    157  C   ALA A  24      28.965 -24.142 -38.272  1.00 66.78           C  
ATOM    158  CB  ALA A  24      29.486 -22.041 -37.013  1.00 66.78           C  
ATOM    159  O   ALA A  24      28.770 -23.907 -39.467  1.00 66.78           O  
ATOM    160  N   GLN A  25      29.353 -25.422 -37.862  1.00 65.93           N  
ATOM    161  CA  GLN A  25      29.919 -26.373 -38.812  1.00 65.93           C  
ATOM    162  C   GLN A  25      28.956 -27.527 -39.076  1.00 65.93           C  
ATOM    163  CB  GLN A  25      31.256 -26.912 -38.300  1.00 65.93           C  
ATOM    164  O   GLN A  25      29.302 -28.484 -39.772  1.00 65.93           O  
ATOM    165  CG  GLN A  25      32.359 -25.864 -38.240  1.00 65.93           C  
ATOM    166  CD  GLN A  25      33.690 -26.437 -37.790  1.00 65.93           C  
ATOM    167  NE2 GLN A  25      34.699 -25.579 -37.684  1.00 65.93           N  
ATOM    168  OE1 GLN A  25      33.810 -27.640 -37.540  1.00 65.93           O  
ATOM    169  N   TRP A  26      27.768 -27.257 -38.584  1.00 80.86           N  
ATOM    170  CA  TRP A  26      26.766 -28.305 -38.744  1.00 80.86           C  
ATOM    171  C   TRP A  26      26.273 -28.371 -40.185  1.00 80.86           C  
ATOM    172  CB  TRP A  26      25.585 -28.070 -37.797  1.00 80.86           C  
ATOM    173  O   TRP A  26      25.976 -27.341 -40.794  1.00 80.86           O  
ATOM    174  CG  TRP A  26      25.899 -28.333 -36.355  1.00 80.86           C  
ATOM    175  CD1 TRP A  26      27.113 -28.669 -35.824  1.00 80.86           C  
ATOM    176  CD2 TRP A  26      24.980 -28.287 -35.259  1.00 80.86           C  
ATOM    177  CE2 TRP A  26      25.708 -28.606 -34.091  1.00 80.86           C  
ATOM    178  CE3 TRP A  26      23.612 -28.007 -35.151  1.00 80.86           C  
ATOM    179  NE1 TRP A  26      27.005 -28.834 -34.462  1.00 80.86           N  
ATOM    180  CH2 TRP A  26      23.770 -28.372 -32.751  1.00 80.86           C  
ATOM    181  CZ2 TRP A  26      25.110 -28.651 -32.829  1.00 80.86           C  
ATOM    182  CZ3 TRP A  26      23.019 -28.052 -33.895  1.00 80.86           C  
ATOM    183  N   SER A  27      26.284 -29.782 -40.739  1.00 74.76           N  
ATOM    184  CA  SER A  27      25.658 -30.000 -42.040  1.00 74.76           C  
ATOM    185  C   SER A  27      24.139 -30.041 -41.921  1.00 74.76           C  
ATOM    186  CB  SER A  27      26.165 -31.299 -42.668  1.00 74.76           C  
ATOM    187  O   SER A  27      23.595 -29.986 -40.816  1.00 74.76           O  
ATOM    188  OG  SER A  27      25.690 -32.424 -41.949  1.00 74.76           O  
ATOM    189  N   VAL A  28      23.462 -29.975 -43.012  1.00 73.63           N  
ATOM    190  CA  VAL A  28      22.004 -30.006 -43.034  1.00 73.63           C  
ATOM    191  C   VAL A  28      21.502 -31.250 -42.305  1.00 73.63           C  
ATOM    192  CB  VAL A  28      21.458 -29.978 -44.479  1.00 73.63           C  
ATOM    193  O   VAL A  28      20.536 -31.183 -41.542  1.00 73.63           O  
ATOM    194  CG1 VAL A  28      19.937 -30.118 -44.485  1.00 73.63           C  
ATOM    195  CG2 VAL A  28      21.881 -28.690 -45.184  1.00 73.63           C  
ATOM    196  N   ASP A  29      22.196 -32.307 -42.374  1.00 70.84           N  
ATOM    197  CA  ASP A  29      21.832 -33.567 -41.732  1.00 70.84           C  
ATOM    198  C   ASP A  29      22.010 -33.483 -40.218  1.00 70.84           C  
ATOM    199  CB  ASP A  29      22.668 -34.717 -42.297  1.00 70.84           C  
ATOM    200  O   ASP A  29      21.183 -33.997 -39.461  1.00 70.84           O  
ATOM    201  CG  ASP A  29      22.233 -35.138 -43.690  1.00 70.84           C  
ATOM    202  OD1 ASP A  29      21.095 -34.819 -44.096  1.00 70.84           O  
ATOM    203  OD2 ASP A  29      23.035 -35.796 -44.387  1.00 70.84           O  
ATOM    204  N   ASP A  30      22.962 -32.676 -39.815  1.00 72.51           N  
ATOM    205  CA  ASP A  30      23.240 -32.438 -38.402  1.00 72.51           C  
ATOM    206  C   ASP A  30      22.169 -31.551 -37.773  1.00 72.51           C  
ATOM    207  CB  ASP A  30      24.620 -31.801 -38.227  1.00 72.51           C  
ATOM    208  O   ASP A  30      21.723 -31.807 -36.652  1.00 72.51           O  
ATOM    209  CG  ASP A  30      25.757 -32.735 -38.603  1.00 72.51           C  
ATOM    210  OD1 ASP A  30      25.634 -33.961 -38.393  1.00 72.51           O  
ATOM    211  OD2 ASP A  30      26.786 -32.239 -39.112  1.00 72.51           O  
ATOM    212  N   VAL A  31      21.653 -30.618 -38.479  1.00 73.05           N  
ATOM    213  CA  VAL A  31      20.601 -29.712 -38.029  1.00 73.05           C  
ATOM    214  C   VAL A  31      19.273 -30.462 -37.945  1.00 73.05           C  
ATOM    215  CB  VAL A  31      20.464 -28.491 -38.967  1.00 73.05           C  
ATOM    216  O   VAL A  31      18.527 -30.308 -36.975  1.00 73.05           O  
ATOM    217  CG1 VAL A  31      19.238 -27.659 -38.595  1.00 73.05           C  
ATOM    218  CG2 VAL A  31      21.729 -27.636 -38.916  1.00 73.05           C  
ATOM    219  N   THR A  32      19.037 -31.381 -38.813  1.00 73.64           N  
ATOM    220  CA  THR A  32      17.817 -32.181 -38.816  1.00 73.64           C  
ATOM    221  C   THR A  32      17.820 -33.177 -37.660  1.00 73.64           C  
ATOM    222  CB  THR A  32      17.647 -32.937 -40.147  1.00 73.64           C  
ATOM    223  O   THR A  32      16.803 -33.361 -36.989  1.00 73.64           O  
ATOM    224  CG2 THR A  32      16.296 -33.642 -40.211  1.00 73.64           C  
ATOM    225  OG1 THR A  32      17.741 -32.007 -41.233  1.00 73.64           O  
ATOM    226  N   ARG A  33      18.966 -33.725 -37.420  1.00 72.76           N  
ATOM    227  CA  ARG A  33      19.102 -34.667 -36.313  1.00 72.76           C  
ATOM    228  C   ARG A  33      18.937 -33.962 -34.971  1.00 72.76           C  
ATOM    229  CB  ARG A  33      20.458 -35.373 -36.372  1.00 72.76           C  
ATOM    230  O   ARG A  33      18.300 -34.494 -34.059  1.00 72.76           O  
ATOM    231  CG  ARG A  33      20.449 -36.658 -37.184  1.00 72.76           C  
ATOM    232  CD  ARG A  33      21.793 -37.371 -37.128  1.00 72.76           C  
ATOM    233  NE  ARG A  33      22.502 -37.285 -38.402  1.00 72.76           N  
ATOM    234  NH1 ARG A  33      24.182 -35.910 -37.610  1.00 72.76           N  
ATOM    235  NH2 ARG A  33      24.183 -36.584 -39.801  1.00 72.76           N  
ATOM    236  CZ  ARG A  33      23.621 -36.593 -38.601  1.00 72.76           C  
ATOM    237  N   TRP A  34      19.385 -32.747 -34.929  1.00 81.31           N  
ATOM    238  CA  TRP A  34      19.232 -31.915 -33.740  1.00 81.31           C  
ATOM    239  C   TRP A  34      17.765 -31.570 -33.503  1.00 81.31           C  
ATOM    240  CB  TRP A  34      20.057 -30.632 -33.871  1.00 81.31           C  
ATOM    241  O   TRP A  34      17.259 -31.718 -32.388  1.00 81.31           O  
ATOM    242  CG  TRP A  34      19.703 -29.576 -32.868  1.00 81.31           C  
ATOM    243  CD1 TRP A  34      19.915 -29.617 -31.518  1.00 81.31           C  
ATOM    244  CD2 TRP A  34      19.069 -28.321 -33.136  1.00 81.31           C  
ATOM    245  CE2 TRP A  34      18.928 -27.651 -31.900  1.00 81.31           C  
ATOM    246  CE3 TRP A  34      18.607 -27.697 -34.303  1.00 81.31           C  
ATOM    247  NE1 TRP A  34      19.451 -28.463 -30.930  1.00 81.31           N  
ATOM    248  CH2 TRP A  34      17.900 -25.799 -32.955  1.00 81.31           C  
ATOM    249  CZ2 TRP A  34      18.344 -26.387 -31.799  1.00 81.31           C  
ATOM    250  CZ3 TRP A  34      18.026 -26.438 -34.200  1.00 81.31           C  
ATOM    251  N   LEU A  35      17.087 -31.310 -34.473  1.00 70.59           N  
ATOM    252  CA  LEU A  35      15.691 -30.901 -34.364  1.00 70.59           C  
ATOM    253  C   LEU A  35      14.805 -32.085 -33.992  1.00 70.59           C  
ATOM    254  CB  LEU A  35      15.209 -30.281 -35.678  1.00 70.59           C  
ATOM    255  O   LEU A  35      13.838 -31.932 -33.243  1.00 70.59           O  
ATOM    256  CG  LEU A  35      15.684 -28.857 -35.970  1.00 70.59           C  
ATOM    257  CD1 LEU A  35      15.346 -28.470 -37.406  1.00 70.59           C  
ATOM    258  CD2 LEU A  35      15.062 -27.873 -34.986  1.00 70.59           C  
ATOM    259  N   GLU A  36      15.148 -33.297 -34.427  1.00 71.76           N  
ATOM    260  CA  GLU A  36      14.433 -34.514 -34.052  1.00 71.76           C  
ATOM    261  C   GLU A  36      14.637 -34.841 -32.575  1.00 71.76           C  
ATOM    262  CB  GLU A  36      14.885 -35.692 -34.919  1.00 71.76           C  
ATOM    263  O   GLU A  36      13.706 -35.280 -31.897  1.00 71.76           O  
ATOM    264  CG  GLU A  36      14.330 -35.660 -36.336  1.00 71.76           C  
ATOM    265  CD  GLU A  36      14.771 -36.846 -37.180  1.00 71.76           C  
ATOM    266  OE1 GLU A  36      14.289 -36.988 -38.326  1.00 71.76           O  
ATOM    267  OE2 GLU A  36      15.605 -37.639 -36.690  1.00 71.76           O  
ATOM    268  N   ARG A  37      15.664 -34.401 -32.046  1.00 63.53           N  
ATOM    269  CA  ARG A  37      16.031 -34.681 -30.661  1.00 63.53           C  
ATOM    270  C   ARG A  37      15.345 -33.709 -29.707  1.00 63.53           C  
ATOM    271  CB  ARG A  37      17.549 -34.608 -30.482  1.00 63.53           C  
ATOM    272  O   ARG A  37      14.975 -34.083 -28.592  1.00 63.53           O  
ATOM    273  CG  ARG A  37      18.280 -35.870 -30.910  1.00 63.53           C  
ATOM    274  CD  ARG A  37      19.762 -35.807 -30.568  1.00 63.53           C  
ATOM    275  NE  ARG A  37      20.570 -35.455 -31.733  1.00 63.53           N  
ATOM    276  NH1 ARG A  37      22.485 -34.997 -30.525  1.00 63.53           N  
ATOM    277  NH2 ARG A  37      22.485 -34.781 -32.807  1.00 63.53           N  
ATOM    278  CZ  ARG A  37      21.845 -35.079 -31.685  1.00 63.53           C  
ATOM    279  N   VAL A  38      15.117 -32.563 -30.130  1.00 69.18           N  
ATOM    280  CA  VAL A  38      14.475 -31.564 -29.283  1.00 69.18           C  
ATOM    281  C   VAL A  38      12.969 -31.562 -29.537  1.00 69.18           C  
ATOM    282  CB  VAL A  38      15.058 -30.154 -29.526  1.00 69.18           C  
ATOM    283  O   VAL A  38      12.260 -30.652 -29.100  1.00 69.18           O  
ATOM    284  CG1 VAL A  38      16.523 -30.094 -29.098  1.00 69.18           C  
ATOM    285  CG2 VAL A  38      14.911 -29.762 -30.995  1.00 69.18           C  
ATOM    286  N   ASN A  39      12.569 -32.619 -30.123  1.00 66.32           N  
ATOM    287  CA  ASN A  39      11.171 -32.962 -30.359  1.00 66.32           C  
ATOM    288  C   ASN A  39      10.501 -31.968 -31.303  1.00 66.32           C  
ATOM    289  CB  ASN A  39      10.406 -33.036 -29.035  1.00 66.32           C  
ATOM    290  O   ASN A  39       9.330 -31.627 -31.124  1.00 66.32           O  
ATOM    291  CG  ASN A  39       9.430 -34.194 -28.989  1.00 66.32           C  
ATOM    292  ND2 ASN A  39       8.408 -34.076 -28.149  1.00 66.32           N  
ATOM    293  OD1 ASN A  39       9.593 -35.189 -29.701  1.00 66.32           O  
ATOM    294  N   LEU A  40      11.273 -31.439 -32.277  1.00 69.75           N  
ATOM    295  CA  LEU A  40      10.741 -30.589 -33.336  1.00 69.75           C  
ATOM    296  C   LEU A  40      10.863 -31.272 -34.694  1.00 69.75           C  
ATOM    297  CB  LEU A  40      11.471 -29.244 -33.361  1.00 69.75           C  
ATOM    298  O   LEU A  40      11.363 -30.676 -35.651  1.00 69.75           O  
ATOM    299  CG  LEU A  40      11.182 -28.294 -32.198  1.00 69.75           C  
ATOM    300  CD1 LEU A  40      12.161 -27.125 -32.212  1.00 69.75           C  
ATOM    301  CD2 LEU A  40       9.743 -27.793 -32.261  1.00 69.75           C  
ATOM    302  N   GLY A  41      10.524 -32.518 -34.771  1.00 62.74           N  
ATOM    303  CA  GLY A  41      10.645 -33.432 -35.895  1.00 62.74           C  
ATOM    304  C   GLY A  41       9.906 -32.958 -37.132  1.00 62.74           C  
ATOM    305  O   GLY A  41      10.441 -33.015 -38.241  1.00 62.74           O  
ATOM    306  N   PRO A  42       8.702 -32.342 -36.870  1.00 66.35           N  
ATOM    307  CA  PRO A  42       7.894 -31.838 -37.983  1.00 66.35           C  
ATOM    308  C   PRO A  42       8.516 -30.619 -38.659  1.00 66.35           C  
ATOM    309  CB  PRO A  42       6.565 -31.474 -37.316  1.00 66.35           C  
ATOM    310  O   PRO A  42       8.289 -30.386 -39.849  1.00 66.35           O  
ATOM    311  CG  PRO A  42       6.522 -32.301 -36.071  1.00 66.35           C  
ATOM    312  CD  PRO A  42       7.929 -32.504 -35.586  1.00 66.35           C  
ATOM    313  N   VAL A  43       9.429 -29.835 -38.002  1.00 68.82           N  
ATOM    314  CA  VAL A  43      10.141 -28.649 -38.466  1.00 68.82           C  
ATOM    315  C   VAL A  43      11.455 -29.061 -39.127  1.00 68.82           C  
ATOM    316  CB  VAL A  43      10.413 -27.662 -37.309  1.00 68.82           C  
ATOM    317  O   VAL A  43      11.961 -28.359 -40.005  1.00 68.82           O  
ATOM    318  CG1 VAL A  43      11.157 -26.428 -37.817  1.00 68.82           C  
ATOM    319  CG2 VAL A  43       9.103 -27.260 -36.633  1.00 68.82           C  
ATOM    320  N   SER A  44      11.879 -30.305 -38.911  1.00 74.48           N  
ATOM    321  CA  SER A  44      13.135 -30.862 -39.403  1.00 74.48           C  
ATOM    322  C   SER A  44      13.067 -31.139 -40.901  1.00 74.48           C  
ATOM    323  CB  SER A  44      13.480 -32.150 -38.654  1.00 74.48           C  
ATOM    324  O   SER A  44      14.015 -30.852 -41.635  1.00 74.48           O  
ATOM    325  OG  SER A  44      12.557 -33.178 -38.968  1.00 74.48           O  
ATOM    326  N   ALA A  45      11.896 -31.534 -41.511  1.00 71.12           N  
ATOM    327  CA  ALA A  45      11.693 -31.829 -42.927  1.00 71.12           C  
ATOM    328  C   ALA A  45      11.680 -30.549 -43.757  1.00 71.12           C  
ATOM    329  CB  ALA A  45      10.393 -32.604 -43.128  1.00 71.12           C  
ATOM    330  O   ALA A  45      12.267 -30.498 -44.841  1.00 71.12           O  
ATOM    331  N   ALA A  46      11.110 -29.480 -43.064  1.00 71.65           N  
ATOM    332  CA  ALA A  46      11.014 -28.161 -43.684  1.00 71.65           C  
ATOM    333  C   ALA A  46      12.378 -27.481 -43.742  1.00 71.65           C  
ATOM    334  CB  ALA A  46      10.019 -27.288 -42.924  1.00 71.65           C  
ATOM    335  O   ALA A  46      12.725 -26.857 -44.748  1.00 71.65           O  
ATOM    336  N   MET A  47      13.243 -27.716 -42.874  1.00 72.47           N  
ATOM    337  CA  MET A  47      14.578 -27.133 -42.777  1.00 72.47           C  
ATOM    338  C   MET A  47      15.571 -27.899 -43.646  1.00 72.47           C  
ATOM    339  CB  MET A  47      15.056 -27.121 -41.324  1.00 72.47           C  
ATOM    340  O   MET A  47      16.468 -27.303 -44.244  1.00 72.47           O  
ATOM    341  CG  MET A  47      14.442 -26.011 -40.486  1.00 72.47           C  
ATOM    342  SD  MET A  47      15.664 -25.210 -39.377  1.00 72.47           S  
ATOM    343  CE  MET A  47      14.702 -23.773 -38.826  1.00 72.47           C  
ATOM    344  N   ALA A  48      15.319 -29.220 -43.841  1.00 72.21           N  
ATOM    345  CA  ALA A  48      16.123 -30.040 -44.743  1.00 72.21           C  
ATOM    346  C   ALA A  48      15.835 -29.695 -46.202  1.00 72.21           C  
ATOM    347  CB  ALA A  48      15.861 -31.523 -44.489  1.00 72.21           C  
ATOM    348  O   ALA A  48      16.757 -29.585 -47.014  1.00 72.21           O  
ATOM    349  N   GLN A  49      14.549 -29.396 -46.533  1.00 69.21           N  
ATOM    350  CA  GLN A  49      14.111 -29.016 -47.873  1.00 69.21           C  
ATOM    351  C   GLN A  49      14.633 -27.633 -48.251  1.00 69.21           C  
ATOM    352  CB  GLN A  49      12.585 -29.045 -47.967  1.00 69.21           C  
ATOM    353  O   GLN A  49      14.973 -27.388 -49.411  1.00 69.21           O  
ATOM    354  CG  GLN A  49      12.034 -30.293 -48.644  1.00 69.21           C  
ATOM    355  CD  GLN A  49      10.525 -30.405 -48.531  1.00 69.21           C  
ATOM    356  NE2 GLN A  49       9.993 -31.583 -48.837  1.00 69.21           N  
ATOM    357  OE1 GLN A  49       9.843 -29.440 -48.170  1.00 69.21           O  
ATOM    358  N   ALA A  50      14.826 -26.800 -47.181  1.00 69.86           N  
ATOM    359  CA  ALA A  50      15.306 -25.433 -47.370  1.00 69.86           C  
ATOM    360  C   ALA A  50      16.827 -25.367 -47.268  1.00 69.86           C  
ATOM    361  CB  ALA A  50      14.666 -24.498 -46.347  1.00 69.86           C  
ATOM    362  O   ALA A  50      17.417 -24.292 -47.390  1.00 69.86           O  
ATOM    363  N   GLU A  51      17.435 -26.567 -47.157  1.00 66.22           N  
ATOM    364  CA  GLU A  51      18.874 -26.803 -47.086  1.00 66.22           C  
ATOM    365  C   GLU A  51      19.536 -25.871 -46.075  1.00 66.22           C  
ATOM    366  CB  GLU A  51      19.517 -26.626 -48.464  1.00 66.22           C  
ATOM    367  O   GLU A  51      20.590 -25.294 -46.352  1.00 66.22           O  
ATOM    368  CG  GLU A  51      19.036 -27.631 -49.501  1.00 66.22           C  
ATOM    369  CD  GLU A  51      19.844 -27.600 -50.788  1.00 66.22           C  
ATOM    370  OE1 GLU A  51      20.062 -28.673 -51.394  1.00 66.22           O  
ATOM    371  OE2 GLU A  51      20.265 -26.493 -51.192  1.00 66.22           O  
ATOM    372  N   ILE A  52      18.929 -25.764 -44.854  1.00 71.05           N  
ATOM    373  CA  ILE A  52      19.411 -24.873 -43.805  1.00 71.05           C  
ATOM    374  C   ILE A  52      20.539 -25.551 -43.030  1.00 71.05           C  
ATOM    375  CB  ILE A  52      18.273 -24.462 -42.845  1.00 71.05           C  
ATOM    376  O   ILE A  52      20.360 -26.646 -42.492  1.00 71.05           O  
ATOM    377  CG1 ILE A  52      17.156 -23.749 -43.615  1.00 71.05           C  
ATOM    378  CG2 ILE A  52      18.811 -23.577 -41.717  1.00 71.05           C  
ATOM    379  CD1 ILE A  52      17.552 -22.382 -44.157  1.00 71.05           C  
ATOM    380  N   THR A  53      21.810 -24.904 -43.087  1.00 64.83           N  
ATOM    381  CA  THR A  53      22.977 -25.435 -42.391  1.00 64.83           C  
ATOM    382  C   THR A  53      23.178 -24.726 -41.055  1.00 64.83           C  
ATOM    383  CB  THR A  53      24.250 -25.294 -43.246  1.00 64.83           C  
ATOM    384  O   THR A  53      22.458 -23.778 -40.734  1.00 64.83           O  
ATOM    385  CG2 THR A  53      24.097 -26.011 -44.583  1.00 64.83           C  
ATOM    386  OG1 THR A  53      24.504 -23.904 -43.489  1.00 64.83           O  
ATOM    387  N   GLY A  54      23.954 -25.195 -40.114  1.00 64.82           N  
ATOM    388  CA  GLY A  54      24.236 -24.665 -38.789  1.00 64.82           C  
ATOM    389  C   GLY A  54      24.698 -23.221 -38.810  1.00 64.82           C  
ATOM    390  O   GLY A  54      24.362 -22.443 -37.915  1.00 64.82           O  
ATOM    391  N   ALA A  55      25.378 -22.728 -39.851  1.00 62.78           N  
ATOM    392  CA  ALA A  55      25.823 -21.342 -39.974  1.00 62.78           C  
ATOM    393  C   ALA A  55      24.643 -20.409 -40.230  1.00 62.78           C  
ATOM    394  CB  ALA A  55      26.853 -21.212 -41.094  1.00 62.78           C  
ATOM    395  O   ALA A  55      24.679 -19.235 -39.851  1.00 62.78           O  
ATOM    396  N   MET A  56      23.642 -21.007 -40.735  1.00 62.58           N  
ATOM    397  CA  MET A  56      22.486 -20.207 -41.130  1.00 62.58           C  
ATOM    398  C   MET A  56      21.468 -20.126 -39.998  1.00 62.58           C  
ATOM    399  CB  MET A  56      21.830 -20.790 -42.383  1.00 62.58           C  
ATOM    400  O   MET A  56      20.539 -19.318 -40.049  1.00 62.58           O  
ATOM    401  CG  MET A  56      22.732 -20.784 -43.607  1.00 62.58           C  
ATOM    402  SD  MET A  56      22.038 -21.759 -44.997  1.00 62.58           S  
ATOM    403  CE  MET A  56      20.632 -20.708 -45.456  1.00 62.58           C  
ATOM    404  N   LEU A  57      21.696 -20.838 -38.861  1.00 69.25           N  
ATOM    405  CA  LEU A  57      20.811 -20.868 -37.702  1.00 69.25           C  
ATOM    406  C   LEU A  57      20.967 -19.601 -36.866  1.00 69.25           C  
ATOM    407  CB  LEU A  57      21.096 -22.100 -36.840  1.00 69.25           C  
ATOM    408  O   LEU A  57      19.995 -19.110 -36.288  1.00 69.25           O  
ATOM    409  CG  LEU A  57      20.674 -23.449 -37.425  1.00 69.25           C  
ATOM    410  CD1 LEU A  57      21.115 -24.586 -36.509  1.00 69.25           C  
ATOM    411  CD2 LEU A  57      19.166 -23.488 -37.646  1.00 69.25           C  
ATOM    412  N   GLU A  58      22.105 -18.940 -36.992  1.00 62.48           N  
ATOM    413  CA  GLU A  58      22.387 -17.671 -36.328  1.00 62.48           C  
ATOM    414  C   GLU A  58      21.678 -16.514 -37.025  1.00 62.48           C  
ATOM    415  CB  GLU A  58      23.895 -17.412 -36.280  1.00 62.48           C  
ATOM    416  O   GLU A  58      21.173 -15.602 -36.368  1.00 62.48           O  
ATOM    417  CG  GLU A  58      24.645 -18.319 -35.315  1.00 62.48           C  
ATOM    418  CD  GLU A  58      26.132 -18.013 -35.236  1.00 62.48           C  
ATOM    419  OE1 GLU A  58      26.864 -18.737 -34.524  1.00 62.48           O  
ATOM    420  OE2 GLU A  58      26.568 -17.040 -35.891  1.00 62.48           O  
ATOM    421  N   THR A  59      21.594 -16.707 -38.356  1.00 58.92           N  
ATOM    422  CA  THR A  59      20.903 -15.676 -39.122  1.00 58.92           C  
ATOM    423  C   THR A  59      19.390 -15.834 -39.000  1.00 58.92           C  
ATOM    424  CB  THR A  59      21.308 -15.718 -40.608  1.00 58.92           C  
ATOM    425  O   THR A  59      18.657 -14.843 -38.981  1.00 58.92           O  
ATOM    426  CG2 THR A  59      20.854 -14.459 -41.337  1.00 58.92           C  
ATOM    427  OG1 THR A  59      22.733 -15.827 -40.705  1.00 58.92           O  
ATOM    428  N   LEU A  60      19.019 -17.073 -38.739  1.00 61.42           N  
ATOM    429  CA  LEU A  60      17.604 -17.385 -38.568  1.00 61.42           C  
ATOM    430  C   LEU A  60      17.089 -16.854 -37.235  1.00 61.42           C  
ATOM    431  CB  LEU A  60      17.374 -18.896 -38.652  1.00 61.42           C  
ATOM    432  O   LEU A  60      15.949 -16.391 -37.145  1.00 61.42           O  
ATOM    433  CG  LEU A  60      17.042 -19.455 -40.036  1.00 61.42           C  
ATOM    434  CD1 LEU A  60      17.556 -20.885 -40.167  1.00 61.42           C  
ATOM    435  CD2 LEU A  60      15.540 -19.396 -40.291  1.00 61.42           C  
ATOM    436  N   ASP A  61      17.945 -16.691 -36.155  1.00 64.89           N  
ATOM    437  CA  ASP A  61      17.623 -16.099 -34.861  1.00 64.89           C  
ATOM    438  C   ASP A  61      17.398 -14.593 -34.986  1.00 64.89           C  
ATOM    439  CB  ASP A  61      18.735 -16.381 -33.849  1.00 64.89           C  
ATOM    440  O   ASP A  61      16.663 -14.002 -34.192  1.00 64.89           O  
ATOM    441  CG  ASP A  61      18.398 -15.904 -32.447  1.00 64.89           C  
ATOM    442  OD1 ASP A  61      17.318 -16.255 -31.927  1.00 64.89           O  
ATOM    443  OD2 ASP A  61      19.219 -15.167 -31.860  1.00 64.89           O  
ATOM    444  N   ALA A  62      17.874 -14.108 -36.095  1.00 58.14           N  
ATOM    445  CA  ALA A  62      17.834 -12.658 -36.269  1.00 58.14           C  
ATOM    446  C   ALA A  62      16.585 -12.232 -37.036  1.00 58.14           C  
ATOM    447  CB  ALA A  62      19.089 -12.174 -36.991  1.00 58.14           C  
ATOM    448  O   ALA A  62      16.250 -11.046 -37.079  1.00 58.14           O  
ATOM    449  N   LEU A  63      15.924 -13.213 -37.599  1.00 56.15           N  
ATOM    450  CA  LEU A  63      14.719 -12.926 -38.369  1.00 56.15           C  
ATOM    451  C   LEU A  63      13.480 -12.985 -37.481  1.00 56.15           C  
ATOM    452  CB  LEU A  63      14.577 -13.914 -39.529  1.00 56.15           C  
ATOM    453  O   LEU A  63      13.507 -13.595 -36.410  1.00 56.15           O  
ATOM    454  CG  LEU A  63      15.670 -13.867 -40.598  1.00 56.15           C  
ATOM    455  CD1 LEU A  63      15.450 -14.968 -41.631  1.00 56.15           C  
ATOM    456  CD2 LEU A  63      15.704 -12.497 -41.268  1.00 56.15           C  
ATOM    457  N   THR A  64      12.450 -12.142 -37.811  1.00 67.94           N  
ATOM    458  CA  THR A  64      11.185 -12.096 -37.086  1.00 67.94           C  
ATOM    459  C   THR A  64      10.415 -13.402 -37.258  1.00 67.94           C  
ATOM    460  CB  THR A  64      10.313 -10.917 -37.556  1.00 67.94           C  
ATOM    461  O   THR A  64      10.707 -14.186 -38.163  1.00 67.94           O  
ATOM    462  CG2 THR A  64      11.069  -9.597 -37.448  1.00 67.94           C  
ATOM    463  OG1 THR A  64       9.933 -11.127 -38.922  1.00 67.94           O  
ATOM    464  N   ASP A  65       9.520 -13.699 -36.415  1.00 67.08           N  
ATOM    465  CA  ASP A  65       8.746 -14.934 -36.351  1.00 67.08           C  
ATOM    466  C   ASP A  65       7.911 -15.126 -37.615  1.00 67.08           C  
ATOM    467  CB  ASP A  65       7.841 -14.937 -35.117  1.00 67.08           C  
ATOM    468  O   ASP A  65       7.797 -16.242 -38.126  1.00 67.08           O  
ATOM    469  CG  ASP A  65       8.614 -15.057 -33.815  1.00 67.08           C  
ATOM    470  OD1 ASP A  65       9.836 -15.317 -33.853  1.00 67.08           O  
ATOM    471  OD2 ASP A  65       7.994 -14.893 -32.742  1.00 67.08           O  
ATOM    472  N   ASP A  66       7.510 -14.038 -38.227  1.00 62.62           N  
ATOM    473  CA  ASP A  66       6.689 -14.060 -39.433  1.00 62.62           C  
ATOM    474  C   ASP A  66       7.533 -14.372 -40.667  1.00 62.62           C  
ATOM    475  CB  ASP A  66       5.966 -12.724 -39.614  1.00 62.62           C  
ATOM    476  O   ASP A  66       7.101 -15.117 -41.548  1.00 62.62           O  
ATOM    477  CG  ASP A  66       4.808 -12.539 -38.648  1.00 62.62           C  
ATOM    478  OD1 ASP A  66       4.301 -13.545 -38.105  1.00 62.62           O  
ATOM    479  OD2 ASP A  66       4.398 -11.379 -38.431  1.00 62.62           O  
ATOM    480  N   GLU A  67       8.713 -13.994 -40.596  1.00 66.38           N  
ATOM    481  CA  GLU A  67       9.671 -14.213 -41.675  1.00 66.38           C  
ATOM    482  C   GLU A  67      10.188 -15.649 -41.672  1.00 66.38           C  
ATOM    483  CB  GLU A  67      10.841 -13.232 -41.563  1.00 66.38           C  
ATOM    484  O   GLU A  67      10.338 -16.263 -42.730  1.00 66.38           O  
ATOM    485  CG  GLU A  67      10.479 -11.799 -41.926  1.00 66.38           C  
ATOM    486  CD  GLU A  67      11.590 -10.805 -41.624  1.00 66.38           C  
ATOM    487  OE1 GLU A  67      11.588  -9.698 -42.208  1.00 66.38           O  
ATOM    488  OE2 GLU A  67      12.468 -11.137 -40.798  1.00 66.38           O  
ATOM    489  N   ILE A  68      10.291 -16.202 -40.426  1.00 68.31           N  
ATOM    490  CA  ILE A  68      10.739 -17.579 -40.246  1.00 68.31           C  
ATOM    491  C   ILE A  68       9.604 -18.540 -40.587  1.00 68.31           C  
ATOM    492  CB  ILE A  68      11.236 -17.827 -38.804  1.00 68.31           C  
ATOM    493  O   ILE A  68       9.811 -19.530 -41.293  1.00 68.31           O  
ATOM    494  CG1 ILE A  68      12.502 -17.007 -38.527  1.00 68.31           C  
ATOM    495  CG2 ILE A  68      11.488 -19.319 -38.569  1.00 68.31           C  
ATOM    496  CD1 ILE A  68      12.976 -17.071 -37.081  1.00 68.31           C  
ATOM    497  N   ALA A  69       8.431 -18.174 -40.280  1.00 72.08           N  
ATOM    498  CA  ALA A  69       7.224 -18.962 -40.516  1.00 72.08           C  
ATOM    499  C   ALA A  69       6.903 -19.040 -42.006  1.00 72.08           C  
ATOM    500  CB  ALA A  69       6.043 -18.370 -39.752  1.00 72.08           C  
ATOM    501  O   ALA A  69       6.567 -20.110 -42.520  1.00 72.08           O  
ATOM    502  N   THR A  70       7.169 -17.933 -42.758  1.00 67.70           N  
ATOM    503  CA  THR A  70       6.872 -17.848 -44.184  1.00 67.70           C  
ATOM    504  C   THR A  70       7.976 -18.506 -45.006  1.00 67.70           C  
ATOM    505  CB  THR A  70       6.698 -16.385 -44.631  1.00 67.70           C  
ATOM    506  O   THR A  70       7.695 -19.237 -45.959  1.00 67.70           O  
ATOM    507  CG2 THR A  70       6.273 -16.304 -46.094  1.00 67.70           C  
ATOM    508  OG1 THR A  70       5.697 -15.758 -43.819  1.00 67.70           O  
ATOM    509  N   SER A  71       9.185 -18.420 -44.567  1.00 64.27           N  
ATOM    510  CA  SER A  71      10.365 -18.904 -45.275  1.00 64.27           C  
ATOM    511  C   SER A  71      10.533 -20.410 -45.105  1.00 64.27           C  
ATOM    512  CB  SER A  71      11.620 -18.183 -44.781  1.00 64.27           C  
ATOM    513  O   SER A  71      10.923 -21.107 -46.044  1.00 64.27           O  
ATOM    514  OG  SER A  71      11.532 -16.791 -45.031  1.00 64.27           O  
ATOM    515  N   LEU A  72       9.999 -20.994 -43.897  1.00 70.58           N  
ATOM    516  CA  LEU A  72      10.173 -22.418 -43.630  1.00 70.58           C  
ATOM    517  C   LEU A  72       8.827 -23.136 -43.609  1.00 70.58           C  
ATOM    518  CB  LEU A  72      10.897 -22.629 -42.298  1.00 70.58           C  
ATOM    519  O   LEU A  72       8.769 -24.349 -43.398  1.00 70.58           O  
ATOM    520  CG  LEU A  72      12.335 -22.114 -42.219  1.00 70.58           C  
ATOM    521  CD1 LEU A  72      12.872 -22.258 -40.799  1.00 70.58           C  
ATOM    522  CD2 LEU A  72      13.224 -22.856 -43.211  1.00 70.58           C  
ATOM    523  N   SER A  73       7.778 -22.289 -44.043  1.00 68.20           N  
ATOM    524  CA  SER A  73       6.402 -22.761 -44.153  1.00 68.20           C  
ATOM    525  C   SER A  73       5.967 -23.497 -42.891  1.00 68.20           C  
ATOM    526  CB  SER A  73       6.244 -23.677 -45.367  1.00 68.20           C  
ATOM    527  O   SER A  73       5.391 -24.584 -42.967  1.00 68.20           O  
ATOM    528  OG  SER A  73       6.496 -22.968 -46.569  1.00 68.20           O  
ATOM    529  N   ILE A  74       6.317 -22.925 -41.671  1.00 71.22           N  
ATOM    530  CA  ILE A  74       5.895 -23.480 -40.390  1.00 71.22           C  
ATOM    531  C   ILE A  74       4.552 -22.877 -39.983  1.00 71.22           C  
ATOM    532  CB  ILE A  74       6.950 -23.229 -39.290  1.00 71.22           C  
ATOM    533  O   ILE A  74       4.449 -21.667 -39.766  1.00 71.22           O  
ATOM    534  CG1 ILE A  74       8.293 -23.853 -39.686  1.00 71.22           C  
ATOM    535  CG2 ILE A  74       6.468 -23.776 -37.943  1.00 71.22           C  
ATOM    536  CD1 ILE A  74       9.438 -23.510 -38.741  1.00 71.22           C  
ATOM    537  N   LYS A  75       3.489 -23.665 -40.000  1.00 65.74           N  
ATOM    538  CA  LYS A  75       2.125 -23.176 -39.822  1.00 65.74           C  
ATOM    539  C   LYS A  75       1.707 -23.235 -38.356  1.00 65.74           C  
ATOM    540  CB  LYS A  75       1.149 -23.986 -40.678  1.00 65.74           C  
ATOM    541  O   LYS A  75       0.942 -22.388 -37.889  1.00 65.74           O  
ATOM    542  CG  LYS A  75       1.344 -23.807 -42.176  1.00 65.74           C  
ATOM    543  CD  LYS A  75       0.297 -24.574 -42.972  1.00 65.74           C  
ATOM    544  CE  LYS A  75       0.518 -24.433 -44.472  1.00 65.74           C  
ATOM    545  NZ  LYS A  75      -0.483 -25.217 -45.256  1.00 65.74           N  
ATOM    546  N   ASN A  76       2.362 -24.075 -37.700  1.00 58.81           N  
ATOM    547  CA  ASN A  76       2.065 -24.240 -36.281  1.00 58.81           C  
ATOM    548  C   ASN A  76       2.958 -23.355 -35.415  1.00 58.81           C  
ATOM    549  CB  ASN A  76       2.211 -25.706 -35.869  1.00 58.81           C  
ATOM    550  O   ASN A  76       4.178 -23.524 -35.399  1.00 58.81           O  
ATOM    551  CG  ASN A  76       1.694 -25.973 -34.469  1.00 58.81           C  
ATOM    552  ND2 ASN A  76       0.964 -27.070 -34.306  1.00 58.81           N  
ATOM    553  OD1 ASN A  76       1.950 -25.200 -33.542  1.00 58.81           O  
ATOM    554  N   ARG A  77       2.227 -22.369 -34.689  1.00 63.19           N  
ATOM    555  CA  ARG A  77       2.878 -21.274 -33.976  1.00 63.19           C  
ATOM    556  C   ARG A  77       3.619 -21.786 -32.746  1.00 63.19           C  
ATOM    557  CB  ARG A  77       1.853 -20.214 -33.567  1.00 63.19           C  
ATOM    558  O   ARG A  77       4.652 -21.233 -32.363  1.00 63.19           O  
ATOM    559  CG  ARG A  77       2.441 -18.823 -33.393  1.00 63.19           C  
ATOM    560  CD  ARG A  77       1.355 -17.764 -33.263  1.00 63.19           C  
ATOM    561  NE  ARG A  77       1.575 -16.907 -32.101  1.00 63.19           N  
ATOM    562  NH1 ARG A  77       2.790 -15.312 -33.247  1.00 63.19           N  
ATOM    563  NH2 ARG A  77       2.391 -15.062 -31.004  1.00 63.19           N  
ATOM    564  CZ  ARG A  77       2.252 -15.762 -32.120  1.00 63.19           C  
ATOM    565  N   VAL A  78       3.317 -22.886 -32.329  1.00 57.17           N  
ATOM    566  CA  VAL A  78       3.937 -23.541 -31.182  1.00 57.17           C  
ATOM    567  C   VAL A  78       5.266 -24.167 -31.600  1.00 57.17           C  
ATOM    568  CB  VAL A  78       3.010 -24.616 -30.572  1.00 57.17           C  
ATOM    569  O   VAL A  78       6.259 -24.073 -30.876  1.00 57.17           O  
ATOM    570  CG1 VAL A  78       3.720 -25.365 -29.446  1.00 57.17           C  
ATOM    571  CG2 VAL A  78       1.718 -23.979 -30.063  1.00 57.17           C  
ATOM    572  N   HIS A  79       5.342 -24.663 -32.719  1.00 59.28           N  
ATOM    573  CA  HIS A  79       6.561 -25.231 -33.284  1.00 59.28           C  
ATOM    574  C   HIS A  79       7.567 -24.139 -33.632  1.00 59.28           C  
ATOM    575  CB  HIS A  79       6.239 -26.063 -34.526  1.00 59.28           C  
ATOM    576  O   HIS A  79       8.768 -24.298 -33.398  1.00 59.28           O  
ATOM    577  CG  HIS A  79       5.546 -27.353 -34.221  1.00 59.28           C  
ATOM    578  CD2 HIS A  79       5.301 -27.974 -33.043  1.00 59.28           C  
ATOM    579  ND1 HIS A  79       5.014 -28.162 -35.201  1.00 59.28           N  
ATOM    580  CE1 HIS A  79       4.470 -29.228 -34.637  1.00 59.28           C  
ATOM    581  NE2 HIS A  79       4.630 -29.137 -33.328  1.00 59.28           N  
ATOM    582  N   LEU A  80       6.980 -22.937 -33.942  1.00 65.01           N  
ATOM    583  CA  LEU A  80       7.788 -21.767 -34.271  1.00 65.01           C  
ATOM    584  C   LEU A  80       8.401 -21.159 -33.014  1.00 65.01           C  
ATOM    585  CB  LEU A  80       6.943 -20.719 -34.999  1.00 65.01           C  
ATOM    586  O   LEU A  80       9.595 -20.850 -32.987  1.00 65.01           O  
ATOM    587  CG  LEU A  80       7.682 -19.472 -35.486  1.00 65.01           C  
ATOM    588  CD1 LEU A  80       8.651 -19.834 -36.606  1.00 65.01           C  
ATOM    589  CD2 LEU A  80       6.691 -18.410 -35.952  1.00 65.01           C  
ATOM    590  N   LEU A  81       7.596 -21.200 -32.026  1.00 56.28           N  
ATOM    591  CA  LEU A  81       8.065 -20.649 -30.760  1.00 56.28           C  
ATOM    592  C   LEU A  81       9.051 -21.597 -30.085  1.00 56.28           C  
ATOM    593  CB  LEU A  81       6.885 -20.372 -29.825  1.00 56.28           C  
ATOM    594  O   LEU A  81      10.041 -21.156 -29.498  1.00 56.28           O  
ATOM    595  CG  LEU A  81       5.949 -19.233 -30.233  1.00 56.28           C  
ATOM    596  CD1 LEU A  81       4.738 -19.184 -29.308  1.00 56.28           C  
ATOM    597  CD2 LEU A  81       6.691 -17.901 -30.222  1.00 56.28           C  
ATOM    598  N   SER A  82       8.851 -22.907 -30.318  1.00 62.29           N  
ATOM    599  CA  SER A  82       9.746 -23.930 -29.787  1.00 62.29           C  
ATOM    600  C   SER A  82      11.078 -23.938 -30.528  1.00 62.29           C  
ATOM    601  CB  SER A  82       9.094 -25.311 -29.878  1.00 62.29           C  
ATOM    602  O   SER A  82      12.136 -24.090 -29.913  1.00 62.29           O  
ATOM    603  OG  SER A  82       8.065 -25.446 -28.913  1.00 62.29           O  
ATOM    604  N   LEU A  83      11.064 -23.708 -31.793  1.00 68.56           N  
ATOM    605  CA  LEU A  83      12.248 -23.590 -32.637  1.00 68.56           C  
ATOM    606  C   LEU A  83      13.045 -22.339 -32.284  1.00 68.56           C  
ATOM    607  CB  LEU A  83      11.852 -23.556 -34.115  1.00 68.56           C  
ATOM    608  O   LEU A  83      14.271 -22.393 -32.159  1.00 68.56           O  
ATOM    609  CG  LEU A  83      12.992 -23.380 -35.119  1.00 68.56           C  
ATOM    610  CD1 LEU A  83      13.945 -24.568 -35.053  1.00 68.56           C  
ATOM    611  CD2 LEU A  83      12.441 -23.207 -36.530  1.00 68.56           C  
ATOM    612  N   ARG A  84      12.349 -21.204 -31.694  1.00 70.55           N  
ATOM    613  CA  ARG A  84      12.977 -19.958 -31.266  1.00 70.55           C  
ATOM    614  C   ARG A  84      13.693 -20.135 -29.932  1.00 70.55           C  
ATOM    615  CB  ARG A  84      11.936 -18.841 -31.158  1.00 70.55           C  
ATOM    616  O   ARG A  84      14.810 -19.645 -29.751  1.00 70.55           O  
ATOM    617  CG  ARG A  84      12.070 -17.769 -32.228  1.00 70.55           C  
ATOM    618  CD  ARG A  84      12.127 -16.373 -31.623  1.00 70.55           C  
ATOM    619  NE  ARG A  84      12.311 -15.349 -32.647  1.00 70.55           N  
ATOM    620  NH1 ARG A  84      10.999 -13.766 -31.593  1.00 70.55           N  
ATOM    621  NH2 ARG A  84      12.003 -13.280 -33.595  1.00 70.55           N  
ATOM    622  CZ  ARG A  84      11.770 -14.134 -32.609  1.00 70.55           C  
ATOM    623  N   LYS A  85      13.056 -20.886 -29.352  1.00 68.44           N  
ATOM    624  CA  LYS A  85      13.617 -21.217 -28.045  1.00 68.44           C  
ATOM    625  C   LYS A  85      14.885 -22.054 -28.187  1.00 68.44           C  
ATOM    626  CB  LYS A  85      12.589 -21.964 -27.193  1.00 68.44           C  
ATOM    627  O   LYS A  85      15.891 -21.783 -27.528  1.00 68.44           O  
ATOM    628  CG  LYS A  85      13.037 -22.214 -25.761  1.00 68.44           C  
ATOM    629  CD  LYS A  85      11.973 -22.957 -24.964  1.00 68.44           C  
ATOM    630  CE  LYS A  85      12.473 -23.332 -23.575  1.00 68.44           C  
ATOM    631  NZ  LYS A  85      11.439 -24.078 -22.797  1.00 68.44           N  
ATOM    632  N   GLN A  86      14.906 -22.957 -29.074  1.00 69.74           N  
ATOM    633  CA  GLN A  86      16.048 -23.847 -29.256  1.00 69.74           C  
ATOM    634  C   GLN A  86      17.196 -23.131 -29.962  1.00 69.74           C  
ATOM    635  CB  GLN A  86      15.640 -25.091 -30.047  1.00 69.74           C  
ATOM    636  O   GLN A  86      18.366 -23.357 -29.643  1.00 69.74           O  
ATOM    637  CG  GLN A  86      14.719 -26.031 -29.281  1.00 69.74           C  
ATOM    638  CD  GLN A  86      15.330 -26.524 -27.984  1.00 69.74           C  
ATOM    639  NE2 GLN A  86      14.518 -26.595 -26.935  1.00 69.74           N  
ATOM    640  OE1 GLN A  86      16.523 -26.840 -27.924  1.00 69.74           O  
ATOM    641  N   LEU A  87      16.954 -22.117 -30.799  1.00 72.76           N  
ATOM    642  CA  LEU A  87      17.952 -21.340 -31.525  1.00 72.76           C  
ATOM    643  C   LEU A  87      18.696 -20.398 -30.585  1.00 72.76           C  
ATOM    644  CB  LEU A  87      17.293 -20.540 -32.652  1.00 72.76           C  
ATOM    645  O   LEU A  87      19.904 -20.197 -30.729  1.00 72.76           O  
ATOM    646  CG  LEU A  87      16.865 -21.335 -33.887  1.00 72.76           C  
ATOM    647  CD1 LEU A  87      16.068 -20.448 -34.838  1.00 72.76           C  
ATOM    648  CD2 LEU A  87      18.083 -21.924 -34.592  1.00 72.76           C  
ATOM    649  N   LYS A  88      18.023 -19.987 -29.444  1.00 66.31           N  
ATOM    650  CA  LYS A  88      18.604 -19.099 -28.441  1.00 66.31           C  
ATOM    651  C   LYS A  88      19.542 -19.862 -27.510  1.00 66.31           C  
ATOM    652  CB  LYS A  88      17.504 -18.414 -27.629  1.00 66.31           C  
ATOM    653  O   LYS A  88      20.517 -19.299 -27.005  1.00 66.31           O  
ATOM    654  CG  LYS A  88      16.747 -17.340 -28.397  1.00 66.31           C  
ATOM    655  CD  LYS A  88      15.812 -16.555 -27.485  1.00 66.31           C  
ATOM    656  CE  LYS A  88      15.040 -15.493 -28.255  1.00 66.31           C  
ATOM    657  NZ  LYS A  88      14.103 -14.738 -27.370  1.00 66.31           N  
ATOM    658  N   LEU A  89      19.256 -21.220 -27.559  1.00 59.82           N  
ATOM    659  CA  LEU A  89      20.031 -22.097 -26.688  1.00 59.82           C  
ATOM    660  C   LEU A  89      21.326 -22.531 -27.367  1.00 59.82           C  
ATOM    661  CB  LEU A  89      19.209 -23.328 -26.297  1.00 59.82           C  
ATOM    662  O   LEU A  89      22.316 -22.827 -26.694  1.00 59.82           O  
ATOM    663  CG  LEU A  89      18.047 -23.088 -25.332  1.00 59.82           C  
ATOM    664  CD1 LEU A  89      17.189 -24.343 -25.213  1.00 59.82           C  
ATOM    665  CD2 LEU A  89      18.567 -22.658 -23.964  1.00 59.82           C  
ATOM    666  N   LEU A  90      21.422 -22.512 -28.631  1.00 57.67           N  
ATOM    667  CA  LEU A  90      22.565 -22.906 -29.447  1.00 57.67           C  
ATOM    668  C   LEU A  90      23.555 -21.755 -29.587  1.00 57.67           C  
ATOM    669  CB  LEU A  90      22.101 -23.367 -30.832  1.00 57.67           C  
ATOM    670  O   LEU A  90      24.742 -21.979 -29.839  1.00 57.67           O  
ATOM    671  CG  LEU A  90      21.402 -24.726 -30.895  1.00 57.67           C  
ATOM    672  CD1 LEU A  90      20.768 -24.932 -32.267  1.00 57.67           C  
ATOM    673  CD2 LEU A  90      22.384 -25.848 -30.580  1.00 57.67           C  
ATOM    674  N   THR A  91      23.339 -20.454 -29.166  1.00 50.53           N  
ATOM    675  CA  THR A  91      24.118 -19.233 -29.345  1.00 50.53           C  
ATOM    676  C   THR A  91      24.821 -18.845 -28.048  1.00 50.53           C  
ATOM    677  CB  THR A  91      23.229 -18.068 -29.818  1.00 50.53           C  
ATOM    678  O   THR A  91      25.662 -17.943 -28.037  1.00 50.53           O  
ATOM    679  CG2 THR A  91      23.249 -17.943 -31.338  1.00 50.53           C  
ATOM    680  OG1 THR A  91      21.882 -18.297 -29.386  1.00 50.53           O  
ATOM    681  N   VAL A  92      24.792 -19.863 -26.974  1.00 39.45           N  
ATOM    682  CA  VAL A  92      25.548 -19.634 -25.746  1.00 39.45           C  
ATOM    683  C   VAL A  92      26.815 -20.485 -25.753  1.00 39.45           C  
ATOM    684  CB  VAL A  92      24.702 -19.948 -24.492  1.00 39.45           C  
ATOM    685  O   VAL A  92      26.772 -21.672 -26.088  1.00 39.45           O  
ATOM    686  CG1 VAL A  92      25.490 -19.644 -23.219  1.00 39.45           C  
ATOM    687  CG2 VAL A  92      23.396 -19.155 -24.518  1.00 39.45           C  
ATOM    688  N   PRO A  93      28.302 -19.925 -25.776  1.00 34.26           N  
ATOM    689  CA  PRO A  93      29.429 -20.861 -25.773  1.00 34.26           C  
ATOM    690  C   PRO A  93      29.600 -21.575 -24.435  1.00 34.26           C  
ATOM    691  CB  PRO A  93      30.633 -19.964 -26.071  1.00 34.26           C  
ATOM    692  O   PRO A  93      29.241 -21.028 -23.389  1.00 34.26           O  
ATOM    693  CG  PRO A  93      30.147 -18.574 -25.816  1.00 34.26           C  
ATOM    694  CD  PRO A  93      28.726 -18.647 -25.334  1.00 34.26           C  
ATOM    695  N   PRO A  94      30.136 -22.907 -24.450  1.00 33.20           N  
ATOM    696  CA  PRO A  94      30.304 -23.641 -23.194  1.00 33.20           C  
ATOM    697  C   PRO A  94      31.615 -23.306 -22.486  1.00 33.20           C  
ATOM    698  CB  PRO A  94      30.281 -25.107 -23.636  1.00 33.20           C  
ATOM    699  O   PRO A  94      32.650 -23.147 -23.137  1.00 33.20           O  
ATOM    700  CG  PRO A  94      30.678 -25.077 -25.077  1.00 33.20           C  
ATOM    701  CD  PRO A  94      30.809 -23.644 -25.506  1.00 33.20           C  
ATOM    702  N   GLY A  95      31.786 -22.497 -21.411  1.00 31.28           N  
ATOM    703  CA  GLY A  95      32.940 -22.211 -20.572  1.00 31.28           C  
ATOM    704  C   GLY A  95      33.069 -23.157 -19.394  1.00 31.28           C  
ATOM    705  O   GLY A  95      32.067 -23.541 -18.786  1.00 31.28           O  
ATOM    706  N   LYS A  96      34.043 -24.163 -19.436  1.00 26.38           N  
ATOM    707  CA  LYS A  96      35.039 -24.924 -18.687  1.00 26.38           C  
ATOM    708  C   LYS A  96      35.149 -24.420 -17.250  1.00 26.38           C  
ATOM    709  CB  LYS A  96      36.403 -24.847 -19.375  1.00 26.38           C  
ATOM    710  O   LYS A  96      35.223 -23.212 -17.014  1.00 26.38           O  
ATOM    711  CG  LYS A  96      36.987 -26.203 -19.744  1.00 26.38           C  
ATOM    712  CD  LYS A  96      38.315 -26.059 -20.475  1.00 26.38           C  
ATOM    713  CE  LYS A  96      38.799 -27.394 -21.026  1.00 26.38           C  
ATOM    714  NZ  LYS A  96      40.085 -27.252 -21.772  1.00 26.38           N  
ATOM    715  N   PRO A  97      35.299 -25.312 -16.130  1.00 28.98           N  
ATOM    716  CA  PRO A  97      35.426 -24.959 -14.714  1.00 28.98           C  
ATOM    717  C   PRO A  97      36.872 -24.990 -14.226  1.00 28.98           C  
ATOM    718  CB  PRO A  97      34.588 -26.028 -14.008  1.00 28.98           C  
ATOM    719  O   PRO A  97      37.679 -25.779 -14.724  1.00 28.98           O  
ATOM    720  CG  PRO A  97      34.538 -27.171 -14.970  1.00 28.98           C  
ATOM    721  CD  PRO A  97      35.288 -26.783 -16.211  1.00 28.98           C  
ATOM    722  N   SER A  98      37.399 -23.767 -13.801  1.00 25.91           N  
ATOM    723  CA  SER A  98      38.617 -23.885 -13.006  1.00 25.91           C  
ATOM    724  C   SER A  98      38.480 -23.157 -11.673  1.00 25.91           C  
ATOM    725  CB  SER A  98      39.816 -23.332 -13.777  1.00 25.91           C  
ATOM    726  O   SER A  98      37.997 -22.024 -11.625  1.00 25.91           O  
ATOM    727  OG  SER A  98      41.022 -23.576 -13.075  1.00 25.91           O  
ATOM    728  N   ALA A  99      38.557 -23.805 -10.417  1.00 29.15           N  
ATOM    729  CA  ALA A  99      39.548 -23.309  -9.465  1.00 29.15           C  
ATOM    730  C   ALA A  99      40.082 -24.440  -8.590  1.00 29.15           C  
ATOM    731  CB  ALA A  99      38.946 -22.207  -8.597  1.00 29.15           C  
ATOM    732  O   ALA A  99      39.328 -25.326  -8.181  1.00 29.15           O  
ATOM    733  N   THR A 100      41.409 -24.478  -8.398  1.00 27.97           N  
ATOM    734  CA  THR A 100      42.082 -23.998  -7.196  1.00 27.97           C  
ATOM    735  C   THR A 100      43.356 -24.796  -6.933  1.00 27.97           C  
ATOM    736  CB  THR A 100      41.158 -24.081  -5.967  1.00 27.97           C  
ATOM    737  O   THR A 100      43.395 -26.007  -7.165  1.00 27.97           O  
ATOM    738  CG2 THR A 100      40.797 -22.691  -5.455  1.00 27.97           C  
ATOM    739  OG1 THR A 100      39.955 -24.772  -6.327  1.00 27.97           O  
ATOM    740  N   ALA A 101      44.600 -24.150  -6.674  1.00 25.63           N  
ATOM    741  CA  ALA A 101      45.838 -24.188  -5.899  1.00 25.63           C  
ATOM    742  C   ALA A 101      45.553 -24.451  -4.423  1.00 25.63           C  
ATOM    743  CB  ALA A 101      46.609 -22.881  -6.064  1.00 25.63           C  
ATOM    744  O   ALA A 101      44.713 -23.782  -3.817  1.00 25.63           O  
ATOM    745  N   ALA A 102      45.981 -25.722  -3.854  1.00 23.80           N  
ATOM    746  CA  ALA A 102      46.646 -26.613  -2.908  1.00 23.80           C  
ATOM    747  C   ALA A 102      46.693 -25.997  -1.513  1.00 23.80           C  
ATOM    748  CB  ALA A 102      48.058 -26.942  -3.388  1.00 23.80           C  
ATOM    749  O   ALA A 102      46.936 -24.797  -1.365  1.00 23.80           O  
ATOM    750  N   PRO A 103      47.182 -26.947  -0.462  1.00 36.96           N  
ATOM    751  CA  PRO A 103      46.709 -28.014   0.424  1.00 36.96           C  
ATOM    752  C   PRO A 103      47.138 -27.809   1.875  1.00 36.96           C  
ATOM    753  CB  PRO A 103      47.354 -29.272  -0.164  1.00 36.96           C  
ATOM    754  O   PRO A 103      47.785 -26.810   2.196  1.00 36.96           O  
ATOM    755  CG  PRO A 103      48.678 -28.814  -0.684  1.00 36.96           C  
ATOM    756  CD  PRO A 103      48.754 -27.321  -0.550  1.00 36.96           C  
ATOM    757  N   ALA A 104      46.377 -28.560   2.786  1.00 25.84           N  
ATOM    758  CA  ALA A 104      46.313 -29.775   3.594  1.00 25.84           C  
ATOM    759  C   ALA A 104      46.362 -29.446   5.083  1.00 25.84           C  
ATOM    760  CB  ALA A 104      47.452 -30.721   3.223  1.00 25.84           C  
ATOM    761  O   ALA A 104      47.174 -28.626   5.518  1.00 25.84           O  
ATOM    762  N   SER A 105      45.492 -30.127   5.888  1.00 25.35           N  
ATOM    763  CA  SER A 105      45.414 -31.342   6.693  1.00 25.35           C  
ATOM    764  C   SER A 105      44.752 -31.071   8.039  1.00 25.35           C  
ATOM    765  CB  SER A 105      46.808 -31.931   6.910  1.00 25.35           C  
ATOM    766  O   SER A 105      45.088 -30.098   8.718  1.00 25.35           O  
ATOM    767  OG  SER A 105      46.768 -32.982   7.860  1.00 25.35           O  
ATOM    768  N   ALA A 106      43.781 -31.953   8.457  1.00 25.08           N  
ATOM    769  CA  ALA A 106      43.496 -33.149   9.244  1.00 25.08           C  
ATOM    770  C   ALA A 106      42.432 -32.870  10.301  1.00 25.08           C  
ATOM    771  CB  ALA A 106      44.772 -33.670   9.902  1.00 25.08           C  
ATOM    772  O   ALA A 106      42.495 -31.856  11.001  1.00 25.08           O  
ATOM    773  N   ALA A 107      41.330 -33.719  10.306  1.00 24.07           N  
ATOM    774  CA  ALA A 107      40.797 -34.809  11.119  1.00 24.07           C  
ATOM    775  C   ALA A 107      39.377 -34.500  11.587  1.00 24.07           C  
ATOM    776  CB  ALA A 107      41.704 -35.072  12.318  1.00 24.07           C  
ATOM    777  O   ALA A 107      39.118 -33.427  12.136  1.00 24.07           O  
ATOM    778  N   ALA A 108      38.316 -35.325  11.243  1.00 23.39           N  
ATOM    779  CA  ALA A 108      37.015 -35.977  11.364  1.00 23.39           C  
ATOM    780  C   ALA A 108      36.405 -35.733  12.741  1.00 23.39           C  
ATOM    781  CB  ALA A 108      37.144 -37.475  11.101  1.00 23.39           C  
ATOM    782  O   ALA A 108      37.122 -35.666  13.742  1.00 23.39           O  
ATOM    783  N   PRO A 109      34.966 -36.273  13.062  1.00 37.53           N  
ATOM    784  CA  PRO A 109      33.591 -36.219  12.559  1.00 37.53           C  
ATOM    785  C   PRO A 109      32.556 -36.142  13.679  1.00 37.53           C  
ATOM    786  CB  PRO A 109      33.451 -37.526  11.775  1.00 37.53           C  
ATOM    787  O   PRO A 109      32.917 -36.022  14.852  1.00 37.53           O  
ATOM    788  CG  PRO A 109      34.277 -38.516  12.531  1.00 37.53           C  
ATOM    789  CD  PRO A 109      35.003 -37.792  13.628  1.00 37.53           C  
ATOM    790  N   ALA A 110      31.370 -35.495  13.441  1.00 24.48           N  
ATOM    791  CA  ALA A 110      30.055 -36.030  13.786  1.00 24.48           C  
ATOM    792  C   ALA A 110      29.070 -34.906  14.096  1.00 24.48           C  
ATOM    793  CB  ALA A 110      30.163 -36.982  14.975  1.00 24.48           C  
ATOM    794  O   ALA A 110      29.419 -33.934  14.770  1.00 24.48           O  
ATOM    795  N   THR A 111      27.895 -34.818  13.453  1.00 24.07           N  
ATOM    796  CA  THR A 111      26.486 -35.135  13.655  1.00 24.07           C  
ATOM    797  C   THR A 111      25.610 -33.924  13.349  1.00 24.07           C  
ATOM    798  CB  THR A 111      26.221 -35.612  15.095  1.00 24.07           C  
ATOM    799  O   THR A 111      25.945 -32.798  13.723  1.00 24.07           O  
ATOM    800  CG2 THR A 111      26.789 -37.009  15.325  1.00 24.07           C  
ATOM    801  OG1 THR A 111      26.836 -34.701  16.015  1.00 24.07           O  
ATOM    802  N   ALA A 112      24.629 -34.084  12.417  1.00 24.08           N  
ATOM    803  CA  ALA A 112      23.190 -34.261  12.244  1.00 24.08           C  
ATOM    804  C   ALA A 112      22.444 -32.951  12.479  1.00 24.08           C  
ATOM    805  CB  ALA A 112      22.670 -35.343  13.187  1.00 24.08           C  
ATOM    806  O   ALA A 112      22.717 -32.240  13.449  1.00 24.08           O  
ATOM    807  N   ALA A 113      21.786 -32.459  11.475  1.00 24.06           N  
ATOM    808  CA  ALA A 113      20.329 -32.401  11.384  1.00 24.06           C  
ATOM    809  C   ALA A 113      19.880 -31.229  10.516  1.00 24.06           C  
ATOM    810  CB  ALA A 113      19.713 -32.294  12.777  1.00 24.06           C  
ATOM    811  O   ALA A 113      20.331 -30.098  10.707  1.00 24.06           O  
ATOM    812  N   ALA A 114      19.477 -31.515   9.292  1.00 26.66           N  
ATOM    813  CA  ALA A 114      18.368 -31.313   8.364  1.00 26.66           C  
ATOM    814  C   ALA A 114      17.254 -30.493   9.010  1.00 26.66           C  
ATOM    815  CB  ALA A 114      17.824 -32.656   7.883  1.00 26.66           C  
ATOM    816  O   ALA A 114      16.861 -30.758  10.149  1.00 26.66           O  
ATOM    817  N   SER A 115      17.076 -29.281   8.506  1.00 25.10           N  
ATOM    818  CA  SER A 115      15.721 -28.752   8.385  1.00 25.10           C  
ATOM    819  C   SER A 115      15.553 -27.952   7.098  1.00 25.10           C  
ATOM    820  CB  SER A 115      15.379 -27.875   9.590  1.00 25.10           C  
ATOM    821  O   SER A 115      16.384 -27.101   6.777  1.00 25.10           O  
ATOM    822  OG  SER A 115      14.033 -27.436   9.526  1.00 25.10           O  
ATOM    823  N   SER A 116      15.057 -28.652   6.052  1.00 33.26           N  
ATOM    824  CA  SER A 116      14.055 -28.565   4.995  1.00 33.26           C  
ATOM    825  C   SER A 116      13.443 -27.169   4.926  1.00 33.26           C  
ATOM    826  CB  SER A 116      12.953 -29.602   5.213  1.00 33.26           C  
ATOM    827  O   SER A 116      12.880 -26.683   5.909  1.00 33.26           O  
ATOM    828  OG  SER A 116      12.004 -29.558   4.161  1.00 33.26           O  
ATOM    829  N   SER A 117      14.033 -26.344   4.013  1.00 25.63           N  
ATOM    830  CA  SER A 117      13.250 -25.225   3.500  1.00 25.63           C  
ATOM    831  C   SER A 117      13.271 -25.188   1.975  1.00 25.63           C  
ATOM    832  CB  SER A 117      13.776 -23.902   4.057  1.00 25.63           C  
ATOM    833  O   SER A 117      14.314 -25.416   1.358  1.00 25.63           O  
ATOM    834  OG  SER A 117      13.735 -23.901   5.474  1.00 25.63           O  
ATOM    835  N   LYS A 118      12.339 -25.913   1.317  1.00 24.52           N  
ATOM    836  CA  LYS A 118      11.761 -25.682  -0.003  1.00 24.52           C  
ATOM    837  C   LYS A 118      12.282 -24.382  -0.611  1.00 24.52           C  
ATOM    838  CB  LYS A 118      10.234 -25.648   0.077  1.00 24.52           C  
ATOM    839  O   LYS A 118      12.176 -23.318   0.002  1.00 24.52           O  
ATOM    840  CG  LYS A 118       9.590 -27.021   0.191  1.00 24.52           C  
ATOM    841  CD  LYS A 118       8.070 -26.924   0.237  1.00 24.52           C  
ATOM    842  CE  LYS A 118       7.429 -28.284   0.476  1.00 24.52           C  
ATOM    843  NZ  LYS A 118       5.940 -28.189   0.549  1.00 24.52           N  
ATOM    844  N   SER A 119      13.405 -24.315  -1.282  1.00 22.06           N  
ATOM    845  CA  SER A 119      14.167 -23.376  -2.099  1.00 22.06           C  
ATOM    846  C   SER A 119      13.349 -22.890  -3.291  1.00 22.06           C  
ATOM    847  CB  SER A 119      15.464 -24.020  -2.588  1.00 22.06           C  
ATOM    848  O   SER A 119      12.678 -23.684  -3.954  1.00 22.06           O  
ATOM    849  OG  SER A 119      15.190 -25.149  -3.400  1.00 22.06           O  
ATOM    850  N   PHE A 120      12.449 -21.960  -3.125  1.00 23.37           N  
ATOM    851  CA  PHE A 120      11.851 -21.081  -4.122  1.00 23.37           C  
ATOM    852  C   PHE A 120      12.922 -20.476  -5.022  1.00 23.37           C  
ATOM    853  CB  PHE A 120      11.045 -19.968  -3.444  1.00 23.37           C  
ATOM    854  O   PHE A 120      13.991 -20.085  -4.549  1.00 23.37           O  
ATOM    855  CG  PHE A 120       9.769 -19.620  -4.162  1.00 23.37           C  
ATOM    856  CD1 PHE A 120       9.713 -18.530  -5.022  1.00 23.37           C  
ATOM    857  CD2 PHE A 120       8.624 -20.383  -3.975  1.00 23.37           C  
ATOM    858  CE1 PHE A 120       8.533 -18.206  -5.687  1.00 23.37           C  
ATOM    859  CE2 PHE A 120       7.441 -20.066  -4.636  1.00 23.37           C  
ATOM    860  CZ  PHE A 120       7.397 -18.976  -5.491  1.00 23.37           C  
ATOM    861  N   VAL A 121      13.103 -20.955  -6.250  1.00 24.27           N  
ATOM    862  CA  VAL A 121      13.947 -20.493  -7.346  1.00 24.27           C  
ATOM    863  C   VAL A 121      13.602 -19.046  -7.690  1.00 24.27           C  
ATOM    864  CB  VAL A 121      13.795 -21.388  -8.596  1.00 24.27           C  
ATOM    865  O   VAL A 121      12.441 -18.723  -7.953  1.00 24.27           O  
ATOM    866  CG1 VAL A 121      14.706 -20.903  -9.722  1.00 24.27           C  
ATOM    867  CG2 VAL A 121      14.099 -22.844  -8.249  1.00 24.27           C  
ATOM    868  N   ILE A 122      14.065 -17.987  -6.995  1.00 26.23           N  
ATOM    869  CA  ILE A 122      14.246 -16.584  -7.353  1.00 26.23           C  
ATOM    870  C   ILE A 122      14.922 -16.482  -8.718  1.00 26.23           C  
ATOM    871  CB  ILE A 122      15.075 -15.832  -6.287  1.00 26.23           C  
ATOM    872  O   ILE A 122      15.922 -17.157  -8.975  1.00 26.23           O  
ATOM    873  CG1 ILE A 122      14.425 -15.974  -4.906  1.00 26.23           C  
ATOM    874  CG2 ILE A 122      15.234 -14.357  -6.669  1.00 26.23           C  
ATOM    875  CD1 ILE A 122      15.235 -15.357  -3.774  1.00 26.23           C  
ATOM    876  N   ASN A 123      14.252 -16.606  -9.941  1.00 25.93           N  
ATOM    877  CA  ASN A 123      14.824 -16.171 -11.211  1.00 25.93           C  
ATOM    878  C   ASN A 123      15.825 -15.036 -11.016  1.00 25.93           C  
ATOM    879  CB  ASN A 123      13.718 -15.743 -12.179  1.00 25.93           C  
ATOM    880  O   ASN A 123      15.461 -13.955 -10.550  1.00 25.93           O  
ATOM    881  CG  ASN A 123      13.551 -16.706 -13.338  1.00 25.93           C  
ATOM    882  ND2 ASN A 123      12.347 -16.762 -13.894  1.00 25.93           N  
ATOM    883  OD1 ASN A 123      14.497 -17.394 -13.730  1.00 25.93           O  
ATOM    884  N   PRO A 124      17.100 -15.265 -10.809  1.00 27.67           N  
ATOM    885  CA  PRO A 124      18.140 -14.237 -10.725  1.00 27.67           C  
ATOM    886  C   PRO A 124      18.353 -13.504 -12.047  1.00 27.67           C  
ATOM    887  CB  PRO A 124      19.389 -15.031 -10.334  1.00 27.67           C  
ATOM    888  O   PRO A 124      18.596 -14.138 -13.077  1.00 27.67           O  
ATOM    889  CG  PRO A 124      19.160 -16.401 -10.885  1.00 27.67           C  
ATOM    890  CD  PRO A 124      17.759 -16.471 -11.422  1.00 27.67           C  
ATOM    891  N   THR A 125      17.458 -12.775 -12.623  1.00 30.68           N  
ATOM    892  CA  THR A 125      18.001 -11.847 -13.609  1.00 30.68           C  
ATOM    893  C   THR A 125      17.233 -10.528 -13.589  1.00 30.68           C  
ATOM    894  CB  THR A 125      17.957 -12.448 -15.026  1.00 30.68           C  
ATOM    895  O   THR A 125      16.107 -10.451 -14.084  1.00 30.68           O  
ATOM    896  CG2 THR A 125      18.755 -11.597 -16.009  1.00 30.68           C  
ATOM    897  OG1 THR A 125      18.510 -13.769 -14.995  1.00 30.68           O  
ATOM    898  N   ILE A 126      17.064  -9.898 -12.488  1.00 32.06           N  
ATOM    899  CA  ILE A 126      16.765  -8.482 -12.672  1.00 32.06           C  
ATOM    900  C   ILE A 126      18.044  -7.661 -12.520  1.00 32.06           C  
ATOM    901  CB  ILE A 126      15.694  -7.996 -11.670  1.00 32.06           C  
ATOM    902  O   ILE A 126      18.665  -7.658 -11.454  1.00 32.06           O  
ATOM    903  CG1 ILE A 126      14.396  -8.791 -11.848  1.00 32.06           C  
ATOM    904  CG2 ILE A 126      15.443  -6.494 -11.834  1.00 32.06           C  
ATOM    905  CD1 ILE A 126      13.272  -8.359 -10.916  1.00 32.06           C  
ATOM    906  N   VAL A 127      18.946  -7.706 -13.584  1.00 31.55           N  
ATOM    907  CA  VAL A 127      19.942  -6.644 -13.685  1.00 31.55           C  
ATOM    908  C   VAL A 127      19.989  -6.114 -15.117  1.00 31.55           C  
ATOM    909  CB  VAL A 127      21.341  -7.134 -13.252  1.00 31.55           C  
ATOM    910  O   VAL A 127      20.077  -6.892 -16.070  1.00 31.55           O  
ATOM    911  CG1 VAL A 127      22.355  -5.993 -13.307  1.00 31.55           C  
ATOM    912  CG2 VAL A 127      21.284  -7.735 -11.848  1.00 31.55           C  
ATOM    913  N   TYR A 128      19.390  -4.780 -15.402  1.00 30.62           N  
ATOM    914  CA  TYR A 128      19.976  -4.102 -16.553  1.00 30.62           C  
ATOM    915  C   TYR A 128      20.886  -2.963 -16.109  1.00 30.62           C  
ATOM    916  CB  TYR A 128      18.878  -3.563 -17.476  1.00 30.62           C  
ATOM    917  O   TYR A 128      20.486  -2.116 -15.307  1.00 30.62           O  
ATOM    918  CG  TYR A 128      18.183  -4.634 -18.281  1.00 30.62           C  
ATOM    919  CD1 TYR A 128      18.744  -5.122 -19.459  1.00 30.62           C  
ATOM    920  CD2 TYR A 128      16.964  -5.160 -17.865  1.00 30.62           C  
ATOM    921  CE1 TYR A 128      18.105  -6.107 -20.205  1.00 30.62           C  
ATOM    922  CE2 TYR A 128      16.317  -6.146 -18.604  1.00 30.62           C  
ATOM    923  OH  TYR A 128      16.259  -7.588 -20.505  1.00 30.62           O  
ATOM    924  CZ  TYR A 128      16.895  -6.613 -19.770  1.00 30.62           C  
ATOM    925  N   GLY A 129      22.258  -3.243 -16.101  1.00 27.89           N  
ATOM    926  CA  GLY A 129      23.310  -2.330 -16.519  1.00 27.89           C  
ATOM    927  C   GLY A 129      24.683  -2.732 -16.015  1.00 27.89           C  
ATOM    928  O   GLY A 129      24.798  -3.497 -15.055  1.00 27.89           O  
ATOM    929  N   ASP A 130      25.587  -3.205 -16.876  1.00 31.08           N  
ATOM    930  CA  ASP A 130      27.045  -3.266 -16.827  1.00 31.08           C  
ATOM    931  C   ASP A 130      27.588  -2.474 -15.641  1.00 31.08           C  
ATOM    932  CB  ASP A 130      27.648  -2.741 -18.132  1.00 31.08           C  
ATOM    933  O   ASP A 130      27.425  -1.253 -15.576  1.00 31.08           O  
ATOM    934  CG  ASP A 130      28.449  -3.792 -18.880  1.00 31.08           C  
ATOM    935  OD1 ASP A 130      28.641  -4.907 -18.347  1.00 31.08           O  
ATOM    936  OD2 ASP A 130      28.895  -3.503 -20.011  1.00 31.08           O  
ATOM    937  N   VAL A 131      27.635  -2.911 -14.336  1.00 30.57           N  
ATOM    938  CA  VAL A 131      28.625  -2.258 -13.487  1.00 30.57           C  
ATOM    939  C   VAL A 131      29.418  -3.309 -12.713  1.00 30.57           C  
ATOM    940  CB  VAL A 131      27.965  -1.261 -12.509  1.00 30.57           C  
ATOM    941  O   VAL A 131      28.835  -4.178 -12.061  1.00 30.57           O  
ATOM    942  CG1 VAL A 131      28.841  -0.023 -12.325  1.00 30.57           C  
ATOM    943  CG2 VAL A 131      26.575  -0.867 -13.006  1.00 30.57           C  
ATOM    944  N   GLU A 132      30.325  -3.972 -13.294  1.00 33.77           N  
ATOM    945  CA  GLU A 132      31.594  -4.196 -12.608  1.00 33.77           C  
ATOM    946  C   GLU A 132      31.778  -3.216 -11.453  1.00 33.77           C  
ATOM    947  CB  GLU A 132      32.764  -4.079 -13.589  1.00 33.77           C  
ATOM    948  O   GLU A 132      31.800  -2.001 -11.660  1.00 33.77           O  
ATOM    949  CG  GLU A 132      33.264  -5.417 -14.113  1.00 33.77           C  
ATOM    950  CD  GLU A 132      34.521  -5.298 -14.960  1.00 33.77           C  
ATOM    951  OE1 GLU A 132      35.102  -6.342 -15.335  1.00 33.77           O  
ATOM    952  OE2 GLU A 132      34.928  -4.151 -15.252  1.00 33.77           O  
ATOM    953  N   SER A 133      30.881  -3.263 -10.443  1.00 30.91           N  
ATOM    954  CA  SER A 133      31.111  -2.816  -9.073  1.00 30.91           C  
ATOM    955  C   SER A 133      29.837  -2.906  -8.240  1.00 30.91           C  
ATOM    956  CB  SER A 133      31.639  -1.380  -9.059  1.00 30.91           C  
ATOM    957  O   SER A 133      29.669  -2.163  -7.272  1.00 30.91           O  
ATOM    958  OG  SER A 133      30.731  -0.505  -9.706  1.00 30.91           O  
ATOM    959  N   VAL A 134      29.057  -3.924  -8.131  1.00 35.89           N  
ATOM    960  CA  VAL A 134      28.132  -3.812  -7.008  1.00 35.89           C  
ATOM    961  C   VAL A 134      28.337  -4.984  -6.051  1.00 35.89           C  
ATOM    962  CB  VAL A 134      26.663  -3.763  -7.485  1.00 35.89           C  
ATOM    963  O   VAL A 134      28.318  -6.144  -6.467  1.00 35.89           O  
ATOM    964  CG1 VAL A 134      25.717  -3.570  -6.301  1.00 35.89           C  
ATOM    965  CG2 VAL A 134      26.473  -2.649  -8.513  1.00 35.89           C  
ATOM    966  N   MET A 135      29.322  -5.080  -5.261  1.00 30.87           N  
ATOM    967  CA  MET A 135      29.415  -5.721  -3.952  1.00 30.87           C  
ATOM    968  C   MET A 135      28.038  -6.148  -3.455  1.00 30.87           C  
ATOM    969  CB  MET A 135      30.069  -4.781  -2.938  1.00 30.87           C  
ATOM    970  O   MET A 135      27.043  -5.469  -3.712  1.00 30.87           O  
ATOM    971  CG  MET A 135      31.545  -4.527  -3.200  1.00 30.87           C  
ATOM    972  SD  MET A 135      32.583  -6.001  -2.861  1.00 30.87           S  
ATOM    973  CE  MET A 135      33.378  -5.484  -1.314  1.00 30.87           C  
ATOM    974  N   ALA A 136      27.530  -7.407  -3.462  1.00 35.00           N  
ATOM    975  CA  ALA A 136      26.606  -8.163  -2.621  1.00 35.00           C  
ATOM    976  C   ALA A 136      25.697  -7.229  -1.827  1.00 35.00           C  
ATOM    977  CB  ALA A 136      27.377  -9.081  -1.675  1.00 35.00           C  
ATOM    978  O   ALA A 136      26.176  -6.401  -1.048  1.00 35.00           O  
ATOM    979  N   VAL A 137      24.716  -6.479  -2.372  1.00 41.85           N  
ATOM    980  CA  VAL A 137      23.825  -5.719  -1.502  1.00 41.85           C  
ATOM    981  C   VAL A 137      22.815  -6.659  -0.848  1.00 41.85           C  
ATOM    982  CB  VAL A 137      23.090  -4.603  -2.279  1.00 41.85           C  
ATOM    983  O   VAL A 137      22.276  -7.554  -1.503  1.00 41.85           O  
ATOM    984  CG1 VAL A 137      22.273  -3.731  -1.328  1.00 41.85           C  
ATOM    985  CG2 VAL A 137      24.088  -3.754  -3.064  1.00 41.85           C  
ATOM    986  N   THR A 138      22.880  -7.012   0.546  1.00 49.34           N  
ATOM    987  CA  THR A 138      22.022  -7.685   1.515  1.00 49.34           C  
ATOM    988  C   THR A 138      20.862  -6.784   1.928  1.00 49.34           C  
ATOM    989  CB  THR A 138      22.816  -8.110   2.764  1.00 49.34           C  
ATOM    990  O   THR A 138      20.820  -5.608   1.560  1.00 49.34           O  
ATOM    991  CG2 THR A 138      23.948  -9.064   2.397  1.00 49.34           C  
ATOM    992  OG1 THR A 138      23.370  -6.946   3.389  1.00 49.34           O  
ATOM    993  N   GLU A 139      19.517  -7.227   2.101  1.00 47.69           N  
ATOM    994  CA  GLU A 139      18.360  -6.653   2.781  1.00 47.69           C  
ATOM    995  C   GLU A 139      18.770  -5.493   3.684  1.00 47.69           C  
ATOM    996  CB  GLU A 139      17.631  -7.723   3.598  1.00 47.69           C  
ATOM    997  O   GLU A 139      18.064  -4.486   3.770  1.00 47.69           O  
ATOM    998  CG  GLU A 139      16.156  -7.423   3.826  1.00 47.69           C  
ATOM    999  CD  GLU A 139      15.407  -8.568   4.489  1.00 47.69           C  
ATOM   1000  OE1 GLU A 139      14.204  -8.409   4.797  1.00 47.69           O  
ATOM   1001  OE2 GLU A 139      16.029  -9.633   4.704  1.00 47.69           O  
ATOM   1002  N   THR A 140      20.001  -5.324   4.185  1.00 49.87           N  
ATOM   1003  CA  THR A 140      20.498  -4.359   5.160  1.00 49.87           C  
ATOM   1004  C   THR A 140      20.904  -3.058   4.475  1.00 49.87           C  
ATOM   1005  CB  THR A 140      21.697  -4.925   5.944  1.00 49.87           C  
ATOM   1006  O   THR A 140      20.689  -1.971   5.017  1.00 49.87           O  
ATOM   1007  CG2 THR A 140      22.083  -4.006   7.098  1.00 49.87           C  
ATOM   1008  OG1 THR A 140      21.352  -6.213   6.469  1.00 49.87           O  
ATOM   1009  N   ASN A 141      20.954  -2.909   3.139  1.00 62.52           N  
ATOM   1010  CA  ASN A 141      21.446  -1.745   2.410  1.00 62.52           C  
ATOM   1011  C   ASN A 141      20.300  -0.886   1.885  1.00 62.52           C  
ATOM   1012  CB  ASN A 141      22.355  -2.178   1.258  1.00 62.52           C  
ATOM   1013  O   ASN A 141      20.436   0.333   1.766  1.00 62.52           O  
ATOM   1014  CG  ASN A 141      23.739  -2.584   1.726  1.00 62.52           C  
ATOM   1015  ND2 ASN A 141      24.663  -2.734   0.785  1.00 62.52           N  
ATOM   1016  OD1 ASN A 141      23.975  -2.761   2.924  1.00 62.52           O  
ATOM   1017  N   VAL A 142      19.061  -1.388   1.812  1.00 67.17           N  
ATOM   1018  CA  VAL A 142      17.925  -0.624   1.306  1.00 67.17           C  
ATOM   1019  C   VAL A 142      17.364   0.264   2.415  1.00 67.17           C  
ATOM   1020  CB  VAL A 142      16.819  -1.550   0.754  1.00 67.17           C  
ATOM   1021  O   VAL A 142      17.168   1.465   2.217  1.00 67.17           O  
ATOM   1022  CG1 VAL A 142      15.541  -0.760   0.478  1.00 67.17           C  
ATOM   1023  CG2 VAL A 142      17.298  -2.256  -0.514  1.00 67.17           C  
ATOM   1024  N   LEU A 143      17.209  -0.291   3.587  1.00 68.77           N  
ATOM   1025  CA  LEU A 143      16.678   0.461   4.719  1.00 68.77           C  
ATOM   1026  C   LEU A 143      17.665   1.532   5.171  1.00 68.77           C  
ATOM   1027  CB  LEU A 143      16.356  -0.478   5.884  1.00 68.77           C  
ATOM   1028  O   LEU A 143      17.270   2.664   5.459  1.00 68.77           O  
ATOM   1029  CG  LEU A 143      15.210  -1.466   5.662  1.00 68.77           C  
ATOM   1030  CD1 LEU A 143      15.088  -2.413   6.851  1.00 68.77           C  
ATOM   1031  CD2 LEU A 143      13.900  -0.722   5.427  1.00 68.77           C  
ATOM   1032  N   GLU A 144      18.959   1.210   5.149  1.00 71.15           N  
ATOM   1033  CA  GLU A 144      20.000   2.170   5.500  1.00 71.15           C  
ATOM   1034  C   GLU A 144      20.074   3.303   4.481  1.00 71.15           C  
ATOM   1035  CB  GLU A 144      21.359   1.473   5.611  1.00 71.15           C  
ATOM   1036  O   GLU A 144      20.266   4.464   4.848  1.00 71.15           O  
ATOM   1037  CG  GLU A 144      21.484   0.557   6.820  1.00 71.15           C  
ATOM   1038  CD  GLU A 144      22.782  -0.234   6.841  1.00 71.15           C  
ATOM   1039  OE1 GLU A 144      23.002  -1.013   7.797  1.00 71.15           O  
ATOM   1040  OE2 GLU A 144      23.585  -0.073   5.896  1.00 71.15           O  
ATOM   1041  N   THR A 145      19.977   2.890   3.223  1.00 69.45           N  
ATOM   1042  CA  THR A 145      19.958   3.869   2.142  1.00 69.45           C  
ATOM   1043  C   THR A 145      18.793   4.840   2.311  1.00 69.45           C  
ATOM   1044  CB  THR A 145      19.861   3.181   0.767  1.00 69.45           C  
ATOM   1045  O   THR A 145      18.963   6.052   2.167  1.00 69.45           O  
ATOM   1046  CG2 THR A 145      19.797   4.207  -0.358  1.00 69.45           C  
ATOM   1047  OG1 THR A 145      21.011   2.347   0.574  1.00 69.45           O  
ATOM   1048  N   LEU A 146      17.643   4.254   2.635  1.00 75.18           N  
ATOM   1049  CA  LEU A 146      16.471   5.100   2.832  1.00 75.18           C  
ATOM   1050  C   LEU A 146      16.622   5.953   4.087  1.00 75.18           C  
ATOM   1051  CB  LEU A 146      15.204   4.246   2.929  1.00 75.18           C  
ATOM   1052  O   LEU A 146      16.262   7.132   4.088  1.00 75.18           O  
ATOM   1053  CG  LEU A 146      14.769   3.530   1.650  1.00 75.18           C  
ATOM   1054  CD1 LEU A 146      13.618   2.574   1.942  1.00 75.18           C  
ATOM   1055  CD2 LEU A 146      14.373   4.541   0.579  1.00 75.18           C  
ATOM   1056  N   GLN A 147      17.184   5.419   5.107  1.00 73.89           N  
ATOM   1057  CA  GLN A 147      17.420   6.155   6.345  1.00 73.89           C  
ATOM   1058  C   GLN A 147      18.385   7.315   6.120  1.00 73.89           C  
ATOM   1059  CB  GLN A 147      17.963   5.222   7.429  1.00 73.89           C  
ATOM   1060  O   GLN A 147      18.279   8.353   6.776  1.00 73.89           O  
ATOM   1061  CG  GLN A 147      16.897   4.356   8.086  1.00 73.89           C  
ATOM   1062  CD  GLN A 147      17.479   3.332   9.042  1.00 73.89           C  
ATOM   1063  NE2 GLN A 147      16.615   2.686   9.817  1.00 73.89           N  
ATOM   1064  OE1 GLN A 147      18.696   3.123   9.082  1.00 73.89           O  
ATOM   1065  N   ALA A 148      19.251   7.195   5.196  1.00 76.04           N  
ATOM   1066  CA  ALA A 148      20.264   8.199   4.879  1.00 76.04           C  
ATOM   1067  C   ALA A 148      19.681   9.312   4.012  1.00 76.04           C  
ATOM   1068  CB  ALA A 148      21.455   7.551   4.178  1.00 76.04           C  
ATOM   1069  O   ALA A 148      20.357  10.303   3.726  1.00 76.04           O  
ATOM   1070  N   GLY A 149      18.361   9.125   3.627  1.00 75.55           N  
ATOM   1071  CA  GLY A 149      17.672  10.191   2.918  1.00 75.55           C  
ATOM   1072  C   GLY A 149      17.729  10.039   1.410  1.00 75.55           C  
ATOM   1073  O   GLY A 149      17.193  10.871   0.676  1.00 75.55           O  
ATOM   1074  N   SER A 150      18.350   8.928   0.975  1.00 82.49           N  
ATOM   1075  CA  SER A 150      18.393   8.621  -0.451  1.00 82.49           C  
ATOM   1076  C   SER A 150      17.086   7.991  -0.921  1.00 82.49           C  
ATOM   1077  CB  SER A 150      19.561   7.684  -0.763  1.00 82.49           C  
ATOM   1078  O   SER A 150      16.369   7.375  -0.130  1.00 82.49           O  
ATOM   1079  OG  SER A 150      20.798   8.301  -0.450  1.00 82.49           O  
ATOM   1080  N   GLN A 151      16.703   8.166  -2.223  1.00 88.82           N  
ATOM   1081  CA  GLN A 151      15.493   7.618  -2.825  1.00 88.82           C  
ATOM   1082  C   GLN A 151      15.818   6.434  -3.732  1.00 88.82           C  
ATOM   1083  CB  GLN A 151      14.750   8.696  -3.616  1.00 88.82           C  
ATOM   1084  O   GLN A 151      16.920   6.347  -4.277  1.00 88.82           O  
ATOM   1085  CG  GLN A 151      14.344   9.902  -2.779  1.00 88.82           C  
ATOM   1086  CD  GLN A 151      13.579  10.940  -3.579  1.00 88.82           C  
ATOM   1087  NE2 GLN A 151      13.252  12.058  -2.940  1.00 88.82           N  
ATOM   1088  OE1 GLN A 151      13.286  10.739  -4.762  1.00 88.82           O  
ATOM   1089  N   LEU A 152      14.868   5.544  -3.802  1.00 88.13           N  
ATOM   1090  CA  LEU A 152      15.074   4.338  -4.596  1.00 88.13           C  
ATOM   1091  C   LEU A 152      13.948   4.153  -5.607  1.00 88.13           C  
ATOM   1092  CB  LEU A 152      15.168   3.108  -3.688  1.00 88.13           C  
ATOM   1093  O   LEU A 152      12.777   4.361  -5.283  1.00 88.13           O  
ATOM   1094  CG  LEU A 152      16.339   3.077  -2.706  1.00 88.13           C  
ATOM   1095  CD1 LEU A 152      16.149   1.957  -1.689  1.00 88.13           C  
ATOM   1096  CD2 LEU A 152      17.659   2.910  -3.452  1.00 88.13           C  
ATOM   1097  N   GLY A 153      14.347   3.719  -6.798  1.00 89.59           N  
ATOM   1098  CA  GLY A 153      13.389   3.561  -7.881  1.00 89.59           C  
ATOM   1099  C   GLY A 153      12.721   2.199  -7.892  1.00 89.59           C  
ATOM   1100  O   GLY A 153      13.357   1.187  -7.589  1.00 89.59           O  
ATOM   1101  N   ILE A 154      11.474   2.210  -8.277  1.00 93.04           N  
ATOM   1102  CA  ILE A 154      10.660   1.006  -8.397  1.00 93.04           C  
ATOM   1103  C   ILE A 154       9.636   1.184  -9.516  1.00 93.04           C  
ATOM   1104  CB  ILE A 154       9.949   0.669  -7.067  1.00 93.04           C  
ATOM   1105  O   ILE A 154       9.496   2.278 -10.068  1.00 93.04           O  
ATOM   1106  CG1 ILE A 154       9.020   1.817  -6.654  1.00 93.04           C  
ATOM   1107  CG2 ILE A 154      10.972   0.369  -5.968  1.00 93.04           C  
ATOM   1108  CD1 ILE A 154       8.102   1.480  -5.487  1.00 93.04           C  
ATOM   1109  N   GLU A 155       8.992   0.118  -9.918  1.00 93.31           N  
ATOM   1110  CA  GLU A 155       7.747   0.136 -10.681  1.00 93.31           C  
ATOM   1111  C   GLU A 155       6.555  -0.223  -9.799  1.00 93.31           C  
ATOM   1112  CB  GLU A 155       7.831  -0.824 -11.870  1.00 93.31           C  
ATOM   1113  O   GLU A 155       6.661  -1.082  -8.922  1.00 93.31           O  
ATOM   1114  CG  GLU A 155       8.914  -0.464 -12.876  1.00 93.31           C  
ATOM   1115  CD  GLU A 155       9.012  -1.449 -14.030  1.00 93.31           C  
ATOM   1116  OE1 GLU A 155       9.822  -1.219 -14.957  1.00 93.31           O  
ATOM   1117  OE2 GLU A 155       8.274  -2.459 -14.007  1.00 93.31           O  
ATOM   1118  N   ALA A 156       5.466   0.529  -9.929  1.00 93.92           N  
ATOM   1119  CA  ALA A 156       4.323   0.263  -9.060  1.00 93.92           C  
ATOM   1120  C   ALA A 156       3.008   0.459  -9.808  1.00 93.92           C  
ATOM   1121  CB  ALA A 156       4.370   1.164  -7.828  1.00 93.92           C  
ATOM   1122  O   ALA A 156       2.924   1.281 -10.724  1.00 93.92           O  
ATOM   1123  N   GLN A 157       2.023  -0.412  -9.388  1.00 92.23           N  
ATOM   1124  CA  GLN A 157       0.673  -0.172  -9.887  1.00 92.23           C  
ATOM   1125  C   GLN A 157       0.076   1.091  -9.271  1.00 92.23           C  
ATOM   1126  CB  GLN A 157      -0.228  -1.373  -9.598  1.00 92.23           C  
ATOM   1127  O   GLN A 157       0.137   1.283  -8.055  1.00 92.23           O  
ATOM   1128  CG  GLN A 157      -1.629  -1.245 -10.181  1.00 92.23           C  
ATOM   1129  CD  GLN A 157      -2.468  -2.492  -9.974  1.00 92.23           C  
ATOM   1130  NE2 GLN A 157      -3.637  -2.532 -10.605  1.00 92.23           N  
ATOM   1131  OE1 GLN A 157      -2.068  -3.413  -9.254  1.00 92.23           O  
ATOM   1132  N   ASP A 158      -0.514   1.990 -10.052  1.00 89.84           N  
ATOM   1133  CA  ASP A 158      -1.190   3.202  -9.599  1.00 89.84           C  
ATOM   1134  C   ASP A 158      -2.656   2.924  -9.274  1.00 89.84           C  
ATOM   1135  CB  ASP A 158      -1.085   4.302 -10.657  1.00 89.84           C  
ATOM   1136  O   ASP A 158      -3.502   2.899 -10.170  1.00 89.84           O  
ATOM   1137  CG  ASP A 158      -1.566   5.653 -10.158  1.00 89.84           C  
ATOM   1138  OD1 ASP A 158      -2.220   5.712  -9.094  1.00 89.84           O  
ATOM   1139  OD2 ASP A 158      -1.291   6.667 -10.835  1.00 89.84           O  
ATOM   1140  N   LEU A 159      -2.872   2.676  -8.015  1.00 85.87           N  
ATOM   1141  CA  LEU A 159      -4.184   2.222  -7.566  1.00 85.87           C  
ATOM   1142  C   LEU A 159      -5.172   3.383  -7.515  1.00 85.87           C  
ATOM   1143  CB  LEU A 159      -4.081   1.564  -6.188  1.00 85.87           C  
ATOM   1144  O   LEU A 159      -6.372   3.175  -7.321  1.00 85.87           O  
ATOM   1145  CG  LEU A 159      -3.278   0.265  -6.115  1.00 85.87           C  
ATOM   1146  CD1 LEU A 159      -3.222  -0.245  -4.679  1.00 85.87           C  
ATOM   1147  CD2 LEU A 159      -3.880  -0.789  -7.039  1.00 85.87           C  
ATOM   1148  N   SER A 160      -4.733   4.564  -7.697  1.00 80.04           N  
ATOM   1149  CA  SER A 160      -5.624   5.718  -7.754  1.00 80.04           C  
ATOM   1150  C   SER A 160      -6.308   5.822  -9.113  1.00 80.04           C  
ATOM   1151  CB  SER A 160      -4.853   7.006  -7.462  1.00 80.04           C  
ATOM   1152  O   SER A 160      -7.260   6.587  -9.278  1.00 80.04           O  
ATOM   1153  OG  SER A 160      -4.002   7.339  -8.545  1.00 80.04           O  
ATOM   1154  N   ARG A 161      -5.850   5.052 -10.033  1.00 80.30           N  
ATOM   1155  CA  ARG A 161      -6.398   5.067 -11.385  1.00 80.30           C  
ATOM   1156  C   ARG A 161      -7.132   3.766 -11.693  1.00 80.30           C  
ATOM   1157  CB  ARG A 161      -5.289   5.299 -12.413  1.00 80.30           C  
ATOM   1158  O   ARG A 161      -6.776   2.708 -11.169  1.00 80.30           O  
ATOM   1159  CG  ARG A 161      -4.580   6.636 -12.263  1.00 80.30           C  
ATOM   1160  CD  ARG A 161      -3.504   6.826 -13.323  1.00 80.30           C  
ATOM   1161  NE  ARG A 161      -2.792   8.089 -13.148  1.00 80.30           N  
ATOM   1162  NH1 ARG A 161      -2.903   8.697 -15.374  1.00 80.30           N  
ATOM   1163  NH2 ARG A 161      -1.868  10.069 -13.856  1.00 80.30           N  
ATOM   1164  CZ  ARG A 161      -2.523   8.949 -14.127  1.00 80.30           C  
ATOM   1165  N   ALA A 162      -8.144   3.930 -12.378  1.00 76.20           N  
ATOM   1166  CA  ALA A 162      -8.877   2.738 -12.795  1.00 76.20           C  
ATOM   1167  C   ALA A 162      -8.040   1.882 -13.741  1.00 76.20           C  
ATOM   1168  CB  ALA A 162     -10.194   3.129 -13.462  1.00 76.20           C  
ATOM   1169  O   ALA A 162      -7.237   2.406 -14.517  1.00 76.20           O  
ATOM   1170  N   GLY A 163      -8.160   0.569 -13.532  1.00 80.80           N  
ATOM   1171  CA  GLY A 163      -7.417  -0.344 -14.385  1.00 80.80           C  
ATOM   1172  C   GLY A 163      -6.042  -0.684 -13.841  1.00 80.80           C  
ATOM   1173  O   GLY A 163      -5.710  -0.323 -12.710  1.00 80.80           O  
ATOM   1174  N   LYS A 164      -5.318  -1.507 -14.656  1.00 83.92           N  
ATOM   1175  CA  LYS A 164      -3.961  -1.905 -14.292  1.00 83.92           C  
ATOM   1176  C   LYS A 164      -2.928  -0.981 -14.930  1.00 83.92           C  
ATOM   1177  CB  LYS A 164      -3.696  -3.353 -14.706  1.00 83.92           C  
ATOM   1178  O   LYS A 164      -2.502  -1.207 -16.065  1.00 83.92           O  
ATOM   1179  CG  LYS A 164      -4.518  -4.377 -13.937  1.00 83.92           C  
ATOM   1180  CD  LYS A 164      -4.149  -5.801 -14.332  1.00 83.92           C  
ATOM   1181  CE  LYS A 164      -4.981  -6.826 -13.573  1.00 83.92           C  
ATOM   1182  NZ  LYS A 164      -4.584  -8.225 -13.916  1.00 83.92           N  
ATOM   1183  N   VAL A 165      -2.768   0.148 -14.213  1.00 89.23           N  
ATOM   1184  CA  VAL A 165      -1.818   1.159 -14.667  1.00 89.23           C  
ATOM   1185  C   VAL A 165      -0.541   1.078 -13.834  1.00 89.23           C  
ATOM   1186  CB  VAL A 165      -2.419   2.580 -14.585  1.00 89.23           C  
ATOM   1187  O   VAL A 165      -0.584   1.190 -12.606  1.00 89.23           O  
ATOM   1188  CG1 VAL A 165      -1.396   3.625 -15.028  1.00 89.23           C  
ATOM   1189  CG2 VAL A 165      -3.685   2.673 -15.434  1.00 89.23           C  
ATOM   1190  N   TYR A 166       0.583   0.890 -14.534  1.00 91.66           N  
ATOM   1191  CA  TYR A 166       1.878   0.798 -13.871  1.00 91.66           C  
ATOM   1192  C   TYR A 166       2.769   1.975 -14.248  1.00 91.66           C  
ATOM   1193  CB  TYR A 166       2.574  -0.519 -14.229  1.00 91.66           C  
ATOM   1194  O   TYR A 166       2.847   2.352 -15.420  1.00 91.66           O  
ATOM   1195  CG  TYR A 166       1.816  -1.746 -13.783  1.00 91.66           C  
ATOM   1196  CD1 TYR A 166       2.129  -2.385 -12.585  1.00 91.66           C  
ATOM   1197  CD2 TYR A 166       0.787  -2.270 -14.558  1.00 91.66           C  
ATOM   1198  CE1 TYR A 166       1.435  -3.517 -12.171  1.00 91.66           C  
ATOM   1199  CE2 TYR A 166       0.086  -3.401 -14.154  1.00 91.66           C  
ATOM   1200  OH  TYR A 166      -0.274  -5.138 -12.556  1.00 91.66           O  
ATOM   1201  CZ  TYR A 166       0.417  -4.017 -12.961  1.00 91.66           C  
ATOM   1202  N   ARG A 167       3.426   2.491 -13.225  1.00 92.71           N  
ATOM   1203  CA  ARG A 167       4.226   3.695 -13.426  1.00 92.71           C  
ATOM   1204  C   ARG A 167       5.568   3.586 -12.709  1.00 92.71           C  
ATOM   1205  CB  ARG A 167       3.470   4.931 -12.936  1.00 92.71           C  
ATOM   1206  O   ARG A 167       5.684   2.888 -11.700  1.00 92.71           O  
ATOM   1207  CG  ARG A 167       2.166   5.188 -13.675  1.00 92.71           C  
ATOM   1208  CD  ARG A 167       1.417   6.381 -13.098  1.00 92.71           C  
ATOM   1209  NE  ARG A 167       2.198   7.610 -13.202  1.00 92.71           N  
ATOM   1210  NH1 ARG A 167       0.639   8.938 -12.134  1.00 92.71           N  
ATOM   1211  NH2 ARG A 167       2.601   9.850 -12.890  1.00 92.71           N  
ATOM   1212  CZ  ARG A 167       1.811   8.796 -12.742  1.00 92.71           C  
ATOM   1213  N   PRO A 168       6.488   4.382 -13.270  1.00 92.02           N  
ATOM   1214  CA  PRO A 168       7.707   4.548 -12.475  1.00 92.02           C  
ATOM   1215  C   PRO A 168       7.460   5.292 -11.165  1.00 92.02           C  
ATOM   1216  CB  PRO A 168       8.622   5.356 -13.398  1.00 92.02           C  
ATOM   1217  O   PRO A 168       6.688   6.254 -11.133  1.00 92.02           O  
ATOM   1218  CG  PRO A 168       7.999   5.240 -14.752  1.00 92.02           C  
ATOM   1219  CD  PRO A 168       6.520   5.045 -14.581  1.00 92.02           C  
ATOM   1220  N   ALA A 169       8.132   4.799 -10.083  1.00 92.49           N  
ATOM   1221  CA  ALA A 169       7.943   5.421  -8.775  1.00 92.49           C  
ATOM   1222  C   ALA A 169       9.245   5.430  -7.979  1.00 92.49           C  
ATOM   1223  CB  ALA A 169       6.850   4.696  -7.994  1.00 92.49           C  
ATOM   1224  O   ALA A 169      10.199   4.732  -8.329  1.00 92.49           O  
ATOM   1225  N   HIS A 170       9.192   6.365  -6.910  1.00 90.53           N  
ATOM   1226  CA  HIS A 170      10.290   6.478  -5.957  1.00 90.53           C  
ATOM   1227  C   HIS A 170       9.845   6.081  -4.554  1.00 90.53           C  
ATOM   1228  CB  HIS A 170      10.847   7.903  -5.948  1.00 90.53           C  
ATOM   1229  O   HIS A 170       8.745   6.434  -4.124  1.00 90.53           O  
ATOM   1230  CG  HIS A 170      11.229   8.407  -7.304  1.00 90.53           C  
ATOM   1231  CD2 HIS A 170      12.026   7.872  -8.259  1.00 90.53           C  
ATOM   1232  ND1 HIS A 170      10.774   9.606  -7.807  1.00 90.53           N  
ATOM   1233  CE1 HIS A 170      11.276   9.787  -9.017  1.00 90.53           C  
ATOM   1234  NE2 HIS A 170      12.039   8.750  -9.315  1.00 90.53           N  
ATOM   1235  N   ILE A 171      10.736   5.346  -3.959  1.00 92.22           N  
ATOM   1236  CA  ILE A 171      10.569   5.273  -2.512  1.00 92.22           C  
ATOM   1237  C   ILE A 171      11.263   6.463  -1.852  1.00 92.22           C  
ATOM   1238  CB  ILE A 171      11.124   3.948  -1.944  1.00 92.22           C  
ATOM   1239  O   ILE A 171      12.484   6.606  -1.942  1.00 92.22           O  
ATOM   1240  CG1 ILE A 171      10.485   2.752  -2.659  1.00 92.22           C  
ATOM   1241  CG2 ILE A 171      10.893   3.869  -0.432  1.00 92.22           C  
ATOM   1242  CD1 ILE A 171      11.191   1.428  -2.404  1.00 92.22           C  
ATOM   1243  N   ILE A 172      10.435   7.256  -1.130  1.00 89.36           N  
ATOM   1244  CA  ILE A 172      11.027   8.501  -0.654  1.00 89.36           C  
ATOM   1245  C   ILE A 172      11.225   8.434   0.858  1.00 89.36           C  
ATOM   1246  CB  ILE A 172      10.155   9.721  -1.027  1.00 89.36           C  
ATOM   1247  O   ILE A 172      12.073   9.138   1.412  1.00 89.36           O  
ATOM   1248  CG1 ILE A 172       8.726   9.535  -0.505  1.00 89.36           C  
ATOM   1249  CG2 ILE A 172      10.160   9.945  -2.542  1.00 89.36           C  
ATOM   1250  CD1 ILE A 172       7.826  10.745  -0.719  1.00 89.36           C  
ATOM   1251  N   LYS A 173      10.349   7.668   1.529  1.00 87.95           N  
ATOM   1252  CA  LYS A 173      10.436   7.507   2.977  1.00 87.95           C  
ATOM   1253  C   LYS A 173      10.061   6.088   3.396  1.00 87.95           C  
ATOM   1254  CB  LYS A 173       9.533   8.517   3.686  1.00 87.95           C  
ATOM   1255  O   LYS A 173       9.368   5.381   2.661  1.00 87.95           O  
ATOM   1256  CG  LYS A 173       9.987   9.962   3.539  1.00 87.95           C  
ATOM   1257  CD  LYS A 173       9.087  10.913   4.318  1.00 87.95           C  
ATOM   1258  CE  LYS A 173       9.518  12.363   4.141  1.00 87.95           C  
ATOM   1259  NZ  LYS A 173       8.610  13.302   4.865  1.00 87.95           N  
ATOM   1260  N   GLN A 174      10.625   5.741   4.559  1.00 86.63           N  
ATOM   1261  CA  GLN A 174      10.235   4.486   5.192  1.00 86.63           C  
ATOM   1262  C   GLN A 174       9.900   4.694   6.666  1.00 86.63           C  
ATOM   1263  CB  GLN A 174      11.346   3.444   5.048  1.00 86.63           C  
ATOM   1264  O   GLN A 174      10.575   5.458   7.360  1.00 86.63           O  
ATOM   1265  CG  GLN A 174      11.009   2.096   5.671  1.00 86.63           C  
ATOM   1266  CD  GLN A 174      11.535   1.956   7.087  1.00 86.63           C  
ATOM   1267  NE2 GLN A 174      10.900   1.092   7.872  1.00 86.63           N  
ATOM   1268  OE1 GLN A 174      12.503   2.618   7.473  1.00 86.63           O  
ATOM   1269  N   LYS A 175       8.838   4.071   6.983  1.00 83.45           N  
ATOM   1270  CA  LYS A 175       8.440   3.995   8.386  1.00 83.45           C  
ATOM   1271  C   LYS A 175       7.869   2.620   8.721  1.00 83.45           C  
ATOM   1272  CB  LYS A 175       7.415   5.082   8.713  1.00 83.45           C  
ATOM   1273  O   LYS A 175       6.804   2.246   8.225  1.00 83.45           O  
ATOM   1274  CG  LYS A 175       7.112   5.220  10.198  1.00 83.45           C  
ATOM   1275  CD  LYS A 175       6.183   6.395  10.472  1.00 83.45           C  
ATOM   1276  CE  LYS A 175       5.898   6.548  11.960  1.00 83.45           C  
ATOM   1277  NZ  LYS A 175       5.022   7.726  12.238  1.00 83.45           N  
ATOM   1278  N   GLU A 176       8.675   1.919   9.686  1.00 81.97           N  
ATOM   1279  CA  GLU A 176       8.332   0.541  10.026  1.00 81.97           C  
ATOM   1280  C   GLU A 176       8.305  -0.343   8.783  1.00 81.97           C  
ATOM   1281  CB  GLU A 176       6.980   0.484  10.742  1.00 81.97           C  
ATOM   1282  O   GLU A 176       9.332  -0.538   8.130  1.00 81.97           O  
ATOM   1283  CG  GLU A 176       6.984   1.138  12.116  1.00 81.97           C  
ATOM   1284  CD  GLU A 176       5.703   0.896  12.899  1.00 81.97           C  
ATOM   1285  OE1 GLU A 176       5.639   1.274  14.091  1.00 81.97           O  
ATOM   1286  OE2 GLU A 176       4.755   0.323  12.316  1.00 81.97           O  
ATOM   1287  N   LYS A 177       7.184  -0.888   8.385  1.00 85.33           N  
ATOM   1288  CA  LYS A 177       7.018  -1.781   7.241  1.00 85.33           C  
ATOM   1289  C   LYS A 177       6.214  -1.110   6.132  1.00 85.33           C  
ATOM   1290  CB  LYS A 177       6.337  -3.081   7.670  1.00 85.33           C  
ATOM   1291  O   LYS A 177       5.541  -1.785   5.350  1.00 85.33           O  
ATOM   1292  CG  LYS A 177       7.173  -3.937   8.611  1.00 85.33           C  
ATOM   1293  CD  LYS A 177       6.477  -5.253   8.936  1.00 85.33           C  
ATOM   1294  CE  LYS A 177       7.369  -6.168   9.763  1.00 85.33           C  
ATOM   1295  NZ  LYS A 177       6.680  -7.447  10.111  1.00 85.33           N  
ATOM   1296  N   MET A 178       6.345   0.240   6.075  1.00 89.54           N  
ATOM   1297  CA  MET A 178       5.633   1.007   5.056  1.00 89.54           C  
ATOM   1298  C   MET A 178       6.602   1.850   4.234  1.00 89.54           C  
ATOM   1299  CB  MET A 178       4.576   1.906   5.701  1.00 89.54           C  
ATOM   1300  O   MET A 178       7.584   2.371   4.765  1.00 89.54           O  
ATOM   1301  CG  MET A 178       3.528   1.145   6.497  1.00 89.54           C  
ATOM   1302  SD  MET A 178       2.460   0.098   5.434  1.00 89.54           S  
ATOM   1303  CE  MET A 178       1.490   1.381   4.594  1.00 89.54           C  
ATOM   1304  N   PHE A 179       6.248   1.916   2.992  1.00 92.76           N  
ATOM   1305  CA  PHE A 179       6.967   2.813   2.096  1.00 92.76           C  
ATOM   1306  C   PHE A 179       6.085   3.984   1.679  1.00 92.76           C  
ATOM   1307  CB  PHE A 179       7.458   2.058   0.857  1.00 92.76           C  
ATOM   1308  O   PHE A 179       4.899   3.804   1.395  1.00 92.76           O  
ATOM   1309  CG  PHE A 179       8.596   1.113   1.133  1.00 92.76           C  
ATOM   1310  CD1 PHE A 179       9.455   1.331   2.203  1.00 92.76           C  
ATOM   1311  CD2 PHE A 179       8.807   0.006   0.321  1.00 92.76           C  
ATOM   1312  CE1 PHE A 179      10.509   0.458   2.461  1.00 92.76           C  
ATOM   1313  CE2 PHE A 179       9.858  -0.871   0.573  1.00 92.76           C  
ATOM   1314  CZ  PHE A 179      10.709  -0.643   1.642  1.00 92.76           C  
ATOM   1315  N   GLN A 180       6.681   5.173   1.781  1.00 92.36           N  
ATOM   1316  CA  GLN A 180       6.040   6.277   1.074  1.00 92.36           C  
ATOM   1317  C   GLN A 180       6.576   6.404  -0.349  1.00 92.36           C  
ATOM   1318  CB  GLN A 180       6.244   7.590   1.832  1.00 92.36           C  
ATOM   1319  O   GLN A 180       7.787   6.518  -0.554  1.00 92.36           O  
ATOM   1320  CG  GLN A 180       5.343   8.721   1.355  1.00 92.36           C  
ATOM   1321  CD  GLN A 180       5.520   9.993   2.164  1.00 92.36           C  
ATOM   1322  NE2 GLN A 180       4.454  10.778   2.275  1.00 92.36           N  
ATOM   1323  OE1 GLN A 180       6.605  10.266   2.687  1.00 92.36           O  
ATOM   1324  N   ILE A 181       5.623   6.298  -1.348  1.00 92.98           N  
ATOM   1325  CA  ILE A 181       6.073   6.249  -2.735  1.00 92.98           C  
ATOM   1326  C   ILE A 181       5.524   7.453  -3.498  1.00 92.98           C  
ATOM   1327  CB  ILE A 181       5.641   4.935  -3.423  1.00 92.98           C  
ATOM   1328  O   ILE A 181       4.440   7.951  -3.187  1.00 92.98           O  
ATOM   1329  CG1 ILE A 181       4.112   4.849  -3.497  1.00 92.98           C  
ATOM   1330  CG2 ILE A 181       6.223   3.724  -2.690  1.00 92.98           C  
ATOM   1331  CD1 ILE A 181       3.597   3.711  -4.368  1.00 92.98           C  
ATOM   1332  N   LYS A 182       6.315   7.877  -4.372  1.00 91.59           N  
ATOM   1333  CA  LYS A 182       5.971   8.958  -5.290  1.00 91.59           C  
ATOM   1334  C   LYS A 182       6.160   8.528  -6.742  1.00 91.59           C  
ATOM   1335  CB  LYS A 182       6.816  10.199  -4.998  1.00 91.59           C  
ATOM   1336  O   LYS A 182       7.219   8.016  -7.111  1.00 91.59           O  
ATOM   1337  CG  LYS A 182       6.480  11.397  -5.874  1.00 91.59           C  
ATOM   1338  CD  LYS A 182       7.370  12.591  -5.554  1.00 91.59           C  
ATOM   1339  CE  LYS A 182       7.093  13.762  -6.487  1.00 91.59           C  
ATOM   1340  NZ  LYS A 182       7.961  14.937  -6.174  1.00 91.59           N  
ATOM   1341  N   PHE A 183       5.094   8.734  -7.560  1.00 89.56           N  
ATOM   1342  CA  PHE A 183       5.206   8.366  -8.966  1.00 89.56           C  
ATOM   1343  C   PHE A 183       6.010   9.406  -9.736  1.00 89.56           C  
ATOM   1344  CB  PHE A 183       3.818   8.206  -9.593  1.00 89.56           C  
ATOM   1345  O   PHE A 183       5.951  10.598  -9.427  1.00 89.56           O  
ATOM   1346  CG  PHE A 183       3.091   6.964  -9.152  1.00 89.56           C  
ATOM   1347  CD1 PHE A 183       3.522   5.708  -9.561  1.00 89.56           C  
ATOM   1348  CD2 PHE A 183       1.978   7.053  -8.327  1.00 89.56           C  
ATOM   1349  CE1 PHE A 183       2.852   4.556  -9.154  1.00 89.56           C  
ATOM   1350  CE2 PHE A 183       1.303   5.907  -7.916  1.00 89.56           C  
ATOM   1351  CZ  PHE A 183       1.741   4.660  -8.331  1.00 89.56           C  
ATOM   1352  N   ALA A 184       6.832   8.890 -10.604  1.00 85.65           N  
ATOM   1353  CA  ALA A 184       7.647   9.745 -11.463  1.00 85.65           C  
ATOM   1354  C   ALA A 184       6.804  10.378 -12.567  1.00 85.65           C  
ATOM   1355  CB  ALA A 184       8.799   8.947 -12.070  1.00 85.65           C  
ATOM   1356  O   ALA A 184       5.811   9.796 -13.008  1.00 85.65           O  
ATOM   1357  N   GLY A 185       7.116  11.731 -12.939  1.00 73.98           N  
ATOM   1358  CA  GLY A 185       6.533  12.344 -14.122  1.00 73.98           C  
ATOM   1359  C   GLY A 185       5.269  13.128 -13.826  1.00 73.98           C  
ATOM   1360  O   GLY A 185       4.776  13.118 -12.697  1.00 73.98           O  
ATOM   1361  N   ASP A 186       4.885  14.237 -14.676  1.00 60.02           N  
ATOM   1362  CA  ASP A 186       3.655  14.966 -14.969  1.00 60.02           C  
ATOM   1363  C   ASP A 186       3.255  15.862 -13.799  1.00 60.02           C  
ATOM   1364  CB  ASP A 186       2.520  13.993 -15.298  1.00 60.02           C  
ATOM   1365  O   ASP A 186       2.067  16.053 -13.534  1.00 60.02           O  
ATOM   1366  CG  ASP A 186       2.719  13.275 -16.621  1.00 60.02           C  
ATOM   1367  OD1 ASP A 186       3.381  13.832 -17.523  1.00 60.02           O  
ATOM   1368  OD2 ASP A 186       2.208  12.143 -16.763  1.00 60.02           O  
ATOM   1369  N   GLY A 187       4.254  16.330 -12.986  1.00 65.33           N  
ATOM   1370  CA  GLY A 187       3.848  17.329 -12.011  1.00 65.33           C  
ATOM   1371  C   GLY A 187       3.022  16.755 -10.876  1.00 65.33           C  
ATOM   1372  O   GLY A 187       2.404  17.500 -10.112  1.00 65.33           O  
ATOM   1373  N   ASP A 188       2.851  15.385 -10.913  1.00 69.18           N  
ATOM   1374  CA  ASP A 188       2.127  14.720  -9.834  1.00 69.18           C  
ATOM   1375  C   ASP A 188       2.995  14.598  -8.584  1.00 69.18           C  
ATOM   1376  CB  ASP A 188       1.650  13.337 -10.281  1.00 69.18           C  
ATOM   1377  O   ASP A 188       4.004  13.889  -8.589  1.00 69.18           O  
ATOM   1378  CG  ASP A 188       0.673  12.703  -9.306  1.00 69.18           C  
ATOM   1379  OD1 ASP A 188       0.478  13.247  -8.197  1.00 69.18           O  
ATOM   1380  OD2 ASP A 188       0.094  11.649  -9.648  1.00 69.18           O  
ATOM   1381  N   ASP A 189       2.670  15.441  -7.626  1.00 73.58           N  
ATOM   1382  CA  ASP A 189       3.475  15.459  -6.409  1.00 73.58           C  
ATOM   1383  C   ASP A 189       2.798  14.671  -5.291  1.00 73.58           C  
ATOM   1384  CB  ASP A 189       3.733  16.898  -5.957  1.00 73.58           C  
ATOM   1385  O   ASP A 189       3.190  14.773  -4.126  1.00 73.58           O  
ATOM   1386  CG  ASP A 189       4.682  17.648  -6.875  1.00 73.58           C  
ATOM   1387  OD1 ASP A 189       5.567  17.012  -7.488  1.00 73.58           O  
ATOM   1388  OD2 ASP A 189       4.547  18.886  -6.984  1.00 73.58           O  
ATOM   1389  N   ALA A 190       1.834  13.878  -5.780  1.00 81.96           N  
ATOM   1390  CA  ALA A 190       1.125  13.127  -4.747  1.00 81.96           C  
ATOM   1391  C   ALA A 190       1.965  11.956  -4.245  1.00 81.96           C  
ATOM   1392  CB  ALA A 190      -0.216  12.627  -5.279  1.00 81.96           C  
ATOM   1393  O   ALA A 190       2.680  11.319  -5.022  1.00 81.96           O  
ATOM   1394  N   THR A 191       1.923  11.743  -2.957  1.00 88.42           N  
ATOM   1395  CA  THR A 191       2.588  10.612  -2.318  1.00 88.42           C  
ATOM   1396  C   THR A 191       1.584   9.759  -1.548  1.00 88.42           C  
ATOM   1397  CB  THR A 191       3.701  11.084  -1.365  1.00 88.42           C  
ATOM   1398  O   THR A 191       0.533  10.251  -1.132  1.00 88.42           O  
ATOM   1399  CG2 THR A 191       4.701  11.981  -2.088  1.00 88.42           C  
ATOM   1400  OG1 THR A 191       3.116  11.816  -0.281  1.00 88.42           O  
ATOM   1401  N   PHE A 192       1.899   8.554  -1.489  1.00 87.91           N  
ATOM   1402  CA  PHE A 192       1.047   7.734  -0.636  1.00 87.91           C  
ATOM   1403  C   PHE A 192       1.859   6.640   0.047  1.00 87.91           C  
ATOM   1404  CB  PHE A 192      -0.091   7.112  -1.450  1.00 87.91           C  
ATOM   1405  O   PHE A 192       2.922   6.252  -0.442  1.00 87.91           O  
ATOM   1406  CG  PHE A 192       0.378   6.274  -2.609  1.00 87.91           C  
ATOM   1407  CD1 PHE A 192       0.634   6.853  -3.845  1.00 87.91           C  
ATOM   1408  CD2 PHE A 192       0.563   4.905  -2.461  1.00 87.91           C  
ATOM   1409  CE1 PHE A 192       1.069   6.080  -4.919  1.00 87.91           C  
ATOM   1410  CE2 PHE A 192       0.997   4.126  -3.530  1.00 87.91           C  
ATOM   1411  CZ  PHE A 192       1.248   4.715  -4.758  1.00 87.91           C  
ATOM   1412  N   TRP A 193       1.347   6.214   1.169  1.00 92.70           N  
ATOM   1413  CA  TRP A 193       1.962   5.150   1.955  1.00 92.70           C  
ATOM   1414  C   TRP A 193       1.433   3.784   1.533  1.00 92.70           C  
ATOM   1415  CB  TRP A 193       1.709   5.370   3.449  1.00 92.70           C  
ATOM   1416  O   TRP A 193       0.235   3.625   1.287  1.00 92.70           O  
ATOM   1417  CG  TRP A 193       2.475   6.519   4.034  1.00 92.70           C  
ATOM   1418  CD1 TRP A 193       2.052   7.813   4.158  1.00 92.70           C  
ATOM   1419  CD2 TRP A 193       3.800   6.476   4.571  1.00 92.70           C  
ATOM   1420  CE2 TRP A 193       4.118   7.783   5.004  1.00 92.70           C  
ATOM   1421  CE3 TRP A 193       4.751   5.459   4.729  1.00 92.70           C  
ATOM   1422  NE1 TRP A 193       3.036   8.579   4.740  1.00 92.70           N  
ATOM   1423  CH2 TRP A 193       6.261   7.085   5.728  1.00 92.70           C  
ATOM   1424  CZ2 TRP A 193       5.349   8.098   5.585  1.00 92.70           C  
ATOM   1425  CZ3 TRP A 193       5.975   5.775   5.308  1.00 92.70           C  
ATOM   1426  N   VAL A 194       2.407   2.824   1.389  1.00 93.35           N  
ATOM   1427  CA  VAL A 194       2.018   1.470   1.009  1.00 93.35           C  
ATOM   1428  C   VAL A 194       2.843   0.455   1.799  1.00 93.35           C  
ATOM   1429  CB  VAL A 194       2.192   1.234  -0.508  1.00 93.35           C  
ATOM   1430  O   VAL A 194       4.003   0.710   2.128  1.00 93.35           O  
ATOM   1431  CG1 VAL A 194       3.651   1.423  -0.920  1.00 93.35           C  
ATOM   1432  CG2 VAL A 194       1.703  -0.162  -0.889  1.00 93.35           C  
ATOM   1433  N   ASP A 195       2.244  -0.662   2.070  1.00 90.65           N  
ATOM   1434  CA  ASP A 195       2.973  -1.781   2.660  1.00 90.65           C  
ATOM   1435  C   ASP A 195       4.171  -2.172   1.797  1.00 90.65           C  
ATOM   1436  CB  ASP A 195       2.047  -2.984   2.851  1.00 90.65           C  
ATOM   1437  O   ASP A 195       4.057  -2.263   0.573  1.00 90.65           O  
ATOM   1438  CG  ASP A 195       2.675  -4.090   3.680  1.00 90.65           C  
ATOM   1439  OD1 ASP A 195       3.485  -4.873   3.138  1.00 90.65           O  
ATOM   1440  OD2 ASP A 195       2.355  -4.182   4.885  1.00 90.65           O  
ATOM   1441  N   TRP A 196       5.343  -2.398   2.486  1.00 88.77           N  
ATOM   1442  CA  TRP A 196       6.590  -2.571   1.748  1.00 88.77           C  
ATOM   1443  C   TRP A 196       6.589  -3.887   0.978  1.00 88.77           C  
ATOM   1444  CB  TRP A 196       7.789  -2.523   2.700  1.00 88.77           C  
ATOM   1445  O   TRP A 196       7.342  -4.051   0.016  1.00 88.77           O  
ATOM   1446  CG  TRP A 196       7.888  -3.707   3.614  1.00 88.77           C  
ATOM   1447  CD1 TRP A 196       7.023  -4.051   4.615  1.00 88.77           C  
ATOM   1448  CD2 TRP A 196       8.916  -4.703   3.613  1.00 88.77           C  
ATOM   1449  CE2 TRP A 196       8.609  -5.621   4.641  1.00 88.77           C  
ATOM   1450  CE3 TRP A 196      10.068  -4.908   2.841  1.00 88.77           C  
ATOM   1451  NE1 TRP A 196       7.451  -5.201   5.237  1.00 88.77           N  
ATOM   1452  CH2 TRP A 196      10.534  -6.907   4.148  1.00 88.77           C  
ATOM   1453  CZ2 TRP A 196       9.414  -6.729   4.917  1.00 88.77           C  
ATOM   1454  CZ3 TRP A 196      10.867  -6.011   3.118  1.00 88.77           C  
ATOM   1455  N   LYS A 197       5.697  -4.736   1.300  1.00 86.91           N  
ATOM   1456  CA  LYS A 197       5.620  -6.006   0.585  1.00 86.91           C  
ATOM   1457  C   LYS A 197       4.360  -6.079  -0.272  1.00 86.91           C  
ATOM   1458  CB  LYS A 197       5.654  -7.178   1.567  1.00 86.91           C  
ATOM   1459  O   LYS A 197       3.976  -7.156  -0.732  1.00 86.91           O  
ATOM   1460  CG  LYS A 197       6.971  -7.321   2.316  1.00 86.91           C  
ATOM   1461  CD  LYS A 197       8.104  -7.725   1.382  1.00 86.91           C  
ATOM   1462  CE  LYS A 197       9.400  -7.964   2.145  1.00 86.91           C  
ATOM   1463  NZ  LYS A 197      10.530  -8.298   1.228  1.00 86.91           N  
ATOM   1464  N   SER A 198       3.816  -5.010  -0.479  1.00 89.49           N  
ATOM   1465  CA  SER A 198       2.634  -4.977  -1.334  1.00 89.49           C  
ATOM   1466  C   SER A 198       2.946  -5.503  -2.731  1.00 89.49           C  
ATOM   1467  CB  SER A 198       2.080  -3.554  -1.428  1.00 89.49           C  
ATOM   1468  O   SER A 198       4.010  -5.217  -3.284  1.00 89.49           O  
ATOM   1469  OG  SER A 198       1.008  -3.492  -2.352  1.00 89.49           O  
ATOM   1470  N   PRO A 199       1.999  -6.311  -3.299  1.00 86.10           N  
ATOM   1471  CA  PRO A 199       2.219  -6.867  -4.637  1.00 86.10           C  
ATOM   1472  C   PRO A 199       2.065  -5.824  -5.741  1.00 86.10           C  
ATOM   1473  CB  PRO A 199       1.139  -7.947  -4.751  1.00 86.10           C  
ATOM   1474  O   PRO A 199       2.216  -6.144  -6.923  1.00 86.10           O  
ATOM   1475  CG  PRO A 199       0.034  -7.478  -3.862  1.00 86.10           C  
ATOM   1476  CD  PRO A 199       0.637  -6.753  -2.693  1.00 86.10           C  
ATOM   1477  N   ILE A 200       1.849  -4.663  -5.338  1.00 90.20           N  
ATOM   1478  CA  ILE A 200       1.684  -3.617  -6.341  1.00 90.20           C  
ATOM   1479  C   ILE A 200       3.034  -2.968  -6.637  1.00 90.20           C  
ATOM   1480  CB  ILE A 200       0.665  -2.549  -5.882  1.00 90.20           C  
ATOM   1481  O   ILE A 200       3.140  -2.116  -7.522  1.00 90.20           O  
ATOM   1482  CG1 ILE A 200       1.202  -1.788  -4.664  1.00 90.20           C  
ATOM   1483  CG2 ILE A 200      -0.689  -3.193  -5.572  1.00 90.20           C  
ATOM   1484  CD1 ILE A 200       0.431  -0.516  -4.341  1.00 90.20           C  
ATOM   1485  N   ILE A 201       4.061  -3.318  -5.818  1.00 92.88           N  
ATOM   1486  CA  ILE A 201       5.413  -2.796  -5.987  1.00 92.88           C  
ATOM   1487  C   ILE A 201       6.288  -3.841  -6.675  1.00 92.88           C  
ATOM   1488  CB  ILE A 201       6.033  -2.385  -4.633  1.00 92.88           C  
ATOM   1489  O   ILE A 201       6.306  -5.007  -6.274  1.00 92.88           O  
ATOM   1490  CG1 ILE A 201       5.133  -1.369  -3.919  1.00 92.88           C  
ATOM   1491  CG2 ILE A 201       7.443  -1.822  -4.833  1.00 92.88           C  
ATOM   1492  CD1 ILE A 201       5.518  -1.113  -2.469  1.00 92.88           C  
ATOM   1493  N   HIS A 202       7.099  -3.333  -7.638  1.00 90.84           N  
ATOM   1494  CA  HIS A 202       7.904  -4.263  -8.422  1.00 90.84           C  
ATOM   1495  C   HIS A 202       9.297  -3.701  -8.684  1.00 90.84           C  
ATOM   1496  CB  HIS A 202       7.210  -4.588  -9.746  1.00 90.84           C  
ATOM   1497  O   HIS A 202       9.499  -2.485  -8.640  1.00 90.84           O  
ATOM   1498  CG  HIS A 202       5.812  -5.094  -9.583  1.00 90.84           C  
ATOM   1499  CD2 HIS A 202       4.618  -4.490  -9.790  1.00 90.84           C  
ATOM   1500  ND1 HIS A 202       5.529  -6.372  -9.154  1.00 90.84           N  
ATOM   1501  CE1 HIS A 202       4.217  -6.533  -9.104  1.00 90.84           C  
ATOM   1502  NE2 HIS A 202       3.642  -5.405  -9.485  1.00 90.84           N  
ATOM   1503  N   PRO A 203      10.226  -4.671  -8.883  1.00 88.95           N  
ATOM   1504  CA  PRO A 203      11.553  -4.198  -9.284  1.00 88.95           C  
ATOM   1505  C   PRO A 203      11.553  -3.535 -10.659  1.00 88.95           C  
ATOM   1506  CB  PRO A 203      12.395  -5.476  -9.294  1.00 88.95           C  
ATOM   1507  O   PRO A 203      10.713  -3.856 -11.503  1.00 88.95           O  
ATOM   1508  CG  PRO A 203      11.419  -6.574  -9.573  1.00 88.95           C  
ATOM   1509  CD  PRO A 203      10.112  -6.227  -8.922  1.00 88.95           C  
ATOM   1510  N   ILE A 204      12.505  -2.590 -10.847  1.00 87.61           N  
ATOM   1511  CA  ILE A 204      12.692  -1.960 -12.150  1.00 87.61           C  
ATOM   1512  C   ILE A 204      12.964  -3.030 -13.206  1.00 87.61           C  
ATOM   1513  CB  ILE A 204      13.844  -0.932 -12.120  1.00 87.61           C  
ATOM   1514  O   ILE A 204      13.780  -3.929 -12.991  1.00 87.61           O  
ATOM   1515  CG1 ILE A 204      13.454   0.283 -11.271  1.00 87.61           C  
ATOM   1516  CG2 ILE A 204      14.226  -0.506 -13.541  1.00 87.61           C  
ATOM   1517  CD1 ILE A 204      14.572   1.302 -11.096  1.00 87.61           C  
ATOM   1518  N   GLY A 205      12.180  -3.048 -14.318  1.00 80.83           N  
ATOM   1519  CA  GLY A 205      12.305  -4.017 -15.395  1.00 80.83           C  
ATOM   1520  C   GLY A 205      11.176  -5.030 -15.420  1.00 80.83           C  
ATOM   1521  O   GLY A 205      11.059  -5.815 -16.364  1.00 80.83           O  
ATOM   1522  N   TRP A 206      10.437  -4.979 -14.356  1.00 87.68           N  
ATOM   1523  CA  TRP A 206       9.316  -5.902 -14.216  1.00 87.68           C  
ATOM   1524  C   TRP A 206       8.342  -5.755 -15.380  1.00 87.68           C  
ATOM   1525  CB  TRP A 206       8.587  -5.666 -12.890  1.00 87.68           C  
ATOM   1526  O   TRP A 206       7.922  -6.751 -15.975  1.00 87.68           O  
ATOM   1527  CG  TRP A 206       7.507  -6.665 -12.604  1.00 87.68           C  
ATOM   1528  CD1 TRP A 206       7.632  -7.841 -11.918  1.00 87.68           C  
ATOM   1529  CD2 TRP A 206       6.135  -6.576 -13.000  1.00 87.68           C  
ATOM   1530  CE2 TRP A 206       5.485  -7.735 -12.520  1.00 87.68           C  
ATOM   1531  CE3 TRP A 206       5.391  -5.628 -13.715  1.00 87.68           C  
ATOM   1532  NE1 TRP A 206       6.420  -8.489 -11.864  1.00 87.68           N  
ATOM   1533  CH2 TRP A 206       3.420  -7.027 -13.435  1.00 87.68           C  
ATOM   1534  CZ2 TRP A 206       4.124  -7.970 -12.732  1.00 87.68           C  
ATOM   1535  CZ3 TRP A 206       4.037  -5.864 -13.926  1.00 87.68           C  
ATOM   1536  N   CYS A 207       7.909  -4.540 -15.728  1.00 85.29           N  
ATOM   1537  CA  CYS A 207       6.965  -4.287 -16.811  1.00 85.29           C  
ATOM   1538  C   CYS A 207       7.511  -4.793 -18.140  1.00 85.29           C  
ATOM   1539  CB  CYS A 207       6.655  -2.794 -16.912  1.00 85.29           C  
ATOM   1540  O   CYS A 207       6.794  -5.442 -18.904  1.00 85.29           O  
ATOM   1541  SG  CYS A 207       5.631  -2.170 -15.561  1.00 85.29           S  
ATOM   1542  N   LYS A 208       8.746  -4.539 -18.407  1.00 83.38           N  
ATOM   1543  CA  LYS A 208       9.405  -5.010 -19.622  1.00 83.38           C  
ATOM   1544  C   LYS A 208       9.424  -6.534 -19.682  1.00 83.38           C  
ATOM   1545  CB  LYS A 208      10.831  -4.464 -19.704  1.00 83.38           C  
ATOM   1546  O   LYS A 208       9.124  -7.124 -20.722  1.00 83.38           O  
ATOM   1547  CG  LYS A 208      11.556  -4.818 -20.995  1.00 83.38           C  
ATOM   1548  CD  LYS A 208      12.933  -4.170 -21.059  1.00 83.38           C  
ATOM   1549  CE  LYS A 208      13.668  -4.543 -22.339  1.00 83.38           C  
ATOM   1550  NZ  LYS A 208      15.017  -3.906 -22.408  1.00 83.38           N  
ATOM   1551  N   LEU A 209       9.739  -7.113 -18.574  1.00 80.15           N  
ATOM   1552  CA  LEU A 209       9.834  -8.564 -18.461  1.00 80.15           C  
ATOM   1553  C   LEU A 209       8.509  -9.225 -18.826  1.00 80.15           C  
ATOM   1554  CB  LEU A 209      10.245  -8.966 -17.042  1.00 80.15           C  
ATOM   1555  O   LEU A 209       8.490 -10.244 -19.522  1.00 80.15           O  
ATOM   1556  CG  LEU A 209      10.337 -10.466 -16.762  1.00 80.15           C  
ATOM   1557  CD1 LEU A 209      11.420 -11.102 -17.628  1.00 80.15           C  
ATOM   1558  CD2 LEU A 209      10.610 -10.719 -15.284  1.00 80.15           C  
ATOM   1559  N   TYR A 210       7.455  -8.598 -18.450  1.00 80.80           N  
ATOM   1560  CA  TYR A 210       6.169  -9.271 -18.603  1.00 80.80           C  
ATOM   1561  C   TYR A 210       5.324  -8.593 -19.675  1.00 80.80           C  
ATOM   1562  CB  TYR A 210       5.410  -9.289 -17.273  1.00 80.80           C  
ATOM   1563  O   TYR A 210       4.133  -8.884 -19.811  1.00 80.80           O  
ATOM   1564  CG  TYR A 210       6.021 -10.201 -16.238  1.00 80.80           C  
ATOM   1565  CD1 TYR A 210       6.012 -11.584 -16.407  1.00 80.80           C  
ATOM   1566  CD2 TYR A 210       6.608  -9.683 -15.088  1.00 80.80           C  
ATOM   1567  CE1 TYR A 210       6.572 -12.429 -15.455  1.00 80.80           C  
ATOM   1568  CE2 TYR A 210       7.171 -10.519 -14.129  1.00 80.80           C  
ATOM   1569  OH  TYR A 210       7.705 -12.720 -13.375  1.00 80.80           O  
ATOM   1570  CZ  TYR A 210       7.149 -11.888 -14.321  1.00 80.80           C  
ATOM   1571  N   GLY A 211       5.960  -7.717 -20.392  1.00 79.97           N  
ATOM   1572  CA  GLY A 211       5.283  -7.091 -21.517  1.00 79.97           C  
ATOM   1573  C   GLY A 211       4.137  -6.189 -21.097  1.00 79.97           C  
ATOM   1574  O   GLY A 211       3.104  -6.137 -21.767  1.00 79.97           O  
ATOM   1575  N   VAL A 212       4.167  -5.674 -19.888  1.00 85.68           N  
ATOM   1576  CA  VAL A 212       3.211  -4.705 -19.361  1.00 85.68           C  
ATOM   1577  C   VAL A 212       3.681  -3.288 -19.682  1.00 85.68           C  
ATOM   1578  CB  VAL A 212       3.018  -4.870 -17.836  1.00 85.68           C  
ATOM   1579  O   VAL A 212       4.867  -2.976 -19.553  1.00 85.68           O  
ATOM   1580  CG1 VAL A 212       2.054  -3.815 -17.297  1.00 85.68           C  
ATOM   1581  CG2 VAL A 212       2.514  -6.275 -17.512  1.00 85.68           C  
ATOM   1582  N   GLN A 213       2.704  -2.514 -20.158  1.00 88.65           N  
ATOM   1583  CA  GLN A 213       3.038  -1.136 -20.500  1.00 88.65           C  
ATOM   1584  C   GLN A 213       3.301  -0.306 -19.247  1.00 88.65           C  
ATOM   1585  CB  GLN A 213       1.918  -0.500 -21.325  1.00 88.65           C  
ATOM   1586  O   GLN A 213       2.459  -0.246 -18.348  1.00 88.65           O  
ATOM   1587  CG  GLN A 213       2.214   0.926 -21.769  1.00 88.65           C  
ATOM   1588  CD  GLN A 213       1.302   1.394 -22.887  1.00 88.65           C  
ATOM   1589  NE2 GLN A 213       1.796   2.313 -23.710  1.00 88.65           N  
ATOM   1590  OE1 GLN A 213       0.163   0.934 -23.011  1.00 88.65           O  
ATOM   1591  N   LEU A 214       4.490   0.277 -19.229  1.00 89.42           N  
ATOM   1592  CA  LEU A 214       4.839   1.233 -18.183  1.00 89.42           C  
ATOM   1593  C   LEU A 214       4.436   2.648 -18.585  1.00 89.42           C  
ATOM   1594  CB  LEU A 214       6.340   1.181 -17.889  1.00 89.42           C  
ATOM   1595  O   LEU A 214       4.937   3.183 -19.577  1.00 89.42           O  
ATOM   1596  CG  LEU A 214       6.804   1.877 -16.608  1.00 89.42           C  
ATOM   1597  CD1 LEU A 214       6.247   1.160 -15.383  1.00 89.42           C  
ATOM   1598  CD2 LEU A 214       8.327   1.936 -16.553  1.00 89.42           C  
ATOM   1599  N   THR A 215       3.484   3.206 -17.842  1.00 89.69           N  
ATOM   1600  CA  THR A 215       2.950   4.526 -18.159  1.00 89.69           C  
ATOM   1601  C   THR A 215       3.800   5.621 -17.521  1.00 89.69           C  
ATOM   1602  CB  THR A 215       1.491   4.666 -17.689  1.00 89.69           C  
ATOM   1603  O   THR A 215       3.998   5.631 -16.305  1.00 89.69           O  
ATOM   1604  CG2 THR A 215       0.904   6.010 -18.108  1.00 89.69           C  
ATOM   1605  OG1 THR A 215       0.706   3.614 -18.265  1.00 89.69           O  
ATOM   1606  N   HIS A 216       4.330   6.512 -18.347  1.00 84.18           N  
ATOM   1607  CA  HIS A 216       5.151   7.605 -17.840  1.00 84.18           C  
ATOM   1608  C   HIS A 216       4.983   8.861 -18.689  1.00 84.18           C  
ATOM   1609  CB  HIS A 216       6.624   7.194 -17.797  1.00 84.18           C  
ATOM   1610  O   HIS A 216       4.469   8.794 -19.808  1.00 84.18           O  
ATOM   1611  CG  HIS A 216       7.171   6.782 -19.127  1.00 84.18           C  
ATOM   1612  CD2 HIS A 216       7.367   5.557 -19.667  1.00 84.18           C  
ATOM   1613  ND1 HIS A 216       7.593   7.693 -20.071  1.00 84.18           N  
ATOM   1614  CE1 HIS A 216       8.026   7.043 -21.138  1.00 84.18           C  
ATOM   1615  NE2 HIS A 216       7.899   5.745 -20.919  1.00 84.18           N  
ATOM   1616  N   GLY A 217       5.345  10.074 -18.059  1.00 76.14           N  
ATOM   1617  CA  GLY A 217       5.357  11.320 -18.808  1.00 76.14           C  
ATOM   1618  C   GLY A 217       6.545  11.443 -19.744  1.00 76.14           C  
ATOM   1619  O   GLY A 217       7.280  10.475 -19.952  1.00 76.14           O  
ATOM   1620  N   THR A 218       6.697  12.591 -20.411  1.00 75.15           N  
ATOM   1621  CA  THR A 218       7.698  12.807 -21.450  1.00 75.15           C  
ATOM   1622  C   THR A 218       9.094  12.912 -20.842  1.00 75.15           C  
ATOM   1623  CB  THR A 218       7.392  14.078 -22.264  1.00 75.15           C  
ATOM   1624  O   THR A 218      10.095  12.766 -21.545  1.00 75.15           O  
ATOM   1625  CG2 THR A 218       6.110  13.918 -23.074  1.00 75.15           C  
ATOM   1626  OG1 THR A 218       7.243  15.187 -21.369  1.00 75.15           O  
ATOM   1627  N   GLU A 219       9.136  13.022 -19.581  1.00 69.69           N  
ATOM   1628  CA  GLU A 219      10.414  13.217 -18.902  1.00 69.69           C  
ATOM   1629  C   GLU A 219      11.145  11.891 -18.712  1.00 69.69           C  
ATOM   1630  CB  GLU A 219      10.205  13.901 -17.549  1.00 69.69           C  
ATOM   1631  O   GLU A 219      12.353  11.872 -18.467  1.00 69.69           O  
ATOM   1632  CG  GLU A 219       9.464  13.043 -16.534  1.00 69.69           C  
ATOM   1633  CD  GLU A 219       7.956  13.235 -16.573  1.00 69.69           C  
ATOM   1634  OE1 GLU A 219       7.273  12.872 -15.588  1.00 69.69           O  
ATOM   1635  OE2 GLU A 219       7.454  13.751 -17.596  1.00 69.69           O  
ATOM   1636  N   PHE A 220      10.395  10.785 -18.882  1.00 74.73           N  
ATOM   1637  CA  PHE A 220      10.923   9.450 -18.625  1.00 74.73           C  
ATOM   1638  C   PHE A 220      11.196   8.715 -19.932  1.00 74.73           C  
ATOM   1639  CB  PHE A 220       9.950   8.642 -17.762  1.00 74.73           C  
ATOM   1640  O   PHE A 220      10.272   8.200 -20.565  1.00 74.73           O  
ATOM   1641  CG  PHE A 220      10.486   7.304 -17.332  1.00 74.73           C  
ATOM   1642  CD1 PHE A 220      10.389   6.199 -18.170  1.00 74.73           C  
ATOM   1643  CD2 PHE A 220      11.088   7.149 -16.090  1.00 74.73           C  
ATOM   1644  CE1 PHE A 220      10.885   4.959 -17.776  1.00 74.73           C  
ATOM   1645  CE2 PHE A 220      11.585   5.913 -15.689  1.00 74.73           C  
ATOM   1646  CZ  PHE A 220      11.482   4.819 -16.533  1.00 74.73           C  
ATOM   1647  N   ARG A 221      12.493   8.738 -20.391  1.00 75.94           N  
ATOM   1648  CA  ARG A 221      12.890   8.106 -21.645  1.00 75.94           C  
ATOM   1649  C   ARG A 221      13.354   6.672 -21.412  1.00 75.94           C  
ATOM   1650  CB  ARG A 221      13.999   8.911 -22.325  1.00 75.94           C  
ATOM   1651  O   ARG A 221      13.026   5.774 -22.190  1.00 75.94           O  
ATOM   1652  CG  ARG A 221      13.543  10.263 -22.852  1.00 75.94           C  
ATOM   1653  CD  ARG A 221      14.612  10.922 -23.712  1.00 75.94           C  
ATOM   1654  NE  ARG A 221      14.241  12.285 -24.082  1.00 75.94           N  
ATOM   1655  NH1 ARG A 221      13.839  11.793 -26.303  1.00 75.94           N  
ATOM   1656  NH2 ARG A 221      13.564  13.934 -25.531  1.00 75.94           N  
ATOM   1657  CZ  ARG A 221      13.882  12.667 -25.305  1.00 75.94           C  
ATOM   1658  N   SER A 222      14.112   6.510 -20.383  1.00 80.66           N  
ATOM   1659  CA  SER A 222      14.594   5.229 -19.878  1.00 80.66           C  
ATOM   1660  C   SER A 222      14.880   5.297 -18.382  1.00 80.66           C  
ATOM   1661  CB  SER A 222      15.855   4.796 -20.628  1.00 80.66           C  
ATOM   1662  O   SER A 222      15.008   6.385 -17.818  1.00 80.66           O  
ATOM   1663  OG  SER A 222      16.958   5.609 -20.266  1.00 80.66           O  
ATOM   1664  N   TRP A 223      14.924   4.094 -17.704  1.00 82.09           N  
ATOM   1665  CA  TRP A 223      15.247   4.067 -16.281  1.00 82.09           C  
ATOM   1666  C   TRP A 223      16.639   4.634 -16.027  1.00 82.09           C  
ATOM   1667  CB  TRP A 223      15.156   2.639 -15.735  1.00 82.09           C  
ATOM   1668  O   TRP A 223      16.851   5.368 -15.059  1.00 82.09           O  
ATOM   1669  CG  TRP A 223      13.790   2.260 -15.246  1.00 82.09           C  
ATOM   1670  CD1 TRP A 223      12.916   1.390 -15.836  1.00 82.09           C  
ATOM   1671  CD2 TRP A 223      13.141   2.743 -14.066  1.00 82.09           C  
ATOM   1672  CE2 TRP A 223      11.874   2.123 -14.003  1.00 82.09           C  
ATOM   1673  CE3 TRP A 223      13.509   3.641 -13.055  1.00 82.09           C  
ATOM   1674  NE1 TRP A 223      11.761   1.303 -15.093  1.00 82.09           N  
ATOM   1675  CH2 TRP A 223      11.356   3.255 -11.990  1.00 82.09           C  
ATOM   1676  CZ2 TRP A 223      10.971   2.372 -12.966  1.00 82.09           C  
ATOM   1677  CZ3 TRP A 223      12.609   3.888 -12.024  1.00 82.09           C  
ATOM   1678  N   ASP A 224      17.619   4.356 -16.967  1.00 78.59           N  
ATOM   1679  CA  ASP A 224      18.990   4.824 -16.783  1.00 78.59           C  
ATOM   1680  C   ASP A 224      19.053   6.350 -16.775  1.00 78.59           C  
ATOM   1681  CB  ASP A 224      19.899   4.266 -17.881  1.00 78.59           C  
ATOM   1682  O   ASP A 224      19.705   6.945 -15.914  1.00 78.59           O  
ATOM   1683  CG  ASP A 224      20.180   2.783 -17.720  1.00 78.59           C  
ATOM   1684  OD1 ASP A 224      20.253   2.296 -16.571  1.00 78.59           O  
ATOM   1685  OD2 ASP A 224      20.334   2.094 -18.752  1.00 78.59           O  
ATOM   1686  N   ASN A 225      18.347   6.881 -17.629  1.00 80.03           N  
ATOM   1687  CA  ASN A 225      18.308   8.338 -17.697  1.00 80.03           C  
ATOM   1688  C   ASN A 225      17.589   8.936 -16.491  1.00 80.03           C  
ATOM   1689  CB  ASN A 225      17.641   8.797 -18.995  1.00 80.03           C  
ATOM   1690  O   ASN A 225      18.047   9.927 -15.918  1.00 80.03           O  
ATOM   1691  CG  ASN A 225      17.567  10.307 -19.111  1.00 80.03           C  
ATOM   1692  ND2 ASN A 225      18.215  10.856 -20.131  1.00 80.03           N  
ATOM   1693  OD1 ASN A 225      16.933  10.975 -18.290  1.00 80.03           O  
ATOM   1694  N   TYR A 226      16.555   8.341 -16.184  1.00 80.98           N  
ATOM   1695  CA  TYR A 226      15.731   8.847 -15.092  1.00 80.98           C  
ATOM   1696  C   TYR A 226      16.456   8.717 -13.757  1.00 80.98           C  
ATOM   1697  CB  TYR A 226      14.396   8.099 -15.035  1.00 80.98           C  
ATOM   1698  O   TYR A 226      16.472   9.657 -12.959  1.00 80.98           O  
ATOM   1699  CG  TYR A 226      13.468   8.595 -13.953  1.00 80.98           C  
ATOM   1700  CD1 TYR A 226      13.107   7.774 -12.887  1.00 80.98           C  
ATOM   1701  CD2 TYR A 226      12.950   9.885 -13.993  1.00 80.98           C  
ATOM   1702  CE1 TYR A 226      12.251   8.225 -11.888  1.00 80.98           C  
ATOM   1703  CE2 TYR A 226      12.093  10.348 -13.000  1.00 80.98           C  
ATOM   1704  OH  TYR A 226      10.902   9.965 -10.967  1.00 80.98           O  
ATOM   1705  CZ  TYR A 226      11.750   9.512 -11.953  1.00 80.98           C  
ATOM   1706  N   LEU A 227      17.112   7.597 -13.502  1.00 80.95           N  
ATOM   1707  CA  LEU A 227      17.813   7.362 -12.244  1.00 80.95           C  
ATOM   1708  C   LEU A 227      18.946   8.364 -12.056  1.00 80.95           C  
ATOM   1709  CB  LEU A 227      18.365   5.935 -12.197  1.00 80.95           C  
ATOM   1710  O   LEU A 227      19.138   8.892 -10.959  1.00 80.95           O  
ATOM   1711  CG  LEU A 227      17.331   4.808 -12.162  1.00 80.95           C  
ATOM   1712  CD1 LEU A 227      18.025   3.451 -12.180  1.00 80.95           C  
ATOM   1713  CD2 LEU A 227      16.436   4.941 -10.935  1.00 80.95           C  
ATOM   1714  N   VAL A 228      19.633   8.630 -13.143  1.00 78.32           N  
ATOM   1715  CA  VAL A 228      20.752   9.566 -13.103  1.00 78.32           C  
ATOM   1716  C   VAL A 228      20.233  10.984 -12.880  1.00 78.32           C  
ATOM   1717  CB  VAL A 228      21.592   9.503 -14.398  1.00 78.32           C  
ATOM   1718  O   VAL A 228      20.691  11.685 -11.975  1.00 78.32           O  
ATOM   1719  CG1 VAL A 228      22.588  10.659 -14.453  1.00 78.32           C  
ATOM   1720  CG2 VAL A 228      22.318   8.163 -14.498  1.00 78.32           C  
ATOM   1721  N   SER A 229      19.261  11.344 -13.632  1.00 78.63           N  
ATOM   1722  CA  SER A 229      18.757  12.713 -13.575  1.00 78.63           C  
ATOM   1723  C   SER A 229      18.101  13.004 -12.229  1.00 78.63           C  
ATOM   1724  CB  SER A 229      17.757  12.965 -14.704  1.00 78.63           C  
ATOM   1725  O   SER A 229      18.180  14.126 -11.724  1.00 78.63           O  
ATOM   1726  OG  SER A 229      16.548  12.263 -14.471  1.00 78.63           O  
ATOM   1727  N   ALA A 230      17.500  11.986 -11.646  1.00 76.82           N  
ATOM   1728  CA  ALA A 230      16.747  12.166 -10.408  1.00 76.82           C  
ATOM   1729  C   ALA A 230      17.599  11.815  -9.191  1.00 76.82           C  
ATOM   1730  CB  ALA A 230      15.479  11.316 -10.428  1.00 76.82           C  
ATOM   1731  O   ALA A 230      17.127  11.887  -8.054  1.00 76.82           O  
ATOM   1732  N   SER A 231      18.874  11.459  -9.479  1.00 80.48           N  
ATOM   1733  CA  SER A 231      19.785  11.043  -8.418  1.00 80.48           C  
ATOM   1734  C   SER A 231      19.139   9.999  -7.513  1.00 80.48           C  
ATOM   1735  CB  SER A 231      20.226  12.248  -7.587  1.00 80.48           C  
ATOM   1736  O   SER A 231      19.176  10.125  -6.287  1.00 80.48           O  
ATOM   1737  OG  SER A 231      20.938  13.177  -8.387  1.00 80.48           O  
ATOM   1738  N   ILE A 232      18.493   9.007  -8.092  1.00 81.85           N  
ATOM   1739  CA  ILE A 232      17.802   7.930  -7.392  1.00 81.85           C  
ATOM   1740  C   ILE A 232      18.525   6.607  -7.637  1.00 81.85           C  
ATOM   1741  CB  ILE A 232      16.326   7.824  -7.835  1.00 81.85           C  
ATOM   1742  O   ILE A 232      19.085   6.389  -8.714  1.00 81.85           O  
ATOM   1743  CG1 ILE A 232      15.576   9.120  -7.510  1.00 81.85           C  
ATOM   1744  CG2 ILE A 232      15.649   6.619  -7.175  1.00 81.85           C  
ATOM   1745  CD1 ILE A 232      14.208   9.227  -8.169  1.00 81.85           C  
ATOM   1746  N   GLY A 233      18.546   5.756  -6.594  1.00 77.78           N  
ATOM   1747  CA  GLY A 233      19.136   4.431  -6.699  1.00 77.78           C  
ATOM   1748  C   GLY A 233      18.125   3.354  -7.042  1.00 77.78           C  
ATOM   1749  O   GLY A 233      16.937   3.639  -7.204  1.00 77.78           O  
ATOM   1750  N   ARG A 234      18.639   2.139  -7.268  1.00 82.12           N  
ATOM   1751  CA  ARG A 234      17.820   0.976  -7.595  1.00 82.12           C  
ATOM   1752  C   ARG A 234      17.634   0.078  -6.376  1.00 82.12           C  
ATOM   1753  CB  ARG A 234      18.448   0.180  -8.741  1.00 82.12           C  
ATOM   1754  O   ARG A 234      18.549  -0.075  -5.565  1.00 82.12           O  
ATOM   1755  CG  ARG A 234      18.345   0.865 -10.095  1.00 82.12           C  
ATOM   1756  CD  ARG A 234      18.983   0.032 -11.198  1.00 82.12           C  
ATOM   1757  NE  ARG A 234      18.963   0.730 -12.480  1.00 82.12           N  
ATOM   1758  NH1 ARG A 234      17.142  -0.421 -13.313  1.00 82.12           N  
ATOM   1759  NH2 ARG A 234      18.162   1.192 -14.582  1.00 82.12           N  
ATOM   1760  CZ  ARG A 234      18.089   0.499 -13.456  1.00 82.12           C  
ATOM   1761  N   VAL A 235      16.394  -0.365  -6.240  1.00 80.72           N  
ATOM   1762  CA  VAL A 235      16.193  -1.414  -5.246  1.00 80.72           C  
ATOM   1763  C   VAL A 235      16.644  -2.757  -5.814  1.00 80.72           C  
ATOM   1764  CB  VAL A 235      14.717  -1.494  -4.796  1.00 80.72           C  
ATOM   1765  O   VAL A 235      16.191  -3.170  -6.885  1.00 80.72           O  
ATOM   1766  CG1 VAL A 235      14.537  -2.568  -3.724  1.00 80.72           C  
ATOM   1767  CG2 VAL A 235      14.242  -0.136  -4.282  1.00 80.72           C  
ATOM   1768  N   PRO A 236      17.484  -3.465  -5.126  1.00 70.40           N  
ATOM   1769  CA  PRO A 236      17.921  -4.763  -5.646  1.00 70.40           C  
ATOM   1770  C   PRO A 236      16.805  -5.806  -5.642  1.00 70.40           C  
ATOM   1771  CB  PRO A 236      19.047  -5.165  -4.691  1.00 70.40           C  
ATOM   1772  O   PRO A 236      15.974  -5.823  -4.729  1.00 70.40           O  
ATOM   1773  CG  PRO A 236      18.809  -4.355  -3.457  1.00 70.40           C  
ATOM   1774  CD  PRO A 236      18.033  -3.127  -3.836  1.00 70.40           C  
ATOM   1775  N   ALA A 237      16.814  -6.694  -6.668  1.00 67.02           N  
ATOM   1776  CA  ALA A 237      15.754  -7.672  -6.895  1.00 67.02           C  
ATOM   1777  C   ALA A 237      15.560  -8.566  -5.673  1.00 67.02           C  
ATOM   1778  CB  ALA A 237      16.067  -8.520  -8.126  1.00 67.02           C  
ATOM   1779  O   ALA A 237      14.428  -8.873  -5.294  1.00 67.02           O  
ATOM   1780  N   PRO A 238      16.590  -8.920  -4.936  1.00 71.12           N  
ATOM   1781  CA  PRO A 238      16.419  -9.827  -3.798  1.00 71.12           C  
ATOM   1782  C   PRO A 238      15.654  -9.186  -2.643  1.00 71.12           C  
ATOM   1783  CB  PRO A 238      17.858 -10.151  -3.387  1.00 71.12           C  
ATOM   1784  O   PRO A 238      15.170  -9.890  -1.753  1.00 71.12           O  
ATOM   1785  CG  PRO A 238      18.662  -9.969  -4.633  1.00 71.12           C  
ATOM   1786  CD  PRO A 238      18.055  -8.853  -5.434  1.00 71.12           C  
ATOM   1787  N   PHE A 239      15.487  -7.918  -2.680  1.00 79.58           N  
ATOM   1788  CA  PHE A 239      14.719  -7.220  -1.655  1.00 79.58           C  
ATOM   1789  C   PHE A 239      13.227  -7.480  -1.826  1.00 79.58           C  
ATOM   1790  CB  PHE A 239      14.999  -5.715  -1.704  1.00 79.58           C  
ATOM   1791  O   PHE A 239      12.470  -7.445  -0.853  1.00 79.58           O  
ATOM   1792  CG  PHE A 239      14.315  -4.935  -0.613  1.00 79.58           C  
ATOM   1793  CD1 PHE A 239      13.091  -4.319  -0.843  1.00 79.58           C  
ATOM   1794  CD2 PHE A 239      14.896  -4.819   0.642  1.00 79.58           C  
ATOM   1795  CE1 PHE A 239      12.455  -3.597   0.164  1.00 79.58           C  
ATOM   1796  CE2 PHE A 239      14.267  -4.098   1.654  1.00 79.58           C  
ATOM   1797  CZ  PHE A 239      13.047  -3.487   1.413  1.00 79.58           C  
ATOM   1798  N   PHE A 240      12.838  -7.849  -2.983  1.00 81.87           N  
ATOM   1799  CA  PHE A 240      11.421  -8.033  -3.275  1.00 81.87           C  
ATOM   1800  C   PHE A 240      10.974  -9.445  -2.915  1.00 81.87           C  
ATOM   1801  CB  PHE A 240      11.135  -7.752  -4.753  1.00 81.87           C  
ATOM   1802  O   PHE A 240      11.745 -10.398  -3.044  1.00 81.87           O  
ATOM   1803  CG  PHE A 240      11.351  -6.317  -5.151  1.00 81.87           C  
ATOM   1804  CD1 PHE A 240      10.336  -5.380  -5.003  1.00 81.87           C  
ATOM   1805  CD2 PHE A 240      12.570  -5.906  -5.675  1.00 81.87           C  
ATOM   1806  CE1 PHE A 240      10.534  -4.051  -5.371  1.00 81.87           C  
ATOM   1807  CE2 PHE A 240      12.775  -4.580  -6.044  1.00 81.87           C  
ATOM   1808  CZ  PHE A 240      11.755  -3.654  -5.893  1.00 81.87           C  
ATOM   1809  N   SER A 241       9.701  -9.499  -2.381  1.00 80.38           N  
ATOM   1810  CA  SER A 241       9.103 -10.802  -2.110  1.00 80.38           C  
ATOM   1811  C   SER A 241       8.772 -11.539  -3.404  1.00 80.38           C  
ATOM   1812  CB  SER A 241       7.837 -10.646  -1.266  1.00 80.38           C  
ATOM   1813  O   SER A 241       8.647 -10.919  -4.463  1.00 80.38           O  
ATOM   1814  OG  SER A 241       6.787 -10.084  -2.034  1.00 80.38           O  
ATOM   1815  N   PRO A 242       8.668 -12.810  -3.331  1.00 77.50           N  
ATOM   1816  CA  PRO A 242       8.273 -13.582  -4.511  1.00 77.50           C  
ATOM   1817  C   PRO A 242       6.995 -13.056  -5.160  1.00 77.50           C  
ATOM   1818  CB  PRO A 242       8.062 -14.993  -3.955  1.00 77.50           C  
ATOM   1819  O   PRO A 242       6.905 -12.990  -6.389  1.00 77.50           O  
ATOM   1820  CG  PRO A 242       9.006 -15.093  -2.800  1.00 77.50           C  
ATOM   1821  CD  PRO A 242       9.045 -13.766  -2.099  1.00 77.50           C  
ATOM   1822  N   GLU A 243       6.063 -12.613  -4.393  1.00 78.77           N  
ATOM   1823  CA  GLU A 243       4.796 -12.117  -4.923  1.00 78.77           C  
ATOM   1824  C   GLU A 243       5.002 -10.853  -5.752  1.00 78.77           C  
ATOM   1825  CB  GLU A 243       3.807 -11.846  -3.787  1.00 78.77           C  
ATOM   1826  O   GLU A 243       4.305 -10.635  -6.745  1.00 78.77           O  
ATOM   1827  CG  GLU A 243       3.211 -13.107  -3.177  1.00 78.77           C  
ATOM   1828  CD  GLU A 243       2.283 -12.825  -2.006  1.00 78.77           C  
ATOM   1829  OE1 GLU A 243       1.832 -13.787  -1.344  1.00 78.77           O  
ATOM   1830  OE2 GLU A 243       2.004 -11.633  -1.749  1.00 78.77           O  
ATOM   1831  N   GLN A 244       5.926 -10.096  -5.415  1.00 85.51           N  
ATOM   1832  CA  GLN A 244       6.204  -8.822  -6.070  1.00 85.51           C  
ATOM   1833  C   GLN A 244       6.953  -9.031  -7.384  1.00 85.51           C  
ATOM   1834  CB  GLN A 244       7.009  -7.907  -5.146  1.00 85.51           C  
ATOM   1835  O   GLN A 244       7.028  -8.121  -8.213  1.00 85.51           O  
ATOM   1836  CG  GLN A 244       6.209  -7.363  -3.970  1.00 85.51           C  
ATOM   1837  CD  GLN A 244       7.066  -6.594  -2.983  1.00 85.51           C  
ATOM   1838  NE2 GLN A 244       6.699  -5.343  -2.728  1.00 85.51           N  
ATOM   1839  OE1 GLN A 244       8.049  -7.121  -2.452  1.00 85.51           O  
ATOM   1840  N   THR A 245       7.379 -10.269  -7.607  1.00 80.71           N  
ATOM   1841  CA  THR A 245       8.167 -10.536  -8.806  1.00 80.71           C  
ATOM   1842  C   THR A 245       7.381 -11.398  -9.789  1.00 80.71           C  
ATOM   1843  CB  THR A 245       9.495 -11.232  -8.457  1.00 80.71           C  
ATOM   1844  O   THR A 245       7.804 -11.591 -10.930  1.00 80.71           O  
ATOM   1845  CG2 THR A 245      10.280 -10.432  -7.422  1.00 80.71           C  
ATOM   1846  OG1 THR A 245       9.221 -12.535  -7.929  1.00 80.71           O  
ATOM   1847  N   LEU A 246       6.194 -11.798  -9.386  1.00 78.03           N  
ATOM   1848  CA  LEU A 246       5.350 -12.618 -10.249  1.00 78.03           C  
ATOM   1849  C   LEU A 246       4.650 -11.760 -11.298  1.00 78.03           C  
ATOM   1850  CB  LEU A 246       4.312 -13.377  -9.418  1.00 78.03           C  
ATOM   1851  O   LEU A 246       4.467 -10.557 -11.101  1.00 78.03           O  
ATOM   1852  CG  LEU A 246       4.850 -14.475  -8.500  1.00 78.03           C  
ATOM   1853  CD1 LEU A 246       3.737 -15.010  -7.604  1.00 78.03           C  
ATOM   1854  CD2 LEU A 246       5.472 -15.601  -9.319  1.00 78.03           C  
ATOM   1855  N   GLY A 247       4.377 -12.334 -12.455  1.00 73.86           N  
ATOM   1856  CA  GLY A 247       3.683 -11.627 -13.520  1.00 73.86           C  
ATOM   1857  C   GLY A 247       2.297 -11.158 -13.119  1.00 73.86           C  
ATOM   1858  O   GLY A 247       1.743 -11.623 -12.120  1.00 73.86           O  
ATOM   1859  N   PRO A 248       1.720 -10.173 -13.781  1.00 68.87           N  
ATOM   1860  CA  PRO A 248       0.454  -9.512 -13.461  1.00 68.87           C  
ATOM   1861  C   PRO A 248      -0.731 -10.476 -13.454  1.00 68.87           C  
ATOM   1862  CB  PRO A 248       0.306  -8.473 -14.576  1.00 68.87           C  
ATOM   1863  O   PRO A 248      -1.704 -10.259 -12.728  1.00 68.87           O  
ATOM   1864  CG  PRO A 248       1.220  -8.945 -15.660  1.00 68.87           C  
ATOM   1865  CD  PRO A 248       2.327  -9.746 -15.037  1.00 68.87           C  
ATOM   1866  N   ASN A 249      -0.589 -11.704 -13.994  1.00 65.53           N  
ATOM   1867  CA  ASN A 249      -1.682 -12.666 -14.094  1.00 65.53           C  
ATOM   1868  C   ASN A 249      -1.398 -13.923 -13.276  1.00 65.53           C  
ATOM   1869  CB  ASN A 249      -1.943 -13.032 -15.557  1.00 65.53           C  
ATOM   1870  O   ASN A 249      -2.188 -14.869 -13.290  1.00 65.53           O  
ATOM   1871  CG  ASN A 249      -2.458 -11.860 -16.369  1.00 65.53           C  
ATOM   1872  ND2 ASN A 249      -2.034 -11.776 -17.624  1.00 65.53           N  
ATOM   1873  OD1 ASN A 249      -3.230 -11.036 -15.872  1.00 65.53           O  
ATOM   1874  N   LYS A 250      -0.268 -13.859 -12.562  1.00 56.78           N  
ATOM   1875  CA  LYS A 250       0.158 -15.025 -11.793  1.00 56.78           C  
ATOM   1876  C   LYS A 250       0.061 -14.759 -10.293  1.00 56.78           C  
ATOM   1877  CB  LYS A 250       1.589 -15.419 -12.163  1.00 56.78           C  
ATOM   1878  O   LYS A 250       0.663 -15.476  -9.490  1.00 56.78           O  
ATOM   1879  CG  LYS A 250       1.727 -16.007 -13.559  1.00 56.78           C  
ATOM   1880  CD  LYS A 250       3.018 -16.803 -13.706  1.00 56.78           C  
ATOM   1881  CE  LYS A 250       3.128 -17.444 -15.082  1.00 56.78           C  
ATOM   1882  NZ  LYS A 250       4.330 -18.324 -15.190  1.00 56.78           N  
ATOM   1883  N   ILE A 251      -0.764 -13.744  -9.925  1.00 53.92           N  
ATOM   1884  CA  ILE A 251      -1.063 -13.711  -8.497  1.00 53.92           C  
ATOM   1885  C   ILE A 251      -1.733 -15.018  -8.080  1.00 53.92           C  
ATOM   1886  CB  ILE A 251      -1.963 -12.508  -8.136  1.00 53.92           C  
ATOM   1887  O   ILE A 251      -2.649 -15.496  -8.753  1.00 53.92           O  
ATOM   1888  CG1 ILE A 251      -1.351 -11.206  -8.665  1.00 53.92           C  
ATOM   1889  CG2 ILE A 251      -2.183 -12.434  -6.622  1.00 53.92           C  
ATOM   1890  CD1 ILE A 251      -2.287 -10.007  -8.589  1.00 53.92           C  
ATOM   1891  N   PRO A 252      -1.043 -16.007  -7.441  1.00 46.18           N  
ATOM   1892  CA  PRO A 252      -1.629 -17.320  -7.160  1.00 46.18           C  
ATOM   1893  C   PRO A 252      -3.146 -17.267  -6.998  1.00 46.18           C  
ATOM   1894  CB  PRO A 252      -0.954 -17.736  -5.851  1.00 46.18           C  
ATOM   1895  O   PRO A 252      -3.677 -16.304  -6.439  1.00 46.18           O  
ATOM   1896  CG  PRO A 252       0.075 -16.681  -5.600  1.00 46.18           C  
ATOM   1897  CD  PRO A 252      -0.182 -15.532  -6.533  1.00 46.18           C  
ATOM   1898  N   ASN A 253      -3.998 -17.461  -7.991  1.00 39.24           N  
ATOM   1899  CA  ASN A 253      -5.349 -18.013  -8.011  1.00 39.24           C  
ATOM   1900  C   ASN A 253      -5.779 -18.493  -6.628  1.00 39.24           C  
ATOM   1901  CB  ASN A 253      -5.447 -19.156  -9.024  1.00 39.24           C  
ATOM   1902  O   ASN A 253      -6.881 -19.018  -6.463  1.00 39.24           O  
ATOM   1903  CG  ASN A 253      -5.703 -18.665 -10.435  1.00 39.24           C  
ATOM   1904  ND2 ASN A 253      -5.424 -19.513 -11.418  1.00 39.24           N  
ATOM   1905  OD1 ASN A 253      -6.148 -17.533 -10.640  1.00 39.24           O  
ATOM   1906  N   GLU A 254      -5.000 -18.223  -5.465  1.00 47.52           N  
ATOM   1907  CA  GLU A 254      -5.706 -18.333  -4.192  1.00 47.52           C  
ATOM   1908  C   GLU A 254      -6.318 -16.996  -3.782  1.00 47.52           C  
ATOM   1909  CB  GLU A 254      -4.763 -18.838  -3.097  1.00 47.52           C  
ATOM   1910  O   GLU A 254      -5.609 -15.995  -3.661  1.00 47.52           O  
ATOM   1911  CG  GLU A 254      -4.667 -20.354  -3.018  1.00 47.52           C  
ATOM   1912  CD  GLU A 254      -3.780 -20.842  -1.884  1.00 47.52           C  
ATOM   1913  OE1 GLU A 254      -3.616 -22.073  -1.728  1.00 47.52           O  
ATOM   1914  OE2 GLU A 254      -3.246 -19.985  -1.145  1.00 47.52           O  
ATOM   1915  N   VAL A 255      -7.065 -16.341  -4.593  1.00 53.40           N  
ATOM   1916  CA  VAL A 255      -7.978 -15.216  -4.427  1.00 53.40           C  
ATOM   1917  C   VAL A 255      -7.943 -14.731  -2.979  1.00 53.40           C  
ATOM   1918  CB  VAL A 255      -9.422 -15.593  -4.828  1.00 53.40           C  
ATOM   1919  O   VAL A 255      -8.270 -15.483  -2.058  1.00 53.40           O  
ATOM   1920  CG1 VAL A 255     -10.359 -14.398  -4.659  1.00 53.40           C  
ATOM   1921  CG2 VAL A 255      -9.459 -16.106  -6.266  1.00 53.40           C  
ATOM   1922  N   VAL A 256      -6.811 -14.302  -2.437  1.00 56.97           N  
ATOM   1923  CA  VAL A 256      -7.101 -13.575  -1.206  1.00 56.97           C  
ATOM   1924  C   VAL A 256      -8.400 -12.788  -1.364  1.00 56.97           C  
ATOM   1925  CB  VAL A 256      -5.945 -12.624  -0.823  1.00 56.97           C  
ATOM   1926  O   VAL A 256      -8.506 -11.921  -2.235  1.00 56.97           O  
ATOM   1927  CG1 VAL A 256      -6.273 -11.864   0.461  1.00 56.97           C  
ATOM   1928  CG2 VAL A 256      -4.642 -13.406  -0.666  1.00 56.97           C  
ATOM   1929  N   VAL A 257      -9.514 -13.494  -1.272  1.00 67.43           N  
ATOM   1930  CA  VAL A 257     -10.787 -12.780  -1.247  1.00 67.43           C  
ATOM   1931  C   VAL A 257     -10.738 -11.675  -0.194  1.00 67.43           C  
ATOM   1932  CB  VAL A 257     -11.968 -13.735  -0.963  1.00 67.43           C  
ATOM   1933  O   VAL A 257     -10.336 -11.914   0.947  1.00 67.43           O  
ATOM   1934  CG1 VAL A 257     -13.297 -12.986  -1.035  1.00 67.43           C  
ATOM   1935  CG2 VAL A 257     -11.955 -14.904  -1.947  1.00 67.43           C  
ATOM   1936  N   ASN A 258     -10.573 -10.485  -0.741  1.00 83.68           N  
ATOM   1937  CA  ASN A 258     -10.774  -9.322   0.116  1.00 83.68           C  
ATOM   1938  C   ASN A 258     -12.253  -9.100   0.421  1.00 83.68           C  
ATOM   1939  CB  ASN A 258     -10.171  -8.071  -0.527  1.00 83.68           C  
ATOM   1940  O   ASN A 258     -13.012  -8.664  -0.447  1.00 83.68           O  
ATOM   1941  CG  ASN A 258     -10.219  -6.863   0.388  1.00 83.68           C  
ATOM   1942  ND2 ASN A 258      -9.444  -5.837   0.057  1.00 83.68           N  
ATOM   1943  OD1 ASN A 258     -10.945  -6.853   1.386  1.00 83.68           O  
ATOM   1944  N   PRO A 259     -12.618  -9.443   1.724  1.00 91.06           N  
ATOM   1945  CA  PRO A 259     -14.043  -9.406   2.061  1.00 91.06           C  
ATOM   1946  C   PRO A 259     -14.546  -7.992   2.345  1.00 91.06           C  
ATOM   1947  CB  PRO A 259     -14.132 -10.279   3.315  1.00 91.06           C  
ATOM   1948  O   PRO A 259     -15.744  -7.790   2.557  1.00 91.06           O  
ATOM   1949  CG  PRO A 259     -12.808 -10.115   3.990  1.00 91.06           C  
ATOM   1950  CD  PRO A 259     -11.749  -9.977   2.934  1.00 91.06           C  
ATOM   1951  N   PHE A 260     -13.650  -7.050   2.281  1.00 95.77           N  
ATOM   1952  CA  PHE A 260     -13.994  -5.680   2.643  1.00 95.77           C  
ATOM   1953  C   PHE A 260     -14.720  -4.983   1.499  1.00 95.77           C  
ATOM   1954  CB  PHE A 260     -12.738  -4.891   3.025  1.00 95.77           C  
ATOM   1955  O   PHE A 260     -14.504  -5.310   0.330  1.00 95.77           O  
ATOM   1956  CG  PHE A 260     -12.125  -5.321   4.331  1.00 95.77           C  
ATOM   1957  CD1 PHE A 260     -12.454  -4.674   5.515  1.00 95.77           C  
ATOM   1958  CD2 PHE A 260     -11.219  -6.373   4.373  1.00 95.77           C  
ATOM   1959  CE1 PHE A 260     -11.889  -5.070   6.725  1.00 95.77           C  
ATOM   1960  CE2 PHE A 260     -10.649  -6.773   5.578  1.00 95.77           C  
ATOM   1961  CZ  PHE A 260     -10.985  -6.120   6.753  1.00 95.77           C  
ATOM   1962  N   GLU A 261     -15.557  -4.099   1.914  1.00 95.43           N  
ATOM   1963  CA  GLU A 261     -16.230  -3.241   0.943  1.00 95.43           C  
ATOM   1964  C   GLU A 261     -15.970  -1.766   1.237  1.00 95.43           C  
ATOM   1965  CB  GLU A 261     -17.735  -3.519   0.932  1.00 95.43           C  
ATOM   1966  O   GLU A 261     -15.671  -1.398   2.374  1.00 95.43           O  
ATOM   1967  CG  GLU A 261     -18.096  -4.939   0.521  1.00 95.43           C  
ATOM   1968  CD  GLU A 261     -19.591  -5.212   0.555  1.00 95.43           C  
ATOM   1969  OE1 GLU A 261     -20.008  -6.350   0.242  1.00 95.43           O  
ATOM   1970  OE2 GLU A 261     -20.353  -4.280   0.898  1.00 95.43           O  
ATOM   1971  N   GLN A 262     -16.083  -1.052   0.063  1.00 94.83           N  
ATOM   1972  CA  GLN A 262     -15.937   0.394   0.193  1.00 94.83           C  
ATOM   1973  C   GLN A 262     -16.917   0.956   1.218  1.00 94.83           C  
ATOM   1974  CB  GLN A 262     -16.142   1.078  -1.160  1.00 94.83           C  
ATOM   1975  O   GLN A 262     -18.052   0.488   1.321  1.00 94.83           O  
ATOM   1976  CG  GLN A 262     -15.800   2.562  -1.156  1.00 94.83           C  
ATOM   1977  CD  GLN A 262     -15.848   3.179  -2.541  1.00 94.83           C  
ATOM   1978  NE2 GLN A 262     -16.209   4.456  -2.610  1.00 94.83           N  
ATOM   1979  OE1 GLN A 262     -15.562   2.514  -3.542  1.00 94.83           O  
ATOM   1980  N   ASP A 263     -16.350   1.802   2.135  1.00 95.52           N  
ATOM   1981  CA  ASP A 263     -17.099   2.605   3.096  1.00 95.52           C  
ATOM   1982  C   ASP A 263     -17.316   1.841   4.400  1.00 95.52           C  
ATOM   1983  CB  ASP A 263     -18.445   3.031   2.506  1.00 95.52           C  
ATOM   1984  O   ASP A 263     -17.884   2.377   5.353  1.00 95.52           O  
ATOM   1985  CG  ASP A 263     -18.310   4.089   1.425  1.00 95.52           C  
ATOM   1986  OD1 ASP A 263     -17.388   4.929   1.505  1.00 95.52           O  
ATOM   1987  OD2 ASP A 263     -19.136   4.085   0.486  1.00 95.52           O  
ATOM   1988  N   MET A 264     -16.883   0.630   4.462  1.00 98.19           N  
ATOM   1989  CA  MET A 264     -16.894  -0.052   5.753  1.00 98.19           C  
ATOM   1990  C   MET A 264     -15.991   0.662   6.753  1.00 98.19           C  
ATOM   1991  CB  MET A 264     -16.453  -1.508   5.597  1.00 98.19           C  
ATOM   1992  O   MET A 264     -14.971   1.240   6.373  1.00 98.19           O  
ATOM   1993  CG  MET A 264     -17.525  -2.414   5.012  1.00 98.19           C  
ATOM   1994  SD  MET A 264     -16.978  -4.161   4.890  1.00 98.19           S  
ATOM   1995  CE  MET A 264     -18.527  -4.944   4.360  1.00 98.19           C  
ATOM   1996  N   VAL A 265     -16.461   0.665   8.011  1.00 98.55           N  
ATOM   1997  CA  VAL A 265     -15.672   1.343   9.034  1.00 98.55           C  
ATOM   1998  C   VAL A 265     -14.999   0.312   9.936  1.00 98.55           C  
ATOM   1999  CB  VAL A 265     -16.541   2.303   9.877  1.00 98.55           C  
ATOM   2000  O   VAL A 265     -15.520  -0.790  10.126  1.00 98.55           O  
ATOM   2001  CG1 VAL A 265     -17.042   3.468   9.024  1.00 98.55           C  
ATOM   2002  CG2 VAL A 265     -17.714   1.551  10.502  1.00 98.55           C  
ATOM   2003  N   LEU A 266     -13.837   0.638  10.326  1.00 98.73           N  
ATOM   2004  CA  LEU A 266     -12.986  -0.227  11.135  1.00 98.73           C  
ATOM   2005  C   LEU A 266     -12.029   0.598  11.989  1.00 98.73           C  
ATOM   2006  CB  LEU A 266     -12.194  -1.186  10.243  1.00 98.73           C  
ATOM   2007  O   LEU A 266     -12.084   1.830  11.979  1.00 98.73           O  
ATOM   2008  CG  LEU A 266     -11.219  -0.545   9.254  1.00 98.73           C  
ATOM   2009  CD1 LEU A 266      -9.849  -0.369   9.900  1.00 98.73           C  
ATOM   2010  CD2 LEU A 266     -11.114  -1.384   7.986  1.00 98.73           C  
ATOM   2011  N   GLU A 267     -11.231  -0.071  12.822  1.00 98.56           N  
ATOM   2012  CA  GLU A 267     -10.109   0.540  13.528  1.00 98.56           C  
ATOM   2013  C   GLU A 267      -8.793   0.282  12.801  1.00 98.56           C  
ATOM   2014  CB  GLU A 267     -10.027   0.015  14.964  1.00 98.56           C  
ATOM   2015  O   GLU A 267      -8.584  -0.801  12.250  1.00 98.56           O  
ATOM   2016  CG  GLU A 267     -11.291   0.252  15.778  1.00 98.56           C  
ATOM   2017  CD  GLU A 267     -11.208  -0.303  17.191  1.00 98.56           C  
ATOM   2018  OE1 GLU A 267     -12.226  -0.268  17.918  1.00 98.56           O  
ATOM   2019  OE2 GLU A 267     -10.114  -0.776  17.575  1.00 98.56           O  
ATOM   2020  N   ALA A 268      -7.952   1.364  12.698  1.00 97.69           N  
ATOM   2021  CA  ALA A 268      -6.699   1.203  11.965  1.00 97.69           C  
ATOM   2022  C   ALA A 268      -5.568   1.974  12.638  1.00 97.69           C  
ATOM   2023  CB  ALA A 268      -6.866   1.662  10.519  1.00 97.69           C  
ATOM   2024  O   ALA A 268      -5.792   3.042  13.213  1.00 97.69           O  
ATOM   2025  N   ARG A 269      -4.415   1.350  12.574  1.00 94.85           N  
ATOM   2026  CA  ARG A 269      -3.220   1.984  13.121  1.00 94.85           C  
ATOM   2027  C   ARG A 269      -2.858   3.239  12.334  1.00 94.85           C  
ATOM   2028  CB  ARG A 269      -2.043   1.006  13.118  1.00 94.85           C  
ATOM   2029  O   ARG A 269      -2.902   3.240  11.102  1.00 94.85           O  
ATOM   2030  CG  ARG A 269      -0.837   1.492  13.905  1.00 94.85           C  
ATOM   2031  CD  ARG A 269       0.246   0.426  13.994  1.00 94.85           C  
ATOM   2032  NE  ARG A 269      -0.067  -0.577  15.008  1.00 94.85           N  
ATOM   2033  NH1 ARG A 269       1.790  -1.884  14.585  1.00 94.85           N  
ATOM   2034  NH2 ARG A 269       0.297  -2.499  16.211  1.00 94.85           N  
ATOM   2035  CZ  ARG A 269       0.674  -1.651  15.266  1.00 94.85           C  
ATOM   2036  N   ASP A 270      -2.624   4.381  13.034  1.00 90.59           N  
ATOM   2037  CA  ASP A 270      -2.051   5.588  12.446  1.00 90.59           C  
ATOM   2038  C   ASP A 270      -0.531   5.481  12.345  1.00 90.59           C  
ATOM   2039  CB  ASP A 270      -2.437   6.820  13.267  1.00 90.59           C  
ATOM   2040  O   ASP A 270       0.157   5.345  13.359  1.00 90.59           O  
ATOM   2041  CG  ASP A 270      -2.020   8.125  12.610  1.00 90.59           C  
ATOM   2042  OD1 ASP A 270      -1.190   8.099  11.675  1.00 90.59           O  
ATOM   2043  OD2 ASP A 270      -2.524   9.188  13.033  1.00 90.59           O  
ATOM   2044  N   LEU A 271      -0.023   5.646  11.138  1.00 83.55           N  
ATOM   2045  CA  LEU A 271       1.386   5.358  10.893  1.00 83.55           C  
ATOM   2046  C   LEU A 271       2.223   6.631  10.973  1.00 83.55           C  
ATOM   2047  CB  LEU A 271       1.569   4.699   9.524  1.00 83.55           C  
ATOM   2048  O   LEU A 271       3.446   6.584  10.827  1.00 83.55           O  
ATOM   2049  CG  LEU A 271       0.783   3.409   9.282  1.00 83.55           C  
ATOM   2050  CD1 LEU A 271       0.971   2.935   7.845  1.00 83.55           C  
ATOM   2051  CD2 LEU A 271       1.212   2.328  10.268  1.00 83.55           C  
ATOM   2052  N   MET A 272       1.603   7.807  11.254  1.00 76.09           N  
ATOM   2053  CA  MET A 272       2.285   9.094  11.145  1.00 76.09           C  
ATOM   2054  C   MET A 272       2.786   9.561  12.507  1.00 76.09           C  
ATOM   2055  CB  MET A 272       1.353  10.146  10.541  1.00 76.09           C  
ATOM   2056  O   MET A 272       3.908  10.059  12.623  1.00 76.09           O  
ATOM   2057  CG  MET A 272       0.957   9.860   9.102  1.00 76.09           C  
ATOM   2058  SD  MET A 272       2.393   9.886   7.959  1.00 76.09           S  
ATOM   2059  CE  MET A 272       1.878   8.616   6.770  1.00 76.09           C  
ATOM   2060  N   PRO A 273       2.078   9.379  13.595  1.00 70.34           N  
ATOM   2061  CA  PRO A 273       2.593   9.913  14.857  1.00 70.34           C  
ATOM   2062  C   PRO A 273       3.710   9.056  15.449  1.00 70.34           C  
ATOM   2063  CB  PRO A 273       1.364   9.912  15.769  1.00 70.34           C  
ATOM   2064  O   PRO A 273       3.879   7.899  15.055  1.00 70.34           O  
ATOM   2065  CG  PRO A 273       0.359   9.068  15.053  1.00 70.34           C  
ATOM   2066  CD  PRO A 273       0.842   8.838  13.650  1.00 70.34           C  
ATOM   2067  N   SER A 274       4.693   9.742  16.228  1.00 67.07           N  
ATOM   2068  CA  SER A 274       5.778   9.073  16.939  1.00 67.07           C  
ATOM   2069  C   SER A 274       5.238   8.097  17.979  1.00 67.07           C  
ATOM   2070  CB  SER A 274       6.688  10.099  17.616  1.00 67.07           C  
ATOM   2071  O   SER A 274       5.970   7.231  18.464  1.00 67.07           O  
ATOM   2072  OG  SER A 274       5.959  10.884  18.544  1.00 67.07           O  
ATOM   2073  N   VAL A 275       3.861   8.193  18.130  1.00 75.97           N  
ATOM   2074  CA  VAL A 275       3.208   7.292  19.073  1.00 75.97           C  
ATOM   2075  C   VAL A 275       2.290   6.332  18.319  1.00 75.97           C  
ATOM   2076  CB  VAL A 275       2.404   8.071  20.138  1.00 75.97           C  
ATOM   2077  O   VAL A 275       1.845   6.631  17.208  1.00 75.97           O  
ATOM   2078  CG1 VAL A 275       3.335   8.922  21.001  1.00 75.97           C  
ATOM   2079  CG2 VAL A 275       1.341   8.943  19.473  1.00 75.97           C  
ATOM   2080  N   ASP A 276       2.104   5.143  18.971  1.00 83.35           N  
ATOM   2081  CA  ASP A 276       1.269   4.079  18.421  1.00 83.35           C  
ATOM   2082  C   ASP A 276      -0.212   4.369  18.651  1.00 83.35           C  
ATOM   2083  CB  ASP A 276       1.643   2.730  19.039  1.00 83.35           C  
ATOM   2084  O   ASP A 276      -0.702   4.270  19.778  1.00 83.35           O  
ATOM   2085  CG  ASP A 276       1.106   1.548  18.252  1.00 83.35           C  
ATOM   2086  OD1 ASP A 276       0.717   1.723  17.077  1.00 83.35           O  
ATOM   2087  OD2 ASP A 276       1.068   0.431  18.812  1.00 83.35           O  
ATOM   2088  N   LEU A 277      -0.829   4.995  17.569  1.00 92.71           N  
ATOM   2089  CA  LEU A 277      -2.248   5.322  17.659  1.00 92.71           C  
ATOM   2090  C   LEU A 277      -3.080   4.370  16.807  1.00 92.71           C  
ATOM   2091  CB  LEU A 277      -2.494   6.767  17.217  1.00 92.71           C  
ATOM   2092  O   LEU A 277      -2.672   3.999  15.704  1.00 92.71           O  
ATOM   2093  CG  LEU A 277      -1.773   7.853  18.018  1.00 92.71           C  
ATOM   2094  CD1 LEU A 277      -2.048   9.227  17.416  1.00 92.71           C  
ATOM   2095  CD2 LEU A 277      -2.198   7.810  19.482  1.00 92.71           C  
ATOM   2096  N   ILE A 278      -4.268   3.980  17.403  1.00 96.30           N  
ATOM   2097  CA  ILE A 278      -5.312   3.310  16.636  1.00 96.30           C  
ATOM   2098  C   ILE A 278      -6.535   4.217  16.527  1.00 96.30           C  
ATOM   2099  CB  ILE A 278      -5.702   1.958  17.275  1.00 96.30           C  
ATOM   2100  O   ILE A 278      -6.997   4.770  17.528  1.00 96.30           O  
ATOM   2101  CG1 ILE A 278      -4.484   1.030  17.349  1.00 96.30           C  
ATOM   2102  CG2 ILE A 278      -6.844   1.301  16.494  1.00 96.30           C  
ATOM   2103  CD1 ILE A 278      -4.746  -0.278  18.082  1.00 96.30           C  
ATOM   2104  N   CYS A 279      -6.942   4.398  15.298  1.00 97.38           N  
ATOM   2105  CA  CYS A 279      -7.976   5.394  15.037  1.00 97.38           C  
ATOM   2106  C   CYS A 279      -9.205   4.752  14.407  1.00 97.38           C  
ATOM   2107  CB  CYS A 279      -7.440   6.497  14.125  1.00 97.38           C  
ATOM   2108  O   CYS A 279      -9.114   3.676  13.813  1.00 97.38           O  
ATOM   2109  SG  CYS A 279      -5.890   7.227  14.697  1.00 97.38           S  
ATOM   2110  N   VAL A 280     -10.318   5.397  14.591  1.00 98.15           N  
ATOM   2111  CA  VAL A 280     -11.486   5.102  13.767  1.00 98.15           C  
ATOM   2112  C   VAL A 280     -11.180   5.414  12.304  1.00 98.15           C  
ATOM   2113  CB  VAL A 280     -12.726   5.898  14.234  1.00 98.15           C  
ATOM   2114  O   VAL A 280     -10.723   6.513  11.980  1.00 98.15           O  
ATOM   2115  CG1 VAL A 280     -13.925   5.607  13.334  1.00 98.15           C  
ATOM   2116  CG2 VAL A 280     -13.053   5.570  15.690  1.00 98.15           C  
ATOM   2117  N   ALA A 281     -11.413   4.436  11.466  1.00 98.50           N  
ATOM   2118  CA  ALA A 281     -11.051   4.583  10.059  1.00 98.50           C  
ATOM   2119  C   ALA A 281     -12.135   4.009   9.151  1.00 98.50           C  
ATOM   2120  CB  ALA A 281      -9.713   3.905   9.779  1.00 98.50           C  
ATOM   2121  O   ALA A 281     -13.128   3.457   9.632  1.00 98.50           O  
ATOM   2122  N   LYS A 282     -11.874   4.262   7.870  1.00 97.69           N  
ATOM   2123  CA  LYS A 282     -12.813   3.797   6.854  1.00 97.69           C  
ATOM   2124  C   LYS A 282     -12.077   3.252   5.634  1.00 97.69           C  
ATOM   2125  CB  LYS A 282     -13.755   4.928   6.435  1.00 97.69           C  
ATOM   2126  O   LYS A 282     -10.994   3.730   5.290  1.00 97.69           O  
ATOM   2127  CG  LYS A 282     -14.772   4.527   5.378  1.00 97.69           C  
ATOM   2128  CD  LYS A 282     -15.754   5.656   5.089  1.00 97.69           C  
ATOM   2129  CE  LYS A 282     -15.079   6.813   4.365  1.00 97.69           C  
ATOM   2130  NZ  LYS A 282     -16.037   7.923   4.083  1.00 97.69           N  
ATOM   2131  N   VAL A 283     -12.730   2.211   5.053  1.00 97.77           N  
ATOM   2132  CA  VAL A 283     -12.237   1.730   3.767  1.00 97.77           C  
ATOM   2133  C   VAL A 283     -12.643   2.702   2.661  1.00 97.77           C  
ATOM   2134  CB  VAL A 283     -12.765   0.312   3.451  1.00 97.77           C  
ATOM   2135  O   VAL A 283     -13.813   2.759   2.274  1.00 97.77           O  
ATOM   2136  CG1 VAL A 283     -12.256  -0.163   2.092  1.00 97.77           C  
ATOM   2137  CG2 VAL A 283     -12.357  -0.666   4.551  1.00 97.77           C  
ATOM   2138  N   LEU A 284     -11.580   3.428   2.190  1.00 95.27           N  
ATOM   2139  CA  LEU A 284     -11.856   4.426   1.162  1.00 95.27           C  
ATOM   2140  C   LEU A 284     -12.049   3.766  -0.199  1.00 95.27           C  
ATOM   2141  CB  LEU A 284     -10.720   5.450   1.090  1.00 95.27           C  
ATOM   2142  O   LEU A 284     -13.003   4.079  -0.916  1.00 95.27           O  
ATOM   2143  CG  LEU A 284     -10.861   6.546   0.032  1.00 95.27           C  
ATOM   2144  CD1 LEU A 284     -12.107   7.384   0.301  1.00 95.27           C  
ATOM   2145  CD2 LEU A 284      -9.616   7.425   0.003  1.00 95.27           C  
ATOM   2146  N   LEU A 285     -11.096   2.832  -0.524  1.00 91.35           N  
ATOM   2147  CA  LEU A 285     -11.143   2.129  -1.801  1.00 91.35           C  
ATOM   2148  C   LEU A 285     -10.734   0.669  -1.633  1.00 91.35           C  
ATOM   2149  CB  LEU A 285     -10.230   2.812  -2.823  1.00 91.35           C  
ATOM   2150  O   LEU A 285      -9.942   0.340  -0.747  1.00 91.35           O  
ATOM   2151  CG  LEU A 285     -10.631   4.223  -3.254  1.00 91.35           C  
ATOM   2152  CD1 LEU A 285      -9.513   4.867  -4.067  1.00 91.35           C  
ATOM   2153  CD2 LEU A 285     -11.929   4.190  -4.054  1.00 91.35           C  
ATOM   2154  N   VAL A 286     -11.337  -0.125  -2.563  1.00 90.19           N  
ATOM   2155  CA  VAL A 286     -10.967  -1.533  -2.661  1.00 90.19           C  
ATOM   2156  C   VAL A 286     -10.462  -1.838  -4.069  1.00 90.19           C  
ATOM   2157  CB  VAL A 286     -12.153  -2.458  -2.308  1.00 90.19           C  
ATOM   2158  O   VAL A 286     -11.171  -1.613  -5.052  1.00 90.19           O  
ATOM   2159  CG1 VAL A 286     -11.738  -3.926  -2.394  1.00 90.19           C  
ATOM   2160  CG2 VAL A 286     -12.688  -2.132  -0.915  1.00 90.19           C  
ATOM   2161  N   ARG A 287      -9.178  -2.348  -4.150  1.00 85.51           N  
ATOM   2162  CA  ARG A 287      -8.566  -2.793  -5.398  1.00 85.51           C  
ATOM   2163  C   ARG A 287      -7.963  -4.186  -5.247  1.00 85.51           C  
ATOM   2164  CB  ARG A 287      -7.490  -1.804  -5.852  1.00 85.51           C  
ATOM   2165  O   ARG A 287      -6.838  -4.332  -4.766  1.00 85.51           O  
ATOM   2166  CG  ARG A 287      -8.030  -0.428  -6.208  1.00 85.51           C  
ATOM   2167  CD  ARG A 287      -8.876  -0.464  -7.473  1.00 85.51           C  
ATOM   2168  NE  ARG A 287      -9.272   0.877  -7.896  1.00 85.51           N  
ATOM   2169  NH1 ARG A 287     -11.209   0.926  -6.638  1.00 85.51           N  
ATOM   2170  NH2 ARG A 287     -10.635   2.725  -7.936  1.00 85.51           N  
ATOM   2171  CZ  ARG A 287     -10.371   1.506  -7.489  1.00 85.51           C  
ATOM   2172  N   GLY A 288      -8.699  -5.174  -5.788  1.00 82.64           N  
ATOM   2173  CA  GLY A 288      -8.185  -6.512  -5.540  1.00 82.64           C  
ATOM   2174  C   GLY A 288      -7.972  -6.805  -4.067  1.00 82.64           C  
ATOM   2175  O   GLY A 288      -8.884  -6.630  -3.256  1.00 82.64           O  
ATOM   2176  N   PRO A 289      -6.716  -7.189  -3.652  1.00 84.06           N  
ATOM   2177  CA  PRO A 289      -6.417  -7.493  -2.251  1.00 84.06           C  
ATOM   2178  C   PRO A 289      -6.060  -6.249  -1.440  1.00 84.06           C  
ATOM   2179  CB  PRO A 289      -5.223  -8.445  -2.344  1.00 84.06           C  
ATOM   2180  O   PRO A 289      -5.877  -6.332  -0.223  1.00 84.06           O  
ATOM   2181  CG  PRO A 289      -4.530  -8.067  -3.613  1.00 84.06           C  
ATOM   2182  CD  PRO A 289      -5.566  -7.642  -4.613  1.00 84.06           C  
ATOM   2183  N   GLU A 290      -5.969  -5.094  -2.137  1.00 89.10           N  
ATOM   2184  CA  GLU A 290      -5.493  -3.874  -1.492  1.00 89.10           C  
ATOM   2185  C   GLU A 290      -6.658  -3.001  -1.035  1.00 89.10           C  
ATOM   2186  CB  GLU A 290      -4.584  -3.085  -2.438  1.00 89.10           C  
ATOM   2187  O   GLU A 290      -7.677  -2.907  -1.722  1.00 89.10           O  
ATOM   2188  CG  GLU A 290      -3.322  -3.833  -2.844  1.00 89.10           C  
ATOM   2189  CD  GLU A 290      -2.296  -3.929  -1.727  1.00 89.10           C  
ATOM   2190  OE1 GLU A 290      -1.396  -4.796  -1.802  1.00 89.10           O  
ATOM   2191  OE2 GLU A 290      -2.393  -3.132  -0.767  1.00 89.10           O  
ATOM   2192  N   LEU A 291      -6.482  -2.426   0.137  1.00 93.31           N  
ATOM   2193  CA  LEU A 291      -7.410  -1.449   0.695  1.00 93.31           C  
ATOM   2194  C   LEU A 291      -6.737  -0.091   0.858  1.00 93.31           C  
ATOM   2195  CB  LEU A 291      -7.948  -1.931   2.045  1.00 93.31           C  
ATOM   2196  O   LEU A 291      -5.577  -0.013   1.269  1.00 93.31           O  
ATOM   2197  CG  LEU A 291      -8.486  -3.362   2.089  1.00 93.31           C  
ATOM   2198  CD1 LEU A 291      -8.871  -3.740   3.515  1.00 93.31           C  
ATOM   2199  CD2 LEU A 291      -9.678  -3.515   1.150  1.00 93.31           C  
ATOM   2200  N   CYS A 292      -7.524   0.907   0.422  1.00 94.34           N  
ATOM   2201  CA  CYS A 292      -7.108   2.243   0.834  1.00 94.34           C  
ATOM   2202  C   CYS A 292      -7.811   2.661   2.120  1.00 94.34           C  
ATOM   2203  CB  CYS A 292      -7.399   3.259  -0.270  1.00 94.34           C  
ATOM   2204  O   CYS A 292      -9.037   2.783   2.151  1.00 94.34           O  
ATOM   2205  SG  CYS A 292      -6.726   4.903   0.057  1.00 94.34           S  
ATOM   2206  N   ILE A 293      -6.988   2.910   3.206  1.00 96.88           N  
ATOM   2207  CA  ILE A 293      -7.510   3.263   4.521  1.00 96.88           C  
ATOM   2208  C   ILE A 293      -7.433   4.776   4.717  1.00 96.88           C  
ATOM   2209  CB  ILE A 293      -6.743   2.536   5.648  1.00 96.88           C  
ATOM   2210  O   ILE A 293      -6.392   5.388   4.469  1.00 96.88           O  
ATOM   2211  CG1 ILE A 293      -6.797   1.019   5.439  1.00 96.88           C  
ATOM   2212  CG2 ILE A 293      -7.306   2.921   7.019  1.00 96.88           C  
ATOM   2213  CD1 ILE A 293      -8.209   0.457   5.343  1.00 96.88           C  
ATOM   2214  N   THR A 294      -8.574   5.342   5.066  1.00 95.92           N  
ATOM   2215  CA  THR A 294      -8.640   6.764   5.382  1.00 95.92           C  
ATOM   2216  C   THR A 294      -9.189   6.980   6.790  1.00 95.92           C  
ATOM   2217  CB  THR A 294      -9.514   7.522   4.366  1.00 95.92           C  
ATOM   2218  O   THR A 294      -9.915   6.133   7.315  1.00 95.92           O  
ATOM   2219  CG2 THR A 294     -10.973   7.091   4.465  1.00 95.92           C  
ATOM   2220  OG1 THR A 294      -9.425   8.929   4.624  1.00 95.92           O  
ATOM   2221  N   PHE A 295      -8.713   8.115   7.433  1.00 95.51           N  
ATOM   2222  CA  PHE A 295      -9.132   8.406   8.798  1.00 95.51           C  
ATOM   2223  C   PHE A 295     -10.222   9.470   8.815  1.00 95.51           C  
ATOM   2224  CB  PHE A 295      -7.939   8.863   9.643  1.00 95.51           C  
ATOM   2225  O   PHE A 295     -10.053  10.549   8.242  1.00 95.51           O  
ATOM   2226  CG  PHE A 295      -6.851   7.830   9.766  1.00 95.51           C  
ATOM   2227  CD1 PHE A 295      -6.868   6.903  10.800  1.00 95.51           C  
ATOM   2228  CD2 PHE A 295      -5.811   7.787   8.847  1.00 95.51           C  
ATOM   2229  CE1 PHE A 295      -5.863   5.946  10.917  1.00 95.51           C  
ATOM   2230  CE2 PHE A 295      -4.803   6.834   8.957  1.00 95.51           C  
ATOM   2231  CZ  PHE A 295      -4.830   5.915   9.993  1.00 95.51           C  
ATOM   2232  N   ILE A 296     -11.357   9.109   9.386  1.00 93.82           N  
ATOM   2233  CA  ILE A 296     -12.588   9.892   9.329  1.00 93.82           C  
ATOM   2234  C   ILE A 296     -12.342  11.283   9.907  1.00 93.82           C  
ATOM   2235  CB  ILE A 296     -13.738   9.192  10.086  1.00 93.82           C  
ATOM   2236  O   ILE A 296     -11.963  11.420  11.073  1.00 93.82           O  
ATOM   2237  CG1 ILE A 296     -13.995   7.799   9.499  1.00 93.82           C  
ATOM   2238  CG2 ILE A 296     -15.009  10.046  10.047  1.00 93.82           C  
ATOM   2239  CD1 ILE A 296     -15.072   7.008  10.229  1.00 93.82           C  
ATOM   2240  N   GLY A 297     -12.595  12.394   9.038  1.00 88.43           N  
ATOM   2241  CA  GLY A 297     -12.482  13.768   9.503  1.00 88.43           C  
ATOM   2242  C   GLY A 297     -11.096  14.351   9.309  1.00 88.43           C  
ATOM   2243  O   GLY A 297     -10.869  15.532   9.583  1.00 88.43           O  
ATOM   2244  N   TRP A 298     -10.182  13.491   8.814  1.00 90.45           N  
ATOM   2245  CA  TRP A 298      -8.818  13.944   8.561  1.00 90.45           C  
ATOM   2246  C   TRP A 298      -8.525  13.977   7.065  1.00 90.45           C  
ATOM   2247  CB  TRP A 298      -7.810  13.037   9.272  1.00 90.45           C  
ATOM   2248  O   TRP A 298      -9.210  13.322   6.276  1.00 90.45           O  
ATOM   2249  CG  TRP A 298      -7.879  13.104  10.768  1.00 90.45           C  
ATOM   2250  CD1 TRP A 298      -8.637  12.321  11.593  1.00 90.45           C  
ATOM   2251  CD2 TRP A 298      -7.164  14.008  11.616  1.00 90.45           C  
ATOM   2252  CE2 TRP A 298      -7.538  13.716  12.947  1.00 90.45           C  
ATOM   2253  CE3 TRP A 298      -6.243  15.037  11.380  1.00 90.45           C  
ATOM   2254  NE1 TRP A 298      -8.436  12.684  12.905  1.00 90.45           N  
ATOM   2255  CH2 TRP A 298      -6.121  15.419  13.780  1.00 90.45           C  
ATOM   2256  CZ2 TRP A 298      -7.020  14.417  14.038  1.00 90.45           C  
ATOM   2257  CZ3 TRP A 298      -5.729  15.734  12.468  1.00 90.45           C  
ATOM   2258  N   SER A 299      -7.489  14.799   6.688  1.00 87.39           N  
ATOM   2259  CA  SER A 299      -7.094  14.888   5.287  1.00 87.39           C  
ATOM   2260  C   SER A 299      -6.502  13.571   4.795  1.00 87.39           C  
ATOM   2261  CB  SER A 299      -6.082  16.017   5.085  1.00 87.39           C  
ATOM   2262  O   SER A 299      -6.127  12.714   5.598  1.00 87.39           O  
ATOM   2263  OG  SER A 299      -4.804  15.639   5.567  1.00 87.39           O  
ATOM   2264  N   GLY A 300      -6.442  13.338   3.487  1.00 86.00           N  
ATOM   2265  CA  GLY A 300      -5.952  12.136   2.830  1.00 86.00           C  
ATOM   2266  C   GLY A 300      -4.450  11.961   2.949  1.00 86.00           C  
ATOM   2267  O   GLY A 300      -3.904  10.935   2.539  1.00 86.00           O  
ATOM   2268  N   LYS A 301      -3.770  12.891   3.478  1.00 85.23           N  
ATOM   2269  CA  LYS A 301      -2.318  12.815   3.613  1.00 85.23           C  
ATOM   2270  C   LYS A 301      -1.909  11.657   4.518  1.00 85.23           C  
ATOM   2271  CB  LYS A 301      -1.760  14.130   4.160  1.00 85.23           C  
ATOM   2272  O   LYS A 301      -0.753  11.229   4.504  1.00 85.23           O  
ATOM   2273  CG  LYS A 301      -2.152  14.416   5.602  1.00 85.23           C  
ATOM   2274  CD  LYS A 301      -1.524  15.709   6.106  1.00 85.23           C  
ATOM   2275  CE  LYS A 301      -1.901  15.987   7.555  1.00 85.23           C  
ATOM   2276  NZ  LYS A 301      -1.288  17.255   8.053  1.00 85.23           N  
ATOM   2277  N   TYR A 302      -2.875  11.133   5.279  1.00 87.47           N  
ATOM   2278  CA  TYR A 302      -2.601  10.051   6.217  1.00 87.47           C  
ATOM   2279  C   TYR A 302      -3.073   8.713   5.659  1.00 87.47           C  
ATOM   2280  CB  TYR A 302      -3.277  10.322   7.564  1.00 87.47           C  
ATOM   2281  O   TYR A 302      -2.949   7.679   6.319  1.00 87.47           O  
ATOM   2282  CG  TYR A 302      -2.875  11.635   8.191  1.00 87.47           C  
ATOM   2283  CD1 TYR A 302      -1.684  11.754   8.903  1.00 87.47           C  
ATOM   2284  CD2 TYR A 302      -3.687  12.758   8.074  1.00 87.47           C  
ATOM   2285  CE1 TYR A 302      -1.310  12.961   9.484  1.00 87.47           C  
ATOM   2286  CE2 TYR A 302      -3.323  13.971   8.651  1.00 87.47           C  
ATOM   2287  OH  TYR A 302      -1.771  15.260   9.926  1.00 87.47           O  
ATOM   2288  CZ  TYR A 302      -2.135  14.062   9.353  1.00 87.47           C  
ATOM   2289  N   ASP A 303      -3.676   8.745   4.533  1.00 91.68           N  
ATOM   2290  CA  ASP A 303      -4.198   7.531   3.912  1.00 91.68           C  
ATOM   2291  C   ASP A 303      -3.069   6.566   3.558  1.00 91.68           C  
ATOM   2292  CB  ASP A 303      -5.009   7.874   2.661  1.00 91.68           C  
ATOM   2293  O   ASP A 303      -1.950   6.992   3.264  1.00 91.68           O  
ATOM   2294  CG  ASP A 303      -6.229   8.727   2.961  1.00 91.68           C  
ATOM   2295  OD1 ASP A 303      -6.490   9.024   4.147  1.00 91.68           O  
ATOM   2296  OD2 ASP A 303      -6.939   9.103   2.002  1.00 91.68           O  
ATOM   2297  N   TYR A 304      -3.406   5.311   3.622  1.00 93.60           N  
ATOM   2298  CA  TYR A 304      -2.398   4.354   3.180  1.00 93.60           C  
ATOM   2299  C   TYR A 304      -3.050   3.117   2.573  1.00 93.60           C  
ATOM   2300  CB  TYR A 304      -1.493   3.948   4.347  1.00 93.60           C  
ATOM   2301  O   TYR A 304      -4.204   2.804   2.875  1.00 93.60           O  
ATOM   2302  CG  TYR A 304      -2.228   3.271   5.478  1.00 93.60           C  
ATOM   2303  CD1 TYR A 304      -2.691   4.003   6.570  1.00 93.60           C  
ATOM   2304  CD2 TYR A 304      -2.461   1.900   5.459  1.00 93.60           C  
ATOM   2305  CE1 TYR A 304      -3.367   3.383   7.616  1.00 93.60           C  
ATOM   2306  CE2 TYR A 304      -3.136   1.271   6.499  1.00 93.60           C  
ATOM   2307  OH  TYR A 304      -4.254   1.401   8.604  1.00 93.60           O  
ATOM   2308  CZ  TYR A 304      -3.585   2.019   7.571  1.00 93.60           C  
ATOM   2309  N   TRP A 305      -2.244   2.486   1.627  1.00 93.54           N  
ATOM   2310  CA  TRP A 305      -2.676   1.235   1.013  1.00 93.54           C  
ATOM   2311  C   TRP A 305      -2.095   0.036   1.755  1.00 93.54           C  
ATOM   2312  CB  TRP A 305      -2.264   1.188  -0.461  1.00 93.54           C  
ATOM   2313  O   TRP A 305      -0.916   0.034   2.118  1.00 93.54           O  
ATOM   2314  CG  TRP A 305      -3.048   2.115  -1.341  1.00 93.54           C  
ATOM   2315  CD1 TRP A 305      -2.771   3.426  -1.611  1.00 93.54           C  
ATOM   2316  CD2 TRP A 305      -4.241   1.800  -2.065  1.00 93.54           C  
ATOM   2317  CE2 TRP A 305      -4.634   2.969  -2.753  1.00 93.54           C  
ATOM   2318  CE3 TRP A 305      -5.018   0.641  -2.199  1.00 93.54           C  
ATOM   2319  NE1 TRP A 305      -3.721   3.946  -2.459  1.00 93.54           N  
ATOM   2320  CH2 TRP A 305      -6.512   1.864  -3.678  1.00 93.54           C  
ATOM   2321  CZ2 TRP A 305      -5.770   3.012  -3.565  1.00 93.54           C  
ATOM   2322  CZ3 TRP A 305      -6.148   0.685  -3.007  1.00 93.54           C  
ATOM   2323  N   CYS A 306      -2.970  -0.936   2.011  1.00 92.46           N  
ATOM   2324  CA  CYS A 306      -2.535  -2.196   2.603  1.00 92.46           C  
ATOM   2325  C   CYS A 306      -3.436  -3.344   2.165  1.00 92.46           C  
ATOM   2326  CB  CYS A 306      -2.527  -2.096   4.129  1.00 92.46           C  
ATOM   2327  O   CYS A 306      -4.509  -3.118   1.603  1.00 92.46           O  
ATOM   2328  SG  CYS A 306      -4.164  -1.849   4.851  1.00 92.46           S  
ATOM   2329  N   ARG A 307      -2.967  -4.527   2.423  1.00 90.49           N  
ATOM   2330  CA  ARG A 307      -3.781  -5.712   2.171  1.00 90.49           C  
ATOM   2331  C   ARG A 307      -4.877  -5.857   3.222  1.00 90.49           C  
ATOM   2332  CB  ARG A 307      -2.909  -6.969   2.148  1.00 90.49           C  
ATOM   2333  O   ARG A 307      -4.762  -5.318   4.325  1.00 90.49           O  
ATOM   2334  CG  ARG A 307      -1.968  -7.044   0.956  1.00 90.49           C  
ATOM   2335  CD  ARG A 307      -1.024  -8.235   1.057  1.00 90.49           C  
ATOM   2336  NE  ARG A 307      -1.754  -9.498   1.115  1.00 90.49           N  
ATOM   2337  NH1 ARG A 307      -2.169  -9.600  -1.155  1.00 90.49           N  
ATOM   2338  NH2 ARG A 307      -2.925 -11.263   0.229  1.00 90.49           N  
ATOM   2339  CZ  ARG A 307      -2.281 -10.118   0.063  1.00 90.49           C  
ATOM   2340  N   GLY A 308      -5.909  -6.553   2.829  1.00 89.98           N  
ATOM   2341  CA  GLY A 308      -7.032  -6.743   3.733  1.00 89.98           C  
ATOM   2342  C   GLY A 308      -6.663  -7.506   4.991  1.00 89.98           C  
ATOM   2343  O   GLY A 308      -7.347  -7.400   6.011  1.00 89.98           O  
ATOM   2344  N   ASP A 309      -5.604  -8.232   4.912  1.00 89.04           N  
ATOM   2345  CA  ASP A 309      -5.178  -9.012   6.069  1.00 89.04           C  
ATOM   2346  C   ASP A 309      -4.019  -8.331   6.794  1.00 89.04           C  
ATOM   2347  CB  ASP A 309      -4.776 -10.426   5.645  1.00 89.04           C  
ATOM   2348  O   ASP A 309      -3.277  -8.980   7.536  1.00 89.04           O  
ATOM   2349  CG  ASP A 309      -3.652 -10.442   4.624  1.00 89.04           C  
ATOM   2350  OD1 ASP A 309      -3.224  -9.358   4.171  1.00 89.04           O  
ATOM   2351  OD2 ASP A 309      -3.193 -11.548   4.265  1.00 89.04           O  
ATOM   2352  N   SER A 310      -3.861  -7.120   6.572  1.00 91.58           N  
ATOM   2353  CA  SER A 310      -2.790  -6.360   7.209  1.00 91.58           C  
ATOM   2354  C   SER A 310      -2.925  -6.380   8.728  1.00 91.58           C  
ATOM   2355  CB  SER A 310      -2.788  -4.915   6.708  1.00 91.58           C  
ATOM   2356  O   SER A 310      -4.037  -6.359   9.258  1.00 91.58           O  
ATOM   2357  OG  SER A 310      -1.846  -4.135   7.426  1.00 91.58           O  
ATOM   2358  N   ASP A 311      -1.809  -6.420   9.494  1.00 92.18           N  
ATOM   2359  CA  ASP A 311      -1.785  -6.389  10.953  1.00 92.18           C  
ATOM   2360  C   ASP A 311      -2.082  -4.986  11.478  1.00 92.18           C  
ATOM   2361  CB  ASP A 311      -0.431  -6.871  11.478  1.00 92.18           C  
ATOM   2362  O   ASP A 311      -2.084  -4.758  12.689  1.00 92.18           O  
ATOM   2363  CG  ASP A 311       0.728  -6.007  11.010  1.00 92.18           C  
ATOM   2364  OD1 ASP A 311       0.500  -5.038  10.254  1.00 92.18           O  
ATOM   2365  OD2 ASP A 311       1.879  -6.300  11.398  1.00 92.18           O  
ATOM   2366  N   LYS A 312      -2.443  -4.123  10.622  1.00 93.92           N  
ATOM   2367  CA  LYS A 312      -2.729  -2.736  10.975  1.00 93.92           C  
ATOM   2368  C   LYS A 312      -4.233  -2.484  11.039  1.00 93.92           C  
ATOM   2369  CB  LYS A 312      -2.081  -1.781   9.971  1.00 93.92           C  
ATOM   2370  O   LYS A 312      -4.669  -1.371  11.337  1.00 93.92           O  
ATOM   2371  CG  LYS A 312      -0.561  -1.846   9.948  1.00 93.92           C  
ATOM   2372  CD  LYS A 312       0.024  -0.893   8.913  1.00 93.92           C  
ATOM   2373  CE  LYS A 312       1.523  -1.099   8.746  1.00 93.92           C  
ATOM   2374  NZ  LYS A 312       2.079  -2.002   9.799  1.00 93.92           N  
ATOM   2375  N   LEU A 313      -4.950  -3.455  10.638  1.00 96.52           N  
ATOM   2376  CA  LEU A 313      -6.402  -3.319  10.600  1.00 96.52           C  
ATOM   2377  C   LEU A 313      -7.051  -4.102  11.737  1.00 96.52           C  
ATOM   2378  CB  LEU A 313      -6.950  -3.802   9.255  1.00 96.52           C  
ATOM   2379  O   LEU A 313      -6.647  -5.230  12.030  1.00 96.52           O  
ATOM   2380  CG  LEU A 313      -6.342  -3.162   8.006  1.00 96.52           C  
ATOM   2381  CD1 LEU A 313      -6.986  -3.736   6.749  1.00 96.52           C  
ATOM   2382  CD2 LEU A 313      -6.501  -1.646   8.050  1.00 96.52           C  
ATOM   2383  N   PHE A 314      -8.093  -3.456  12.340  1.00 98.14           N  
ATOM   2384  CA  PHE A 314      -8.778  -4.059  13.477  1.00 98.14           C  
ATOM   2385  C   PHE A 314     -10.286  -3.878  13.358  1.00 98.14           C  
ATOM   2386  CB  PHE A 314      -8.278  -3.451  14.791  1.00 98.14           C  
ATOM   2387  O   PHE A 314     -10.756  -2.891  12.788  1.00 98.14           O  
ATOM   2388  CG  PHE A 314      -6.779  -3.407  14.909  1.00 98.14           C  
ATOM   2389  CD1 PHE A 314      -6.075  -4.492  15.419  1.00 98.14           C  
ATOM   2390  CD2 PHE A 314      -6.072  -2.281  14.508  1.00 98.14           C  
ATOM   2391  CE1 PHE A 314      -4.687  -4.454  15.528  1.00 98.14           C  
ATOM   2392  CE2 PHE A 314      -4.684  -2.236  14.615  1.00 98.14           C  
ATOM   2393  CZ  PHE A 314      -3.994  -3.323  15.126  1.00 98.14           C  
ATOM   2394  N   PRO A 315     -11.031  -5.000  13.832  1.00 98.01           N  
ATOM   2395  CA  PRO A 315     -12.484  -4.818  13.847  1.00 98.01           C  
ATOM   2396  C   PRO A 315     -12.937  -3.766  14.856  1.00 98.01           C  
ATOM   2397  CB  PRO A 315     -13.008  -6.204  14.231  1.00 98.01           C  
ATOM   2398  O   PRO A 315     -12.248  -3.522  15.850  1.00 98.01           O  
ATOM   2399  CG  PRO A 315     -11.925  -6.805  15.067  1.00 98.01           C  
ATOM   2400  CD  PRO A 315     -10.599  -6.338  14.537  1.00 98.01           C  
ATOM   2401  N   PRO A 316     -14.101  -3.108  14.566  1.00 98.33           N  
ATOM   2402  CA  PRO A 316     -14.666  -2.239  15.601  1.00 98.33           C  
ATOM   2403  C   PRO A 316     -14.855  -2.957  16.936  1.00 98.33           C  
ATOM   2404  CB  PRO A 316     -16.014  -1.818  15.012  1.00 98.33           C  
ATOM   2405  O   PRO A 316     -15.376  -4.075  16.971  1.00 98.33           O  
ATOM   2406  CG  PRO A 316     -15.821  -1.883  13.531  1.00 98.33           C  
ATOM   2407  CD  PRO A 316     -14.952  -3.067  13.215  1.00 98.33           C  
ATOM   2408  N   GLY A 317     -14.308  -2.307  18.038  1.00 97.10           N  
ATOM   2409  CA  GLY A 317     -14.400  -2.891  19.367  1.00 97.10           C  
ATOM   2410  C   GLY A 317     -13.090  -3.483  19.851  1.00 97.10           C  
ATOM   2411  O   GLY A 317     -12.969  -3.870  21.015  1.00 97.10           O  
ATOM   2412  N   TYR A 318     -12.198  -3.607  18.952  1.00 97.96           N  
ATOM   2413  CA  TYR A 318     -10.894  -4.167  19.289  1.00 97.96           C  
ATOM   2414  C   TYR A 318     -10.235  -3.378  20.414  1.00 97.96           C  
ATOM   2415  CB  TYR A 318      -9.981  -4.184  18.059  1.00 97.96           C  
ATOM   2416  O   TYR A 318      -9.824  -3.952  21.425  1.00 97.96           O  
ATOM   2417  CG  TYR A 318      -8.567  -4.619  18.358  1.00 97.96           C  
ATOM   2418  CD1 TYR A 318      -7.558  -3.681  18.564  1.00 97.96           C  
ATOM   2419  CD2 TYR A 318      -8.238  -5.968  18.435  1.00 97.96           C  
ATOM   2420  CE1 TYR A 318      -6.253  -4.078  18.838  1.00 97.96           C  
ATOM   2421  CE2 TYR A 318      -6.936  -6.376  18.708  1.00 97.96           C  
ATOM   2422  OH  TYR A 318      -4.662  -5.823  19.180  1.00 97.96           O  
ATOM   2423  CZ  TYR A 318      -5.952  -5.425  18.909  1.00 97.96           C  
ATOM   2424  N   CYS A 319     -10.081  -2.093  20.275  1.00 97.05           N  
ATOM   2425  CA  CYS A 319      -9.411  -1.255  21.262  1.00 97.05           C  
ATOM   2426  C   CYS A 319     -10.117  -1.329  22.611  1.00 97.05           C  
ATOM   2427  CB  CYS A 319      -9.355   0.196  20.785  1.00 97.05           C  
ATOM   2428  O   CYS A 319      -9.469  -1.484  23.648  1.00 97.05           O  
ATOM   2429  SG  CYS A 319      -8.150   0.484  19.471  1.00 97.05           S  
ATOM   2430  N   ALA A 320     -11.395  -1.254  22.613  1.00 95.17           N  
ATOM   2431  CA  ALA A 320     -12.184  -1.328  23.840  1.00 95.17           C  
ATOM   2432  C   ALA A 320     -11.937  -2.643  24.574  1.00 95.17           C  
ATOM   2433  CB  ALA A 320     -13.670  -1.168  23.527  1.00 95.17           C  
ATOM   2434  O   ALA A 320     -11.772  -2.657  25.796  1.00 95.17           O  
ATOM   2435  N   SER A 321     -11.829  -3.703  23.849  1.00 95.60           N  
ATOM   2436  CA  SER A 321     -11.673  -5.031  24.434  1.00 95.60           C  
ATOM   2437  C   SER A 321     -10.282  -5.211  25.033  1.00 95.60           C  
ATOM   2438  CB  SER A 321     -11.929  -6.113  23.384  1.00 95.60           C  
ATOM   2439  O   SER A 321     -10.086  -6.042  25.922  1.00 95.60           O  
ATOM   2440  OG  SER A 321     -10.835  -6.213  22.488  1.00 95.60           O  
ATOM   2441  N   ARG A 322      -9.316  -4.394  24.620  1.00 95.75           N  
ATOM   2442  CA  ARG A 322      -7.934  -4.560  25.056  1.00 95.75           C  
ATOM   2443  C   ARG A 322      -7.497  -3.402  25.947  1.00 95.75           C  
ATOM   2444  CB  ARG A 322      -6.999  -4.675  23.850  1.00 95.75           C  
ATOM   2445  O   ARG A 322      -6.330  -3.315  26.333  1.00 95.75           O  
ATOM   2446  CG  ARG A 322      -7.318  -5.845  22.933  1.00 95.75           C  
ATOM   2447  CD  ARG A 322      -6.936  -7.177  23.565  1.00 95.75           C  
ATOM   2448  NE  ARG A 322      -7.037  -8.276  22.609  1.00 95.75           N  
ATOM   2449  NH1 ARG A 322      -7.297  -9.919  24.211  1.00 95.75           N  
ATOM   2450  NH2 ARG A 322      -7.285 -10.472  21.986  1.00 95.75           N  
ATOM   2451  CZ  ARG A 322      -7.206  -9.553  22.938  1.00 95.75           C  
ATOM   2452  N   GLY A 323      -8.406  -2.577  26.248  1.00 94.70           N  
ATOM   2453  CA  GLY A 323      -8.069  -1.438  27.086  1.00 94.70           C  
ATOM   2454  C   GLY A 323      -7.138  -0.452  26.407  1.00 94.70           C  
ATOM   2455  O   GLY A 323      -6.277   0.146  27.056  1.00 94.70           O  
ATOM   2456  N   ILE A 324      -7.155  -0.484  25.072  1.00 95.13           N  
ATOM   2457  CA  ILE A 324      -6.393   0.452  24.253  1.00 95.13           C  
ATOM   2458  C   ILE A 324      -7.250   1.674  23.931  1.00 95.13           C  
ATOM   2459  CB  ILE A 324      -5.895  -0.212  22.950  1.00 95.13           C  
ATOM   2460  O   ILE A 324      -8.431   1.541  23.599  1.00 95.13           O  
ATOM   2461  CG1 ILE A 324      -4.946  -1.373  23.271  1.00 95.13           C  
ATOM   2462  CG2 ILE A 324      -5.213   0.818  22.045  1.00 95.13           C  
ATOM   2463  CD1 ILE A 324      -4.649  -2.276  22.083  1.00 95.13           C  
ATOM   2464  N   GLU A 325      -6.657   2.854  24.141  1.00 95.57           N  
ATOM   2465  CA  GLU A 325      -7.388   4.078  23.830  1.00 95.57           C  
ATOM   2466  C   GLU A 325      -7.542   4.261  22.322  1.00 95.57           C  
ATOM   2467  CB  GLU A 325      -6.684   5.294  24.438  1.00 95.57           C  
ATOM   2468  O   GLU A 325      -6.549   4.388  21.603  1.00 95.57           O  
ATOM   2469  CG  GLU A 325      -7.472   6.590  24.308  1.00 95.57           C  
ATOM   2470  CD  GLU A 325      -6.788   7.777  24.966  1.00 95.57           C  
ATOM   2471  OE1 GLU A 325      -7.490   8.642  25.537  1.00 95.57           O  
ATOM   2472  OE2 GLU A 325      -5.539   7.843  24.910  1.00 95.57           O  
ATOM   2473  N   LEU A 326      -8.762   4.337  21.852  1.00 97.21           N  
ATOM   2474  CA  LEU A 326      -9.088   4.577  20.451  1.00 97.21           C  
ATOM   2475  C   LEU A 326      -9.174   6.072  20.161  1.00 97.21           C  
ATOM   2476  CB  LEU A 326     -10.410   3.898  20.084  1.00 97.21           C  
ATOM   2477  O   LEU A 326      -9.765   6.826  20.937  1.00 97.21           O  
ATOM   2478  CG  LEU A 326     -10.868   4.045  18.632  1.00 97.21           C  
ATOM   2479  CD1 LEU A 326      -9.907   3.319  17.697  1.00 97.21           C  
ATOM   2480  CD2 LEU A 326     -12.289   3.517  18.463  1.00 97.21           C  
ATOM   2481  N   GLN A 327      -8.586   6.438  19.029  1.00 96.71           N  
ATOM   2482  CA  GLN A 327      -8.711   7.825  18.590  1.00 96.71           C  
ATOM   2483  C   GLN A 327      -9.992   8.035  17.789  1.00 96.71           C  
ATOM   2484  CB  GLN A 327      -7.497   8.235  17.755  1.00 96.71           C  
ATOM   2485  O   GLN A 327     -10.172   7.436  16.727  1.00 96.71           O  
ATOM   2486  CG  GLN A 327      -6.171   8.105  18.493  1.00 96.71           C  
ATOM   2487  CD  GLN A 327      -6.113   8.952  19.750  1.00 96.71           C  
ATOM   2488  NE2 GLN A 327      -5.788   8.324  20.875  1.00 96.71           N  
ATOM   2489  OE1 GLN A 327      -6.358  10.162  19.711  1.00 96.71           O  
ATOM   2490  N   ALA A 328     -10.872   8.908  18.355  1.00 96.79           N  
ATOM   2491  CA  ALA A 328     -12.172   9.178  17.746  1.00 96.79           C  
ATOM   2492  C   ALA A 328     -12.017   9.972  16.452  1.00 96.79           C  
ATOM   2493  CB  ALA A 328     -13.071   9.930  18.724  1.00 96.79           C  
ATOM   2494  O   ALA A 328     -10.952  10.533  16.184  1.00 96.79           O  
ATOM   2495  N   PRO A 329     -13.066   9.983  15.598  1.00 95.97           N  
ATOM   2496  CA  PRO A 329     -13.015  10.840  14.411  1.00 95.97           C  
ATOM   2497  C   PRO A 329     -12.695  12.295  14.747  1.00 95.97           C  
ATOM   2498  CB  PRO A 329     -14.423  10.713  13.824  1.00 95.97           C  
ATOM   2499  O   PRO A 329     -12.884  12.725  15.888  1.00 95.97           O  
ATOM   2500  CG  PRO A 329     -14.924   9.393  14.316  1.00 95.97           C  
ATOM   2501  CD  PRO A 329     -14.405   9.174  15.708  1.00 95.97           C  
ATOM   2502  N   LYS A 330     -12.190  13.040  13.746  1.00 93.26           N  
ATOM   2503  CA  LYS A 330     -11.843  14.444  13.947  1.00 93.26           C  
ATOM   2504  C   LYS A 330     -13.043  15.239  14.455  1.00 93.26           C  
ATOM   2505  CB  LYS A 330     -11.319  15.059  12.648  1.00 93.26           C  
ATOM   2506  O   LYS A 330     -14.145  15.123  13.915  1.00 93.26           O  
ATOM   2507  CG  LYS A 330     -10.700  16.438  12.822  1.00 93.26           C  
ATOM   2508  CD  LYS A 330     -10.046  16.923  11.535  1.00 93.26           C  
ATOM   2509  CE  LYS A 330      -9.398  18.289  11.716  1.00 93.26           C  
ATOM   2510  NZ  LYS A 330      -8.750  18.767  10.458  1.00 93.26           N  
ATOM   2511  N   GLY A 331     -12.853  15.917  15.539  1.00 91.60           N  
ATOM   2512  CA  GLY A 331     -13.907  16.779  16.050  1.00 91.60           C  
ATOM   2513  C   GLY A 331     -14.725  16.132  17.152  1.00 91.60           C  
ATOM   2514  O   GLY A 331     -15.585  16.777  17.754  1.00 91.60           O  
ATOM   2515  N   GLN A 332     -14.428  14.837  17.404  1.00 92.60           N  
ATOM   2516  CA  GLN A 332     -15.091  14.119  18.487  1.00 92.60           C  
ATOM   2517  C   GLN A 332     -14.120  13.823  19.626  1.00 92.60           C  
ATOM   2518  CB  GLN A 332     -15.707  12.817  17.971  1.00 92.60           C  
ATOM   2519  O   GLN A 332     -12.906  13.771  19.416  1.00 92.60           O  
ATOM   2520  CG  GLN A 332     -16.843  13.026  16.979  1.00 92.60           C  
ATOM   2521  CD  GLN A 332     -17.538  11.731  16.601  1.00 92.60           C  
ATOM   2522  NE2 GLN A 332     -18.210  11.731  15.455  1.00 92.60           N  
ATOM   2523  OE1 GLN A 332     -17.469  10.738  17.332  1.00 92.60           O  
ATOM   2524  N   SER A 333     -14.728  13.743  20.843  1.00 92.80           N  
ATOM   2525  CA  SER A 333     -13.922  13.441  22.022  1.00 92.80           C  
ATOM   2526  C   SER A 333     -13.704  11.940  22.172  1.00 92.80           C  
ATOM   2527  CB  SER A 333     -14.585  13.998  23.282  1.00 92.80           C  
ATOM   2528  O   SER A 333     -14.644  11.154  22.037  1.00 92.80           O  
ATOM   2529  OG  SER A 333     -13.918  13.539  24.446  1.00 92.80           O  
ATOM   2530  N   ASN A 334     -12.339  11.605  22.469  1.00 92.08           N  
ATOM   2531  CA  ASN A 334     -12.011  10.204  22.711  1.00 92.08           C  
ATOM   2532  C   ASN A 334     -12.796   9.641  23.892  1.00 92.08           C  
ATOM   2533  CB  ASN A 334     -10.508  10.037  22.943  1.00 92.08           C  
ATOM   2534  O   ASN A 334     -13.218   8.483  23.866  1.00 92.08           O  
ATOM   2535  CG  ASN A 334      -9.689  10.336  21.703  1.00 92.08           C  
ATOM   2536  ND2 ASN A 334      -8.373  10.408  21.866  1.00 92.08           N  
ATOM   2537  OD1 ASN A 334     -10.234  10.502  20.609  1.00 92.08           O  
ATOM   2538  N   SER A 335     -13.047  10.446  24.932  1.00 91.12           N  
ATOM   2539  CA  SER A 335     -13.665   9.987  26.171  1.00 91.12           C  
ATOM   2540  C   SER A 335     -15.150   9.698  25.975  1.00 91.12           C  
ATOM   2541  CB  SER A 335     -13.481  11.024  27.279  1.00 91.12           C  
ATOM   2542  O   SER A 335     -15.735   8.902  26.712  1.00 91.12           O  
ATOM   2543  OG  SER A 335     -14.056  12.265  26.907  1.00 91.12           O  
ATOM   2544  N   THR A 336     -15.690  10.263  24.929  1.00 92.11           N  
ATOM   2545  CA  THR A 336     -17.134  10.126  24.771  1.00 92.11           C  
ATOM   2546  C   THR A 336     -17.466   9.271  23.552  1.00 92.11           C  
ATOM   2547  CB  THR A 336     -17.814  11.501  24.638  1.00 92.11           C  
ATOM   2548  O   THR A 336     -18.634   8.968  23.299  1.00 92.11           O  
ATOM   2549  CG2 THR A 336     -17.643  12.325  25.910  1.00 92.11           C  
ATOM   2550  OG1 THR A 336     -17.229  12.212  23.540  1.00 92.11           O  
ATOM   2551  N   PHE A 337     -16.493   8.866  22.827  1.00 95.95           N  
ATOM   2552  CA  PHE A 337     -16.745   8.113  21.604  1.00 95.95           C  
ATOM   2553  C   PHE A 337     -17.248   6.711  21.925  1.00 95.95           C  
ATOM   2554  CB  PHE A 337     -15.476   8.033  20.750  1.00 95.95           C  
ATOM   2555  O   PHE A 337     -16.720   6.047  22.820  1.00 95.95           O  
ATOM   2556  CG  PHE A 337     -15.627   7.184  19.516  1.00 95.95           C  
ATOM   2557  CD1 PHE A 337     -15.221   5.856  19.516  1.00 95.95           C  
ATOM   2558  CD2 PHE A 337     -16.176   7.716  18.356  1.00 95.95           C  
ATOM   2559  CE1 PHE A 337     -15.360   5.068  18.375  1.00 95.95           C  
ATOM   2560  CE2 PHE A 337     -16.318   6.935  17.213  1.00 95.95           C  
ATOM   2561  CZ  PHE A 337     -15.908   5.611  17.224  1.00 95.95           C  
ATOM   2562  N   SER A 338     -18.318   6.285  21.148  1.00 95.31           N  
ATOM   2563  CA  SER A 338     -18.892   4.944  21.183  1.00 95.31           C  
ATOM   2564  C   SER A 338     -19.202   4.438  19.778  1.00 95.31           C  
ATOM   2565  CB  SER A 338     -20.165   4.927  22.031  1.00 95.31           C  
ATOM   2566  O   SER A 338     -19.842   5.135  18.988  1.00 95.31           O  
ATOM   2567  OG  SER A 338     -20.878   3.717  21.844  1.00 95.31           O  
ATOM   2568  N   TRP A 339     -18.712   3.218  19.513  1.00 97.13           N  
ATOM   2569  CA  TRP A 339     -19.001   2.645  18.202  1.00 97.13           C  
ATOM   2570  C   TRP A 339     -20.505   2.561  17.964  1.00 97.13           C  
ATOM   2571  CB  TRP A 339     -18.373   1.255  18.071  1.00 97.13           C  
ATOM   2572  O   TRP A 339     -20.986   2.874  16.873  1.00 97.13           O  
ATOM   2573  CG  TRP A 339     -16.946   1.273  17.610  1.00 97.13           C  
ATOM   2574  CD1 TRP A 339     -15.836   0.985  18.354  1.00 97.13           C  
ATOM   2575  CD2 TRP A 339     -16.476   1.601  16.299  1.00 97.13           C  
ATOM   2576  CE2 TRP A 339     -15.068   1.491  16.320  1.00 97.13           C  
ATOM   2577  CE3 TRP A 339     -17.110   1.978  15.107  1.00 97.13           C  
ATOM   2578  NE1 TRP A 339     -14.703   1.114  17.584  1.00 97.13           N  
ATOM   2579  CH2 TRP A 339     -14.928   2.110  14.040  1.00 97.13           C  
ATOM   2580  CZ2 TRP A 339     -14.283   1.744  15.192  1.00 97.13           C  
ATOM   2581  CZ3 TRP A 339     -16.327   2.229  13.987  1.00 97.13           C  
ATOM   2582  N   SER A 340     -21.278   2.182  18.890  1.00 96.39           N  
ATOM   2583  CA  SER A 340     -22.720   2.021  18.742  1.00 96.39           C  
ATOM   2584  C   SER A 340     -23.387   3.336  18.352  1.00 96.39           C  
ATOM   2585  CB  SER A 340     -23.337   1.491  20.037  1.00 96.39           C  
ATOM   2586  O   SER A 340     -24.194   3.378  17.422  1.00 96.39           O  
ATOM   2587  OG  SER A 340     -22.969   2.304  21.138  1.00 96.39           O  
ATOM   2588  N   GLU A 341     -23.048   4.394  19.075  1.00 95.69           N  
ATOM   2589  CA  GLU A 341     -23.613   5.708  18.780  1.00 95.69           C  
ATOM   2590  C   GLU A 341     -23.152   6.214  17.417  1.00 95.69           C  
ATOM   2591  CB  GLU A 341     -23.234   6.713  19.870  1.00 95.69           C  
ATOM   2592  O   GLU A 341     -23.947   6.762  16.650  1.00 95.69           O  
ATOM   2593  CG  GLU A 341     -23.872   8.083  19.693  1.00 95.69           C  
ATOM   2594  CD  GLU A 341     -25.391   8.036  19.648  1.00 95.69           C  
ATOM   2595  OE1 GLU A 341     -26.008   8.938  19.037  1.00 95.69           O  
ATOM   2596  OE2 GLU A 341     -25.968   7.090  20.228  1.00 95.69           O  
ATOM   2597  N   PHE A 342     -21.903   6.004  17.189  1.00 96.43           N  
ATOM   2598  CA  PHE A 342     -21.330   6.423  15.915  1.00 96.43           C  
ATOM   2599  C   PHE A 342     -22.046   5.750  14.751  1.00 96.43           C  
ATOM   2600  CB  PHE A 342     -19.832   6.102  15.867  1.00 96.43           C  
ATOM   2601  O   PHE A 342     -22.446   6.415  13.793  1.00 96.43           O  
ATOM   2602  CG  PHE A 342     -19.197   6.370  14.529  1.00 96.43           C  
ATOM   2603  CD1 PHE A 342     -19.002   5.339  13.618  1.00 96.43           C  
ATOM   2604  CD2 PHE A 342     -18.796   7.653  14.182  1.00 96.43           C  
ATOM   2605  CE1 PHE A 342     -18.414   5.584  12.379  1.00 96.43           C  
ATOM   2606  CE2 PHE A 342     -18.208   7.906  12.946  1.00 96.43           C  
ATOM   2607  CZ  PHE A 342     -18.017   6.869  12.046  1.00 96.43           C  
ATOM   2608  N   LEU A 343     -22.243   4.448  14.814  1.00 96.99           N  
ATOM   2609  CA  LEU A 343     -22.885   3.685  13.749  1.00 96.99           C  
ATOM   2610  C   LEU A 343     -24.356   4.065  13.618  1.00 96.99           C  
ATOM   2611  CB  LEU A 343     -22.755   2.183  14.012  1.00 96.99           C  
ATOM   2612  O   LEU A 343     -24.893   4.114  12.509  1.00 96.99           O  
ATOM   2613  CG  LEU A 343     -21.342   1.602  13.944  1.00 96.99           C  
ATOM   2614  CD1 LEU A 343     -21.341   0.152  14.415  1.00 96.99           C  
ATOM   2615  CD2 LEU A 343     -20.786   1.710  12.528  1.00 96.99           C  
ATOM   2616  N   ARG A 344     -25.043   4.357  14.749  1.00 96.50           N  
ATOM   2617  CA  ARG A 344     -26.435   4.796  14.730  1.00 96.50           C  
ATOM   2618  C   ARG A 344     -26.576   6.139  14.022  1.00 96.50           C  
ATOM   2619  CB  ARG A 344     -26.987   4.893  16.153  1.00 96.50           C  
ATOM   2620  O   ARG A 344     -27.476   6.322  13.200  1.00 96.50           O  
ATOM   2621  CG  ARG A 344     -28.488   5.126  16.217  1.00 96.50           C  
ATOM   2622  CD  ARG A 344     -28.994   5.157  17.652  1.00 96.50           C  
ATOM   2623  NE  ARG A 344     -28.337   6.202  18.433  1.00 96.50           N  
ATOM   2624  NH1 ARG A 344     -27.447   4.757  20.001  1.00 96.50           N  
ATOM   2625  NH2 ARG A 344     -27.063   7.011  20.164  1.00 96.50           N  
ATOM   2626  CZ  ARG A 344     -27.617   5.988  19.531  1.00 96.50           C  
ATOM   2627  N   GLN A 345     -25.635   7.000  14.241  1.00 95.40           N  
ATOM   2628  CA  GLN A 345     -25.708   8.360  13.717  1.00 95.40           C  
ATOM   2629  C   GLN A 345     -25.294   8.406  12.249  1.00 95.40           C  
ATOM   2630  CB  GLN A 345     -24.827   9.301  14.540  1.00 95.40           C  
ATOM   2631  O   GLN A 345     -25.916   9.104  11.445  1.00 95.40           O  
ATOM   2632  CG  GLN A 345     -25.389   9.620  15.919  1.00 95.40           C  
ATOM   2633  CD  GLN A 345     -24.442  10.457  16.759  1.00 95.40           C  
ATOM   2634  NE2 GLN A 345     -24.801  10.671  18.021  1.00 95.40           N  
ATOM   2635  OE1 GLN A 345     -23.397  10.906  16.279  1.00 95.40           O  
ATOM   2636  N   THR A 346     -24.323   7.612  11.883  1.00 94.83           N  
ATOM   2637  CA  THR A 346     -23.727   7.735  10.557  1.00 94.83           C  
ATOM   2638  C   THR A 346     -24.326   6.710   9.598  1.00 94.83           C  
ATOM   2639  CB  THR A 346     -22.199   7.557  10.613  1.00 94.83           C  
ATOM   2640  O   THR A 346     -24.194   6.841   8.379  1.00 94.83           O  
ATOM   2641  CG2 THR A 346     -21.560   8.578  11.549  1.00 94.83           C  
ATOM   2642  OG1 THR A 346     -21.893   6.238  11.082  1.00 94.83           O  
ATOM   2643  N   LYS A 347     -24.886   5.673  10.202  1.00 95.85           N  
ATOM   2644  CA  LYS A 347     -25.473   4.587   9.422  1.00 95.85           C  
ATOM   2645  C   LYS A 347     -24.415   3.885   8.575  1.00 95.85           C  
ATOM   2646  CB  LYS A 347     -26.596   5.113   8.528  1.00 95.85           C  
ATOM   2647  O   LYS A 347     -24.707   3.411   7.476  1.00 95.85           O  
ATOM   2648  CG  LYS A 347     -27.755   5.737   9.291  1.00 95.85           C  
ATOM   2649  CD  LYS A 347     -28.878   6.161   8.354  1.00 95.85           C  
ATOM   2650  CE  LYS A 347     -30.022   6.819   9.113  1.00 95.85           C  
ATOM   2651  NZ  LYS A 347     -31.133   7.223   8.200  1.00 95.85           N  
ATOM   2652  N   GLN A 348     -23.223   3.920   8.950  1.00 95.40           N  
ATOM   2653  CA  GLN A 348     -22.131   3.227   8.275  1.00 95.40           C  
ATOM   2654  C   GLN A 348     -22.097   1.750   8.655  1.00 95.40           C  
ATOM   2655  CB  GLN A 348     -20.791   3.885   8.605  1.00 95.40           C  
ATOM   2656  O   GLN A 348     -22.674   1.351   9.669  1.00 95.40           O  
ATOM   2657  CG  GLN A 348     -20.625   5.276   8.008  1.00 95.40           C  
ATOM   2658  CD  GLN A 348     -19.200   5.789   8.102  1.00 95.40           C  
ATOM   2659  NE2 GLN A 348     -18.738   6.453   7.048  1.00 95.40           N  
ATOM   2660  OE1 GLN A 348     -18.520   5.591   9.114  1.00 95.40           O  
ATOM   2661  N   THR A 349     -21.489   0.977   7.769  1.00 96.83           N  
ATOM   2662  CA  THR A 349     -21.377  -0.464   7.962  1.00 96.83           C  
ATOM   2663  C   THR A 349     -20.032  -0.823   8.588  1.00 96.83           C  
ATOM   2664  CB  THR A 349     -21.545  -1.222   6.632  1.00 96.83           C  
ATOM   2665  O   THR A 349     -18.979  -0.527   8.020  1.00 96.83           O  
ATOM   2666  CG2 THR A 349     -21.529  -2.731   6.852  1.00 96.83           C  
ATOM   2667  OG1 THR A 349     -22.793  -0.851   6.033  1.00 96.83           O  
ATOM   2668  N   PRO A 350     -20.113  -1.440   9.824  1.00 97.91           N  
ATOM   2669  CA  PRO A 350     -18.842  -1.849  10.426  1.00 97.91           C  
ATOM   2670  C   PRO A 350     -18.268  -3.113   9.789  1.00 97.91           C  
ATOM   2671  CB  PRO A 350     -19.208  -2.094  11.892  1.00 97.91           C  
ATOM   2672  O   PRO A 350     -19.019  -4.020   9.421  1.00 97.91           O  
ATOM   2673  CG  PRO A 350     -20.632  -2.548  11.859  1.00 97.91           C  
ATOM   2674  CD  PRO A 350     -21.340  -1.817  10.755  1.00 97.91           C  
ATOM   2675  N   ALA A 351     -16.915  -3.104   9.607  1.00 97.71           N  
ATOM   2676  CA  ALA A 351     -16.272  -4.348   9.189  1.00 97.71           C  
ATOM   2677  C   ALA A 351     -16.435  -5.432  10.251  1.00 97.71           C  
ATOM   2678  CB  ALA A 351     -14.793  -4.110   8.898  1.00 97.71           C  
ATOM   2679  O   ALA A 351     -16.076  -5.230  11.413  1.00 97.71           O  
ATOM   2680  N   PRO A 352     -16.993  -6.608   9.776  1.00 95.93           N  
ATOM   2681  CA  PRO A 352     -17.226  -7.682  10.745  1.00 95.93           C  
ATOM   2682  C   PRO A 352     -15.929  -8.285  11.280  1.00 95.93           C  
ATOM   2683  CB  PRO A 352     -18.017  -8.716   9.941  1.00 95.93           C  
ATOM   2684  O   PRO A 352     -14.934  -8.362  10.554  1.00 95.93           O  
ATOM   2685  CG  PRO A 352     -18.515  -7.970   8.745  1.00 95.93           C  
ATOM   2686  CD  PRO A 352     -17.548  -6.863   8.436  1.00 95.93           C  
ATOM   2687  N   PRO A 353     -15.989  -8.727  12.582  1.00 96.48           N  
ATOM   2688  CA  PRO A 353     -14.802  -9.374  13.147  1.00 96.48           C  
ATOM   2689  C   PRO A 353     -14.326 -10.563  12.315  1.00 96.48           C  
ATOM   2690  CB  PRO A 353     -15.274  -9.830  14.530  1.00 96.48           C  
ATOM   2691  O   PRO A 353     -13.131 -10.870  12.299  1.00 96.48           O  
ATOM   2692  CG  PRO A 353     -16.322  -8.838  14.922  1.00 96.48           C  
ATOM   2693  CD  PRO A 353     -17.112  -8.470  13.699  1.00 96.48           C  
ATOM   2694  N   SER A 354     -15.227 -11.235  11.590  1.00 94.35           N  
ATOM   2695  CA  SER A 354     -14.880 -12.394  10.774  1.00 94.35           C  
ATOM   2696  C   SER A 354     -13.920 -12.014   9.653  1.00 94.35           C  
ATOM   2697  CB  SER A 354     -16.140 -13.031  10.184  1.00 94.35           C  
ATOM   2698  O   SER A 354     -13.264 -12.879   9.069  1.00 94.35           O  
ATOM   2699  OG  SER A 354     -16.828 -12.109   9.356  1.00 94.35           O  
ATOM   2700  N   PHE A 355     -13.825 -10.761   9.333  1.00 95.00           N  
ATOM   2701  CA  PHE A 355     -12.920 -10.289   8.292  1.00 95.00           C  
ATOM   2702  C   PHE A 355     -11.491 -10.203   8.816  1.00 95.00           C  
ATOM   2703  CB  PHE A 355     -13.370  -8.923   7.766  1.00 95.00           C  
ATOM   2704  O   PHE A 355     -10.560  -9.938   8.053  1.00 95.00           O  
ATOM   2705  CG  PHE A 355     -14.598  -8.981   6.898  1.00 95.00           C  
ATOM   2706  CD1 PHE A 355     -15.353 -10.144   6.814  1.00 95.00           C  
ATOM   2707  CD2 PHE A 355     -14.997  -7.871   6.164  1.00 95.00           C  
ATOM   2708  CE1 PHE A 355     -16.490 -10.201   6.011  1.00 95.00           C  
ATOM   2709  CE2 PHE A 355     -16.132  -7.920   5.360  1.00 95.00           C  
ATOM   2710  CZ  PHE A 355     -16.876  -9.086   5.284  1.00 95.00           C  
ATOM   2711  N   PHE A 356     -11.318 -10.354  10.139  1.00 94.77           N  
ATOM   2712  CA  PHE A 356     -10.028 -10.240  10.808  1.00 94.77           C  
ATOM   2713  C   PHE A 356      -9.646 -11.556  11.475  1.00 94.77           C  
ATOM   2714  CB  PHE A 356     -10.057  -9.115  11.847  1.00 94.77           C  
ATOM   2715  O   PHE A 356      -9.711 -11.680  12.700  1.00 94.77           O  
ATOM   2716  CG  PHE A 356     -10.517  -7.792  11.296  1.00 94.77           C  
ATOM   2717  CD1 PHE A 356      -9.600  -6.870  10.808  1.00 94.77           C  
ATOM   2718  CD2 PHE A 356     -11.868  -7.471  11.267  1.00 94.77           C  
ATOM   2719  CE1 PHE A 356     -10.023  -5.645  10.297  1.00 94.77           C  
ATOM   2720  CE2 PHE A 356     -12.299  -6.249  10.758  1.00 94.77           C  
ATOM   2721  CZ  PHE A 356     -11.374  -5.337  10.275  1.00 94.77           C  
ATOM   2722  N   PRO A 357      -9.171 -12.549  10.753  1.00 89.49           N  
ATOM   2723  CA  PRO A 357      -8.969 -13.911  11.253  1.00 89.49           C  
ATOM   2724  C   PRO A 357      -7.868 -13.995  12.307  1.00 89.49           C  
ATOM   2725  CB  PRO A 357      -8.583 -14.694   9.996  1.00 89.49           C  
ATOM   2726  O   PRO A 357      -7.862 -14.917  13.127  1.00 89.49           O  
ATOM   2727  CG  PRO A 357      -8.089 -13.659   9.038  1.00 89.49           C  
ATOM   2728  CD  PRO A 357      -8.815 -12.373   9.309  1.00 89.49           C  
ATOM   2729  N   ARG A 358      -7.055 -12.966  12.397  1.00 93.34           N  
ATOM   2730  CA  ARG A 358      -5.961 -12.969  13.362  1.00 93.34           C  
ATOM   2731  C   ARG A 358      -6.445 -12.529  14.740  1.00 93.34           C  
ATOM   2732  CB  ARG A 358      -4.826 -12.057  12.890  1.00 93.34           C  
ATOM   2733  O   ARG A 358      -5.746 -12.718  15.738  1.00 93.34           O  
ATOM   2734  CG  ARG A 358      -5.241 -10.608  12.691  1.00 93.34           C  
ATOM   2735  CD  ARG A 358      -4.137  -9.790  12.036  1.00 93.34           C  
ATOM   2736  NE  ARG A 358      -4.454  -8.365  12.030  1.00 93.34           N  
ATOM   2737  NH1 ARG A 358      -2.353  -7.684  12.708  1.00 93.34           N  
ATOM   2738  NH2 ARG A 358      -3.993  -6.132  12.309  1.00 93.34           N  
ATOM   2739  CZ  ARG A 358      -3.599  -7.397  12.349  1.00 93.34           C  
ATOM   2740  N   ILE A 359      -7.611 -11.949  14.731  1.00 94.87           N  
ATOM   2741  CA  ILE A 359      -8.149 -11.354  15.950  1.00 94.87           C  
ATOM   2742  C   ILE A 359      -9.346 -12.168  16.436  1.00 94.87           C  
ATOM   2743  CB  ILE A 359      -8.557  -9.881  15.728  1.00 94.87           C  
ATOM   2744  O   ILE A 359     -10.297 -12.395  15.684  1.00 94.87           O  
ATOM   2745  CG1 ILE A 359      -7.344  -9.051  15.290  1.00 94.87           C  
ATOM   2746  CG2 ILE A 359      -9.190  -9.298  16.995  1.00 94.87           C  
ATOM   2747  CD1 ILE A 359      -7.685  -7.628  14.872  1.00 94.87           C  
ATOM   2748  N   THR A 360      -9.250 -12.658  17.664  1.00 92.99           N  
ATOM   2749  CA  THR A 360     -10.320 -13.475  18.227  1.00 92.99           C  
ATOM   2750  C   THR A 360     -10.975 -12.769  19.411  1.00 92.99           C  
ATOM   2751  CB  THR A 360      -9.795 -14.852  18.673  1.00 92.99           C  
ATOM   2752  O   THR A 360     -10.415 -11.818  19.960  1.00 92.99           O  
ATOM   2753  CG2 THR A 360      -9.169 -15.607  17.505  1.00 92.99           C  
ATOM   2754  OG1 THR A 360      -8.807 -14.672  19.695  1.00 92.99           O  
ATOM   2755  N   GLY A 361     -12.166 -13.086  19.734  1.00 92.83           N  
ATOM   2756  CA  GLY A 361     -12.796 -12.654  20.971  1.00 92.83           C  
ATOM   2757  C   GLY A 361     -13.437 -11.283  20.866  1.00 92.83           C  
ATOM   2758  O   GLY A 361     -13.577 -10.579  21.869  1.00 92.83           O  
ATOM   2759  N   ILE A 362     -13.672 -10.871  19.651  1.00 95.21           N  
ATOM   2760  CA  ILE A 362     -14.343  -9.594  19.433  1.00 95.21           C  
ATOM   2761  C   ILE A 362     -15.761  -9.837  18.920  1.00 95.21           C  
ATOM   2762  CB  ILE A 362     -13.559  -8.706  18.441  1.00 95.21           C  
ATOM   2763  O   ILE A 362     -15.953 -10.507  17.903  1.00 95.21           O  
ATOM   2764  CG1 ILE A 362     -12.120  -8.503  18.928  1.00 95.21           C  
ATOM   2765  CG2 ILE A 362     -14.266  -7.361  18.245  1.00 95.21           C  
ATOM   2766  CD1 ILE A 362     -12.015  -7.792  20.269  1.00 95.21           C  
ATOM   2767  N   ALA A 363     -16.719  -9.310  19.659  1.00 92.31           N  
ATOM   2768  CA  ALA A 363     -18.112  -9.449  19.242  1.00 92.31           C  
ATOM   2769  C   ALA A 363     -18.527  -8.304  18.323  1.00 92.31           C  
ATOM   2770  CB  ALA A 363     -19.029  -9.508  20.461  1.00 92.31           C  
ATOM   2771  O   ALA A 363     -17.999  -7.194  18.427  1.00 92.31           O  
ATOM   2772  N   PRO A 364     -19.474  -8.637  17.354  1.00 93.23           N  
ATOM   2773  CA  PRO A 364     -19.989  -7.540  16.531  1.00 93.23           C  
ATOM   2774  C   PRO A 364     -20.636  -6.434  17.361  1.00 93.23           C  
ATOM   2775  CB  PRO A 364     -21.023  -8.226  15.635  1.00 93.23           C  
ATOM   2776  O   PRO A 364     -21.184  -6.702  18.434  1.00 93.23           O  
ATOM   2777  CG  PRO A 364     -20.646  -9.673  15.655  1.00 93.23           C  
ATOM   2778  CD  PRO A 364     -19.996  -9.978  16.974  1.00 93.23           C  
ATOM   2779  N   ILE A 365     -20.515  -5.198  16.875  1.00 91.74           N  
ATOM   2780  CA  ILE A 365     -21.133  -4.080  17.579  1.00 91.74           C  
ATOM   2781  C   ILE A 365     -22.654  -4.200  17.502  1.00 91.74           C  
ATOM   2782  CB  ILE A 365     -20.673  -2.724  17.000  1.00 91.74           C  
ATOM   2783  O   ILE A 365     -23.216  -4.363  16.416  1.00 91.74           O  
ATOM   2784  CG1 ILE A 365     -19.145  -2.607  17.062  1.00 91.74           C  
ATOM   2785  CG2 ILE A 365     -21.341  -1.564  17.744  1.00 91.74           C  
ATOM   2786  CD1 ILE A 365     -18.581  -2.611  18.476  1.00 91.74           C  
ATOM   2787  N   LYS A 366     -23.336  -4.190  18.627  1.00 82.32           N  
ATOM   2788  CA  LYS A 366     -24.791  -4.297  18.702  1.00 82.32           C  
ATOM   2789  C   LYS A 366     -25.452  -2.933  18.526  1.00 82.32           C  
ATOM   2790  CB  LYS A 366     -25.215  -4.916  20.035  1.00 82.32           C  
ATOM   2791  O   LYS A 366     -25.061  -1.959  19.173  1.00 82.32           O  
ATOM   2792  CG  LYS A 366     -24.840  -6.384  20.182  1.00 82.32           C  
ATOM   2793  CD  LYS A 366     -25.383  -6.972  21.478  1.00 82.32           C  
ATOM   2794  CE  LYS A 366     -24.948  -8.420  21.661  1.00 82.32           C  
ATOM   2795  NZ  LYS A 366     -25.451  -8.991  22.947  1.00 82.32           N  
ATOM   2796  N   LEU A 367     -26.203  -2.669  17.393  1.00 76.55           N  
ATOM   2797  CA  LEU A 367     -26.908  -1.414  17.154  1.00 76.55           C  
ATOM   2798  C   LEU A 367     -28.242  -1.391  17.893  1.00 76.55           C  
ATOM   2799  CB  LEU A 367     -27.139  -1.206  15.655  1.00 76.55           C  
ATOM   2800  O   LEU A 367     -28.904  -2.423  18.021  1.00 76.55           O  
ATOM   2801  CG  LEU A 367     -25.890  -0.979  14.802  1.00 76.55           C  
ATOM   2802  CD1 LEU A 367     -26.225  -1.124  13.321  1.00 76.55           C  
ATOM   2803  CD2 LEU A 367     -25.290   0.394  15.087  1.00 76.55           C  
TER    2804      LEU A 367                                                      
ENDMDL                                                                          
END                                                                             
