# Supplementary material for: Uncoupled evolution of the Polycomb system and deep origin of non-canonical PRC1
Source: Commun Biol. 2023 Nov 10;6:1144. doi: 10.1038/s42003-023-05501-x (PMC10638273; doi:10.1038/s42003-023-05501-x)
Supplement: Supplementary file 8 — Supplementary Data 5 [file 42003_2023_5501_MOESM8_ESM.zip › Supplementary Data 5/PARATL012597_SAM_527dc.result/PARATL012597_SAM_527dc_unrelaxed_rank_5_model_4.pdb]

MODEL     1                                                                     
ATOM      1  N   GLY A   1      20.574 -42.589   0.738  1.00 37.29           N  
ATOM      2  CA  GLY A   1      19.173 -42.812   1.059  1.00 37.29           C  
ATOM      3  C   GLY A   1      18.236 -41.873   0.322  1.00 37.29           C  
ATOM      4  O   GLY A   1      18.356 -40.651   0.438  1.00 37.29           O  
ATOM      5  N   ALA A   2      18.120 -41.975  -1.005  1.00 29.65           N  
ATOM      6  CA  ALA A   2      17.138 -41.546  -1.999  1.00 29.65           C  
ATOM      7  C   ALA A   2      15.938 -40.881  -1.332  1.00 29.65           C  
ATOM      8  CB  ALA A   2      16.684 -42.733  -2.845  1.00 29.65           C  
ATOM      9  O   ALA A   2      15.251 -41.501  -0.516  1.00 29.65           O  
ATOM     10  N   THR A   3      15.908 -39.544  -1.077  1.00 31.01           N  
ATOM     11  CA  THR A   3      14.711 -38.836  -0.636  1.00 31.01           C  
ATOM     12  C   THR A   3      14.134 -37.991  -1.768  1.00 31.01           C  
ATOM     13  CB  THR A   3      15.010 -37.937   0.578  1.00 31.01           C  
ATOM     14  O   THR A   3      14.848 -37.198  -2.384  1.00 31.01           O  
ATOM     15  CG2 THR A   3      15.226 -38.768   1.839  1.00 31.01           C  
ATOM     16  OG1 THR A   3      16.191 -37.169   0.318  1.00 31.01           O  
ATOM     17  N   ARG A   4      13.339 -38.528  -2.743  1.00 22.93           N  
ATOM     18  CA  ARG A   4      12.075 -38.366  -3.454  1.00 22.93           C  
ATOM     19  C   ARG A   4      11.356 -37.097  -3.011  1.00 22.93           C  
ATOM     20  CB  ARG A   4      11.174 -39.583  -3.234  1.00 22.93           C  
ATOM     21  O   ARG A   4      10.979 -36.965  -1.845  1.00 22.93           O  
ATOM     22  CG  ARG A   4      11.080 -40.507  -4.438  1.00 22.93           C  
ATOM     23  CD  ARG A   4      10.173 -41.698  -4.166  1.00 22.93           C  
ATOM     24  NE  ARG A   4       9.917 -42.469  -5.379  1.00 22.93           N  
ATOM     25  NH1 ARG A   4       8.713 -44.130  -4.317  1.00 22.93           N  
ATOM     26  NH2 ARG A   4       9.056 -44.226  -6.581  1.00 22.93           N  
ATOM     27  CZ  ARG A   4       9.229 -43.607  -5.423  1.00 22.93           C  
ATOM     28  N   GLY A   5      11.730 -35.876  -3.501  1.00 24.81           N  
ATOM     29  CA  GLY A   5      11.125 -34.556  -3.425  1.00 24.81           C  
ATOM     30  C   GLY A   5      10.067 -34.322  -4.486  1.00 24.81           C  
ATOM     31  O   GLY A   5      10.224 -34.749  -5.632  1.00 24.81           O  
ATOM     32  N   TYR A   6       8.807 -34.643  -4.233  1.00 21.83           N  
ATOM     33  CA  TYR A   6       7.434 -34.260  -4.541  1.00 21.83           C  
ATOM     34  C   TYR A   6       7.392 -32.931  -5.286  1.00 21.83           C  
ATOM     35  CB  TYR A   6       6.600 -34.166  -3.260  1.00 21.83           C  
ATOM     36  O   TYR A   6       7.870 -31.913  -4.779  1.00 21.83           O  
ATOM     37  CG  TYR A   6       5.917 -35.458  -2.884  1.00 21.83           C  
ATOM     38  CD1 TYR A   6       4.704 -35.822  -3.466  1.00 21.83           C  
ATOM     39  CD2 TYR A   6       6.481 -36.317  -1.947  1.00 21.83           C  
ATOM     40  CE1 TYR A   6       4.070 -37.011  -3.121  1.00 21.83           C  
ATOM     41  CE2 TYR A   6       5.855 -37.508  -1.594  1.00 21.83           C  
ATOM     42  OH  TYR A   6       4.028 -39.025  -1.842  1.00 21.83           O  
ATOM     43  CZ  TYR A   6       4.652 -37.847  -2.187  1.00 21.83           C  
ATOM     44  N   ALA A   7       7.609 -32.848  -6.619  1.00 24.61           N  
ATOM     45  CA  ALA A   7       7.262 -32.040  -7.785  1.00 24.61           C  
ATOM     46  C   ALA A   7       5.754 -31.823  -7.873  1.00 24.61           C  
ATOM     47  CB  ALA A   7       7.777 -32.700  -9.062  1.00 24.61           C  
ATOM     48  O   ALA A   7       4.978 -32.780  -7.809  1.00 24.61           O  
ATOM     49  N   ALA A   8       5.193 -30.880  -7.225  1.00 25.15           N  
ATOM     50  CA  ALA A   8       3.854 -30.359  -7.489  1.00 25.15           C  
ATOM     51  C   ALA A   8       3.827 -29.545  -8.780  1.00 25.15           C  
ATOM     52  CB  ALA A   8       3.373 -29.509  -6.316  1.00 25.15           C  
ATOM     53  O   ALA A   8       4.739 -28.758  -9.043  1.00 25.15           O  
ATOM     54  N   PRO A   9       3.028 -29.951  -9.821  1.00 27.02           N  
ATOM     55  CA  PRO A   9       2.913 -29.676 -11.256  1.00 27.02           C  
ATOM     56  C   PRO A   9       2.588 -28.214 -11.552  1.00 27.02           C  
ATOM     57  CB  PRO A   9       1.768 -30.591 -11.699  1.00 27.02           C  
ATOM     58  O   PRO A   9       1.860 -27.572 -10.790  1.00 27.02           O  
ATOM     59  CG  PRO A   9       1.005 -30.882 -10.447  1.00 27.02           C  
ATOM     60  CD  PRO A   9       1.702 -30.213  -9.297  1.00 27.02           C  
ATOM     61  N   ALA A  10       3.540 -27.560 -12.249  1.00 23.06           N  
ATOM     62  CA  ALA A  10       3.685 -26.499 -13.243  1.00 23.06           C  
ATOM     63  C   ALA A  10       2.338 -26.140 -13.863  1.00 23.06           C  
ATOM     64  CB  ALA A  10       4.672 -26.919 -14.329  1.00 23.06           C  
ATOM     65  O   ALA A  10       1.667 -26.996 -14.444  1.00 23.06           O  
ATOM     66  N   ALA A  11       1.437 -25.533 -13.190  1.00 23.14           N  
ATOM     67  CA  ALA A  11       0.232 -24.850 -13.651  1.00 23.14           C  
ATOM     68  C   ALA A  11       0.534 -23.949 -14.845  1.00 23.14           C  
ATOM     69  CB  ALA A  11      -0.385 -24.036 -12.517  1.00 23.14           C  
ATOM     70  O   ALA A  11       1.397 -23.072 -14.766  1.00 23.14           O  
ATOM     71  N   GLN A  12       0.827 -24.452 -16.017  1.00 20.44           N  
ATOM     72  CA  GLN A  12       0.763 -23.938 -17.381  1.00 20.44           C  
ATOM     73  C   GLN A  12      -0.405 -22.970 -17.549  1.00 20.44           C  
ATOM     74  CB  GLN A  12       0.642 -25.087 -18.383  1.00 20.44           C  
ATOM     75  O   GLN A  12      -1.556 -23.325 -17.284  1.00 20.44           O  
ATOM     76  CG  GLN A  12       1.980 -25.583 -18.913  1.00 20.44           C  
ATOM     77  CD  GLN A  12       1.840 -26.791 -19.820  1.00 20.44           C  
ATOM     78  NE2 GLN A  12       2.957 -27.247 -20.378  1.00 20.44           N  
ATOM     79  OE1 GLN A  12       0.737 -27.312 -20.018  1.00 20.44           O  
ATOM     80  N   LEU A  13      -0.288 -21.698 -17.195  1.00 23.24           N  
ATOM     81  CA  LEU A  13      -1.094 -20.539 -17.562  1.00 23.24           C  
ATOM     82  C   LEU A  13      -1.223 -20.424 -19.077  1.00 23.24           C  
ATOM     83  CB  LEU A  13      -0.481 -19.257 -16.991  1.00 23.24           C  
ATOM     84  O   LEU A  13      -0.233 -20.556 -19.800  1.00 23.24           O  
ATOM     85  CG  LEU A  13      -0.747 -18.979 -15.511  1.00 23.24           C  
ATOM     86  CD1 LEU A  13       0.324 -18.052 -14.945  1.00 23.24           C  
ATOM     87  CD2 LEU A  13      -2.136 -18.379 -15.320  1.00 23.24           C  
ATOM     88  N   PRO A  14      -2.537 -20.655 -19.602  1.00 24.98           N  
ATOM     89  CA  PRO A  14      -2.841 -20.602 -21.034  1.00 24.98           C  
ATOM     90  C   PRO A  14      -2.447 -19.271 -21.671  1.00 24.98           C  
ATOM     91  CB  PRO A  14      -4.357 -20.802 -21.080  1.00 24.98           C  
ATOM     92  O   PRO A  14      -2.457 -18.235 -21.002  1.00 24.98           O  
ATOM     93  CG  PRO A  14      -4.830 -20.454 -19.705  1.00 24.98           C  
ATOM     94  CD  PRO A  14      -3.631 -20.233 -18.829  1.00 24.98           C  
ATOM     95  N   PRO A  15      -2.015 -19.238 -23.016  1.00 31.78           N  
ATOM     96  CA  PRO A  15      -1.657 -18.127 -23.902  1.00 31.78           C  
ATOM     97  C   PRO A  15      -2.876 -17.465 -24.540  1.00 31.78           C  
ATOM     98  CB  PRO A  15      -0.778 -18.791 -24.964  1.00 31.78           C  
ATOM     99  O   PRO A  15      -3.942 -18.080 -24.627  1.00 31.78           O  
ATOM    100  CG  PRO A  15      -1.228 -20.216 -24.996  1.00 31.78           C  
ATOM    101  CD  PRO A  15      -2.272 -20.411 -23.934  1.00 31.78           C  
ATOM    102  N   ALA A  16      -3.006 -16.021 -24.597  1.00 24.03           N  
ATOM    103  CA  ALA A  16      -3.512 -15.481 -25.856  1.00 24.03           C  
ATOM    104  C   ALA A  16      -3.819 -13.991 -25.730  1.00 24.03           C  
ATOM    105  CB  ALA A  16      -4.759 -16.242 -26.299  1.00 24.03           C  
ATOM    106  O   ALA A  16      -4.461 -13.563 -24.767  1.00 24.03           O  
ATOM    107  N   ALA A  17      -3.140 -13.019 -26.601  1.00 27.53           N  
ATOM    108  CA  ALA A  17      -3.243 -12.388 -27.914  1.00 27.53           C  
ATOM    109  C   ALA A  17      -4.430 -11.431 -27.971  1.00 27.53           C  
ATOM    110  CB  ALA A  17      -3.366 -13.449 -29.006  1.00 27.53           C  
ATOM    111  O   ALA A  17      -5.528 -11.767 -27.523  1.00 27.53           O  
ATOM    112  N   ASP A  18      -4.264 -10.089 -27.690  1.00 26.37           N  
ATOM    113  CA  ASP A  18      -4.640  -9.044 -28.638  1.00 26.37           C  
ATOM    114  C   ASP A  18      -4.634  -7.670 -27.971  1.00 26.37           C  
ATOM    115  CB  ASP A  18      -6.019  -9.332 -29.235  1.00 26.37           C  
ATOM    116  O   ASP A  18      -5.580  -7.310 -27.268  1.00 26.37           O  
ATOM    117  CG  ASP A  18      -5.995 -10.436 -30.277  1.00 26.37           C  
ATOM    118  OD1 ASP A  18      -4.943 -10.646 -30.919  1.00 26.37           O  
ATOM    119  OD2 ASP A  18      -7.038 -11.100 -30.460  1.00 26.37           O  
ATOM    120  N   ALA A  19      -3.468  -7.019 -27.484  1.00 33.43           N  
ATOM    121  CA  ALA A  19      -3.242  -5.664 -26.987  1.00 33.43           C  
ATOM    122  C   ALA A  19      -2.603  -4.786 -28.059  1.00 33.43           C  
ATOM    123  CB  ALA A  19      -2.366  -5.696 -25.737  1.00 33.43           C  
ATOM    124  O   ALA A  19      -2.264  -3.629 -27.801  1.00 33.43           O  
ATOM    125  N   GLU A  20      -2.849  -4.946 -29.299  1.00 34.10           N  
ATOM    126  CA  GLU A  20      -2.178  -4.014 -30.201  1.00 34.10           C  
ATOM    127  C   GLU A  20      -3.186  -3.263 -31.066  1.00 34.10           C  
ATOM    128  CB  GLU A  20      -1.171  -4.753 -31.087  1.00 34.10           C  
ATOM    129  O   GLU A  20      -2.818  -2.338 -31.794  1.00 34.10           O  
ATOM    130  CG  GLU A  20       0.280  -4.403 -30.792  1.00 34.10           C  
ATOM    131  CD  GLU A  20       1.271  -5.202 -31.623  1.00 34.10           C  
ATOM    132  OE1 GLU A  20       2.497  -5.033 -31.435  1.00 34.10           O  
ATOM    133  OE2 GLU A  20       0.817  -6.004 -32.470  1.00 34.10           O  
ATOM    134  N   GLN A  21      -4.527  -3.149 -30.839  1.00 46.50           N  
ATOM    135  CA  GLN A  21      -5.359  -2.464 -31.822  1.00 46.50           C  
ATOM    136  C   GLN A  21      -5.996  -1.211 -31.228  1.00 46.50           C  
ATOM    137  CB  GLN A  21      -6.444  -3.402 -32.354  1.00 46.50           C  
ATOM    138  O   GLN A  21      -6.257  -1.153 -30.024  1.00 46.50           O  
ATOM    139  CG  GLN A  21      -5.931  -4.434 -33.349  1.00 46.50           C  
ATOM    140  CD  GLN A  21      -7.001  -5.422 -33.775  1.00 46.50           C  
ATOM    141  NE2 GLN A  21      -6.630  -6.364 -34.635  1.00 46.50           N  
ATOM    142  OE1 GLN A  21      -8.152  -5.339 -33.334  1.00 46.50           O  
ATOM    143  N   ALA A  22      -5.835  -0.005 -32.043  1.00 71.24           N  
ATOM    144  CA  ALA A  22      -6.584   1.234 -31.853  1.00 71.24           C  
ATOM    145  C   ALA A  22      -8.044   0.946 -31.515  1.00 71.24           C  
ATOM    146  CB  ALA A  22      -6.493   2.108 -33.102  1.00 71.24           C  
ATOM    147  O   ALA A  22      -8.623  -0.023 -32.010  1.00 71.24           O  
ATOM    148  N   VAL A  23      -8.537   1.613 -30.346  1.00 71.45           N  
ATOM    149  CA  VAL A  23      -9.900   1.436 -29.857  1.00 71.45           C  
ATOM    150  C   VAL A  23     -10.870   1.386 -31.035  1.00 71.45           C  
ATOM    151  CB  VAL A  23     -10.303   2.564 -28.881  1.00 71.45           C  
ATOM    152  O   VAL A  23     -11.834   0.617 -31.021  1.00 71.45           O  
ATOM    153  CG1 VAL A  23     -11.787   2.468 -28.528  1.00 71.45           C  
ATOM    154  CG2 VAL A  23      -9.446   2.508 -27.618  1.00 71.45           C  
ATOM    155  N   ALA A  24     -10.562   2.096 -32.182  1.00 75.24           N  
ATOM    156  CA  ALA A  24     -11.433   2.167 -33.351  1.00 75.24           C  
ATOM    157  C   ALA A  24     -11.520   0.815 -34.054  1.00 75.24           C  
ATOM    158  CB  ALA A  24     -10.936   3.236 -34.321  1.00 75.24           C  
ATOM    159  O   ALA A  24     -12.491   0.538 -34.762  1.00 75.24           O  
ATOM    160  N   GLN A  25     -10.564  -0.124 -33.738  1.00 77.14           N  
ATOM    161  CA  GLN A  25     -10.510  -1.400 -34.443  1.00 77.14           C  
ATOM    162  C   GLN A  25     -11.028  -2.536 -33.566  1.00 77.14           C  
ATOM    163  CB  GLN A  25      -9.083  -1.700 -34.902  1.00 77.14           C  
ATOM    164  O   GLN A  25     -10.951  -3.706 -33.946  1.00 77.14           O  
ATOM    165  CG  GLN A  25      -8.569  -0.750 -35.975  1.00 77.14           C  
ATOM    166  CD  GLN A  25      -7.152  -1.070 -36.414  1.00 77.14           C  
ATOM    167  NE2 GLN A  25      -6.590  -0.222 -37.269  1.00 77.14           N  
ATOM    168  OE1 GLN A  25      -6.567  -2.070 -35.986  1.00 77.14           O  
ATOM    169  N   TRP A  26     -11.507  -2.156 -32.395  1.00 83.73           N  
ATOM    170  CA  TRP A  26     -12.006  -3.175 -31.478  1.00 83.73           C  
ATOM    171  C   TRP A  26     -13.263  -3.837 -32.031  1.00 83.73           C  
ATOM    172  CB  TRP A  26     -12.298  -2.565 -30.104  1.00 83.73           C  
ATOM    173  O   TRP A  26     -14.186  -3.154 -32.482  1.00 83.73           O  
ATOM    174  CG  TRP A  26     -11.069  -2.213 -29.321  1.00 83.73           C  
ATOM    175  CD1 TRP A  26      -9.772  -2.276 -29.749  1.00 83.73           C  
ATOM    176  CD2 TRP A  26     -11.022  -1.747 -27.969  1.00 83.73           C  
ATOM    177  CE2 TRP A  26      -9.663  -1.546 -27.642  1.00 83.73           C  
ATOM    178  CE3 TRP A  26     -12.000  -1.478 -27.001  1.00 83.73           C  
ATOM    179  NE1 TRP A  26      -8.922  -1.876 -28.745  1.00 83.73           N  
ATOM    180  CH2 TRP A  26     -10.232  -0.833 -25.458  1.00 83.73           C  
ATOM    181  CZ2 TRP A  26      -9.256  -1.089 -26.386  1.00 83.73           C  
ATOM    182  CZ3 TRP A  26     -11.593  -1.022 -25.752  1.00 83.73           C  
ATOM    183  N   SER A  27     -13.185  -5.249 -32.037  1.00 78.67           N  
ATOM    184  CA  SER A  27     -14.396  -6.021 -32.298  1.00 78.67           C  
ATOM    185  C   SER A  27     -15.342  -5.986 -31.103  1.00 78.67           C  
ATOM    186  CB  SER A  27     -14.044  -7.470 -32.638  1.00 78.67           C  
ATOM    187  O   SER A  27     -14.996  -5.454 -30.046  1.00 78.67           O  
ATOM    188  OG  SER A  27     -13.545  -8.148 -31.498  1.00 78.67           O  
ATOM    189  N   VAL A  28     -16.608  -6.459 -31.290  1.00 77.91           N  
ATOM    190  CA  VAL A  28     -17.577  -6.579 -30.206  1.00 77.91           C  
ATOM    191  C   VAL A  28     -16.971  -7.383 -29.058  1.00 77.91           C  
ATOM    192  CB  VAL A  28     -18.888  -7.239 -30.687  1.00 77.91           C  
ATOM    193  O   VAL A  28     -17.131  -7.026 -27.888  1.00 77.91           O  
ATOM    194  CG1 VAL A  28     -19.845  -7.456 -29.516  1.00 77.91           C  
ATOM    195  CG2 VAL A  28     -19.548  -6.388 -31.769  1.00 77.91           C  
ATOM    196  N   ASP A  29     -16.170  -8.397 -29.310  1.00 77.23           N  
ATOM    197  CA  ASP A  29     -15.525  -9.236 -28.306  1.00 77.23           C  
ATOM    198  C   ASP A  29     -14.469  -8.451 -27.531  1.00 77.23           C  
ATOM    199  CB  ASP A  29     -14.891 -10.465 -28.960  1.00 77.23           C  
ATOM    200  O   ASP A  29     -14.344  -8.603 -26.314  1.00 77.23           O  
ATOM    201  CG  ASP A  29     -15.915 -11.496 -29.402  1.00 77.23           C  
ATOM    202  OD1 ASP A  29     -17.081 -11.426 -28.958  1.00 77.23           O  
ATOM    203  OD2 ASP A  29     -15.552 -12.388 -30.198  1.00 77.23           O  
ATOM    204  N   ASP A  30     -13.766  -7.649 -28.236  1.00 81.08           N  
ATOM    205  CA  ASP A  30     -12.773  -6.795 -27.592  1.00 81.08           C  
ATOM    206  C   ASP A  30     -13.433  -5.823 -26.617  1.00 81.08           C  
ATOM    207  CB  ASP A  30     -11.968  -6.024 -28.640  1.00 81.08           C  
ATOM    208  O   ASP A  30     -12.933  -5.611 -25.510  1.00 81.08           O  
ATOM    209  CG  ASP A  30     -11.085  -6.921 -29.488  1.00 81.08           C  
ATOM    210  OD1 ASP A  30     -10.528  -7.907 -28.958  1.00 81.08           O  
ATOM    211  OD2 ASP A  30     -10.941  -6.639 -30.698  1.00 81.08           O  
ATOM    212  N   VAL A  31     -14.521  -5.264 -27.017  1.00 78.76           N  
ATOM    213  CA  VAL A  31     -15.248  -4.333 -26.162  1.00 78.76           C  
ATOM    214  C   VAL A  31     -15.777  -5.066 -24.931  1.00 78.76           C  
ATOM    215  CB  VAL A  31     -16.412  -3.656 -26.920  1.00 78.76           C  
ATOM    216  O   VAL A  31     -15.689  -4.557 -23.812  1.00 78.76           O  
ATOM    217  CG1 VAL A  31     -17.280  -2.842 -25.962  1.00 78.76           C  
ATOM    218  CG2 VAL A  31     -15.874  -2.769 -28.042  1.00 78.76           C  
ATOM    219  N   THR A  32     -16.272  -6.261 -25.091  1.00 76.85           N  
ATOM    220  CA  THR A  32     -16.778  -7.048 -23.972  1.00 76.85           C  
ATOM    221  C   THR A  32     -15.654  -7.387 -22.997  1.00 76.85           C  
ATOM    222  CB  THR A  32     -17.448  -8.346 -24.459  1.00 76.85           C  
ATOM    223  O   THR A  32     -15.837  -7.312 -21.780  1.00 76.85           O  
ATOM    224  CG2 THR A  32     -18.718  -8.047 -25.249  1.00 76.85           C  
ATOM    225  OG1 THR A  32     -16.533  -9.062 -25.299  1.00 76.85           O  
ATOM    226  N   ARG A  33     -14.471  -7.722 -23.474  1.00 77.62           N  
ATOM    227  CA  ARG A  33     -13.319  -8.019 -22.629  1.00 77.62           C  
ATOM    228  C   ARG A  33     -12.864  -6.778 -21.868  1.00 77.62           C  
ATOM    229  CB  ARG A  33     -12.165  -8.572 -23.467  1.00 77.62           C  
ATOM    230  O   ARG A  33     -12.524  -6.858 -20.686  1.00 77.62           O  
ATOM    231  CG  ARG A  33     -12.324 -10.037 -23.844  1.00 77.62           C  
ATOM    232  CD  ARG A  33     -11.092 -10.571 -24.562  1.00 77.62           C  
ATOM    233  NE  ARG A  33     -11.435 -11.166 -25.851  1.00 77.62           N  
ATOM    234  NH1 ARG A  33     -10.613  -9.413 -27.111  1.00 77.62           N  
ATOM    235  NH2 ARG A  33     -11.553 -11.231 -28.144  1.00 77.62           N  
ATOM    236  CZ  ARG A  33     -11.200 -10.602 -27.032  1.00 77.62           C  
ATOM    237  N   TRP A  34     -12.917  -5.711 -22.633  1.00 82.66           N  
ATOM    238  CA  TRP A  34     -12.599  -4.436 -21.998  1.00 82.66           C  
ATOM    239  C   TRP A  34     -13.579  -4.130 -20.870  1.00 82.66           C  
ATOM    240  CB  TRP A  34     -12.617  -3.303 -23.028  1.00 82.66           C  
ATOM    241  O   TRP A  34     -13.169  -3.755 -19.769  1.00 82.66           O  
ATOM    242  CG  TRP A  34     -12.657  -1.931 -22.424  1.00 82.66           C  
ATOM    243  CD1 TRP A  34     -11.660  -1.309 -21.726  1.00 82.66           C  
ATOM    244  CD2 TRP A  34     -13.754  -1.014 -22.460  1.00 82.66           C  
ATOM    245  CE2 TRP A  34     -13.352   0.148 -21.764  1.00 82.66           C  
ATOM    246  CE3 TRP A  34     -15.040  -1.060 -23.015  1.00 82.66           C  
ATOM    247  NE1 TRP A  34     -12.071  -0.058 -21.326  1.00 82.66           N  
ATOM    248  CH2 TRP A  34     -15.443   1.182 -22.161  1.00 82.66           C  
ATOM    249  CZ2 TRP A  34     -14.191   1.254 -21.608  1.00 82.66           C  
ATOM    250  CZ3 TRP A  34     -15.874   0.042 -22.859  1.00 82.66           C  
ATOM    251  N   LEU A  35     -14.817  -4.327 -21.098  1.00 74.55           N  
ATOM    252  CA  LEU A  35     -15.828  -4.048 -20.083  1.00 74.55           C  
ATOM    253  C   LEU A  35     -15.650  -4.961 -18.875  1.00 74.55           C  
ATOM    254  CB  LEU A  35     -17.233  -4.220 -20.665  1.00 74.55           C  
ATOM    255  O   LEU A  35     -15.855  -4.537 -17.735  1.00 74.55           O  
ATOM    256  CG  LEU A  35     -17.727  -3.103 -21.586  1.00 74.55           C  
ATOM    257  CD1 LEU A  35     -18.997  -3.535 -22.310  1.00 74.55           C  
ATOM    258  CD2 LEU A  35     -17.968  -1.823 -20.792  1.00 74.55           C  
ATOM    259  N   GLU A  36     -15.211  -6.178 -19.073  1.00 70.64           N  
ATOM    260  CA  GLU A  36     -14.929  -7.095 -17.973  1.00 70.64           C  
ATOM    261  C   GLU A  36     -13.725  -6.628 -17.159  1.00 70.64           C  
ATOM    262  CB  GLU A  36     -14.688  -8.512 -18.502  1.00 70.64           C  
ATOM    263  O   GLU A  36     -13.737  -6.695 -15.929  1.00 70.64           O  
ATOM    264  CG  GLU A  36     -15.943  -9.193 -19.028  1.00 70.64           C  
ATOM    265  CD  GLU A  36     -15.697 -10.614 -19.511  1.00 70.64           C  
ATOM    266  OE1 GLU A  36     -16.670 -11.302 -19.892  1.00 70.64           O  
ATOM    267  OE2 GLU A  36     -14.521 -11.042 -19.507  1.00 70.64           O  
ATOM    268  N   ARG A  37     -12.792  -6.040 -17.727  1.00 68.13           N  
ATOM    269  CA  ARG A  37     -11.559  -5.579 -17.097  1.00 68.13           C  
ATOM    270  C   ARG A  37     -11.807  -4.331 -16.256  1.00 68.13           C  
ATOM    271  CB  ARG A  37     -10.488  -5.296 -18.152  1.00 68.13           C  
ATOM    272  O   ARG A  37     -11.191  -4.153 -15.203  1.00 68.13           O  
ATOM    273  CG  ARG A  37      -9.770  -6.540 -18.650  1.00 68.13           C  
ATOM    274  CD  ARG A  37      -8.674  -6.197 -19.649  1.00 68.13           C  
ATOM    275  NE  ARG A  37      -8.095  -7.396 -20.248  1.00 68.13           N  
ATOM    276  NH1 ARG A  37      -6.904  -6.262 -21.871  1.00 68.13           N  
ATOM    277  NH2 ARG A  37      -6.801  -8.549 -21.754  1.00 68.13           N  
ATOM    278  CZ  ARG A  37      -7.268  -7.400 -21.290  1.00 68.13           C  
ATOM    279  N   VAL A  38     -12.709  -3.549 -16.801  1.00 70.12           N  
ATOM    280  CA  VAL A  38     -12.992  -2.321 -16.066  1.00 70.12           C  
ATOM    281  C   VAL A  38     -14.187  -2.536 -15.140  1.00 70.12           C  
ATOM    282  CB  VAL A  38     -13.265  -1.137 -17.021  1.00 70.12           C  
ATOM    283  O   VAL A  38     -14.758  -1.575 -14.619  1.00 70.12           O  
ATOM    284  CG1 VAL A  38     -12.017  -0.804 -17.837  1.00 70.12           C  
ATOM    285  CG2 VAL A  38     -14.441  -1.456 -17.943  1.00 70.12           C  
ATOM    286  N   ASN A  39     -14.538  -3.795 -14.903  1.00 62.17           N  
ATOM    287  CA  ASN A  39     -15.600  -4.264 -14.019  1.00 62.17           C  
ATOM    288  C   ASN A  39     -16.967  -3.753 -14.465  1.00 62.17           C  
ATOM    289  CB  ASN A  39     -15.321  -3.845 -12.574  1.00 62.17           C  
ATOM    290  O   ASN A  39     -17.803  -3.398 -13.632  1.00 62.17           O  
ATOM    291  CG  ASN A  39     -16.003  -4.745 -11.563  1.00 62.17           C  
ATOM    292  ND2 ASN A  39     -16.352  -4.185 -10.411  1.00 62.17           N  
ATOM    293  OD1 ASN A  39     -16.214  -5.934 -11.815  1.00 62.17           O  
ATOM    294  N   LEU A  40     -17.216  -3.531 -15.732  1.00 72.20           N  
ATOM    295  CA  LEU A  40     -18.553  -3.298 -16.266  1.00 72.20           C  
ATOM    296  C   LEU A  40     -19.094  -4.551 -16.945  1.00 72.20           C  
ATOM    297  CB  LEU A  40     -18.538  -2.132 -17.258  1.00 72.20           C  
ATOM    298  O   LEU A  40     -19.763  -4.464 -17.977  1.00 72.20           O  
ATOM    299  CG  LEU A  40     -18.379  -0.734 -16.659  1.00 72.20           C  
ATOM    300  CD1 LEU A  40     -18.106   0.287 -17.760  1.00 72.20           C  
ATOM    301  CD2 LEU A  40     -19.620  -0.349 -15.862  1.00 72.20           C  
ATOM    302  N   GLY A  41     -18.714  -5.740 -16.374  1.00 68.02           N  
ATOM    303  CA  GLY A  41     -19.128  -7.007 -16.953  1.00 68.02           C  
ATOM    304  C   GLY A  41     -20.622  -7.088 -17.205  1.00 68.02           C  
ATOM    305  O   GLY A  41     -21.055  -7.559 -18.259  1.00 68.02           O  
ATOM    306  N   PRO A  42     -21.438  -6.614 -16.154  1.00 78.99           N  
ATOM    307  CA  PRO A  42     -22.894  -6.676 -16.302  1.00 78.99           C  
ATOM    308  C   PRO A  42     -23.397  -5.902 -17.518  1.00 78.99           C  
ATOM    309  CB  PRO A  42     -23.407  -6.046 -15.004  1.00 78.99           C  
ATOM    310  O   PRO A  42     -24.491  -6.175 -18.019  1.00 78.99           O  
ATOM    311  CG  PRO A  42     -22.324  -6.295 -14.005  1.00 78.99           C  
ATOM    312  CD  PRO A  42     -21.000  -6.231 -14.711  1.00 78.99           C  
ATOM    313  N   VAL A  43     -22.683  -4.880 -18.060  1.00 79.98           N  
ATOM    314  CA  VAL A  43     -23.059  -4.076 -19.218  1.00 79.98           C  
ATOM    315  C   VAL A  43     -22.562  -4.748 -20.496  1.00 79.98           C  
ATOM    316  CB  VAL A  43     -22.498  -2.640 -19.118  1.00 79.98           C  
ATOM    317  O   VAL A  43     -23.008  -4.411 -21.596  1.00 79.98           O  
ATOM    318  CG1 VAL A  43     -22.980  -1.789 -20.291  1.00 79.98           C  
ATOM    319  CG2 VAL A  43     -22.899  -2.002 -17.790  1.00 79.98           C  
ATOM    320  N   SER A  44     -21.640  -5.774 -20.289  1.00 81.96           N  
ATOM    321  CA  SER A  44     -20.990  -6.406 -21.432  1.00 81.96           C  
ATOM    322  C   SER A  44     -22.004  -7.119 -22.320  1.00 81.96           C  
ATOM    323  CB  SER A  44     -19.925  -7.399 -20.962  1.00 81.96           C  
ATOM    324  O   SER A  44     -21.923  -7.043 -23.548  1.00 81.96           O  
ATOM    325  OG  SER A  44     -20.516  -8.463 -20.236  1.00 81.96           O  
ATOM    326  N   ALA A  45     -23.093  -7.808 -21.713  1.00 79.20           N  
ATOM    327  CA  ALA A  45     -24.111  -8.546 -22.456  1.00 79.20           C  
ATOM    328  C   ALA A  45     -24.963  -7.604 -23.303  1.00 79.20           C  
ATOM    329  CB  ALA A  45     -24.995  -9.342 -21.500  1.00 79.20           C  
ATOM    330  O   ALA A  45     -25.265  -7.901 -24.461  1.00 79.20           O  
ATOM    331  N   ALA A  46     -25.308  -6.476 -22.668  1.00 80.57           N  
ATOM    332  CA  ALA A  46     -26.100  -5.465 -23.364  1.00 80.57           C  
ATOM    333  C   ALA A  46     -25.333  -4.889 -24.551  1.00 80.57           C  
ATOM    334  CB  ALA A  46     -26.502  -4.349 -22.402  1.00 80.57           C  
ATOM    335  O   ALA A  46     -25.903  -4.683 -25.625  1.00 80.57           O  
ATOM    336  N   MET A  47     -24.043  -4.634 -24.392  1.00 80.64           N  
ATOM    337  CA  MET A  47     -23.212  -4.078 -25.457  1.00 80.64           C  
ATOM    338  C   MET A  47     -23.018  -5.090 -26.581  1.00 80.64           C  
ATOM    339  CB  MET A  47     -21.853  -3.642 -24.906  1.00 80.64           C  
ATOM    340  O   MET A  47     -23.027  -4.725 -27.758  1.00 80.64           O  
ATOM    341  CG  MET A  47     -21.906  -2.365 -24.083  1.00 80.64           C  
ATOM    342  SD  MET A  47     -22.017  -0.860 -25.127  1.00 80.64           S  
ATOM    343  CE  MET A  47     -21.921   0.424 -23.848  1.00 80.64           C  
ATOM    344  N   ALA A  48     -22.891  -6.328 -26.233  1.00 79.18           N  
ATOM    345  CA  ALA A  48     -22.724  -7.395 -27.216  1.00 79.18           C  
ATOM    346  C   ALA A  48     -23.992  -7.582 -28.044  1.00 79.18           C  
ATOM    347  CB  ALA A  48     -22.347  -8.703 -26.524  1.00 79.18           C  
ATOM    348  O   ALA A  48     -23.927  -7.740 -29.265  1.00 79.18           O  
ATOM    349  N   GLN A  49     -25.201  -7.567 -27.354  1.00 78.96           N  
ATOM    350  CA  GLN A  49     -26.500  -7.679 -28.008  1.00 78.96           C  
ATOM    351  C   GLN A  49     -26.736  -6.514 -28.965  1.00 78.96           C  
ATOM    352  CB  GLN A  49     -27.621  -7.741 -26.969  1.00 78.96           C  
ATOM    353  O   GLN A  49     -27.303  -6.697 -30.045  1.00 78.96           O  
ATOM    354  CG  GLN A  49     -28.993  -8.033 -27.562  1.00 78.96           C  
ATOM    355  CD  GLN A  49     -30.058  -8.244 -26.501  1.00 78.96           C  
ATOM    356  NE2 GLN A  49     -31.206  -8.773 -26.911  1.00 78.96           N  
ATOM    357  OE1 GLN A  49     -29.849  -7.935 -25.324  1.00 78.96           O  
ATOM    358  N   ALA A  50     -26.253  -5.317 -28.600  1.00 82.37           N  
ATOM    359  CA  ALA A  50     -26.410  -4.126 -29.432  1.00 82.37           C  
ATOM    360  C   ALA A  50     -25.325  -4.059 -30.503  1.00 82.37           C  
ATOM    361  CB  ALA A  50     -26.380  -2.867 -28.569  1.00 82.37           C  
ATOM    362  O   ALA A  50     -25.277  -3.109 -31.288  1.00 82.37           O  
ATOM    363  N   GLU A  51     -24.425  -5.068 -30.502  1.00 79.68           N  
ATOM    364  CA  GLU A  51     -23.324  -5.196 -31.451  1.00 79.68           C  
ATOM    365  C   GLU A  51     -22.468  -3.933 -31.478  1.00 79.68           C  
ATOM    366  CB  GLU A  51     -23.855  -5.501 -32.854  1.00 79.68           C  
ATOM    367  O   GLU A  51     -22.129  -3.429 -32.551  1.00 79.68           O  
ATOM    368  CG  GLU A  51     -24.551  -6.850 -32.969  1.00 79.68           C  
ATOM    369  CD  GLU A  51     -24.929  -7.211 -34.396  1.00 79.68           C  
ATOM    370  OE1 GLU A  51     -25.353  -8.363 -34.639  1.00 79.68           O  
ATOM    371  OE2 GLU A  51     -24.798  -6.334 -35.280  1.00 79.68           O  
ATOM    372  N   ILE A  52     -22.088  -3.442 -30.263  1.00 81.62           N  
ATOM    373  CA  ILE A  52     -21.266  -2.244 -30.128  1.00 81.62           C  
ATOM    374  C   ILE A  52     -19.799  -2.595 -30.365  1.00 81.62           C  
ATOM    375  CB  ILE A  52     -21.444  -1.591 -28.739  1.00 81.62           C  
ATOM    376  O   ILE A  52     -19.221  -3.400 -29.631  1.00 81.62           O  
ATOM    377  CG1 ILE A  52     -22.911  -1.208 -28.513  1.00 81.62           C  
ATOM    378  CG2 ILE A  52     -20.530  -0.370 -28.596  1.00 81.62           C  
ATOM    379  CD1 ILE A  52     -23.412  -0.106 -29.436  1.00 81.62           C  
ATOM    380  N   THR A  53     -19.197  -1.956 -31.471  1.00 78.88           N  
ATOM    381  CA  THR A  53     -17.773  -2.087 -31.756  1.00 78.88           C  
ATOM    382  C   THR A  53     -17.004  -0.875 -31.236  1.00 78.88           C  
ATOM    383  CB  THR A  53     -17.517  -2.252 -33.265  1.00 78.88           C  
ATOM    384  O   THR A  53     -17.606   0.096 -30.772  1.00 78.88           O  
ATOM    385  CG2 THR A  53     -18.262  -3.462 -33.820  1.00 78.88           C  
ATOM    386  OG1 THR A  53     -17.962  -1.075 -33.951  1.00 78.88           O  
ATOM    387  N   GLY A  54     -15.618  -1.033 -31.129  1.00 76.49           N  
ATOM    388  CA  GLY A  54     -14.763   0.061 -30.697  1.00 76.49           C  
ATOM    389  C   GLY A  54     -15.022   1.353 -31.449  1.00 76.49           C  
ATOM    390  O   GLY A  54     -14.960   2.439 -30.869  1.00 76.49           O  
ATOM    391  N   ALA A  55     -15.414   1.347 -32.795  1.00 75.11           N  
ATOM    392  CA  ALA A  55     -15.698   2.521 -33.615  1.00 75.11           C  
ATOM    393  C   ALA A  55     -16.962   3.231 -33.138  1.00 75.11           C  
ATOM    394  CB  ALA A  55     -15.836   2.125 -35.083  1.00 75.11           C  
ATOM    395  O   ALA A  55     -17.113   4.440 -33.329  1.00 75.11           O  
ATOM    396  N   MET A  56     -17.826   2.475 -32.443  1.00 80.05           N  
ATOM    397  CA  MET A  56     -19.121   3.005 -32.027  1.00 80.05           C  
ATOM    398  C   MET A  56     -19.037   3.612 -30.630  1.00 80.05           C  
ATOM    399  CB  MET A  56     -20.186   1.907 -32.056  1.00 80.05           C  
ATOM    400  O   MET A  56     -19.988   4.243 -30.165  1.00 80.05           O  
ATOM    401  CG  MET A  56     -20.445   1.341 -33.443  1.00 80.05           C  
ATOM    402  SD  MET A  56     -21.500  -0.160 -33.404  1.00 80.05           S  
ATOM    403  CE  MET A  56     -23.117   0.595 -33.075  1.00 80.05           C  
ATOM    404  N   LEU A  57     -17.877   3.342 -29.817  1.00 81.04           N  
ATOM    405  CA  LEU A  57     -17.732   3.833 -28.451  1.00 81.04           C  
ATOM    406  C   LEU A  57     -17.666   5.357 -28.425  1.00 81.04           C  
ATOM    407  CB  LEU A  57     -16.477   3.245 -27.801  1.00 81.04           C  
ATOM    408  O   LEU A  57     -18.168   5.988 -27.493  1.00 81.04           O  
ATOM    409  CG  LEU A  57     -16.510   1.746 -27.497  1.00 81.04           C  
ATOM    410  CD1 LEU A  57     -15.189   1.302 -26.877  1.00 81.04           C  
ATOM    411  CD2 LEU A  57     -17.678   1.412 -26.576  1.00 81.04           C  
ATOM    412  N   GLU A  58     -17.117   5.905 -29.557  1.00 76.40           N  
ATOM    413  CA  GLU A  58     -17.069   7.360 -29.667  1.00 76.40           C  
ATOM    414  C   GLU A  58     -18.465   7.946 -29.853  1.00 76.40           C  
ATOM    415  CB  GLU A  58     -16.162   7.782 -30.826  1.00 76.40           C  
ATOM    416  O   GLU A  58     -18.783   8.996 -29.291  1.00 76.40           O  
ATOM    417  CG  GLU A  58     -15.828   9.266 -30.836  1.00 76.40           C  
ATOM    418  CD  GLU A  58     -14.866   9.657 -31.947  1.00 76.40           C  
ATOM    419  OE1 GLU A  58     -14.595  10.868 -32.117  1.00 76.40           O  
ATOM    420  OE2 GLU A  58     -14.382   8.746 -32.655  1.00 76.40           O  
ATOM    421  N   THR A  59     -19.319   7.267 -30.691  1.00 75.52           N  
ATOM    422  CA  THR A  59     -20.697   7.700 -30.895  1.00 75.52           C  
ATOM    423  C   THR A  59     -21.501   7.569 -29.604  1.00 75.52           C  
ATOM    424  CB  THR A  59     -21.378   6.888 -32.012  1.00 75.52           C  
ATOM    425  O   THR A  59     -22.328   8.428 -29.291  1.00 75.52           O  
ATOM    426  CG2 THR A  59     -22.752   7.460 -32.348  1.00 75.52           C  
ATOM    427  OG1 THR A  59     -20.559   6.922 -33.187  1.00 75.52           O  
ATOM    428  N   LEU A  60     -21.148   6.427 -28.827  1.00 79.88           N  
ATOM    429  CA  LEU A  60     -21.815   6.210 -27.548  1.00 79.88           C  
ATOM    430  C   LEU A  60     -21.522   7.353 -26.582  1.00 79.88           C  
ATOM    431  CB  LEU A  60     -21.373   4.880 -26.932  1.00 79.88           C  
ATOM    432  O   LEU A  60     -22.415   7.805 -25.861  1.00 79.88           O  
ATOM    433  CG  LEU A  60     -22.273   4.309 -25.834  1.00 79.88           C  
ATOM    434  CD1 LEU A  60     -23.669   4.036 -26.383  1.00 79.88           C  
ATOM    435  CD2 LEU A  60     -21.664   3.039 -25.250  1.00 79.88           C  
ATOM    436  N   ASP A  61     -20.283   7.846 -26.616  1.00 80.07           N  
ATOM    437  CA  ASP A  61     -19.844   8.938 -25.752  1.00 80.07           C  
ATOM    438  C   ASP A  61     -20.595  10.228 -26.073  1.00 80.07           C  
ATOM    439  CB  ASP A  61     -18.336   9.158 -25.890  1.00 80.07           C  
ATOM    440  O   ASP A  61     -20.761  11.088 -25.205  1.00 80.07           O  
ATOM    441  CG  ASP A  61     -17.799  10.200 -24.924  1.00 80.07           C  
ATOM    442  OD1 ASP A  61     -18.105  10.126 -23.714  1.00 80.07           O  
ATOM    443  OD2 ASP A  61     -17.066  11.105 -25.378  1.00 80.07           O  
ATOM    444  N   ALA A  62     -21.202  10.402 -27.324  1.00 77.70           N  
ATOM    445  CA  ALA A  62     -21.872  11.624 -27.761  1.00 77.70           C  
ATOM    446  C   ALA A  62     -23.346  11.612 -27.368  1.00 77.70           C  
ATOM    447  CB  ALA A  62     -21.729  11.799 -29.271  1.00 77.70           C  
ATOM    448  O   ALA A  62     -24.033  12.631 -27.476  1.00 77.70           O  
ATOM    449  N   LEU A  63     -23.894  10.511 -26.903  1.00 78.31           N  
ATOM    450  CA  LEU A  63     -25.291  10.390 -26.502  1.00 78.31           C  
ATOM    451  C   LEU A  63     -25.484  10.850 -25.061  1.00 78.31           C  
ATOM    452  CB  LEU A  63     -25.770   8.944 -26.657  1.00 78.31           C  
ATOM    453  O   LEU A  63     -24.531  10.871 -24.278  1.00 78.31           O  
ATOM    454  CG  LEU A  63     -25.750   8.372 -28.075  1.00 78.31           C  
ATOM    455  CD1 LEU A  63     -26.225   6.923 -28.069  1.00 78.31           C  
ATOM    456  CD2 LEU A  63     -26.611   9.218 -29.006  1.00 78.31           C  
ATOM    457  N   THR A  64     -26.788  11.293 -24.734  1.00 82.67           N  
ATOM    458  CA  THR A  64     -27.105  11.629 -23.351  1.00 82.67           C  
ATOM    459  C   THR A  64     -27.209  10.368 -22.498  1.00 82.67           C  
ATOM    460  CB  THR A  64     -28.420  12.425 -23.257  1.00 82.67           C  
ATOM    461  O   THR A  64     -27.306   9.260 -23.029  1.00 82.67           O  
ATOM    462  CG2 THR A  64     -28.378  13.663 -24.147  1.00 82.67           C  
ATOM    463  OG1 THR A  64     -29.508  11.590 -23.670  1.00 82.67           O  
ATOM    464  N   ASP A  65     -27.081  10.504 -21.109  1.00 81.57           N  
ATOM    465  CA  ASP A  65     -27.174   9.383 -20.179  1.00 81.57           C  
ATOM    466  C   ASP A  65     -28.469   8.601 -20.390  1.00 81.57           C  
ATOM    467  CB  ASP A  65     -27.087   9.876 -18.733  1.00 81.57           C  
ATOM    468  O   ASP A  65     -28.462   7.368 -20.396  1.00 81.57           O  
ATOM    469  CG  ASP A  65     -25.699  10.360 -18.355  1.00 81.57           C  
ATOM    470  OD1 ASP A  65     -24.749  10.165 -19.143  1.00 81.57           O  
ATOM    471  OD2 ASP A  65     -25.552  10.938 -17.256  1.00 81.57           O  
ATOM    472  N   ASP A  66     -29.641   9.363 -20.667  1.00 76.66           N  
ATOM    473  CA  ASP A  66     -30.944   8.730 -20.851  1.00 76.66           C  
ATOM    474  C   ASP A  66     -30.991   7.938 -22.155  1.00 76.66           C  
ATOM    475  CB  ASP A  66     -32.057   9.779 -20.831  1.00 76.66           C  
ATOM    476  O   ASP A  66     -31.553   6.842 -22.202  1.00 76.66           O  
ATOM    477  CG  ASP A  66     -32.326  10.334 -19.443  1.00 76.66           C  
ATOM    478  OD1 ASP A  66     -31.968   9.674 -18.443  1.00 76.66           O  
ATOM    479  OD2 ASP A  66     -32.903  11.438 -19.349  1.00 76.66           O  
ATOM    480  N   GLU A  67     -30.298   8.475 -23.153  1.00 81.52           N  
ATOM    481  CA  GLU A  67     -30.234   7.806 -24.449  1.00 81.52           C  
ATOM    482  C   GLU A  67     -29.417   6.520 -24.366  1.00 81.52           C  
ATOM    483  CB  GLU A  67     -29.640   8.739 -25.507  1.00 81.52           C  
ATOM    484  O   GLU A  67     -29.789   5.503 -24.955  1.00 81.52           O  
ATOM    485  CG  GLU A  67     -30.572   9.867 -25.925  1.00 81.52           C  
ATOM    486  CD  GLU A  67     -29.895  10.913 -26.797  1.00 81.52           C  
ATOM    487  OE1 GLU A  67     -30.601  11.637 -27.535  1.00 81.52           O  
ATOM    488  OE2 GLU A  67     -28.649  11.009 -26.741  1.00 81.52           O  
ATOM    489  N   ILE A  68     -28.284   6.554 -23.587  1.00 80.96           N  
ATOM    490  CA  ILE A  68     -27.432   5.383 -23.408  1.00 80.96           C  
ATOM    491  C   ILE A  68     -28.181   4.318 -22.610  1.00 80.96           C  
ATOM    492  CB  ILE A  68     -26.108   5.750 -22.702  1.00 80.96           C  
ATOM    493  O   ILE A  68     -28.202   3.146 -22.994  1.00 80.96           O  
ATOM    494  CG1 ILE A  68     -25.257   6.656 -23.600  1.00 80.96           C  
ATOM    495  CG2 ILE A  68     -25.336   4.486 -22.311  1.00 80.96           C  
ATOM    496  CD1 ILE A  68     -23.992   7.177 -22.933  1.00 80.96           C  
ATOM    497  N   ALA A  69     -28.793   4.741 -21.544  1.00 82.29           N  
ATOM    498  CA  ALA A  69     -29.508   3.825 -20.658  1.00 82.29           C  
ATOM    499  C   ALA A  69     -30.625   3.101 -21.405  1.00 82.29           C  
ATOM    500  CB  ALA A  69     -30.076   4.579 -19.459  1.00 82.29           C  
ATOM    501  O   ALA A  69     -30.783   1.885 -21.271  1.00 82.29           O  
ATOM    502  N   THR A  70     -31.385   3.846 -22.290  1.00 79.63           N  
ATOM    503  CA  THR A  70     -32.503   3.296 -23.047  1.00 79.63           C  
ATOM    504  C   THR A  70     -32.004   2.391 -24.170  1.00 79.63           C  
ATOM    505  CB  THR A  70     -33.381   4.414 -23.638  1.00 79.63           C  
ATOM    506  O   THR A  70     -32.505   1.279 -24.347  1.00 79.63           O  
ATOM    507  CG2 THR A  70     -34.576   3.836 -24.391  1.00 79.63           C  
ATOM    508  OG1 THR A  70     -33.859   5.251 -22.577  1.00 79.63           O  
ATOM    509  N   SER A  71     -30.929   2.764 -24.832  1.00 79.76           N  
ATOM    510  CA  SER A  71     -30.406   2.018 -25.972  1.00 79.76           C  
ATOM    511  C   SER A  71     -29.769   0.705 -25.528  1.00 79.76           C  
ATOM    512  CB  SER A  71     -29.383   2.857 -26.738  1.00 79.76           C  
ATOM    513  O   SER A  71     -29.859  -0.303 -26.230  1.00 79.76           O  
ATOM    514  OG  SER A  71     -29.998   3.994 -27.318  1.00 79.76           O  
ATOM    515  N   LEU A  72     -29.074   0.747 -24.269  1.00 85.12           N  
ATOM    516  CA  LEU A  72     -28.367  -0.435 -23.787  1.00 85.12           C  
ATOM    517  C   LEU A  72     -29.139  -1.107 -22.657  1.00 85.12           C  
ATOM    518  CB  LEU A  72     -26.962  -0.061 -23.309  1.00 85.12           C  
ATOM    519  O   LEU A  72     -28.654  -2.066 -22.052  1.00 85.12           O  
ATOM    520  CG  LEU A  72     -26.011   0.496 -24.370  1.00 85.12           C  
ATOM    521  CD1 LEU A  72     -24.677   0.880 -23.737  1.00 85.12           C  
ATOM    522  CD2 LEU A  72     -25.805  -0.518 -25.489  1.00 85.12           C  
ATOM    523  N   SER A  73     -30.343  -0.663 -22.450  1.00 82.48           N  
ATOM    524  CA  SER A  73     -31.192  -1.192 -21.388  1.00 82.48           C  
ATOM    525  C   SER A  73     -30.438  -1.273 -20.065  1.00 82.48           C  
ATOM    526  CB  SER A  73     -31.725  -2.574 -21.766  1.00 82.48           C  
ATOM    527  O   SER A  73     -30.513  -2.283 -19.363  1.00 82.48           O  
ATOM    528  OG  SER A  73     -32.599  -2.489 -22.878  1.00 82.48           O  
ATOM    529  N   ILE A  74     -29.554  -0.290 -19.735  1.00 82.49           N  
ATOM    530  CA  ILE A  74     -28.849  -0.225 -18.460  1.00 82.49           C  
ATOM    531  C   ILE A  74     -29.764   0.371 -17.393  1.00 82.49           C  
ATOM    532  CB  ILE A  74     -27.549   0.603 -18.575  1.00 82.49           C  
ATOM    533  O   ILE A  74     -30.146   1.541 -17.477  1.00 82.49           O  
ATOM    534  CG1 ILE A  74     -26.624   0.000 -19.639  1.00 82.49           C  
ATOM    535  CG2 ILE A  74     -26.842   0.688 -17.219  1.00 82.49           C  
ATOM    536  CD1 ILE A  74     -25.384   0.835 -19.925  1.00 82.49           C  
ATOM    537  N   LYS A  75     -30.121  -0.379 -16.342  1.00 81.66           N  
ATOM    538  CA  LYS A  75     -31.059   0.048 -15.308  1.00 81.66           C  
ATOM    539  C   LYS A  75     -30.323   0.620 -14.100  1.00 81.66           C  
ATOM    540  CB  LYS A  75     -31.948  -1.119 -14.875  1.00 81.66           C  
ATOM    541  O   LYS A  75     -30.816   1.541 -13.445  1.00 81.66           O  
ATOM    542  CG  LYS A  75     -32.884  -1.621 -15.964  1.00 81.66           C  
ATOM    543  CD  LYS A  75     -33.803  -2.721 -15.449  1.00 81.66           C  
ATOM    544  CE  LYS A  75     -34.727  -3.238 -16.543  1.00 81.66           C  
ATOM    545  NZ  LYS A  75     -35.606  -4.340 -16.051  1.00 81.66           N  
ATOM    546  N   ASN A  76     -29.098   0.106 -13.915  1.00 77.92           N  
ATOM    547  CA  ASN A  76     -28.294   0.539 -12.777  1.00 77.92           C  
ATOM    548  C   ASN A  76     -27.541   1.831 -13.081  1.00 77.92           C  
ATOM    549  CB  ASN A  76     -27.314  -0.561 -12.363  1.00 77.92           C  
ATOM    550  O   ASN A  76     -26.653   1.851 -13.935  1.00 77.92           O  
ATOM    551  CG  ASN A  76     -26.591  -0.242 -11.069  1.00 77.92           C  
ATOM    552  ND2 ASN A  76     -26.486  -1.231 -10.189  1.00 77.92           N  
ATOM    553  OD1 ASN A  76     -26.131   0.884 -10.862  1.00 77.92           O  
ATOM    554  N   ARG A  77     -27.918   2.919 -12.433  1.00 74.66           N  
ATOM    555  CA  ARG A  77     -27.352   4.243 -12.675  1.00 74.66           C  
ATOM    556  C   ARG A  77     -25.856   4.261 -12.379  1.00 74.66           C  
ATOM    557  CB  ARG A  77     -28.066   5.297 -11.826  1.00 74.66           C  
ATOM    558  O   ARG A  77     -25.097   4.979 -13.033  1.00 74.66           O  
ATOM    559  CG  ARG A  77     -27.775   6.728 -12.248  1.00 74.66           C  
ATOM    560  CD  ARG A  77     -28.640   7.726 -11.490  1.00 74.66           C  
ATOM    561  NE  ARG A  77     -28.191   9.099 -11.703  1.00 74.66           N  
ATOM    562  NH1 ARG A  77     -30.305  10.025 -11.605  1.00 74.66           N  
ATOM    563  NH2 ARG A  77     -28.477  11.364 -11.951  1.00 74.66           N  
ATOM    564  CZ  ARG A  77     -28.992  10.159 -11.753  1.00 74.66           C  
ATOM    565  N   VAL A  78     -25.367   3.487 -11.458  1.00 68.88           N  
ATOM    566  CA  VAL A  78     -23.950   3.401 -11.122  1.00 68.88           C  
ATOM    567  C   VAL A  78     -23.177   2.800 -12.294  1.00 68.88           C  
ATOM    568  CB  VAL A  78     -23.719   2.562  -9.846  1.00 68.88           C  
ATOM    569  O   VAL A  78     -22.096   3.281 -12.645  1.00 68.88           O  
ATOM    570  CG1 VAL A  78     -22.226   2.358  -9.596  1.00 68.88           C  
ATOM    571  CG2 VAL A  78     -24.379   3.232  -8.641  1.00 68.88           C  
ATOM    572  N   HIS A  79     -23.694   1.852 -12.956  1.00 72.85           N  
ATOM    573  CA  HIS A  79     -23.076   1.248 -14.131  1.00 72.85           C  
ATOM    574  C   HIS A  79     -23.024   2.233 -15.294  1.00 72.85           C  
ATOM    575  CB  HIS A  79     -23.835  -0.015 -14.545  1.00 72.85           C  
ATOM    576  O   HIS A  79     -22.025   2.297 -16.014  1.00 72.85           O  
ATOM    577  CG  HIS A  79     -23.683  -1.149 -13.582  1.00 72.85           C  
ATOM    578  CD2 HIS A  79     -22.810  -1.342 -12.566  1.00 72.85           C  
ATOM    579  ND1 HIS A  79     -24.496  -2.261 -13.610  1.00 72.85           N  
ATOM    580  CE1 HIS A  79     -24.128  -3.092 -12.648  1.00 72.85           C  
ATOM    581  NE2 HIS A  79     -23.107  -2.557 -12.001  1.00 72.85           N  
ATOM    582  N   LEU A  80     -24.150   2.997 -15.462  1.00 75.66           N  
ATOM    583  CA  LEU A  80     -24.194   3.987 -16.533  1.00 75.66           C  
ATOM    584  C   LEU A  80     -23.118   5.050 -16.334  1.00 75.66           C  
ATOM    585  CB  LEU A  80     -25.574   4.646 -16.598  1.00 75.66           C  
ATOM    586  O   LEU A  80     -22.393   5.388 -17.272  1.00 75.66           O  
ATOM    587  CG  LEU A  80     -25.764   5.715 -17.675  1.00 75.66           C  
ATOM    588  CD1 LEU A  80     -25.646   5.096 -19.064  1.00 75.66           C  
ATOM    589  CD2 LEU A  80     -27.111   6.410 -17.507  1.00 75.66           C  
ATOM    590  N   LEU A  81     -23.000   5.493 -15.064  1.00 71.73           N  
ATOM    591  CA  LEU A  81     -22.026   6.544 -14.794  1.00 71.73           C  
ATOM    592  C   LEU A  81     -20.602   6.021 -14.954  1.00 71.73           C  
ATOM    593  CB  LEU A  81     -22.219   7.105 -13.383  1.00 71.73           C  
ATOM    594  O   LEU A  81     -19.734   6.721 -15.479  1.00 71.73           O  
ATOM    595  CG  LEU A  81     -23.497   7.912 -13.143  1.00 71.73           C  
ATOM    596  CD1 LEU A  81     -23.613   8.295 -11.672  1.00 71.73           C  
ATOM    597  CD2 LEU A  81     -23.519   9.154 -14.028  1.00 71.73           C  
ATOM    598  N   SER A  82     -20.325   4.801 -14.556  1.00 69.13           N  
ATOM    599  CA  SER A  82     -19.023   4.160 -14.711  1.00 69.13           C  
ATOM    600  C   SER A  82     -18.665   3.985 -16.183  1.00 69.13           C  
ATOM    601  CB  SER A  82     -19.007   2.802 -14.008  1.00 69.13           C  
ATOM    602  O   SER A  82     -17.524   4.226 -16.582  1.00 69.13           O  
ATOM    603  OG  SER A  82     -19.096   2.962 -12.603  1.00 69.13           O  
ATOM    604  N   LEU A  83     -19.690   3.494 -16.992  1.00 78.11           N  
ATOM    605  CA  LEU A  83     -19.489   3.353 -18.430  1.00 78.11           C  
ATOM    606  C   LEU A  83     -19.152   4.698 -19.066  1.00 78.11           C  
ATOM    607  CB  LEU A  83     -20.737   2.761 -19.091  1.00 78.11           C  
ATOM    608  O   LEU A  83     -18.239   4.789 -19.890  1.00 78.11           O  
ATOM    609  CG  LEU A  83     -20.691   2.608 -20.612  1.00 78.11           C  
ATOM    610  CD1 LEU A  83     -19.552   1.679 -21.017  1.00 78.11           C  
ATOM    611  CD2 LEU A  83     -22.025   2.088 -21.137  1.00 78.11           C  
ATOM    612  N   ARG A  84     -19.675   5.841 -18.673  1.00 80.51           N  
ATOM    613  CA  ARG A  84     -19.414   7.175 -19.202  1.00 80.51           C  
ATOM    614  C   ARG A  84     -17.974   7.600 -18.932  1.00 80.51           C  
ATOM    615  CB  ARG A  84     -20.382   8.193 -18.596  1.00 80.51           C  
ATOM    616  O   ARG A  84     -17.298   8.121 -19.821  1.00 80.51           O  
ATOM    617  CG  ARG A  84     -20.446   9.510 -19.354  1.00 80.51           C  
ATOM    618  CD  ARG A  84     -21.863   9.831 -19.808  1.00 80.51           C  
ATOM    619  NE  ARG A  84     -21.979  11.209 -20.276  1.00 80.51           N  
ATOM    620  NH1 ARG A  84     -22.846  10.653 -22.344  1.00 80.51           N  
ATOM    621  NH2 ARG A  84     -22.506  12.852 -21.793  1.00 80.51           N  
ATOM    622  CZ  ARG A  84     -22.443  11.568 -21.470  1.00 80.51           C  
ATOM    623  N   LYS A  85     -17.565   7.358 -17.771  1.00 68.46           N  
ATOM    624  CA  LYS A  85     -16.209   7.777 -17.429  1.00 68.46           C  
ATOM    625  C   LYS A  85     -15.175   7.015 -18.252  1.00 68.46           C  
ATOM    626  CB  LYS A  85     -15.944   7.574 -15.937  1.00 68.46           C  
ATOM    627  O   LYS A  85     -14.232   7.610 -18.779  1.00 68.46           O  
ATOM    628  CG  LYS A  85     -14.629   8.169 -15.455  1.00 68.46           C  
ATOM    629  CD  LYS A  85     -14.456   7.998 -13.951  1.00 68.46           C  
ATOM    630  CE  LYS A  85     -13.090   8.486 -13.486  1.00 68.46           C  
ATOM    631  NZ  LYS A  85     -12.921   8.333 -12.010  1.00 68.46           N  
ATOM    632  N   GLN A  86     -15.467   5.690 -18.405  1.00 78.51           N  
ATOM    633  CA  GLN A  86     -14.549   4.878 -19.196  1.00 78.51           C  
ATOM    634  C   GLN A  86     -14.551   5.312 -20.659  1.00 78.51           C  
ATOM    635  CB  GLN A  86     -14.912   3.396 -19.087  1.00 78.51           C  
ATOM    636  O   GLN A  86     -13.504   5.328 -21.309  1.00 78.51           O  
ATOM    637  CG  GLN A  86     -14.645   2.797 -17.713  1.00 78.51           C  
ATOM    638  CD  GLN A  86     -13.197   2.935 -17.284  1.00 78.51           C  
ATOM    639  NE2 GLN A  86     -12.984   3.297 -16.023  1.00 78.51           N  
ATOM    640  OE1 GLN A  86     -12.276   2.717 -18.078  1.00 78.51           O  
ATOM    641  N   LEU A  87     -15.778   5.745 -21.190  1.00 80.36           N  
ATOM    642  CA  LEU A  87     -15.860   6.217 -22.568  1.00 80.36           C  
ATOM    643  C   LEU A  87     -15.059   7.502 -22.751  1.00 80.36           C  
ATOM    644  CB  LEU A  87     -17.319   6.450 -22.969  1.00 80.36           C  
ATOM    645  O   LEU A  87     -14.381   7.676 -23.766  1.00 80.36           O  
ATOM    646  CG  LEU A  87     -18.156   5.198 -23.238  1.00 80.36           C  
ATOM    647  CD1 LEU A  87     -19.621   5.574 -23.437  1.00 80.36           C  
ATOM    648  CD2 LEU A  87     -17.621   4.447 -24.452  1.00 80.36           C  
ATOM    649  N   LYS A  88     -15.010   8.358 -21.727  1.00 74.41           N  
ATOM    650  CA  LYS A  88     -14.265   9.612 -21.791  1.00 74.41           C  
ATOM    651  C   LYS A  88     -12.761   9.358 -21.792  1.00 74.41           C  
ATOM    652  CB  LYS A  88     -14.643  10.522 -20.621  1.00 74.41           C  
ATOM    653  O   LYS A  88     -12.003  10.087 -22.437  1.00 74.41           O  
ATOM    654  CG  LYS A  88     -16.005  11.184 -20.767  1.00 74.41           C  
ATOM    655  CD  LYS A  88     -16.245  12.215 -19.672  1.00 74.41           C  
ATOM    656  CE  LYS A  88     -17.607  12.880 -19.818  1.00 74.41           C  
ATOM    657  NZ  LYS A  88     -17.853  13.882 -18.738  1.00 74.41           N  
ATOM    658  N   LEU A  89     -12.344   8.342 -21.083  1.00 66.59           N  
ATOM    659  CA  LEU A  89     -10.924   8.025 -20.978  1.00 66.59           C  
ATOM    660  C   LEU A  89     -10.397   7.451 -22.289  1.00 66.59           C  
ATOM    661  CB  LEU A  89     -10.679   7.033 -19.838  1.00 66.59           C  
ATOM    662  O   LEU A  89      -9.218   7.614 -22.613  1.00 66.59           O  
ATOM    663  CG  LEU A  89     -10.826   7.582 -18.418  1.00 66.59           C  
ATOM    664  CD1 LEU A  89     -10.759   6.448 -17.401  1.00 66.59           C  
ATOM    665  CD2 LEU A  89      -9.752   8.627 -18.134  1.00 66.59           C  
ATOM    666  N   LEU A  90     -11.347   6.875 -23.064  1.00 66.13           N  
ATOM    667  CA  LEU A  90     -10.971   6.245 -24.324  1.00 66.13           C  
ATOM    668  C   LEU A  90     -10.906   7.273 -25.448  1.00 66.13           C  
ATOM    669  CB  LEU A  90     -11.964   5.137 -24.688  1.00 66.13           C  
ATOM    670  O   LEU A  90     -10.183   7.083 -26.429  1.00 66.13           O  
ATOM    671  CG  LEU A  90     -11.882   3.854 -23.859  1.00 66.13           C  
ATOM    672  CD1 LEU A  90     -13.040   2.925 -24.205  1.00 66.13           C  
ATOM    673  CD2 LEU A  90     -10.545   3.157 -24.084  1.00 66.13           C  
ATOM    674  N   THR A  91     -11.684   8.400 -25.455  1.00 51.39           N  
ATOM    675  CA  THR A  91     -11.830   9.347 -26.555  1.00 51.39           C  
ATOM    676  C   THR A  91     -10.871  10.522 -26.388  1.00 51.39           C  
ATOM    677  CB  THR A  91     -13.275   9.870 -26.653  1.00 51.39           C  
ATOM    678  O   THR A  91     -10.782  11.386 -27.263  1.00 51.39           O  
ATOM    679  CG2 THR A  91     -14.169   8.881 -27.394  1.00 51.39           C  
ATOM    680  OG1 THR A  91     -13.795  10.071 -25.333  1.00 51.39           O  
ATOM    681  N   VAL A  92      -9.902  10.474 -25.441  1.00 43.66           N  
ATOM    682  CA  VAL A  92      -8.900  11.535 -25.473  1.00 43.66           C  
ATOM    683  C   VAL A  92      -7.905  11.272 -26.602  1.00 43.66           C  
ATOM    684  CB  VAL A  92      -8.156  11.653 -24.124  1.00 43.66           C  
ATOM    685  O   VAL A  92      -7.297  10.201 -26.666  1.00 43.66           O  
ATOM    686  CG1 VAL A  92      -7.121  12.776 -24.175  1.00 43.66           C  
ATOM    687  CG2 VAL A  92      -9.148  11.889 -22.987  1.00 43.66           C  
ATOM    688  N   PRO A  93      -8.054  11.949 -27.838  1.00 33.58           N  
ATOM    689  CA  PRO A  93      -7.189  11.673 -28.987  1.00 33.58           C  
ATOM    690  C   PRO A  93      -5.708  11.870 -28.672  1.00 33.58           C  
ATOM    691  CB  PRO A  93      -7.663  12.683 -30.035  1.00 33.58           C  
ATOM    692  O   PRO A  93      -5.354  12.737 -27.869  1.00 33.58           O  
ATOM    693  CG  PRO A  93      -8.640  13.553 -29.313  1.00 33.58           C  
ATOM    694  CD  PRO A  93      -8.661  13.149 -27.867  1.00 33.58           C  
ATOM    695  N   PRO A  94      -4.825  10.883 -29.069  1.00 33.79           N  
ATOM    696  CA  PRO A  94      -3.362  10.865 -29.004  1.00 33.79           C  
ATOM    697  C   PRO A  94      -2.727  12.099 -29.640  1.00 33.79           C  
ATOM    698  CB  PRO A  94      -2.990   9.599 -29.779  1.00 33.79           C  
ATOM    699  O   PRO A  94      -3.164  12.544 -30.705  1.00 33.79           O  
ATOM    700  CG  PRO A  94      -4.248   9.196 -30.479  1.00 33.79           C  
ATOM    701  CD  PRO A  94      -5.376  10.037 -29.953  1.00 33.79           C  
ATOM    702  N   GLY A  95      -2.642  13.270 -28.993  1.00 28.81           N  
ATOM    703  CA  GLY A  95      -1.855  14.486 -29.125  1.00 28.81           C  
ATOM    704  C   GLY A  95      -0.761  14.378 -30.170  1.00 28.81           C  
ATOM    705  O   GLY A  95      -0.060  13.366 -30.241  1.00 28.81           O  
ATOM    706  N   LYS A  96      -1.055  14.576 -31.468  1.00 22.97           N  
ATOM    707  CA  LYS A  96      -0.301  15.038 -32.630  1.00 22.97           C  
ATOM    708  C   LYS A  96       1.046  15.622 -32.215  1.00 22.97           C  
ATOM    709  CB  LYS A  96      -1.105  16.077 -33.413  1.00 22.97           C  
ATOM    710  O   LYS A  96       1.110  16.488 -31.340  1.00 22.97           O  
ATOM    711  CG  LYS A  96      -1.411  15.671 -34.847  1.00 22.97           C  
ATOM    712  CD  LYS A  96      -2.219  16.741 -35.570  1.00 22.97           C  
ATOM    713  CE  LYS A  96      -2.604  16.298 -36.975  1.00 22.97           C  
ATOM    714  NZ  LYS A  96      -3.474  17.304 -37.655  1.00 22.97           N  
ATOM    715  N   PRO A  97       2.140  14.954 -32.646  1.00 29.92           N  
ATOM    716  CA  PRO A  97       3.537  15.372 -32.507  1.00 29.92           C  
ATOM    717  C   PRO A  97       3.913  16.501 -33.464  1.00 29.92           C  
ATOM    718  CB  PRO A  97       4.320  14.098 -32.830  1.00 29.92           C  
ATOM    719  O   PRO A  97       3.552  16.461 -34.643  1.00 29.92           O  
ATOM    720  CG  PRO A  97       3.333  13.204 -33.510  1.00 29.92           C  
ATOM    721  CD  PRO A  97       2.024  13.933 -33.615  1.00 29.92           C  
ATOM    722  N   SER A  98       3.788  17.689 -33.009  1.00 26.32           N  
ATOM    723  CA  SER A  98       4.289  18.888 -33.672  1.00 26.32           C  
ATOM    724  C   SER A  98       5.745  19.155 -33.305  1.00 26.32           C  
ATOM    725  CB  SER A  98       3.431  20.101 -33.307  1.00 26.32           C  
ATOM    726  O   SER A  98       6.101  19.164 -32.125  1.00 26.32           O  
ATOM    727  OG  SER A  98       3.871  21.255 -34.002  1.00 26.32           O  
ATOM    728  N   ALA A  99       6.744  18.766 -34.186  1.00 23.28           N  
ATOM    729  CA  ALA A  99       7.794  19.295 -35.053  1.00 23.28           C  
ATOM    730  C   ALA A  99       8.250  20.674 -34.582  1.00 23.28           C  
ATOM    731  CB  ALA A  99       7.306  19.364 -36.498  1.00 23.28           C  
ATOM    732  O   ALA A  99       7.425  21.528 -34.250  1.00 23.28           O  
ATOM    733  N   THR A 100       9.572  20.756 -34.235  1.00 22.58           N  
ATOM    734  CA  THR A 100      10.731  21.467 -34.763  1.00 22.58           C  
ATOM    735  C   THR A 100      11.253  22.479 -33.747  1.00 22.58           C  
ATOM    736  CB  THR A 100      10.392  22.186 -36.081  1.00 22.58           C  
ATOM    737  O   THR A 100      10.479  23.247 -33.174  1.00 22.58           O  
ATOM    738  CG2 THR A 100      10.502  21.237 -37.270  1.00 22.58           C  
ATOM    739  OG1 THR A 100       9.053  22.693 -36.011  1.00 22.58           O  
ATOM    740  N   ALA A 101      12.393  22.134 -33.179  1.00 22.55           N  
ATOM    741  CA  ALA A 101      13.714  22.757 -33.190  1.00 22.55           C  
ATOM    742  C   ALA A 101      13.630  24.230 -32.801  1.00 22.55           C  
ATOM    743  CB  ALA A 101      14.362  22.608 -34.564  1.00 22.55           C  
ATOM    744  O   ALA A 101      12.828  24.981 -33.362  1.00 22.55           O  
ATOM    745  N   ALA A 102      14.204  24.558 -31.622  1.00 28.01           N  
ATOM    746  CA  ALA A 102      15.195  25.626 -31.516  1.00 28.01           C  
ATOM    747  C   ALA A 102      15.620  25.838 -30.066  1.00 28.01           C  
ATOM    748  CB  ALA A 102      14.643  26.924 -32.101  1.00 28.01           C  
ATOM    749  O   ALA A 102      14.784  25.827 -29.160  1.00 28.01           O  
ATOM    750  N   PRO A 103      16.923  26.159 -29.926  1.00 38.36           N  
ATOM    751  CA  PRO A 103      17.781  26.360 -28.756  1.00 38.36           C  
ATOM    752  C   PRO A 103      17.827  27.817 -28.302  1.00 38.36           C  
ATOM    753  CB  PRO A 103      19.156  25.896 -29.244  1.00 38.36           C  
ATOM    754  O   PRO A 103      17.380  28.709 -29.028  1.00 38.36           O  
ATOM    755  CG  PRO A 103      19.196  26.274 -30.689  1.00 38.36           C  
ATOM    756  CD  PRO A 103      17.846  26.801 -31.082  1.00 38.36           C  
ATOM    757  N   ALA A 104      18.008  28.029 -27.068  1.00 23.79           N  
ATOM    758  CA  ALA A 104      18.951  29.000 -26.520  1.00 23.79           C  
ATOM    759  C   ALA A 104      18.458  29.548 -25.184  1.00 23.79           C  
ATOM    760  CB  ALA A 104      19.176  30.141 -27.509  1.00 23.79           C  
ATOM    761  O   ALA A 104      17.313  29.990 -25.071  1.00 23.79           O  
ATOM    762  N   SER A 105      19.262  29.245 -24.093  1.00 22.87           N  
ATOM    763  CA  SER A 105      20.231  30.119 -23.440  1.00 22.87           C  
ATOM    764  C   SER A 105      19.567  30.979 -22.369  1.00 22.87           C  
ATOM    765  CB  SER A 105      20.923  31.015 -24.468  1.00 22.87           C  
ATOM    766  O   SER A 105      18.560  31.639 -22.633  1.00 22.87           O  
ATOM    767  OG  SER A 105      21.678  32.028 -23.825  1.00 22.87           O  
ATOM    768  N   ALA A 106      19.993  30.765 -21.155  1.00 22.67           N  
ATOM    769  CA  ALA A 106      20.788  31.583 -20.243  1.00 22.67           C  
ATOM    770  C   ALA A 106      19.893  32.453 -19.366  1.00 22.67           C  
ATOM    771  CB  ALA A 106      21.768  32.453 -21.025  1.00 22.67           C  
ATOM    772  O   ALA A 106      18.979  33.116 -19.864  1.00 22.67           O  
ATOM    773  N   ALA A 107      19.968  32.215 -18.036  1.00 23.95           N  
ATOM    774  CA  ALA A 107      20.411  33.217 -17.071  1.00 23.95           C  
ATOM    775  C   ALA A 107      19.365  33.429 -15.980  1.00 23.95           C  
ATOM    776  CB  ALA A 107      20.715  34.537 -17.776  1.00 23.95           C  
ATOM    777  O   ALA A 107      18.188  33.648 -16.274  1.00 23.95           O  
ATOM    778  N   ALA A 108      19.656  32.949 -14.739  1.00 28.72           N  
ATOM    779  CA  ALA A 108      19.932  33.465 -13.400  1.00 28.72           C  
ATOM    780  C   ALA A 108      18.754  34.280 -12.873  1.00 28.72           C  
ATOM    781  CB  ALA A 108      21.201  34.313 -13.408  1.00 28.72           C  
ATOM    782  O   ALA A 108      18.095  34.993 -13.633  1.00 28.72           O  
ATOM    783  N   PRO A 109      18.838  34.703 -11.566  1.00 45.72           N  
ATOM    784  CA  PRO A 109      18.270  34.584 -10.221  1.00 45.72           C  
ATOM    785  C   PRO A 109      17.435  35.799  -9.823  1.00 45.72           C  
ATOM    786  CB  PRO A 109      19.506  34.455  -9.327  1.00 45.72           C  
ATOM    787  O   PRO A 109      17.433  36.810 -10.531  1.00 45.72           O  
ATOM    788  CG  PRO A 109      20.545  35.301  -9.987  1.00 45.72           C  
ATOM    789  CD  PRO A 109      20.000  35.792 -11.297  1.00 45.72           C  
ATOM    790  N   ALA A 110      16.684  35.587  -8.751  1.00 22.18           N  
ATOM    791  CA  ALA A 110      16.613  36.136  -7.400  1.00 22.18           C  
ATOM    792  C   ALA A 110      15.682  37.345  -7.348  1.00 22.18           C  
ATOM    793  CB  ALA A 110      18.006  36.520  -6.908  1.00 22.18           C  
ATOM    794  O   ALA A 110      15.763  38.236  -8.197  1.00 22.18           O  
ATOM    795  N   THR A 111      14.764  37.280  -6.408  1.00 22.46           N  
ATOM    796  CA  THR A 111      14.501  38.123  -5.247  1.00 22.46           C  
ATOM    797  C   THR A 111      13.046  38.582  -5.230  1.00 22.46           C  
ATOM    798  CB  THR A 111      15.430  39.351  -5.226  1.00 22.46           C  
ATOM    799  O   THR A 111      12.515  39.016  -6.255  1.00 22.46           O  
ATOM    800  CG2 THR A 111      16.766  39.018  -4.571  1.00 22.46           C  
ATOM    801  OG1 THR A 111      15.665  39.788  -6.571  1.00 22.46           O  
ATOM    802  N   ALA A 112      12.374  38.214  -4.182  1.00 24.51           N  
ATOM    803  CA  ALA A 112      11.661  39.223  -3.403  1.00 24.51           C  
ATOM    804  C   ALA A 112      10.493  38.604  -2.640  1.00 24.51           C  
ATOM    805  CB  ALA A 112      11.164  40.344  -4.312  1.00 24.51           C  
ATOM    806  O   ALA A 112       9.669  37.895  -3.223  1.00 24.51           O  
ATOM    807  N   ALA A 113      10.637  38.526  -1.338  1.00 21.11           N  
ATOM    808  CA  ALA A 113      10.104  39.327  -0.239  1.00 21.11           C  
ATOM    809  C   ALA A 113       8.597  39.132  -0.099  1.00 21.11           C  
ATOM    810  CB  ALA A 113      10.429  40.804  -0.451  1.00 21.11           C  
ATOM    811  O   ALA A 113       7.855  39.253  -1.077  1.00 21.11           O  
ATOM    812  N   ALA A 114       8.201  38.576   1.019  1.00 23.61           N  
ATOM    813  CA  ALA A 114       7.428  39.103   2.140  1.00 23.61           C  
ATOM    814  C   ALA A 114       5.980  38.624   2.081  1.00 23.61           C  
ATOM    815  CB  ALA A 114       7.481  40.628   2.153  1.00 23.61           C  
ATOM    816  O   ALA A 114       5.343  38.682   1.026  1.00 23.61           O  
ATOM    817  N   SER A 115       5.580  37.902   3.080  1.00 25.81           N  
ATOM    818  CA  SER A 115       4.380  38.300   3.808  1.00 25.81           C  
ATOM    819  C   SER A 115       3.845  37.154   4.660  1.00 25.81           C  
ATOM    820  CB  SER A 115       3.296  38.772   2.837  1.00 25.81           C  
ATOM    821  O   SER A 115       3.645  36.044   4.163  1.00 25.81           O  
ATOM    822  OG  SER A 115       2.185  39.299   3.542  1.00 25.81           O  
ATOM    823  N   SER A 116       4.153  37.116   5.948  1.00 25.21           N  
ATOM    824  CA  SER A 116       3.440  37.100   7.221  1.00 25.21           C  
ATOM    825  C   SER A 116       2.120  36.346   7.106  1.00 25.21           C  
ATOM    826  CB  SER A 116       3.182  38.526   7.710  1.00 25.21           C  
ATOM    827  O   SER A 116       1.328  36.606   6.198  1.00 25.21           O  
ATOM    828  OG  SER A 116       2.600  38.517   9.002  1.00 25.21           O  
ATOM    829  N   SER A 117       2.026  35.064   7.654  1.00 25.82           N  
ATOM    830  CA  SER A 117       0.817  34.566   8.302  1.00 25.82           C  
ATOM    831  C   SER A 117       1.083  33.255   9.034  1.00 25.82           C  
ATOM    832  CB  SER A 117      -0.299  34.370   7.276  1.00 25.82           C  
ATOM    833  O   SER A 117       1.690  32.338   8.476  1.00 25.82           O  
ATOM    834  OG  SER A 117      -0.639  35.600   6.660  1.00 25.82           O  
ATOM    835  N   LYS A 118       1.290  33.256  10.332  1.00 24.33           N  
ATOM    836  CA  LYS A 118       0.561  32.740  11.487  1.00 24.33           C  
ATOM    837  C   LYS A 118       0.696  31.223  11.590  1.00 24.33           C  
ATOM    838  CB  LYS A 118      -0.916  33.130  11.407  1.00 24.33           C  
ATOM    839  O   LYS A 118       0.482  30.508  10.609  1.00 24.33           O  
ATOM    840  CG  LYS A 118      -1.188  34.591  11.731  1.00 24.33           C  
ATOM    841  CD  LYS A 118      -2.683  34.881  11.794  1.00 24.33           C  
ATOM    842  CE  LYS A 118      -2.957  36.348  12.098  1.00 24.33           C  
ATOM    843  NZ  LYS A 118      -4.420  36.642  12.135  1.00 24.33           N  
ATOM    844  N   SER A 119       1.553  30.716  12.440  1.00 20.99           N  
ATOM    845  CA  SER A 119       1.729  29.838  13.593  1.00 20.99           C  
ATOM    846  C   SER A 119       1.202  28.436  13.305  1.00 20.99           C  
ATOM    847  CB  SER A 119       1.023  30.415  14.820  1.00 20.99           C  
ATOM    848  O   SER A 119       0.027  28.265  12.972  1.00 20.99           O  
ATOM    849  OG  SER A 119      -0.384  30.386  14.651  1.00 20.99           O  
ATOM    850  N   PHE A 120       2.041  27.561  12.670  1.00 22.45           N  
ATOM    851  CA  PHE A 120       1.785  26.127  12.737  1.00 22.45           C  
ATOM    852  C   PHE A 120       2.648  25.474  13.810  1.00 22.45           C  
ATOM    853  CB  PHE A 120       2.048  25.469  11.379  1.00 22.45           C  
ATOM    854  O   PHE A 120       3.858  25.703  13.866  1.00 22.45           O  
ATOM    855  CG  PHE A 120       1.407  24.115  11.227  1.00 22.45           C  
ATOM    856  CD1 PHE A 120       2.148  22.955  11.416  1.00 22.45           C  
ATOM    857  CD2 PHE A 120       0.064  24.004  10.894  1.00 22.45           C  
ATOM    858  CE1 PHE A 120       1.558  21.701  11.275  1.00 22.45           C  
ATOM    859  CE2 PHE A 120      -0.533  22.755  10.752  1.00 22.45           C  
ATOM    860  CZ  PHE A 120       0.216  21.605  10.942  1.00 22.45           C  
ATOM    861  N   VAL A 121       2.393  25.639  15.057  1.00 21.14           N  
ATOM    862  CA  VAL A 121       2.908  24.855  16.175  1.00 21.14           C  
ATOM    863  C   VAL A 121       2.894  23.371  15.815  1.00 21.14           C  
ATOM    864  CB  VAL A 121       2.091  25.099  17.463  1.00 21.14           C  
ATOM    865  O   VAL A 121       1.843  22.815  15.488  1.00 21.14           O  
ATOM    866  CG1 VAL A 121       2.642  24.265  18.618  1.00 21.14           C  
ATOM    867  CG2 VAL A 121       2.094  26.583  17.823  1.00 21.14           C  
ATOM    868  N   ILE A 122       3.873  22.792  15.100  1.00 22.09           N  
ATOM    869  CA  ILE A 122       4.542  21.503  14.957  1.00 22.09           C  
ATOM    870  C   ILE A 122       4.712  20.855  16.329  1.00 22.09           C  
ATOM    871  CB  ILE A 122       5.914  21.652  14.261  1.00 22.09           C  
ATOM    872  O   ILE A 122       5.298  21.451  17.236  1.00 22.09           O  
ATOM    873  CG1 ILE A 122       5.758  22.393  12.928  1.00 22.09           C  
ATOM    874  CG2 ILE A 122       6.566  20.282  14.054  1.00 22.09           C  
ATOM    875  CD1 ILE A 122       7.055  22.534  12.144  1.00 22.09           C  
ATOM    876  N   ASN A 123       3.725  20.286  16.920  1.00 21.05           N  
ATOM    877  CA  ASN A 123       4.045  19.454  18.075  1.00 21.05           C  
ATOM    878  C   ASN A 123       4.687  18.135  17.655  1.00 21.05           C  
ATOM    879  CB  ASN A 123       2.791  19.193  18.911  1.00 21.05           C  
ATOM    880  O   ASN A 123       4.015  17.260  17.105  1.00 21.05           O  
ATOM    881  CG  ASN A 123       2.789  19.961  20.218  1.00 21.05           C  
ATOM    882  ND2 ASN A 123       1.610  20.133  20.804  1.00 21.05           N  
ATOM    883  OD1 ASN A 123       3.839  20.398  20.697  1.00 21.05           O  
ATOM    884  N   PRO A 124       6.079  17.996  17.366  1.00 29.57           N  
ATOM    885  CA  PRO A 124       6.815  16.737  17.231  1.00 29.57           C  
ATOM    886  C   PRO A 124       7.147  16.101  18.579  1.00 29.57           C  
ATOM    887  CB  PRO A 124       8.091  17.152  16.494  1.00 29.57           C  
ATOM    888  O   PRO A 124       7.369  16.811  19.563  1.00 29.57           O  
ATOM    889  CG  PRO A 124       8.318  18.574  16.894  1.00 29.57           C  
ATOM    890  CD  PRO A 124       7.138  19.038  17.697  1.00 29.57           C  
ATOM    891  N   THR A 125       6.260  15.230  19.100  1.00 21.23           N  
ATOM    892  CA  THR A 125       6.996  14.364  20.014  1.00 21.23           C  
ATOM    893  C   THR A 125       6.417  12.953  20.007  1.00 21.23           C  
ATOM    894  CB  THR A 125       6.978  14.922  21.449  1.00 21.23           C  
ATOM    895  O   THR A 125       5.211  12.770  20.185  1.00 21.23           O  
ATOM    896  CG2 THR A 125       7.787  14.039  22.393  1.00 21.23           C  
ATOM    897  OG1 THR A 125       7.538  16.241  21.450  1.00 21.23           O  
ATOM    898  N   ILE A 126       7.104  11.951  19.373  1.00 24.94           N  
ATOM    899  CA  ILE A 126       6.995  10.635  19.994  1.00 24.94           C  
ATOM    900  C   ILE A 126       8.161   9.756  19.547  1.00 24.94           C  
ATOM    901  CB  ILE A 126       5.650   9.957  19.648  1.00 24.94           C  
ATOM    902  O   ILE A 126       8.439   9.643  18.351  1.00 24.94           O  
ATOM    903  CG1 ILE A 126       4.478  10.845  20.080  1.00 24.94           C  
ATOM    904  CG2 ILE A 126       5.559   8.574  20.301  1.00 24.94           C  
ATOM    905  CD1 ILE A 126       3.110  10.289  19.708  1.00 24.94           C  
ATOM    906  N   VAL A 127       9.093   9.377  20.454  1.00 21.86           N  
ATOM    907  CA  VAL A 127      10.221   8.572  20.911  1.00 21.86           C  
ATOM    908  C   VAL A 127       9.851   7.091  20.865  1.00 21.86           C  
ATOM    909  CB  VAL A 127      10.659   8.967  22.339  1.00 21.86           C  
ATOM    910  O   VAL A 127       8.788   6.694  21.349  1.00 21.86           O  
ATOM    911  CG1 VAL A 127      11.910   8.195  22.754  1.00 21.86           C  
ATOM    912  CG2 VAL A 127      10.904  10.473  22.424  1.00 21.86           C  
ATOM    913  N   TYR A 128      10.648   6.269  20.077  1.00 25.63           N  
ATOM    914  CA  TYR A 128      11.209   5.044  19.519  1.00 25.63           C  
ATOM    915  C   TYR A 128      11.620   4.080  20.625  1.00 25.63           C  
ATOM    916  CB  TYR A 128      12.414   5.362  18.628  1.00 25.63           C  
ATOM    917  O   TYR A 128      12.267   4.478  21.596  1.00 25.63           O  
ATOM    918  CG  TYR A 128      12.048   6.035  17.328  1.00 25.63           C  
ATOM    919  CD1 TYR A 128      11.683   5.287  16.212  1.00 25.63           C  
ATOM    920  CD2 TYR A 128      12.067   7.421  17.213  1.00 25.63           C  
ATOM    921  CE1 TYR A 128      11.346   5.903  15.011  1.00 25.63           C  
ATOM    922  CE2 TYR A 128      11.732   8.048  16.018  1.00 25.63           C  
ATOM    923  OH  TYR A 128      11.041   7.898  13.738  1.00 25.63           O  
ATOM    924  CZ  TYR A 128      11.373   7.282  14.924  1.00 25.63           C  
ATOM    925  N   GLY A 129      10.972   2.889  20.504  1.00 24.86           N  
ATOM    926  CA  GLY A 129      11.520   1.654  21.041  1.00 24.86           C  
ATOM    927  C   GLY A 129      11.991   0.693  19.965  1.00 24.86           C  
ATOM    928  O   GLY A 129      11.615   0.826  18.799  1.00 24.86           O  
ATOM    929  N   ASP A 130      13.334   0.346  20.014  1.00 25.09           N  
ATOM    930  CA  ASP A 130      14.471  -0.487  19.635  1.00 25.09           C  
ATOM    931  C   ASP A 130      14.098  -1.445  18.505  1.00 25.09           C  
ATOM    932  CB  ASP A 130      14.986  -1.273  20.842  1.00 25.09           C  
ATOM    933  O   ASP A 130      13.088  -2.147  18.588  1.00 25.09           O  
ATOM    934  CG  ASP A 130      16.395  -0.877  21.250  1.00 25.09           C  
ATOM    935  OD1 ASP A 130      17.099  -0.221  20.453  1.00 25.09           O  
ATOM    936  OD2 ASP A 130      16.805  -1.227  22.378  1.00 25.09           O  
ATOM    937  N   VAL A 131      14.275  -1.062  17.185  1.00 34.18           N  
ATOM    938  CA  VAL A 131      14.483  -1.555  15.827  1.00 34.18           C  
ATOM    939  C   VAL A 131      14.948  -3.009  15.870  1.00 34.18           C  
ATOM    940  CB  VAL A 131      15.509  -0.690  15.061  1.00 34.18           C  
ATOM    941  O   VAL A 131      14.948  -3.697  14.847  1.00 34.18           O  
ATOM    942  CG1 VAL A 131      15.642  -1.164  13.615  1.00 34.18           C  
ATOM    943  CG2 VAL A 131      15.106   0.783  15.108  1.00 34.18           C  
ATOM    944  N   GLU A 132      14.771  -3.803  16.957  1.00 29.74           N  
ATOM    945  CA  GLU A 132      15.122  -5.200  16.720  1.00 29.74           C  
ATOM    946  C   GLU A 132      13.875  -6.075  16.632  1.00 29.74           C  
ATOM    947  CB  GLU A 132      16.050  -5.715  17.824  1.00 29.74           C  
ATOM    948  O   GLU A 132      13.915  -7.166  16.059  1.00 29.74           O  
ATOM    949  CG  GLU A 132      17.520  -5.403  17.586  1.00 29.74           C  
ATOM    950  CD  GLU A 132      18.453  -6.168  18.512  1.00 29.74           C  
ATOM    951  OE1 GLU A 132      19.689  -6.087  18.330  1.00 29.74           O  
ATOM    952  OE2 GLU A 132      17.943  -6.854  19.426  1.00 29.74           O  
ATOM    953  N   SER A 133      12.701  -5.531  16.596  1.00 29.32           N  
ATOM    954  CA  SER A 133      11.594  -6.479  16.523  1.00 29.32           C  
ATOM    955  C   SER A 133      10.758  -6.258  15.267  1.00 29.32           C  
ATOM    956  CB  SER A 133      10.706  -6.363  17.763  1.00 29.32           C  
ATOM    957  O   SER A 133       9.729  -6.910  15.077  1.00 29.32           O  
ATOM    958  OG  SER A 133      10.019  -5.124  17.775  1.00 29.32           O  
ATOM    959  N   VAL A 134      11.220  -5.566  14.139  1.00 37.24           N  
ATOM    960  CA  VAL A 134      10.599  -5.691  12.825  1.00 37.24           C  
ATOM    961  C   VAL A 134      11.090  -6.965  12.141  1.00 37.24           C  
ATOM    962  CB  VAL A 134      10.895  -4.462  11.937  1.00 37.24           C  
ATOM    963  O   VAL A 134      12.286  -7.264  12.157  1.00 37.24           O  
ATOM    964  CG1 VAL A 134      10.250  -4.621  10.562  1.00 37.24           C  
ATOM    965  CG2 VAL A 134      10.405  -3.184  12.616  1.00 37.24           C  
ATOM    966  N   MET A 135      10.836  -8.172  12.675  1.00 32.17           N  
ATOM    967  CA  MET A 135      10.781  -9.484  12.038  1.00 32.17           C  
ATOM    968  C   MET A 135      11.951  -9.672  11.078  1.00 32.17           C  
ATOM    969  CB  MET A 135       9.458  -9.666  11.293  1.00 32.17           C  
ATOM    970  O   MET A 135      12.200  -8.820  10.223  1.00 32.17           O  
ATOM    971  CG  MET A 135       8.263  -9.879  12.208  1.00 32.17           C  
ATOM    972  SD  MET A 135       7.397 -11.463  11.877  1.00 32.17           S  
ATOM    973  CE  MET A 135       6.563 -11.052  10.319  1.00 32.17           C  
ATOM    974  N   ALA A 136      13.131  -9.678  11.562  1.00 35.91           N  
ATOM    975  CA  ALA A 136      14.421 -10.089  11.014  1.00 35.91           C  
ATOM    976  C   ALA A 136      14.270 -10.607   9.586  1.00 35.91           C  
ATOM    977  CB  ALA A 136      15.060 -11.156  11.899  1.00 35.91           C  
ATOM    978  O   ALA A 136      13.735 -11.697   9.368  1.00 35.91           O  
ATOM    979  N   VAL A 137      13.481  -9.867   8.637  1.00 43.85           N  
ATOM    980  CA  VAL A 137      13.843 -10.088   7.241  1.00 43.85           C  
ATOM    981  C   VAL A 137      15.353 -10.285   7.124  1.00 43.85           C  
ATOM    982  CB  VAL A 137      13.387  -8.915   6.344  1.00 43.85           C  
ATOM    983  O   VAL A 137      16.132  -9.430   7.552  1.00 43.85           O  
ATOM    984  CG1 VAL A 137      13.793  -9.157   4.891  1.00 43.85           C  
ATOM    985  CG2 VAL A 137      11.877  -8.716   6.454  1.00 43.85           C  
ATOM    986  N   THR A 138      15.841 -11.498   7.355  1.00 51.10           N  
ATOM    987  CA  THR A 138      17.262 -11.792   7.208  1.00 51.10           C  
ATOM    988  C   THR A 138      17.686 -11.702   5.745  1.00 51.10           C  
ATOM    989  CB  THR A 138      17.603 -13.190   7.758  1.00 51.10           C  
ATOM    990  O   THR A 138      16.843 -11.744   4.846  1.00 51.10           O  
ATOM    991  CG2 THR A 138      17.219 -13.310   9.230  1.00 51.10           C  
ATOM    992  OG1 THR A 138      16.889 -14.179   7.007  1.00 51.10           O  
ATOM    993  N   GLU A 139      18.647 -10.857   5.359  1.00 56.23           N  
ATOM    994  CA  GLU A 139      19.357 -10.864   4.083  1.00 56.23           C  
ATOM    995  C   GLU A 139      19.082 -12.148   3.306  1.00 56.23           C  
ATOM    996  CB  GLU A 139      20.863 -10.696   4.305  1.00 56.23           C  
ATOM    997  O   GLU A 139      18.862 -12.111   2.093  1.00 56.23           O  
ATOM    998  CG  GLU A 139      21.664 -10.570   3.017  1.00 56.23           C  
ATOM    999  CD  GLU A 139      23.152 -10.367   3.254  1.00 56.23           C  
ATOM   1000  OE1 GLU A 139      23.944 -10.508   2.295  1.00 56.23           O  
ATOM   1001  OE2 GLU A 139      23.529 -10.065   4.408  1.00 56.23           O  
ATOM   1002  N   THR A 140      18.948 -13.246   4.097  1.00 52.46           N  
ATOM   1003  CA  THR A 140      18.776 -14.563   3.494  1.00 52.46           C  
ATOM   1004  C   THR A 140      17.398 -14.687   2.850  1.00 52.46           C  
ATOM   1005  CB  THR A 140      18.962 -15.683   4.535  1.00 52.46           C  
ATOM   1006  O   THR A 140      17.273 -15.189   1.731  1.00 52.46           O  
ATOM   1007  CG2 THR A 140      18.888 -17.059   3.882  1.00 52.46           C  
ATOM   1008  OG1 THR A 140      20.239 -15.533   5.166  1.00 52.46           O  
ATOM   1009  N   ASN A 141      16.312 -14.081   3.518  1.00 55.63           N  
ATOM   1010  CA  ASN A 141      14.932 -14.157   3.053  1.00 55.63           C  
ATOM   1011  C   ASN A 141      14.700 -13.266   1.836  1.00 55.63           C  
ATOM   1012  CB  ASN A 141      13.965 -13.783   4.178  1.00 55.63           C  
ATOM   1013  O   ASN A 141      13.944 -13.626   0.932  1.00 55.63           O  
ATOM   1014  CG  ASN A 141      13.874 -14.850   5.250  1.00 55.63           C  
ATOM   1015  ND2 ASN A 141      13.178 -14.542   6.338  1.00 55.63           N  
ATOM   1016  OD1 ASN A 141      14.427 -15.944   5.103  1.00 55.63           O  
ATOM   1017  N   VAL A 142      15.361 -12.145   1.770  1.00 56.46           N  
ATOM   1018  CA  VAL A 142      15.241 -11.183   0.679  1.00 56.46           C  
ATOM   1019  C   VAL A 142      15.899 -11.744  -0.580  1.00 56.46           C  
ATOM   1020  CB  VAL A 142      15.873  -9.823   1.050  1.00 56.46           C  
ATOM   1021  O   VAL A 142      15.306 -11.719  -1.661  1.00 56.46           O  
ATOM   1022  CG1 VAL A 142      15.921  -8.900  -0.166  1.00 56.46           C  
ATOM   1023  CG2 VAL A 142      15.096  -9.168   2.192  1.00 56.46           C  
ATOM   1024  N   LEU A 143      16.999 -12.476  -0.363  1.00 61.65           N  
ATOM   1025  CA  LEU A 143      17.783 -12.942  -1.502  1.00 61.65           C  
ATOM   1026  C   LEU A 143      17.207 -14.237  -2.064  1.00 61.65           C  
ATOM   1027  CB  LEU A 143      19.244 -13.153  -1.096  1.00 61.65           C  
ATOM   1028  O   LEU A 143      17.274 -14.478  -3.272  1.00 61.65           O  
ATOM   1029  CG  LEU A 143      20.037 -11.895  -0.739  1.00 61.65           C  
ATOM   1030  CD1 LEU A 143      21.441 -12.268  -0.275  1.00 61.65           C  
ATOM   1031  CD2 LEU A 143      20.097 -10.945  -1.931  1.00 61.65           C  
ATOM   1032  N   GLU A 144      16.439 -15.052  -1.308  1.00 62.66           N  
ATOM   1033  CA  GLU A 144      15.835 -16.304  -1.753  1.00 62.66           C  
ATOM   1034  C   GLU A 144      14.540 -16.050  -2.519  1.00 62.66           C  
ATOM   1035  CB  GLU A 144      15.570 -17.227  -0.562  1.00 62.66           C  
ATOM   1036  O   GLU A 144      14.200 -16.796  -3.440  1.00 62.66           O  
ATOM   1037  CG  GLU A 144      16.826 -17.868   0.011  1.00 62.66           C  
ATOM   1038  CD  GLU A 144      16.552 -18.750   1.219  1.00 62.66           C  
ATOM   1039  OE1 GLU A 144      17.505 -19.360   1.755  1.00 62.66           O  
ATOM   1040  OE2 GLU A 144      15.374 -18.833   1.633  1.00 62.66           O  
ATOM   1041  N   THR A 145      13.723 -15.021  -2.153  1.00 53.54           N  
ATOM   1042  CA  THR A 145      12.462 -14.664  -2.794  1.00 53.54           C  
ATOM   1043  C   THR A 145      12.704 -14.137  -4.206  1.00 53.54           C  
ATOM   1044  CB  THR A 145      11.698 -13.608  -1.974  1.00 53.54           C  
ATOM   1045  O   THR A 145      11.937 -14.434  -5.125  1.00 53.54           O  
ATOM   1046  CG2 THR A 145      10.358 -13.274  -2.620  1.00 53.54           C  
ATOM   1047  OG1 THR A 145      11.467 -14.114  -0.653  1.00 53.54           O  
ATOM   1048  N   LEU A 146      13.812 -13.630  -4.553  1.00 56.18           N  
ATOM   1049  CA  LEU A 146      14.077 -13.077  -5.877  1.00 56.18           C  
ATOM   1050  C   LEU A 146      14.672 -14.137  -6.798  1.00 56.18           C  
ATOM   1051  CB  LEU A 146      15.025 -11.879  -5.778  1.00 56.18           C  
ATOM   1052  O   LEU A 146      14.531 -14.052  -8.020  1.00 56.18           O  
ATOM   1053  CG  LEU A 146      14.425 -10.583  -5.230  1.00 56.18           C  
ATOM   1054  CD1 LEU A 146      15.530  -9.585  -4.902  1.00 56.18           C  
ATOM   1055  CD2 LEU A 146      13.437  -9.987  -6.228  1.00 56.18           C  
ATOM   1056  N   GLN A 147      15.107 -15.293  -6.299  1.00 56.00           N  
ATOM   1057  CA  GLN A 147      15.747 -16.346  -7.080  1.00 56.00           C  
ATOM   1058  C   GLN A 147      14.712 -17.194  -7.812  1.00 56.00           C  
ATOM   1059  CB  GLN A 147      16.611 -17.232  -6.181  1.00 56.00           C  
ATOM   1060  O   GLN A 147      15.049 -17.928  -8.744  1.00 56.00           O  
ATOM   1061  CG  GLN A 147      17.933 -16.594  -5.776  1.00 56.00           C  
ATOM   1062  CD  GLN A 147      18.811 -17.526  -4.963  1.00 56.00           C  
ATOM   1063  NE2 GLN A 147      20.121 -17.315  -5.028  1.00 56.00           N  
ATOM   1064  OE1 GLN A 147      18.315 -18.429  -4.281  1.00 56.00           O  
ATOM   1065  N   ALA A 148      13.437 -17.005  -7.573  1.00 54.50           N  
ATOM   1066  CA  ALA A 148      12.448 -17.872  -8.208  1.00 54.50           C  
ATOM   1067  C   ALA A 148      12.175 -17.434  -9.644  1.00 54.50           C  
ATOM   1068  CB  ALA A 148      11.151 -17.878  -7.402  1.00 54.50           C  
ATOM   1069  O   ALA A 148      11.284 -17.972 -10.305  1.00 54.50           O  
ATOM   1070  N   GLY A 149      13.134 -16.616 -10.255  1.00 59.67           N  
ATOM   1071  CA  GLY A 149      12.958 -16.270 -11.656  1.00 59.67           C  
ATOM   1072  C   GLY A 149      11.941 -15.165 -11.875  1.00 59.67           C  
ATOM   1073  O   GLY A 149      11.613 -14.833 -13.016  1.00 59.67           O  
ATOM   1074  N   SER A 150      11.492 -14.576 -10.783  1.00 68.08           N  
ATOM   1075  CA  SER A 150      10.504 -13.504 -10.853  1.00 68.08           C  
ATOM   1076  C   SER A 150      11.172 -12.150 -11.070  1.00 68.08           C  
ATOM   1077  CB  SER A 150       9.662 -13.467  -9.577  1.00 68.08           C  
ATOM   1078  O   SER A 150      12.262 -11.900 -10.552  1.00 68.08           O  
ATOM   1079  OG  SER A 150       8.996 -14.702  -9.377  1.00 68.08           O  
ATOM   1080  N   GLN A 151      10.653 -11.402 -11.970  1.00 84.62           N  
ATOM   1081  CA  GLN A 151      10.974  -9.992 -12.162  1.00 84.62           C  
ATOM   1082  C   GLN A 151      10.148  -9.108 -11.231  1.00 84.62           C  
ATOM   1083  CB  GLN A 151      10.743  -9.582 -13.617  1.00 84.62           C  
ATOM   1084  O   GLN A 151       8.961  -9.360 -11.019  1.00 84.62           O  
ATOM   1085  CG  GLN A 151      11.569 -10.377 -14.619  1.00 84.62           C  
ATOM   1086  CD  GLN A 151      11.474  -9.824 -16.028  1.00 84.62           C  
ATOM   1087  NE2 GLN A 151      11.958 -10.590 -17.000  1.00 84.62           N  
ATOM   1088  OE1 GLN A 151      10.970  -8.717 -16.243  1.00 84.62           O  
ATOM   1089  N   LEU A 152      10.822  -8.123 -10.584  1.00 86.31           N  
ATOM   1090  CA  LEU A 152      10.155  -7.310  -9.573  1.00 86.31           C  
ATOM   1091  C   LEU A 152      10.299  -5.825  -9.886  1.00 86.31           C  
ATOM   1092  CB  LEU A 152      10.724  -7.608  -8.183  1.00 86.31           C  
ATOM   1093  O   LEU A 152      11.408  -5.343 -10.131  1.00 86.31           O  
ATOM   1094  CG  LEU A 152      10.614  -9.056  -7.701  1.00 86.31           C  
ATOM   1095  CD1 LEU A 152      11.399  -9.245  -6.408  1.00 86.31           C  
ATOM   1096  CD2 LEU A 152       9.152  -9.445  -7.508  1.00 86.31           C  
ATOM   1097  N   GLY A 153       9.198  -5.181  -9.849  1.00 89.15           N  
ATOM   1098  CA  GLY A 153       9.163  -3.759 -10.153  1.00 89.15           C  
ATOM   1099  C   GLY A 153       9.714  -2.896  -9.033  1.00 89.15           C  
ATOM   1100  O   GLY A 153       9.486  -3.179  -7.855  1.00 89.15           O  
ATOM   1101  N   ILE A 154      10.403  -1.813  -9.395  1.00 92.40           N  
ATOM   1102  CA  ILE A 154      10.975  -0.828  -8.484  1.00 92.40           C  
ATOM   1103  C   ILE A 154      10.978   0.548  -9.147  1.00 92.40           C  
ATOM   1104  CB  ILE A 154      12.407  -1.218  -8.055  1.00 92.40           C  
ATOM   1105  O   ILE A 154      10.660   0.673 -10.332  1.00 92.40           O  
ATOM   1106  CG1 ILE A 154      13.321  -1.326  -9.280  1.00 92.40           C  
ATOM   1107  CG2 ILE A 154      12.394  -2.530  -7.264  1.00 92.40           C  
ATOM   1108  CD1 ILE A 154      14.793  -1.517  -8.940  1.00 92.40           C  
ATOM   1109  N   GLU A 155      11.206   1.605  -8.382  1.00 92.85           N  
ATOM   1110  CA  GLU A 155      11.613   2.925  -8.856  1.00 92.85           C  
ATOM   1111  C   GLU A 155      13.088   3.185  -8.566  1.00 92.85           C  
ATOM   1112  CB  GLU A 155      10.750   4.016  -8.217  1.00 92.85           C  
ATOM   1113  O   GLU A 155      13.581   2.857  -7.485  1.00 92.85           O  
ATOM   1114  CG  GLU A 155       9.274   3.920  -8.573  1.00 92.85           C  
ATOM   1115  CD  GLU A 155       8.431   5.015  -7.938  1.00 92.85           C  
ATOM   1116  OE1 GLU A 155       7.213   5.082  -8.217  1.00 92.85           O  
ATOM   1117  OE2 GLU A 155       8.995   5.814  -7.157  1.00 92.85           O  
ATOM   1118  N   ALA A 156      13.813   3.660  -9.618  1.00 94.92           N  
ATOM   1119  CA  ALA A 156      15.250   3.819  -9.414  1.00 94.92           C  
ATOM   1120  C   ALA A 156      15.755   5.110 -10.052  1.00 94.92           C  
ATOM   1121  CB  ALA A 156      16.004   2.618  -9.981  1.00 94.92           C  
ATOM   1122  O   ALA A 156      15.202   5.572 -11.053  1.00 94.92           O  
ATOM   1123  N   GLN A 157      16.769   5.643  -9.368  1.00 94.57           N  
ATOM   1124  CA  GLN A 157      17.455   6.770  -9.990  1.00 94.57           C  
ATOM   1125  C   GLN A 157      18.287   6.316 -11.187  1.00 94.57           C  
ATOM   1126  CB  GLN A 157      18.346   7.485  -8.973  1.00 94.57           C  
ATOM   1127  O   GLN A 157      19.071   5.371 -11.081  1.00 94.57           O  
ATOM   1128  CG  GLN A 157      19.037   8.725  -9.525  1.00 94.57           C  
ATOM   1129  CD  GLN A 157      19.850   9.460  -8.476  1.00 94.57           C  
ATOM   1130  NE2 GLN A 157      20.450  10.579  -8.867  1.00 94.57           N  
ATOM   1131  OE1 GLN A 157      19.938   9.025  -7.323  1.00 94.57           O  
ATOM   1132  N   ASP A 158      18.102   6.945 -12.347  1.00 93.70           N  
ATOM   1133  CA  ASP A 158      18.887   6.693 -13.551  1.00 93.70           C  
ATOM   1134  C   ASP A 158      20.183   7.500 -13.541  1.00 93.70           C  
ATOM   1135  CB  ASP A 158      18.072   7.023 -14.803  1.00 93.70           C  
ATOM   1136  O   ASP A 158      20.183   8.690 -13.864  1.00 93.70           O  
ATOM   1137  CG  ASP A 158      18.762   6.600 -16.088  1.00 93.70           C  
ATOM   1138  OD1 ASP A 158      19.967   6.268 -16.053  1.00 93.70           O  
ATOM   1139  OD2 ASP A 158      18.096   6.602 -17.146  1.00 93.70           O  
ATOM   1140  N   LEU A 159      21.232   6.803 -13.139  1.00 91.03           N  
ATOM   1141  CA  LEU A 159      22.508   7.475 -12.922  1.00 91.03           C  
ATOM   1142  C   LEU A 159      23.177   7.814 -14.250  1.00 91.03           C  
ATOM   1143  CB  LEU A 159      23.438   6.599 -12.078  1.00 91.03           C  
ATOM   1144  O   LEU A 159      24.174   8.539 -14.280  1.00 91.03           O  
ATOM   1145  CG  LEU A 159      22.982   6.308 -10.647  1.00 91.03           C  
ATOM   1146  CD1 LEU A 159      23.985   5.398  -9.946  1.00 91.03           C  
ATOM   1147  CD2 LEU A 159      22.795   7.607  -9.870  1.00 91.03           C  
ATOM   1148  N   SER A 160      22.688   7.287 -15.296  1.00 89.18           N  
ATOM   1149  CA  SER A 160      23.243   7.585 -16.613  1.00 89.18           C  
ATOM   1150  C   SER A 160      22.775   8.947 -17.115  1.00 89.18           C  
ATOM   1151  CB  SER A 160      22.852   6.501 -17.618  1.00 89.18           C  
ATOM   1152  O   SER A 160      23.289   9.457 -18.113  1.00 89.18           O  
ATOM   1153  OG  SER A 160      21.489   6.623 -17.984  1.00 89.18           O  
ATOM   1154  N   ARG A 161      21.836   9.543 -16.428  1.00 86.85           N  
ATOM   1155  CA  ARG A 161      21.284  10.840 -16.805  1.00 86.85           C  
ATOM   1156  C   ARG A 161      21.693  11.919 -15.807  1.00 86.85           C  
ATOM   1157  CB  ARG A 161      19.759  10.769 -16.903  1.00 86.85           C  
ATOM   1158  O   ARG A 161      21.873  11.639 -14.620  1.00 86.85           O  
ATOM   1159  CG  ARG A 161      19.255   9.801 -17.963  1.00 86.85           C  
ATOM   1160  CD  ARG A 161      17.735   9.797 -18.045  1.00 86.85           C  
ATOM   1161  NE  ARG A 161      17.255   8.906 -19.097  1.00 86.85           N  
ATOM   1162  NH1 ARG A 161      16.321  10.587 -20.378  1.00 86.85           N  
ATOM   1163  NH2 ARG A 161      16.203   8.407 -21.077  1.00 86.85           N  
ATOM   1164  CZ  ARG A 161      16.594   9.302 -20.182  1.00 86.85           C  
ATOM   1165  N   ALA A 162      21.979  13.070 -16.377  1.00 86.55           N  
ATOM   1166  CA  ALA A 162      22.315  14.198 -15.512  1.00 86.55           C  
ATOM   1167  C   ALA A 162      21.136  14.577 -14.621  1.00 86.55           C  
ATOM   1168  CB  ALA A 162      22.752  15.398 -16.350  1.00 86.55           C  
ATOM   1169  O   ALA A 162      19.980  14.500 -15.045  1.00 86.55           O  
ATOM   1170  N   GLY A 163      21.481  14.829 -13.336  1.00 87.32           N  
ATOM   1171  CA  GLY A 163      20.448  15.213 -12.387  1.00 87.32           C  
ATOM   1172  C   GLY A 163      19.825  14.029 -11.672  1.00 87.32           C  
ATOM   1173  O   GLY A 163      20.316  12.904 -11.779  1.00 87.32           O  
ATOM   1174  N   LYS A 164      18.786  14.363 -10.798  1.00 88.97           N  
ATOM   1175  CA  LYS A 164      18.047  13.344 -10.058  1.00 88.97           C  
ATOM   1176  C   LYS A 164      16.823  12.877 -10.840  1.00 88.97           C  
ATOM   1177  CB  LYS A 164      17.622  13.878  -8.689  1.00 88.97           C  
ATOM   1178  O   LYS A 164      15.738  13.447 -10.705  1.00 88.97           O  
ATOM   1179  CG  LYS A 164      18.781  14.141  -7.740  1.00 88.97           C  
ATOM   1180  CD  LYS A 164      18.290  14.535  -6.353  1.00 88.97           C  
ATOM   1181  CE  LYS A 164      19.450  14.810  -5.405  1.00 88.97           C  
ATOM   1182  NZ  LYS A 164      18.974  15.135  -4.027  1.00 88.97           N  
ATOM   1183  N   VAL A 165      17.144  11.963 -11.812  1.00 93.32           N  
ATOM   1184  CA  VAL A 165      16.095  11.404 -12.659  1.00 93.32           C  
ATOM   1185  C   VAL A 165      15.719  10.009 -12.164  1.00 93.32           C  
ATOM   1186  CB  VAL A 165      16.534  11.344 -14.140  1.00 93.32           C  
ATOM   1187  O   VAL A 165      16.573   9.124 -12.076  1.00 93.32           O  
ATOM   1188  CG1 VAL A 165      15.449  10.696 -14.998  1.00 93.32           C  
ATOM   1189  CG2 VAL A 165      16.863  12.743 -14.655  1.00 93.32           C  
ATOM   1190  N   TYR A 166      14.427   9.903 -11.864  1.00 94.16           N  
ATOM   1191  CA  TYR A 166      13.915   8.621 -11.393  1.00 94.16           C  
ATOM   1192  C   TYR A 166      12.954   8.012 -12.407  1.00 94.16           C  
ATOM   1193  CB  TYR A 166      13.212   8.787 -10.042  1.00 94.16           C  
ATOM   1194  O   TYR A 166      12.101   8.710 -12.960  1.00 94.16           O  
ATOM   1195  CG  TYR A 166      14.125   9.255  -8.935  1.00 94.16           C  
ATOM   1196  CD1 TYR A 166      14.704   8.347  -8.052  1.00 94.16           C  
ATOM   1197  CD2 TYR A 166      14.412  10.606  -8.771  1.00 94.16           C  
ATOM   1198  CE1 TYR A 166      15.545   8.773  -7.029  1.00 94.16           C  
ATOM   1199  CE2 TYR A 166      15.251  11.044  -7.752  1.00 94.16           C  
ATOM   1200  OH  TYR A 166      16.644  10.550  -5.877  1.00 94.16           O  
ATOM   1201  CZ  TYR A 166      15.812  10.122  -6.888  1.00 94.16           C  
ATOM   1202  N   ARG A 167      13.043   6.673 -12.604  1.00 95.48           N  
ATOM   1203  CA  ARG A 167      12.262   5.994 -13.633  1.00 95.48           C  
ATOM   1204  C   ARG A 167      11.730   4.659 -13.124  1.00 95.48           C  
ATOM   1205  CB  ARG A 167      13.105   5.777 -14.891  1.00 95.48           C  
ATOM   1206  O   ARG A 167      12.326   4.044 -12.237  1.00 95.48           O  
ATOM   1207  CG  ARG A 167      13.594   7.065 -15.535  1.00 95.48           C  
ATOM   1208  CD  ARG A 167      14.559   6.792 -16.680  1.00 95.48           C  
ATOM   1209  NE  ARG A 167      13.921   6.035 -17.754  1.00 95.48           N  
ATOM   1210  NH1 ARG A 167      15.865   5.709 -18.959  1.00 95.48           N  
ATOM   1211  NH2 ARG A 167      13.878   4.865 -19.729  1.00 95.48           N  
ATOM   1212  CZ  ARG A 167      14.556   5.538 -18.811  1.00 95.48           C  
ATOM   1213  N   PRO A 168      10.621   4.236 -13.754  1.00 94.70           N  
ATOM   1214  CA  PRO A 168      10.203   2.857 -13.492  1.00 94.70           C  
ATOM   1215  C   PRO A 168      11.229   1.829 -13.964  1.00 94.70           C  
ATOM   1216  CB  PRO A 168       8.898   2.728 -14.282  1.00 94.70           C  
ATOM   1217  O   PRO A 168      11.767   1.950 -15.067  1.00 94.70           O  
ATOM   1218  CG  PRO A 168       8.473   4.135 -14.549  1.00 94.70           C  
ATOM   1219  CD  PRO A 168       9.702   4.991 -14.663  1.00 94.70           C  
ATOM   1220  N   ALA A 169      11.565   0.828 -13.090  1.00 94.87           N  
ATOM   1221  CA  ALA A 169      12.518  -0.235 -13.398  1.00 94.87           C  
ATOM   1222  C   ALA A 169      12.074  -1.562 -12.791  1.00 94.87           C  
ATOM   1223  CB  ALA A 169      13.911   0.138 -12.895  1.00 94.87           C  
ATOM   1224  O   ALA A 169      11.077  -1.619 -12.068  1.00 94.87           O  
ATOM   1225  N   HIS A 170      12.679  -2.659 -13.218  1.00 92.66           N  
ATOM   1226  CA  HIS A 170      12.419  -3.942 -12.574  1.00 92.66           C  
ATOM   1227  C   HIS A 170      13.695  -4.769 -12.460  1.00 92.66           C  
ATOM   1228  CB  HIS A 170      11.354  -4.722 -13.345  1.00 92.66           C  
ATOM   1229  O   HIS A 170      14.628  -4.590 -13.246  1.00 92.66           O  
ATOM   1230  CG  HIS A 170      11.701  -4.951 -14.782  1.00 92.66           C  
ATOM   1231  CD2 HIS A 170      12.312  -5.993 -15.394  1.00 92.66           C  
ATOM   1232  ND1 HIS A 170      11.416  -4.035 -15.771  1.00 92.66           N  
ATOM   1233  CE1 HIS A 170      11.838  -4.506 -16.933  1.00 92.66           C  
ATOM   1234  NE2 HIS A 170      12.385  -5.692 -16.732  1.00 92.66           N  
ATOM   1235  N   ILE A 171      13.781  -5.457 -11.408  1.00 91.32           N  
ATOM   1236  CA  ILE A 171      14.878  -6.385 -11.154  1.00 91.32           C  
ATOM   1237  C   ILE A 171      14.731  -7.614 -12.047  1.00 91.32           C  
ATOM   1238  CB  ILE A 171      14.929  -6.805  -9.668  1.00 91.32           C  
ATOM   1239  O   ILE A 171      13.709  -8.302 -12.004  1.00 91.32           O  
ATOM   1240  CG1 ILE A 171      15.085  -5.572  -8.769  1.00 91.32           C  
ATOM   1241  CG2 ILE A 171      16.065  -7.804  -9.428  1.00 91.32           C  
ATOM   1242  CD1 ILE A 171      14.788  -5.837  -7.300  1.00 91.32           C  
ATOM   1243  N   ILE A 172      15.787  -7.853 -12.862  1.00 89.46           N  
ATOM   1244  CA  ILE A 172      15.670  -8.945 -13.823  1.00 89.46           C  
ATOM   1245  C   ILE A 172      16.457 -10.155 -13.328  1.00 89.46           C  
ATOM   1246  CB  ILE A 172      16.165  -8.520 -15.224  1.00 89.46           C  
ATOM   1247  O   ILE A 172      16.091 -11.299 -13.607  1.00 89.46           O  
ATOM   1248  CG1 ILE A 172      15.446  -7.246 -15.681  1.00 89.46           C  
ATOM   1249  CG2 ILE A 172      15.965  -9.654 -16.234  1.00 89.46           C  
ATOM   1250  CD1 ILE A 172      16.077  -6.581 -16.897  1.00 89.46           C  
ATOM   1251  N   LYS A 173      17.626  -9.832 -12.701  1.00 87.11           N  
ATOM   1252  CA  LYS A 173      18.488 -10.894 -12.192  1.00 87.11           C  
ATOM   1253  C   LYS A 173      19.132 -10.492 -10.868  1.00 87.11           C  
ATOM   1254  CB  LYS A 173      19.569 -11.246 -13.215  1.00 87.11           C  
ATOM   1255  O   LYS A 173      19.237  -9.303 -10.559  1.00 87.11           O  
ATOM   1256  CG  LYS A 173      19.038 -11.931 -14.465  1.00 87.11           C  
ATOM   1257  CD  LYS A 173      20.166 -12.315 -15.414  1.00 87.11           C  
ATOM   1258  CE  LYS A 173      19.633 -12.964 -16.684  1.00 87.11           C  
ATOM   1259  NZ  LYS A 173      20.734 -13.311 -17.633  1.00 87.11           N  
ATOM   1260  N   GLN A 174      19.456 -11.483 -10.164  1.00 83.00           N  
ATOM   1261  CA  GLN A 174      20.230 -11.314  -8.939  1.00 83.00           C  
ATOM   1262  C   GLN A 174      21.484 -12.183  -8.956  1.00 83.00           C  
ATOM   1263  CB  GLN A 174      19.377 -11.648  -7.714  1.00 83.00           C  
ATOM   1264  O   GLN A 174      21.443 -13.334  -9.398  1.00 83.00           O  
ATOM   1265  CG  GLN A 174      20.128 -11.538  -6.393  1.00 83.00           C  
ATOM   1266  CD  GLN A 174      19.353 -12.123  -5.227  1.00 83.00           C  
ATOM   1267  NE2 GLN A 174      20.072 -12.586  -4.210  1.00 83.00           N  
ATOM   1268  OE1 GLN A 174      18.118 -12.157  -5.240  1.00 83.00           O  
ATOM   1269  N   LYS A 175      22.661 -11.539  -8.605  1.00 82.70           N  
ATOM   1270  CA  LYS A 175      23.916 -12.240  -8.343  1.00 82.70           C  
ATOM   1271  C   LYS A 175      24.485 -11.856  -6.981  1.00 82.70           C  
ATOM   1272  CB  LYS A 175      24.937 -11.940  -9.442  1.00 82.70           C  
ATOM   1273  O   LYS A 175      24.934 -10.725  -6.785  1.00 82.70           O  
ATOM   1274  CG  LYS A 175      26.186 -12.806  -9.378  1.00 82.70           C  
ATOM   1275  CD  LYS A 175      27.152 -12.477 -10.509  1.00 82.70           C  
ATOM   1276  CE  LYS A 175      28.432 -13.297 -10.409  1.00 82.70           C  
ATOM   1277  NZ  LYS A 175      29.378 -12.986 -11.521  1.00 82.70           N  
ATOM   1278  N   GLU A 176      24.537 -12.829  -6.073  1.00 82.36           N  
ATOM   1279  CA  GLU A 176      25.002 -12.526  -4.723  1.00 82.36           C  
ATOM   1280  C   GLU A 176      24.222 -11.362  -4.119  1.00 82.36           C  
ATOM   1281  CB  GLU A 176      26.500 -12.209  -4.728  1.00 82.36           C  
ATOM   1282  O   GLU A 176      23.018 -11.473  -3.880  1.00 82.36           O  
ATOM   1283  CG  GLU A 176      27.376 -13.387  -5.129  1.00 82.36           C  
ATOM   1284  CD  GLU A 176      28.863 -13.104  -4.986  1.00 82.36           C  
ATOM   1285  OE1 GLU A 176      29.681 -14.022  -5.222  1.00 82.36           O  
ATOM   1286  OE2 GLU A 176      29.213 -11.955  -4.634  1.00 82.36           O  
ATOM   1287  N   LYS A 177      24.882 -10.149  -3.947  1.00 83.98           N  
ATOM   1288  CA  LYS A 177      24.223  -9.006  -3.322  1.00 83.98           C  
ATOM   1289  C   LYS A 177      23.985  -7.888  -4.334  1.00 83.98           C  
ATOM   1290  CB  LYS A 177      25.052  -8.482  -2.149  1.00 83.98           C  
ATOM   1291  O   LYS A 177      23.900  -6.716  -3.963  1.00 83.98           O  
ATOM   1292  CG  LYS A 177      25.150  -9.451  -0.979  1.00 83.98           C  
ATOM   1293  CD  LYS A 177      25.921  -8.844   0.186  1.00 83.98           C  
ATOM   1294  CE  LYS A 177      25.887  -9.748   1.411  1.00 83.98           C  
ATOM   1295  NZ  LYS A 177      26.623  -9.146   2.564  1.00 83.98           N  
ATOM   1296  N   MET A 178      23.923  -8.303  -5.542  1.00 88.22           N  
ATOM   1297  CA  MET A 178      23.743  -7.317  -6.604  1.00 88.22           C  
ATOM   1298  C   MET A 178      22.482  -7.610  -7.410  1.00 88.22           C  
ATOM   1299  CB  MET A 178      24.962  -7.294  -7.528  1.00 88.22           C  
ATOM   1300  O   MET A 178      22.149  -8.772  -7.649  1.00 88.22           O  
ATOM   1301  CG  MET A 178      26.260  -6.941  -6.822  1.00 88.22           C  
ATOM   1302  SD  MET A 178      26.295  -5.199  -6.245  1.00 88.22           S  
ATOM   1303  CE  MET A 178      26.535  -4.343  -7.826  1.00 88.22           C  
ATOM   1304  N   PHE A 179      21.762  -6.528  -7.769  1.00 90.38           N  
ATOM   1305  CA  PHE A 179      20.600  -6.596  -8.647  1.00 90.38           C  
ATOM   1306  C   PHE A 179      20.941  -6.075 -10.038  1.00 90.38           C  
ATOM   1307  CB  PHE A 179      19.432  -5.797  -8.059  1.00 90.38           C  
ATOM   1308  O   PHE A 179      21.591  -5.037 -10.176  1.00 90.38           O  
ATOM   1309  CG  PHE A 179      18.862  -6.393  -6.800  1.00 90.38           C  
ATOM   1310  CD1 PHE A 179      19.020  -7.745  -6.521  1.00 90.38           C  
ATOM   1311  CD2 PHE A 179      18.167  -5.600  -5.896  1.00 90.38           C  
ATOM   1312  CE1 PHE A 179      18.492  -8.299  -5.357  1.00 90.38           C  
ATOM   1313  CE2 PHE A 179      17.638  -6.147  -4.730  1.00 90.38           C  
ATOM   1314  CZ  PHE A 179      17.800  -7.496  -4.464  1.00 90.38           C  
ATOM   1315  N   GLN A 180      20.607  -6.938 -10.980  1.00 92.92           N  
ATOM   1316  CA  GLN A 180      20.587  -6.398 -12.335  1.00 92.92           C  
ATOM   1317  C   GLN A 180      19.230  -5.781 -12.662  1.00 92.92           C  
ATOM   1318  CB  GLN A 180      20.927  -7.488 -13.353  1.00 92.92           C  
ATOM   1319  O   GLN A 180      18.202  -6.457 -12.594  1.00 92.92           O  
ATOM   1320  CG  GLN A 180      21.204  -6.956 -14.753  1.00 92.92           C  
ATOM   1321  CD  GLN A 180      21.554  -8.055 -15.739  1.00 92.92           C  
ATOM   1322  NE2 GLN A 180      22.311  -7.705 -16.773  1.00 92.92           N  
ATOM   1323  OE1 GLN A 180      21.147  -9.209 -15.573  1.00 92.92           O  
ATOM   1324  N   ILE A 181      19.194  -4.451 -12.980  1.00 94.04           N  
ATOM   1325  CA  ILE A 181      17.917  -3.775 -13.179  1.00 94.04           C  
ATOM   1326  C   ILE A 181      17.834  -3.238 -14.606  1.00 94.04           C  
ATOM   1327  CB  ILE A 181      17.721  -2.627 -12.163  1.00 94.04           C  
ATOM   1328  O   ILE A 181      18.859  -2.960 -15.232  1.00 94.04           O  
ATOM   1329  CG1 ILE A 181      18.770  -1.532 -12.385  1.00 94.04           C  
ATOM   1330  CG2 ILE A 181      17.781  -3.160 -10.728  1.00 94.04           C  
ATOM   1331  CD1 ILE A 181      18.508  -0.255 -11.598  1.00 94.04           C  
ATOM   1332  N   LYS A 182      16.655  -3.139 -15.070  1.00 94.05           N  
ATOM   1333  CA  LYS A 182      16.318  -2.562 -16.369  1.00 94.05           C  
ATOM   1334  C   LYS A 182      15.215  -1.515 -16.235  1.00 94.05           C  
ATOM   1335  CB  LYS A 182      15.886  -3.655 -17.346  1.00 94.05           C  
ATOM   1336  O   LYS A 182      14.179  -1.771 -15.618  1.00 94.05           O  
ATOM   1337  CG  LYS A 182      15.572  -3.146 -18.746  1.00 94.05           C  
ATOM   1338  CD  LYS A 182      15.138  -4.278 -19.668  1.00 94.05           C  
ATOM   1339  CE  LYS A 182      13.643  -4.546 -19.560  1.00 94.05           C  
ATOM   1340  NZ  LYS A 182      13.204  -5.626 -20.494  1.00 94.05           N  
ATOM   1341  N   PHE A 183      15.481  -0.413 -16.836  1.00 94.13           N  
ATOM   1342  CA  PHE A 183      14.467   0.636 -16.829  1.00 94.13           C  
ATOM   1343  C   PHE A 183      13.388   0.353 -17.867  1.00 94.13           C  
ATOM   1344  CB  PHE A 183      15.105   2.003 -17.093  1.00 94.13           C  
ATOM   1345  O   PHE A 183      13.668  -0.222 -18.921  1.00 94.13           O  
ATOM   1346  CG  PHE A 183      15.930   2.521 -15.946  1.00 94.13           C  
ATOM   1347  CD1 PHE A 183      15.320   3.062 -14.821  1.00 94.13           C  
ATOM   1348  CD2 PHE A 183      17.317   2.465 -15.993  1.00 94.13           C  
ATOM   1349  CE1 PHE A 183      16.081   3.541 -13.758  1.00 94.13           C  
ATOM   1350  CE2 PHE A 183      18.084   2.943 -14.934  1.00 94.13           C  
ATOM   1351  CZ  PHE A 183      17.464   3.481 -13.818  1.00 94.13           C  
ATOM   1352  N   ALA A 184      12.127   0.683 -17.478  1.00 91.94           N  
ATOM   1353  CA  ALA A 184      11.006   0.531 -18.402  1.00 91.94           C  
ATOM   1354  C   ALA A 184      11.250   1.307 -19.693  1.00 91.94           C  
ATOM   1355  CB  ALA A 184       9.708   0.994 -17.744  1.00 91.94           C  
ATOM   1356  O   ALA A 184      11.636   2.478 -19.657  1.00 91.94           O  
ATOM   1357  N   GLY A 185      11.075   0.580 -20.859  1.00 88.37           N  
ATOM   1358  CA  GLY A 185      11.221   1.206 -22.164  1.00 88.37           C  
ATOM   1359  C   GLY A 185      12.607   1.033 -22.756  1.00 88.37           C  
ATOM   1360  O   GLY A 185      12.813   1.275 -23.947  1.00 88.37           O  
ATOM   1361  N   ASP A 186      13.527   0.709 -21.940  1.00 89.55           N  
ATOM   1362  CA  ASP A 186      14.879   0.503 -22.450  1.00 89.55           C  
ATOM   1363  C   ASP A 186      14.997  -0.841 -23.165  1.00 89.55           C  
ATOM   1364  CB  ASP A 186      15.900   0.586 -21.314  1.00 89.55           C  
ATOM   1365  O   ASP A 186      14.205  -1.753 -22.918  1.00 89.55           O  
ATOM   1366  CG  ASP A 186      16.179   2.011 -20.870  1.00 89.55           C  
ATOM   1367  OD1 ASP A 186      15.518   2.946 -21.370  1.00 89.55           O  
ATOM   1368  OD2 ASP A 186      17.070   2.201 -20.014  1.00 89.55           O  
ATOM   1369  N   GLY A 187      15.963  -0.891 -24.099  1.00 86.60           N  
ATOM   1370  CA  GLY A 187      16.242  -2.143 -24.785  1.00 86.60           C  
ATOM   1371  C   GLY A 187      16.778  -3.222 -23.864  1.00 86.60           C  
ATOM   1372  O   GLY A 187      17.249  -2.928 -22.763  1.00 86.60           O  
ATOM   1373  N   ASP A 188      16.728  -4.505 -24.258  1.00 83.04           N  
ATOM   1374  CA  ASP A 188      17.106  -5.667 -23.459  1.00 83.04           C  
ATOM   1375  C   ASP A 188      18.573  -5.592 -23.041  1.00 83.04           C  
ATOM   1376  CB  ASP A 188      16.846  -6.960 -24.235  1.00 83.04           C  
ATOM   1377  O   ASP A 188      18.960  -6.148 -22.012  1.00 83.04           O  
ATOM   1378  CG  ASP A 188      15.369  -7.291 -24.356  1.00 83.04           C  
ATOM   1379  OD1 ASP A 188      14.553  -6.734 -23.590  1.00 83.04           O  
ATOM   1380  OD2 ASP A 188      15.017  -8.118 -25.225  1.00 83.04           O  
ATOM   1381  N   ASP A 189      19.358  -4.780 -23.773  1.00 84.78           N  
ATOM   1382  CA  ASP A 189      20.792  -4.737 -23.500  1.00 84.78           C  
ATOM   1383  C   ASP A 189      21.142  -3.563 -22.588  1.00 84.78           C  
ATOM   1384  CB  ASP A 189      21.584  -4.644 -24.805  1.00 84.78           C  
ATOM   1385  O   ASP A 189      22.253  -3.492 -22.058  1.00 84.78           O  
ATOM   1386  CG  ASP A 189      21.473  -5.896 -25.657  1.00 84.78           C  
ATOM   1387  OD1 ASP A 189      21.257  -6.995 -25.101  1.00 84.78           O  
ATOM   1388  OD2 ASP A 189      21.605  -5.784 -26.895  1.00 84.78           O  
ATOM   1389  N   ALA A 190      20.134  -2.746 -22.360  1.00 89.36           N  
ATOM   1390  CA  ALA A 190      20.367  -1.566 -21.532  1.00 89.36           C  
ATOM   1391  C   ALA A 190      20.070  -1.857 -20.064  1.00 89.36           C  
ATOM   1392  CB  ALA A 190      19.517  -0.396 -22.022  1.00 89.36           C  
ATOM   1393  O   ALA A 190      18.999  -1.511 -19.561  1.00 89.36           O  
ATOM   1394  N   THR A 191      21.018  -2.649 -19.362  1.00 92.20           N  
ATOM   1395  CA  THR A 191      20.836  -3.037 -17.968  1.00 92.20           C  
ATOM   1396  C   THR A 191      21.981  -2.513 -17.106  1.00 92.20           C  
ATOM   1397  CB  THR A 191      20.739  -4.567 -17.822  1.00 92.20           C  
ATOM   1398  O   THR A 191      23.030  -2.128 -17.626  1.00 92.20           O  
ATOM   1399  CG2 THR A 191      19.641  -5.136 -18.715  1.00 92.20           C  
ATOM   1400  OG1 THR A 191      21.992  -5.157 -18.191  1.00 92.20           O  
ATOM   1401  N   PHE A 192      21.676  -2.470 -15.793  1.00 91.26           N  
ATOM   1402  CA  PHE A 192      22.634  -1.987 -14.805  1.00 91.26           C  
ATOM   1403  C   PHE A 192      22.658  -2.898 -13.584  1.00 91.26           C  
ATOM   1404  CB  PHE A 192      22.297  -0.553 -14.384  1.00 91.26           C  
ATOM   1405  O   PHE A 192      21.625  -3.441 -13.187  1.00 91.26           O  
ATOM   1406  CG  PHE A 192      22.195   0.410 -15.536  1.00 91.26           C  
ATOM   1407  CD1 PHE A 192      23.296   1.160 -15.932  1.00 91.26           C  
ATOM   1408  CD2 PHE A 192      20.998   0.565 -16.223  1.00 91.26           C  
ATOM   1409  CE1 PHE A 192      23.204   2.052 -16.998  1.00 91.26           C  
ATOM   1410  CE2 PHE A 192      20.899   1.455 -17.289  1.00 91.26           C  
ATOM   1411  CZ  PHE A 192      22.003   2.198 -17.674  1.00 91.26           C  
ATOM   1412  N   TRP A 193      23.914  -3.051 -13.058  1.00 92.50           N  
ATOM   1413  CA  TRP A 193      24.042  -3.753 -11.785  1.00 92.50           C  
ATOM   1414  C   TRP A 193      24.093  -2.767 -10.623  1.00 92.50           C  
ATOM   1415  CB  TRP A 193      25.295  -4.633 -11.780  1.00 92.50           C  
ATOM   1416  O   TRP A 193      24.789  -1.752 -10.691  1.00 92.50           O  
ATOM   1417  CG  TRP A 193      25.174  -5.870 -12.619  1.00 92.50           C  
ATOM   1418  CD1 TRP A 193      25.505  -6.006 -13.938  1.00 92.50           C  
ATOM   1419  CD2 TRP A 193      24.683  -7.145 -12.194  1.00 92.50           C  
ATOM   1420  CE2 TRP A 193      24.745  -8.009 -13.309  1.00 92.50           C  
ATOM   1421  CE3 TRP A 193      24.197  -7.641 -10.977  1.00 92.50           C  
ATOM   1422  NE1 TRP A 193      25.249  -7.290 -14.360  1.00 92.50           N  
ATOM   1423  CH2 TRP A 193      23.866  -9.804 -12.041  1.00 92.50           C  
ATOM   1424  CZ2 TRP A 193      24.338  -9.344 -13.243  1.00 92.50           C  
ATOM   1425  CZ3 TRP A 193      23.793  -8.970 -10.913  1.00 92.50           C  
ATOM   1426  N   VAL A 194      23.293  -3.090  -9.634  1.00 92.51           N  
ATOM   1427  CA  VAL A 194      23.283  -2.233  -8.453  1.00 92.51           C  
ATOM   1428  C   VAL A 194      23.269  -3.092  -7.190  1.00 92.51           C  
ATOM   1429  CB  VAL A 194      22.072  -1.273  -8.458  1.00 92.51           C  
ATOM   1430  O   VAL A 194      22.696  -4.184  -7.182  1.00 92.51           O  
ATOM   1431  CG1 VAL A 194      20.762  -2.058  -8.441  1.00 92.51           C  
ATOM   1432  CG2 VAL A 194      22.143  -0.319  -7.267  1.00 92.51           C  
ATOM   1433  N   ASP A 195      23.969  -2.453  -6.151  1.00 90.55           N  
ATOM   1434  CA  ASP A 195      23.904  -3.098  -4.843  1.00 90.55           C  
ATOM   1435  C   ASP A 195      22.461  -3.205  -4.354  1.00 90.55           C  
ATOM   1436  CB  ASP A 195      24.748  -2.330  -3.823  1.00 90.55           C  
ATOM   1437  O   ASP A 195      21.673  -2.271  -4.519  1.00 90.55           O  
ATOM   1438  CG  ASP A 195      24.835  -3.030  -2.478  1.00 90.55           C  
ATOM   1439  OD1 ASP A 195      24.046  -2.700  -1.567  1.00 90.55           O  
ATOM   1440  OD2 ASP A 195      25.703  -3.917  -2.328  1.00 90.55           O  
ATOM   1441  N   TRP A 196      22.075  -4.396  -3.805  1.00 84.95           N  
ATOM   1442  CA  TRP A 196      20.683  -4.634  -3.439  1.00 84.95           C  
ATOM   1443  C   TRP A 196      20.217  -3.631  -2.389  1.00 84.95           C  
ATOM   1444  CB  TRP A 196      20.499  -6.061  -2.917  1.00 84.95           C  
ATOM   1445  O   TRP A 196      19.015  -3.404  -2.228  1.00 84.95           O  
ATOM   1446  CG  TRP A 196      21.090  -6.293  -1.559  1.00 84.95           C  
ATOM   1447  CD1 TRP A 196      22.417  -6.382  -1.242  1.00 84.95           C  
ATOM   1448  CD2 TRP A 196      20.372  -6.472  -0.334  1.00 84.95           C  
ATOM   1449  CE2 TRP A 196      21.328  -6.663   0.687  1.00 84.95           C  
ATOM   1450  CE3 TRP A 196      19.011  -6.487  -0.001  1.00 84.95           C  
ATOM   1451  NE1 TRP A 196      22.567  -6.604   0.108  1.00 84.95           N  
ATOM   1452  CH2 TRP A 196      19.628  -6.878   2.320  1.00 84.95           C  
ATOM   1453  CZ2 TRP A 196      20.966  -6.868   2.021  1.00 84.95           C  
ATOM   1454  CZ3 TRP A 196      18.652  -6.691   1.327  1.00 84.95           C  
ATOM   1455  N   LYS A 197      21.085  -2.995  -1.694  1.00 85.29           N  
ATOM   1456  CA  LYS A 197      20.714  -2.003  -0.689  1.00 85.29           C  
ATOM   1457  C   LYS A 197      20.977  -0.587  -1.192  1.00 85.29           C  
ATOM   1458  CB  LYS A 197      21.478  -2.247   0.613  1.00 85.29           C  
ATOM   1459  O   LYS A 197      20.978   0.365  -0.409  1.00 85.29           O  
ATOM   1460  CG  LYS A 197      20.982  -3.447   1.406  1.00 85.29           C  
ATOM   1461  CD  LYS A 197      21.658  -3.534   2.769  1.00 85.29           C  
ATOM   1462  CE  LYS A 197      21.060  -4.647   3.620  1.00 85.29           C  
ATOM   1463  NZ  LYS A 197      21.709  -4.726   4.963  1.00 85.29           N  
ATOM   1464  N   SER A 198      21.277  -0.509  -2.394  1.00 90.06           N  
ATOM   1465  CA  SER A 198      21.574   0.817  -2.925  1.00 90.06           C  
ATOM   1466  C   SER A 198      20.428   1.788  -2.662  1.00 90.06           C  
ATOM   1467  CB  SER A 198      21.855   0.743  -4.427  1.00 90.06           C  
ATOM   1468  O   SER A 198      19.258   1.436  -2.832  1.00 90.06           O  
ATOM   1469  OG  SER A 198      22.052   2.039  -4.966  1.00 90.06           O  
ATOM   1470  N   PRO A 199      20.726   3.041  -2.193  1.00 85.94           N  
ATOM   1471  CA  PRO A 199      19.689   4.038  -1.919  1.00 85.94           C  
ATOM   1472  C   PRO A 199      19.083   4.624  -3.192  1.00 85.94           C  
ATOM   1473  CB  PRO A 199      20.436   5.114  -1.125  1.00 85.94           C  
ATOM   1474  O   PRO A 199      18.212   5.495  -3.122  1.00 85.94           O  
ATOM   1475  CG  PRO A 199      21.847   5.035  -1.610  1.00 85.94           C  
ATOM   1476  CD  PRO A 199      22.166   3.600  -1.919  1.00 85.94           C  
ATOM   1477  N   ILE A 200      19.517   4.106  -4.336  1.00 91.88           N  
ATOM   1478  CA  ILE A 200      18.973   4.643  -5.578  1.00 91.88           C  
ATOM   1479  C   ILE A 200      17.756   3.825  -6.004  1.00 91.88           C  
ATOM   1480  CB  ILE A 200      20.032   4.653  -6.702  1.00 91.88           C  
ATOM   1481  O   ILE A 200      17.079   4.168  -6.977  1.00 91.88           O  
ATOM   1482  CG1 ILE A 200      20.451   3.220  -7.054  1.00 91.88           C  
ATOM   1483  CG2 ILE A 200      21.246   5.493  -6.293  1.00 91.88           C  
ATOM   1484  CD1 ILE A 200      21.200   3.101  -8.374  1.00 91.88           C  
ATOM   1485  N   ILE A 201      17.581   2.708  -5.272  1.00 91.67           N  
ATOM   1486  CA  ILE A 201      16.422   1.867  -5.554  1.00 91.67           C  
ATOM   1487  C   ILE A 201      15.338   2.114  -4.507  1.00 91.67           C  
ATOM   1488  CB  ILE A 201      16.805   0.370  -5.586  1.00 91.67           C  
ATOM   1489  O   ILE A 201      15.623   2.163  -3.308  1.00 91.67           O  
ATOM   1490  CG1 ILE A 201      17.919   0.126  -6.609  1.00 91.67           C  
ATOM   1491  CG2 ILE A 201      15.578  -0.494  -5.895  1.00 91.67           C  
ATOM   1492  CD1 ILE A 201      18.597  -1.231  -6.475  1.00 91.67           C  
ATOM   1493  N   HIS A 202      14.112   2.205  -4.992  1.00 86.95           N  
ATOM   1494  CA  HIS A 202      12.997   2.531  -4.111  1.00 86.95           C  
ATOM   1495  C   HIS A 202      11.769   1.689  -4.441  1.00 86.95           C  
ATOM   1496  CB  HIS A 202      12.654   4.019  -4.207  1.00 86.95           C  
ATOM   1497  O   HIS A 202      11.650   1.166  -5.551  1.00 86.95           O  
ATOM   1498  CG  HIS A 202      13.824   4.920  -3.970  1.00 86.95           C  
ATOM   1499  CD2 HIS A 202      14.611   5.602  -4.836  1.00 86.95           C  
ATOM   1500  ND1 HIS A 202      14.304   5.201  -2.709  1.00 86.95           N  
ATOM   1501  CE1 HIS A 202      15.338   6.019  -2.810  1.00 86.95           C  
ATOM   1502  NE2 HIS A 202      15.545   6.278  -4.090  1.00 86.95           N  
ATOM   1503  N   PRO A 203      10.958   1.529  -3.429  1.00 81.69           N  
ATOM   1504  CA  PRO A 203       9.691   0.851  -3.714  1.00 81.69           C  
ATOM   1505  C   PRO A 203       8.823   1.618  -4.708  1.00 81.69           C  
ATOM   1506  CB  PRO A 203       9.015   0.775  -2.343  1.00 81.69           C  
ATOM   1507  O   PRO A 203       8.935   2.842  -4.815  1.00 81.69           O  
ATOM   1508  CG  PRO A 203       9.611   1.900  -1.561  1.00 81.69           C  
ATOM   1509  CD  PRO A 203      11.016   2.124  -2.040  1.00 81.69           C  
ATOM   1510  N   ILE A 204       7.981   0.833  -5.494  1.00 80.94           N  
ATOM   1511  CA  ILE A 204       6.974   1.447  -6.352  1.00 80.94           C  
ATOM   1512  C   ILE A 204       6.115   2.408  -5.533  1.00 80.94           C  
ATOM   1513  CB  ILE A 204       6.085   0.382  -7.033  1.00 80.94           C  
ATOM   1514  O   ILE A 204       5.666   2.068  -4.436  1.00 80.94           O  
ATOM   1515  CG1 ILE A 204       6.904  -0.427  -8.046  1.00 80.94           C  
ATOM   1516  CG2 ILE A 204       4.875   1.037  -7.705  1.00 80.94           C  
ATOM   1517  CD1 ILE A 204       6.145  -1.593  -8.665  1.00 80.94           C  
ATOM   1518  N   GLY A 205       6.011   3.770  -5.992  1.00 73.28           N  
ATOM   1519  CA  GLY A 205       5.223   4.785  -5.311  1.00 73.28           C  
ATOM   1520  C   GLY A 205       6.072   5.806  -4.577  1.00 73.28           C  
ATOM   1521  O   GLY A 205       5.560   6.827  -4.111  1.00 73.28           O  
ATOM   1522  N   TRP A 206       7.378   5.492  -4.422  1.00 79.11           N  
ATOM   1523  CA  TRP A 206       8.315   6.380  -3.742  1.00 79.11           C  
ATOM   1524  C   TRP A 206       8.277   7.779  -4.348  1.00 79.11           C  
ATOM   1525  CB  TRP A 206       9.738   5.818  -3.815  1.00 79.11           C  
ATOM   1526  O   TRP A 206       8.198   8.774  -3.623  1.00 79.11           O  
ATOM   1527  CG  TRP A 206      10.746   6.612  -3.039  1.00 79.11           C  
ATOM   1528  CD1 TRP A 206      11.117   6.425  -1.737  1.00 79.11           C  
ATOM   1529  CD2 TRP A 206      11.511   7.722  -3.519  1.00 79.11           C  
ATOM   1530  CE2 TRP A 206      12.326   8.160  -2.452  1.00 79.11           C  
ATOM   1531  CE3 TRP A 206      11.587   8.389  -4.749  1.00 79.11           C  
ATOM   1532  NE1 TRP A 206      12.067   7.353  -1.377  1.00 79.11           N  
ATOM   1533  CH2 TRP A 206      13.262   9.871  -3.793  1.00 79.11           C  
ATOM   1534  CZ2 TRP A 206      13.207   9.236  -2.579  1.00 79.11           C  
ATOM   1535  CZ3 TRP A 206      12.464   9.460  -4.873  1.00 79.11           C  
ATOM   1536  N   CYS A 207       8.331   7.932  -5.645  1.00 80.78           N  
ATOM   1537  CA  CYS A 207       8.339   9.220  -6.329  1.00 80.78           C  
ATOM   1538  C   CYS A 207       7.049   9.987  -6.063  1.00 80.78           C  
ATOM   1539  CB  CYS A 207       8.529   9.028  -7.833  1.00 80.78           C  
ATOM   1540  O   CYS A 207       7.083  11.180  -5.755  1.00 80.78           O  
ATOM   1541  SG  CYS A 207      10.219   8.600  -8.305  1.00 80.78           S  
ATOM   1542  N   LYS A 208       5.924   9.356  -6.251  1.00 75.21           N  
ATOM   1543  CA  LYS A 208       4.631   9.980  -5.989  1.00 75.21           C  
ATOM   1544  C   LYS A 208       4.549  10.495  -4.555  1.00 75.21           C  
ATOM   1545  CB  LYS A 208       3.494   8.993  -6.257  1.00 75.21           C  
ATOM   1546  O   LYS A 208       4.095  11.617  -4.318  1.00 75.21           O  
ATOM   1547  CG  LYS A 208       2.104   9.600  -6.129  1.00 75.21           C  
ATOM   1548  CD  LYS A 208       1.021   8.605  -6.528  1.00 75.21           C  
ATOM   1549  CE  LYS A 208      -0.370   9.213  -6.406  1.00 75.21           C  
ATOM   1550  NZ  LYS A 208      -1.433   8.253  -6.829  1.00 75.21           N  
ATOM   1551  N   LEU A 209       5.086   9.756  -3.683  1.00 62.50           N  
ATOM   1552  CA  LEU A 209       5.040  10.078  -2.261  1.00 62.50           C  
ATOM   1553  C   LEU A 209       5.829  11.349  -1.966  1.00 62.50           C  
ATOM   1554  CB  LEU A 209       5.591   8.916  -1.430  1.00 62.50           C  
ATOM   1555  O   LEU A 209       5.386  12.193  -1.183  1.00 62.50           O  
ATOM   1556  CG  LEU A 209       5.636   9.128   0.084  1.00 62.50           C  
ATOM   1557  CD1 LEU A 209       4.226   9.304   0.638  1.00 62.50           C  
ATOM   1558  CD2 LEU A 209       6.342   7.961   0.767  1.00 62.50           C  
ATOM   1559  N   TYR A 210       6.921  11.532  -2.503  1.00 72.09           N  
ATOM   1560  CA  TYR A 210       7.795  12.642  -2.141  1.00 72.09           C  
ATOM   1561  C   TYR A 210       7.756  13.735  -3.203  1.00 72.09           C  
ATOM   1562  CB  TYR A 210       9.234  12.154  -1.948  1.00 72.09           C  
ATOM   1563  O   TYR A 210       8.610  14.625  -3.218  1.00 72.09           O  
ATOM   1564  CG  TYR A 210       9.428  11.312  -0.710  1.00 72.09           C  
ATOM   1565  CD1 TYR A 210       9.324  11.874   0.561  1.00 72.09           C  
ATOM   1566  CD2 TYR A 210       9.716   9.956  -0.807  1.00 72.09           C  
ATOM   1567  CE1 TYR A 210       9.503  11.103   1.705  1.00 72.09           C  
ATOM   1568  CE2 TYR A 210       9.898   9.175   0.330  1.00 72.09           C  
ATOM   1569  OH  TYR A 210       9.969   8.989   2.708  1.00 72.09           O  
ATOM   1570  CZ  TYR A 210       9.790   9.757   1.579  1.00 72.09           C  
ATOM   1571  N   GLY A 211       6.708  13.528  -3.999  1.00 71.40           N  
ATOM   1572  CA  GLY A 211       6.525  14.577  -4.990  1.00 71.40           C  
ATOM   1573  C   GLY A 211       7.658  14.653  -5.995  1.00 71.40           C  
ATOM   1574  O   GLY A 211       8.036  15.743  -6.431  1.00 71.40           O  
ATOM   1575  N   VAL A 212       8.299  13.518  -6.166  1.00 82.53           N  
ATOM   1576  CA  VAL A 212       9.355  13.391  -7.165  1.00 82.53           C  
ATOM   1577  C   VAL A 212       8.759  12.918  -8.489  1.00 82.53           C  
ATOM   1578  CB  VAL A 212      10.462  12.419  -6.700  1.00 82.53           C  
ATOM   1579  O   VAL A 212       7.955  11.983  -8.516  1.00 82.53           O  
ATOM   1580  CG1 VAL A 212      11.525  12.253  -7.784  1.00 82.53           C  
ATOM   1581  CG2 VAL A 212      11.093  12.912  -5.399  1.00 82.53           C  
ATOM   1582  N   GLN A 213       9.126  13.679  -9.533  1.00 88.49           N  
ATOM   1583  CA  GLN A 213       8.625  13.310 -10.853  1.00 88.49           C  
ATOM   1584  C   GLN A 213       9.228  11.989 -11.321  1.00 88.49           C  
ATOM   1585  CB  GLN A 213       8.925  14.414 -11.869  1.00 88.49           C  
ATOM   1586  O   GLN A 213      10.451  11.852 -11.400  1.00 88.49           O  
ATOM   1587  CG  GLN A 213       8.387  14.128 -13.264  1.00 88.49           C  
ATOM   1588  CD  GLN A 213       6.876  14.248 -13.347  1.00 88.49           C  
ATOM   1589  NE2 GLN A 213       6.316  13.896 -14.499  1.00 88.49           N  
ATOM   1590  OE1 GLN A 213       6.219  14.652 -12.383  1.00 88.49           O  
ATOM   1591  N   LEU A 214       8.290  11.053 -11.577  1.00 88.45           N  
ATOM   1592  CA  LEU A 214       8.717   9.795 -12.181  1.00 88.45           C  
ATOM   1593  C   LEU A 214       8.811   9.924 -13.697  1.00 88.45           C  
ATOM   1594  CB  LEU A 214       7.750   8.667 -11.811  1.00 88.45           C  
ATOM   1595  O   LEU A 214       7.796  10.103 -14.373  1.00 88.45           O  
ATOM   1596  CG  LEU A 214       8.250   7.241 -12.047  1.00 88.45           C  
ATOM   1597  CD1 LEU A 214       9.389   6.913 -11.086  1.00 88.45           C  
ATOM   1598  CD2 LEU A 214       7.109   6.242 -11.892  1.00 88.45           C  
ATOM   1599  N   THR A 215      10.025   9.908 -14.229  1.00 92.40           N  
ATOM   1600  CA  THR A 215      10.268  10.058 -15.659  1.00 92.40           C  
ATOM   1601  C   THR A 215      10.103   8.722 -16.379  1.00 92.40           C  
ATOM   1602  CB  THR A 215      11.676  10.620 -15.930  1.00 92.40           C  
ATOM   1603  O   THR A 215      10.694   7.718 -15.976  1.00 92.40           O  
ATOM   1604  CG2 THR A 215      11.889  10.875 -17.419  1.00 92.40           C  
ATOM   1605  OG1 THR A 215      11.836  11.854 -15.219  1.00 92.40           O  
ATOM   1606  N   HIS A 216       9.266   8.734 -17.358  1.00 85.98           N  
ATOM   1607  CA  HIS A 216       9.001   7.506 -18.099  1.00 85.98           C  
ATOM   1608  C   HIS A 216       8.720   7.798 -19.569  1.00 85.98           C  
ATOM   1609  CB  HIS A 216       7.823   6.751 -17.479  1.00 85.98           C  
ATOM   1610  O   HIS A 216       8.378   8.928 -19.927  1.00 85.98           O  
ATOM   1611  CG  HIS A 216       6.587   7.580 -17.336  1.00 85.98           C  
ATOM   1612  CD2 HIS A 216       6.093   8.264 -16.277  1.00 85.98           C  
ATOM   1613  ND1 HIS A 216       5.697   7.773 -18.370  1.00 85.98           N  
ATOM   1614  CE1 HIS A 216       4.706   8.543 -17.952  1.00 85.98           C  
ATOM   1615  NE2 HIS A 216       4.923   8.855 -16.686  1.00 85.98           N  
ATOM   1616  N   GLY A 217       9.038   6.775 -20.470  1.00 79.49           N  
ATOM   1617  CA  GLY A 217       8.687   6.855 -21.879  1.00 79.49           C  
ATOM   1618  C   GLY A 217       7.245   6.476 -22.157  1.00 79.49           C  
ATOM   1619  O   GLY A 217       6.461   6.272 -21.228  1.00 79.49           O  
ATOM   1620  N   THR A 218       6.843   6.396 -23.401  1.00 78.82           N  
ATOM   1621  CA  THR A 218       5.480   6.114 -23.838  1.00 78.82           C  
ATOM   1622  C   THR A 218       5.106   4.664 -23.541  1.00 78.82           C  
ATOM   1623  CB  THR A 218       5.307   6.393 -25.342  1.00 78.82           C  
ATOM   1624  O   THR A 218       3.923   4.323 -23.478  1.00 78.82           O  
ATOM   1625  CG2 THR A 218       5.444   7.882 -25.645  1.00 78.82           C  
ATOM   1626  OG1 THR A 218       6.307   5.674 -26.074  1.00 78.82           O  
ATOM   1627  N   GLU A 219       6.073   3.851 -23.300  1.00 76.60           N  
ATOM   1628  CA  GLU A 219       5.838   2.436 -23.031  1.00 76.60           C  
ATOM   1629  C   GLU A 219       5.257   2.228 -21.635  1.00 76.60           C  
ATOM   1630  CB  GLU A 219       7.135   1.637 -23.185  1.00 76.60           C  
ATOM   1631  O   GLU A 219       4.714   1.163 -21.335  1.00 76.60           O  
ATOM   1632  CG  GLU A 219       8.151   1.895 -22.082  1.00 76.60           C  
ATOM   1633  CD  GLU A 219       8.929   3.187 -22.273  1.00 76.60           C  
ATOM   1634  OE1 GLU A 219       9.876   3.446 -21.496  1.00 76.60           O  
ATOM   1635  OE2 GLU A 219       8.588   3.947 -23.206  1.00 76.60           O  
ATOM   1636  N   PHE A 220       5.540   3.178 -20.766  1.00 78.88           N  
ATOM   1637  CA  PHE A 220       5.093   3.123 -19.380  1.00 78.88           C  
ATOM   1638  C   PHE A 220       3.914   4.060 -19.153  1.00 78.88           C  
ATOM   1639  CB  PHE A 220       6.240   3.482 -18.429  1.00 78.88           C  
ATOM   1640  O   PHE A 220       4.061   5.282 -19.228  1.00 78.88           O  
ATOM   1641  CG  PHE A 220       5.860   3.432 -16.974  1.00 78.88           C  
ATOM   1642  CD1 PHE A 220       5.324   4.547 -16.342  1.00 78.88           C  
ATOM   1643  CD2 PHE A 220       6.041   2.269 -16.237  1.00 78.88           C  
ATOM   1644  CE1 PHE A 220       4.972   4.504 -14.995  1.00 78.88           C  
ATOM   1645  CE2 PHE A 220       5.691   2.217 -14.891  1.00 78.88           C  
ATOM   1646  CZ  PHE A 220       5.158   3.336 -14.271  1.00 78.88           C  
ATOM   1647  N   ARG A 221       2.764   3.470 -18.950  1.00 77.02           N  
ATOM   1648  CA  ARG A 221       1.536   4.235 -18.765  1.00 77.02           C  
ATOM   1649  C   ARG A 221       1.187   4.360 -17.285  1.00 77.02           C  
ATOM   1650  CB  ARG A 221       0.377   3.585 -19.523  1.00 77.02           C  
ATOM   1651  O   ARG A 221       0.878   5.453 -16.805  1.00 77.02           O  
ATOM   1652  CG  ARG A 221       0.567   3.557 -21.031  1.00 77.02           C  
ATOM   1653  CD  ARG A 221      -0.536   4.318 -21.753  1.00 77.02           C  
ATOM   1654  NE  ARG A 221      -0.506   4.075 -23.192  1.00 77.02           N  
ATOM   1655  NH1 ARG A 221       1.243   5.525 -23.610  1.00 77.02           N  
ATOM   1656  NH2 ARG A 221       0.278   4.360 -25.332  1.00 77.02           N  
ATOM   1657  CZ  ARG A 221       0.338   4.654 -24.041  1.00 77.02           C  
ATOM   1658  N   SER A 222       1.212   3.331 -16.594  1.00 76.68           N  
ATOM   1659  CA  SER A 222       0.980   3.191 -15.160  1.00 76.68           C  
ATOM   1660  C   SER A 222       1.635   1.926 -14.615  1.00 76.68           C  
ATOM   1661  CB  SER A 222      -0.519   3.168 -14.859  1.00 76.68           C  
ATOM   1662  O   SER A 222       1.957   1.010 -15.375  1.00 76.68           O  
ATOM   1663  OG  SER A 222      -1.099   1.946 -15.280  1.00 76.68           O  
ATOM   1664  N   TRP A 223       1.962   1.925 -13.276  1.00 79.31           N  
ATOM   1665  CA  TRP A 223       2.511   0.716 -12.671  1.00 79.31           C  
ATOM   1666  C   TRP A 223       1.551  -0.457 -12.831  1.00 79.31           C  
ATOM   1667  CB  TRP A 223       2.814   0.947 -11.188  1.00 79.31           C  
ATOM   1668  O   TRP A 223       1.979  -1.589 -13.071  1.00 79.31           O  
ATOM   1669  CG  TRP A 223       4.162   1.548 -10.928  1.00 79.31           C  
ATOM   1670  CD1 TRP A 223       4.428   2.812 -10.480  1.00 79.31           C  
ATOM   1671  CD2 TRP A 223       5.430   0.909 -11.104  1.00 79.31           C  
ATOM   1672  CE2 TRP A 223       6.424   1.846 -10.743  1.00 79.31           C  
ATOM   1673  CE3 TRP A 223       5.823  -0.366 -11.531  1.00 79.31           C  
ATOM   1674  NE1 TRP A 223       5.787   2.998 -10.367  1.00 79.31           N  
ATOM   1675  CH2 TRP A 223       8.145   0.292 -11.219  1.00 79.31           C  
ATOM   1676  CZ2 TRP A 223       7.787   1.547 -10.798  1.00 79.31           C  
ATOM   1677  CZ3 TRP A 223       7.181  -0.662 -11.585  1.00 79.31           C  
ATOM   1678  N   ASP A 224       0.205  -0.213 -12.755  1.00 72.56           N  
ATOM   1679  CA  ASP A 224      -0.761  -1.295 -12.924  1.00 72.56           C  
ATOM   1680  C   ASP A 224      -0.620  -1.948 -14.297  1.00 72.56           C  
ATOM   1681  CB  ASP A 224      -2.187  -0.775 -12.732  1.00 72.56           C  
ATOM   1682  O   ASP A 224      -0.625  -3.175 -14.409  1.00 72.56           O  
ATOM   1683  CG  ASP A 224      -2.502  -0.427 -11.288  1.00 72.56           C  
ATOM   1684  OD1 ASP A 224      -2.095  -1.179 -10.376  1.00 72.56           O  
ATOM   1685  OD2 ASP A 224      -3.167   0.607 -11.060  1.00 72.56           O  
ATOM   1686  N   ASN A 225      -0.452  -1.164 -15.274  1.00 72.74           N  
ATOM   1687  CA  ASN A 225      -0.285  -1.653 -16.638  1.00 72.74           C  
ATOM   1688  C   ASN A 225       1.080  -2.305 -16.837  1.00 72.74           C  
ATOM   1689  CB  ASN A 225      -0.482  -0.517 -17.644  1.00 72.74           C  
ATOM   1690  O   ASN A 225       1.178  -3.386 -17.422  1.00 72.74           O  
ATOM   1691  CG  ASN A 225      -0.349  -0.980 -19.082  1.00 72.74           C  
ATOM   1692  ND2 ASN A 225      -1.429  -1.523 -19.632  1.00 72.74           N  
ATOM   1693  OD1 ASN A 225       0.715  -0.851 -19.692  1.00 72.74           O  
ATOM   1694  N   TYR A 226       1.942  -1.694 -16.322  1.00 76.95           N  
ATOM   1695  CA  TYR A 226       3.312  -2.150 -16.523  1.00 76.95           C  
ATOM   1696  C   TYR A 226       3.552  -3.482 -15.823  1.00 76.95           C  
ATOM   1697  CB  TYR A 226       4.308  -1.105 -16.012  1.00 76.95           C  
ATOM   1698  O   TYR A 226       4.150  -4.395 -16.398  1.00 76.95           O  
ATOM   1699  CG  TYR A 226       5.748  -1.437 -16.320  1.00 76.95           C  
ATOM   1700  CD1 TYR A 226       6.661  -1.681 -15.297  1.00 76.95           C  
ATOM   1701  CD2 TYR A 226       6.199  -1.505 -17.634  1.00 76.95           C  
ATOM   1702  CE1 TYR A 226       7.990  -1.985 -15.575  1.00 76.95           C  
ATOM   1703  CE2 TYR A 226       7.525  -1.809 -17.924  1.00 76.95           C  
ATOM   1704  OH  TYR A 226       9.725  -2.347 -17.172  1.00 76.95           O  
ATOM   1705  CZ  TYR A 226       8.411  -2.047 -16.890  1.00 76.95           C  
ATOM   1706  N   LEU A 227       3.161  -3.603 -14.593  1.00 75.97           N  
ATOM   1707  CA  LEU A 227       3.342  -4.833 -13.831  1.00 75.97           C  
ATOM   1708  C   LEU A 227       2.655  -6.007 -14.521  1.00 75.97           C  
ATOM   1709  CB  LEU A 227       2.793  -4.669 -12.411  1.00 75.97           C  
ATOM   1710  O   LEU A 227       3.215  -7.103 -14.594  1.00 75.97           O  
ATOM   1711  CG  LEU A 227       3.499  -3.641 -11.525  1.00 75.97           C  
ATOM   1712  CD1 LEU A 227       2.803  -3.540 -10.172  1.00 75.97           C  
ATOM   1713  CD2 LEU A 227       4.969  -4.007 -11.349  1.00 75.97           C  
ATOM   1714  N   VAL A 228       1.533  -5.717 -15.098  1.00 71.12           N  
ATOM   1715  CA  VAL A 228       0.722  -6.754 -15.727  1.00 71.12           C  
ATOM   1716  C   VAL A 228       1.295  -7.097 -17.100  1.00 71.12           C  
ATOM   1717  CB  VAL A 228      -0.754  -6.318 -15.860  1.00 71.12           C  
ATOM   1718  O   VAL A 228       1.548  -8.266 -17.400  1.00 71.12           O  
ATOM   1719  CG1 VAL A 228      -1.538  -7.316 -16.710  1.00 71.12           C  
ATOM   1720  CG2 VAL A 228      -1.393  -6.170 -14.480  1.00 71.12           C  
ATOM   1721  N   SER A 229       1.504  -6.060 -17.852  1.00 71.40           N  
ATOM   1722  CA  SER A 229       1.917  -6.267 -19.236  1.00 71.40           C  
ATOM   1723  C   SER A 229       3.310  -6.882 -19.312  1.00 71.40           C  
ATOM   1724  CB  SER A 229       1.891  -4.946 -20.007  1.00 71.40           C  
ATOM   1725  O   SER A 229       3.606  -7.650 -20.230  1.00 71.40           O  
ATOM   1726  OG  SER A 229       2.895  -4.066 -19.530  1.00 71.40           O  
ATOM   1727  N   ALA A 230       4.091  -6.595 -18.342  1.00 74.33           N  
ATOM   1728  CA  ALA A 230       5.469  -7.079 -18.361  1.00 74.33           C  
ATOM   1729  C   ALA A 230       5.625  -8.325 -17.494  1.00 74.33           C  
ATOM   1730  CB  ALA A 230       6.424  -5.984 -17.892  1.00 74.33           C  
ATOM   1731  O   ALA A 230       6.729  -8.856 -17.353  1.00 74.33           O  
ATOM   1732  N   SER A 231       4.494  -8.783 -16.969  1.00 76.96           N  
ATOM   1733  CA  SER A 231       4.503  -9.937 -16.076  1.00 76.96           C  
ATOM   1734  C   SER A 231       5.536  -9.769 -14.967  1.00 76.96           C  
ATOM   1735  CB  SER A 231       4.788 -11.219 -16.860  1.00 76.96           C  
ATOM   1736  O   SER A 231       6.336 -10.673 -14.714  1.00 76.96           O  
ATOM   1737  OG  SER A 231       3.756 -11.476 -17.796  1.00 76.96           O  
ATOM   1738  N   ILE A 232       5.572  -8.672 -14.359  1.00 81.25           N  
ATOM   1739  CA  ILE A 232       6.472  -8.312 -13.269  1.00 81.25           C  
ATOM   1740  C   ILE A 232       5.691  -8.237 -11.959  1.00 81.25           C  
ATOM   1741  CB  ILE A 232       7.185  -6.970 -13.545  1.00 81.25           C  
ATOM   1742  O   ILE A 232       4.525  -7.834 -11.945  1.00 81.25           O  
ATOM   1743  CG1 ILE A 232       8.038  -7.070 -14.815  1.00 81.25           C  
ATOM   1744  CG2 ILE A 232       8.039  -6.555 -12.343  1.00 81.25           C  
ATOM   1745  CD1 ILE A 232       8.450  -5.722 -15.391  1.00 81.25           C  
ATOM   1746  N   GLY A 233       6.378  -8.737 -10.851  1.00 72.35           N  
ATOM   1747  CA  GLY A 233       5.811  -8.595  -9.519  1.00 72.35           C  
ATOM   1748  C   GLY A 233       6.318  -7.370  -8.782  1.00 72.35           C  
ATOM   1749  O   GLY A 233       7.169  -6.640  -9.294  1.00 72.35           O  
ATOM   1750  N   ARG A 234       5.704  -7.145  -7.633  1.00 74.12           N  
ATOM   1751  CA  ARG A 234       6.166  -6.110  -6.714  1.00 74.12           C  
ATOM   1752  C   ARG A 234       7.163  -6.676  -5.708  1.00 74.12           C  
ATOM   1753  CB  ARG A 234       4.983  -5.477  -5.978  1.00 74.12           C  
ATOM   1754  O   ARG A 234       7.020  -7.815  -5.259  1.00 74.12           O  
ATOM   1755  CG  ARG A 234       4.069  -4.655  -6.873  1.00 74.12           C  
ATOM   1756  CD  ARG A 234       2.881  -4.094  -6.104  1.00 74.12           C  
ATOM   1757  NE  ARG A 234       2.057  -3.228  -6.942  1.00 74.12           N  
ATOM   1758  NH1 ARG A 234       3.128  -1.274  -6.333  1.00 74.12           N  
ATOM   1759  NH2 ARG A 234       1.389  -1.216  -7.825  1.00 74.12           N  
ATOM   1760  CZ  ARG A 234       2.193  -1.908  -7.031  1.00 74.12           C  
ATOM   1761  N   VAL A 235       8.244  -5.825  -5.541  1.00 71.87           N  
ATOM   1762  CA  VAL A 235       9.114  -6.187  -4.427  1.00 71.87           C  
ATOM   1763  C   VAL A 235       8.367  -6.007  -3.108  1.00 71.87           C  
ATOM   1764  CB  VAL A 235      10.411  -5.346  -4.424  1.00 71.87           C  
ATOM   1765  O   VAL A 235       7.797  -4.944  -2.850  1.00 71.87           O  
ATOM   1766  CG1 VAL A 235      11.327  -5.772  -3.279  1.00 71.87           C  
ATOM   1767  CG2 VAL A 235      11.132  -5.473  -5.765  1.00 71.87           C  
ATOM   1768  N   PRO A 236       8.344  -7.167  -2.415  1.00 63.32           N  
ATOM   1769  CA  PRO A 236       7.732  -6.975  -1.098  1.00 63.32           C  
ATOM   1770  C   PRO A 236       8.408  -5.870  -0.289  1.00 63.32           C  
ATOM   1771  CB  PRO A 236       7.913  -8.336  -0.423  1.00 63.32           C  
ATOM   1772  O   PRO A 236       9.638  -5.769  -0.283  1.00 63.32           O  
ATOM   1773  CG  PRO A 236       8.018  -9.311  -1.550  1.00 63.32           C  
ATOM   1774  CD  PRO A 236       8.742  -8.649  -2.687  1.00 63.32           C  
ATOM   1775  N   ALA A 237       7.653  -5.125   0.353  1.00 56.47           N  
ATOM   1776  CA  ALA A 237       8.050  -3.903   1.047  1.00 56.47           C  
ATOM   1777  C   ALA A 237       9.132  -4.188   2.085  1.00 56.47           C  
ATOM   1778  CB  ALA A 237       6.840  -3.250   1.711  1.00 56.47           C  
ATOM   1779  O   ALA A 237      10.118  -3.454   2.180  1.00 56.47           O  
ATOM   1780  N   PRO A 238       9.068  -5.246   2.921  1.00 58.64           N  
ATOM   1781  CA  PRO A 238      10.104  -5.490   3.928  1.00 58.64           C  
ATOM   1782  C   PRO A 238      11.474  -5.762   3.310  1.00 58.64           C  
ATOM   1783  CB  PRO A 238       9.587  -6.723   4.673  1.00 58.64           C  
ATOM   1784  O   PRO A 238      12.482  -5.783   4.021  1.00 58.64           O  
ATOM   1785  CG  PRO A 238       8.114  -6.733   4.420  1.00 58.64           C  
ATOM   1786  CD  PRO A 238       7.858  -6.129   3.069  1.00 58.64           C  
ATOM   1787  N   PHE A 239      11.493  -5.824   2.027  1.00 68.80           N  
ATOM   1788  CA  PHE A 239      12.748  -6.147   1.360  1.00 68.80           C  
ATOM   1789  C   PHE A 239      13.582  -4.891   1.138  1.00 68.80           C  
ATOM   1790  CB  PHE A 239      12.484  -6.846   0.023  1.00 68.80           C  
ATOM   1791  O   PHE A 239      14.756  -4.976   0.771  1.00 68.80           O  
ATOM   1792  CG  PHE A 239      12.183  -8.314   0.154  1.00 68.80           C  
ATOM   1793  CD1 PHE A 239      11.625  -8.822   1.321  1.00 68.80           C  
ATOM   1794  CD2 PHE A 239      12.459  -9.187  -0.890  1.00 68.80           C  
ATOM   1795  CE1 PHE A 239      11.346 -10.181   1.445  1.00 68.80           C  
ATOM   1796  CE2 PHE A 239      12.182 -10.547  -0.773  1.00 68.80           C  
ATOM   1797  CZ  PHE A 239      11.627 -11.042   0.395  1.00 68.80           C  
ATOM   1798  N   PHE A 240      12.943  -3.705   1.397  1.00 72.97           N  
ATOM   1799  CA  PHE A 240      13.669  -2.450   1.240  1.00 72.97           C  
ATOM   1800  C   PHE A 240      14.250  -1.991   2.571  1.00 72.97           C  
ATOM   1801  CB  PHE A 240      12.752  -1.366   0.665  1.00 72.97           C  
ATOM   1802  O   PHE A 240      13.608  -2.126   3.615  1.00 72.97           O  
ATOM   1803  CG  PHE A 240      12.326  -1.621  -0.755  1.00 72.97           C  
ATOM   1804  CD1 PHE A 240      13.148  -1.262  -1.817  1.00 72.97           C  
ATOM   1805  CD2 PHE A 240      11.103  -2.220  -1.030  1.00 72.97           C  
ATOM   1806  CE1 PHE A 240      12.757  -1.497  -3.133  1.00 72.97           C  
ATOM   1807  CE2 PHE A 240      10.706  -2.457  -2.342  1.00 72.97           C  
ATOM   1808  CZ  PHE A 240      11.533  -2.094  -3.392  1.00 72.97           C  
ATOM   1809  N   SER A 241      15.527  -1.498   2.544  1.00 73.32           N  
ATOM   1810  CA  SER A 241      16.151  -0.921   3.731  1.00 73.32           C  
ATOM   1811  C   SER A 241      15.549   0.440   4.064  1.00 73.32           C  
ATOM   1812  CB  SER A 241      17.661  -0.785   3.531  1.00 73.32           C  
ATOM   1813  O   SER A 241      14.951   1.089   3.203  1.00 73.32           O  
ATOM   1814  OG  SER A 241      17.955   0.251   2.610  1.00 73.32           O  
ATOM   1815  N   PRO A 242      15.644   0.855   5.276  1.00 69.39           N  
ATOM   1816  CA  PRO A 242      15.222   2.210   5.637  1.00 69.39           C  
ATOM   1817  C   PRO A 242      15.809   3.276   4.715  1.00 69.39           C  
ATOM   1818  CB  PRO A 242      15.746   2.375   7.065  1.00 69.39           C  
ATOM   1819  O   PRO A 242      15.117   4.230   4.349  1.00 69.39           O  
ATOM   1820  CG  PRO A 242      15.733   0.994   7.638  1.00 69.39           C  
ATOM   1821  CD  PRO A 242      16.114   0.025   6.556  1.00 69.39           C  
ATOM   1822  N   GLU A 243      17.001   3.122   4.308  1.00 75.23           N  
ATOM   1823  CA  GLU A 243      17.660   4.091   3.438  1.00 75.23           C  
ATOM   1824  C   GLU A 243      16.979   4.161   2.074  1.00 75.23           C  
ATOM   1825  CB  GLU A 243      19.141   3.743   3.269  1.00 75.23           C  
ATOM   1826  O   GLU A 243      16.928   5.225   1.453  1.00 75.23           O  
ATOM   1827  CG  GLU A 243      19.966   3.938   4.533  1.00 75.23           C  
ATOM   1828  CD  GLU A 243      19.745   2.847   5.569  1.00 75.23           C  
ATOM   1829  OE1 GLU A 243      20.023   3.082   6.766  1.00 75.23           O  
ATOM   1830  OE2 GLU A 243      19.292   1.748   5.179  1.00 75.23           O  
ATOM   1831  N   GLN A 244      16.453   3.072   1.618  1.00 82.20           N  
ATOM   1832  CA  GLN A 244      15.804   3.005   0.313  1.00 82.20           C  
ATOM   1833  C   GLN A 244      14.407   3.616   0.362  1.00 82.20           C  
ATOM   1834  CB  GLN A 244      15.728   1.558  -0.176  1.00 82.20           C  
ATOM   1835  O   GLN A 244      13.811   3.900  -0.679  1.00 82.20           O  
ATOM   1836  CG  GLN A 244      17.078   0.967  -0.560  1.00 82.20           C  
ATOM   1837  CD  GLN A 244      16.994  -0.507  -0.912  1.00 82.20           C  
ATOM   1838  NE2 GLN A 244      17.503  -0.865  -2.086  1.00 82.20           N  
ATOM   1839  OE1 GLN A 244      16.477  -1.316  -0.135  1.00 82.20           O  
ATOM   1840  N   THR A 245      13.971   3.909   1.592  1.00 73.42           N  
ATOM   1841  CA  THR A 245      12.604   4.402   1.729  1.00 73.42           C  
ATOM   1842  C   THR A 245      12.598   5.874   2.129  1.00 73.42           C  
ATOM   1843  CB  THR A 245      11.815   3.581   2.766  1.00 73.42           C  
ATOM   1844  O   THR A 245      11.541   6.507   2.170  1.00 73.42           O  
ATOM   1845  CG2 THR A 245      11.858   2.093   2.437  1.00 73.42           C  
ATOM   1846  OG1 THR A 245      12.385   3.790   4.064  1.00 73.42           O  
ATOM   1847  N   LEU A 246      13.818   6.476   2.274  1.00 72.68           N  
ATOM   1848  CA  LEU A 246      13.936   7.876   2.667  1.00 72.68           C  
ATOM   1849  C   LEU A 246      13.715   8.797   1.472  1.00 72.68           C  
ATOM   1850  CB  LEU A 246      15.309   8.146   3.287  1.00 72.68           C  
ATOM   1851  O   LEU A 246      14.020   8.429   0.335  1.00 72.68           O  
ATOM   1852  CG  LEU A 246      15.557   7.548   4.673  1.00 72.68           C  
ATOM   1853  CD1 LEU A 246      17.015   7.734   5.078  1.00 72.68           C  
ATOM   1854  CD2 LEU A 246      14.626   8.181   5.702  1.00 72.68           C  
ATOM   1855  N   GLY A 247      13.022  10.009   1.716  1.00 70.30           N  
ATOM   1856  CA  GLY A 247      12.841  11.009   0.675  1.00 70.30           C  
ATOM   1857  C   GLY A 247      14.147  11.604   0.186  1.00 70.30           C  
ATOM   1858  O   GLY A 247      15.203  11.369   0.778  1.00 70.30           O  
ATOM   1859  N   PRO A 248      14.183  12.279  -0.984  1.00 68.89           N  
ATOM   1860  CA  PRO A 248      15.372  12.799  -1.664  1.00 68.89           C  
ATOM   1861  C   PRO A 248      16.126  13.830  -0.826  1.00 68.89           C  
ATOM   1862  CB  PRO A 248      14.801  13.438  -2.932  1.00 68.89           C  
ATOM   1863  O   PRO A 248      17.336  14.002  -0.996  1.00 68.89           O  
ATOM   1864  CG  PRO A 248      13.342  13.604  -2.654  1.00 68.89           C  
ATOM   1865  CD  PRO A 248      12.952  12.641  -1.569  1.00 68.89           C  
ATOM   1866  N   ASN A 249      15.461  14.476   0.114  1.00 66.18           N  
ATOM   1867  CA  ASN A 249      16.107  15.500   0.929  1.00 66.18           C  
ATOM   1868  C   ASN A 249      16.552  14.944   2.279  1.00 66.18           C  
ATOM   1869  CB  ASN A 249      15.174  16.696   1.128  1.00 66.18           C  
ATOM   1870  O   ASN A 249      16.642  15.684   3.260  1.00 66.18           O  
ATOM   1871  CG  ASN A 249      14.893  17.439  -0.163  1.00 66.18           C  
ATOM   1872  ND2 ASN A 249      13.686  17.979  -0.286  1.00 66.18           N  
ATOM   1873  OD1 ASN A 249      15.754  17.527  -1.043  1.00 66.18           O  
ATOM   1874  N   LYS A 250      17.166  13.736   2.303  1.00 55.68           N  
ATOM   1875  CA  LYS A 250      17.902  13.021   3.342  1.00 55.68           C  
ATOM   1876  C   LYS A 250      18.106  13.899   4.574  1.00 55.68           C  
ATOM   1877  CB  LYS A 250      19.253  12.542   2.810  1.00 55.68           C  
ATOM   1878  O   LYS A 250      19.043  14.698   4.625  1.00 55.68           O  
ATOM   1879  CG  LYS A 250      19.151  11.470   1.736  1.00 55.68           C  
ATOM   1880  CD  LYS A 250      20.525  10.958   1.324  1.00 55.68           C  
ATOM   1881  CE  LYS A 250      20.427   9.928   0.206  1.00 55.68           C  
ATOM   1882  NZ  LYS A 250      21.768   9.384  -0.164  1.00 55.68           N  
ATOM   1883  N   ILE A 251      17.051  14.410   5.274  1.00 52.34           N  
ATOM   1884  CA  ILE A 251      17.544  14.991   6.518  1.00 52.34           C  
ATOM   1885  C   ILE A 251      17.792  13.885   7.541  1.00 52.34           C  
ATOM   1886  CB  ILE A 251      16.555  16.034   7.085  1.00 52.34           C  
ATOM   1887  O   ILE A 251      16.866  13.169   7.927  1.00 52.34           O  
ATOM   1888  CG1 ILE A 251      16.006  16.918   5.959  1.00 52.34           C  
ATOM   1889  CG2 ILE A 251      17.227  16.882   8.169  1.00 52.34           C  
ATOM   1890  CD1 ILE A 251      14.813  17.771   6.367  1.00 52.34           C  
ATOM   1891  N   PRO A 252      19.040  13.346   7.659  1.00 47.40           N  
ATOM   1892  CA  PRO A 252      19.515  12.290   8.556  1.00 47.40           C  
ATOM   1893  C   PRO A 252      18.949  12.416   9.969  1.00 47.40           C  
ATOM   1894  CB  PRO A 252      21.033  12.485   8.556  1.00 47.40           C  
ATOM   1895  O   PRO A 252      18.682  11.405  10.623  1.00 47.40           O  
ATOM   1896  CG  PRO A 252      21.305  13.376   7.387  1.00 47.40           C  
ATOM   1897  CD  PRO A 252      20.036  14.098   7.033  1.00 47.40           C  
ATOM   1898  N   ASN A 253      18.325  13.600  10.365  1.00 47.04           N  
ATOM   1899  CA  ASN A 253      17.946  13.683  11.771  1.00 47.04           C  
ATOM   1900  C   ASN A 253      16.441  13.879  11.935  1.00 47.04           C  
ATOM   1901  CB  ASN A 253      18.707  14.813  12.467  1.00 47.04           C  
ATOM   1902  O   ASN A 253      15.944  13.992  13.057  1.00 47.04           O  
ATOM   1903  CG  ASN A 253      20.113  14.410  12.867  1.00 47.04           C  
ATOM   1904  ND2 ASN A 253      20.922  15.388  13.258  1.00 47.04           N  
ATOM   1905  OD1 ASN A 253      20.470  13.230  12.824  1.00 47.04           O  
ATOM   1906  N   GLU A 254      15.669  13.645  10.950  1.00 46.84           N  
ATOM   1907  CA  GLU A 254      14.216  13.613  11.088  1.00 46.84           C  
ATOM   1908  C   GLU A 254      13.663  12.224  10.781  1.00 46.84           C  
ATOM   1909  CB  GLU A 254      13.566  14.652  10.171  1.00 46.84           C  
ATOM   1910  O   GLU A 254      13.531  11.847   9.615  1.00 46.84           O  
ATOM   1911  CG  GLU A 254      13.104  15.908  10.897  1.00 46.84           C  
ATOM   1912  CD  GLU A 254      12.460  16.931   9.974  1.00 46.84           C  
ATOM   1913  OE1 GLU A 254      12.052  18.012  10.457  1.00 46.84           O  
ATOM   1914  OE2 GLU A 254      12.362  16.649   8.759  1.00 46.84           O  
ATOM   1915  N   VAL A 255      14.315  11.197  11.169  1.00 47.09           N  
ATOM   1916  CA  VAL A 255      13.787   9.845  11.025  1.00 47.09           C  
ATOM   1917  C   VAL A 255      12.277   9.852  11.256  1.00 47.09           C  
ATOM   1918  CB  VAL A 255      14.471   8.861  12.000  1.00 47.09           C  
ATOM   1919  O   VAL A 255      11.803  10.337  12.286  1.00 47.09           O  
ATOM   1920  CG1 VAL A 255      13.920   7.448  11.816  1.00 47.09           C  
ATOM   1921  CG2 VAL A 255      15.985   8.877  11.799  1.00 47.09           C  
ATOM   1922  N   VAL A 256      11.432  10.106  10.281  1.00 49.11           N  
ATOM   1923  CA  VAL A 256       9.979   9.978  10.243  1.00 49.11           C  
ATOM   1924  C   VAL A 256       9.572   8.575  10.689  1.00 49.11           C  
ATOM   1925  CB  VAL A 256       9.420  10.272   8.833  1.00 49.11           C  
ATOM   1926  O   VAL A 256      10.034   7.580  10.126  1.00 49.11           O  
ATOM   1927  CG1 VAL A 256       7.897  10.147   8.819  1.00 49.11           C  
ATOM   1928  CG2 VAL A 256       9.849  11.663   8.370  1.00 49.11           C  
ATOM   1929  N   VAL A 257       9.304   8.348  12.048  1.00 52.58           N  
ATOM   1930  CA  VAL A 257       8.827   7.067  12.558  1.00 52.58           C  
ATOM   1931  C   VAL A 257       7.300   7.048  12.563  1.00 52.58           C  
ATOM   1932  CB  VAL A 257       9.368   6.785  13.978  1.00 52.58           C  
ATOM   1933  O   VAL A 257       6.662   8.053  12.886  1.00 52.58           O  
ATOM   1934  CG1 VAL A 257       8.998   5.373  14.426  1.00 52.58           C  
ATOM   1935  CG2 VAL A 257      10.882   6.984  14.021  1.00 52.58           C  
ATOM   1936  N   ASN A 258       6.824   5.937  12.008  1.00 68.55           N  
ATOM   1937  CA  ASN A 258       5.409   5.591  11.932  1.00 68.55           C  
ATOM   1938  C   ASN A 258       4.910   4.981  13.239  1.00 68.55           C  
ATOM   1939  CB  ASN A 258       5.152   4.633  10.767  1.00 68.55           C  
ATOM   1940  O   ASN A 258       5.440   3.968  13.699  1.00 68.55           O  
ATOM   1941  CG  ASN A 258       3.685   4.544  10.396  1.00 68.55           C  
ATOM   1942  ND2 ASN A 258       3.402   4.504   9.100  1.00 68.55           N  
ATOM   1943  OD1 ASN A 258       2.812   4.514  11.268  1.00 68.55           O  
ATOM   1944  N   PRO A 259       3.905   5.673  13.965  1.00 80.02           N  
ATOM   1945  CA  PRO A 259       3.362   5.120  15.208  1.00 80.02           C  
ATOM   1946  C   PRO A 259       2.629   3.798  14.994  1.00 80.02           C  
ATOM   1947  CB  PRO A 259       2.398   6.208  15.686  1.00 80.02           C  
ATOM   1948  O   PRO A 259       2.308   3.102  15.961  1.00 80.02           O  
ATOM   1949  CG  PRO A 259       1.944   6.892  14.437  1.00 80.02           C  
ATOM   1950  CD  PRO A 259       3.077   6.888  13.452  1.00 80.02           C  
ATOM   1951  N   PHE A 260       2.437   3.464  13.762  1.00 85.88           N  
ATOM   1952  CA  PHE A 260       1.683   2.260  13.433  1.00 85.88           C  
ATOM   1953  C   PHE A 260       2.587   1.033  13.455  1.00 85.88           C  
ATOM   1954  CB  PHE A 260       1.019   2.399  12.060  1.00 85.88           C  
ATOM   1955  O   PHE A 260       3.796   1.142  13.242  1.00 85.88           O  
ATOM   1956  CG  PHE A 260      -0.042   3.465  12.004  1.00 85.88           C  
ATOM   1957  CD1 PHE A 260      -1.379   3.145  12.204  1.00 85.88           C  
ATOM   1958  CD2 PHE A 260       0.299   4.787  11.751  1.00 85.88           C  
ATOM   1959  CE1 PHE A 260      -2.363   4.130  12.153  1.00 85.88           C  
ATOM   1960  CE2 PHE A 260      -0.679   5.777  11.698  1.00 85.88           C  
ATOM   1961  CZ  PHE A 260      -2.009   5.446  11.898  1.00 85.88           C  
ATOM   1962  N   GLU A 261       1.958  -0.125  13.791  1.00 85.87           N  
ATOM   1963  CA  GLU A 261       2.656  -1.405  13.732  1.00 85.87           C  
ATOM   1964  C   GLU A 261       1.949  -2.377  12.792  1.00 85.87           C  
ATOM   1965  CB  GLU A 261       2.775  -2.018  15.130  1.00 85.87           C  
ATOM   1966  O   GLU A 261       0.751  -2.239  12.535  1.00 85.87           O  
ATOM   1967  CG  GLU A 261       3.565  -1.164  16.111  1.00 85.87           C  
ATOM   1968  CD  GLU A 261       3.674  -1.785  17.494  1.00 85.87           C  
ATOM   1969  OE1 GLU A 261       4.293  -1.166  18.390  1.00 85.87           O  
ATOM   1970  OE2 GLU A 261       3.138  -2.900  17.684  1.00 85.87           O  
ATOM   1971  N   GLN A 262       2.876  -3.217  12.227  1.00 83.17           N  
ATOM   1972  CA  GLN A 262       2.315  -4.285  11.407  1.00 83.17           C  
ATOM   1973  C   GLN A 262       1.182  -5.001  12.135  1.00 83.17           C  
ATOM   1974  CB  GLN A 262       3.402  -5.286  11.012  1.00 83.17           C  
ATOM   1975  O   GLN A 262       1.255  -5.218  13.346  1.00 83.17           O  
ATOM   1976  CG  GLN A 262       2.931  -6.349  10.029  1.00 83.17           C  
ATOM   1977  CD  GLN A 262       4.065  -7.215   9.513  1.00 83.17           C  
ATOM   1978  NE2 GLN A 262       3.739  -8.436   9.102  1.00 83.17           N  
ATOM   1979  OE1 GLN A 262       5.224  -6.790   9.483  1.00 83.17           O  
ATOM   1980  N   ASP A 263       0.051  -5.171  11.408  1.00 86.15           N  
ATOM   1981  CA  ASP A 263      -1.102  -5.977  11.799  1.00 86.15           C  
ATOM   1982  C   ASP A 263      -2.089  -5.157  12.627  1.00 86.15           C  
ATOM   1983  CB  ASP A 263      -0.652  -7.210  12.585  1.00 86.15           C  
ATOM   1984  O   ASP A 263      -3.127  -5.670  13.051  1.00 86.15           O  
ATOM   1985  CG  ASP A 263       0.044  -8.245  11.719  1.00 86.15           C  
ATOM   1986  OD1 ASP A 263      -0.280  -8.351  10.516  1.00 86.15           O  
ATOM   1987  OD2 ASP A 263       0.922  -8.963  12.244  1.00 86.15           O  
ATOM   1988  N   MET A 264      -1.753  -3.901  12.870  1.00 96.10           N  
ATOM   1989  CA  MET A 264      -2.775  -3.023  13.435  1.00 96.10           C  
ATOM   1990  C   MET A 264      -3.953  -2.873  12.478  1.00 96.10           C  
ATOM   1991  CB  MET A 264      -2.185  -1.649  13.758  1.00 96.10           C  
ATOM   1992  O   MET A 264      -3.772  -2.871  11.259  1.00 96.10           O  
ATOM   1993  CG  MET A 264      -1.353  -1.623  15.030  1.00 96.10           C  
ATOM   1994  SD  MET A 264      -0.710   0.052  15.415  1.00 96.10           S  
ATOM   1995  CE  MET A 264       0.059  -0.264  17.028  1.00 96.10           C  
ATOM   1996  N   VAL A 265      -5.124  -2.801  13.038  1.00 98.33           N  
ATOM   1997  CA  VAL A 265      -6.301  -2.626  12.194  1.00 98.33           C  
ATOM   1998  C   VAL A 265      -6.837  -1.204  12.342  1.00 98.33           C  
ATOM   1999  CB  VAL A 265      -7.405  -3.650  12.540  1.00 98.33           C  
ATOM   2000  O   VAL A 265      -6.676  -0.580  13.394  1.00 98.33           O  
ATOM   2001  CG1 VAL A 265      -6.956  -5.068  12.191  1.00 98.33           C  
ATOM   2002  CG2 VAL A 265      -7.777  -3.554  14.019  1.00 98.33           C  
ATOM   2003  N   LEU A 266      -7.337  -0.703  11.253  1.00 98.54           N  
ATOM   2004  CA  LEU A 266      -7.851   0.658  11.144  1.00 98.54           C  
ATOM   2005  C   LEU A 266      -8.878   0.763  10.022  1.00 98.54           C  
ATOM   2006  CB  LEU A 266      -6.707   1.646  10.900  1.00 98.54           C  
ATOM   2007  O   LEU A 266      -9.237  -0.243   9.406  1.00 98.54           O  
ATOM   2008  CG  LEU A 266      -5.853   1.399   9.655  1.00 98.54           C  
ATOM   2009  CD1 LEU A 266      -6.471   2.087   8.443  1.00 98.54           C  
ATOM   2010  CD2 LEU A 266      -4.425   1.884   9.882  1.00 98.54           C  
ATOM   2011  N   GLU A 267      -9.419   1.956   9.821  1.00 98.44           N  
ATOM   2012  CA  GLU A 267     -10.253   2.266   8.663  1.00 98.44           C  
ATOM   2013  C   GLU A 267      -9.464   3.029   7.603  1.00 98.44           C  
ATOM   2014  CB  GLU A 267     -11.483   3.073   9.086  1.00 98.44           C  
ATOM   2015  O   GLU A 267      -8.628   3.872   7.932  1.00 98.44           O  
ATOM   2016  CG  GLU A 267     -12.351   2.374  10.122  1.00 98.44           C  
ATOM   2017  CD  GLU A 267     -13.516   3.226  10.602  1.00 98.44           C  
ATOM   2018  OE1 GLU A 267     -14.172   2.850  11.600  1.00 98.44           O  
ATOM   2019  OE2 GLU A 267     -13.775   4.277   9.974  1.00 98.44           O  
ATOM   2020  N   ALA A 268      -9.638   2.615   6.299  1.00 97.53           N  
ATOM   2021  CA  ALA A 268      -8.872   3.267   5.240  1.00 97.53           C  
ATOM   2022  C   ALA A 268      -9.721   3.457   3.987  1.00 97.53           C  
ATOM   2023  CB  ALA A 268      -7.620   2.457   4.913  1.00 97.53           C  
ATOM   2024  O   ALA A 268     -10.558   2.612   3.662  1.00 97.53           O  
ATOM   2025  N   ARG A 269      -9.474   4.603   3.402  1.00 94.53           N  
ATOM   2026  CA  ARG A 269     -10.166   4.919   2.157  1.00 94.53           C  
ATOM   2027  C   ARG A 269      -9.712   3.999   1.029  1.00 94.53           C  
ATOM   2028  CB  ARG A 269      -9.932   6.381   1.768  1.00 94.53           C  
ATOM   2029  O   ARG A 269      -8.514   3.773   0.850  1.00 94.53           O  
ATOM   2030  CG  ARG A 269     -10.791   6.854   0.607  1.00 94.53           C  
ATOM   2031  CD  ARG A 269     -10.617   8.344   0.348  1.00 94.53           C  
ATOM   2032  NE  ARG A 269     -11.157   9.148   1.441  1.00 94.53           N  
ATOM   2033  NH1 ARG A 269     -13.255   9.388   0.504  1.00 94.53           N  
ATOM   2034  NH2 ARG A 269     -12.784  10.346   2.533  1.00 94.53           N  
ATOM   2035  CZ  ARG A 269     -12.397   9.626   1.490  1.00 94.53           C  
ATOM   2036  N   ASP A 270     -10.657   3.399   0.336  1.00 87.14           N  
ATOM   2037  CA  ASP A 270     -10.380   2.713  -0.922  1.00 87.14           C  
ATOM   2038  C   ASP A 270     -10.093   3.712  -2.041  1.00 87.14           C  
ATOM   2039  CB  ASP A 270     -11.554   1.811  -1.311  1.00 87.14           C  
ATOM   2040  O   ASP A 270     -10.911   4.591  -2.320  1.00 87.14           O  
ATOM   2041  CG  ASP A 270     -11.282   0.989  -2.558  1.00 87.14           C  
ATOM   2042  OD1 ASP A 270     -10.385   1.357  -3.348  1.00 87.14           O  
ATOM   2043  OD2 ASP A 270     -11.972  -0.035  -2.754  1.00 87.14           O  
ATOM   2044  N   LEU A 271      -8.924   3.585  -2.641  1.00 81.54           N  
ATOM   2045  CA  LEU A 271      -8.484   4.617  -3.574  1.00 81.54           C  
ATOM   2046  C   LEU A 271      -8.987   4.324  -4.984  1.00 81.54           C  
ATOM   2047  CB  LEU A 271      -6.957   4.722  -3.576  1.00 81.54           C  
ATOM   2048  O   LEU A 271      -8.510   4.918  -5.954  1.00 81.54           O  
ATOM   2049  CG  LEU A 271      -6.302   5.096  -2.245  1.00 81.54           C  
ATOM   2050  CD1 LEU A 271      -4.794   5.240  -2.419  1.00 81.54           C  
ATOM   2051  CD2 LEU A 271      -6.907   6.382  -1.693  1.00 81.54           C  
ATOM   2052  N   MET A 272      -9.903   3.341  -5.045  1.00 72.43           N  
ATOM   2053  CA  MET A 272     -10.506   3.177  -6.364  1.00 72.43           C  
ATOM   2054  C   MET A 272     -11.233   4.447  -6.792  1.00 72.43           C  
ATOM   2055  CB  MET A 272     -11.474   1.993  -6.370  1.00 72.43           C  
ATOM   2056  O   MET A 272     -12.010   5.013  -6.020  1.00 72.43           O  
ATOM   2057  CG  MET A 272     -10.790   0.641  -6.248  1.00 72.43           C  
ATOM   2058  SD  MET A 272      -9.918   0.153  -7.787  1.00 72.43           S  
ATOM   2059  CE  MET A 272     -11.288   0.242  -8.974  1.00 72.43           C  
ATOM   2060  N   PRO A 273     -11.052   4.963  -8.043  1.00 54.43           N  
ATOM   2061  CA  PRO A 273     -11.584   6.242  -8.518  1.00 54.43           C  
ATOM   2062  C   PRO A 273     -13.107   6.243  -8.629  1.00 54.43           C  
ATOM   2063  CB  PRO A 273     -10.936   6.404  -9.896  1.00 54.43           C  
ATOM   2064  O   PRO A 273     -13.735   7.303  -8.553  1.00 54.43           O  
ATOM   2065  CG  PRO A 273      -9.842   5.387  -9.925  1.00 54.43           C  
ATOM   2066  CD  PRO A 273     -10.100   4.377  -8.843  1.00 54.43           C  
ATOM   2067  N   SER A 274     -13.764   4.962  -8.438  1.00 53.04           N  
ATOM   2068  CA  SER A 274     -15.151   4.837  -8.873  1.00 53.04           C  
ATOM   2069  C   SER A 274     -16.099   4.753  -7.682  1.00 53.04           C  
ATOM   2070  CB  SER A 274     -15.326   3.605  -9.762  1.00 53.04           C  
ATOM   2071  O   SER A 274     -17.310   4.928  -7.831  1.00 53.04           O  
ATOM   2072  OG  SER A 274     -14.919   2.431  -9.081  1.00 53.04           O  
ATOM   2073  N   VAL A 275     -15.516   4.725  -6.409  1.00 68.15           N  
ATOM   2074  CA  VAL A 275     -16.305   4.667  -5.183  1.00 68.15           C  
ATOM   2075  C   VAL A 275     -15.479   5.193  -4.012  1.00 68.15           C  
ATOM   2076  CB  VAL A 275     -16.791   3.230  -4.890  1.00 68.15           C  
ATOM   2077  O   VAL A 275     -14.250   5.095  -4.017  1.00 68.15           O  
ATOM   2078  CG1 VAL A 275     -17.826   2.788  -5.923  1.00 68.15           C  
ATOM   2079  CG2 VAL A 275     -15.610   2.262  -4.864  1.00 68.15           C  
ATOM   2080  N   ASP A 276     -16.096   6.240  -3.442  1.00 80.08           N  
ATOM   2081  CA  ASP A 276     -15.512   6.782  -2.219  1.00 80.08           C  
ATOM   2082  C   ASP A 276     -15.905   5.944  -1.005  1.00 80.08           C  
ATOM   2083  CB  ASP A 276     -15.942   8.236  -2.017  1.00 80.08           C  
ATOM   2084  O   ASP A 276     -16.900   6.236  -0.339  1.00 80.08           O  
ATOM   2085  CG  ASP A 276     -15.144   8.946  -0.937  1.00 80.08           C  
ATOM   2086  OD1 ASP A 276     -14.059   8.454  -0.558  1.00 80.08           O  
ATOM   2087  OD2 ASP A 276     -15.606  10.005  -0.460  1.00 80.08           O  
ATOM   2088  N   LEU A 277     -15.175   4.817  -0.948  1.00 91.91           N  
ATOM   2089  CA  LEU A 277     -15.457   3.886   0.139  1.00 91.91           C  
ATOM   2090  C   LEU A 277     -14.392   3.981   1.227  1.00 91.91           C  
ATOM   2091  CB  LEU A 277     -15.537   2.452  -0.390  1.00 91.91           C  
ATOM   2092  O   LEU A 277     -13.219   4.223   0.933  1.00 91.91           O  
ATOM   2093  CG  LEU A 277     -16.612   2.176  -1.442  1.00 91.91           C  
ATOM   2094  CD1 LEU A 277     -16.492   0.747  -1.960  1.00 91.91           C  
ATOM   2095  CD2 LEU A 277     -18.001   2.426  -0.865  1.00 91.91           C  
ATOM   2096  N   ILE A 278     -14.868   3.812   2.492  1.00 95.36           N  
ATOM   2097  CA  ILE A 278     -13.978   3.567   3.622  1.00 95.36           C  
ATOM   2098  C   ILE A 278     -14.165   2.138   4.126  1.00 95.36           C  
ATOM   2099  CB  ILE A 278     -14.225   4.575   4.766  1.00 95.36           C  
ATOM   2100  O   ILE A 278     -15.292   1.701   4.370  1.00 95.36           O  
ATOM   2101  CG1 ILE A 278     -14.000   6.009   4.272  1.00 95.36           C  
ATOM   2102  CG2 ILE A 278     -13.326   4.262   5.966  1.00 95.36           C  
ATOM   2103  CD1 ILE A 278     -14.330   7.079   5.304  1.00 95.36           C  
ATOM   2104  N   CYS A 279     -13.054   1.428   4.202  1.00 97.39           N  
ATOM   2105  CA  CYS A 279     -13.116  -0.005   4.466  1.00 97.39           C  
ATOM   2106  C   CYS A 279     -12.348  -0.360   5.734  1.00 97.39           C  
ATOM   2107  CB  CYS A 279     -12.556  -0.793   3.282  1.00 97.39           C  
ATOM   2108  O   CYS A 279     -11.459   0.383   6.154  1.00 97.39           O  
ATOM   2109  SG  CYS A 279     -13.323  -0.376   1.702  1.00 97.39           S  
ATOM   2110  N   VAL A 280     -12.691  -1.506   6.334  1.00 98.01           N  
ATOM   2111  CA  VAL A 280     -11.861  -2.138   7.355  1.00 98.01           C  
ATOM   2112  C   VAL A 280     -10.535  -2.582   6.741  1.00 98.01           C  
ATOM   2113  CB  VAL A 280     -12.578  -3.343   8.003  1.00 98.01           C  
ATOM   2114  O   VAL A 280     -10.518  -3.302   5.739  1.00 98.01           O  
ATOM   2115  CG1 VAL A 280     -11.682  -4.006   9.048  1.00 98.01           C  
ATOM   2116  CG2 VAL A 280     -13.900  -2.902   8.630  1.00 98.01           C  
ATOM   2117  N   ALA A 281      -9.506  -2.090   7.315  1.00 98.13           N  
ATOM   2118  CA  ALA A 281      -8.188  -2.342   6.738  1.00 98.13           C  
ATOM   2119  C   ALA A 281      -7.182  -2.734   7.816  1.00 98.13           C  
ATOM   2120  CB  ALA A 281      -7.696  -1.113   5.978  1.00 98.13           C  
ATOM   2121  O   ALA A 281      -7.500  -2.712   9.008  1.00 98.13           O  
ATOM   2122  N   LYS A 282      -6.058  -3.198   7.336  1.00 94.61           N  
ATOM   2123  CA  LYS A 282      -4.954  -3.582   8.211  1.00 94.61           C  
ATOM   2124  C   LYS A 282      -3.623  -3.059   7.679  1.00 94.61           C  
ATOM   2125  CB  LYS A 282      -4.895  -5.103   8.365  1.00 94.61           C  
ATOM   2126  O   LYS A 282      -3.445  -2.920   6.467  1.00 94.61           O  
ATOM   2127  CG  LYS A 282      -3.742  -5.593   9.228  1.00 94.61           C  
ATOM   2128  CD  LYS A 282      -3.746  -7.111   9.356  1.00 94.61           C  
ATOM   2129  CE  LYS A 282      -2.371  -7.701   9.071  1.00 94.61           C  
ATOM   2130  NZ  LYS A 282      -2.381  -9.192   9.152  1.00 94.61           N  
ATOM   2131  N   VAL A 283      -2.802  -2.688   8.686  1.00 90.55           N  
ATOM   2132  CA  VAL A 283      -1.426  -2.377   8.315  1.00 90.55           C  
ATOM   2133  C   VAL A 283      -0.683  -3.662   7.959  1.00 90.55           C  
ATOM   2134  CB  VAL A 283      -0.687  -1.632   9.450  1.00 90.55           C  
ATOM   2135  O   VAL A 283      -0.343  -4.455   8.840  1.00 90.55           O  
ATOM   2136  CG1 VAL A 283       0.758  -1.337   9.051  1.00 90.55           C  
ATOM   2137  CG2 VAL A 283      -1.421  -0.339   9.805  1.00 90.55           C  
ATOM   2138  N   LEU A 284      -0.513  -3.777   6.611  1.00 81.84           N  
ATOM   2139  CA  LEU A 284       0.171  -4.978   6.144  1.00 81.84           C  
ATOM   2140  C   LEU A 284       1.660  -4.916   6.469  1.00 81.84           C  
ATOM   2141  CB  LEU A 284      -0.027  -5.156   4.636  1.00 81.84           C  
ATOM   2142  O   LEU A 284       2.227  -5.882   6.985  1.00 81.84           O  
ATOM   2143  CG  LEU A 284       0.656  -6.368   4.001  1.00 81.84           C  
ATOM   2144  CD1 LEU A 284       0.097  -7.660   4.589  1.00 81.84           C  
ATOM   2145  CD2 LEU A 284       0.485  -6.346   2.486  1.00 81.84           C  
ATOM   2146  N   LEU A 285       2.241  -3.719   6.158  1.00 73.49           N  
ATOM   2147  CA  LEU A 285       3.669  -3.516   6.380  1.00 73.49           C  
ATOM   2148  C   LEU A 285       3.956  -2.077   6.795  1.00 73.49           C  
ATOM   2149  CB  LEU A 285       4.462  -3.864   5.118  1.00 73.49           C  
ATOM   2150  O   LEU A 285       3.187  -1.169   6.472  1.00 73.49           O  
ATOM   2151  CG  LEU A 285       4.459  -5.335   4.699  1.00 73.49           C  
ATOM   2152  CD1 LEU A 285       4.961  -5.479   3.266  1.00 73.49           C  
ATOM   2153  CD2 LEU A 285       5.310  -6.165   5.655  1.00 73.49           C  
ATOM   2154  N   VAL A 286       4.985  -1.952   7.677  1.00 68.57           N  
ATOM   2155  CA  VAL A 286       5.525  -0.647   8.046  1.00 68.57           C  
ATOM   2156  C   VAL A 286       6.968  -0.529   7.562  1.00 68.57           C  
ATOM   2157  CB  VAL A 286       5.454  -0.414   9.572  1.00 68.57           C  
ATOM   2158  O   VAL A 286       7.773  -1.441   7.762  1.00 68.57           O  
ATOM   2159  CG1 VAL A 286       5.994   0.968   9.933  1.00 68.57           C  
ATOM   2160  CG2 VAL A 286       4.019  -0.577  10.070  1.00 68.57           C  
ATOM   2161  N   ARG A 287       7.204   0.663   6.888  1.00 65.08           N  
ATOM   2162  CA  ARG A 287       8.561   0.983   6.458  1.00 65.08           C  
ATOM   2163  C   ARG A 287       8.849   2.472   6.614  1.00 65.08           C  
ATOM   2164  CB  ARG A 287       8.779   0.557   5.004  1.00 65.08           C  
ATOM   2165  O   ARG A 287       8.322   3.294   5.862  1.00 65.08           O  
ATOM   2166  CG  ARG A 287       8.018   1.401   3.994  1.00 65.08           C  
ATOM   2167  CD  ARG A 287       8.247   0.919   2.569  1.00 65.08           C  
ATOM   2168  NE  ARG A 287       7.501   1.719   1.602  1.00 65.08           N  
ATOM   2169  NH1 ARG A 287       7.899   0.309  -0.184  1.00 65.08           N  
ATOM   2170  NH2 ARG A 287       6.653   2.211  -0.475  1.00 65.08           N  
ATOM   2171  CZ  ARG A 287       7.353   1.411   0.317  1.00 65.08           C  
ATOM   2172  N   GLY A 288       9.881   2.723   7.365  1.00 64.02           N  
ATOM   2173  CA  GLY A 288      10.110   4.137   7.616  1.00 64.02           C  
ATOM   2174  C   GLY A 288       8.840   4.897   7.951  1.00 64.02           C  
ATOM   2175  O   GLY A 288       8.109   4.520   8.870  1.00 64.02           O  
ATOM   2176  N   PRO A 289       8.544   5.988   7.153  1.00 65.18           N  
ATOM   2177  CA  PRO A 289       7.341   6.769   7.446  1.00 65.18           C  
ATOM   2178  C   PRO A 289       6.089   6.195   6.785  1.00 65.18           C  
ATOM   2179  CB  PRO A 289       7.671   8.152   6.881  1.00 65.18           C  
ATOM   2180  O   PRO A 289       4.990   6.721   6.976  1.00 65.18           O  
ATOM   2181  CG  PRO A 289       8.608   7.888   5.747  1.00 65.18           C  
ATOM   2182  CD  PRO A 289       9.468   6.709   6.104  1.00 65.18           C  
ATOM   2183  N   GLU A 290       6.195   5.034   6.041  1.00 70.35           N  
ATOM   2184  CA  GLU A 290       5.083   4.554   5.226  1.00 70.35           C  
ATOM   2185  C   GLU A 290       4.405   3.350   5.874  1.00 70.35           C  
ATOM   2186  CB  GLU A 290       5.564   4.192   3.819  1.00 70.35           C  
ATOM   2187  O   GLU A 290       5.045   2.585   6.597  1.00 70.35           O  
ATOM   2188  CG  GLU A 290       6.063   5.384   3.014  1.00 70.35           C  
ATOM   2189  CD  GLU A 290       6.426   5.031   1.581  1.00 70.35           C  
ATOM   2190  OE1 GLU A 290       5.803   5.579   0.644  1.00 70.35           O  
ATOM   2191  OE2 GLU A 290       7.340   4.197   1.393  1.00 70.35           O  
ATOM   2192  N   LEU A 291       3.131   3.219   5.478  1.00 79.38           N  
ATOM   2193  CA  LEU A 291       2.275   2.081   5.795  1.00 79.38           C  
ATOM   2194  C   LEU A 291       1.717   1.451   4.524  1.00 79.38           C  
ATOM   2195  CB  LEU A 291       1.128   2.512   6.712  1.00 79.38           C  
ATOM   2196  O   LEU A 291       1.317   2.160   3.598  1.00 79.38           O  
ATOM   2197  CG  LEU A 291       1.502   3.419   7.886  1.00 79.38           C  
ATOM   2198  CD1 LEU A 291       0.246   3.901   8.604  1.00 79.38           C  
ATOM   2199  CD2 LEU A 291       2.430   2.690   8.851  1.00 79.38           C  
ATOM   2200  N   CYS A 292       1.924   0.173   4.378  1.00 79.23           N  
ATOM   2201  CA  CYS A 292       1.129  -0.526   3.374  1.00 79.23           C  
ATOM   2202  C   CYS A 292      -0.222  -0.943   3.941  1.00 79.23           C  
ATOM   2203  CB  CYS A 292       1.877  -1.755   2.859  1.00 79.23           C  
ATOM   2204  O   CYS A 292      -0.286  -1.699   4.911  1.00 79.23           O  
ATOM   2205  SG  CYS A 292       1.033  -2.609   1.510  1.00 79.23           S  
ATOM   2206  N   ILE A 293      -1.225  -0.441   3.234  1.00 89.04           N  
ATOM   2207  CA  ILE A 293      -2.593  -0.711   3.662  1.00 89.04           C  
ATOM   2208  C   ILE A 293      -3.190  -1.828   2.809  1.00 89.04           C  
ATOM   2209  CB  ILE A 293      -3.472   0.557   3.575  1.00 89.04           C  
ATOM   2210  O   ILE A 293      -3.085  -1.803   1.580  1.00 89.04           O  
ATOM   2211  CG1 ILE A 293      -2.861   1.689   4.409  1.00 89.04           C  
ATOM   2212  CG2 ILE A 293      -4.903   0.254   4.029  1.00 89.04           C  
ATOM   2213  CD1 ILE A 293      -2.661   1.338   5.877  1.00 89.04           C  
ATOM   2214  N   THR A 294      -3.668  -2.814   3.480  1.00 87.17           N  
ATOM   2215  CA  THR A 294      -4.415  -3.885   2.829  1.00 87.17           C  
ATOM   2216  C   THR A 294      -5.820  -3.997   3.413  1.00 87.17           C  
ATOM   2217  CB  THR A 294      -3.689  -5.236   2.968  1.00 87.17           C  
ATOM   2218  O   THR A 294      -6.058  -3.595   4.554  1.00 87.17           O  
ATOM   2219  CG2 THR A 294      -3.684  -5.711   4.417  1.00 87.17           C  
ATOM   2220  OG1 THR A 294      -4.354  -6.214   2.158  1.00 87.17           O  
ATOM   2221  N   PHE A 295      -6.742  -4.414   2.495  1.00 87.02           N  
ATOM   2222  CA  PHE A 295      -8.138  -4.505   2.907  1.00 87.02           C  
ATOM   2223  C   PHE A 295      -8.513  -5.946   3.233  1.00 87.02           C  
ATOM   2224  CB  PHE A 295      -9.060  -3.957   1.813  1.00 87.02           C  
ATOM   2225  O   PHE A 295      -8.288  -6.849   2.425  1.00 87.02           O  
ATOM   2226  CG  PHE A 295      -8.778  -2.527   1.441  1.00 87.02           C  
ATOM   2227  CD1 PHE A 295      -9.381  -1.483   2.131  1.00 87.02           C  
ATOM   2228  CD2 PHE A 295      -7.908  -2.226   0.401  1.00 87.02           C  
ATOM   2229  CE1 PHE A 295      -9.122  -0.157   1.790  1.00 87.02           C  
ATOM   2230  CE2 PHE A 295      -7.644  -0.904   0.053  1.00 87.02           C  
ATOM   2231  CZ  PHE A 295      -8.252   0.129   0.748  1.00 87.02           C  
ATOM   2232  N   ILE A 296      -8.999  -6.173   4.467  1.00 88.90           N  
ATOM   2233  CA  ILE A 296      -9.256  -7.498   5.021  1.00 88.90           C  
ATOM   2234  C   ILE A 296     -10.258  -8.240   4.140  1.00 88.90           C  
ATOM   2235  CB  ILE A 296      -9.781  -7.411   6.472  1.00 88.90           C  
ATOM   2236  O   ILE A 296     -11.391  -7.786   3.959  1.00 88.90           O  
ATOM   2237  CG1 ILE A 296      -8.756  -6.706   7.369  1.00 88.90           C  
ATOM   2238  CG2 ILE A 296     -10.112  -8.806   7.011  1.00 88.90           C  
ATOM   2239  CD1 ILE A 296      -9.193  -6.572   8.821  1.00 88.90           C  
ATOM   2240  N   GLY A 297      -9.781  -9.429   3.599  1.00 82.56           N  
ATOM   2241  CA  GLY A 297     -10.625 -10.293   2.788  1.00 82.56           C  
ATOM   2242  C   GLY A 297     -10.533  -9.993   1.304  1.00 82.56           C  
ATOM   2243  O   GLY A 297     -11.187 -10.650   0.491  1.00 82.56           O  
ATOM   2244  N   TRP A 298      -9.749  -8.992   0.988  1.00 79.53           N  
ATOM   2245  CA  TRP A 298      -9.599  -8.625  -0.416  1.00 79.53           C  
ATOM   2246  C   TRP A 298      -8.192  -8.939  -0.913  1.00 79.53           C  
ATOM   2247  CB  TRP A 298      -9.906  -7.139  -0.620  1.00 79.53           C  
ATOM   2248  O   TRP A 298      -7.262  -9.083  -0.115  1.00 79.53           O  
ATOM   2249  CG  TRP A 298     -11.340  -6.775  -0.378  1.00 79.53           C  
ATOM   2250  CD1 TRP A 298     -11.906  -6.398   0.809  1.00 79.53           C  
ATOM   2251  CD2 TRP A 298     -12.392  -6.758  -1.347  1.00 79.53           C  
ATOM   2252  CE2 TRP A 298     -13.571  -6.360  -0.678  1.00 79.53           C  
ATOM   2253  CE3 TRP A 298     -12.453  -7.041  -2.718  1.00 79.53           C  
ATOM   2254  NE1 TRP A 298     -13.247  -6.147   0.635  1.00 79.53           N  
ATOM   2255  CH2 TRP A 298     -14.829  -6.520  -2.677  1.00 79.53           C  
ATOM   2256  CZ2 TRP A 298     -14.797  -6.238  -1.335  1.00 79.53           C  
ATOM   2257  CZ3 TRP A 298     -13.674  -6.918  -3.371  1.00 79.53           C  
ATOM   2258  N   SER A 299      -8.069  -9.078  -2.271  1.00 71.38           N  
ATOM   2259  CA  SER A 299      -6.764  -9.327  -2.876  1.00 71.38           C  
ATOM   2260  C   SER A 299      -5.840  -8.125  -2.712  1.00 71.38           C  
ATOM   2261  CB  SER A 299      -6.916  -9.665  -4.359  1.00 71.38           C  
ATOM   2262  O   SER A 299      -6.301  -7.013  -2.443  1.00 71.38           O  
ATOM   2263  OG  SER A 299      -7.165  -8.495  -5.119  1.00 71.38           O  
ATOM   2264  N   GLY A 300      -4.475  -8.276  -2.833  1.00 60.18           N  
ATOM   2265  CA  GLY A 300      -3.452  -7.254  -2.679  1.00 60.18           C  
ATOM   2266  C   GLY A 300      -3.448  -6.240  -3.807  1.00 60.18           C  
ATOM   2267  O   GLY A 300      -2.696  -5.263  -3.768  1.00 60.18           O  
ATOM   2268  N   LYS A 301      -4.286  -6.370  -4.847  1.00 62.14           N  
ATOM   2269  CA  LYS A 301      -4.311  -5.446  -5.977  1.00 62.14           C  
ATOM   2270  C   LYS A 301      -4.792  -4.063  -5.546  1.00 62.14           C  
ATOM   2271  CB  LYS A 301      -5.206  -5.987  -7.093  1.00 62.14           C  
ATOM   2272  O   LYS A 301      -4.556  -3.073  -6.241  1.00 62.14           O  
ATOM   2273  CG  LYS A 301      -6.691  -5.968  -6.760  1.00 62.14           C  
ATOM   2274  CD  LYS A 301      -7.535  -6.426  -7.943  1.00 62.14           C  
ATOM   2275  CE  LYS A 301      -9.019  -6.424  -7.606  1.00 62.14           C  
ATOM   2276  NZ  LYS A 301      -9.846  -6.930  -8.742  1.00 62.14           N  
ATOM   2277  N   TYR A 302      -5.434  -4.024  -4.320  1.00 70.34           N  
ATOM   2278  CA  TYR A 302      -5.965  -2.756  -3.833  1.00 70.34           C  
ATOM   2279  C   TYR A 302      -5.050  -2.152  -2.775  1.00 70.34           C  
ATOM   2280  CB  TYR A 302      -7.372  -2.949  -3.257  1.00 70.34           C  
ATOM   2281  O   TYR A 302      -5.343  -1.088  -2.225  1.00 70.34           O  
ATOM   2282  CG  TYR A 302      -8.352  -3.548  -4.237  1.00 70.34           C  
ATOM   2283  CD1 TYR A 302      -8.884  -2.785  -5.274  1.00 70.34           C  
ATOM   2284  CD2 TYR A 302      -8.747  -4.876  -4.127  1.00 70.34           C  
ATOM   2285  CE1 TYR A 302      -9.789  -3.333  -6.178  1.00 70.34           C  
ATOM   2286  CE2 TYR A 302      -9.652  -5.434  -5.025  1.00 70.34           C  
ATOM   2287  OH  TYR A 302     -11.061  -5.203  -6.937  1.00 70.34           O  
ATOM   2288  CZ  TYR A 302     -10.165  -4.656  -6.046  1.00 70.34           C  
ATOM   2289  N   ASP A 303      -4.047  -2.838  -2.427  1.00 77.03           N  
ATOM   2290  CA  ASP A 303      -3.086  -2.347  -1.444  1.00 77.03           C  
ATOM   2291  C   ASP A 303      -2.445  -1.041  -1.908  1.00 77.03           C  
ATOM   2292  CB  ASP A 303      -2.006  -3.398  -1.177  1.00 77.03           C  
ATOM   2293  O   ASP A 303      -2.276  -0.818  -3.108  1.00 77.03           O  
ATOM   2294  CG  ASP A 303      -2.560  -4.677  -0.574  1.00 77.03           C  
ATOM   2295  OD1 ASP A 303      -3.781  -4.752  -0.319  1.00 77.03           O  
ATOM   2296  OD2 ASP A 303      -1.767  -5.617  -0.350  1.00 77.03           O  
ATOM   2297  N   TYR A 304      -2.260  -0.219  -1.011  1.00 73.37           N  
ATOM   2298  CA  TYR A 304      -1.519   0.980  -1.386  1.00 73.37           C  
ATOM   2299  C   TYR A 304      -0.635   1.456  -0.240  1.00 73.37           C  
ATOM   2300  CB  TYR A 304      -2.481   2.097  -1.803  1.00 73.37           C  
ATOM   2301  O   TYR A 304      -0.874   1.113   0.920  1.00 73.37           O  
ATOM   2302  CG  TYR A 304      -3.363   2.589  -0.681  1.00 73.37           C  
ATOM   2303  CD1 TYR A 304      -4.636   2.057  -0.486  1.00 73.37           C  
ATOM   2304  CD2 TYR A 304      -2.926   3.586   0.185  1.00 73.37           C  
ATOM   2305  CE1 TYR A 304      -5.453   2.508   0.546  1.00 73.37           C  
ATOM   2306  CE2 TYR A 304      -3.735   4.044   1.220  1.00 73.37           C  
ATOM   2307  OH  TYR A 304      -5.799   3.951   2.415  1.00 73.37           O  
ATOM   2308  CZ  TYR A 304      -4.994   3.500   1.392  1.00 73.37           C  
ATOM   2309  N   TRP A 305       0.383   2.140  -0.588  1.00 74.50           N  
ATOM   2310  CA  TRP A 305       1.313   2.729   0.370  1.00 74.50           C  
ATOM   2311  C   TRP A 305       0.960   4.187   0.644  1.00 74.50           C  
ATOM   2312  CB  TRP A 305       2.751   2.627  -0.145  1.00 74.50           C  
ATOM   2313  O   TRP A 305       0.623   4.935  -0.277  1.00 74.50           O  
ATOM   2314  CG  TRP A 305       3.300   1.232  -0.146  1.00 74.50           C  
ATOM   2315  CD1 TRP A 305       3.204   0.309  -1.150  1.00 74.50           C  
ATOM   2316  CD2 TRP A 305       4.028   0.600   0.911  1.00 74.50           C  
ATOM   2317  CE2 TRP A 305       4.343  -0.707   0.479  1.00 74.50           C  
ATOM   2318  CE3 TRP A 305       4.446   1.013   2.184  1.00 74.50           C  
ATOM   2319  NE1 TRP A 305       3.829  -0.859  -0.781  1.00 74.50           N  
ATOM   2320  CH2 TRP A 305       5.453  -1.176   2.516  1.00 74.50           C  
ATOM   2321  CZ2 TRP A 305       5.057  -1.606   1.276  1.00 74.50           C  
ATOM   2322  CZ3 TRP A 305       5.156   0.118   2.975  1.00 74.50           C  
ATOM   2323  N   CYS A 306       0.970   4.517   1.953  1.00 74.74           N  
ATOM   2324  CA  CYS A 306       0.762   5.901   2.361  1.00 74.74           C  
ATOM   2325  C   CYS A 306       1.539   6.218   3.633  1.00 74.74           C  
ATOM   2326  CB  CYS A 306      -0.726   6.179   2.579  1.00 74.74           C  
ATOM   2327  O   CYS A 306       2.074   5.316   4.279  1.00 74.74           O  
ATOM   2328  SG  CYS A 306      -1.441   5.268   3.965  1.00 74.74           S  
ATOM   2329  N   ARG A 307       1.666   7.478   4.071  1.00 78.00           N  
ATOM   2330  CA  ARG A 307       2.238   7.900   5.346  1.00 78.00           C  
ATOM   2331  C   ARG A 307       1.240   7.710   6.483  1.00 78.00           C  
ATOM   2332  CB  ARG A 307       2.682   9.362   5.278  1.00 78.00           C  
ATOM   2333  O   ARG A 307       0.041   7.549   6.244  1.00 78.00           O  
ATOM   2334  CG  ARG A 307       3.848   9.609   4.333  1.00 78.00           C  
ATOM   2335  CD  ARG A 307       4.126  11.095   4.156  1.00 78.00           C  
ATOM   2336  NE  ARG A 307       4.364  11.755   5.437  1.00 78.00           N  
ATOM   2337  NH1 ARG A 307       6.457  10.832   5.759  1.00 78.00           N  
ATOM   2338  NH2 ARG A 307       5.578  12.262   7.320  1.00 78.00           N  
ATOM   2339  CZ  ARG A 307       5.466  11.615   6.169  1.00 78.00           C  
ATOM   2340  N   GLY A 308       1.888   7.568   7.725  1.00 79.92           N  
ATOM   2341  CA  GLY A 308       1.049   7.375   8.897  1.00 79.92           C  
ATOM   2342  C   GLY A 308       0.112   8.539   9.158  1.00 79.92           C  
ATOM   2343  O   GLY A 308      -0.916   8.379   9.819  1.00 79.92           O  
ATOM   2344  N   ASP A 309       0.425   9.698   8.536  1.00 77.62           N  
ATOM   2345  CA  ASP A 309      -0.415  10.872   8.755  1.00 77.62           C  
ATOM   2346  C   ASP A 309      -1.312  11.137   7.549  1.00 77.62           C  
ATOM   2347  CB  ASP A 309       0.447  12.101   9.050  1.00 77.62           C  
ATOM   2348  O   ASP A 309      -1.798  12.255   7.364  1.00 77.62           O  
ATOM   2349  CG  ASP A 309       1.395  12.447   7.915  1.00 77.62           C  
ATOM   2350  OD1 ASP A 309       1.527  11.646   6.965  1.00 77.62           O  
ATOM   2351  OD2 ASP A 309       2.017  13.530   7.973  1.00 77.62           O  
ATOM   2352  N   SER A 310      -1.445  10.153   6.652  1.00 85.40           N  
ATOM   2353  CA  SER A 310      -2.277  10.286   5.460  1.00 85.40           C  
ATOM   2354  C   SER A 310      -3.721  10.611   5.828  1.00 85.40           C  
ATOM   2355  CB  SER A 310      -2.230   9.005   4.627  1.00 85.40           C  
ATOM   2356  O   SER A 310      -4.239  10.114   6.830  1.00 85.40           O  
ATOM   2357  OG  SER A 310      -3.156   9.067   3.556  1.00 85.40           O  
ATOM   2358  N   ASP A 311      -4.436  11.448   5.008  1.00 85.49           N  
ATOM   2359  CA  ASP A 311      -5.843  11.779   5.211  1.00 85.49           C  
ATOM   2360  C   ASP A 311      -6.747  10.630   4.770  1.00 85.49           C  
ATOM   2361  CB  ASP A 311      -6.209  13.056   4.452  1.00 85.49           C  
ATOM   2362  O   ASP A 311      -7.973  10.740   4.827  1.00 85.49           O  
ATOM   2363  CG  ASP A 311      -6.004  12.934   2.952  1.00 85.49           C  
ATOM   2364  OD1 ASP A 311      -5.517  11.881   2.487  1.00 85.49           O  
ATOM   2365  OD2 ASP A 311      -6.328  13.901   2.229  1.00 85.49           O  
ATOM   2366  N   LYS A 312      -6.183   9.600   4.416  1.00 92.89           N  
ATOM   2367  CA  LYS A 312      -6.915   8.425   3.950  1.00 92.89           C  
ATOM   2368  C   LYS A 312      -7.049   7.386   5.059  1.00 92.89           C  
ATOM   2369  CB  LYS A 312      -6.222   7.808   2.734  1.00 92.89           C  
ATOM   2370  O   LYS A 312      -7.648   6.327   4.855  1.00 92.89           O  
ATOM   2371  CG  LYS A 312      -6.073   8.761   1.557  1.00 92.89           C  
ATOM   2372  CD  LYS A 312      -5.305   8.117   0.410  1.00 92.89           C  
ATOM   2373  CE  LYS A 312      -5.070   9.100  -0.729  1.00 92.89           C  
ATOM   2374  NZ  LYS A 312      -3.944  10.034  -0.432  1.00 92.89           N  
ATOM   2375  N   LEU A 313      -6.408   7.630   6.140  1.00 95.15           N  
ATOM   2376  CA  LEU A 313      -6.429   6.694   7.258  1.00 95.15           C  
ATOM   2377  C   LEU A 313      -7.293   7.225   8.396  1.00 95.15           C  
ATOM   2378  CB  LEU A 313      -5.008   6.428   7.761  1.00 95.15           C  
ATOM   2379  O   LEU A 313      -7.229   8.410   8.729  1.00 95.15           O  
ATOM   2380  CG  LEU A 313      -3.993   5.965   6.715  1.00 95.15           C  
ATOM   2381  CD1 LEU A 313      -2.620   5.780   7.353  1.00 95.15           C  
ATOM   2382  CD2 LEU A 313      -4.459   4.673   6.053  1.00 95.15           C  
ATOM   2383  N   PHE A 314      -8.078   6.297   9.002  1.00 97.78           N  
ATOM   2384  CA  PHE A 314      -8.999   6.677  10.067  1.00 97.78           C  
ATOM   2385  C   PHE A 314      -8.958   5.663  11.204  1.00 97.78           C  
ATOM   2386  CB  PHE A 314     -10.426   6.803   9.526  1.00 97.78           C  
ATOM   2387  O   PHE A 314      -8.736   4.473  10.974  1.00 97.78           O  
ATOM   2388  CG  PHE A 314     -10.531   7.634   8.276  1.00 97.78           C  
ATOM   2389  CD1 PHE A 314     -10.629   9.018   8.351  1.00 97.78           C  
ATOM   2390  CD2 PHE A 314     -10.530   7.031   7.025  1.00 97.78           C  
ATOM   2391  CE1 PHE A 314     -10.726   9.790   7.195  1.00 97.78           C  
ATOM   2392  CE2 PHE A 314     -10.626   7.796   5.866  1.00 97.78           C  
ATOM   2393  CZ  PHE A 314     -10.725   9.175   5.953  1.00 97.78           C  
ATOM   2394  N   PRO A 315      -9.088   6.203  12.481  1.00 97.91           N  
ATOM   2395  CA  PRO A 315      -9.176   5.254  13.593  1.00 97.91           C  
ATOM   2396  C   PRO A 315     -10.460   4.428  13.563  1.00 97.91           C  
ATOM   2397  CB  PRO A 315      -9.137   6.156  14.830  1.00 97.91           C  
ATOM   2398  O   PRO A 315     -11.472   4.871  13.014  1.00 97.91           O  
ATOM   2399  CG  PRO A 315      -9.767   7.437  14.389  1.00 97.91           C  
ATOM   2400  CD  PRO A 315      -9.387   7.688  12.957  1.00 97.91           C  
ATOM   2401  N   PRO A 316     -10.347   3.102  14.118  1.00 98.29           N  
ATOM   2402  CA  PRO A 316     -11.610   2.381  14.298  1.00 98.29           C  
ATOM   2403  C   PRO A 316     -12.662   3.209  15.032  1.00 98.29           C  
ATOM   2404  CB  PRO A 316     -11.203   1.158  15.124  1.00 98.29           C  
ATOM   2405  O   PRO A 316     -12.360   3.835  16.051  1.00 98.29           O  
ATOM   2406  CG  PRO A 316      -9.771   0.916  14.768  1.00 98.29           C  
ATOM   2407  CD  PRO A 316      -9.088   2.244  14.608  1.00 98.29           C  
ATOM   2408  N   GLY A 317     -13.948   3.277  14.374  1.00 97.28           N  
ATOM   2409  CA  GLY A 317     -15.047   4.032  14.953  1.00 97.28           C  
ATOM   2410  C   GLY A 317     -15.301   5.352  14.248  1.00 97.28           C  
ATOM   2411  O   GLY A 317     -16.303   6.019  14.511  1.00 97.28           O  
ATOM   2412  N   TYR A 318     -14.324   5.752  13.454  1.00 97.55           N  
ATOM   2413  CA  TYR A 318     -14.457   7.008  12.725  1.00 97.55           C  
ATOM   2414  C   TYR A 318     -15.745   7.032  11.910  1.00 97.55           C  
ATOM   2415  CB  TYR A 318     -13.252   7.226  11.805  1.00 97.55           C  
ATOM   2416  O   TYR A 318     -16.537   7.971  12.017  1.00 97.55           O  
ATOM   2417  CG  TYR A 318     -13.402   8.408  10.879  1.00 97.55           C  
ATOM   2418  CD1 TYR A 318     -13.824   8.238   9.562  1.00 97.55           C  
ATOM   2419  CD2 TYR A 318     -13.120   9.697  11.318  1.00 97.55           C  
ATOM   2420  CE1 TYR A 318     -13.961   9.324   8.705  1.00 97.55           C  
ATOM   2421  CE2 TYR A 318     -13.253  10.791  10.469  1.00 97.55           C  
ATOM   2422  OH  TYR A 318     -13.809  11.674   8.322  1.00 97.55           O  
ATOM   2423  CZ  TYR A 318     -13.675  10.595   9.166  1.00 97.55           C  
ATOM   2424  N   CYS A 319     -15.962   6.039  11.018  1.00 96.85           N  
ATOM   2425  CA  CYS A 319     -17.132   5.993  10.148  1.00 96.85           C  
ATOM   2426  C   CYS A 319     -18.419   5.989  10.963  1.00 96.85           C  
ATOM   2427  CB  CYS A 319     -17.083   4.757   9.250  1.00 96.85           C  
ATOM   2428  O   CYS A 319     -19.353   6.733  10.660  1.00 96.85           O  
ATOM   2429  SG  CYS A 319     -15.873   4.875   7.914  1.00 96.85           S  
ATOM   2430  N   ALA A 320     -18.500   5.203  11.987  1.00 95.09           N  
ATOM   2431  CA  ALA A 320     -19.678   5.127  12.848  1.00 95.09           C  
ATOM   2432  C   ALA A 320     -19.987   6.483  13.476  1.00 95.09           C  
ATOM   2433  CB  ALA A 320     -19.476   4.074  13.935  1.00 95.09           C  
ATOM   2434  O   ALA A 320     -21.148   6.894  13.540  1.00 95.09           O  
ATOM   2435  N   SER A 321     -18.973   7.203  13.861  1.00 95.81           N  
ATOM   2436  CA  SER A 321     -19.147   8.485  14.537  1.00 95.81           C  
ATOM   2437  C   SER A 321     -19.656   9.553  13.574  1.00 95.81           C  
ATOM   2438  CB  SER A 321     -17.832   8.942  15.169  1.00 95.81           C  
ATOM   2439  O   SER A 321     -20.247  10.548  13.997  1.00 95.81           O  
ATOM   2440  OG  SER A 321     -16.958   9.469  14.185  1.00 95.81           O  
ATOM   2441  N   ARG A 322     -19.488   9.354  12.250  1.00 94.61           N  
ATOM   2442  CA  ARG A 322     -19.842  10.372  11.266  1.00 94.61           C  
ATOM   2443  C   ARG A 322     -21.015   9.916  10.404  1.00 94.61           C  
ATOM   2444  CB  ARG A 322     -18.639  10.705  10.380  1.00 94.61           C  
ATOM   2445  O   ARG A 322     -21.381  10.589   9.439  1.00 94.61           O  
ATOM   2446  CG  ARG A 322     -17.437  11.232  11.147  1.00 94.61           C  
ATOM   2447  CD  ARG A 322     -17.678  12.640  11.675  1.00 94.61           C  
ATOM   2448  NE  ARG A 322     -16.477  13.197  12.291  1.00 94.61           N  
ATOM   2449  NH1 ARG A 322     -16.703  15.286  11.331  1.00 94.61           N  
ATOM   2450  NH2 ARG A 322     -14.937  14.844  12.723  1.00 94.61           N  
ATOM   2451  CZ  ARG A 322     -16.042  14.441  12.114  1.00 94.61           C  
ATOM   2452  N   GLY A 323     -21.537   8.771  10.747  1.00 93.91           N  
ATOM   2453  CA  GLY A 323     -22.651   8.255   9.968  1.00 93.91           C  
ATOM   2454  C   GLY A 323     -22.251   7.823   8.569  1.00 93.91           C  
ATOM   2455  O   GLY A 323     -23.022   7.984   7.621  1.00 93.91           O  
ATOM   2456  N   ILE A 324     -21.001   7.568   8.439  1.00 94.25           N  
ATOM   2457  CA  ILE A 324     -20.465   7.055   7.182  1.00 94.25           C  
ATOM   2458  C   ILE A 324     -20.495   5.529   7.192  1.00 94.25           C  
ATOM   2459  CB  ILE A 324     -19.027   7.561   6.933  1.00 94.25           C  
ATOM   2460  O   ILE A 324     -20.143   4.901   8.194  1.00 94.25           O  
ATOM   2461  CG1 ILE A 324     -19.014   9.088   6.793  1.00 94.25           C  
ATOM   2462  CG2 ILE A 324     -18.427   6.893   5.692  1.00 94.25           C  
ATOM   2463  CD1 ILE A 324     -17.623   9.704   6.860  1.00 94.25           C  
ATOM   2464  N   GLU A 325     -21.017   4.929   6.081  1.00 95.00           N  
ATOM   2465  CA  GLU A 325     -21.061   3.473   5.980  1.00 95.00           C  
ATOM   2466  C   GLU A 325     -19.659   2.888   5.835  1.00 95.00           C  
ATOM   2467  CB  GLU A 325     -21.936   3.042   4.800  1.00 95.00           C  
ATOM   2468  O   GLU A 325     -18.949   3.195   4.875  1.00 95.00           O  
ATOM   2469  CG  GLU A 325     -22.163   1.539   4.720  1.00 95.00           C  
ATOM   2470  CD  GLU A 325     -23.114   1.135   3.605  1.00 95.00           C  
ATOM   2471  OE1 GLU A 325     -24.172   0.533   3.899  1.00 95.00           O  
ATOM   2472  OE2 GLU A 325     -22.799   1.422   2.429  1.00 95.00           O  
ATOM   2473  N   LEU A 326     -19.335   2.060   6.727  1.00 97.25           N  
ATOM   2474  CA  LEU A 326     -18.069   1.336   6.680  1.00 97.25           C  
ATOM   2475  C   LEU A 326     -18.218   0.031   5.905  1.00 97.25           C  
ATOM   2476  CB  LEU A 326     -17.563   1.048   8.095  1.00 97.25           C  
ATOM   2477  O   LEU A 326     -19.184  -0.709   6.107  1.00 97.25           O  
ATOM   2478  CG  LEU A 326     -16.219   0.326   8.201  1.00 97.25           C  
ATOM   2479  CD1 LEU A 326     -15.096   1.217   7.681  1.00 97.25           C  
ATOM   2480  CD2 LEU A 326     -15.950  -0.096   9.641  1.00 97.25           C  
ATOM   2481  N   GLN A 327     -17.247  -0.211   5.011  1.00 97.09           N  
ATOM   2482  CA  GLN A 327     -17.230  -1.495   4.318  1.00 97.09           C  
ATOM   2483  C   GLN A 327     -16.535  -2.564   5.157  1.00 97.09           C  
ATOM   2484  CB  GLN A 327     -16.539  -1.363   2.959  1.00 97.09           C  
ATOM   2485  O   GLN A 327     -15.335  -2.471   5.420  1.00 97.09           O  
ATOM   2486  CG  GLN A 327     -17.183  -0.335   2.039  1.00 97.09           C  
ATOM   2487  CD  GLN A 327     -18.642  -0.638   1.752  1.00 97.09           C  
ATOM   2488  NE2 GLN A 327     -19.511   0.334   2.010  1.00 97.09           N  
ATOM   2489  OE1 GLN A 327     -18.985  -1.735   1.300  1.00 97.09           O  
ATOM   2490  N   ALA A 328     -17.350  -3.537   5.569  1.00 96.28           N  
ATOM   2491  CA  ALA A 328     -16.853  -4.627   6.405  1.00 96.28           C  
ATOM   2492  C   ALA A 328     -15.899  -5.525   5.623  1.00 96.28           C  
ATOM   2493  CB  ALA A 328     -18.017  -5.446   6.958  1.00 96.28           C  
ATOM   2494  O   ALA A 328     -15.826  -5.445   4.395  1.00 96.28           O  
ATOM   2495  N   PRO A 329     -15.077  -6.335   6.389  1.00 95.16           N  
ATOM   2496  CA  PRO A 329     -14.257  -7.318   5.676  1.00 95.16           C  
ATOM   2497  C   PRO A 329     -15.067  -8.159   4.692  1.00 95.16           C  
ATOM   2498  CB  PRO A 329     -13.692  -8.188   6.801  1.00 95.16           C  
ATOM   2499  O   PRO A 329     -16.283  -8.301   4.850  1.00 95.16           O  
ATOM   2500  CG  PRO A 329     -13.647  -7.289   7.994  1.00 95.16           C  
ATOM   2501  CD  PRO A 329     -14.852  -6.393   7.962  1.00 95.16           C  
ATOM   2502  N   LYS A 330     -14.329  -8.643   3.650  1.00 87.24           N  
ATOM   2503  CA  LYS A 330     -14.991  -9.477   2.650  1.00 87.24           C  
ATOM   2504  C   LYS A 330     -15.696 -10.662   3.303  1.00 87.24           C  
ATOM   2505  CB  LYS A 330     -13.982  -9.973   1.613  1.00 87.24           C  
ATOM   2506  O   LYS A 330     -15.112 -11.356   4.137  1.00 87.24           O  
ATOM   2507  CG  LYS A 330     -14.617 -10.658   0.411  1.00 87.24           C  
ATOM   2508  CD  LYS A 330     -13.588 -10.947  -0.675  1.00 87.24           C  
ATOM   2509  CE  LYS A 330     -14.236 -11.554  -1.912  1.00 87.24           C  
ATOM   2510  NZ  LYS A 330     -13.239 -11.794  -2.998  1.00 87.24           N  
ATOM   2511  N   GLY A 331     -16.914 -10.800   2.968  1.00 88.39           N  
ATOM   2512  CA  GLY A 331     -17.691 -11.927   3.460  1.00 88.39           C  
ATOM   2513  C   GLY A 331     -18.529 -11.587   4.678  1.00 88.39           C  
ATOM   2514  O   GLY A 331     -19.316 -12.412   5.146  1.00 88.39           O  
ATOM   2515  N   GLN A 332     -18.354 -10.386   5.175  1.00 91.67           N  
ATOM   2516  CA  GLN A 332     -19.139  -9.943   6.323  1.00 91.67           C  
ATOM   2517  C   GLN A 332     -20.139  -8.863   5.921  1.00 91.67           C  
ATOM   2518  CB  GLN A 332     -18.223  -9.424   7.432  1.00 91.67           C  
ATOM   2519  O   GLN A 332     -19.964  -8.196   4.899  1.00 91.67           O  
ATOM   2520  CG  GLN A 332     -17.342 -10.499   8.055  1.00 91.67           C  
ATOM   2521  CD  GLN A 332     -16.635 -10.023   9.311  1.00 91.67           C  
ATOM   2522  NE2 GLN A 332     -15.458 -10.580   9.575  1.00 91.67           N  
ATOM   2523  OE1 GLN A 332     -17.142  -9.161  10.036  1.00 91.67           O  
ATOM   2524  N   SER A 333     -21.200  -8.780   6.725  1.00 92.99           N  
ATOM   2525  CA  SER A 333     -22.240  -7.794   6.451  1.00 92.99           C  
ATOM   2526  C   SER A 333     -21.853  -6.419   6.986  1.00 92.99           C  
ATOM   2527  CB  SER A 333     -23.570  -8.233   7.064  1.00 92.99           C  
ATOM   2528  O   SER A 333     -21.477  -6.284   8.152  1.00 92.99           O  
ATOM   2529  OG  SER A 333     -24.521  -7.184   7.007  1.00 92.99           O  
ATOM   2530  N   ASN A 334     -22.074  -5.341   6.086  1.00 92.67           N  
ATOM   2531  CA  ASN A 334     -21.825  -3.964   6.502  1.00 92.67           C  
ATOM   2532  C   ASN A 334     -22.768  -3.539   7.624  1.00 92.67           C  
ATOM   2533  CB  ASN A 334     -21.954  -3.012   5.311  1.00 92.67           C  
ATOM   2534  O   ASN A 334     -22.351  -2.868   8.570  1.00 92.67           O  
ATOM   2535  CG  ASN A 334     -20.901  -3.260   4.249  1.00 92.67           C  
ATOM   2536  ND2 ASN A 334     -21.032  -2.583   3.114  1.00 92.67           N  
ATOM   2537  OD1 ASN A 334     -19.977  -4.054   4.446  1.00 92.67           O  
ATOM   2538  N   SER A 335     -24.020  -3.976   7.598  1.00 91.42           N  
ATOM   2539  CA  SER A 335     -25.052  -3.517   8.523  1.00 91.42           C  
ATOM   2540  C   SER A 335     -24.843  -4.098   9.917  1.00 91.42           C  
ATOM   2541  CB  SER A 335     -26.441  -3.896   8.007  1.00 91.42           C  
ATOM   2542  O   SER A 335     -25.223  -3.483  10.915  1.00 91.42           O  
ATOM   2543  OG  SER A 335     -26.550  -5.299   7.839  1.00 91.42           O  
ATOM   2544  N   THR A 336     -24.152  -5.215   9.982  1.00 93.36           N  
ATOM   2545  CA  THR A 336     -24.030  -5.882  11.273  1.00 93.36           C  
ATOM   2546  C   THR A 336     -22.596  -5.806  11.789  1.00 93.36           C  
ATOM   2547  CB  THR A 336     -24.469  -7.356  11.184  1.00 93.36           C  
ATOM   2548  O   THR A 336     -22.298  -6.285  12.885  1.00 93.36           O  
ATOM   2549  CG2 THR A 336     -25.950  -7.469  10.840  1.00 93.36           C  
ATOM   2550  OG1 THR A 336     -23.702  -8.015  10.168  1.00 93.36           O  
ATOM   2551  N   PHE A 337     -21.676  -5.240  11.092  1.00 96.23           N  
ATOM   2552  CA  PHE A 337     -20.277  -5.190  11.498  1.00 96.23           C  
ATOM   2553  C   PHE A 337     -20.103  -4.324  12.740  1.00 96.23           C  
ATOM   2554  CB  PHE A 337     -19.405  -4.654  10.358  1.00 96.23           C  
ATOM   2555  O   PHE A 337     -20.674  -3.235  12.828  1.00 96.23           O  
ATOM   2556  CG  PHE A 337     -17.959  -4.470  10.734  1.00 96.23           C  
ATOM   2557  CD1 PHE A 337     -17.484  -3.228  11.138  1.00 96.23           C  
ATOM   2558  CD2 PHE A 337     -17.075  -5.539  10.684  1.00 96.23           C  
ATOM   2559  CE1 PHE A 337     -16.147  -3.055  11.488  1.00 96.23           C  
ATOM   2560  CE2 PHE A 337     -15.737  -5.374  11.032  1.00 96.23           C  
ATOM   2561  CZ  PHE A 337     -15.275  -4.131  11.432  1.00 96.23           C  
ATOM   2562  N   SER A 338     -19.298  -4.881  13.725  1.00 96.02           N  
ATOM   2563  CA  SER A 338     -18.905  -4.200  14.954  1.00 96.02           C  
ATOM   2564  C   SER A 338     -17.413  -4.363  15.224  1.00 96.02           C  
ATOM   2565  CB  SER A 338     -19.708  -4.731  16.142  1.00 96.02           C  
ATOM   2566  O   SER A 338     -16.905  -5.484  15.272  1.00 96.02           O  
ATOM   2567  OG  SER A 338     -19.133  -4.309  17.367  1.00 96.02           O  
ATOM   2568  N   TRP A 339     -16.729  -3.167  15.422  1.00 97.42           N  
ATOM   2569  CA  TRP A 339     -15.309  -3.244  15.752  1.00 97.42           C  
ATOM   2570  C   TRP A 339     -15.087  -4.071  17.013  1.00 97.42           C  
ATOM   2571  CB  TRP A 339     -14.723  -1.841  15.935  1.00 97.42           C  
ATOM   2572  O   TRP A 339     -14.157  -4.878  17.079  1.00 97.42           O  
ATOM   2573  CG  TRP A 339     -14.283  -1.192  14.657  1.00 97.42           C  
ATOM   2574  CD1 TRP A 339     -14.884  -0.145  14.016  1.00 97.42           C  
ATOM   2575  CD2 TRP A 339     -13.149  -1.553  13.863  1.00 97.42           C  
ATOM   2576  CE2 TRP A 339     -13.123  -0.681  12.752  1.00 97.42           C  
ATOM   2577  CE3 TRP A 339     -12.152  -2.530  13.982  1.00 97.42           C  
ATOM   2578  NE1 TRP A 339     -14.190   0.168  12.869  1.00 97.42           N  
ATOM   2579  CH2 TRP A 339     -11.171  -1.721  11.908  1.00 97.42           C  
ATOM   2580  CZ2 TRP A 339     -12.135  -0.756  11.767  1.00 97.42           C  
ATOM   2581  CZ3 TRP A 339     -11.170  -2.604  13.000  1.00 97.42           C  
ATOM   2582  N   SER A 340     -15.873  -3.955  18.041  1.00 96.46           N  
ATOM   2583  CA  SER A 340     -15.709  -4.679  19.297  1.00 96.46           C  
ATOM   2584  C   SER A 340     -15.773  -6.187  19.078  1.00 96.46           C  
ATOM   2585  CB  SER A 340     -16.779  -4.256  20.304  1.00 96.46           C  
ATOM   2586  O   SER A 340     -14.931  -6.930  19.586  1.00 96.46           O  
ATOM   2587  OG  SER A 340     -16.701  -2.866  20.567  1.00 96.46           O  
ATOM   2588  N   GLU A 341     -16.734  -6.604  18.290  1.00 95.89           N  
ATOM   2589  CA  GLU A 341     -16.877  -8.025  17.991  1.00 95.89           C  
ATOM   2590  C   GLU A 341     -15.725  -8.526  17.124  1.00 95.89           C  
ATOM   2591  CB  GLU A 341     -18.214  -8.297  17.296  1.00 95.89           C  
ATOM   2592  O   GLU A 341     -15.180  -9.604  17.369  1.00 95.89           O  
ATOM   2593  CG  GLU A 341     -18.500  -9.774  17.068  1.00 95.89           C  
ATOM   2594  CD  GLU A 341     -18.497 -10.590  18.351  1.00 95.89           C  
ATOM   2595  OE1 GLU A 341     -18.265 -11.819  18.288  1.00 95.89           O  
ATOM   2596  OE2 GLU A 341     -18.730  -9.996  19.428  1.00 95.89           O  
ATOM   2597  N   PHE A 342     -15.415  -7.736  16.169  1.00 96.30           N  
ATOM   2598  CA  PHE A 342     -14.320  -8.081  15.270  1.00 96.30           C  
ATOM   2599  C   PHE A 342     -13.021  -8.267  16.045  1.00 96.30           C  
ATOM   2600  CB  PHE A 342     -14.142  -7.001  14.198  1.00 96.30           C  
ATOM   2601  O   PHE A 342     -12.317  -9.262  15.859  1.00 96.30           O  
ATOM   2602  CG  PHE A 342     -12.959  -7.230  13.297  1.00 96.30           C  
ATOM   2603  CD1 PHE A 342     -11.762  -6.557  13.514  1.00 96.30           C  
ATOM   2604  CD2 PHE A 342     -13.043  -8.118  12.232  1.00 96.30           C  
ATOM   2605  CE1 PHE A 342     -10.665  -6.767  12.681  1.00 96.30           C  
ATOM   2606  CE2 PHE A 342     -11.951  -8.332  11.396  1.00 96.30           C  
ATOM   2607  CZ  PHE A 342     -10.764  -7.655  11.621  1.00 96.30           C  
ATOM   2608  N   LEU A 343     -12.709  -7.348  16.939  1.00 96.79           N  
ATOM   2609  CA  LEU A 343     -11.476  -7.391  17.718  1.00 96.79           C  
ATOM   2610  C   LEU A 343     -11.502  -8.547  18.713  1.00 96.79           C  
ATOM   2611  CB  LEU A 343     -11.264  -6.069  18.460  1.00 96.79           C  
ATOM   2612  O   LEU A 343     -10.475  -9.183  18.959  1.00 96.79           O  
ATOM   2613  CG  LEU A 343     -11.007  -4.837  17.589  1.00 96.79           C  
ATOM   2614  CD1 LEU A 343     -10.994  -3.576  18.446  1.00 96.79           C  
ATOM   2615  CD2 LEU A 343      -9.695  -4.985  16.827  1.00 96.79           C  
ATOM   2616  N   ARG A 344     -12.658  -8.916  19.312  1.00 96.44           N  
ATOM   2617  CA  ARG A 344     -12.798 -10.056  20.212  1.00 96.44           C  
ATOM   2618  C   ARG A 344     -12.529 -11.367  19.480  1.00 96.44           C  
ATOM   2619  CB  ARG A 344     -14.196 -10.081  20.834  1.00 96.44           C  
ATOM   2620  O   ARG A 344     -11.826 -12.238  19.996  1.00 96.44           O  
ATOM   2621  CG  ARG A 344     -14.362 -11.120  21.932  1.00 96.44           C  
ATOM   2622  CD  ARG A 344     -15.723 -11.014  22.607  1.00 96.44           C  
ATOM   2623  NE  ARG A 344     -16.812 -11.265  21.666  1.00 96.44           N  
ATOM   2624  NH1 ARG A 344     -17.399  -9.043  21.433  1.00 96.44           N  
ATOM   2625  NH2 ARG A 344     -18.545 -10.663  20.285  1.00 96.44           N  
ATOM   2626  CZ  ARG A 344     -17.583 -10.323  21.130  1.00 96.44           C  
ATOM   2627  N   GLN A 345     -12.933 -11.396  18.234  1.00 95.18           N  
ATOM   2628  CA  GLN A 345     -12.848 -12.635  17.468  1.00 95.18           C  
ATOM   2629  C   GLN A 345     -11.455 -12.820  16.873  1.00 95.18           C  
ATOM   2630  CB  GLN A 345     -13.900 -12.653  16.357  1.00 95.18           C  
ATOM   2631  O   GLN A 345     -10.915 -13.928  16.877  1.00 95.18           O  
ATOM   2632  CG  GLN A 345     -15.326 -12.824  16.864  1.00 95.18           C  
ATOM   2633  CD  GLN A 345     -16.356 -12.760  15.751  1.00 95.18           C  
ATOM   2634  NE2 GLN A 345     -17.628 -12.678  16.125  1.00 95.18           N  
ATOM   2635  OE1 GLN A 345     -16.010 -12.782  14.566  1.00 95.18           O  
ATOM   2636  N   THR A 346     -10.848 -11.738  16.461  1.00 94.53           N  
ATOM   2637  CA  THR A 346      -9.607 -11.841  15.702  1.00 94.53           C  
ATOM   2638  C   THR A 346      -8.399 -11.612  16.606  1.00 94.53           C  
ATOM   2639  CB  THR A 346      -9.578 -10.832  14.538  1.00 94.53           C  
ATOM   2640  O   THR A 346      -7.270 -11.945  16.240  1.00 94.53           O  
ATOM   2641  CG2 THR A 346     -10.762 -11.041  13.600  1.00 94.53           C  
ATOM   2642  OG1 THR A 346      -9.630  -9.501  15.065  1.00 94.53           O  
ATOM   2643  N   LYS A 347      -8.661 -10.975  17.719  1.00 94.46           N  
ATOM   2644  CA  LYS A 347      -7.597 -10.629  18.657  1.00 94.46           C  
ATOM   2645  C   LYS A 347      -6.586  -9.682  18.017  1.00 94.46           C  
ATOM   2646  CB  LYS A 347      -6.890 -11.891  19.156  1.00 94.46           C  
ATOM   2647  O   LYS A 347      -5.394  -9.735  18.329  1.00 94.46           O  
ATOM   2648  CG  LYS A 347      -7.797 -12.849  19.914  1.00 94.46           C  
ATOM   2649  CD  LYS A 347      -7.016 -14.030  20.477  1.00 94.46           C  
ATOM   2650  CE  LYS A 347      -7.928 -15.011  21.200  1.00 94.46           C  
ATOM   2651  NZ  LYS A 347      -7.162 -16.152  21.786  1.00 94.46           N  
ATOM   2652  N   GLN A 348      -7.028  -8.961  17.057  1.00 93.91           N  
ATOM   2653  CA  GLN A 348      -6.181  -7.965  16.409  1.00 93.91           C  
ATOM   2654  C   GLN A 348      -6.084  -6.695  17.249  1.00 93.91           C  
ATOM   2655  CB  GLN A 348      -6.714  -7.632  15.014  1.00 93.91           C  
ATOM   2656  O   GLN A 348      -6.908  -6.467  18.137  1.00 93.91           O  
ATOM   2657  CG  GLN A 348      -6.589  -8.777  14.018  1.00 93.91           C  
ATOM   2658  CD  GLN A 348      -6.879  -8.350  12.592  1.00 93.91           C  
ATOM   2659  NE2 GLN A 348      -6.147  -8.919  11.641  1.00 93.91           N  
ATOM   2660  OE1 GLN A 348      -7.756  -7.514  12.347  1.00 93.91           O  
ATOM   2661  N   THR A 349      -5.000  -5.927  16.978  1.00 95.78           N  
ATOM   2662  CA  THR A 349      -4.737  -4.683  17.693  1.00 95.78           C  
ATOM   2663  C   THR A 349      -5.228  -3.483  16.890  1.00 95.78           C  
ATOM   2664  CB  THR A 349      -3.236  -4.521  17.999  1.00 95.78           C  
ATOM   2665  O   THR A 349      -4.765  -3.246  15.772  1.00 95.78           O  
ATOM   2666  CG2 THR A 349      -2.974  -3.256  18.809  1.00 95.78           C  
ATOM   2667  OG1 THR A 349      -2.781  -5.657  18.745  1.00 95.78           O  
ATOM   2668  N   PRO A 350      -6.210  -2.744  17.500  1.00 97.64           N  
ATOM   2669  CA  PRO A 350      -6.680  -1.557  16.781  1.00 97.64           C  
ATOM   2670  C   PRO A 350      -5.704  -0.386  16.874  1.00 97.64           C  
ATOM   2671  CB  PRO A 350      -8.001  -1.222  17.479  1.00 97.64           C  
ATOM   2672  O   PRO A 350      -5.077  -0.181  17.917  1.00 97.64           O  
ATOM   2673  CG  PRO A 350      -7.817  -1.687  18.888  1.00 97.64           C  
ATOM   2674  CD  PRO A 350      -6.969  -2.925  18.875  1.00 97.64           C  
ATOM   2675  N   ALA A 351      -5.569   0.373  15.711  1.00 95.88           N  
ATOM   2676  CA  ALA A 351      -4.803   1.616  15.773  1.00 95.88           C  
ATOM   2677  C   ALA A 351      -5.502   2.647  16.655  1.00 95.88           C  
ATOM   2678  CB  ALA A 351      -4.587   2.179  14.371  1.00 95.88           C  
ATOM   2679  O   ALA A 351      -6.673   2.966  16.439  1.00 95.88           O  
ATOM   2680  N   PRO A 352      -4.719   3.142  17.688  1.00 94.31           N  
ATOM   2681  CA  PRO A 352      -5.337   4.103  18.605  1.00 94.31           C  
ATOM   2682  C   PRO A 352      -5.663   5.434  17.932  1.00 94.31           C  
ATOM   2683  CB  PRO A 352      -4.276   4.286  19.693  1.00 94.31           C  
ATOM   2684  O   PRO A 352      -4.943   5.867  17.030  1.00 94.31           O  
ATOM   2685  CG  PRO A 352      -3.333   3.141  19.503  1.00 94.31           C  
ATOM   2686  CD  PRO A 352      -3.409   2.693  18.072  1.00 94.31           C  
ATOM   2687  N   PRO A 353      -6.790   6.049  18.393  1.00 93.76           N  
ATOM   2688  CA  PRO A 353      -7.138   7.357  17.831  1.00 93.76           C  
ATOM   2689  C   PRO A 353      -5.994   8.363  17.927  1.00 93.76           C  
ATOM   2690  CB  PRO A 353      -8.329   7.801  18.684  1.00 93.76           C  
ATOM   2691  O   PRO A 353      -5.864   9.240  17.069  1.00 93.76           O  
ATOM   2692  CG  PRO A 353      -8.998   6.530  19.098  1.00 93.76           C  
ATOM   2693  CD  PRO A 353      -7.940   5.495  19.354  1.00 93.76           C  
ATOM   2694  N   SER A 354      -5.081   8.257  18.916  1.00 89.48           N  
ATOM   2695  CA  SER A 354      -3.962   9.173  19.114  1.00 89.48           C  
ATOM   2696  C   SER A 354      -2.999   9.133  17.932  1.00 89.48           C  
ATOM   2697  CB  SER A 354      -3.215   8.836  20.404  1.00 89.48           C  
ATOM   2698  O   SER A 354      -2.199  10.052  17.745  1.00 89.48           O  
ATOM   2699  OG  SER A 354      -2.698   7.517  20.356  1.00 89.48           O  
ATOM   2700  N   PHE A 355      -3.076   8.157  17.106  1.00 89.78           N  
ATOM   2701  CA  PHE A 355      -2.183   8.018  15.961  1.00 89.78           C  
ATOM   2702  C   PHE A 355      -2.688   8.835  14.778  1.00 89.78           C  
ATOM   2703  CB  PHE A 355      -2.044   6.546  15.562  1.00 89.78           C  
ATOM   2704  O   PHE A 355      -2.029   8.904  13.738  1.00 89.78           O  
ATOM   2705  CG  PHE A 355      -1.203   5.736  16.511  1.00 89.78           C  
ATOM   2706  CD1 PHE A 355      -0.753   6.286  17.705  1.00 89.78           C  
ATOM   2707  CD2 PHE A 355      -0.862   4.424  16.209  1.00 89.78           C  
ATOM   2708  CE1 PHE A 355       0.026   5.539  18.586  1.00 89.78           C  
ATOM   2709  CE2 PHE A 355      -0.084   3.671  17.084  1.00 89.78           C  
ATOM   2710  CZ  PHE A 355       0.360   4.231  18.272  1.00 89.78           C  
ATOM   2711  N   PHE A 356      -3.896   9.395  14.892  1.00 88.48           N  
ATOM   2712  CA  PHE A 356      -4.550  10.162  13.837  1.00 88.48           C  
ATOM   2713  C   PHE A 356      -4.742  11.613  14.262  1.00 88.48           C  
ATOM   2714  CB  PHE A 356      -5.901   9.537  13.476  1.00 88.48           C  
ATOM   2715  O   PHE A 356      -5.823  11.995  14.714  1.00 88.48           O  
ATOM   2716  CG  PHE A 356      -5.822   8.075  13.132  1.00 88.48           C  
ATOM   2717  CD1 PHE A 356      -5.665   7.664  11.814  1.00 88.48           C  
ATOM   2718  CD2 PHE A 356      -5.903   7.109  14.127  1.00 88.48           C  
ATOM   2719  CE1 PHE A 356      -5.591   6.311  11.492  1.00 88.48           C  
ATOM   2720  CE2 PHE A 356      -5.830   5.755  13.814  1.00 88.48           C  
ATOM   2721  CZ  PHE A 356      -5.675   5.358  12.496  1.00 88.48           C  
ATOM   2722  N   PRO A 357      -3.725  12.475  14.069  1.00 78.06           N  
ATOM   2723  CA  PRO A 357      -3.702  13.817  14.656  1.00 78.06           C  
ATOM   2724  C   PRO A 357      -4.759  14.742  14.056  1.00 78.06           C  
ATOM   2725  CB  PRO A 357      -2.292  14.318  14.335  1.00 78.06           C  
ATOM   2726  O   PRO A 357      -5.182  15.704  14.702  1.00 78.06           O  
ATOM   2727  CG  PRO A 357      -1.837  13.471  13.191  1.00 78.06           C  
ATOM   2728  CD  PRO A 357      -2.476  12.118  13.315  1.00 78.06           C  
ATOM   2729  N   ARG A 358      -5.330  14.389  12.901  1.00 81.57           N  
ATOM   2730  CA  ARG A 358      -6.289  15.275  12.249  1.00 81.57           C  
ATOM   2731  C   ARG A 358      -7.718  14.918  12.642  1.00 81.57           C  
ATOM   2732  CB  ARG A 358      -6.132  15.212  10.729  1.00 81.57           C  
ATOM   2733  O   ARG A 358      -8.662  15.625  12.281  1.00 81.57           O  
ATOM   2734  CG  ARG A 358      -4.768  15.665  10.231  1.00 81.57           C  
ATOM   2735  CD  ARG A 358      -4.657  15.561   8.716  1.00 81.57           C  
ATOM   2736  NE  ARG A 358      -3.314  15.891   8.250  1.00 81.57           N  
ATOM   2737  NH1 ARG A 358      -3.977  16.500   6.123  1.00 81.57           N  
ATOM   2738  NH2 ARG A 358      -1.764  16.600   6.711  1.00 81.57           N  
ATOM   2739  CZ  ARG A 358      -3.021  16.329   7.029  1.00 81.57           C  
ATOM   2740  N   ILE A 359      -7.812  13.858  13.362  1.00 87.44           N  
ATOM   2741  CA  ILE A 359      -9.139  13.367  13.717  1.00 87.44           C  
ATOM   2742  C   ILE A 359      -9.361  13.517  15.220  1.00 87.44           C  
ATOM   2743  CB  ILE A 359      -9.328  11.893  13.292  1.00 87.44           C  
ATOM   2744  O   ILE A 359      -8.544  13.060  16.023  1.00 87.44           O  
ATOM   2745  CG1 ILE A 359      -9.209  11.757  11.770  1.00 87.44           C  
ATOM   2746  CG2 ILE A 359     -10.675  11.357  13.787  1.00 87.44           C  
ATOM   2747  CD1 ILE A 359      -9.212  10.316  11.275  1.00 87.44           C  
ATOM   2748  N   THR A 360     -10.394  14.211  15.577  1.00 88.00           N  
ATOM   2749  CA  THR A 360     -10.745  14.416  16.978  1.00 88.00           C  
ATOM   2750  C   THR A 360     -12.102  13.794  17.293  1.00 88.00           C  
ATOM   2751  CB  THR A 360     -10.769  15.914  17.333  1.00 88.00           C  
ATOM   2752  O   THR A 360     -12.875  13.485  16.383  1.00 88.00           O  
ATOM   2753  CG2 THR A 360      -9.406  16.557  17.101  1.00 88.00           C  
ATOM   2754  OG1 THR A 360     -11.743  16.577  16.518  1.00 88.00           O  
ATOM   2755  N   GLY A 361     -12.356  13.419  18.513  1.00 90.43           N  
ATOM   2756  CA  GLY A 361     -13.659  13.011  19.011  1.00 90.43           C  
ATOM   2757  C   GLY A 361     -13.915  11.523  18.865  1.00 90.43           C  
ATOM   2758  O   GLY A 361     -15.067  11.089  18.804  1.00 90.43           O  
ATOM   2759  N   ILE A 362     -12.886  10.759  18.618  1.00 93.51           N  
ATOM   2760  CA  ILE A 362     -13.043   9.313  18.510  1.00 93.51           C  
ATOM   2761  C   ILE A 362     -12.461   8.636  19.749  1.00 93.51           C  
ATOM   2762  CB  ILE A 362     -12.367   8.766  17.233  1.00 93.51           C  
ATOM   2763  O   ILE A 362     -11.297   8.853  20.093  1.00 93.51           O  
ATOM   2764  CG1 ILE A 362     -12.903   9.491  15.992  1.00 93.51           C  
ATOM   2765  CG2 ILE A 362     -12.578   7.253  17.116  1.00 93.51           C  
ATOM   2766  CD1 ILE A 362     -14.401   9.328  15.779  1.00 93.51           C  
ATOM   2767  N   ALA A 363     -13.269   7.858  20.428  1.00 91.50           N  
ATOM   2768  CA  ALA A 363     -12.808   7.123  21.603  1.00 91.50           C  
ATOM   2769  C   ALA A 363     -12.259   5.753  21.213  1.00 91.50           C  
ATOM   2770  CB  ALA A 363     -13.943   6.969  22.613  1.00 91.50           C  
ATOM   2771  O   ALA A 363     -12.710   5.152  20.236  1.00 91.50           O  
ATOM   2772  N   PRO A 364     -11.181   5.307  22.024  1.00 92.23           N  
ATOM   2773  CA  PRO A 364     -10.694   3.950  21.765  1.00 92.23           C  
ATOM   2774  C   PRO A 364     -11.787   2.893  21.913  1.00 92.23           C  
ATOM   2775  CB  PRO A 364      -9.603   3.759  22.821  1.00 92.23           C  
ATOM   2776  O   PRO A 364     -12.706   3.059  22.719  1.00 92.23           O  
ATOM   2777  CG  PRO A 364      -9.202   5.145  23.211  1.00 92.23           C  
ATOM   2778  CD  PRO A 364     -10.396   6.045  23.067  1.00 92.23           C  
ATOM   2779  N   ILE A 365     -11.699   1.855  21.001  1.00 90.74           N  
ATOM   2780  CA  ILE A 365     -12.663   0.765  21.105  1.00 90.74           C  
ATOM   2781  C   ILE A 365     -12.451   0.012  22.417  1.00 90.74           C  
ATOM   2782  CB  ILE A 365     -12.551  -0.205  19.907  1.00 90.74           C  
ATOM   2783  O   ILE A 365     -11.337  -0.421  22.719  1.00 90.74           O  
ATOM   2784  CG1 ILE A 365     -12.712   0.557  18.587  1.00 90.74           C  
ATOM   2785  CG2 ILE A 365     -13.588  -1.326  20.022  1.00 90.74           C  
ATOM   2786  CD1 ILE A 365     -14.074   1.214  18.413  1.00 90.74           C  
ATOM   2787  N   LYS A 366     -13.454  -0.061  23.263  1.00 81.77           N  
ATOM   2788  CA  LYS A 366     -13.401  -0.781  24.532  1.00 81.77           C  
ATOM   2789  C   LYS A 366     -13.713  -2.262  24.337  1.00 81.77           C  
ATOM   2790  CB  LYS A 366     -14.376  -0.168  25.539  1.00 81.77           C  
ATOM   2791  O   LYS A 366     -14.711  -2.613  23.703  1.00 81.77           O  
ATOM   2792  CG  LYS A 366     -13.983   1.223  26.013  1.00 81.77           C  
ATOM   2793  CD  LYS A 366     -14.936   1.738  27.084  1.00 81.77           C  
ATOM   2794  CE  LYS A 366     -14.575   3.152  27.521  1.00 81.77           C  
ATOM   2795  NZ  LYS A 366     -15.511   3.664  28.566  1.00 81.77           N  
ATOM   2796  N   LEU A 367     -12.713  -3.163  24.553  1.00 81.30           N  
ATOM   2797  CA  LEU A 367     -12.995  -4.594  24.526  1.00 81.30           C  
ATOM   2798  C   LEU A 367     -13.522  -5.069  25.876  1.00 81.30           C  
ATOM   2799  CB  LEU A 367     -11.738  -5.382  24.150  1.00 81.30           C  
ATOM   2800  O   LEU A 367     -13.132  -4.541  26.920  1.00 81.30           O  
ATOM   2801  CG  LEU A 367     -11.207  -5.175  22.731  1.00 81.30           C  
ATOM   2802  CD1 LEU A 367      -9.812  -5.776  22.594  1.00 81.30           C  
ATOM   2803  CD2 LEU A 367     -12.160  -5.784  21.709  1.00 81.30           C  
TER    2804      LEU A 367                                                      
ENDMDL                                                                          
END                                                                             
