# Supplementary material for: Uncoupled evolution of the Polycomb system and deep origin of non-canonical PRC1
Source: Commun Biol. 2023 Nov 10;6:1144. doi: 10.1038/s42003-023-05501-x (PMC10638273; doi:10.1038/s42003-023-05501-x)
Supplement: Supplementary file 8 — Supplementary Data 5 [file 42003_2023_5501_MOESM8_ESM.zip › Supplementary Data 5/PARATL012597_SAM_527dc.result/SAM_DomainPARATL.pdb]

MODEL     1                                                                     
ATOM    125  N   GLU A  20      -6.181  -4.659  41.884  1.00 40.86           N  
ATOM    126  CA  GLU A  20      -5.934  -5.989  41.334  1.00 40.86           C  
ATOM    127  C   GLU A  20      -6.692  -7.059  42.116  1.00 40.86           C  
ATOM    128  CB  GLU A  20      -4.436  -6.301  41.333  1.00 40.86           C  
ATOM    129  O   GLU A  20      -6.264  -7.462  43.200  1.00 40.86           O  
ATOM    130  CG  GLU A  20      -3.890  -6.691  39.967  1.00 40.86           C  
ATOM    131  CD  GLU A  20      -2.377  -6.833  39.943  1.00 40.86           C  
ATOM    132  OE1 GLU A  20      -1.810  -7.111  38.862  1.00 40.86           O  
ATOM    133  OE2 GLU A  20      -1.753  -6.666  41.015  1.00 40.86           O  
ATOM    134  N   GLN A  21      -8.138  -6.948  42.334  1.00 57.53           N  
ATOM    135  CA  GLN A  21      -8.911  -8.025  42.944  1.00 57.53           C  
ATOM    136  C   GLN A  21      -8.820  -9.304  42.118  1.00 57.53           C  
ATOM    137  CB  GLN A  21     -10.374  -7.609  43.109  1.00 57.53           C  
ATOM    138  O   GLN A  21      -8.803  -9.254  40.886  1.00 57.53           O  
ATOM    139  CG  GLN A  21     -10.892  -7.736  44.535  1.00 57.53           C  
ATOM    140  CD  GLN A  21     -12.188  -6.979  44.758  1.00 57.53           C  
ATOM    141  NE2 GLN A  21     -12.735  -7.082  45.964  1.00 57.53           N  
ATOM    142  OE1 GLN A  21     -12.694  -6.307  43.853  1.00 57.53           O  
ATOM    143  N   ALA A  22      -8.374 -10.352  42.726  1.00 76.62           N  
ATOM    144  CA  ALA A  22      -8.314 -11.708  42.186  1.00 76.62           C  
ATOM    145  C   ALA A  22      -9.621 -12.081  41.493  1.00 76.62           C  
ATOM    146  CB  ALA A  22      -8.000 -12.708  43.296  1.00 76.62           C  
ATOM    147  O   ALA A  22     -10.704 -11.722  41.961  1.00 76.62           O  
ATOM    148  N   VAL A  23      -9.665 -12.397  40.196  1.00 76.20           N  
ATOM    149  CA  VAL A  23     -10.762 -12.809  39.326  1.00 76.20           C  
ATOM    150  C   VAL A  23     -11.753 -13.663  40.114  1.00 76.20           C  
ATOM    151  CB  VAL A  23     -10.247 -13.589  38.095  1.00 76.20           C  
ATOM    152  O   VAL A  23     -12.963 -13.588  39.889  1.00 76.20           O  
ATOM    153  CG1 VAL A  23     -11.414 -14.158  37.290  1.00 76.20           C  
ATOM    154  CG2 VAL A  23      -9.378 -12.688  37.219  1.00 76.20           C  
ATOM    155  N   ALA A  24     -11.333 -14.349  41.176  1.00 81.71           N  
ATOM    156  CA  ALA A  24     -12.165 -15.216  42.006  1.00 81.71           C  
ATOM    157  C   ALA A  24     -13.096 -14.395  42.894  1.00 81.71           C  
ATOM    158  CB  ALA A  24     -11.293 -16.133  42.859  1.00 81.71           C  
ATOM    159  O   ALA A  24     -14.143 -14.883  43.325  1.00 81.71           O  
ATOM    160  N   GLN A  25     -12.838 -13.047  42.971  1.00 83.12           N  
ATOM    161  CA  GLN A  25     -13.599 -12.188  43.872  1.00 83.12           C  
ATOM    162  C   GLN A  25     -14.491 -11.227  43.093  1.00 83.12           C  
ATOM    163  CB  GLN A  25     -12.659 -11.406  44.791  1.00 83.12           C  
ATOM    164  O   GLN A  25     -15.098 -10.325  43.675  1.00 83.12           O  
ATOM    165  CG  GLN A  25     -11.851 -12.284  45.736  1.00 83.12           C  
ATOM    166  CD  GLN A  25     -12.709 -12.960  46.788  1.00 83.12           C  
ATOM    167  NE2 GLN A  25     -12.170 -14.001  47.414  1.00 83.12           N  
ATOM    168  OE1 GLN A  25     -13.848 -12.551  47.036  1.00 83.12           O  
ATOM    169  N   TRP A  26     -14.597 -11.462  41.725  1.00 89.59           N  
ATOM    170  CA  TRP A  26     -15.438 -10.612  40.888  1.00 89.59           C  
ATOM    171  C   TRP A  26     -16.916 -10.869  41.164  1.00 89.59           C  
ATOM    172  CB  TRP A  26     -15.134 -10.847  39.406  1.00 89.59           C  
ATOM    173  O   TRP A  26     -17.349 -12.021  41.235  1.00 89.59           O  
ATOM    174  CG  TRP A  26     -13.827 -10.268  38.953  1.00 89.59           C  
ATOM    175  CD1 TRP A  26     -12.838  -9.750  39.742  1.00 89.59           C  
ATOM    176  CD2 TRP A  26     -13.370 -10.144  37.603  1.00 89.59           C  
ATOM    177  CE2 TRP A  26     -12.093  -9.542  37.648  1.00 89.59           C  
ATOM    178  CE3 TRP A  26     -13.916 -10.485  36.358  1.00 89.59           C  
ATOM    179  NE1 TRP A  26     -11.792  -9.312  38.963  1.00 89.59           N  
ATOM    180  CH2 TRP A  26     -11.911  -9.616  35.289  1.00 89.59           C  
ATOM    181  CZ2 TRP A  26     -11.354  -9.273  36.493  1.00 89.59           C  
ATOM    182  CZ3 TRP A  26     -13.179 -10.216  35.211  1.00 89.59           C  
ATOM    183  N   SER A  27     -17.657  -9.708  41.488  1.00 90.70           N  
ATOM    184  CA  SER A  27     -19.114  -9.776  41.515  1.00 90.70           C  
ATOM    185  C   SER A  27     -19.688  -9.897  40.107  1.00 90.70           C  
ATOM    186  CB  SER A  27     -19.696  -8.543  42.206  1.00 90.70           C  
ATOM    187  O   SER A  27     -18.954  -9.794  39.121  1.00 90.70           O  
ATOM    188  OG  SER A  27     -19.504  -7.384  41.414  1.00 90.70           O  
ATOM    189  N   VAL A  28     -21.014 -10.180  39.985  1.00 89.48           N  
ATOM    190  CA  VAL A  28     -21.724 -10.247  38.712  1.00 89.48           C  
ATOM    191  C   VAL A  28     -21.542  -8.937  37.949  1.00 89.48           C  
ATOM    192  CB  VAL A  28     -23.227 -10.542  38.915  1.00 89.48           C  
ATOM    193  O   VAL A  28     -21.335  -8.942  36.733  1.00 89.48           O  
ATOM    194  CG1 VAL A  28     -23.969 -10.507  37.580  1.00 89.48           C  
ATOM    195  CG2 VAL A  28     -23.417 -11.894  39.600  1.00 89.48           C  
ATOM    196  N   ASP A  29     -21.501  -7.827  38.607  1.00 88.26           N  
ATOM    197  CA  ASP A  29     -21.327  -6.501  38.024  1.00 88.26           C  
ATOM    198  C   ASP A  29     -19.912  -6.322  37.478  1.00 88.26           C  
ATOM    199  CB  ASP A  29     -21.633  -5.415  39.058  1.00 88.26           C  
ATOM    200  O   ASP A  29     -19.722  -5.727  36.415  1.00 88.26           O  
ATOM    201  CG  ASP A  29     -23.117  -5.269  39.343  1.00 88.26           C  
ATOM    202  OD1 ASP A  29     -23.943  -5.768  38.549  1.00 88.26           O  
ATOM    203  OD2 ASP A  29     -23.464  -4.646  40.370  1.00 88.26           O  
ATOM    204  N   ASP A  30     -19.016  -6.920  38.212  1.00 86.29           N  
ATOM    205  CA  ASP A  30     -17.619  -6.894  37.791  1.00 86.29           C  
ATOM    206  C   ASP A  30     -17.413  -7.711  36.518  1.00 86.29           C  
ATOM    207  CB  ASP A  30     -16.713  -7.420  38.906  1.00 86.29           C  
ATOM    208  O   ASP A  30     -16.694  -7.286  35.611  1.00 86.29           O  
ATOM    209  CG  ASP A  30     -16.688  -6.517  40.126  1.00 86.29           C  
ATOM    210  OD1 ASP A  30     -16.706  -5.277  39.968  1.00 86.29           O  
ATOM    211  OD2 ASP A  30     -16.647  -7.049  41.257  1.00 86.29           O  
ATOM    212  N   VAL A  31     -18.087  -8.884  36.408  1.00 85.67           N  
ATOM    213  CA  VAL A  31     -18.027  -9.774  35.253  1.00 85.67           C  
ATOM    214  C   VAL A  31     -18.712  -9.116  34.057  1.00 85.67           C  
ATOM    215  CB  VAL A  31     -18.680 -11.142  35.556  1.00 85.67           C  
ATOM    216  O   VAL A  31     -18.200  -9.165  32.937  1.00 85.67           O  
ATOM    217  CG1 VAL A  31     -18.774 -11.988  34.287  1.00 85.67           C  
ATOM    218  CG2 VAL A  31     -17.894 -11.880  36.638  1.00 85.67           C  
ATOM    219  N   THR A  32     -19.822  -8.389  34.272  1.00 89.58           N  
ATOM    220  CA  THR A  32     -20.544  -7.671  33.227  1.00 89.58           C  
ATOM    221  C   THR A  32     -19.720  -6.493  32.712  1.00 89.58           C  
ATOM    222  CB  THR A  32     -21.906  -7.164  33.736  1.00 89.58           C  
ATOM    223  O   THR A  32     -19.670  -6.244  31.506  1.00 89.58           O  
ATOM    224  CG2 THR A  32     -22.718  -6.540  32.606  1.00 89.58           C  
ATOM    225  OG1 THR A  32     -22.642  -8.263  34.287  1.00 89.58           O  
ATOM    226  N   ARG A  33     -19.072  -5.827  33.677  1.00 84.86           N  
ATOM    227  CA  ARG A  33     -18.211  -4.705  33.317  1.00 84.86           C  
ATOM    228  C   ARG A  33     -17.000  -5.178  32.520  1.00 84.86           C  
ATOM    229  CB  ARG A  33     -17.754  -3.954  34.569  1.00 84.86           C  
ATOM    230  O   ARG A  33     -16.590  -4.526  31.558  1.00 84.86           O  
ATOM    231  CG  ARG A  33     -18.806  -3.019  35.144  1.00 84.86           C  
ATOM    232  CD  ARG A  33     -18.259  -2.202  36.307  1.00 84.86           C  
ATOM    233  NE  ARG A  33     -18.737  -2.705  37.591  1.00 84.86           N  
ATOM    234  NH1 ARG A  33     -16.675  -3.478  38.290  1.00 84.86           N  
ATOM    235  NH2 ARG A  33     -18.512  -3.720  39.639  1.00 84.86           N  
ATOM    236  CZ  ARG A  33     -17.973  -3.300  38.504  1.00 84.86           C  
ATOM    237  N   TRP A  34     -16.537  -6.362  32.943  1.00 88.64           N  
ATOM    238  CA  TRP A  34     -15.433  -7.000  32.234  1.00 88.64           C  
ATOM    239  C   TRP A  34     -15.840  -7.368  30.811  1.00 88.64           C  
ATOM    240  CB  TRP A  34     -14.963  -8.250  32.983  1.00 88.64           C  
ATOM    241  O   TRP A  34     -15.115  -7.076  29.856  1.00 88.64           O  
ATOM    242  CG  TRP A  34     -14.091  -9.157  32.168  1.00 88.64           C  
ATOM    243  CD1 TRP A  34     -12.845  -8.880  31.678  1.00 88.64           C  
ATOM    244  CD2 TRP A  34     -14.403 -10.487  31.743  1.00 88.64           C  
ATOM    245  CE2 TRP A  34     -13.298 -10.958  30.999  1.00 88.64           C  
ATOM    246  CE3 TRP A  34     -15.509 -11.328  31.921  1.00 88.64           C  
ATOM    247  NE1 TRP A  34     -12.362  -9.959  30.974  1.00 88.64           N  
ATOM    248  CH2 TRP A  34     -14.365 -13.037  30.621  1.00 88.64           C  
ATOM    249  CZ2 TRP A  34     -13.269 -12.235  30.433  1.00 88.64           C  
ATOM    250  CZ3 TRP A  34     -15.479 -12.598  31.356  1.00 88.64           C  
ATOM    251  N   LEU A  35     -17.002  -7.925  30.634  1.00 83.93           N  
ATOM    252  CA  LEU A  35     -17.511  -8.383  29.346  1.00 83.93           C  
ATOM    253  C   LEU A  35     -17.810  -7.202  28.428  1.00 83.93           C  
ATOM    254  CB  LEU A  35     -18.774  -9.227  29.538  1.00 83.93           C  
ATOM    255  O   LEU A  35     -17.608  -7.286  27.215  1.00 83.93           O  
ATOM    256  CG  LEU A  35     -18.565 -10.649  30.063  1.00 83.93           C  
ATOM    257  CD1 LEU A  35     -19.904 -11.276  30.440  1.00 83.93           C  
ATOM    258  CD2 LEU A  35     -17.842 -11.501  29.027  1.00 83.93           C  
ATOM    259  N   GLU A  36     -18.249  -6.048  28.994  1.00 83.36           N  
ATOM    260  CA  GLU A  36     -18.466  -4.813  28.247  1.00 83.36           C  
ATOM    261  C   GLU A  36     -17.144  -4.220  27.766  1.00 83.36           C  
ATOM    262  CB  GLU A  36     -19.220  -3.792  29.103  1.00 83.36           C  
ATOM    263  O   GLU A  36     -17.056  -3.716  26.644  1.00 83.36           O  
ATOM    264  CG  GLU A  36     -20.695  -4.115  29.287  1.00 83.36           C  
ATOM    265  CD  GLU A  36     -21.425  -3.107  30.162  1.00 83.36           C  
ATOM    266  OE1 GLU A  36     -22.663  -3.215  30.309  1.00 83.36           O  
ATOM    267  OE2 GLU A  36     -20.752  -2.201  30.703  1.00 83.36           O  
ATOM    268  N   ARG A  37     -16.086  -4.424  28.551  1.00 78.64           N  
ATOM    269  CA  ARG A  37     -14.758  -3.894  28.260  1.00 78.64           C  
ATOM    270  C   ARG A  37     -14.088  -4.681  27.138  1.00 78.64           C  
ATOM    271  CB  ARG A  37     -13.882  -3.919  29.514  1.00 78.64           C  
ATOM    272  O   ARG A  37     -13.357  -4.113  26.325  1.00 78.64           O  
ATOM    273  CG  ARG A  37     -14.151  -2.773  30.476  1.00 78.64           C  
ATOM    274  CD  ARG A  37     -13.134  -2.737  31.609  1.00 78.64           C  
ATOM    275  NE  ARG A  37     -13.212  -3.935  32.441  1.00 78.64           N  
ATOM    276  NH1 ARG A  37     -11.936  -3.072  34.163  1.00 78.64           N  
ATOM    277  NH2 ARG A  37     -12.775  -5.200  34.308  1.00 78.64           N  
ATOM    278  CZ  ARG A  37     -12.641  -4.066  33.635  1.00 78.64           C  
ATOM    279  N   VAL A  38     -14.404  -5.978  26.928  1.00 79.15           N  
ATOM    280  CA  VAL A  38     -13.756  -6.864  25.966  1.00 79.15           C  
ATOM    281  C   VAL A  38     -14.662  -7.060  24.753  1.00 79.15           C  
ATOM    282  CB  VAL A  38     -13.407  -8.230  26.598  1.00 79.15           C  
ATOM    283  O   VAL A  38     -14.427  -7.951  23.933  1.00 79.15           O  
ATOM    284  CG1 VAL A  38     -12.363  -8.064  27.701  1.00 79.15           C  
ATOM    285  CG2 VAL A  38     -14.665  -8.901  27.145  1.00 79.15           C  
ATOM    286  N   ASN A  39     -15.720  -6.184  24.642  1.00 75.13           N  
ATOM    287  CA  ASN A  39     -16.635  -6.085  23.510  1.00 75.13           C  
ATOM    288  C   ASN A  39     -17.493  -7.339  23.371  1.00 75.13           C  
ATOM    289  CB  ASN A  39     -15.862  -5.823  22.216  1.00 75.13           C  
ATOM    290  O   ASN A  39     -17.748  -7.801  22.257  1.00 75.13           O  
ATOM    291  CG  ASN A  39     -16.712  -5.158  21.152  1.00 75.13           C  
ATOM    292  ND2 ASN A  39     -16.351  -5.362  19.890  1.00 75.13           N  
ATOM    293  OD1 ASN A  39     -17.684  -4.464  21.461  1.00 75.13           O  
ATOM    294  N   LEU A  40     -17.816  -8.015  24.434  1.00 83.57           N  
ATOM    295  CA  LEU A  40     -18.759  -9.126  24.502  1.00 83.57           C  
ATOM    296  C   LEU A  40     -20.038  -8.710  25.221  1.00 83.57           C  
ATOM    297  CB  LEU A  40     -18.125 -10.324  25.214  1.00 83.57           C  
ATOM    298  O   LEU A  40     -20.554  -9.455  26.057  1.00 83.57           O  
ATOM    299  CG  LEU A  40     -17.028 -11.066  24.448  1.00 83.57           C  
ATOM    300  CD1 LEU A  40     -16.340 -12.078  25.356  1.00 83.57           C  
ATOM    301  CD2 LEU A  40     -17.607 -11.752  23.215  1.00 83.57           C  
ATOM    302  N   GLY A  41     -20.477  -7.421  24.857  1.00 78.77           N  
ATOM    303  CA  GLY A  41     -21.667  -6.814  25.432  1.00 78.77           C  
ATOM    304  C   GLY A  41     -22.904  -7.682  25.298  1.00 78.77           C  
ATOM    305  O   GLY A  41     -23.674  -7.825  26.249  1.00 78.77           O  
ATOM    306  N   PRO A  42     -23.062  -8.320  24.116  1.00 76.19           N  
ATOM    307  CA  PRO A  42     -24.198  -9.205  23.851  1.00 76.19           C  
ATOM    308  C   PRO A  42     -24.175 -10.469  24.707  1.00 76.19           C  
ATOM    309  CB  PRO A  42     -24.040  -9.548  22.367  1.00 76.19           C  
ATOM    310  O   PRO A  42     -25.224 -11.062  24.969  1.00 76.19           O  
ATOM    311  CG  PRO A  42     -23.252  -8.414  21.795  1.00 76.19           C  
ATOM    312  CD  PRO A  42     -22.321  -7.898  22.854  1.00 76.19           C  
ATOM    313  N   VAL A  43     -23.055 -10.897  25.293  1.00 83.17           N  
ATOM    314  CA  VAL A  43     -22.862 -12.052  26.165  1.00 83.17           C  
ATOM    315  C   VAL A  43     -22.978 -11.622  27.625  1.00 83.17           C  
ATOM    316  CB  VAL A  43     -21.496 -12.729  25.915  1.00 83.17           C  
ATOM    317  O   VAL A  43     -23.238 -12.448  28.503  1.00 83.17           O  
ATOM    318  CG1 VAL A  43     -21.330 -13.956  26.810  1.00 83.17           C  
ATOM    319  CG2 VAL A  43     -21.353 -13.113  24.443  1.00 83.17           C  
ATOM    320  N   SER A  44     -22.928 -10.292  27.921  1.00 87.42           N  
ATOM    321  CA  SER A  44     -22.971  -9.699  29.254  1.00 87.42           C  
ATOM    322  C   SER A  44     -24.357  -9.834  29.875  1.00 87.42           C  
ATOM    323  CB  SER A  44     -22.570  -8.224  29.197  1.00 87.42           C  
ATOM    324  O   SER A  44     -24.484 -10.153  31.059  1.00 87.42           O  
ATOM    325  OG  SER A  44     -23.539  -7.466  28.494  1.00 87.42           O  
ATOM    326  N   ALA A  45     -25.440  -9.714  29.017  1.00 84.34           N  
ATOM    327  CA  ALA A  45     -26.821  -9.855  29.470  1.00 84.34           C  
ATOM    328  C   ALA A  45     -27.130 -11.302  29.844  1.00 84.34           C  
ATOM    329  CB  ALA A  45     -27.787  -9.369  28.391  1.00 84.34           C  
ATOM    330  O   ALA A  45     -27.786 -11.561  30.856  1.00 84.34           O  
ATOM    331  N   ALA A  46     -26.574 -12.196  29.069  1.00 86.51           N  
ATOM    332  CA  ALA A  46     -26.754 -13.629  29.288  1.00 86.51           C  
ATOM    333  C   ALA A  46     -25.992 -14.094  30.526  1.00 86.51           C  
ATOM    334  CB  ALA A  46     -26.300 -14.416  28.061  1.00 86.51           C  
ATOM    335  O   ALA A  46     -26.503 -14.895  31.312  1.00 86.51           O  
ATOM    336  N   MET A  47     -24.839 -13.551  30.880  1.00 86.44           N  
ATOM    337  CA  MET A  47     -23.996 -13.883  32.025  1.00 86.44           C  
ATOM    338  C   MET A  47     -24.511 -13.210  33.293  1.00 86.44           C  
ATOM    339  CB  MET A  47     -22.547 -13.469  31.765  1.00 86.44           C  
ATOM    340  O   MET A  47     -24.444 -13.789  34.379  1.00 86.44           O  
ATOM    341  CG  MET A  47     -21.806 -14.395  30.814  1.00 86.44           C  
ATOM    342  SD  MET A  47     -21.171 -15.900  31.651  1.00 86.44           S  
ATOM    343  CE  MET A  47     -20.404 -16.750  30.243  1.00 86.44           C  
ATOM    344  N   ALA A  48     -25.129 -12.025  33.103  1.00 89.47           N  
ATOM    345  CA  ALA A  48     -25.784 -11.352  34.221  1.00 89.47           C  
ATOM    346  C   ALA A  48     -27.044 -12.098  34.649  1.00 89.47           C  
ATOM    347  CB  ALA A  48     -26.124  -9.910  33.849  1.00 89.47           C  
ATOM    348  O   ALA A  48     -27.283 -12.292  35.843  1.00 89.47           O  
ATOM    349  N   GLN A  49     -27.803 -12.540  33.578  1.00 87.60           N  
ATOM    350  CA  GLN A  49     -29.022 -13.308  33.813  1.00 87.60           C  
ATOM    351  C   GLN A  49     -28.709 -14.648  34.472  1.00 87.60           C  
ATOM    352  CB  GLN A  49     -29.777 -13.531  32.502  1.00 87.60           C  
ATOM    353  O   GLN A  49     -29.471 -15.123  35.318  1.00 87.60           O  
ATOM    354  CG  GLN A  49     -31.133 -14.200  32.680  1.00 87.60           C  
ATOM    355  CD  GLN A  49     -31.922 -14.282  31.387  1.00 87.60           C  
ATOM    356  NE2 GLN A  49     -33.206 -14.604  31.495  1.00 87.60           N  
ATOM    357  OE1 GLN A  49     -31.381 -14.057  30.299  1.00 87.60           O  
ATOM    358  N   ALA A  50     -27.569 -15.225  34.140  1.00 87.10           N  
ATOM    359  CA  ALA A  50     -27.143 -16.521  34.663  1.00 87.10           C  
ATOM    360  C   ALA A  50     -26.362 -16.357  35.964  1.00 87.10           C  
ATOM    361  CB  ALA A  50     -26.299 -17.261  33.629  1.00 87.10           C  
ATOM    362  O   ALA A  50     -25.873 -17.338  36.529  1.00 87.10           O  
ATOM    363  N   GLU A  51     -26.277 -15.077  36.478  1.00 88.73           N  
ATOM    364  CA  GLU A  51     -25.636 -14.695  37.733  1.00 88.73           C  
ATOM    365  C   GLU A  51     -24.226 -15.270  37.830  1.00 88.73           C  
ATOM    366  CB  GLU A  51     -26.475 -15.154  38.928  1.00 88.73           C  
ATOM    367  O   GLU A  51     -23.841 -15.811  38.868  1.00 88.73           O  
ATOM    368  CG  GLU A  51     -27.840 -14.488  39.013  1.00 88.73           C  
ATOM    369  CD  GLU A  51     -28.575 -14.789  40.309  1.00 88.73           C  
ATOM    370  OE1 GLU A  51     -29.151 -13.855  40.912  1.00 88.73           O  
ATOM    371  OE2 GLU A  51     -28.574 -15.969  40.726  1.00 88.73           O  
ATOM    372  N   ILE A  52     -23.437 -15.135  36.740  1.00 87.99           N  
ATOM    373  CA  ILE A  52     -22.081 -15.667  36.664  1.00 87.99           C  
ATOM    374  C   ILE A  52     -21.121 -14.740  37.405  1.00 87.99           C  
ATOM    375  CB  ILE A  52     -21.627 -15.849  35.198  1.00 87.99           C  
ATOM    376  O   ILE A  52     -21.013 -13.556  37.077  1.00 87.99           O  
ATOM    377  CG1 ILE A  52     -22.586 -16.785  34.454  1.00 87.99           C  
ATOM    378  CG2 ILE A  52     -20.191 -16.377  35.140  1.00 87.99           C  
ATOM    379  CD1 ILE A  52     -22.593 -18.212  34.983  1.00 87.99           C  
ATOM    380  N   THR A  53     -20.461 -15.226  38.561  1.00 89.32           N  
ATOM    381  CA  THR A  53     -19.441 -14.495  39.305  1.00 89.32           C  
ATOM    382  C   THR A  53     -18.043 -14.894  38.842  1.00 89.32           C  
ATOM    383  CB  THR A  53     -19.572 -14.740  40.820  1.00 89.32           C  
ATOM    384  O   THR A  53     -17.888 -15.826  38.049  1.00 89.32           O  
ATOM    385  CG2 THR A  53     -20.953 -14.338  41.325  1.00 89.32           C  
ATOM    386  OG1 THR A  53     -19.362 -16.131  41.093  1.00 89.32           O  
ATOM    387  N   GLY A  54     -17.047 -14.107  39.218  1.00 83.29           N  
ATOM    388  CA  GLY A  54     -15.651 -14.382  38.917  1.00 83.29           C  
ATOM    389  C   GLY A  54     -15.213 -15.773  39.334  1.00 83.29           C  
ATOM    390  O   GLY A  54     -14.421 -16.414  38.641  1.00 83.29           O  
ATOM    391  N   ALA A  55     -15.769 -16.397  40.397  1.00 84.18           N  
ATOM    392  CA  ALA A  55     -15.488 -17.746  40.882  1.00 84.18           C  
ATOM    393  C   ALA A  55     -16.011 -18.799  39.911  1.00 84.18           C  
ATOM    394  CB  ALA A  55     -16.100 -17.951  42.266  1.00 84.18           C  
ATOM    395  O   ALA A  55     -15.481 -19.911  39.845  1.00 84.18           O  
ATOM    396  N   MET A  56     -17.003 -18.434  39.114  1.00 84.58           N  
ATOM    397  CA  MET A  56     -17.700 -19.353  38.219  1.00 84.58           C  
ATOM    398  C   MET A  56     -17.071 -19.341  36.829  1.00 84.58           C  
ATOM    399  CB  MET A  56     -19.183 -18.991  38.125  1.00 84.58           C  
ATOM    400  O   MET A  56     -17.391 -20.186  35.991  1.00 84.58           O  
ATOM    401  CG  MET A  56     -19.922 -19.084  39.450  1.00 84.58           C  
ATOM    402  SD  MET A  56     -21.605 -18.357  39.369  1.00 84.58           S  
ATOM    403  CE  MET A  56     -22.451 -19.619  38.378  1.00 84.58           C  
ATOM    404  N   LEU A  57     -16.191 -18.385  36.511  1.00 86.41           N  
ATOM    405  CA  LEU A  57     -15.552 -18.222  35.210  1.00 86.41           C  
ATOM    406  C   LEU A  57     -14.547 -19.341  34.954  1.00 86.41           C  
ATOM    407  CB  LEU A  57     -14.853 -16.863  35.121  1.00 86.41           C  
ATOM    408  O   LEU A  57     -14.392 -19.794  33.818  1.00 86.41           O  
ATOM    409  CG  LEU A  57     -15.764 -15.635  35.064  1.00 86.41           C  
ATOM    410  CD1 LEU A  57     -14.930 -14.360  34.995  1.00 86.41           C  
ATOM    411  CD2 LEU A  57     -16.711 -15.726  33.873  1.00 86.41           C  
ATOM    412  N   GLU A  58     -13.900 -19.816  36.029  1.00 78.16           N  
ATOM    413  CA  GLU A  58     -12.990 -20.956  35.967  1.00 78.16           C  
ATOM    414  C   GLU A  58     -13.737 -22.241  35.621  1.00 78.16           C  
ATOM    415  CB  GLU A  58     -12.244 -21.122  37.293  1.00 78.16           C  
ATOM    416  O   GLU A  58     -13.249 -23.058  34.837  1.00 78.16           O  
ATOM    417  CG  GLU A  58     -11.148 -20.090  37.516  1.00 78.16           C  
ATOM    418  CD  GLU A  58     -10.365 -20.314  38.800  1.00 78.16           C  
ATOM    419  OE1 GLU A  58      -9.466 -19.501  39.112  1.00 78.16           O  
ATOM    420  OE2 GLU A  58     -10.654 -21.310  39.500  1.00 78.16           O  
ATOM    421  N   THR A  59     -14.922 -22.429  36.168  1.00 81.40           N  
ATOM    422  CA  THR A  59     -15.784 -23.575  35.897  1.00 81.40           C  
ATOM    423  C   THR A  59     -16.363 -23.494  34.488  1.00 81.40           C  
ATOM    424  CB  THR A  59     -16.930 -23.666  36.921  1.00 81.40           C  
ATOM    425  O   THR A  59     -16.525 -24.517  33.819  1.00 81.40           O  
ATOM    426  CG2 THR A  59     -17.723 -24.957  36.746  1.00 81.40           C  
ATOM    427  OG1 THR A  59     -16.384 -23.631  38.246  1.00 81.40           O  
ATOM    428  N   LEU A  60     -16.639 -22.272  34.017  1.00 83.93           N  
ATOM    429  CA  LEU A  60     -17.148 -22.028  32.672  1.00 83.93           C  
ATOM    430  C   LEU A  60     -16.103 -22.388  31.621  1.00 83.93           C  
ATOM    431  CB  LEU A  60     -17.564 -20.563  32.514  1.00 83.93           C  
ATOM    432  O   LEU A  60     -16.441 -22.920  30.561  1.00 83.93           O  
ATOM    433  CG  LEU A  60     -19.063 -20.294  32.374  1.00 83.93           C  
ATOM    434  CD1 LEU A  60     -19.733 -20.305  33.744  1.00 83.93           C  
ATOM    435  CD2 LEU A  60     -19.305 -18.966  31.666  1.00 83.93           C  
ATOM    436  N   ASP A  61     -14.776 -22.141  31.915  1.00 83.71           N  
ATOM    437  CA  ASP A  61     -13.651 -22.466  31.044  1.00 83.71           C  
ATOM    438  C   ASP A  61     -13.500 -23.977  30.883  1.00 83.71           C  
ATOM    439  CB  ASP A  61     -12.356 -21.863  31.591  1.00 83.71           C  
ATOM    440  O   ASP A  61     -12.973 -24.449  29.873  1.00 83.71           O  
ATOM    441  CG  ASP A  61     -11.180 -22.022  30.644  1.00 83.71           C  
ATOM    442  OD1 ASP A  61     -11.333 -21.756  29.432  1.00 83.71           O  
ATOM    443  OD2 ASP A  61     -10.092 -22.421  31.112  1.00 83.71           O  
ATOM    444  N   ALA A  62     -14.042 -24.767  31.821  1.00 82.56           N  
ATOM    445  CA  ALA A  62     -13.920 -26.222  31.841  1.00 82.56           C  
ATOM    446  C   ALA A  62     -15.036 -26.876  31.030  1.00 82.56           C  
ATOM    447  CB  ALA A  62     -13.938 -26.738  33.278  1.00 82.56           C  
ATOM    448  O   ALA A  62     -14.991 -28.078  30.759  1.00 82.56           O  
ATOM    449  N   LEU A  63     -16.065 -26.140  30.582  1.00 85.87           N  
ATOM    450  CA  LEU A  63     -17.182 -26.655  29.797  1.00 85.87           C  
ATOM    451  C   LEU A  63     -16.852 -26.641  28.308  1.00 85.87           C  
ATOM    452  CB  LEU A  63     -18.446 -25.832  30.059  1.00 85.87           C  
ATOM    453  O   LEU A  63     -15.989 -25.879  27.867  1.00 85.87           O  
ATOM    454  CG  LEU A  63     -18.975 -25.839  31.494  1.00 85.87           C  
ATOM    455  CD1 LEU A  63     -20.199 -24.937  31.613  1.00 85.87           C  
ATOM    456  CD2 LEU A  63     -19.306 -27.260  31.935  1.00 85.87           C  
ATOM    457  N   THR A  64     -17.524 -27.586  27.510  1.00 87.39           N  
ATOM    458  CA  THR A  64     -17.388 -27.584  26.057  1.00 87.39           C  
ATOM    459  C   THR A  64     -18.085 -26.370  25.451  1.00 87.39           C  
ATOM    460  CB  THR A  64     -17.966 -28.872  25.441  1.00 87.39           C  
ATOM    461  O   THR A  64     -18.926 -25.743  26.098  1.00 87.39           O  
ATOM    462  CG2 THR A  64     -17.327 -30.112  26.057  1.00 87.39           C  
ATOM    463  OG1 THR A  64     -19.380 -28.912  25.671  1.00 87.39           O  
ATOM    464  N   ASP A  65     -17.725 -25.964  24.234  1.00 85.13           N  
ATOM    465  CA  ASP A  65     -18.332 -24.848  23.516  1.00 85.13           C  
ATOM    466  C   ASP A  65     -19.846 -25.015  23.418  1.00 85.13           C  
ATOM    467  CB  ASP A  65     -17.726 -24.716  22.117  1.00 85.13           C  
ATOM    468  O   ASP A  65     -20.595 -24.048  23.576  1.00 85.13           O  
ATOM    469  CG  ASP A  65     -16.289 -24.225  22.137  1.00 85.13           C  
ATOM    470  OD1 ASP A  65     -15.781 -23.869  23.222  1.00 85.13           O  
ATOM    471  OD2 ASP A  65     -15.660 -24.192  21.057  1.00 85.13           O  
ATOM    472  N   ASP A  66     -20.309 -26.273  23.280  1.00 80.57           N  
ATOM    473  CA  ASP A  66     -21.726 -26.601  23.158  1.00 80.57           C  
ATOM    474  C   ASP A  66     -22.444 -26.443  24.496  1.00 80.57           C  
ATOM    475  CB  ASP A  66     -21.904 -28.026  22.630  1.00 80.57           C  
ATOM    476  O   ASP A  66     -23.574 -25.953  24.547  1.00 80.57           O  
ATOM    477  CG  ASP A  66     -21.601 -28.152  21.148  1.00 80.57           C  
ATOM    478  OD1 ASP A  66     -21.735 -27.151  20.411  1.00 80.57           O  
ATOM    479  OD2 ASP A  66     -21.228 -29.263  20.712  1.00 80.57           O  
ATOM    480  N   GLU A  67     -21.779 -26.752  25.608  1.00 83.56           N  
ATOM    481  CA  GLU A  67     -22.309 -26.622  26.962  1.00 83.56           C  
ATOM    482  C   GLU A  67     -22.428 -25.156  27.369  1.00 83.56           C  
ATOM    483  CB  GLU A  67     -21.425 -27.375  27.960  1.00 83.56           C  
ATOM    484  O   GLU A  67     -23.415 -24.757  27.991  1.00 83.56           O  
ATOM    485  CG  GLU A  67     -21.537 -28.889  27.860  1.00 83.56           C  
ATOM    486  CD  GLU A  67     -20.498 -29.624  28.692  1.00 83.56           C  
ATOM    487  OE1 GLU A  67     -20.746 -30.787  29.083  1.00 83.56           O  
ATOM    488  OE2 GLU A  67     -19.428 -29.031  28.955  1.00 83.56           O  
ATOM    489  N   ILE A  68     -21.502 -24.314  26.887  1.00 84.74           N  
ATOM    490  CA  ILE A  68     -21.484 -22.883  27.169  1.00 84.74           C  
ATOM    491  C   ILE A  68     -22.533 -22.175  26.314  1.00 84.74           C  
ATOM    492  CB  ILE A  68     -20.087 -22.274  26.916  1.00 84.74           C  
ATOM    493  O   ILE A  68     -23.284 -21.333  26.812  1.00 84.74           O  
ATOM    494  CG1 ILE A  68     -19.065 -22.855  27.900  1.00 84.74           C  
ATOM    495  CG2 ILE A  68     -20.137 -20.747  27.016  1.00 84.74           C  
ATOM    496  CD1 ILE A  68     -17.631 -22.421  27.631  1.00 84.74           C  
ATOM    497  N   ALA A  69     -22.669 -22.567  25.113  1.00 86.77           N  
ATOM    498  CA  ALA A  69     -23.644 -22.018  24.175  1.00 86.77           C  
ATOM    499  C   ALA A  69     -25.070 -22.315  24.630  1.00 86.77           C  
ATOM    500  CB  ALA A  69     -23.409 -22.577  22.773  1.00 86.77           C  
ATOM    501  O   ALA A  69     -25.936 -21.437  24.594  1.00 86.77           O  
ATOM    502  N   THR A  70     -25.290 -23.542  25.160  1.00 85.32           N  
ATOM    503  CA  THR A  70     -26.605 -23.985  25.607  1.00 85.32           C  
ATOM    504  C   THR A  70     -26.940 -23.396  26.974  1.00 85.32           C  
ATOM    505  CB  THR A  70     -26.684 -25.522  25.674  1.00 85.32           C  
ATOM    506  O   THR A  70     -28.047 -22.898  27.187  1.00 85.32           O  
ATOM    507  CG2 THR A  70     -28.073 -25.984  26.100  1.00 85.32           C  
ATOM    508  OG1 THR A  70     -26.386 -26.067  24.382  1.00 85.32           O  
ATOM    509  N   SER A  71     -26.019 -23.283  27.911  1.00 82.05           N  
ATOM    510  CA  SER A  71     -26.215 -22.827  29.283  1.00 82.05           C  
ATOM    511  C   SER A  71     -26.371 -21.312  29.346  1.00 82.05           C  
ATOM    512  CB  SER A  71     -25.046 -23.265  30.166  1.00 82.05           C  
ATOM    513  O   SER A  71     -27.134 -20.794  30.165  1.00 82.05           O  
ATOM    514  OG  SER A  71     -23.850 -22.611  29.777  1.00 82.05           O  
ATOM    515  N   LEU A  72     -25.752 -20.516  28.316  1.00 86.35           N  
ATOM    516  CA  LEU A  72     -25.767 -19.057  28.335  1.00 86.35           C  
ATOM    517  C   LEU A  72     -26.527 -18.506  27.133  1.00 86.35           C  
ATOM    518  CB  LEU A  72     -24.338 -18.507  28.346  1.00 86.35           C  
ATOM    519  O   LEU A  72     -26.579 -17.291  26.930  1.00 86.35           O  
ATOM    520  CG  LEU A  72     -23.497 -18.828  29.582  1.00 86.35           C  
ATOM    521  CD1 LEU A  72     -22.087 -18.268  29.424  1.00 86.35           C  
ATOM    522  CD2 LEU A  72     -24.160 -18.274  30.839  1.00 86.35           C  
ATOM    523  N   SER A  73     -27.213 -19.497  26.430  1.00 86.61           N  
ATOM    524  CA  SER A  73     -28.046 -19.169  25.278  1.00 86.61           C  
ATOM    525  C   SER A  73     -27.312 -18.247  24.309  1.00 86.61           C  
ATOM    526  CB  SER A  73     -29.351 -18.512  25.729  1.00 86.61           C  
ATOM    527  O   SER A  73     -27.867 -17.243  23.859  1.00 86.61           O  
ATOM    528  OG  SER A  73     -30.123 -19.411  26.507  1.00 86.61           O  
ATOM    529  N   ILE A  74     -26.030 -18.448  24.010  1.00 86.62           N  
ATOM    530  CA  ILE A  74     -25.218 -17.713  23.046  1.00 86.62           C  
ATOM    531  C   ILE A  74     -25.407 -18.308  21.652  1.00 86.62           C  
ATOM    532  CB  ILE A  74     -23.723 -17.729  23.438  1.00 86.62           C  
ATOM    533  O   ILE A  74     -25.043 -19.461  21.408  1.00 86.62           O  
ATOM    534  CG1 ILE A  74     -23.527 -17.093  24.819  1.00 86.62           C  
ATOM    535  CG2 ILE A  74     -22.880 -17.013  22.379  1.00 86.62           C  
ATOM    536  CD1 ILE A  74     -22.106 -17.205  25.355  1.00 86.62           C  
ATOM    537  N   LYS A  75     -26.042 -17.659  20.716  1.00 80.83           N  
ATOM    538  CA  LYS A  75     -26.416 -18.144  19.391  1.00 80.83           C  
ATOM    539  C   LYS A  75     -25.333 -17.827  18.364  1.00 80.83           C  
ATOM    540  CB  LYS A  75     -27.749 -17.536  18.952  1.00 80.83           C  
ATOM    541  O   LYS A  75     -25.128 -18.587  17.415  1.00 80.83           O  
ATOM    542  CG  LYS A  75     -28.939 -17.985  19.787  1.00 80.83           C  
ATOM    543  CD  LYS A  75     -30.246 -17.418  19.248  1.00 80.83           C  
ATOM    544  CE  LYS A  75     -31.436 -17.855  20.091  1.00 80.83           C  
ATOM    545  NZ  LYS A  75     -32.715 -17.272  19.588  1.00 80.83           N  
ATOM    546  N   ASN A  76     -24.625 -16.767  18.726  1.00 80.78           N  
ATOM    547  CA  ASN A  76     -23.537 -16.338  17.854  1.00 80.78           C  
ATOM    548  C   ASN A  76     -22.230 -17.048  18.198  1.00 80.78           C  
ATOM    549  CB  ASN A  76     -23.353 -14.821  17.932  1.00 80.78           C  
ATOM    550  O   ASN A  76     -21.682 -16.857  19.284  1.00 80.78           O  
ATOM    551  CG  ASN A  76     -22.373 -14.298  16.900  1.00 80.78           C  
ATOM    552  ND2 ASN A  76     -22.725 -13.191  16.256  1.00 80.78           N  
ATOM    553  OD1 ASN A  76     -21.310 -14.885  16.682  1.00 80.78           O  
ATOM    554  N   ARG A  77     -21.732 -17.917  17.226  1.00 80.91           N  
ATOM    555  CA  ARG A  77     -20.553 -18.753  17.425  1.00 80.91           C  
ATOM    556  C   ARG A  77     -19.297 -17.901  17.575  1.00 80.91           C  
ATOM    557  CB  ARG A  77     -20.385 -19.732  16.260  1.00 80.91           C  
ATOM    558  O   ARG A  77     -18.349 -18.298  18.255  1.00 80.91           O  
ATOM    559  CG  ARG A  77     -21.347 -20.908  16.301  1.00 80.91           C  
ATOM    560  CD  ARG A  77     -21.071 -21.902  15.181  1.00 80.91           C  
ATOM    561  NE  ARG A  77     -19.806 -22.602  15.382  1.00 80.91           N  
ATOM    562  NH1 ARG A  77     -20.743 -24.412  16.469  1.00 80.91           N  
ATOM    563  NH2 ARG A  77     -18.479 -24.326  16.117  1.00 80.91           N  
ATOM    564  CZ  ARG A  77     -19.679 -23.779  15.989  1.00 80.91           C  
ATOM    565  N   VAL A  78     -19.325 -16.749  17.109  1.00 73.02           N  
ATOM    566  CA  VAL A  78     -18.238 -15.782  17.219  1.00 73.02           C  
ATOM    567  C   VAL A  78     -18.179 -15.231  18.642  1.00 73.02           C  
ATOM    568  CB  VAL A  78     -18.401 -14.627  16.207  1.00 73.02           C  
ATOM    569  O   VAL A  78     -17.096 -15.090  19.216  1.00 73.02           O  
ATOM    570  CG1 VAL A  78     -17.329 -13.561  16.427  1.00 73.02           C  
ATOM    571  CG2 VAL A  78     -18.343 -15.160  14.776  1.00 73.02           C  
ATOM    572  N   HIS A  79     -19.248 -14.938  19.262  1.00 79.91           N  
ATOM    573  CA  HIS A  79     -19.371 -14.504  20.649  1.00 79.91           C  
ATOM    574  C   HIS A  79     -18.923 -15.600  21.610  1.00 79.91           C  
ATOM    575  CB  HIS A  79     -20.812 -14.093  20.956  1.00 79.91           C  
ATOM    576  O   HIS A  79     -18.266 -15.319  22.615  1.00 79.91           O  
ATOM    577  CG  HIS A  79     -21.228 -12.820  20.290  1.00 79.91           C  
ATOM    578  CD2 HIS A  79     -20.502 -11.871  19.654  1.00 79.91           C  
ATOM    579  ND1 HIS A  79     -22.541 -12.404  20.234  1.00 79.91           N  
ATOM    580  CE1 HIS A  79     -22.604 -11.251  19.589  1.00 79.91           C  
ATOM    581  NE2 HIS A  79     -21.380 -10.906  19.227  1.00 79.91           N  
ATOM    582  N   LEU A  80     -19.215 -16.887  21.209  1.00 82.61           N  
ATOM    583  CA  LEU A  80     -18.810 -18.041  22.005  1.00 82.61           C  
ATOM    584  C   LEU A  80     -17.299 -18.239  21.945  1.00 82.61           C  
ATOM    585  CB  LEU A  80     -19.522 -19.306  21.517  1.00 82.61           C  
ATOM    586  O   LEU A  80     -16.654 -18.442  22.976  1.00 82.61           O  
ATOM    587  CG  LEU A  80     -19.207 -20.596  22.275  1.00 82.61           C  
ATOM    588  CD1 LEU A  80     -19.692 -20.495  23.717  1.00 82.61           C  
ATOM    589  CD2 LEU A  80     -19.838 -21.795  21.576  1.00 82.61           C  
ATOM    590  N   LEU A  81     -16.760 -18.129  20.784  1.00 77.34           N  
ATOM    591  CA  LEU A  81     -15.322 -18.300  20.607  1.00 77.34           C  
ATOM    592  C   LEU A  81     -14.554 -17.160  21.269  1.00 77.34           C  
ATOM    593  CB  LEU A  81     -14.969 -18.373  19.120  1.00 77.34           C  
ATOM    594  O   LEU A  81     -13.499 -17.382  21.868  1.00 77.34           O  
ATOM    595  CG  LEU A  81     -15.433 -19.625  18.373  1.00 77.34           C  
ATOM    596  CD1 LEU A  81     -15.144 -19.490  16.882  1.00 77.34           C  
ATOM    597  CD2 LEU A  81     -14.760 -20.868  18.943  1.00 77.34           C  
ATOM    598  N   SER A  82     -15.088 -15.961  21.222  1.00 73.33           N  
ATOM    599  CA  SER A  82     -14.524 -14.771  21.851  1.00 73.33           C  
ATOM    600  C   SER A  82     -14.589 -14.866  23.371  1.00 73.33           C  
ATOM    601  CB  SER A  82     -15.260 -13.516  21.379  1.00 73.33           C  
ATOM    602  O   SER A  82     -13.643 -14.483  24.063  1.00 73.33           O  
ATOM    603  OG  SER A  82     -14.996 -13.263  20.009  1.00 73.33           O  
ATOM    604  N   LEU A  83     -15.716 -15.345  23.958  1.00 84.53           N  
ATOM    605  CA  LEU A  83     -15.883 -15.627  25.380  1.00 84.53           C  
ATOM    606  C   LEU A  83     -14.898 -16.696  25.840  1.00 84.53           C  
ATOM    607  CB  LEU A  83     -17.316 -16.078  25.672  1.00 84.53           C  
ATOM    608  O   LEU A  83     -14.277 -16.561  26.897  1.00 84.53           O  
ATOM    609  CG  LEU A  83     -17.619 -16.480  27.117  1.00 84.53           C  
ATOM    610  CD1 LEU A  83     -17.402 -15.296  28.053  1.00 84.53           C  
ATOM    611  CD2 LEU A  83     -19.044 -17.009  27.237  1.00 84.53           C  
ATOM    612  N   ARG A  84     -14.501 -17.758  25.035  1.00 84.95           N  
ATOM    613  CA  ARG A  84     -13.541 -18.820  25.319  1.00 84.95           C  
ATOM    614  C   ARG A  84     -12.121 -18.269  25.391  1.00 84.95           C  
ATOM    615  CB  ARG A  84     -13.624 -19.918  24.257  1.00 84.95           C  
ATOM    616  O   ARG A  84     -11.343 -18.656  26.266  1.00 84.95           O  
ATOM    617  CG  ARG A  84     -14.725 -20.936  24.509  1.00 84.95           C  
ATOM    618  CD  ARG A  84     -14.293 -21.998  25.511  1.00 84.95           C  
ATOM    619  NE  ARG A  84     -15.307 -23.037  25.666  1.00 84.95           N  
ATOM    620  NH1 ARG A  84     -13.805 -24.714  26.185  1.00 84.95           N  
ATOM    621  NH2 ARG A  84     -16.051 -25.166  26.098  1.00 84.95           N  
ATOM    622  CZ  ARG A  84     -15.052 -24.303  25.982  1.00 84.95           C  
ATOM    623  N   LYS A  85     -11.886 -17.537  24.568  1.00 76.39           N  
ATOM    624  CA  LYS A  85     -10.568 -16.909  24.518  1.00 76.39           C  
ATOM    625  C   LYS A  85     -10.320 -16.054  25.757  1.00 76.39           C  
ATOM    626  CB  LYS A  85     -10.427 -16.057  23.256  1.00 76.39           C  
ATOM    627  O   LYS A  85      -9.248 -16.125  26.362  1.00 76.39           O  
ATOM    628  CG  LYS A  85      -9.041 -15.461  23.063  1.00 76.39           C  
ATOM    629  CD  LYS A  85      -8.957 -14.642  21.782  1.00 76.39           C  
ATOM    630  CE  LYS A  85      -7.611 -13.942  21.651  1.00 76.39           C  
ATOM    631  NZ  LYS A  85      -7.541 -13.102  20.418  1.00 76.39           N  
ATOM    632  N   GLN A  86     -11.344 -15.284  26.233  1.00 81.70           N  
ATOM    633  CA  GLN A  86     -11.265 -14.433  27.415  1.00 81.70           C  
ATOM    634  C   GLN A  86     -11.200 -15.267  28.691  1.00 81.70           C  
ATOM    635  CB  GLN A  86     -12.461 -13.480  27.472  1.00 81.70           C  
ATOM    636  O   GLN A  86     -10.484 -14.917  29.632  1.00 81.70           O  
ATOM    637  CG  GLN A  86     -12.443 -12.406  26.393  1.00 81.70           C  
ATOM    638  CD  GLN A  86     -11.173 -11.576  26.412  1.00 81.70           C  
ATOM    639  NE2 GLN A  86     -10.555 -11.409  25.248  1.00 81.70           N  
ATOM    640  OE1 GLN A  86     -10.751 -11.087  27.465  1.00 81.70           O  
ATOM    641  N   LEU A  87     -11.916 -16.419  28.733  1.00 84.95           N  
ATOM    642  CA  LEU A  87     -11.892 -17.317  29.882  1.00 84.95           C  
ATOM    643  C   LEU A  87     -10.515 -17.952  30.047  1.00 84.95           C  
ATOM    644  CB  LEU A  87     -12.955 -18.409  29.732  1.00 84.95           C  
ATOM    645  O   LEU A  87     -10.030 -18.110  31.170  1.00 84.95           O  
ATOM    646  CG  LEU A  87     -14.407 -17.972  29.927  1.00 84.95           C  
ATOM    647  CD1 LEU A  87     -15.355 -19.121  29.600  1.00 84.95           C  
ATOM    648  CD2 LEU A  87     -14.630 -17.478  31.352  1.00 84.95           C  
ATOM    649  N   LYS A  88      -9.723 -18.242  28.927  1.00 77.60           N  
ATOM    650  CA  LYS A  88      -8.386 -18.828  28.924  1.00 77.60           C  
ATOM    651  C   LYS A  88      -7.343 -17.822  29.402  1.00 77.60           C  
ATOM    652  CB  LYS A  88      -8.025 -19.333  27.526  1.00 77.60           C  
ATOM    653  O   LYS A  88      -6.357 -18.197  30.040  1.00 77.60           O  
ATOM    654  CG  LYS A  88      -8.757 -20.603  27.119  1.00 77.60           C  
ATOM    655  CD  LYS A  88      -8.295 -21.102  25.756  1.00 77.60           C  
ATOM    656  CE  LYS A  88      -9.063 -22.343  25.323  1.00 77.60           C  
ATOM    657  NZ  LYS A  88      -8.621 -22.830  23.982  1.00 77.60           N  
ATOM    658  N   LEU A  89      -7.625 -16.572  29.155  1.00 71.16           N  
ATOM    659  CA  LEU A  89      -6.732 -15.489  29.552  1.00 71.16           C  
ATOM    660  C   LEU A  89      -6.841 -15.215  31.048  1.00 71.16           C  
ATOM    661  CB  LEU A  89      -7.051 -14.216  28.763  1.00 71.16           C  
ATOM    662  O   LEU A  89      -5.884 -14.747  31.669  1.00 71.16           O  
ATOM    663  CG  LEU A  89      -6.674 -14.224  27.281  1.00 71.16           C  
ATOM    664  CD1 LEU A  89      -7.215 -12.976  26.590  1.00 71.16           C  
ATOM    665  CD2 LEU A  89      -5.162 -14.321  27.114  1.00 71.16           C  
ATOM    666  N   LEU A  90      -7.946 -15.605  31.692  1.00 72.25           N  
ATOM    667  CA  LEU A  90      -8.239 -15.408  33.108  1.00 72.25           C  
ATOM    668  C   LEU A  90      -7.700 -16.566  33.940  1.00 72.25           C  
ATOM    669  CB  LEU A  90      -9.747 -15.264  33.328  1.00 72.25           C  
ATOM    670  O   LEU A  90      -7.477 -16.420  35.144  1.00 72.25           O  
ATOM    671  CG  LEU A  90     -10.386 -13.972  32.817  1.00 72.25           C  
ATOM    672  CD1 LEU A  90     -11.902 -14.035  32.969  1.00 72.25           C  
ATOM    673  CD2 LEU A  90      -9.819 -12.765  33.558  1.00 72.25           C  
ATOM    674  N   THR A  91      -7.359 -17.791  33.392  1.00 64.53           N  
ATOM    675  CA  THR A  91      -6.950 -19.027  34.051  1.00 64.53           C  
ATOM    676  C   THR A  91      -5.440 -19.223  33.940  1.00 64.53           C  
ATOM    677  CB  THR A  91      -7.674 -20.246  33.451  1.00 64.53           C  
ATOM    678  O   THR A  91      -4.860 -20.035  34.664  1.00 64.53           O  
ATOM    679  CG2 THR A  91      -9.173 -20.185  33.724  1.00 64.53           C  
ATOM    680  OG1 THR A  91      -7.459 -20.274  32.034  1.00 64.53           O  
ATOM    681  N   VAL A  92      -4.644 -18.210  33.230  1.00 44.87           N  
ATOM    682  CA  VAL A  92      -3.188 -18.304  33.207  1.00 44.87           C  
ATOM    683  C   VAL A  92      -2.591 -17.337  34.227  1.00 44.87           C  
ATOM    684  CB  VAL A  92      -2.623 -18.011  31.799  1.00 44.87           C  
ATOM    685  O   VAL A  92      -2.908 -16.146  34.221  1.00 44.87           O  
ATOM    686  CG1 VAL A  92      -1.105 -18.186  31.779  1.00 44.87           C  
ATOM    687  CG2 VAL A  92      -3.282 -18.916  30.760  1.00 44.87           C  
ATOM    688  N   PRO A  93      -1.917 -17.944  35.439  1.00 35.46           N  
ATOM    689  CA  PRO A  93      -1.313 -17.005  36.387  1.00 35.46           C  
ATOM    690  C   PRO A  93      -0.133 -16.241  35.791  1.00 35.46           C  
ATOM    691  CB  PRO A  93      -0.855 -17.908  37.535  1.00 35.46           C  
ATOM    692  O   PRO A  93       0.548 -16.750  34.897  1.00 35.46           O  
ATOM    693  CG  PRO A  93      -1.062 -19.300  37.032  1.00 35.46           C  
ATOM    694  CD  PRO A  93      -1.638 -19.226  35.647  1.00 35.46           C  
ATOM    695  N   PRO A  94       0.065 -14.832  36.057  1.00 30.64           N  
ATOM    696  CA  PRO A  94       1.189 -14.091  35.481  1.00 30.64           C  
ATOM    697  C   PRO A  94       2.543 -14.587  35.985  1.00 30.64           C  
ATOM    698  CB  PRO A  94       0.932 -12.651  35.935  1.00 30.64           C  
ATOM    699  O   PRO A  94       2.704 -14.843  37.180  1.00 30.64           O  
ATOM    700  CG  PRO A  94       0.024 -12.779  37.115  1.00 30.64           C  
ATOM    701  CD  PRO A  94      -0.341 -14.227  37.281  1.00 30.64           C  
ATOM    702  N   GLY A  95       3.395 -15.504  35.470  1.00 28.46           N  
ATOM    703  CA  GLY A  95       4.728 -16.013  35.750  1.00 28.46           C  
ATOM    704  C   GLY A  95       5.818 -14.977  35.552  1.00 28.46           C  
ATOM    705  O   GLY A  95       5.776 -14.199  34.596  1.00 28.46           O  
ATOM    706  N   LYS A  96       6.502 -14.380  36.688  1.00 23.82           N  
ATOM    707  CA  LYS A  96       7.781 -13.833  37.132  1.00 23.82           C  
ATOM    708  C   LYS A  96       8.913 -14.254  36.198  1.00 23.82           C  
ATOM    709  CB  LYS A  96       8.089 -14.280  38.562  1.00 23.82           C  
ATOM    710  O   LYS A  96       9.022 -15.427  35.837  1.00 23.82           O  
ATOM    711  CG  LYS A  96       8.656 -13.179  39.446  1.00 23.82           C  
ATOM    712  CD  LYS A  96       8.857 -13.658  40.877  1.00 23.82           C  
ATOM    713  CE  LYS A  96       9.308 -12.525  41.790  1.00 23.82           C  
ATOM    714  NZ  LYS A  96       9.476 -12.984  43.201  1.00 23.82           N  
ATOM    715  N   PRO A  97       9.809 -13.298  35.564  1.00 25.31           N  
ATOM    716  CA  PRO A  97      10.869 -13.833  34.706  1.00 25.31           C  
ATOM    717  C   PRO A  97      12.097 -14.282  35.494  1.00 25.31           C  
ATOM    718  CB  PRO A  97      11.209 -12.654  33.791  1.00 25.31           C  
ATOM    719  O   PRO A  97      12.457 -13.655  36.494  1.00 25.31           O  
ATOM    720  CG  PRO A  97      10.671 -11.453  34.499  1.00 25.31           C  
ATOM    721  CD  PRO A  97      10.052 -11.899  35.793  1.00 25.31           C  
ENDMDL                                                                          
END                                                                             
