# Supplementary material for: Uncoupled evolution of the Polycomb system and deep origin of non-canonical PRC1
Source: Commun Biol. 2023 Nov 10;6:1144. doi: 10.1038/s42003-023-05501-x (PMC10638273; doi:10.1038/s42003-023-05501-x)
Supplement: Supplementary file 8 — Supplementary Data 5 [file 42003_2023_5501_MOESM8_ESM.zip › Supplementary Data 5/PCGF_putative_checks/PCGF_alphafold_remainedputative/ANCTWI007962_PCGF_8bd3b.result/ANCTWI007962_PCGF_8bd3b.a3m]

#250	1
>101
CVCVCVWSNTQVPITRVGLTRGEVYSRVDGRLHPGEVLLRMGGGRSGSSSGGSGADNQTETRKEEKKNTIVNWKTLDLPDILDPVTDDRTFTFKTRILNDYFTCTLCDGYFKECMTINECLHSFCRSCAVEHFDDEDNSQCPTCDMELGGNPNEALRPDPIMQGLVDRILPHLEEDDTMQELAFYRKRGITPPKTLEPAVHKASHVVSVQGAEPRVLRRRRPTRFYDDGSSSRYMEHARDDRDRDDQNTM
>A0A7L3P0F5	121	0.323	1.897E-26	44	206	250	16	183	281
--------------------------------------------RSRSeSSGDEDDDDEEEEEEEEEELEGDGAARFGTDDGEHDSDDDRERMINLTELTPYILCSICKGYFIDATTITECLHTFCKSCIVRHF--YYSNRCPKCNIVVHQtQPLYNIRPDRQLQDIVYKLVVNLEEREKKQMHDFYKERGLEVPKpavpqPVPPSRGRPRKVL-------------------------------------------
>UPI000FFD5A98	119	0.321	8.927E-26	25	221	250	41	228	277
-------------------------SCSGSRSVPFEFQ------RSRSESTGDEDDDDDEDDEEEEEELeGDAGARFGTDDGEHDSDDDRERMINLAELTPYILCSICKGYFIDATTITECLHTFCKSCIVRHF--YYSNRCPKCNIVVHQtQPLYNIRLDRQLQDIVYKLVVNLEEREKKQMHDFYKERGLEVPK---PAVPQP---VPTSRGRPRkVLgsVFRIP----------------------------
>A0A7R8VMV4	119	0.346	8.927E-26	79	207	250	10	135	299
-------------------------------------------------------------------------------NSLDHMLMER--RIKLEALNNHIICTICQGYLIDATTVTECLHTFCKSCLVKHL--EENNTCPTCQQVIHqSHPLNYISFDRTMQDIVYKLVPELQDNEMKREREFYRKRNLPCPKDVPPNAGDAEEEKP------------------------------------------
>A0A6L5D5F5	119	0.322	8.927E-26	78	249	250	10	163	322
------------------------------------------------------------------------------PELArEPKVSKMERKIKLKTLNTHITCKICRGYLVEATTVTECLHTFCKSCLVKHL--EENNTCPSCQIVIHqSHPLQYISFDRTMQDIVFKLVPGLQDDEIRREREFYRARGLPCPRD-----------VPLAGAEPE-----------DDKSAVD--QHAEADYHRQDeqisceQKTM
>UPI0011C48460	119	0.319	1.217E-25	16	217	250	21	222	271
----------------VGL-AGEDqetegaPSCSGSRSLPFEF----ERSRSGSS--GDEDDDDDEEEEEEMEEEEIEgdpGARFGTGDGeLD-ADDDRERMINLAELTPYILCSICKGYFIDATTITECLHTFCKSCIVRHF--YYSNRCPKCNIVVHQtQPLYNIRLDRQLQDIVYKLVVNLEEREKKQMHDFYKERGLEVPKPAVPQPVRASRGRPRKV-LGSVFR--------------------------------
>A0A7K6GLA8	119	0.310	1.217E-25	25	206	250	3	185	294
-------------------------SCSGSRSLPFEF--ERGRSESSGDEDDDDEDDEEEEVEEEEMegDTGARFGTDDGE--LD-SDDDRERMINLAELNPYILCSICKGYFIDATTITECLHTFCKSCIVRHF--YYSNRCPKCNIVVHQtQPLYNIRLDRQLQDIVYKLVVNLEEREKKQMHDFYKERGLEVPKpavpqPVPPSRGRPRKVL-------------------------------------------
>A0A1B6FDV8	118	0.330	1.658E-25	89	220	250	1	131	224
-----------------------------------------------------------------------------------------ERKIKLKTLNVHITCKICRGYLVDATTVTECLHTFCKSCLVKHL--EENNTCPSCQIVIHqSHPLQYISFDRTMQDIVYKLVPDLQDNEIKREREFYRLRGLPCPKDIPPNAGDAEEEKPVADQVAEVDCHRM-----------------------------
>A0A7L1CRC2	118	0.328	1.658E-25	25	221	250	3	186	286
-------------------------SCSGSRSLPFEF--R----RSRSESSGEEEDEEEEEEEELEGDAGPRFGTDDGE---QESDDDRERMINLSELTPYIMCSICKGYLIDATTITECLHTFCKSCIVRHF--YYSNRCPKCNIVVHQtQPLYNIRPDRQLQDIVYKLVVNLEEREKKQMHDFYKERGLEVPK---PAVPQP---VPTSRGRPRkVLgsVFRIP----------------------------
>F1NDM6	118	0.313	1.658E-25	25	233	250	68	267	338
-------------------------SCSGSRSLPFEF------ERSRSESSGdeDDEDDEEEEMEEEELegDSGVRFGTDDGE--LD-SDDDRERMINLAELTPYILCSICKGYFIDATTITECLHTFCKSCIVRHF--YYSNRCPKCNIVVHQtQPLYNIRLDRQLQDIVYKLVVNLEEREKKQMHDFYKERGLEVPK---PELTKAQGILSLWKRSLCVFQGRQRLDTWRNSSEGRW----------------
>UPI0007B402A4	118	0.277	2.260E-25	21	235	250	2	200	293
---------------------GLSLSRVAGQLEaPSAALTPSEAGLgAGRTQGGPMA---IAMRLRNQLQSVYK---------MDPLRNEEEVRVKIKDLNEHIVCCLCAGYFVDATTITECLHTFCKSCIVKYL--QTSKYCPMCNIKIHEtQPLLNLKLDRVMQDIVYKLVPGLQDSEEKRIREFYQSRGL-------DRVTQPTGEVTVSFLEPAPGTLGLPYNSFDHSKAHyyRYDE--------------
>UPI001747A938	118	0.315	2.260E-25	32	190	250	61	229	470
--------------------------------HParGEVTMEMTKQWSXPQAHYIIVKGXPvqERQKESTLcvaRTPFLWPglQGDAPQPPSPLPGimHRTTRIKITELNPHLMCALCGGYFIDATTIVECLHSFCKTCIVRYL--ETNKYCPMCDVQVHKtRPLLSIRSDKTLQDIVYKLVPGLFKDEMKRRRDFYAAYPLT-----------------------------------------------------------
>A0A7M4FZA5	117	0.338	3.080E-25	27	221	250	67	259	362
---------------------------VDGA--PgcsGARALPFAFERSRSESSVDGDeeDEDEEELEDEELPTGPGARFRACGDELD-SDEDRERMINLSELNPYILCSICKGYFIDATTITECLHTFCKSCIVRHF--YYSNRCPKCNIVVHQtQPLYNIRLDRQLQDIVYKLVVNLEEREKKQMHDFYKERGLEVPK---PAIPQP---VPVSRGRPRkVLgsVFRIP----------------------------
>A0A7L4GFL6	117	0.315	4.198E-25	25	221	250	3	191	295
-------------------------SCSGSRSLPFEF------ERSRSESSGdedDDEDDEEEEMEEEELEGD-SGARFgtDDGDL--DSDDDRERMINLAELTPYILCSICKGYFIDATTITECLHTFCKSCIVRHF--YYSNRCPKCNIVVHQtQPLYNIRLDRQLQDIVYKLVVNLEEREKKRMHDFYKERGLEVPK---PAVPQP---IPVSRGRPRkVLgsVFRIP----------------------------
>UPI001362DCA1	117	0.257	5.720E-25	7	236	250	36	265	356
-------SRNPGPL-PVGRGEGSAHGRaCAARL-DSQ---RAGHARSCSPAARRGPAPNPEVREatggggskmasppQGGPMAIAMRLRNQLQAVykMDPLRNEEEVKVKMKELNEHIVCFLCAGYFIDATTITECLHTFCKSCIVKYL--QTSKYCPMCNTKIHEtQPLLNLKLDRVMQDIVYKLVPGLQHSEEKRIREFYQSRGLD-----RVTQPSGDDTV---GGDP----MGLPYSTFDHsrAHYFRYDEH-------------
>UPI0013A5DA0D	117	0.302	5.720E-25	0	221	250	40	279	389
CWCAVPQAAAQ-PSARAMDADGDAGSVVSG-LSggdgagagPADEEQEMEGapgcsgsrslpfefERSRSESSGdeDDEDDDEEEEMEEEELEGDAGGRFGTDDGeLD-SDDDRERMINLAELTPYILCSICKGYFIDATTITECLHTFCKSCIVRHF--YYSNRCPKCNIVVHQtQPLYNIRLDRQLQDIVYKLVVNLEEREKKQMHDFYKERGLEVPK---PAVPQP---VPASRGRPRkVLgsVFRIP----------------------------
>A0A7N4V4J5	117	0.303	5.720E-25	17	198	250	101	281	397
-----------------GLWEGRPIRKGPGPPLPGDRP-RPAGG-TGSGWPGSA---FKMASPQGGPMAIAMRLRNQLQSVykMDPLRNEEEVRVKIKDLNEHIVCCLCAGYFVDATTITECLHTFCKSCIVKYL--QTSKYCPMCNIKIHEtQPLLNLKLDRVMQDIVYKLVPGLQDSEEKRIREFYQSRGLdrvTQPTGEEPA---------------------------------------------------
>A0A7K7Y6V8	116	0.291	7.795E-25	25	206	250	3	186	293
-------------------------SCSGSQSLPFEF--ERGRSESSGDEDDDDEDDEEEEVEEEEEMEGDTRARFGTDDGeLD-SDDDRERMINLTELTPYIQCSICKGYFIDATTITECLHTFCKSCIVRHF--YYSNRCPKCNIVVHQtQPLYNIRLDRQLQDIVYKLVVNLEEREKKQMHDFYKERGLEVPKpavpqPVLPTRGRPRKVL-------------------------------------------
>A0A6P4T8Y0	116	0.296	7.795E-25	17	190	250	143	310	467
-----------------GARRSQPHARsqsgLGGREQkPWASGQTLGGVDCGRGSWASG------------FLIPLSFLRVTLPRPPAPHPGimHRTTRIKITELNPHLMCALCGGYFIDATTIVECLHSFCKTCIVRYL--ETNKYCPMCDVQVHKtRPLLSIRSDKTLQDIVYKLVPGLFKDEMKRRRDFYAAYPLT-----------------------------------------------------------
>UPI0006C982FE	116	0.325	1.062E-24	89	207	250	1	118	224
-----------------------------------------------------------------------------------------ERKIKLKTLNSHITCKICRGYLIDATTVTECLHTFCKSCLVKHL--DEKNTCPQCQIVIHqSHPLQYISFDRTMQDIVYKLVPDLQENEIKREREFYRSRGLPCPKDVLPNSGDGEDEKA------------------------------------------
>UPI00083C6AD2	116	0.355	1.062E-24	89	208	250	2	120	225
-----------------------------------------------------------------------------------------ERRIKLRTLNNHITCKICRGYLIDATTVTECLHTFCKSCLVKHL--EENNTCPTCNIVIHqSHPLQYISFDRTMQDIVYKLVPDLQKNEIARERDFYKIRGLTCPKDIQNNSNDFHDEKSV-----------------------------------------
>A0A7K6BC81	116	0.351	1.062E-24	44	221	250	16	184	284
--------------------------------------------RSRSESSGDEDDGEEEEMEEE--DPGARFGTDDGE--LD-SDDDWEHSINLTELTPYILCSICKGYFIDATTITECLHTFCKSCIVRHF--YYSNRCPKCNIVVHQtQPLYNIRLDRQLQDIVYKLVVNLEEREKKQMHDFYKERGLEVPK---PAVPQP---VPVSRGRPRkVLgsVFRIP----------------------------
>UPI00148741B0	115	0.306	1.447E-24	25	216	250	12	191	193
-------------------------STVDGAkalLSPLQASPVIATAHLAARQGGST---------QSKRRTQ-GSSGFRLPHLEGKGSDQEKTVVPLSQLTPYISCSVCKGYLIDAATITECLHTFCKSCIVKHF--EQSNRCPKCDIVVHEaKPHKNLRMDPQLQNIVYKLVPGLEEKEKKQRSEFYKENCLGPPK--PAAVPQPRP--SSEKNTKEVL---------------------------------
>Q174M1	115	0.354	1.447E-24	89	211	250	1	121	223
-----------------------------------------------------------------------------------------ERRIKLKTLNKHITCEICKGYFIDATTVTECLHTFCKSCLVKHL--EENNTCPTCQNVIHqSHPLQYISFDRTMQDIVYKLVPNLMEDEMRREREFYKSRNLPCPKDM-PQQQQDSDDKANEQA--------------------------------------
>A0A6B2EF25	115	0.346	1.447E-24	89	211	250	1	117	225
-----------------------------------------------------------------------------------------ERKIKLKTLNSHITCKICRGYFIDATTVTECLHTFCKSCLVKHL--EENNTCPTCGNVIHqSHPLQYISFDRTMQDIVYKLVPNLQDNEMRREREFYKTRNLPCPKDLP-----QNHELEESGA--------------------------------------
>F7DAQ9	115	0.320	1.447E-24	31	221	250	49	237	337
-------------------------------LEPQRSLDGEDGGDSDDELDDDDDDDDDEGR---PFPLGLEGGRLDSEDDDDDDDDDddeeeEERMINLSELTPYILCSICKGYFIDATTITECLHTFCKSCIVRHF--YYSNRCPKCNIVVHQtQPLYNIRLDRQLQDIVYKLVINLEEREKKQMHDFYKERGLEVPK---PAVPQP---VPVSRGRPRkVLgsVFRIP----------------------------
>A0A6H5HEF8	115	0.352	1.972E-24	89	212	250	1	123	202
-----------------------------------------------------------------------------------------ERKIKLKSLNAYITCKICRGYLVDATTVTECLHTFCKSCLVKHL--EENNTCPTCQIVIHqSYPLQYISFDRTMQDIVYKLVPNLQENEMKRERDFYSSRGLVCPKDIVAPTGDAEGEKPLGPAE-------------------------------------
>A0A7M7G1P9	115	0.344	1.972E-24	89	212	250	7	125	230
-----------------------------------------------------------------------------------------ERRIKLKTLNSHITCKICKGYLIDATTVTECLHTFCKSCLVKHL--EEKHTCPTCQIVIHqSHPLQYISFDRTMQDIVYKLVPDLQENEIKREREFYRARGLPCPKDILP----NAGDVEEEKAT-------------------------------------
>A0A7L4NAY8	115	0.323	1.972E-24	25	221	250	3	191	291
-------------------------SCSGSRSLPFDF------ERSRSETSGDDDDDEDdeEEEIEEEELEADPGARFGTDDGeLD-SDDDRERMINVAELTPYILCSICKGYFIDATTITECLHTFCKSCIVRHF--YYSNRCPKCNIVVHQtQPLYNIRLDRQLQDIVYKLVVNLEEREKKQMHDFYKERGLEVPK---PAVPQP---VPVSRGRPRkVLgsVFRIP----------------------------
>UPI0003F0E960	115	0.300	1.972E-24	12	217	250	43	243	348
------------PLPEAGMTPGCSGSR------PPELELQRGLGRlRGSFEDDDEELEEDEEMEEEEEEEEEEMRDFSLRlEGGRPdSEDEEERLINLSELTPYILCSICKGYLIDATTITECLHTFCKSCIVRHF--YYSNRCPKCNIVVHQtQPLYNIRLDRQLQDIVYKLVINLEESEKKQMHDFYKERGLEVPKPAVPQPVSSSKGRS-KKALESVFR--------------------------------
>A0A6J3HZS7	115	0.316	1.972E-24	70	244	250	83	243	444
----------------------------------------------------------------------VPRATLPSPPTPDPGIMHRTTRIKITELNPHLMCALCGGYFIDATTIVECLHSFCKTCIVRYL--ETNKYCPMCDVQVHKtRPLLSIRSDKTLQDIVYKLVPGLFKDEMKRRRDFYAAYPLTeVPNGSNE--DRGEVLEQEKGA------------LSDDEIVSLSIEFYEGARDRD-----
>A0A402F544	115	0.276	2.686E-24	9	189	250	36	208	336
---------SQAaPRSRprkppPRGTTGDVVASARPR--PGSR--KCGGGPKMASPPPVGGPMAIAMRLRNQLQAVYK---------MDPLRNEEEVKVKMKELNEHIVCFLCAGYFIDATTITECLHTFCKSCIVKYL--QTSKYCPLCSTKIHEtQPLLNLKLDRVMQDIVYKLVPGLQESEERRIREFCQSRGL------------------------------------------------------------
>UPI0008474EB6	115	0.296	2.686E-24	40	243	250	0	194	395
----------------------------------------MGPGR--DVACGAG-------RVQCGRTSCIPgflipcfISQGDTPH---PSIMHRTTRIKITELNPHLMCALCGGYFIDATTIVECLHSFCKTCIVRYL--ETNKYCPMCDVQVHKtRPLLSIRSDKTLQDIVYKLVPGLFKDEMKRRRDFYAAYPLTeaEPSQLAPS------AVPNGSNEDRgeVLEQEKGA-LSDDEIVSLSIEFYEGVRDR------
>A0A7N4NSV6	114	0.301	3.660E-24	12	221	250	42	242	345
------------PLAEVG-TPGCSGSRP-PELEPERSL----DGSSGNyvdeeeEEDEELEEDEDEDEEEEgsRFPLGLDGNRLDS-------EDEEERMISLSELTPYILCSICKGYLIDATTITECLHTFCKSCIVRHF--YYSNRCPKCNIVVHQtQPLYNIRLDRQLQDIVYKLVINLEEREKKQMHDFYKERGLEVPK---PAVPQP---VPVSRGRPRkVLgsVFRIP----------------------------
>UPI0007381BF2	114	0.313	3.660E-24	91	231	250	7	157	1182
-------------------------------------------------------------------------------------------RLKLAKLNEQLTCKLCQGYFIDATTIIECLHSFCRSCIVKYL--ETNKYCPICEVQVHKsKPLLNIRPDHTLQDIVYKLVPGCYQNEMRCRREFYEKHPEAPIASMSPEARGepiESHIyspdeslsLSLEYYNPSLNDSPIPSETDEEKSSS------------------
>A0A139WPA3	114	0.310	4.985E-24	89	245	250	1	132	224
-----------------------------------------------------------------------------------------ERRIKLKTLNSHITCKICRGYLIDATTVTECLHTFCKSCLVKHL--EENNTCPTCNIVIHqSHPLQYISFDRTMQDIVYKLVPELQKNEITREREFYHQRGLPCPKDIPP--------------NPGELEEEKPS--AD--------VHAESDYHRQD----
>UPI000E6E11B8	114	0.375	4.985E-24	89	207	250	3	120	226
-----------------------------------------------------------------------------------------ERKIKLKTLNNHITCKICRGYFIDATTVTECLHTFCKSCLVKHL--EENNSCPTCTIVIHqSHPLQYISFDRTMQDIVFKLVPDLQENENKRERDFYRLRGLPFPKDLPPVPGEPDEQLS------------------------------------------
>A0A226MSL9	114	0.307	4.985E-24	25	217	250	59	251	356
-------------------------SCSGSRSLPFEF------ERSRSESSGDEDDEDDEEEEEEEEeeemeeeelegDSGVRFGTDDGE--LD-SDEDRERMINLAELTPYILCSICKGYFIDATTITECLHTFCKSCIVRHF--YYSNRCPKCNIVVHQtQPLYNIRLDRQLQDIVYKLVVNLEEREKKQMHDFYKERGLEVPKPAVPQPVSASRGRPRKV-LGSVFR--------------------------------
>UPI0008F9C15B	113	0.381	6.791E-24	89	197	250	1	108	224
-----------------------------------------------------------------------------------------ERKIKLKSLNEYITCKICQGYLVDATTVTECLHTFCKSCLVKHL--EENNTCPQCQIVIHqSHPLQYISFDRTMQDIVYKLVPQLQKNELKREQEFYRIRGLPCPKDLLP----------------------------------------------------
>UPI00052197C2	113	0.274	6.791E-24	39	236	250	2	184	277
---------------------------------------RLLAGRSKTSA-GAGR----SLREPEQDRDRAVGCQTGRQGVGDGEASRqEEVKVKMKELNEHIVCCLCAGYFIDATTITECLHTFCKSCIVKYL--QTSKYCPMCNTKIHEtQPLLNLKLDRVMQDIVYKLVPGLQESEEKRIREFYQSRGLDrvTQPSSEDTV----------GGDP----MGLPYSTFDHsrAHYFRYDEH-------------
>A0A672GAZ7	113	0.298	6.791E-24	81	233	250	23	167	277
---------------------------------------------------------------------------------LDPLRNEEEVKLKIKDLNEHIVCYLCAGYFIDATTITECLHTFCKSCIVKYL--QTSKYCPMCNIKIHEtQPLLNLKLDRVMQDIVYKLVPGLQESEDKRIKEFYQSRGL--ERVIQPAVASEP-LLKLEIPDATGL----PYTSFDHSKAHFY----------------
>UPI00187D9F85	113	0.370	9.251E-24	89	207	250	1	122	219
-----------------------------------------------------------------------------------------ERKIQLKTLNKHITCKICRGYFIDATTVTECLHTFCKSCLVKHL--EDNSTCPACDSVIHqSHPLNYISFDRTMQDIVYKLVPNLQENETKRERDFYKSRNMPCPKDIPqnhdDDTFNDSHVDS------------------------------------------
>A0A0P4WM82	113	0.396	9.251E-24	89	198	250	1	109	222
-----------------------------------------------------------------------------------------ERRIKLRTLNEHIVCAICSGYLVDATTVTECLHTFCKSCLVKHL--EERNTCPTCDIVIHqSHPLNYIAFDRTMQDIVCKLVPMLQEDELKREREFYRARGEVCPKDLPQA---------------------------------------------------
>A0A226EXY3	113	0.371	9.251E-24	87	213	250	1	128	229
---------------------------------------------------------------------------------------DR--KIKLKTLNPYITCQICRGYLIDATTVTECLHTFCKTCLVKHL--EENNTCPECEIVIHqSHPLQYISFDRTMQDIVYKLVPNLQESEVKRERDFYRSRGQACPKDVGPnniSVIEADATVPVkEEAKP------------------------------------
>UPI000E1F305B	113	0.308	9.251E-24	33	188	250	34	185	378
---------------------------------PTAVA----GGSRGGCSNAAGA--VPVPRGLRARRS--GWPRGGgFPSREAPPrlRSKmhRTTRIKITELNPHLMCALCGGYFIDATTIVECLHSFCKTCIVRYL--ETNKYCPMCDVQVHKtRPLLSIRSDKTLQDIVYKLVPGLFKDEMKRRRDFYAAYP-------------------------------------------------------------
>A0A2R7WW87	113	0.341	1.260E-23	89	207	250	1	118	222
-----------------------------------------------------------------------------------------EKKIKLKTLNAYITCKICRGYLVDATTVTECLHTFCKSCMVKHL--EDNNTCPACQIVIHqSHPLQYISFDRTMQDIVYKLVPNLQENEMKRERDFYKSKGLPCPKDIVVPSGEAEEEKP------------------------------------------
>UPI001486FC6B	113	0.301	1.260E-23	31	193	250	57	219	240
-------------------------------LPPvGATAPPSGKG-DQSSSGEVGTQEcLASEPPQGEEGKAEEKAEVESEEKAEEESDEEEHLLPLSEMIPYICCSICKGYLIDAATITECLHTFCKSCIVKHF--EQSNRCPKCDIVVHEaKPHNNLRMDPQLQNIVYKLVPGLEEKERKKRREFYKENCLGPPK--------------------------------------------------------
>Q4QR06	113	0.313	1.260E-23	81	212	250	22	156	259
---------------------------------------------------------------------------------MDPLRNEEVVKVKIKELNEHIVCYLCAGYFIDATTITECLHTFCKSCIVKYL--QTSKYCPLCNIKIHEtQPLLNLKLDRVMQDIVYKLVPGLQENEDSRIRDFYHSRGLErvlQPSAVEDSVGDVSQLsLSLAVSQ-------------------------------------
>UPI0004625FA9	113	0.316	1.260E-23	58	209	250	21	169	388
----------------------------------------------------------TLQKLPEKAGTFLSW-QMQRKDTLSSPGSKmhRTTRIKITELNPHLMCALCGGYFIDATTIVECLHSFCKTCIVRYL--ETNKYCPMCDVQVHKtRPLLSIRSDKTLQDIVYKLVPGLFKDEMKRRRDFYAA---YPLAEVPNGSNEDRGEVSEQ----------------------------------------
>A0A7K4ZV29	112	0.315	1.716E-23	25	221	250	3	193	293
-------------------------SCSGSRSLPFEF------ERSRSESSGDEDDEEDdEEEEMEEDDEDLEgdpGSRFGMDDGdLD-SDEDRESMINLAELTPYILCSICKGYFIDATTITECLHTFCKSCIVRHF--YYSNRCPKCNIVVHQtQPLYNIRLDRQLQDIVYKLVVNLEEREKKQMHEFYKERGLEVPK---PAV---PQSVPANRGRPRkVLgsMFRIP----------------------------
>A0A671K5J6	112	0.265	1.716E-23	60	244	250	27	209	297
------------------------------------------------------------TRKYAEFPKMADQGpmaiamrlRNQLQNVykLDPLRNEEEVKIKIKDLNEHIVCYLCAGYFIDATTITECLHTFCKSCIVKYL--QTSKYCPMCNIKIHEtQPLLNLKLDRVMQDIVYKLVPGLQESEDKRIKEFYQSRGL--ERIIQP---SGEDSVPANTGLPYTSFDHSKAHFY------RYDEQVSLCLERQ-----
>UPI00087466B3	112	0.343	2.337E-23	89	212	250	3	128	227
-----------------------------------------------------------------------------------------ERKIKLKTLNSHITCKICRGYLIDATTVTECLHTFCKSCLVKHL--EENNTCPTCSIVIHqSHPLQYISFDRTMQDIVYKLVPDLQKNEINREREFYRQRGLPNPKDIPLTngdLHGDDNHVDNTHAE-------------------------------------
>A0A444UAV5	112	0.287	2.337E-23	81	244	250	22	173	231
---------------------------------------------------------------------------------LDPLRNEEEVKVKIKDLNEHIVCYLCAGYYIDATTITECLHTFCKSCIVKYL--QTSKYCPMCNIKIHEtQPLLNLKLDRVMQDIVYKLVPGLQENEEKRIREFYQSRGL--DRVIQPT---NEDAVP----DPAGL----PYTSFDHSKAHyyRYDEQISLCLERQ-----
>A0A3P9IKN1	112	0.306	2.337E-23	81	222	250	22	168	249
---------------------------------------------------------------------------------LDPLRNEEKVKLKIKDLNEHIVCYLCAGYFIDATTITECLHTFCKSCIVKYL--QTSKYCPMCNIKIHEtQPLLNLKLDRVMQDIVYKLVPGLQESEDKRIREFYQSRGLErvvqPAGDSLPYtsfDHSKAHFYRYDEQVSLCL-ERCPS---------------------------
>S7NU12	112	0.285	2.337E-23	17	245	250	60	259	350
-----------------GAHRGDVMGGA----HRGDVMGRRSGteGCSPLRLPASALDSTCERRREK-------------PKML-------TRKIKLWDINAHITCRLCSGYLIDATTVTECLHTFCRSCLVKYL--EENNTCPTCRIVIHqSHPLQYIGHDRTMQDIVYKLVPGLQEAEMRKQREFYHKLGMEVPGDI-----KGETGSAKQHSDPH---RNGETK-AEESSHTEAAEekqEEDSDYHRSD----
>A0A7J8JY47	112	0.260	2.337E-23	0	204	250	30	255	376
CDCRAPGEGW-VPG-KAGVPPGGARVGPLGTARPvaLAKAPECSGGLAAAtsrkwkKSEGRKEGAEVKTRSVERcsgQGVAASQPRPECPCGAEGADRRRleekpkmlTRKIKLWDINAHITCRLCSGYLIDATTVTECLHTFCRSCLVKYL--EENNTCPTCRIVIHqSHPLQYIGHDRTMQDIVYKLVPGLQEAEMRKQREFYHKLGLEVPGDIkgetGPArQHSDPH---------------------------------------------
>A0A151WH53	112	0.320	2.337E-23	94	215	250	11	142	1449
----------------------------------------------------------------------------------------------LARLNEHLTCKLCGGYFIDATTIIECLHSFCKSCIVKYL--ESNKYCPICEVQVHKsRPLLNIRPDHILQDIVYKLVPGCYQNEMRCRREFYAKHPEACIQAMSPEARGepiESHIyspdeslsLSLEYSDPRT----------------------------------
>B4N5I1	111	0.372	3.183E-23	89	197	250	1	108	222
-----------------------------------------------------------------------------------------ERRVKLKTINPHITCKICGGYFIDATTVTECLHTFCKSCLVKHL--EEKKTCPTCDNIIHqSHPLQYISFDRTMQDIVYKLVPKLQEDESRRERDFYKSRNMPCPKDITP----------------------------------------------------
>A0A1S3CYV0	111	0.350	3.183E-23	80	195	250	0	111	228
--------------------------------------------------------------------------------MLDKGDKK---KIKVKTLNNILTCKICKGYLIDATTVTECLHTFCKSCLVQHL--DEKNTCPSCNIIIHqSHPLQYISFDRTMQDLVYKLVPNLQANEMKREREFYRIRGLPCPKDL------------------------------------------------------
>A0A7K9MSR7	111	0.313	3.183E-23	25	221	250	3	190	290
-------------------------SCSGSRSLPFEF------ERSRSeSSGDEDDDEDDEEEEMEEEEXXXGGAAGAAAAAggAAGGCDGRM--INLAELTPYILCSICKGYFIDATTITECLHTFCKSCIVRHF--YYSNRCPKCNIVVHQtQPLYNIRLDRQLQDIVYKLVVNLEEREKKQMHDFYKERGLEVPK---PAVPQP---VPVSRGRPRkVLgsVFRIP----------------------------
>A0A1V4K5I5	111	0.278	3.183E-23	44	207	250	15	187	309
--------------------------------------------RVAFEAFVRHEDSDLDLRIQNKQEVS-GWQTLKRNAVLRavliydmsflQTPKMLTRKIKLWDINAHITCRLCNGYLIDATTVTECLHTFCRSCLVKYL--EENNTCPTCRIVIHqSHPLQYIGHDRTMQDIVYKLVPGLQEAEMKKQREFYHKLGMEVPGDIkGETCSTKQHLDS------------------------------------------
>UPI0018E6EEEA	111	0.316	3.183E-23	17	221	250	20	220	323
-----------------GLGPGEEELEVGGA--PgcsGAGSLQFDFERSRSESSGEEEEEELEEEELEGGPGAGFGACREEEGELD-SDAERERMINLSELTPYILCSICKGYFIDATTITECLHTFCKSCIVRHF--YYSNRCPKCNIVVHQtQPLYNIRLDRQLQDIVYKLVVNLEDREKKQMHDFYKERGLEVPK---PAVPQP---VPVSRGRPRkVLgsVFRIP----------------------------
>UPI0008F99D4D	111	0.348	3.183E-23	91	241	250	4	149	1239
-------------------------------------------------------------------------------------------KVAVREMNPHLICTLCGGYFIDATTIIECLHSFCKSCIVKHL--ETSKYCPICDVQVHKtRPLENIRPDHILQEIVYKLVPGLYQNEMRCRREFYRKNGENVP-----ASHEAKGEISDECSifFPE--ESIMLSLEYnNDGNPSNSHESSCGKR--------
>UPI0015A674DF	111	0.282	4.335E-23	68	245	250	2	170	204
--------------------------------------------------------------------SCVGvWLlvKTNPPHL---IPKMMTRKIKLWDINAHITCHLCNGYLIDATTVTECLHTFCRSCLVKYL--EENNTCPTCRIVIHqSHPLQYIGHDRTMQDIVYKLVPGLQEAEMKKQKEFYHKLGMEVPGDIkGETCSSKQHLDSYRNGETKT----------DENSNKETSEEKEDnDYHRSD----
>UPI000CD5DCE4	111	0.324	4.335E-23	81	233	250	22	160	261
---------------------------------------------------------------------------------LDPLRNEEEVKLKIKDLNEHIVCYLCAGYFIDATTITECLHTFCKSCIVKYL--QTSKYCPMCNIKIHEtQPLLNLKLDRVMQDIVYKLVPGLQESEDKRIKEFYQSRG------LERVVQS-----SVDDAEPDM--AGLPYTSFDHSKAHFY----------------
>UPI001386E147	111	0.272	4.335E-23	62	245	250	6	191	282
--------------------------------------------------------------EPHDRRQCVQtgtWATKEhlLPGPSSGQNWEKpkmlTRKIKLWDINAHITCRLCSGYLIDATTVTECLHTFCRSCLVKYL--EENNTCPTCRIVIHqSHPLQYIGHDRTMQDIVYKLVPGLQEAEMRKQREFYHKLGMEVPGDIkGETCSAKQHLDP---------HRNGETK-ADDSSNKEAAEekqEEDNDYHRSD----
>A0A7L0R6V4	111	0.285	4.335E-23	25	206	250	3	184	291
-------------------------SCSGSRSHPFE-FERGRSESSGDEDDDDEDDEEEEVEEEEEEMEGDTRARL----CIQTLTNFcLQRMINLTELTPYILCSICKGYFIDATTITECLHTFCKSCIVRHF--YYSNRCPKCNIVVHQtQPLYNIRLDRQLQDIVYKLVVNLEEREKKQMHDFYKERGLEVPKpavpqPVPPSRGRPRKVL-------------------------------------------
>A0A7K6RDD6	111	0.303	4.335E-23	25	221	250	3	192	292
-------------------------SCSGARSRPFEFERRRS-----ESSGDDDDDEDDEEEEMEEEELeGDPGARFrtXGPDGERGAAAAARM-INLAELTPYILCSICKGYFIDATTITECLHTFCKSCIVRHF--YYSNRCPKCNIVVHQtQPLYNIRLDRQLQDIVYKLVVNLEEREKKQMHDFYKERGLEVPK---PAVPQP---VPVSRGRPRkVLgsVFRIP----------------------------
>A0A7R9G9H4	111	0.405	5.903E-23	92	196	250	6	109	566
--------------------------------------------------------------------------------------------MKVRDLHPQIICPLCGGYFIDATTIVECLHSFCRSCIVRYL--ETSKYCPICDVQIHKtKPLLNIRPDKTLQDIVFKLVPGLFEDEMRRRREFYSKHPESEPADLE-----------------------------------------------------
>UPI0014039142	111	0.293	5.903E-23	4	188	250	221	411	633
----PVWRNRRLPLKL--LREGE------RRLQKKTV-------RSQKPLLKASVDVETISRRPNKKNDDVRcveahlkWRCFVLLRIsIDPDASWsrlserghfsskmhRTTRIKITELNPHLMCVLCGGYFIDATTIIECLHSFCKTCIVRYL--ETSKYCPICDVQVHKtRPLLNIRSDKTLQDIVYKLVPGLFKDEMKRRRDFYAAHP-------------------------------------------------------------
>A0A6H5IVJ3	111	0.285	5.903E-23	61	218	250	469	628	1899
-------------------------------------------------------------RGERRKYHAVGASTTHtYPN-MDGISKRRTY---LREVKPHLICPLCRGYLIDATTVVECLHSFCRSCIIKHLKRE--AQCPSCKQLLNTaKP--NIKADKTLQDIVYKLVPGLYQLEMKRRREFYSKHPDHVSASLksetSSTLDRLQHAKTVTTttndANLRYIAR-------------------------------
>UPI0010FC7147	110	0.379	8.038E-23	81	215	250	0	136	244
---------------------------------------------------------------------------------MAVLQSNREIKLKLQELNSYITCELCRGYLVKPTTITECLHTFCRSCIVKHFQDSDDNQCPICGILIHEtNPFEMLRSDQTLQDVISKILPCLQENEVKREKEFYEQQRLEDQKKIEDEeIQNANSVLDSRTDEPEI----------------------------------
>S4R6M0	110	0.330	8.038E-23	81	209	250	22	149	265
---------------------------------------------------------------------------------LDPLRNEEEVNVKIKDLNEHIVCILCAGYFVDATTITECLHTFCKSCIVKYL--QTSKHCPMCNIKIHEtQPLLNLKLDRVMQEIVYKLVPGLQNDEERRIREFYQSRGLDRVVQAEGGESTAAEQTSLQ----------------------------------------
>UPI000C7711AA	110	0.326	8.038E-23	89	224	250	6	143	274
-----------------------------------------------------------------------------------------ERSIRMCDINEMITCKICSGYLIDATTIVECLHTFCKSCIVKHLNSDDNNTCPQCDEVIHqSHPLNFIKFDRTMQDLVYKLVPNLEKNEYKRERDFYAEKGVPCPKDVEAETEKDEKLkKEEEDQTPDVNTNLDYHRF-------------------------
>UPI0018A1265B	110	0.292	8.038E-23	12	221	250	27	247	293
------------PISPPSLTPAPAPGE-DGPLPlPEAGAPGCSGSRPPelepeRSLGGfrghfEDEDEELEedeelDEEEEEEEEEMSHFSLRLEGGRPDSEDEEERLINLSELTPYILCSICKGYLIDATTITECLHTFCKSCIVRHF--YYSNRCPKCNIVVHQtQPLYNIRLDRQLQDIVYKLVINLEEREKKQMHDFYKERGLEVPK---PAVPQP--VPSSKGRSKKVLesVFRIP----------------------------
>A0A3B3RYL0	110	0.312	8.038E-23	40	188	250	9	163	389
----------------------------------------CSGCRFHLSRGGfLGKSLSARERMRAKNNPVRSMdlssrdSFYDLKRYLPSMTMHRTTRIKITELNPHLMCALCGGYFIDATTIVECLHSFCKMCIVRYL--ETSKYCPICDVQVHKtKPLLNIRSDKTLQDIVYKLVPGLFKNEMKRRRDFYAEHP-------------------------------------------------------------
>UPI0006298FD9	110	0.344	8.038E-23	90	207	250	7	126	1391
------------------------------------------------------------------------------------------YRLRLSKLNDQLTCKLCGGYFIDATTIIECLHSFCRSCIVKYL--ENNKYCPICEVQVHKsKPLLNIRPDYTLQDIVYKLVPGCYQNEMRCRREFYSKHPEACTQATSPEARGepiESHIYS------------------------------------------
>V9LGK9	110	0.301	1.095E-22	61	188	250	1	133	187
-------------------------------------------------------------RERERELRG-SFAPFLSPETATAQPTEsvavkmhRTTRIKITELNPHLMCALCGGYFIDATTIIECLHSFCKTCIVRYL--ETNKYCPICDVQVHKtRPLLSVRADKTLQDIVYKLVPGLFKDEMKRRRDFYAAHP-------------------------------------------------------------
>A0A2R5LA02	110	0.341	1.095E-22	89	207	250	1	118	223
-----------------------------------------------------------------------------------------ERRIRLKTLNNHIVCKICKGYLIDATTVTECLHTFCKSCLVKHL--EDNNTCPTCEIVIHqSYPLQYISYDRTMQDIVYKLVPNLQYNELKREREFYRRKGLPCPKAPGMLMEKESSKAS------------------------------------------
>A0A6J1TBN0	110	0.313	1.095E-22	89	220	250	4	134	227
-----------------------------------------------------------------------------------------ERRIKLKTLNSHITCKICRGYLVDATTVTECLHTFCKSCLVKHL--EENNTCPTCTIVIHqSHPLQYISFDRTMQDIVYKLVPGFQENEIKREKEFYRLRDLPYPKDI-PNLGSEAEtEKPSANGVPECDYHRM-----------------------------
>UPI0003F07E6D	110	0.330	1.095E-22	87	212	250	1	121	295
---------------------------------------------------------------------------------------NRTTKLKMTELNPHLMCVLCGGYFIDATTIIECLHSFCRTCIIRYL--ESSKYCPVCDTQVHKtRPLQYIRPDRTLQNIVYKLVPGLFRDEMKRRREYYAA---NPSAKSKPT-HRFSRQNAEERGE-------------------------------------
>UPI000EAB119C	110	0.305	1.095E-22	11	221	250	46	247	356
-----------ASLTEAGAP-GCSRSRP-PELEPERSLGRLR-GRFEDYDEELEEDEEMEEEEEEEEDMSHFSLRLESgrPD----SEDEEERLLNLAELTPYIMCSICKGYLIDATTITECLHTFCKSCIVRHF--YYGNRCPKCNIVVHQtQPLYNIRLDRQLQDIVYKLVINLEEREKKQMHDFYKERGLEVPK---PAVPQP--VPSNKGKTKKVLesVFRIP----------------------------
>A0A5J5DMB1	110	0.277	1.095E-22	10	208	250	31	265	474
----------QAPAQphSSKTTTWRVWLSV-GLLHPpgqccrylwmgvlapatGRRPPRaaeLRGKRSGSlllRWPSSSADAQDEatHRGDSMFgcYCCVPAAhTACISSCTAPalhtsvQMDKmQPNRIKITDLNPHLTCPLCAGYLIDATTIVECLHSFCKTCIVAFL--ETNKFCPRCDVQVHKtCPQLSIRADKTLQDIVYKLVPGLFKDEMKRRRDFYAEnRVLEPGEVVETFNIAEDEIISL-----------------------------------------
>A0A5B7DF57	110	0.361	1.095E-22	91	197	250	50	155	1246
-------------------------------------------------------------------------------------------RLRVRELHPNLLCILCGGYYVDATTIVECLHSFCKTCIVRYL--ESSKFCPICDVQVHKtKPLLSIRPDKTLQDIVYKLVPGLYPNEMCKRREFYSSHPETPPATLED----------------------------------------------------
>UPI0004CD6FCA	110	0.355	1.095E-22	91	207	250	14	132	1505
-------------------------------------------------------------------------------------------RIRLANLNDQLTCKLCNGYFIDATTIIECLHSFCRSCIVKYL--ESNKYCPICEVQVHKsKPLLNIRPDHTLQDIVYKLVPGCYQNEMRCRREFYEKHPEAQLSTMSPEARGepiESHIYS------------------------------------------
>A0A0L8GLG9	109	0.287	1.490E-22	87	235	250	1	158	238
---------------------------------------------------------------------------------------EEMMKIRIRQVNPHIVCSLCAGYFIDATTITECLHTFCKSCIVKYL--QSSKCCPHCNMKIHEtQPLANLRADRTLQDIVYKLVPGLFENEEKRREEFYNSRGLGNEKkdgdentLLKPStiiNHPDGHQYRFDEQICLCLERYGPQSIQNGSYQLRPLE--------------
>UPI00140325CD	109	0.282	1.490E-22	37	221	250	2	177	276
-------------------------------------LNTRAASDSRSSSAGNT-DPEWWQEEEEDDEES------------NGGTPGQVESICLADVNPYILCPICGGYFIDATTITECLHTFCKSCIVKHFDYS--NRCPKCNITVHQtQPLYNIRLDRKLQDIVYKLVPNLESSEKIRLHEFYHERGLEVPKPVvqVPISGKGSRIRPLGKKLPlsvTPLAEPLP----------------------------
>A0A3P8Y135	109	0.323	1.490E-22	60	188	250	5	131	356
------------------------------------------------------------TTEDHRKiyILAVQWNNFrTLPSM----TMHRTTRIKITELNPHLMCVLCGGYFIDATTIIECLHSFCKMCIVRYLDTS--KYCPICDVPVHKtKPLLNIRSDKTLQDIVYKLVPGLFKNEMKRRRDFYAEHP-------------------------------------------------------------
>UPI0018D8D65C	109	0.293	1.490E-22	37	207	250	80	253	375
-------------------------------------LLLLARCRARGRSVGQG-DSRTDSRTDRQTDSpqhPPPPPPRPPPGIGhRQTPKMLTRKIKLWDINAHITCRLCNGYLIDATTVTECLHTFCRSCLVKYL--EENNTCPTCRIVIHqSHPLQYIGHDRTMQDIVYKLVPGLQEAEMKKQREFYHKLGMEVPGDIkGETCSAKQHLDS------------------------------------------
>A0A195EKD3	109	0.328	1.490E-22	94	215	250	11	142	1449
----------------------------------------------------------------------------------------------LARLNEHLTCKLCGGYFIDATTIIECLHSFCKSCIVKYL--ESNKYCPICEVQVHKsRPLLNIRPDHILQDIVYKLVPGCYQNEMRCRREFYAKHPEESIQTISPEARGkpiESHIyspdeslsLSLEYSDPRT----------------------------------
>A0A5N4EEP6	109	0.308	2.029E-22	79	245	250	20	177	268
-------------------------------------------------------------------------------HLLKPKM--LTRKIKLWDINAHITCRLCSGYLIDATTVTECLHTFCRSCLVKYL--EENNTCPTCRIVIHqSHPLQYIGHDRTMQDIVYKLVPGLQEAEMRKQREFYHKLGLEVPGDMkGEACSAKPHLDS---------HRSGETK-ADDSSNKEAAEekpEEDSDYHRSD----
>A0A1S3A7I9	109	0.323	2.029E-22	55	221	250	90	247	350
-------------------------------------------------------DEEEEEEEEELSNFSLRLE-GGRPD----SEDEEERLINLSELTPYILCSICKGYLIDATTITECLHTFCKSCIVRHF--YYSNRCPKCNIVVHQtQPLYNIRLDRQLQDIVYKLVVNLEEREKKQMHDFYKERGLEVPK---PAVPQP--VPSTKGRSKKVLesVFRIP----------------------------
>UPI00034FF0A1	109	0.308	2.029E-22	33	221	250	60	249	352
---------------------------------PPELLPERCLGRLkGRFEEDdeELEDEELEEEEEEEEEEMSHFSlRLEGgrPDSEDE-DEDEERLINLTELTPYILCSICKGYLIDATTITECLHTFCKSCIVRHF--YYSNRCPKCNIVVHQtQPLYNIRLDRQLQDIVYKLVINLEEREKKQMHDFYKERGLEVPK---PAV--PQTAPSNKGRTKKVLesVFRIP----------------------------
>UPI0004ED31D8	109	0.305	2.029E-22	31	197	250	66	229	353
-------------------------------LEPMHSLGRLR-GRFEDYDEELEEDEELEEEEEEEEEEMSNFSlRLESG---RPeSEDEEERLINLAELTPYILCSICKGYLIDATTITECLHTFCKSCIVRHF--YYSNRCPKCNIVVHQtQPLYNIRLDRQLQDIVYKLVSNLEEREKKQMHDFYKERGLEVPKPAAP----------------------------------------------------
>A0A139WGK5	109	0.320	2.029E-22	88	234	250	2	140	373
----------------------------------------------------------------------------------------RAKKPQITDLNQHLICKLCKGYFVDATTIIECLHSFCRSCIVKYL--AANKYCPVCDVQVHKsKPLLNIRQDRTLQDIVYKLVPRLFQNEVQRRRDFYKTHPEAKP-NLEKILDNYQHIISPEES-------ISLTMCY-YGCkeSSRYL---------------
>UPI00122EB916	109	0.285	2.029E-22	1	188	250	20	208	433
-VCR-VAS-GQNPAPQRGGPRGAApPPRCAPAPHPAPARPRPRAvpappPRPPLPPPGSPA---SPPKLRARPGSARSCSGGRMPsDLLSKAEMHRTTRIKITELNPHLMCVLCGGYFIDATTIIECLHSFCKTCIVRYL--ETSKYCPICDVQVHKtRPLLNIRSDKTLQDIVYKLVPGLFKNEMKRRRDFYAAHP-------------------------------------------------------------
>A0A1B6CGP0	109	0.316	2.029E-22	88	215	250	2	138	730
----------------------------------------------------------------------------------------RPRSIKITDLNPHLMCVLCGGYYIDATTIIECLHSFCKSCLVRYL--ESNKYCPICDVQVHKtNPLLNIRQDQTLQNIVYKLVPGLYQNELKSRREFYKLHPDRKPVNSEDAgeLTENSHLflpdesisLSLEYDNPEI----------------------------------
>A0A7J7BR73	109	0.322	2.029E-22	88	222	250	2	146	846
----------------------------------------------------------------------------------------QTRRVPIVDLNDYLTCKLCKGYFIDATTIIECLHTFCRTCIVQYL--DKNKYCPVCDVQVHKtKPLLNIRPDKTLQDIVYKLVPRLFQNEMCRRREFYQSHPEGRPSNLEQCgeASYQHILSPDEticlslnyhgsGTPPRYL--RCPT---------------------------
>A0A195CW96	109	0.318	2.029E-22	94	213	250	11	140	1448
----------------------------------------------------------------------------------------------LAKLNEQLTCKLCGGYFIDATTIIECLHSFCKSCIVKYL--ESNKYCPICEVQVHKsRPLLNIRPDYTLQDIVYKLVPGCYQNEMRCRKEFYAKHPDECIETVSPESRGepiESHIyspdeslsLSLEYSNP------------------------------------
>UPI000C7162AA	109	0.354	2.029E-22	91	207	250	8	126	1483
-------------------------------------------------------------------------------------------RLRLSKLNEQLTCKLCGGYFVDATTIIECLHSFCRSCIVKYL--ETNKYCPICEVQVHKsKPLINIRPDHTLQDIVYKLVPGCYQNEMRRRREFYAKHPevksstMTPESRGEPT---ESHIYS------------------------------------------
>R7T634	109	0.320	2.762E-22	88	214	250	0	123	142
----------------------------------------------------------------------------------------QPLKLRIRDFNPHIVCSLCAGYYIDATTITECLHTFCKSCIVKYL--QCNKCCPQCTTKIHEtQPFLNLKPDRVLQDIVYKLVPGLYESEEKRKQEFFKSRGLIPEKKLDDDAE-APSLTSV-YDDPK-----------------------------------
>A0A7R8CEV3	109	0.351	2.762E-22	81	207	250	0	123	216
---------------------------------------------------------------------------------MSGGVDQR--RIELRDINEMITCKICQGYLIDATTVTECLHTFCKSCIVKHL--EDSNTCPECEDTIHqSHPLDYIAFDRTMQDLVYKIVPNLEKDEYDRERNFYGERGLPCPKDQQQDDKKEDEESS------------------------------------------
>UPI0018F47B7A	109	0.280	2.762E-22	40	245	250	0	198	278
----------------------------------------MSGPEEEMEFGGFPA---SDSRSCSAGNSELeSWQ--EDESSEEEVGQDENIC--LADVNPYILCPVCGGYFIDATTITECLHTFCKSCIVKHFDYS--NRCPKCNIIVHQtQPLYNIRLDRKLQDIVYKLVPNLESNEKKRLHDFYRERGLEVPKPVGPV--PSNGKVSRIRSLGKKLALPMvPlDRPSPHLEISLVLEFIGADLGVGD----
>UPI001962EAF5	109	0.286	2.762E-22	55	213	250	8	176	278
-------------------------------------------------------DDHQKDGEVDETDSTIGVGGPELQDSMQPsegPQEDDERTISITDVSPFIRCTICTGFFIEATTITECLHTFCKSCIVKHF--FYSNRCPKCNVVVHQtQPLYNIRLDRQLQDIVYKLVPNLERNEKKHMHEFYKERGLevpkltTPqPCTVKPGkQRRGLHAQSVFRIPP------------------------------------
>A0A6I9IYE1	109	0.278	2.762E-22	33	217	250	57	241	346
---------------------------------PPELEPERGLGLLRSGFEDEDEDEEMEEEEEEEEEEE-EMGHFSLrleGGRPDSEEEEEERLIHLSELTPYILCSICKGYLIDATTITECLHTFCKSCIVRHF--YYSNRCPKCNIVVHQtQPLYNIRLDRQLQDIVYKLVINLEEREKKQMHDFYKERGLEVPKpAVPQPVPS-SKGKS-KKSLESVFR--------------------------------
>A0A803KF08	109	0.328	2.762E-22	68	188	250	5	127	351
--------------------------------------------------------------------SVPSLRTRILPSLRDPTSTAkmhRTTRIKITELNPHLMCVLCGGYFIDATTIIECLHSFCKTCIVRYL--ETSKYCPICDVQVHKtRPLLNIRADKTLQDIVYKLVPGLFKGEMKRRRDFYAAHP-------------------------------------------------------------
>A0A7J6BLF4	109	0.278	2.762E-22	16	188	250	121	308	528
----------------PYITDAEWrleYCIKNSHVHKvnqPSYLISLNTERAGASSeinFSCTMDQlQDLVGKMKDAAKSLERATqLDyslllSKGLFYPMTMHRTTRIKITELNPHLMCVLCGGYFIDATTIIECLHSFCKMCIVRYL--ETSKYCPICDVQVHKtKPLLNIRSDKTLQDIVYKLVPGLFKNEMKRRRDFYAEHP-------------------------------------------------------------
>A0A6J0C018	109	0.307	2.762E-22	90	228	250	7	146	1421
------------------------------------------------------------------------------------------YRLHLSTLNEQLTCKLCRGYFIDATTIIECLHSFCRSCIIKYL--ENNKYCPICEVQVHKsKPLLNIRPDHTLQDIVYKLVPGCYQNEMRCRREFYSKHPDARSQASSPESRGepiESHIYSLDESLSLSLEYYIPS-TKDQG---------------------
>A0A0A9W5G5	108	0.295	3.760E-22	90	247	250	13	153	172
------------------------------------------------------------------------------------------VRAKLTDVNPHLVCVLCHGYFVDATTIAECLHSFCRSCIFRHL--ERKPICPICEVAVHNtKLHRSLRPDKTLQDIVYKLVPGLYRNEMQRRREFYKQHPFRD-EYLEPECRG--------VGLDRVI-------YSPDDLISLSLEFYDEDREREEWN--
>A0A7R8X766	108	0.400	3.760E-22	89	192	250	1	103	227
-----------------------------------------------------------------------------------------ERMIKLKTLNSHITCKLCRGYLIDATTVTECLHTFCKSCIVKHL--EDNNTCPECETVIHqSHPLNFISFDRTMQDIVFKLVPHLQKDEEEREREFYRSRGLPCP---------------------------------------------------------
>A0A670I1B4	108	0.297	3.760E-22	42	232	250	44	220	329
------------------------------------------GSRSESSNEEMEEDEEEEEEEvEEAAAAALGGGSTDpfGGFGMEEGEDEDERMINLSELTPYIMCSICKGYFIDATTITECLHTFCKSCIVRHF--YYSNRCPKCNIVVHQtQPLYNIRLDRQLQDIVYKLVVSLEEREKKQMHDFYRERGLEIPKPAVP--------------QPIAIARGRPRKVV--GSVFR-----------------
>A0A6G1R275	108	0.287	3.760E-22	44	209	250	33	182	391
--------------------------------------------RSAEPSAASAAAD----RRPRRCR----RQQQALP----PSRMHGATRIRITALNPHLMCALCGGYFIDATTIAECLHSFCKTCIVRYL--ETNKFCPMCDVQVHKtRPLLSIRADKTLQDIVYKLVPGLFKDEMKRRRDFYAA---YPMAEVPNGSNEERGEVSEQ----------------------------------------
>UPI00149019A9	108	0.303	3.760E-22	30	188	250	270	418	650
------------------------------RLQPAS---R---WRLGSYSFS--AD---------RLPTFIVYSPQDppIPNratrIVVPplIIMHRTTRIKITELNPHLMCVLCGGYFIDATTIIECLHSFCKRCIVRYL--ETSKYCPICDVQVHKtKPLLNIRSDKTLQDIVYKLVPGLFKNEMKRRRDFYAEHP-------------------------------------------------------------
>UPI0010568AA0	108	0.298	3.760E-22	21	188	250	314	473	699
---------------------GGALSATDSVCSPAS---R---WRLGSYSFA--ADRIHNFHCPIRAR-AADFPSSNLQDCfsLSHVNMHRTTRIKITELNPHLMCVLCGGYFIDATTIIECLHSFCKMCIVRYL--ETSKYCPICDVQVHKtKPLLNIRSDKTLQDIVYKLVPGLFKNEMKRRRDFYAEHP-------------------------------------------------------------
>A0A7R9BIC1	108	0.325	3.760E-22	67	199	250	4	134	810
-------------------------------------------------------------------RQGVSL--VYCPlEAMFPIGCDNDRKIPLRLINPHITCRLCRGYLVDATTVTECLHTFCKSCIVKHL--EDNNNCPECENVIHqSHPLQYISFDRTMQDIVSKLIPDLATDELRRQKAFYESRGMKFPPDGDPGI--------------------------------------------------
>UPI0006B78D4C	108	0.290	3.760E-22	15	188	250	437	623	848
---------------RTGETvRSQRLSRPGGQLGGSERArerarrareERRRPGRSFISRWPLGSHSFSAERL---LTFIVFFGRSD-HHPPAPFSGAaprhakmhRTTRIKITELNPHLMCVLCGGYFIDATTIIECLHSFCKTCIVRYL--ETSKYCPICDVQVHKtRPLLNIRSDKTLQDIVYKLVPGLFKNEMKRRRDFYAAHP-------------------------------------------------------------
>UPI0008758C5E	108	0.310	3.760E-22	91	216	250	5	130	1165
-------------------------------------------------------------------------------------------KIPINDLNPHITCQICSGYFIDATTITECLHTFCRSCIVKYL--ESNKYCPVCDVQVHKtKPLLNIRADKTIQDIVYKLVPRLFQNEMQRRRDFYESHPEGKPSSLE-MCGEaaYQHLLTPEESVCLTL---------------------------------
>A0A1W4XSN1	108	0.349	3.760E-22	88	207	250	2	121	1193
----------------------------------------------------------------------------------------QTRRIPITEINEYLTCKLCKGYFIDATTIIECLHTFCRSCIVKYL--ENNKYCPVCDVQVHKtKPLLNIRPDKTLQDIVYKLVPRLFQNEMCKRREFYTSHPEVRPSNLE-QCGevSYQHILS------------------------------------------
>UPI00061524DA	108	0.355	3.760E-22	91	207	250	9	127	1379
-------------------------------------------------------------------------------------------RLRLSKLNDQLTCKLCGGYFIDATTIIECLHSFCRSCIVKYL--ENNKYCPICEVQVHKsKPLLNIRPDHTLQDIVYKLVPGCYQNEMRCRREFYSKHPEAyTQATSPEARGEptESHIYS------------------------------------------
>A7SGN9	108	0.320	5.119E-22	89	215	250	0	133	174
-----------------------------------------------------------------------------------------ERKLQLRELNPHITCGLCRGYLIKPTTITECLHTFCRSCIILRFQDGEVNLCPTCNILIHEtNPLEMLRSDKTLEDIIYKLVPGLQEDEIRRTKEFYESYSLSPPCKViktegdTSALHRKPVKDDFHRSDPQI----------------------------------
>D6WV47	108	0.341	5.119E-22	87	223	250	1	150	214
---------------------------------------------------------------------------------------DR--KIKLKSLNPYITCNICKGYLIDATAITECLHTFCKSCLIKHL--EANTNCPTCDMVIhHSYPRQYINFDRTMQDIVYKLVPGLQESEIEREQQFYRQRGLPCPKEMligeetkekspEPDDGNQEELINlcLECAFtnqiKQVF-VRVPTR--------------------------
>UPI0009A45F3A	108	0.266	5.119E-22	39	235	250	9	198	294
---------------------------------------RRAMSRSDEEEMDFGGFSRFDSRSSSAGNSELeSWQEEDESSEGEVAQDEQSIC--LADVNPYILCPVCGGYFIDATTITECLHTFCKSCIVKHFDYS--NRCPKCNIIVHQtQPLYNIRLDRKLQDIVYKLVPNLESSEKKRLHDFYRERGLEVPRPVVQVPNNG--KVNRIRSLDKKLALPM---VPLDCPSSPHLE--------------
>UPI000878FCD0	108	0.306	5.119E-22	42	222	250	42	210	310
------------------------------------------CARSGAdSCGARDSDYLTAgSRSGQRRESGTS------ED-----TDER--SLPLVELFPYICCTLCNGFFIDATTITECLHTFCKSCIVKHF--FYSNRCPNCNVVVHQtQPLYNIRLDRQLQDIVYKMVPNLEEKERERMHDFYKERGLEVPKPVAPTSMTAAKpSKQKRGPLPQsVF--TIPS---------------------------
>A0A3B3R4Q2	108	0.309	5.119E-22	51	198	250	36	188	312
---------------------------------------------------GDPEAEEVEAGVEGFPRPCTSWERRAGPSSSEEsqafGSNDEtdEHSFPLAELFPYICCTICKGFFIEATTITECLHTFCKSCIVKHF--FYSNRCPNCNVVVHQtQPLYNIRLDRQLQDIVFKMIPHLEERERERMQSFYKERGLEVPKPVGPS---------------------------------------------------
>UPI001863D703	108	0.350	5.119E-22	43	195	250	42	188	315
-------------------------------------------GSKPESEAGKPAD-HCETNSEPGETRGSDAA--DDGESIDDTDDER--SVPLSELYPYIRCGLCSGFFIDATTITECLHTFCKSCIVKHF--FYSNRCPNCNIVVHQtQPLYNIRPDRQLQDIVYKMLPNLEEREREQMYAFYKERGLEVPKPV------------------------------------------------------
>A0A6P4ZMB7	108	0.330	5.119E-22	88	213	250	2	123	332
----------------------------------------------------------------------------------------RTTHLPITELNPHLMCVICGGYFIDATTIIECLHSFCKTCIVKYLDTS--KYCPVCDVQVHKtRPLLNIRADKTLQSLVYKLVPNLFKDEMKRRRDFY---GQCPDQDLAASSEERGEVEDLQIYTP------------------------------------
>UPI000C81341B	108	0.283	5.119E-22	12	217	250	43	241	339
------------PLPEAGAP-GCSGSRP-PELEPERGLGRLRGGFEDEDEELE-EDEELEEEEEEEEEEMGHFSlRLEGrPD----SEDEEERLINLSELTPYILCSICKGYLIDATTITECLHTFCKSCIVRHF--YYSNRCPKCNIVVHQtQPLYNIRLDRQLQDIVYKLVINLEEREKKQMHDFYKERGLEVPKPAVPQpvpSSKGRSKKPLE----SVFR--------------------------------
>UPI0018E3629A	108	0.298	5.119E-22	16	221	250	54	247	350
----------------PGCSR-----SLPPELEPERSLGRLR-GRFEDYDEELEEDEEMEEEEEEEEDMSHFSLRLESgrPD----SEDEEERLLNLAELTPYIMCSICKGYLIDATTITECLHTFCKSCIVRHF--YYGNRCPKCNIVVHQtQPLYNIRLDRQLQDIVYKLVINLEEREKKQMHDFYKERGLEVPK---PAVPQP--VPSNKGKTKKVLesVFRIP----------------------------
>UPI0006B10663	108	0.341	5.119E-22	89	210	250	8	128	352
-----------------------------------------------------------------------------------------TTKVKLADLNPHLQCVLCGGYFIDATTITECLHSFCRVCIVNYL--KAHKYCPVCDVLIHKtRPMLNIRPDQTLQDIVYKLVPGLFNNEMKRRREFYAQNPEAVAKGLVPASSEGRGEVQEGG---------------------------------------
>A0A3B4D8H5	108	0.289	5.119E-22	44	207	250	75	233	354
--------------------------------------------RCVSSSPGCRVNTGLNLLEEAWLPILCSKHMAALGN-----PEMLTRKIKLWDINAHITCRLCEGYLIDATTVTECLHTFCRSCLVKYL--EENNTCPTCRIVIHqSHPLQYIGHDRTMQDIVYKLVPGLQEAELKKQRDFYQKLGMEVPGDIKGElCNMKPHLDS------------------------------------------
>A0A401T2A6	108	0.307	5.119E-22	40	188	250	49	225	446
----------------------------------------MGRGRDGQRNSGCGTKWNWggerrsipERREtELKKKAILCeepvvtapTKHCFFARLLAPETAGarrpesiaakmhRTTRIKITELNPHLMCALCGGYFIDATTIIECLHSFCKTCIVRYL--ETNKYCPICDVQVHKtRPLLSIRADKTLQDIVYKLVPGLFKDEMKRRRDFYAAHP-------------------------------------------------------------
>A0A6M2EZI7	108	0.254	5.119E-22	50	247	250	46	235	464
--------------------------------------------------GGGGVDEQS-DRSQS--SSSIN------ED-----VKEEYVVVKLSEIRKEVQCPICLGIIRKTRTVMECLHRFCRECIDKSM-RLGNNECPACRTHCAS--RRSLRDDPNYDALISSLYPDIDKYEE-EELAFqedEKARNKQIQATISQTFHRQAEALSRKKTTAKVtaaaFARRTPSRFRDAHSRGRrnYrMAGFQGSDDNEDAN--
>A0A6P7KHT0	108	0.309	5.119E-22	64	188	250	124	247	485
----------------------------------------------------------------ERTVLSAAWQSSGLFSHSTSLNMHRTTRIKITELNPHLMCVLCGGYFIDATTIIECLHSFCKMCIVRYL--ETSKFCPICDVQVHKtKPLLNIRSDKTLQDIVYKLVPGLFKNEMKRRRDFYAEHP-------------------------------------------------------------
>UPI001016B092	108	0.274	5.119E-22	44	209	250	247	410	637
--------------------------------------------RSGSDS-----INIPNSSMLSRLQASASQLSLSPPRREPPIASRacssvnmhRTTRIKITELNPHLICVLCGGYFIDATTIIECLHSFCKMCIVRYL--ETSKYCPICDVQVHKtKPLLNIRSDKTLQDIVYKLVPGLFKNEMKRRRDFYAEH----PVDASNGSHEDRGEVADE----------------------------------------
>A0A2J7Q9R4	108	0.287	5.119E-22	88	234	250	2	150	655
----------------------------------------------------------------------------------------RPRRLKITDLNPHLICVLCGGYYIDATTIIECLHSFCKACIVRYL--ETNKYCPICDVQVHKtRPLQNIRADQTLQDIVYKLVPGLFQNEMRCRREFYAKHPEAQPtsCVDQGEISDQSHIYTPDEAislSLEYFRPTVPDK--EEFHTKRYL---------------
>L5K0Y8	108	0.300	5.119E-22	12	221	250	46	248	897
------------PLPEAGAP-GCSRSRP-PELEPERSLGRLR-GRFEDEDEELEEDEELEEEEEEEEEEEMSHFSLRLEGGRPESEEEEERLINLSELTQYILCSICKGYLIDATTITECLHTFCKSCIVRHF--YYSNRCPKCNIVVHQtQPLYNIRLDRQLQDIVYKLVINLEEREKKQMHDFYKERGLEVPK---PAVPQP--VPSSKGRSKKVLesVFRIP----------------------------
>A0A1V9WZ45	108	0.266	5.119E-22	63	235	250	80	270	918
---------------------------------------------------------------EERHE----GAAVPAGAPVNNVPMYPVKKAKLAEVNDHLTCPLCLGYFVDATTIVECLHSFCRTCIIKHLSKNQFPTCPVCKfQLAGTKLHQYLRSDSTLQDIVYKLVPGLFRNEMGRRRQFYANIPLSPksPNYTNLSSEERGDLVNVERlifdssdnfaisleYCPKDLAVRqvwlRPLRQTPEMSYGkRYLE--------------
>F4WC52	108	0.324	5.119E-22	94	209	250	11	121	1426
----------------------------------------------------------------------------------------------LTRLNEHLTCKLCGGYFIDATTIIECLHSFCKSCIVKYL--ENNKYCPICEVQVHKsRPLLNIRPDYILQDIVYKLVPGCYQNEMRRRREFYAKH----PEESIQTISSEARGKPIE----------------------------------------
>A0A6P3XC53	108	0.335	5.119E-22	81	207	250	0	126	1455
---------------------------------------------------------------------------------MSGQSGGHRVCLPK--LNEQLTCRLCGGYFIDATTIIECLHSFCRSCIVKYL--ENNKYCPICEVQVHKsRPLLNIRPDYTLQDIVYKLVPGCYQNEMRCRREFYAKHpGIRDQVTSPEARGEptESHIYS------------------------------------------
>UPI0018859860	108	0.364	6.967E-22	89	194	250	1	105	222
-----------------------------------------------------------------------------------------EVEIKLEDINPHITCKICKGYFVDATTITECLHTFCKSCLVKHL--EERNTCPECSSIIHqSHPLQYISFDRTMQDIVFKLVPNILEDEMERERLFYKTRGLPNPKD-------------------------------------------------------
>A0A5N4ABC6	108	0.352	6.967E-22	88	207	250	2	121	224
----------------------------------------------------------------------------------------QTRRVPIVELNNYLTCKLCRGYFIDATTIIECLHTFCRSCIVQYL--VKNKYCPVCDVQVHKtKPLLNIRPDKTLQDIVYKLVPRLFQNEMCRRREFYTSHPDARPSDLEQCgEASYQHILS------------------------------------------
>UPI001560B182	108	0.335	6.967E-22	62	197	250	52	186	313
--------------------------------------------------------------ENEASETGSAAAAVDGSVNEEESDDEDERTIPLSEMSPYIRCTICTGYFIDATTITECLHTFCKSCIVKHF--FYSNRCPKCNVVVHQtQPLYNIRLDRQLQDLVYKLVPHLEQNEKRQLHDFYKERGLEVPKPVAP----------------------------------------------------
>UPI0014872188	108	0.294	6.967E-22	11	221	250	37	238	337
-----------ASLAQAGAP-GCSRSRP-PALEPERSLGRLR-GRF--EDXDEELEEDEEMEEEEEEEEEMSHFSLRLKSGRADSEDEEERLINLVELTPYILCSICKGYLIDATTITECLHTFCKSCIVRHF--YYSNRCPKCNLVVHQtQPLYNIRLDRQLQDIVYKLVINLEEREKKQMHDFYKERGLEVPK---PAVPQP--VPSSKGRTKKVLKSvfRIP----------------------------
>UPI001965C170	108	0.297	6.967E-22	63	188	250	247	374	599
---------------------------------------------------------------QSRFTK-LRVGGLLSPHGFPPAPPAnamhRTTRIKITELNPHLMCVLCGGYFIDATTIIECLHSFCKTCIVGYL--ETSKYCPICDVQVHKtRPLHNIRSDKTLQDIVYKLVPGLFKNEMKRRRDFYAAHP-------------------------------------------------------------
>A0A482VB31	108	0.333	6.967E-22	87	225	250	1	158	629
---------------------------------------------------------------------------------------DR--KIKLKSLNPYITCNICKGYLIDATAITECLHTFCKSCLIKHL--EANTTCPTCDIVIhHSYPRQYINFDRTMQDIVYKLVPELQESEIEREKEFYRQRGLPCPKEMltgeetkeerspEPDDGEKEELISLCLectmVNPVQLKNifiRVPTKttvFY------------------------
>UPI0011C1223C	108	0.314	6.967E-22	67	188	250	283	404	633
-------------------------------------------------------------------RLKTHRSPAEPPGLLFPPLNmHRTTRIKITELNPHLMCVLCGGYFIDATTIIECLHSFCKMCIVRYL--ETSKYCPICDVQVHKtKPLLNIRSDKTLQDIVYKLVPGLFKNEMKRRRDFYAEHP-------------------------------------------------------------
>UPI000771AC6D	108	0.338	6.967E-22	91	207	250	8	126	1464
-------------------------------------------------------------------------------------------RLRLSKLNEQLTCKLCGGYFIDATTIIECLHSFCRSCIVKYL--ESNKYCPICEVQVHKsKPLLNIRPDHTLQDIVYKLVPGCYQNEMRCRREFYTKHPEARNESMSPESRgepTESHIYS------------------------------------------
>A0A3Q3MQ16	107	0.296	9.483E-22	72	225	250	25	169	270
------------------------------------------------------------------------W-GGSLQN--NSITNTEEVKLKIKDLNEHIVCYLCAGYFIDATTITECLHTFCKSCIVKYL--QTSKYCPMCNIKIHEtQPLLNLKLDRVMQDIVYKLVPGLQESEDKRIKEFYQSRGL--ERVIQPA---GDDSVSDAAGLPYTSFDHSKAHFY------------------------
>UPI000180B17D	107	0.335	9.483E-22	83	217	250	8	138	275
-----------------------------------------------------------------------------------PVLQDSDLILKIRTLNPHIVCALCAGYFIDATTISECSHTFCKSCIVKHL--QTKKSCPECSQKIHEtQPLMNLRSDRVMQDVVYKLVPNLFQAEQQREAEFYRSRGV-------DFSLSGSHLLnigtPLKYTQQKVLR--------------------------------
>A0A7K4RHE5	107	0.308	9.483E-22	25	221	250	3	192	277
-------------------------SCSRSRSLPFEF------ERSRSESSGdedEDEDDEEEEMEEEELEGDPGARLLGAKPSAGAACRLRERMINLAELTPYILCSICKGYFIDATTITECLHTFCKSCIVRHF--YYSNRCPKCNIVVHQtQPLYNIRLDRQLQDIVYKLVVNLEEREKKQMHDFYKERGLEVPK---PAVPQP---VPASRGRPRkVLgsMFRIP----------------------------
>UPI00073FDEF5	107	0.342	9.483E-22	53	197	250	50	190	315
-----------------------------------------------------GLDSNENSKEEDENEESEHGSAADEGDSSD---DKDERTFPLFEVFPYIRCTLCNGYFVDATTITECLHTFCKSCIVKHF--FYSNRCPNCNVVVHQtQPLYNIRLDRQLQDIVYKMVPHLEERERKRMHDFYQERGLEVPKPAAP----------------------------------------------------
>UPI0007404D99	107	0.360	9.483E-22	70	188	250	9	128	364
----------------------------------------------------------------------VPAGSLRLNDIQSSKLDKmhRTTRIKITELNPHLMCALCGGYFIDATTIVECLHSFCKTCIVGYL--ETNKYCPMCDVQVHKtRPLLSIRSDKTLQDIVYKLVPGLFKDEMKRRRDFYAANP-------------------------------------------------------------
>UPI0018A00D68	107	0.317	9.483E-22	66	188	250	231	357	583
------------------------------------------------------------------FHCLVASSSTDSqPSLQDccsfPLNMHRTTRIKITELNPHLMCVLCGGYFIDATTIIECLHSFCKMCIVRYL--ETSKYCPICDVQVHKtKPLLNIRSDKTLQDIVYKLVPGLFKNEMKRRRDFYADHP-------------------------------------------------------------
>UPI0018863975	107	0.300	9.483E-22	33	188	250	233	387	618
---------------------------------PASPQLRHGTQR-GSAADLFAALPPPSALIQRRmlRLSSVRRATdVELRLLL--LIMHRTTRIKITELNPHLMCVLCGGYFIDATTIIECLHSFCKMCIVRYL--ETSKYCPICDVQVHKtKPLLNIRSDKTLQDIVYKLVPGLFKNEMKRRRDFYAEHP-------------------------------------------------------------
>UPI0002659338	107	0.308	1.291E-21	89	245	250	1	148	250
-----------------------------------------------------------------------------------------ERKIKLKTLNVHITCRICKGYLIDATTVTECLHTFCKSCLVKHL--EEKNTCPQCETLIHqSHPLNYVAYDRTMQDVVYRLVPDLQKKELRREHDFYKSKGLPFPRNLLPNL--QALLKDIEPnakdAEP----QPGPSHQKD--SAGR----TGDDENRDD----
>W5KXT2	107	0.330	1.291E-21	55	195	250	1	133	258
-------------------------------------------------------DDSWET---DRSCSKIS----DSETLQDKNGNEDEPSLPLREFYPYIRCALCTGFFIDATTITECLHTFCKSCIVKHF--FYSNRCPNCDIVVHQtQPLYNIRPDRQLQDIVYKMVPHLEEAERQRMCAFYKNRGLVMPKPV------------------------------------------------------
>H3AVN5	107	0.286	1.291E-21	29	217	250	35	235	262
-----------------------------GRAHPAEPAFhTTEYELEGACSPLTEKDEEEgfeEEDEEEDNRNIEEeeeeegegGSGLEEEEEEDASEEDERMVI-LTEVNPYILCSICKGYFIDATTITECLHTFCKSCIVRHF--YYSNRCPKCNIIVHQtQPLYNIRLDRQLQDIVFRLVPKLEEREKKQIHDFYKERGLEVPKPVmpqPPPAGRMSR--PKKSlSTAAVFR--------------------------------
>A0A6J2V9B7	107	0.323	1.291E-21	39	195	250	6	165	289
---------------------------------------RVEAGSSGQCS-DRQAVLNGDVMDESHKESHCSASDHNPPN-TDnseeskEYDDDDERTLPLRDFYPYIRCALCNGFLIDATTITECLHTFCKSCIVKHF--FYSNRCPNCSIVVHQtQPLYNIRPDRQLQDIVYKMVPHLEEAERTQMCEFYKARGLAVPKPV------------------------------------------------------
>A0A3Q2UGF6	107	0.298	1.291E-21	81	221	250	25	166	311
---------------------------------------------------------------------------------MDPLRNEEEVKVKMKELNEHIVCCLCAGYFIDATTITECLHTFCKSCIVKYL--QTSKYCPMCNTKIHEtQPLLNLKLDRVMQDIVYKLVPGLQESECSEGGLCCRDGCQEQPRAQHPVGRALSDGAATASgsGECRVVRGGGP----------------------------
>UPI00074FB4CD	107	0.312	1.291E-21	44	217	250	41	221	326
--------------------------------------------RSQSS--GEGNEEMEEEEEEEEIEEEEEVAALERGHrepfgsfgmeegAMD-SDDEDERMINLSELTPYIMCSICKGYFIDATTITECLHTFCKSCIVRHF--YYSNRCPKCNIVVHQtQPLYNIRLDRQLQDIVYKLVVNLEEREKKQMHDFYRERGLEIPK---PAV---PQSVAVVRGRPRkvvgsVFR--------------------------------
>A0A6J0T809	107	0.310	1.291E-21	42	197	250	46	219	347
------------------------------------------GGRSESSGEGNADmeeeeeeenDDEDEDEEEEledeEEDEALEGAPTDAfgrfgveEGEMD-TDDEDERMIKLSELTPYIMCSICKGYFIDATTITECLHTFCKSCIVRHF--YYSNRCPKCNIVVHQtQPLYNIRLDRQLQDIVYKLVVSLEEREKKQMHDFYRERGLEIPKLAVP----------------------------------------------------
>UPI001470F766	107	0.298	1.291E-21	24	188	250	140	306	535
------------------------YHMksaqVDKVNEPC-YLISLNTENQGSSEDISFTCTveqlQDLVGKLKDAAKSVEKARLLLP----PRAMHRTTRIKITELNPHLMCVLCGGYFIDATTIIECLHSFCKMCIVRYL--ETSKYCPICDVQVHKtKPLLNIRSDKTLQDIVYKLVPGLFKNEMKRRRDFYAEHP-------------------------------------------------------------
>UPI000B3D9A40	107	0.279	1.291E-21	12	188	250	247	418	643
------------PRSRgTGLRTGprsvEVfFSRaLEG--TP-----RAAPAGCGAARGAPDGRGRTAVEVSAAARPGRVCCRAASPrAKMH-----RTTRIKITELNPHLMCVLCGGYFIDATTIIECLHSFCKTCIVRYL--ETSKYCPICDVQVHKtRPLLNIRSDKTLQDIVYKLVPGLFKNEMKRRRDFYAAHP-------------------------------------------------------------
>UPI00109F196E	107	0.300	1.291E-21	63	188	250	400	527	752
---------------------------------------------------------------QSRFTKLRVAGLLSLHRFpPAPPANAmhRTTRIKITELNPHLMCVLCGGYFIDATTIIECLHSFCKTCIVGYL--ETSKYCPICDVQVHKtRPLHNIRSDKTLQDIVYKLVPGLFKNEMKRRRDFYAAHP-------------------------------------------------------------
>UPI0013A5DE50	107	0.294	1.291E-21	21	188	250	421	583	808
---------------------GDHRSRS-----PRRVRRRAWGPRRPRADGCGGVCGCVAWRKIHAGRAVGSCQYLRKIRAASPrAKMHRTTRIKITELNPHLMCVLCGGYFIDATTIIECLHSFCKTCIVRYL--ETSKYCPICDVQVHKtRPLLNIRSDKTLQDIVYKLVPGLFKNEMKRRRDFYAAHP-------------------------------------------------------------
>UPI00084C2023	107	0.320	1.291E-21	94	215	250	11	142	1448
----------------------------------------------------------------------------------------------LARLNEHLTCKLCDGYFIDATTIIECLHSFCKSCIVKYL--ESNKYCPICEVQVHKsRPLLNIRPDHILQDIVYKLVPGCYQNEMRRRREFYAKHPEESIqtisaeargKPIESYIYSPDEslSLSLEYSDPRT----------------------------------
>UPI00158A4055	107	0.304	1.291E-21	91	216	250	7	142	2503
-------------------------------------------------------------------------------------------RIRLAELNDQLTCKLCQGYFIDATTIVECLHSFCKSCIVKYL--KKNKYCPICEVLVHEcKPLLGIKPDYTLQDIVYKLVPGCYQNEMRCRREFYDKYpeakiaGMSPEARGEPIeshIYSADELlnLSLEYYNPTYI---------------------------------
>Q8K3S6	106	0.275	1.757E-21	22	209	250	11	186	194
----------------------QDVSRVEG----TEVL----SPPLQASPVIATANLAARQGRSTQSRRAQGGSGFRLPGPERVESNQEERLIPLSQMIPYISCFICKGYLIDAATITECLHSFCKSCIVKHF--EHSNRCPKCNLIVHQaKPHKNLRMDPQLQSIVYKLVAGLEENEKKQRREFNKEHCLGPP---EPAADPQPGHSSEE----------------------------------------
>V3ZDJ1	106	0.338	1.757E-21	88	209	250	2	126	213
----------------------------------------------------------------------------------------RKGRIPVTEVNPHLLCVLCGGYFVDATTIIECLHSYCRTCIVRYL--ETSKMCPLCDVLVHKtKPLENLRADKTLQDLVYKLVPGLFESEMANRRKFYGEHPEECEdATLEDrgeACMEKSEEVEEE----------------------------------------
>A0A336MBT1	106	0.378	1.757E-21	89	198	250	1	109	225
-----------------------------------------------------------------------------------------ERKIKLKSLNSYITCLICHGYLIDATTVIECLHTFCKSCLVKHL--EENNTCPTCLIIIHqSHPLNYISFDRTMQDIVYKLVPNLQEDELNRERDFYKERNLPNPKDIQQA---------------------------------------------------
>A0A7L3SBL1	106	0.295	1.757E-21	89	245	250	5	154	230
-----------------------------------------------------------------------------------------TRKIKLWDINVHITCHLCNGYLIDATTVTECLHTFCRSCLVKYL--EENNTCPTCRIVIHqSHPLQYIGHDRTMQDIVYKLVPGLQEAEMKKQREFYHKLGMEIPGDIKGEAWSAKQHLDSHRN-----GETKPdENSYKETSEEKQEED--NDYHRSD----
>A0A1S3IMS6	106	0.317	1.757E-21	89	232	250	6	140	234
-----------------------------------------------------------------------------------------ERRIRLKTVNPHITCRLCKGYLIDATTITECLHTFCKCCIVKYL--EENNTCPTCQIVIHqSHPLNYISHDRTMQDIVYKLVPNLHKNEQDREEKFYSKRGLPLPRSLS-GVENGDE--NGYGSE-----NKPPPQPKDDGDFHR-----------------
>UPI0009E2363F	106	0.301	1.757E-21	86	248	250	1	164	244
--------------------------------------------------------------------------------------DSKEVVIKICDLNPHVVCSLCAGYFVDATTITECLHTFCKSCIVKYF--QTSKNCPMCNLQIHEtQPLFNLRLDRTMQDIVAKLVPGIVEAEEKRRREFYESRGMAVVKPSQDENENEkpttENVVKRDYSENRNLYRDDE---QVSLCVERYEESVEENGDEtEDSRT-
>UPI00138FA481	106	0.295	1.757E-21	80	245	250	0	157	254
--------------------------------------------------------------------------------MMAILQSNRERKLQLRELNPHITCGLCRGYLIKPTTITECLHTFCRSCIILRFQDGEVNLCPTCNILIHEtNPLEMLRSDKTLEDIIYKLVPGLQEDEIRRTKEFYES---CPKKRTNPSAD-GEEAKGRDSLSP-------PCKvIKTEGDTSAlHRKPVKDDFHRSD----
>UPI00064D671B	106	0.288	1.757E-21	12	221	250	7	208	277
------------PRARAGLPPS--AGSLDLRIS------RsAAAAASPRALGGTGVDDfkaSSETGSRHRPpRLAYDFEKAK-ACILKVLPLHLQRLINLAELTPYILCSICKGYLIDATTITECLHTFCKSCIVRHF--YYSNRCPKCNIVVHQtQPLYNIRLDRQLQDIVYKLVMNLEEREKKQMHDFYKERGLEVPK---PAVPQP--VPSSKGRTKKVLesVFRIP----------------------------
>UPI0018E3A7D0	106	0.290	1.757E-21	60	206	250	46	185	293
------------------------------------------------------------TRRETRPQGS-SGSR--LPNLEWEGANQEEHLVPLSQLTPHISCYICKGYLIDAATITECLHSFCKSCIIKHF--EHSNRCPKCDIVVHEaKPLNSLRLDPQLQNIVYKLVAGLEEKEEKRRHEFY---NQNCPQPGPSSEGNTKGVV-------------------------------------------
>UPI000981DD2B	106	0.292	1.757E-21	33	221	250	60	247	350
---------------------------------PPELELERSLGRlRGHFEDYDEELEEEEEMEDEGEEEEEEMSHFSLRlEGGRPeSEDEEERLINLAELTPYILCSICKGYLIDATTITECLHTFCKSCIVRHF--YYSNRCPKCNIVVHQtQPLYNIRLDRQLQDIVYKLVINLEEREKKQMHDFYKERGLEVPK---PAIPQP--VPSSKGRAKKVLesVFRIP----------------------------
>UPI000A1C4C1D	106	0.308	1.757E-21	65	189	250	243	373	603
-----------------------------------------------------------------RFPTFIVYSPSDPPipnrttrAIAFLVNMHRTTRIKITELNPHLMCVLCGGYFIDATTIIECLHSFCKMCIVRYL--ETSKYCPICDVQVHKtKPLLNIRSDKTLQDIVYKLVPGLFKNEMKRRRDFYADHPL------------------------------------------------------------
>A0A7E4RF87	106	0.287	1.757E-21	45	195	250	344	500	622
---------------------------------------------SVVSEASSSRDAPDKYRElrdrnnEASRRSRYNRKQRDVEmKLMEGKLEKENLHLKTKAERmEKLK-DICKGYLVDATTVTECLHTFCKTCVVKHL--EENNTCPTCNIVIHqSYPLQYISFDRTMQDIVYKLVPNLQENEMKREREFYKQRGLTCPKDV------------------------------------------------------
>UPI00083BCD07	106	0.294	1.757E-21	91	245	250	19	179	1042
-------------------------------------------------------------------------------------------RIPITNLNGHLTCSLCKGYFVDATTIIECLHSFCRSCIVKYL--QTNRYCPVCDVQVHKtKPLLNIRPDKTLQDIVYKLVPKLFQNEMQRRRQYYSDHPDIKPSGLEQCgEASYQHLLTPDESICISFnyhgnsRTKRYLRCPAAVSVSHLQKLIRAKYDLKD----
>A0A6L2PRQ3	106	0.300	1.757E-21	88	225	250	2	149	1293
----------------------------------------------------------------------------------------RPRRLKITDLNPHLICVLCGGYYVDATTIIECLHSFCKACIVRYL--ETNKYCPICDVQVHKtRPLQNIRSDKTLQDIVYKLVPGLFQKEMRCRREFYAKHPEAQPTSrMDQGEDSdQSHIytpdeaisLSLEYvKAPTTDIEEFPTRRY------------------------
>UPI001AEC7278	106	0.320	2.391E-21	66	188	250	87	208	211
------------------------------------------------------------------KRSLRPDPNFDaLISKIYPSMH-RTTRIKITELNPHLMCVLCGGYFIDATTIIECLHSFCKTCIVRYL--ETSKYCPICDVQVHKtRPLLNIRSDKTLQDIVYKLVPGLFKNEMKRRRDFYAAHP-------------------------------------------------------------
>UPI00145574DC	106	0.394	2.391E-21	82	189	250	4	110	241
----------------------------------------------------------------------------------DDADDEPPLKLKIKDLNQNIVCILCAGYFIDATTITECLHTFCKSCIVKYL--QMSKQCPMCNIKIHEtQPLINLRPDRTMQDVVYRLVPNLFEGEERRKREFYRARGL------------------------------------------------------------
>UPI000C045CD2	106	0.278	2.391E-21	86	247	250	1	164	246
--------------------------------------------------------------------------------------DSKEVVIRICDLNPHVVCSLCAGYFVDATTITECLHTFCKSCIVKYF--QTSKNCPMCNLQIHEtQPLFNLRLDRTMQDIVAKVVPGILEAEEKRRREFYASRGMVVekPAQSNDENENEkptrETVVKRDYSEAKNLYREDE---QVSLCVEKYEESLEENEEGTDIN--
>A0A3L7I3E9	106	0.281	2.391E-21	30	188	250	76	220	443
------------------------------RLKNPEVFDRRTCRKFHSKFG----DLDQALVAANIFVSCRNFYQAEMH---------RTTRIKITELNPHLMCVLCGGYFIDATTIIECLHSFCKTCIVRYL--ETSKYCPICDVQVHKtRPLLNIRSDKTLQDIVYKLVPGLFKNEMKRRRDFYAAHP-------------------------------------------------------------
>A0A2I4CAT0	106	0.283	2.391E-21	21	208	250	34	237	449
---------------------GENRSCCLGAgSEPPPPHCpthigpdRTGPERSSSvRSGsllglsqGRAADNNV--SESLPNRTEPNRLSSGLHVLpLQVTMEKmQPNRVRITDLNPLLTCPLCTGYLIDATTIVECLHSFCKTCIVAFL--ETNKFCPRCDVQVHKtCPQLSIRSDKTLQDIVYKLVPGLFKDEMKRRRDFYAEnRVLEPGEVVETFNIAEDEIISL-----------------------------------------
>UPI0018A6D9CF	106	0.283	2.391E-21	91	229	250	5	150	532
-------------------------------------------------------------------------------------------RLRVAELHPNLLCILCGGYYVDATTIVECLHSFCKTCIVRYL--ESSKFCPICDVQVHKtKPLLSIRPDKTLQDIVYKLVPGLYQNEMCRRREFYTGHPETQPMSQEDGgsdVGRwyilPDDPVSLAlCPAPPILSPTPPSHPNNHGC--------------------
>UPI0008541F19	106	0.299	2.391E-21	53	188	250	237	360	586
-----------------------------------------------------GALNVIPMEEIERERKPFYRA------IMH-----RTTRIKITELNPHLMCVLCGGYFIDATTIIECLHSFCKTCIVHYL--ETSKYCPICDVQVHKtRPLLNIRADKTLQDIVYKLVPGLFKNEMKRRRDFYADHP-------------------------------------------------------------
>UPI001B3B45DC	106	0.284	2.391E-21	30	188	250	223	371	596
------------------------------RLQPASRW-RLasysfSADRLPTFIVYSPQD----PRISSPASRICCW--FSS-------TMHRTTRIKITELNPHLMCVLCGGYFIDATTIIECLHSFCKMCIVRYL--ETSKYCPICDVQVHKtKPLLNIRSDKTLQDIVYKLVPGLFKNEMKRRRDFYAEHP-------------------------------------------------------------
>UPI000C251E79	106	0.324	2.391E-21	91	221	250	5	145	1258
-------------------------------------------------------------------------------------------KIPITDINVHITCKICNGYFVDATTIIECLHTFCRSCIVKYL--EKNKYCPVCDVQVHKtKPLLNIRPDKTIQDLVYKLVPRLFQNEMQKRRAFYDSHPESKPSSLEQCgeATYQHLLTPEEticltlayhGSEdrPRYL--RCP----------------------------
>A0A347ZJE8	106	0.298	2.391E-21	88	234	250	2	150	1274
----------------------------------------------------------------------------------------RPRRLKITDLNPHLICVLCGGYYVDATTIIECLHSFCKACIVRYL--ETNKYCPICDVQVHKtRPLQNIRSDKTLQDIVYKLVPGLFQKEMRCRREFYAKHPEAQPTSrIDQGEDSdQSHIYTPDEAISLSLeYIKSPTSDKEEFPTRRYL---------------
>UPI0005ED5189	106	0.318	2.391E-21	94	213	250	11	140	1470
----------------------------------------------------------------------------------------------LAKLNEQLTCKLCGGYFIDATTIIECLHSFCRSCIVKYL--ESNKYCPICGVQIHKkHPLVNIRSDHMLQDIVYKLVPGCYQNEMRCRREFYAKHPKACSKALSSEARGEpihSHIysadeslsLSLEYSNP------------------------------------
>A0A2D4GN21	106	0.312	3.253E-21	42	193	250	46	199	214
------------------------------------------GSRSESSCGGN---EELEDEEEVMEEGTAGGGAAALYGGfgteegeMDCDEEDERM-INLSELVPYIMCSICKGYFIDATTITECLHTFCKSCIVRHF--YYSNRCPKCNIVVHQtQPLYNIRLDRQLQDIVYKLVVNLEEREKKRMHDFYRERGLEIPK--------------------------------------------------------
>A0A6A4IWB4	106	0.350	3.253E-21	90	202	250	28	139	222
------------------------------------------------------------------------------------------MKVKLADLNSFLTCCICGGYLINATTITECVHTFCRSCLLQHI--KSSNKCPSCNGIIHPsQPLKSLRPDQTMQDIVYKLVPGLRENEEKREIEFNQKAGLPTKKNSPQTNDKA-----------------------------------------------
>A0A553PF53	106	0.382	3.253E-21	81	194	250	0	109	242
---------------------------------------------------------------------------------MDDPMEKR---CLLRDLNEMITCKICQGYLIDATTVTECLHTFCKSCIVKHL--EDANTCPECEDLIHqSHPLDYIAFDRTMQDLVYKIVPQLEKAEYDRERAFYAERGLPCPKD-------------------------------------------------------
>C3ZTD4	106	0.329	3.253E-21	76	237	250	2	159	256
----------------------------------------------------------------------------DCESILKFMAEDlQPKKVRLIDLNPYIVCRLCGGYLIDATTITECLHPFCHSCLLKHLDFS--NRCPTCNVIIHEtNPLYNIRPDRTLQDIIYKLLPALEEDEKKREKTFYEERGIEYP--LRPPTPPPPPPKPIRKPLAQKSTNQEPS--YEDSQVSLLLEFS------------
>A0A068WEH0	106	0.274	3.253E-21	71	208	250	2	137	259
-----------------------------------------------------------------------SCARVESGcpcDLMQEMSINE--HIDLAYLNPHLICNICHGYLIDAVSITECLHPFCKSCIVKYL--STNNTCPVCDITIHqSHPLNYISADRTLQDIVYKIVPNLKEAERKSRSDFYRFIGQSPP-PSEDLIY-EHKTLSV-----------------------------------------
>A0A6P6L726	106	0.319	3.253E-21	46	204	250	11	164	279
----------------------------------------------GSTRGSSSRTDASLSGQDERRDSDHSQRTHETH------PDDE-HSLPLREFYPYIRCALCNGFFIDATTITECLHTFCKSCIVKHF--FYSNRCPNCSIVVHQtQPLYSIRPDRQLQDIVFKMVPYLEEDERSRIYAFYKQRGLDVPKPVaSPATYQGklHH---------------------------------------------
>A0A7L3D4U3	106	0.301	3.253E-21	40	221	250	37	205	305
----------------------------------------RAGRRRGSVRRGPG-------REPERGGPAAGrllGARGGGRGMAS-----APRMINLAELTPYILCSICKGYFIDATTITECLHTFCKSCIVRHF--YYSNRCPKCNIVVHQtQPLYNIRLDRQLQDIVYKLVVNLEEREKKQMHDFYKERGLEVPK---PAVPQP---VPVSRGRPRkVLgsVFRIP----------------------------
>UPI000D73E1B0	106	0.342	3.253E-21	86	195	250	1	109	395
--------------------------------------------------------------------------------------NGASKRIKITDLNPNLICVLCGGYFIDATTLTECLHSFCKKCIVKYL--ETSKQCPVCDVLVHKtRPHLHIRSDKTLQDLVYKLVPGLYKNEMKRRRDFYSKHPEVAPKKV------------------------------------------------------
>UPI001425847D	106	0.380	3.253E-21	78	189	250	8	118	428
------------------------------------------------------------------------------PGTMVELEDEKPLMLQVCQLNQHIVCILCAGYFVDATTITECLHTFCKSCIVKYL--QTSKHCPMCNIKIHEtQPLVNLRPDRTMQDIVFTLVPHLWKDETLRKREFYRSRGI------------------------------------------------------------
>A0A6J8C3Z3	106	0.313	3.253E-21	88	204	250	33	148	436
----------------------------------------------------------------------------------------RTLKIKITELNPQLICVLCGGYLVDASTIVECLHSFCKTCIARYLDNS--KCCPICDTMVHKtKPMQNVRLDKTLQDLVYKLVPGLYKNEMKRRRDFYAAYPVDPDRPPGPSEDRGNE---------------------------------------------
>UPI000C6DD2F4	106	0.278	3.253E-21	23	188	250	15	165	648
-----------------------VYGRSSQQFQkPAADFLRI------AKRASPGAPGQV--------NRVFRWdRKVSVSVAVEAM--HRPTRLKITDLNPHLTCILCGGYLVDATTIIECLHSFCRTCIVRYL--ETTKFCPICDVQVHKaKPLLNIRADKTLQDIVYKLVPGLFQNEMKRRREFYAEHP-------------------------------------------------------------
>UPI000C71B6F3	106	0.291	3.253E-21	81	213	250	0	124	1334
---------------------------------------------------------------------------------MDGISKRRTY---LREVKPHLICPLCRGYLIDATTVVECLHSFCRSCIIKHLRRE--AQCPSCKQLLNTaKP--NIKADKTLQDIVYKLVPGLYQLEMKRRREFYSKHPDHADATTPE--QRGEDVSGRLIFAP------------------------------------
>UPI0017468F78	106	0.371	3.253E-21	94	197	250	12	114	1438
----------------------------------------------------------------------------------------------LAKLNDQLTCKLCGGYFIDATTIIECLHSFCKSCIVKYL--ENNKYCPICDVQIHKsKPLLNIRSDRILQDIVYKLVPGCYQNEMRCRREFYAKHSEVCTQAMSP----------------------------------------------------
>A0A7S2SQ63	105	0.316	4.427E-21	57	234	250	1	172	265
---------------------------------------------------------EQEEEEEEEERQKES-ALPPPPAPEDPAaeSDGRTVKLDMDRLNSLFTCRICGGYFRDAHTITECLHTFCKSCLLKSF-NEGYNVCPHCKVDLGPQPRNLILYDRTMQELVNKVLPGLDREDEEKEADFYAARGIK-RKAIEQPTDEQAMAQPSSVSTST--AASVPS---PASPASRDM---------------
>UPI0009E61687	105	0.275	4.427E-21	72	240	250	18	191	277
------------------------------------------------------------------------WKCAKPVQFqMAVLQSNRERKLKLQDLNSFITCEICRGYLIKPTTITECLHTFCRSCIVKYLQDSDDNNCPSCSSQIHEtNPFDLLRSDKTLEDIIHKLVPKLQEREQRREREFLEQLNSENEKKTKEAeeTKEYASDSATEPANKRkKLSATEENYHRDDPQIGVCLECLIDD---------
>UPI00168CDC59	105	0.296	4.427E-21	12	221	250	46	251	321
------------PLPEAGAP-GCSRSRP-PELEPERSLGRLR-GRFEDEDEELEEDEELeEEEEEEEEEEEEEMSHFSLRlEGGRPeSEEEEERLINLSELTQYILCSICKGYLIDATTITECLHTFCKSCIVRHF--YYSNRCPKCNIVVHQtQPLYNIRLDRQLQDIVYKLVINLEEREKKQMHDFYKERGLEVPK---PAVPQP--VPSSKGRSKKVLesVFRIP----------------------------
>A0A6I9YIU2	105	0.284	4.427E-21	42	217	250	47	223	332
------------------------------------------GSRSESSCGGnEEMEDEEEVMEEGTAGGGAAalFGGFGTEEGETDCDEEDERMINLSELVPYIMCSICKGYFIDATTITECLHTFCKSCIVRHF--YYSNRCPKCNIVVHQtQPLYNIRLDRQLQDIVYKLVVNLEEREKKRMHDFYRERGLEIPKLAAPQpmpLGRGRPRKAV-GS---VFR--------------------------------
>A0A0D9RJ62	105	0.315	4.427E-21	60	188	250	101	224	449
------------------------------------------------------------TEYQNNKNSLEIL----LGRIFHQAEMHRTTRIKITELNPHLMCVLCGGYFIDATTIIECLHSFCKTCIVRYL--ETSKYCPICDVQVHKtRPLLNIRSDKTLQDIVYKLVPGLFKNEMKRRRDFYAAHP-------------------------------------------------------------
>A0A212CAP0	105	0.303	4.427E-21	58	188	250	127	255	492
----------------------------------------------------------TDSRSHPEISFSCSMEQLQV-QIFYQAEMHRTTRIKITELNPHLMCVLCGGYFIDATTIIECLHSFCKTCIVRYL--ETSKYCPICDVQVHKtRPLLNIRSDKTLQDIVYKLVPGLFKNEMKRRRDFYAAHP-------------------------------------------------------------
>A0A4Y2AP44	105	0.293	4.427E-21	72	202	250	3	130	826
------------------------------------------------------------------------WEKISSSvSLLVHVGMQRSTRLKITDLNPHLSCILCGGYFIDATTITECVHSFCRACIVRYL--ETSKYCPVCEVQVHKsRPLHYIRSDKTLQDIVYKLVPGLFHNEMKRRRELYASQ---PPEALKESRDAE-----------------------------------------------
>UPI00193CF7E7	105	0.298	4.427E-21	89	241	250	3	149	1039
-----------------------------------------------------------------------------------------TRKLKVTDLNPQLICVLCGGYYIDATTIIECFHSFCRSCIVRYL--ESNKYCPICDVQVHKtRPLQNIRPDTTLQTIVYKLVPGLYQNEMRCRREFYAKH---PEAKVQAQSPEARGELTDQ--SPIFLPDDQISICLEYMDSSELQQGTYGRR--------
>UPI000C2007CD	105	0.330	4.427E-21	65	196	250	3	127	1107
-----------------------------------------------------------------KRGHDVIGADEDRP--MMP----SVKKVPLNSIKDQITCSLCKGYFIDATTIIECLHTFCRSCIVRYL--ETHKYCPVCDVLVHKtRPLTNIRPDKTMQDIVYKLVPRLYQEEMCRRRDFYISHPEATPTVLE-----------------------------------------------------
>UPI00143D22D9	105	0.293	4.427E-21	91	238	250	8	165	1266
-------------------------------------------------------------------------------------------RLRLSKLNEQLTCTLCAGYLIDATTIIECLHSFCRSCIVKYL--EVNKYCPICEVLVHKsKPLLNIRPDYTLQDIVYKLVPSCYQNEMRCRREFYAKHPEVKSSTMSPESRGepiESHIyspdeslsLSLEYFSPEANASDSDDKKEEDGGGVEEEEEER-----------
>W6URI3	105	0.284	4.427E-21	72	208	250	9	148	1527
------------------------------------------------------------------------WFRMSPCQVADGCPCDlmQEMSInehiDLAYLNPHLICNICHGYLIDAVSITECLHPFCKSCIVKYL--STNNTCPVCDITIHqSHPLNYISADRTLQDIVYKIVPNLKEAERKSRSDFYRFIGQSPP-PSEDLIY-EHKTLSV-----------------------------------------
>UPI0018E2CF33	105	0.335	6.023E-21	86	215	250	75	199	202
--------------------------------------------------------------------------------------DQEENLVPLSQLTPYISCYICKGYLIDAATITECLHSFCKSCIVKHF--EHSNKCPKCNTVVHEaKPQNSLRLDPQLQNIVYKLVEGLEEKEKKQRREFNKG---NCPETPKPAAVQQPGPSS-EGSTKKV----------------------------------
>A0A564YGD3	105	0.312	6.023E-21	81	240	250	0	148	244
---------------------------------------------------------------------------------MDePPLNEQT---DLASLNPHLTCKLCHGYLIDAVSITECLHPFCKSCIVKHL--ATKNTCPECGIIIHqSHPLNYISADRTLQDIVYKIVPNLKEVERKNRADFYRSIGRSPPPN-EDFI-NEYKALSISQNTD-CSNKNIPS---DSPSSdSNY--H-RDD---------
>A0A1S3RR78	105	0.300	6.023E-21	63	189	250	1	128	260
---------------------------------------------------------------ERELPTMCAQACVEevYPCCCSGQLMQEEVKLKIKDLNEHIVCYLCAGYFIDATTITECLHTFCKSCIVKYL--QTSKYCPMCNIKIHEtQPLLNLKLDRVMQDIVYKLVPGLQESEDKRIKEFYQSRGL------------------------------------------------------------
>A2ATX3	105	0.349	6.023E-21	60	198	250	15	154	277
------------------------------------------------------------TRWSVRSGAYLSGEdeTRDTHGAPKQQADDEP-SLPLRDFYPYIRCALCNGFFIDATTITECLHTFCKSCIVKHF--FYSNRCPNCSIVVHQtQPLYCIRPDRQLQDIVFKMVPYLEEDERSRICAFYRLRGLEVPKPVaSPA---------------------------------------------------
>H2XLG0	105	0.324	6.023E-21	87	202	250	1	112	354
---------------------------------------------------------------------------------------NRSVKLRVRDLHPHVTCHLCNGYFIDATTIIECLHSFCRTCIVRYL--ENRRSCPVCRVQVHKtRPLLNIRSDQTLQDIVYKLVPGLRSDEMKRRRRFW---GENPESKKDFAIWRE-----------------------------------------------
>A0A7R9RVJ5	105	0.277	6.023E-21	68	234	250	0	163	793
--------------------------------------------------------------------SCVSRFTGELsPGEMPPVT-----RLKVADLAPQLTCPLCKGYFIDATTITECLHSFCKTCIIGYL--KSNQFCPTCEVQVHKtKPLLSIKPDQTLQSIVYKLVPGLYHAEMRNRKQFLQLHPEIDTSAMDPESRGEmrGHRFIYAPEDPIslVLEFQSPAR--PSGDRSDQL---------------
>A0A6P8ZZV8	105	0.342	6.023E-21	91	197	250	12	117	998
-------------------------------------------------------------------------------------------RLPVAELHPHLMCVLCGGYYVDATTIIECLHSFCKSCLVRHL--ETSKYCPICEVQVHKtKPLLNIRPDETLQTMVYKLVPGLFQREMKFRQEFYAKHPEAPPSSPED----------------------------------------------------
>A0A7R9PWP6	104	0.397	8.195E-21	97	193	250	1	96	221
-------------------------------------------------------------------------------------------------LNPHITCKICRGYLIDATTVTECLHTFCKSCLVKHL--EEHNSCPTCEIVIHqSHPLQYISFDRTMQDIVYKLVPNLQQNETKRERDFYRRRGLPYPK--------------------------------------------------------
>A0A087UV45	104	0.359	8.195E-21	91	192	250	3	105	223
-------------------------------------------------------------------------------------------RISLSSLNPHISCSICKGYLIDATAITECLHTFCKSCIVRRLDQKDGNKCPKCDVVIHrSNPLLGIRPDRTMQDIVYKLVPKLQCREMIREKIFCQMKGIAYP---------------------------------------------------------
>A0A6P8I519	104	0.304	8.195E-21	86	235	250	1	148	253
--------------------------------------------------------------------------------------DSHEVVIKLRDLNPHLVCSLCAGYFVDATTITECLHTFCKSCIVKYL--QSSKCCPTCNLKIHEtQPLVNLQLDRTMHDIVLKVVPNLFKDEMRRRQEFYESRGLPDIKTHIASVPEEEKAKGCEDIVKKDFSGHR-NSYRDDNLVSLCLE--------------
>UPI000BF4B043	104	0.300	8.195E-21	89	247	250	1	148	253
-----------------------------------------------------------------------------------------ERRIALRSLTAYLSCRICRGYLIEATTVTECLHTFCKSCLVKHL--EERNTCPQCETLIHqSHPLNYIAYDRTMQDVVYRLVPELQKKELKREWEFYENKGLAFPRTLPPNL----------QALLKDVQAEKPESGSASASGSSAAGCARDGAGADEEN--
>UPI0009E39E8B	104	0.286	8.195E-21	81	245	250	0	156	254
---------------------------------------------------------------------------------MAVLQSNRERKLKLQDLNSFITCEICRGYLIKPTTITECLHTFCRSCIVKYLQDSEDNKCPACSILIHEtNPFEMLRSDQTLEDVIYKLVPKLQENEQKREKEFNEQH------------NSEEEKKSKK--EPKDNRETAPDSKTDEPASKRVKLSAEDqdskeNYHRDD----
>A0A803KHC0	104	0.314	8.195E-21	88	213	250	2	122	317
----------------------------------------------------------------------------------------RTMRIKMTELNPHLMCALCGGYFIDAATIVECLHSFCKTCILRYL--EAHKFCPMCDSQVHKgRPLLSIRSDKTLQDIVYKLVPGLFRDEMKRRRDFYASYS----RSKDSSSAEQGQKVSEAGEAP------------------------------------
>G3RY27	104	0.271	8.195E-21	11	197	250	45	214	338
-----------APLSETGAP-GCSGSRP-PELKPPEL-------NLGRFRGQELEEEEEEEEDMSHFSLRLEGGRQDS-------EDEEERLINLSELTPYILCSICKGYLTDATTITECLYTFCKSCIVRHF--YYSNRCPKCNIAVHQtQPLYNIRLDRQLQDIVYKLVINLEEREKKQMHAFYQERGLEVPKPAGP----------------------------------------------------
>A0A3S2N889	104	0.303	8.195E-21	51	208	250	14	173	382
---------------------------------------------------GSGCSNCTLVHIEEGHldPRPAAESSVYVPvrsAGMDKMQPNR---VKITELNPHLTCPLCAGYLIDATTIVECLHSFCKTCIVTFL--ETNKFCPRCDIQVQKsCPQLSIRADKTLQDIVYKLVPGLFKDEMKRRRDFYAEnRVLEPGEVVETFNIAEDEIISL-----------------------------------------
>UPI000BB0BDFE	104	0.345	8.195E-21	89	196	250	3	113	422
-----------------------------------------------------------------------------------------TVRIKITELNPHLICVLCGGYYIDASTIRECLHSFCRTCITRYL--ETTKYCPICDVMVHKtKPLQYVKSDKNLQDLVYKLVPGLYKDEMKRRRDFYADHseaeGLDPPRPSE-----------------------------------------------------
>A0A4U5PPW3	104	0.230	8.195E-21	56	247	250	26	228	448
--------------------------------------------------------NNNHEQKQEPRSDIDDDGGVES-DRSQPSssinedVKEEYVVVKLSEIRKEVQCPICLGIIRKTRTVMECLHRFCRECIDKSM-RLGNNECPACRTHCAS--RRSLRDDPNYDALIAALYPDIDKYEE-EELAFqedEKARNKEIQATIAQTFDRQAEALSRKRSTAKataaVFARRTPSRFRHAHSRGRrnYqIAELQGSDDNEDAN--
>A0A553PN27	104	0.343	8.195E-21	91	188	250	3	99	721
-------------------------------------------------------------------------------------------SVPVRSLNPHLMCALCSGYFIDPVTITECLHSFCKSCIIKYL--DLNKKCPICDLHIHKtRPLLNIRSDKTLQEIVYKLVPGLHQEEMRRRQLFYEQHP-------------------------------------------------------------
>A0A7R8XDP3	104	0.321	8.195E-21	91	198	250	17	123	1129
-------------------------------------------------------------------------------------------RIQINEINPHILCPLCGGYLIEATTIVECLHSFCRSCLVKYLDSSRS--CPICDVQIHKaKPLLNIKVDKTLQDIVYKLVPGLFQNEMQRRRTFYAEHPENTPSDKEES---------------------------------------------------
>A0A067QW91	104	0.327	8.195E-21	91	208	250	7	123	1254
-------------------------------------------------------------------------------------------KPRVRDLNAHLICFLCGGYYVDATTIVECLHSFCRSCIVRHL--EASKFCPICDVQVHKaKPLHSIRSDGTLQTLAYKLVPGLFQSEMQRRREFNAGSGTTCDLQVDPSFFSPEDSISL-----------------------------------------
>UPI00148ACDE7	104	0.330	1.115E-20	89	211	250	2	123	223
-----------------------------------------------------------------------------------------EKKVKLKTVNPHICCTLCKGYLVEATTITECLHTFCKSCIVGYLKKEKN--CPKCDILIHqSHPLNYISHDRTMQDIVYKLVPNLQEREKKRRQEFASKHGLSEEVKEEPPCQSNEKEKEDEGA--------------------------------------
>UPI000F554DC3	104	0.300	1.115E-20	86	247	250	1	165	247
--------------------------------------------------------------------------------------DSKEVIIRICDLNPHVVCSLCAGYFVDATTITECLHTFCKSCIVKYF--QTSKKCPMCNLQIHEtQPLFNLRLDRTMQDIVAKVVPGILEAEEKRRREFYASRGMAVEK---PAQGNGDENENEKPtRETSVKRDYSETKnlYRDDEQVSlcveRYEDGLEENEEETDNN--
>UPI001884D3CE	104	0.279	1.115E-20	53	222	250	43	204	304
-----------------------------------------------------GRSAQSKTRIQDR-----SGYR--LPNREREGASREERLVSLSELTPYISCFVCKGYLIDATTVTECLHTFCKSCIIKHF--EHSYRCPKCNIVVHEaKPHNHLRSDPQLQAIVYKLVAGLEEKEKKQRQEFYKENCPETPKpDAVPQPGPSSEGNTEELVEL-CLSSREPS---------------------------
>A0A673ZLA1	104	0.283	1.115E-20	79	234	250	1	154	332
-------------------------------------------------------------------------------DKMQPS------RLKITELNPNLICPLCVGYFIDATTIVECLHSFCKTCIVAFL--ETNKFCPRCDVQVHKtCPQLSIRSDKTLQDIVYKLVPGLFKDEMKRRRDFYtnqENQHLEPGEVVeEPTIIAEDEIISLSIqFHEKNKSDTQPVDTGDNTNSKRFL---------------
>A0A090LD86	104	0.282	1.115E-20	7	189	250	17	205	334
-------SVTQklLGIHKLGLenCRGfKVKSFLKLRCSYC-YFIRV-NGRMHVECKASP---RHKAREP--FNTKLLWMkrnavkpTVESkkADFKYEITGDHFL-LPLRNVNPQITCPICNGYFVDATTVIECVHTFCRSCLLKHFE-EGDNTCPACHIEIHqCYPSQYVIFDRTMQDIVYKLVPGMWEEEQKRRKEFEKMKAI------------------------------------------------------------
>A0A443SPR8	104	0.405	1.115E-20	91	190	250	3	101	376
-------------------------------------------------------------------------------------------TVKLIDLNDHIKCKLCGGYLIDATTIIECLHSFCKTCIVKYL--EENKCCPTCDTQIHKtKPLLNIRSDPSLQDIVYKIVPGLFKEEMKRRREFYQKHPET-----------------------------------------------------------
>UPI00189F50CE	104	0.272	1.115E-20	17	188	250	47	211	436
-----------------GGGRGlSVARRLPKA--PTD-----GGKAAPRWPLGS------RPRFEGPRRTRVVFPLLGSPrppalsGVFSPADIHRTARIRITELXPHLMCVLCGGYFIDTTTIIECLHSFCKRCILRYL--ETSKYCPICDVHVHEtRPLLNIRSDKTLQDIVYKLVSGLFKNEMKRRRDFYAAHP-------------------------------------------------------------
>A0A7S0HAW5	104	0.280	1.115E-20	31	207	250	41	217	492
-------------------------------LEPGPPVVQPIAQRSGGRSGKQGVTELTRLGAPGAGKKSVGRKGVYPPGRP-PVPDDSTAisKIPARILNAELTCPICLSIVRSTHTFMECLHRFCQECIEKYL-RLGQKECPKCRVKVSS--RRALRPDPQFDKLIQAFYPDIDAYEEKEE-EFISKvnaESHTIAAAVEEGLRRQSQAAS------------------------------------------
>UPI0006D5148F	104	0.325	1.115E-20	89	216	250	13	132	918
-----------------------------------------------------------------------------------------PKRLKITDVNPHLICVLCGGYYIDATTVIECLHSFCKSCIVKYL--EKNKYCPICDVQIHKtNPLLNIRTDKTLQNIVYKLVPSLFKNEMQRRVEFYQKH----PESL-PAIPEQRGEVS--DNTPVLF---------------------------------
>UPI0010BD2425	104	0.283	1.115E-20	83	221	250	173	320	1241
-----------------------------------------------------------------------------------PLPIYPMKKAKLVDVNDHLTCPLCHGYFVDATTIVECLHSFCRTCIIKHLSKNQFPFCPVCKfQLAGTKLHQYLRSDSTLQDIVYKLVPSLFRNEMKRRRDFYANTPLSPksPNYTNLSSEEKGDLINVdrlifhESDTISVLLEYCP----------------------------
>UPI00084AE385	104	0.286	1.115E-20	53	241	250	2	180	1291
-----------------------------------------------------GADTDTWGRLGSPISQ--DWGegvgLFANPSSQAPQPPKpskgsAGVNISLGDLNPHFVCVLCFGYFVDATTITECLHTFCRSCIVSFL--KEHRHCPHCDTlLLKTRPFSSLRSDRVLQALVYKTVPGLFQTEMRRRIRFYQN---TPEAVGTPAYQR-----DVEEFQQFV--------FSPDDSVSLVIRHYNSRR--------
>UPI001885202A	104	0.264	1.115E-20	33	207	250	58	235	1376
---------------------------------PvCDVMIHR---TKGSSSLKADRILQTMVykmipglfRGEMKRRR--EFYQMKPYAGMASAGDPEPGRPRLDDLRSQLTCVICAGYFIDATTIVECLHTFCRSCILRHL--EASSYCPVCDVMIHRtKGSSSLKADRILQTMVYKMIPGLFRGEMKRRREFYQMKPYADPELPGWAKGDVDSFVP------------------------------------------
>A0A1B6MR48	104	0.314	1.517E-20	81	200	250	0	118	165
---------------------------------------------------------------------------------MQAPTPQSVGRVRLTEVNPHLVCVLCHGYFIDATTMAECPHSFCRSCIVLYL--ETKSYCPICEVQIHKtKPHLNLKPDKTLQDIVYKLVPGLFHDEMRRRRAFYAKYPNRDLYLSPEARG-------------------------------------------------
>A0A4Y2HPT9	104	0.335	1.517E-20	88	216	250	2	121	195
----------------------------------------------------------------------------------------RTTRLKITDLNQHFICVLCDGYLVDATTIVECLHSFCRTCIVRYL--ENSRFCPVCDVQVHKtKPLLSIRSDTTLQDVVYKLIPGLYQNEMQRRREFYAEHPE------EAAkCSSEERG---EGAEQRCF---------------------------------
>V4AN48	104	0.293	1.517E-20	91	228	250	1	148	218
-------------------------------------------------------------------------------------------KIRIRDVNPHIVCSLCAGYFIDATTITECLHTFCKSCIVKYL--QSSKKCPQCSVKVHEsQPVFFLRPDRTLQDIVYKLVPHLFENEEKKREEFNRTRNanqetQGCePGGLAPRLSSiinnpQGHLYKYDEQICLCLERYSPQKIQHNG---------------------
>A0A183IZU1	104	0.308	1.517E-20	91	218	250	4	147	220
-------------------------------------------------------------------------------------------RIKLKTLNPYITCYICKGYLIDATTVTECLHTFCKSCLLKHL--DEHNTCPKCEILIHqSHPRNYISYDRTLQDIVYKLVPDLFNKEMQRREAFYRERGLPfdnPLATTEaessnaaPAdedFHRSDEQVSLylyaESEELKNLTR-------------------------------
>UPI000BA7FEEB	104	0.352	1.517E-20	87	190	250	1	103	228
---------------------------------------------------------------------------------------EEKLNIRIRDLNPHIVCILCAGYFIDATTITECLHTFCKSCIVKFL--QTSKHCPMCNIKVHEtQPLLNLKSDRTLQDIVYKIVPSLWENELKQREDFEKMRGLT-----------------------------------------------------------
>UPI000C043941	104	0.283	1.517E-20	86	247	250	1	165	247
--------------------------------------------------------------------------------------DSKEVVIRICDLNPHVVCSLCAGYFVDATTITECLHTFCKSCIVKYF--QTSKNCPMCNLQIHEtQPLFNLRLDRTMQDIVAKVVPGILEAEEKRRREFYASRGMVVEK---PAQSNGDEnenekptretVVKRDYSEAKNLYREDE---QVSLCVEKYEESLEENEEGTDIN--
>A0A0R3UMN2	104	0.310	1.517E-20	83	218	250	3	141	249
-----------------------------------------------------------------------------------PSNSD---KICLTYLNPHLTCNICHGYLIDAVSITECLHPFCKSCIVKYL--ATKNTCPVCDITIHqSHPLNYIsaflwSADRTLQDIVYKIVPHLKEVERRARSDFYRSIGQTPP-PSEDLIHEHkilHGHSSPEGSNKNVHVR-------------------------------
>A0A5J5CSX8	104	0.329	1.517E-20	72	221	250	10	146	254
------------------------------------------------------------------------WST----NISD-SDSEEEPKLPLNQFYPYIRCALCCGFLIDATTITECLHTFCKSCIVKHF--FYSNRCPTCSIVVHQtQPLYNIRPDRQLQDIVYKMVPFLEEFEREQMCKFYKERGLEVPKPV---------VVS--PSVPVVLKRqkkdSMP----------------------------
>UPI001AAD7B88	104	0.335	1.517E-20	92	221	250	43	168	271
--------------------------------------------------------------------------------------------VNLADLNPYILCSICKGYFVDATTITECLHTFCKSCIVKHF--YYSNRCPKCNVVVHQtQPLYNIRLDRQLQDIVYKLVVNLEEREKKQMCDFYSERGLEVPKPTVPQPNITNRGRPRKLVGP-VF--RMP----------------------------
>UPI0015AD9F39	104	0.342	1.517E-20	51	196	250	138	281	410
---------------------------------------------------GTEADkqNQDFERSGEPCEND-DLGTVDDRESNDGTDDER--SLNLTQFYPYIRCALCNGFYIDATTITECLHTFCKSCIVKHF--FYSNRCPNCNIVVHQtQPLYNIRPDRQLQDIVFKMLPDLEERERERMCAFYKQRGLEVPKPVP-----------------------------------------------------
>G5BK62	104	0.294	1.517E-20	3	190	250	34	229	452
---VPVQrpeSRTPPPRRAESLAPGE-EARGSESL---GVLI-LDPDSQGSQVPlllPPGPGPQT-LRLRPPLPSFSSLPLPGIPpvlkdDTPSPPPHPsimhRTTRIKITELNPHLMCALCGGYFIDATTIVECLHSFCKTCIVRYL--ETNKYCPMCDVPvLACGLGESRGSDKTLQDIVYKLVPGLFKDEMKRRRDFYAAYPLT-----------------------------------------------------------
>UPI000DCA19D3	104	0.367	1.517E-20	91	195	250	5	108	605
-------------------------------------------------------------------------------------------KPKVTDLNPHLLCVLCGGYFVDATTVIECLHSFCRSCIVKYL--ERNKYCPICDVLIHKsKPLSNIRPDHTLQTIVYKLVPFLFQKEMSLRRDFYSQKHLYIPRDL------------------------------------------------------
>UPI001401E406	104	0.299	1.517E-20	19	193	250	424	589	723
-------------------PRG--FSSLEE--QPGGFP---GTADFYSSSSPPSIKVEFPDKSAKEGGSPPEGHRLRVHNLLDDcFMPERVVS--LVDVNSFITCYLCKGYLVDATTITECLHTFCKSCIVKHFDYS--NRCPQCNVVVHQtQPLYNIRSDGTMQDIVYKLVPNLEENEKRRMRDFYLSRGLELPK--------------------------------------------------------
>E0VGV1	104	0.350	1.517E-20	91	209	250	8	121	886
-------------------------------------------------------------------------------------------KLKLLDLNPHLMCVLCGGYYIDATTIVECLHSFCRSCIVKHL--ESSKYCPICEVQVHKtKPLLNIRPDKTLQNIVYKLVPGLFANEMRSRRKFYRER----PHYIKPTNSELIGEVSNE----------------------------------------
>A0A2R7VUM5	104	0.297	1.517E-20	72	191	250	19	132	1007
------------------------------------------------------------------------WRSNCFGNKMH-----SPKRIKITDVNPHLLCVLCGGYYIDATTVIECFHSFCKSCIVKYL--EKNKYCPICDVLIHKtSPLLNIRPDKTLQNVVYKLVPSLFKNEMQRRVEFYQKHPDSP----------------------------------------------------------
>A0A7M7G303	104	0.333	1.517E-20	91	203	250	7	118	1468
-------------------------------------------------------------------------------------------RLHLSTLNEQLTCKLCGGYFIDATTIIECLHSFCKSCIVKYL--ESNKFCPVCDAQVHKnKPLSNIRPDQTLQDIVYKLVPGCYQNEMRCRKEFYAKHPEEKNSVTSPEARGEP----------------------------------------------
>A0A3S5BPJ1	103	0.351	2.063E-20	86	192	250	3	108	139
--------------------------------------------------------------------------------------NNDEKKIRLSELNEFITCNICKGYLIDAVTITECLHSFCKSCLVKHL--EEKFDCPVCGVLIhHSHPLNYVSFDRTLQDIVYKVVPYLREQEKSAREAFYQRIGKTPP---------------------------------------------------------
>A0A1X7UXZ4	103	0.339	2.063E-20	94	200	250	7	113	226
----------------------------------------------------------------------------------------------VKDINQHITCSLCAGYLIDATTIIECLHTFCKTCIVKYL--QNCNSCPVCNTVVHEtQPLLNIRPDRTMQDIVYKLVPSLYNAEQKRREEFYRERGEEDPnVQPPPPDH-------------------------------------------------
>A0A6P4YA45	103	0.365	2.063E-20	96	198	250	10	111	243
------------------------------------------------------------------------------------------------DINPHIVCILCAGYFIDATTVTECLHTFCKSCIVKYL--QTSKFCPMCNIKIHEtQPLLNLRPDRTMQDIVYKVVPGLWENEVQRQKEFYRCRGMDKTRALGPS---------------------------------------------------
>Q5DGJ4	103	0.318	2.063E-20	87	245	250	5	150	246
---------------------------------------------------------------------------------------DELPAIQLSDLNEFITCKLCKGYLIDAVSITECLHSFCKSCIVKYS--EEKRECPVCGILIHqSHPLNYMSFDRTLQDIVYKIVPDLKQEERRRREVFYRSLGKTPPP--SEDLGKENHEL---GSKENV-TGTIPT--DSDGLSSNF----DPDYHRKD----
>UPI0006451F82	103	0.331	2.063E-20	69	224	250	1	144	253
---------------------------------------------------------------------SVGRRSHEGAANVSGSDSDDEPKLPLAQFYPYIRCALCCGFFIDATTITECLHTFCKSCIVKHF--FYSNRCPTCSIVVHEtQPLYNIRPDRQLQDIVYKMVPFLEELEREQMCRFYKERGFALPKPVP---------VSPQG--PVVLKRQRKESF-------------------------
>A0A6P7T5D0	103	0.350	2.063E-20	82	195	250	25	139	259
----------------------------------------------------------------------------------DVSSSDTmmERRIRLKSVNVHITCTLCSGYLIDATTITECLHTFCKSCLVQYL--DDNNTCPTCEIVIHqSHPLNYISHDRTMQDIVYKLVPELQENELRRQQQFYKSRGVPFPKSI------------------------------------------------------
>A0A2G8LFR3	103	0.292	2.063E-20	17	189	250	112	290	329
-----------------GLTNDVSDRRVAIVLFISTLKMDETTAAAGESENKdILTEDETEitTVDIGKSdsgRAALIYGISDqPPWIMSFALALQPLRINIRELNQHVVCILCAGYFIDATTIIECLHTFCKSCIVKYL--QTSKQCPMCNIKIHEtQPLLNLRPDRTMQDIIFKLIPGLFEGEEQRKKQFYKSRGL------------------------------------------------------------
>A0A3Q3AVU7	103	0.273	2.063E-20	65	208	250	29	170	376
-----------------------------------------------------------------RDRPGAERGTFGSEQVT--MEKMQPNRVRITDLNPLLTCPLCTGYLIDATTIVECLHSFCKTCIVAFL--ETNKFCPRCDVQVHKtCPQLSIRSDKTLQDIVYKLVPGLFKDEMKRRRDFYAEnRVLEPGEVVETFNIAEDEIISL-----------------------------------------
>A0A1S3HQX2	103	0.314	2.063E-20	88	207	250	2	116	419
----------------------------------------------------------------------------------------RTTRLKITELNPHLMCALCGGYLTDAATVVECLHSFCKTCIVRYM--ETSKFCPICDVMVHKtKPLTNVRLDKTLQDLVYKLVPGLFKNEMKRRREFYS----ANPDLVFDSSLEARGEVA------------------------------------------
>A0A2B4SCI7	103	0.314	2.063E-20	76	239	250	168	340	440
----------------------------------------------------------------------------DAEAELAPSITYlKRIKLPVTLLNEHITCKLCNGYLIDAATITECLHTFCKSCLVRHI--ELVNRCPTCDNQIHEsQPLYNIRLDRTMQDIVYKLLPKVEKEEKRRERKFYKDRGMPYPdpkvavsQTLTSTGPRPSKATKKnKGAAPKTSkTTKVKSYHRTDEQISLQLETYRD----------
>A0A6L5DJ15	103	0.252	2.063E-20	63	246	250	20	202	1053
---------------------------------------------------------------EQRFNVIQSLPRIQAFYLLEltPTGNatmEQELRRPRTRISDmhaHLVCVLCGGYYVDATTIVECLHSFCRSCIVRYL--ESSKFCPMCDVQVHKtRPLLNLRSDKTLQGLVYKLVPGIYANEMKRRREYYAKLKEK---------GAEGESINISGTSPEdRGEPENPEIFSENDSISLSIEWYTGEEDDEAQ---
>A0A2P8YI44	103	0.319	2.063E-20	87	205	250	1	120	1150
---------------------------------------------------------------------------------------NKPRRLKITDLNPHLLCVLCGGYYVDATTIIECLHSFCKACIVRYL--ETNKYCPICDVQVHKtRPLQNIRSDQTLQDIVYKLVPGLFQTEMRCRRDYYSKNPEAVPTSRSDAgeVSENSHI--------------------------------------------
>UPI000811812E	103	0.339	2.807E-20	89	193	250	1	104	220
-----------------------------------------------------------------------------------------ERRVKLRTLNPYISCIICRGYLIDATTVTECLHTFCKSCLVKHL--EEKNTCPKCRIVIHqSHPLQYISYDRTLQDVVYKLVPDMQKCQERRQKEFYRSRGLPYPK--------------------------------------------------------
>A0A7R9MLZ8	103	0.303	2.807E-20	64	197	250	10	137	224
----------------------------------------------------------------ERQTTSTA-QQGGGPGGKAP-PCKRP---RLSDVNAELTCILCSGYFIDATTISECLHSFCKSCIVKYL--QTNKCCPICETQVHTtKPLLSIRSDKILQDIVYKLIPDVFKSEMHRRRDFYAKHTDEAPVSAED----------------------------------------------------
>A0A1D2MRG1	103	0.352	2.807E-20	94	197	250	6	108	226
----------------------------------------------------------------------------------------------LRSFNPFITCKICGGYLVDATTVTECLHTFCKTCLVKHL--EENNKCPQCKIVIHqSHPLQYISFDRTMQDIVYKLVPNLQESEAKREQEYYWKRGRFCPNAALP----------------------------------------------------
>UPI0018E2320E	103	0.344	2.807E-20	82	224	250	8	139	248
----------------------------------------------------------------------------------DGTTSDSdEPKLPLNQFYPYIRCALCCGFFIDATTITECLHTFCKSCIVRHF--LYSNRCPTCSILVHEtQPLYNIRPDRQLQDIVYKMVPFLEELERERMCKFYKERGLVAPKP-----------VPVSPQSPVVLKRQRKENF-------------------------
>A0A3B4BTQ9	103	0.327	2.807E-20	38	195	250	0	134	261
--------------------------------------MERSCGR--SESCGDTSDSFT--------------GVFNKHDI-----DDETL-LPLKEFYPYIRCALCTGFFIDATTITECLHTFCKSCIVKHF--FYSNRCPSCDIVVHQtQPLYNIRPDRQLQDIVYKMVPTLEVAERKQMCAFYKERGLVVPKPV------------------------------------------------------
>A0A6P6QKQ5	103	0.286	2.807E-20	60	222	250	13	179	278
------------------------------------------------------------TRGFSRTDVSLSGGdesrDTDHSQRSHETQPDDERSLPLRDFYPYIRCALCNGFFIDATTITECLHTFCKSCIVKHF--FYSNRCPNCSIVVHQtQPLNSIRPDRQLQDIVFKMVPYLEEDERSRIYAFYKQRGLGVPKPVasPATCPVKPHQRQKKDMLPQsVF--TIPS---------------------------
>A0A1I8G3X5	103	0.322	2.807E-20	88	204	250	2	117	284
----------------------------------------------------------------------------------------RVVKMRLSQLNPHITCPLCAGYYIDATTIVECLHSFCRSCLLRHL--AGSKCCPVCDILLHKtDPRKAIKADRSLQSLVYKLVPGLFKAEMTRRREFYQANPSRDLSLGPEGRGELAH---------------------------------------------
>A0A183V3X1	103	0.281	2.807E-20	8	183	250	246	436	572
--------NQQMPAEpvQVQLPDKKALSEVTCYKcgEKGHYANRCHKGVLAFLSNTAHLAHEQRERdeKEGRLNNqaffgAVNRPppPVQSPSVLNKSGDmvGDEYKISLKTLNPHITCPICKGYFVEATTVIECLHTFCKSCLLKHFE-NENNCCPKCNGLIHqSHPSHYVSFDRTMQELVYKLVPGLQAREEEYRNAF------------------------------------------------------------------
>T1J8D6	103	0.284	2.807E-20	88	209	250	31	148	805
----------------------------------------------------------------------------------------RSTKIKITDLNAHLVCYLCGGYYIDATTIIECLHSFCKTCIVRYL--QNNKYCPVCEVQVHKtRPLLNIRADKTLQDIVYKLVPGLFKAEMKRRRQFYAEH---PQADTSSSLNSHEDRGEVE----------------------------------------
>A0A1B6IZN7	103	0.312	2.807E-20	88	216	250	4	130	922
----------------------------------------------------------------------------------------QPKPVKVTDVNPHLLCVLCGGYYVDATTIIECLHSFCKSCIVRYL--ETNKYCPICDVQVHKsKPLLNIRSDRTLQAIVYKLVPGLFQRELNCRKEFYKKqSGLNPNDGGE--IGQPSDDSPIYSADESIL---------------------------------
>UPI0014029A70	103	0.361	2.807E-20	91	197	250	5	110	940
-------------------------------------------------------------------------------------------KLQITKLNPHLTCLLCGGYFIEATTIIECLHSFCKSCIVRYL--ETNKFCPVCEVQVHKtKPLLNIRSDQTLQDIVYKLVPGLFQHEMRLRREFYSKHPNDLPSNPED----------------------------------------------------
>UPI000BA7E59E	103	0.280	2.807E-20	87	210	250	1	120	1063
---------------------------------------------------------------------------------------NRLSRLPVVDVNPYLTCVLCGGYFVDATTVTECLHSFCKTCIVRYL--DTNKFCPICEVQVHKtRPLLNIRADKTLQDIVYKLVPGLFQNEMKRRRDFYSSH---PTEAACVTCQEDRGELTEQR---------------------------------------
>A0A6J2XU47	103	0.333	2.807E-20	91	206	250	14	128	1138
-------------------------------------------------------------------------------------------KVPISDINECITCKLCKGYFIDATTIIECLHTFCRSCIVRYL--ESNKYCPICDVQVHKtKPLLNIRYDKTIQDLVYKLVPRLYCNEIKRRKEYYESHPEEKPTVLEQTLMSQYEYV-------------------------------------------
>UPI0008F9BFE4	103	0.310	2.807E-20	81	208	250	0	128	1183
---------------------------------------------------------------------------------MDQELAKSEKRLQLREVNPYLICVLCGGYFVDAASIVECLHTFCWTCIVKYL--EKNKFCPICDvQAYKTKPHLSIRPDYTIQRLTYKMVPGLFAKEMKRRKEFY-LSSDPPPtaVNLPPsAFYSPDDNISL-----------------------------------------
>UPI0018856A6E	103	0.312	2.807E-20	81	207	250	0	125	1215
---------------------------------------------------------------------------------MASTGDLGPRRPRLDDLRPHLTCVICAGYFIDATTIVECLHTFCRSCILRHL--AASSYCPVCDVMIHRtKGSTSLRADRILQTMVYKLVPGLFRDEMKQRRQFYEMKPYADPELPGWAKGDVDSFVP------------------------------------------
>UPI00193D2428	103	0.280	2.807E-20	91	246	250	6	144	1437
-------------------------------------------------------------------------------------------RVKLTEVNPHLVCVLCRGYLIDATTITECLHSFCRSCIILYL--ETKSYCPICEVQIHKtKPYLNLKLDKTLQDIVYKLVPGLFHSEMRRRQEFYKKH---PVHDL--HLHPEARGVAIDR-----------LIYSPDDSISLSLEYYDMEREREEW---
>UPI000359E994	102	0.342	3.817E-20	89	195	250	2	107	227
-----------------------------------------------------------------------------------------ERKVRLKTVNPFITCYLCKGYLVDSTTITECLHTFCKSCIVKYL--EEKNTCPKCDAEIHqSYPLNYISFDRTMQDIVYKLVPKLQEKEQKRMQDFYKRRGLPVPSSV------------------------------------------------------
>A0A3S0ZTG8	102	0.354	3.817E-20	87	195	250	2	107	229
---------------------------------------------------------------------------------------DR--KVRLSTVNPFITCYICKGYLVDSTTITECLHTFCKSCIVRYL--EEKNNCPKCDIEIHqSYPLNYISFDRTMQDIVYKLVPNLQESEKQCMQEFYKKRGLPVPNNV------------------------------------------------------
>B3S391	102	0.413	3.817E-20	91	193	250	3	104	232
-------------------------------------------------------------------------------------------TLALKELNPCLTCSLCDGYLVNATTVVECLHTFCKSCIVKHL--EDSNNCPKCDNVVHqSHPLQYISYDRTMQDLVYKLVPGLQERELETEREFYESRGLRWPK--------------------------------------------------------
>G4ZAI0	102	0.319	3.817E-20	86	248	250	3	139	253
--------------------------------------------------------------------------------------DARTVTVKLAELTEHLGCALCHGILRDAHTIPDCLHSFCKSCIYRHFLVKGSCVCPKCNKTLSPRPITTLITDQKLQEVVDRIFPEFKEQEVILEKEFYAKNNFKL--------REANSAEPMDGA---------------NGSSSSPMASS---RGRSNANT-
>A0A4Z2C5F1	102	0.360	3.817E-20	80	213	250	16	145	255
--------------------------------------------------------------------------------LSDCDSDDEP-KIPLNQFYPYIRCGLCCGFLIDASTITECLHTFCKSCIVKHF--FYSNRCPTCSIVVHEtQPLYNIRPDRQLQDIVYKMVPFLEEFEREQMRNFYKSRGLEVP---NPVISSPSPVVSkKQRKEP------------------------------------
>UPI00109BF09D	102	0.364	3.817E-20	87	192	250	5	109	257
---------------------------------------------------------------------------------------EKRRKIRIRDLNPHLTCMLCKGYFVNPVTITECIHTFCKSCLVRHI--SLVNKCPSCGIVIHEtQPVYNIRSDRTMQDIINKILPRIEHDERKREKRFYKTKGLPYP---------------------------------------------------------
>A0A673HVC2	102	0.329	3.817E-20	46	198	250	11	155	278
----------------------------------------------GSTRGCSRTDASL-SGEDERRDSDHSQRTHETH------PDDE-RSLHLREFYPYIRCALCNGFFIDATTITECLHTFCKSCIVKHF--FYSNRCPNCSIVVHQtQPLYSIRSDRQLQDIVFKMVPYLEEDEKSRIYAFYKRRGLDVPKPVaSPA---------------------------------------------------
>A0A1I8GAH6	102	0.336	3.817E-20	83	203	250	7	126	278
-----------------------------------------------------------------------------------PGQTAKNKRVKLKSLNHLITCKLCKGYLIEAATVTECLHTFCKSCIVKYL--ETKNTCPDCGILIhHSHPLHYISLDRTLQDVVYKLVPNLLQREREREEKFYRRRGLEPPNREDSATEKFH----------------------------------------------
>UPI0015551986	102	0.300	3.817E-20	94	245	250	8	152	280
----------------------------------------------------------------------------------------------VKDFNPHITCYICKGYLIKPTTVTECLHTFCKTCIVQHF--EDSNDCPRCGNQVHEtNPLEMLRLDNTLEEIIFKLVPGLREQELQREIEFWKKN--KPPENGQGVC--GSLLVEIGRMSGGVL--EQGSREYESPKADKPKVDEEDDENQDD----
>UPI001128280E	102	0.283	3.817E-20	40	197	250	0	157	281
----------------------------------------MEGDAGSVVSGSST--EEEELDLGTSGCSAVAQFEFDgagYPSSGNEEGSENERMINLSELNAYILCSICKGYLIDATTITECLHTFCKSCIVKHF--YYSNRCPKCNIIVHQtQPLYNIRLDRQLQDIVYKLVINLEDREKKMMYDFYKERGLEVPKPVAP----------------------------------------------------
>UPI001ABE45C7	102	0.305	3.817E-20	62	205	250	13	165	283
--------------------------------------------------------------EEERTATSVSFSAQDVTNSsfgeedVGGSRNEEvqgeghEHMINLADLNPYIRCSICEGYFIDATTITECLHTFCKSCIVRHF--YYSNRCPKCNVVVHQtQPLYNIRLDRQLQDIVFKLVANLEEREKKQMYDFYSERGLEIPKPVVP--QSASTV--------------------------------------------
>UPI0015AF0370	102	0.346	3.817E-20	89	215	250	3	127	322
-----------------------------------------------------------------------------------------TTLIKITELNPNLICPLCVGYFIDATTIVECLHSFCKSCIVSFL--ETNKFCPRCDVQVHKtRPMLSIRSDKTLQDIVYKLVPGLFRDEMKRRRDFYTA---NPVADGAQASREDHGEAreEVRGEEERV----------------------------------
>A0A6A4WAW2	102	0.289	5.192E-20	61	233	250	3	165	193
-------------------------------------------------------------RQQCIKSVLVPWRRRSLTRRKRPGG-----RPRLGDLRSHITCVLCAGYFIDATTIVECLHTFCRSCILCHL--ESSSCCPVCATTIHRtKGSSSLRADATLQTLVYKMVPDLFSQEMQQRRDFYEEKPYADPELPSWAKG------DVASYVPHVFTPDEPLQLRLAMFNaeSRY----------------
>A0A061HUN0	102	0.285	5.192E-20	56	215	250	56	210	213
--------------------------------------------------------DQSTSGEEGTQKCLASQSPTEGTEAAVEESDQEERCVPLSQLTPYISCSICKGYLIDATTITECLHSFCKSCIVKHFDHS--NRCPKCNIVVHqSRPHSKLRLDPHLQNIVYKVVAGLEEKEKKQRREFSKE---NCPVTPKPAAVPEPGPSS-EGNTKEV----------------------------------
>R7UJY4	102	0.300	5.192E-20	89	210	250	8	128	235
-----------------------------------------------------------------------------------------ERKVRLKTINPHITCSLCKGYLVEATTITECLHTFCKTCIVKYL--EEHTSCPKCGELIHqSHPLNYISHDRTMQDIVFKLVPNLQQSESKRFDDFYTTRGLPIPKTHPVGLEDQKDVTKEER---------------------------------------
>UPI0006B0ABDF	102	0.319	5.192E-20	81	197	250	25	139	239
---------------------------------------------------------------------------------MDPLRNEEEVKVKMKELNEHIVCCLCAGYFIDATTITECLHTFCKSCIVKYL--QTSKYCPMCNTKIHEtQPLLNLKLDRVMQDIVYKLVPGL--QEMLElELVLVQVLVLELVSVLEP----------------------------------------------------
>F0X051	102	0.367	5.192E-20	84	218	250	15	146	239
------------------------------------------------------------------------------------IMDGRKVSFRYKDINRHFICTLCNGYFRDAQTIKECLHTFCNGCIRSYfWRNRDAHKCPTCSVHLGVKPWTQLISDPSIQGLISKIFPDPTQQEKKEELKFYKHLSIKRKEIIREA--KAHAGVPIKRA--RAVRR-------------------------------
>A0A7M7NTY4	102	0.342	5.192E-20	81	189	250	0	108	241
---------------------------------------------------------------------------------MNGEVSDiHDIKLKIRELNQHIVCILCAGYYIDATTVTECLHTFCKSCIVKYL--QTSKICPMCNQKVHEtQPVLNLRPDRTMQDVVLKLVPKLFEKEEQRKMEFYKSRGL------------------------------------------------------------
>A0A7M5X4R8	102	0.352	5.192E-20	89	192	250	2	106	254
-----------------------------------------------------------------------------------------EESIKVKELNDNFTCIICNGYLIRPVAITECLHYFCRSCIVKYLETTSEYKCPYCETLIHEtNPWELLREDKKLEYIIYQLVPGLAQNEKKRRKLFYSRRGMVDP---------------------------------------------------------
>A0A6P8QNY8	102	0.274	5.192E-20	20	197	250	4	184	308
--------------------AGSVRSSSLGEEE------ELGLGVAGPAKFeleGSG----YPSGEEEELGLGVAGpAKFELEGSGYPSSENEEATgssdeenermINLSELNAYILCSICKGYLIDATTITECLHTFCKSCIVRHF--YYSNRCPKCNIIVHQtQPLYNIRLDRQLQDIVYKLVINLEDREKKKMYDFYKERGLEVPKPAAP----------------------------------------------------
>UPI000B90E5B9	102	0.293	5.192E-20	60	206	250	2	158	707
------------------------------------------------------------TRLTVDKVTDLNccWApQVSGVDILQspnrlcpyfPMMH-RPTRLKITDVNPHLICILCGGYLIDATTMIECLHSYCRACIVAYL--RQSRQCPRCDTIVHKtRPLLNIRSDKTLQNLVYKLVPNLFKDEMKRRRDFYAKHPQASTSMQSPNAREERGEV-------------------------------------------
>A0A0A9W5V3	102	0.258	5.192E-20	89	224	250	3	147	731
-----------------------------------------------------------------------------------------PKRIKVTEVNPHLICVLCRGYYIDATTIIECLHSFCKTCIVKYL--HTNKYCPICDVQVHKtSPLLNIRSDKTLQNIVYKLVPSLFKSEMDRRVEFYRQHPEHLPAFPEErgeIADNTPILLPdevliicLEYLCDKPPAEPVPKRF-------------------------
>A0A1B6MIV8	102	0.286	5.192E-20	89	237	250	5	147	879
-----------------------------------------------------------------------------------------PKAVKVTDVNPHLLCVLCGGYYVDATTIIECLHSFCKSCIVRYL--ETNKYCPICDVQVHKtKPLLNIRSDRNLQAIVYKLVPGLFQRELNCRKEFYKERSVIKPNDGG-EIGQPSDDSPVYSPDESILIGVQ----YANPNTSEPKEHS------------
>UPI000BAF8C97	102	0.328	5.192E-20	89	212	250	2	124	1066
-----------------------------------------------------------------------------------------EKKVKLRTVNPHITCTLCKGYLIEATTITECLHTFCKSCIVGYL--KKKKNCPKCDILIHqSHPLNYISHDRTMQDIVYKLVPHLQDKEKKRRQEFAAKHGLSDEIKEESPGQSSEKEKEEEGAE-------------------------------------
>UPI000DCA148D	102	0.316	5.192E-20	72	210	250	13	140	1123
------------------------------------------------------------------------WVLKNLFN--DPVVPCIGGRVKLTDVNPHLVCVLCHGYFVDATSIVECLHSFCRSCIVLHL--DKNNFCPICREDIQN--SKVLKPDKALQDIVYKLVPGLFHSEMKRRQNFYKEH---PHRDM--HLHPESRGISVDR---------------------------------------
>UPI000C777443	102	0.318	5.192E-20	87	198	250	49	159	1168
---------------------------------------------------------------------------------------KERKKLDLVALNPYIMCAVCKGYLIDPVTVVECLHSFCKSCIVKHV--DGSKACPSCGVQIHKtKPLLSLRADKALQDIVYKVVPGLYRTEMKNRVNFYNNHPEAEPASLEDA---------------------------------------------------
>A0A2P8Z9S9	102	0.336	5.192E-20	91	208	250	7	123	1250
-------------------------------------------------------------------------------------------KPRVRDLNAHLICFLCGGYYVDATTIVECLHSFCRSCIVRHL--ETSKFCPICDVQVHKaKPLHSIRPDRTLQTLAFKVVPGLYQAEMQRRKEFSISNGMSLDLQLDPSFFSSEDSISL-----------------------------------------
>A0A7S1Z6H7	102	0.333	7.061E-20	20	189	250	22	181	201
--------------------RGGGGGGAGGAAHPhLQVPPPHSSSLSLSASHSSASHHPHPHPHPPQSR--------DHP--PGPVVSGGTIDFPLSPVHSRLICTLCMGYFRDPYTIAECLHTFCKSCLFFAF-RSGFRRCPECETSLEPDPFKEALSDRTMQTLVDKIFPHLKEKDDRDEREFYARRGI------------------------------------------------------------
>UPI000719B731	102	0.298	7.061E-20	89	239	250	8	153	233
-----------------------------------------------------------------------------------------PLTLRIQDLNPHIVCSLCAGYFIDATTITECLHTFCKSCIVKYL--QTRKHCPSCNVKVHEtQPLLKLKLDIVMQDIVYKLVPRLYEKEQARQKIFYQTRGLH-LGHVRPD-RSEQSFDQLARPAP-TLHRG---HFYcfDKQVSLRIEPSSND----------
>UPI000359F0B6	102	0.283	7.061E-20	87	241	250	1	149	240
---------------------------------------------------------------------------------------DETIKICIQDINPHVVCSLCRGYFIDATTITECLHTFCKSCIVKYL--MSCKHCPQCKLKVHEtHPLFLLRPDRTLQDIVYKLIPNLFENEELRREEFNKSRGM--------AVDKKPGTRAEEPVTPKlssVINNPDGHLYKNDEQICLCLERYRSQR--------
>T1FNZ7	102	0.367	7.061E-20	81	193	250	0	112	241
---------------------------------------------------------------------------------MKPrgaGSSDR--KIRLKTLNPCITCMLCKGYMIEATTITECLHTFCKSCIVKFL--EENNTCPKCGLVIHqSHPLNYISHDRTMHDIVFKLVPNLREDEIRREDDFYKSNGIPNPK--------------------------------------------------------
>UPI0010FC8D47	102	0.382	7.061E-20	90	203	250	4	114	249
------------------------------------------------------------------------------------------VKLPLSTLNEHIICKLCNGYLVDAATITECLHTFCKSCLVRHIDLI--NQCPTCNTVIHEtQPLYNIRLDRTMQDIVYKLLPKLEREEKRREHKFYKDRNIPYPDTK--ACHSQP----------------------------------------------
>UPI00139058A3	102	0.312	7.061E-20	86	249	250	1	165	251
--------------------------------------------------------------------------------------DDIEVQVKIRDVNPHIVCSLCAGYFVEATTVTECLHTFCKSCIVKYL--QSSKCCPTCNLQIHEtQPLLNLQLDRTMQDVVHKVVPGIEEDEERRKREFYDLRGLPVerPAMLIHALEQDH------VEKPQHIKRdfsEHKNSYRDDELVSLCIERYGSDEDEensDHDNSM
>UPI0013B3C146	102	0.375	7.061E-20	85	219	250	18	139	252
-------------------------------------------------------------------------------------TDDET-KLPLTQFYPYIRCTVCCGFFIDATTITECLHTFCKSCIVKHF--FSSNRCPTCSIVVHEtQPLYNIRPDRQLQDIVYKMVPFLEELEREKMCNFYKERGLAMPKPV---------AVSPQG--PIVLKKR------------------------------
>A0A5D6XX71	102	0.367	7.061E-20	66	216	250	9	163	257
------------------------------------------------------------------RNGGADGSSGSGAAACDPlLVDARKVTIELVQINEHFVCSLCHGYLRDAQAIKECLHTFCNGCIRPHFMsDKRNNSCPTCRVELGVRPWEQLMPDPAIQELTVKILPDFREQDRILAEDFYAQLGIPRKAVAKPAVEQPAPVrnKHVCGPSPNQL---------------------------------
>A0A6P3WDI4	102	0.325	7.061E-20	71	194	250	3	132	258
-----------------------------------------------------------------------SFENTNDHDIseskMGPSDDDNtddERALPLRDFYPYIRCSLCNGFLVDATTITECLHTFCKSCIVKFF--FYSNRCPNCAIVVHQtQPLYNIRPDRQLQDIVYKMVPHLEKHERKCLIDFYKERGLEVPKT-------------------------------------------------------
>UPI00099F769E	102	0.327	7.061E-20	44	199	250	9	164	286
--------------------------------------------RPGCLSVGQNSEEATPT-DGSRQNSVDNDGSEDHDGTSNNVDSEDEPELPLNQFYPYIRCALCCGFLIDATTITECLHTFCKSCIVKHF--FYSNRCPNCSIVVHQtQPLYNIRPDRQLQDIVYKMLPHLEELERARMIDFYKQRGLEVPKPVvaSPAV--------------------------------------------------
>A0A210QZZ0	102	0.313	7.061E-20	88	204	250	2	117	494
----------------------------------------------------------------------------------------RTTRIKITELNPHLICVLCGGYYIDAATIIECLHSFCRTCIVRYL--ESSKYCPICDVMVHKtKPLQNVKSDKTLQDLVYKLVPGLYKSEMKRRRDLYNAHPEAAHHCTGPCEEKGDE---------------------------------------------
>A0A6A4WG57	102	0.330	7.061E-20	91	206	250	10	125	848
-------------------------------------------------------------------------------------------RVPMLEVNPHVMCVLCGGYFIDATTIIECLHSFCRKCIVTYL--ESSRYCPICDVQVHKtKPLLSIRPDATLQDIVYKLVPGLYRDEMRRRREFYASRPASeLPGERGEARGEERRAV-------------------------------------------
>UPI000BA7E681	102	0.298	7.061E-20	88	210	250	2	120	1031
----------------------------------------------------------------------------------------RPSRLRVMEVNPYLTCVLCGGYFVDATTIIECLHSFCKTCIVQYL--ESSKFCPICDVQVHKtRPLLNIRADKTLQDIVYKLVPGLFRNEMKRRRDFYET---NPEAAAHVTCQEDRGELTEQR---------------------------------------
>G3NE85	101	0.335	9.602E-20	91	217	250	3	128	198
-------------------------------------------------------------------------------------------KLPLNQFYPYIRCALCCGFFIDAATITECLHTFCKSCIVKHF--FHSNRCPTCSIVVHQtQPLYNIRPDRQLQDIVYKMVPFLEASERVQMCNFYKERGLAVPKTAHDLLQSTKKLFSIFIDSCFVFR--------------------------------
>UPI0018971F6F	101	0.306	9.602E-20	82	221	250	13	150	250
----------------------------------------------------------------------------------DSASEDES-KLPLSQFYPYIRCALCCGFLIDATTITECLHTFCKRCIVKHF--FGSNKCPTCSIVVHQtQPLYNIRPDRQLQDIVYKMVPFLEESEREKMCNFYKERGLAVPKPVvlspqVPVVWRKQK----KGSSPSsVF--TMP----------------------------
>UPI00106C7A91	101	0.322	9.602E-20	92	240	250	4	151	253
--------------------------------------------------------------------------------------------VKIREINPHIVCSLCAGYFIDATTITECLHTFCRRCIVKYL--QLSKYCPTCNLKVHEtQPLLNVSLDRTMQDIVFKIVPNLFEDEEAKEHAFYEERGMSVPKKETEDCESDDgSHSPIRNDVTEYL-----NNFRDDELISlclkPYESYEHDD---------
>A0A347ZJE9	101	0.333	9.602E-20	91	208	250	7	124	255
-------------------------------------------------------------------------------------------RPRVRDLNAHLICFLCGGYYVDATTIVECLHSFCRSCIVRHL--ETSKFCPICDVQVHKaKPLHSIRSDRTLQTLAYKLVPGLYYKEMQRRRSFNASSGsNTNPLQEDPSIFTGEDSISL-----------------------------------------
>A0A673A549	101	0.286	9.602E-20	81	225	250	22	166	267
---------------------------------------------------------------------------------LDPLRNEEEVKLKIKDLNEHIVCYLCAGYFIDATTITECLHTFCKSCIVKYL--QTSKYCPMCNIKIHEtQPLLNLKLDRVMQDIVYKLVPGLQESTSKLPRvhvsNFYVYQSRGLERVIQPA---GDDSVPDATGLPYTSFDHSKAHFY------------------------
>R7V8G4	101	0.289	9.602E-20	88	229	250	2	157	277
----------------------------------------------------------------------------------------RVTQLNMTKLNEHLMCVLCGGYLIDATISVECLHAFCRSCIMKYT--EGCRTCPICDTLIHKtRPQLNLRPDKTLQDLVYKLVPGLFEDEMKRRREFYEAHP-SPEesnslnADEERGRVKGHYDCAARVEEERIslslqIANRMPpyknsSTFVNSGS--------------------
>A0A6P7Y6D1	101	0.278	9.602E-20	44	197	250	24	179	303
--------------------------------------------RSVPSSSSA-------EEEDEELEVGVSGAaEFELGGSGYPSSENEEATgsdeenermINLSELNAYILCSICKGYLIDATTITECLHTFCKSCIVRHF--YYSNRCPKCNIIVHQtQPLYNIRLDRQLQDIVYKLVINLEDREKKKMFDFYKERGLDVPKPAAP----------------------------------------------------
>R7TL35	101	0.305	9.602E-20	6	204	250	60	266	340
------WGKSQAPpaIFNRGLVCSLHFP-PDERvlVHtcyPARYYLQIGviPSIFPNTEQWLSLHNQSEI-EPSPSSKPAIIPPYQGPSMeLQRWPPD--IQIQATDLNSLFVCTLCNGYFYNATTITECLHTFCKSCLVKHVDRS--LHCPKCKILIHPtDPFVHMRHDSTIQDIMFRIFPNLESENQKKEEEFYVSRGLPwPPKEKEPeePKGKAHE---------------------------------------------
>UPI00189A4753	101	0.310	9.602E-20	93	239	250	7	142	616
---------------------------------------------------------------------------------------------KLVELNPHLTCVLCGGYFVDATTIIECLHSFCKTCIVRYL--EKHKLCPVCDVQVHKtRPLLNIRSDQTLQDIVYKLVPGLFRNEMRRRREFYA--------SLPPSERSSRPISSEGRGDVRNVERLIFNREDLISVSLEY--SARD----------
>B3MDC9	101	0.288	9.602E-20	37	249	250	151	336	1568
-------------------------------------LTRRAASEEASSNGGASAD---EERGEDEAQTATT--TSDL------ATTSRPRPVLLTAVNPHIICHLCTGYLVDATTIVECLHSFCHSCLINHL--RKERFCPRCKMVINSaKP--NIKSDTTLQAIVYKLVPGLYERELMRKRAFYKDRPQEAALATPEQRGDDTEHL---IFSPS-----------DDMSlSLEYAELGELKSDSDSENEM
>UPI0003F0BE7D	101	0.342	1.306E-19	89	192	250	1	103	224
-----------------------------------------------------------------------------------------ERQIRLVEVNAHITCRICHGYFIDATTITECLHTFCKSCIVRYL--EEHNTCPTCGIVIHqSHPLHYIGHDRTMQDIVYKLVPKLQMDEEYREKRFYELQGMQYP---------------------------------------------------------
>A0A0N4VEL3	101	0.343	1.306E-19	84	210	250	21	144	233
------------------------------------------------------------------------------------VPDE--YKIVLKVLNPHITCPICKGYFVEAITITECLHTFCKSCLLKHFENEDNC-CPKCSGLIHqSHPSHYVSFDRTMQELVYKLVPGLQAAEEERRNAYAQSTSGTCVIKKEPE-EVKSEEVPECG---------------------------------------
>A0A5J6BTG1	101	0.286	1.306E-19	91	245	250	2	137	233
-------------------------------------------------------------------------------------------KIKVSSLNKFITCFICKGYLIDAVSVTECLHTFCKSCIVKYL--EDNNDCPQCKIVIHlSHPENCISIDRTMQEIVYKLVPNLKECERKRREEYYRSISMEIP---------SNEDLTRFKSED------DPTPDYDTANSA----HSQDpNYHRDD----
>UPI0010693B50	101	0.413	1.306E-19	81	183	250	0	103	240
---------------------------------------------------------------------------------MDLLQSNKTITVELRELNDLLTCYLCKGYWIRPTTIAECLHTFCRSCIVRYLDDSDENECPRCSTVIHEtNPLELLRADQTLEDIIFKLVPHLQESEKQRETNF------------------------------------------------------------------
>A0A498MTT0	101	0.329	1.306E-19	46	198	250	11	155	249
----------------------------------------------GSTRGSFRTDASLSGEDESR-DTDYSQKSHEQHH-------DDERSLPLREFYPYIRCALCNGFFIDATTITECLHTFCKSCIVKHF--FCSNRCPNCSIVVHQtQPLYSIRPDRQLQDIVFKMVPYLEEDERTRIYAFYKQRGLDIPKPVaSPA---------------------------------------------------
>UPI001471B661	101	0.355	1.306E-19	86	216	250	19	150	254
--------------------------------------------------------------------------------------SDAEHELPLNQLYPYICCALCCGFFIDATTITECLHTFCKSCIVKHF--FCSNRCPTCSIVVHQtQPLYNIRPDRQLQDIVYKMVPFLEEMEREQMCKFYRERGLEVPKAVT-TSHPGRAVFKRQKkdNIPQsVF---------------------------------
>A0A3B3B5T7	101	0.351	1.306E-19	72	198	250	7	131	255
------------------------------------------------------------------------WNNEGSTNVSGNDSDDET-KLPLNQFYPYIRCGLCCGFLIDASTITECLHTFCKSCIVKHF--FHTNRCPTCSIVVHQtQPLYNVRPDRQLQDIVYKMVPFLEELERKQICNFYKKRGLPVPKPVVPS---------------------------------------------------
>A0A226F459	101	0.333	1.306E-19	92	198	250	3	106	256
--------------------------------------------------------------------------------------------VRLESVNPCITCKICKGYLIAASTVTECLHTFCKSCLVQHL--ENRNTCPECEVVIDPvDPLKHVRFDRTLQDIVYKLVPKLEESELKRERDFY--QPPAPPITVPAS---------------------------------------------------
>A0A3Q1CE36	101	0.342	1.306E-19	77	218	250	13	141	256
-----------------------------------------------------------------------------SANISDSDSEDEP-KLPINQFYPYIRCALCCGFLIDATTITECLHTFCKSCIVKHF--FYSNRCPTCTIVVHQtQPLYNIRPDRQLQDIVYKMIPFLEESERQQMCKFYKERGLEVPK---PVVMSPPR--------PVVLRR-------------------------------
>UPI000F09DF08	101	0.318	1.306E-19	66	195	250	6	136	263
------------------------------------------------------------------RNKSLEY--MDDSDAAEKPCDNNdmwgERSLPMKEFYPYIRCSLCNGFFIDATTITECLHTFCKSCIVKHF--FYSNRCPNCAIVVHQtQPLYNIRPDRQLQDIVYKMVPYLEEAERIQMCTFYKERGLVVPKPV------------------------------------------------------
>A0A5N5PPW4	101	0.327	1.306E-19	40	193	250	0	136	263
----------------------------------------MDDSREGKESLGegscSGADAQ-----EEAPGSNITCA---------------EHSLPLRELYPYIRCGLCNGFFIDATTITECLHTFCKSCIVKHF--FCSNRCPNCSIVVHQtQPLYNIRPDRQLQDIVYKMVPCLEDVERARMCAFYKERGLPIPK--------------------------------------------------------
>A0A2P6MZX1	101	0.337	1.306E-19	83	227	250	29	173	267
-----------------------------------------------------------------------------------PIVDGRDIKFETRILNEFLVCSLCMGYIKDAHTIVECLHTFCKSCITKYL--RDKTDCPTCEVALGPYPLDKIKFDRQIHNIVCKIFPQFEAEDAEEERKYYSSVGLKtdPPPAPAPA-PANNNGKPDANKQPyKKVKKEDKSVFYTD----------------------
>A0A0R3T3Z3	101	0.351	1.306E-19	87	236	250	1	152	288
---------------------------------------------------------------------------------------DKVTNIPILELNPLLTCALCKGYIIDATTVIECLHSFCRTCIVNYL--VNHNTCPVCDTLLHKtRPFCAIRPDIALQAIVYKLLPKVFENEMSSRRKFYGALPqgdrllISPEKrgdiTLNAYVEKEEERVSL---ELRFWRDRSP-----DGSSqSPFLDH-------------
>F7DRR0	101	0.326	1.306E-19	82	217	250	55	189	298
----------------------------------------------------------------------------------QPSGGEaEEHMINLTDLNPYILCSICKGYLIDATTITECLHTFCKSCIVKHF--YYTNRCPKCNIVVHQtQPLYNIRLDRQLQDIVFKLVVDLEQREKNQMYAFYKERGLDVPKHNVPQPISSSRAKQKKTIEP-VFR--------------------------------
>A0A0N5C1T0	101	0.328	1.306E-19	64	189	250	72	205	334
----------------------------------------------------------------EPFNVKLLWMKRNS--LKAPVETKRTefkyeikgdhFLLPLRNVNPQITCPICNGYFVDATTVIECVHTFCRSCLLKHFEDGDN-TCPACHIEIHqCYPSQYVIFDRTMQDIVYKLVPGMWEEEQKRRKEFERKKAI------------------------------------------------------------
>A0A5E4N4X4	101	0.326	1.306E-19	73	210	250	17	143	1140
-------------------------------------------------------------------------KLVQCGDAVVPCKGGG--RVKLTDINPHLVCVLCHGYFVDATSIVECLHSFCRSCIVLHLDKK--NFCPICQEEIQN--IKALKPDKALQDIVYKLVPGLFHSEMKRRQEFYQKH---PHRDM--HLHPESRGLSVDR---------------------------------------
>A0A1D2NKW5	101	0.327	1.306E-19	87	192	250	1	110	1190
---------------------------------------------------------------------------------------NATRKVKLKDITSNLTCKLCLGYLVDATTIIECLHSFCKSCIVKYLEKSadlEEKYCPVCDVQLHStKPFTSIRPDLMLQEIVYKLVPGLFKNEMCRRRKFYEESKEFLP---------------------------------------------------------
>UPI00167F2AA9	100	0.311	1.775E-19	87	203	250	85	204	205
---------------------------------------------------------------------------------------DQGNLIPLSELTPHISCYICKGYLIDATTITECLHAFCKSCIIKHF--EHSYRCPKCNIVVHEaKPHNHLRSDPQLQNIVYKLVAGLEEKEKKQRQEFYKEsYSETPkPDAVPQPgpSRREH----------------------------------------------
>A0A6F9DNE0	100	0.352	1.775E-19	87	207	250	5	123	229
---------------------------------------------------------------------------------------DR--TVKLRELNEHITCLICGGYLIDATTITECLHTFCRSCLVSRIE-EEKHNCPKCGLLIhHSHPLQYIAHDRTMQGIVEKLVPGLQEREWRRQLKFYHEKNMQIPNNMFSGINKRNHNLP------------------------------------------
>UPI00071E555C	100	0.271	1.775E-19	40	248	250	0	184	236
----------------------------------------MKRQKQSGTAGKVSAFSTTHSQNSGPHTTIARAKAYGL--MLH-----RNTRIGIADVNPYLNCILCGGYYIDATTIIECLHSFCRTCIVRYL--ESSKFCPICDVMVHKtKPLQNIRPDNTLQNLVYKLVPSLFKDEMKRRRTLY----------LSLSADELIDVSSSHRQSLRSLGFLAPLHFSREAAGSPPLTHP------IDQIT-
>A0A3S1BL95	100	0.317	1.775E-19	87	214	250	3	121	242
---------------------------------------------------------------------------------------DQVLKIRIQDINPHVVCSLCGGYFIDATTITECLHTFCKSCIVKYL--MSCKHCPQCQLKVHEtHPLLLLRPDRTLQDVVYKLIPNLFEDEELRREAFNKSRGM--------AGNKKHGKKTEELAAPK-----------------------------------
>A0A1A8AD41	100	0.316	1.775E-19	86	221	250	21	155	254
--------------------------------------------------------------------------------------SEDEVKVPINQLYPYIRCALCCGFFIDATTITECLHTFCKTCIVKHF--FHSNRCPTCSIVVHQtQPLYNIRPDRQLQDIVYKMVPFLEKLERDQRCNFYKERGLPVPKpaTVSPQVPVLMKRQKRELLSPKAF--TMP----------------------------
>UPI00193ACF4E	100	0.354	1.775E-19	83	208	250	14	131	285
-----------------------------------------------------------------------------------PQYREADLIIKIRELNPHIVCALCAGYFIDATTITECSHTFCKGCIVKHF--QTKKSCPECGDEVHEtQPLNNLRSDRVMQDVVYKLVPNLFKNEQEAEATFYRSKGIDF--TL-----SGSHLLNI-----------------------------------------
>A0A4X2LC18	100	0.267	1.775E-19	72	244	250	13	183	487
------------------------------------------------------------------------WElsLYELHRTPQEaIMDGTEIAVSPRSLHSELMCPICLDMLKNTMTTKECLHRFCSDCIVTAL-RSGNKECPTCRKKLVS--KRSLRPDPNFDALISKIYPSREEYEAHQDRVLIRLSRLHNQQALSSSIEEGLRMQAMHRAQ-RV-RRPMPESDQTTTMSGGEGEPGEGEGDGD-----
>UPI00193AD0A8	100	0.373	1.775E-19	91	196	250	5	107	867
-------------------------------------------------------------------------------------------SLKLRDLNDHLVCALCGGYFIDATTIIECLHSFCRSCIVTYL--ASNKCCPKCEIPAHKtRPLLNIRSDKTLQDVVYKLVPNLFDKEIKRKESFHEETGI--PMNVE-----------------------------------------------------
>A0A6F9D869	100	0.352	1.775E-19	87	187	250	3	102	1166
---------------------------------------------------------------------------------------NRKVKLRVRELHDHLTCFLCDGYFIDATTIIECLHSFCRTCIVRYL--TDHKSCPICNVQVHKtRPLLNIRSDQTLQEIVYNLVPDLRKNEMKHRRQFWSDH--------------------------------------------------------------
>UPI0006C9DA85	100	0.327	1.775E-19	93	204	250	10	120	1263
---------------------------------------------------------------------------------------------RLAELNSLLTCKLCGGYYIDATTISECLHSFCKSCIVKHL--ETSKQCPVCSIVIHKsKPLLNIKPDLILQDIVYKLVPGCYQNEMQKRKEFYAKNPEAKIHLISPEARGEPE---------------------------------------------
>UPI00193E8F8A	100	0.316	1.775E-19	81	235	250	0	153	1276
---------------------------------------------------------------------------------MDGST--RGRKILLRDLNAHLLCVLCGGYYIDATSISECLHTFCRSCIVKYV--EKTRFCPICEVQLNNkNPLLSLSPDKTLQRLVYKMVPGLYSSEMARRRSFYQ-NGETSAGSSSDETDASSCDVPdshlIDAAAANV--NGAATVFYsPEDSISLSLE--------------
>A0A7R9KI43	100	0.304	1.775E-19	59	197	250	18	155	1333
-----------------------------------------------------------EMYKSERNNTS-ERQTSTQEQAGGPGGKPPTYKRPrLSDINAELTCILCNGYFIDATTISECLHSFCKSCIVKYL--LTNKCCPICETQVHGtKPLLSIRSDKILQDIVYKLIPDVFKNEMHRRRDYYTTNTEAVPVSAED----------------------------------------------------
>UPI00073DB57F	100	0.361	1.775E-19	97	200	250	22	124	1478
-------------------------------------------------------------------------------------------------LNEQLTCKLCSGYFIDATTIIECLHSFCRSCIVKYL--EKSKYCPICEVQVHKsKPLLNIRPDHTLQDIVYKIVPGCYQNEMRLRQDFYVNHPEEKSKVSPEAYG-------------------------------------------------
>UPI00077193E0	100	0.256	2.414E-19	67	213	250	30	167	193
-------------------------------------------------------------------RSMLQKLLCDQETTMAGI-SRRTY---LRDVNPYLMCPLCRGYLIDATTVVECLHSFCRSCILKHL--RSEAHCPSCRHVLNKaKP--NMKADKALQDIVYKLVPGLYHREMRRRRDFYKKHPE--HADSTSSEQRGEDVSGRLIFAP------------------------------------
>A0A5B7ENE6	100	0.291	2.414E-19	91	222	250	5	139	195
-------------------------------------------------------------------------------------------RVKLTQLNAHLVCVLCSGYFVDATTIIECLHTFCKTCIVRYL--QTSSFCPICDVQVHKtKPLLSLREDRTLQDVVFKLVPGLFHSEMKRRYYFYKEHpeggGDKTEQSLRERRHFFHVDDQISLSLEHVSAPPCPT---------------------------
>UPI000F54EAED	100	0.298	2.414E-19	81	240	250	0	163	248
---------------------------------------------------------------------------------MAILQSNRERKLKLQDLNTFITCELCNGYLIKPTTITECLHTFCRSCIVKYFQDSGDNKCPSCSILIHEtNPFEMLRSDKTLEDVIHKLIPKLQESECKRERQFCAQHNDgTAVKAKEivDMKLSQVHETEEPMAKRTKLSGTDENFHRDDPQIGVCLECLGDD---------
>A0A6A4FQ51	100	0.335	2.414E-19	86	223	250	3	141	252
--------------------------------------------------------------------------------------DARTVTVKLAELTEHLGCALCHGILRDAHTIPDCLHSFCKSCIYRHFLVKGSCICPKCNKALSPRPIATLITDQKLQEVVDRIFPEFKEQEAILEKEFYAKNSFKLrEESAEPTDGaNGSSTSPVASSRGRS-KASTPTK--------------------------
>A0A3P9LFF1	100	0.311	2.414E-19	72	216	250	7	152	256
------------------------------------------------------------------------WNNNEGSTNVSESDSEDETKLPLNQFYPYIRCGLCCGFLIDATTITECLHTFCKSCIVRHF--FHSNRCPTCTIVVHQtQPLYNIRPDRQLQDIVYKMVPFLEELERQQICSFYKERGLPVPKpvVLSP---QGPGVVKRQKrdSFPlSVF---------------------------------
>A0A0R3UH52	100	0.316	2.414E-19	87	214	250	1	137	265
---------------------------------------------------------------------------------------DKVTQIPIEELNSMLTCYICKGYIIDATTVVECLHSFCKTCIIKFL--EHRNTCPVCDTLLHKtRPQYAIRSDYVLQAIVYKLLPKVFEREMSSRREFYASlpsddvRPLSPEKrgdiTLSAYVDKEEERVSLELSFWR-----------------------------------
>A0A6S7G0Q7	100	0.414	2.414E-19	91	183	250	11	102	276
-------------------------------------------------------------------------------------------TLKLSEINENLTCPLCKGYLIDACTIVECLHSFCKSCIVRFLDTSYN--CPVCHTEVHKtKPMVNVRPDPTLQDIVYKIVPDLYENERLSRKSF------------------------------------------------------------------
>A0A7S4C3W2	100	0.362	2.414E-19	40	182	250	24	170	288
----------------------------------------CGCGGGAGAFGDKGARHRgqgaAGEGRRSKGRSAVNASMAPGYDdtYVPPVRNGRQISFQTRIINPHLVCTLCMGYFKDACTIIECLHTFCRACIHRHF--KDSNVCPTCDSHLGTNPRDLVRTDRTLQSIVDKVFPQFADYECGTKRA-------------------------------------------------------------------
>UPI0010FCC2F1	100	0.277	2.414E-19	81	245	250	0	159	288
---------------------------------------------------------------------------------MAILRSNKEQRIKLEELNPFIMCELCKGYLIKPTTIAECLHTFCRSCIVQYLQESEENICPQCSTVIHEtNPFEMLRSDQKLQDIIFKLVPGLHERERVREEEF--NRSVRLGKRDTEGLKRKQKESDVDAEQPRKKHKNTSRRTTDHSDDSD----GKQNFHRDD----
>A0A310U5E6	100	0.259	2.414E-19	51	217	250	5	185	290
---------------------------------------------------GNSARSEEEEMEVAATPSVVSapeatRSSFGENDGMSSEDDEgiveqlsggeaEEHMINLTDLNPYILCSICKGYLIDATTITECLHTFCKSCIVKHF--YYTNRCPKCNIVVHQtQPLYNIRLDRQLQDIVFKLVVNLEQREKTQMHAFYKERGLDVPKpNIPQPIPS-SRAKPKKMLGP-VFR--------------------------------
>UPI001AEF91DD	100	0.252	2.414E-19	11	236	250	6	206	290
-----------VPEGSVDAARVEGAKALSPPLQtsPQVIATAHSAARQGQST-------QSQTRTLGRSGS-------RLPH-------QEERLVPLSQLTPYISCFICKGYLIDAATITECLHSFCKSCIIKHF--EHSNRCPKCNIVVHEaKPHNKLRLDPHLQNIVYKLVAGLEEKEKKQRQEFSKE---NCPETPKPA-DVPQPGTSGEGNTKKAVQLGM-SLVLESMATNADIEH-------------
>UPI0006B10CC5	100	0.318	2.414E-19	88	194	250	2	112	308
----------------------------------------------------------------------------------------RPPRLRVMEVNPYLTCVLCGGYFVDATTIIECLHSFCKTCIVRYL--ESSKFCPICDVQVHKtRPLMNIRADKTLQDIVYKLVPGLFRNEMKRRRDFFDTNPeaaayVTCPED-------------------------------------------------------
>UPI00142595B9	100	0.304	2.414E-19	84	221	250	31	163	375
------------------------------------------------------------------------------------ITDDTEIAVSPRSLHSELMCPICLDMLKNTMTTKECLHRFCQDCIITAL-RSGNKECPTCRKKLVS--KRSLRPDPNFDDLISKIYPSRDEYEAHQERVLLSLTKNTNPNALSSSIEEGMKWQAMNRAQ-RV-RKQNP----------------------------
>A0A4Y2N4B5	100	0.342	2.414E-19	92	201	250	16	124	467
--------------------------------------------------------------------------------------------IKLVDLNPLLTCVLCKGYYIDATTIIECLHSFCKTCIVRYL--QSNKFCPTCDVQVHKtRPLLNIRSDQTLQDIVYKLVPGLFKNEMKRRRDFYRQDDALVQKSIPSSSEK------------------------------------------------
>A0A6P8YBI0	100	0.322	2.414E-19	97	243	250	16	142	1337
-------------------------------------------------------------------------------------------------LNEHLVCTLCKGYFVDATTITECLHSFCRSCIVQYI--QGSSFCPRCEVQLHKgSPLRSLKPDKTLQDIVFKLVPNLFHNEMQRRRVYYDAH----PQYADQT-------------TPEQ-RGDCLERFYsPDDRISLSLEY--HDRRR------
>UPI000D73A884	100	0.259	2.414E-19	40	188	250	0	142	1474
----------------------------------------MGIGKAPVGTCIDGPERGIEggTMAQTTTRT---WCfTICLHNeEMASIG----KKLLLRDFNPHLICPLCRGYLIDATTVVECLHSFCRSCILKYL--NTAAHCPSCKHAINKaKP--NIKADKTLQEIVYKLVPGLYHREMLKRKEFYKKHP-------------------------------------------------------------
>A7S0J2	100	0.360	3.282E-19	91	189	250	1	98	99
-------------------------------------------------------------------------------------------RVKVTDLNPHFICKLCNGYLINPVTITECIHTFCKSCLLRHI--SLVNRCPVCNEVIHEtTPIYNIRVDRTMQDIINKIFPKLEKEENRRERKFYRTKGL------------------------------------------------------------
>A0A6P7JP57	100	0.352	3.282E-19	92	224	250	5	131	235
--------------------------------------------------------------------------------------------LPLNQFYPYICCGLCCGFLIDATTITECLHTFCKSCIVKHF--FYSNRCPTCSIVVHQtQPLYNIRPDRQLQDIVYKMIPYLEESEKEQMCNFYKERGLEVPK---PA-------VAVSPPAPAVMRRQKkdnvpPSMF-------------------------
>A0A3B4A6W9	100	0.335	3.282E-19	87	221	250	4	138	239
---------------------------------------------------------------------------------------KSYITLPLNQFYPYIRCGLCCGFLIDATTITECLHTFCKSCIVKHF--FYSNRCPTCTVVVHQtQPHYNIRPDRQLQDIVYKMVPFLEELERNQMCQFYKERGLEVPKQVT-AFSSPPGHVVVKKkkdAPPQaVF--TMP----------------------------
>A0A4W6BYY1	100	0.346	3.282E-19	79	207	250	15	139	256
-------------------------------------------------------------------------------NISDSDSEDEP-KIPLNQFFPYIRCALCCGFLIDATTITECLHTFCKSCIVKHF--FYSNRCPTCSIVVHQtQPLYNIRPDRQLQDIVYKMVPFLEELEREQICNFYKERGLEVPKPV--VLSSPSPVVA------------------------------------------
>A0A0X3P4S8	100	0.341	3.282E-19	92	209	250	6	132	315
--------------------------------------------------------------------------------------------IPLRDLNPLLTCALCQGYLIDATTIEECLHSFCKSCIIKFL--ERLNTCPVCGTLLHKtRPQYAIRSDHVLQAIVYKLVPNLFENEMSLRRGFYSKlpfserRSLSPEKrgdlTLNIYKPNEEERLSVE----------------------------------------
>A0A0N4ZU00	100	0.316	3.282E-19	64	189	250	72	205	334
----------------------------------------------------------------EPFNTKLLWMKRNS-SKVSPESKRIEFKyeikgdhflLPLRNVNPQITCPICNGYFVDATTVIECVHTFCRSCLLKHFEDGDN-TCPACHIEIHqCYPSQYVTFDRTMQDIVYKLVPGMWEEEQKRRKEFERKKAI------------------------------------------------------------
>A0A210PYB0	100	0.303	3.282E-19	52	249	250	68	273	352
----------------------------------------------------STSDNTQEPLPAAKVTSLRDQLSL-LPE--SPSRRKEPINVQLRDINPYITCGLCGGYLYEASTITECMHSFCKTCIVRHT--ERHLNCPSCDAAIHPtDPFVHIRNDSTIQDIVYRLLPHIAEEEQRREKLFYEEHekatgeQITPKLTLPPPPPRTPPPNSIPPMPVKPLPRKAEShKHRNLGNFksqfvSLFLEYIGDLDEFGDQLTL
>A0A6P7VF34	100	0.319	3.282E-19	93	210	250	7	123	428
---------------------------------------------------------------------------------------------KLVELNPHLTCVLCGGYFIDATTIIECLHSFCRTCIVRYL--WVHKMCPVCDVQVHKtRPLLNIRSDQTLQDIVYKLVPGLFKNEMRRRREFYSRLPESARTALPASSEERGDVRGVER---------------------------------------
>A0A4D9DGI9	100	0.281	3.282E-19	93	211	250	5	134	584
---------------------------------------------------------------------------------------------PAKNIKGEVTCSICLDLFKDPVT-TECGHSFCTECITQHCEEKENdIVCPQCRKRF---RKSNLRPNRELKNIVDSI-PQLVSSERLRkpieenmcERHgdplkFYCKEDQTPVCMVCErsQAHRGHTVVPVEGA--------------------------------------
>A0A6A0GW58	100	0.299	3.282E-19	91	223	250	7	150	835
-------------------------------------------------------------------------------------------RIPLTELNPHLICVLCKGYYIDATTIIECLHSFCKSCIVRYF--HSSVFCPICDVQVHKtRPLLSLREDRTLQDVVYKLVPGLFEAEMDRRASFYANNPHAVGDKTEQSLREKRHFfhvddqisLSLEYlppahAHAHVLGLR-PIR--------------------------
>A0A6J1RXH0	100	0.324	3.282E-19	91	197	250	12	117	1032
-------------------------------------------------------------------------------------------RLRVAELHPHLMCILCGGYYVDATTIIECLHSFCKSCLVRYL--ESNKYCPICEVQVHKtKPLLNIRPDETLQTMVYKLVPGLFHREMRYRQEFYAQHPEAPDSNPED----------------------------------------------------
>A0A2H8TFL1	100	0.319	3.282E-19	68	188	250	8	122	1117
--------------------------------------------------------------------SSPPWLLQKLfGDPVVPCIGGR---VKLTDVNRQLICVLCRGYLVDATSIVECLHSFCRSCIVLHL--DKNNFCPICREDIQN--SKVLKPDKALQDIVYKLVPGLYHSEMKRRQEFYKKHP-------------------------------------------------------------
>UPI000718DA3D	100	0.325	3.282E-19	97	214	250	22	148	1477
-------------------------------------------------------------------------------------------------LNEQLTCKLCSGYFIDATTIIECLHSFCRSCIVKYL--EKSKYCPICEVQVHKsKPLLNIRPDYTLQNIVYKVVPGCYQNEMRVRRDFYLNHPEEQSKVSPEARGEPidSHIytqdesinLSLQYFDPQ-----------------------------------
>UPI0009E198C6	99	0.353	4.461E-19	90	201	250	4	113	131
------------------------------------------------------------------------------------------IKLPVTTLNEHIICKLCNGYLVDAATITECLHTFCKSCLVRHI--ELVNRCPTCNSLVHKsQPLYNIKLDRTMQDIVYKLLPRVEREEKRRERKFYKDRGIPYP-DPKGTIHS------------------------------------------------
>UPI000719DA74	99	0.356	4.461E-19	84	197	250	0	112	233
------------------------------------------------------------------------------------MPAGHERSVKLKKINLNITCWLCKGYLIDATTVTECLHTFFKSCIVKXL--EENNTCPTCEMVIHqSHPLQYFRFDRTMQDIVYKMVPNLQEKETKREREFFRRRGLPYVKSPPP----------------------------------------------------
>UPI0015603C46	99	0.414	4.461E-19	100	197	250	3	99	233
----------------------------------------------------------------------------------------------------YIRCTICTGYFIDATTITECLHTFCKSCIVKHF--FYSNRCPKCNVVVHQtQPLYNIRLDRQLQDLVYKLVPHLEQNEKRQLHEFYKERGLEVPKPVAP----------------------------------------------------
>A0A7D9E7Y1	99	0.403	4.461E-19	81	183	250	0	103	240
---------------------------------------------------------------------------------MDLLQSNKTITVKLCEFNDLLTCYLCKGYWIRPTTIAECLHTFCRSCIVQYLDDSDENECPKCCTVIHEtNPLELLRADQTLEDIIFKLVPHLQESEQQRENSF------------------------------------------------------------------
>A0A7M7NVF3	99	0.285	4.461E-19	63	201	250	1	138	242
---------------------------------------------------------------EHRRTDALLYLNLDVKEESGTARTRLDRQVFLYEINENITCKLCRGYLIDATTITECLHTFCKSCLVKYL--EENNTCPTCRILIHqSHPLTYVGFDRTMQDIVYKLVPNLLKSEERREKEFYESFGKTEPEEKQDDLQN------------------------------------------------
>A0A329STU2	99	0.320	4.461E-19	86	231	250	3	152	248
--------------------------------------------------------------------------------------DARTVAVKLVELTEHLGCALCHGILRDAHTIPDCLHSFCKSCIYRHFLVKGSCICPKCNKMLSPRPIATLITDQKLQAVVDRIFPEFKEQELVLEKEFYAKNNFKFkPETMTEHAGGVNGSLSAPGTPSSRGRSKKPQGVKagsNGGSIS------------------
>UPI000A1C27FD	99	0.324	4.461E-19	81	221	250	21	159	259
---------------------------------------------------------------------------------IDGDSDEE--TLPLNQFYPYIRCGLCCGFLIDATTITECLHTFCKSCIVKHF--FYSNRCPTCSIVVHQtQPHYNIRPDRQLQDIVYKMVPFLEELEREQMCQFYKERGLEVPKQATAFSSPPPPVVmkkKKEGPTQAVF--TMP----------------------------
>A0A7S2NRS4	99	0.342	4.461E-19	49	189	250	5	147	270
-------------------------------------------------SGAKAAQSKTsDESSEDKASTEISQKSND--DAVvkypPPIIENGFASFSIPSINSHLICSLCNGYYREPHTIPECLHTYCKSCLYMSF-RSGFKNCPKCNKSLEPDPYKAVLFDRTMHEIVNKIFPHLAEQDAKDEEEFYMRRGI------------------------------------------------------------
>A0A1I7SE20	99	0.343	4.461E-19	62	187	250	16	140	286
--------------------------------------------------------------KSEREEDG-SAGSSKLPDTPDHIQDGQhGYMVKLRLLNPNLTCGLCEGYLIDAITIMDCLHSFCKSCLLMYF--EDNKDCPKCHFVIHqSHPTHYVTYDRTLQEIVYKLVPGLLEAEQKRRKLFYEER--------------------------------------------------------------
>UPI0015E0E9B5	99	0.340	4.461E-19	79	218	250	45	171	286
-------------------------------------------------------------------------------NLSESDSDDEP-QLPLNQFYPYIRCALCCGFLIDATTITECLHTFCKSCIVKHF--FYSNRCPTCSIVVHQtQPIYNIRPDRQLQDIVYKMVPFLEELEREQMCNFYKERGLEVPKSV---------VIS--SPSPVVLRR-------------------------------
>A0A6P3WCY9	99	0.366	4.461E-19	89	188	250	3	101	318
-----------------------------------------------------------------------------------------TKRIKITDLNPNLICPLCVGYFIDATTIVECLHSYCKSCIVSFL--ERNNYCPQCEGQGQKTPtQLSIRPDQALQDIVYKLVPGLFKDEMKRRRDFYAGHP-------------------------------------------------------------
>A0A4S2L724	99	0.323	4.461E-19	88	209	250	2	132	350
----------------------------------------------------------------------------------------RVTRIPVVVINPMLTCKLCNGYLIDATTIVECLHSFCRSCILSYL--KLHTTCPICDTLLHKtRPHYAIRPDRALQAMVYKLIPNLFEKEMSCRREFFKdhptaeTRSLSPEKkgeiTLNAYVLQEEEHISIE----------------------------------------
>UPI00139053A6	99	0.351	4.461E-19	91	197	250	3	108	392
-------------------------------------------------------------------------------------------RMALKDLNPHIICVLCGGYLVDATTIVECLHSFCRSCIVSWL--QASYHCPVCDTEVHKtRPFLNIRPDCVLQDIVYKLVPGLYQRELNYREEFKTKLQENDPTRVEP----------------------------------------------------
>G3MKP5	99	0.339	4.461E-19	96	197	250	10	110	552
------------------------------------------------------------------------------------------------ELNEHLTCVLCGGYFVDATTIIECLHSFCKTCIVKYL--EVHKMCPVCDVQVHKtRPLQNIRSDQTLQDIVYKLVPGLYKNEMRRRRQYYASLAPSVRASLPP----------------------------------------------------
>A0A4D5RWJ1	99	0.258	4.461E-19	72	245	250	3	191	727
------------------------------------------------------------------------WTASGAP-WTRPTRDGrggggqRSGRMPralLRDLNAALSCMLCGGYLVNAATLIDCLHSFCKVCIVRYLDTS--KLCPICDVPVHKsRPLSCLRVDKTLQDIVYKVVPGLYQREMKQRREFYDQHPDAaskVPCledrgVVEASsrlIFSPQDTvsVSLEYFTGTTQAAR---GSEDDGKEGA--ADAADDGGKDD----
>UPI0009957AB8	99	0.280	4.461E-19	94	213	250	9	123	1416
----------------------------------------------------------------------------------------------LRDVNPHLICPLCRGYFIDATTVVECLHSFCRSCILKHLRAAGH--CPSCKHVLNKaKP--NIKADKTLQDIVYKLVPGLYHKEMRMRREFYKMHPEQAKSATPE--QRGEDVSGRLIFNP------------------------------------
>H2XLZ0	99	0.274	6.065E-19	65	235	250	3	151	223
-----------------------------------------------------------------RTTRQVKGASTDVQ--MD-------RKIRLRNLNEHITCYLCHGYLIDATTITECLHTFCKSCIVSHVE-DGRNECPKCEAVIhHSYPLQYLAYDRTMQDIVEKLVPKLKQSEWSRRIQFCHKNNLPIP-------------FDIHMSNPTVMKD---TTLMDDGkqqSYHRYDE--------------
>V3ZIG2	99	0.282	6.065E-19	91	188	250	10	106	229
-------------------------------------------------------------------------------------------RMRITEVNPHLICALCGGYLIDATTIVECLHSFCKTCIMRYL--ETSKYCPICEVLIHKtRPWQNIRLDETLQNIVYKVVPGLFQREMKRRREYYDNQP-------------------------------------------------------------
>UPI000F559966	99	0.300	6.065E-19	90	239	250	4	161	236
------------------------------------------------------------------------------------------IKLPVTALNEHIICKLCNGYLIDAATITECLHTFCKSCLVRHI--ELVNRCPTCNNQIHEsQPLYNIRLDRTMQDIVYKLLPKVEKEEKRRERKFYKDRGMPypDPKVLGSQTPTSAGSRPLkatkkyKGAASKTSkTTKVKSYHRTDEQISLQLETYRD----------
>A0A3P8UDK6	99	0.347	6.065E-19	79	211	250	15	149	254
-------------------------------------------------------------------------------NISDSESEDET-KLPLNQFYPYIRCALCCGFLIDATTVTECLHSFCKSCIVKHF--FSSNRCPTCSTVVHQtQPLYNIRPDRKLQDIVYKMVPFLEELEREEMYNFYTDRGLEVPKsvfvTSPPAAKKQRKDTAPQSA--------------------------------------
>UPI001ABE4218	99	0.307	6.065E-19	71	201	250	4	136	258
-----------------------------------------------------------------------SWSLQCLPvsrdrlslGILSMATQRRRF---VKEFNPHITCYICKGYLIKPTTVTECLHTFCKSCIVQHF--EESNDCPKCGIQVHEtNPWEMLRLDNTLEEIIFKLVPGLREEEEDRESEFWKRK--RPQENGEDGLPS------------------------------------------------
>A0A6G0UX28	99	0.267	6.065E-19	60	214	250	5	156	281
------------------------------------------------------------TRSQSDGDGSGSIASEPSPsSLVKISENKTELVLPLKILNDRITCILCNGYFVDATTILDCLHTFCKSCLLKHFEDHDN-TCPKCQTLIHqSHPTHYVAFDRTLQDIVYKLVPGMQAEEVKRRQGYVANH---TPSDSE-AEQYSEEESSQKQADPQ-----------------------------------
>A0A1S3S0Z6	99	0.327	6.065E-19	44	199	250	9	166	312
--------------------------------------------RPGCLSVGQQSEEATPT-HGSRQNRVDNDGSKDhngTSNNVDSDSEDEP-ELPLNQFYSYIRCTLCCGILIDSTTITECLHTFCKSCIVKHF--FYSNRCPNCSIVVHQtQPLYNIKPDRQLQDIVYKMLPHLEEMERARMIDFYKQRGLEVPKPVmaSPAV--------------------------------------------------
>A0A2B4SJ02	99	0.290	6.065E-19	91	230	250	4	155	324
-------------------------------------------------------------------------------------------TMQLQDLNPHIMCVLCGGYLVDATTIVECLHSFCRSCIVKYL--QTSYHCPVCDVEVHKtKPLLHIRPDRTLQDIVYKIVPGIYHEEVNRRKEFEESQTDKNESATEETetsNDQEKETLPFEDPVCITLeyfrktRNRMekevfPTR-YLRCSS-------------------
>A0A7R9Q441	99	0.285	6.065E-19	56	184	250	75	203	366
--------------------------------------------------------NDTITGPTFKANGNTNGPKTSGHQlLMRPP---RE-PIVIKEFNELIQCSICEGYLIDATTVIECLHSFCKTCIISHLDSNTPKSrfCPRCDQQIHKtKPKLNIRSDPTLQDIVYKLVPGLYKNEMTRRKEFY-----------------------------------------------------------------
>A0A3R7JUP1	99	0.296	6.065E-19	33	198	250	123	286	395
---------------------------------PGGMPGGMPGGMPGAGAPPAGAPDQGPKIEEDK---QLSRQVRNVSGGV-----REQETVRMVDINEFFICKLCKGYLRDAYTIKECLHTFCHGCIRGYYLYNNSCSCPTCNVSLGAKPWTQIIPDPAIQELAAKLLPDYSQKEDAEERVFYaklgvkRKQPDTPRKDLQDS---------------------------------------------------
>UPI000CD9B5A4	99	0.258	6.065E-19	84	249	250	0	159	440
------------------------------------------------------------------------------------MSNTQVVKLRRESVAACMTCPICNKLFRDATTIPECLHTFCRKCIHKKLTDDELECCPICNIDLGCVPLEKLRPDHSLQDVRGKIFP------SKRRR---VKAPEVVPSVTLPLRRKERSLSSLVVSTPRVStqttmtgkRSKVPSRKKPRGSSFSIEKSVKKE-----ENSM
>A0A224YW43	99	0.324	6.065E-19	93	239	250	7	142	641
---------------------------------------------------------------------------------------------KLVEINPHLTCVLCNGYFIDATTIIECLHSFCKTCIVKYL--EKNKLCPVCDVQVHKtRPLLNIRSDQTLQDIVYKLVPGLFRNEMARRRQFYD--------SLSPSESSAKPTSSEGRGDVRNVERLIFNR--DDMISVSLEYSARD----------
>A0A2C9JST2	99	0.349	6.065E-19	94	195	250	8	108	947
----------------------------------------------------------------------------------------------VRDLNPHILCALCGGYLIQATTVIECLHSFCRTCIVKFL--ETSKVCPICDAQIHKtRPLLNIRPDQTLQSLVYKLVPGLFQDEMRRRREFHATLSESDLEDL------------------------------------------------------
>A0A482XMB4	99	0.281	6.065E-19	81	248	250	0	171	1254
---------------------------------------------------------------------------------MDGTM--RGRKILLRDLNAHLICVLCGGYYIDATSISECLHTFCRSCIVKFL--KMSKFCPICDVQLNSkNPLLSLSPDKTLQRLVYKMVPGLYSSEMARRRNFYHSDA-----SAASSSSSADDADASSCDAPdSHLmdataanVNGATTIFYsPEDSISLSLEYYNSDKesgDESDVNC-
>A0A0M9ABL4	99	0.277	6.065E-19	94	225	250	889	1030	2109
----------------------------------------------------------------------------------------------LREVNPYLICPLCRGYLIDAITVVECLHSFCRSCILKHL--NTEAHCPSCKHVLNKaKP--NIKADKALQDIVYKLVPGLYHKEMRRRREFYKKHPE--HESLRISRHQnnverttfvQIHVFIIKNNQKEetlvetLFSRNAPMRFF------------------------
>A0A6P8V6C1	98	0.338	8.244E-19	86	202	250	15	130	231
--------------------------------------------------------------------------------------DEEEPERPLSEFYPYIRCALCSYFLIDATTIIECLHTFCKSCIVKHF--FYNNRCPTCSTVVHQtQPTYNIRPDRQLQDIVYKMVPFLEESERKQMCQFYKERGLDVPNTGPVVIKRQ-----------------------------------------------
>UPI0010A4C1BF	98	0.310	8.244E-19	94	215	250	8	137	235
----------------------------------------------------------------------------------------------VKDFNRHITCYLCRGYLIKPTTVTECLHTFCKSCIVQHF--EESNECPQCGIQVHEtNPLEMLRLDKTLEEIIFKLVPGLREKEEQREIDFWRKtksksNGEDSPRSKKPRLDDYDDEQERGGdyhrSDPQI----------------------------------
>UPI00106B8B39	98	0.393	8.244E-19	91	183	250	3	94	256
-------------------------------------------------------------------------------------------TLKLSEMNENLTCPLCKGYLIDACTIVECLHSFCKSCIVRFLDTSYN--CPVCHTEVHKtKPLVNVRPDPTLQDIVYKMVPNLYDNERLNRKSF------------------------------------------------------------------
>A0A3Q3B4P9	98	0.319	8.244E-19	83	224	250	18	148	257
-----------------------------------------------------------------------------------PESDtEEEPKLPLSQFYPYIRCALCCGFLIDATTITECLHTFCKRCIVKHF--FSSNKCPTCSIVVHQtQPLYNIRPDRQLQDIVYKMVPFLEDFEREKMCNFYKERGLPVPKPV---------VLSPQ--APVVWRRQKKESF-------------------------
>A0A4W5P3G0	98	0.310	8.244E-19	44	199	250	9	166	288
--------------------------------------------RPGCLSVGQQSEEATPTDgiRQNRVDNDGSKDHNGTSNNVDSDSEDEP-ELPLNHFYPYIRCTLCCGILIDSTTITECLHTFCKSCIVKHF--FYSNRCPNCSIVVHQtQPLYNIKPDRQLQDIVYKMLPHLEEMERARMIDFYKQRGLEVPKPVmaSPAV--------------------------------------------------
>A0A433U2C1	98	0.344	8.244E-19	87	204	250	1	115	289
---------------------------------------------------------------------------------------EGTSRLKIGEINKNLICTLCGGYFVDATTIIECLHSFCRTCVVTYL--KTSKTCPTCDTVVHKtRPHQNIRSDLLLQDLVYKLVPGLYKDEMRRRREFYTNHYHAAPK--RPGEERGDE---------------------------------------------
>A0A0K0E3C9	98	0.263	8.244E-19	64	202	250	72	218	319
----------------------------------------------------------------EPFNTKLLWmKRNAVKSSVESKKVDFKYEIkgdhfllPLRNVNPQITCPICNGYFVDATTVIECVHTFCRSCLLKHFE-EGDNTCPACHIEIHqCYPSQYVIFDRTMQDIVYKLVPGMWEEEQKRRKEFEKMKAAENGEIVNSELHDE-----------------------------------------------
>A0A553PBI8	98	0.261	8.244E-19	71	244	250	9	176	346
-----------------------------------------------------------------------SWdlSLYELHRVPQEaITDETEIAVSARALQSELTCPICLDMLTQTMTTKECLHRFCAECIVTAL-RSGNKECPTCRKKLVS--KRSLRPDPNFDMLVEKIFPNREEYEAHQEsilESLSRSHSQNFITSITDGIKAQ-------MAHVKALNKK--SKSQDDAPDSPHHTPITGNRNRD-----
>B5LUQ2	98	0.345	8.244E-19	88	209	250	2	132	354
----------------------------------------------------------------------------------------RVSDVPVTFFNPYLTCNLCRGYLIDATTIVECLHSFCRSCILTYL--KLNTTCPVCETLLHKtKPHCAIRPDRALQAIVYKLIPNLFEKEMLCRRKFYEahpsyhSRSLSPEKrgdiTLNTYVLQEEDRLSVE----------------------------------------
>A0A4E0QY84	98	0.320	8.244E-19	92	211	250	6	134	372
--------------------------------------------------------------------------------------------IPVVLINPLLTCKLCGGYLIDATTIVECLHSFCRSCIVGYL--ELHTTCPICDTLLHKtRPHYAIRPDRALQAIVYKLIPDLFEKEMAYRRQFYKEHPCSELRSLSPEKRgditintyfiQEEEHISIELA--------------------------------------
>A0A336M8A3	98	0.274	8.244E-19	72	239	250	9	163	387
------------------------------------------------------------------------WdlSLYELHRVPQPiITDNTEIAVSPRSLHSELMCPICLDMLKKTMTTKECLHRFCSDCIITAL-RSGNKECPTCRKKLVS--KRSLRPDPNFDLLISKIYPSRDEYEAIQERVLAKVN----------QCHSQAALVNSITEGIKSQQQIRPGRTKKEGHHHR--EH-RD----------
>A0A1Z5LE42	98	0.278	8.244E-19	93	231	250	10	158	452
---------------------------------------------------------------------------------------------KLVELNPHLTCMLCGGYFVDATTIIECLHSFCKTCIVRYL--SLHKICPVCDVQVHKtRPLVNIRSDQTLQDIVYKLVPGLFKNEMRRRREFYARLAPSARGCIPASSEERGDTRGVERlvFTPEDLfslsleycaREVVPIRPPLLGVHS------------------
>A0A0N4U857	98	0.295	8.244E-19	20	183	250	351	511	645
--------------------YGGFGNRPQPPSQP-QVL--TSNNKPGemlSGENHAIVDNENsKVVEKLVKSTKIEIAEVD--GTAKNVTGG--YKIQLKSLSPYITCPICHGYFIEATTVTECLHTFCKSCLLKHFEDE-NNCCPKCNGLIHqSHPSHYVSFDRTMQELVYKLVPGLQAREEESRRAF------------------------------------------------------------------
>A0A1D1VJC0	98	0.298	8.244E-19	87	221	250	1	140	749
---------------------------------------------------------------------------------------DDILKLKKGDIIPCFTCRLCDGVLIDATTLPECHHAFCRSCLVHYCTRTnvDVFTCPVldCGAEIHTsRPLEKIKNDTTLQTVVYKLFPDAYEDEMLKRREFYRLH----PQTVFPGyLHMQRELTREElgiIQNPSWLPRPVP----------------------------
>S9X153	98	0.266	8.244E-19	40	221	250	458	653	790
----------------------------------------MGQTNYAASKAGVIGLTQTAAREFGRHgircNSVLPgfIKTpmiQKVPQkVLDkeAIMDGTEIAVSPRSLHSELMCPICLDMLKNTMTTKECLHRFCSDCIVTAL-RSGNKECPTCRKKLVS--KRSLRPDPNFDALISKIYPSREEYEAHQDRVLIRLSRLHNQQALsssiEEGLRMQAMHSPPEpGGEIELVFRPHP----------------------------
>UPI00083E4639	98	0.298	8.244E-19	94	231	250	9	154	1372
----------------------------------------------------------------------------------------------LREVNPYLICPLCRGYLIDATTVVECLHSFCRSCILKHL--NTEAHCPSCKHVLNKaKP--NIKADKALQDIVYKLVPGLYHKEMRKRREFYKKHPEhadlaTPEQRGEDVSGRlifaPEDAVSLSleylppGADPLTILLS-PN---DDASNS------------------
>A0A6P3WXR7	98	0.292	8.244E-19	94	213	250	9	123	1580
----------------------------------------------------------------------------------------------LREVNPHLICPLCRGYLIDATTVVECLHSFCRSCILKHL--SKAAHCPSCKHALHKaKP--NIKADKALQEIVYKMVPGLYHKEMRKRREFYKKH----PEQVDSAtlEQRGEDVSGRLIFAP------------------------------------
>UPI0007E6521D	98	0.287	8.244E-19	38	234	250	186	383	1583
--------------------------------------TRRATSEDASSNGGASADeDKTEEDRTDQASTTAASTTSDL------ATTSRPRPVLLTAVNPHIICHLCQGYLINATTIVECLHSFCHSCLINHL--RKERFCPRCEMVINNaKP--NIKSDTTLQAIVYKLVPGLYERELMRKRAFYKDRPQeaalaTPEQRGDDTEHlifSPSDDmsLSLEYAELGELKTESESELVD-TLRPRYL---------------
>A0A6P8J939	98	0.276	8.244E-19	38	234	250	202	406	1600
--------------------------------------TRRATSEDASSNGGASAD---EEKSEEDPTGAVAAAASAAASSTATTTSDlattsRPRPVLLTAVNPHIICHLCQGYLINATTIVECLHSFCHSCLINHL--RKERFCPRCEMVINNaKP--NIKSDTTLQAIVYKLVPGLYERELMRKRAFYKDRPEeaalaTPEQRGDDTEHlifSPSDDmsLSLEYAELGELKNDSESELVD-TLRPRYL---------------
>A0A7K6NCY1	98	0.297	1.120E-18	95	236	250	1	136	228
-----------------------------------------------------------------------------------------------KELNEHIVCCLCAGYFIDATTITECLHTFCKSCIVKYL--QTSKYCPMCNTKIHEtQPLLNLKLDRVMQDIVYKLVPGLQESESSHGSQVvpWCQQG---RGELTPA---PPHISPdTVGGDP----MGLPYSTFDHsrAHYFRYDEH-------------
>UPI00106BB54B	98	0.354	1.120E-18	89	211	250	1	120	230
-----------------------------------------------------------------------------------------EQRMKMKELNEFITCGICSGYLINASTVTECLHTFCRSCIVKHL--EENTHCPKCEKVIhHSHPMNYLRLDRTMQDVVYKLVPGLQNREKKREEKFKRKASSTAKTKVEGTTK--SHNSSVNKS--------------------------------------
>UPI000F5F25A9	98	0.345	1.120E-18	81	218	250	16	141	254
---------------------------------------------------------------------------------VSNSDSEDEPKLPLNQFYPYIRCALCCGFLIDATTITECLHTFCKSCIVKHF--FHSNRCPTCSIVVHQtQPLYNIRPDRQLQDIVYKMVPFLEELERVQMTTFYKDRGLEVPKAV---------GVSPQG--PAVLRR-------------------------------
>A0A1S3JAC5	98	0.336	1.120E-18	87	198	250	26	136	259
---------------------------------------------------------------------------------------EPVLKIRIRNLNPHIVCSLCAGYFMDATTIRECLHTFCKSCIVKYL--QSSKNCPQCGIKIHEtQPLSGLKADNVMQDIVYKLVTNLFENEEKRKEEFCKSRGINVAKELNEA---------------------------------------------------
>A0A2P4YWP0	98	0.244	1.120E-18	56	243	250	1	178	283
--------------------------------------------------------NFSRNRKGVKDDLKYTYEPGDLETKV--TENGLDVSFKRKVVSDLLLCPICEGFFRGATTIRECLHTFCKACIIEHIESKGS-ECPKCGQNIGIYPLQGLVFDRTIQNITDKIFPEFKDKERKLYSEFLEKYGD------EADIHDEKDLMSLTKPTASQLLNKIKLKPID-STTNFYNEILLPELER------
>UPI001591A707	98	0.227	1.120E-18	93	211	250	6	138	291
---------------------------------------------------------------------------------------------PGQDLCEEATCPICLEYFRDPVIIPECGHNFCRSCLIQCWEkSEGEVSCPQCREII---PHRNLIPNRPLANVVEILVaekislPGEKGAEGKGRvcekhqepLKLFCKADEAPICVVCDRskEHKSHEVIPLEEA--------------------------------------
>A0A7L2YLV3	98	0.300	1.120E-18	25	221	250	3	194	294
-------------------------SCSGSRSLPFEF------ERSRSESSGdeeDDEDDEEEEMEEEEMEGD-SGARFGTDDGeLD-SDDDRERMINLAELTPYILCSICKGYFIDATTITECLHTFCKSCIVRHF--YYSNRCPKCNIVVHQtQPLYNISKNSlsgYLECLgfIWNMSDG--EGEKKQMHDFYKERGLEVPK---PAVPQP---VPVSRGRPRkVLgsVFRIP----------------------------
>UPI000BAFE8F1	98	0.324	1.120E-18	83	221	250	45	198	305
-----------------------------------------------------------------------------------PSLSKEPIILQLRELNPYITCGLCGGYLYEASTITECMHTFCKTCIVRYT--ERCLTCPTCDTPIHPtDPFVHIRHDSTLQDIVYRLLPKVAEVEQKREIEFYEKHeketgevilpklqlPPSPPSTPPPRTDQpplPSEYVRKKKKEP-PLGNFRP----------------------------
>A0A3P4M6I6	98	0.263	1.120E-18	67	230	250	8	170	331
-------------------------------------------------------------------NASKTWElsLYELHRTPQEaIMDGTEIAVSPRSLHSELMCPICLDMLKNTMTTKECLHRFCSDCIVTAL-RSGNKECPTCRKKLVS--KRSLRPDPNFDALISKIYPSREEYEAHQDRVLIRLSRLHNQQALSSSIEEGLRMQAMHRFGPGP-APKRPRGGGAGGSS-------------------
>A0A2B4RP37	98	0.268	1.120E-18	71	228	250	14	172	340
-----------------------------------------------------------------------SWElsLYELHRTPQEaITDGTEISISPRSLHSELMCPICLDMLKNTMTTKECLHRFCQECIITAL-RSGNKECPTCRKKLIS--KRSLRPDPNFDALIAKIYPDRDEYEAHQEKVLQRLNKHHNQQALTSSIEEGLKLQAINRAQ-RV-RKRssdDPSPVAGSG---------------------
>UPI001238074B	98	0.247	1.120E-18	40	233	250	20	217	349
----------------------------------------MGVSVTGVAQGVTDVPNvPNVTQEE---------AIMDGTEIAEAIMDGTEIAVSPRSLHSELMCPICLDMLKNTMTTKECLHRFCSDCIVTAL-RSGNKECPTCRKKLVS--KRSLRPDPNFDALISKIYPSRDEYEAHQDRVLAKLSRLHNQQALSSsieeglkmqAMHRSAGALKLAavgpGGSPRRGRPRhiIPSSAGPNIRSSAF----------------
>A0A2R5LL05	98	0.285	1.120E-18	88	240	250	2	142	400
----------------------------------------------------------------------------------------QTGRKKLVELNPHLTCMLCGGYFVDATTIIECLHSFCKTCIVRYL--SLHKICPVCDVQVHKtRPLVNIRSDQTLQDIVYKLVPGLFKSEMRKRREFYAR--------LPPSARGCIPTSSEERGDARGVERLI---FTPEDLFSLSLEYSARD---------
>UPI0010FCC649	98	0.307	1.120E-18	91	203	250	4	115	419
-------------------------------------------------------------------------------------------TMQLNDLNPHILCVLCGGYLVDATTIVECLHSFCRSCIVKYL--QTSYNCPVCDVEVHKtKPLLHIRPDRTLQDIVFKIVPGIYHEEVNRRKEFDANQQEECEQAPGDSASTGH----------------------------------------------
>UPI00188498E3	98	0.328	1.120E-18	81	213	250	0	133	419
---------------------------------------------------------------------------------MEAIPDCRpQRAVGVADLTPHLVCTLCGGYYIDATTIVECLHTFCRSCILRHL--EASIYCPalTCDVMIHRtKGAVSLRPDTTLQSIVYKTVPGLYRDEMGRRQQFYRDKPGADP-DLTPIMKGAQEEASSRFYAP------------------------------------
>A0A0K8STG6	98	0.416	1.120E-18	94	188	250	13	106	447
----------------------------------------------------------------------------------------------VREVNPHLICVLCRGYFIEATTITECLHSFCRSCLVKYL--ETSKFCPICDVQLHKnNPLLSVRCDPTLQQLVYKLIPGLYANEMARRRKYYSELG-------------------------------------------------------------
>A0A6B0VE12	98	0.284	1.120E-18	94	245	250	5	161	448
----------------------------------------------------------------------------------------------LRDLNAALSCMLCGGYLVNAATLVDCLHSFCKVCIVRYLDTS--KLCPICDVPVHKsRPLSCLRVDKTLQDIVYKVVPGLYQREMKQRREFYDQYPDAaakVPC-LEDRgvvdastrlIFSPQDTVSV---SLEYFTGTQAQESEDDGKEGA--ADAADDGGKDD----
>A0A6D2HWA4	98	0.257	1.120E-18	54	247	250	98	291	527
------------------------------------------------------ADEEEEEEEEEEEEDSKER----SPSST-PGDQSELMDIDLSEIRKDVQCPICLGIIKKTRTVMECLHRFCRECIDKSM-RLGNNECPACRKHCAS--RRSLRDDPTFDALIAALFPNIDSYEE-EELAFHEdemARNKQIQASIAEISQRQSEALvkrKSFGKEAAVLMRS--QRLA-SGSrrrrNSRNLeqEEAHDDDNNDDDN--
>F2UN13	98	0.288	1.120E-18	82	246	250	312	481	569
----------------------------------------------------------------------------------DPtatVISGQTMRYNLERLNPYLMCRLCDGYLIDATTLSECLHTFCKSCIVNFF--ESNNSCPVCGTLAHEiNPHDTLRQDRTMQTIVYKLVPGLLEDETHRRRVFEAElNGEELPSPTHDTaagddeSNSAHETDDEEaRKEAEARLKKNPEL-----QVSFMLEPEELSEDIEKM---
>A0A146LLX1	98	0.416	1.120E-18	94	188	250	7	100	1044
----------------------------------------------------------------------------------------------VREVNPHLICVLCRGYFIEATTITECLHSFCRSCLVKYL--ETSKFCPICDVQLHKnNPLLSVRCDPTLQQLVYKLIPGLYANEMARRRKYYSELG-------------------------------------------------------------
>UPI0008F9DA82	98	0.269	1.120E-18	92	246	250	3	140	1100
--------------------------------------------------------------------------------------------VKLTDVNPELVCVLCHGYFIDATAIKECLHSFCRSCIILYL--EAKNYCPKCQVPINTsKPHLSLKPDKTRQDIVYKLVPGLFHSEMRRRQEFYQKNRFRDL-----HLHPEARGVDVDR-----------LIYSPEDSISLSLEYYDSDREKEEW---
>A0A2M4CY02	98	0.310	1.120E-18	45	188	250	125	256	1250
---------------------------------------------SSSSSSSSSSASVTSTSSTAKALSSY---------LARPLSPYRPSHAQLSTVNPCITCNLCKGYLIDATTIVECLHSFCHSCIMKHL--RTEQYCPQCEMMINKaKP--NIKPDATLQAIVYKLVPGLYENELRRRRAFYRQHP-------------------------------------------------------------
>A0A7R8UCX6	98	0.268	1.120E-18	51	206	250	185	341	1573
---------------------------------------------------GSSANNETcDTKDNENalvESSGTNSADADS-DLSSSSMFGRPRQILLKNVNAHITCSLCTGYLIDATTIVECLHSFCHSCIMNYL--RKDQYCPRCEMMINTTKHNNIKLDTTLQAIVYKLVPGLYEKELLRKRAFYSTRPEEAKLATPEQRGDDTEHL-------------------------------------------
>A0A1B6FU75	98	0.385	1.523E-18	94	201	250	0	99	124
----------------------------------------------------------------------------------------------LSDLNAHLLCVLCGGYYIDATTICECLHSFCRSCIVKHL--ETSKFCPICDVQLHKsKPLLSIRPDTTLQRLVYKVVPGLFQRELERRRQFY-----TDPD--SPDFHR------------------------------------------------
>N6TRI2	98	0.338	1.523E-18	81	196	250	0	118	157
---------------------------------------------------------------------------------MDNGDSKimmlRPRKSLISELNSCITCGLCKGYFIDATTIIECLHTFCRSCIVRYL--NTHKYCPICDVQVHKsKPLLNIRQDKTLQALVYKLVPRLYQDEAKRRKAFYEANPTAKPSPSE-----------------------------------------------------
>A0A369S855	98	0.377	1.523E-18	89	193	250	3	106	222
-----------------------------------------------------------------------------------------EAQVKVQQINPHVICYLCQGYLIDATTITECLHSFCRSCIVKHFDKS--LLCPLCNLRVHEtRPHLNIRSDTTLQEIVYGLVPGLLKEENRRRLDFYNQHGVTMPK--------------------------------------------------------
>UPI001458BCB6	98	0.376	1.523E-18	89	193	250	2	108	225
-----------------------------------------------------------------------------------------EKKVKLRTVNSCITCTLCRGYLIEATTITECLHTFCKSCLVRYL--EDHNSCPKCQTLIHqSHPMNYISHDRTMQDIVYKLVPNLQQKELRRQQEFYRKhasQGIKPEC--------------------------------------------------------
>A0A3P7C4V0	98	0.274	1.523E-18	67	199	250	11	149	227
-------------------------------------------------------------------RNVVSKSNFKI-NFVKSYPTEctgttmhKVAHIPLRDLNPLLTCALCQGYLIDATTIEECLHSFCKSCIIKFL--ERLNTCPVCGTLLHKtRPQYAIRSDHVLQAIVYKLVPNLFENEMSLRRGFYSsELFLTSVPSLFXVC--------------------------------------------------
>A0A6P8ICX0	98	0.355	1.523E-18	81	186	250	0	106	246
---------------------------------------------------------------------------------MAILQSNRQRKLYAGDLNPLLTCGLCRGYMIKPTCITECLHTFCRSCIVKHLCQKEINECPTCDIVIHEtNPLEMLRADQMLEDVIYKLIPGLQQDEERREQEFNKK---------------------------------------------------------------
>UPI00105690F0	98	0.295	1.523E-18	77	222	250	5	150	250
-----------------------------------------------------------------------------SHHSSSDKTDvEDEPTISLSQFYPYIRCPLCCGFLIDATTITECLHTFCKSCIVKYF--FYSNRCPTCSIVVHQtQPLYNIRPDRQLQDIVYKMVPFLEHNERELMCKFYNARALEVPKpELPPPPTAGVIQKPKKDSIPRPL-LTVPS---------------------------
>A0A6A3ZAC5	98	0.328	1.523E-18	73	201	250	2	139	251
-------------------------------------------------------------------------KSFSTP--LAPSLDDsscsvvfaeaRTETVRMADINEFLICKLCKGYLRDPYTVKECLHTFCYGCIRGYyLYDGESCSCPTCRVRLGAKPWTHIMPDPAMKELTEKLLPDYSVKEEEEERVFYSKLGIKRKRVDAPATPR------------------------------------------------
>UPI00148F950B	98	0.354	1.523E-18	79	198	250	15	135	256
-------------------------------------------------------------------------------NISDSDPEDEP-QLPLNQFYPYIRCTLCSGFLIDATTITECLHTFCKSCIVKHF--FYSNRCPTCSIVVHqSQPLYNIRPDRQLQDLVFKMVPTLEKLERTQMVNFYKSRGLEVPKPVvvsPPT---------------------------------------------------
>UPI000F5568BE	98	0.320	1.523E-18	91	216	250	3	127	313
-------------------------------------------------------------------------------------------SVKIQDLNSHIVCVLCGGYLVDATTIVECLHSFCRSCIVKYL--QASYHCPVCDVEVHKtKPLLNIRPDRTLQEIVFKLVPGLYQAELKLRNEFEEKQREENkPPEENEAVNEVTEKKEIEMDDP-VF---------------------------------
>A0A6A5DWR9	98	0.360	1.523E-18	88	197	250	2	110	353
----------------------------------------------------------------------------------------RVSDVPVILFNPYLTCNLCQGYLIDATTIVECLHSFCRSCILTYL--KLNTTCPVCATLLHKtKPHCAIRPDRALQSIVYKLIPNLFEKEMLCRRKFYEDHPSCYTRSLSP----------------------------------------------------
>A0A0P4VZ66	98	0.244	1.523E-18	62	222	250	4	173	357
--------------------------------------------------------------EQNAVNKTWELSLYELHRTPQEaITDNTEIAVSPRSLHSELMCPICLDMLKNTMTTKECLHRFCQECIITAL-RSGNKECPTCRKKLVS--KRSLRPDPNFDTLISKIYPSRDEYEQHQERVIAKlnknhnhaslitsiEEGIKLQIQ---SRQKNRKALQEDGATPTPSAPSTPT---------------------------
>UPI0015AA9573	98	0.255	1.523E-18	67	231	250	8	168	369
-------------------------------------------------------------------NPSKTWElsLYELHRTPQEaIMDGTEIAVSPRSLHSELMCPICLDMLKNTMTTKECLHRFCSECIVTAL-RSGNKECPTCRKKLVS--KRSLRPDPNFDALISKIYPSRDEYEAHQDRVLERLSRLHNKQALSSSIEEGLKIQALVR--PQ--RVRKPQQESDNTTFS------------------
>A0A0N4XG85	98	0.293	1.523E-18	29	185	250	314	472	609
-----------------------------GRYLPGAYLGQPKKDKeekkSDSShkkkrAGKSGHDAKS-------KESLVFQPSKKEESDADSREVKESYSIQLKKINAHLTCNLCKGYLIDAITVIDCLHTFCKSCLLTYFEEEDNC-CPTCEQLIHqSHPSHYLAFDRTMQDIVYKLVPGLLESERKRRLDFLK----------------------------------------------------------------
>UPI00046C342C	98	0.280	1.523E-18	81	234	250	0	163	738
---------------------------------------------------------------------------------MDPPQKHE--KIKLVEINSYLTCYLCKGYLIDATTISECLHSFCRSCIIKFL--QKNCYCPVCEVIINKaKP--CLKLDKTLQDIVYKLVPGLFVNEMYRRKEFYQNRpGLAPkvsPeergEDTERTIFNPQDAISLSIeyisddSAPGAI-PSLPTNTeqPHDNPMKRYL---------------
>UPI0006D4E645	98	0.411	1.523E-18	88	188	250	2	101	807
----------------------------------------------------------------------------------------RPRKPLVREVNPHLICVLCSGYFIEATTIVECLHSFCRSCLLKYL--ENNKFCPICDVQLHKnNPMLSVRCDPILQQLVYKLVPGLYAKEMARRRKYYSELG-------------------------------------------------------------
>A0A6P4HD41	98	0.274	1.523E-18	38	234	250	195	392	1555
--------------------------------------TRRAPSEDASSNGGASADEE-KTEEDQGAADAPSTATTTS----DLATTSRPRPVLLTAVNPHIICHLCQGYLINATTIVECLHSFCHSCLINHL--RKERFCPRCEMVINNaKP--NIKSDTTLQAIVYKLVPGLYERELMRKRAFYKDRPQeaalaTPEQRGDDTEHlifSPSDDmsLSLEYAELGELKIDSESELVD-TLRPRYL---------------
>UPI00160E3B51	98	0.297	1.523E-18	94	213	250	9	123	1637
----------------------------------------------------------------------------------------------LRDVNPYLICPLCRGYLIDATTVVECLHSFCRSCILKHLNAE--ARCPSCNHVLNKaKP--NIKADKALQDIVYKLVPGLYHKEMRRRREFYRRHPE--HADVATPEQRGEDVSGRLIFAP------------------------------------
>A0A3Q3DLJ7	97	0.323	2.069E-18	91	215	250	6	136	234
-------------------------------------------------------------------------------------------THRVRDFNHFITCYLCGGYLIKPTTVTECLHTFCKSCIVQHF--EESNDCPKCGIQVHEtNPLEMLRLDNTLEEIIFKLVPGLREQEEDRELEFWRKnqRSEKLPVDalgagLPDSISAGAGDDDYHRSDPQI----------------------------------
>UPI0003944D2B	97	0.278	2.069E-18	94	215	250	8	138	256
----------------------------------------------------------------------------------------------VKDFNPHITCYICKGYLIKPTTVTECLHTFCKTCIVQHF--EDSNDCPRCGNQVHEtNPLEMLRLDNTLEEIIFKLVPGLREQELQREIEFWKKnkpqengQDESPKADKPKAdeeCDENEEDKDYHRSDPQI----------------------------------
>U3KFP9	97	0.325	2.069E-18	88	213	250	2	126	352
----------------------------------------------------------------------------------------RTTRIKITELNPHLMCALCGGYFIDATTIVECLHSFCKTCIVRYL--ETNKYCPMCDVQVHKtRPLLSIRSDKTLQDIVYKLVPGLFKGAAKDGEDLGIRR--VPVPAVPLGSQEERGEVAerEQGAVP------------------------------------
>A0A291S0P2	97	0.263	2.069E-18	88	246	250	2	185	440
----------------------------------------------------------------------------------------RKTRLKLTDLNPLLTCSLCKGYLIDATTLTECLHSFCRSCLVRYL--QTSKQCPKCDTLVHKtRPLhnasssrlarspGNLGVDRALQNIVYKLVPGLFKDEMKKRRDFYTQNPQAgtsstsSPGDLEArgevgeealviYSDDEHMNLSLEYYLP---YRRKLSE-EKNGSNDATKKRTNGDLgDNDDM---
>UPI0014198857	97	0.250	2.069E-18	93	211	250	3	130	474
---------------------------------------------------------------------------------------------PVQDLRKEATCPICLECFRDPVIIPECGHNFCRSCLIQCWgESEGEASCPQCREII---PHRNLIPNRPLANVVEKLrLQGEKEaegkgkiCEKHQEpLKLFCKDDQSPICVVCDRskEHKSHEVIPLEEA--------------------------------------
>A0A6A4WEF8	97	0.316	2.069E-18	87	224	250	1	130	747
---------------------------------------------------------------------------------------ERARRLQIRQLGPELTCHLCHGYFVDAFTVVECLHSFCKSCIMDHV--KKSCDCPKCGTQLNKaRLTSALRPDQTLQSVVYKLVPRLFNEEMQRRRDFYQDHPQRD-RSLSPER---RGDVSSQQF---VYTLTDPISF-------------------------
>A0A6A4JFD1	97	0.294	2.069E-18	6	188	250	40	195	1126
------WSPhcagapPQFNRTR--CPYPQFGSRVGK-------VRNLSYCRSVSSVLGLL------------FRIFLKQRIR-----MGP---RRTL---VREVNPRLICVLCRGYFIEATTITECLHSFCRSCLVKYL--ETSKFCPICDVQLHKnNPLLSVRCDPTLQQLVYKLIPGLYANEMARRRKYYSELG-------------------------------------------------------------
>A0A336KIP9	97	0.281	2.069E-18	61	193	250	22	156	1305
-------------------------------------------------------------KHQEQKEKSTNLKDLSSdktSNIIvsestEPtIPQQKSNKIPLNLVNAHITCSICKGYLIDATTLVECLHSFCHSCIMKHL--RIQDYCPKCDVLVNKA-KLNIKPDTTLQAIVYKLVPELYEKELLRRRAFYKM----CPK--------------------------------------------------------
>UPI0012D4AE72	97	0.383	2.069E-18	91	187	250	31	127	1318
-------------------------------------------------------------------------------------------KVYLKTVNEHITCTLCGGYLIDATTIVECLHSFCRSCIKMHLDNKNRAVnCPRCKIEINTaKP--NIKPDATLQAIVYKLVPGLYEKELLRRRAFYKLR--------------------------------------------------------------
>UPI0013F25838	97	0.295	2.069E-18	68	188	250	12	125	1482
--------------------------------------------------------------------TIISYFAIHSHEEMADI-GKRAL---LREVNPQLICPLCRGYFVDATTVVECLHSFCRSCILKHL--NEAPYCPSCKNALNMrKPH--IKSDKTLQDIVYKLVPGLYHKEMRKRREFYKKHP-------------------------------------------------------------
>A0A7J7JXS1	97	0.313	2.812E-18	88	188	250	2	101	120
----------------------------------------------------------------------------------------RVSKLKLAEVTPYLVCKLCNGYFIDPCTAQDCLHTFCKTCIVKHL--YQHCTCPICDVVIHKtRPLEMIRHDQTIQDLVYKLVPGVFGKEMERRREFYSDHP-------------------------------------------------------------
>A0A674JCX0	97	0.297	2.812E-18	93	223	250	12	144	146
---------------------------------------------------------------------------------------------KSKELRDELVCSICLDSFKDPV-ILDCGHSYCQACITKCWGASGTGLCPQCRKPL---PKRELRPNKSLEEAVN-IARGLDEeCEKHEEvLKFFCKedRTLVCRVCRESREHRAHTVIPIEAAaeEFKVGhLRRNPRR--------------------------
>B3S390	97	0.372	2.812E-18	94	194	250	4	103	214
----------------------------------------------------------------------------------------------LKDINEHITCGLCKGYLVDASTITECLHTYCKSCLVRYV--QDSNRCPTCDIVIHEtQPLYNIRMDRTMQDIVDKFVPWLKEAERERLNKFYIDHGLQNPFT-------------------------------------------------------
>H0ZZE2	97	0.237	2.812E-18	92	231	250	16	170	215
--------------------------------------------------------------------------------------------ITLKEI-DELTCPVCLEYFNDPVLVAECGHNFCRACVTQCWEDSaRRLCCPQCREPV---PQRLFRPNRSLGNIVHivrqlGLPPGPSRCPRHGEpLRLYCvqdRRAVCVVCHLS-REHRAHTVLPAEEAahaaekwTPSLVLRKGPhpwSFFYFWGAAS------------------
>A0A7L3NDP2	97	0.304	2.812E-18	95	236	250	1	134	226
-----------------------------------------------------------------------------------------------KELNEHIVCCLCAGYFIDATTITECLHTFCKSCIVKYL--QTSKYCPMCNTKIHEtQPLLNLKLDRVMQDIVYKLVPGLQERETWVGGGLWEVAGvgeLTAPPSPP-----FPDTV---GGDPLGL----PYSTFDHsrAHYFRYDEH-------------
>UPI00071CB16E	97	0.283	2.812E-18	94	215	250	8	139	237
----------------------------------------------------------------------------------------------VKDFNPHITCYICKGYLIKPTTVTECLHTFCKTCIVQHF--EDSNDCPRCGNQVHEtNPLEMLRLDNTLEEIIFKLVPGLREQELQREIEFWKKnkpqengQADESPKADKPkvdeECDENEDDKDYHRSDPQI----------------------------------
>UPI00094E25DF	97	0.364	2.812E-18	86	218	250	15	137	252
--------------------------------------------------------------------------------------SDSEDEPKLA-INqfyPYIRCGLCCGFLIDATTITECLHTFCKSCIVKHF--FYSNRCPSCTIIVHQtQPLYNIRPDRQLQDIVYKMIPFLEEVEREQMCNFYKKRGLAIPKSV---------VVS--TATPVVLKR-------------------------------
>A0A484E9X5	97	0.276	2.812E-18	90	223	250	0	121	253
------------------------------------------------------------------------------------------MGVKLAELSEHLGCAICHGILRDAHTIRDCLHSFCKSCIYRYFLVKGSRICPKCKKLLSPRPIASLIMDQKLQQVVDHIFPDFQEQEVLLEKEFYAKNNFKL--------KTEH----LDGGNVSILVPKNPSR--------------------------
>UPI000A1C2567	97	0.355	2.812E-18	94	213	250	9	123	256
----------------------------------------------------------------------------------------------VRDFNHFITCYLCRGYLIKPTTVTECLHTFCKSCIVQHF--EESNDCPKCGIQVHEtNPLEMLRLDNTLEEIIFKLVPGLREKEEQQELEFWKKN--QPLENGQDSVK--HQKAPEGGEEP------------------------------------
>A0A7S3ALQ4	97	0.384	2.812E-18	50	191	250	1	139	271
--------------------------------------------------GGQKEDDNEEERAGRQDDEPAPGAAPEYDDrYVEPVRDEKNIIFQTRILNQHLVCTLCMGYFKDACTIIECLHTFCRSCIMRHF--CESNVCPQCDSQLGTNPKDLVRTDRTLQSIVDKVFPQFVQTNEQAKAA--TKRPATP----------------------------------------------------------
>A0A3Q0FVB2	97	0.222	2.812E-18	97	243	250	9	154	301
-------------------------------------------------------------------------------------------------IQEELTCSVCLDYFTDPVTL-DCGHNFCRACIDQCWgESEPNCCCPQCRE---TAPRRNLRPNRQLGNVV-QLVKGLrlqaeKEPEGQRMCErhqeplkLFCEEDEAPICMIcrESRAHRNHTVIPIEEAAPE----------YKEQIRSG-LEHLREQREE------
>A0A7S1K2X3	97	0.280	2.812E-18	31	207	250	12	180	335
-------------------------------IHPSIYPSLMSRKR------KENDESQQSAEEEPNFDQQEDVKTYQTNDELD-------VEFRVRVLADLLTCRMCGGFFKDAMTVKECLHTFCKSCIYGYLSKQDlRKKCycpyPDCGEDLGAQPFDAVESDRTLQNLVDKLFPEFAEREKKEREGLYRFCGLDHLLEDSPGVPEQNGLSA------------------------------------------
>A0A1I8AA99	97	0.320	2.812E-18	61	183	250	34	159	348
-------------------------------------------------------------RESSQKRTkddSEPGPSFSfSEQKLKPELQDGYF-LELRTINAHITCPLCHGYFVEATTVVDCLHTFCKSCLLQHFEDVDNC-CPKCNSLIHqSHPSHYVSFDRTMQDIVYKLVPGLQSEEMRLRREF------------------------------------------------------------------
>A0A6P3W2Y0	97	0.273	2.812E-18	72	241	250	13	178	385
------------------------------------------------------------------------WElsLYELHRTPQEaIMDGTEIAISPRSLHSELMCPICLDMLKKTMTTKECLHRFCNDCIVTAL-RSGNKECPTCRKKLVS--KRSLRHDPNFDALISKIYPSRDEYEAHQRRALDRFRQLHNPQPL---------ILSIEEG-IRLQAKYRPLRVRkaqqDDGDNTTFSgdEENGDTR--------
>A0A7M7PEL6	97	0.263	2.812E-18	71	219	250	14	161	393
-----------------------------------------------------------------------SWElsLYELHRSPQEaITDETEIAVSPRSLHSELMCPICLDMLKNTYTTKECLHRFCQDCIITAL-RSGNKECPTCRKKLVS--KRSLRPDPNFDALISKIYPSRDEYEAHQERVMAKLNKRHNTAALSTSIEEGLKVQALNRAQ-RVPPKR------------------------------
>UPI0018A756B1	97	0.326	2.812E-18	90	233	250	14	156	404
------------------------------------------------------------------------------------------VSVSMSELNPHFVCLLCFGYFVDATTIIECMHTFCKSCIVNFL--RTKRQCPRCETLLTKsRPCNSLRPDRVMQALVFKTVPGLFQAEMRRRIEFYQGH---PHADYEQDVEDFQHYV--FSPDDSVSLSIRYYNFReadaeNSGSVVRY----------------
>A0A443N369	97	0.228	2.812E-18	76	247	250	40	223	462
----------------------------------------------------------------------------DSEGSPSSSGDKETefVVVKLSEIRKEVQCPICLGIIRKTRTVMECLHRFCRECIDKSM-RLGNNECPACRTHCAS--RRSLRDDPNYDALISALYPDIDKYEE-EELAFHeeeKARNKQIQASIAQTFRRQSEALGRRRTTAKataaaAFMRKSQGSFRNSGYlrrrnrHSRESGHAGSDEDEEDVN--
>UPI0009E63C38	97	0.350	2.812E-18	91	202	250	38	149	526
-------------------------------------------------------------------------------------------TMHLQDLNAHIMCVLCGGYLVDATTIVECLHSFCRSCIVKYL--QTSYHCPVCDVEVHKtKPLLHIRPDRTLQDIVYKIVPGIYHEEVNRRKEFEAnQKGKDEPASEETASDSA-----------------------------------------------
>L7MCL7	97	0.238	2.812E-18	65	194	250	9	157	596
-----------------------------------------------------------------RSRVgCISWRccwIFDpafepLPAAphrirrVGGLPHRTMPGTRLADLNSVITCMLCNGYLVDATTLVECLHSFCKVCIVQFL--NTSLLCPICDVPVHQtKPHQSIRLDRTLQDIVYKVVPGLYQKEMKKRRDYYKKHPehaasVSCPED-------------------------------------------------------
>A0A7R9XCG2	97	0.288	2.812E-18	84	245	250	12	158	858
------------------------------------------------------------------------------------ISNMEPVKIHLTAVNSQLTCVLCSGYLIDATTIVECLHSFCRSCLLRYL--ESNNFCPICDvQVYKSKPHLNIRSDTILQSLVYKMIPSLYQREMSKRRTFYENH----PEIDCSLLDSESR-----GDYP---GKRD--IFSPDDSISLSVCYSQSGLPVDD----
>P35820	97	0.272	2.812E-18	38	234	250	201	399	1601
--------------------------------------TRRATSEDASSNGGASADEEKSEEDPTAAVAASSTATTTS----DLATTSRPRPVLLTAVNPHIICHLCQGYLINATTIVECLHSFCHSCLINHL--RKERFCPRCEMVINNaKP--NIKSDTTLQAIVYKLVPGLYERELMRKRAFYKDRPEeaalaTPEQRGDDTEHlifSPSDDmsLSLEYAELGELkTDSEPELV--DTLRPRYL---------------
>A0A3L8DAW9	97	0.283	2.812E-18	64	208	250	763	909	2245
----------------------------------------------------------------SYFNTTSRFA-IYLHDEEMAGIGKRTL---LRDVNPYLICKICRGYLIDAVTVVECLHSFCRSCILKHL--GNVAHCPSCKHALNKaKP--NIKADKALQDIVYKLVPGLYHKEMLKRREFYKKHPEhansaTPEQRGEDVsgrlIFNPEDVVSL-----------------------------------------
>A0A7S0Q4F3	96	0.454	3.821E-18	83	181	250	29	125	134
-----------------------------------------------------------------------------------PVRHGRDITFQTRIVNPHLVCHLCMGYFKDACTIIECLHTFCRACIHRHF--KDSNACPTCDSHLGTNPRDLVRTDRTLQSIVDKIFPQFAHRESGSKR--------------------------------------------------------------------
>A0A3Q0HAC1	96	0.300	3.821E-18	94	215	250	8	138	222
----------------------------------------------------------------------------------------------VKDFNPHITCYICKGYLIKPTTVTECLHTFCKTCIVQHF--EDSNDCPRCGNQVHEtNPLEMLRLDNTLEEIIFKLVPGLREQELQREIEFWRKnkpqenGQDENPKSDKPKVDEEgdenQEDKDYHRSDPQI----------------------------------
>UPI001939B950	96	0.355	3.821E-18	87	192	250	5	108	225
---------------------------------------------------------------------------------------DR--NVKLRDLNEHITCFVCGGYLIEATTIVDCLHTFCKSCLIKRLL-SKNYDCPKCGNQIhHSHPLQYIGYDRTLQDVVNKLVPSLQRLETAREEKFYHERGLDCP---------------------------------------------------------
>UPI000878D2B3	96	0.325	3.821E-18	94	215	250	8	137	235
----------------------------------------------------------------------------------------------VKEFNHFITCYVCKGYLIKPTTVTECLHTFCKSCIVQHF--EDSNDCPKCGIQVHEtNPLEMLRLDNTLEEIIFKLVPGLREREQQQEIEFWKKnrskeNGEDDgPKSKKPRVDEENEQDADQdyhRSDPQI----------------------------------
>A0A5S6QE60	96	0.284	3.821E-18	88	209	250	17	137	237
----------------------------------------------------------------------------------------ESRRVLLRGLNPFITCYVCKGYLIDATTVSECLHAFCKSCLVSHL--REKTTCPKCEIVIHqSHPLNYVMHDRNLQDIVYKLVPNLYKNEMQRREAFYRERNLPFENPLKSERKDESSETFEE----------------------------------------
>A0A267H2H9	96	0.292	3.821E-18	92	237	250	10	143	274
--------------------------------------------------------------------------------------------LPINQLNEHITCRLCQGYLIDATTIVECLHAFCRSCLLTHLTQQ--HACPVCDIQLHKgDPYRAIRLDRALQSLVYKLVPGLFKSEMTRRRQFYVEH---------PSAGSDRALSPEKRG--DLLAPETASLVQDDERVSLSLELA------------
>UPI0009E21295	96	0.330	3.821E-18	91	198	250	4	110	315
-------------------------------------------------------------------------------------------RMPLEELNPHIMCALCAGYLVDATTIIECLHSFCRSCIVKYL--QTSYHCPVCDVEVHKtKPLLHIRPDRPLQDIVNKLVPGLVYDELSRRKEFEETSEKENPTNIDET---------------------------------------------------
>A0A6A4WAY6	96	0.303	3.821E-18	80	211	250	0	127	330
--------------------------------------------------------------------------------MAAPGETRPDRAVALSELTPHLVCPLCGGYYVDATAIVECLHTFCRSCILRHL--ETSSYCPalTCDVMIHRtKGAISLRPDATLQSIVYKTVPGLHRDEMQRRQLFYADKPDAD-AELAPS----SKGCYEEGA--------------------------------------
>UPI0014259BD9	96	0.297	3.821E-18	80	209	250	5	131	332
--------------------------------------------------------------------------------MLRGKMSKST-KIKITELNRHLTCFLCAGYFIDATTIIECLHSFCRTCIVPFL--QKTNQCPMCDVQVHKtRPLLNIRADKTLQSLVYKLVPGLLKNEMCRRREYFSLNP-DARRSLPPNAREERGELGLE----------------------------------------
>R7T6Z5	96	0.270	3.821E-18	72	212	250	10	150	337
------------------------------------------------------------------------WElsLYELHRTPQEaLTDNTEIAVSPRSLHSELMCPICLDMLKNTMTTKECLHRFCQECIITAL-RSGNKECPTCRKKLVS--KRSLRPDPNFDALISKIYPSRDEYDAQQERVLAKLKQTINPNALTQSIEEGLRQQALNRAQ-------------------------------------
>UPI0015601157	96	0.256	3.821E-18	67	241	250	8	182	348
-------------------------------------------------------------------NPSKTWElsLYELHRTPQEaVMDGTEIAVSPRSLHSELMCPICLDMLKNTMTTKECLHRFCSDCIVTAL-RSGNKECPTCRKKLVS--KRSLRPDPNFDALISKIYPSRDEYEAHQDRVLARLSRLHNQQALSSSIEEGLKMQAMHRAQ-RVRKHQQESRQHPfVCSAFAYVRKNNDSR--------
>A0A1S3IDI5	96	0.274	3.821E-18	84	239	250	27	185	351
------------------------------------------------------------------------------------ITDNTEIAVSPRSLHSELMCPICLDMLKNTMTTKECLHRFCQECIITAL-RSGNKECPTCRKKLVS--KRSLRHDPNFDALISKIYPSRDEYEAHQERVLAKLNKHHNPAALTTSIEEGLRLQAMNRAQ-RV-RKQVNEDPRVEGSTSgeiqprkRVArEHSHD----------
>UPI00113105AD	96	0.250	3.821E-18	67	231	250	8	171	382
-------------------------------------------------------------------NPSKTWElsLYELHRSPQEaIMDSTEIAVSPRSLHSELMCPICLDMLKNTMTTKECLHRFCSDCIVTAL-RSGNKECPTCRKKLVS--RRSLRRDSNFDALISKIYPSRDEYEAHQDRVLERLNRLHNNRILSSSIEEGLRMQALHRS-PRAQRVRKPAQESDNTTFS------------------
>A0A670HX84	96	0.235	3.821E-18	93	211	250	6	138	390
---------------------------------------------------------------------------------------------PVQDLCEEATCPICLEYFRDPVIIPECGHNFCRACLTQCWgESEGEASCPQCREIIQ---HRNLIPNRPLQNVVEILVaekvslPGEKGaegkgkiCEKHQEpLKLFCKEEEAPICVVCDRskEHKKHEVIPLEEA--------------------------------------
>A0A251UZ70	96	0.291	3.821E-18	87	229	250	3	144	427
---------------------------------------------------------------------------------------NQVVKLRRKELAACMTCPICNKLLRDATTVPECLHTFCRKCIHKKVTDEELECCPICNIDLGCVPLEKLRPDHNLQDVRGKIFP------SKRRR--VKAPEVAPSVTL-PLRRKERSLSSLVVCTPRVspqttLtgkRSKGPPRKKPRGS--------------------
>UPI000D6299DC	96	0.278	3.821E-18	84	215	250	11	134	448
------------------------------------------------------------------------------------MSNNQVVKIPRDAISACMTCPICNKLFRDATTIPECLHTFCRKCIHKKLTDEELECCPICNIDLGCVPLEKLsKPDHNLQDIRAKIFP------SKRRR---VKAPEVVPSVTLPLRRKERSLSSLVVSTPRV----------------------------------
>A0A1Q3D1R6	96	0.228	3.821E-18	55	226	250	11	194	450
-------------------------------------------------------DDDFLLRDHTNDTNTANTNnHVQLEDAAyesdrSPSSSDEEkqeyVTVKLSEIRKEVQCPICLGIIRKTRTVMECLHRFCRECIDKSM-RMGNNECPACRTHCAS--RRSLRDDPNYDALIAALYPDIDKYEE-EELAFHeeeKARNKQIQASIAQTLKRQSEALGRKRtakATAAAFVRRSQGRFRD-----------------------
>A0A7J0EW54	96	0.303	3.821E-18	88	235	250	3	151	537
----------------------------------------------------------------------------------------QVVKVRREIISACMTCPLCNKILREATTISVCLHTFCRKCIYQKLSDEEVDSCPVCDIDLGCIPVEKLRPDHNLQDIRAKIFP-------FRRRKI--KSPDVPPSISLPVKRKERSLSSLVVSTPKVsmqteLTGRRTKSFArksapGRGSSFFIEE--------------
>A0A6P7UU93	96	0.312	3.821E-18	94	214	250	5	124	695
----------------------------------------------------------------------------------------------LRNLNAALSCMLCGGYLVNAATLIDCLHSFCKVCIVRYLDTS--KLCPICDVPVHKsRPLSCLRVDTTLQDIVYKVVPGLYQREMKQRREFYDQHPDAafkVPC-LED--RGVADVSSRLIFSPQ-----------------------------------
>UPI00187243E7	96	0.267	3.821E-18	44	234	250	200	390	1585
--------------------------------------------RAPSEDASTSADEEKTEEEQQAAASSTATTTSDL------ATTSRPRPVLLTAVNPHIICHLCQGYLINATTIVECLHSFCHSCLINHL--RKERFCPRCEMVINNaKP--NIKSDTTLQAIVYKLVPGLYERELMRKRAFYKDRPQeaalaTPEQRGDDTEHlifSPSDDmsLSLEYAELGELKVESESELMD-TLRPRYL---------------
>A0A2S2QGS2	96	0.328	5.192E-18	87	216	250	1	124	210
---------------------------------------------------------------------------------------NETNRILLKSLNPHLLCVLCAGYYVDPTTIVECLHSFCRSCIVKYL--ETSRFCPICDVQLHKtKPLLSIRRDKILERLVYKIVPGLYAKEMDRRALPLKELYLS-PDDLVSVVLQYH----VEDAGPKAL---------------------------------
>A0A6I8QVN2	96	0.300	5.192E-18	94	221	250	8	133	233
----------------------------------------------------------------------------------------------VKEFNPHITCYICKGYLIKPTTVTECLHTFCKTCIVQHF--EESNDCPKCGNQVHEtNPLEMLRLDNTLEEIIFKLVPGLREGEQNRELEFWKRK--QPHENGDDGVNvKRPREDEEENDDDRDYHRSDP----------------------------
>A0A6P5IC41	96	0.325	5.192E-18	94	212	250	8	123	235
----------------------------------------------------------------------------------------------VKDFNPHITCYICKGYLIKPTTVTECLHTFCKTCIVQHF--EDSNDCPKCGNQVHEtNPLEMLRLDNTLEEIIFKLVPGLREQELERETEFWKKN--KPQENGQDETSKAEKPKVEEGDE-------------------------------------
>UPI00074FAE05	96	0.366	5.192E-18	94	204	250	8	115	236
----------------------------------------------------------------------------------------------VKDFNPYITCCICKGYLIKPTTVTECLHTFCKSCIVQHF--EDSNDCPRCGNQVHEtNPLEMLRLDNTLEEIIFKLVPGLREQELQHEADFWRKN--KPQENGEEGNPKSEH---------------------------------------------
>A0A670HYH5	96	0.250	5.192E-18	93	211	250	15	147	263
---------------------------------------------------------------------------------------------PVQDLCEEATCPICLEYFRDPVIIPECGHNFCRSCLIQCWgESEGEASCPQCREILQ---HRNLIPNRPLKNVVKKLTVGklrLHEekgaegkgrvCEKHLEpLKLFCKKDQSPICVVCDRskEHKSHEVVPLEEA--------------------------------------
>A0A7S0EYT2	96	0.401	5.192E-18	46	172	250	149	263	276
----------------------------------------------GSAEGGEAGKEQEAAKEDEEYDDT----------YVAPVRDPRNITFQTRILNPHLVCTLCMGYFNDACTIIECLHTFCRACIMRHF--RESQVCPTCDSNLGTNPRDLVRTDRTLQSIVDKVFPQF-----------------------------------------------------------------------------
>A0A3Q2P9Q2	96	0.320	5.192E-18	94	221	250	9	137	276
----------------------------------------------------------------------------------------------VKDFNHFITCYLCRGYLIKPTTVTECLHTFCKSCIVQHF--EESNDCPKCGIQVHEtNPLEMLRLDNTLEEIIFKLVPGLREKEEQQELDFWKKNHLRCqrPGLPDGGAGGGGAEDDGDGGEDGDYHRSDP----------------------------
>UPI0009E4B30F	96	0.306	5.192E-18	81	240	250	0	155	284
---------------------------------------------------------------------------------MAILRSNKEQKIKLAELNPFITCELCKGYLIKPTTIAECLHTFCRSCIVQNLQDNEENICPKCSTVIHEtNPFEMLRSDQMLEDIIFKLVPGLQERERRCQEEFNAavRSGKRDTSSLK-NKHKESDDPPLK--KCRSLSRK---EDQSDDSDSSHNFH-RDD---------
>A0A369SDV3	96	0.274	5.192E-18	84	233	250	21	180	332
------------------------------------------------------------------------------------IDDDSEVTISLRSLHSELMCPICLDILKSTMTTKECLHRFCAECITTAL-RSGNKECPTCRKKLVS--RRSLRPDPNFDALISKIYPNREEYEAQQEKVLARlnkhhsqhalqssfEEGVRMQATNRSHSQRSSNISSADESAP-VPKRIKTQDTRANQEGSNY----------------
>B8CC82	96	0.267	5.192E-18	41	204	250	53	212	355
-----------------------------------------GAADASDRDGDNNDDDEQSTNskeepidKEARPSSII--LRTAGASFVD---------FPVSNLRDHLICSLCKGYFRDPYTVADCLHSFCRSCLIAQF-TVGRHRCPTCDISLEPDPFREVLADRTLQEVVEKVFPWMQTKEEQDEKEFYASRGIKLkPEYVVESSRSPDE---------------------------------------------
>UPI0014585DD1	96	0.325	5.192E-18	35	197	250	45	219	356
-----------------------------------DFLIPKAKTEEQSTSDTSlplQDDNPVSTVSNSQEPLPVA-KVASLRDQLsllpeSPSRRKEPINVRIRDINPYITCGLCGGYLYEASTITECMHSFCKTCIVRHT--ERHLNCPTCDAAIHPtDPFVHIRNDSTIQDIVYRLLPDIAEEEQRREKLFYEEHervtgvQITPKLTLPP----------------------------------------------------
>UPI00096AF87A	96	0.305	5.192E-18	88	240	250	20	153	426
----------------------------------------------------------------------------------------RPAKVRLTEINAYLTCYLCKGYLIDATTISECLHSFCRGCIIRFL--EENSHCPVCEVIINKaKP--NLKLDKILQDIVYKLVPGLFLNEMTRRKRFYKAH----PEV-------AAKVSPEERGED---TER--NIFNPQDCISLSLEYIRDD---------
>UPI00125D8AEB	96	0.250	5.192E-18	87	242	250	55	221	447
---------------------------------------------------------------------------------------DEFITLRLSEIRKEVQCPICLGIIRKTRTVMECLHRFCRECIDKSM-RMGNNECPACRTHCAS--RRSLRDDPNYDALIAILYPDIDKYEE-EELAFHEEemvRNKQIQASIAQTLRRQTEALGRKRtsrATPpafirrsgnRNLRRRRNQRIEPQGSDDDEDANGHDDKD-------
>UPI00193FBB01	96	0.238	5.192E-18	93	211	250	5	133	477
---------------------------------------------------------------------------------------------PAESLRDELSCPICLEYFTDPVTI-ECGHNFCRACISQCWgESETNVSCPQCRETAQ---QRNLRPNRQLGNVVE-LVKRLrfqvvTEPEGQRMCErhqealkLFCGEDQTPICVVCDKskAHRSHTVVPIEEA--------------------------------------
>R7TSP8	96	0.276	5.192E-18	91	241	250	5	142	521
-------------------------------------------------------------------------------------------RLNLQELNSHLLCSLCSGYLIDATTIIECLHSFCKTCLVNHL--QKTKFCPTCEVQIHKtKPLENVRADKALQALVYKLVPGLLHRERQRRRDFYDASKDCKDVNLESSICTFGDIKDGEVA------------YYPCGDDDPMEEDYAPDR--------
>A0A151MLI7	96	0.225	5.192E-18	94	241	250	6	178	722
----------------------------------------------------------------------------------------------VENLRDEATCSVCLDFFRDPVMIMGCGHNFCRACITQYWEgAETDVTCPQCRQTF---PQRTLGPNRQVGNLVE-LVKGlsvrLAEgaggqrvcGEHGETLKLFCQDDEAPICVVCDrsWVHRAHSVVPLEeaaeeykeklQAHLKTLRERRENllglKWTGEGKTQEYLKQAGAER--------
>A0A498LC72	96	0.288	5.192E-18	16	190	250	121	288	784
----------------PHITDAEWrleYCIKNSHVHKvnqPSYLISLNTERAGASS----EINFNCTMEQ-------------LQGLFHPMTMHRTTRIKITELNPHLMCVLCGGYFIDATTIIECLHSFCKMCIVRYL--ETSKYCPICDVQVHKtKPLLNIRSDKTLQDIVYKLVPGLFKtangsNEDRGEVADEDKRIIT-----------------------------------------------------------
>UPI001591539A	96	0.229	5.192E-18	93	219	250	6	146	882
---------------------------------------------------------------------------------------------PVQDLCEEATCPICLECFRDPVIIPECGHNFCRSCLIQCWKkSKGKASCPQCRKIIQ---RRNLIPNRPLANVVEKLrLQGEKEAEGKGRvCEKHREpLKLFCKKDGSPICvvchvskkHKSHEVVPLEEASQeykdiRSFLRR------------------------------
>UPI00084B5A5F	96	0.314	5.192E-18	60	231	250	810	974	1245
------------------------------------------------------------TRVSSKIN-----AGGD--KLLTADTSEPRTRIPMDVVNTHFICSLCNGYFVDATTIVVCLHSFCCACIVRYL--EHSVFCPVCEVLLHAtVPTSKLRPDPQLQALLYAILPELYYEEQRRRREFYSsSKGRIRDEKLCRVIPEDPSLVSLsAGRQPSLPKISEPLR-SDTGTGS------------------
>A0A1W4XLD8	96	0.322	5.192E-18	63	188	250	38	152	1286
---------------------------------------------------------------EHKLRS--DPMTMHLPKLAKP------EKIRLVEINSHLTCYLCKGYFIDATTISECLHSFCRSCLIKFL--QDNSHCPICEVLINKaKP--NIKLDKTLQDIVYKLVPELFLNEMLRRQRFYQKHP-------------------------------------------------------------
>UPI0011429B6B	96	0.297	5.192E-18	94	213	250	9	123	1386
----------------------------------------------------------------------------------------------LRDINQHLICLLCRGYLIDATTVVECLHSFCRSCILKHL--STSAQCPSCKHVLNKaKP--NIKADKTLQEIVYKLVPGLYHREMLKRREFYKKHPE--HANLTTPEQRGEDVSGRLIFNP------------------------------------
>A0A6P8WT29	96	0.291	5.192E-18	47	234	250	195	380	1564
-----------------------------------------------SSNGGASADEEPTTAEEAPAATTTTSTT----SLM--MTTPRPVL--LTAVNPHIICHLCQGYLINATTIVECLHSFCHSCLINHL--RKERYCPRCEMVINNaKP--NIKSDTTLQAIVYKLVPGLYERELMRKRAFYKDRPQeaalaTPEQRGDDTEHlifSPSDDmsLSLEFAELGELNAESELEFGD-TLRPRYL---------------
>A0A0W8CL60	96	0.322	7.053E-18	90	213	250	0	119	215
------------------------------------------------------------------------------------------MAVRLAELTEHLGCALCHGILRDAHTIPDCLHSFCKSCIYRHFLVKGSCICPKCDKMLSPRPIATLITDQKLQAVVDRIFPEFKEQELILEKEFYAKNNF----KLKPDMTEHGDGVNGSSSTP------------------------------------
>A0A2D4C781	96	0.392	7.053E-18	81	187	250	0	106	245
---------------------------------------------------------------------------------MTAPADTRTVTIQLSALTEYLGCVLCHGMLRDAHTIPECLHSFCKSCIYRHFLVQGSRSCPKCFISLKPRPHTTLISDQKLQDVVDRIFPEFKDDDERLEAEFYREH--------------------------------------------------------------
>UPI001885E24C	96	0.325	7.053E-18	91	210	250	6	132	267
-------------------------------------------------------------------------------------------THRVRDFNRFITCYLCGGYLIKPTTVTECLHTFCKSCIVQHF--EESNDCPKCGIQVHEtNPLEMLRLDNTLEEIIFKLVPGLREQEEERELAFWrntqCSQNLTgvCLCGGDTRQRRAHEanHSSLVG---------------------------------------
>T1FM14	96	0.259	7.053E-18	72	249	250	10	179	310
------------------------------------------------------------------------WGltPYELHRTPQEaVTDNTEIAVSPRSLHNELMCPICLDMLKNTMTTKECLHRFCQECIITAL-RSGNKECPTCRKKLIS--KRSLRPDPNFDALISKIYPCRDEYDAHQERVLAKLKQTMNPAALTQNI--------EEGLRQQALSRNQRKKVTDSESNDTPRKHHGNSDESAGENSM
>UPI0011CF27EE	96	0.246	7.053E-18	93	211	250	5	133	362
---------------------------------------------------------------------------------------------PAESLRDELSCPICLEYFTDPVTI-ECGHNFCWACIRQCWgESETNFSCPQCRETAQ---QRNLRPNRQLGNVVE-LVkrlrfqavtePeGERVCELHQEaLKLFCGEDQTPICVVCDKskAHRSHTVVPIEEA--------------------------------------
>UPI000C1FF0DD	96	0.272	7.053E-18	82	237	250	25	169	377
----------------------------------------------------------------------------------DAIVDNTEIAVSPRSLHNELMCPICLDMLKKTMTTKECLHRFCSECIITAL-RSGNKECPTCRKKLVS--KRSLRPDPNFDLLISKIYPSRDEYEAHQERVLAKLNK----------SHSQAALVNSITEGIKVQLQNRPNRSRkgNDESTSNSNENS------------
>A0A1E1W6A1	96	0.258	7.053E-18	72	239	250	11	171	377
------------------------------------------------------------------------WElsLYELHRTPQEvITDATEIAVSPRSLHSELMCPICLDMLKKTMTTKECLHRFCSDCIITAL-RSGNKECPTCRKKLVS--KRSLRPDPNFDLLISKIYPSRDEYEAHQERVLAKLN----------MSHSQASLVNSITEGIKLQSQNRPQRSRkahDDGSNPSNSSGTAD----------
>A0A6A7FVP9	96	0.267	7.053E-18	72	221	250	14	163	398
------------------------------------------------------------------------WElsLYELHRTPQEaITDHTEIAVSPRSLHSELMCPICLDMLKNTMTTKECLHRFCQECIITAL-RSGNKECPTCRKKLVS--KRSLRPDPNFDTLISKIYPSRDEYEQHQERVMARLNRNHSHASLVSSIEEGIKLQSQSRQKPRQKGEELP----------------------------
>A0A2P2KC92	96	0.244	7.053E-18	84	247	250	10	179	403
------------------------------------------------------------------------------------MPVRRFVMVKLSEIRREVQCPICLGIIRKTRTVMECLHRFCRECIDKSM-RLGNNECPACRTHCAS--RRSLRDDPNYDALIAALYPDIDKYEE-EELAFHedeKARNKQIQDSIAQTFRRQAEALGRKNKTTRVagtaFARRTLGRYRDAHSSGR--RHYRGAElqesdDNEDAN--
>A0A5E4C811	96	0.306	7.053E-18	63	185	250	225	344	465
---------------------------------------------------------------EAEARHIVRWRRR-LRGLIPESPSGRgQRSPGLGSLHSELMCPICLDMLKNTMTTKECLHRFCADCIVTAL-RSDNKECPTCRKKLVS--KRSLRPDPNFDALISKIYPSRDEYEAHQKRVLAR----------------------------------------------------------------
>UPI0018A1EC60	96	0.225	7.053E-18	93	241	250	5	177	485
---------------------------------------------------------------------------------------------PMESLQEQATCPICLEYFKDPV-ITECGHNFCRACITQCWEGPDTaASCPQCRETVQ---QRNLRPNRQLENLVaiakwlslqaAKTAGGeRMCGEHQETLKLFCEKDQTPICLVCylSRAHRAHTVVPIEeaaqeykgkiQAHLKTLReeREKLLGLKETGekKSREYLKHIEKER--------
>A0A3Q0FQ82	96	0.233	7.053E-18	93	211	250	5	133	506
---------------------------------------------------------------------------------------------PIGNLQDEATCPICLEYFTQPVTL-ECGHNFCRDCITQCWNRlQPNCFCPQCRQDVQ---QRNLRPNRQLENVlkIAKqltvqAVKGAGGKEVCQEHQeplkLFCEEDQTPICVVCDRsrSHRAHAVVPIEEA--------------------------------------
>A0A210QZW4	96	0.340	7.053E-18	89	187	250	3	100	554
-----------------------------------------------------------------------------------------TAKMKLSELNPHLICVLCGGYLIDATTIMRCLHSFCKTCIVHYL--QTSHYCPVCTGLVHKkNPFSELRSDHLLQNIVYKAVPGLFTDEMNRRRACYKNQ--------------------------------------------------------------
>UPI000BAFD7D8	96	0.339	7.053E-18	80	184	250	0	101	864
--------------------------------------------------------------------------------MLDAMM--TSARMPVQELNPYLTCVLCGGYLIDATTIIECLHSFCRTCIVHYL--HTSNYCPVCECLVHKkNPHQNLRSDKTLQDVVYKLVPDLFTEEMRRRRRYY-----------------------------------------------------------------
>A0A5E4N821	96	0.343	7.053E-18	94	220	250	29	153	1049
----------------------------------------------------------------------------------------------LNDLNPHLVCVLCAGYYIDPTTIVECLHSFCRSCIVKYL--ETSRFCPICDVQLHKtKPLLSIRPDKILERLVYKIVPGLYAREMARRSS-PQKELYLAPDDLVSLVLQYHAVETVSSLQPLVGEQNM-----------------------------
>UPI0013F25EE2	95	0.240	9.582E-18	93	211	250	5	133	191
---------------------------------------------------------------------------------------------PVESLQEEATCPVCLEYFTEPVTL-ECGHNFCRACISQCWEGSDTaASCPQCRETVQ---QRNLRPNRQLTNMVEitkrlSLQPakgaGGDGvcGEHQEALKLFCEEDQTPICVVCDRsrAHRAHTVVPIEEA--------------------------------------
>A0A6A4WHT9	95	0.281	9.582E-18	78	231	250	1	183	223
------------------------------------------------------------------------------PACADQAGVAPQRAVTLSELTPHLVCPLCGGYYVDATAIVECLHTFCRSCILLHL--HTTRRCPVegCDvlvQKAQGASAANLRPDATLQSIVYKTVPGLHRDEMQRRRLFYADNQDnaagTPsgPKATEEdqgsAFYDASDIIDLQIqyapqrpksqnvraiPNPSLLRQRSaEERARDSGKGS------------------
>A0A7K6EQ87	95	0.290	9.582E-18	95	238	250	1	141	225
-----------------------------------------------------------------------------------------------KELNEHIVCFLCAGYFIDATTITECLHTFCKSCIVKYL--QTSKYCPMCNTKIHEtQPLLNLKLDRVMQDIVYKLVPGLQHsTGGLGSGAGGCrgRRGLTVPPVSPDTVGGDSMGLPY-----STFDHSRAHYFRYDEHVSLCLEKLR-----------
>A0A401S6G6	95	0.371	9.582E-18	94	197	250	8	108	235
----------------------------------------------------------------------------------------------VREFNAFITCYICKGYLIKPTTVTECLHTFCKSCIVQHF--EDTNDCPKCGIQVHEtNPLEMLRLDNTLEEIIFKLVPGLKEMEKRQEEEFWKKN--KPQENGED----------------------------------------------------
>A0A5A9NQ57	95	0.333	9.582E-18	94	204	250	8	122	235
----------------------------------------------------------------------------------------------VRDFNRHITCSICCGYLIKPTAVTECLHTFCKSCIVQHF--EESNECPECGIQVHEtNPLEMLRLDKTLEEIIFKLVPGLRDKDEQQESEFWRKnklksNGADGPRAKKPCLSDEEE---------------------------------------------
>A0A6P8G615	95	0.414	9.582E-18	94	186	250	8	99	237
----------------------------------------------------------------------------------------------VRDFNRYITCYLCRGYLIKPTTVTECLHTFCKSCIVQHF--EESNECPQCGIQVHEtNPLEMLRLDKTLEEIIFKLVPDLREKEEQRELEFWRK---------------------------------------------------------------
>UPI0008FA961D	95	0.369	9.582E-18	94	202	250	8	116	281
----------------------------------------------------------------------------------------------VRDFNHFITCYICKGYLIKPTTVTECLHTFCKSCIVQHF--EDSNDCPKCGIQVHEtNPLEMLRLDNTLEEVIFKLVPGLREKEQQQEIEFWRRNKLKeSPDEDGPICKKA-----------------------------------------------
>B4HPZ4	95	0.299	9.582E-18	38	198	250	121	280	286
--------------------------------------TRRATSEDASSNGGASAD---EEKSEEDPTGAVAAAAAASSTATttsDLATTSRPRPVLLTAVNPHIICHLCQGYLINATTIVECLHSFCHSCLINHL--RKERFCPRCEMVINNaKP--NIKSDTTLQAIVYKLVPGLYERELMRKKAFYKDRPEEaaWPRPSSEA---------------------------------------------------
>UPI001884C9B3	95	0.322	9.582E-18	87	237	250	1	143	296
---------------------------------------------------------------------------------------ERARRLKIRELGAELTCYLCNGYFVDAFTVVECLHSFCKSCIMNHV--KKTCACPRCGTLLNQARLTvALRPDQTLQSVVYKLVPRLFNDEMQRRREFYAHHPQRD-RSLSPER---RGDVSSQQF---VYTLTDPISFSLEYYRSVDEETA------------
>UPI000D72088C	95	0.276	9.582E-18	93	211	250	5	129	308
---------------------------------------------------------------------------------------------PLQNIKAEVTCPICQELFLDPVT-SECGHSFCRECIAQHCQGDRDIACPLCNEKL---RKGNLRPNRELKNIVE-LVksqavedPrGGYVCKMHREpLRFYCKEDETPVCMACERsrAHRAHTVVPVEEA--------------------------------------
>A0A1I8C9G3	95	0.295	9.582E-18	18	189	250	38	197	325
------------------LKRRCVHCyfvRVDGRMHVECPVSPRHKTREPFNDMKRGP----SERSKSKSTALPKYEIV-GDNLM----------LPLKTINPLIVCKLCNGYFIEATTVIECVHTFCRSCLLKHFEENDNN-CPTCNLEIHqCYPSQYVAFDRTMQDIVYKLVPGLYEEEQKRVKAFNKKRAI------------------------------------------------------------
>A0A132AE05	95	0.314	9.582E-18	70	184	250	70	190	337
----------------------------------------------------------------------VKTSTGSSSSSLSSSTSkiDQEERKFVKDLNEFISCYLCKGYLIDATTIIECLHSFCKTCILKYFDDNNNPKaqsCPKCLKQVHStKPKVNIRSDPTLQDIVYKLVPGLFKNEMMRRKEYF-----------------------------------------------------------------
>H9GEL2	95	0.257	9.582E-18	72	243	250	13	180	346
------------------------------------------------------------------------WElsLYELHRTPQEaLMDGTEIAVSPRSLHSELMCPICLDMLKHTMTTKECLHRFCSDCIVTAL-RSGNKECPTCRKKLVS--KRSLRPDPNFDALISKIYPSRDEYEAHQDRVLAKLNRLHNQQALRSSMEEGLKVQAMNRGQ-RVRRQRHES---DNASFSGAEDNLRQPLAR------
>UPI00188941C0	95	0.318	9.582E-18	93	206	250	7	118	369
---------------------------------------------------------------------------------------------KLVEVNPNLTCVLCNGYFIDATTIIECLHSFCKTCIVKYL--EKSKLCPVCDVQVHKtRPLLNIRADQTLQDIVYKVVPGLFRNEMARRRQFY--NSLSPSESSaKPTSSEERGDV-------------------------------------------
>UPI000E700479	95	0.250	9.582E-18	82	242	250	90	250	411
----------------------------------------------------------------------------------DNNTKDEFVWVKLSDIRKEVQCPICLGIIRKTRTVMECLHRFCRECIDKSM-RLGNNECPACRTHCAS--RRSLRDDPNYDALIASIYPDIDKYEE-EEMAFHeeeKSRNKQIQASIAQTIRRQSEALvkrrSTAKATAAAFVRRS-RRWR--NSRTQGTEESDDDAD-------
>A0A7M5WVR3	95	0.283	9.582E-18	91	216	250	3	121	430
-------------------------------------------------------------------------------------------KIQLEHVNPFLTCAVCKGYLVDATTIVECLHSFCRGCIIRHL--ENSYNCPKCSTEIHKtKPFEYIRSDPSLQEIVYKLVPELYQNEE-TRKEHWKK-----QEKKDSTKEEGNNRKDDEEENPRIL---------------------------------
>A0A6J5V9C8	95	0.315	9.582E-18	88	232	250	3	145	459
----------------------------------------------------------------------------------------QVVKVKRETLEACMTCPLCNKLLKEATTISLCLHTFCRKCIYEKLSDEEVDCCPVCNIDLGCLPVEKLRPDHNLQDIRAKIFPlkrrKIDAPEITPEVTPEVTHEVTPSISL-PVKRKERSLSSLVVSTPKV-----PMQTGLTGRRSR-----------------
>UPI001553C4E0	95	0.252	9.582E-18	93	211	250	5	133	475
---------------------------------------------------------------------------------------------PAESLQDELSCPICLEYFKDPVII-ECGHNFCRACISQCWgETEPNFSCPQCRETAQ---QRNLRPNRQLGKVVE-LVKGLRLqavtecdgqrvCERHQEaLKLFCEEDQTPICVVCDKskAHRSHKVVPIEEA--------------------------------------
>UPI0018F73A23	95	0.206	9.582E-18	93	211	250	5	131	476
---------------------------------------------------------------------------------------------RLQSLAEETICPICIDFFADPVTL-GCGHNFCRSCISQYWEKKEINSCPECREEF---PERNLRINRALGNLAEKtrklnLNPkekeiKLHCEEHQEELKLFCEtdKKLTCVNCVGSREHREHRFLPIKEA--------------------------------------
>UPI0018F694B4	95	0.201	9.582E-18	95	211	250	7	131	478
-----------------------------------------------------------------------------------------------QSLSEDLICPICLDFFTDPVSL-ECGHNFCRSCITQCWEKKERNSCPECRQEF---PERNLRANRVLANLAEKARKlklnqeekesKLHCEEHQEELKLFCEtdKKLTCVNCVVSQEHREHRFIPIKEA--------------------------------------
>A0A5J9VHE7	95	0.238	9.582E-18	41	247	250	70	304	528
-----------------------------------------GGGRggDGSDSDGesslsAGSMDEAATkrrrltdlkphREDDDSDAEVGGGSDDGYydsSQSDDGGGDEFMAVKLADIRKEVQCPICLGIIRKTRTVMECLHRFCRDCIDKSM-RLGNNECPACRTHCAS--RRSLRDDPNYDALIAALYPDIDKYEE-EELAFgeeEKTRNKKIQETIEKTIQKQSEAVVKKGSkaktTATVFarkyRRNMRRRGKGNTVAPDIVPMGSDDEAREEEN--
>UPI000CEF6BB0	95	0.401	9.582E-18	88	188	250	3	101	897
----------------------------------------------------------------------------------------RRRTL-VREINPHLICVLCSGYFIEATTIVECLHSFCRSCLVKYL--EKSKFCPICDVQLHKnNPLLSVRCDSTLQQLVYKLIPGLYGREMARRRKYYSELG-------------------------------------------------------------
>A0A3Q0ITY4	95	0.340	9.582E-18	91	189	250	6	103	945
-------------------------------------------------------------------------------------------KLKVTDLNPFLICVLCKGYYIDATTIVECLHSFCKTCIVKYL--KRHKYCPICDVLVYKtKPLQSIRPDTRLQNVVYKLIPGLYEKEMQRRQMFFSSTPI------------------------------------------------------------
>UPI000875A4E6	95	0.272	9.582E-18	84	245	250	6	168	1070
------------------------------------------------------------------------------------MDKEEQQRVLVRDLNPVITCRLCEGYFVDATTLVDCLHVFCRACILRHF--ENSKTgCPTCNTMYKKKSQTCFRPDPQIQTLVYKLVPALYAKEMQRREDFYRSTGVRAssSCSDDSVIDRERDMINDQEEMISSYVGDKTQFFGPEDSISLSLEYYQAHLDSTD----
>A0A6J1TLZ9	95	0.276	9.582E-18	87	247	250	7	148	1292
---------------------------------------------------------------------------------------KAPAKPRFSTLNEHLVCTLCKGYLVDATTIVECLHSFCRSCIVQYV--QAKHSCPRCEAQLDSgDRLKSLKPDKTLQDIIFKLVPNLFHNEMQRRRVYYDAH----PQYADQT-------------TPEQ-RGDCLERFYsPDDSISVSLEY-HDRRKSSGKN--
>UPI0014437E74	95	0.274	9.582E-18	85	248	250	3	153	1408
-------------------------------------------------------------------------------------PGKRTY---LREVNPYLVCLLCRGYLIDATTVVECLHSFCRSCILKHL--STEAQCPSCKHVLNKaKP--NIKADKALQEIVYKLVPGLYHKEMRKRREFYKKHPE--HADFATPEQRGEDVSGRLIFAPE-----------DAVSlSLEYLPPGADPLtillsTNDDANT-
>UPI000718ECFA	95	0.297	9.582E-18	94	213	250	9	123	1600
----------------------------------------------------------------------------------------------LRDVNPYLICPLCRGYLIDATTVVECLHSFCRSCILKHL--NKEARCPTCNHALNKaKP--NIKADKTLQDIVYKIVPGIYHKEMRKRREFYRGHPQYADAATPE--QRGEDVSGRLIFAP------------------------------------
>A0A4Y0BGI1	95	0.317	9.582E-18	67	188	250	74	192	1687
-------------------------------------------------------------------NDDVTGATAAMFGSAGPLSPYRPSRVTLGSVYPCITCNLCKGYLIDATTIVECLHSFCHSCIMKHL--RTEQYCPQCEMMINKaKP--NIKPDATLQAIVYKLVPGLYENELRRRRAFYRVHP-------------------------------------------------------------
>UPI00177E4AAD	95	0.308	9.582E-18	55	188	250	190	321	1750
-------------------------------------------------------DTATTPAEANNKNAAAADALVATDDAsVDNLIVDKPRKVLLSVMNPHIICHLCNGYLIDATTIVECLHSFCHSCLIKHL--RTEQYCPRCEMMINTaKP--NIKPDTTLQAIVYKLVPGLYERELMRKRAFYKDRP-------------------------------------------------------------
>UPI001749BE08	95	0.309	9.582E-18	63	219	250	369	531	1912
---------------------------------------------------------------EAKKKKSDPLVTADDAS-ADNLIVDKPRKVLLSVMNPHIICHLCNGYLIDATTIVECLHSFCHSCLIKHL--RTEQYCPRCEMMINTaKP--NIKPDTTLQAIVYKLVPGLYERELMRKRAFYKDRPTeaamaTPEQRGEDTEHlifSPSDCmsLSLEFADTDELVRR------------------------------
>T1G7Q0	95	0.339	1.302E-17	87	188	250	5	105	109
---------------------------------------------------------------------------------------DTENKIKVMDLNPHLLCSLCSGYMINASTIIECLHSFCKSCIYSYV--ESNKYCPICDVQIHKtKPHTNIKPDKTLQTLIYRLVPNLLKNEMQRRQTFFDENP-------------------------------------------------------------
>UPI0008546B5B	95	0.336	1.302E-17	94	201	250	8	115	158
----------------------------------------------------------------------------------------------VKEFNPYVTCYICKGYLVKPTTVTECLHTFCKSCIVQHF--EESNDCPKCGNQVHEtNPLEMLRLDNTLEEIIFKLVPGLREREQLEETEFWKrKRPEENGEDGFPGSKR------------------------------------------------
>A0A2R5LIZ5	95	0.353	1.302E-17	91	188	250	0	96	218
-------------------------------------------------------------------------------------------RLYIRDLNPHIVCLLCAGYLIDAASITECLHTFCKSCIVKYL--QTSRLCPICNTKVHEtQPHLSLRQDRTLQDIVYKVVPELLENETKQRKEFEERRG-------------------------------------------------------------
>A0A1D1UGJ7	95	0.361	1.302E-17	93	195	250	6	108	226
---------------------------------------------------------------------------------------------RMKELTSLLRCPLCHGQIVDATTITECLHTFCKSCIVKFL--EDNTSCPTCGSLIHqSYPLDYISHDRTIQDIVNKVFPDLKQRESDRELQFYRDHPkIKNPKRL------------------------------------------------------
>UPI00112DECF1	95	0.313	1.302E-17	94	204	250	8	123	235
----------------------------------------------------------------------------------------------VKEFNPYINCYICKGYLIKPTTVTECLHTFCKSCIVQHF--EESNDCPKCGNQVHEtNPLEMLRLDNTLEEIIFKLVPGLREEEQRREAEFWKrnkpqENGTDgSPKAKRPRTDEQDE---------------------------------------------
>A0A3P8ZZP2	95	0.404	1.302E-17	94	186	250	8	99	236
----------------------------------------------------------------------------------------------VRDFNHFITCSLCRGYLIKPTTVTECLHTFCKSCIIQHF--EDSNDCPKCGIQVHEtNPLEMLRLDKTLEEIIFKLVPGLREKEEQQEIDFWRK---------------------------------------------------------------
>UPI0011EA0861	95	0.358	1.302E-17	94	212	250	9	124	246
----------------------------------------------------------------------------------------------VRDFNHFITCYLCRGYLIKPTTVTECLHTFCKSCIVQHF--EESNDCPKCGIQVHEtNPLEMLRLDNTLEEIIFKLVPGLREKEEQQELEFWRKN--QPKENGQESLRCPRLAVPDAGGE-------------------------------------
>A0A3P9IH66	95	0.330	1.302E-17	94	210	250	9	122	247
----------------------------------------------------------------------------------------------VRDFNHFITCYLCRGYLIKPTTVTECLHTFCKSCIVQHF--EESNDCPKCGIQVHEtNPLEMLRLDNTLEEIIFKLVPGLRENEEKQEVEFWKKN--QPKENGQENSRRQRLGLPHGG---------------------------------------
>A0A085LL34	95	0.267	1.302E-17	74	203	250	16	142	248
--------------------------------------------------------------------------RVSSQSSAEAVMENRRVL--LRGLNPYITCYVCKGYLIDATTVSECLHAFCKSCLVAHL--REKTTCPKCEIVIHqSHPLNYIMHDRNLQDIVYKLVPNLYRNEMQRREMFYQEHNLPFENPLKTERKNES----------------------------------------------
>A0A3Q3L2G1	95	0.405	1.302E-17	94	193	250	9	104	248
----------------------------------------------------------------------------------------------VQDFNHFITCYLCRGYLIKPTTVTECLHTFCKSCIVQHF--EDSNDCPKCGIQVHEtNPLEMLRLDNTLEEIIFKLVPGLREKEEQQELEFWKK---NPPK--------------------------------------------------------
>UPI00035962F6	95	0.278	1.302E-17	55	233	250	6	179	273
-------------------------------------------------------DTVDESRACAAESSLHRW-----PRRID---ENNTLWIPIHSVNPHLICGLCQGYLYEACTITECMHSFCKNCIVKHL--ERSLNCPMCAILIHPtDPFVHIRLDGLLQDIVYALLPHVEKEELERERLFYEKHGDSLgyPeqkKEKSASVPYAHPGypLSLSKSHPH---STCPLPSTHTSHRSGY----------------
>A0A1J4MPH7	95	0.286	1.302E-17	65	224	250	6	162	281
-----------------------------------------------------------------KKGSIDNSKyTYEPGDLETKVTENGlDVSFKRRVVSDLLICPICEGFFRGATTIRECLHTFCKTCIIKHIESKGS-ECPKCGQDIGIYPLQGLVFDRTIQNITDKIFPEFKEKERKLYSEFLEKYGD------EAEINDEKDLMSLTKPIASQLseIKLKPVDF-------------------------
>UPI0008116889	95	0.276	1.302E-17	44	198	250	25	187	322
--------------------------------------------RNSSSSVerskkQSSAKHHISTKMEVDSSSSNSRAEVNPEVKIKIEDEDEPEKPRaLTTFNPLMTCILCGGYFVDATTIVECLDTFCKSCIVKYLEDDSNPKnCPICETAINKnKPLLSLREDKLKQDIVYKLVPQAFKCEMERRRDFYSTHSDAEPKSDEDA---------------------------------------------------
>A7REQ4	95	0.271	1.302E-17	84	247	250	30	189	326
------------------------------------------------------------------------------------ITDGTEISISPRSLHSELMCPICLDMLKNTMTTKECLHRFCQECIITAL-RSGNKECPTCRKKLVS--KRSLRPDPNFDALIAKIYPDREEYEAHQEKVLQRLSKHHNQQALTSSIEEGLKLQAMNRAQ-RV--RKRSSEEQGHAPIAATAEGSTtpTNRKRQKAN--
>UPI000BAEABFE	95	0.264	1.302E-17	72	227	250	14	159	334
------------------------------------------------------------------------WElsLYELHRTPQEaITDNTEIAVSPRSLHSELMCPICLDMLKNTMTTKECLHRFCQDCIITAL-RSGNKECPTCRKKLVS--KRSLRPDPNFDALISKIYPSRDEYEAHQARVLAKLNKQ----------HSTSALTSSIEEGLRVQALSRPQRVRKH----------------------
>UPI000BA817A3	95	0.259	1.302E-17	55	231	250	3	174	354
-------------------------------------------------------DTQTTNRTWELSLYELNRTSQEV------ITDNTEIAVSPRSLHSELMCPICLDMLKNTMTTKECLHRFCQECIITAL-RSGNKECPTCRKKLVS--KRSLRPDPNFDMLISKIYPSREEYEAHQERVLAKLNKTALAHSIEEGmrIQQMNRGQRVRKSVPEENSNSMPNSIAgtPTGSLS------------------
>A0A7R8V069	95	0.285	1.302E-17	84	247	250	26	187	366
------------------------------------------------------------------------------------ITDNTEIAVSPRSLHSELMCPICLDMLKRTMTTKECLHRFCSECIITAL-RSGNKECPTCRKKLVS--KRSLRPDPNFDLLISKIYPSREEYEAIQERVLAKFNQTQSQQALVNSINEGIKLQS--QNRPGRYRRGTESdqQNSNHASSSS-ASHNNGTDSRDDrqQN--
>UPI001884A8A8	95	0.309	1.302E-17	84	224	250	9	161	439
------------------------------------------------------------------------------------PSDGARTRVTVAQLAPHLVCTLCGGYYVDATTIAECLHTFCRSCILRHL--RTTRCCPaaTCDVLIHRtKGATSLRPDTTLQSIVYKTVPGLYRDEMRRRRQFYldKLDADTdLPLASkgaweEGAVRFYSHDDSIGVriqYAPQSPEDIVPVRF-------------------------
>UPI0011D24E01	95	0.262	1.302E-17	32	236	250	47	253	489
--------------------------------QPGEPQ---GGGGGGRGAGGGGA----EEEEEEDEDS------QGSPS-SSSEEKPEFVYVKLSDIRKDVQCPICLGIIRKTRTVMECLHRFCRECIDKSM-RLGNNECPACRTHCAS--RRSLRDDPNFDALIAALYPDIDKYEE-EELAFHeeeRNRNKQIQASIAQILQRQSEALVKRrtlGKDPaggfitrsqRNLrpstRRRRNSRGTDHqGSEDNEDEH-------------
>A0A5N6QS79	95	0.272	1.302E-17	88	247	250	3	162	561
----------------------------------------------------------------------------------------QVVKVKRETIEACMTCPLCNKLLKDATTISLCLHTFCRKCIYEKLSDEEVDCCPVCNVDLGCLPVEKLRPDHNLQDIRGKIFP------LKRRK---VEAPEVTPTNSLPVKRKERSLSSLVVSTPKVPmqtgltgRRTKAARKAAAirGCSFAVEEPAKKEDSAEDHP--
>A0A1B0CBW1	95	0.287	1.302E-17	62	200	250	131	267	577
--------------------------------------------------------------EQLKKaGLLTSQNMVVLPDSVVPSS-----KVPIKDVNECITCHICKGYIIDATTIVECCHSFCHSCIVPHL--RTKEYCPKCELIINKtKP--NIKPDATFQAIVYKLVPGLYEKELLRRRNFYETRPEeaklaTPEQRGEDTEH-------------------------------------------------
>A0A183BYM0	95	0.277	1.302E-17	88	240	250	31	189	1098
----------------------------------------------------------------------------------------RENVIKLSSLNPYIMCPLCNGYLVEATTVIDCLHTFCKSCLLKYF--EENSDCPKCHNQIHqSHPSHYVAFDRTMQDIVYKLVPGMQAEEQRRREQFKKRHQLKDGRELngRAAPQLPPHTVTV-VPTPnattvaEVCPNVTPSPTVNSHGTSAAEENAVDE---------
>UPI0008757F27	95	0.290	1.302E-17	85	214	250	3	126	1159
-------------------------------------------------------------------------------------PARRPEKIKLREINPYLTCYLCKGYLVDATTISECLHSFCRSCIIKFL--QENSFCPVCEVIINKaKP--NLKLDKTLQDIVYKLVPELFLKEMTRRKLFYQQYPQIAVRVSPEERGEDTERT---IFNPK-----------------------------------
>UPI00063EF9C8	95	0.284	1.302E-17	91	215	250	6	138	1394
-------------------------------------------------------------------------------------------RIFLRDVNPHLICLLCRGYLIDATTVVECLHSFCRSCIVKYL--NTAAHCPSCKHTINKaKP--NIKADMTLQEIVYKLVPGLYHKEMLKRKEFYKKHPEhvnsaTPEQRGEDVsgrlIFNPEDVVslSLEYLSPGV----------------------------------
>A0A553RBR2	94	0.367	1.768E-17	94	189	250	8	111	120
----------------------------------------------------------------------------------------------VRDFNRYITCSICCGYLIKPTTVTECLHTFCKSCIVQHF--EESNECPECGIQVHEtNPLEMLRLDKTLEEIIFKLVPGLREsercihkrtQEEHQEREFWRKNKI------------------------------------------------------------
>A0A2H6N132	94	0.287	1.768E-17	42	186	250	40	186	194
------------------------------------------GSRSESSCGGN---EELEDEEEVMEEGTAGGGAAALYGGfgteegeMDCDEEDERM-INLSELVPYIMCSICKGYFIDATTITECLHTFCKSCIVRHF--YYSNRCPKCNIVVHQtQPLYNIRLDRQLQDIVYKLVVNLEEREKKRMRKKEKK---------------------------------------------------------------
>R7VGM1	94	0.349	1.768E-17	94	234	250	12	149	205
----------------------------------------------------------------------------------------------VSDLHQHLICVLCRGYLVEATAIVECLHSFCRSCIVRNL--ATSKYCPVCDVAITTaKPSLCIRPDEILQRLVYKIVPNLFEDELKRRKCFYADQPPeerTNPKaPLVQLCHNYRPPSS------SRLRRGRSSEATSHGDDRRYL---------------
>A0A7M7NTT8	94	0.361	1.768E-17	92	198	250	14	119	231
--------------------------------------------------------------------------------------------IRLTEVNQYITCHLCGGYLIDATTLTECLHTFCKSCLIMYI--KKNELCPTCDVLIHPsNPVLSLKLDRTIQEIVYKLLPYIEEDEKAREVRFWKERNLEQPQKELPS---------------------------------------------------
>UPI001054F3C8	94	0.317	1.768E-17	94	221	250	9	133	233
----------------------------------------------------------------------------------------------VRDFNHFITCYLCRGYLIKPTTVTECLHTFCKSCIVQHF--EESNDCPKCGIQVHEtNPLEMLRLDNTLEEIIFKLVPGLREKEEHQEQEFWRRN--QPKENGQESLSCQRFVLHDDVSDHDDFHRNDP----------------------------
>UPI0019651D96	94	0.414	1.768E-17	94	186	250	8	99	234
----------------------------------------------------------------------------------------------VRDFNHYITCYICKGYLIKPTTVTECLHTFCKSCIVQHF--EDSNDCPKCGIQVHEtNPLEMLRLDNTLEEIIFKLVPGLREKEQEQETEFWRK---------------------------------------------------------------
>A0A6P7KS65	94	0.320	1.768E-17	94	215	250	9	140	238
----------------------------------------------------------------------------------------------VRDFNHFITCYLCRGYLIKPTTVTECLHTFCKSCIVQHF--EESNDCPKCGIQVHEtNPLEMLRLDNTLEEIIFKLVPGLREKEEQQEIDFWKrnqpkENGQTenlrCPRfGLPDAgADGADGDDDYHRSDPQI----------------------------------
>A0A2G8LC75	94	0.245	1.768E-17	72	244	250	15	178	240
------------------------------------------------------------------------WElsLYELHRTPQEaITDDTEIAVSPRSLHSELMCPICLDMLKMTYTTKECLHRFCQECIITAL-RSGNKECPTCRKKLVS--KRSLRPDPNFDALISKIYPSRDEYEAHQERVLEKL-----------AKHHSTQALAnsiEEGMKQQALSRQQRVR-KHHPVMSDPTEETAEAMDEQ-----
>A0A564ZA19	94	0.329	1.768E-17	87	236	250	1	152	290
---------------------------------------------------------------------------------------DKVTNIPIVELNPLLTCSLCKGYIIDATTVIECLHSFCRTCIVNYL--VNHNVCPVCDTLLHKtRPYCAIRPDTALQAIVYKLLPKVFEREMSSRRKFYGAlpHGdrvlISPEKrgdiTLNTYVEKEEERVSLE-------LRFWRDRSSDGPSQSSLLIH-------------
>UPI0018D89A56	94	0.295	1.768E-17	87	227	250	4	127	307
---------------------------------------------------------------------------------------ERPPRPKMTDINPLIVCILCGGYYVDATTIVECMHSYCRACIVAYL--RQSKQCPTCDILVHKsRPMQKIRPDTTLQKLVYKMVPGLYRDEIRRRRDFHRTH----------VQHSENGEST--SSSP----PEDPTKICDD----------------------
>A0A4D9DGA2	94	0.269	1.768E-17	98	223	250	10	144	308
--------------------------------------------------------------------------------------------------QDEVTCSVCLEYFTDPVTI-ECGHNFCRACISQCWgEPEPNFSCPQCRE---TAPQRNLRPNRQLGNVVE-LVkrlrlqavtePeGQRVCERHQEaLKLFCEEDQTPICLVCDRsrAHRAHTVVPIEEAAQEY-REEILSR--------------------------
>A0A7S0C9I1	94	0.337	1.768E-17	45	198	250	29	176	318
---------------------------------------------SKSKIGSNENDGSTEQMTSDVVNEIEENKGPKPPEI-----KQGSVEFSVCSINAHLVCGLCRGYFRDPYTITECLHTFCKSCLFFAF-QSGFRRCPTCDKSLEPDPFRCVLSDRSLHELVHKIFPSLQDMDDEYEEEFYKARGIKRKVSLEES---------------------------------------------------
>A0A7R9BX50	94	0.283	1.768E-17	72	227	250	10	163	321
------------------------------------------------------------------------WElsLYELHRTPQEaVTDNTEIAVSPRCLHNELMCPICLELLKSTMTTKECLHRFCQECIITAL-RSGNKECPTCRKKLVS--KRSLRPDPNFDDLIAKIYPSRDEYEAQQE---------KVLATLSKSCSQAALVSSIEegmklqaQNKPQRSRKTNPTQGPDD----------------------
>UPI00140395AE	94	0.298	1.768E-17	72	212	250	23	152	358
------------------------------------------------------------------------WElsLYELHRTPQEaLTDGTEIAVSPRSLHSELMCPICLDMLKNTMTTKECLHRFCSECIITAL-RSGNKECPTCRKKLVS--KRSLRPDPNFDALISKIYPSREEYEAIQERVLNRLQK-----------HHNQHALSVSIAE-------------------------------------
>A0A803KPP0	94	0.333	1.768E-17	90	215	250	6	122	430
------------------------------------------------------------------------------------------VQVRRDKLEACMTCPLCKQLLREATTISLCLHTFCRKCIYDKLSDEDVDCCPVCDVNLGIVPEEKLRPDHNLQDIIAKIFP---ANGRKVE------EPEVAPPVSPPAKRKERSLSSLVVSTPRV----------------------------------
>UPI0013F1C259	94	0.231	1.768E-17	93	241	250	5	177	484
---------------------------------------------------------------------------------------------PVQSLQKEATCPICQEYFTEPVTL-ECGHNFCRACISQCWEGSDtDISCPQCRETVQ---RRNLRPNRQLANMVEiaKLLslqaaKGAGEdglcGEHLETLKLFCEEDQTPICIVCERsrAHHAHTLVSIQeaaqeykeriQAQLKTLRDEREKLLRlkvtGEGKSQEYLKQTQTER--------
>A0A2P5ENU9	94	0.330	1.768E-17	90	228	250	6	130	567
------------------------------------------------------------------------------------------VKAKREKLEACMTCPLCNKLLKEATTISLCLHTFCRKCIYEKLSDEEVDYCPVCKIDLGCLPVEKLRPDHNLQDIRAKIFP------LKRRK--INAPEVTPPISL-PVKRKERSLSSLVVSTPKV-----PTQTGLTG---------------------
>A0A7J7B542	94	0.272	1.768E-17	80	214	250	0	127	766
--------------------------------------------------------------------------------MMD-LAKKPLDKIKLVEINPHLTCNLCKGYYVDATTISECLHSFCRSCIIKFL--HEHSYCPICEVIINKaKP--NLKLDKTLQDIVYKLVPELFLNEMKRRQRFYENHPDLAVKVTPEERGEDTERT---IFNPR-----------------------------------
>H3FUB0	94	0.260	1.768E-17	40	221	250	0	182	800
----------------------------------------MASG--GTSSVYRTGRNDSGSGSEDENDKELVLNEYDKTRQVVPLVHGRSVVMSTKLLSTEFTCPICLDLLTNTMTTKDCLHRFCYECISQAI--KGNRECPTCRTKLVS--MRNLRHDRNFDEMIKRIYPDRRKYEDMLEVA--NQEGDDALSSLfasfvdEDDVKR-DHHVDVDAPTPPALlgssRATSP----------------------------
>A0A2M4BB48	94	0.294	1.768E-17	47	195	250	33	192	1120
-----------------------------------------------SVSDGSVPSRRSVTQSPASSTTATTAASPSLPlagmmTMMMPGDAERirmrsnaSNRRRVKDFNDSITCTLCNGYLIEATTVNDCLHAFCRSCIVQYL--KSDRHCPRCKS-YNSKPVtvTSLRPDRTLRALVYKLVPGLHKSEIQRMVQFYNDRQQPAPGSL------------------------------------------------------
>A0A226EL70	94	0.308	1.768E-17	87	192	250	1	105	1146
---------------------------------------------------------------------------------------NATRKVKLKDISSNLSCNLCRGYMIDATTTIECLHSFCKSCIVKHL--ESSEYCPVCDVQLHStKPLSGIRSDQMLQEIIYKLVPGIFTREMERRRQFYNTHPNSIP---------------------------------------------------------
>UPI00193C9B4F	94	0.272	1.768E-17	94	213	250	24	138	1409
----------------------------------------------------------------------------------------------LRDVNPHLICLLCRGYLIDATTVVECLHSFCRSCILKYL--STAAHCPSCKHAINKaKP--NIKADKTLQEIVYKLVPGLYHKEMLKRKEFYRKHPEHVISATPE--QRGEDVSGRLIFNP------------------------------------
>UPI00148E29C3	94	0.282	1.768E-17	47	234	250	203	401	1575
-----------------------------------------------SSNGGASADEEP-TAEEAPTaaTTATATATTSTTMMMTTTATTTTTTTPrpvlLTAVNPHIICHLCQGYLINATTIVECLHSFCHSCLINHL--RKERYCPRCEMVINNaKP--NIKSDTTLQAIVYKLVPGLYERELMRKRAFYKDRPQeaalaTPEQRGDDTEHlifSPSDDmsLSLEYAELGELNAESEVEFGD-TLRPRYL---------------
>B3NRS5	94	0.269	1.768E-17	38	234	250	209	404	1604
--------------------------------------TRRATSEDASSNGGASV-EEEKTEDDQTGASSTATTTSDL------ATTSRPHPVLLTAVNPHIICHLCQGYLINATTIVECLHSFCHSCLINHL--RKERFCPRCEMVINNaKP--NIKSDTTLQAIVYKLVPGLYERELMRKRAFYKDRPEeaalaTPEQRGDDTEHlifSPSDDmsLSLEYAELGELKTESESELVD-TLRPRYL---------------
>A0A1W4VR01	94	0.277	1.768E-17	44	234	250	203	390	1630
--------------------------------------------RRATSEDASADEDKTE---EDQATSEAATTTSDL------ATTSRPRPVLLTAVNSHIICHLCQGYLINATTIVECLHSFCHSCLINHL--RKERFCPRCEMVINNaKP--NIKSDTTLQAIVYKLVPGLYERELMRKRAFYKDRPQeaalaTPEQRGDDTEHlifSPSDymSLSLEYAELGELKKESASELVD-TLRPRYL---------------
>A0A5J4N8R0	94	0.300	2.401E-17	81	192	250	0	108	112
---------------------------------------------------------------------------------MQSYRNEPPVL--LADLNEYITCKLCKGYLIDAVSITECLHPFCKSCIVKYL--NERYDCPSCGILIHqSHPLNYISFDRTLQDIVYKVVPDLRRKEKLLRENFYRMMGKSPP---------------------------------------------------------
>UPI0003C455CC	94	0.271	2.401E-17	93	211	250	5	129	192
---------------------------------------------------------------------------------------------PLQSIKEEVTCPICLELFRDPVT-SECGHSFCQECITWHCQGDGDVACPLCNEKL---RKGNLRPNRELKNIVELLKsqavedPrGGNMCKTHREpLRFYCKEDQTPVCLACErsQAHRGHTVVPVEEA--------------------------------------
>UPI00117EE31A	94	0.300	2.401E-17	65	198	250	17	151	223
-----------------------------------------------------------------RFVVVLSY--FQ-GAVMSPfghrTEDGSTNSCDSEdEFYPYIRCALCCGFFIDATTITECLHTFCKSCIVKHF--FHSNRCPTCSIIVHQtQPLYNIRPDRQLQDIVYKMVPLLEELEREQMCKLYRDRGLEVPEAVMDS---------------------------------------------------
>UPI001885D45A	94	0.340	2.401E-17	91	221	250	6	132	232
-------------------------------------------------------------------------------------------THRVRDFNRFITCYLCGGYLIKPTTVTECLHTFCKSCIVQHF--EESNDCPKCGIQVHEtNPLEMLRLDNTLEEIIFKLVPGLREQEEERELAFW--RNTQCSQNLTADAGTGLPDVTV-AAAATDYHRSDP----------------------------
>UPI0018656992	94	0.310	2.401E-17	94	215	250	8	137	235
----------------------------------------------------------------------------------------------VKDFNHFITCYVCKGYLIKPTTVTECLHTFCKSCIVQHF--EDSNDCPKCGIQVHEtNPLEMLRLDNTLEEIIFKLVPGLREKEQQQEIEFWRKnkskeNGEEDgPRPKKPRMEDEEEETgdqDYHRSDPQI----------------------------------
>W5LV92	94	0.404	2.401E-17	94	186	250	8	99	235
----------------------------------------------------------------------------------------------VRDFNHFITCYVCKGYLIKPTTVTECLHTFCKSCIVQHF--EDSNDCPKCGIQVHEtNPLEMLRLDNTLEEIIFKLVPGLREKEQQQEIEFWRK---------------------------------------------------------------
>A0A6G1SNH2	94	0.336	2.401E-17	92	191	250	6	105	244
--------------------------------------------------------------------------------------------IKLSELNEFISCPVCHGYLIDATTVNECLHTFCKSCIVKHI-QNDNNECPKCQTVIHErRPLDYILYDRSKQDIVYKLVPQLYISEMNRRMAVQDLRDIDP----------------------------------------------------------
>R7VEW5	94	0.262	2.401E-17	88	245	250	45	205	268
----------------------------------------------------------------------------------------EERRLRVRDVNSHVTCRLCKGYLIDASTIQKCLHSFCRSCLVRFL--ASNHACPVCGVLLNrSEPLLNVRLDRTLQNLVYKLVPGLFKDEMQRRHHrYFSPKGTAPAGQSSSTsvinPQNYSHIVT-EDEKISSFVSFLTSPCLNQYILSQSLHFHRNDLNSQD----
>UPI001485E6E6	94	0.338	2.401E-17	94	210	250	9	122	284
----------------------------------------------------------------------------------------------VRDFNHFITCYLCRGYLIKPTTVTECLHTFCKSCIVQHF--EDSNDCPKCGIQVHEtNPLEMLRLDNTLEEIIFKLVPGLREKEEQHEVEFWKKN--QPRANGQETVRCQRFGLPDVG---------------------------------------
>A0A671PQ08	94	0.234	2.401E-17	71	214	250	0	141	308
-----------------------------------------------------------------------SWHVWSCALLFQEaIMDSTEIDVSPRSLHSELMCPICLDMLKNTMTTKECLHRFCSECIVTAL-RSGNKECPTCRKKLVS--KRSLRADPNFDALISKMYPSRDEYEAHQDKVLEQLSLLHNKEALSSSIEQGLRMQARHRSHPR-----------------------------------
>A0A7R9UF62	94	0.304	2.401E-17	18	229	250	17	216	314
------------------LPPSEVT-VVDVQEHswqPASHPTALSTARLCSPI-GRGAFEDASLLGKPVMHLTAEEAEEELAKLRQET---KFVRFRVADINQHLICRLCNGYFRDAHTINECLHTFCKSCLFIRL-HEGMKKCpaPGCQTDLSVTAEGLICADRQMQSIVDKLFPHLRVEDAENEAKFYRERNIAP----KPEHGRAPTRVVVD--TPR--KRRRTKR---DGS--------------------
>L8H7D5	94	0.411	2.401E-17	83	189	250	87	191	326
-----------------------------------------------------------------------------------PILDGRNIIFKTRLLSGFLVCQLCMGVLRDAHTIRECLHTFCKSCLYKYF--QTTADCPLCGVDLRPNPFERIRFDRTVQTIVNKIFSDLIEKDIAKEAHFYRSRGM------------------------------------------------------------
>A0A452I011	94	0.239	2.401E-17	93	224	250	15	153	472
---------------------------------------------------------------------------------------------PVEHLQDEVACPICLEYFKDPVII-ECGHNFCRACITQCWERSaTAASCPQCRETVQ---QSNLRPNRQLANIVEiakRLsFRGAEGaggervsGEHQEVLKLFCEEDQTPICVVCDRslTHCAHRVVPVEKAAQE---MKLPKSF-------------------------
>A0A6V7XSP4	94	0.270	2.401E-17	44	231	250	2	190	492
--------------------------------------------RHTLSNNGIPGPNPTET--------VTGGKTLDLskYDKVrRPhklITDDTKIKITSRTLSAELCCPICLDLLTCTMTTKECLHRFCSECITTALM-RGNKECPTCRKKIVS--KRSLRPDPNFDFLISKIWPDRKQydVECNASMQLFQKQSnvLSLQRSIQEGIRAQAacRKQRVQGSYDYEKKRRRPKTTILDGNDS------------------
>A0A7R8X9F5	94	0.267	2.401E-17	72	235	250	26	190	828
------------------------------------------------------------------------WElsLYELHRTPQEaITDSTEIAVSPRSLHSELMCPICLDMLKNTMTTKECLHRFCQDCIITAL-RSGNKECPTCRKKLVS--KRSLRPDPNFDALISKIYPSRDEYEAHQEKLLAKVNKTSNQAALVNSIEEGMKIQSQNRVQrPRKLNTSACTTPSGDGSRAGGEE--------------
>A0A1W0WMQ9	94	0.240	2.401E-17	87	248	250	1	172	1165
---------------------------------------------------------------------------------------DRILRLPTAQLYPHLRCELCEGFLIDAVALPECHHEFCKACIVNYCylqGPKGPFYCPIeaCKAEIHKtRPLSMLKNDTDMQTLIYKLFPSVYKDEMANRRRFYEEHPQALTSFTE-TVRRPPTADDL--GTLRnfeWLPRDVPPRITvlltYTGSITNFNQPSRDLIKKDKMAT-
>A0A1W4W2N8	94	0.289	2.401E-17	91	248	250	13	172	1243
-------------------------------------------------------------------------------------------KIYVKDLNPYITCNLCNGYLIEATTLVDCLHVFCRACILRYFE-NSKMGCPMCNTVYKKKNFPCFRPDPIMQSLVYKLVPGLYSKEVQRRDDFYRSTAIRasssCSEDSVIGDLSQEH---EEWMTTNV--DDQFQYFSPDDSISlsveYYQPHLDQNANREDAPT-
>A0A0S7K584	94	0.320	3.261E-17	94	221	250	9	140	156
----------------------------------------------------------------------------------------------VKDFNHFITCYLCRGYLIKPTTVTECLHTFCKSCIVQHF--EESNDCPKCGIQVHEtNPLEMLRLDNTLEEIIFKLVPGLREKEEQQELEFWKKnqpkeNGQESLRCLPDGGASGGVDDDGEGGEDGDYHRSDP----------------------------
>A0A225WQ78	94	0.407	3.261E-17	88	189	250	6	108	231
----------------------------------------------------------------------------------------RTETLRMTAINEFFTCTLCKGYYRDPYTSKECLHTFCFGCIRGYYVyHPKSSECPTCKVKLGAKPWTKIIPDPAMKELADKLLPDYSAREEAEERLYYRKLGI------------------------------------------------------------
>UPI00145B31AF	94	0.404	3.261E-17	94	186	250	8	99	235
----------------------------------------------------------------------------------------------VRDFNHYITCYVCKGYLIKPTTVTECLHTFCKRCIVQHF--EDSNDCPKCGIQVHEtNPLEMLRLDNTLEEIIFKLVPGLREKEQQQEIEFWRK---------------------------------------------------------------
>A0A6P8I556	94	0.290	3.261E-17	89	248	250	1	144	238
-----------------------------------------------------------------------------------------ERTIKLCAVREHITCGLCGGYLIDATTIVECLHTFCRSCLVKHL--RECNFCPSCKIVLHqSHPMNYISTDRTLQDIVYKLVPDLQEREIQRQKEF--EVAMFMYRTGEQQnIHNNSQ-KNISSPKPKV-------ETYADTSTSK------EDYHRNDEQT-
>UPI0001CBB3B6	94	0.376	3.261E-17	94	193	250	6	104	252
----------------------------------------------------------------------------------------------VREFNHFITCSICGGYLIKPSTIAECLHTFCKSCIVRHF--EESKNCPRCGIQVHEtHPCEMLRMDKTMEDIVFKLVPGIQEREKQRERDFWTSRESEEPK--------------------------------------------------------
>A0A4U5VHK7	94	0.414	3.261E-17	94	186	250	8	99	253
----------------------------------------------------------------------------------------------VRDFNHFITCYLCRGYLIKPTTVTECLHTFCKSCIVQHF--EDSNDCPKCGIQVHEtNPLEMLRLDNTLEEIIFKLVPGLREKEEQQELEFWKK---------------------------------------------------------------
>UPI00145BF1BF	94	0.404	3.261E-17	94	186	250	8	99	253
----------------------------------------------------------------------------------------------VRDFNHYITCYVCKGYLIKPTTVTECLHTFCKRCIVQHF--EDSNDCPKCGIQVHEtNPLEMLRLDNTLEEIIFKLVPGLREKEQQQEIEFWRK---------------------------------------------------------------
>A0A7S4M3Q8	94	0.400	3.261E-17	81	193	250	18	131	255
---------------------------------------------------------------------------------IEPVSDGRTITFKPQILNEFLTCNICRGYYREPVTVRECLHTFCKSCMYKYIVDNSGPRlsCPDCGYALGSRPFESVKEDCVLQELAIKIFPQVFDKDKDDEERFYEYIG-KPLK--------------------------------------------------------
>A0A670HN91	94	0.234	3.261E-17	95	243	250	8	157	259
-----------------------------------------------------------------------------------------------QRLRDEATCSICLDYFKDPVTIPECGHNFCRSCLIQCWgESEAEASCPQCRERVQ---RRSLVSNRQLANMVE-IAQNLSLQEGKEEGGkggvcedhqeplkLFCKEDEAPICLVCDRskEHKHHEVIPLKEA------------FQEYkGEICRHLEILRKEREE------
>A0A4D9DI17	94	0.294	3.261E-17	95	244	250	1	149	265
-----------------------------------------------------------------------------------------------KELNEHIVCCLCAGYFIDATTITECLHTFCKSCIVKYL--QTSKYCPMCNTKIHEtQPLLNLKLDRVMQDVVYKLVPGLQESDCLLGWApaLWAPvAGCGGP-GLSPSLP----HCPASPPDPVVDTTGLPYSSFDHsrAHYYRYDEHVSLCLERQ-----
>A0A2U9CDH2	94	0.338	3.261E-17	94	210	250	9	122	275
----------------------------------------------------------------------------------------------VRDFNHFITCYLCRGYLIKPTTVTECLHTFCKSCIVQHF--EESNDCPECGIQVHEtNPLEMLRLDNTLEEIIFKLVPGLREKEEQRELEFWRRN--QPRGHGQEALRCQRFGLPNVG---------------------------------------
>A0A671PSX8	94	0.250	3.261E-17	86	220	250	1	132	302
--------------------------------------------------------------------------------------DSTEIDVSPRSLHSELMCPICLDMLKNTMTTKECLHRFCSECIVTAL-RSGNKECPTCRKKLVS--KRSLRADPNFDALISKMYPSRDEYEAHQDKVLEQLSLLHNKEALSSSIEQGLRICMRRVRTPRSAAARM-----------------------------
>A0A674IR97	94	0.250	3.261E-17	95	226	250	6	149	324
-----------------------------------------------------------------------------------------------QSLQDEASCSICLEYFNDPVTI-DCGHNFCRACITQCWEGSDKDVsCPQCRATF---PQRNLRPNWQLASVVEiakqlnlqstKDAGAGRACEKHQEtLKLFCQEDQSPICVVCDRskEHRAHTVVPAEEAAQeyKVGRNARPAQLSD-----------------------
>A0A1I8JDI0	94	0.271	3.261E-17	84	243	250	38	195	360
------------------------------------------------------------------------------------ITDNTEIAVSPRALHSELMCPICLDILKHTMTTKECLHRFCQVCIITAL-RSGNKECPTCRKKLVS--KRSLRHDPNFDQLIAKIYPSREEFEAHEERVLAKlsKFASTVSCDSAASGGAGGEPGSQQRPHGGAKKRQRPSSSQQAAGSTAHQQQA-DDADE------
>UPI0013F18674	94	0.247	3.261E-17	93	236	250	5	169	361
---------------------------------------------------------------------------------------------PVESLQQEATCPICLEYFTEPVTL-ECGHNFCRACIAQCWEGSDTaASCPQCRENVQ---QRNLRHNRQLANVVEiaKLLslqaaKGARGdgvCERHQEtLKLFCKEDQTPICVVCDRsrAHRTHTVVPIEeaaqeykekiQAHLRTLReeREKLLGFKE-GVEKRSQEH-------------
>A0A1I8AXW6	94	0.319	3.261E-17	63	183	250	13	128	361
---------------------------------------------------------------ESFKNSETS--PIAGPSQLQKPTDNF---VSLSSINPYITCPLCNGYFVDATTVIDCLHTFCKSCLLKYFD-EDNTDCPKCHYQIHqSHPSHYVAFDRTMQDIVYKLVPGMQAEEQRRREQF------------------------------------------------------------------
>UPI000B8B3AF0	94	0.300	3.261E-17	90	245	250	6	157	401
------------------------------------------------------------------------------------------VKVRREKLEACMTCPLCNQLLREATTISLCLHTFCRKCIYKRLSDEDVDYCPVCDINLGIVPEEKLRPDHNLQDIMAKIFPiTGRKVEA----------PEIPLSASPPAKRKERSLSSLVVNTPRVSmqagvtGRRTRAGVRK-GSASRGASSANEETPKKD----
>A0A7J6YLY3	94	0.262	3.261E-17	82	241	250	25	169	405
----------------------------------------------------------------------------------DAIVDNTEIAVSPRSLHSELMCPICLDMLKKTMTTKECLHRFCSDCIITAL-RSGNKECPTCRKKLVS--KRSLRPDPNFDLLISKIYPSRDEYEAHQERVLAKLNK----------SHSQAALVNSITEGIKLQSQNRPNRSRKNNEEQR--ENPNDLR--------
>UPI000B77F200	94	0.232	3.261E-17	85	247	250	9	180	409
-------------------------------------------------------------------------------------PKDETngyVVVKLSEIRKEVQCPICLGIIRKTRTVMECLHRFCRECIDKSM-RLGNNECPACRTHCAS--RRSLRDDPNYDALIAALYPDIDKYEE-EELAFHeeeKARNKQIQASIAQTFRRQAEALGRKRttskATIAAFSRRTPGRHRDAHPRGRrnYQtADIQGSDDNEDAN--
>R7TA34	94	0.322	3.261E-17	86	205	250	1	117	409
--------------------------------------------------------------------------------------NDQ-ARVSVKSLNDHLICVLCGGYFISATAITECLHTFCKDCIVRYL--ETSIYCPVCDTLVHKtKPTLCLRRDNATQDLVYKLVPKLLTNEVQRRRAFY-SQNHPPLNHVTNTTPHEDHV--------------------------------------------
>A0A452I065	94	0.225	3.261E-17	93	241	250	5	177	442
---------------------------------------------------------------------------------------------PVEHLQDEVACPICLEYFKDPVII-ECGHNFCRACITQCWERSaTAASCPQCRETVQ---QSNLRPNRQLANIVEiakRLsFRGAEGaggervsGEHQEVLKLFCEEDQTPICVVCDRslTHCAHRVVPVEKaaqeykekiqAHWKTLReeREKLLGFKLTGEGKnwEYLKQIQEER--------
>UPI00158FD716	94	0.229	3.261E-17	93	211	250	6	136	474
---------------------------------------------------------------------------------------------PVQSLSDEATCSICLEYFKDPVTIPECGHNFCRSCLIQCWgESKAEVSCPQCRQRV---PRRSLIPNRQLANFIE-LIKDLrDQREKEEERKgrvckehqeplkLFCKKDEATICMVCDKskEHKHHEVIPLKEA--------------------------------------
>UPI00141A205F	94	0.242	3.261E-17	95	243	250	8	157	480
-----------------------------------------------------------------------------------------------QRLRDEATCSICLEYFKDPLTIPECGHNFCRSCLVQYWgESEAEASCPQCRKTVQ---RRSLTPNRQLANMVEiaKNFsvQGGKEdkrkggvcEEHQEPLKLFCKKDEAPICLVCDRskEHKHHEVIPLKEA------------FEEYkGEICRCLEILRKEREE------
>UPI0015577A82	94	0.241	3.261E-17	93	241	250	5	177	485
---------------------------------------------------------------------------------------------PVESLQEEATCPICLEYFTEPVTL-ECGHNFCRACISQCWEGSTTAVsCPQCRETVQ---QRNLRPNRQLANVVE-IVKRLSLraakgaggdgvCDRHQEaLKLFCEEDQTPICVVCDRsrAHGAHTVVPIEeaaqeykekiQAHLKILReeREKLLGFKvtGEGKSQEYLKQTQTER--------
>A0A4D9DJC8	94	0.248	3.261E-17	93	211	250	33	162	507
---------------------------------------------------------------------------------------------PAKTLQEEATCSICLDYFKDPVMIIDCGHNFCRACITQClWGWETNLSCPCCRGSF---LQRNLKPNRQLANVaeVAKqlslrLFkePrGGRVCEKHQEaLKLFCEEDQTPICVVCDRskEHRAHAVVPIEEA--------------------------------------
>UPI001015FD2B	94	0.240	3.261E-17	1	215	250	16	249	560
-VCVCVWRVYCFASSSLSLHALFSLSRSNT--NNTQTQQRQQHWTvPGSSLRSFSAENRTpsgdlapKSRhlnslprsisvprriQQGQNHRGVVWFTWQDWNaklinlfVIVAMVSSQVVKVKRDTLRPCMTCPLCHNFYKDATTISLCLHTFCRKCIYDKLSDEEMDCCPVCNIDLGCLPVEKLRPDHNLQDIRSKVFPFKRKKIKAQEV----LSSISLP-----TKRKERSLSSLVVSAPKV----------------------------------
>A0A0N4TM55	94	0.257	3.261E-17	8	197	250	239	446	573
--------NAQISQELVALSEKKALSDVTCYKcgEKGHYANRCHKGLLAfLSNTAYLAHEQREKDEKEARGNGQQFGSLGKPQQV-PQPKaifkmsrkptliGDEYKILLKTLNPHITCPLCKGYFIEATTVTDCLHTFCKSCLLKHFE-NVNNCCPKCSNLIHqacskSHPSHYVSFDRTMQELVYKLVPGVQIREEENQNAFLRTVKIEPGENGSP----------------------------------------------------
>A0A151MA91	94	0.261	3.261E-17	93	211	250	5	133	610
---------------------------------------------------------------------------------------------PARTLQDEASCSICLDYFKDPVTV-DCGHNFCRACITQCWSRSDtNISCPQCRQAF---PQRNFRPNRQLGNVVE-IAKQLNKqkeedadvgrvCEKHQEpLKLFCEDDQRPICVVCDKskTHRAHTVVPIEDA--------------------------------------
>UPI0010A005B9	94	0.220	3.261E-17	93	211	250	6	138	987
---------------------------------------------------------------------------------------------PVQDLCEEATCPICLEYFRDPVIIPECGHNFCRACLIQCWgESEGEASCPQCREILQ---HRNLIPNRPLANVVEKLtVGKLRLHEekgaegkgrvcgkHQEPLKLFCKEDESPICLVCNVskEHKSHEVIPLEEA--------------------------------------
>UPI00109F75D9	94	0.235	3.261E-17	93	211	250	541	673	1016
---------------------------------------------------------------------------------------------PVRDLSEEATCSICLDYFTDPVIIPECGHNFCRSCLTQYWGkSQGEASCPQCRKTVE---QGSIRRNLQLANFVEiaKKFPsGGKEgkegegkgrvCEKHQElLKLFCKKDESPICVVCDRskEHKSHEVIPLEEA--------------------------------------
>A0A0N4TP75	94	0.246	3.261E-17	33	248	250	66	271	1033
---------------------------------PLSVMNN--GNVPDTVTGGK----TLELTEYDRFRR---------PH--KAISDSTEIRISTRMLSSELCCPICLDLLTTTMTTKECLHRFCSECITTALL-RGNKECPTCRKKLVS--KRSLRPDPNFDALINKIWPDRQIYEQMQQKAmemFHQQSNVEaLQKSIEAGmkAQAANRRQRVQGSYDYEKRKRRPrsdvhDRSY-NNSPDSNSPEGSGEGDENDLHT-
>A0A6M2DDU3	94	0.244	3.261E-17	46	208	250	42	207	1049
----------------------------------------------GDVSGeARGAAGDSAARQQPIAQRPIDRV------LM---VADSEPRPRLSDLNRALTCGYCKGYLINAVKIEDCHHTFCRSCIVQYI-NNENKQCPTCLSSAPSqneKPQpnlqmSNLILDRVLQSCVYKMVPGLYRREQQRQAEFYMQHGLSnaFPSKLEDSIRfiSPDELMSL-----------------------------------------
>A0A194PLM5	94	0.330	3.261E-17	78	188	250	7	120	1096
------------------------------------------------------------------------------PDekIVKMAEQNNSAVVPQRtligEVNEHITCTLCRGYYIDATTIVECLHSFCRSCIIKHL--QVKSYCPVCEMMINSaKP--NIKLDKALQDIVYKLVPGLFQKEMERRQQFYASRP-------------------------------------------------------------
>A0A2A6BDX3	94	0.268	3.261E-17	15	187	250	260	426	1157
---------------RSGAeKRSKKRKEIKKELSDDDDV-EMK--SPPSSRVKLEVDDDQPCSSHSTIIPMV--KRGDGSS--RPMDTRKEFVLPLEKINGQITCSVCGGYFIEATTVTECLHTFCKSCILAHFE-EGHTHCPKCDMTIHqSHPSHYVSFDRTMQDIVHKLVPGLLHEETERRKEHRAAR--------------------------------------------------------------
>A0A1I8NC34	94	0.268	3.261E-17	45	221	250	124	311	1558
---------------------------------------------SSSSSSALSVKNENcdtviKTEMENSENCSAdSMQQNEANDLQLAAMKHRPIL--LSSMNPHIICSLCFGYLIDATTIVECLHSFCHSCLIKHL--RTEQYCPRCEMMINTaKP--NIKPDTTLQAIVYKLVPGLYEKELMRKRAFYKDRPEEaalasPEQRGDDTEHlifSPSDymSISLEYADTEELTHSGP----------------------------
>W6UPN9	94	0.287	3.261E-17	88	223	250	2	152	1791
----------------------------------------------------------------------------------------RSKKISLSLLNGHLICGLCGGYLIDATVLTNCIHAFCRSCILKYI-AELNNVCPLCQTLIQEgrsSPScDALRPDVTLQRVVYKLVPGLLKVEIDRIAEF-RKRYLKNPaKVIREVRHScresqmledtGSTDSAVSGlsSTPTPLATRSLSR--------------------------
>A0A1E1XBR6	94	0.288	3.261E-17	91	237	250	22	182	2546
-------------------------------------------------------------------------------------------RPQVASLNAHLTCQLCKGYLVDAMTLIKCLHSFCRSCILKHL--ETGHTCPVCDLRLSKiNMESHLIRDDILQNVVYKAVPGLYQKEMKRRRDFYSSKGNKgDQASLSPeekgeldssssgrVIFSPDEAVSLSLeYKPIVVVKTEPEASGPGPSGQALKEPA------------
>A0A6F8ZPM0	93	0.398	4.428E-17	88	186	250	4	104	193
----------------------------------------------------------------------------------------RTPLVQPRLVKDfnHFiTCYLCRGYLIKPTTVTECLHTFCKSCIIQHF--EDSNDCPKCGIQVHEtNPLEMLRLDNTLEEIIFKLVPGLREKEQQQEIDFWRK---------------------------------------------------------------
>A0A7N6BAK3	93	0.414	4.428E-17	94	186	250	9	100	222
----------------------------------------------------------------------------------------------VRDFNHFITCYLCRGYLIKPTTVTECLHTFCKSCIVQHF--EESNDCPKCGIQVHEtNPLEMLRLDNTLEEIIFKLVPGLREKEEQQELEFWRK---------------------------------------------------------------
>UPI000B90A9A4	93	0.299	4.428E-17	67	192	250	2	117	231
-------------------------------------------------------------------RRAI-WA-FSACTRMD-------RRVKLVDLNEQICCKLCNGYLIDATTITECLHTFCKSCLVKFL--EENNTCPICHLVIHqSHPLNYVGFDRTMQDIVYKLVPDLQLNEKKKEKLFYESFGKKEP---------------------------------------------------------
>A0A3B4EVD1	93	0.414	4.428E-17	94	186	250	9	100	242
----------------------------------------------------------------------------------------------VRDFNHFITCYLCRGYLIKPTTVTECLHTFCKSCIVQHF--EESNDCPKCGIQVHEtNPLEMLRLDNTLEEIIFKLVPGLREKEEQQELEFWRK---------------------------------------------------------------
>A0A6P7JTE5	93	0.414	4.428E-17	94	186	250	9	100	242
----------------------------------------------------------------------------------------------VRDFNHFITCYLCRGYLIKPTTVTECLHTFCKSCIVQHF--EESNDCPKCGIQVHEtNPLEMLRLDNTLEEIIFKLVPGLREKEEQQELEFWRK---------------------------------------------------------------
>A0A2I4D5P3	93	0.404	4.428E-17	94	186	250	9	100	244
----------------------------------------------------------------------------------------------VRDFNHFITCYLCRGYLIKPTTVTECLHTFCKSCIVQHF--EESNDCPKCGIQVHEtNPLEMLRLDNTLEEIIFKLVPGLREKEEQQELEFWKK---------------------------------------------------------------
>UPI00189745E4	93	0.414	4.428E-17	94	186	250	9	100	244
----------------------------------------------------------------------------------------------VRDFNHFITCYLCRGYLIKPTTVTECLHTFCKSCIVQHF--EESNDCPKCGIQVHEtNPLEMLRLDNTLEEIIFKLVPGLREKEEQQELEFWRK---------------------------------------------------------------
>A0A3B4TM06	93	0.414	4.428E-17	94	186	250	9	100	248
----------------------------------------------------------------------------------------------VRDFNHFITCYLCRGYLIKPTTVTECLHTFCKSCIVQHF--EESNDCPKCGIQVHEtNPLEMLRLDNTLEEIIFKLVPGLREREEQQELEFWRK---------------------------------------------------------------
>UPI000B8F4B66	93	0.404	4.428E-17	94	186	250	9	100	249
----------------------------------------------------------------------------------------------VRDFNHFITCYLCRGYLIKPTTVTECLHTFCKSCIVQHF--EESNDCPKCGIQVHEtNPLEMLRLDNTLEEIIFKLVPGLREKEEQQELEFWKK---------------------------------------------------------------
>A0A3Q1IYJ6	93	0.414	4.428E-17	94	186	250	12	103	250
----------------------------------------------------------------------------------------------VRDFNHFITCYLCRGYLIKPTTVTECLHTFCKSCIVQHF--EESNDCPKCGIQVHEtNPLEMLRLDNTLEEIIFKLVPGLREKEEQQELEFWRK---------------------------------------------------------------
>A0A6G1QZY3	93	0.404	4.428E-17	94	186	250	9	100	256
----------------------------------------------------------------------------------------------VRDFNHFITCYLCRGYLIKPTTVTECLHTFCKSCIVQHF--EESNDCPKCGIQVHEtNPLEMLRLDNTLEEIIFKLVPGLREKEEQQELEFWKK---------------------------------------------------------------
>A0A7L3A4K4	93	0.283	4.428E-17	95	236	250	1	139	256
-----------------------------------------------------------------------------------------------KELNEHIVCFLCAGYFIDATTITECLHTFCKSCIVKYL--QTSKYCPMCNTKIHEtQPLLNLKLDRVMQDIVYKLVPGLQHtltvgqggTGGSQLCCWGCrgHRGLTVPPVSPDTV----------GGDP----MGLPYSTFDHsrAHYFRYDEH-------------
>UPI00145538A9	93	0.312	4.428E-17	68	207	250	9	141	263
--------------------------------------------------------------------TTASWGYKALRG--RPKP----LVVRLTEINQYITCHLCSGYYVDATTIIECLHTFCKSCLIQYL--HTSKKCPTCDVLIHEtNPFSCIRLDRTKQDVLNKLLPYVSSDEHENKILFYKQRGIQFPEQVETQSRSASPIDP------------------------------------------
>UPI00106A551F	93	0.378	4.428E-17	91	208	250	4	118	283
-------------------------------------------------------------------------------------------TVHLNTLNANITCSICGGYFVEATTIMECLHSFCKSCIVRYL--ETSCNCPVCQTEIHKtRPLLHVRPDPVLQDLVYKLVPSLYDDYHKAKQEFKKLMSTEEPA--QEETHDADGVVNV-----------------------------------------
>UPI0007639C05	93	0.300	4.428E-17	72	181	250	12	121	290
------------------------------------------------------------------------WElsLYELHRSPQePITDNTEIEISPQSLQSELMCPICLDVLKKTMTTKECLHRFCSECIVTAL-RSGNKECPTCRKKLAS--KRSLRPDPNFDLIISMIYPNRDEYEAHQTR--------------------------------------------------------------------
>UPI000388F7A5	93	0.250	4.428E-17	93	211	250	5	134	290
---------------------------------------------------------------------------------------------PAKNIKDEATCSICLDLFTDPVT-TECGHSFCRECIAQLCEEKEiDIVCPQCRQTFQ---KSNLRPNRELKNIVDSI-PQLLSSErlrnpieenmcetHQEPLKLYCKEDQIPICMVCErsQAHRAHTVVPMEEA--------------------------------------
>B8C1Q2	93	0.276	4.428E-17	42	185	250	32	178	331
------------------------------------------GGASNESASATGDESSTLYNPVSKWQEHVEVPGLTLFDIhreprrenVDP---EARVRVQLKVLSPEFHCPVCLSYIKQTRIVKECLHRFCNECIQKCLRVSPKKECPQCRVHIPS--RRSLRPDPNFDNLIKSIYGNLEELEKFEEEEIMR----------------------------------------------------------------
>A0A1L8GGL2	93	0.294	4.428E-17	84	229	250	31	167	336
------------------------------------------------------------------------------------ITDGLEIVVSPRSLHSELMCPICLDMLKNTMTTKECLHRFCADCIITAL-RSGNKECPTCRKKLVS--KRSLRPDPNFDALISKIYPSRDEYEAHQERVLARINKHNNQQALS---HSIEEGLKIQ-ALNRLPRGKKPQ--VENGS--------------------
>A0A6P7XKP8	93	0.262	4.428E-17	72	221	250	13	155	341
------------------------------------------------------------------------WElsLYELHRTPQEaVMDGTEIAVSPRSLHSELMCPICLDMLKNTMTTKECLHRFCSDCIVTAL-RSGNKECPTCRKKLVS--KRSLRPDPNFDALISKIYPSRDEYEAHQDRVLAKLSRL----------HNQHALSSsiEEGLKMQAMhRLRSP----------------------------
>UPI00192F7A92	93	0.254	4.428E-17	72	241	250	13	177	341
------------------------------------------------------------------------WElsLYELHRTPQEaVMDGTEIAVSPRSLHSELMCPICLDMLKHTMTTKECLHRFCSDCIVTAL-RSGNKECPTCRKKLVS--KRSLRPDPNFDALISKIYPSRDEYEAHQDRVLAKLNRLHNQQALRSSMEEGLKMQAMNRGQ-RV--RKHPQE--SDNTTFSGAEDNCDSR--------
>UPI0008117A69	93	0.274	4.428E-17	71	202	250	12	143	378
-----------------------------------------------------------------------SWElsLYELNRQPQPVITDcTEIAVSPRSLHSELMCPICLDMLKTTMTTKECLHRFCQDCIITAL-RSGNKECPTCRKKLVS--KRSLRPDPNFDALISKIYPSREDYEQQQERVMAKVNKHNFHANIEETLRMQ-----------------------------------------------
>A0A368RBZ8	93	0.244	4.428E-17	87	247	250	1	168	392
---------------------------------------------------------------------------------------DGFMLVKLAEIRKEVQCPICLGIIRKTRTVMECLHRFCRDCIDKSM-RLGNNECPACRTHCAS--RRSLRDDPNYDALITALYPDIDKYEE-EELAFseqEKTRNKKIQETIEETFRRQSEAIgkkrSTAKATATAFarkyRRNMQTRGRGRTVTPDIAPTGSDDEDIQEEN--
>UPI000FFB228B	93	0.333	4.428E-17	88	212	250	2	118	407
----------------------------------------------------------------------------------------RTTRIKITELNPHLMCALCGGYFIDATTIVECLHSFCKTCIVRYL--ETNKYCPMCDVQVHKtRPLLSIRSDKTLQDIVYKLVPGLFKGTALGGDNW-----PFPP--SAPAVPNGSNEDRGEVSE-------------------------------------
>A0A6J8EK12	93	0.306	4.428E-17	63	230	250	160	329	444
---------------------------------------------------------------EEKPEAKLSLKE-QLAQIpVCPSLSKEPVSVRLCAINTYITCALCGGYLYEASTITECMHTFCKTCIVRHI--EKCLSCPTCDTEIHPtDPIVNIRHDSTIQDIVYRLLPNVAEEEQKREKEYYEEHerktgeKILPKLTLPPP---PPTTPPAHGHDPFSFPVQRKKKTHSRGNS-------------------
>UPI0018A1BF13	93	0.225	4.428E-17	93	211	250	5	133	476
---------------------------------------------------------------------------------------------PAESLQEEATCPVCLEYFTDPVTL-ECGHNFCQACIAQWWEGPDTaASCPQCRETAQ---QRNLRPNRQLGNMVEiakRLsFQAAKGaggsgvcGEHQETLKLFCEEDQTPICVIChlSWAHRAHRVVPIEEA--------------------------------------
>UPI0018E7E667	93	0.227	4.428E-17	93	211	250	5	136	488
---------------------------------------------------------------------------------------------PMESLQEEVTCPICLEYFKDPV-ITNCGHNFCRACISQCWEGPDTATsCPQCRETVQ---QENLRSNRQLANMVeitnrlslqaNKAVKGAEGdgvcGEHQEALKLFCKEDETSICLVCQlsWAHRAHTVVPIEEA--------------------------------------
>UPI0007DB836C	93	0.240	4.428E-17	93	211	250	5	133	490
---------------------------------------------------------------------------------------------PAKGLCEEATCPLCLDFFKDPVII-DCGHNFCRSCLAKYWGEPGpEASCPQCREKI---PQRTLRPNRQLANmaeLVQKLQEGRKKEEgrrdackMHQEpLKLFCREDEAPICTVCDRakEHRGHNVIPLEEA--------------------------------------
>UPI000870657A	93	0.302	4.428E-17	91	236	250	3	141	1054
-------------------------------------------------------------------------------------------RVSLASVNPSLTCTLCKGYFVNAMTLVRCMHSFCKSCINRHLDTS--SACPTCQERVFRSRMDDFmVPDETLQNIVYRSVPGLYANEMRRRREFYQSR-EKPSKTGGAgnSSSAGADRIEEKGYPERVI-------FTEEDMISLVLEH-------------
>A0A443SWM5	93	0.284	4.428E-17	94	215	250	23	143	1086
----------------------------------------------------------------------------------------------LSDINPVLTCVLCGGYFIDATTIVECLHSFCKSCIVRYL--ETSTTCPICDAQLHKtKPLLSIRSDKTLQDIIYKLVPGLFKSEMMKRKAYFVAHPEAVDCCTAEERGETGEHKMFYTAQDKI----------------------------------
>A0A2M4AG41	93	0.277	4.428E-17	11	191	250	35	207	1125
-----------APPTPAGLKDSRPASIV-----PATSV---SDGSVGRRSVTqSPASSTTAT---TAASPSLPLAGM----MMMPGDAERirmrsnaSNRRRVKDFNDSITCTLCNGYLIEATTINDCLHAFCRSCIVQYL--AKQRYCPRCKS-YNSKPItvTSLRPDRTLRALVYKLVPGLHKSEIQRMVQFYTESQPGP----------------------------------------------------------
>UPI000BF37972	93	0.276	4.428E-17	81	240	250	0	143	1188
---------------------------------------------------------------------------------MAGSCNGRP---NLASVNPSLTCALCKGYLVNAMTLIRCMHSFCKSCIHRHLDTS--SACPTCQQrVFRSRMDLHMVPDTTIQSIVYKTVPGLYANEMRRRRDFYESQE-------EPT-----EAFAEKLACGE--DRGFPSRniFTKDDSISLILEHRQDE---------
>B4LM44	93	0.272	4.428E-17	48	234	250	135	319	1509
------------------------------------------------SNGGVSAD---EEHANEEAPSAATAAATSSTSMM---TTPRPVL--LTAVNAHIICHLCQGYLINATTIVECLHSFCHSCLINHL--RKERYCPRCEMVINNaKP--NIKSDTTLQAIVYKLVPGLYERELMRKRAFYKDRPQeaalaTPEQRGDDTEHlifgpSDDMSLSLEYAELGELNAESAVEFGD-TLRPRYL---------------
>A0A182INB8	93	0.275	4.428E-17	81	206	250	99	221	1840
---------------------------------------------------------------------------------VGPLSPYRPSRVTLGSVNACITCNLCKGYLIDATTIVECLHSFCHSCIIKHL--HTEQYCPQCEVMINKaKP--NIKPDVPLQSIVFKLVPELYENELRRRRDFYRDHPEAATLATPAQRGEDTEHL-------------------------------------------
>A0A7S2S4H1	93	0.316	6.013E-17	110	248	250	0	133	176
--------------------------------------------------------------------------------------------------------------FRDPYTITECLHTFCKSCLFFAI-QSGYRRCPTCETSLEPDPFKEVLCDRTLQELVDKIFPHLKQQDEMEEHEFYKRRGIKLKREFKETL---SHHTAVAKSNPSTLLPT-PDKLTTTTSLSPQNDNNDSHDVKNNINT-
>K7F3K3	93	0.261	6.013E-17	93	211	250	5	126	180
---------------------------------------------------------------------------------------------PLQNIKAEVTCPICLELFRDPVT-SECGHSFCRECIARHCQGDGDITCPQCQQKLQ---KGNLRPNLELRNMVeEQTVeePrGGNLCERHQElLRLYCTEHQTPICLVCErsQAHRGHTMVPVEDA--------------------------------------
>A0A7S3ZJF1	93	0.358	6.013E-17	74	202	250	1	127	231
--------------------------------------------------------------------------TSDGPDAKKQKSDDdwRRTSFKIADVNPHLVCALCGGYFRDCHTITECLHSFCQVCILAHL-RQNKNSCPRCGVDLGPHPMTAVLHDRQLQAVVDKIFP---EFEDIDRQARQARRSLEAPPSAPRARPRA-----------------------------------------------
>A0A1V9Z2S4	93	0.335	6.013E-17	87	228	250	1	150	240
---------------------------------------------------------------------------------------ESYLTVASSKINVYFTCSLCTGYFRQPYTIRECIHTFCKSCIFKYIVTQDKRACPVCDGPFGTYPLsgtkrkpPEIVQDHVMEGLVKKLFPQLDVQDTQEETKFYAKHAI-PIKsgvVLAPT-KRDTKFKRLKGAELKVVMRPVLDSLRVGG---------------------
>A0A673K4Z3	93	0.397	6.013E-17	94	185	250	8	98	243
----------------------------------------------------------------------------------------------VRDFNHFITCYICKGYLIKPTTVTECLHTFCKSCIVQHF--EDSNDCPRCGIQVHEtNPLEMLRLDNTLEEVIFKLVPGLREKEQQQEVEFWR----------------------------------------------------------------
>UPI00148F5BD8	93	0.425	6.013E-17	94	186	250	9	100	249
----------------------------------------------------------------------------------------------VRDFNHFITCYLCRGYLIKPTTVTECLHTFCKSCIVQHF--EDSNDCPRCGIQVHEtNPLEMLRLDNTLEEIIFKLVPGLREKEEQQELEFWRK---------------------------------------------------------------
>A0A2C9L0E8	93	0.331	6.013E-17	84	240	250	20	171	250
------------------------------------------------------------------------------------IDDQNILWIPIQSVNPHLICGLCQGYLYEACTITECMHSFCKNCIVKHLDRSLN--CPMCAILIHPtDPFVHIRFDGLLQDIVYALLPHVEKDELMKEKAFYEKHNREINKT--------QTRVAV-KAQPAILptppRHSSYKHLYVPPISLRLkCLEAKDD---------
>F6ZZ26	93	0.262	6.013E-17	19	195	250	37	226	269
-------------------TRSQVfiaYRAYVSRVNAGAVV-TMDYIKFGKHLRKL-AENLAIRTKSLGKIVYYELKVPEMkenerqPNAVEAKPNDDEIKIKLADLNIHISCKICCGYLVDATTITECLHSFCKSCITKHL--AVYLTCPICDVKLQNaNIYSSVKADIVLQDIVDKLLPGIQTMENRNFLEFHKnpdsdlqTKLIYCPYKM------------------------------------------------------
>A0A7S4P2T1	93	0.351	6.013E-17	62	192	250	15	131	286
--------------------------------------------------------------EKEEKEEEICW------------IEGRNLVFKRRHFNKFFTCGLCEGYLREAHTIRECLHSFCKSCILKYL--QTKKTCPTCSVDLGVHPQRLLKFDRALQQLQDKVYPEAKKEDERREAEFFKERGEPNP---------------------------------------------------------
>A0A6J0VD50	93	0.259	6.013E-17	84	241	250	5	154	317
------------------------------------------------------------------------------------MMDGTEIAVSPRSLHSELMCPICLDMLKHTMTTKECLHRFCSDCIVTAL-RSGNKECPTCRKKLVS--KRSLRPDPNFDALISKIYPSRDEYEAHQDRVLAKLNRLHNQQALRSSMEEGLKMQAMNRGQ-RV--RKHPQE--SDNTTFSGAEDNCDSR--------
>A0A7S3Z9M5	93	0.285	6.013E-17	44	245	250	5	197	325
--------------------------------------------RSGGfeDSTISLKD-IPEELLEKRKRQI---GDVGEINMKAPVrratNKDSEITLRVRTLNADFTCPICLGIMRDTMTVMECLHRFCRECIEMSI-RMGRKQCPSCRVKVPT--KRSLRRDIAFDSLIQQIYPDIDEVVEAQESEI--------KKLLQGHNHS-AFALSVKEGTKRQDAQRR-TRVVLPSQQASAQEFkkAADQRAKPD----
>UPI000CE649D0	93	0.231	6.013E-17	93	224	250	5	145	342
---------------------------------------------------------------------------------------------PVESLQEEATCPVCLDYFTEPVSL-ECGHNFCRACISQCWEGSDTaASCPQCRETVQ---QRNLRPNRQLANIIE-IAKRLSLqaakgaggdgvcGEHQEALKLFCEEDETPICVVCDRsrAHRAHTVVPIQEAAQEY-KERIQAHF-------------------------
>A0A5N6M3V5	93	0.264	6.013E-17	65	215	250	13	151	367
-----------------------------------------------------------------RKSSPHSSNRLNLHRSM--MSSHLVVKLRRKELAACMTCPICNKLFRNATTIPECLHTFCKKCIHKKLTDEELECCPICEIDLGCVPLEKLRPDHNLQDVRGKIFP------SKRRV----KAPEVVSSVILPLRRKERSLSSLVVCTPRV----------------------------------
>UPI00187DBADD	93	0.291	6.013E-17	84	225	250	23	153	378
------------------------------------------------------------------------------------ITDNSEIAVSPRSLHSELMCPICLDMLKKTMTTKECLHRFCSDCIITAL-RSGNKECPTCRKKLVS--KRSLRPDPNFDHLISKIYPSREEYEANQERLLAKFN----------QSHSQASLVnSITVNELMKLqSQNRPQRSR------------------------
>A0A446Q281	93	0.263	6.013E-17	88	247	250	7	173	398
----------------------------------------------------------------------------------------RFVLVKLAEIRKEVQCPICLGIIRKTRTVMECLHRFCRDCIDKSM-RLGNNECPACRTHCAS--RRSLRDDPNYDALIATLYPDIDKYEE-EELAFgeeERTRNKKIQATIEEMIRKQSEALgkkrPTAKATASAFARkyRRNVRTRGRGRTVarDIAPTGSDDEDREEEN--
>UPI0015E0887E	93	0.252	6.013E-17	71	221	250	12	161	398
-----------------------------------------------------------------------SWElsLYELHRSPQEaIVDGTEVSVSPRLLHSELMCPICLDMLKNTMTTKECLHRFCSDCIVTAL-RSGNKECPTCRKKLVS--RRSLRRDSNFDALISKIYPSREEYEAHQRRVLDRLNRLHNTEALSSSIEEGLRQQARYRSE-RSHRAKKP----------------------------
>A0A670HXM8	93	0.240	6.013E-17	91	211	250	2	131	433
-------------------------------------------------------------------------------------------TPDLLDLCEEATCPICLESFRDPVIIPECGHNFCRSCLIQCWgESEGEASCPQCREILQ---HRNLIPNRPLANVLEKLrLQGEKETEgkgkicekHQEPLKLFCKEDESPICVVCDRskEHKSHEVVPLEEA--------------------------------------
>A0A151MUM4	93	0.231	6.013E-17	93	241	250	5	177	446
---------------------------------------------------------------------------------------------PVQSLQDELSCSICLEYFKDPVSI-PCGHNFCRACISQYWkETEANFFCPQCREAAQ---QRNFRPNRELANIVEiakrlslqtTAVAGCEKvTETHReELKLLCEKDQEPICAIcrEPHTHQAHTALCKEeaakkykqfiQAELQTLReeREKLQGFQTMGerKTQEYLEKIKVER--------
>UPI0018F2BE8F	93	0.220	6.013E-17	89	211	250	1	131	475
-----------------------------------------------------------------------------------------TLRQQVQSFTEETICPICLDFFTDPVTL-DCGHNFCLSCITQCWEKKEVNSCPECREEF---PERNLRINQALGNLAEkarklKLNPkekesKLHCEEHQEELKLFCetdKKLICFTCVVAPD-HRDHHFLSIKEA--------------------------------------
>A0A2S3II67	93	0.299	6.013E-17	91	237	250	8	143	478
-------------------------------------------------------------------------------------------RVRRDALAARMKCPLCQGLLREATAITQCLHTFCRVCIMEKINDEDVDCCPVCNIDLGCDPEEKLRPDHNLQDIRNKLFP------IKKR----KVDSLKAPTTLPP-KRKQRSLSSLAVDTPSVAMRTGLTGKRTKGTRRAAVFHA------------
>UPI0018E79A28	93	0.240	6.013E-17	93	211	250	5	134	480
---------------------------------------------------------------------------------------------PAKTLQEEATCSICLDYFKDPVMIIDCGHNFCRACITQCLgQWKTNLSCPCCKGSF---PQRHLKPNRQLANVavVAKqlslqLFkePrGGRVCEKHLEaLKLFCEEDQTPICVVCDRskEHRAHTVVPIEEA--------------------------------------
>UPI00193F92AC	93	0.233	6.013E-17	93	211	250	5	133	485
---------------------------------------------------------------------------------------------PVERLQEEATCPVCLEYFTEPVSV-ECGHNFCRACISQCWEGSDTATsCPQCRETVQ---QGNLRPNRQLANVVEitkqlslQAVKGAGGdgvCERHQEaLKLFCEEDQTPICVVCDRsrAHRTHTVVPIEEA--------------------------------------
>A0A2U1LWM6	93	0.287	6.013E-17	87	249	250	207	362	632
---------------------------------------------------------------------------------------DRVVKVVRDEIAACMTCPICDKLFRCATTIPECLHTFCRKCIRKKFIDEELECCPICSIDLGCAPLEKLRPDHNLEDVRAKIFP-------------YKRARVQAPEVVPttlPSRRKERSLSSLVVSTPRVStqtsmtgkRSRLTSRKKSRGSSFFVEKGVKKE-----QNPM
>Q4RPJ1	93	0.237	6.013E-17	49	249	250	207	418	709
-------------------------------------------------SDAAAAQEKDDTEPESKRRKTANGSSSDSPHTsaeGAPVktaVRNNVDGTKTDKMEESLTCVICQDLLHDCISLQPCMHVFCAACYSGWM--ERSSLCPTCRC-----PVERIRKNHILNNLVEAYLlqhPGrLTHSEGRASRNMRKKRKLVSDFYMCSAekCRSEEDLKSMEsrnKITQDMLQPKVERSFSDEEGSSDYLfEFSDNDSDSSDmsQPVM
>UPI00161A2BC7	93	0.297	6.013E-17	76	196	250	6	118	871
----------------------------------------------------------------------------DLSNSMETCEKEKPL---VKDLNEHIVCPLCRGYLIDATTLTECLHSFCRGCIVRRL-SSGARLCPVCNVSASP-P---LLPDPRLQRLVYLVVPGLFRSELERRRHFRLVNPQCPPLPSP-----------------------------------------------------
>UPI0018F3EE79	93	0.221	6.013E-17	93	211	250	5	131	976
---------------------------------------------------------------------------------------------QVQSLAEEAICPICLDFFTDPV-ILDCGHNFCRSCISQCWEKKEVNSCPECREEF---PERTLRINRALANLTEktrklKLNPkekesELHCDEHQEELKLFCEtdKKLICVICRDSRVHKSHNFLPIKEA--------------------------------------
>A0A6G1S4N1	93	0.259	6.013E-17	16	200	250	887	1065	1171
----------------LQLLR---YQQQLSPIQPAPVPVTVQNLTSTPNDKGSTSNHHSTSKLNGSRNSSFS-ATKNRNGTTkkDtSVTNNTTET----HLIDLITCKLCKGYLIDATTLELCMHSFCRPCALKYI--RDEHRCPECNIEIKDkRFLNRLKPDVTLQSIVYKLVPGLYEKEMARRRKFYAARPTPTPRYKCEMFG-------------------------------------------------
>A0A1V9XLS8	93	0.281	6.013E-17	91	240	250	6	143	1272
-------------------------------------------------------------------------------------------RPSLASVNPSLTCALCKGYLVNAMTLVRCMHSFCKSCINRHLDTS--SACPTCQQrVFRSRMDLHMVADTTLQSVVYKTVPGLYANEMRRRRDFYESRKEEPTETFAEKLAYGEE-------------RGFPTgnIFTEDDSVSLILEHRQDE---------
>A0A151JAE1	93	0.252	6.013E-17	94	241	250	15	180	1369
----------------------------------------------------------------------------------------------LRDVNPHLICLLCRGYLIDATTVGECLHCFCKSCILKYL--STAAHCPLCKHAINKaKP--NFKADKALQDIVYKLVPGLYHREMLKRREFYKKHFEhanlaTPEQRGEDVsgrlIFNPEDVVSLSleylppGADPLTIlsTNDMDTNHSNDSNSnnnnSNYNDNTVNNR--------
>UPI000C26CFC9	93	0.259	6.013E-17	42	234	250	183	378	1621
------------------------------------------GGASADEEASSVNHTEPETEADSEETSSTAAAATT---TTATTTTGSPHPVLLTAVNPHIICHLCQGYLINATTIVECLHSFCHSCLINHL--RKERYCPRCEMVINNaKP--NIKSDTTLQAIVYKLVPGLYERELMRKRAFYKDRPEeaalaTPEQRGDDTEHlifSPSDDmsLSLEYAELGELNAESELEFGD-TLRPRYL---------------
>UPI00193FB7DF	93	0.259	8.164E-17	93	212	250	5	134	214
---------------------------------------------------------------------------------------------PVESLQEEATCPVCLEYFTEPVTL-ECGHNFCLACISQYWEGSDtDISCPQCRQTVQ---QRNLRPNRQMANMVE-IAKQLSLqaakgrggdrvcGEHQESLKLFCEEDQTPICLIcrESRAHRAHMVVPIQEAT-------------------------------------
>A0A7K9JBC2	93	0.256	8.164E-17	95	236	250	1	144	236
-----------------------------------------------------------------------------------------------KELNEHIVCFLCAGYFIDATTITECLHTFCKSCIVKYL--QTSKYCPMCNTKIHEtQPLLNLKLDRVMQDIVYKLVPGLQHSTGGLGGEWWELGCVSLGTGM--GRGSWRGGLTVPPVSPDTVggdPMGLPYSTFDHsrAHYFRYDEH-------------
>UPI0014722BC8	93	0.344	8.164E-17	95	212	250	10	125	247
-----------------------------------------------------------------------------------------------RDFNHFITCYLCRGYLIKPTTVTECLHTFCKSCIVQHF--EESNDCPKCGIQVHEtNPLEMLRLDNTLEEVIFKLVPGLREKEEEQELEFWRKNQPKENCQGE-TLKCQRIALPDVGSN-------------------------------------
>A0A7I8VQ06	93	0.304	8.164E-17	87	213	250	21	143	248
---------------------------------------------------------------------------------------EPFIVRSIRELNQQIVCSLCAGYFIDATTITECLHTFCKSCIVKYL--QTMKACPVCYTKIHEtNPLLNLKKDQVMQDIVYKLIDGLYEREQDRVAKFFASRGMT---QGDEQERQRSHAIAAAYENP------------------------------------
>A0A7S0QIP1	93	0.328	8.164E-17	81	211	250	9	136	250
---------------------------------------------------------------------------------MSAVLEGSDVVFPTKLMNEHLICSLCMGYLRDAQTITECLHTFCKRCVHLHF--REYATCPTCEITLGPAPFEKLRSDRAMQNIVDKVFPHFAKEEAAAEKH-YQEGSSGKRKSDEASAESDSKRKKLLGS--------------------------------------
>W2NND2	93	0.341	8.164E-17	88	201	250	26	148	252
----------------------------------------------------------------------------------------RTETLRMANINEFFICKLCKGYFRDPYTSKECLHTFCYGCIRGYyLYHPKSSSCPTCNVNLGAKPLAKILPDPAMKELATKLLPDYTVKEEAEERTYYKKFGIKrkqsdTPSDTQPSppkIHR------------------------------------------------
>V4ADD6	93	0.316	8.164E-17	86	201	250	26	143	259
--------------------------------------------------------------------------------------DESKVYVPVVNINCYLTCGICKGYLYEASTITDCMHTFCKSCIVKFT--EKNVHCPTCNIVIHPtEPLINIKLDRTLQDILYSLLPHVAEEELEREKKFYEIHGIEkkyIPAYVTPCLKS------------------------------------------------
>UPI0018DA20E3	93	0.307	8.164E-17	92	230	250	25	153	264
--------------------------------------------------------------------------------------------IRLTAVNQYITCHLCGGYLVDATTIIECLHTFCKSCLIQYL--YTSKRCPTCDILIHEtNPFSSIRHDRTKQDILNKLLPYVASDEIENQKLFYKSRGITAPPKVDSRTPSPS---------PSPSPSPSPSPSPTPPSS-------------------
>A0A068YG94	93	0.309	8.164E-17	87	214	250	1	137	279
---------------------------------------------------------------------------------------DKVTQIPVVELNHLLTCHLCKGYIIDATTVIECLHSFCKTCIINYLDNH--NTCPVCDTLLHKtRPQCAIRSDYAMQAIVYKLLPKVFDREMASRRNFYKsllpeDRSLLSPEkrgdiSLNAYVEKEEERVSIELSLWR-----------------------------------
>A0A1X7V0B5	93	0.293	8.164E-17	78	199	250	24	151	303
------------------------------------------------------------------------------PH--DVVTDGSLLRISPRALHSELMCPICLDLMKNAQTTKECLHRFCQECIITAL-RSGNKECPTCRKKLAS--KRSLRSDPNFDALIAKIYPNrdeLLQQQDKPRLTFHqslqylstRKRRADTPQDVPSTV--------------------------------------------------
>UPI00074FEBFD	93	0.232	8.164E-17	93	211	250	5	130	318
---------------------------------------------------------------------------------------------PVQELCQEASCSICLEFFSDPVTLTECGHNFCQACLTRRWEESGtEPSCPQCR---GRAPKRKFWPNRQLANfveIIKKLRPSEEKgglCEKHQEpLKFFCKEDEVPVCTVCGVskEHRDHEVVPLEEA--------------------------------------
>A0A3Q0FNS6	93	0.224	8.164E-17	93	241	250	5	178	349
---------------------------------------------------------------------------------------------PVGNLQDEVTCSVCLDFFRDPVMIVGCGHNFCRACITQCWEgTKMDVTCPQCRQTF---PQRNLNPNRQLANVVE-IAKRLRVqkaegaegqrvcGEHQEALKLFCQDDETPICVVCDRsrVHRTHNVVPVEEaaeeykeklsACLKTLRERRENllRLKQAGerKTQEYLKRAGAER--------
>UPI0007DB87C2	93	0.240	8.164E-17	93	211	250	5	133	358
---------------------------------------------------------------------------------------------PAKGLCEEATCPLCLDFFKDPVTI-DCGHNFCKSCLAKCWGEPGpEASCPQCREKI---PQRTLRPNRQLANmaeLVQKLQEGGRKKEgrrdackMHQEpLKLFCREDEAPICTVCDRakEHRGHNVIPLEEA--------------------------------------
>UPI001888C536	93	0.240	8.164E-17	72	231	250	13	184	392
------------------------------------------------------------------------WElsLYELHRSPQEaIMDGTEVAVSPRSLHSELMCPICLDMLKNTMTTKECLHRFCSDCIVTAL-RSGNKECPTCRKKLVS--RRSLRRDSNFDALISKIYPSRDEYEAHQRRVLERLNRLHNKEALSSSIEEGlrqqaryrvrgrSDISSIPPPPCRNHRVKKPTQESDNTTFS------------------
>UPI0010A2F7A0	93	0.263	8.164E-17	72	212	250	40	180	396
------------------------------------------------------------------------WElsLYELHRTPQEaIMDSTEIAVSPRSLHSELMCPICLDMLKKTMTTKECLHRFCNDCIVTAL-RSGNKECPTCRKKLVS--KRSLRQDPNFDALISKIYPSRDEYEAHQDRALERFNRLHNPHALSLSIEEGIRLQARYRAQ-------------------------------------
>A0A2I0W907	93	0.285	8.164E-17	88	248	250	11	172	407
----------------------------------------------------------------------------------------QEVRVQRKLLLACMTCPLCHKLLRDATAISECLHTFCRKCIFDNLADEDADCCPICNIDLGCVPLEKLRPDHNLEDIRTKIFP-------------YKRRKVNAPEALPlmtlPIRRKERSLSSLVVDTPRigtqtgLLGRRTKAAARkastLQGLSPLTDEHAKKDADNSEHLT-
>UPI0009075E67	93	0.240	8.164E-17	94	211	250	6	134	416
----------------------------------------------------------------------------------------------VQNLRDEATCSVCLDFFRDPVMIVGCGHNFCRACITQCWEgAETDVTCPQCRQTF---PQRTLGPNRQLGNLVE-LVKGLSVrsaegaggqrvcGEHREALKLFCQDDETPICVVCDRsrVHRAHSVVPLGEA--------------------------------------
>A0A674IFI5	93	0.233	8.164E-17	93	211	250	5	133	437
---------------------------------------------------------------------------------------------PVESLQEEATCPVCLEYFTEPVTL-ECGHNFCRACISQCWKGSNKaASCPQCRETVQ---QRNLRPNRQLANVVEiakrlnfQTAKGAGGdgvcREHQETLKLFCEEDQTPICVVCDRsrAHRAHKVVPIQEA--------------------------------------
>A0A670HXU0	93	0.255	8.164E-17	93	211	250	6	135	455
---------------------------------------------------------------------------------------------PVRDLREEATCSICLEYFRDPVIIHECGHNFCRSCLTQCWEkSEGEASCPQCRERVE---QSSIRRNQQLANVVEIIkkFSHLGGkkeaegkvCEKHQEpLKLFCKEDQSPICVVCDRskEHKGHEVIPLEEA--------------------------------------
>UPI00159192EE	93	0.244	8.164E-17	93	211	250	6	137	482
---------------------------------------------------------------------------------------------PVRDLCEEATCSICLEYFRDPVIIPECGHNFCRSCLIQCWGkSEGEASCPQCRETVE---QSSIRRNQQLANFVEIIkkFSHLGGKEegkgMGRMCEKHQEpLNLFCKEDGSPICllcnvskeHKSHEVVSVEKA--------------------------------------
>UPI00193FE664	93	0.252	8.164E-17	93	211	250	5	133	486
---------------------------------------------------------------------------------------------PVERLQEEATCPICLEYFTEPVTL-ECGHNFCRACISQCWEGSDTaASCPQCRETVQ---QGNLRPNRQLANILE-LFKQLSLqaakgagrdgvCERHQEaLKLFCEEDQPPICVIcrESQAHRAHTVVPIQEA--------------------------------------
>UPI00193F0CB2	93	0.234	8.164E-17	93	218	250	5	140	543
---------------------------------------------------------------------------------------------PVERLQEEATCPVCLEYFTEPVSL-ECGHNFCRACIAQCWEGSDTaASCPQCRETVQ---QRNLRPNRQLASILE-LVKQLSLqaakgaggdrvCERHQEaLKLFCEEDQTPICVVCDRsrAHRAHTVVPIEEAAQEYMER-------------------------------
>UPI000E6E3ED4	93	0.346	8.164E-17	89	188	250	11	107	793
-----------------------------------------------------------------------------------------PRRPRLIEVNPYITCMLCRGYLVDATTIVECLHSFCRSCIINHL--NVKCYCPVCELMINmAKP--NIKPDKALQDIVYKLVPGLFEREMERRRMFYEKHP-------------------------------------------------------------
>A0A7R8HBQ2	93	0.330	8.164E-17	84	188	250	0	103	806
------------------------------------------------------------------------------------MNSKGEIRRSIVDLNPLIVCTLCDGYFIDPVTLVECLHSFCKTCIMKHV--EKSEICPICDTVIHKtKPFSSMREDKTLQDIVFKIVPGLHHNEMLRRKKFYATHP-------------------------------------------------------------
>UPI0011E5FDE2	93	0.245	8.164E-17	81	230	250	8	158	1397
---------------------------------------------------------------------------------LDKLHSERHGSVReLNQFNELLTCRICQGYMIDPTTVDACYHTYCRSCILKHLLRD--VYCPQCKSSGGKHISEdNLRSDDTLRALIYKLVPGLYQRECKRLAEFREQHQelDADEELLRPQLEQQQEFFT--PGEPISLsLEYHPAMLKNCGSS-------------------
>UPI00146A176A	92	0.404	1.108E-16	94	186	250	9	100	226
----------------------------------------------------------------------------------------------VKDFNHFMTCYLCRGYLIKPTTVTECLHTFCKSCIVQHF--EDSNDCPRCGIQVHEtNPLEMLRLDNTLEEIIFKLVPGLREREEQQELEFWKK---------------------------------------------------------------
>UPI001898C2AD	92	0.330	1.108E-16	94	221	250	8	132	232
----------------------------------------------------------------------------------------------VKDFNPYITCYICKGYLIKPTTVTECLHTFCKTCIVQHF--EDSNDCPRCGNQVHEtNPLEMLRLDNTLEEIIFKLVPGLRE-QLERESEFWKKN--KPQENGQDVTSKADKpKVDEEGDENQDYHRSDP----------------------------
>A0A3P8V275	92	0.397	1.108E-16	94	185	250	9	99	243
----------------------------------------------------------------------------------------------VRDFNHFITCFLCRGYLIKPTTVTECLHTFCKSCIVQHF--EDSNDCPRCGIQVHEtNPLEMLRLDNTLEEIIFKLVPGLREKEEQREMEFWR----------------------------------------------------------------
>UPI00138FA89B	92	0.248	1.108E-16	81	245	250	0	168	270
---------------------------------------------------------------------------------MAILQSNKERTLKLSDLNPFITCGLCEGYLIKPTTITECLHTFCKSCIVTYLQDSEDNTCPSCNTVIHEtnpfdllrymtgtmlgrgedieHPFRLIRSDQTLEDIVFKLVPGLQQDEKERENKFSR----------TPSTKTGSHLLrhKENGEEP----PRKRSRIGKD------IKEGKENYHRDD----
>A0A3B5KLC5	92	0.359	1.108E-16	94	206	250	22	130	273
----------------------------------------------------------------------------------------------VRDFNHFITCYLCRGYLIKPTTVTECLHTFCKSCIVQHF--EDSNDCPKCGIQVHEtNPLEMLRLDNTLEEIIFKLVPGLREKEEQDELDFWRQNQ---PKANSQESLTFHKFV-------------------------------------------
>A0A452HVT7	92	0.241	1.108E-16	93	218	250	5	140	295
---------------------------------------------------------------------------------------------PVESLQEEATCPICLEYFTEPVTL-ECGHNFCRACISQCWEGSDTaASCPQCRETVQ---QRNLRPNRQLANVLE-IAKRLSLqkakgtggdgvcGEHQEALKLFCEEDQTPICVVCDRsrAHRAHTVVPIQEKDVEKLER-------------------------------
>A0A3M7T0F6	92	0.366	1.108E-16	88	195	250	2	104	299
----------------------------------------------------------------------------------------RTLSLKIGQVNSYLVCPLCKGYLIDSYTINECLHSFCKSCIIKYI--KRKECCPVCKINIIKdRMNLFLKPDVNLQCIVYKIVPELFKKEMKRRRQFY----LTHPKAL------------------------------------------------------
>A0A670HQ11	92	0.236	1.108E-16	95	243	250	8	157	320
-----------------------------------------------------------------------------------------------QRLRDEASCSICLDYFKDPVTIPECGHNFCRSCLIQCWgESEAEASCPQCRERVQ---RRSLIPNRQLANMVE-IAQNLSLQEGKEEGGkgrvcekhqeplkLFCKEDEAPICVVCDKskEHKHHEVIPVEEALEEY-----------KGEICRRLEILRKEREE------
>A0A7M5VF08	92	0.278	1.108E-16	66	195	250	7	136	343
------------------------------------------------------------------FQPPKSWElsLYELHRTPQEaITDDTEIVLSPRSLHSELMCPICLDMLTTTMTTKECLHRFCHDCIITAL-RAGNKECPTCRKKLIS--KRSLRRDPNFDSLIEKIYPNRDEYDAQQEQVLEKLNQHTNQQAL------------------------------------------------------
>A0A2C9VG08	92	0.318	1.108E-16	88	215	250	3	121	353
----------------------------------------------------------------------------------------QVVKVKRELIQTCMTCPLCKKLLRDATTISLCLHTFCRKCIYEKFSDEEVDCCPVCHIDLGCLPAEKLRPDHNMQDIRAKIFP-------------FKRRKIKAPEVMPsialPAKRKERSLSSLVVSTPKV----------------------------------
>A0A1V9Y339	92	0.269	1.108E-16	85	236	250	25	164	383
-------------------------------------------------------------------------------------TDNTEIAVSQRSLHSELMCPICLDILKTTMTTKECLHRFCQECIITAL-RSGNKECPTCRKKLVS--KRSLRADPNFDALIAKIYPSRDEYDHYQER---------VLAKLNKTCGQAFASSIEEGLKAQALSRKLANRKRPAGDRAAAEEE-------------
>A0A2P4XLU4	92	0.261	1.108E-16	80	248	250	57	240	387
--------------------------------------------------------------------------------ITDP---NATKTLSVRQLNADLTCPICLSILKETMVVMECLHRFCGECISTAI-RQSNRECPSCRIHIPS--KRSLRPDTNFDALISKIHPNLAEFEAHEEqiieqfnrsRHFHNAYTESTRKgVLSQAASRRHGRkktegtvsasssrpsSPSNGASPPVGeKRSSP----DEGSPPS-AAASEDEAARKKPKT-
>UPI000D1CDDF8	92	0.290	1.108E-16	85	249	250	7	171	394
-------------------------------------------------------------------------------------PCETMARVSKAPIVACLTCPLCGNLFREATTISECLHTFCKDCIHDRFSDEETNSCPMCNVDLGTVPLEKLRADPQLDDVQAKIF-NL--NPKKRPAAHIAAS----PPSHTPARRKERSLSSLGVtSVPSSSRRRSRRKAWVTESSESYEEEEDDDDNSSDAAdespedTM
>A0A2U1MNR1	92	0.294	1.108E-16	87	215	250	4	123	414
---------------------------------------------------------------------------------------DEVVKLPKKLVAACMTCPICNKLYRDATTVAECLHTFCRKCISKKFNDDELECCPICNADLGCVPEEKLRSDNSLQDMRGKIFP------SKRRR--VKAPEVTPSVTL-PLRRKERSLSSLVVNTPRV----------------------------------
>A0A674K138	92	0.248	1.108E-16	93	211	250	5	133	436
---------------------------------------------------------------------------------------------PVESLQEEATCPVCLEYFTEPA-ILECGHNFCRACISQCWEGSDTaASCPQCRETVQ---QRNLRPNRQLANMVEiakrlslqaaKGAGGGGVCERHQEaLKLFCEEDQTPICVVCDRsrAHRAHTVVPIEEA--------------------------------------
>A0A7I4B9G8	92	0.244	1.108E-16	81	245	250	5	188	452
---------------------------------------------------------------------------------LSPSNGDGKDYIRVcrSDIRKEMQCPICLGIIRKTRTVMECLHRFCRECIDKSM-RLGNNECPACRTHCAS--RRSLRDDPNFDALVAAIYPDLDEYEE-EELAFFEDEALMNrqiQANIADTFKRQSEAIARRRtaskATAAAIVRKAHGNFRSVQSrqrgrgrgrrggrrSSRYSEGSARYEDDDD----
>UPI000D723E53	92	0.265	1.108E-16	95	211	250	7	133	452
-----------------------------------------------------------------------------------------------RSFQEEVTCPICLEYFTDPVSI-ECGHNFCQACLSQCWgESEPNFSCPQCRETIT---QRHLRPNYQLGNLVE-LVkclrlpmgPALEGqpgCEKHQEaLKLFCREDQAPICVIyrESWAHQAHKVLPIEEA--------------------------------------
>UPI001419CC7F	92	0.267	1.108E-16	93	211	250	6	132	477
---------------------------------------------------------------------------------------------PVQSLCDEVTCSICQDYFKDPVTIAECGHNFCRSCLRQCWRklEATENSCPQCRITVQ---RRNLIFNEHLANVVEkakKLSPHLRKgkvCEKHQEtlKLFCKEHG-TPICVVCDRskEHENHKVILLEEA--------------------------------------
>UPI000CE63BF7	92	0.229	1.108E-16	93	211	250	5	131	483
---------------------------------------------------------------------------------------------PAKTLQDEVTCPICLEYFKDPVSL-DCDHSFCRACITQCWGRfATDISCPQCREIF---PQRSLRPNRQLRNIVEaarelrlQTVkePERLCEKHKEPLKLFCKEDEIPICLVCDRskQHRDHTVIPAEEA--------------------------------------
>A0A4U5M1C0	92	0.264	1.108E-16	39	221	250	2	183	503
---------------------------------------RRSPGGRQKGTGGTETITGNKTLELSDYD-MISFSARK-PH--KPITDDTKIKITTRTLATELSCPICLDLLTQTMTTKDCLHRFCSECITTALL-RGNKECPTCRKKLVS--KRGLRPDKNFDALIAKIWPDRQVLEKMQQLAnerFAQRSNLEaLQKSIEAGMKAQalNRRQRVQGSYDYEKRKRRP----------------------------
>UPI0014195DF6	92	0.246	1.108E-16	93	211	250	288	418	771
---------------------------------------------------------------------------------------------PVENLCDEATCSICLDYFKDPVIIAECGHNFCRSCLIQYWGgSEAEASCPQCRERVQ---RRSLIPNRQLANVVELIenlsVQGGKEEErnggvcedHQEPLKLFCKIDEAPICVVCDRskEHKHHEVIPLKEA--------------------------------------
>UPI000626674E	92	0.295	1.108E-16	83	245	250	7	165	786
-----------------------------------------------------------------------------------PLQEWR--KPLVKDLNDHIVCPLCRGYLIDATTLAECLHSFCRGCIARRL-RSGVRACPVCSTEALS-P---LMPDASLQRLVYLIVPGLFRSELERRTRFRATNPQCPPPT---PLHGGleltlDDIVSLSLHEiPRRGFGSSGTEDPNEGPGEEDAEEVVEEEDADD----
>UPI0013044F5A	92	0.281	1.108E-16	87	232	250	4	147	829
---------------------------------------------------------------------------------------EREKPL-VKELNEHIVCPLCRGYLIDATTLVECLHSFCRGCIVRRL-SSGARACPVCNVATSP-P---LLPDVKLQRLVYLLVPGLFRSELERRRHF-RLVNPQCPPLAPPlgaldlTLDDFVSLSLCALDEPEdEARDQSPESF--AGSRPR-----------------
>A0A1W0X084	92	0.266	1.108E-16	92	222	250	6	141	938
--------------------------------------------------------------------------------------------LPRSALMRRFKCGICDGLLIDAVALPDCEHAYCRSCIVqhcwEWKKDDSNCRCPNseCRREIRKtMPWEALRSHTDLQAIIYKLFPDAYEEEMARRREFYCS---NPPTEKESIAYLGRDLTPEElGMVSRHFPWVIPT---------------------------
>A0A6B2EDN5	92	0.275	1.108E-16	91	206	250	1	113	1155
-------------------------------------------------------------------------------------------KVQLKDVNECITCHICKGYIIDATTIVECCHSFCHSCIVPHL--RTKEYCPKC-ELIISKTKPNIKPDATFQAIVYKLVPGLYEKELLRRRAFYSSRPEEAKLASPEQRGEDIEHL-------------------------------------------
>F4X0B6	92	0.256	1.108E-16	94	213	250	9	123	1364
----------------------------------------------------------------------------------------------LRDINPHLICLLCRGYLIDATTVGECLHCFCKSCILKYL--STAAHCPLCKHAINKaKP--NFKADKALQDIVYKLVPGLYHREMLKRREFYKKHSE--HANLATPEQRGEDVSGRLIFNP------------------------------------
>T2M5Z3	92	0.285	1.505E-16	86	224	250	4	148	167
--------------------------------------------------------------------------------------NSHKVCIKLRDLNPYLVCMLCAGYFVDATTIIECLHTFCKSCIVRHL--QSSKRCPTCNIQIHEtEPMSKLMLDRTMQDIIQKLIPWVFIDESRRAQDFECKLNKQVVTDIPKNDFQKLELVELKNSYLSdeqinlCLcLERRPDFF-------------------------
>UPI000B90F8FC	92	0.328	1.505E-16	71	203	250	10	135	256
-----------------------------------------------------------------------SWRYKELRG--RPKP----LVIRLTSVNPYITCHLCGGYLVDATTIIECLHTFCKSCLVQYL--YTSKRCPTCDTLIHEtNPFSCIRLDRTKQDILNKLLPYVASDETENQKLFYKRRGITAPQKGDSRTPSPS----------------------------------------------
>UPI0008A0A90C	92	0.322	1.505E-16	88	214	250	10	127	278
----------------------------------------------------------------------------------------QMVTVKRELLAACMTCPLCHKLLRDATTISECLHTFCRKCICEKLTDEEIDCCPICNIDLGCVPVEKLRPDHNLQDLRAKIFP------FKRRK---VEAPENFPLLSLPVRRKERSLSSLVVNTPR-----------------------------------
>A0A3Q2ZSP9	92	0.397	1.505E-16	94	185	250	9	99	279
----------------------------------------------------------------------------------------------VRDFNHFITCYLCRGYLIKPTTVTECLHTFCKSCIVQHF--EESNDCPKCGIQVHEtNPLEMLRLDNTLEEIIFKLVPGLREKEEQQEFEFWR----------------------------------------------------------------
>A0A7S3TRG4	92	0.393	1.505E-16	41	172	250	3	121	284
-----------------------------------------GGGRGGGGGGGAAAEGSGAAVPGGYDDTYAP-----------PTLSGRELTFQTRVLNPYLVCTLCMGYFSDASTIIECLHTFCRRCILAHF--RDSSHCPTCNANLEPNPRDYVRTDRTLQAIVDKVFPQF-----------------------------------------------------------------------------
>A0A3S0ZLV7	92	0.305	1.505E-16	84	213	250	37	165	287
------------------------------------------------------------------------------------PEKDGFLRIPVHAVNPHLICGLCQGYLYEACTITECMHSFCKSCLVKHL--QRSLNCPMCAILIHPtDPFVHIRLDGLLQDIVYALLPQVEKDETEKERLFYEKNGGKRPAYKQELRRSCVSKANLIKSSP------------------------------------
>A0A151MLN8	92	0.240	1.505E-16	93	211	250	5	134	291
---------------------------------------------------------------------------------------------PVGNLQDEVTCSVCLDFFRDPAMIVGCGHNFCRACITQCWEgTKTDVTCPQCRQTF---PQRNLNPNRQLANVVEiakRLHVQKAEgargqrvcGEHGEALKLFCQDDETPICVVCDRsrVHRAHNVVPVEEA--------------------------------------
>A0A0R3UBG3	92	0.261	1.505E-16	88	223	250	2	153	318
----------------------------------------------------------------------------------------RPKMINLSLLNGHLICGLCGGYLIDATVLKNCIHAFCRSCILKYL-SELNKVCPLCQTLIQEgRPpdgLEALRPDVTLQRVVYKLVPGLLRVEIDRIAEFHKRYAKNPSKvtrevrlsckeaqALEDSTSADHLGSGLSSPTPTPLATRSLSR--------------------------
>UPI000CE6575F	92	0.240	1.505E-16	93	211	250	5	133	323
---------------------------------------------------------------------------------------------PVESLQEEATCPVCQEYFTEPVTL-ECGHNFCRACISQCWEGSDTaASCPQCRETLQ---QRNLRPNRQLANIIEITkqlsFQAAKGagadgvCEIHQEaLKLFCEEDETPICVVCDRsrAHRIHTVVPIEEA--------------------------------------
>A0A7J7KLA9	92	0.305	1.505E-16	72	185	250	16	129	340
------------------------------------------------------------------------W-RLTLYEINRtPqevLPNDVEVKVSPRSLHSELMCPICLDMLKVTMTTKECLHRFCQECITTAL-RSGNKECPTCRKKLVS--RRSLRRDPTFDALIAKIYPNRAEYEAHQERVLAK----------------------------------------------------------------
>A0A1A8GAF2	92	0.263	1.505E-16	72	231	250	13	168	393
------------------------------------------------------------------------WElsLYELHRSPQEaIVDGTEVAVSPRSLHSELMCPICLEMLKNTMTTKECLHRFCSECIVTAL-RSGNKECPTCRKKLVS--RRSLRRDSNFDALISKIYPNREEYEAHQRSVLERLNRLHNKEALSSSIEEG----LRQQARYRNHRVKKPTQESDNTTFS------------------
>UPI00141A6200	92	0.250	1.505E-16	95	211	250	10	138	399
-----------------------------------------------------------------------------------------------QRLRDEATCSICLDYFKDPVTSPECGHNFCRSCLIQCWgESEAEASCPQCRERVQ---RRSLIPNRQLANMVELIenlsVQGGKEEErnggvcedHQEPLKLFCKEDEVPICVVCDRskEHKHHEVIPLKEA--------------------------------------
>UPI0018E781F4	92	0.235	1.505E-16	93	214	250	5	136	400
---------------------------------------------------------------------------------------------PVESLQEEATCPVCLEYFTHPVTL-ECGHNFCRACIAQCWEGPDTaASCPQCRETVQ---QRNLRPNRQLANMVEiakRLsFqaakgagGDRVCGEHQETLKLFCEEDQTPICVIcrESRAHRAHRVVPIEEAAQK-----------------------------------
>UPI0005402273	92	0.312	1.505E-16	88	215	250	3	121	429
----------------------------------------------------------------------------------------QVVKVRREKIAACMTCPLCNKLLKEATTISLCLHTFCRKCIYRKISDEDVDSCPVCNIHLGCIPEEKLRPDHNLQDIRAKIFP-------LRGRKV--EAPEVAPSVSPPAKRKERSLSSLVVSTPRV----------------------------------
>A0A6J1CE12	92	0.267	1.505E-16	77	219	250	37	177	447
-----------------------------------------------------------------------------SPSSSSNEEKDEFIVVKLSDIRKEVQCPICLGIIRKTRTVMECLHRFCRECIDKSM-RMGNKECPACRTHCAS--RRSLRDDPNYDSLISALYPDIEKYEE-DELAFREEervRNKQIQASIAQTLHRQSEAVSKKRP-PSVRRLR------------------------------
>UPI0019D6101E	92	0.310	1.505E-16	91	222	250	8	128	469
-------------------------------------------------------------------------------------------RVRRDALAARMTCPLCRGLLREATAITQCLHTFCRVCIMEKINDEDVNCCPVCNIDLGCDPEEKLRPDHNLQDIRNKLFP-----IKKRKVDSVKAPTRLPPK------RKQRSLSSLVVKTPSVAMRTGLT---------------------------
>UPI000D72032F	92	0.282	1.505E-16	95	211	250	7	132	471
-----------------------------------------------------------------------------------------------RSFQDEVTCPICLECFTDPVTI-ECGHNFCRACLSQCWGESEPNFCPXCRETIT---QRHLRPNCQLGNLVE-LVkrlrlpagPALEEqprCERHQEaLKLFCQEDQAPICVIcrESRAHQAHKVLPVEEA--------------------------------------
>UPI00109FA27D	92	0.238	1.505E-16	93	211	250	6	136	483
---------------------------------------------------------------------------------------------PVQDLREEATCPICLEYFRDPVIIPECGHNFCRSCLFQCWGkSEGEASCPQCRETVE---QSSIRGNQQLANFVEIIkkFSHLGKEEgegkgrvcekHQEPLKLFCQEDQSPICVLCNVskEHKSHEVVPLEEA--------------------------------------
>UPI001402E20E	92	0.225	1.505E-16	83	211	250	17	153	489
-----------------------------------------------------------------------------------PATAMASIDV-LQSMKDEALCPICLDFFVDPVTI-DCGHNYCRTCIVRHWQSErGTTTCPQCRALL---PEKTLRPNRFVSNIVenvmklrlDKAVvqTELRCQEHDERLKVYCSDDRRPICVVCATsrDHQGHSTSPIGEA--------------------------------------
>UPI0013F1FC23	92	0.241	1.505E-16	98	234	250	10	156	495
--------------------------------------------------------------------------------------------------QDEVTCAVCLEYFTDPVTV-ECGHNFCRACISQCWgESEPDFSCPQCRETAQ---QRNLRPNRQLGNLVE-LVkrlrlqavaePKGQQvCERHQEaLKLFCEEDQTPICVVCDRsrAHRAHTVVPIEEAAQEY-REQILSRLQhLHGEREELL---------------
>A5AFM2	92	0.284	1.505E-16	88	242	250	3	158	662
----------------------------------------------------------------------------------------QVVKVRRETIAACMTCPLCNKLLKEATTISLCLHTFCRKCIYEKLSDEEVDCCPVCNIDLGCVPVDKLRPDHNLQDIRAKIFP-------------FKRRKISVPQVMPPIplpvKRKERSLSSLVVSTPRVsmqtgLTGRRTkavarKSTALRGSSFSIVEPIKKEED-------
>A0A0N5D5T0	92	0.277	1.505E-16	84	245	250	16	184	818
------------------------------------------------------------------------------------ISDATEIRISTRMLSSELCCPICLDLLTTTMTTKECLHRFCSECITTALL-RGNKECPTCRKKLVS--KRSLRPDSNFDALINKIWPDRQIYEQMQQKAmdmFHQQSNVEaLQKSIEAGmkAQAANRRQRVQGSYDYEKRKRRPrsdvhDRSYNNSPDSNSQEGSAEG-DEND----
>UPI0005F40780	92	0.297	1.505E-16	87	224	250	4	137	867
---------------------------------------------------------------------------------------EREKPL-VKDLNEHIVCPLCRGYLIDATTLVECLHSFCRGCIVRRL-SSGARACPVCSVAASP-P---LLPDTRLQRLVYLAVPGLFRSELKRRRHF-RLVNPQCPPLSPPvgALELGlEDLVSLSLRELEDTEGGMPTRW-------------------------
>UPI0013F23467	92	0.315	1.505E-16	87	200	250	17	121	1076
---------------------------------------------------------------------------------------EREKPL-LKDLNEHIMCQLCRGYLIDATTLVECLHSFCRGCIVRLY--SGARACPICGVKTTP-P---LLPDTRLQRLVYLVVPGLFRSELQRRRHFLVMNPLCPP--LPPPLG-------------------------------------------------
>A0A6P8YW78	92	0.384	1.505E-16	86	197	250	4	116	1213
--------------------------------------------------------------------------------------DAKDASKELQALNPLITCKICGGYFIDATTVTECLHTFCRSCIVKHF--KKSLFCPECDVQVERgCPLNKLRPDPRKQLLVYKIVPRLHQNEVARQWNFIKK--IQPnyygPRLLLP----------------------------------------------------
>A0A6J2XCH5	92	0.285	1.505E-16	85	208	250	3	131	1357
-------------------------------------------------------------------------------------PASKQEKIKLVEINQYLTCYLCKGYLIDATTISECLHSFCRSCIIQFL--QDNSYCPVCKVIINKaKP--NLKLDKTLQDIVYKLVPELFMKEMLRRKNYYKDYPeiaakVSPEERGEDTertIFNPHEMISL-----------------------------------------
>UPI000F09A242	92	0.277	1.505E-16	36	188	250	101	258	1533
------------------------------------VVESVEAASSSASCCSSSAWSTTtATSEDASSNGGASAdeEAADTSDLAAPGNTElvtatTPRPVLLTAVNPHIICHLCQGYLINATTIVECLHSFCHSCLINHL--RKDRFCPRCEMVINNaKP--NIKSDTTLQAIVYKLVPGLYERELMRKRAFYKDRP-------------------------------------------------------------
>A0A1I8P2E6	92	0.291	1.505E-16	47	188	250	125	262	1544
-----------------------------------------------SDHHSSSVKNEScDTVIKTELESSESGPTETANDLQLSAMKHRPIL--LSSMNAHIICGLCFGYLIDATTIVECLHSFCHSCLIKHL--RTEQYCPRCEMMINTaKP--NIKPDTTLQAIVYKLVPGLYEKELMRKRAFYKDRP-------------------------------------------------------------
>UPI0018856034	91	0.290	2.042E-16	87	230	250	1	155	207
---------------------------------------------------------------------------------------EWARGLKIRELGAELTCYLCNGYFVDAFTVVECLHSFCKSCIIKHV--RKKCSCPRCETQINQaRLTAALRPDQTLQSVVYKLVPRLFNAEMQRRREFYgrhprRDRSLSPerrgdvssqqfVCTLADpisfSLEYYSHG-GEETALP-------PKRFFQAPAS-------------------
>C3Y3R1	91	0.268	2.042E-16	91	238	250	4	149	217
-------------------------------------------------------------------------------------------KIRLLDVNPHITCMLCKGYLVDATTITECLHTFCKSCIVQYL--EENNDCPTCKQVIHqSHPLNYISHDRTMQDIVYKLVPGLQKDGEEDSNGKSTASSSKSKEDEDSDYHRSDEQVNICLECSSNRMRELRKKFI-RCSSQATINHLR-----------
>T2MG69	91	0.281	2.042E-16	92	234	250	4	152	239
--------------------------------------------------------------------------------------------LKLQELNPYLTCMLCSGYLIDATTLVECSHSFCRSCLLKYL--ESSYNCPKCTTEIHKtKPLEYTRSDPVLQEIVYKLVPELYFEEEKRREKWQKiDKNIENsdkPGSFEFTKDMFNE--SRILVTLKYFRgtsriERIKTESVLQMFPTRYL---------------
>D0NGJ0	91	0.328	2.042E-16	88	218	250	26	159	252
----------------------------------------------------------------------------------------RTETLRMANINEFFICKLCKGYFRDPYTSKECLHTFCYGCIRGYYLYHPKISsCPTCKLNLGAKPMAKLLPDPAMKELASKFLPDYTAKEDAEERLYYMKFGIKrkQPDTRSDTQASPPKISRSLGPSPGNMIR-------------------------------
>A0A448X897	91	0.281	2.042E-16	83	240	250	49	196	265
-----------------------------------------------------------------------------------PITDGTEIAVSPRSLQSELMCPICLDILKVTMTTKECLHRFCSECIVTAL-RSGNKECPTCRKKLVS--KRSLRRDPNFDALIAKIYPSREEYEAHQDKVLAKLNRHHLGSSLTKSFD--QHL----GFGPSSIHR---SRFSVNGrnTSTSFATLANGD---------
>A0A6V7VQA9	91	0.283	2.042E-16	60	183	250	3	126	270
------------------------------------------------------------TRRTANFEKNESFK--NSENSSTAGTSQKPMEnfVSLSSINPYITCPLCNGYFVDATTVIDCLHTFCKSCLLKYFD-EDNTDCPKCHYQIHqSHPSHYVAFDRTMQDIVYKLVPGMQAEEQRRREQF------------------------------------------------------------------
>A0A670HQ79	91	0.244	2.042E-16	93	211	250	6	136	295
---------------------------------------------------------------------------------------------PIQNLCDEATCSICLDYFKDPVTIPECGHNFCRSCLILFWgESEAEASCPQCRKTVQ---RRSLIPNRQLANFVE-LIENLSLQEGKEEGGkggvcekhqeplkLFCKEDEAPICVVCDRskEHKHHEVIPLEEA--------------------------------------
>A0A0K2U7V3	91	0.327	2.042E-16	71	180	250	9	118	298
-----------------------------------------------------------------------SWdlSLYELHRTPQEaITDNTEIAVSALSLKSELTCPICLDMLSSTMTTKECLHRFCADCIVTAL-RSGNKECPTCRKKLVS--KRSLRPDPNFDQLVEKIFPNREEYEAQQE---------------------------------------------------------------------
>A0A662X7H6	91	0.300	2.042E-16	50	179	250	29	152	358
--------------------------------------------------GHVSVRSKYEEMELVEDCTLFDIYRQPRPPVTDP---NATKTLPVRVLNADLTCPICLGIIKETMVVMECLHRFCGACISTAI-RQNQRQCPSCRIHIPS--KRSLRPDRNFDELVRKIHPNLAEFERNE----------------------------------------------------------------------
>A0A3S9KRY8	91	0.238	2.042E-16	83	247	250	37	203	431
-----------------------------------------------------------------------------------PSSDEEEtadlVDVNLPEIRKEVQCPICLGIIRKTRTVMECLHRFCRECIDKSM-RLGNNECPACRTHCAS--RRSLRDDPNFDTLISILYPDIDKYEE-EELAFHeeeKARNKQIQASIAETVRRQNEALGKKKQTAKaataLVSGRRPKRTKND----RAMEQQASD-DSEDGN--
>A0A5E4F8T5	91	0.237	2.042E-16	81	247	250	36	211	437
---------------------------------------------------------------------------------LSPSneEKDEYIIVKLAEIRKEVQCPICLGIIRKTRTVMECLHRFCRECIDKSM-RLGNNECPACRTHCAS--RRSLRDDPNYDALIAAIYPDIDKYEE-EELAFHeeeKARNKQIQASIAQTFRRQSEALGRKRttakATAAAFMRRSQGSYRNAHLRGRrnyrnVAEHQGSD-DNEDAN--
>A0A072UYT1	91	0.243	2.042E-16	82	219	250	50	189	440
----------------------------------------------------------------------------------DEDDDEEYVAIKLSDVRKEVQCPICLGIIRKTRTVMECLHRFCRECIDKSM-RLGNNECPACRTHCAS--RRSLRDDPNYDALIAAIYPDIDKYEE-EELALHEdemTRHKQFQASIAQTLQRQSEALSKKRnakATAAAFMRR------------------------------
>A0A0D9VYT9	91	0.341	2.042E-16	87	215	250	2	120	445
---------------------------------------------------------------------------------------DGEVRVRREALAARLTCPLCKGLFREATAITECLHTFCKECIMEKIDDEEIDCCPVCDISLGGDPEEKLRPDHNIQDIRNKVFP-IKTGEVGA--------PKAPTVTL-PVKRKERSLSSLVVDTPMV----------------------------------
>UPI0018AEA2D1	91	0.262	2.042E-16	30	215	250	2	159	459
------------------------------PLNPaGA---RMHGGRVSEENSPSPSPSAMASSEE---------------AAVEPEPPQMMGRVKREPVAKCLTCPLCHKLLRDATTISMCLHTFCRKCILEKLNEEDS--CPICNIDLGCVPVEKLRPDHNLQDLRAKIFP--YKRVKVEAPEVWSSVSI-------PVKRKERSLSSLVVTTPRI----------------------------------
>H3A6I5	91	0.226	2.042E-16	91	211	250	3	126	462
-------------------------------------------------------------------------------------------KMASGNLMEELICSVCLDFFQDPVM-SDCGHNFCRSCISQYWgEQEENVTCPDCREVF---PGRSLKPNRVLGNMADKarsLRPredSLCAVHKNEELKLFCENDLKLICISCTSEHQAHNLLPVQNA--------------------------------------
>UPI000CEFE58F	91	0.252	2.042E-16	93	211	250	5	133	484
---------------------------------------------------------------------------------------------PLESLQEEATCPICLEYFTEPVTL-ECGHNFCRACIGQcWVGSATAASCPQCRETVQ---QRNLRPNRQLANVVE-IAKRLSLqatkgtggdgvcGEHQEALKLFCEEDETPICVIcrESRAHRAHTVVPIQEA--------------------------------------
>UPI0011CEE2E3	91	0.250	2.042E-16	93	211	250	5	132	484
---------------------------------------------------------------------------------------------PVESLQEEATCPICLEYFTEPVTL-ECGHNFCRACIAQCWEGSDtDISCPQCRETVQ---QRNLRPNRQLANveIVKRLslqaAKGARGdgvcGEHQEALKLFCEEDQSPICVIcrESRAHRAHTVVPIQEA--------------------------------------
>UPI001419D346	91	0.227	2.042E-16	93	211	250	6	138	511
---------------------------------------------------------------------------------------------PVQDLCEEATCPICLECFRDPVIIPECGHNFCRSCLIQCWgESEGEASCPQCREIIQ---HRNLIPNRPLANVLKKLTDGkirLQGeketegkgkiCEKHQEpLKLFCKEDESPICVVCNVskEHKSHEVVPLEEA--------------------------------------
>A0A2P4W4K6	91	0.259	2.042E-16	45	227	250	268	451	547
---------------------------------------------SKWNFGPISSINQ---RRREEMMAYFPKANFSSDNGVPKVTNNfrrATVKYEMEVLNPFITCSICDGYIVDATTIIDCMHTFCKSCLLKYFD-ADNKTCPTCGTFIHGsHPTHYVTYDRAFNDLVNQFVPKLEDKELEARKKFLrdCREAIGIDTAAEDRERAERLEKERVTGTNRCYPLERP-RFSHH----------------------
>A0A6P8J931	91	0.322	2.042E-16	91	224	250	3	152	568
-------------------------------------------------------------------------------------------SMKLKSLNPHITCVLCGGYLVDATTIIECLHSFCRSCIVRYL--ETSFHCPVCDVEIHKtRPLLHIKPDRVLQDIVYKLVPGLSPglSPGLCFGHSDNKERITPGETGDTAeVKSDQNGCPDVIDDPVCIqleyygRKRfqrtekqiFPTRF-------------------------
>UPI00143DFCB0	91	0.316	2.042E-16	81	197	250	0	107	756
---------------------------------------------------------------------------------MD--ANEREKPL-VKDLNEHIICPLCRGYFVDATTLVECLHSFCRGCIVRRL-SNGVRACPVCNVPTLP-P---LFPDERLQRLVYLIVPGLFRSELERRRHFRIVNPQCMP-LVPP----------------------------------------------------
>A0A3Q0JED8	91	0.365	2.042E-16	81	183	250	11	110	935
---------------------------------------------------------------------------------MRPTS--RSDKLLVRDVNPHLLCVLCRGYFVEATSIVECLHSFCKSCIVKYI--KTSRYCPICDVQLNRqDPFLSLKPDEILQRLCYKIVPGLYKSEKLRRKDF------------------------------------------------------------------
>UPI0010A06DF8	91	0.244	2.042E-16	93	211	250	6	129	1028
---------------------------------------------------------------------------------------------PVKDLFEEATCSICLEYFRDPVIIPECGHNFCRSCLIQYWGkSEAKASCPECRKTVQ---EKNLIPNRSLANVAEkaKMRAEAKErvCEKHQEpLKLFCKEEESPICVVCNVskEHKGHKMVPLEEA--------------------------------------
>A0A653CJZ6	91	0.287	2.042E-16	82	240	250	2	139	1283
----------------------------------------------------------------------------------QPI--KKLEKIKLKEINPYLTCHLCKGYLIDATTISECLHSFCRSCIIKFL--QENSHCPVCEVIINKaKP--NLKLDKTLQDVVYKLVPELFLREMTRRRLHYQQY----PEI-------AARVSPEERGED---TER--TIFNPQDCISLSLEFISDD---------
>W8BUR9	91	0.306	2.042E-16	56	188	250	0	131	1319
--------------------------------------------------------NNNNKNKHSKNTTATAvgpLVTTDDAS-ADNLIVDKPRKVLLSVINPHIICHLCNGYLIDATTIVECLHSFCHSCLIKHL--RTEQYCPRCEMMINTaKP--NIKSDTTLQAIVYKLVPGLYERELMRKRAFYKDRP-------------------------------------------------------------
>UPI00143F88AE	91	0.307	2.042E-16	47	188	250	202	329	1611
-----------------------------------------------SSNGGASADEEAADTSD-----LAATGNTDLGTATTP----RPVL--LTAVNPHIICHLCQGYLINATTIVECLHSFCHSCLINHL--RKDRFCPRCEMVINSaKP--NIKSDTTLQAIVYKLVPGLYERELMRKRAFYKDRP-------------------------------------------------------------
>A0A397DFD5	91	0.260	2.772E-16	64	183	250	47	166	200
----------------------------------------------------------------EEYRLAAGY-DVNLYDICrQPrEPQDRTLHIPASSLDEELNCSICTGIIRDAMVITACLHRFCANCIERHIHEKGKNTvCPVCNTPFTT--RRALRPDPTFDNLIKMVYGDVDAYEKAEEARI------------------------------------------------------------------
>A0A485LRD4	91	0.318	2.772E-16	92	221	250	1	127	211
--------------------------------------------------------------------------------------------IHSAQLNPHLVCFLCHGYLRDAHTLSECLHSFCKSCILRHF-HDGARACPKCHADLGVTPK--CVFDRTLHEIVDKLFPNLKDEDAALEREFYAAHGFEkqLLPSKAPTVENPPP--PAQVEYPDVTFRLQP----------------------------
>A0A7J7JHY7	91	0.308	2.772E-16	92	213	250	4	121	231
--------------------------------------------------------------------------------------------VQLSSLTSHLICKLCSGYLIEATTIIECLHTFCKSCIVRYLD-EDNK-CPECQLQIHqSHPLSYIMLDRKMQDIVYKAVPGLQAKEEQRIKDFYAQRKLPLPQEVQSV---ESSSTTERASSP------------------------------------
>E9FY34	91	0.351	2.772E-16	81	187	250	0	105	238
---------------------------------------------------------------------------------MIESTDDGKTQPSVGDVNCHLICTVCKGYLVDATTITECLHSFCRSCVVPHV--AEFHQCPSCSVPLSTtKPFSQLRRDYTLQSIVYKMVPRLARNELDRRKQFRQER--------------------------------------------------------------
>H2Z0V8	91	0.300	2.772E-16	63	194	250	35	164	253
---------------------------------------------------------------ELKLNSLSSSSNQENQNIIKEKETDA-MKVKLADLNVHICCKICCGYLVDATTITECLHSFCKSCITKHL--AVYMSCPVCNVSLTNsNLLTSVKPDIVLQDIVDKLLPGLQTCERQSFVEFSKEDNSPKPIT-------------------------------------------------------
>A0A3M7SVL8	91	0.300	2.772E-16	74	195	250	0	120	254
--------------------------------------------------------------------------TSKVSHLLSCKIMKSDKKILLTDVNTFITCVLCKGYLIDATTITECLHTFCKKCIVEYL--EENTNCPICDTLLHqSHPLLYIAHDRTLQSIVYKLVPDLERAELQRQLKYFDDNQLEYPREL------------------------------------------------------
>Q16QT7	91	0.316	2.772E-16	88	233	250	33	177	276
----------------------------------------------------------------------------------------RTNRRKVKDFNDSITCSLCNGYLIEATTINDCLHTFCRSCIVRHL--EGNKYCPKCKsynnKTIT---VANLRPDRILRSLVYKLVPGLHRSENQRAAKYYADQ---CSQDEHPAggSRKPPDHSYLDDqnfFSPDELINLSLEYHYD--SIVDY----------------
>UPI0019217504	91	0.312	2.772E-16	91	215	250	11	127	290
-------------------------------------------------------------------------------------------KIRRDLLEACMTCQICHKLVTDATAISECLHIFCKKCIFEKLADEEVSHCPVCNIDLGCNPFEKLRPDHNIQEIREKIFPSKKEKED--------AGTLEVPSVPLPVRRKKRSLCSLVAETPRV----------------------------------
>UPI00112EC602	91	0.240	2.772E-16	93	211	250	5	132	306
---------------------------------------------------------------------------------------------PTESLQDEASCPICLDYFTEPVTL-DCGHNFCRSCITQPWEgRDTNFPCPQCRQ---TSQQRNLRPNWQLANMTE-MVKKLSEssvrqkeenlcEEHEEKLKLFCEEDQRPICLVCDRsrDHKSHTVIPIQEA--------------------------------------
>A0A0R3X060	91	0.261	2.772E-16	91	223	250	5	152	316
-------------------------------------------------------------------------------------------KINLSLLNGHLICGLCGGYLIDATVLTNCIHAFCRSCILKYI-AELNNVCPLCQTLIqegrSSSGCDALRPDITLQRVVYKLVPGLLRVEIDRIAEFHKRYLKNPSKVIREVRHSckESQVLEDTGstdstvsglsSTPTPLATRSLSR--------------------------
>A9V6D0	91	0.318	2.772E-16	86	220	250	149	277	381
--------------------------------------------------------------------------------------SRRAHQLRVKmvDVNQYIVCQICMGYIVNATTISECLHSFCRSCIVKHF--RKSKICPVCNQQAHEtAPLDTLRQDRTLQSIINKLLPDVAEAEREARRAFY---GIED----EPDAKPGSTTTATTNGEPTPKRQKM-----------------------------
>UPI000A1CF51E	91	0.278	2.772E-16	84	242	250	26	181	399
------------------------------------------------------------------------------------ITDSTEIAVSPRSLHSELMCPICLDMLKKTMTTKECLHRFCSDCIVTAL-RSGNKECPTCRKKLVS--KRSLRADPNFDLLISKIYPSREEYEAIQEKVMAKFNQTQSQQALVNSINEGIKLQS----------QNRPQRFRTKGgggggnasndSNSNTNSIDRDNRD-------
>UPI00193F5235	91	0.246	2.772E-16	93	211	250	5	133	416
---------------------------------------------------------------------------------------------PVESLQEEATCPICLEYFTEPVTL-ECGHNFCRACISQCWEGSDTaISCPQCRHTVQ---QRNLRPNRQLANMVE-IAKQLSLQAAKGRGGdgvcgkhqealkLFCEEDQSPICVIcrESRAHRAHTVVPIQEA--------------------------------------
>UPI00053FCCAE	91	0.240	2.772E-16	55	247	250	42	246	422
-------------------------------------------------------DEQHKTRaplnqlKQGRQEGDVILEeDSDSSHSEDPP---EFSYVDLQAIRKEVQCPICLGIIKKTRTVMECLHRFCRECIDKSM-RMGNNECPACRTHCAS--RRSLRDDPRYDELIASLYPDIKKFED-EEVAFYEEdeaRNKQIQECITQVYMKQSEALGKKRsankdpAGPSVAssQRKFLSshsrrRSRRKNSSTEY----QDSDDNDDVN--
>A0A287SM86	91	0.270	2.772E-16	40	232	250	10	191	424
----------------------------------------RGGGRGGASC------------EEKPSPAGMQDAVLACPAPSDggaGGGDGEvgsagpgVVMVKRAALVERLTCPLCRRLLRDAATITECLHTFCRKCISKEFIDKEICYCPTCNIDLGCAPEEKLRVDHSLQYVRSKIFPS-------KRRKVVDQEAISP--FASPAKRKERSLSSLTVHGPRVSIQKCLTKRRTKASCLR-----------------
>A0A1R3KRW3	91	0.264	2.772E-16	87	245	250	2	162	426
---------------------------------------------------------------------------------------NQVVKVRREAIAACMTCPLCNKLLRDATTISECLHTFCRKCIYDKIQEEELECCPICNIDLGCVPLEKLRPDHNLQDVRTKIFP--------LRRRKVKAPEVVSPVTV-PTRRKERSLSSLVVNAPKVstqttmtGRRTKPVPRKsgaLRGSSFSIEKPVKREEDsADD----
>A0A218WGN3	91	0.302	2.772E-16	88	222	250	3	128	468
----------------------------------------------------------------------------------------QAVKVKREKIEACMKCPICKKLLKEATTISLCLHTFCRKCIYEKLSDEEVDCCPECNIDLGCLPVEKLRPDHNLQDIRAKIFP-------------LKRRKINAPEVFAPAppqpKKKERLLSSLVVSAPKVSMQTGPT---------------------------
>UPI0018F4A362	91	0.241	2.772E-16	97	211	250	0	119	477
-------------------------------------------------------------------------------------------------MEDDLSCAVCHDLYKDPVLI-GCDHSFCRSCITQYWEEADTDSCPVCRKE---SPARTLRHNRTLSNIVEAFVKSDKGDQIQQECGrhkeklkVFCKTDNQPICLVCQIskAHQTHELLPVEEA--------------------------------------
>UPI0015581B85	91	0.242	2.772E-16	93	214	250	5	136	483
---------------------------------------------------------------------------------------------PVESLQEEATCPVCLEYFTEPVTL-ECGHNFCRACISQCWEGSDTaISCPQCRETVQ---QRNLRPNRQLANVLEiakrlslqaaKGAGGDGVCERHQEaLKLFCEDDQTPICVIcrESQAHRAHTVVPIEEAAQK-----------------------------------
>UPI0018A1D445	91	0.233	2.772E-16	93	211	250	5	133	485
---------------------------------------------------------------------------------------------PVESLQEEATCPICLDYFTDPVTL-ECGHNFCRACIAQCWEGPDTaASCPQCRETVQ---QGNLRPNVLLGDMVEiakRLsFqaakgagGGGVCGEHQEALKLFCEEDQTPICVVCDRsrAHRAHMVVPIAEA--------------------------------------
>UPI0013F21B26	91	0.240	2.772E-16	93	211	250	5	133	485
---------------------------------------------------------------------------------------------PVESLQEEATCPVCLEYFTEPVSV-ECGHNFCRACISQCWEGSDTaPSCPQCRETVQ---QRNLRPNRQLANMVEitkrlslgaakGARGDRMCGEHQEALKLFCEEDQTPICVIcrESWAHRAHMVVPIQEA--------------------------------------
>UPI0018E8315F	91	0.255	2.772E-16	93	211	250	5	133	486
---------------------------------------------------------------------------------------------PMESLQEEATCPICLEYFTHPVTL-ECGHNFCRACIAQCWEGPNTASsCPQCRETVQ---QRNLRPNRQLANVVEiakqlsfqaaKGAGGDGVCERHQEaLKLFCEEDQTPXCVIcrESRAHRAHTVVPVQEA--------------------------------------
>UPI0011CFDB9A	91	0.227	2.772E-16	94	241	250	6	177	489
----------------------------------------------------------------------------------------------VESLQDEATCPICLEYFTEPVTL-ECGHNFCRACIAQCWERSDTaASCPQCRETV---RHRNFRPNRQLANVleIAKrlslqAAKGAGEDGgcdrHQEALKLFCEEDQTPICVVCDRsrAHRAHTVVPIEEAaqeykeriqtHLKTLReeREKLLGFKVTGEGKRqeYLKQTQIER--------
>UPI000CE64307	91	0.233	2.772E-16	93	234	250	5	170	527
---------------------------------------------------------------------------------------------PVESLQDEASCPICLEYFQDPV-ITDCGHNFCRACISLCWEgPETEVSCPQCRETAQ---QRNLRPNRQLANVVE-IAKRLSfqagtgsggesvCDEHQEPLKLFCEEDQTPICVVCDRsrTHRAHTVVPIEeaaqeykekiQAHLEILReeREKLLRFnvTGEGKSLEYL---------------
>A0A6P8J3R8	91	0.393	2.772E-16	91	183	250	3	93	560
-------------------------------------------------------------------------------------------SMKLKSLNPHITCVLCGGYLVDATTIIECLHSFCRSCIVRYL--ETSFHCPVCDVEIHKtRPLLHIKPDRVLQDIVYKLVPGL-CHETKNEERI------------------------------------------------------------------
>A0A1I7ZTZ9	91	0.259	2.772E-16	20	221	250	79	267	593
--------------------RASHFDFVD-RSQP-LVLAKMAGAAAADTITGGKTLELSE-YDQVRK-----------PH--QPIEDETKIKITTRTLATELSCPICLDLLTQTMTTKDCLHRFCCECITTALL-RGNKECPTCRKKLVS--KRGLRPDKNFDALIAKIWPDRQVLEQMQQVAqkrFQQQSNLEaLQKSIEAGmkAQAANRRQRVQGSYDYEKRKRKP----------------------------
>A0A5N5IAF5	91	0.272	2.772E-16	62	215	250	46	190	694
--------------------------------------------------------------KQLKSPSQLQQGVGGVGGFVGLQMANPVVRVRRETIAACMTCPLCDKLFRDATTISECLHTFCRKCIYNKISDEELEVCPICNIDLGCVPLEKLRPDHSWQDVRAKIFP-------------FKRRKVSAPEVMPsvtlPARRKERSLSSLVVSTPRV----------------------------------
>A0A6J0C0C7	91	0.311	2.772E-16	87	240	250	4	166	1047
---------------------------------------------------------------------------------------DGTRKPLVKDLHDHIVCPLCRGYLIDATTLVECLHSFCRGCIVRRL-GSGARACPVCGA-LTLPP---LLPDLALQHLVYLAVPGLYRSELERRRHFRLVNPQCPPPapplggltlTLDDAVSlslceivNTDDVVA-AAEEPRR-RRRRPRPTTENGNDVGELVHEYAD---------
>UPI001432D122	91	0.234	2.772E-16	88	238	250	4	158	1268
----------------------------------------------------------------------------------------RTVQ-QLSEFNDLLTCRICQGYMIDPTTFDCCSHTFCRSCILKHLLRD--VHCPQCKASGGSKhiSEDNLRSDDTLRALIYKLVPGIYQRECQRLVEFEREHGFCDDEEVLQEFFAPAEPISLSLeYHPAMLkncsAADKPQVYYLQCPAGLRVGHLR-----------
>B4KSV9	91	0.258	2.772E-16	48	234	250	123	318	1525
------------------------------------------------SNGGASADEEHCANEEAPQAAAADAAAAAAAAAAATtslMMTTTPRPVLLTAVNAHIICHLCQGYLINATTIVECLHSFCHSCLINHL--RKERYCPRCEMVINNaKP--NIKSDTTLQAIVYKLVPGLYERELMRKRAFYKDRPEeaalaTPEQRGDDTEHlifSPSDDmsLSLEYAELGELNTDSELEFGD-TLRPRYL---------------
>UPI00189B89A2	91	0.292	2.772E-16	97	237	250	28	182	2658
-------------------------------------------------------------------------------------------------LNPCLTCKLCKGYLVDAMTLVKCLHSFCRSCILKHL--KTGHACPVCDLRLSKiNVESHLIKDDTLQNVVYKAVPGLYQKEMKRRRDFYGSKGSKvDQASLSPeqkgeldssssgrIIFSPDEAVSLSLeYKPIVDVKTEPEASAPGPSSQAFKEPA------------
>G1KGD9	91	0.252	3.762E-16	97	211	250	9	134	162
-------------------------------------------------------------------------------------------------MEEEVTCSVCLEYFKDPVTI-ECGHNFCRSCLTRFWEESGNKEtfCPLCRERVQ---QRNLRSNWQLANIIEitKTLPqgprRAKDTErvcgkHQEPLKLFCKDDVTPICCVCDRskEHKDHTVIPVEEA--------------------------------------
>UPI0007040D15	91	0.257	3.762E-16	95	211	250	7	133	186
-----------------------------------------------------------------------------------------------RSFQDEVTCPLCLEYFTDPV-ITHCGHNFCRACLSRCWgESEPNFSCPQCRETI---LQRHLRPNYQLGNLVE-LVkhlrlPagpapeGQPGCERHQEsLKLFCQEDQAPICVVCDRsrEHRTHTVVPIEEA--------------------------------------
>H3CKS7	91	0.400	3.762E-16	94	185	250	8	100	254
----------------------------------------------------------------------------------------------VRDFNHFITCYLCRGYLIKPTTVTECLHTFCKSCIVQHF--EDSNDCPKCGIQVHEtNPLEMLRLDNTLEEIIFKLVPGLRErtEEEQQELEFWK----------------------------------------------------------------
>UPI0011267D54	91	0.223	3.762E-16	93	238	250	5	169	305
---------------------------------------------------------------------------------------------PAKTLQDEASCPICLDYFTDPVTL-DCGHNFCRSCITRNWEgRDTNFPCPQCRE---TSQQRNLRTNRKLAN-VTEIAKKLSQssvrqkeenlCEKHEEkLKLFCEEDQRPICVIcrESWGHRSHTVIPIEEAEQEykkqfqmhlePLRKELEDRLKLKSSEERKAEELR-----------
>A0A401PD82	91	0.206	3.762E-16	93	211	250	5	131	309
---------------------------------------------------------------------------------------------RLQSLAEETICPICLDFFADPVTL-DCGHNFCRSCVSQCWEKKEINSCPECREEF---PERNLRINRALANLAQKtrklnLNPkekesKLHCEEHQEELKLFCEtdKKLICSSCVVAREHRGHRFLSIKEA--------------------------------------
>A0A6F9DNT6	91	0.242	3.762E-16	31	225	250	41	220	318
-------------------------------VKPHEIV-TMDFETFTLQLNKVAEDLQLNTKKMGKTTYfEFHMNNTTLPateitNTTTPAGDEE--KINIQDINIFLCCKLCCGYLVDATTITECLHSFCKSCILKHF--QLHNSCPICGVVVHNtTPVSGLKPDIVLQDIVNKLLPGIPTGELHHFAEFEEAAALN-------GKHNYH----------SVLKPYRPCNIY------------------------
>A0A7E4USY2	91	0.273	3.762E-16	84	240	250	72	228	321
------------------------------------------------------------------------------------VEHGNRLDLPLVALTPFITCKLCRGYYVDVLTVEDCLHSFCKSCLLKHFD-ETDNTCPTCGNMIHqSHPTHYVRFDRQLQDIVYKIVPGMQEEEQRRRAAFWAK-------YVPDSSDSESE---RERAQFENLntgtkaLSISPCEVQEnsgDCCKDNPAEaHGRDD---------
>UPI00146E9562	91	0.266	3.762E-16	71	221	250	12	158	379
-----------------------------------------------------------------------SWElsLYELHRSPQEaVVDGTEVTVSPRSLHRDIRCPICLDMLKNTMTAKECLHRFCSDCIVTAL-RSGNKECPTCRQKLVS--RRSLRRDSNFDALISKIYPSRDEYEAHQRSVLERLNRLHNKEALSSSIEEG----LRQQARCRNHRMKKP----------------------------
>UPI0006C93D4A	91	0.272	3.762E-16	78	235	250	24	166	388
------------------------------------------------------------------------------PHCA--VDDDTEIGVSPRSLHSELMCPICLDLLKKTMTTKECLHRFCSDCIITAL-SKGNKECPTCRKKLIS--KRSLRPDPNFDMLINKIYPSRVDYEAHQEEVLARLN----------NSHSQAALVNSITEGIKLQSQNRPQRNRKKDISSSPAE--------------
>A0A226DYL1	91	0.316	3.762E-16	50	185	250	19	148	404
--------------------------------------------------GGSGA--TPVTAPVLSKT----WELSDyeLHRTPQEaITDGSEIAVSPRALHSELMCPICLDMLHETMTTKECLHRFCAECIITAL-RSGNKECPTCRKKLVS--KRSLRRDPNFDMLISKIYPSREEYEAQQQKAIAR----------------------------------------------------------------
>A0A6P7XTD2	91	0.210	3.762E-16	93	211	250	5	132	476
---------------------------------------------------------------------------------------------PAESLRDEASCSICLDYFTDPVT-TDCGHNFCRSCITQSWEgRDTNFPCPQCRAM---SPQRNLRPNRQLANMTE-MVKNLSQtsvrpkeenlcEEHEEKLKLFCEEDQKMICIIcrESRDHRSHTVIPIKEA--------------------------------------
>UPI0013F242DF	91	0.246	3.762E-16	93	211	250	5	133	482
---------------------------------------------------------------------------------------------PVESLQEEATCPVCLEYFTEPVSV-ECGHNFCRACISQCWEGSnTAPSCPQCRETVQ---QRNLRPNRQLANLVE-ITKRLSLgaakgaggervcGEHQETLKLFCEEDQTPICVIcgESRAHRTHTVVPIQEA--------------------------------------
>UPI0013F207C2	91	0.248	3.762E-16	93	211	250	5	132	484
---------------------------------------------------------------------------------------------PMESLQEQATCPICLEYFKDPVII-DCGHNFCRDCIKECWERPDTaASCPQCRETVE---QGNLRSNRQLANMVAiakqlnlQAAKGAGErvcEEHQEALKLFCEKDQTPiclVCYLSPT-HRAHKVVPMEEA--------------------------------------
>UPI0011CF8186	91	0.248	3.762E-16	93	211	250	5	133	485
---------------------------------------------------------------------------------------------PVESLQGEVTCPVCLDYFTEPVTL-ECGHNFCRACISQCWEGSDTaASCPQCRETVQ---RGNLRPNLQLGNMVEiaKWLslraakgagGDRVCGEHLEALKLFCEEDQTPICVVCDRsrAHRAHTVVPIQEA--------------------------------------
>UPI0018A1E873	91	0.240	3.762E-16	93	211	250	5	133	486
---------------------------------------------------------------------------------------------PVESLQEEATCPVCLEYFREPVTL-ECGHNFCRACIAQCWVGSDTaASCPQCRETVQ---QRNLRPNRQLANVVEiakrlslqaaKGVrGDGVCGEHQEALKLFCEEDQTPICVIcrESRAHRAHTAVPIQEA--------------------------------------
>UPI000CE638A0	91	0.224	3.762E-16	93	241	250	5	177	486
---------------------------------------------------------------------------------------------PIESLQEEATCPVCLEYFTEPVTL-ECGHNFCRACISQCWEGSDTaASCPQCRETVQ---QRNLRPNRQLANVLE-IAKRLSLqaakgaggdgvcGEHQEALKLFCEEDETPICVVCDRsrAHRTHTVVPIQeaaqeykekiQAHLKTLReeREKLLGFKVTGEkrSQEYLKQTETER--------
>UPI00193EEE39	91	0.233	3.762E-16	93	211	250	5	133	487
---------------------------------------------------------------------------------------------PVESLQEEVTCPVCLEYFTEPVSL-ECGHNFCRACIAQCWEGSDTaASCPQCRETVQ---QGNLRPNKQLANVIEiakrlSLQPakgtGGDGvcREQQEALKMFCEEDQTPICVVCDRsrAHHAHTVVPIQEA--------------------------------------
>A0A1B6QI43	91	0.320	3.762E-16	91	222	250	8	128	488
-------------------------------------------------------------------------------------------RVRREALAACMTCPLCRGLLRAATAITLCLHTFCRECIMEKINDEEVDCCPVCDIDLGCDPEEKLRPDHNLQDIRNKVFP-------------IKKINVDAPKavTILPAKRKQRSLSSLVVDTPSVVKRTSLT---------------------------
>A0A5N5MMS4	91	0.308	3.762E-16	86	231	250	1	132	585
--------------------------------------------------------------------------------------SGQIVKVRRGIFEACMTCPLCKKLFKEATTISSCLHTFCRKCIYEKLSDEEVDCCPVCNIDLGCLPVDKLRADHNLQDIRDRIFP------FKRRK---VKAPEIMPSIAFPAKRKERSLSSLVVSTPKV-----PIQSVLTGRRS------------------
>UPI001419E134	91	0.230	3.762E-16	95	243	250	11	160	883
-----------------------------------------------------------------------------------------------QRLRDEATCSICLDYFKDPVTIPECGHNFCRSCLIQYWgESEAEASCPQCRERVQ---RRSLIPNRQLANFVeiaqNLCVQGGNEEErkggvcedHQEPLKLFCKVHEAPICVVCDKskEHENHKVIPLKEA------------FEEYkGEICRRLEILRKEREE------
>H3G011	91	0.270	3.762E-16	9	176	250	80	255	914
---------PPVSLTRV-DKRGL-YSAWGGESSPrafPSLLLPCSASSSifSTSFVPVSAamAQQPKARDelnsdgEAENDSELVLTDYDRTRKVVPLVHGRRIVMNTKILSTELTCPICLDILTNTMTSKECLHRFCSDCISMALL-KGNKECPTCRAKLVS--KRSLRHDTNFDELIKRIFPDRQKYE-------------------------------------------------------------------------
>UPI000B936409	91	0.314	3.762E-16	87	209	250	1	122	992
---------------------------------------------------------------------------------------KETRRTLVKSLNPHLVCVLCAGYYIDPTTIVECLHSFCRSCIVKYLDTS--RFCPICDVQLHKtRPLLSIRRDKILERLVYKIVPGLHAKEMARRALPNVELYLSPDDLVSLVLQYHIEGTSSQ----------------------------------------
>A0A1J1I6N3	91	0.271	3.762E-16	88	208	250	166	291	1273
----------------------------------------------------------------------------------------RSEKISLNDVHPYITCFLCRGYLIEATTIVECLHTYCHSCLMKHL--TKEKCCPQCDMSI-NKSKTNIKYDATIQSIVYKLVPGLYQKELLRRRAFYKQHPLEaklasPEERGDDTEHlilSPHDLISL-----------------------------------------
>UPI0018CDF979	91	0.309	3.762E-16	53	188	250	234	371	1712
-----------------------------------------------------GAENVMIKTEEESVECSQETVVADKENeIESNSTDSNIFAKPkpvlLSAVNPNIICGLCKGYLIDATTIVECLHSFCHSCLIQHL--RMEQYCPRCEMIINTaKP--NIKPDTTLQAIVYKLVPGLYEKELLRKRAFYKNRP-------------------------------------------------------------
>T1H4U8	90	0.413	5.106E-16	89	174	250	1	85	86
-----------------------------------------------------------------------------------------ERRVKLRTLNPNITCKICDGYFIDATTVTECLHTFCKSCLVKHL--EENKTCPTCENVIHqSHPLQYISFDRTMQDIVYKLVPNLQE---------------------------------------------------------------------------
>A0A401QAT0	90	0.225	5.106E-16	97	211	250	0	119	128
-------------------------------------------------------------------------------------------------MEEDLSCAVCHDLYKDPVLL-DCDHSFCRSCITQYWEEAGTTSCPICRKE---NPSRDLRPIRTLSNIVEMFVKSDKGDKIQQECSrhkeklkLFCKTDNQPICVVCQSSKNQqnHELLPVEEA--------------------------------------
>U4TPR4	90	0.250	5.106E-16	72	215	250	12	167	229
------------------------------------------------------------------------WElsLYELHRTPQEvITDNTEIAVSPRSLHSELMCPICLDMLKKTMTTKECLHRFCSECIITAL-RSGNKECPTCRKKLVS--KRSLRADPNFDLLIAKIYPSRDEYEAHQEkvmaklNEFHSReafvQSINEGIKLQSQNRAPRGRKPNETvtSEPQV----------------------------------
>A0A1W0A8F3	90	0.352	5.106E-16	92	219	250	6	142	246
--------------------------------------------------------------------------------------------VDSSSVNAYFTCPLCKGYFRQPYTIRECIHTFCKSCIFKYIVTQDKRACPVCQGTFGTFPLsgtkrkpPEIVQDHVMEGLVKKLFPSLDTQDAKEEKAFYIKHNI-PIKagvVLEPKA-KETKFKRLKGNPIKiVLRPK------------------------------
>K7G8R6	90	0.252	5.106E-16	93	211	250	5	122	249
---------------------------------------------------------------------------------------------PVQQIQDEVTCSICLEPFKDPV-ILDCGHNFCQACITNYWKASGAGICPQCRQSL---PEGELRPNKELKAVADR-VKGLDGDCKKHGERFslFCqeERTLICKVCRESWQHRAHRVLPIEAA--------------------------------------
>UPI0009A32902	90	0.206	5.106E-16	93	211	250	5	131	265
---------------------------------------------------------------------------------------------QVHSLTEEAICPICLDFFTDPV-ILDCGHNFCRSCITQSWEKQEINSCPECRREF---PERNLRVNRSLANLAEkarklKLNPQEKEskphcEEHQEELKLFCEtdKKLICLICRDSREHKSHNFMPIKEA--------------------------------------
>UPI00193FDD05	90	0.252	5.106E-16	93	211	250	5	133	266
---------------------------------------------------------------------------------------------PVERLQEEATCPVCLEYFTEAVTL-ECGHNFCRACISQCWEGSaTAASCPQCRETVQ---QRNLRPNRQLANVIE-LVKRLSLqaakgaggdrvCERHQEaLKLFCEEDQTPICVIcrESRTHRAHTVVPIQEA--------------------------------------
>UPI0014258830	90	0.284	5.106E-16	23	192	250	0	154	276
-----------------------FYSRL-KNVHKTA--------RSAINRAHHYQQNKAlKSKKFLKVNSKPSYKVAKVHVQLEP------VQVKLTSINQYITCFLCGGYLVDASTVTECLHTFCKSCIVIHV--QRSITCPVCDALIHEtNPLSNIRFDRTKQDIIYELLPRIPKEEQARFEAFYKSRNLPLP---------------------------------------------------------
>A0A7D9IUN9	90	0.343	5.106E-16	91	226	250	4	135	286
-------------------------------------------------------------------------------------------TVHLNSLNANITCSLCGGYFVEATTIMECLHSFCKSCIVKYL--ETSYNCPVCQTEIHKtRPLLHVRPDPVLQDLVYKLVPSLYDEYHKAKQEF-KKR-MSQEETAQDET-SEQHGDSKVPHVPDPIYVTLEQRQRD-----------------------
>A0A4D9DG70	90	0.246	5.106E-16	93	211	250	5	134	375
---------------------------------------------------------------------------------------------PTKNIKYEVTCPICLNLFKDPVT-TECGHSFCTECITQHCEEKENdIVCPQCRKRFQ---KSNLRPNRELKNIVESMnqFLGLQREEepggrskckkHKEALKLFCKNDQTPLCVICtlSAAHCHHTVVPMEEA--------------------------------------
>UPI001955D81F	90	0.248	5.106E-16	72	221	250	14	161	379
------------------------------------------------------------------------WElsLYELHRTPQEaIMDSTEIAVSPRSLHSELMCPICLDMLKNTMTTKECLHRFCSECIVTAL-RSGNKECPTCRKKLVS--KRSLRADPNFDALISKMYPSRDEYEAHQDKVLEQLSRLHNNDALNSSIEQGLRMQARHRAQ-RV-RKLHP----------------------------
>A0A2S2NZ06	90	0.397	5.106E-16	94	180	250	8	93	393
----------------------------------------------------------------------------------------------VKSLNPHLVCVLCAGYYIDPTTIVECLHSFCRSCIVKYL--ETSRFCPICDVQLHKtRPLLSIRRDKILERLVYKIVPGLHAKEMARR---------------------------------------------------------------------
>UPI001126228D	90	0.219	5.106E-16	93	211	250	5	132	401
---------------------------------------------------------------------------------------------PAESLQDEASCPICLDYFIDPV-ITKCGHNFCRSCILQSWEgREANFPCPQCRK---TSQYANLRPNRQLANMteIAKTFCQLsmrQQQEnvcekHQEKLKLFCEEDKKPICVVCDRsrDHKSHTVIPIAEA--------------------------------------
>K3X845	90	0.304	5.106E-16	57	179	250	31	153	413
---------------------------------------------------------QISKRSEYEEVELIEDCT--LYDIYrqprAPITDPsATKTLPVRVLNAELTCPICLGIIRNTMVVMECLHRFCGECIQKCL-RLGNKECPSCRIHIPS--KRSLRRDENFDALIKTIYPDLAEFERNE----------------------------------------------------------------------
>A0A2T8I1P5	90	0.250	5.106E-16	86	230	250	78	224	415
--------------------------------------------------------------------------------------NQEFIPVKLADIRKEVQCPICLGIIRKTRTVMECLHRFCRECIDKSM-RLGNNECPACRTHCAS--RRSLRDDPNYDALIAALYPDIDKYEE-EELAFNEEendRNKQIQASIAEAFRKQSEVIgrkSTAKATAAAFVRRSRRNIRANGHS-------------------
>A0A670I0S9	90	0.235	5.106E-16	92	211	250	5	136	425
--------------------------------------------------------------------------------------------LPVKDLCDEATCSICLEYFKDPVTIPECGHNFCRGCLIQCWgESEAEASCPQCRRVVQ---QNNLIPNRQLANFVEitKRF-SLQSGEeeqgkgrvcqkHQEPLKLFCKEEETPICVVCDRskEHRHHEVIPLEEA--------------------------------------
>UPI0013F26AD5	90	0.246	5.106E-16	93	211	250	5	133	430
---------------------------------------------------------------------------------------------PVQSLQEEATCPVCLEYFTEPV-ILECGHNFCRACIRQCWEGSDtGASCPQCRETV---LQRNLRPNRQLANMV-KIAKRLSLqaakgrgadgvcEEHLEALKLFCEEDQTPICVIcrDSRAHRTHTVVPIQEA--------------------------------------
>A0A674JGE5	90	0.250	5.106E-16	93	209	250	5	131	437
---------------------------------------------------------------------------------------------PVESLQDEATCPICLEYFTEPVTL-GCGHNFCRACITQCWEGSDIAVyCPQCRETVQ---QRNLRLNRQLANMVE-IAKRLSLqakkgsgvekvCEKHQEpLKLFCEEDQTPICLVCDRsrAHRAHAVVPIE----------------------------------------
>UPI000B8A69F2	90	0.264	5.106E-16	82	227	250	82	227	462
----------------------------------------------------------------------------------DDVNDDEFIVVKLSDIRKEVQCPICLGIIRKTRTVMECLHRFCRECIDKSM-RMGNNECPACR--LHCASRRSLRDDPNYDALIAAIYPDIDQYEeedlAFQEEEIVRNKQI--QAAIAQTFRRQTEALGRKRrRSSGNYRRRRNYRSEDD----------------------
>A0A2Y9ECA2	90	0.235	5.106E-16	89	211	250	1	135	469
-----------------------------------------------------------------------------------------EVTAALAGLQAEANCPICLDYLRDPVTI-ECGHNFCRSCIQQSWeDRQDSFPCPVCRHPCQ---EWQLRSNTQLGNIaeIAKLL-HITRRKRKREEQtrlcekhnqiltHFCEEDLEvlCPLCTQPPDHKDHHVRSIEEA--------------------------------------
>UPI0015547D39	90	0.238	5.106E-16	93	211	250	5	133	487
---------------------------------------------------------------------------------------------PVESPQEEATCPICLEYFKDPVII-ECGHNFCQACIAQCWEGSDTATsCPQCRETVQ---QRNLRLNRQLANMVE-IAKGLSfqaakgaggdgVCERHQEaLKLFCERDQTPICVVcnRSRAHRTHKVVPIEEA--------------------------------------
>A0A7J6BRL0	90	0.245	5.106E-16	97	205	250	7	117	500
-------------------------------------------------------------------------------------------------LNEELQCSICLDVFTDPVT-TPCGHSFCKTCLNEHWTDTQTFFCPSCNETFSKRP--DLKVNTTLTNVVqyfKKLNPGRPEvfcdicDERKQKA---VKSCLTCQSSYCET-HLEPHH--------------------------------------------
>A0A6P5WK71	90	0.244	5.106E-16	88	220	250	63	197	511
----------------------------------------------------------------------------------------RYVLVKLSDIRKEVQCPICLGIIRKTRTVMECLHRFCRACIDKSM-RMGNNECPACRTHCAS--RRSLRDDPNYDALIAALYPDIDKYEE-EELTFHeeeKARNKQIQASIAKTLHRQSEVLGRKRtvkATESAIIRRM-----------------------------
>A0A444YKG5	90	0.302	5.106E-16	91	215	250	4	119	512
-------------------------------------------------------------------------------------------KVKRQKLQACITCPLCHKLLRDATTISLCLHTFCRKCIYKKLSDDEMDCCPVCYVDLGCLPLQKLRPDHNLQDIRAKIFP-------------FRRRKIDAPQVVPsitlPAKRKERSLSSLVVNAPKV----------------------------------
>A0A3L6SVP6	90	0.279	5.106E-16	39	215	250	172	340	651
---------------------------------------RLVCGVEGRRDGGglDEADGEGEEGEQEEDKGGRGGGRPRRRRGGAGG-DGAVVMVKRELLARCMTCPLCRRLLRDATTISECLHTFCRKCIYKKLNDEDLDHCPECKIDLGCTPAEKLRADHNIQDVRSKVFPFKRKKINAEEAES--------PITL-PIKRKERSISSLVVNTPRI----------------------------------
>UPI000C204DB8	90	0.346	5.106E-16	87	185	250	10	103	876
---------------------------------------------------------------------------------------KKPRGIGLKELNPLLTCPLCSGYLIDATKLLDCLHTFCRSCIVKHF--ENSKCCPVknCLQ-----PYKDKKPDMTLQTLVYKIVPGLYSKEIQRRDDFYR----------------------------------------------------------------
>A0A1L7N259	90	0.248	5.106E-16	91	245	250	12	166	892
-------------------------------------------------------------------------------------------KIHVKDLNDALVCTLCNGYLIDATTLSECYHVFCRGCILRHF--ESKAACPLCNFVYKKKNQVFFKADPQIQAVVYKVVPALYSKEMQRREDFYRSTGVRAssSCSDDSVLERERDMINEEDSMVSPYVGDKSKFFGPEDSISLSLEYYQHHLDKGD----
>UPI0015906E89	90	0.244	5.106E-16	93	211	250	6	137	945
---------------------------------------------------------------------------------------------PVRDLCEEATCPICLEYFRDPVIIHECGHNFCRSCLIQCWEtSEGEASCPQCRETVE---QSSITRNQQLANFVEIIqkFSHLEGKEdgegkgrvcqkHQEPLKLFCKEDGSPICLVCDRskEHKKHEVVPLEEA--------------------------------------
>J9JSK9	90	0.397	5.106E-16	94	180	250	8	93	969
----------------------------------------------------------------------------------------------VKSLNPHLVCVLCAGYYIDPTTIVECLHSFCRSCIVKYL--ETSRFCPICDVQLHKtRPLLSIRRDKILERLVYKIVPGLHAKEMARR---------------------------------------------------------------------
>UPI000EFFEA63	90	0.397	5.106E-16	94	180	250	9	94	997
----------------------------------------------------------------------------------------------VKSLNPHLVCVLCAGYYIDPTTIVECLHSFCRSCIVKYL--ETSRFCPICDVQLHKtRPLLSIRRDKILERLVYKIVPGLHAKEMARR---------------------------------------------------------------------
>UPI001590C581	90	0.229	5.106E-16	93	211	250	6	133	1031
---------------------------------------------------------------------------------------------PMQDLCEEATCPICLECFRDPVIIPECGHNFCRSCLIQCWEkSEGQASCPQCREIIQ---HRNLIPNRPLANVLEKLnIQGEKEaegkgmvCEKHQEpLKLFCKEDESPICFLCIVskEHKSHEAILLEEA--------------------------------------
>A0A6J1TQH8	90	0.352	5.106E-16	89	192	250	2	104	1246
-----------------------------------------------------------------------------------------PKKAELKDLTPLITCHICKGYFVDATTVTECLHTFCRSCIVKHF--KRSLFCPECDVQVEKgCPLNKLRPDPRKQLLVYKMVPRMHANEMERQQQFLKKYAVANP---------------------------------------------------------
>UPI00187D7247	90	0.327	5.106E-16	75	179	250	3	105	1412
---------------------------------------------------------------------------FAIPTGKAP-RSSSSRRLKVSSLNDVLTCPLCHGYLIEPTTINNCFHSFCRSCIIKHLEKYPYSNCPSCRsnKPVN---LSHLRSDTQLKSIVYKLVPGLYQAERKR----------------------------------------------------------------------
>A0A4W3GRI6	90	0.212	6.928E-16	94	225	250	6	145	152
----------------------------------------------------------------------------------------------LENLRNEATCSICLEFYTDPVII-DCGHNFCRDCILQCWGtGQESLSCPQCRQQI---PQRGVRPNRSLSNIVEsvqrlSLNPRLEEvgiqcEEHEEKLKLFCETDQRAICVVCAVshDHKDHTVIPIkEAAELHKFQIS--TIFY------------------------
>UPI000C758B87	90	0.299	6.928E-16	60	183	250	1	119	227
------------------------------------------------------------TEVEEK-----SWELSLYESLRTPqeaITENTEIAVSPKSLQSELTCPICLDMLTLTMTTKECLHRFCSDCIITAL-RSGNKECPTCRKKLVS--KRSLRYDPNFDNLVANIFPDREEYEEEQQKAL------------------------------------------------------------------
>A0A1D2NKX3	90	0.342	6.928E-16	85	196	250	61	172	247
-------------------------------------------------------------------------------------PKERvPAKPDMPEINCYLMCQLCSGYLIDATAIIECQHTFCKSCILKYL--ETNSYCPICDVQLNKaKPHLSLRSDVIIQRLVYKLVPGLLVSEIRRRRDFSIKNGMDPVEAAE-----------------------------------------------------
>UPI00112867FD	90	0.229	6.928E-16	95	211	250	7	132	254
-----------------------------------------------------------------------------------------------ESLRDEASCPICLDYFTDPVTL-DCGHNFCRSCITQTWEgRDTNLPCPQCRKTFQ---QRNLRTNRKLAN-VTEMVKKLSEssvrqkeenlcEEHEEKLKLFCEEDQRPICVIcrESRDHRYHTVTPIQEA--------------------------------------
>UPI0008547CF1	90	0.327	6.928E-16	89	197	250	37	143	267
-----------------------------------------------------------------------------------------EYLVNLAAVNPCILCSICKGYFIDATTITECLHTFCKSCIVKHF--YYSNRCPKCNVVVHQtQPLYNIRLDRQLQDIVYKLVINLEERKRQYHCLF-CERGLEIPKPTVP----------------------------------------------------
>B6AI95	90	0.279	6.928E-16	62	189	250	7	131	279
--------------------------------------------------------------EDENRQKSYSYEPGDLETVVtDHGLD---VAFRIKVIADLLECPLCKGFFRNATTIKECLHTFCNVCIINYIE-SGKESCPKCGEYMGVHPIEGLVFDRTIQNITDKIFPQFRILENQLKKEFNIKYNI------------------------------------------------------------
>A0A5J6BTH1	90	0.317	6.928E-16	93	197	250	7	111	286
---------------------------------------------------------------------------------------------RVKDLNEFVKCNLCYGYLIDATTIIECMHSFCKTCIMKHL--EDFNTCPTCDCQLHEtKPYLDVKTDKVLQSIVYQLYPSVFKDEMKRRREFHSNYKVKsELCHLSP----------------------------------------------------
>UPI00138FCA12	90	0.278	6.928E-16	91	231	250	3	164	290
-------------------------------------------------------------------------------------------TLSLKELNPHIICVLCGGYLVDATTIIECLHSFCRCCIVRYL--ETSYRCPVCDAEIHKtRPLLNIRADNVLQDIVYKVVPGMYFEEKKRRKECEEKlkksrHPEKPaQEDVCDTknTDKEKEQTTDEpdIEDPICLtlefyKRRKntseqqifPTR-YLRCSSS------------------
>A0A670K0N7	90	0.255	6.928E-16	95	211	250	8	136	295
-----------------------------------------------------------------------------------------------QRLRDEATCPICRDYFKDPVTIPECGHNFCRSCLAQCWgESKAEASCPQCRERVH---RRSLIPNRQLANVVE-IAKnlGFQEgkeeggkgriCEKHQEpLKLFCKVHEAPICLVCDRskEHENHKVIPLEEA--------------------------------------
>UPI000D727F57	90	0.276	6.928E-16	40	215	250	21	213	302
----------------------------------------MGYIPLCPDDQYEMADGSAECEQKSAHssNGSITAEKSDDLDTRSTSGKNRidatnTLWLPIKNINQYITCGICYGYLYEASTVTECMHSFCKNCIVRHV--ERSLHCPTCHILIHPtDPFVHIRLDRLLQDIVYGLLPHLAEDELAKKKKFYadcasdsRASPVKPVKSPENTktagCGMPQPASSKSGVVPVV----------------------------------
>UPI0003C451B5	90	0.225	6.928E-16	93	241	250	5	177	304
---------------------------------------------------------------------------------------------PAKTLQDEVTCPICLDYFNDPVSL-DCDHSYCRACITQSWGGPTADVsCPQCRRAF---PQGNLRPNRQLRSIVEAARelqlqagrePAPERlCEKHQEpLKLFCREDEIPICLVCDRskGHRAHTVIPAEeaaeefqerlQAQLKTLRAEREKLLGLKGSkeetSQEYLKQTRAER--------
>A0A7S4RSB7	90	0.258	6.928E-16	52	183	250	47	186	309
----------------------------------------------------SAAAAAAVGQKPPIFNPISRWEePLELPSLTlfdvhrRPrqVNNDpnARVRIPLKVLGPEFHCPVCLGYMKKTSIVMECLHRFCGECIQKCL-RLGKKECPSCRIHIPS--RRSLRPDPNFDDLINNIYGDIDALEDYEEKEI------------------------------------------------------------------
>A0A1W0WRZ2	90	0.286	6.928E-16	66	179	250	3	114	322
------------------------------------------------------------------KRNIWELTPYELHRKPQTIPDDdQEIRVTQRFLESELSCAICLDILRNTRTTKECLHRFCDECISQAL-RSGNKECPNCRAHLAS--MRSLRPDPIFDAIIGTIFPNRAELDRQQ----------------------------------------------------------------------
>A0A151MLT9	90	0.229	6.928E-16	98	243	250	10	154	369
--------------------------------------------------------------------------------------------------QDEVTCSLCLDYFKDPVTI-DCGHNFCQACIIQCWRKSElNFSCPQCRETAQ---QRKLRPNRLLGNMVE-LVKQLRQqagkapkgqrvCEGHREaLKLFCQEDEAPICVVCDrsWAHRAHTVVPLEEA-AQVYKEK----------ILRCLQHLRGQREE------
>A0A1U7S703	90	0.225	6.928E-16	94	212	250	6	135	377
----------------------------------------------------------------------------------------------VENLRDEATCSVCLDFFRDPVMIVGCGHNFCRACITQCWERLDRDvTCPECRQTF---PQKSLQPNRQLASVVDiarRLRVQKAEgaggqrvcGEHQEALKLFCQDDEIPICVVCDRsrAHRSHTVVPLEEAT-------------------------------------
>A0A1D6L3N1	90	0.313	6.928E-16	91	222	250	8	128	382
-------------------------------------------------------------------------------------------RVRREALAACMTCPLCRGLLREATAITVCLHTFCRECILEKINDEEIDCCPVCNIDLGCDPEEKLRPDHNLQDIRNKVFP-------------IKKINVDSPKALttLPAKRKQRSISSLVVDTPSVVKQTGLT---------------------------
>A0A7M7MJR6	90	0.287	6.928E-16	85	221	250	28	158	391
-------------------------------------------------------------------------------------TDNTEIAVSQRSLHSELMCPICLDILKTTMTTKECLHRFCQECIITAL-RSGNKECPTCRKKLVS--KRSLRADPNFDALIAKIYPSRDEYDHYQERVL-AKLNKTCGQAFASSIEEGlkAQALSRKLAN----RKQRP----------------------------
>A0A1D1YJU2	90	0.250	6.928E-16	102	245	250	1	156	396
------------------------------------------------------------------------------------------------------QCPICLGIIRKTRTVMECLHRFCRDCIDKSM-RLGNNECPACRTHCAS--RRSLRDDPNYDALIAALYPDIDKYEE-EELAFHEEDRLRNKKiqaSISDTYQRQSEALgkrrSSARATAAAFLRRSEGNFRNNNghnsyprsrSRSSYRDAALAASDEDD----
>UPI000B77A3FE	90	0.312	6.928E-16	88	215	250	3	121	401
----------------------------------------------------------------------------------------QVVKVKRDIIQACMTCPLCKKLLRDATTISLCLHTFCRKCIYEKLSDEEVDCCPVCNIDLGYLPVEKLRPDHNMQDIRAKIFP------FKRRKN---NASEVMPSIALPAKRKERSLSSLVVSTPKV----------------------------------
>A0A452H0K6	90	0.234	6.928E-16	93	235	250	4	147	401
---------------------------------------------------------------------------------------------PLESLQEEATCPVCLEYFTEPVTL-ECGHNFCRACIAQCWEGSDTaASCPQCRETVQ---QRNLRPNRQLANILE-IAKRLSLqaakgaggdgvcGEHQEALKLFCEEDQSPICVIcrESRAHRTHTVVPIQEAAQEY---KVPS------SCSRSQE--------------
>A0A5D6XKN8	90	0.321	6.928E-16	57	187	250	32	165	407
---------------------------------------------------------QLSKRSEYEEVELVEDCTLyDLYrQPRAPVTDPRaTKTLPVRVLNAELTCPICLGVIRSTMVVMECLHRFCGECIQKCL-RLSNRECPSCRIHIPS--KRSLRRDENFDALISKIYPDLAAferDEAKLIEEINRSR--------------------------------------------------------------
>UPI0009E4B745	90	0.311	6.928E-16	88	222	250	10	135	423
----------------------------------------------------------------------------------------QVVRVKREVLAACMTCPLCHKLLREATTISECLHTFCRKCIFEKINDEEAECCPICQIDLGCVPEEKLRPDHTLEDVRTKIFPYKRKKANGSEV---------PPSITLPVRRKERSLSSLVVNTPRMGAQTSLT---------------------------
>A0A0A0KLI2	90	0.255	6.928E-16	87	227	250	48	188	427
---------------------------------------------------------------------------------------DEFIAVKLSDIRKEVQCPICLGIIKKTRTVMECLHRFCRECIDKSM-RLGNKECPACRTHCAS--RRSLRDDPNYDTLIAVLYPDIEKYEE-EELAFqeeEKARNKQIQTSIAQTLQRQTESLGRKRSKPsRRLSSRGPKSFQNH----------------------
>UPI000F7C5390	90	0.246	6.928E-16	57	242	250	29	222	450
---------------------------------------------------------QQEEEEEEENN-----KSEDSDHTPSSASQDKSEFVFVELLEirKEVQCPICLGIIKKTRTVMECLHRFCRECIDKSM-RLGNNECPACRTHCAS--RRSLRDDPNYDALIAALYPDIEKYE-KEELEFReedKNRNMLIQASIARVVERQSEaLVKRRRDTPGSFvtrsRRnqrnvlsRRPNQVIDNQGSEDNEEENNNEKD-------
>K7FI33	90	0.261	6.928E-16	98	211	250	11	136	463
--------------------------------------------------------------------------------------------------EDTASCPICLDYFNEPVTL-DCGHNFCRACICRWWEGATSAVsCPFCLEVF---PQGNFRANRQLEALVNLIVkrlkgeneqakPGGERvCEKHQEpLKLYCEEDQTPICIVCDRarDHRAHSVVPIDEA--------------------------------------
>I3KUZ6	90	0.247	6.928E-16	99	208	250	12	125	465
---------------------------------------------------------------------------------------------------DQFLCSICLDVFTDPVS-TPCGHNFCKTCISQHWDLNQRCQCPMCKETFNIRPQ--LRVNTFISEMVAQFRREAQQkasrmcTKHDKHLELFCKTDQTCVCTLCPIlDHKNHEFVPL-----------------------------------------
>UPI00193FE9D9	90	0.252	6.928E-16	93	211	250	5	133	475
---------------------------------------------------------------------------------------------PVESLQEEATCPVCLEYFTAPVSL-ECGHNFCRACISQCWKGSDTATsCPQCRETVQ---QGNLRPNRQLANVVE-IAKRLSLqaakgagrdgvCERHQEaLKLFCEEDQTPICVIcrESRAHRAHRVVPIEEA--------------------------------------
>UPI00193F1F79	90	0.225	6.928E-16	93	211	250	5	133	476
---------------------------------------------------------------------------------------------PVESLQEEATCPICLEYFKDPVII-DCGHNFCRACIAQCWERPDTDSsCPQCRETVQ---QGTLRPNRKLANVVEiaKLLslqaaKGAGEervcGEHQEILKLFCEEDQTSVCVVChlSRAHRDHRVVPIKEA--------------------------------------
>UPI0013F25271	90	0.240	6.928E-16	94	211	250	6	133	483
----------------------------------------------------------------------------------------------VESLQGEVTCPVCLEYFTEPVSL-ECGHNFCRACISQCWERSaRDITCPQCRETMQ---QRNLRPNRQLANVVE-ITKRLSLqaakgtggegvcGEHQEALKLFCEEDQTPICVVCDRsrAHRAHTVVPIQEA--------------------------------------
>UPI0013F22ECE	90	0.233	6.928E-16	93	211	250	5	134	484
---------------------------------------------------------------------------------------------PAKTLQEEATCSICLDYFKDPVMIIDCEHNFCRACITQClWGWKTNLSCPCCRGSF---LQRNLKPNRQLANMAEvarqlslRLFkePRGDGvCEKHLEaLKLFCEEDQTPICVVCDRskEHRAHTVVPIEEA--------------------------------------
>A0A3Q0G7N2	90	0.208	6.928E-16	93	214	250	5	134	519
---------------------------------------------------------------------------------------------PGQDIQEEIKCPICLEYLTDPVTL-ECGHNFCRACISDYcekWEEHESLECPVCRAKIQ---KGNLRPNWQLANVVEGIkhlefVPGAEDlcVSHKKELSlFCEEDGVAvCVACERSPEHSSHKVLLIEKASQK-----------------------------------
>R4GC13	90	0.225	6.928E-16	94	211	250	8	137	519
----------------------------------------------------------------------------------------------VQDLCEEATCSVCLDYFRDPVTLAECGHNFCRACLGRWWgDSEKEAFCPQCRLTLQS---RDVIPNRPLANFVEitkKLSlqgPrgagamGGVCGEHQEPFKFFCKEHQRPICVVCDRakEHREHTVIPLQEA--------------------------------------
>A0A2G5U4P9	90	0.282	6.928E-16	45	185	250	261	401	540
---------------------------------------------SKWNFGPISSINQ---RRREEMMVYFPKANFSSTNGVPPVMNNfrrATVKCDMEVLNPFFTCSICDGYIVDAITIIDCMHTFCKRCLLNYFD-NDNKTCPTCGTFIHGsHPTHYVTYDRALNDLVNQFVPKMEDNELEARKKLLR----------------------------------------------------------------
>G0NYJ7	90	0.308	6.928E-16	45	185	250	282	422	561
---------------------------------------------SKWNFGPISSINQ---RRREEMMAYFPRANFTSDNGV-PnvMTNFRRATVKynMEVLNPFITCSICDGYIVDATTIIDCMHTFCKSCLLSYFD-NDNRTCPTCGTFIHGsHPTHYVTYDRAVNELVNQFVPKLEKKEMESRKQFLR----------------------------------------------------------------
>D7ELL9	90	0.226	6.928E-16	86	242	250	8	165	818
--------------------------------------------------------------------------------------SNKMRKILVKDMNDVLVCTLCNGYLVDATTLTECHHVFCRGCILRHFE-TCKTACPSCNLVYKKKNQVFFKADPQIQSIVYKVVPGLYSKEMQRREDFYRSTGVRAssSCSDDSVLEREREIIKDEDSMVSSYTGSKTQFFGPEDSISLSLEYYQVHLD-------
>UPI001590C581	90	0.220	6.928E-16	93	213	250	492	624	1031
---------------------------------------------------------------------------------------------PVMNLCEEATCCICLDYFQDPVIIPECGHNFCRACLTQYWRkSEREASCPQCRKTVE---RCSIRQNQQLANVeITKkfnLLGGIKEAEgkgrvcekHKEPLKLFCKEDEAPICLVCDRskEHKSHKVVPIEEASP------------------------------------
>UPI000E6E4127	90	0.254	6.928E-16	42	200	250	49	204	1063
------------------------------------------GDVSGEASGAAG-DGAA-------RQHPIAQRPIDRV-LM---VADSEPRPRLSDINRALTCGYCKGYLINAVKIEDCHHTFCRSCIVQYI-KNVNKQCPTCLSSASTqsdkqQPyleLSNLILDRVLQSCVYKMVPGLYRREQQRQAEFYKQHGLsnTYLAKVEDNVR-------------------------------------------------
>A0A6J2TPC7	90	0.289	6.928E-16	46	234	250	268	452	1779
----------------------------------------------GSSAADdeelNDADNKTMAETNQIATTTTSMKT---P---RPVL--------LTAVNPHIICHLCKGYLINATTIVECLHSFCHSCLINHLRQE--RYCPRCEMVINNaKP--NIKSDTTLQAIVYKLVPGLYERELMRKRAFYKDRPEdaalaTPEQRGDDTEHlifgpSDDMSLSLEYAELDELNGDSEIEFGDQ-LRPRYL---------------
>UPI0009E5E1A1	89	0.400	9.401E-16	91	174	250	3	85	93
-------------------------------------------------------------------------------------------SMKLQDLNAHIMCVLCGGYLVDATTIVECLHSFCRSCIVKYL--QTSYHCPVCDVEVHKtKPLLHIRPDRTLQDIVFKLVPGLYQ---------------------------------------------------------------------------
>T1JS07	89	0.353	9.401E-16	92	172	250	5	84	96
--------------------------------------------------------------------------------------------ISLKSLNDHITCHICNGYLIDATTITECLHTFCKTCIIMWL--KEHQVCPMCKdQFLQTRSLLNIRSDPTLQDIVYKIVPGL-----------------------------------------------------------------------------
>A0A1Y3BMA6	89	0.357	9.401E-16	101	197	250	1	96	123
-----------------------------------------------------------------------------------------------------ITCAICSGYFIDATTIVECLDTFCKSCIVNYL--ETSKSCPICDVPLSKiKPHQSLRQDKLKQSLVYKLVPQIFIDEMNRRRQFYNEHNDQQPVSKED----------------------------------------------------
>A0A0B6ZNC2	89	0.315	9.401E-16	56	187	250	11	126	145
--------------------------------------------------------NQPDTKKQLFSRCI------DENNML---------WIPIQSVNPHIICGLCQGYLYEACTITECMHSFCKNCIVKHL--ERSLNCPMCAILIHPtDPFVHIRLDGLLQDIVYALLPHVEKEELKRERAYYEKH--------------------------------------------------------------
>A0A6P7XZ98	89	0.223	9.401E-16	93	209	250	5	130	177
---------------------------------------------------------------------------------------------PAESLQDEASCSICLDYFTDPVM-TDCGHNFCRSCITQSWDgRDRNFPCPQCRKR---SRQRNLRPNRQLANMTEiakKLSQNsvrLKEenlcEEHEQKLKLFCEedHKIICLICKESRDHRSHTVIPIE----------------------------------------
>A0A7S4K6L0	89	0.255	9.401E-16	48	183	250	10	155	190
------------------------------------------------STGGSQPQGKPSSTEPSnhPFNPISKWEePTEIPFLTlyDvhrkPrqVNDDpdARVRMPLKVLSAEFHCPVCLGYMKKTSIVMECLHRFCGECIQKCL-RLGKKECPSCRIHIPS--RRSLRPDPNFDALIKNIYGDVDTLEKHEEKEI------------------------------------------------------------------
>A0A7K6BHZ0	89	0.270	9.401E-16	95	225	250	5	132	196
-----------------------------------------------------------------------------------------------RSLQDELTCPVCLEYFTDPVLVAECGHNFCRACVTQCWEDSaRRLCCPQCREPV---PQRLFRPNRSLGNIVH-IVRQL-GLPSGASPELPEEGPAGPPQPPLEAALGPTGPAGVAGSEpPRCGRHGEPLRLF------------------------
>A0A7K6Q922	89	0.245	9.401E-16	95	249	250	1	174	201
-----------------------------------------------------------------------------------------------KELNEHIVCFLCAGYFIDATTITECLHTFCKSCIVKYL--QTSKYCPMCNTKIHEtQPLLNLKLDRVMQDIVYKLVPGLQHNTvggdpmglpystfDHSRAHYfrYDEHVSLCLEKLRWTPTAPHLLCPLQqkyvrcsvRAQIRHLRRVLCHRL---GLPLQHVQILFDSEPLPDHMTM
>A0A024U438	89	0.304	9.401E-16	92	249	250	5	175	248
--------------------------------------------------------------------------------------------VNTSELNPHFVCTLCDGYFRQPYTIRECIHTFCKSCIFKYIVSGVSNQCPICQLEFGTYPLsgtktkpPQIVQDHVMEGLVRKLFPHLDPQDKADEEAFYEKLKFKARSESTVTHGKEAKFKRMGGALVKMVMRPVKSTLRATGTPPRtkdltfYWELPDKNRVSDLKICL
>UPI0011289907	89	0.233	9.401E-16	95	224	250	7	151	272
-----------------------------------------------------------------------------------------------ESLGDEASCPICLDYFTDPVTL-DCGHNFCRSCITQTWEgRDTNVPCPQCRK---TSQQRNLRPNWQLAN-VTEIAKKLSEssvrekeenlcEEHEEKLKLFCEEDQRPICVIcrESRDHRSHTVIPIQeavqeyKSQTEIKRRRVESDF-------------------------
>UPI00112BA3F5	89	0.248	9.401E-16	93	211	250	5	132	273
---------------------------------------------------------------------------------------------PAESLRDEASCPICLDYFTDPVTI-DCGHNFCRSCITQTWEgRDTNFPCPHCRE---TSQQRNLRPNRKLAN-VTEIAKKLSEssvrqkeenlcEEHEEKLKLFCEEDQSPICVIcrESRGHRSHTVTPIQEA--------------------------------------
>A0A7S2FVP6	89	0.250	9.401E-16	62	189	250	6	137	301
--------------------------------------------------------------EDSQWEEAVEIDGLTLYDIHrQPrkqIANDERIKRSVRSINSELTCPVCLGVLHSTMIVMECLHRFCSECIQKCL-RVGRKECPSCRIHVPS--RRSLRYDTNFDAVIGKIYPNLDEYEENEEKmisDFNKARNL------------------------------------------------------------
>A0A0R3SHN2	89	0.278	9.401E-16	91	223	250	5	153	317
-------------------------------------------------------------------------------------------KIKLSLLNGHLICGLCGGYLIDATVLTNCIHAFCRSCILKYI-SEHNNVCPLCQTLIkegsSSTSCDALRPDVTLQRVVYKLVPGLLKVEIDRVSEFH-KRYMKNPskvvrevrlscKELQDADDSGSNDNgppAVLSSTPTPLATRSLSR--------------------------
>UPI000D71E862	89	0.250	9.401E-16	93	213	250	5	135	326
---------------------------------------------------------------------------------------------PVKSLQTEVTCPICLEYFTAPVTL-ECGHSFCQACISRHWEDPDTATsCPQCRKTVQ---QRCLWPNRQLANIVEiakrlslQAVQGAEGdgacGEHQEALKLFCEEDQTPICVVcnKSQVHHANTVVLIQEWCP------------------------------------
>A0A6G0Y7P0	89	0.271	9.401E-16	84	186	250	27	124	330
------------------------------------------------------------------------------------ITDDTEIAVPLRSLERELMCPICLDLLNKTVA-TKCLHRFCSECITTAL-RSGNKECPTCRQKIKS--KRCVRPDPGFDNLIAKFYPN-REDYYAYQRNFIEK---------------------------------------------------------------
>A0A7J9DPV8	89	0.291	9.401E-16	87	242	250	2	158	346
---------------------------------------------------------------------------------------NQVVKVSREAVAACMTCPLCNTLVKDATTISECLHTFCRKCIFDKIEEEDLECCPICNIDLGSVPLEKLRPDHNLQDVRAKIFP------LKGRKA--KSPEVLPPVTM-PTRRKERSLSSLVINAPKVstqttmtGRRtkavaRKAGSFR--GSSFSVEKPVKRERD-------
>V4KY23	89	0.308	9.401E-16	92	229	250	4	136	359
--------------------------------------------------------------------------------------------VKRETMKACLSCPLCDHILRDATTISECLHTFCRKCIYEKITEDEIESCPVCNIDLGSTPLEKLRPDHNLQDLRAKIFP-------------LKRRKVKAPEIVSlPARRKERSMSSLVVSTPSVSaqtgrRTKAATRkeLRDSGS--------------------
>UPI0018A226C6	89	0.214	9.401E-16	94	241	250	3	174	381
----------------------------------------------------------------------------------------------VQKLQDEATCSICLEYFKAPVSI-HCGHNFCRACISQCWgESEPNFSCPQCRETAQ---QRNFRPNRELANMVE-LVkqlklqagkdPeGERVCEKHREpLKLFCEEDQSPICVVCDRskAHRDHPVIPIEEAaqeykeqiwtQLQTLkeEREKLLKYRqaKEGKSQEYLEKTDDER--------
>A0A484E6Z9	89	0.289	9.401E-16	83	231	250	55	223	396
-----------------------------------------------------------------------------------PVTDpNATKTLSVRQLNADLTCPICLGIIKQTMVVMECLHRFCGECISTAI-RQSKRECPSCRIHIPS--KRSLRPDANFDALIRKIHPNLAEFErnehqiiaqLNRSRHFnnaYTEgtrMGVISQaatrrqrrKTVESTTSASSSRpsSPSHTASPPVGdKRSSP----DDGSPS------------------
>UPI00052FF9EF	89	0.242	9.401E-16	87	219	250	30	165	423
---------------------------------------------------------------------------------------NWFILVKLAEIRKEFQCPICLGIIRKTRTVMECLHRFCRDCIDKSM-RLGNNECPACRTHCAS--RRSLRDDPNYDALIATLYPDIDKYEE-EELAFseeEKTRNKKIQATIEETIRKQSEAIGKKRSTAKatanAFARK------------------------------
>A0A7C9EGJ0	89	0.310	9.401E-16	88	215	250	3	121	429
----------------------------------------------------------------------------------------QVVRVKRDKIAACMKCPLCNKLLKEATTISLCLHTFCRKCIYDKLSDEDVDSCPVCDINLGCVPVDKLRPDHNLQDIRAKIFP------LKRR----KVEAPEVPASVsPPAKRKERSLSSLVVSTPRV----------------------------------
>A0A4W3GE77	89	0.228	9.401E-16	94	219	250	6	138	429
----------------------------------------------------------------------------------------------LENLRNEATCSICLEFYTDPVSL-GCGHNFCRDCILQCWGtGQGSVSCPQCRQQI---PQWSVRLNRTLSNIVEslqRLFlnPRLEEvgiqcGEHEEKLKLFCEmdqRAICVVCAMS-HDHKYHTVIPIQEAAE--LQRR------------------------------
>A0A2U1KNE7	89	0.241	9.401E-16	86	219	250	49	185	448
--------------------------------------------------------------------------------------DDEFVYVKLAELRKEVQCPICLGIIRKTRTVMECLHRFCRECIDKSM-RLGNNECPACRAHCAS--RRSLRDDPNYDALIAVLYPDIDKYEA-EEFAFHeeeKARNKQIQASIAQTSRRQLEALGKKRttakATAAVFMRR------------------------------
>UPI001556FEAD	89	0.232	9.401E-16	94	211	250	7	131	463
----------------------------------------------------------------------------------------------VETLQRELACSICLEYFQDPVSI-QCGHNFCRACISQCWEGSvRNFSCPQCRK---TARKRNFRPNRELARVIEiakglsfQAAKGLGRCEKHQEaLKLFCEDDQTPICVVcrESQAHRAHTVVPIEEA--------------------------------------
>UPI0018F55B42	89	0.236	9.401E-16	93	211	250	5	130	475
---------------------------------------------------------------------------------------------QVQSLTEETICPICLDFFIEPVSL-DCGHSFCRSCISQCWEREINS-CPECREEF---PEKNLRINRALANLTEKarkltINPkekesKLHCEEHQEELKLFCEtdKKLICLICRDSREHREHRFLPIKEA--------------------------------------
>A0A6P7XYI9	89	0.206	9.401E-16	95	211	250	7	132	476
-----------------------------------------------------------------------------------------------ESLRDEASCSICLDYFTDPVTI-DCGHNFCRSCITQSWEgRDTDFPCPQCRAM---SPQRNLRPNRQLANMTE-MVKNLSQtsvrpkeenlcEEHEEKLKLFCEEDQRAICMVCDRsrDHRSHTVIPIKEA--------------------------------------
>UPI0013F1C4C4	89	0.221	9.401E-16	94	241	250	6	177	480
----------------------------------------------------------------------------------------------VESLQEEATCPVCLEYFTEPVSV-ECGHNFCRACISQCWEGSDSAACcPQCRETVQ---QRNLRPNRQLANVleIAKQLslqaakgagGDGVCGEHQEALKLFCEEDQTPICVIcrESRAHRAHRVVPIEeaaqeykekiQAHLKTLReeREKLLGFQVTGEkrSQEYLKQTETER--------
>UPI001419DCC9	89	0.246	9.401E-16	94	211	250	7	136	481
----------------------------------------------------------------------------------------------LQCLHDESTCSICLDYFKNPVTIAECGHNFCQSCLIQCLgESEAEASCPQCRTRVQ---RRSLIPNRQLANFVE-LIKNLSRQEGKEEGGkgrvcekhqeplkLFCKRDEAPICVVCDRskEHKHHEVIPLEEA--------------------------------------
>UPI0013F1CCE6	89	0.220	9.401E-16	93	241	250	5	177	481
---------------------------------------------------------------------------------------------PMESLQEEVTCPVCLEYFTEPVSL-ECGHHFCQACISQCWEGSDTaASCPQCRETVQ---QRNLRPNRKLANIVEITMrlslqaakgagGDGVCGEHQEALKLFCEEDQTPICVIcrESRAHRAHRVVPIQeaaqeykekiQAHLKTLReeREKLLGFQVTGEkrSQEYLKQTETER--------
>UPI0015544779	89	0.240	9.401E-16	93	211	250	5	133	485
---------------------------------------------------------------------------------------------PVESLREEASCPICLEYFTEPV-ILECGHNFCRTCISQCWEGSDTaASCPQCRETVQ---QRNLRPNRQLANVleIAKQLslqaakgTGGDGvcGEHQEALKLFCEEDQTPICVIcrESRAHRAHTVVPIQEA--------------------------------------
>A0A1U8M7A7	89	0.255	9.401E-16	76	247	250	87	269	486
----------------------------------------------------------------------------DDSDGSQSSTSQEKPEFVLVELPEirkDVQCPICLGIIKKTRTVMECLHRFCRECIDKSM-RLGNNECPACRTHCAS--RRSLRDDPNYDALIAALYPDIDKYEE-EELAFHeeeRTRNKQIQASIAQIFQRQSEALvkrrSL-GKESSTFLTRSqrhhrsahPRRRR----NSRGVEHqgSEDNEDENDDN--
>UPI0004F163D6	89	0.244	9.401E-16	83	247	250	102	270	498
-----------------------------------------------------------------------------------PSADKsEFMEIDLGEIRKDVQCPICLGIIKKTRTVMECLHRFCRECIDKSM-RLGNNECPACRKHCAS--RRSLRDDPKFDALIAALFTNIDTYEE-EEFAFHeddKARNKQIQASIAEISQRQSEALvkrKSFGKEAAVLMRSQRS---GSGSrrrrNSRNTEQNADEAHEDDDN--
>A0A067JMQ1	89	0.232	9.401E-16	53	247	250	80	277	502
-----------------------------------------------------GVEEDEEDEEEEEKR--------DSEESLSSSSEDEkpEYVFvELPEIRKDVQCPICLGIIKKTRTVMECLHRFCRECIDKSM-RLGNNECPACRTHCAS--RRSLRDDPNYDALIAALYPDIDKYEE-EELAFHeeeRTRNKQIQASIAQIFQRQSEALVKRRtmgkeSTPFMPRsqrnhRTIPSR-RRRNSRSTEFQGSEDIEEENDDN--
>UPI0013903C53	89	0.309	9.401E-16	91	200	250	3	113	513
-------------------------------------------------------------------------------------------TLSLKELNPHIICVLCGGYLVDATTIIECLHSFCRGCIVRYLDTS--YRCPVCDAEIHKtRPLLNIRADNVLQDIVYKVVPGMYFEEKKRRKGCEEqlKKSRNPEKLSQEVCD-------------------------------------------------
>UPI00053C7F84	89	0.316	9.401E-16	56	170	250	1	114	517
--------------------------------------------------------HHVELRRSIKFRFFPFFGCF-----FGGVFDQRKMVMKVK-LEKEklktcLTCPICNDLFDRATTISECLHTFCRKCIYDKITEEDLDSCPVCNADLGCAPLEKLRPDHSLQDLRLKLFP-------------------------------------------------------------------------------
>UPI0015918BA0	89	0.263	9.401E-16	93	211	250	6	131	520
---------------------------------------------------------------------------------------------PVKDLCDEATCSICLEYFTDPVTIAECGHNFCRSCLSQCWEvGATRASCPHCRETVQ---QKNLIPNRQLANFVEitkKLsLRGEKErvCEKHQElLKLFCKDHETPICVVCDRskEHERHRVIPLEEA--------------------------------------
>UPI00112B01BE	89	0.219	9.401E-16	93	211	250	5	132	638
---------------------------------------------------------------------------------------------PAENLQDETSCPICLDYFTDPV-ITECGHNFCRSCITQTWEgRDTNFPCPHCRETCQ---QRNLRKNRQLANVteeVKKLCqSSVRQkeenlcEEHEEKLKLFCEEDQRPICVIcrESPGHRSHTVTPIQEA--------------------------------------
>A0A0R3RUF6	89	0.279	9.401E-16	65	197	250	390	524	650
-----------------------------------------------------------------RKNR--RWAMSRKPTLI-----GDEYKILLKTLNPHITCPLCKGYFVEATTVTDCLHTFCKSCLLKHFE-NVNNCCPKCsnlihqaRLKIlfgTSHPSHYVSFDRTMQELVYKLVPGVQIREKENQNAFLRTVKTEPGENESP----------------------------------------------------
>UPI0005CF0F6F	89	0.270	9.401E-16	61	197	250	2	121	808
-------------------------------------------------------------RPQERRE----------PD--DDAGLKEKEKPLVKDLNQHIVCPLCQGYLIDATTLVECLHSFCRGCIIQRL-NAGPRACPVCKT-AAVAP---LAADLGLQRLVYLVVPGLFRSEQERRRHFHQANPQCPGLGLPP----------------------------------------------------
>A0A6I9XAP5	89	0.333	9.401E-16	87	200	250	3	109	869
---------------------------------------------------------------------------------------KERIKPLVRDLNQHIVCPLCRGYLIDATTLVECLHSFCRGCIVRRL-SSGARACPVCSVTASP-P---LLPDTQLQRLVYLVVPGLFRSELERRRHFRLVNPQCPP--LAPAVG-------------------------------------------------
>UPI0018F54C80	89	0.248	9.401E-16	96	211	250	759	879	1233
------------------------------------------------------------------------------------------------EMEDDLSCSICHDLYKDPVLL-GCDHSFCRSCITQYWEEADTNSCPVCRKE---NSSRDLRPIRILSNIVETFFKSDKGDKIQQECSrhkeklkLFCKTDNQPICLVCQTskNHQNHELLPVDEA--------------------------------------
>UPI00109F32FF	89	0.279	1.275E-15	93	211	250	6	131	172
---------------------------------------------------------------------------------------------PVQSLCDEATCSICLEYFKDPVTIPECGHNFCRSCLVQCWGKlEAEASCPQCR--ITVQP-RSLISNRQLANAVEiakKLSLPLQEgkvCEKHQEtLKLFCKVDATLICVVCDRskEHENHKVIPLEEA--------------------------------------
>UPI00109F9CE0	89	0.263	1.275E-15	95	211	250	8	136	177
-----------------------------------------------------------------------------------------------QRLRDEATCPICRDYFKDPVTIPECGHNFCRSCLAQCWgESKAEASCPQCRERVH---RRSLIPNRQLANVVE-IAKnlGLQEgkeeggkgriCEKHQEpLKLFCKVHEAPICLVCNRskEHENHKVIPLEEA--------------------------------------
>UPI0007042EFF	89	0.248	1.275E-15	93	211	250	5	129	182
---------------------------------------------------------------------------------------------PLQTIKEEVTCPICLELFRDPVT-SECGHSFCQECIARLCQGDRDVACPLCNEKL---RKGTLRPNQELKNIVESLklqtAEDLRGgnvCETHREpLRFYCKEHETPVCLACErsQAHRGHTMVPMGEA--------------------------------------
>A0A401TS92	89	0.206	1.275E-15	93	211	250	24	150	189
---------------------------------------------------------------------------------------------QVQSLTEDVICPICLDFFTDPV-ILDCEHNFCRSCITQSWERQEINSCPECRQEF---PDRNLRGNRALANLAEKarklnLNPQEKEsnhhcEEHQEELKLFCEtdKKLICVICRDSGEHKSHNFIPIKEA--------------------------------------
>UPI0010A06C9C	89	0.265	1.275E-15	95	211	250	16	142	193
-----------------------------------------------------------------------------------------------QRLRDEATCPICLDYFKDPVTIPECGHNFCRSCLAQCW-GEAEASCPQCRKRIQ---RRSLVCNWQLANMVE-IAKnlGLQEgkeeggkgriCEKHQEpLKLFCKVHEAPICLVCDRskEHENHKVIPLEEA--------------------------------------
>A0A6G0WCW8	89	0.284	1.275E-15	92	235	250	5	155	250
--------------------------------------------------------------------------------------------VDTKDVNPHFICTLCHGYFRQPYTIRECIHTFCKSCIFRYIVSGVGNNCPICQLEFGTYPLsgtktkpPQIVQDHVMEGLVRKLFPQLDVQDKVDEEKFYKKLNFKTRNESTVSRSKEAKFKRMKGQNVKMILRPVKSTLRACGPPPRTKE--------------
>A0A0R3W564	89	0.264	1.275E-15	91	223	250	5	152	316
-------------------------------------------------------------------------------------------KINLSLLNGHLICGLCGGYLIDATVLTNCIHAFCRSCILKYI-AELNNVCPLCQTLIqegrSSSGCDALRPDVTLQRVVYKLVPGLLKIEIDRIADFH-KRYLKNPsrvirevrhsckesQVLEDT-GSTDSAVSGLSSTPTPLATRSLSR--------------------------
>A0A7S1YM11	89	0.272	1.275E-15	61	182	250	25	145	316
-------------------------------------------------------------RYQEP-HLDAHLTLFDLHRCPRAKAKDSdsfRLSIPLKTLNEEFTCPICLGYMRKTSMVMECLHRFCEECIQKCL-RIGKKECPSCRIKIPT--RRSLRPDTKFDAIVSCILGPLEELEKEEERE-------------------------------------------------------------------
>A0A0L0H5I7	89	0.250	1.275E-15	56	202	250	20	165	348
--------------------------------------------------------DESESQSEDDYRLRLSAYEKQRPPI--PiITDDTQVTLPLKVLSEEFTCPVCRNILQQTMVTVECMHRFCYACIREAL-FKGNKECPACRRECHS--MRNLRPDTRFDEIIRMIYPslGSSETEDATELDSIIARSTFNLRKMyEEGIKRQ-----------------------------------------------
>A0A6P6B235	89	0.286	1.275E-15	87	215	250	2	121	365
---------------------------------------------------------------------------------------NQVVKVRREAIVACMTCPLCHKLLKDATTISECLHTFCRKCIYDKVQEEELECCPICNIDLGCVPLEKLRPDHNLQDVRAKIFP------LNRRK---VKLPEALPPVAMPTRRKERSLSSLVVNAPKV----------------------------------
>W2WAG1	89	0.290	1.275E-15	83	212	250	55	192	382
-----------------------------------------------------------------------------------PVTDPNvTKTLSIRQLNADLTCPICLGIIKETMVVMECLHRFCGECISTAI-RQSKRECPSCRIHIPS--KRSLRPDTNFDALIRKIHPNLAEFErnedqiieqLNRTRHFHNAYTESTRKgVLSQAATRRNGRKKTEGAT-------------------------------------
>U5EI17	89	0.279	1.275E-15	97	231	250	0	122	389
-------------------------------------------------------------------------------------------------LHSELMCPICLDMLKKTMTTKECLHRFCSDCIITAL-RSGNKECPTCRKKLVS--KRSLRPDPNFDLLISKIYPSRDEYEAHQERVLAKFN----------QSHSQQTLINSIKEGIKLQSQNRPNRkVKDETSSS------------------
>UPI00155A1111	89	0.288	1.275E-15	84	215	250	0	122	392
------------------------------------------------------------------------------------MMSGPVAKVPRERLAACMTCRICNKLFDDATTISECLHTFCRKCIFDKITEDELDYCPVCNTNLGCAPLEKLRPDHNLQDLTAKIFP----SE--------KSKVIAPeeVASVPlPARRKERSLSSLGVSTPRV----------------------------------
>UPI0018A220B8	89	0.252	1.275E-15	93	212	250	41	170	397
---------------------------------------------------------------------------------------------PVESLQEEATCPLCLEYFTDPVTL-ECGHNFCRACVAQCWEGPDTaASCPQCRETVQ---QRNLRPNRQLANVVEiakRLsFqaakgtgGGGVCGEHQEALKLFCEEDQTPICVIcrESRAHCAHTVVPIQEAT-------------------------------------
>A0A0P1B6M6	89	0.338	1.275E-15	88	203	250	182	299	409
----------------------------------------------------------------------------------------RTETLHLTHINEFFVCKLCNGYFRDPYTSKECLHTFCYGCIRGYyLYNPKSNSCSVCKMSLGAKPLAQFLPDPAMKELADKLLPDFHAKEEAEEQMYYKKFGIKRKQPDTPTeTQSGS----------------------------------------------
>A0A3Q9DZP5	89	0.239	1.275E-15	76	247	250	22	202	423
----------------------------------------------------------------------------DLqPDAVnelerspSPSSDEEEkadfIDVNLPEIRKEVQCPICLGIIRKTRTVMECLHRFCRECIDKSM-RLGNNECPACRTHCAS--RRSLRDDPNFDTLISILYPDIDKYEE-EELAFHeeeKARNKQIQASIAETVRRQNEALGKKKQTARaaaALsgRRSKRRRNY------RPTEQQASD-DSEDAN--
>A0A5A7PA30	89	0.274	1.275E-15	88	245	250	91	245	436
----------------------------------------------------------------------------------------RKVSVSREAVAPCMTCPLCRKLLREATAITECLHTFCKKCIYKKLSDEEMECCPICDIDLGCAPLEKLRSDNTLQEVRAKIFPY-------KRIN-AKAPDVVPPVT-FPAKRKERSLSSLGLSTPLVCsqggltGRRSKSTARKASSRGTSFTIERSVKRGDD----
>A0A5J9W8R4	89	0.320	1.275E-15	88	215	250	5	113	445
----------------------------------------------------------------------------------------EVARVRRETLAARLTCPLCHGLLREATAITECLHAFCRECIMKEINDEDADHCPVCNIDLGCDPEEKLRPDHNLQDLRNKLFP------IKRDS----------PK---PAKRKQRSLASLVVDTPNV----------------------------------
>A0A674K0U0	89	0.250	1.275E-15	93	211	250	5	130	453
---------------------------------------------------------------------------------------------PVESLQEEATCPVCLEYFTEPVTL-ECGHNFCRVCISQCWEGFDSaASCPQCRETVQ---QRNLRPNRQLANVVE-ITKRLSLqaargdgvcGEHQEALKLFCEEDQTsiCVICRESQAHRAHKIVPIQEA--------------------------------------
>UPI0013F23E73	89	0.232	1.275E-15	94	211	250	7	131	464
----------------------------------------------------------------------------------------------VETLQRELACSICLEYFQDPVSI-QCGHNFCRACITKCWEGSvRNFSCPQCRK---TARKRNFRPNRELASVIQiakglslQATKGLGRCEKHQEaLKLFCEEDQTPICVVcrESQAHRAHTVVPIEEA--------------------------------------
>UPI00092F5D74	89	0.220	1.275E-15	93	241	250	5	177	476
---------------------------------------------------------------------------------------------PVRSLQDELSCSICLEYFKDPVSI-PCGHNFCRACISQYWkETQADFFCPQCREAAQ---QRNFRPNRELANIVEiakrlslqtTAVAGWEKvTETHReELKLLCEKNQDpvCPICKEPHTHQAYTALCKEaaakkykqfiQAELQTLkeEREKLLGFQTMGerKTQEYLEKIKVER--------
>A0A6P7XJW0	89	0.225	1.275E-15	93	211	250	5	132	476
---------------------------------------------------------------------------------------------PAESLQDEASCSICLDYFTDPVT-TDCGHNFCRSCITQSWEATDtDFPCPQCRAM---SPQRNLRPNRQLANMTE-MVKNLSQtsvrpkeenlCEKHEEkLKLFCEevQKLICIICRESRDHKSHTVIPIEEA--------------------------------------
>UPI000CEFEE9E	89	0.227	1.275E-15	93	213	250	5	132	478
---------------------------------------------------------------------------------------------QVQDLQEAVFCSICLDYFKDPV-ILKCGHNFCRACITQYLKESkisPSYPCPQCREAFG---EGEFQPNRQLRNVVEiaKKFPDPKGnkaCEKHGEfLKLFCEVDEIPICLVcrESRSHKEHAVVPIEEAAP------------------------------------
>UPI0013F232A4	89	0.237	1.275E-15	93	211	250	5	135	479
---------------------------------------------------------------------------------------------PAKTFEDEASCPICLEYFNDPVTL-DCGHNFCRACITQCWEGSDTDVfCPCCMEIF---PQGNFRANRQLGTLVDLIIRQLKDeqqqaklgGErvcgkHQEALKLFCEEDQTPICVVCDrsQEHSAHTVVPIQEA--------------------------------------
>UPI0010A00A4A	89	0.250	1.275E-15	93	211	250	6	137	480
---------------------------------------------------------------------------------------------PVRDLCEEATCSICLDYFRDPVIIHECGHNFCRSCLVQCWEkSEGEASCPQCRENVE---QSSIRRNQQLANFVEitKKFSHLGGkkegegkgkvCEKHQEpLKLFCQEDEIPICVVCDKskEHKSHEVVPLEEA--------------------------------------
>UPI00109F7ABB	89	0.229	1.275E-15	93	211	250	4	135	481
---------------------------------------------------------------------------------------------PAQDLCDEAICSICLEYFQDPVIIPECGHNFCRSCLSQWWEkSEAEASCPQCREQIK---QRNLIPNQPLATVLETLrakelslrgwetVGGKERCETHQEpLKLFCKDHKRPICLVCDRskEHESHKVIPLEEA--------------------------------------
>UPI0013F1FF62	89	0.233	1.275E-15	93	211	250	5	133	485
---------------------------------------------------------------------------------------------PMESLQEEATCPVCLEYFTELVTL-ECGHNFCRACISQCWEGSDTaASCPQCRETVQ---QRNLRPNKQLANIlelVKQLslqaVKGAGGdgvcGEHQEALKLFCEEDQTPICVVCDRsrAHRAHRVVPIEEA--------------------------------------
>UPI000CE64772	89	0.218	1.275E-15	93	211	250	5	133	486
---------------------------------------------------------------------------------------------PVESLQEEVTCPVCLEYFTDPVSL-ECGHNFCRACISQCWEGSDTaASCPQCRETVQ---QRNLRPNRQLANVleIAKrmslqAAKGAGGdgvcGEHQEALKLFCEEDQTPICVIcrESRDHRTHTVVPIQEA--------------------------------------
>UPI00046BFC09	89	0.230	1.275E-15	93	211	250	5	130	488
---------------------------------------------------------------------------------------------RVKDLQEAVNCSICLDYFNDPV-ILKCGHNFCRACIIQYCKeskTSPSYSCPQCREVFG---EGEFQPNWQLRNIVDiaKNIPeprGKKACEEHEElLKLFCEVDQTPICVVcrESRSHKEHSVVPIEEA--------------------------------------
>A0A059A0M8	89	0.248	1.275E-15	43	236	250	59	253	489
-------------------------------------------GAAGGGGGGAGAD-----EEEEDSQGSPSSSSEEKPEFVY---------VKLSDIRKDVQCPICLGIIRKTRTVMECLHRFCRECIDKSM-RLGNNECPACRTHCAS--RRSLRDDPNFDALIAALYPDIDKYEE-EELAFHeeeRNRNKQIQASIAQILQRQSEALVKRRSLgkdagigmgrPqRNLrpstRRRRNSRGTDHqGSEDNEDEH-------------
>A0A401RU12	89	0.217	1.275E-15	97	211	250	0	119	490
-------------------------------------------------------------------------------------------------MEADLSCAVCYDLYKDPVLL-DCDHSFCRSCVTQYWEKADTACCPVCRKETSS---RTLRPNRTLSNIVETFVKSGGGGEIQQECSrhkekitLFCKSDNQLICLVCQSskSHQNHEVLPVEEA--------------------------------------
>UPI0019400340	89	0.229	1.275E-15	93	234	250	5	170	527
---------------------------------------------------------------------------------------------PVESLQDETSCPICLEYFQDPVII-DCGHNFCRACISLCWEGPDtEVSCPQCRETAQ---QRNLRPNRQLANVVEiakRLsFqagTGSGEesvcDEHQEPLKLFCEEDQTLICVVCDRsrTHRAHTVVPIEeaaeeykekiQAHLEILReeREKLLRFKvtGEGKSLEYL---------------
>UPI0010857483	89	0.240	1.275E-15	93	211	250	5	133	542
---------------------------------------------------------------------------------------------PVESLKDEATCSICLDYFEDPVSI-RCGHNFCRACISQYWRKSDkNFSCPQCRKIVQ---HRNFRPNRVLANVVEiakqlslqttKDSGGERECEKHQEaLKLFCEEDENLICSIcrDSWDHKAHTVVPIEEA--------------------------------------
>A0A3P6U1Y1	89	0.324	1.275E-15	89	195	250	2	107	565
-----------------------------------------------------------------------------------------TSKINLSLLNAHLICGLCGGYLIDATVLTNCVHAFCRSCILRYL--LDNKVCPLCDSLIHEgRPGFALRPDITLQRVVYKLVPGLLRVELDRIAAFRARFSQNPTAVL------------------------------------------------------
>A0A6N2LZ45	89	0.307	1.275E-15	90	215	250	9	125	571
------------------------------------------------------------------------------------------VKVQRQVLEACMTCPLCNKLLKEATTISLCLHSFCRKCIYEKLSDEEVDCCPVCNIDLGCLPVEKLRPDHNLQDIRAKVFP-------------FKRRKVNAPEIMPsialPVKRKERSLSSLVVSTPKV----------------------------------
>UPI00074FC36B	89	0.252	1.275E-15	93	197	250	5	107	578
---------------------------------------------------------------------------------------------PVQELSEELTCSICLEYFRDPVMLTECGHNFCRLCLTRSWGEPpADASCPQCREMVQ--P-RNLKPNRQLANVVE-IAKKLRlQGEREREVKAVEGKGRACEKHQEP----------------------------------------------------
>A0A0N5APD0	89	0.352	1.275E-15	89	190	250	5	104	681
-----------------------------------------------------------------------------------------TASQQKQQLNENILCKLCQHYIIDAVTILECVHSFCRSCLLKHL--KESKTCPLCKIELGPKFTKAFKRDFFLQSMVYKLVPHVYWNEIKQRAEYLRKSVIT-----------------------------------------------------------
>UPI000DBEF04F	89	0.327	1.275E-15	94	200	250	10	108	976
----------------------------------------------------------------------------------------------LKDLNEHIMCGLCRGYLIDATTLVECLHSFCRGCIVRLY--SGARACPICGVRTTP-P---LLPDTRLQRLVYLVVPGLFRSELQRRRQFRVVNPLCPP--LPPPLG-------------------------------------------------
>UPI0013F26D2C	89	0.218	1.275E-15	93	211	250	5	133	981
---------------------------------------------------------------------------------------------PAKTLQDELTCPICLDYFKDPVSL-DCDHNFCQACITQFWEGlATDVSCPQCRVTF---PQRSLRLNRQLRNVVEaarelRLSPGrEPEPERLCEKHkkplkLFCKEDEIPICLVCDRskEHRDHTVIPAEEA--------------------------------------
>UPI0015919BEA	89	0.208	1.275E-15	93	209	250	6	136	996
---------------------------------------------------------------------------------------------PVQDLFEEATCSICLEYFKDPVIIPECGHNFCQPCLNQYWEkSEGEASCPECRITLQ---HKNLIPNRSLANVAEKakmLRGDFYGrkrEERKERvcekhkeaLKCFCKEDESPICLVCERskEHKSHEVVPLE----------------------------------------
>A0A0T6BEI9	89	0.339	1.275E-15	81	188	250	0	102	1020
---------------------------------------------------------------------------------MNPS---RPVYLKL--LNSFLTCPLCSGYYIDATTLVDCMHSFCKSCILKHFE-NNKLVCPTCNVVCKKKENfSYYKSDMQLQTLVYKIIPGLYAKEIQRREEFYRTAG-------------------------------------------------------------
>K3WCL9	89	0.367	1.730E-15	86	187	250	4	109	117
--------------------------------------------------------------------------------------DTRTVSIQLSQLAEHLTCTLCQGMLRDAQTIPECLHSFCKSCIYRYFlvqcDPNAPKACPKCNMSLKARPIMTLISDQKVQDVVDKVFPEYKKRDRELETEFYERH--------------------------------------------------------------
>A0A674IX34	89	0.250	1.730E-15	93	219	250	10	148	200
---------------------------------------------------------------------------------------------PVESLQEEATCPVCLEHFTEPVTL-ECGHNFCRACISQCWEGSDTaASCPQCRETVQ---QRNLRPNRQLANVVE-IAKRLSLqaakgaegdgvcGEHQEALKLFCEEDQTPICVIcrESRALRAHTVIPIQEAaqEHKVLSSR------------------------------
>A0A1W0X363	89	0.308	1.730E-15	89	232	250	2	136	231
-----------------------------------------------------------------------------------------ERRIRMRSLLPIIQCRLCKGCIVDATTIKECLHSFCKSCLVKYL--QKNRSCPKCEILIHqSHPLDYIGHDHIVQKIVSKIFPHLDQDEKQRELQYYLQNPNRPnPKKI-PILPAQ----PVGRPTP----VPVPVKLHDATDSHR-----------------
>A0A401T9Z0	89	0.220	1.730E-15	97	211	250	9	131	255
-------------------------------------------------------------------------------------------------LTEEVICPICLDFFTDPV-ILDCGHNFCRSCITRSWEKQEINSCPECRQEF---PDRHLRDNRALANLAEKartlnVNPQEKEskhhcEEHQEELKLFCEsdKKLICLVCRDSREHKSHNFIPVKEA--------------------------------------
>A0A670HZR3	89	0.244	1.730E-15	93	211	250	3	134	270
---------------------------------------------------------------------------------------------PVMDLCEEATCSICLEYFQDPVIIPECGHNFCRSCLILYWGkSEGEASCPQCRKTVE---QGSIRPNQQLANFVEITqkFSHLGGkkeaegkgrvCEKHQEpLKLFCKEDEAPICLVCDRakEHKSHEAVPIEEA--------------------------------------
>A0A452I0H4	89	0.240	1.730E-15	93	211	250	5	133	285
---------------------------------------------------------------------------------------------PVESLQEEATCPVCLEYFTEPVTL-DCGHNFCRACIAQCWEGSDTaASCPQCRETVQ---QRNLRPNRQLANVIEiakqlslQAAKGTGEDGvcgkHQEALKLFCEEDQTPICVIcrESRAHRTHTVVPIQEA--------------------------------------
>A0A2P6MR59	89	0.280	1.730E-15	64	183	250	7	129	310
----------------------------------------------------------------EKQSPIYGISLYDYHrKPRAPIVDNSQTTIQIRNLNVEITCPICLGILHDTMTVMECLHRFCSECIEKCLRTGltnlRRKECPACRVKCTS--RRHLRRDTNFDGIIAAVYPHLDDYEAKQEEEI------------------------------------------------------------------
>A0A6P8RLX9	89	0.231	1.730E-15	93	212	250	5	133	313
---------------------------------------------------------------------------------------------PVESLQEEASCSICLDYFTDPV-ITDCGHNFCRSCITQFWEGRDTASpCPQCRRM---SRMSTLRPNRQLANMtemVKKLgqTPKRPNQESRCEKHeesltlFCKEdqRALCLQCT-KSQDHRFHRVIPVEEAE-------------------------------------
>UPI0009E2FEEB	89	0.311	1.730E-15	80	226	250	6	136	315
--------------------------------------------------------------------------------MVEP----QVVRVKRKVLSACMTCPLCHKLLRDATAISTCLHTFCRKCIVDYFSDEDWGCCPICNIGLGRTPVEKLRPDHNLEVIRTKILP-------------YKRRKFNAPKVLRlttlPIRRKERSLSSLVDATPEI---RTQTGFRE-----------------------
>A0A0R3T3C4	89	0.245	1.730E-15	91	223	250	5	153	317
-------------------------------------------------------------------------------------------KIKLSLLNGHLICGLCGGYLIDATVLTNCIHEFCRSCILKYI-SEHNNVCPLCQTLIkegnSSTCCDALRPDVTLQRVIYKLVPGLLKVEIDRVSEFH-KRYMKNPSkvvrevrhsckllhDVDDTSSNDNGHPAVLSSTPTPLATRSLSR--------------------------
>A0A6J0VDM4	89	0.240	1.730E-15	97	209	250	3	127	342
-------------------------------------------------------------------------------------------------LHDETTCPICLEYFADPVT-TDCGHNFCRACITQCCGEEggggGEAKCPQCRETVG---AGSLRPNRTLANIVaiAKRFqegePGEGEwrvCARHQEpQKLFCKDDENPICVVCDRskEHREHTVFPIE----------------------------------------
>UPI000CE636A6	89	0.244	1.730E-15	93	211	250	5	133	344
---------------------------------------------------------------------------------------------PMESLQEQATCPICLEYFKDPVII-DCGHNFCRACIRHYWEGSDTaASCLQCRETVQ---QRNLRPNRQLANMVE-IAKRLSLqaakgaggervcGEHQETLKLFCEKDQTPicvVCHLSPT-HRAHKVVPIEEA--------------------------------------
>A0A067ESL7	89	0.298	1.730E-15	85	231	250	2	134	368
-------------------------------------------------------------------------------------TTEQTLKVNREKLVACMTCPLCSKLFRDATTISECLHSFCRKCIYEKITEEEIDSCPVCNTDLGCAPLEKLRADHNLQDLRIKIFPS-------------KRRNLDAPDSVSsvplPARRKEISLSSLAISTPK-----SPVKSSSSGRRS------------------
>A0A7S4DS77	89	0.315	1.730E-15	76	222	250	156	314	379
----------------------------------------------------------------------------DESQIVQPITDSREITFKLRDMNEHLVCKLCDGYFRDAHTIMECLHTFCKVCLYNYLLTRDDRVgtsrksdCPICKCNlINAEPMkNHVRFDRTKQNIVDLILPHFKQKDqsLKRKPSDVKASQVSvaPP---PP---KKQKALEETKKMPTLLmifelRAYRPT---------------------------
>UPI00193FDEC9	89	0.252	1.730E-15	93	211	250	5	133	385
---------------------------------------------------------------------------------------------PMESLQKEATCPVCLEYFAEPVTL-ECGHNFCRACISQCWEGSDTAAfCPQCRQTVQ---QRNLRPNRQLANMVE-IAKRLSLqaakgtggdgvcGKHQEALKLFCEEDQTPICVVCDrsQAHRAHMVVPIQEA--------------------------------------
>A0A5P1EHL4	89	0.321	1.730E-15	102	234	250	1	119	387
------------------------------------------------------------------------------------------------------TCPLCKKLLRDATTIYECLHTFCRKCILEKLTDEEVDCCPICNIDLGCVPVEKLRPDHSLQDVRAKIFP-------------FKRRKVNAPEVAEaitlPVRRKERSLSSIVVNTPRV-----PTHSGLTGRRTKVM---------------
>UPI00193EE177	89	0.225	1.730E-15	93	211	250	5	133	387
---------------------------------------------------------------------------------------------PVESLQEEATCPVCLEHFTEPVSV-ECGHNFCRACISQCWEESDTaASCPQCRETVQ---QGNLRPNRQLANVVEitkrlSLQPakgtGGDGvcGEHQEALKLFCEEDQSPICVVcgRSRAHRAHTVVPIQEA--------------------------------------
>A0A6M2ETS1	89	0.343	1.730E-15	88	223	250	4	137	408
----------------------------------------------------------------------------------------QVVKVQKERIAACMTCPLCNKVFREATTISECLHTFCRKCIYMKLTDEELDSCPVCDIKLGCSPLEKLRADHSLQDLRARIFP--SKRKKAREPATGSSVPEDVP-SVPEALMAVPEAVPVQESEHSVpLIGRRKER--------------------------
>UPI0009E5502B	89	0.230	1.730E-15	87	218	250	76	210	471
---------------------------------------------------------------------------------------DEYVLVKLMDIRKEVQCPICLGIIRKTRTVMECLHRFCRECIDKSM-RLGNNECPACRTHCAS--RRSLRDDPNFDALIAALYPDIDKYEE-EELAFHeeeKTRYKKIQASIAETFRRQAEALGKRRPMPKssteAFRR-------------------------------
>UPI0011CFA89B	89	0.234	1.730E-15	94	211	250	6	133	476
----------------------------------------------------------------------------------------------VESLREEATCPICLEYFRDAVTI-DCGHNFCRSCIAQCWEGSDTaASCPQCRETVQ---QRNLRPNRKLANVVEiaKRFslqaaKGAGEervcGEHQETLKLFCEEDQTSVCVVChlSRDHRDHRVVPIQEA--------------------------------------
>UPI00193FD970	89	0.231	1.730E-15	93	211	250	5	133	476
---------------------------------------------------------------------------------------------PVESLQEEATCPICLEYFTEPVTL-ECGHNFCRACIAQCWEGSDtDISCPQCRETVQ---QRNLRPNRRLANVVE-IAKRLSLqtakgtggdgvcGEHQETLKLFCEEDQTSVCVVChlSRAHRDHRVVPIKEA--------------------------------------
>UPI0009A2C6D5	89	0.229	1.730E-15	93	211	250	5	131	476
---------------------------------------------------------------------------------------------PLRSLTEEIICPICLDFFKDPVSL-ECGHNFCRSCITQSWESREIHSCPECRSEF---PEVSLRVNWXLANLAEKarklnLEPNQEEsklqCEHHQEdLKLFCvtEKKLSCLICRHSRDHAFHKFLPIREA--------------------------------------
>UPI00141A540D	89	0.237	1.730E-15	93	211	250	6	137	484
---------------------------------------------------------------------------------------------PVRDLCEEATCPICLEYFRDPVIIHECGHNFCRSCLIQYWEkSKGEASCPQCRETVE---QSSITKNQQLANFVEitKKFSLLGEkkeaegkgkiCEKHQEpLKLFCQDDESPICFLCHVskEHKSHEVVPLEEA--------------------------------------
>UPI0015549065	89	0.250	1.730E-15	93	211	250	5	133	485
---------------------------------------------------------------------------------------------PMESLQEQATCPICLEYFKDPVTI-DCGHNFCRACIRHYWKGSDTaASCLQCRETVQ---QRNLRPNRQLANMV-AIAKRLSLqaakgaggervcGEHRETLKLFCEKDQTPicvVCHLSPT-HRAHKVVPIEEA--------------------------------------
>A0A674JEH8	89	0.240	1.730E-15	93	211	250	5	133	485
---------------------------------------------------------------------------------------------PVESLQEEATCPICMEHFTEPV-ILECGHNFCRACISQCWEGSDTaASCPLCRETVQ---QGNLRPNLQLGNMVEiaKWLslqaakgagGDGVCGEHLEALKLFCEEDETPICVVCDRsrAHRAHTVVPIQEA--------------------------------------
>UPI0019400965	89	0.225	1.730E-15	93	211	250	5	133	487
---------------------------------------------------------------------------------------------PMERLQEEATCPVCLEYFTEPVSV-ECGHNFCRACISQCWEGSDTAAfCPQCRETVQ---QRNLRPNRQLTNMVEiakQLsFQAAKGrggdgvcGEHQEALKLFCEEDQSPICLVcrESRAHRTHRVVPIQEA--------------------------------------
>UPI0014196D7D	89	0.248	1.730E-15	95	243	250	9	158	492
-----------------------------------------------------------------------------------------------QRLSDEVTCSICLGYFKDPVTIPECGHNFCQSCLIQCFgESEAEASCPQCRERVQ---RRSLIPNRQLANLVELIenlsLQGGKEEErnggvcedHQEPLKLFCKEDEAPICVVCDKskEHENHKVIPLKEA------------FEEYkGEICHCLEILRKEREE------
>UPI00074FB716	89	0.237	1.730E-15	93	211	250	5	136	501
---------------------------------------------------------------------------------------------PVKELWKEASCSICLDFFRDPVILTECGHNFCRACLTRSWRKSGtaGPSCPQCR---GTAQLKRLRPNQQLANFVEiaKRFrPlegeGAEAkggvCEKHQEpLKFFCKEDEAPLCVVCglSQEHKDHEVVPLEEA--------------------------------------
>A0A151P606	89	0.248	1.730E-15	98	211	250	10	133	505
--------------------------------------------------------------------------------------------------QEEVTCSLCLDYFTDPV-ITDCGHNFCRTCISKCWGElEPNVCCPQCRE---TAPQRNLRPNRQLGNMVE-LVkqlklqagrePeGQYVCERHQEaLKLFCEENEAPICVIckESREHQGHKVLPIEEA--------------------------------------
>A0A6J2FVY1	89	0.265	1.730E-15	95	225	250	18	136	508
-----------------------------------------------------------------------------------------------RSLQDELTCPVCLEYFNDPVLVAECGHNFCRACVTQCWEDSaRRLCCPQCREPV---PQRLFRPNRSLGNIVH-IV---------RQLGLPPGPAEAPPGPPAPALPVPAAAPPGPPGPPRCPRHGEPLRLY------------------------
>A0A452HYQ8	89	0.214	1.730E-15	94	241	250	3	174	514
----------------------------------------------------------------------------------------------VQKLQDEATCSICLEYFKAPVSI-HCGHNFCRACINQCWgESEPNFSCPQCRETAQ---QRNFRPNRELANMVE-LVkqlklqagkePGVERvCEKHREpLKLFCEEDQSPICVVCDRskAHRDHPVIPIEEAaqeykeqiwtQLQTLKEEKEkllkYRQAEEGKSQEYLEKTDVER--------
>A0A7J6ZCA8	89	0.300	1.730E-15	81	221	250	0	148	877
---------------------------------------------------------------------------------MSTGLQNRAETPHtlLKDLNSLLTCTLCRGYLIDATTLVDCLHVFCRSCILRYFE-NFKLGCPTCNVVYKKKYNTCFRSDSIIQALVYKLVPGLYSKEVQRREDFYRSTGVRAgSSCSEDSVLGElndvHEvwVLSTCGDQNQYLAPEDP----------------------------
>T1KWV1	89	0.403	1.730E-15	89	191	250	22	123	1060
-----------------------------------------------------------------------------------------TIKTKLSSLSDSFKCQLCGGYIINATTINECLHSFCRSCIVKHF--NCNHDCPKCGLKFSEtNKWETLRMDSMLQSLIYKLIPGLFRSEMKLRKEFHSKSNDSP----------------------------------------------------------
>UPI000B8CA152	88	0.312	2.347E-15	86	215	250	4	125	139
--------------------------------------------------------------------------------------SDEVVKVKREELETCMTCSICNKLFKEATTISLCLHTFCRKCIYDKLSgDDEMDCCPICDVELGISPTDKLRPDHNWQDIRAKIFP----SKGKRTAA-----PEAMTSASPPAKRKERSLSSLVVSAPKV----------------------------------
>UPI000703EDB9	88	0.236	2.347E-15	95	211	250	7	133	166
-----------------------------------------------------------------------------------------------RSFQDEATCPICLEFFTDPVSI-ECGHNYCWACLSQCWgESEPKFSCPQCRETI---LQRHLRPNYQLGNLVELVkrlqlpagpVPkGQPGCKRHQEsLNLFCQEDQAPICVVCDRsrEHRAHTVVPIEEA--------------------------------------
>A0A1B0D0E1	88	0.365	2.347E-15	93	184	250	16	103	166
---------------------------------------------------------------------------------------------KVRDFNSLITCSVCQGYIIEATTITDCLHTFCRSCILKHL--ERSNFCPTCSaKPVT---VSNLRPDRILKTLIYKLVPGLYQSESQRVAEFH-----------------------------------------------------------------
>K7F224	88	0.263	2.347E-15	98	211	250	10	133	191
--------------------------------------------------------------------------------------------------QDEATCPICLEYFTDPVSI-ECGHNFCRACLSLCWgESETNFSCPQCRETI---LQRHLRPNRQLGNLVE-LVkrlrlPagpapeGQPGCERHQEaLKLFCQEDQAPICVIcrESREHRAHSAVPIEEA--------------------------------------
>K3X9Q1	88	0.398	2.347E-15	86	192	250	24	130	203
--------------------------------------------------------------------------------------DARKITVKLVDINPHFICNICHGYLRDAQAIKECLHTFCNGCILPYFMkSKSNNSCPTCDVSLGVRPWEQLMPDPAIQELTLKILPDYREKEKIDILCTPR-TPESPP---------------------------------------------------------
>A0A183RVG9	88	0.285	2.347E-15	87	209	250	5	135	216
---------------------------------------------------------------------------------------DELPAIQLSDLNEFITCKLCKGYLIDAVSITECLHPFCKSCIVKYS--EEKRECPVCGILIHqSHPLNYMSFDRTLQDIVYKIVPDLKQNLGKETHVLVSKENITggVPSDSdgltsnfDPDYHRKDEQVNIQ----------------------------------------
>T0QP45	88	0.337	2.347E-15	89	229	250	3	152	240
-----------------------------------------------------------------------------------------TLHVASSSINPYITCTLCNGYFRQPYTVRECIHTFCKSCIFKHIVTQDKRACPVCEGPFGTYPLsgtkrkpPEIVQDHAMEGLVKKLLAKLDVQDAQDEVAFYAKHDI-PHKSNTATGSSQAEVkfKKLKGKQLRvVLRPELKSLGPPDGS--------------------
>UPI000D71ECC5	88	0.270	2.347E-15	98	244	250	10	174	260
--------------------------------------------------------------------------------------------------QDEVTCPLCLDYFTDPVSI-ECGHNFCRACLSRCWEeSEPNFSCPQCRETI---LQRHLRPSYQLGNLVE-LVkrlrlPagpapeGQPGCERHQEaLKLFCQEDQVPICVIcrESRAHQAHKVLPIEeaGQECKeqilsRLQRLREERDALRGLESDWAkESERLLRQTD-----
>UPI0011272DA2	88	0.225	2.347E-15	93	211	250	5	132	273
---------------------------------------------------------------------------------------------PTESLRDEASCPICLDYFTDPVTL-DCGHNFCRSCITQTWEgRDTNFPCPQCRK---TSQNRNLRPNRKLANMTE-MVKKLSQssvrqkeenlcEEHEEKLKLFCEEDQRaiCVICRESRDHRSHTVTPIQEA--------------------------------------
>A0A1S3IKS6	88	0.304	2.347E-15	86	221	250	8	138	292
--------------------------------------------------------------------------------------DKNAQLVHLNELNPFLTCGICKGYLIDATTITECLHSFCKSCIVRH--GQFYLNCPTCNLQIHPtLPLLHCKLDSQKQDIVFKLLPNIYKNEQKRRKLFWKEYQ---NKTGEKPVQ-----VPMLGKSPRkkkkVLIQPDP----------------------------
>UPI001AE088F0	88	0.250	2.347E-15	92	211	250	0	125	301
--------------------------------------------------------------------------------------------MEAEDLQEDLTCSICLDYFEDPVSI-ECGHNFCRGCLHRSWApGGGSFPCPECRQP---SPLAALRPNWALARLTERMrlrrqgrVP-PSQCDRHREaLRLFCEDDQRPVCLVcrESREHQAHTMTPIDEA--------------------------------------
>A0A151NDL7	88	0.258	2.347E-15	98	211	250	10	128	310
--------------------------------------------------------------------------------------------------QEEVTCSLCLDYFTDPVSI-ECGHNFCRACIGQCWGkSEPDICCPQCR---ATAPQRNLRPNWQLGNVVE-LVKqlrlqaGRHMCERHQEaLKLFCQEDEAPICVVcrESRAHRAHTAVPMEEA--------------------------------------
>A0A7R9PXP1	88	0.267	2.347E-15	72	245	250	14	182	315
------------------------------------------------------------------------WElsLYELHRSPQEvVTDTTEIAVSPRSLHSELMCPICLDMLKCTMTTKECLHRFCQECIITAL-RSGNKECPTCRKKLIS--KRSLRHDPNFDMLISKIYPSRDEYEAHQEKVLAKLNK-----------HHSHNFVNNIEESLRIqsLnRAQRIKKFNEDGfdrPAQRIKKFNEDGFDRPD----
>UPI0004EEEBF7	88	0.252	2.347E-15	55	244	250	13	219	328
-------------------------------------------------------DDQLgrTTRAEEKEEDPENMDVMEeegskerSPSSTSEEQSESEfiEGIDLEDIRKYVQCPICLGIIRKTRTFMECLHRFCQECIDKSM-RFGNHECPACRKHVPS--RRSLRPDPKFDAFIAAIFGNVDSNEE-QDLAFDEdelARNKQFQATIAQVSQRQSEaLVKSSRKDAGVLPRSQPS---GSGSrrrrrNSRNMEHdtsqAAHDDDGD-----
>A0A2G5DNX3	88	0.274	2.347E-15	91	214	250	6	121	380
-------------------------------------------------------------------------------------------RVQRSVLEECFTCPICHDLFEKATTISECLHTYCNNCITEIFKKRGANVCPVCKIDLGCRPANTLRVDHNLQDIKSTVFP--SDDNMVNAPE------VTPSMSMPPRMRKERSLLSLGVITPQ-----------------------------------
>A0A452GZ37	88	0.240	2.347E-15	93	211	250	5	129	420
---------------------------------------------------------------------------------------------PAKTLQDEVTCPICLEYFKDPVSL-DCDHSFCRACITQCWGgFHTDISCPQCREIF---PQRNLRLNRQLRNIVEaarelRLQPEPESlCEKHREpLKLFCKEDEILICLVCDRskEHRVHTVIPTEEA--------------------------------------
>UPI00192246DD	88	0.294	2.347E-15	87	215	250	2	121	428
---------------------------------------------------------------------------------------NQVVKVKREAIVACMTCPLCNKLLRDATTISECLHTFCRKCIYGKIEDEELECCPICNIDLGCVPLQKLRPDHNLQDVRSKIFP------LKTRKA--KAPDVPAPVTM-PMRRKERSLSSLVVNSPKV----------------------------------
>A0A6P4BDN6	88	0.273	2.347E-15	88	247	250	3	152	445
----------------------------------------------------------------------------------------QAVKLNRAKLEACLTCPLCNKLFNNATTISECLHTFCRGCIDKKLIDEQLKHCPVCNADLGCSPLDKLRTDHSLQDLRNKILP--------EEGKKIAKTPKNCVKRKKKSLSSlEANATEAKAATPE---REVSAPSQPDCSSPKPEKVEEDVRKDEKQP--
>A0A6P7XTB3	88	0.242	2.347E-15	93	211	250	5	132	448
---------------------------------------------------------------------------------------------PAESLRDEASCSICLDYFTDPVTI-DCGHNFCRSCITQSWEgRDRNFPCPQCRE---TSQQRNLRPNRHLANMtemVKKLSqcsvrPKeenlCEEHEEKLKLFCEEDQKIICLICRESRDHRSHTVSPIKEA--------------------------------------
>UPI0003318698	88	0.227	2.347E-15	94	211	250	6	133	455
----------------------------------------------------------------------------------------------LTELQAEASCPLCQDYLRDPVTL-GCGHNFCDSCIQQRWEDlEDIFPCPVCLHHC---PDRNFRRNHQLHLIIDiiKLVPRRTERKQQEERlcethnevldQFCEEDAeLLCPQCRVSSDHQDHHLISIERA--------------------------------------
>A0A674IEY1	88	0.240	2.347E-15	93	211	250	5	133	471
---------------------------------------------------------------------------------------------PAKTLQDEVTCPICLEYFKDPVSL-GCDHSFCRACITQCWEGFDTDVsCPQCREIF---PQRNLRLNRQLRNIVEAARelrlqsgkePEQERlCEKHKEpLKLFCKEDEIPICLVCDRskQHRDHTVIPAEEA--------------------------------------
>UPI0003C4A352	88	0.263	2.347E-15	98	211	250	10	133	473
--------------------------------------------------------------------------------------------------QDEVTCPLCLEYFTDPVSI-ECGHNFCRACLSQCWgESEPNPSCPQCRE---TAPQRHLRPNRPLGNLVE-LVkrlrlPagpapeGQPGCERHQEALklfCWEDQASICVVCRESREHRAHTVMPIEEA--------------------------------------
>UPI00074FB2D3	88	0.239	2.347E-15	93	211	250	5	137	476
---------------------------------------------------------------------------------------------PVRELCEEVTCPICLEYFRDPVTIAECGHNFCRACLTcSWGESGGEASCPQCRGKAQ---EGNLRPNRQLANIVEiaqKLSLQVEEarKEEARERICEKHR--EPLKLFCQTdeilvcmicdkskEHKSHEVIPAKEA--------------------------------------
>UPI0011CFC89F	88	0.252	2.347E-15	97	211	250	9	133	484
-------------------------------------------------------------------------------------------------LQYEATCPICLGDFKDPVII-DCGHNFCRACIVQCWEGSGTaASCPQCRETVQ---QRNLRPNRQLAN-VLKIVKQLNLqvmkdaggermcVEHQEPLKLFCEEDQTPICLVCDRsrTHKAHTVVPIEEA--------------------------------------
>UPI000D71EE21	88	0.255	2.347E-15	98	211	250	10	133	484
--------------------------------------------------------------------------------------------------QDEVTCPICLEYFTDPV-ITDCGHNFCRACLSWCWRElEPKFSCPQCRETI---LRRHLRPNRQLGNLVE-LVkrlrlpagPGPEGqpgCERHQEaLKLFCQEDQAPICVIcrESREHRAHTAVPIEEA--------------------------------------
>UPI000E773C86	88	0.223	2.347E-15	93	211	250	5	133	486
---------------------------------------------------------------------------------------------PVESLQDQATCPVCLEFFRDPVTL-QCGHNFCQACISQCWEGSDtGASCPQCRETVQ---HRNLRPNRQLANVLD-IAKRLSlqaakgaagervGGEHQEPLKLFCEEDQTPIGVVCDRsrAHRAHTVVAIEEA--------------------------------------
>UPI000CDAADDC	88	0.250	2.347E-15	63	199	250	31	179	486
---------------------------------------------------------------EERLGSISCWRlRGNFPNrLPQPMATAREGCGWANSLEAELTCPICLGLYEEPVSL-SCGHSFCRQCIEKVLGTQQNSQspCPTCRTSLG--PNLELQKNFKLDSIVQafqattsdeqgALREGLQQDEGAEEGKSEMVPCEYCLDEPQPAL--------------------------------------------------
>UPI0018E8B4F9	88	0.252	2.347E-15	93	211	250	5	133	486
---------------------------------------------------------------------------------------------PVESLQEEATCPICLEYFKAPV-ILDCGHNFCRLCVTQCWQGSDaNFSCPQCREILQ---HRNFRPNRQLANVVE-LAKQLslqaakgAEGErvcetHGEELKLFCEEDQTPICLVCDRskEHRPHTVVPVEEA--------------------------------------
>UPI00112DF470	88	0.233	2.347E-15	93	211	250	16	143	487
---------------------------------------------------------------------------------------------PTESLRDEASCPICLDYFTDPV-ITKCGHNFCRACITQTWEGIDaNFPCPQCRKR---SRQRNLRPNRQLAKVIE-IAKKLSHssdgqneenlcEEHEENLKLFCEEDQAPICVVCDRsrDHKSHTVVPIEEA--------------------------------------
>UPI0018F495A5	88	0.224	2.347E-15	95	211	250	7	130	501
-----------------------------------------------------------------------------------------------QSLSEDLICPICLDFFTDPVSL-ECGHSFCRSCITQCWEKERNS-CPECRQEF---PERILRGSRALANLAEKARKlklnreekesKLHCEEHQEELKLFCEtdKKLICVNCVDLQEHREHRFIPIKKA--------------------------------------
>A0A7K9BIC5	88	0.214	2.347E-15	93	240	250	5	176	504
---------------------------------------------------------------------------------------------PAENLHSEASCSICLGYFQDPVSI-PCGHNFCRACITRCWEGlEAGFCCPQCRQTAQ---QRRFRPSRELANIAEiarQLSlqaaggRGARESSCKRHREalkLFCKEDQRPICMVCDRsrAHRFHTVVPVEEAAqeykeeiqarLRVLREER-EKFLESrksgGRKSSYLEKTKDE---------
>T1KWU7	88	0.394	2.347E-15	89	191	250	22	123	556
-----------------------------------------------------------------------------------------TIKTKLSSLSDSFKCQLCGGYIINATTINECLHSFCRSCIVKHF--NCNHDCPKCGLKFSEtSKWETLRMDSMLQSLIYKLIPGLFRSEMKLRKEFHSKSNDSP----------------------------------------------------------
>UPI00109F98BC	88	0.255	2.347E-15	95	211	250	8	136	561
-----------------------------------------------------------------------------------------------QRLRDEATCSICLDYFKDPVTIPECGHNFCRSCLIQCWgESEAEASCPQCRERVQ---RRSLVSNRQLAN-VAEIAKnlGLQEgkeeggkggvcEEHQEPLKLFCKEDEAPICVXCDRskEHKNHEVIPLKEA--------------------------------------
>A0A085LX31	88	0.265	2.347E-15	15	166	250	233	389	617
---------------RYGLKfRLEFYYYyhnvsVLGRTRPASPL-----GIIGMSTNYSFV-YYCNVRLHSRLLLLLEHQTMlgrHLYDFVrQPrmpsSEADEVAVIFPRSLRAELTCPICLDTLKETVRSKECLHRFCKECIGRAL-RTGNRECPSCRAKLPS--KRSLVPDPTYDRIIN-----------------------------------------------------------------------------------
>UPI00140395E1	88	0.254	2.347E-15	91	208	250	4	124	631
-------------------------------------------------------------------------------------------SLPLSRLQSNLTCSICQGYLIDATTITECMHTFCKSCLLQRVE-SGRTFCPRCGIQLQRSRLgEQLKLDHAVQALVYAAVPGLWHEEQRRRKHFVDHHPLSTsvaPPLQHPTCFSPADPISL-----------------------------------------
>UPI00084BD9B8	88	0.285	2.347E-15	87	230	250	4	141	841
---------------------------------------------------------------------------------------EREKPL-VKDLNEHIVCPLCRGYLIDATTLVECLHSFCRGCIVRRL-SSGARACPVCSIATSP-P---LLPDMRLQRLVYLAVPGLFRSELERRCHF-RLVNPQCPPLAPPVgalELTLDDLVSLSLQELEDTEDKMPKK--ERGSS-------------------
>UPI00112ED09D	88	0.237	3.183E-15	93	214	250	5	135	136
---------------------------------------------------------------------------------------------PAENLQDEASCAICLDYFTDPV-ITECGHNFCRSCITRTWEGTDtNFSCPQCRQ---TSQQRNLRTNRQLANMTEiakKIsessVRQKEEnlcEEHEEKLKLFCEADQRPICVVCDrsQDHKYHTVIPIEEAEQK-----------------------------------
>UPI0015915124	88	0.246	3.183E-15	95	211	250	8	133	147
-----------------------------------------------------------------------------------------------QRLRNEATCSICLDYFKDPVTIPECGHNFCRSCLIQYWEeSEAEASCPQCRKTVQ---RRGLIPNQQLANMVE-IAQNLSLQEGKGEGGvcedhqeplkLFCKVHEAPICLVCDKskEHENHKVIPLKEA--------------------------------------
>A0A267DRX1	88	0.344	3.183E-15	91	183	250	1	93	208
-------------------------------------------------------------------------------------------RPQLRQLNNILVCSLCAGYLIDATRLTDCFHVFCKSCIVGHLQTVRPSRCPECGQELKLEEEGCLRQDRVLQDLVYKLVPGLRASEVHRRLDF------------------------------------------------------------------
>W4FF58	88	0.355	3.183E-15	97	197	250	8	108	210
-------------------------------------------------------------------------------------------------INAHLVCILCQGYFRDAHTLPECLHSFCKSCIFRHF-HLGCRTCPKCHADLGVSPK--CIFDRTLHEIVDKLFPTLKDTDAALEAEFYASHGFQkrvLPVSPPP----------------------------------------------------
>A0A425CPH9	88	0.327	3.183E-15	96	214	250	2	123	220
------------------------------------------------------------------------------------------------DINEFFICKLCKGYYRDPYTAKECLHTFCHGCIRGFYLHTSSCTCPTCGVNLGAKPWTQFIPDPAIKELSEKYLPDYREAEETEEQEFYANFGIKrkQPDTLSENRPSALKFCrGLGPSSPR-----------------------------------
>F0WM00	88	0.427	3.183E-15	86	188	250	8	110	244
--------------------------------------------------------------------------------------DNRTVTVPLISINHHFVCVLCDGYLREAHTIPECLHSFCKSCIYRHFLIYQERTCPKCNLLLKPCPITTLVSDQQIQNLLDCVWPELLKQDAIQEKEFYSKYC-------------------------------------------------------------
>A0A670HNN3	88	0.255	3.183E-15	95	211	250	8	136	276
-----------------------------------------------------------------------------------------------QHLRDEATCSICLEYFKDPVIIPECGHNFCRSCLIQCWgESEAEASCPQCRETVQ---RRSLIPNRQLANLVE-LIENLRDeggkeeerkggvCEDHQEpLKLFCKVHEVPICLVCDRskEHENHKVIPLKEA--------------------------------------
>A0A2K5ES38	88	0.268	3.183E-15	44	184	250	15	153	332
--------------------------------------------RPAEPLPGAGAAVSQAVQTNGTQSLSKTWE-LSLYELQRtPqeaITDGLEIVVSPRSLHSELMCPICLDMLKNTMTTKECLHRFCADCIITAL-RSGNKECPTCRKKLVS--KRSLRPDPNFDALISKIYP--SHDEVLARINKH-----------------------------------------------------------------
>V9EFB7	88	0.287	3.183E-15	83	221	250	55	195	339
-----------------------------------------------------------------------------------PVTDPNvTKTLSIQQLNADLTCPICRGIMKDTMVVMGCLHRFCGECILaVMLDPQSKNECPNCRTHIPT--KRSLRPDSNFDALIHTIYPNLTEFENQIVEQLNQTR--APPvgeKRSSPGGGSPNDTapSSAAASEDET-ARKKP----------------------------
>A0A183T519	88	0.320	3.183E-15	91	195	250	14	117	386
-------------------------------------------------------------------------------------------KINLSLLNAHLICGLCGGYLIDATVLTNCVHAFCRSCILRYI--LDNKVCPLCDSLIHEgRPGFALRPDITLQRVVYKLVPGLLRVELDRIVAFRARFSQNPTAVL------------------------------------------------------
>UPI00193F4656	88	0.248	3.183E-15	93	211	250	5	133	391
---------------------------------------------------------------------------------------------PVENLQEEVTCPICLEYFREPVTL-ECGDNFCRACITQCWEGSDtDFSCPQCRETVQ---QRNLRLNRQLANvleIVKELnlhkAKGAGEDgvcvEHQEPLKLFCEEDQTPICVLCDrsQVHRAHTVVLIEEA--------------------------------------
>A0A5N5LSB5	88	0.350	3.183E-15	88	223	250	4	137	453
----------------------------------------------------------------------------------------QVVKVQKERVAACMTCPLCDKLFRDATTISECLHTFCRKCIYMKITDEELDNCPVCDIELGCSPLEKLRADHSLQDLRAKIFP--SKRKKVREPATVSSVTEAVP-SVSEAVLAVPEAVPVQESEHSVpLIGRRKER--------------------------
>UPI0015A6639C	88	0.206	3.183E-15	92	241	250	4	178	462
--------------------------------------------------------------------------------------------IPAESFQDEASCSICLGFFQDPVSI-HCGHNFCRACITRCWEEEEaNFTCPRCKE---TAPRRNLRPNRELAKIIEiakrlslQAAKGGAGGERLCEKHqealkLFCEEDQTPICLVcrESQAHRAHPVVPIEeaaeehkekfQAHVQILKDRREkllgLKMAEEGRSLNFLERVEEER--------
>A0A060YVC1	88	0.224	3.183E-15	98	209	250	9	130	473
--------------------------------------------------------------------------------------------------EEQFQCSICLDVFTEPVS-TPCGHNFCKVCISGYWDTTDLCQCPMCKRTFYTRPE--LKTNTAFRDVVDhfKMirFRDTDEirdtDEMckkhDRLLELFCRTDQTCVCQFCiETDHKTHHAVPLE----------------------------------------
>UPI000762B6F3	88	0.244	3.183E-15	95	211	250	7	137	477
-----------------------------------------------------------------------------------------------RKLQEEATCSICLDYFTDPVM-TTCGHNFCRKCIQTSWEktkgkkgrkkQKGSFPCPECRE---VSPQRNLRPNRLLTKVAEMArqHPGLHKRDlcqMHQEpLKLFCQEDQTPICVVcrEAREHRLHMVLPVEEA--------------------------------------
>A0A6J0SKH1	88	0.250	3.183E-15	94	211	250	8	133	478
----------------------------------------------------------------------------------------------LKGLCEEALCSICLEYFKDPVTI-ECGHNFCRACLTQCWEgtEGEEASCPQCRAKV----RRNLIPNRQLANLVEQL-SHLEEekakeskrlcKEHQEPLKLFCQDDKTVICVICDRskEHRDHQVVPVEEA--------------------------------------
>UPI0003C4B267	88	0.255	3.183E-15	93	211	250	5	134	478
---------------------------------------------------------------------------------------------PARTLQEEATCSICLDYFHEPVMIIDCGHNFCRACITQCQEgWQTNLSCPCCRGSF---PQRNLKPNRQLASLaeVAKqlnlqLIkdsGGERVCEKHQEaLKLFCQDDQTPICVVCNCskEHRAHSVVPSEEA--------------------------------------
>UPI00115697F3	88	0.225	3.183E-15	93	211	250	5	133	484
---------------------------------------------------------------------------------------------PVESLQDEATCPICLEYFREPVTL-XCGHNFCGACITQCWEGSDtNASCPQCRETVQ---QRNLRPNRQLANVleIAKqlslqAAKGAERerlrGEHQEALKLFCEEDQMSVCVVCylSRAHRAHTVVPVEEA--------------------------------------
>UPI0003D08EF4	88	0.229	3.183E-15	93	212	250	5	134	484
---------------------------------------------------------------------------------------------PLGTLDHEATCPICLEFFTEPITLT-CGHNFCQSCITQYWEKSGpNCSCPQCRQAV---RQRTLSPNWQLTNVVE-IVKQLKAqsakgttgqrvCEQHQEdLKLFCKEDQTLICVVChlSRAHRTHTIVPVEEAT-------------------------------------
>UPI00155633D1	88	0.215	3.183E-15	93	214	250	5	136	489
---------------------------------------------------------------------------------------------PVREIQEETNCPICLEYLTDPVTI-QCGHNFCRVCITQYWEtwaelDSDPLCCPSCRARIQ---KGALRKNYQLANIVEKIkqidFkPG---NENLCERHgkpldlFCEEDGEAVyVVCWRSSEHKSHTVLLIEEAAQK-----------------------------------
>UPI0018F63405	88	0.223	3.183E-15	81	211	250	23	153	492
---------------------------------------------------------------------------------MDSSQQDETFT-------EDLICPICLDFFTDPVSL-ECGHNFCHSCITQCWEKERNS-CPECKEEF---PERNLRVNQVLASLTEQIQKsklnqkekesKLHCEEHQEELKLFCEtdKKLICLICRNSRKHREHRFIPIKEA--------------------------------------
>A0A401PY64	88	0.200	3.183E-15	99	211	250	11	130	534
---------------------------------------------------------------------------------------------------EETICPICLEFFTDPVTL-DCGHNFCRSCISQCWE-KEKFSCPECREEF---PERNLRINRPLASLAEkarklKLNPKKKEskvhcEEHQEELKLFCEtdKKLICYTCVTAEQHRGHRFLPIKEA--------------------------------------
>A0A176WQ23	88	0.272	3.183E-15	101	243	250	27	173	576
-----------------------------------------------------------------------------------------------------LTCPLCGDLFREATTVSECLHTFCRDCIQGRLSDGETNSCPICNVSLGTLPLEKLRADHQLDDVKAKLFPDA---SRKRKNG----PGSSPAVSAAPIRRKERSLYSLgIGAQPQSAnpgfatraTRGSPgkSLAVRDTSSSEEEEEEEEEEEE------
>F1KYK1	88	0.346	3.183E-15	92	189	250	0	95	739
--------------------------------------------------------------------------------------------MKAADFNENLCCSLCKSYLIDAVTLSECLHSFCRSCLLAHL--CHESRCPKCACDLGPELSEAFVRDDPLQRIVYKMVPDVYWEEMRRRGEFYKRRTI------------------------------------------------------------
>A0A388K6C2	88	0.230	3.183E-15	82	223	250	4	169	831
----------------------------------------------------------------------------------DPAKSErREMLICLSDLRKETECPICLGIIRKTRTVMECLHRFCRECIDKAM-RIGNNECPACRVHCAS--RRSLRADPNFDSLIAALYPDVDKYEeeelafrdedternrrlMQMPRAAERRPRICCSGTKPPAsiSSSSWHFKPSEGnddATPeeqhKVFLSKLVTR--------------------------
>UPI001591C762	88	0.273	3.183E-15	97	211	250	624	747	1242
-------------------------------------------------------------------------------------------------LRDEATCSICLDYFKDPVTIPECGHNFCRSCLIECWgESEAEASCPQCRERVQ---RRGLIPNRQLANFVE-IAQNlsLQEeggkgrvcKEHQEPLKLFCKVHEAPICLVCDRskEHENHKVIPLEEA--------------------------------------
>A0A484BCX9	88	0.238	3.183E-15	87	225	250	13	156	1441
---------------------------------------------------------------------------------------ERTGSARqLSQFNEQFTCHICRGYMIDPTTVDNCYHTYCRSCILKHLLRD--VYCPQCKSSGGKHISEdNLRSDDTLRALIYKLVPGLYQRECERLAEFKEQHQELAaeEDLLHKSAREQQQDLSLEY-HPATLkncgSTEKPPICY------------------------
>A0A7J0EEX0	87	0.258	4.317E-15	86	241	250	3	175	180
--------------------------------------------------------------------------------------SKQVVAIKSERIAACMTCPICHKLFKNATTISECLHTFCRKCIHDLITKEDLDCCPVCNVYLGCSPLDKLRADHSLQDIRAAIFGALGRREpKKAEAGpsnplpatiEPKELPEAEPSVPLPSRRKERSLSSL-VSPPKassqtVFngrRKSEPRRFPVSRGSALSIEGAGHER--------
>A0A0N7KI10	87	0.320	4.317E-15	91	215	250	9	123	192
-------------------------------------------------------------------------------------------RVRREALVACMTCPLCKGLLREATAITECLHTFCKECIMEKIDDEEVDHCPVCNIDLGCDPEEKLRPDHNVQDIRNKVFP----------LKVKKVGAPKAPTVTLPVKRKQRSLSSLVVDTPRV----------------------------------
>A0A7L4NLY8	87	0.248	4.317E-15	95	225	250	6	129	193
-----------------------------------------------------------------------------------------------RSLQDELTCPVCLEYFNDPVLVAECGHNFCRACVTQCWEDSaRRLCCPQCREPV---PQRLFRPNRSLGNIVHivrqlGLPPGPAEPP---------PGPPASPLASPPSASSPPLPVAAAGP-PRCPRHGEPLRLF------------------------
>UPI000FFD15DB	87	0.260	4.317E-15	97	221	250	9	146	210
-------------------------------------------------------------------------------------------------LQDEATCSVCLEFFRDPVSI-ECGHNFCRACIAQSWRDlEADFPCPQCREVF---PLRSFRPNRplaNMSEIIAQLArRGAREAEaggqcpRHREaLKLYCKDDASPICVVCDRsrEHRPHAVVPVDEASEEykvALRPSGP----------------------------
>J3LSP7	87	0.317	4.317E-15	91	213	250	9	121	245
-------------------------------------------------------------------------------------------RVRRGALAACMTCPLCRGLLREATAITECLHTFCKECIMEKIDDEEVDCCPVCNINLGCDPEEKLRPDHNVQDIRNRVFP-L----KVRKVDTHKASTLTLPLK-----RKQRSLSSLVVDTP------------------------------------
>A0A4W4G0X3	87	0.346	4.317E-15	94	196	250	8	109	247
----------------------------------------------------------------------------------------------VKEFNHFITCYMCKGYLIKPTTVTECLHTFCKSCIVQHF--EDSNECPKCGIQVHEtNPLEMLRLDNTLEEIIFKLVPGLRESKHAGSLEFLVKLCLKYDGPLC-----------------------------------------------------
>A0A5D6XSM4	87	0.365	4.317E-15	81	201	250	0	124	261
---------------------------------------------------------------------------------MAALADTRTVTLALAPLVEHLGCVLCSGLLRDAHTIPECLHSFCKSCIFRYFLvqcDPNAPSCPKCAMALSARPIATLISDQRLQDVVDRIFPEHKARDAVLENEFYARHG-FAKKKAEPlaAKHS------------------------------------------------
>A0A7S0DIX7	87	0.273	4.317E-15	61	221	250	13	171	281
-------------------------------------------------------------REDLERR-IIQMGHVeidrDAP--VRPAdTSSREISLRVRKLNADFTCPICLGIMRETMTVMECLHRFCKDCIELSI-RMGRKQCPSCRTKVPS--RRNLRRDVAFDSLILQVYPDI--DKATEEQELETKRVIQghNHKAYADSVRHGTKVQDVRRKT-RVALGSQP----------------------------
>A0A5P1EGS4	87	0.322	4.317E-15	102	215	250	1	105	322
------------------------------------------------------------------------------------------------------TCPLCNKLLRDATTISECLHTFCRKCIFQKLDDEEVDCCPICKIDLGCVPVEKLRTDHNLQDIRAKIFP-------------FKRRKVDAPEVASsinlPVRRKERSLSSLVVNTPRV----------------------------------
>A0A5B8MBP2	87	0.276	4.317E-15	86	237	250	19	189	330
--------------------------------------------------------------------------------------DERRELIKIR-----LTCPLCKEPYKEATTITECIHTFCRACLDSKLQIGKDNECPTCRTPLGADPYqkNQIRFDAVLNDIVTKLFPreGDSERDKQREVRSLKERALlaelaKPkkrkynrrpkvePPPPPPAVQTKPALPTVQR-QPQVDVGLRPALVAPAGlnalSHASPSEPA------------
>A0A670HPA4	87	0.237	4.317E-15	93	211	250	9	139	346
---------------------------------------------------------------------------------------------PVQDLRDEATCSICRDYFKDPVTIPECGHNFCRSCLVQCWGKlEGEASCPQCRKTVQ---QNNLIANRQLVNFVE-LIKKLSLQEGKEEGGkgkvckehrkplkLFCKEDEAPICVVcgKSKAHENHKVIPLEEA--------------------------------------
>UPI000CED3801	87	0.333	4.317E-15	87	203	250	2	114	352
---------------------------------------------------------------------------------------EKVINVRRETLEACMTCPLCNELFHEATALAPCLHTFCRKCIYEKLSDEKIKYCPVCHTDLGGHPVEKLRRDHNLQDICSKILP-LKRRKI-AEPEF--TPSISLPVDGEEESPSSS----------------------------------------------
>A0A3L6EIH8	87	0.328	4.317E-15	88	219	250	5	125	389
----------------------------------------------------------------------------------------RLARVRREALAACMTCPLCRGLLREATAIALCLHTFCRDCIVEKINDDDADCCPVCNIDLGCDPEEKLRPDHNLQDIRNKVFP-------------IKKINADSPKSLttLPAKRKQRSLSSLVVDTPRSVVKR------------------------------
>UPI0010A04514	87	0.255	4.317E-15	95	211	250	8	136	422
-----------------------------------------------------------------------------------------------QRLRDEATCSICLDYFKDPVTIPECGHNFCRSCLVLFWgESEAEASCPQCRERVQ---RRSLVSNRQLAN-VAEIVKNLSLQEGKEEGGkggvcekhqeplkLFCKVHETPICVVCDKskEHENHKVIPLEEA--------------------------------------
>A0A1I7XJG6	87	0.277	4.317E-15	4	188	250	227	415	428
----CPHLPSQQgkPAENNPANRGPVQP-VDLSMFPdkkslAEVTcYKM-------SKKKEKVDRESGTKRKRASKTALEpkAKILKKENEADirDVEVKESYTLPLKKINAHVTCGLCKGYLIDATTIIECLHTFCKSCLLNYFEEEDNC-CPKCKQLIHqSHPSHYVAFDRTMQDIVYKLVPGPELLKTYCFNTHYSLSG-------------------------------------------------------------
>UPI0018F36F32	87	0.213	4.317E-15	93	211	250	5	131	470
---------------------------------------------------------------------------------------------QEESLSEEAICPICLHFFTDPVSL-ECGHNFCRSCITQCWEKKERKTCPECRQEF---PARILRANQILVNLAEKarklMLNGkekeskLHCEEHQEELKLFCEtdKKLICLIFRDSRIHKSHNFLPIVEA--------------------------------------
>A0A7F8RP85	87	0.235	4.317E-15	95	211	250	7	137	475
-----------------------------------------------------------------------------------------------RKLQEEATCSICLDYFTDPVM-TACGHNFCRECIRLTWEkakgrkggrkRRGSFPCPECRE-LS--PQRNLRPNRLLTK-VAEMVrrpPALQSRDlcrvHQELLKLFCEDDQSPICVVcrESRAHRSHRVVPIEEA--------------------------------------
>UPI0018A1F383	87	0.238	4.317E-15	93	211	250	5	133	476
---------------------------------------------------------------------------------------------PLESLQEETTCPVCLEYFTDPVTL-ECGHNFCRACITQCWEGPDTaASCPQCRETVQ--P-GNLRPNRQQANVVE-IAKRLSLqaakgxggdgvcGEHQETLKLFCEEDQTSVCVVChlSRAHRAHRVVPIEEA--------------------------------------
>A0A1U7TIC1	87	0.222	4.317E-15	95	211	250	7	137	477
-----------------------------------------------------------------------------------------------RRLQEEATCSICLDYFTDPVM-TTCGHNFCRECIRLSWEkargkkgrrrQKDAFPCPECRELF---PQRNLRPNRLLTKVAEMArqHPSLQKsdlcREHQEPLKLFCQEDQSPICVVcrESREHRLHSVLPVEEA--------------------------------------
>A0A1I7T0M6	87	0.282	4.317E-15	45	185	250	204	344	483
---------------------------------------------SKWNFGPISSINQ---RRREEMMAFFPKANFTSDNGVPKVMNNfrkATVKYNMEVLNPFITCSICDGYIVDATTIIDCMHTFCKSCLLTYFE-SDNKTCPTCGTFIHGsHPTHYVTYDRAVNELVNQFVPKLEKIEMDTRKKFLR----------------------------------------------------------------
>UPI0013F20C68	87	0.244	4.317E-15	95	216	250	18	131	499
-----------------------------------------------------------------------------------------------RSLQDELTCPVCLEYFNDPVLVAECGHNFCRACVTQCWEDSaRRLCCPQCREPV---PQRLFRPNRSLGNIVH-IV---------RQLGLPPGNAEPPPAASPPlpaaPVPSGPSRCPRHGEPLRLF---------------------------------
>UPI0007500216	87	0.222	4.317E-15	93	214	250	5	144	540
---------------------------------------------------------------------------------------------PLKELCEEASCSICLDFFNDPVTIAECGHNFCRACLTRSWGESGaaEPSCPQCR---GKAREGSLRPNQQLANVVEiikKLSP-LEEkgaeakggegkggvCEKHREpLELFCKDDEAPLCVVcgRSQEHRGHRVTPLEEVAAR-----------------------------------
>A0A0G4GJV3	87	0.339	4.317E-15	74	180	250	72	177	628
--------------------------------------------------------------------------TGKAPEGAEgPLVDlDSFLTLEGGTLDKELVCPICLGYLKQTVTIKACLHRFCAECIEKCL-RSGGRECPQCRFRIGS--RRECRPDPIYDGMVRRLFPDVEEFERQQE---------------------------------------------------------------------
>A0A7I8VMP6	87	0.220	4.317E-15	5	247	250	225	529	685
-----PWhkllRNWNAlAVTHPGYVAFLTYDEVKARLQkynnkPGSYVFRLSCTRLGqWAIGYVTPEGQIlQTIPQNKslcqalldgqregFYLYPDGRQVnpDLSHLVDDLSEERIKVTQEQyelycEMGSTFQlCKICTENDKD-VKIEPCGHLMCTPCLGNWQETEHGNSCPFCRAEIKGTESVTLDPfDP--SKMRkkeknDKDCrqtPPRDQDDEEEADNFedlsqWRASPrmeQAPqilngsPHNMSPASNRRAPPVP-PRASPRVSpkapRRRLpPTPSSDSDEASDESsipppLPLRNDRPSQDQN--
>A0A3N0YV40	87	0.230	4.317E-15	65	204	250	17	162	768
-----------------------------------------------------------------RSRKDLNW--IDL----QPIrATDKMAEARISVDQNEFTCPVCLDLLKDPVTI-PCGHSYCKSCITCCWDQEDEKRvysCPQCRQTFS--PRPALGKNTILAEMVEKLkttkLPaDIYAGAGDVQCDVctgrkYKavKSCLVCQESYCQT-HFDHH---------------------------------------------
>UPI00141969EF	87	0.270	4.317E-15	93	211	250	6	134	796
---------------------------------------------------------------------------------------------PVQSLCDEATCSICQDYFKDPVTIAECGHNFCRSCLRgvleENWTAAENS-CPQCRITVQ---RRNLIFNEHLANVVEiakKLSPQPXRkgkvCEKHQEtLKLFCKEHRTPICVVCDRskEHENHKVIPLEEA--------------------------------------
>UPI0015901389	87	0.240	4.317E-15	93	211	250	5	134	869
---------------------------------------------------------------------------------------------PAKHLQDEVTCSICLDYFKDPVMITECQHDFCRSCITKYWKRSGaSICCPDCRRKAS---WQSLKPNRRLANMVEAAKqlrlqleqsPGREKmcKEHRKPLSLFCKTENTLICMFCERskAHRNHRVISAETA--------------------------------------
>UPI00083BD037	87	0.276	4.317E-15	89	242	250	6	164	874
-----------------------------------------------------------------------------------------TQRILVKDLNPMLTCSLCDGYFIDATSIIECHHTFCRSCILKYF--KKKRECPSCpKTKKDKDKKISIKPDEQMQALLYKMIPGLYANEMLRRAKFHKK--PTADDSAEDESDEQQQRpqdreqtVSVSGlCTSSGLWNEHPRSLSSQAAVSREAGHFYGPDD-------
>A0A6H5IT88	87	0.317	4.317E-15	88	194	250	22	121	920
----------------------------------------------------------------------------------------RRPKPSVKELNEHIVCSLCRGYLIDATTLVECLHSFCRGCIVRRL-QAGPKNCPVCCASASQDP---LVHDVALQRLVYLVVPGLYKSEIERRRHF---RQVNPQCT-------------------------------------------------------
>UPI00141996C7	87	0.236	4.317E-15	95	243	250	8	157	977
-----------------------------------------------------------------------------------------------QLLRDEATCSICLDYFKDPVTIPECGHNYCRSCLIQCWGGSGtGASCPQCRKTV---RRKSLIRNRQLANMVEiaqnlSLQEGEEEggkggvCEKHQEpLKLFCKEDEAPICVVcgKSKEHKHHEVIPLEEA------------FEEYkGEICRRLEILRKERGE------
>A0A6P7FPL6	87	0.312	4.317E-15	65	188	250	1	119	1014
-----------------------------------------------------------------RKIKSNCWLEIKKAE-MD--SKDR-RKILVRDLNEVITCRLCEGYLVDATALTECFHVFCRACILRHF--ENSKTgCPICNTIYKRKSQTCFRADPQTQTLVYKLVPSLFARESQRREDFYRSTG-------------------------------------------------------------
>UPI001591DD0D	87	0.266	4.317E-15	93	211	250	28	159	1046
---------------------------------------------------------------------------------------------PVRDLCEEATCSICLGYFKDPVIIHECGHNFCRSCLIQCWEkSEGQASCPQCRETVE---QSSIRKNQQLANFVEIIkkFSHLVGkkeaegkgrmCEKHQEpLKLFCKEDGSPICVVCDRskEHKSHEVIPLEEA--------------------------------------
>B7QCN2	87	0.330	4.317E-15	67	176	250	9	117	1230
-------------------------------------------------------------------RSAFVLATQDpYPCIaafMRP-PWERP---PVASLNSCLSCPLCRGYLVDAVTLVKCLHSFCKSCILKHL--ETGSSCPVCELRLSKiNMEVQLRRDEILQNIVYKAIPGLYQNE-------------------------------------------------------------------------
>A0A402G524	87	0.227	5.855E-15	94	211	250	6	138	172
----------------------------------------------------------------------------------------------VQELSEELTCPICLDFFRDPVTVGDCGHNFCRACLAACWGDPrEAPSCPLCRDPAQ--P-EALRPNRQLANvveIVKKIQPergsGGEEaaakGElcpkHQERLNLFCCHDASLICVVCGIarEHRAHRAIPAEEA--------------------------------------
>A0A674JKJ5	87	0.276	5.855E-15	93	211	250	5	133	193
---------------------------------------------------------------------------------------------PVESLQDEATCTICLEYFKEPVSI-HCGHNFCRACISQCWGESDtNFSCPQCRETAQ---QTSFRPNRELVNVVE-IIKRLRLqaakgaggdrvCERHQEaLKLFCEEDQTPICVVCDrsQAHRAHTVVPIEEA--------------------------------------
>A0A670HN58	87	0.229	5.855E-15	93	211	250	6	136	276
---------------------------------------------------------------------------------------------PVQNLCDEATCSICLEYFKDPVIIAECGHNFCRSCLIQCWgESEAEASCPQCRKTVQ---RRSLIPNRQLANFVE-LIENLSLQEGKEEGGkggvcekhqeplkLFCKVHEAPICLVCDKskEHENHKVIPLEEA--------------------------------------
>A0A7S3K0S2	87	0.304	5.855E-15	55	170	250	29	150	285
-------------------------------------------------------DDEKKGKEEAPRSARKKRRRSDGRD--DengPIPADdhlrdfKMISFRAADVNAHLVCRLCEGYFRDAHTITECLHTFCKQCLITYL-RSGKGVCPHCNVFLGPHPQNVILHDRTMQTLVDKIFP-------------------------------------------------------------------------------
>A0A674IDG3	87	0.248	5.855E-15	94	211	250	7	131	306
----------------------------------------------------------------------------------------------LKSLRDEATCSICLSFFMDPVII-DCGHNFCRACITQCWERPDtDISCPQCRETF---PQRTLRPNRQLGNVVEiakQLsVPAAAGGDlcnAHQEPfKLFCNQDqmLICVICRESQAHRAHMVVPIEEA--------------------------------------
>UPI00158FC46A	87	0.234	5.855E-15	95	211	250	8	136	335
-----------------------------------------------------------------------------------------------QRLRDEATCSICLEYFKDPVIITECGHNFCRSCLIQCWgESEAEASCPQCRKRVQ---RRSLIPNRHLANVLELIenlsFQDGKEEErngrvcekHQEPLKLFCKVHEAPICVVCDKskEHENHKVIPLEEA--------------------------------------
>A0A183RG41	87	0.261	5.855E-15	92	223	250	7	151	370
--------------------------------------------------------------------------------------------VKLSSINGHLICGLCGGYLIDATVLTECIHVFCRSCILKYL--LEHKICPLCQSLIQEtRPGQALRPDVALQRIVYKLVPGLLKTEMKRITEFkelYlkelsCADKIVCtkkifPKNCNPCstvSYSISDLCS--SPLPTALATRSLSK--------------------------
>A0A0A9PPQ0	87	0.292	5.855E-15	86	232	250	16	153	374
--------------------------------------------------------------------------------------SGEVVRAKRSALAACLTCPLCGRLLRDAATITECLHTFCRKCISKEFVNKEICCCPTCSINLGCAPLEKLRVDHTLQYVRSKIFPFKRQKIEAPE--------VTSPVT-SPIKRKERSLSSLTIHAPQVSIQKCLTKRRTKTSCLR-----------------
>A0A4U6SQX7	87	0.292	5.855E-15	90	229	250	33	162	388
------------------------------------------------------------------------------------------VRLKRSVLAACLTCPLCGRLLRDAATITECLHTFCRKCISEEFIKKEVCWCPVCSIDLGCAPLEKLRMDHSLQYVRSKIFPRRQKVEAPE---------VTSPVT-SPIKRKERSLSSLTIHAPQVSMQKCLTKRRTKAS--------------------
>UPI00193F4FD6	87	0.233	5.855E-15	93	211	250	6	134	407
---------------------------------------------------------------------------------------------PLKSLRDEATCSICLSFFKDPVTI-DCGHNFCQACIAQCWARPGtDIACPQCRETF---PQGTLRPNRQLGNMVEiakQLsVPAAAAaaaaglCHAHQEPfKLFCNQDqvLICVICRESQAHRAHRVVPIEEA--------------------------------------
>A0A670HXG0	87	0.214	5.855E-15	93	211	250	6	137	425
---------------------------------------------------------------------------------------------PVRDLREGTTCSICLDYFRDPVIIHECGHNFCRTCLIQYWEkSEGEASCPQCRERVE---QSSITRNQQLANFVEiaKKFNHPQEKEegegkgrvcekHQEPLKLFCKEDQSPICVVCYVskEHKSHEVIPLEEA--------------------------------------
>UPI00187CD97F	87	0.239	5.855E-15	95	247	250	7	161	427
-----------------------------------------------------------------------------------------------RKLREEATCSICLDYFTDPVM-TTCGHNFCRECIRLTWEkakgkkgrrkRRGTFPCPECRE-LS--PQRTLRPNRLLTKVAEMArqHPGLQSRDlckvHQELLKLFCEDDQSPICVVcrESQEHRAHRVVPVEEA-----VQEHKLKLEDD------MEHLREEMEK-TQN--
>A0A6J0V783	87	0.225	5.855E-15	94	209	250	8	134	443
----------------------------------------------------------------------------------------------LQDLSEEATCSICLDYFKDPV-ITECGHNFCRACLTHCWEESegEEASCPQCREKV----RRNLIPNRQLANFVE-IAKGLrFQGETITEGKggacgkhqeplkLFCKDDEAPICVVCDKskEHREHQVVPLE----------------------------------------
>A0A2I0VJA8	87	0.287	5.855E-15	88	222	250	30	155	448
----------------------------------------------------------------------------------------QVVRVKREVLAACMTCPLCHKLLRGATTISECLHTFCRQCIFEKLNDEEAECCPICQIDLGCVPEEKLRPDHNLEDVRAKIFP-------------YKRKKVNSPEVVPsitlPVRRKERSLSSLVVNTPRMGAQTSLT---------------------------
>A0A1S3TGW7	87	0.237	5.855E-15	58	247	250	26	223	454
----------------------------------------------------------TEEEEDAQQQEQDNYEsnGSDSHrALSSPSEDNSEFVFvELLEIRKEVQCPICLGIIKKTRTVMECLHRFCRECIDKSM-RMGNNECPACRTHCAS--RRSLRDDPNYDALIAALYPDIEKYEE-EELEFReedKNRNKLIQASIAKVVQRQSEaLVKRRRDTPGSFvtRSQRIQRNVLSRRQNQVMDNlgSEDNEDENDNN--
>A0A4W3IUD3	87	0.232	5.855E-15	94	241	250	6	172	468
----------------------------------------------------------------------------------------------LENMRNEATCLICLQFYMDPVSI-DCGHNFCRACILQYWGtGQGSVSCPQCRLQI---PQRSVRPNRFVSNMVESIRrlslnPRLEEvgiqcEEHEEKLKLFCEtdqRAICVVCAMS-SDHKDHTVIPIkEAAELRkVWIYNNPEISYSVGrmsqCASNYtvkqEEEHRHRR--------
>A0A673TXX8	87	0.250	5.855E-15	94	219	250	6	142	473
----------------------------------------------------------------------------------------------LEDLQTGASCPICLDYLKDPVTI-NCGHNFCLSCISESWKDlRDNFPCPFC---LHCSPERKFTSNPQLSNLIE-IAKQLQVRRSKRKREeeklmcekhnqvltFFCEKDLEvlCPRCCFSADHQTHYIWSIEKAVPHH-RRR------------------------------
>UPI00093C9FF2	87	0.223	5.855E-15	95	211	250	9	134	473
-----------------------------------------------------------------------------------------------KSLQEEATCPICLEFFRDPV-ITNCSHNFCRECLAEHCKQQaQNISCPQCRKKIQ---QKNLQPNRQLANVVEiatKLSleVDRKAREilckkHKEPLKLFCEPDQSPICLVcrESAEHRAHAAVPIEEA--------------------------------------
>UPI001419DDC9	87	0.229	5.855E-15	93	211	250	6	137	477
---------------------------------------------------------------------------------------------PVRDLREEATCSICLDYFRDPVIIHECGHNFCRSCLIQCWEkSEGEASCPQCRETVE---QSSITKNQQLANFVEIIkkFSHLGGKEegkgkgkvcekHQEPLKLFCKEDESSICVVCNVskEHKSHEVVPLEEA--------------------------------------
>UPI0018E717F8	87	0.214	5.855E-15	93	211	250	5	135	479
---------------------------------------------------------------------------------------------PAKAFEDEASCPICLEYFNDPVTL-DCGHNFCQACIIQCWGGSDTDFfCPCCMEIF---PQGNFRANRQLGTLIDLIIGQLKDeqqqaklGEermcwkHQEALRLFCEEDQTPICLVCDRsrEHRAHTIVPIQEA--------------------------------------
>UPI0014196B4C	87	0.229	5.855E-15	93	211	250	6	137	480
---------------------------------------------------------------------------------------------PVQDLCEEATCSICLDYFRDPVIIHECGHNFCRTCLIQCWEkSEGEASCPQCRETVE---QSSITKNQQLANFVEitKKFSLLGEkreaegkgtiCEKHQEpLKLFCKEDESPICVVCDRskEHKSHEVVPLEEA--------------------------------------
>UPI00193EFE89	87	0.218	5.855E-15	93	211	250	5	133	485
---------------------------------------------------------------------------------------------PAKTLQDELTCSICLEYFKDPVSL-DCDHNFCRACITQFWEGlATNVSCPQCRVTFS---QRNLRLNRQLRNIVEAArelrLPSGREPEPERLCEkhkaplkLFCKEDEIPICLVCDRskEHRDHRVIPAEEA--------------------------------------
>UPI001591B6C1	87	0.248	5.855E-15	93	211	250	8	136	494
---------------------------------------------------------------------------------------------PVQDLRDEATCSICVDYFKDPVTIPECGHNFCRACLIRCWgESEAEASCPQCRKTAQ---QNNLIPNRQLANFVE-LIKKLSLQEGKEEGGKVCKEHRKPLKLFCkedeaPICvacgkskeHENHKVIPLEEA--------------------------------------
>G1KLP5	87	0.263	5.855E-15	97	211	250	53	177	521
-------------------------------------------------------------------------------------------------LQDEATCSVCLEYFKDPVSI-ECGHNFCRACITKSWKSlEGEFPCPQCREPFK---ERNFRPNRQLANmseIISQFIlhggKGLEEDGlcekHKEALKLYCKDDQKTICVVCDRsrDHRPHSVVPVEEA--------------------------------------
>UPI000B4C8E31	87	0.266	5.855E-15	95	232	250	18	136	522
-----------------------------------------------------------------------------------------------RSLQDELTCPVCLEYFTDPVLVAECGHNFCRACVTQCWEDSaRRLCCPQCREPV---PQRLFRPNRSLGNIVH-IV---------------RQLGL-PPGPAEPAPPAAASPSPPSPPPPAAAPPPGPPRCPRHGEPLR-----------------
>UPI0010A00389	87	0.210	5.855E-15	97	215	250	8	130	537
-------------------------------------------------------------------------------------------------VQESLTCSICLDTLKDPVSI-PCGHNYCKECLSNFWDQADSCSCPQCRETFNPRPV--LQKNTQMEEIIERLMnqqiespPHVSLHEAHIEAP-EKNHNLIPPAPVgsQPMNLCNQHEKAL-GSSCRT----------------------------------
>UPI00112A557C	87	0.210	5.855E-15	93	211	250	5	132	548
---------------------------------------------------------------------------------------------PAESLQDEASCSICLDYFTDPV-ITDCGHNYCRVCILQIWEGKDsNFPCPQCRKLIQ---QRSLRPNRQLANMTE-IAKQLSQcsvrekgenlcPEHEERLKLFCQEEQAPICLVcrESREHRSHTVTPIEEA--------------------------------------
>A0A1D1VC24	87	0.326	5.855E-15	91	188	250	5	105	856
-------------------------------------------------------------------------------------------RLPRDILRQYITCYLCDGVLIDATALPECSHEFCRSCIVKHCSRPGAAVCPVgdCGAEIHKtKPLAKIKNDTTLQTLVYKLFPHVYKDEMEKRRVFYQENP-------------------------------------------------------------
>UPI00158FF45F	87	0.226	5.855E-15	72	211	250	432	600	955
------------------------------------------------------------------------WLKTDkvkLNSGLQREGAMAAAGGHIQRLRDEATCSICLDYFKDPVTIAECGHNFCRSCLIQYWgESEAEASCPQCRKTVQ---RRSLIPNRQLANMVEiaqnlSLQEGREEgggkgrmckegkgeggkgrvCEKHREpLKLFCKEDEAPICVVCDKskEHKPHEVIPLEEA--------------------------------------
>UPI00094EE4DA	87	0.292	5.855E-15	85	240	250	3	139	1225
-------------------------------------------------------------------------------------PASKPEKIWLNEINEYLTCYLCKGYFIDATTISECLHSFCRSCIIKFL--QDKSYCPVCELIINKaKP--NLKLDKTRQDIVYKLVPQLFFKEMLRRKTLYKNH----PEI-------AAKVSPEERGED---IER--TIFNPEEMISLSLEYIRDD---------
>A0A6J2SXR1	87	0.238	5.855E-15	86	230	250	8	154	1386
--------------------------------------------------------------------------------------SERTGSAPqLSQFNELLTCHICRGYMIDPTTVDTCYHTYCRSCILIHLLRD--AYCPQCKSSGGKHIREdNLRSDDTLRALIYKLVPGLYQREGERQMEFkkqHKELDAEEDLLLKSQRQQQQEFYT--PGEPISLsLEYHPATLKNCGSS-------------------
>A0A401TTL9	87	0.212	7.939E-15	97	211	250	9	131	137
-------------------------------------------------------------------------------------------------LTDEAICPICLDFFTDPVTL-DCGHNFCRSCITLSWEKKEINSCPECREEV---PERNLRVNRVLANLAEkarklKLDPTEKErkphcEEHQRELKLFCqtDSKLLCEVCVVKQEHRDHRLLRLKEA--------------------------------------
>A0A674JV55	87	0.242	7.939E-15	94	209	250	3	126	139
----------------------------------------------------------------------------------------------LGSLRDEATCSICLSFFKDPVSL-DCGHNFCQACITQCWERPDaDISCPQCRETF---PQRTLRPNRQLGNMVEiakQLsVPaaaaGGDLCSAHQEPfKLFCNQDQTLICVIcrESQAHHAHRVVPVE----------------------------------------
>U3I4N9	87	0.256	7.939E-15	99	223	250	5	144	156
---------------------------------------------------------------------------------------------------DEASCSICLGFFQDPVSI-HCGHNFCRACITRCWEEEEaNFTCPRCKE---TAPERNLRPNRELAKIIEiakrlslQAAKGGAGGERLCEKHqealkLFCEEDQTPICLVcrESQAHRAHPVVPIEEAaeEHKVggLRRWGETR--------------------------
>A0A1B6H0Q9	87	0.324	7.939E-15	108	213	250	0	114	161
------------------------------------------------------------------------------------------------------------GYYVDATTIIECLHSFCKSCIVRYL--ETNKYCPICDVQVHKtKPLLNIRSDRTLQAIVYKLVPGLFQRELNCRKEFYKKqSGLNPndaggigqPSDDSPIyAPDESILIGVQYVNP------------------------------------
>A0A7L4E3A7	87	0.250	7.939E-15	95	225	250	6	124	188
-----------------------------------------------------------------------------------------------RSLQDELTCPVCLEYFNDPVLVAECGHNFCRACVTQCWEDSaRRLCCPQCREPV---PQRLFRPNRSLGNIVHivrqlGLPPGPAE------------PPPGPPVPSPPlpaAAPSGP------PGPPRCPRHGEPLRLY------------------------
>UPI0007DB6CA6	87	0.238	7.939E-15	97	211	250	9	130	197
-------------------------------------------------------------------------------------------------LCEELSCPICLEYYKEPVMIISCGHNFCQSCLDQCWE-EKEASCPQCREKVQ---ERDIRPNRQLANLVEiaKELGRQKAEEkgrvcqrDQEPLKLFCKDHETPICVVCDRskEHKKHKVIPLDEA--------------------------------------
>A0A183AZ81	87	0.315	7.939E-15	71	181	250	27	137	201
-----------------------------------------------------------------------NWEltLYELHRKPQePITDGTEIAVSPRSLKSELMCPICLDILKVTMTTKECLHRFCSECIVTAL-RSGNKECPTCRKKLVS--KRSLRRDPNFDALIAKIYPSREVITNFEER--------------------------------------------------------------------
>UPI0006D8F382	87	0.404	7.939E-15	94	176	250	8	89	214
----------------------------------------------------------------------------------------------VEDFNPYITCFICKGYLIKPTTVTECLHTFCKSCIVQHF--EDSNDCPRCGNQVHEtNPLEMLRLDNTLEEIIFKLVPGLREDE-------------------------------------------------------------------------
>UPI000E55B454	87	0.268	7.939E-15	44	185	250	0	141	230
--------------------------------------------RPAEPRAGVGAARSQAVQTNGTQPLSKTWElsLYELQRIPQEaITDGLEIVVSPRSLHSELMCPICLDMLKNTTTTKECLHHFCADCIITAL-RSGNKECLTCWKKLVS--KRSLRPDPNFDALLSKIYPSHDEYEAHQERVLAR----------------------------------------------------------------
>UPI00103586ED	87	0.250	7.939E-15	57	226	250	60	233	239
---------------------------------------------------------QEEVKEEEQDSEDEDSDGSRSSD--DPANLPEWLLVKLPALRTYVQCPICLGIIKKTRTVTECLHRYCRECIDKWM-RMGNKECPACRTHCAS--QHSLRDDPRFDALIHFLYDDIEKYEEK-ELAFHEEEKTRDKQASTSMKHghlSGGHIpVSdtLERlghvGTKAVFRHQLPSSFVD-----------------------
>A0A067C7R9	87	0.315	7.939E-15	97	234	250	11	158	240
-------------------------------------------------------------------------------------------------INPYITCTLCNGYFRQPYTVRECIHTFCKSCIFKHIVTQDKRACPVCEGPFGTYPLsgtkrkpPEIVQDHAMEGLVKKLLSKLDVQDAQDEVAFYAKHDI-PHKSSatPGSSQREVKYKKLKGKQLHVVLRPMLESLGppDGGDESAPL---------------
>A0A4X1U7B6	87	0.214	7.939E-15	94	211	250	6	135	245
----------------------------------------------------------------------------------------------LAQLQAETSCPICLDYLQDPVT-TDCGHNFCHSCILQRWEDlQGDFPCPVCLQHC---PDRSLRRNTQLCHMVDvvKQLPN-TEGEGKQQEEkplcekhhqvlsLFCEEDLEllCPQCQVSCDHQDHHLVPMEQA--------------------------------------
>A0A6P7XSW1	87	0.204	7.939E-15	93	211	250	5	132	298
---------------------------------------------------------------------------------------------PAESLQDEASCSICLDYFTDPVM-TDCGHNFCRSCITQTWKgRDTNFPCPQCRKR---SRQRNLRPNRQLGNITEmekKLSQtsvRLKEenlcEEHEEKLKLFCEedQKLICLICRESQDHRSHTVIPIEEA--------------------------------------
>UPI000CE63124	87	0.228	7.939E-15	100	211	250	40	161	310
----------------------------------------------------------------------------------------------------EATCPICLEYFKDPVII-DCGHNFCRACITQCWEGSDTAVsCPQCRETVQ---QGNLRPNRQLANVVE-IVKRLSLqaakgageervcGEHQETLKLFCEEDQTSVCLVChlSRAHRDHRVVPIEEA--------------------------------------
>A0A5F9C2T9	87	0.223	7.939E-15	95	211	250	7	136	336
-----------------------------------------------------------------------------------------------RKLQEEATCSICLDYFTDPVM-TACGHNFCRECIRLSWEkakgkkgrrRKGSFPCPECREM---SPQRNLRPNRLLTKVAEMArqHPGLQKRDlcqvHQEPLKLFCEEDKSPICVVcrEAREHRLHRVLPVEEA--------------------------------------
>A0A3L6S792	87	0.280	7.939E-15	90	234	250	28	162	347
------------------------------------------------------------------------------------------VRLKRSALAACLTCPLCDRLLRDAATITQCLHTFCRKCISEEFINKEVCCCPICSIDLGCAPLEKLRIDHSLQYVRSKIFPKKQKVE-----------GPEVTSSVtSPIKRKERSLSSLTIPAPQVSMQKCLTKRRTKASCSRNL---------------
>UPI0009011ECB	87	0.245	7.939E-15	56	247	250	47	259	391
--------------------------------------------------------DEAEEEEEVKPNEAEEEE--DKED--DDGDDDdaeKFMEIDLGEIRKDVQCPICLGIIRKTRTVMECLHRFCQECIDKSM-RLGNNECPACRKHCAS--RRSLRDDPKFDSLIAALFTNIDSYEeaelafhedekarNKQELAFHedeKARNKQIQASIAQISQRQSEALvkrrSL-GKEAAVL-VRSP-RIA-SGSrrrrNCRNMEqqnvsEAPDDDNNDDIN--
>A0A6N2MR12	87	0.340	7.939E-15	88	219	250	4	135	439
----------------------------------------------------------------------------------------QVVKVQKERVAACMTCPLCDKLFRDATTISECLHTFCRKCIYMKINDEELDNCPVCDIELGCSPLEKLRADHSLQDLRAKIFP--SKRKKVREPATVSSVTEAVP-SVSEAVLAVPEAVPVQESEysvPLIGRRK------------------------------
>G1Q6Y3	87	0.238	7.939E-15	94	211	250	6	135	468
----------------------------------------------------------------------------------------------LAVLQTEINCPICLDDLRDPVTI-ECGHNFCRSCIQQsWADVQDRFPCPVCRHPCK---DRHMRSNTQLGRMVDitKLLQiTRGKMKQQEERRFCKKhnksltlfceedRELLCPLCTQPPDHQGHQVRPVEEA--------------------------------------
>UPI0011CF6A0F	87	0.233	7.939E-15	93	211	250	5	133	474
---------------------------------------------------------------------------------------------PVQRLQDEASCSICLEYFKDPVSI-HCGHNFCRACITNYWEESDtNFSCPQCRETAQ---QRNFRPNRELAKIIEiakrlslqaaKGSGGERVCEKHQEtLKLFCEEDQAPICVIcrESQAHRAHMVVPIEEA--------------------------------------
>UPI001921B74F	87	0.222	7.939E-15	95	211	250	7	137	475
-----------------------------------------------------------------------------------------------RKLQEEATCSICLDYFTDPVM-TSCGHNFCRECIRLTWEkakgrkggrkRKGSFPCPECRE-LS--PQRNLRPNRLLTKMAEMArqHPDFQSRDlcavHQELLKLFCEDDQIPICVVcrEAREHRPHRVVPIEEA--------------------------------------
>A0A1S3AHT8	87	0.237	7.939E-15	95	211	250	7	137	475
-----------------------------------------------------------------------------------------------RKLQEEATCSICLDYFTDPVM-TACGHNFCRECIQLTWEkskgkkgrrkRRGTFPCPECRE-LS--PQRNLRPNRLLTKVAEMArqHPGLRKSDlcrvHQELLKLYCEDDQNPICVVcrESREHRTHRVLPVEEA--------------------------------------
>UPI0018A1DEFB	87	0.248	7.939E-15	93	211	250	5	133	480
---------------------------------------------------------------------------------------------PVESLQEEATCPICLEYFTGPVTL-ECGHNLCRACIAQCWEGPDTaASCPPCRETVQ---QRNLRPNRQLANMVEiakrlrfqaaKGAEGGGVCEEHQEaLKLFCEEDQTPICVIcrESRAHRAHRVVPIQEA--------------------------------------
>UPI0006A71E59	87	0.242	7.939E-15	83	247	250	86	254	482
-----------------------------------------------------------------------------------PSGDKsEFVEIDLGEIRKDVQCPICLGIIKKTRTVMECLHRFCRECIDKSM-RLGNKECPACRKRCAS--RRSLRDDPTFDALIAALFSNIDTYEE-EEFAFHeddKARNKQIQASIAEVSQRQSEALvkrKSFGKEASV--STRPQRRRR--RNCRNMeqntvEEANEDDNNDDNN--
>A0A1U7RU38	87	0.214	7.939E-15	93	241	250	5	178	484
---------------------------------------------------------------------------------------------PVENLQDDITCFICLEFFKDPVMIMGCGHSFCRACISQCWEGKEKDVsCPQCRLTF---PQRNLCPNRLLANFVsiaEQLkAPaanGAEEQWMCKKHGealkLFCDEDQILLCVVCErsQAHQAHTVVPIKeaaqehkekiQAHLKTLReeREKLLAFRMTGEerSKEYLKWTKAER--------
>UPI001419A099	87	0.250	7.939E-15	93	243	250	12	163	489
---------------------------------------------------------------------------------------------PVQSLCDEATCSICLEYFKDPVMIPECLHSFCRSCLIQCWgESEAEAFCPHCRETVQ---ERSLIPNWPLENFVE-IAKKLSLQEGKEEGGkekvcekhqeplklFCKEDG-APICLVCDRsnEHKCHEAIPLKEA----------SKEYK-GLMCRRLEILRKERER------
>UPI00092E3957	87	0.240	7.939E-15	98	211	250	10	133	489
--------------------------------------------------------------------------------------------------QEEVTCSLCLDYFTDPV-ITDCGHNFCRTCISKCWGElEPSVCCPQCRE---TAPQRNLRPNRQLSNMVE-LVkqlklqaggePkGQYVCERHQEaLKLFCEENEVaiCVICKESREHQGHKVVPIEEA--------------------------------------
>A0A061EAZ9	87	0.234	7.939E-15	55	247	250	77	270	491
-------------------------------------------------------DNEDEDEEDE-----------DDSDGSQSSTSQEKPEFvfvELPEIRKDVQCPICLGIIKKTRTVMECLHRFCRECIDKSM-RLGNNECPACRTHCAS--RRSLRDDPNYDALIAALYPDIDKYEE-EELAFHeeeRTRNKQIQASIAQIFQRQSEALVKRRSlgkestggfmtrSQRNHRSTHPRRRR----NSRGAEHqgSEDNEDENDDN--
>UPI001419348F	87	0.243	7.939E-15	82	211	250	40	183	527
----------------------------------------------------------------------------------DGTPDGQEgamaAVFLPGNLQDEATCSVCLEYFKDPVSI-ECGHNFCRSCIAKSWKSlESDFPCPQCREVFK---EKSFRPNRQLANmseIISQFImhggKGLDEDGlcekHKEALKLYCKDDQKTICVVCDRsrDHRPHTVVPIEEA--------------------------------------
>A0A4Y7L8R0	87	0.232	7.939E-15	85	242	250	98	288	596
-------------------------------------------------------------------------------------TKDEFVCVKLSDIRKEVQCPICLGIIRKTRTVMECLHRFCRECIDKSM-RLGNNECPACRTHCAS--RRSLRDDPNYDALIAAIYPDIDKYEE-EEMAFHeeeksrnkqhfsstvatCTHGLnTFVKTLPPysvpyiglmgqiqasiaqTIRRQSEALvkrrSTAKATAAAFVRRS-RRWR--NSRTQGTEGSDDDAD-------
>A0A2A2K8L1	87	0.195	7.939E-15	90	228	250	35	176	619
------------------------------------------------------------------------------------------YEVPLQRMAPFMMCSICSGYLIDACTVVDCCRTFCKSCLLKYFDDGENTDCPQCASMIHqSHPTQYVSMDRTMQEIIYKMIPGLKRMERKERLEFIKQEKRSKGEEVDDNeeeRQRQERLLEKERNTNTCF-KGNPCRSHHRG---------------------
>UPI0018F54C80	87	0.210	7.939E-15	93	208	250	5	127	1233
[truncated: 2,638,568 more chars]
