# Supplementary material for: Uncoupled evolution of the Polycomb system and deep origin of non-canonical PRC1
Source: Commun Biol. 2023 Nov 10;6:1144. doi: 10.1038/s42003-023-05501-x (PMC10638273; doi:10.1038/s42003-023-05501-x)
Supplement: Supplementary file 8 — Supplementary Data 5 [file 42003_2023_5501_MOESM8_ESM.zip › Supplementary Data 5/PCGF_putative_checks/PCGF_alphafold_remainedputative/ANCTWI007962_PCGF_8bd3b.result/ANCTWI007962_PCGF_8bd3b_unrelaxed_rank_1_model_2.pdb]

MODEL     1                                                                     
ATOM      1  N   CYS A   1       7.064  16.965  30.105  1.00 33.44           N  
ATOM      2  CA  CYS A   1       7.101  17.772  28.891  1.00 33.44           C  
ATOM      3  C   CYS A   1       6.618  16.970  27.688  1.00 33.44           C  
ATOM      4  CB  CYS A   1       8.515  18.291  28.635  1.00 33.44           C  
ATOM      5  O   CYS A   1       7.259  15.996  27.288  1.00 33.44           O  
ATOM      6  SG  CYS A   1       8.740  20.032  29.061  1.00 33.44           S  
ATOM      7  N   VAL A   2       5.353  16.497  27.774  1.00 26.80           N  
ATOM      8  CA  VAL A   2       4.319  15.877  26.951  1.00 26.80           C  
ATOM      9  C   VAL A   2       4.065  16.730  25.711  1.00 26.80           C  
ATOM     10  CB  VAL A   2       3.006  15.682  27.742  1.00 26.80           C  
ATOM     11  O   VAL A   2       3.793  17.928  25.819  1.00 26.80           O  
ATOM     12  CG1 VAL A   2       2.054  14.755  26.988  1.00 26.80           C  
ATOM     13  CG2 VAL A   2       3.300  15.131  29.136  1.00 26.80           C  
ATOM     14  N   CYS A   3       4.739  16.518  24.649  1.00 25.96           N  
ATOM     15  CA  CYS A   3       4.448  16.977  23.296  1.00 25.96           C  
ATOM     16  C   CYS A   3       3.286  16.196  22.693  1.00 25.96           C  
ATOM     17  CB  CYS A   3       5.683  16.840  22.406  1.00 25.96           C  
ATOM     18  O   CYS A   3       3.357  14.973  22.562  1.00 25.96           O  
ATOM     19  SG  CYS A   3       5.986  18.278  21.355  1.00 25.96           S  
ATOM     20  N   VAL A   4       2.073  16.525  22.943  1.00 28.23           N  
ATOM     21  CA  VAL A   4       0.727  16.577  22.383  1.00 28.23           C  
ATOM     22  C   VAL A   4       0.786  17.072  20.940  1.00 28.23           C  
ATOM     23  CB  VAL A   4      -0.202  17.485  23.220  1.00 28.23           C  
ATOM     24  O   VAL A   4       1.309  18.156  20.670  1.00 28.23           O  
ATOM     25  CG1 VAL A   4      -1.642  17.394  22.718  1.00 28.23           C  
ATOM     26  CG2 VAL A   4      -0.123  17.108  24.699  1.00 28.23           C  
ATOM     27  N   CYS A   5       1.138  16.287  19.990  1.00 29.61           N  
ATOM     28  CA  CYS A   5       0.838  16.558  18.589  1.00 29.61           C  
ATOM     29  C   CYS A   5      -0.644  16.356  18.299  1.00 29.61           C  
ATOM     30  CB  CYS A   5       1.672  15.657  17.678  1.00 29.61           C  
ATOM     31  O   CYS A   5      -1.207  15.309  18.622  1.00 29.61           O  
ATOM     32  SG  CYS A   5       3.361  16.244  17.423  1.00 29.61           S  
ATOM     33  N   VAL A   6      -1.501  17.361  18.506  1.00 30.68           N  
ATOM     34  CA  VAL A   6      -2.657  18.040  17.930  1.00 30.68           C  
ATOM     35  C   VAL A   6      -2.889  17.548  16.503  1.00 30.68           C  
ATOM     36  CB  VAL A   6      -2.477  19.575  17.942  1.00 30.68           C  
ATOM     37  O   VAL A   6      -2.062  17.781  15.618  1.00 30.68           O  
ATOM     38  CG1 VAL A   6      -3.707  20.267  17.358  1.00 30.68           C  
ATOM     39  CG2 VAL A   6      -2.206  20.069  19.362  1.00 30.68           C  
ATOM     40  N   TRP A   7      -3.409  16.381  16.293  1.00 27.69           N  
ATOM     41  CA  TRP A   7      -4.234  16.203  15.102  1.00 27.69           C  
ATOM     42  C   TRP A   7      -5.712  16.387  15.431  1.00 27.69           C  
ATOM     43  CB  TRP A   7      -4.003  14.820  14.489  1.00 27.69           C  
ATOM     44  O   TRP A   7      -6.291  15.594  16.177  1.00 27.69           O  
ATOM     45  CG  TRP A   7      -3.220  14.843  13.211  1.00 27.69           C  
ATOM     46  CD1 TRP A   7      -2.361  15.819  12.788  1.00 27.69           C  
ATOM     47  CD2 TRP A   7      -3.229  13.845  12.186  1.00 27.69           C  
ATOM     48  CE2 TRP A   7      -2.350  14.281  11.170  1.00 27.69           C  
ATOM     49  CE3 TRP A   7      -3.894  12.622  12.028  1.00 27.69           C  
ATOM     50  NE1 TRP A   7      -1.834  15.487  11.561  1.00 27.69           N  
ATOM     51  CH2 TRP A   7      -2.784  12.344   9.881  1.00 27.69           C  
ATOM     52  CZ2 TRP A   7      -2.120  13.536  10.010  1.00 27.69           C  
ATOM     53  CZ3 TRP A   7      -3.664  11.882  10.874  1.00 27.69           C  
ATOM     54  N   SER A   8      -6.195  17.523  15.838  1.00 30.32           N  
ATOM     55  CA  SER A   8      -7.545  18.072  15.929  1.00 30.32           C  
ATOM     56  C   SER A   8      -8.122  18.350  14.545  1.00 30.32           C  
ATOM     57  CB  SER A   8      -7.546  19.357  16.758  1.00 30.32           C  
ATOM     58  O   SER A   8      -7.433  18.886  13.675  1.00 30.32           O  
ATOM     59  OG  SER A   8      -7.491  19.061  18.143  1.00 30.32           O  
ATOM     60  N   ASN A   9      -8.916  17.415  14.019  1.00 33.14           N  
ATOM     61  CA  ASN A   9     -10.345  17.576  13.772  1.00 33.14           C  
ATOM     62  C   ASN A   9     -10.611  18.198  12.404  1.00 33.14           C  
ATOM     63  CB  ASN A   9     -10.988  18.422  14.873  1.00 33.14           C  
ATOM     64  O   ASN A   9     -11.175  19.290  12.312  1.00 33.14           O  
ATOM     65  CG  ASN A   9     -12.219  17.768  15.468  1.00 33.14           C  
ATOM     66  ND2 ASN A   9     -12.825  18.425  16.450  1.00 33.14           N  
ATOM     67  OD1 ASN A   9     -12.623  16.680  15.049  1.00 33.14           O  
ATOM     68  N   THR A  10     -10.120  17.606  11.301  1.00 30.06           N  
ATOM     69  CA  THR A  10     -10.871  17.705  10.054  1.00 30.06           C  
ATOM     70  C   THR A  10     -11.212  16.317   9.517  1.00 30.06           C  
ATOM     71  CB  THR A  10     -10.085  18.491   8.989  1.00 30.06           C  
ATOM     72  O   THR A  10     -10.349  15.439   9.461  1.00 30.06           O  
ATOM     73  CG2 THR A  10     -10.711  19.860   8.743  1.00 30.06           C  
ATOM     74  OG1 THR A  10      -8.735  18.669   9.434  1.00 30.06           O  
ATOM     75  N   GLN A  11     -12.134  15.612  10.130  1.00 33.25           N  
ATOM     76  CA  GLN A  11     -13.020  14.592   9.580  1.00 33.25           C  
ATOM     77  C   GLN A  11     -13.010  14.618   8.055  1.00 33.25           C  
ATOM     78  CB  GLN A  11     -14.447  14.782  10.099  1.00 33.25           C  
ATOM     79  O   GLN A  11     -13.612  15.502   7.440  1.00 33.25           O  
ATOM     80  CG  GLN A  11     -14.829  13.818  11.215  1.00 33.25           C  
ATOM     81  CD  GLN A  11     -15.904  14.375  12.129  1.00 33.25           C  
ATOM     82  NE2 GLN A  11     -15.974  13.853  13.349  1.00 33.25           N  
ATOM     83  OE1 GLN A  11     -16.665  15.268  11.742  1.00 33.25           O  
ATOM     84  N   VAL A  12     -11.815  14.452   7.393  1.00 31.94           N  
ATOM     85  CA  VAL A  12     -11.926  13.994   6.012  1.00 31.94           C  
ATOM     86  C   VAL A  12     -12.126  12.480   5.984  1.00 31.94           C  
ATOM     87  CB  VAL A  12     -10.681  14.383   5.184  1.00 31.94           C  
ATOM     88  O   VAL A  12     -11.389  11.738   6.638  1.00 31.94           O  
ATOM     89  CG1 VAL A  12     -10.981  14.303   3.688  1.00 31.94           C  
ATOM     90  CG2 VAL A  12     -10.204  15.784   5.563  1.00 31.94           C  
ATOM     91  N   PRO A  13     -13.335  11.971   5.833  1.00 26.18           N  
ATOM     92  CA  PRO A  13     -13.547  10.528   5.692  1.00 26.18           C  
ATOM     93  C   PRO A  13     -12.578   9.882   4.705  1.00 26.18           C  
ATOM     94  CB  PRO A  13     -14.988  10.432   5.185  1.00 26.18           C  
ATOM     95  O   PRO A  13     -12.254  10.476   3.674  1.00 26.18           O  
ATOM     96  CG  PRO A  13     -15.282  11.780   4.611  1.00 26.18           C  
ATOM     97  CD  PRO A  13     -14.231  12.741   5.088  1.00 26.18           C  
ATOM     98  N   ILE A  14     -11.420   9.390   5.146  1.00 34.97           N  
ATOM     99  CA  ILE A  14     -10.640   8.430   4.371  1.00 34.97           C  
ATOM    100  C   ILE A  14     -11.578   7.452   3.667  1.00 34.97           C  
ATOM    101  CB  ILE A  14      -9.639   7.663   5.265  1.00 34.97           C  
ATOM    102  O   ILE A  14     -12.358   6.753   4.317  1.00 34.97           O  
ATOM    103  CG1 ILE A  14      -8.720   8.645   6.001  1.00 34.97           C  
ATOM    104  CG2 ILE A  14      -8.825   6.669   4.432  1.00 34.97           C  
ATOM    105  CD1 ILE A  14      -7.864   7.999   7.082  1.00 34.97           C  
ATOM    106  N   THR A  15     -12.563   7.984   2.813  1.00 28.30           N  
ATOM    107  CA  THR A  15     -13.292   7.150   1.865  1.00 28.30           C  
ATOM    108  C   THR A  15     -12.383   6.072   1.282  1.00 28.30           C  
ATOM    109  CB  THR A  15     -13.890   7.993   0.724  1.00 28.30           C  
ATOM    110  O   THR A  15     -11.192   6.306   1.067  1.00 28.30           O  
ATOM    111  CG2 THR A  15     -15.031   8.871   1.228  1.00 28.30           C  
ATOM    112  OG1 THR A  15     -12.867   8.830   0.169  1.00 28.30           O  
ATOM    113  N   ARG A  16     -12.405   4.820   1.816  1.00 34.75           N  
ATOM    114  CA  ARG A  16     -12.317   3.486   1.231  1.00 34.75           C  
ATOM    115  C   ARG A  16     -12.106   3.562  -0.277  1.00 34.75           C  
ATOM    116  CB  ARG A  16     -13.578   2.678   1.544  1.00 34.75           C  
ATOM    117  O   ARG A  16     -13.007   3.964  -1.016  1.00 34.75           O  
ATOM    118  CG  ARG A  16     -13.416   1.707   2.703  1.00 34.75           C  
ATOM    119  CD  ARG A  16     -14.612   0.774   2.828  1.00 34.75           C  
ATOM    120  NE  ARG A  16     -14.263  -0.460   3.527  1.00 34.75           N  
ATOM    121  NH1 ARG A  16     -16.421  -0.933   4.202  1.00 34.75           N  
ATOM    122  NH2 ARG A  16     -14.703  -2.343   4.766  1.00 34.75           N  
ATOM    123  CZ  ARG A  16     -15.130  -1.242   4.163  1.00 34.75           C  
ATOM    124  N   VAL A  17     -11.026   4.225  -0.746  1.00 34.38           N  
ATOM    125  CA  VAL A  17     -10.770   4.060  -2.173  1.00 34.38           C  
ATOM    126  C   VAL A  17     -10.490   2.591  -2.481  1.00 34.38           C  
ATOM    127  CB  VAL A  17      -9.589   4.938  -2.644  1.00 34.38           C  
ATOM    128  O   VAL A  17      -9.589   1.988  -1.894  1.00 34.38           O  
ATOM    129  CG1 VAL A  17      -9.437   4.870  -4.162  1.00 34.38           C  
ATOM    130  CG2 VAL A  17      -9.784   6.383  -2.188  1.00 34.38           C  
ATOM    131  N   GLY A  18     -11.445   1.645  -2.237  1.00 29.54           N  
ATOM    132  CA  GLY A  18     -11.650   0.500  -3.111  1.00 29.54           C  
ATOM    133  C   GLY A  18     -10.870   0.593  -4.409  1.00 29.54           C  
ATOM    134  O   GLY A  18     -11.012   1.564  -5.156  1.00 29.54           O  
ATOM    135  N   LEU A  19      -9.506   0.545  -4.384  1.00 36.13           N  
ATOM    136  CA  LEU A  19      -8.646   0.146  -5.493  1.00 36.13           C  
ATOM    137  C   LEU A  19      -9.327  -0.911  -6.356  1.00 36.13           C  
ATOM    138  CB  LEU A  19      -7.310  -0.389  -4.969  1.00 36.13           C  
ATOM    139  O   LEU A  19      -9.569  -2.030  -5.900  1.00 36.13           O  
ATOM    140  CG  LEU A  19      -6.225   0.651  -4.690  1.00 36.13           C  
ATOM    141  CD1 LEU A  19      -5.574   0.388  -3.336  1.00 36.13           C  
ATOM    142  CD2 LEU A  19      -5.181   0.648  -5.801  1.00 36.13           C  
ATOM    143  N   THR A  20     -10.612  -0.572  -6.865  1.00 31.18           N  
ATOM    144  CA  THR A  20     -11.234  -1.321  -7.952  1.00 31.18           C  
ATOM    145  C   THR A  20     -10.278  -1.453  -9.134  1.00 31.18           C  
ATOM    146  CB  THR A  20     -12.540  -0.650  -8.417  1.00 31.18           C  
ATOM    147  O   THR A  20      -9.453  -0.569  -9.374  1.00 31.18           O  
ATOM    148  CG2 THR A  20     -13.544  -0.550  -7.274  1.00 31.18           C  
ATOM    149  OG1 THR A  20     -12.248   0.668  -8.899  1.00 31.18           O  
ATOM    150  N   ARG A  21      -9.599  -2.576  -9.194  1.00 34.18           N  
ATOM    151  CA  ARG A  21      -9.282  -3.329 -10.403  1.00 34.18           C  
ATOM    152  C   ARG A  21      -8.618  -2.437 -11.446  1.00 34.18           C  
ATOM    153  CB  ARG A  21     -10.545  -3.967 -10.986  1.00 34.18           C  
ATOM    154  O   ARG A  21      -9.082  -1.325 -11.705  1.00 34.18           O  
ATOM    155  CG  ARG A  21     -10.700  -5.442 -10.653  1.00 34.18           C  
ATOM    156  CD  ARG A  21     -12.003  -6.009 -11.201  1.00 34.18           C  
ATOM    157  NE  ARG A  21     -11.816  -7.344 -11.762  1.00 34.18           N  
ATOM    158  NH1 ARG A  21     -13.836  -8.170 -11.006  1.00 34.18           N  
ATOM    159  NH2 ARG A  21     -12.420  -9.515 -12.206  1.00 34.18           N  
ATOM    160  CZ  ARG A  21     -12.691  -8.340 -11.657  1.00 34.18           C  
ATOM    161  N   GLY A  22      -7.265  -2.243 -11.371  1.00 32.87           N  
ATOM    162  CA  GLY A  22      -6.307  -2.265 -12.465  1.00 32.87           C  
ATOM    163  C   GLY A  22      -6.942  -2.015 -13.820  1.00 32.87           C  
ATOM    164  O   GLY A  22      -7.651  -2.876 -14.347  1.00 32.87           O  
ATOM    165  N   GLU A  23      -7.445  -0.830 -14.063  1.00 26.61           N  
ATOM    166  CA  GLU A  23      -7.450  -0.510 -15.487  1.00 26.61           C  
ATOM    167  C   GLU A  23      -6.704   0.792 -15.763  1.00 26.61           C  
ATOM    168  CB  GLU A  23      -8.885  -0.415 -16.012  1.00 26.61           C  
ATOM    169  O   GLU A  23      -7.013   1.828 -15.172  1.00 26.61           O  
ATOM    170  CG  GLU A  23      -9.603  -1.755 -16.084  1.00 26.61           C  
ATOM    171  CD  GLU A  23     -11.047  -1.638 -16.545  1.00 26.61           C  
ATOM    172  OE1 GLU A  23     -11.558  -2.584 -17.188  1.00 26.61           O  
ATOM    173  OE2 GLU A  23     -11.673  -0.592 -16.263  1.00 26.61           O  
ATOM    174  N   VAL A  24      -5.382   0.767 -15.941  1.00 30.10           N  
ATOM    175  CA  VAL A  24      -4.494   1.841 -16.374  1.00 30.10           C  
ATOM    176  C   VAL A  24      -4.527   1.957 -17.896  1.00 30.10           C  
ATOM    177  CB  VAL A  24      -3.046   1.610 -15.888  1.00 30.10           C  
ATOM    178  O   VAL A  24      -4.395   0.956 -18.604  1.00 30.10           O  
ATOM    179  CG1 VAL A  24      -2.149   2.781 -16.287  1.00 30.10           C  
ATOM    180  CG2 VAL A  24      -3.018   1.404 -14.374  1.00 30.10           C  
ATOM    181  N   TYR A  25      -5.342   2.874 -18.540  1.00 28.89           N  
ATOM    182  CA  TYR A  25      -5.267   3.345 -19.919  1.00 28.89           C  
ATOM    183  C   TYR A  25      -4.155   4.374 -20.084  1.00 28.89           C  
ATOM    184  CB  TYR A  25      -6.606   3.949 -20.354  1.00 28.89           C  
ATOM    185  O   TYR A  25      -3.916   5.188 -19.189  1.00 28.89           O  
ATOM    186  CG  TYR A  25      -7.668   2.919 -20.652  1.00 28.89           C  
ATOM    187  CD1 TYR A  25      -7.763   2.332 -21.912  1.00 28.89           C  
ATOM    188  CD2 TYR A  25      -8.579   2.531 -19.676  1.00 28.89           C  
ATOM    189  CE1 TYR A  25      -8.741   1.384 -22.192  1.00 28.89           C  
ATOM    190  CE2 TYR A  25      -9.562   1.584 -19.945  1.00 28.89           C  
ATOM    191  OH  TYR A  25     -10.605   0.079 -21.476  1.00 28.89           O  
ATOM    192  CZ  TYR A  25      -9.634   1.017 -21.204  1.00 28.89           C  
ATOM    193  N   SER A  26      -3.169   4.178 -21.087  1.00 28.53           N  
ATOM    194  CA  SER A  26      -2.151   4.790 -21.935  1.00 28.53           C  
ATOM    195  C   SER A  26      -2.727   5.949 -22.742  1.00 28.53           C  
ATOM    196  CB  SER A  26      -1.544   3.752 -22.879  1.00 28.53           C  
ATOM    197  O   SER A  26      -3.876   5.892 -23.185  1.00 28.53           O  
ATOM    198  OG  SER A  26      -2.509   2.781 -23.246  1.00 28.53           O  
ATOM    199  N   ARG A  27      -2.269   7.273 -22.584  1.00 29.48           N  
ATOM    200  CA  ARG A  27      -2.209   8.381 -23.532  1.00 29.48           C  
ATOM    201  C   ARG A  27      -1.156   8.126 -24.606  1.00 29.48           C  
ATOM    202  CB  ARG A  27      -1.910   9.694 -22.806  1.00 29.48           C  
ATOM    203  O   ARG A  27      -0.031   7.726 -24.297  1.00 29.48           O  
ATOM    204  CG  ARG A  27      -2.660  10.892 -23.368  1.00 29.48           C  
ATOM    205  CD  ARG A  27      -2.450  12.138 -22.518  1.00 29.48           C  
ATOM    206  NE  ARG A  27      -3.113  13.303 -23.096  1.00 29.48           N  
ATOM    207  NH1 ARG A  27      -3.932  14.093 -21.085  1.00 29.48           N  
ATOM    208  NH2 ARG A  27      -4.365  15.227 -23.030  1.00 29.48           N  
ATOM    209  CZ  ARG A  27      -3.802  14.205 -22.402  1.00 29.48           C  
ATOM    210  N   VAL A  28      -1.572   7.775 -25.904  1.00 34.47           N  
ATOM    211  CA  VAL A  28      -1.120   7.632 -27.284  1.00 34.47           C  
ATOM    212  C   VAL A  28      -0.556   8.960 -27.784  1.00 34.47           C  
ATOM    213  CB  VAL A  28      -2.262   7.155 -28.209  1.00 34.47           C  
ATOM    214  O   VAL A  28      -1.220   9.996 -27.694  1.00 34.47           O  
ATOM    215  CG1 VAL A  28      -1.964   5.762 -28.762  1.00 34.47           C  
ATOM    216  CG2 VAL A  28      -3.593   7.163 -27.460  1.00 34.47           C  
ATOM    217  N   ASP A  29       0.801   9.087 -27.635  1.00 30.77           N  
ATOM    218  CA  ASP A  29       1.649   9.592 -28.710  1.00 30.77           C  
ATOM    219  C   ASP A  29       2.977  10.112 -28.164  1.00 30.77           C  
ATOM    220  CB  ASP A  29       0.931  10.698 -29.486  1.00 30.77           C  
ATOM    221  O   ASP A  29       3.031  11.189 -27.568  1.00 30.77           O  
ATOM    222  CG  ASP A  29       0.012  10.162 -30.570  1.00 30.77           C  
ATOM    223  OD1 ASP A  29       0.347   9.136 -31.200  1.00 30.77           O  
ATOM    224  OD2 ASP A  29      -1.054  10.772 -30.797  1.00 30.77           O  
ATOM    225  N   GLY A  30       3.936   9.079 -27.867  1.00 32.29           N  
ATOM    226  CA  GLY A  30       5.314   9.082 -28.334  1.00 32.29           C  
ATOM    227  C   GLY A  30       6.304   8.638 -27.274  1.00 32.29           C  
ATOM    228  O   GLY A  30       6.451   9.295 -26.241  1.00 32.29           O  
ATOM    229  N   ARG A  31       6.232   7.368 -26.854  1.00 40.26           N  
ATOM    230  CA  ARG A  31       6.936   6.095 -26.736  1.00 40.26           C  
ATOM    231  C   ARG A  31       7.573   5.947 -25.359  1.00 40.26           C  
ATOM    232  CB  ARG A  31       8.005   5.970 -27.824  1.00 40.26           C  
ATOM    233  O   ARG A  31       8.544   6.638 -25.040  1.00 40.26           O  
ATOM    234  CG  ARG A  31       7.479   5.432 -29.145  1.00 40.26           C  
ATOM    235  CD  ARG A  31       8.586   5.298 -30.181  1.00 40.26           C  
ATOM    236  NE  ARG A  31       8.100   4.685 -31.414  1.00 40.26           N  
ATOM    237  NH1 ARG A  31      10.097   4.907 -32.555  1.00 40.26           N  
ATOM    238  NH2 ARG A  31       8.287   3.944 -33.579  1.00 40.26           N  
ATOM    239  CZ  ARG A  31       8.829   4.513 -32.513  1.00 40.26           C  
ATOM    240  N   LEU A  32       6.851   5.104 -24.394  1.00 29.20           N  
ATOM    241  CA  LEU A  32       7.166   4.044 -23.443  1.00 29.20           C  
ATOM    242  C   LEU A  32       5.962   3.134 -23.224  1.00 29.20           C  
ATOM    243  CB  LEU A  32       7.621   4.638 -22.108  1.00 29.20           C  
ATOM    244  O   LEU A  32       4.842   3.614 -23.034  1.00 29.20           O  
ATOM    245  CG  LEU A  32       9.124   4.871 -21.946  1.00 29.20           C  
ATOM    246  CD1 LEU A  32       9.390   6.287 -21.446  1.00 29.20           C  
ATOM    247  CD2 LEU A  32       9.726   3.841 -20.996  1.00 29.20           C  
ATOM    248  N   HIS A  33       6.182   1.750 -23.715  1.00 36.95           N  
ATOM    249  CA  HIS A  33       5.363   0.547 -23.611  1.00 36.95           C  
ATOM    250  C   HIS A  33       5.182   0.128 -22.156  1.00 36.95           C  
ATOM    251  CB  HIS A  33       5.987  -0.597 -24.412  1.00 36.95           C  
ATOM    252  O   HIS A  33       6.068   0.347 -21.327  1.00 36.95           O  
ATOM    253  CG  HIS A  33       6.017  -0.349 -25.887  1.00 36.95           C  
ATOM    254  CD2 HIS A  33       7.051  -0.109 -26.727  1.00 36.95           C  
ATOM    255  ND1 HIS A  33       4.877  -0.328 -26.662  1.00 36.95           N  
ATOM    256  CE1 HIS A  33       5.211  -0.086 -27.918  1.00 36.95           C  
ATOM    257  NE2 HIS A  33       6.524   0.051 -27.985  1.00 36.95           N  
ATOM    258  N   PRO A  34       3.869  -0.376 -21.714  1.00 35.85           N  
ATOM    259  CA  PRO A  34       3.293  -0.843 -20.450  1.00 35.85           C  
ATOM    260  C   PRO A  34       4.096  -1.979 -19.820  1.00 35.85           C  
ATOM    261  CB  PRO A  34       1.896  -1.320 -20.854  1.00 35.85           C  
ATOM    262  O   PRO A  34       4.622  -2.837 -20.533  1.00 35.85           O  
ATOM    263  CG  PRO A  34       1.944  -1.424 -22.344  1.00 35.85           C  
ATOM    264  CD  PRO A  34       3.230  -0.815 -22.824  1.00 35.85           C  
ATOM    265  N   GLY A  35       4.821  -1.672 -18.690  1.00 44.34           N  
ATOM    266  CA  GLY A  35       5.240  -2.717 -17.770  1.00 44.34           C  
ATOM    267  C   GLY A  35       6.691  -3.123 -17.948  1.00 44.34           C  
ATOM    268  O   GLY A  35       7.116  -4.164 -17.442  1.00 44.34           O  
ATOM    269  N   GLU A  36       7.540  -2.259 -18.386  1.00 37.86           N  
ATOM    270  CA  GLU A  36       8.968  -2.545 -18.491  1.00 37.86           C  
ATOM    271  C   GLU A  36       9.790  -1.571 -17.652  1.00 37.86           C  
ATOM    272  CB  GLU A  36       9.421  -2.492 -19.953  1.00 37.86           C  
ATOM    273  O   GLU A  36       9.521  -0.368 -17.648  1.00 37.86           O  
ATOM    274  CG  GLU A  36       9.036  -3.723 -20.761  1.00 37.86           C  
ATOM    275  CD  GLU A  36       9.587  -3.707 -22.178  1.00 37.86           C  
ATOM    276  OE1 GLU A  36       9.467  -4.732 -22.887  1.00 37.86           O  
ATOM    277  OE2 GLU A  36      10.145  -2.662 -22.581  1.00 37.86           O  
ATOM    278  N   VAL A  37      10.158  -2.034 -16.452  1.00 41.49           N  
ATOM    279  CA  VAL A  37      11.030  -1.249 -15.585  1.00 41.49           C  
ATOM    280  C   VAL A  37      12.490  -1.514 -15.943  1.00 41.49           C  
ATOM    281  CB  VAL A  37      10.781  -1.565 -14.093  1.00 41.49           C  
ATOM    282  O   VAL A  37      12.902  -2.669 -16.083  1.00 41.49           O  
ATOM    283  CG1 VAL A  37      11.703  -0.733 -13.204  1.00 41.49           C  
ATOM    284  CG2 VAL A  37       9.318  -1.315 -13.733  1.00 41.49           C  
ATOM    285  N   LEU A  38      13.239  -0.632 -16.658  1.00 41.84           N  
ATOM    286  CA  LEU A  38      14.666  -0.599 -16.959  1.00 41.84           C  
ATOM    287  C   LEU A  38      15.463  -0.090 -15.763  1.00 41.84           C  
ATOM    288  CB  LEU A  38      14.936   0.284 -18.181  1.00 41.84           C  
ATOM    289  O   LEU A  38      15.212   1.012 -15.269  1.00 41.84           O  
ATOM    290  CG  LEU A  38      16.387   0.351 -18.661  1.00 41.84           C  
ATOM    291  CD1 LEU A  38      16.821  -0.998 -19.225  1.00 41.84           C  
ATOM    292  CD2 LEU A  38      16.554   1.451 -19.704  1.00 41.84           C  
ATOM    293  N   LEU A  39      16.040  -0.912 -14.964  1.00 39.83           N  
ATOM    294  CA  LEU A  39      16.857  -0.515 -13.822  1.00 39.83           C  
ATOM    295  C   LEU A  39      18.316  -0.343 -14.231  1.00 39.83           C  
ATOM    296  CB  LEU A  39      16.748  -1.549 -12.699  1.00 39.83           C  
ATOM    297  O   LEU A  39      18.900  -1.235 -14.850  1.00 39.83           O  
ATOM    298  CG  LEU A  39      15.392  -1.648 -11.997  1.00 39.83           C  
ATOM    299  CD1 LEU A  39      15.318  -2.924 -11.165  1.00 39.83           C  
ATOM    300  CD2 LEU A  39      15.150  -0.420 -11.125  1.00 39.83           C  
ATOM    301  N   ARG A  40      18.858   0.967 -14.241  1.00 37.63           N  
ATOM    302  CA  ARG A  40      20.249   1.313 -14.513  1.00 37.63           C  
ATOM    303  C   ARG A  40      21.056   1.391 -13.222  1.00 37.63           C  
ATOM    304  CB  ARG A  40      20.335   2.643 -15.266  1.00 37.63           C  
ATOM    305  O   ARG A  40      20.644   2.049 -12.264  1.00 37.63           O  
ATOM    306  CG  ARG A  40      20.207   2.506 -16.775  1.00 37.63           C  
ATOM    307  CD  ARG A  40      20.485   3.822 -17.487  1.00 37.63           C  
ATOM    308  NE  ARG A  40      20.967   3.608 -18.848  1.00 37.63           N  
ATOM    309  NH1 ARG A  40      20.778   5.821 -19.485  1.00 37.63           N  
ATOM    310  NH2 ARG A  40      21.543   4.256 -20.975  1.00 37.63           N  
ATOM    311  CZ  ARG A  40      21.095   4.562 -19.766  1.00 37.63           C  
ATOM    312  N   MET A  41      21.830   0.476 -12.926  1.00 35.75           N  
ATOM    313  CA  MET A  41      22.699   0.525 -11.753  1.00 35.75           C  
ATOM    314  C   MET A  41      24.010   1.233 -12.077  1.00 35.75           C  
ATOM    315  CB  MET A  41      22.980  -0.885 -11.231  1.00 35.75           C  
ATOM    316  O   MET A  41      24.617   0.978 -13.119  1.00 35.75           O  
ATOM    317  CG  MET A  41      21.777  -1.549 -10.580  1.00 35.75           C  
ATOM    318  SD  MET A  41      21.696  -1.239  -8.773  1.00 35.75           S  
ATOM    319  CE  MET A  41      21.458  -2.932  -8.168  1.00 35.75           C  
ATOM    320  N   GLY A  42      24.343   2.559 -11.732  1.00 32.92           N  
ATOM    321  CA  GLY A  42      25.432   3.521 -11.670  1.00 32.92           C  
ATOM    322  C   GLY A  42      26.751   2.903 -11.246  1.00 32.92           C  
ATOM    323  O   GLY A  42      26.804   2.144 -10.277  1.00 32.92           O  
ATOM    324  N   GLY A  43      27.696   2.717 -12.330  1.00 34.94           N  
ATOM    325  CA  GLY A  43      29.098   2.598 -11.962  1.00 34.94           C  
ATOM    326  C   GLY A  43      30.038   3.186 -12.998  1.00 34.94           C  
ATOM    327  O   GLY A  43      29.763   3.127 -14.198  1.00 34.94           O  
ATOM    328  N   GLY A  44      30.707   4.397 -12.753  1.00 32.19           N  
ATOM    329  CA  GLY A  44      32.074   4.838 -12.528  1.00 32.19           C  
ATOM    330  C   GLY A  44      32.971   4.641 -13.735  1.00 32.19           C  
ATOM    331  O   GLY A  44      32.843   3.648 -14.454  1.00 32.19           O  
ATOM    332  N   ARG A  45      33.217   5.796 -14.416  1.00 38.54           N  
ATOM    333  CA  ARG A  45      34.298   6.366 -15.213  1.00 38.54           C  
ATOM    334  C   ARG A  45      35.475   5.402 -15.309  1.00 38.54           C  
ATOM    335  CB  ARG A  45      34.759   7.699 -14.620  1.00 38.54           C  
ATOM    336  O   ARG A  45      35.915   4.849 -14.298  1.00 38.54           O  
ATOM    337  CG  ARG A  45      33.684   8.774 -14.610  1.00 38.54           C  
ATOM    338  CD  ARG A  45      34.176  10.058 -13.957  1.00 38.54           C  
ATOM    339  NE  ARG A  45      34.426  11.104 -14.946  1.00 38.54           N  
ATOM    340  NH1 ARG A  45      35.887  12.300 -13.615  1.00 38.54           N  
ATOM    341  NH2 ARG A  45      35.387  13.037 -15.728  1.00 38.54           N  
ATOM    342  CZ  ARG A  45      35.233  12.145 -14.761  1.00 38.54           C  
ATOM    343  N   SER A  46      35.585   4.757 -16.518  1.00 35.43           N  
ATOM    344  CA  SER A  46      36.938   4.453 -16.971  1.00 35.43           C  
ATOM    345  C   SER A  46      36.986   4.263 -18.484  1.00 35.43           C  
ATOM    346  CB  SER A  46      37.469   3.200 -16.275  1.00 35.43           C  
ATOM    347  O   SER A  46      36.095   3.640 -19.064  1.00 35.43           O  
ATOM    348  OG  SER A  46      36.497   2.169 -16.285  1.00 35.43           O  
ATOM    349  N   GLY A  47      37.503   5.239 -19.211  1.00 32.30           N  
ATOM    350  CA  GLY A  47      38.779   5.309 -19.905  1.00 32.30           C  
ATOM    351  C   GLY A  47      38.679   4.951 -21.375  1.00 32.30           C  
ATOM    352  O   GLY A  47      37.986   4.000 -21.742  1.00 32.30           O  
ATOM    353  N   SER A  48      38.704   5.981 -22.246  1.00 34.35           N  
ATOM    354  CA  SER A  48      39.314   6.389 -23.507  1.00 34.35           C  
ATOM    355  C   SER A  48      40.363   5.381 -23.965  1.00 34.35           C  
ATOM    356  CB  SER A  48      39.950   7.773 -23.373  1.00 34.35           C  
ATOM    357  O   SER A  48      41.189   4.931 -23.167  1.00 34.35           O  
ATOM    358  OG  SER A  48      39.693   8.322 -22.092  1.00 34.35           O  
ATOM    359  N   SER A  49      40.022   4.692 -25.071  1.00 36.06           N  
ATOM    360  CA  SER A  49      41.060   4.434 -26.063  1.00 36.06           C  
ATOM    361  C   SER A  49      40.456   4.161 -27.437  1.00 36.06           C  
ATOM    362  CB  SER A  49      41.928   3.250 -25.635  1.00 36.06           C  
ATOM    363  O   SER A  49      39.471   3.430 -27.554  1.00 36.06           O  
ATOM    364  OG  SER A  49      41.125   2.173 -25.185  1.00 36.06           O  
ATOM    365  N   SER A  50      40.651   5.088 -28.344  1.00 36.03           N  
ATOM    366  CA  SER A  50      41.143   5.424 -29.676  1.00 36.03           C  
ATOM    367  C   SER A  50      41.706   4.196 -30.383  1.00 36.03           C  
ATOM    368  CB  SER A  50      42.216   6.511 -29.593  1.00 36.03           C  
ATOM    369  O   SER A  50      42.441   3.409 -29.783  1.00 36.03           O  
ATOM    370  OG  SER A  50      43.230   6.147 -28.673  1.00 36.03           O  
ATOM    371  N   GLY A  51      41.067   3.779 -31.499  1.00 30.72           N  
ATOM    372  CA  GLY A  51      41.851   3.449 -32.679  1.00 30.72           C  
ATOM    373  C   GLY A  51      41.050   2.720 -33.742  1.00 30.72           C  
ATOM    374  O   GLY A  51      40.228   1.857 -33.425  1.00 30.72           O  
ATOM    375  N   GLY A  52      40.825   3.347 -34.930  1.00 30.84           N  
ATOM    376  CA  GLY A  52      41.352   3.232 -36.280  1.00 30.84           C  
ATOM    377  C   GLY A  52      40.391   2.556 -37.240  1.00 30.84           C  
ATOM    378  O   GLY A  52      39.749   1.564 -36.888  1.00 30.84           O  
ATOM    379  N   SER A  53      39.980   3.260 -38.318  1.00 30.52           N  
ATOM    380  CA  SER A  53      39.850   3.467 -39.757  1.00 30.52           C  
ATOM    381  C   SER A  53      40.152   2.187 -40.529  1.00 30.52           C  
ATOM    382  CB  SER A  53      40.782   4.586 -40.224  1.00 30.52           C  
ATOM    383  O   SER A  53      41.134   1.500 -40.242  1.00 30.52           O  
ATOM    384  OG  SER A  53      40.629   5.739 -39.413  1.00 30.52           O  
ATOM    385  N   GLY A  54      39.185   1.659 -41.234  1.00 30.46           N  
ATOM    386  CA  GLY A  54      39.385   1.242 -42.613  1.00 30.46           C  
ATOM    387  C   GLY A  54      38.218   0.450 -43.171  1.00 30.46           C  
ATOM    388  O   GLY A  54      37.709  -0.462 -42.516  1.00 30.46           O  
ATOM    389  N   ALA A  55      37.376   1.045 -44.042  1.00 31.49           N  
ATOM    390  CA  ALA A  55      36.744   1.143 -45.355  1.00 31.49           C  
ATOM    391  C   ALA A  55      36.906  -0.156 -46.140  1.00 31.49           C  
ATOM    392  CB  ALA A  55      37.329   2.313 -46.141  1.00 31.49           C  
ATOM    393  O   ALA A  55      38.002  -0.717 -46.203  1.00 31.49           O  
ATOM    394  N   ASP A  56      35.843  -0.927 -46.451  1.00 33.07           N  
ATOM    395  CA  ASP A  56      35.210  -1.268 -47.722  1.00 33.07           C  
ATOM    396  C   ASP A  56      34.566  -2.651 -47.660  1.00 33.07           C  
ATOM    397  CB  ASP A  56      36.231  -1.213 -48.861  1.00 33.07           C  
ATOM    398  O   ASP A  56      35.205  -3.622 -47.249  1.00 33.07           O  
ATOM    399  CG  ASP A  56      37.085   0.042 -48.832  1.00 33.07           C  
ATOM    400  OD1 ASP A  56      36.590   1.106 -48.401  1.00 33.07           O  
ATOM    401  OD2 ASP A  56      38.262  -0.033 -49.246  1.00 33.07           O  
ATOM    402  N   ASN A  57      33.262  -2.711 -47.691  1.00 31.85           N  
ATOM    403  CA  ASN A  57      32.691  -3.724 -48.571  1.00 31.85           C  
ATOM    404  C   ASN A  57      31.175  -3.583 -48.680  1.00 31.85           C  
ATOM    405  CB  ASN A  57      33.060  -5.127 -48.085  1.00 31.85           C  
ATOM    406  O   ASN A  57      30.481  -3.508 -47.665  1.00 31.85           O  
ATOM    407  CG  ASN A  57      33.334  -6.088 -49.226  1.00 31.85           C  
ATOM    408  ND2 ASN A  57      33.627  -7.338 -48.890  1.00 31.85           N  
ATOM    409  OD1 ASN A  57      33.283  -5.708 -50.399  1.00 31.85           O  
ATOM    410  N   GLN A  58      30.653  -2.943 -49.787  1.00 36.71           N  
ATOM    411  CA  GLN A  58      29.592  -3.096 -50.777  1.00 36.71           C  
ATOM    412  C   GLN A  58      28.759  -4.345 -50.502  1.00 36.71           C  
ATOM    413  CB  GLN A  58      30.179  -3.157 -52.188  1.00 36.71           C  
ATOM    414  O   GLN A  58      29.303  -5.441 -50.357  1.00 36.71           O  
ATOM    415  CG  GLN A  58      30.325  -1.795 -52.853  1.00 36.71           C  
ATOM    416  CD  GLN A  58      31.057  -1.865 -54.180  1.00 36.71           C  
ATOM    417  NE2 GLN A  58      31.835  -0.832 -54.483  1.00 36.71           N  
ATOM    418  OE1 GLN A  58      30.924  -2.840 -54.927  1.00 36.71           O  
ATOM    419  N   THR A  59      27.523  -4.134 -49.846  1.00 35.32           N  
ATOM    420  CA  THR A  59      26.505  -5.121 -50.188  1.00 35.32           C  
ATOM    421  C   THR A  59      25.106  -4.547 -49.985  1.00 35.32           C  
ATOM    422  CB  THR A  59      26.664  -6.401 -49.347  1.00 35.32           C  
ATOM    423  O   THR A  59      24.861  -3.820 -49.020  1.00 35.32           O  
ATOM    424  CG2 THR A  59      27.730  -7.318 -49.937  1.00 35.32           C  
ATOM    425  OG1 THR A  59      27.042  -6.045 -48.011  1.00 35.32           O  
ATOM    426  N   GLU A  60      24.407  -4.049 -51.080  1.00 36.01           N  
ATOM    427  CA  GLU A  60      23.162  -4.333 -51.786  1.00 36.01           C  
ATOM    428  C   GLU A  60      21.958  -4.203 -50.856  1.00 36.01           C  
ATOM    429  CB  GLU A  60      23.200  -5.733 -52.403  1.00 36.01           C  
ATOM    430  O   GLU A  60      21.956  -4.756 -49.754  1.00 36.01           O  
ATOM    431  CG  GLU A  60      23.941  -5.800 -53.731  1.00 36.01           C  
ATOM    432  CD  GLU A  60      23.880  -7.171 -54.384  1.00 36.01           C  
ATOM    433  OE1 GLU A  60      24.216  -7.287 -55.584  1.00 36.01           O  
ATOM    434  OE2 GLU A  60      23.492  -8.137 -53.690  1.00 36.01           O  
ATOM    435  N   THR A  61      21.371  -3.011 -50.695  1.00 30.83           N  
ATOM    436  CA  THR A  61      20.124  -2.492 -50.143  1.00 30.83           C  
ATOM    437  C   THR A  61      18.932  -3.303 -50.643  1.00 30.83           C  
ATOM    438  CB  THR A  61      19.928  -1.009 -50.506  1.00 30.83           C  
ATOM    439  O   THR A  61      18.700  -3.396 -51.850  1.00 30.83           O  
ATOM    440  CG2 THR A  61      21.007  -0.139 -49.870  1.00 30.83           C  
ATOM    441  OG1 THR A  61      19.987  -0.859 -51.930  1.00 30.83           O  
ATOM    442  N   ARG A  62      18.661  -4.536 -50.062  1.00 40.13           N  
ATOM    443  CA  ARG A  62      17.375  -5.225 -50.065  1.00 40.13           C  
ATOM    444  C   ARG A  62      16.418  -4.603 -49.053  1.00 40.13           C  
ATOM    445  CB  ARG A  62      17.561  -6.714 -49.764  1.00 40.13           C  
ATOM    446  O   ARG A  62      16.759  -4.458 -47.877  1.00 40.13           O  
ATOM    447  CG  ARG A  62      16.326  -7.557 -50.037  1.00 40.13           C  
ATOM    448  CD  ARG A  62      16.615  -9.045 -49.891  1.00 40.13           C  
ATOM    449  NE  ARG A  62      15.412  -9.849 -50.089  1.00 40.13           N  
ATOM    450  NH1 ARG A  62      16.276 -11.755 -49.110  1.00 40.13           N  
ATOM    451  NH2 ARG A  62      14.140 -11.756 -49.944  1.00 40.13           N  
ATOM    452  CZ  ARG A  62      15.279 -11.118 -49.714  1.00 40.13           C  
ATOM    453  N   LYS A  63      15.738  -3.483 -49.327  1.00 34.38           N  
ATOM    454  CA  LYS A  63      14.524  -2.872 -48.794  1.00 34.38           C  
ATOM    455  C   LYS A  63      13.617  -3.920 -48.154  1.00 34.38           C  
ATOM    456  CB  LYS A  63      13.769  -2.129 -49.897  1.00 34.38           C  
ATOM    457  O   LYS A  63      13.124  -4.821 -48.836  1.00 34.38           O  
ATOM    458  CG  LYS A  63      13.697  -0.623 -49.691  1.00 34.38           C  
ATOM    459  CD  LYS A  63      12.929   0.060 -50.815  1.00 34.38           C  
ATOM    460  CE  LYS A  63      12.927   1.574 -50.654  1.00 34.38           C  
ATOM    461  NZ  LYS A  63      12.200   2.249 -51.770  1.00 34.38           N  
ATOM    462  N   GLU A  64      14.002  -4.505 -46.949  1.00 41.92           N  
ATOM    463  CA  GLU A  64      13.168  -5.292 -46.045  1.00 41.92           C  
ATOM    464  C   GLU A  64      12.048  -4.443 -45.450  1.00 41.92           C  
ATOM    465  CB  GLU A  64      14.015  -5.904 -44.927  1.00 41.92           C  
ATOM    466  O   GLU A  64      12.299  -3.361 -44.916  1.00 41.92           O  
ATOM    467  CG  GLU A  64      14.256  -7.398 -45.085  1.00 41.92           C  
ATOM    468  CD  GLU A  64      15.232  -7.960 -44.064  1.00 41.92           C  
ATOM    469  OE1 GLU A  64      15.445  -9.194 -44.043  1.00 41.92           O  
ATOM    470  OE2 GLU A  64      15.789  -7.160 -43.279  1.00 41.92           O  
ATOM    471  N   GLU A  65      11.001  -4.161 -46.143  1.00 41.63           N  
ATOM    472  CA  GLU A  65       9.667  -3.764 -45.705  1.00 41.63           C  
ATOM    473  C   GLU A  65       9.342  -4.340 -44.330  1.00 41.63           C  
ATOM    474  CB  GLU A  65       8.613  -4.208 -46.723  1.00 41.63           C  
ATOM    475  O   GLU A  65       9.364  -5.558 -44.140  1.00 41.63           O  
ATOM    476  CG  GLU A  65       8.190  -3.110 -47.688  1.00 41.63           C  
ATOM    477  CD  GLU A  65       7.186  -3.581 -48.730  1.00 41.63           C  
ATOM    478  OE1 GLU A  65       6.576  -2.728 -49.413  1.00 41.63           O  
ATOM    479  OE2 GLU A  65       7.008  -4.812 -48.862  1.00 41.63           O  
ATOM    480  N   LYS A  66       9.890  -3.816 -43.180  1.00 41.99           N  
ATOM    481  CA  LYS A  66       9.593  -4.107 -41.780  1.00 41.99           C  
ATOM    482  C   LYS A  66       8.107  -3.926 -41.484  1.00 41.99           C  
ATOM    483  CB  LYS A  66      10.424  -3.213 -40.858  1.00 41.99           C  
ATOM    484  O   LYS A  66       7.549  -2.852 -41.715  1.00 41.99           O  
ATOM    485  CG  LYS A  66      11.890  -3.610 -40.767  1.00 41.99           C  
ATOM    486  CD  LYS A  66      12.664  -2.681 -39.840  1.00 41.99           C  
ATOM    487  CE  LYS A  66      14.146  -3.031 -39.807  1.00 41.99           C  
ATOM    488  NZ  LYS A  66      14.902  -2.150 -38.868  1.00 41.99           N  
ATOM    489  N   LYS A  67       7.271  -4.796 -42.014  1.00 38.17           N  
ATOM    490  CA  LYS A  67       5.874  -4.906 -41.604  1.00 38.17           C  
ATOM    491  C   LYS A  67       5.735  -4.794 -40.088  1.00 38.17           C  
ATOM    492  CB  LYS A  67       5.275  -6.228 -42.088  1.00 38.17           C  
ATOM    493  O   LYS A  67       6.414  -5.503 -39.343  1.00 38.17           O  
ATOM    494  CG  LYS A  67       5.128  -6.324 -43.599  1.00 38.17           C  
ATOM    495  CD  LYS A  67       4.516  -7.655 -44.018  1.00 38.17           C  
ATOM    496  CE  LYS A  67       4.446  -7.786 -45.533  1.00 38.17           C  
ATOM    497  NZ  LYS A  67       3.924  -9.123 -45.949  1.00 38.17           N  
ATOM    498  N   ASN A  68       5.807  -3.614 -39.542  1.00 39.10           N  
ATOM    499  CA  ASN A  68       5.430  -3.274 -38.174  1.00 39.10           C  
ATOM    500  C   ASN A  68       4.180  -4.029 -37.733  1.00 39.10           C  
ATOM    501  CB  ASN A  68       5.216  -1.765 -38.035  1.00 39.10           C  
ATOM    502  O   ASN A  68       3.089  -3.789 -38.254  1.00 39.10           O  
ATOM    503  CG  ASN A  68       5.535  -1.256 -36.643  1.00 39.10           C  
ATOM    504  ND2 ASN A  68       5.012  -0.083 -36.307  1.00 39.10           N  
ATOM    505  OD1 ASN A  68       6.248  -1.910 -35.878  1.00 39.10           O  
ATOM    506  N   THR A  69       4.327  -5.355 -37.579  1.00 42.23           N  
ATOM    507  CA  THR A  69       3.235  -6.131 -37.001  1.00 42.23           C  
ATOM    508  C   THR A  69       2.991  -5.722 -35.551  1.00 42.23           C  
ATOM    509  CB  THR A  69       3.526  -7.641 -37.069  1.00 42.23           C  
ATOM    510  O   THR A  69       3.938  -5.526 -34.787  1.00 42.23           O  
ATOM    511  CG2 THR A  69       3.112  -8.220 -38.418  1.00 42.23           C  
ATOM    512  OG1 THR A  69       4.929  -7.861 -36.877  1.00 42.23           O  
ATOM    513  N   ILE A  70       2.102  -4.862 -35.325  1.00 46.55           N  
ATOM    514  CA  ILE A  70       1.522  -4.534 -34.027  1.00 46.55           C  
ATOM    515  C   ILE A  70       1.239  -5.818 -33.249  1.00 46.55           C  
ATOM    516  CB  ILE A  70       0.228  -3.704 -34.179  1.00 46.55           C  
ATOM    517  O   ILE A  70       0.521  -6.698 -33.730  1.00 46.55           O  
ATOM    518  CG1 ILE A  70       0.512  -2.408 -34.947  1.00 46.55           C  
ATOM    519  CG2 ILE A  70      -0.387  -3.405 -32.809  1.00 46.55           C  
ATOM    520  CD1 ILE A  70      -0.739  -1.653 -35.372  1.00 46.55           C  
ATOM    521  N   VAL A  71       2.199  -6.373 -32.562  1.00 48.80           N  
ATOM    522  CA  VAL A  71       2.104  -7.531 -31.679  1.00 48.80           C  
ATOM    523  C   VAL A  71       1.242  -7.186 -30.466  1.00 48.80           C  
ATOM    524  CB  VAL A  71       3.499  -8.012 -31.222  1.00 48.80           C  
ATOM    525  O   VAL A  71       1.378  -6.106 -29.887  1.00 48.80           O  
ATOM    526  CG1 VAL A  71       4.063  -9.040 -32.200  1.00 48.80           C  
ATOM    527  CG2 VAL A  71       4.452  -6.826 -31.080  1.00 48.80           C  
ATOM    528  N   ASN A  72       0.055  -7.772 -30.438  1.00 44.57           N  
ATOM    529  CA  ASN A  72      -0.852  -7.794 -29.296  1.00 44.57           C  
ATOM    530  C   ASN A  72      -0.207  -8.451 -28.079  1.00 44.57           C  
ATOM    531  CB  ASN A  72      -2.155  -8.511 -29.658  1.00 44.57           C  
ATOM    532  O   ASN A  72       0.055  -9.656 -28.085  1.00 44.57           O  
ATOM    533  CG  ASN A  72      -3.225  -8.351 -28.596  1.00 44.57           C  
ATOM    534  ND2 ASN A  72      -4.484  -8.468 -29.001  1.00 44.57           N  
ATOM    535  OD1 ASN A  72      -2.922  -8.122 -27.422  1.00 44.57           O  
ATOM    536  N   TRP A  73       0.250  -7.772 -27.183  1.00 46.08           N  
ATOM    537  CA  TRP A  73       1.055  -8.130 -26.020  1.00 46.08           C  
ATOM    538  C   TRP A  73       0.233  -8.928 -25.013  1.00 46.08           C  
ATOM    539  CB  TRP A  73       1.624  -6.874 -25.352  1.00 46.08           C  
ATOM    540  O   TRP A  73       0.787  -9.546 -24.101  1.00 46.08           O  
ATOM    541  CG  TRP A  73       0.579  -5.900 -24.896  1.00 46.08           C  
ATOM    542  CD1 TRP A  73      -0.009  -4.915 -25.639  1.00 46.08           C  
ATOM    543  CD2 TRP A  73       0.002  -5.817 -23.590  1.00 46.08           C  
ATOM    544  CE2 TRP A  73      -0.931  -4.756 -23.612  1.00 46.08           C  
ATOM    545  CE3 TRP A  73       0.182  -6.537 -22.401  1.00 46.08           C  
ATOM    546  NE1 TRP A  73      -0.918  -4.223 -24.872  1.00 46.08           N  
ATOM    547  CH2 TRP A  73      -1.485  -5.119 -21.340  1.00 46.08           C  
ATOM    548  CZ2 TRP A  73      -1.681  -4.398 -22.489  1.00 46.08           C  
ATOM    549  CZ3 TRP A  73      -0.566  -6.179 -21.285  1.00 46.08           C  
ATOM    550  N   LYS A  74      -1.115  -8.901 -25.208  1.00 44.50           N  
ATOM    551  CA  LYS A  74      -2.023  -9.651 -24.346  1.00 44.50           C  
ATOM    552  C   LYS A  74      -2.007 -11.137 -24.691  1.00 44.50           C  
ATOM    553  CB  LYS A  74      -3.446  -9.102 -24.458  1.00 44.50           C  
ATOM    554  O   LYS A  74      -2.250 -11.983 -23.828  1.00 44.50           O  
ATOM    555  CG  LYS A  74      -3.633  -7.734 -23.819  1.00 44.50           C  
ATOM    556  CD  LYS A  74      -5.075  -7.256 -23.933  1.00 44.50           C  
ATOM    557  CE  LYS A  74      -5.249  -5.856 -23.360  1.00 44.50           C  
ATOM    558  NZ  LYS A  74      -6.650  -5.364 -23.515  1.00 44.50           N  
ATOM    559  N   THR A  75      -1.423 -11.493 -25.773  1.00 50.89           N  
ATOM    560  CA  THR A  75      -1.490 -12.866 -26.259  1.00 50.89           C  
ATOM    561  C   THR A  75      -0.093 -13.466 -26.383  1.00 50.89           C  
ATOM    562  CB  THR A  75      -2.207 -12.943 -27.620  1.00 50.89           C  
ATOM    563  O   THR A  75       0.055 -14.654 -26.677  1.00 50.89           O  
ATOM    564  CG2 THR A  75      -3.657 -13.388 -27.454  1.00 50.89           C  
ATOM    565  OG1 THR A  75      -2.184 -11.651 -28.239  1.00 50.89           O  
ATOM    566  N   LEU A  76       0.984 -12.646 -25.863  1.00 50.29           N  
ATOM    567  CA  LEU A  76       2.344 -13.138 -26.056  1.00 50.29           C  
ATOM    568  C   LEU A  76       2.832 -13.886 -24.820  1.00 50.29           C  
ATOM    569  CB  LEU A  76       3.293 -11.979 -26.373  1.00 50.29           C  
ATOM    570  O   LEU A  76       2.653 -13.416 -23.694  1.00 50.29           O  
ATOM    571  CG  LEU A  76       3.314 -11.497 -27.825  1.00 50.29           C  
ATOM    572  CD1 LEU A  76       3.782 -10.048 -27.895  1.00 50.29           C  
ATOM    573  CD2 LEU A  76       4.207 -12.395 -28.674  1.00 50.29           C  
ATOM    574  N   ASP A  77       2.637 -15.198 -24.755  1.00 59.82           N  
ATOM    575  CA  ASP A  77       3.180 -16.106 -23.750  1.00 59.82           C  
ATOM    576  C   ASP A  77       4.691 -15.934 -23.614  1.00 59.82           C  
ATOM    577  CB  ASP A  77       2.845 -17.557 -24.100  1.00 59.82           C  
ATOM    578  O   ASP A  77       5.463 -16.670 -24.232  1.00 59.82           O  
ATOM    579  CG  ASP A  77       1.463 -17.977 -23.630  1.00 59.82           C  
ATOM    580  OD1 ASP A  77       0.947 -17.390 -22.654  1.00 59.82           O  
ATOM    581  OD2 ASP A  77       0.887 -18.904 -24.239  1.00 59.82           O  
ATOM    582  N   LEU A  78       5.214 -14.732 -23.252  1.00 56.95           N  
ATOM    583  CA  LEU A  78       6.632 -14.457 -23.050  1.00 56.95           C  
ATOM    584  C   LEU A  78       7.126 -15.075 -21.747  1.00 56.95           C  
ATOM    585  CB  LEU A  78       6.889 -12.947 -23.042  1.00 56.95           C  
ATOM    586  O   LEU A  78       6.396 -15.108 -20.754  1.00 56.95           O  
ATOM    587  CG  LEU A  78       8.328 -12.503 -23.307  1.00 56.95           C  
ATOM    588  CD1 LEU A  78       8.786 -12.981 -24.681  1.00 56.95           C  
ATOM    589  CD2 LEU A  78       8.449 -10.987 -23.196  1.00 56.95           C  
ATOM    590  N   PRO A  79       8.226 -15.778 -21.819  1.00 63.09           N  
ATOM    591  CA  PRO A  79       8.799 -16.352 -20.599  1.00 63.09           C  
ATOM    592  C   PRO A  79       8.939 -15.329 -19.475  1.00 63.09           C  
ATOM    593  CB  PRO A  79      10.171 -16.853 -21.057  1.00 63.09           C  
ATOM    594  O   PRO A  79       8.964 -14.123 -19.732  1.00 63.09           O  
ATOM    595  CG  PRO A  79      10.344 -16.292 -22.431  1.00 63.09           C  
ATOM    596  CD  PRO A  79       9.031 -15.718 -22.881  1.00 63.09           C  
ATOM    597  N   ASP A  80       8.556 -15.674 -18.205  1.00 62.91           N  
ATOM    598  CA  ASP A  80       8.582 -14.904 -16.965  1.00 62.91           C  
ATOM    599  C   ASP A  80       9.898 -14.143 -16.820  1.00 62.91           C  
ATOM    600  CB  ASP A  80       8.369 -15.820 -15.759  1.00 62.91           C  
ATOM    601  O   ASP A  80       9.922 -13.026 -16.299  1.00 62.91           O  
ATOM    602  CG  ASP A  80       6.941 -16.326 -15.644  1.00 62.91           C  
ATOM    603  OD1 ASP A  80       6.021 -15.684 -16.194  1.00 62.91           O  
ATOM    604  OD2 ASP A  80       6.735 -17.374 -14.995  1.00 62.91           O  
ATOM    605  N   ILE A  81      10.897 -14.563 -17.502  1.00 60.84           N  
ATOM    606  CA  ILE A  81      12.207 -13.922 -17.474  1.00 60.84           C  
ATOM    607  C   ILE A  81      12.752 -13.798 -18.895  1.00 60.84           C  
ATOM    608  CB  ILE A  81      13.200 -14.705 -16.586  1.00 60.84           C  
ATOM    609  O   ILE A  81      12.841 -14.791 -19.621  1.00 60.84           O  
ATOM    610  CG1 ILE A  81      12.668 -14.806 -15.151  1.00 60.84           C  
ATOM    611  CG2 ILE A  81      14.583 -14.048 -16.612  1.00 60.84           C  
ATOM    612  CD1 ILE A  81      13.511 -15.686 -14.239  1.00 60.84           C  
ATOM    613  N   LEU A  82      12.680 -12.593 -19.411  1.00 60.34           N  
ATOM    614  CA  LEU A  82      13.183 -12.346 -20.757  1.00 60.34           C  
ATOM    615  C   LEU A  82      14.707 -12.305 -20.769  1.00 60.34           C  
ATOM    616  CB  LEU A  82      12.621 -11.032 -21.307  1.00 60.34           C  
ATOM    617  O   LEU A  82      15.333 -12.015 -19.747  1.00 60.34           O  
ATOM    618  CG  LEU A  82      11.106 -10.974 -21.508  1.00 60.34           C  
ATOM    619  CD1 LEU A  82      10.646  -9.527 -21.652  1.00 60.34           C  
ATOM    620  CD2 LEU A  82      10.695 -11.795 -22.726  1.00 60.34           C  
ATOM    621  N   ASP A  83      15.332 -13.191 -21.654  1.00 57.26           N  
ATOM    622  CA  ASP A  83      16.778 -13.208 -21.859  1.00 57.26           C  
ATOM    623  C   ASP A  83      17.356 -11.796 -21.809  1.00 57.26           C  
ATOM    624  CB  ASP A  83      17.123 -13.872 -23.194  1.00 57.26           C  
ATOM    625  O   ASP A  83      16.735 -10.848 -22.293  1.00 57.26           O  
ATOM    626  CG  ASP A  83      16.849 -15.365 -23.202  1.00 57.26           C  
ATOM    627  OD1 ASP A  83      16.878 -15.997 -22.124  1.00 57.26           O  
ATOM    628  OD2 ASP A  83      16.605 -15.916 -24.297  1.00 57.26           O  
ATOM    629  N   PRO A  84      18.276 -11.570 -20.855  1.00 56.19           N  
ATOM    630  CA  PRO A  84      18.986 -10.294 -20.742  1.00 56.19           C  
ATOM    631  C   PRO A  84      19.334  -9.690 -22.101  1.00 56.19           C  
ATOM    632  CB  PRO A  84      20.253 -10.663 -19.967  1.00 56.19           C  
ATOM    633  O   PRO A  84      19.614 -10.424 -23.053  1.00 56.19           O  
ATOM    634  CG  PRO A  84      20.285 -12.157 -19.977  1.00 56.19           C  
ATOM    635  CD  PRO A  84      18.961 -12.660 -20.475  1.00 56.19           C  
ATOM    636  N   VAL A  85      18.688  -8.639 -22.523  1.00 58.84           N  
ATOM    637  CA  VAL A  85      19.067  -7.782 -23.642  1.00 58.84           C  
ATOM    638  C   VAL A  85      20.581  -7.584 -23.653  1.00 58.84           C  
ATOM    639  CB  VAL A  85      18.351  -6.414 -23.576  1.00 58.84           C  
ATOM    640  O   VAL A  85      21.203  -7.453 -22.596  1.00 58.84           O  
ATOM    641  CG1 VAL A  85      18.752  -5.537 -24.761  1.00 58.84           C  
ATOM    642  CG2 VAL A  85      16.836  -6.606 -23.537  1.00 58.84           C  
ATOM    643  N   THR A  86      21.427  -8.484 -24.265  1.00 51.28           N  
ATOM    644  CA  THR A  86      22.798  -8.512 -24.761  1.00 51.28           C  
ATOM    645  C   THR A  86      23.587  -7.315 -24.237  1.00 51.28           C  
ATOM    646  CB  THR A  86      22.835  -8.519 -26.301  1.00 51.28           C  
ATOM    647  O   THR A  86      24.767  -7.156 -24.555  1.00 51.28           O  
ATOM    648  CG2 THR A  86      22.229  -9.802 -26.859  1.00 51.28           C  
ATOM    649  OG1 THR A  86      22.093  -7.398 -26.796  1.00 51.28           O  
ATOM    650  N   ASP A  87      23.361  -6.879 -22.888  1.00 57.31           N  
ATOM    651  CA  ASP A  87      24.319  -6.081 -22.128  1.00 57.31           C  
ATOM    652  C   ASP A  87      24.468  -6.611 -20.704  1.00 57.31           C  
ATOM    653  CB  ASP A  87      23.892  -4.612 -22.101  1.00 57.31           C  
ATOM    654  O   ASP A  87      23.486  -7.028 -20.085  1.00 57.31           O  
ATOM    655  CG  ASP A  87      24.653  -3.755 -23.097  1.00 57.31           C  
ATOM    656  OD1 ASP A  87      25.658  -4.230 -23.668  1.00 57.31           O  
ATOM    657  OD2 ASP A  87      24.246  -2.593 -23.310  1.00 57.31           O  
ATOM    658  N   ASP A  88      25.272  -7.535 -20.354  1.00 61.62           N  
ATOM    659  CA  ASP A  88      25.649  -8.183 -19.102  1.00 61.62           C  
ATOM    660  C   ASP A  88      25.210  -7.351 -17.899  1.00 61.62           C  
ATOM    661  CB  ASP A  88      27.160  -8.419 -19.054  1.00 61.62           C  
ATOM    662  O   ASP A  88      25.219  -7.836 -16.766  1.00 61.62           O  
ATOM    663  CG  ASP A  88      27.609  -9.569 -19.939  1.00 61.62           C  
ATOM    664  OD1 ASP A  88      26.766 -10.408 -20.323  1.00 61.62           O  
ATOM    665  OD2 ASP A  88      28.817  -9.638 -20.253  1.00 61.62           O  
ATOM    666  N   ARG A  89      24.361  -6.316 -18.101  1.00 69.86           N  
ATOM    667  CA  ARG A  89      24.110  -5.460 -16.946  1.00 69.86           C  
ATOM    668  C   ARG A  89      22.636  -5.078 -16.857  1.00 69.86           C  
ATOM    669  CB  ARG A  89      24.975  -4.200 -17.012  1.00 69.86           C  
ATOM    670  O   ARG A  89      22.227  -4.369 -15.935  1.00 69.86           O  
ATOM    671  CG  ARG A  89      26.465  -4.468 -16.879  1.00 69.86           C  
ATOM    672  CD  ARG A  89      27.271  -3.176 -16.852  1.00 69.86           C  
ATOM    673  NE  ARG A  89      28.702  -3.436 -16.732  1.00 69.86           N  
ATOM    674  NH1 ARG A  89      29.307  -1.210 -16.614  1.00 69.86           N  
ATOM    675  NH2 ARG A  89      30.911  -2.844 -16.517  1.00 69.86           N  
ATOM    676  CZ  ARG A  89      29.637  -2.496 -16.621  1.00 69.86           C  
ATOM    677  N   THR A  90      21.846  -5.528 -17.753  1.00 67.11           N  
ATOM    678  CA  THR A  90      20.430  -5.179 -17.754  1.00 67.11           C  
ATOM    679  C   THR A  90      19.570  -6.409 -18.026  1.00 67.11           C  
ATOM    680  CB  THR A  90      20.123  -4.092 -18.801  1.00 67.11           C  
ATOM    681  O   THR A  90      19.984  -7.315 -18.753  1.00 67.11           O  
ATOM    682  CG2 THR A  90      20.903  -2.814 -18.513  1.00 67.11           C  
ATOM    683  OG1 THR A  90      20.482  -4.575 -20.101  1.00 67.11           O  
ATOM    684  N   PHE A  91      18.605  -6.561 -17.073  1.00 72.76           N  
ATOM    685  CA  PHE A  91      17.653  -7.643 -17.296  1.00 72.76           C  
ATOM    686  C   PHE A  91      16.223  -7.115 -17.294  1.00 72.76           C  
ATOM    687  CB  PHE A  91      17.813  -8.730 -16.229  1.00 72.76           C  
ATOM    688  O   PHE A  91      15.936  -6.087 -16.677  1.00 72.76           O  
ATOM    689  CG  PHE A  91      17.271  -8.341 -14.880  1.00 72.76           C  
ATOM    690  CD1 PHE A  91      18.078  -7.694 -13.952  1.00 72.76           C  
ATOM    691  CD2 PHE A  91      15.955  -8.624 -14.540  1.00 72.76           C  
ATOM    692  CE1 PHE A  91      17.579  -7.333 -12.703  1.00 72.76           C  
ATOM    693  CE2 PHE A  91      15.450  -8.267 -13.293  1.00 72.76           C  
ATOM    694  CZ  PHE A  91      16.263  -7.622 -12.376  1.00 72.76           C  
ATOM    695  N   THR A  92      15.479  -7.634 -18.258  1.00 71.30           N  
ATOM    696  CA  THR A  92      14.070  -7.277 -18.381  1.00 71.30           C  
ATOM    697  C   THR A  92      13.179  -8.406 -17.870  1.00 71.30           C  
ATOM    698  CB  THR A  92      13.702  -6.950 -19.840  1.00 71.30           C  
ATOM    699  O   THR A  92      13.494  -9.584 -18.053  1.00 71.30           O  
ATOM    700  CG2 THR A  92      14.460  -5.723 -20.336  1.00 71.30           C  
ATOM    701  OG1 THR A  92      14.030  -8.069 -20.672  1.00 71.30           O  
ATOM    702  N   PHE A  93      12.284  -8.031 -16.992  1.00 79.65           N  
ATOM    703  CA  PHE A  93      11.336  -9.022 -16.496  1.00 79.65           C  
ATOM    704  C   PHE A  93       9.926  -8.445 -16.447  1.00 79.65           C  
ATOM    705  CB  PHE A  93      11.749  -9.516 -15.107  1.00 79.65           C  
ATOM    706  O   PHE A  93       9.745  -7.227 -16.518  1.00 79.65           O  
ATOM    707  CG  PHE A  93      11.799  -8.430 -14.066  1.00 79.65           C  
ATOM    708  CD1 PHE A  93      12.961  -7.695 -13.864  1.00 79.65           C  
ATOM    709  CD2 PHE A  93      10.684  -8.145 -13.289  1.00 79.65           C  
ATOM    710  CE1 PHE A  93      13.010  -6.689 -12.901  1.00 79.65           C  
ATOM    711  CE2 PHE A  93      10.725  -7.142 -12.325  1.00 79.65           C  
ATOM    712  CZ  PHE A  93      11.889  -6.415 -12.132  1.00 79.65           C  
ATOM    713  N   LYS A  94       9.008  -9.399 -16.462  1.00 79.56           N  
ATOM    714  CA  LYS A  94       7.616  -9.003 -16.275  1.00 79.56           C  
ATOM    715  C   LYS A  94       7.339  -8.635 -14.820  1.00 79.56           C  
ATOM    716  CB  LYS A  94       6.674 -10.123 -16.721  1.00 79.56           C  
ATOM    717  O   LYS A  94       7.742  -9.356 -13.905  1.00 79.56           O  
ATOM    718  CG  LYS A  94       6.682 -10.377 -18.221  1.00 79.56           C  
ATOM    719  CD  LYS A  94       5.648 -11.423 -18.616  1.00 79.56           C  
ATOM    720  CE  LYS A  94       5.650 -11.674 -20.118  1.00 79.56           C  
ATOM    721  NZ  LYS A  94       4.748 -12.804 -20.492  1.00 79.56           N  
ATOM    722  N   THR A  95       6.679  -7.534 -14.678  1.00 81.07           N  
ATOM    723  CA  THR A  95       6.375  -6.991 -13.359  1.00 81.07           C  
ATOM    724  C   THR A  95       5.489  -7.951 -12.570  1.00 81.07           C  
ATOM    725  CB  THR A  95       5.683  -5.619 -13.465  1.00 81.07           C  
ATOM    726  O   THR A  95       5.614  -8.057 -11.348  1.00 81.07           O  
ATOM    727  CG2 THR A  95       5.467  -5.004 -12.086  1.00 81.07           C  
ATOM    728  OG1 THR A  95       6.500  -4.738 -14.246  1.00 81.07           O  
ATOM    729  N   ARG A  96       4.682  -8.746 -13.205  1.00 82.51           N  
ATOM    730  CA  ARG A  96       3.740  -9.636 -12.534  1.00 82.51           C  
ATOM    731  C   ARG A  96       4.473 -10.658 -11.672  1.00 82.51           C  
ATOM    732  CB  ARG A  96       2.854 -10.351 -13.555  1.00 82.51           C  
ATOM    733  O   ARG A  96       3.941 -11.121 -10.661  1.00 82.51           O  
ATOM    734  CG  ARG A  96       1.926  -9.422 -14.323  1.00 82.51           C  
ATOM    735  CD  ARG A  96       1.064 -10.184 -15.320  1.00 82.51           C  
ATOM    736  NE  ARG A  96       0.177  -9.291 -16.059  1.00 82.51           N  
ATOM    737  NH1 ARG A  96      -0.692 -10.942 -17.420  1.00 82.51           N  
ATOM    738  NH2 ARG A  96      -1.403  -8.774 -17.644  1.00 82.51           N  
ATOM    739  CZ  ARG A  96      -0.637  -9.671 -17.039  1.00 82.51           C  
ATOM    740  N   ILE A  97       5.641 -10.917 -12.020  1.00 85.51           N  
ATOM    741  CA  ILE A  97       6.413 -11.913 -11.286  1.00 85.51           C  
ATOM    742  C   ILE A  97       6.772 -11.372  -9.904  1.00 85.51           C  
ATOM    743  CB  ILE A  97       7.692 -12.315 -12.053  1.00 85.51           C  
ATOM    744  O   ILE A  97       7.020 -12.143  -8.973  1.00 85.51           O  
ATOM    745  CG1 ILE A  97       8.558 -11.081 -12.331  1.00 85.51           C  
ATOM    746  CG2 ILE A  97       7.336 -13.040 -13.355  1.00 85.51           C  
ATOM    747  CD1 ILE A  97       9.948 -11.407 -12.860  1.00 85.51           C  
ATOM    748  N   LEU A  98       6.761 -10.105  -9.764  1.00 85.99           N  
ATOM    749  CA  LEU A  98       7.190  -9.479  -8.518  1.00 85.99           C  
ATOM    750  C   LEU A  98       5.990  -9.119  -7.648  1.00 85.99           C  
ATOM    751  CB  LEU A  98       8.021  -8.226  -8.805  1.00 85.99           C  
ATOM    752  O   LEU A  98       6.147  -8.798  -6.468  1.00 85.99           O  
ATOM    753  CG  LEU A  98       9.359  -8.447  -9.513  1.00 85.99           C  
ATOM    754  CD1 LEU A  98      10.025  -7.110  -9.818  1.00 85.99           C  
ATOM    755  CD2 LEU A  98      10.274  -9.325  -8.665  1.00 85.99           C  
ATOM    756  N   ASN A  99       4.870  -9.175  -8.148  1.00 87.97           N  
ATOM    757  CA  ASN A  99       3.650  -8.737  -7.479  1.00 87.97           C  
ATOM    758  C   ASN A  99       3.456  -9.449  -6.144  1.00 87.97           C  
ATOM    759  CB  ASN A  99       2.434  -8.960  -8.381  1.00 87.97           C  
ATOM    760  O   ASN A  99       2.999  -8.843  -5.173  1.00 87.97           O  
ATOM    761  CG  ASN A  99       2.306  -7.905  -9.462  1.00 87.97           C  
ATOM    762  ND2 ASN A  99       1.322  -8.069 -10.338  1.00 87.97           N  
ATOM    763  OD1 ASN A  99       3.087  -6.951  -9.510  1.00 87.97           O  
ATOM    764  N   ASP A 100       3.867 -10.642  -6.048  1.00 86.89           N  
ATOM    765  CA  ASP A 100       3.662 -11.428  -4.835  1.00 86.89           C  
ATOM    766  C   ASP A 100       4.528 -10.908  -3.690  1.00 86.89           C  
ATOM    767  CB  ASP A 100       3.966 -12.905  -5.096  1.00 86.89           C  
ATOM    768  O   ASP A 100       4.206 -11.114  -2.518  1.00 86.89           O  
ATOM    769  CG  ASP A 100       2.897 -13.593  -5.926  1.00 86.89           C  
ATOM    770  OD1 ASP A 100       1.817 -13.002  -6.141  1.00 86.89           O  
ATOM    771  OD2 ASP A 100       3.135 -14.739  -6.365  1.00 86.89           O  
ATOM    772  N   TYR A 101       5.494 -10.148  -4.086  1.00 90.18           N  
ATOM    773  CA  TYR A 101       6.464  -9.742  -3.075  1.00 90.18           C  
ATOM    774  C   TYR A 101       6.271  -8.280  -2.690  1.00 90.18           C  
ATOM    775  CB  TYR A 101       7.893  -9.964  -3.580  1.00 90.18           C  
ATOM    776  O   TYR A 101       6.665  -7.861  -1.599  1.00 90.18           O  
ATOM    777  CG  TYR A 101       8.189 -11.397  -3.953  1.00 90.18           C  
ATOM    778  CD1 TYR A 101       8.506 -12.339  -2.978  1.00 90.18           C  
ATOM    779  CD2 TYR A 101       8.154 -11.810  -5.280  1.00 90.18           C  
ATOM    780  CE1 TYR A 101       8.781 -13.660  -3.316  1.00 90.18           C  
ATOM    781  CE2 TYR A 101       8.428 -13.128  -5.631  1.00 90.18           C  
ATOM    782  OH  TYR A 101       9.011 -15.350  -4.984  1.00 90.18           O  
ATOM    783  CZ  TYR A 101       8.739 -14.044  -4.643  1.00 90.18           C  
ATOM    784  N   PHE A 102       5.603  -7.540  -3.464  1.00 92.79           N  
ATOM    785  CA  PHE A 102       5.591  -6.100  -3.235  1.00 92.79           C  
ATOM    786  C   PHE A 102       4.163  -5.581  -3.121  1.00 92.79           C  
ATOM    787  CB  PHE A 102       6.327  -5.369  -4.362  1.00 92.79           C  
ATOM    788  O   PHE A 102       3.936  -4.370  -3.111  1.00 92.79           O  
ATOM    789  CG  PHE A 102       7.797  -5.682  -4.431  1.00 92.79           C  
ATOM    790  CD1 PHE A 102       8.631  -5.413  -3.352  1.00 92.79           C  
ATOM    791  CD2 PHE A 102       8.346  -6.246  -5.575  1.00 92.79           C  
ATOM    792  CE1 PHE A 102       9.992  -5.702  -3.413  1.00 92.79           C  
ATOM    793  CE2 PHE A 102       9.705  -6.538  -5.644  1.00 92.79           C  
ATOM    794  CZ  PHE A 102      10.527  -6.264  -4.562  1.00 92.79           C  
ATOM    795  N   THR A 103       3.246  -6.506  -2.952  1.00 93.75           N  
ATOM    796  CA  THR A 103       1.853  -6.075  -2.906  1.00 93.75           C  
ATOM    797  C   THR A 103       1.281  -6.244  -1.501  1.00 93.75           C  
ATOM    798  CB  THR A 103       0.992  -6.861  -3.912  1.00 93.75           C  
ATOM    799  O   THR A 103       1.669  -7.160  -0.773  1.00 93.75           O  
ATOM    800  CG2 THR A 103       1.420  -6.571  -5.347  1.00 93.75           C  
ATOM    801  OG1 THR A 103       1.131  -8.264  -3.658  1.00 93.75           O  
ATOM    802  N   CYS A 104       0.480  -5.252  -1.192  1.00 94.79           N  
ATOM    803  CA  CYS A 104      -0.208  -5.247   0.094  1.00 94.79           C  
ATOM    804  C   CYS A 104      -1.457  -6.118   0.047  1.00 94.79           C  
ATOM    805  CB  CYS A 104      -0.584  -3.821   0.495  1.00 94.79           C  
ATOM    806  O   CYS A 104      -2.274  -5.992  -0.867  1.00 94.79           O  
ATOM    807  SG  CYS A 104      -1.470  -3.716   2.065  1.00 94.79           S  
ATOM    808  N   THR A 105      -1.689  -6.965   1.073  1.00 93.37           N  
ATOM    809  CA  THR A 105      -2.814  -7.893   1.089  1.00 93.37           C  
ATOM    810  C   THR A 105      -4.100  -7.177   1.492  1.00 93.37           C  
ATOM    811  CB  THR A 105      -2.555  -9.069   2.049  1.00 93.37           C  
ATOM    812  O   THR A 105      -5.199  -7.681   1.251  1.00 93.37           O  
ATOM    813  CG2 THR A 105      -1.363  -9.902   1.589  1.00 93.37           C  
ATOM    814  OG1 THR A 105      -2.288  -8.557   3.360  1.00 93.37           O  
ATOM    815  N   LEU A 106      -3.976  -6.025   2.093  1.00 93.08           N  
ATOM    816  CA  LEU A 106      -5.150  -5.293   2.557  1.00 93.08           C  
ATOM    817  C   LEU A 106      -5.737  -4.440   1.438  1.00 93.08           C  
ATOM    818  CB  LEU A 106      -4.792  -4.409   3.754  1.00 93.08           C  
ATOM    819  O   LEU A 106      -6.956  -4.406   1.251  1.00 93.08           O  
ATOM    820  CG  LEU A 106      -4.412  -5.136   5.045  1.00 93.08           C  
ATOM    821  CD1 LEU A 106      -3.908  -4.141   6.085  1.00 93.08           C  
ATOM    822  CD2 LEU A 106      -5.600  -5.924   5.585  1.00 93.08           C  
ATOM    823  N   CYS A 107      -4.879  -3.823   0.602  1.00 92.35           N  
ATOM    824  CA  CYS A 107      -5.373  -2.948  -0.455  1.00 92.35           C  
ATOM    825  C   CYS A 107      -5.158  -3.576  -1.827  1.00 92.35           C  
ATOM    826  CB  CYS A 107      -4.680  -1.587  -0.393  1.00 92.35           C  
ATOM    827  O   CYS A 107      -5.581  -3.020  -2.842  1.00 92.35           O  
ATOM    828  SG  CYS A 107      -2.914  -1.651  -0.766  1.00 92.35           S  
ATOM    829  N   ASP A 108      -4.482  -4.689  -1.866  1.00 90.94           N  
ATOM    830  CA  ASP A 108      -4.175  -5.402  -3.102  1.00 90.94           C  
ATOM    831  C   ASP A 108      -3.391  -4.516  -4.067  1.00 90.94           C  
ATOM    832  CB  ASP A 108      -5.460  -5.897  -3.769  1.00 90.94           C  
ATOM    833  O   ASP A 108      -3.508  -4.660  -5.285  1.00 90.94           O  
ATOM    834  CG  ASP A 108      -6.159  -6.987  -2.975  1.00 90.94           C  
ATOM    835  OD1 ASP A 108      -5.482  -7.923  -2.498  1.00 90.94           O  
ATOM    836  OD2 ASP A 108      -7.398  -6.910  -2.828  1.00 90.94           O  
ATOM    837  N   GLY A 109      -2.714  -3.539  -3.585  1.00 90.84           N  
ATOM    838  CA  GLY A 109      -1.822  -2.665  -4.330  1.00 90.84           C  
ATOM    839  C   GLY A 109      -0.376  -2.768  -3.884  1.00 90.84           C  
ATOM    840  O   GLY A 109      -0.050  -3.552  -2.991  1.00 90.84           O  
ATOM    841  N   TYR A 110       0.549  -2.027  -4.638  1.00 93.57           N  
ATOM    842  CA  TYR A 110       1.955  -1.995  -4.252  1.00 93.57           C  
ATOM    843  C   TYR A 110       2.146  -1.224  -2.951  1.00 93.57           C  
ATOM    844  CB  TYR A 110       2.803  -1.367  -5.361  1.00 93.57           C  
ATOM    845  O   TYR A 110       1.342  -0.351  -2.616  1.00 93.57           O  
ATOM    846  CG  TYR A 110       2.881  -2.205  -6.614  1.00 93.57           C  
ATOM    847  CD1 TYR A 110       3.613  -3.390  -6.639  1.00 93.57           C  
ATOM    848  CD2 TYR A 110       2.224  -1.813  -7.776  1.00 93.57           C  
ATOM    849  CE1 TYR A 110       3.689  -4.164  -7.792  1.00 93.57           C  
ATOM    850  CE2 TYR A 110       2.293  -2.579  -8.935  1.00 93.57           C  
ATOM    851  OH  TYR A 110       3.098  -4.514 -10.077  1.00 93.57           O  
ATOM    852  CZ  TYR A 110       3.026  -3.752  -8.933  1.00 93.57           C  
ATOM    853  N   PHE A 111       3.164  -1.623  -2.177  1.00 94.50           N  
ATOM    854  CA  PHE A 111       3.392  -1.036  -0.862  1.00 94.50           C  
ATOM    855  C   PHE A 111       3.582   0.472  -0.969  1.00 94.50           C  
ATOM    856  CB  PHE A 111       4.614  -1.673  -0.193  1.00 94.50           C  
ATOM    857  O   PHE A 111       4.318   0.951  -1.834  1.00 94.50           O  
ATOM    858  CG  PHE A 111       4.394  -3.095   0.245  1.00 94.50           C  
ATOM    859  CD1 PHE A 111       3.329  -3.425   1.075  1.00 94.50           C  
ATOM    860  CD2 PHE A 111       5.252  -4.104  -0.173  1.00 94.50           C  
ATOM    861  CE1 PHE A 111       3.123  -4.741   1.482  1.00 94.50           C  
ATOM    862  CE2 PHE A 111       5.053  -5.421   0.229  1.00 94.50           C  
ATOM    863  CZ  PHE A 111       3.988  -5.738   1.058  1.00 94.50           C  
ATOM    864  N   LYS A 112       2.923   1.212  -0.125  1.00 92.73           N  
ATOM    865  CA  LYS A 112       3.113   2.639   0.122  1.00 92.73           C  
ATOM    866  C   LYS A 112       3.479   2.900   1.580  1.00 92.73           C  
ATOM    867  CB  LYS A 112       1.852   3.421  -0.250  1.00 92.73           C  
ATOM    868  O   LYS A 112       2.713   2.567   2.487  1.00 92.73           O  
ATOM    869  CG  LYS A 112       1.545   3.428  -1.740  1.00 92.73           C  
ATOM    870  CD  LYS A 112       0.275   4.213  -2.045  1.00 92.73           C  
ATOM    871  CE  LYS A 112      -0.126   4.081  -3.508  1.00 92.73           C  
ATOM    872  NZ  LYS A 112      -1.382   4.831  -3.807  1.00 92.73           N  
ATOM    873  N   GLU A 113       4.659   3.500   1.715  1.00 93.91           N  
ATOM    874  CA  GLU A 113       5.147   3.632   3.085  1.00 93.91           C  
ATOM    875  C   GLU A 113       5.033   2.312   3.842  1.00 93.91           C  
ATOM    876  CB  GLU A 113       4.380   4.731   3.825  1.00 93.91           C  
ATOM    877  O   GLU A 113       4.287   2.213   4.818  1.00 93.91           O  
ATOM    878  CG  GLU A 113       4.555   6.117   3.221  1.00 93.91           C  
ATOM    879  CD  GLU A 113       3.702   7.178   3.898  1.00 93.91           C  
ATOM    880  OE1 GLU A 113       3.823   8.372   3.541  1.00 93.91           O  
ATOM    881  OE2 GLU A 113       2.908   6.813   4.793  1.00 93.91           O  
ATOM    882  N   CYS A 114       5.786   1.374   3.422  1.00 96.30           N  
ATOM    883  CA  CYS A 114       5.713  -0.010   3.877  1.00 96.30           C  
ATOM    884  C   CYS A 114       5.949  -0.104   5.380  1.00 96.30           C  
ATOM    885  CB  CYS A 114       6.736  -0.872   3.137  1.00 96.30           C  
ATOM    886  O   CYS A 114       6.895   0.488   5.902  1.00 96.30           O  
ATOM    887  SG  CYS A 114       6.635  -2.630   3.541  1.00 96.30           S  
ATOM    888  N   MET A 115       5.036  -0.846   6.064  1.00 96.60           N  
ATOM    889  CA  MET A 115       5.138  -1.184   7.481  1.00 96.60           C  
ATOM    890  C   MET A 115       5.199  -2.696   7.676  1.00 96.60           C  
ATOM    891  CB  MET A 115       3.956  -0.603   8.259  1.00 96.60           C  
ATOM    892  O   MET A 115       4.459  -3.440   7.030  1.00 96.60           O  
ATOM    893  CG  MET A 115       3.785   0.897   8.084  1.00 96.60           C  
ATOM    894  SD  MET A 115       5.118   1.857   8.902  1.00 96.60           S  
ATOM    895  CE  MET A 115       4.639   1.653  10.640  1.00 96.60           C  
ATOM    896  N   THR A 116       6.122  -3.102   8.573  1.00 96.79           N  
ATOM    897  CA  THR A 116       6.275  -4.531   8.826  1.00 96.79           C  
ATOM    898  C   THR A 116       6.007  -4.852  10.293  1.00 96.79           C  
ATOM    899  CB  THR A 116       7.684  -5.018   8.439  1.00 96.79           C  
ATOM    900  O   THR A 116       6.443  -4.119  11.184  1.00 96.79           O  
ATOM    901  CG2 THR A 116       7.822  -6.522   8.650  1.00 96.79           C  
ATOM    902  OG1 THR A 116       7.925  -4.717   7.059  1.00 96.79           O  
ATOM    903  N   ILE A 117       5.308  -5.962  10.428  1.00 95.98           N  
ATOM    904  CA  ILE A 117       5.047  -6.447  11.779  1.00 95.98           C  
ATOM    905  C   ILE A 117       6.266  -7.205  12.299  1.00 95.98           C  
ATOM    906  CB  ILE A 117       3.795  -7.351  11.822  1.00 95.98           C  
ATOM    907  O   ILE A 117       6.755  -8.130  11.646  1.00 95.98           O  
ATOM    908  CG1 ILE A 117       2.560  -6.578  11.344  1.00 95.98           C  
ATOM    909  CG2 ILE A 117       3.579  -7.908  13.233  1.00 95.98           C  
ATOM    910  CD1 ILE A 117       1.315  -7.438  11.184  1.00 95.98           C  
ATOM    911  N   ASN A 118       6.804  -6.953  13.483  1.00 94.58           N  
ATOM    912  CA  ASN A 118       8.036  -7.524  14.018  1.00 94.58           C  
ATOM    913  C   ASN A 118       7.828  -8.960  14.491  1.00 94.58           C  
ATOM    914  CB  ASN A 118       8.575  -6.661  15.161  1.00 94.58           C  
ATOM    915  O   ASN A 118       8.758  -9.768  14.463  1.00 94.58           O  
ATOM    916  CG  ASN A 118       7.574  -6.490  16.286  1.00 94.58           C  
ATOM    917  ND2 ASN A 118       8.064  -6.124  17.465  1.00 94.58           N  
ATOM    918  OD1 ASN A 118       6.371  -6.686  16.098  1.00 94.58           O  
ATOM    919  N   GLU A 119       6.633  -9.353  14.824  1.00 93.61           N  
ATOM    920  CA  GLU A 119       6.380 -10.686  15.364  1.00 93.61           C  
ATOM    921  C   GLU A 119       6.265 -11.721  14.249  1.00 93.61           C  
ATOM    922  CB  GLU A 119       5.108 -10.688  16.216  1.00 93.61           C  
ATOM    923  O   GLU A 119       6.778 -12.835  14.374  1.00 93.61           O  
ATOM    924  CG  GLU A 119       5.193  -9.801  17.450  1.00 93.61           C  
ATOM    925  CD  GLU A 119       4.336  -8.549  17.348  1.00 93.61           C  
ATOM    926  OE1 GLU A 119       4.228  -7.805  18.349  1.00 93.61           O  
ATOM    927  OE2 GLU A 119       3.768  -8.310  16.259  1.00 93.61           O  
ATOM    928  N   CYS A 120       5.677 -11.309  13.068  1.00 95.31           N  
ATOM    929  CA  CYS A 120       5.427 -12.300  12.027  1.00 95.31           C  
ATOM    930  C   CYS A 120       6.038 -11.862  10.701  1.00 95.31           C  
ATOM    931  CB  CYS A 120       3.926 -12.532  11.856  1.00 95.31           C  
ATOM    932  O   CYS A 120       6.072 -12.637   9.743  1.00 95.31           O  
ATOM    933  SG  CYS A 120       3.006 -11.043  11.408  1.00 95.31           S  
ATOM    934  N   LEU A 121       6.495 -10.644  10.554  1.00 95.42           N  
ATOM    935  CA  LEU A 121       7.222 -10.060   9.432  1.00 95.42           C  
ATOM    936  C   LEU A 121       6.328  -9.956   8.201  1.00 95.42           C  
ATOM    937  CB  LEU A 121       8.464 -10.894   9.107  1.00 95.42           C  
ATOM    938  O   LEU A 121       6.810 -10.047   7.070  1.00 95.42           O  
ATOM    939  CG  LEU A 121       9.517 -11.001  10.210  1.00 95.42           C  
ATOM    940  CD1 LEU A 121      10.690 -11.855   9.742  1.00 95.42           C  
ATOM    941  CD2 LEU A 121       9.993  -9.614  10.631  1.00 95.42           C  
ATOM    942  N   HIS A 122       5.064  -9.768   8.322  1.00 96.02           N  
ATOM    943  CA  HIS A 122       4.183  -9.426   7.211  1.00 96.02           C  
ATOM    944  C   HIS A 122       4.075  -7.915   7.039  1.00 96.02           C  
ATOM    945  CB  HIS A 122       2.794 -10.030   7.423  1.00 96.02           C  
ATOM    946  O   HIS A 122       4.092  -7.171   8.022  1.00 96.02           O  
ATOM    947  CG  HIS A 122       2.758 -11.518   7.277  1.00 96.02           C  
ATOM    948  CD2 HIS A 122       3.007 -12.313   6.209  1.00 96.02           C  
ATOM    949  ND1 HIS A 122       2.430 -12.361   8.317  1.00 96.02           N  
ATOM    950  CE1 HIS A 122       2.480 -13.613   7.894  1.00 96.02           C  
ATOM    951  NE2 HIS A 122       2.828 -13.611   6.619  1.00 96.02           N  
ATOM    952  N   SER A 123       4.161  -7.537   5.784  1.00 96.75           N  
ATOM    953  CA  SER A 123       4.263  -6.117   5.465  1.00 96.75           C  
ATOM    954  C   SER A 123       2.966  -5.592   4.860  1.00 96.75           C  
ATOM    955  CB  SER A 123       5.423  -5.866   4.500  1.00 96.75           C  
ATOM    956  O   SER A 123       2.257  -6.324   4.167  1.00 96.75           O  
ATOM    957  OG  SER A 123       6.644  -6.333   5.049  1.00 96.75           O  
ATOM    958  N   PHE A 124       2.643  -4.341   5.218  1.00 96.79           N  
ATOM    959  CA  PHE A 124       1.455  -3.646   4.736  1.00 96.79           C  
ATOM    960  C   PHE A 124       1.757  -2.175   4.474  1.00 96.79           C  
ATOM    961  CB  PHE A 124       0.310  -3.774   5.745  1.00 96.79           C  
ATOM    962  O   PHE A 124       2.816  -1.675   4.859  1.00 96.79           O  
ATOM    963  CG  PHE A 124       0.065  -5.185   6.209  1.00 96.79           C  
ATOM    964  CD1 PHE A 124      -0.728  -6.049   5.465  1.00 96.79           C  
ATOM    965  CD2 PHE A 124       0.629  -5.647   7.391  1.00 96.79           C  
ATOM    966  CE1 PHE A 124      -0.956  -7.355   5.892  1.00 96.79           C  
ATOM    967  CE2 PHE A 124       0.406  -6.950   7.825  1.00 96.79           C  
ATOM    968  CZ  PHE A 124      -0.388  -7.803   7.074  1.00 96.79           C  
ATOM    969  N   CYS A 125       0.755  -1.485   3.776  1.00 96.14           N  
ATOM    970  CA  CYS A 125       0.865  -0.035   3.671  1.00 96.14           C  
ATOM    971  C   CYS A 125       0.628   0.630   5.022  1.00 96.14           C  
ATOM    972  CB  CYS A 125      -0.130   0.506   2.645  1.00 96.14           C  
ATOM    973  O   CYS A 125      -0.076   0.083   5.873  1.00 96.14           O  
ATOM    974  SG  CYS A 125       0.076  -0.194   0.992  1.00 96.14           S  
ATOM    975  N   ARG A 126       1.270   1.737   5.233  1.00 95.01           N  
ATOM    976  CA  ARG A 126       1.097   2.449   6.495  1.00 95.01           C  
ATOM    977  C   ARG A 126      -0.377   2.722   6.773  1.00 95.01           C  
ATOM    978  CB  ARG A 126       1.880   3.764   6.482  1.00 95.01           C  
ATOM    979  O   ARG A 126      -0.879   2.408   7.854  1.00 95.01           O  
ATOM    980  CG  ARG A 126       1.806   4.538   7.789  1.00 95.01           C  
ATOM    981  CD  ARG A 126       2.630   5.816   7.735  1.00 95.01           C  
ATOM    982  NE  ARG A 126       2.387   6.664   8.899  1.00 95.01           N  
ATOM    983  NH1 ARG A 126       4.098   5.769  10.167  1.00 95.01           N  
ATOM    984  NH2 ARG A 126       2.783   7.440  11.024  1.00 95.01           N  
ATOM    985  CZ  ARG A 126       3.090   6.622  10.027  1.00 95.01           C  
ATOM    986  N   SER A 127      -1.028   3.240   5.769  1.00 93.76           N  
ATOM    987  CA  SER A 127      -2.431   3.602   5.940  1.00 93.76           C  
ATOM    988  C   SER A 127      -3.294   2.370   6.189  1.00 93.76           C  
ATOM    989  CB  SER A 127      -2.944   4.354   4.712  1.00 93.76           C  
ATOM    990  O   SER A 127      -4.215   2.406   7.007  1.00 93.76           O  
ATOM    991  OG  SER A 127      -2.796   3.567   3.542  1.00 93.76           O  
ATOM    992  N   CYS A 128      -2.914   1.320   5.557  1.00 94.61           N  
ATOM    993  CA  CYS A 128      -3.667   0.078   5.692  1.00 94.61           C  
ATOM    994  C   CYS A 128      -3.495  -0.515   7.085  1.00 94.61           C  
ATOM    995  CB  CYS A 128      -3.221  -0.936   4.638  1.00 94.61           C  
ATOM    996  O   CYS A 128      -4.467  -0.958   7.699  1.00 94.61           O  
ATOM    997  SG  CYS A 128      -3.669  -0.476   2.950  1.00 94.61           S  
ATOM    998  N   ALA A 129      -2.284  -0.533   7.485  1.00 93.46           N  
ATOM    999  CA  ALA A 129      -1.996  -1.079   8.809  1.00 93.46           C  
ATOM   1000  C   ALA A 129      -2.685  -0.265   9.900  1.00 93.46           C  
ATOM   1001  CB  ALA A 129      -0.489  -1.119   9.051  1.00 93.46           C  
ATOM   1002  O   ALA A 129      -3.304  -0.828  10.805  1.00 93.46           O  
ATOM   1003  N   VAL A 130      -2.624   0.975   9.815  1.00 91.36           N  
ATOM   1004  CA  VAL A 130      -3.185   1.871  10.821  1.00 91.36           C  
ATOM   1005  C   VAL A 130      -4.705   1.725  10.853  1.00 91.36           C  
ATOM   1006  CB  VAL A 130      -2.797   3.342  10.553  1.00 91.36           C  
ATOM   1007  O   VAL A 130      -5.307   1.666  11.928  1.00 91.36           O  
ATOM   1008  CG1 VAL A 130      -3.567   4.281  11.478  1.00 91.36           C  
ATOM   1009  CG2 VAL A 130      -1.291   3.535  10.723  1.00 91.36           C  
ATOM   1010  N   GLU A 131      -5.241   1.671   9.673  1.00 91.61           N  
ATOM   1011  CA  GLU A 131      -6.689   1.519   9.567  1.00 91.61           C  
ATOM   1012  C   GLU A 131      -7.150   0.192  10.163  1.00 91.61           C  
ATOM   1013  CB  GLU A 131      -7.134   1.623   8.106  1.00 91.61           C  
ATOM   1014  O   GLU A 131      -8.179   0.134  10.838  1.00 91.61           O  
ATOM   1015  CG  GLU A 131      -8.645   1.611   7.921  1.00 91.61           C  
ATOM   1016  CD  GLU A 131      -9.075   1.828   6.480  1.00 91.61           C  
ATOM   1017  OE1 GLU A 131     -10.295   1.793   6.198  1.00 91.61           O  
ATOM   1018  OE2 GLU A 131      -8.185   2.034   5.624  1.00 91.61           O  
ATOM   1019  N   HIS A 132      -6.451  -0.803   9.892  1.00 91.37           N  
ATOM   1020  CA  HIS A 132      -6.811  -2.132  10.373  1.00 91.37           C  
ATOM   1021  C   HIS A 132      -6.687  -2.221  11.890  1.00 91.37           C  
ATOM   1022  CB  HIS A 132      -5.934  -3.196   9.711  1.00 91.37           C  
ATOM   1023  O   HIS A 132      -7.570  -2.764  12.559  1.00 91.37           O  
ATOM   1024  CG  HIS A 132      -6.286  -4.595  10.108  1.00 91.37           C  
ATOM   1025  CD2 HIS A 132      -5.718  -5.434  11.005  1.00 91.37           C  
ATOM   1026  ND1 HIS A 132      -7.343  -5.282   9.551  1.00 91.37           N  
ATOM   1027  CE1 HIS A 132      -7.410  -6.488  10.091  1.00 91.37           C  
ATOM   1028  NE2 HIS A 132      -6.435  -6.605  10.976  1.00 91.37           N  
ATOM   1029  N   PHE A 133      -5.723  -1.635  12.456  1.00 90.76           N  
ATOM   1030  CA  PHE A 133      -5.455  -1.805  13.879  1.00 90.76           C  
ATOM   1031  C   PHE A 133      -6.122  -0.702  14.691  1.00 90.76           C  
ATOM   1032  CB  PHE A 133      -3.946  -1.815  14.146  1.00 90.76           C  
ATOM   1033  O   PHE A 133      -6.054  -0.703  15.922  1.00 90.76           O  
ATOM   1034  CG  PHE A 133      -3.233  -3.003  13.560  1.00 90.76           C  
ATOM   1035  CD1 PHE A 133      -3.593  -4.296  13.922  1.00 90.76           C  
ATOM   1036  CD2 PHE A 133      -2.202  -2.828  12.646  1.00 90.76           C  
ATOM   1037  CE1 PHE A 133      -2.935  -5.398  13.381  1.00 90.76           C  
ATOM   1038  CE2 PHE A 133      -1.540  -3.925  12.101  1.00 90.76           C  
ATOM   1039  CZ  PHE A 133      -1.907  -5.208  12.470  1.00 90.76           C  
ATOM   1040  N   ASP A 134      -6.709   0.229  14.008  1.00 87.95           N  
ATOM   1041  CA  ASP A 134      -7.454   1.287  14.682  1.00 87.95           C  
ATOM   1042  C   ASP A 134      -8.707   0.733  15.356  1.00 87.95           C  
ATOM   1043  CB  ASP A 134      -7.834   2.391  13.692  1.00 87.95           C  
ATOM   1044  O   ASP A 134      -9.155   1.260  16.376  1.00 87.95           O  
ATOM   1045  CG  ASP A 134      -6.763   3.459  13.555  1.00 87.95           C  
ATOM   1046  OD1 ASP A 134      -5.815   3.479  14.369  1.00 87.95           O  
ATOM   1047  OD2 ASP A 134      -6.870   4.289  12.626  1.00 87.95           O  
ATOM   1048  N   ASP A 135      -9.151  -0.359  14.974  1.00 83.67           N  
ATOM   1049  CA  ASP A 135     -10.304  -1.023  15.573  1.00 83.67           C  
ATOM   1050  C   ASP A 135      -9.895  -1.836  16.800  1.00 83.67           C  
ATOM   1051  CB  ASP A 135     -10.994  -1.928  14.550  1.00 83.67           C  
ATOM   1052  O   ASP A 135      -8.894  -2.554  16.769  1.00 83.67           O  
ATOM   1053  CG  ASP A 135     -11.617  -1.155  13.400  1.00 83.67           C  
ATOM   1054  OD1 ASP A 135     -12.057  -0.004  13.607  1.00 83.67           O  
ATOM   1055  OD2 ASP A 135     -11.671  -1.704  12.278  1.00 83.67           O  
ATOM   1056  N   GLU A 136     -10.471  -1.616  18.004  1.00 69.60           N  
ATOM   1057  CA  GLU A 136     -10.144  -2.193  19.304  1.00 69.60           C  
ATOM   1058  C   GLU A 136     -10.293  -3.711  19.288  1.00 69.60           C  
ATOM   1059  CB  GLU A 136     -11.029  -1.589  20.398  1.00 69.60           C  
ATOM   1060  O   GLU A 136      -9.620  -4.415  20.044  1.00 69.60           O  
ATOM   1061  CG  GLU A 136     -10.686  -0.147  20.740  1.00 69.60           C  
ATOM   1062  CD  GLU A 136     -11.289   0.317  22.057  1.00 69.60           C  
ATOM   1063  OE1 GLU A 136     -10.629   1.090  22.788  1.00 69.60           O  
ATOM   1064  OE2 GLU A 136     -12.430  -0.096  22.360  1.00 69.60           O  
ATOM   1065  N   ASP A 137     -10.810  -4.227  18.237  1.00 77.44           N  
ATOM   1066  CA  ASP A 137     -11.062  -5.665  18.214  1.00 77.44           C  
ATOM   1067  C   ASP A 137     -10.037  -6.388  17.342  1.00 77.44           C  
ATOM   1068  CB  ASP A 137     -12.477  -5.954  17.710  1.00 77.44           C  
ATOM   1069  O   ASP A 137      -9.950  -7.617  17.366  1.00 77.44           O  
ATOM   1070  CG  ASP A 137     -13.556  -5.449  18.651  1.00 77.44           C  
ATOM   1071  OD1 ASP A 137     -13.345  -5.459  19.883  1.00 77.44           O  
ATOM   1072  OD2 ASP A 137     -14.628  -5.038  18.157  1.00 77.44           O  
ATOM   1073  N   ASN A 138      -9.190  -5.582  16.768  1.00 82.16           N  
ATOM   1074  CA  ASN A 138      -8.284  -6.211  15.813  1.00 82.16           C  
ATOM   1075  C   ASN A 138      -6.840  -6.175  16.303  1.00 82.16           C  
ATOM   1076  CB  ASN A 138      -8.396  -5.538  14.443  1.00 82.16           C  
ATOM   1077  O   ASN A 138      -6.195  -5.125  16.272  1.00 82.16           O  
ATOM   1078  CG  ASN A 138      -9.537  -6.091  13.612  1.00 82.16           C  
ATOM   1079  ND2 ASN A 138      -9.789  -5.473  12.464  1.00 82.16           N  
ATOM   1080  OD1 ASN A 138     -10.187  -7.066  13.999  1.00 82.16           O  
ATOM   1081  N   SER A 139      -6.420  -7.316  16.916  1.00 88.33           N  
ATOM   1082  CA  SER A 139      -5.052  -7.402  17.419  1.00 88.33           C  
ATOM   1083  C   SER A 139      -4.296  -8.556  16.768  1.00 88.33           C  
ATOM   1084  CB  SER A 139      -5.050  -7.573  18.938  1.00 88.33           C  
ATOM   1085  O   SER A 139      -3.284  -9.018  17.298  1.00 88.33           O  
ATOM   1086  OG  SER A 139      -5.800  -8.714  19.318  1.00 88.33           O  
ATOM   1087  N   GLN A 140      -4.866  -8.908  15.642  1.00 92.90           N  
ATOM   1088  CA  GLN A 140      -4.218 -10.018  14.952  1.00 92.90           C  
ATOM   1089  C   GLN A 140      -3.703  -9.589  13.581  1.00 92.90           C  
ATOM   1090  CB  GLN A 140      -5.182 -11.196  14.806  1.00 92.90           C  
ATOM   1091  O   GLN A 140      -4.268  -8.692  12.953  1.00 92.90           O  
ATOM   1092  CG  GLN A 140      -5.676 -11.756  16.133  1.00 92.90           C  
ATOM   1093  CD  GLN A 140      -6.695 -12.865  15.960  1.00 92.90           C  
ATOM   1094  NE2 GLN A 140      -7.040 -13.531  17.057  1.00 92.90           N  
ATOM   1095  OE1 GLN A 140      -7.170 -13.122  14.849  1.00 92.90           O  
ATOM   1096  N   CYS A 141      -2.647 -10.236  13.211  1.00 94.60           N  
ATOM   1097  CA  CYS A 141      -2.130 -10.013  11.866  1.00 94.60           C  
ATOM   1098  C   CYS A 141      -3.143 -10.445  10.813  1.00 94.60           C  
ATOM   1099  CB  CYS A 141      -0.817 -10.770  11.664  1.00 94.60           C  
ATOM   1100  O   CYS A 141      -3.708 -11.537  10.900  1.00 94.60           O  
ATOM   1101  SG  CYS A 141      -0.157 -10.649   9.987  1.00 94.60           S  
ATOM   1102  N   PRO A 142      -3.376  -9.623   9.721  1.00 92.65           N  
ATOM   1103  CA  PRO A 142      -4.361  -9.934   8.681  1.00 92.65           C  
ATOM   1104  C   PRO A 142      -3.910 -11.067   7.762  1.00 92.65           C  
ATOM   1105  CB  PRO A 142      -4.484  -8.619   7.908  1.00 92.65           C  
ATOM   1106  O   PRO A 142      -4.741 -11.706   7.111  1.00 92.65           O  
ATOM   1107  CG  PRO A 142      -3.913  -7.584   8.821  1.00 92.65           C  
ATOM   1108  CD  PRO A 142      -2.899  -8.241   9.713  1.00 92.65           C  
ATOM   1109  N   THR A 143      -2.651 -11.384   7.840  1.00 93.60           N  
ATOM   1110  CA  THR A 143      -2.119 -12.389   6.926  1.00 93.60           C  
ATOM   1111  C   THR A 143      -2.021 -13.748   7.614  1.00 93.60           C  
ATOM   1112  CB  THR A 143      -0.734 -11.980   6.392  1.00 93.60           C  
ATOM   1113  O   THR A 143      -2.429 -14.765   7.051  1.00 93.60           O  
ATOM   1114  CG2 THR A 143      -0.240 -12.963   5.335  1.00 93.60           C  
ATOM   1115  OG1 THR A 143      -0.820 -10.673   5.810  1.00 93.60           O  
ATOM   1116  N   CYS A 144      -1.633 -13.753   8.816  1.00 94.74           N  
ATOM   1117  CA  CYS A 144      -1.320 -15.041   9.425  1.00 94.74           C  
ATOM   1118  C   CYS A 144      -2.094 -15.232  10.724  1.00 94.74           C  
ATOM   1119  CB  CYS A 144       0.180 -15.158   9.692  1.00 94.74           C  
ATOM   1120  O   CYS A 144      -2.005 -16.287  11.355  1.00 94.74           O  
ATOM   1121  SG  CYS A 144       0.801 -13.961  10.894  1.00 94.74           S  
ATOM   1122  N   ASP A 145      -2.816 -14.202  11.160  1.00 93.11           N  
ATOM   1123  CA  ASP A 145      -3.717 -14.242  12.307  1.00 93.11           C  
ATOM   1124  C   ASP A 145      -2.938 -14.380  13.613  1.00 93.11           C  
ATOM   1125  CB  ASP A 145      -4.715 -15.394  12.166  1.00 93.11           C  
ATOM   1126  O   ASP A 145      -3.488 -14.811  14.628  1.00 93.11           O  
ATOM   1127  CG  ASP A 145      -5.698 -15.190  11.027  1.00 93.11           C  
ATOM   1128  OD1 ASP A 145      -6.106 -14.037  10.772  1.00 93.11           O  
ATOM   1129  OD2 ASP A 145      -6.069 -16.193  10.379  1.00 93.11           O  
ATOM   1130  N   MET A 146      -1.704 -14.036  13.569  1.00 92.60           N  
ATOM   1131  CA  MET A 146      -0.881 -14.034  14.775  1.00 92.60           C  
ATOM   1132  C   MET A 146      -1.308 -12.920  15.724  1.00 92.60           C  
ATOM   1133  CB  MET A 146       0.598 -13.878  14.417  1.00 92.60           C  
ATOM   1134  O   MET A 146      -1.554 -11.792  15.293  1.00 92.60           O  
ATOM   1135  CG  MET A 146       1.527 -13.915  15.619  1.00 92.60           C  
ATOM   1136  SD  MET A 146       3.298 -13.941  15.139  1.00 92.60           S  
ATOM   1137  CE  MET A 146       3.420 -15.618  14.455  1.00 92.60           C  
ATOM   1138  N   GLU A 147      -1.308 -13.206  17.011  1.00 92.04           N  
ATOM   1139  CA  GLU A 147      -1.684 -12.231  18.030  1.00 92.04           C  
ATOM   1140  C   GLU A 147      -0.536 -11.270  18.325  1.00 92.04           C  
ATOM   1141  CB  GLU A 147      -2.122 -12.938  19.315  1.00 92.04           C  
ATOM   1142  O   GLU A 147       0.582 -11.700  18.616  1.00 92.04           O  
ATOM   1143  CG  GLU A 147      -3.511 -13.554  19.236  1.00 92.04           C  
ATOM   1144  CD  GLU A 147      -3.982 -14.145  20.555  1.00 92.04           C  
ATOM   1145  OE1 GLU A 147      -5.112 -14.682  20.611  1.00 92.04           O  
ATOM   1146  OE2 GLU A 147      -3.215 -14.070  21.541  1.00 92.04           O  
ATOM   1147  N   LEU A 148      -0.772  -9.899  18.171  1.00 88.57           N  
ATOM   1148  CA  LEU A 148       0.265  -8.875  18.233  1.00 88.57           C  
ATOM   1149  C   LEU A 148       0.262  -8.180  19.590  1.00 88.57           C  
ATOM   1150  CB  LEU A 148       0.067  -7.844  17.118  1.00 88.57           C  
ATOM   1151  O   LEU A 148       1.128  -7.347  19.867  1.00 88.57           O  
ATOM   1152  CG  LEU A 148       0.094  -8.381  15.686  1.00 88.57           C  
ATOM   1153  CD1 LEU A 148      -0.233  -7.268  14.696  1.00 88.57           C  
ATOM   1154  CD2 LEU A 148       1.452  -9.000  15.372  1.00 88.57           C  
ATOM   1155  N   GLY A 149      -0.502  -8.798  20.669  1.00 82.79           N  
ATOM   1156  CA  GLY A 149      -0.540  -8.267  22.022  1.00 82.79           C  
ATOM   1157  C   GLY A 149      -1.440  -7.054  22.162  1.00 82.79           C  
ATOM   1158  O   GLY A 149      -2.387  -6.886  21.391  1.00 82.79           O  
ATOM   1159  N   GLY A 150      -1.313  -6.205  23.341  1.00 76.53           N  
ATOM   1160  CA  GLY A 150      -2.188  -5.156  23.837  1.00 76.53           C  
ATOM   1161  C   GLY A 150      -2.265  -3.956  22.913  1.00 76.53           C  
ATOM   1162  O   GLY A 150      -3.349  -3.424  22.666  1.00 76.53           O  
ATOM   1163  N   ASN A 151      -1.104  -3.632  22.156  1.00 83.52           N  
ATOM   1164  CA  ASN A 151      -1.115  -2.550  21.178  1.00 83.52           C  
ATOM   1165  C   ASN A 151      -0.436  -2.965  19.875  1.00 83.52           C  
ATOM   1166  CB  ASN A 151      -0.445  -1.300  21.752  1.00 83.52           C  
ATOM   1167  O   ASN A 151       0.791  -3.048  19.810  1.00 83.52           O  
ATOM   1168  CG  ASN A 151      -1.204  -0.718  22.928  1.00 83.52           C  
ATOM   1169  ND2 ASN A 151      -0.474  -0.174  23.894  1.00 83.52           N  
ATOM   1170  OD1 ASN A 151      -2.437  -0.758  22.967  1.00 83.52           O  
ATOM   1171  N   PRO A 152      -1.266  -3.287  18.886  1.00 84.61           N  
ATOM   1172  CA  PRO A 152      -0.724  -3.735  17.601  1.00 84.61           C  
ATOM   1173  C   PRO A 152       0.119  -2.664  16.911  1.00 84.61           C  
ATOM   1174  CB  PRO A 152      -1.977  -4.056  16.782  1.00 84.61           C  
ATOM   1175  O   PRO A 152       1.042  -2.989  16.160  1.00 84.61           O  
ATOM   1176  CG  PRO A 152      -3.091  -3.369  17.504  1.00 84.61           C  
ATOM   1177  CD  PRO A 152      -2.692  -3.194  18.941  1.00 84.61           C  
ATOM   1178  N   ASN A 153      -0.095  -1.398  17.239  1.00 85.66           N  
ATOM   1179  CA  ASN A 153       0.647  -0.306  16.618  1.00 85.66           C  
ATOM   1180  C   ASN A 153       2.107  -0.297  17.063  1.00 85.66           C  
ATOM   1181  CB  ASN A 153      -0.012   1.038  16.932  1.00 85.66           C  
ATOM   1182  O   ASN A 153       2.987   0.128  16.312  1.00 85.66           O  
ATOM   1183  CG  ASN A 153      -1.276   1.270  16.127  1.00 85.66           C  
ATOM   1184  ND2 ASN A 153      -2.415   1.299  16.808  1.00 85.66           N  
ATOM   1185  OD1 ASN A 153      -1.229   1.422  14.904  1.00 85.66           O  
ATOM   1186  N   GLU A 154       2.336  -0.823  18.179  1.00 87.38           N  
ATOM   1187  CA  GLU A 154       3.696  -0.895  18.704  1.00 87.38           C  
ATOM   1188  C   GLU A 154       4.503  -1.980  17.996  1.00 87.38           C  
ATOM   1189  CB  GLU A 154       3.677  -1.155  20.213  1.00 87.38           C  
ATOM   1190  O   GLU A 154       5.733  -1.911  17.944  1.00 87.38           O  
ATOM   1191  CG  GLU A 154       3.196   0.033  21.034  1.00 87.38           C  
ATOM   1192  CD  GLU A 154       3.168  -0.245  22.529  1.00 87.38           C  
ATOM   1193  OE1 GLU A 154       2.726   0.636  23.301  1.00 87.38           O  
ATOM   1194  OE2 GLU A 154       3.591  -1.351  22.931  1.00 87.38           O  
ATOM   1195  N   ALA A 155       3.792  -2.861  17.482  1.00 89.97           N  
ATOM   1196  CA  ALA A 155       4.435  -3.985  16.807  1.00 89.97           C  
ATOM   1197  C   ALA A 155       4.787  -3.631  15.365  1.00 89.97           C  
ATOM   1198  CB  ALA A 155       3.531  -5.215  16.844  1.00 89.97           C  
ATOM   1199  O   ALA A 155       5.568  -4.333  14.719  1.00 89.97           O  
ATOM   1200  N   LEU A 156       4.346  -2.447  14.875  1.00 93.49           N  
ATOM   1201  CA  LEU A 156       4.565  -2.035  13.493  1.00 93.49           C  
ATOM   1202  C   LEU A 156       5.826  -1.186  13.372  1.00 93.49           C  
ATOM   1203  CB  LEU A 156       3.357  -1.253  12.969  1.00 93.49           C  
ATOM   1204  O   LEU A 156       6.043  -0.271  14.170  1.00 93.49           O  
ATOM   1205  CG  LEU A 156       2.093  -2.067  12.689  1.00 93.49           C  
ATOM   1206  CD1 LEU A 156       0.887  -1.143  12.552  1.00 93.49           C  
ATOM   1207  CD2 LEU A 156       2.269  -2.914  11.433  1.00 93.49           C  
ATOM   1208  N   ARG A 157       6.651  -1.556  12.400  1.00 95.81           N  
ATOM   1209  CA  ARG A 157       7.871  -0.810  12.105  1.00 95.81           C  
ATOM   1210  C   ARG A 157       7.945  -0.444  10.626  1.00 95.81           C  
ATOM   1211  CB  ARG A 157       9.106  -1.618  12.508  1.00 95.81           C  
ATOM   1212  O   ARG A 157       7.638  -1.268   9.762  1.00 95.81           O  
ATOM   1213  CG  ARG A 157       9.184  -1.925  13.995  1.00 95.81           C  
ATOM   1214  CD  ARG A 157       9.260  -0.655  14.830  1.00 95.81           C  
ATOM   1215  NE  ARG A 157      10.588  -0.051  14.771  1.00 95.81           N  
ATOM   1216  NH1 ARG A 157      11.441  -1.255  16.549  1.00 95.81           N  
ATOM   1217  NH2 ARG A 157      12.761   0.261  15.447  1.00 95.81           N  
ATOM   1218  CZ  ARG A 157      11.594  -0.350  15.589  1.00 95.81           C  
ATOM   1219  N   PRO A 158       8.316   0.862  10.411  1.00 96.84           N  
ATOM   1220  CA  PRO A 158       8.576   1.196   9.009  1.00 96.84           C  
ATOM   1221  C   PRO A 158       9.688   0.347   8.397  1.00 96.84           C  
ATOM   1222  CB  PRO A 158       8.983   2.670   9.067  1.00 96.84           C  
ATOM   1223  O   PRO A 158      10.657   0.006   9.081  1.00 96.84           O  
ATOM   1224  CG  PRO A 158       8.501   3.147  10.399  1.00 96.84           C  
ATOM   1225  CD  PRO A 158       8.456   1.976  11.338  1.00 96.84           C  
ATOM   1226  N   ASP A 159       9.474  -0.057   7.181  1.00 96.95           N  
ATOM   1227  CA  ASP A 159      10.442  -0.859   6.441  1.00 96.95           C  
ATOM   1228  C   ASP A 159      10.958  -0.106   5.216  1.00 96.95           C  
ATOM   1229  CB  ASP A 159       9.823  -2.192   6.016  1.00 96.95           C  
ATOM   1230  O   ASP A 159      10.411  -0.245   4.120  1.00 96.95           O  
ATOM   1231  CG  ASP A 159      10.848  -3.183   5.494  1.00 96.95           C  
ATOM   1232  OD1 ASP A 159      11.949  -2.761   5.079  1.00 96.95           O  
ATOM   1233  OD2 ASP A 159      10.551  -4.397   5.494  1.00 96.95           O  
ATOM   1234  N   PRO A 160      11.933   0.785   5.413  1.00 95.60           N  
ATOM   1235  CA  PRO A 160      12.426   1.632   4.324  1.00 95.60           C  
ATOM   1236  C   PRO A 160      13.117   0.833   3.222  1.00 95.60           C  
ATOM   1237  CB  PRO A 160      13.415   2.566   5.025  1.00 95.60           C  
ATOM   1238  O   PRO A 160      13.184   1.285   2.076  1.00 95.60           O  
ATOM   1239  CG  PRO A 160      13.772   1.863   6.294  1.00 95.60           C  
ATOM   1240  CD  PRO A 160      12.595   1.036   6.728  1.00 95.60           C  
ATOM   1241  N   ILE A 161      13.607  -0.273   3.639  1.00 95.57           N  
ATOM   1242  CA  ILE A 161      14.276  -1.118   2.655  1.00 95.57           C  
ATOM   1243  C   ILE A 161      13.251  -1.667   1.666  1.00 95.57           C  
ATOM   1244  CB  ILE A 161      15.042  -2.276   3.332  1.00 95.57           C  
ATOM   1245  O   ILE A 161      13.448  -1.591   0.451  1.00 95.57           O  
ATOM   1246  CG1 ILE A 161      16.165  -1.727   4.220  1.00 95.57           C  
ATOM   1247  CG2 ILE A 161      15.597  -3.243   2.282  1.00 95.57           C  
ATOM   1248  CD1 ILE A 161      16.850  -2.783   5.076  1.00 95.57           C  
ATOM   1249  N   MET A 162      12.191  -2.203   2.205  1.00 94.81           N  
ATOM   1250  CA  MET A 162      11.139  -2.728   1.339  1.00 94.81           C  
ATOM   1251  C   MET A 162      10.546  -1.624   0.471  1.00 94.81           C  
ATOM   1252  CB  MET A 162      10.038  -3.388   2.171  1.00 94.81           C  
ATOM   1253  O   MET A 162      10.320  -1.821  -0.724  1.00 94.81           O  
ATOM   1254  CG  MET A 162      10.420  -4.752   2.723  1.00 94.81           C  
ATOM   1255  SD  MET A 162      10.850  -5.951   1.402  1.00 94.81           S  
ATOM   1256  CE  MET A 162       9.219  -6.184   0.640  1.00 94.81           C  
ATOM   1257  N   GLN A 163      10.379  -0.553   1.117  1.00 94.32           N  
ATOM   1258  CA  GLN A 163       9.871   0.584   0.356  1.00 94.32           C  
ATOM   1259  C   GLN A 163      10.872   1.025  -0.708  1.00 94.32           C  
ATOM   1260  CB  GLN A 163       9.547   1.752   1.289  1.00 94.32           C  
ATOM   1261  O   GLN A 163      10.487   1.359  -1.830  1.00 94.32           O  
ATOM   1262  CG  GLN A 163       8.810   2.897   0.607  1.00 94.32           C  
ATOM   1263  CD  GLN A 163       7.470   2.474   0.034  1.00 94.32           C  
ATOM   1264  NE2 GLN A 163       7.256   2.760  -1.245  1.00 94.32           N  
ATOM   1265  OE1 GLN A 163       6.635   1.895   0.736  1.00 94.32           O  
ATOM   1266  N   GLY A 164      12.056   1.021  -0.402  1.00 93.14           N  
ATOM   1267  CA  GLY A 164      13.106   1.351  -1.352  1.00 93.14           C  
ATOM   1268  C   GLY A 164      13.139   0.422  -2.551  1.00 93.14           C  
ATOM   1269  O   GLY A 164      13.320   0.869  -3.685  1.00 93.14           O  
ATOM   1270  N   LEU A 165      12.926  -0.812  -2.259  1.00 93.04           N  
ATOM   1271  CA  LEU A 165      12.901  -1.784  -3.346  1.00 93.04           C  
ATOM   1272  C   LEU A 165      11.727  -1.522  -4.283  1.00 93.04           C  
ATOM   1273  CB  LEU A 165      12.817  -3.208  -2.790  1.00 93.04           C  
ATOM   1274  O   LEU A 165      11.882  -1.564  -5.506  1.00 93.04           O  
ATOM   1275  CG  LEU A 165      14.065  -3.733  -2.079  1.00 93.04           C  
ATOM   1276  CD1 LEU A 165      13.786  -5.097  -1.456  1.00 93.04           C  
ATOM   1277  CD2 LEU A 165      15.240  -3.812  -3.047  1.00 93.04           C  
ATOM   1278  N   VAL A 166      10.665  -1.233  -3.785  1.00 92.20           N  
ATOM   1279  CA  VAL A 166       9.477  -0.941  -4.580  1.00 92.20           C  
ATOM   1280  C   VAL A 166       9.722   0.296  -5.441  1.00 92.20           C  
ATOM   1281  CB  VAL A 166       8.234  -0.730  -3.686  1.00 92.20           C  
ATOM   1282  O   VAL A 166       9.427   0.295  -6.639  1.00 92.20           O  
ATOM   1283  CG1 VAL A 166       7.052  -0.231  -4.514  1.00 92.20           C  
ATOM   1284  CG2 VAL A 166       7.874  -2.025  -2.960  1.00 92.20           C  
ATOM   1285  N   ASP A 167      10.342   1.219  -4.880  1.00 90.03           N  
ATOM   1286  CA  ASP A 167      10.572   2.491  -5.559  1.00 90.03           C  
ATOM   1287  C   ASP A 167      11.580   2.333  -6.694  1.00 90.03           C  
ATOM   1288  CB  ASP A 167      11.059   3.548  -4.566  1.00 90.03           C  
ATOM   1289  O   ASP A 167      11.442   2.962  -7.746  1.00 90.03           O  
ATOM   1290  CG  ASP A 167       9.981   3.986  -3.590  1.00 90.03           C  
ATOM   1291  OD1 ASP A 167       8.782   3.763  -3.864  1.00 90.03           O  
ATOM   1292  OD2 ASP A 167      10.333   4.562  -2.538  1.00 90.03           O  
ATOM   1293  N   ARG A 168      12.513   1.483  -6.510  1.00 89.22           N  
ATOM   1294  CA  ARG A 168      13.563   1.307  -7.508  1.00 89.22           C  
ATOM   1295  C   ARG A 168      13.099   0.392  -8.636  1.00 89.22           C  
ATOM   1296  CB  ARG A 168      14.829   0.741  -6.861  1.00 89.22           C  
ATOM   1297  O   ARG A 168      13.407   0.635  -9.805  1.00 89.22           O  
ATOM   1298  CG  ARG A 168      15.578   1.741  -5.994  1.00 89.22           C  
ATOM   1299  CD  ARG A 168      16.936   1.205  -5.561  1.00 89.22           C  
ATOM   1300  NE  ARG A 168      16.924   0.770  -4.167  1.00 89.22           N  
ATOM   1301  NH1 ARG A 168      18.072   2.608  -3.367  1.00 89.22           N  
ATOM   1302  NH2 ARG A 168      17.396   0.958  -1.927  1.00 89.22           N  
ATOM   1303  CZ  ARG A 168      17.464   1.446  -3.157  1.00 89.22           C  
ATOM   1304  N   ILE A 169      12.340  -0.598  -8.222  1.00 87.69           N  
ATOM   1305  CA  ILE A 169      11.914  -1.595  -9.199  1.00 87.69           C  
ATOM   1306  C   ILE A 169      10.741  -1.053 -10.012  1.00 87.69           C  
ATOM   1307  CB  ILE A 169      11.524  -2.925  -8.515  1.00 87.69           C  
ATOM   1308  O   ILE A 169      10.650  -1.291 -11.218  1.00 87.69           O  
ATOM   1309  CG1 ILE A 169      12.754  -3.578  -7.875  1.00 87.69           C  
ATOM   1310  CG2 ILE A 169      10.860  -3.873  -9.518  1.00 87.69           C  
ATOM   1311  CD1 ILE A 169      12.441  -4.830  -7.068  1.00 87.69           C  
ATOM   1312  N   LEU A 170       9.967  -0.181  -9.308  1.00 87.17           N  
ATOM   1313  CA  LEU A 170       8.787   0.374  -9.963  1.00 87.17           C  
ATOM   1314  C   LEU A 170       8.794   1.898  -9.894  1.00 87.17           C  
ATOM   1315  CB  LEU A 170       7.510  -0.171  -9.319  1.00 87.17           C  
ATOM   1316  O   LEU A 170       8.088   2.490  -9.074  1.00 87.17           O  
ATOM   1317  CG  LEU A 170       7.351  -1.693  -9.312  1.00 87.17           C  
ATOM   1318  CD1 LEU A 170       6.230  -2.104  -8.363  1.00 87.17           C  
ATOM   1319  CD2 LEU A 170       7.080  -2.208 -10.722  1.00 87.17           C  
ATOM   1320  N   PRO A 171       9.599   2.558 -10.608  1.00 78.79           N  
ATOM   1321  CA  PRO A 171       9.830   4.002 -10.515  1.00 78.79           C  
ATOM   1322  C   PRO A 171       8.641   4.822 -11.009  1.00 78.79           C  
ATOM   1323  CB  PRO A 171      11.053   4.221 -11.410  1.00 78.79           C  
ATOM   1324  O   PRO A 171       8.426   5.945 -10.545  1.00 78.79           O  
ATOM   1325  CG  PRO A 171      11.103   3.015 -12.292  1.00 78.79           C  
ATOM   1326  CD  PRO A 171      10.450   1.871 -11.572  1.00 78.79           C  
ATOM   1327  N   HIS A 172       7.777   4.181 -11.776  1.00 80.75           N  
ATOM   1328  CA  HIS A 172       6.673   4.958 -12.327  1.00 80.75           C  
ATOM   1329  C   HIS A 172       5.456   4.914 -11.409  1.00 80.75           C  
ATOM   1330  CB  HIS A 172       6.298   4.445 -13.719  1.00 80.75           C  
ATOM   1331  O   HIS A 172       4.467   5.611 -11.647  1.00 80.75           O  
ATOM   1332  CG  HIS A 172       7.425   4.500 -14.701  1.00 80.75           C  
ATOM   1333  CD2 HIS A 172       8.095   3.513 -15.341  1.00 80.75           C  
ATOM   1334  ND1 HIS A 172       7.987   5.685 -15.124  1.00 80.75           N  
ATOM   1335  CE1 HIS A 172       8.957   5.423 -15.984  1.00 80.75           C  
ATOM   1336  NE2 HIS A 172       9.043   4.112 -16.133  1.00 80.75           N  
ATOM   1337  N   LEU A 173       5.562   4.146 -10.418  1.00 82.83           N  
ATOM   1338  CA  LEU A 173       4.427   3.929  -9.529  1.00 82.83           C  
ATOM   1339  C   LEU A 173       4.102   5.196  -8.743  1.00 82.83           C  
ATOM   1340  CB  LEU A 173       4.715   2.776  -8.564  1.00 82.83           C  
ATOM   1341  O   LEU A 173       2.936   5.580  -8.632  1.00 82.83           O  
ATOM   1342  CG  LEU A 173       3.576   2.380  -7.623  1.00 82.83           C  
ATOM   1343  CD1 LEU A 173       2.393   1.841  -8.420  1.00 82.83           C  
ATOM   1344  CD2 LEU A 173       4.056   1.349  -6.607  1.00 82.83           C  
ATOM   1345  N   GLU A 174       5.038   5.900  -8.303  1.00 81.84           N  
ATOM   1346  CA  GLU A 174       4.840   7.102  -7.499  1.00 81.84           C  
ATOM   1347  C   GLU A 174       4.187   8.213  -8.317  1.00 81.84           C  
ATOM   1348  CB  GLU A 174       6.171   7.588  -6.920  1.00 81.84           C  
ATOM   1349  O   GLU A 174       3.263   8.878  -7.845  1.00 81.84           O  
ATOM   1350  CG  GLU A 174       6.030   8.736  -5.931  1.00 81.84           C  
ATOM   1351  CD  GLU A 174       7.348   9.141  -5.290  1.00 81.84           C  
ATOM   1352  OE1 GLU A 174       7.356  10.080  -4.461  1.00 81.84           O  
ATOM   1353  OE2 GLU A 174       8.380   8.516  -5.620  1.00 81.84           O  
ATOM   1354  N   GLU A 175       4.719   8.346  -9.480  1.00 83.63           N  
ATOM   1355  CA  GLU A 175       4.175   9.378 -10.357  1.00 83.63           C  
ATOM   1356  C   GLU A 175       2.701   9.124 -10.660  1.00 83.63           C  
ATOM   1357  CB  GLU A 175       4.975   9.452 -11.661  1.00 83.63           C  
ATOM   1358  O   GLU A 175       1.883  10.044 -10.602  1.00 83.63           O  
ATOM   1359  CG  GLU A 175       6.370  10.037 -11.494  1.00 83.63           C  
ATOM   1360  CD  GLU A 175       7.240   9.873 -12.730  1.00 83.63           C  
ATOM   1361  OE1 GLU A 175       8.452  10.181 -12.663  1.00 83.63           O  
ATOM   1362  OE2 GLU A 175       6.706   9.434 -13.773  1.00 83.63           O  
ATOM   1363  N   ASP A 176       2.431   7.944 -10.936  1.00 82.06           N  
ATOM   1364  CA  ASP A 176       1.054   7.567 -11.243  1.00 82.06           C  
ATOM   1365  C   ASP A 176       0.139   7.808 -10.045  1.00 82.06           C  
ATOM   1366  CB  ASP A 176       0.983   6.100 -11.672  1.00 82.06           C  
ATOM   1367  O   ASP A 176      -0.976   8.312 -10.201  1.00 82.06           O  
ATOM   1368  CG  ASP A 176       1.606   5.849 -13.034  1.00 82.06           C  
ATOM   1369  OD1 ASP A 176       1.852   6.821 -13.780  1.00 82.06           O  
ATOM   1370  OD2 ASP A 176       1.849   4.669 -13.365  1.00 82.06           O  
ATOM   1371  N   ASP A 177       0.557   7.408  -8.897  1.00 83.88           N  
ATOM   1372  CA  ASP A 177      -0.226   7.594  -7.679  1.00 83.88           C  
ATOM   1373  C   ASP A 177      -0.509   9.073  -7.428  1.00 83.88           C  
ATOM   1374  CB  ASP A 177       0.499   6.986  -6.476  1.00 83.88           C  
ATOM   1375  O   ASP A 177      -1.627   9.443  -7.062  1.00 83.88           O  
ATOM   1376  CG  ASP A 177       0.406   5.471  -6.432  1.00 83.88           C  
ATOM   1377  OD1 ASP A 177      -0.334   4.881  -7.248  1.00 83.88           O  
ATOM   1378  OD2 ASP A 177       1.076   4.862  -5.570  1.00 83.88           O  
ATOM   1379  N   THR A 178       0.488   9.776  -7.675  1.00 84.30           N  
ATOM   1380  CA  THR A 178       0.364  11.215  -7.465  1.00 84.30           C  
ATOM   1381  C   THR A 178      -0.646  11.818  -8.436  1.00 84.30           C  
ATOM   1382  CB  THR A 178       1.723  11.922  -7.628  1.00 84.30           C  
ATOM   1383  O   THR A 178      -1.473  12.645  -8.046  1.00 84.30           O  
ATOM   1384  CG2 THR A 178       2.697  11.501  -6.532  1.00 84.30           C  
ATOM   1385  OG1 THR A 178       2.281  11.583  -8.904  1.00 84.30           O  
ATOM   1386  N   MET A 179      -0.478  11.408  -9.603  1.00 85.43           N  
ATOM   1387  CA  MET A 179      -1.379  11.906 -10.638  1.00 85.43           C  
ATOM   1388  C   MET A 179      -2.828  11.565 -10.307  1.00 85.43           C  
ATOM   1389  CB  MET A 179      -1.004  11.326 -12.003  1.00 85.43           C  
ATOM   1390  O   MET A 179      -3.716  12.409 -10.444  1.00 85.43           O  
ATOM   1391  CG  MET A 179      -1.707  12.000 -13.170  1.00 85.43           C  
ATOM   1392  SD  MET A 179      -1.169  11.335 -14.793  1.00 85.43           S  
ATOM   1393  CE  MET A 179       0.604  11.712 -14.723  1.00 85.43           C  
ATOM   1394  N   GLN A 180      -2.986  10.439  -9.904  1.00 84.69           N  
ATOM   1395  CA  GLN A 180      -4.328   9.984  -9.555  1.00 84.69           C  
ATOM   1396  C   GLN A 180      -4.878  10.758  -8.361  1.00 84.69           C  
ATOM   1397  CB  GLN A 180      -4.326   8.484  -9.253  1.00 84.69           C  
ATOM   1398  O   GLN A 180      -6.063  11.095  -8.325  1.00 84.69           O  
ATOM   1399  CG  GLN A 180      -4.169   7.609 -10.489  1.00 84.69           C  
ATOM   1400  CD  GLN A 180      -4.144   6.128 -10.160  1.00 84.69           C  
ATOM   1401  NE2 GLN A 180      -4.673   5.310 -11.064  1.00 84.69           N  
ATOM   1402  OE1 GLN A 180      -3.654   5.722  -9.101  1.00 84.69           O  
ATOM   1403  N   GLU A 181      -4.045  10.923  -7.464  1.00 85.25           N  
ATOM   1404  CA  GLU A 181      -4.454  11.678  -6.284  1.00 85.25           C  
ATOM   1405  C   GLU A 181      -4.835  13.110  -6.649  1.00 85.25           C  
ATOM   1406  CB  GLU A 181      -3.339  11.683  -5.235  1.00 85.25           C  
ATOM   1407  O   GLU A 181      -5.852  13.626  -6.180  1.00 85.25           O  
ATOM   1408  CG  GLU A 181      -3.744  12.311  -3.909  1.00 85.25           C  
ATOM   1409  CD  GLU A 181      -2.720  12.096  -2.806  1.00 85.25           C  
ATOM   1410  OE1 GLU A 181      -2.946  12.569  -1.668  1.00 85.25           O  
ATOM   1411  OE2 GLU A 181      -1.684  11.451  -3.081  1.00 85.25           O  
ATOM   1412  N   LEU A 182      -4.071  13.699  -7.464  1.00 88.05           N  
ATOM   1413  CA  LEU A 182      -4.347  15.060  -7.911  1.00 88.05           C  
ATOM   1414  C   LEU A 182      -5.655  15.122  -8.691  1.00 88.05           C  
ATOM   1415  CB  LEU A 182      -3.197  15.583  -8.777  1.00 88.05           C  
ATOM   1416  O   LEU A 182      -6.431  16.068  -8.537  1.00 88.05           O  
ATOM   1417  CG  LEU A 182      -1.899  15.927  -8.045  1.00 88.05           C  
ATOM   1418  CD1 LEU A 182      -0.801  16.269  -9.046  1.00 88.05           C  
ATOM   1419  CD2 LEU A 182      -2.122  17.081  -7.073  1.00 88.05           C  
ATOM   1420  N   ALA A 183      -5.781  14.205  -9.534  1.00 88.93           N  
ATOM   1421  CA  ALA A 183      -7.025  14.122 -10.293  1.00 88.93           C  
ATOM   1422  C   ALA A 183      -8.231  14.035  -9.362  1.00 88.93           C  
ATOM   1423  CB  ALA A 183      -6.996  12.920 -11.234  1.00 88.93           C  
ATOM   1424  O   ALA A 183      -9.276  14.634  -9.631  1.00 88.93           O  
ATOM   1425  N   PHE A 184      -8.093  13.311  -8.281  1.00 90.47           N  
ATOM   1426  CA  PHE A 184      -9.138  13.156  -7.277  1.00 90.47           C  
ATOM   1427  C   PHE A 184      -9.513  14.505  -6.673  1.00 90.47           C  
ATOM   1428  CB  PHE A 184      -8.687  12.194  -6.173  1.00 90.47           C  
ATOM   1429  O   PHE A 184     -10.696  14.836  -6.567  1.00 90.47           O  
ATOM   1430  CG  PHE A 184      -9.621  12.142  -4.995  1.00 90.47           C  
ATOM   1431  CD1 PHE A 184      -9.371  12.900  -3.858  1.00 90.47           C  
ATOM   1432  CD2 PHE A 184     -10.750  11.333  -5.024  1.00 90.47           C  
ATOM   1433  CE1 PHE A 184     -10.234  12.854  -2.765  1.00 90.47           C  
ATOM   1434  CE2 PHE A 184     -11.617  11.281  -3.936  1.00 90.47           C  
ATOM   1435  CZ  PHE A 184     -11.357  12.042  -2.807  1.00 90.47           C  
ATOM   1436  N   TYR A 185      -8.486  15.283  -6.318  1.00 89.32           N  
ATOM   1437  CA  TYR A 185      -8.724  16.580  -5.695  1.00 89.32           C  
ATOM   1438  C   TYR A 185      -9.330  17.561  -6.691  1.00 89.32           C  
ATOM   1439  CB  TYR A 185      -7.421  17.151  -5.127  1.00 89.32           C  
ATOM   1440  O   TYR A 185     -10.218  18.342  -6.341  1.00 89.32           O  
ATOM   1441  CG  TYR A 185      -6.955  16.464  -3.866  1.00 89.32           C  
ATOM   1442  CD1 TYR A 185      -7.575  16.713  -2.644  1.00 89.32           C  
ATOM   1443  CD2 TYR A 185      -5.894  15.565  -3.895  1.00 89.32           C  
ATOM   1444  CE1 TYR A 185      -7.149  16.083  -1.480  1.00 89.32           C  
ATOM   1445  CE2 TYR A 185      -5.459  14.930  -2.736  1.00 89.32           C  
ATOM   1446  OH  TYR A 185      -5.665  14.568  -0.386  1.00 89.32           O  
ATOM   1447  CZ  TYR A 185      -6.092  15.194  -1.536  1.00 89.32           C  
ATOM   1448  N   ARG A 186      -8.872  17.485  -7.881  1.00 89.73           N  
ATOM   1449  CA  ARG A 186      -9.366  18.375  -8.927  1.00 89.73           C  
ATOM   1450  C   ARG A 186     -10.850  18.142  -9.188  1.00 89.73           C  
ATOM   1451  CB  ARG A 186      -8.570  18.182 -10.219  1.00 89.73           C  
ATOM   1452  O   ARG A 186     -11.621  19.095  -9.320  1.00 89.73           O  
ATOM   1453  CG  ARG A 186      -8.911  19.185 -11.309  1.00 89.73           C  
ATOM   1454  CD  ARG A 186      -8.050  18.987 -12.548  1.00 89.73           C  
ATOM   1455  NE  ARG A 186      -8.403  19.929 -13.607  1.00 89.73           N  
ATOM   1456  NH1 ARG A 186      -6.819  19.160 -15.103  1.00 89.73           N  
ATOM   1457  NH2 ARG A 186      -8.212  20.886 -15.686  1.00 89.73           N  
ATOM   1458  CZ  ARG A 186      -7.811  19.989 -14.796  1.00 89.73           C  
ATOM   1459  N   LYS A 187     -11.216  16.974  -9.240  1.00 92.35           N  
ATOM   1460  CA  LYS A 187     -12.598  16.599  -9.526  1.00 92.35           C  
ATOM   1461  C   LYS A 187     -13.535  17.066  -8.417  1.00 92.35           C  
ATOM   1462  CB  LYS A 187     -12.716  15.085  -9.710  1.00 92.35           C  
ATOM   1463  O   LYS A 187     -14.678  17.445  -8.681  1.00 92.35           O  
ATOM   1464  CG  LYS A 187     -12.239  14.587 -11.066  1.00 92.35           C  
ATOM   1465  CD  LYS A 187     -12.428  13.082 -11.207  1.00 92.35           C  
ATOM   1466  CE  LYS A 187     -11.796  12.556 -12.489  1.00 92.35           C  
ATOM   1467  NZ  LYS A 187     -11.943  11.074 -12.611  1.00 92.35           N  
ATOM   1468  N   ARG A 188     -13.035  17.219  -7.221  1.00 91.57           N  
ATOM   1469  CA  ARG A 188     -13.873  17.540  -6.070  1.00 91.57           C  
ATOM   1470  C   ARG A 188     -13.704  18.999  -5.659  1.00 91.57           C  
ATOM   1471  CB  ARG A 188     -13.542  16.622  -4.891  1.00 91.57           C  
ATOM   1472  O   ARG A 188     -14.373  19.471  -4.738  1.00 91.57           O  
ATOM   1473  CG  ARG A 188     -14.035  15.194  -5.065  1.00 91.57           C  
ATOM   1474  CD  ARG A 188     -13.697  14.330  -3.858  1.00 91.57           C  
ATOM   1475  NE  ARG A 188     -14.416  13.060  -3.886  1.00 91.57           N  
ATOM   1476  NH1 ARG A 188     -12.552  11.777  -4.349  1.00 91.57           N  
ATOM   1477  NH2 ARG A 188     -14.605  10.783  -4.121  1.00 91.57           N  
ATOM   1478  CZ  ARG A 188     -13.856  11.876  -4.118  1.00 91.57           C  
ATOM   1479  N   GLY A 189     -12.881  19.682  -6.432  1.00 87.78           N  
ATOM   1480  CA  GLY A 189     -12.681  21.100  -6.174  1.00 87.78           C  
ATOM   1481  C   GLY A 189     -12.024  21.376  -4.835  1.00 87.78           C  
ATOM   1482  O   GLY A 189     -12.322  22.383  -4.188  1.00 87.78           O  
ATOM   1483  N   ILE A 190     -11.302  20.351  -4.318  1.00 90.89           N  
ATOM   1484  CA  ILE A 190     -10.566  20.455  -3.062  1.00 90.89           C  
ATOM   1485  C   ILE A 190      -9.088  20.711  -3.350  1.00 90.89           C  
ATOM   1486  CB  ILE A 190     -10.732  19.182  -2.203  1.00 90.89           C  
ATOM   1487  O   ILE A 190      -8.551  20.226  -4.348  1.00 90.89           O  
ATOM   1488  CG1 ILE A 190     -12.217  18.899  -1.949  1.00 90.89           C  
ATOM   1489  CG2 ILE A 190      -9.967  19.317  -0.884  1.00 90.89           C  
ATOM   1490  CD1 ILE A 190     -12.499  17.500  -1.419  1.00 90.89           C  
ATOM   1491  N   THR A 191      -8.520  21.700  -2.588  1.00 84.29           N  
ATOM   1492  CA  THR A 191      -7.095  21.981  -2.720  1.00 84.29           C  
ATOM   1493  C   THR A 191      -6.263  20.853  -2.117  1.00 84.29           C  
ATOM   1494  CB  THR A 191      -6.723  23.314  -2.043  1.00 84.29           C  
ATOM   1495  O   THR A 191      -6.552  20.381  -1.016  1.00 84.29           O  
ATOM   1496  CG2 THR A 191      -7.414  24.489  -2.727  1.00 84.29           C  
ATOM   1497  OG1 THR A 191      -7.124  23.273  -0.668  1.00 84.29           O  
ATOM   1498  N   PRO A 192      -5.373  20.357  -2.992  1.00 82.04           N  
ATOM   1499  CA  PRO A 192      -4.525  19.264  -2.510  1.00 82.04           C  
ATOM   1500  C   PRO A 192      -3.590  19.696  -1.382  1.00 82.04           C  
ATOM   1501  CB  PRO A 192      -3.730  18.859  -3.753  1.00 82.04           C  
ATOM   1502  O   PRO A 192      -3.260  20.880  -1.269  1.00 82.04           O  
ATOM   1503  CG  PRO A 192      -3.827  20.036  -4.669  1.00 82.04           C  
ATOM   1504  CD  PRO A 192      -5.020  20.855  -4.269  1.00 82.04           C  
ATOM   1505  N   PRO A 193      -3.312  18.765  -0.478  1.00 79.94           N  
ATOM   1506  CA  PRO A 193      -2.366  19.070   0.598  1.00 79.94           C  
ATOM   1507  C   PRO A 193      -1.000  19.508   0.077  1.00 79.94           C  
ATOM   1508  CB  PRO A 193      -2.261  17.747   1.361  1.00 79.94           C  
ATOM   1509  O   PRO A 193      -0.637  19.189  -1.058  1.00 79.94           O  
ATOM   1510  CG  PRO A 193      -3.316  16.875   0.760  1.00 79.94           C  
ATOM   1511  CD  PRO A 193      -3.781  17.503  -0.523  1.00 79.94           C  
ATOM   1512  N   LYS A 194      -0.211  20.425   0.770  1.00 63.93           N  
ATOM   1513  CA  LYS A 194       1.079  21.016   0.427  1.00 63.93           C  
ATOM   1514  C   LYS A 194       2.143  19.939   0.237  1.00 63.93           C  
ATOM   1515  CB  LYS A 194       1.521  22.005   1.507  1.00 63.93           C  
ATOM   1516  O   LYS A 194       3.073  20.111  -0.554  1.00 63.93           O  
ATOM   1517  CG  LYS A 194       0.703  23.287   1.543  1.00 63.93           C  
ATOM   1518  CD  LYS A 194       1.211  24.244   2.614  1.00 63.93           C  
ATOM   1519  CE  LYS A 194       0.323  25.476   2.732  1.00 63.93           C  
ATOM   1520  NZ  LYS A 194       0.767  26.375   3.839  1.00 63.93           N  
ATOM   1521  N   THR A 195       1.948  18.759   0.698  1.00 65.86           N  
ATOM   1522  CA  THR A 195       2.895  17.651   0.630  1.00 65.86           C  
ATOM   1523  C   THR A 195       2.871  17.003  -0.752  1.00 65.86           C  
ATOM   1524  CB  THR A 195       2.589  16.588   1.702  1.00 65.86           C  
ATOM   1525  O   THR A 195       3.804  16.289  -1.124  1.00 65.86           O  
ATOM   1526  CG2 THR A 195       2.987  17.079   3.091  1.00 65.86           C  
ATOM   1527  OG1 THR A 195       1.186  16.299   1.694  1.00 65.86           O  
ATOM   1528  N   LEU A 196       1.853  17.249  -1.637  1.00 60.09           N  
ATOM   1529  CA  LEU A 196       1.646  16.653  -2.952  1.00 60.09           C  
ATOM   1530  C   LEU A 196       2.163  17.572  -4.054  1.00 60.09           C  
ATOM   1531  CB  LEU A 196       0.161  16.354  -3.177  1.00 60.09           C  
ATOM   1532  O   LEU A 196       2.029  17.264  -5.240  1.00 60.09           O  
ATOM   1533  CG  LEU A 196      -0.438  15.225  -2.336  1.00 60.09           C  
ATOM   1534  CD1 LEU A 196      -1.959  15.232  -2.446  1.00 60.09           C  
ATOM   1535  CD2 LEU A 196       0.129  13.877  -2.768  1.00 60.09           C  
ATOM   1536  N   GLU A 197       2.924  18.536  -3.635  1.00 54.89           N  
ATOM   1537  CA  GLU A 197       3.589  19.348  -4.649  1.00 54.89           C  
ATOM   1538  C   GLU A 197       4.740  18.585  -5.300  1.00 54.89           C  
ATOM   1539  CB  GLU A 197       4.104  20.655  -4.039  1.00 54.89           C  
ATOM   1540  O   GLU A 197       5.451  17.834  -4.629  1.00 54.89           O  
ATOM   1541  CG  GLU A 197       3.003  21.557  -3.500  1.00 54.89           C  
ATOM   1542  CD  GLU A 197       3.096  22.987  -4.009  1.00 54.89           C  
ATOM   1543  OE1 GLU A 197       2.043  23.647  -4.161  1.00 54.89           O  
ATOM   1544  OE2 GLU A 197       4.231  23.450  -4.259  1.00 54.89           O  
ATOM   1545  N   PRO A 198       4.680  18.392  -6.700  1.00 46.20           N  
ATOM   1546  CA  PRO A 198       5.731  17.629  -7.379  1.00 46.20           C  
ATOM   1547  C   PRO A 198       7.132  17.995  -6.895  1.00 46.20           C  
ATOM   1548  CB  PRO A 198       5.546  18.007  -8.851  1.00 46.20           C  
ATOM   1549  O   PRO A 198       7.400  19.160  -6.592  1.00 46.20           O  
ATOM   1550  CG  PRO A 198       4.586  19.153  -8.834  1.00 46.20           C  
ATOM   1551  CD  PRO A 198       4.043  19.299  -7.441  1.00 46.20           C  
ATOM   1552  N   ALA A 199       7.702  17.293  -5.959  1.00 48.79           N  
ATOM   1553  CA  ALA A 199       9.124  17.345  -5.631  1.00 48.79           C  
ATOM   1554  C   ALA A 199       9.945  17.830  -6.823  1.00 48.79           C  
ATOM   1555  CB  ALA A 199       9.615  15.975  -5.172  1.00 48.79           C  
ATOM   1556  O   ALA A 199       9.883  17.244  -7.906  1.00 48.79           O  
ATOM   1557  N   VAL A 200       9.709  18.962  -7.427  1.00 43.91           N  
ATOM   1558  CA  VAL A 200      10.660  19.607  -8.326  1.00 43.91           C  
ATOM   1559  C   VAL A 200      12.062  19.549  -7.725  1.00 43.91           C  
ATOM   1560  CB  VAL A 200      10.264  21.073  -8.613  1.00 43.91           C  
ATOM   1561  O   VAL A 200      12.253  19.855  -6.546  1.00 43.91           O  
ATOM   1562  CG1 VAL A 200      11.172  21.679  -9.681  1.00 43.91           C  
ATOM   1563  CG2 VAL A 200       8.800  21.156  -9.042  1.00 43.91           C  
ATOM   1564  N   HIS A 201      12.789  18.313  -7.787  1.00 44.28           N  
ATOM   1565  CA  HIS A 201      14.221  18.049  -7.881  1.00 44.28           C  
ATOM   1566  C   HIS A 201      14.777  17.547  -6.553  1.00 44.28           C  
ATOM   1567  CB  HIS A 201      14.970  19.308  -8.323  1.00 44.28           C  
ATOM   1568  O   HIS A 201      14.918  18.320  -5.603  1.00 44.28           O  
ATOM   1569  CG  HIS A 201      14.367  19.978  -9.516  1.00 44.28           C  
ATOM   1570  CD2 HIS A 201      13.567  21.065  -9.616  1.00 44.28           C  
ATOM   1571  ND1 HIS A 201      14.566  19.525 -10.803  1.00 44.28           N  
ATOM   1572  CE1 HIS A 201      13.913  20.310 -11.644  1.00 44.28           C  
ATOM   1573  NE2 HIS A 201      13.299  21.252 -10.949  1.00 44.28           N  
ATOM   1574  N   LYS A 202      14.440  16.394  -6.089  1.00 36.93           N  
ATOM   1575  CA  LYS A 202      15.512  15.942  -5.207  1.00 36.93           C  
ATOM   1576  C   LYS A 202      16.480  15.021  -5.945  1.00 36.93           C  
ATOM   1577  CB  LYS A 202      14.935  15.225  -3.985  1.00 36.93           C  
ATOM   1578  O   LYS A 202      16.075  13.986  -6.478  1.00 36.93           O  
ATOM   1579  CG  LYS A 202      14.294  16.157  -2.967  1.00 36.93           C  
ATOM   1580  CD  LYS A 202      13.761  15.388  -1.765  1.00 36.93           C  
ATOM   1581  CE  LYS A 202      13.040  16.307  -0.788  1.00 36.93           C  
ATOM   1582  NZ  LYS A 202      12.545  15.564   0.410  1.00 36.93           N  
ATOM   1583  N   ALA A 203      17.142  15.483  -7.026  1.00 37.66           N  
ATOM   1584  CA  ALA A 203      18.458  14.973  -7.403  1.00 37.66           C  
ATOM   1585  C   ALA A 203      19.128  14.265  -6.229  1.00 37.66           C  
ATOM   1586  CB  ALA A 203      19.343  16.108  -7.912  1.00 37.66           C  
ATOM   1587  O   ALA A 203      19.013  14.705  -5.082  1.00 37.66           O  
ATOM   1588  N   SER A 204      18.907  13.001  -6.005  1.00 40.29           N  
ATOM   1589  CA  SER A 204      19.901  12.049  -5.520  1.00 40.29           C  
ATOM   1590  C   SER A 204      20.959  12.742  -4.668  1.00 40.29           C  
ATOM   1591  CB  SER A 204      20.570  11.328  -6.691  1.00 40.29           C  
ATOM   1592  O   SER A 204      21.536  13.750  -5.083  1.00 40.29           O  
ATOM   1593  OG  SER A 204      19.606  10.665  -7.490  1.00 40.29           O  
ATOM   1594  N   HIS A 205      20.719  13.250  -3.574  1.00 39.20           N  
ATOM   1595  CA  HIS A 205      21.805  13.410  -2.614  1.00 39.20           C  
ATOM   1596  C   HIS A 205      22.828  12.287  -2.747  1.00 39.20           C  
ATOM   1597  CB  HIS A 205      21.256  13.454  -1.187  1.00 39.20           C  
ATOM   1598  O   HIS A 205      22.500  11.116  -2.542  1.00 39.20           O  
ATOM   1599  CG  HIS A 205      22.188  14.091  -0.205  1.00 39.20           C  
ATOM   1600  CD2 HIS A 205      22.436  15.393   0.069  1.00 39.20           C  
ATOM   1601  ND1 HIS A 205      23.000  13.359   0.633  1.00 39.20           N  
ATOM   1602  CE1 HIS A 205      23.709  14.186   1.383  1.00 39.20           C  
ATOM   1603  NE2 HIS A 205      23.386  15.426   1.060  1.00 39.20           N  
ATOM   1604  N   VAL A 206      23.659  12.275  -3.771  1.00 40.03           N  
ATOM   1605  CA  VAL A 206      24.986  11.667  -3.801  1.00 40.03           C  
ATOM   1606  C   VAL A 206      25.803  12.154  -2.606  1.00 40.03           C  
ATOM   1607  CB  VAL A 206      25.727  11.986  -5.119  1.00 40.03           C  
ATOM   1608  O   VAL A 206      25.876  13.357  -2.344  1.00 40.03           O  
ATOM   1609  CG1 VAL A 206      25.600  10.824  -6.103  1.00 40.03           C  
ATOM   1610  CG2 VAL A 206      25.187  13.274  -5.736  1.00 40.03           C  
ATOM   1611  N   VAL A 207      25.736  11.639  -1.451  1.00 36.99           N  
ATOM   1612  CA  VAL A 207      26.751  11.745  -0.409  1.00 36.99           C  
ATOM   1613  C   VAL A 207      28.132  11.478  -1.003  1.00 36.99           C  
ATOM   1614  CB  VAL A 207      26.474  10.767   0.755  1.00 36.99           C  
ATOM   1615  O   VAL A 207      28.341  10.463  -1.672  1.00 36.99           O  
ATOM   1616  CG1 VAL A 207      27.670  10.702   1.703  1.00 36.99           C  
ATOM   1617  CG2 VAL A 207      25.212  11.181   1.510  1.00 36.99           C  
ATOM   1618  N   SER A 208      28.880  12.436  -1.527  1.00 35.44           N  
ATOM   1619  CA  SER A 208      30.318  12.540  -1.758  1.00 35.44           C  
ATOM   1620  C   SER A 208      31.106  12.219  -0.492  1.00 35.44           C  
ATOM   1621  CB  SER A 208      30.681  13.940  -2.254  1.00 35.44           C  
ATOM   1622  O   SER A 208      30.932  12.876   0.537  1.00 35.44           O  
ATOM   1623  OG  SER A 208      31.810  13.892  -3.110  1.00 35.44           O  
ATOM   1624  N   VAL A 209      31.342  10.948  -0.212  1.00 43.77           N  
ATOM   1625  CA  VAL A 209      32.306  10.566   0.815  1.00 43.77           C  
ATOM   1626  C   VAL A 209      33.726  10.777   0.295  1.00 43.77           C  
ATOM   1627  CB  VAL A 209      32.112   9.098   1.257  1.00 43.77           C  
ATOM   1628  O   VAL A 209      34.069  10.315  -0.796  1.00 43.77           O  
ATOM   1629  CG1 VAL A 209      32.946   8.794   2.500  1.00 43.77           C  
ATOM   1630  CG2 VAL A 209      30.635   8.809   1.516  1.00 43.77           C  
ATOM   1631  N   GLN A 210      34.273  11.950   0.341  1.00 39.95           N  
ATOM   1632  CA  GLN A 210      35.708  12.210   0.323  1.00 39.95           C  
ATOM   1633  C   GLN A 210      36.449  11.273   1.273  1.00 39.95           C  
ATOM   1634  CB  GLN A 210      35.995  13.666   0.692  1.00 39.95           C  
ATOM   1635  O   GLN A 210      36.031  11.083   2.417  1.00 39.95           O  
ATOM   1636  CG  GLN A 210      35.691  14.655  -0.425  1.00 39.95           C  
ATOM   1637  CD  GLN A 210      35.866  16.099   0.005  1.00 39.95           C  
ATOM   1638  NE2 GLN A 210      35.628  17.026  -0.917  1.00 39.95           N  
ATOM   1639  OE1 GLN A 210      36.212  16.380   1.157  1.00 39.95           O  
ATOM   1640  N   GLY A 211      36.960  10.112   0.817  1.00 40.94           N  
ATOM   1641  CA  GLY A 211      38.215   9.384   0.922  1.00 40.94           C  
ATOM   1642  C   GLY A 211      38.802   9.407   2.321  1.00 40.94           C  
ATOM   1643  O   GLY A 211      39.252  10.452   2.794  1.00 40.94           O  
ATOM   1644  N   ALA A 212      38.287   8.624   3.226  1.00 41.33           N  
ATOM   1645  CA  ALA A 212      39.135   8.294   4.369  1.00 41.33           C  
ATOM   1646  C   ALA A 212      39.589   6.838   4.311  1.00 41.33           C  
ATOM   1647  CB  ALA A 212      38.395   8.565   5.676  1.00 41.33           C  
ATOM   1648  O   ALA A 212      38.817   5.954   3.933  1.00 41.33           O  
ATOM   1649  N   GLU A 213      40.792   6.563   3.811  1.00 40.72           N  
ATOM   1650  CA  GLU A 213      41.758   5.470   3.877  1.00 40.72           C  
ATOM   1651  C   GLU A 213      41.290   4.377   4.834  1.00 40.72           C  
ATOM   1652  CB  GLU A 213      43.132   5.991   4.305  1.00 40.72           C  
ATOM   1653  O   GLU A 213      40.791   4.670   5.923  1.00 40.72           O  
ATOM   1654  CG  GLU A 213      43.762   6.953   3.308  1.00 40.72           C  
ATOM   1655  CD  GLU A 213      45.031   6.410   2.670  1.00 40.72           C  
ATOM   1656  OE1 GLU A 213      45.132   6.412   1.422  1.00 40.72           O  
ATOM   1657  OE2 GLU A 213      45.931   5.978   3.424  1.00 40.72           O  
ATOM   1658  N   PRO A 214      41.333   3.061   4.444  1.00 39.69           N  
ATOM   1659  CA  PRO A 214      40.887   1.922   5.249  1.00 39.69           C  
ATOM   1660  C   PRO A 214      41.848   1.593   6.389  1.00 39.69           C  
ATOM   1661  CB  PRO A 214      40.827   0.776   4.236  1.00 39.69           C  
ATOM   1662  O   PRO A 214      43.067   1.682   6.219  1.00 39.69           O  
ATOM   1663  CG  PRO A 214      41.706   1.215   3.110  1.00 39.69           C  
ATOM   1664  CD  PRO A 214      42.218   2.594   3.414  1.00 39.69           C  
ATOM   1665  N   ARG A 215      41.572   1.928   7.699  1.00 42.60           N  
ATOM   1666  CA  ARG A 215      42.220   1.425   8.906  1.00 42.60           C  
ATOM   1667  C   ARG A 215      41.830  -0.025   9.173  1.00 42.60           C  
ATOM   1668  CB  ARG A 215      41.859   2.295  10.112  1.00 42.60           C  
ATOM   1669  O   ARG A 215      40.647  -0.369   9.152  1.00 42.60           O  
ATOM   1670  CG  ARG A 215      42.687   3.565  10.226  1.00 42.60           C  
ATOM   1671  CD  ARG A 215      42.412   4.303  11.528  1.00 42.60           C  
ATOM   1672  NE  ARG A 215      43.261   5.483  11.668  1.00 42.60           N  
ATOM   1673  NH1 ARG A 215      42.951   5.689  13.948  1.00 42.60           N  
ATOM   1674  NH2 ARG A 215      44.286   7.179  12.829  1.00 42.60           N  
ATOM   1675  CZ  ARG A 215      43.497   6.115  12.815  1.00 42.60           C  
ATOM   1676  N   VAL A 216      42.498  -1.029   8.668  1.00 42.83           N  
ATOM   1677  CA  VAL A 216      42.680  -2.440   8.993  1.00 42.83           C  
ATOM   1678  C   VAL A 216      42.479  -2.655  10.492  1.00 42.83           C  
ATOM   1679  CB  VAL A 216      44.075  -2.946   8.564  1.00 42.83           C  
ATOM   1680  O   VAL A 216      43.118  -1.991  11.312  1.00 42.83           O  
ATOM   1681  CG1 VAL A 216      44.029  -4.436   8.229  1.00 42.83           C  
ATOM   1682  CG2 VAL A 216      44.590  -2.143   7.372  1.00 42.83           C  
ATOM   1683  N   LEU A 217      41.281  -2.842  11.008  1.00 42.47           N  
ATOM   1684  CA  LEU A 217      40.998  -3.361  12.341  1.00 42.47           C  
ATOM   1685  C   LEU A 217      41.513  -4.789  12.490  1.00 42.47           C  
ATOM   1686  CB  LEU A 217      39.494  -3.317  12.626  1.00 42.47           C  
ATOM   1687  O   LEU A 217      41.203  -5.654  11.667  1.00 42.47           O  
ATOM   1688  CG  LEU A 217      38.890  -1.932  12.867  1.00 42.47           C  
ATOM   1689  CD1 LEU A 217      37.375  -1.979  12.702  1.00 42.47           C  
ATOM   1690  CD2 LEU A 217      39.267  -1.418  14.252  1.00 42.47           C  
ATOM   1691  N   ARG A 218      42.771  -5.011  12.886  1.00 39.77           N  
ATOM   1692  CA  ARG A 218      43.468  -6.125  13.522  1.00 39.77           C  
ATOM   1693  C   ARG A 218      42.565  -6.832  14.528  1.00 39.77           C  
ATOM   1694  CB  ARG A 218      44.742  -5.637  14.214  1.00 39.77           C  
ATOM   1695  O   ARG A 218      41.895  -6.182  15.333  1.00 39.77           O  
ATOM   1696  CG  ARG A 218      45.857  -5.255  13.254  1.00 39.77           C  
ATOM   1697  CD  ARG A 218      47.175  -5.026  13.981  1.00 39.77           C  
ATOM   1698  NE  ARG A 218      48.281  -5.711  13.319  1.00 39.77           N  
ATOM   1699  NH1 ARG A 218      49.741  -5.511  15.099  1.00 39.77           N  
ATOM   1700  NH2 ARG A 218      50.411  -6.560  13.174  1.00 39.77           N  
ATOM   1701  CZ  ARG A 218      49.475  -5.925  13.866  1.00 39.77           C  
ATOM   1702  N   ARG A 219      41.994  -7.972  14.229  1.00 36.78           N  
ATOM   1703  CA  ARG A 219      41.424  -9.113  14.937  1.00 36.78           C  
ATOM   1704  C   ARG A 219      42.101  -9.313  16.289  1.00 36.78           C  
ATOM   1705  CB  ARG A 219      41.547 -10.385  14.096  1.00 36.78           C  
ATOM   1706  O   ARG A 219      43.328  -9.416  16.365  1.00 36.78           O  
ATOM   1707  CG  ARG A 219      40.257 -10.790  13.399  1.00 36.78           C  
ATOM   1708  CD  ARG A 219      40.431 -12.068  12.590  1.00 36.78           C  
ATOM   1709  NE  ARG A 219      39.229 -12.389  11.826  1.00 36.78           N  
ATOM   1710  NH1 ARG A 219      38.944 -14.482  12.762  1.00 36.78           N  
ATOM   1711  NH2 ARG A 219      37.469 -13.717  11.183  1.00 36.78           N  
ATOM   1712  CZ  ARG A 219      38.550 -13.529  11.925  1.00 36.78           C  
ATOM   1713  N   ARG A 220      41.625  -8.752  17.354  1.00 39.69           N  
ATOM   1714  CA  ARG A 220      41.987  -9.086  18.728  1.00 39.69           C  
ATOM   1715  C   ARG A 220      41.529 -10.496  19.087  1.00 39.69           C  
ATOM   1716  CB  ARG A 220      41.386  -8.074  19.705  1.00 39.69           C  
ATOM   1717  O   ARG A 220      40.377 -10.861  18.842  1.00 39.69           O  
ATOM   1718  CG  ARG A 220      42.177  -6.781  19.818  1.00 39.69           C  
ATOM   1719  CD  ARG A 220      41.713  -5.937  20.996  1.00 39.69           C  
ATOM   1720  NE  ARG A 220      42.545  -4.749  21.169  1.00 39.69           N  
ATOM   1721  NH1 ARG A 220      42.483  -4.789  23.478  1.00 39.69           N  
ATOM   1722  NH2 ARG A 220      43.653  -3.147  22.386  1.00 39.69           N  
ATOM   1723  CZ  ARG A 220      42.892  -4.231  22.344  1.00 39.69           C  
ATOM   1724  N   ARG A 221      42.388 -11.535  19.037  1.00 36.18           N  
ATOM   1725  CA  ARG A 221      42.511 -12.856  19.645  1.00 36.18           C  
ATOM   1726  C   ARG A 221      41.950 -12.860  21.063  1.00 36.18           C  
ATOM   1727  CB  ARG A 221      43.973 -13.307  19.659  1.00 36.18           C  
ATOM   1728  O   ARG A 221      42.278 -11.987  21.869  1.00 36.18           O  
ATOM   1729  CG  ARG A 221      44.266 -14.476  18.733  1.00 36.18           C  
ATOM   1730  CD  ARG A 221      45.729 -14.893  18.795  1.00 36.18           C  
ATOM   1731  NE  ARG A 221      46.001 -16.035  17.928  1.00 36.18           N  
ATOM   1732  NH1 ARG A 221      48.147 -16.381  18.711  1.00 36.18           N  
ATOM   1733  NH2 ARG A 221      47.285 -17.739  17.078  1.00 36.18           N  
ATOM   1734  CZ  ARG A 221      47.144 -16.716  17.907  1.00 36.18           C  
ATOM   1735  N   PRO A 222      40.936 -13.709  21.421  1.00 38.07           N  
ATOM   1736  CA  PRO A 222      40.444 -13.860  22.793  1.00 38.07           C  
ATOM   1737  C   PRO A 222      41.438 -14.582  23.700  1.00 38.07           C  
ATOM   1738  CB  PRO A 222      39.165 -14.683  22.620  1.00 38.07           C  
ATOM   1739  O   PRO A 222      42.027 -15.589  23.298  1.00 38.07           O  
ATOM   1740  CG  PRO A 222      39.171 -15.101  21.185  1.00 38.07           C  
ATOM   1741  CD  PRO A 222      40.479 -14.690  20.573  1.00 38.07           C  
ATOM   1742  N   THR A 223      42.242 -13.892  24.588  1.00 40.20           N  
ATOM   1743  CA  THR A 223      43.038 -14.508  25.643  1.00 40.20           C  
ATOM   1744  C   THR A 223      42.160 -14.884  26.833  1.00 40.20           C  
ATOM   1745  CB  THR A 223      44.167 -13.571  26.111  1.00 40.20           C  
ATOM   1746  O   THR A 223      41.261 -14.129  27.211  1.00 40.20           O  
ATOM   1747  CG2 THR A 223      45.149 -13.285  24.980  1.00 40.20           C  
ATOM   1748  OG1 THR A 223      43.599 -12.334  26.559  1.00 40.20           O  
ATOM   1749  N   ARG A 224      41.750 -16.203  26.950  1.00 36.70           N  
ATOM   1750  CA  ARG A 224      41.799 -17.355  27.845  1.00 36.70           C  
ATOM   1751  C   ARG A 224      42.128 -16.927  29.271  1.00 36.70           C  
ATOM   1752  CB  ARG A 224      42.828 -18.375  27.353  1.00 36.70           C  
ATOM   1753  O   ARG A 224      43.191 -16.356  29.524  1.00 36.70           O  
ATOM   1754  CG  ARG A 224      42.331 -19.252  26.216  1.00 36.70           C  
ATOM   1755  CD  ARG A 224      43.321 -20.360  25.884  1.00 36.70           C  
ATOM   1756  NE  ARG A 224      42.787 -21.278  24.882  1.00 36.70           N  
ATOM   1757  NH1 ARG A 224      44.852 -22.022  24.162  1.00 36.70           N  
ATOM   1758  NH2 ARG A 224      42.936 -22.845  23.210  1.00 36.70           N  
ATOM   1759  CZ  ARG A 224      43.526 -22.046  24.087  1.00 36.70           C  
ATOM   1760  N   PHE A 225      41.104 -16.645  30.068  1.00 33.23           N  
ATOM   1761  CA  PHE A 225      41.272 -16.546  31.512  1.00 33.23           C  
ATOM   1762  C   PHE A 225      40.612 -17.725  32.217  1.00 33.23           C  
ATOM   1763  CB  PHE A 225      40.688 -15.229  32.034  1.00 33.23           C  
ATOM   1764  O   PHE A 225      39.390 -17.882  32.164  1.00 33.23           O  
ATOM   1765  CG  PHE A 225      41.702 -14.124  32.161  1.00 33.23           C  
ATOM   1766  CD1 PHE A 225      42.410 -13.944  33.343  1.00 33.23           C  
ATOM   1767  CD2 PHE A 225      41.946 -13.264  31.099  1.00 33.23           C  
ATOM   1768  CE1 PHE A 225      43.349 -12.922  33.464  1.00 33.23           C  
ATOM   1769  CE2 PHE A 225      42.883 -12.240  31.212  1.00 33.23           C  
ATOM   1770  CZ  PHE A 225      43.582 -12.071  32.396  1.00 33.23           C  
ATOM   1771  N   TYR A 226      41.237 -18.998  32.424  1.00 32.73           N  
ATOM   1772  CA  TYR A 226      40.998 -19.817  33.607  1.00 32.73           C  
ATOM   1773  C   TYR A 226      42.308 -20.348  34.177  1.00 32.73           C  
ATOM   1774  CB  TYR A 226      40.064 -20.984  33.273  1.00 32.73           C  
ATOM   1775  O   TYR A 226      43.129 -20.908  33.446  1.00 32.73           O  
ATOM   1776  CG  TYR A 226      38.611 -20.588  33.169  1.00 32.73           C  
ATOM   1777  CD1 TYR A 226      37.820 -20.461  34.309  1.00 32.73           C  
ATOM   1778  CD2 TYR A 226      38.026 -20.341  31.932  1.00 32.73           C  
ATOM   1779  CE1 TYR A 226      36.481 -20.098  34.218  1.00 32.73           C  
ATOM   1780  CE2 TYR A 226      36.687 -19.978  31.829  1.00 32.73           C  
ATOM   1781  OH  TYR A 226      34.598 -19.499  32.880  1.00 32.73           O  
ATOM   1782  CZ  TYR A 226      35.924 -19.859  32.976  1.00 32.73           C  
ATOM   1783  N   ASP A 227      42.950 -19.686  35.122  1.00 34.73           N  
ATOM   1784  CA  ASP A 227      43.851 -19.989  36.229  1.00 34.73           C  
ATOM   1785  C   ASP A 227      43.193 -20.939  37.228  1.00 34.73           C  
ATOM   1786  CB  ASP A 227      44.286 -18.703  36.935  1.00 34.73           C  
ATOM   1787  O   ASP A 227      42.051 -20.722  37.639  1.00 34.73           O  
ATOM   1788  CG  ASP A 227      45.791 -18.607  37.117  1.00 34.73           C  
ATOM   1789  OD1 ASP A 227      46.337 -19.259  38.032  1.00 34.73           O  
ATOM   1790  OD2 ASP A 227      46.435 -17.870  36.340  1.00 34.73           O  
ATOM   1791  N   ASP A 228      43.651 -22.206  37.264  1.00 35.93           N  
ATOM   1792  CA  ASP A 228      44.518 -23.150  37.962  1.00 35.93           C  
ATOM   1793  C   ASP A 228      43.982 -23.459  39.358  1.00 35.93           C  
ATOM   1794  CB  ASP A 228      45.943 -22.603  38.055  1.00 35.93           C  
ATOM   1795  O   ASP A 228      43.675 -22.546  40.127  1.00 35.93           O  
ATOM   1796  CG  ASP A 228      46.163 -21.725  39.274  1.00 35.93           C  
ATOM   1797  OD1 ASP A 228      45.410 -20.746  39.465  1.00 35.93           O  
ATOM   1798  OD2 ASP A 228      47.101 -22.013  40.049  1.00 35.93           O  
ATOM   1799  N   GLY A 229      43.329 -24.593  39.467  1.00 32.89           N  
ATOM   1800  CA  GLY A 229      43.557 -25.869  40.126  1.00 32.89           C  
ATOM   1801  C   GLY A 229      44.242 -25.732  41.473  1.00 32.89           C  
ATOM   1802  O   GLY A 229      45.346 -25.192  41.561  1.00 32.89           O  
ATOM   1803  N   SER A 230      43.535 -25.674  42.581  1.00 37.45           N  
ATOM   1804  CA  SER A 230      43.884 -26.264  43.869  1.00 37.45           C  
ATOM   1805  C   SER A 230      42.951 -27.418  44.220  1.00 37.45           C  
ATOM   1806  CB  SER A 230      43.837 -25.206  44.973  1.00 37.45           C  
ATOM   1807  O   SER A 230      41.729 -27.285  44.128  1.00 37.45           O  
ATOM   1808  OG  SER A 230      44.441 -25.691  46.160  1.00 37.45           O  
ATOM   1809  N   SER A 231      43.369 -28.689  44.049  1.00 33.62           N  
ATOM   1810  CA  SER A 231      43.795 -29.841  44.836  1.00 33.62           C  
ATOM   1811  C   SER A 231      42.872 -30.067  46.029  1.00 33.62           C  
ATOM   1812  CB  SER A 231      45.233 -29.657  45.321  1.00 33.62           C  
ATOM   1813  O   SER A 231      42.617 -29.145  46.806  1.00 33.62           O  
ATOM   1814  OG  SER A 231      45.752 -30.873  45.831  1.00 33.62           O  
ATOM   1815  N   SER A 232      42.091 -31.138  46.116  1.00 34.20           N  
ATOM   1816  CA  SER A 232      42.252 -32.339  46.929  1.00 34.20           C  
ATOM   1817  C   SER A 232      41.174 -32.428  48.004  1.00 34.20           C  
ATOM   1818  CB  SER A 232      43.635 -32.365  47.580  1.00 34.20           C  
ATOM   1819  O   SER A 232      40.947 -31.468  48.743  1.00 34.20           O  
ATOM   1820  OG  SER A 232      43.836 -33.576  48.287  1.00 34.20           O  
ATOM   1821  N   ARG A 233      40.154 -33.282  47.931  1.00 35.80           N  
ATOM   1822  CA  ARG A 233      39.967 -34.202  49.048  1.00 35.80           C  
ATOM   1823  C   ARG A 233      38.513 -34.648  49.153  1.00 35.80           C  
ATOM   1824  CB  ARG A 233      40.413 -33.554  50.360  1.00 35.80           C  
ATOM   1825  O   ARG A 233      37.605 -33.816  49.205  1.00 35.80           O  
ATOM   1826  CG  ARG A 233      41.836 -33.902  50.768  1.00 35.80           C  
ATOM   1827  CD  ARG A 233      42.178 -33.353  52.146  1.00 35.80           C  
ATOM   1828  NE  ARG A 233      43.602 -33.485  52.441  1.00 35.80           N  
ATOM   1829  NH1 ARG A 233      43.643 -31.801  54.021  1.00 35.80           N  
ATOM   1830  NH2 ARG A 233      45.560 -32.950  53.514  1.00 35.80           N  
ATOM   1831  CZ  ARG A 233      44.265 -32.745  53.325  1.00 35.80           C  
ATOM   1832  N   TYR A 234      38.081 -35.781  48.542  1.00 31.91           N  
ATOM   1833  CA  TYR A 234      37.392 -36.783  49.348  1.00 31.91           C  
ATOM   1834  C   TYR A 234      36.727 -37.831  48.464  1.00 31.91           C  
ATOM   1835  CB  TYR A 234      36.345 -36.120  50.249  1.00 31.91           C  
ATOM   1836  O   TYR A 234      35.963 -37.493  47.557  1.00 31.91           O  
ATOM   1837  CG  TYR A 234      36.820 -35.891  51.664  1.00 31.91           C  
ATOM   1838  CD1 TYR A 234      36.709 -36.891  52.627  1.00 31.91           C  
ATOM   1839  CD2 TYR A 234      37.379 -34.674  52.040  1.00 31.91           C  
ATOM   1840  CE1 TYR A 234      37.143 -36.684  53.932  1.00 31.91           C  
ATOM   1841  CE2 TYR A 234      37.816 -34.456  53.342  1.00 31.91           C  
ATOM   1842  OH  TYR A 234      38.126 -35.255  55.570  1.00 31.91           O  
ATOM   1843  CZ  TYR A 234      37.695 -35.466  54.280  1.00 31.91           C  
ATOM   1844  N   MET A 235      37.334 -38.991  48.130  1.00 36.50           N  
ATOM   1845  CA  MET A 235      36.970 -40.403  48.072  1.00 36.50           C  
ATOM   1846  C   MET A 235      35.950 -40.748  49.152  1.00 36.50           C  
ATOM   1847  CB  MET A 235      38.211 -41.285  48.225  1.00 36.50           C  
ATOM   1848  O   MET A 235      36.176 -40.479  50.334  1.00 36.50           O  
ATOM   1849  CG  MET A 235      38.761 -41.803  46.906  1.00 36.50           C  
ATOM   1850  SD  MET A 235      39.492 -43.479  47.058  1.00 36.50           S  
ATOM   1851  CE  MET A 235      40.648 -43.453  45.660  1.00 36.50           C  
ATOM   1852  N   GLU A 236      34.690 -41.079  48.748  1.00 40.92           N  
ATOM   1853  CA  GLU A 236      34.127 -42.272  49.373  1.00 40.92           C  
ATOM   1854  C   GLU A 236      32.876 -42.744  48.636  1.00 40.92           C  
ATOM   1855  CB  GLU A 236      33.800 -42.005  50.844  1.00 40.92           C  
ATOM   1856  O   GLU A 236      31.970 -41.951  48.370  1.00 40.92           O  
ATOM   1857  CG  GLU A 236      34.434 -43.000  51.806  1.00 40.92           C  
ATOM   1858  CD  GLU A 236      34.427 -42.526  53.250  1.00 40.92           C  
ATOM   1859  OE1 GLU A 236      34.219 -43.359  54.161  1.00 40.92           O  
ATOM   1860  OE2 GLU A 236      34.631 -41.312  53.473  1.00 40.92           O  
ATOM   1861  N   HIS A 237      32.979 -43.830  47.906  1.00 36.99           N  
ATOM   1862  CA  HIS A 237      32.567 -45.226  47.812  1.00 36.99           C  
ATOM   1863  C   HIS A 237      31.112 -45.401  48.236  1.00 36.99           C  
ATOM   1864  CB  HIS A 237      33.474 -46.110  48.670  1.00 36.99           C  
ATOM   1865  O   HIS A 237      30.734 -45.014  49.344  1.00 36.99           O  
ATOM   1866  CG  HIS A 237      34.750 -46.496  47.992  1.00 36.99           C  
ATOM   1867  CD2 HIS A 237      36.041 -46.329  48.366  1.00 36.99           C  
ATOM   1868  ND1 HIS A 237      34.781 -47.136  46.772  1.00 36.99           N  
ATOM   1869  CE1 HIS A 237      36.040 -47.346  46.424  1.00 36.99           C  
ATOM   1870  NE2 HIS A 237      36.824 -46.866  47.374  1.00 36.99           N  
ATOM   1871  N   ALA A 238      30.173 -45.603  47.280  1.00 38.81           N  
ATOM   1872  CA  ALA A 238      29.117 -46.579  47.533  1.00 38.81           C  
ATOM   1873  C   ALA A 238      28.690 -47.273  46.243  1.00 38.81           C  
ATOM   1874  CB  ALA A 238      27.916 -45.904  48.192  1.00 38.81           C  
ATOM   1875  O   ALA A 238      28.425 -46.615  45.235  1.00 38.81           O  
ATOM   1876  N   ARG A 239      29.267 -48.488  45.937  1.00 38.55           N  
ATOM   1877  CA  ARG A 239      28.835 -49.878  45.824  1.00 38.55           C  
ATOM   1878  C   ARG A 239      27.403 -49.965  45.307  1.00 38.55           C  
ATOM   1879  CB  ARG A 239      28.949 -50.588  47.175  1.00 38.55           C  
ATOM   1880  O   ARG A 239      26.530 -49.216  45.750  1.00 38.55           O  
ATOM   1881  CG  ARG A 239      30.378 -50.753  47.665  1.00 38.55           C  
ATOM   1882  CD  ARG A 239      30.446 -51.599  48.929  1.00 38.55           C  
ATOM   1883  NE  ARG A 239      31.823 -51.789  49.377  1.00 38.55           N  
ATOM   1884  NH1 ARG A 239      31.254 -52.851  51.348  1.00 38.55           N  
ATOM   1885  NH2 ARG A 239      33.458 -52.498  50.826  1.00 38.55           N  
ATOM   1886  CZ  ARG A 239      32.175 -52.379  50.516  1.00 38.55           C  
ATOM   1887  N   ASP A 240      27.183 -50.471  44.083  1.00 37.91           N  
ATOM   1888  CA  ASP A 240      26.655 -51.799  43.785  1.00 37.91           C  
ATOM   1889  C   ASP A 240      25.217 -51.716  43.279  1.00 37.91           C  
ATOM   1890  CB  ASP A 240      26.727 -52.696  45.022  1.00 37.91           C  
ATOM   1891  O   ASP A 240      24.386 -51.018  43.864  1.00 37.91           O  
ATOM   1892  CG  ASP A 240      27.936 -53.615  45.019  1.00 37.91           C  
ATOM   1893  OD1 ASP A 240      28.498 -53.879  43.935  1.00 37.91           O  
ATOM   1894  OD2 ASP A 240      28.329 -54.081  46.111  1.00 37.91           O  
ATOM   1895  N   ASP A 241      24.968 -51.996  42.011  1.00 42.07           N  
ATOM   1896  CA  ASP A 241      24.267 -53.089  41.343  1.00 42.07           C  
ATOM   1897  C   ASP A 241      22.755 -52.947  41.499  1.00 42.07           C  
ATOM   1898  CB  ASP A 241      24.729 -54.439  41.896  1.00 42.07           C  
ATOM   1899  O   ASP A 241      22.243 -52.890  42.619  1.00 42.07           O  
ATOM   1900  CG  ASP A 241      26.059 -54.891  41.321  1.00 42.07           C  
ATOM   1901  OD1 ASP A 241      26.347 -54.594  40.142  1.00 42.07           O  
ATOM   1902  OD2 ASP A 241      26.826 -55.554  42.053  1.00 42.07           O  
ATOM   1903  N   ARG A 242      22.026 -52.432  40.518  1.00 41.35           N  
ATOM   1904  CA  ARG A 242      20.696 -53.031  40.494  1.00 41.35           C  
ATOM   1905  C   ARG A 242      20.206 -53.222  39.062  1.00 41.35           C  
ATOM   1906  CB  ARG A 242      19.703 -52.169  41.276  1.00 41.35           C  
ATOM   1907  O   ARG A 242      20.071 -52.253  38.313  1.00 41.35           O  
ATOM   1908  CG  ARG A 242      19.818 -52.313  42.786  1.00 41.35           C  
ATOM   1909  CD  ARG A 242      18.671 -51.620  43.507  1.00 41.35           C  
ATOM   1910  NE  ARG A 242      19.070 -51.156  44.833  1.00 41.35           N  
ATOM   1911  NH1 ARG A 242      16.985 -50.338  45.401  1.00 41.35           N  
ATOM   1912  NH2 ARG A 242      18.728 -50.175  46.881  1.00 41.35           N  
ATOM   1913  CZ  ARG A 242      18.260 -50.557  45.702  1.00 41.35           C  
ATOM   1914  N   ASP A 243      20.534 -54.381  38.381  1.00 47.20           N  
ATOM   1915  CA  ASP A 243      19.639 -55.230  37.601  1.00 47.20           C  
ATOM   1916  C   ASP A 243      18.789 -56.115  38.511  1.00 47.20           C  
ATOM   1917  CB  ASP A 243      20.436 -56.095  36.622  1.00 47.20           C  
ATOM   1918  O   ASP A 243      19.308 -56.741  39.437  1.00 47.20           O  
ATOM   1919  CG  ASP A 243      20.993 -55.305  35.451  1.00 47.20           C  
ATOM   1920  OD1 ASP A 243      20.347 -54.329  35.011  1.00 47.20           O  
ATOM   1921  OD2 ASP A 243      22.086 -55.663  34.961  1.00 47.20           O  
ATOM   1922  N   ARG A 244      17.479 -55.925  38.607  1.00 42.70           N  
ATOM   1923  CA  ARG A 244      16.504 -56.950  38.250  1.00 42.70           C  
ATOM   1924  C   ARG A 244      15.474 -57.135  39.359  1.00 42.70           C  
ATOM   1925  CB  ARG A 244      17.204 -58.279  37.958  1.00 42.70           C  
ATOM   1926  O   ARG A 244      15.834 -57.326  40.522  1.00 42.70           O  
ATOM   1927  CG  ARG A 244      16.453 -59.168  36.979  1.00 42.70           C  
ATOM   1928  CD  ARG A 244      17.261 -60.403  36.605  1.00 42.70           C  
ATOM   1929  NE  ARG A 244      16.739 -61.044  35.402  1.00 42.70           N  
ATOM   1930  NH1 ARG A 244      18.334 -62.715  35.350  1.00 42.70           N  
ATOM   1931  NH2 ARG A 244      16.705 -62.629  33.739  1.00 42.70           N  
ATOM   1932  CZ  ARG A 244      17.260 -62.128  34.833  1.00 42.70           C  
ATOM   1933  N   ASP A 245      14.239 -56.802  39.168  1.00 46.17           N  
ATOM   1934  CA  ASP A 245      12.966 -57.508  39.055  1.00 46.17           C  
ATOM   1935  C   ASP A 245      12.177 -57.430  40.360  1.00 46.17           C  
ATOM   1936  CB  ASP A 245      13.196 -58.970  38.666  1.00 46.17           C  
ATOM   1937  O   ASP A 245      12.727 -57.660  41.439  1.00 46.17           O  
ATOM   1938  CG  ASP A 245      13.544 -59.145  37.198  1.00 46.17           C  
ATOM   1939  OD1 ASP A 245      13.102 -58.326  36.364  1.00 46.17           O  
ATOM   1940  OD2 ASP A 245      14.265 -60.113  36.872  1.00 46.17           O  
ATOM   1941  N   ASP A 246      10.993 -56.934  40.343  1.00 48.47           N  
ATOM   1942  CA  ASP A 246       9.818 -57.671  40.799  1.00 48.47           C  
ATOM   1943  C   ASP A 246       8.758 -56.724  41.357  1.00 48.47           C  
ATOM   1944  CB  ASP A 246      10.211 -58.704  41.858  1.00 48.47           C  
ATOM   1945  O   ASP A 246       9.063 -55.857  42.178  1.00 48.47           O  
ATOM   1946  CG  ASP A 246      10.579 -60.052  41.263  1.00 48.47           C  
ATOM   1947  OD1 ASP A 246      10.310 -60.284  40.065  1.00 48.47           O  
ATOM   1948  OD2 ASP A 246      11.141 -60.890  42.001  1.00 48.47           O  
ATOM   1949  N   GLN A 247       7.696 -56.476  40.561  1.00 50.38           N  
ATOM   1950  CA  GLN A 247       6.324 -56.930  40.756  1.00 50.38           C  
ATOM   1951  C   GLN A 247       5.846 -56.641  42.176  1.00 50.38           C  
ATOM   1952  CB  GLN A 247       6.205 -58.425  40.457  1.00 50.38           C  
ATOM   1953  O   GLN A 247       6.546 -56.940  43.146  1.00 50.38           O  
ATOM   1954  CG  GLN A 247       6.045 -58.745  38.976  1.00 50.38           C  
ATOM   1955  CD  GLN A 247       5.942 -60.234  38.705  1.00 50.38           C  
ATOM   1956  NE2 GLN A 247       5.811 -60.598  37.434  1.00 50.38           N  
ATOM   1957  OE1 GLN A 247       5.980 -61.051  39.631  1.00 50.38           O  
ATOM   1958  N   ASN A 248       4.904 -55.720  42.342  1.00 40.13           N  
ATOM   1959  CA  ASN A 248       3.648 -56.092  42.986  1.00 40.13           C  
ATOM   1960  C   ASN A 248       3.430 -55.313  44.279  1.00 40.13           C  
ATOM   1961  CB  ASN A 248       3.610 -57.597  43.259  1.00 40.13           C  
ATOM   1962  O   ASN A 248       4.322 -55.245  45.127  1.00 40.13           O  
ATOM   1963  CG  ASN A 248       2.204 -58.113  43.491  1.00 40.13           C  
ATOM   1964  ND2 ASN A 248       2.078 -59.130  44.335  1.00 40.13           N  
ATOM   1965  OD1 ASN A 248       1.239 -57.602  42.917  1.00 40.13           O  
ATOM   1966  N   THR A 249       2.459 -54.501  44.294  1.00 47.28           N  
ATOM   1967  CA  THR A 249       1.212 -54.679  45.030  1.00 47.28           C  
ATOM   1968  C   THR A 249       1.041 -53.583  46.077  1.00 47.28           C  
ATOM   1969  CB  THR A 249       1.159 -56.058  45.713  1.00 47.28           C  
ATOM   1970  O   THR A 249       1.998 -53.214  46.760  1.00 47.28           O  
ATOM   1971  CG2 THR A 249      -0.234 -56.671  45.606  1.00 47.28           C  
ATOM   1972  OG1 THR A 249       2.103 -56.933  45.084  1.00 47.28           O  
ATOM   1973  N   MET A 250       0.074 -52.707  45.881  1.00 39.71           N  
ATOM   1974  CA  MET A 250      -1.155 -52.276  46.540  1.00 39.71           C  
ATOM   1975  C   MET A 250      -1.016 -50.854  47.073  1.00 39.71           C  
ATOM   1976  CB  MET A 250      -1.517 -53.229  47.681  1.00 39.71           C  
ATOM   1977  O   MET A 250      -0.022 -50.524  47.723  1.00 39.71           O  
ATOM   1978  CG  MET A 250      -2.574 -54.255  47.309  1.00 39.71           C  
ATOM   1979  SD  MET A 250      -2.561 -55.713  48.424  1.00 39.71           S  
ATOM   1980  CE  MET A 250      -3.964 -56.645  47.748  1.00 39.71           C  
TER    1981      MET A 250                                                      
ENDMDL                                                                          
END                                                                             
