# Supplementary material for: Uncoupled evolution of the Polycomb system and deep origin of non-canonical PRC1
Source: Commun Biol. 2023 Nov 10;6:1144. doi: 10.1038/s42003-023-05501-x (PMC10638273; doi:10.1038/s42003-023-05501-x)
Supplement: Supplementary file 8 — Supplementary Data 5 [file 42003_2023_5501_MOESM8_ESM.zip › Supplementary Data 5/PCGF_putative_checks/PCGF_alphafold_remainedputative/ANCTWI007962_PCGF_8bd3b.result/ANCTWI007962_PCGF_8bd3b_unrelaxed_rank_2_model_3.pdb]

MODEL     1                                                                     
ATOM      1  N   CYS A   1      -5.841 -10.578 -26.152  1.00 29.18           N  
ATOM      2  CA  CYS A   1      -4.614 -11.250 -25.738  1.00 29.18           C  
ATOM      3  C   CYS A   1      -4.706 -11.708 -24.288  1.00 29.18           C  
ATOM      4  CB  CYS A   1      -3.411 -10.325 -25.916  1.00 29.18           C  
ATOM      5  O   CYS A   1      -4.946 -10.898 -23.391  1.00 29.18           O  
ATOM      6  SG  CYS A   1      -2.371 -10.747 -27.331  1.00 29.18           S  
ATOM      7  N   VAL A   2      -5.480 -12.754 -23.886  1.00 24.66           N  
ATOM      8  CA  VAL A   2      -5.669 -13.697 -22.789  1.00 24.66           C  
ATOM      9  C   VAL A   2      -4.313 -14.115 -22.226  1.00 24.66           C  
ATOM     10  CB  VAL A   2      -6.464 -14.943 -23.242  1.00 24.66           C  
ATOM     11  O   VAL A   2      -3.452 -14.604 -22.961  1.00 24.66           O  
ATOM     12  CG1 VAL A   2      -6.729 -15.874 -22.060  1.00 24.66           C  
ATOM     13  CG2 VAL A   2      -7.777 -14.526 -23.902  1.00 24.66           C  
ATOM     14  N   CYS A   3      -3.764 -13.369 -21.329  1.00 24.04           N  
ATOM     15  CA  CYS A   3      -2.595 -13.826 -20.585  1.00 24.04           C  
ATOM     16  C   CYS A   3      -3.010 -14.567 -19.319  1.00 24.04           C  
ATOM     17  CB  CYS A   3      -1.695 -12.645 -20.223  1.00 24.04           C  
ATOM     18  O   CYS A   3      -3.786 -14.046 -18.516  1.00 24.04           O  
ATOM     19  SG  CYS A   3       0.066 -13.043 -20.229  1.00 24.04           S  
ATOM     20  N   VAL A   4      -3.226 -15.912 -19.330  1.00 24.12           N  
ATOM     21  CA  VAL A   4      -3.228 -17.082 -18.458  1.00 24.12           C  
ATOM     22  C   VAL A   4      -1.977 -17.076 -17.582  1.00 24.12           C  
ATOM     23  CB  VAL A   4      -3.305 -18.395 -19.269  1.00 24.12           C  
ATOM     24  O   VAL A   4      -0.855 -17.041 -18.092  1.00 24.12           O  
ATOM     25  CG1 VAL A   4      -3.458 -19.596 -18.339  1.00 24.12           C  
ATOM     26  CG2 VAL A   4      -4.460 -18.337 -20.268  1.00 24.12           C  
ATOM     27  N   CYS A   5      -1.948 -16.456 -16.430  1.00 25.09           N  
ATOM     28  CA  CYS A   5      -0.916 -16.738 -15.439  1.00 25.09           C  
ATOM     29  C   CYS A   5      -1.461 -17.621 -14.322  1.00 25.09           C  
ATOM     30  CB  CYS A   5      -0.366 -15.439 -14.852  1.00 25.09           C  
ATOM     31  O   CYS A   5      -2.519 -17.334 -13.759  1.00 25.09           O  
ATOM     32  SG  CYS A   5       0.783 -14.576 -15.946  1.00 25.09           S  
ATOM     33  N   VAL A   6      -1.270 -18.938 -14.382  1.00 21.67           N  
ATOM     34  CA  VAL A   6      -0.924 -20.181 -13.701  1.00 21.67           C  
ATOM     35  C   VAL A   6      -0.065 -19.878 -12.476  1.00 21.67           C  
ATOM     36  CB  VAL A   6      -0.184 -21.157 -14.643  1.00 21.67           C  
ATOM     37  O   VAL A   6       1.001 -19.270 -12.593  1.00 21.67           O  
ATOM     38  CG1 VAL A   6       0.015 -22.513 -13.967  1.00 21.67           C  
ATOM     39  CG2 VAL A   6      -0.951 -21.317 -15.954  1.00 21.67           C  
ATOM     40  N   TRP A   7      -0.599 -19.631 -11.293  1.00 27.51           N  
ATOM     41  CA  TRP A   7      -0.094 -20.208 -10.052  1.00 27.51           C  
ATOM     42  C   TRP A   7      -1.208 -20.919  -9.290  1.00 27.51           C  
ATOM     43  CB  TRP A   7       0.534 -19.125  -9.171  1.00 27.51           C  
ATOM     44  O   TRP A   7      -2.331 -20.417  -9.209  1.00 27.51           O  
ATOM     45  CG  TRP A   7       2.012 -19.282  -8.973  1.00 27.51           C  
ATOM     46  CD1 TRP A   7       2.945 -19.573  -9.928  1.00 27.51           C  
ATOM     47  CD2 TRP A   7       2.725 -19.160  -7.738  1.00 27.51           C  
ATOM     48  CE2 TRP A   7       4.090 -19.390  -8.021  1.00 27.51           C  
ATOM     49  CE3 TRP A   7       2.343 -18.878  -6.420  1.00 27.51           C  
ATOM     50  NE1 TRP A   7       4.197 -19.639  -9.362  1.00 27.51           N  
ATOM     51  CH2 TRP A   7       4.674 -19.069  -5.750  1.00 27.51           C  
ATOM     52  CZ2 TRP A   7       5.075 -19.346  -7.031  1.00 27.51           C  
ATOM     53  CZ3 TRP A   7       3.325 -18.835  -5.437  1.00 27.51           C  
ATOM     54  N   SER A   8      -1.295 -22.247  -9.236  1.00 27.31           N  
ATOM     55  CA  SER A   8      -1.359 -23.357  -8.290  1.00 27.31           C  
ATOM     56  C   SER A   8      -2.214 -23.002  -7.078  1.00 27.31           C  
ATOM     57  CB  SER A   8       0.046 -23.755  -7.835  1.00 27.31           C  
ATOM     58  O   SER A   8      -2.033 -21.944  -6.473  1.00 27.31           O  
ATOM     59  OG  SER A   8       0.674 -24.578  -8.802  1.00 27.31           O  
ATOM     60  N   ASN A   9      -3.581 -23.125  -7.140  1.00 29.79           N  
ATOM     61  CA  ASN A   9      -4.640 -23.793  -6.390  1.00 29.79           C  
ATOM     62  C   ASN A   9      -5.371 -22.822  -5.468  1.00 29.79           C  
ATOM     63  CB  ASN A   9      -4.071 -24.963  -5.585  1.00 29.79           C  
ATOM     64  O   ASN A   9      -5.727 -23.177  -4.343  1.00 29.79           O  
ATOM     65  CG  ASN A   9      -4.416 -26.310  -6.189  1.00 29.79           C  
ATOM     66  ND2 ASN A   9      -3.856 -27.374  -5.626  1.00 29.79           N  
ATOM     67  OD1 ASN A   9      -5.179 -26.394  -7.155  1.00 29.79           O  
ATOM     68  N   THR A  10      -5.994 -21.775  -5.997  1.00 30.61           N  
ATOM     69  CA  THR A  10      -7.266 -21.198  -5.576  1.00 30.61           C  
ATOM     70  C   THR A  10      -7.704 -20.095  -6.535  1.00 30.61           C  
ATOM     71  CB  THR A  10      -7.177 -20.633  -4.146  1.00 30.61           C  
ATOM     72  O   THR A  10      -6.910 -19.220  -6.887  1.00 30.61           O  
ATOM     73  CG2 THR A  10      -7.304 -21.743  -3.107  1.00 30.61           C  
ATOM     74  OG1 THR A  10      -5.915 -19.977  -3.975  1.00 30.61           O  
ATOM     75  N   GLN A  11      -8.056 -20.427  -7.784  1.00 28.65           N  
ATOM     76  CA  GLN A  11      -8.907 -19.771  -8.771  1.00 28.65           C  
ATOM     77  C   GLN A  11      -9.843 -18.764  -8.109  1.00 28.65           C  
ATOM     78  CB  GLN A  11      -9.717 -20.805  -9.555  1.00 28.65           C  
ATOM     79  O   GLN A  11     -10.877 -19.142  -7.554  1.00 28.65           O  
ATOM     80  CG  GLN A  11      -9.237 -21.006 -10.986  1.00 28.65           C  
ATOM     81  CD  GLN A  11      -9.658 -22.344 -11.563  1.00 28.65           C  
ATOM     82  NE2 GLN A  11      -8.898 -22.836 -12.536  1.00 28.65           N  
ATOM     83  OE1 GLN A  11     -10.658 -22.932 -11.138  1.00 28.65           O  
ATOM     84  N   VAL A  12      -9.317 -17.774  -7.299  1.00 28.39           N  
ATOM     85  CA  VAL A  12     -10.301 -16.703  -7.182  1.00 28.39           C  
ATOM     86  C   VAL A  12      -9.734 -15.413  -7.770  1.00 28.39           C  
ATOM     87  CB  VAL A  12     -10.723 -16.478  -5.712  1.00 28.39           C  
ATOM     88  O   VAL A  12      -8.660 -14.960  -7.368  1.00 28.39           O  
ATOM     89  CG1 VAL A  12     -11.969 -15.597  -5.637  1.00 28.39           C  
ATOM     90  CG2 VAL A  12     -10.968 -17.816  -5.017  1.00 28.39           C  
ATOM     91  N   PRO A  13      -9.927 -15.070  -9.027  1.00 28.93           N  
ATOM     92  CA  PRO A  13      -9.602 -13.758  -9.591  1.00 28.93           C  
ATOM     93  C   PRO A  13     -10.051 -12.604  -8.698  1.00 28.93           C  
ATOM     94  CB  PRO A  13     -10.363 -13.748 -10.919  1.00 28.93           C  
ATOM     95  O   PRO A  13     -11.109 -12.682  -8.067  1.00 28.93           O  
ATOM     96  CG  PRO A  13     -11.345 -14.869 -10.806  1.00 28.93           C  
ATOM     97  CD  PRO A  13     -10.990 -15.694  -9.601  1.00 28.93           C  
ATOM     98  N   ILE A  14      -9.270 -12.151  -7.699  1.00 35.30           N  
ATOM     99  CA  ILE A  14      -9.597 -10.896  -7.030  1.00 35.30           C  
ATOM    100  C   ILE A  14     -10.369  -9.988  -7.986  1.00 35.30           C  
ATOM    101  CB  ILE A  14      -8.327 -10.180  -6.519  1.00 35.30           C  
ATOM    102  O   ILE A  14      -9.925  -9.739  -9.109  1.00 35.30           O  
ATOM    103  CG1 ILE A  14      -7.582 -11.068  -5.515  1.00 35.30           C  
ATOM    104  CG2 ILE A  14      -8.684  -8.828  -5.894  1.00 35.30           C  
ATOM    105  CD1 ILE A  14      -6.195 -10.557  -5.148  1.00 35.30           C  
ATOM    106  N   THR A  15     -11.621 -10.327  -8.373  1.00 26.59           N  
ATOM    107  CA  THR A  15     -12.591  -9.448  -9.016  1.00 26.59           C  
ATOM    108  C   THR A  15     -12.367  -7.997  -8.599  1.00 26.59           C  
ATOM    109  CB  THR A  15     -14.034  -9.866  -8.676  1.00 26.59           C  
ATOM    110  O   THR A  15     -12.063  -7.720  -7.437  1.00 26.59           O  
ATOM    111  CG2 THR A  15     -14.429 -11.137  -9.421  1.00 26.59           C  
ATOM    112  OG1 THR A  15     -14.138 -10.100  -7.266  1.00 26.59           O  
ATOM    113  N   ARG A  16     -11.491  -7.210  -9.258  1.00 26.06           N  
ATOM    114  CA  ARG A  16     -11.569  -5.784  -9.560  1.00 26.06           C  
ATOM    115  C   ARG A  16     -12.739  -5.133  -8.830  1.00 26.06           C  
ATOM    116  CB  ARG A  16     -11.701  -5.560 -11.068  1.00 26.06           C  
ATOM    117  O   ARG A  16     -13.900  -5.403  -9.144  1.00 26.06           O  
ATOM    118  CG  ARG A  16     -10.370  -5.470 -11.796  1.00 26.06           C  
ATOM    119  CD  ARG A  16     -10.507  -4.760 -13.136  1.00 26.06           C  
ATOM    120  NE  ARG A  16      -9.210  -4.565 -13.778  1.00 26.06           N  
ATOM    121  NH1 ARG A  16     -10.027  -4.691 -15.935  1.00 26.06           N  
ATOM    122  NH2 ARG A  16      -7.790  -4.354 -15.570  1.00 26.06           N  
ATOM    123  CZ  ARG A  16      -9.012  -4.537 -15.093  1.00 26.06           C  
ATOM    124  N   VAL A  17     -12.978  -5.417  -7.501  1.00 32.19           N  
ATOM    125  CA  VAL A  17     -13.980  -4.468  -7.026  1.00 32.19           C  
ATOM    126  C   VAL A  17     -13.523  -3.042  -7.324  1.00 32.19           C  
ATOM    127  CB  VAL A  17     -14.249  -4.636  -5.514  1.00 32.19           C  
ATOM    128  O   VAL A  17     -12.477  -2.604  -6.838  1.00 32.19           O  
ATOM    129  CG1 VAL A  17     -15.372  -3.706  -5.059  1.00 32.19           C  
ATOM    130  CG2 VAL A  17     -14.592  -6.090  -5.192  1.00 32.19           C  
ATOM    131  N   GLY A  18     -13.149  -2.672  -8.594  1.00 30.18           N  
ATOM    132  CA  GLY A  18     -13.209  -1.440  -9.365  1.00 30.18           C  
ATOM    133  C   GLY A  18     -14.044  -0.361  -8.702  1.00 30.18           C  
ATOM    134  O   GLY A  18     -15.167  -0.619  -8.264  1.00 30.18           O  
ATOM    135  N   LEU A  19     -13.614   0.334  -7.605  1.00 30.66           N  
ATOM    136  CA  LEU A  19     -14.239   1.615  -7.298  1.00 30.66           C  
ATOM    137  C   LEU A  19     -14.096   2.585  -8.466  1.00 30.66           C  
ATOM    138  CB  LEU A  19     -13.621   2.224  -6.036  1.00 30.66           C  
ATOM    139  O   LEU A  19     -12.984   2.835  -8.937  1.00 30.66           O  
ATOM    140  CG  LEU A  19     -13.924   1.506  -4.719  1.00 30.66           C  
ATOM    141  CD1 LEU A  19     -12.905   1.901  -3.655  1.00 30.66           C  
ATOM    142  CD2 LEU A  19     -15.341   1.820  -4.253  1.00 30.66           C  
ATOM    143  N   THR A  20     -14.511   2.196  -9.809  1.00 25.04           N  
ATOM    144  CA  THR A  20     -14.805   3.115 -10.903  1.00 25.04           C  
ATOM    145  C   THR A  20     -15.039   4.527 -10.375  1.00 25.04           C  
ATOM    146  CB  THR A  20     -16.036   2.653 -11.705  1.00 25.04           C  
ATOM    147  O   THR A  20     -15.562   4.705  -9.273  1.00 25.04           O  
ATOM    148  CG2 THR A  20     -15.784   1.304 -12.370  1.00 25.04           C  
ATOM    149  OG1 THR A  20     -17.158   2.536 -10.821  1.00 25.04           O  
ATOM    150  N   ARG A  21     -14.030   5.416 -10.292  1.00 28.66           N  
ATOM    151  CA  ARG A  21     -14.073   6.851 -10.554  1.00 28.66           C  
ATOM    152  C   ARG A  21     -14.826   7.587  -9.451  1.00 28.66           C  
ATOM    153  CB  ARG A  21     -14.725   7.130 -11.910  1.00 28.66           C  
ATOM    154  O   ARG A  21     -15.999   7.303  -9.197  1.00 28.66           O  
ATOM    155  CG  ARG A  21     -13.734   7.242 -13.058  1.00 28.66           C  
ATOM    156  CD  ARG A  21     -14.424   7.610 -14.365  1.00 28.66           C  
ATOM    157  NE  ARG A  21     -13.495   8.218 -15.313  1.00 28.66           N  
ATOM    158  NH1 ARG A  21     -14.760   7.730 -17.183  1.00 28.66           N  
ATOM    159  NH2 ARG A  21     -12.765   8.839 -17.400  1.00 28.66           N  
ATOM    160  CZ  ARG A  21     -13.675   8.261 -16.630  1.00 28.66           C  
ATOM    161  N   GLY A  22     -14.229   7.785  -8.284  1.00 27.16           N  
ATOM    162  CA  GLY A  22     -14.577   8.989  -7.546  1.00 27.16           C  
ATOM    163  C   GLY A  22     -15.722   8.781  -6.572  1.00 27.16           C  
ATOM    164  O   GLY A  22     -16.096   9.700  -5.840  1.00 27.16           O  
ATOM    165  N   GLU A  23     -15.646   7.816  -5.524  1.00 26.77           N  
ATOM    166  CA  GLU A  23     -16.519   8.089  -4.387  1.00 26.77           C  
ATOM    167  C   GLU A  23     -16.468   6.954  -3.367  1.00 26.77           C  
ATOM    168  CB  GLU A  23     -17.960   8.311  -4.855  1.00 26.77           C  
ATOM    169  O   GLU A  23     -16.649   5.787  -3.720  1.00 26.77           O  
ATOM    170  CG  GLU A  23     -18.149   9.574  -5.683  1.00 26.77           C  
ATOM    171  CD  GLU A  23     -19.590   9.796  -6.116  1.00 26.77           C  
ATOM    172  OE1 GLU A  23     -19.952  10.947  -6.450  1.00 26.77           O  
ATOM    173  OE2 GLU A  23     -20.362   8.812  -6.121  1.00 26.77           O  
ATOM    174  N   VAL A  24     -15.416   6.793  -2.512  1.00 29.85           N  
ATOM    175  CA  VAL A  24     -15.373   6.052  -1.256  1.00 29.85           C  
ATOM    176  C   VAL A  24     -16.565   6.443  -0.384  1.00 29.85           C  
ATOM    177  CB  VAL A  24     -14.052   6.301  -0.495  1.00 29.85           C  
ATOM    178  O   VAL A  24     -16.802   7.629  -0.141  1.00 29.85           O  
ATOM    179  CG1 VAL A  24     -13.994   5.457   0.777  1.00 29.85           C  
ATOM    180  CG2 VAL A  24     -12.854   6.002  -1.394  1.00 29.85           C  
ATOM    181  N   TYR A  25     -17.795   5.807  -0.566  1.00 30.73           N  
ATOM    182  CA  TYR A  25     -18.783   5.897   0.503  1.00 30.73           C  
ATOM    183  C   TYR A  25     -19.562   4.594   0.638  1.00 30.73           C  
ATOM    184  CB  TYR A  25     -19.748   7.058   0.246  1.00 30.73           C  
ATOM    185  O   TYR A  25     -19.808   3.906  -0.355  1.00 30.73           O  
ATOM    186  CG  TYR A  25     -19.082   8.413   0.246  1.00 30.73           C  
ATOM    187  CD1 TYR A  25     -18.824   9.083   1.440  1.00 30.73           C  
ATOM    188  CD2 TYR A  25     -18.711   9.026  -0.946  1.00 30.73           C  
ATOM    189  CE1 TYR A  25     -18.212  10.333   1.446  1.00 30.73           C  
ATOM    190  CE2 TYR A  25     -18.099  10.275  -0.952  1.00 30.73           C  
ATOM    191  OH  TYR A  25     -17.248  12.156   0.246  1.00 30.73           O  
ATOM    192  CZ  TYR A  25     -17.854  10.919   0.246  1.00 30.73           C  
ATOM    193  N   SER A  26     -19.632   3.943   1.760  1.00 27.04           N  
ATOM    194  CA  SER A  26     -20.391   2.895   2.434  1.00 27.04           C  
ATOM    195  C   SER A  26     -21.892   3.144   2.328  1.00 27.04           C  
ATOM    196  CB  SER A  26     -19.985   2.800   3.906  1.00 27.04           C  
ATOM    197  O   SER A  26     -22.348   4.283   2.452  1.00 27.04           O  
ATOM    198  OG  SER A  26     -20.360   3.973   4.608  1.00 27.04           O  
ATOM    199  N   ARG A  27     -22.599   2.550   1.338  1.00 27.37           N  
ATOM    200  CA  ARG A  27     -24.048   2.464   1.182  1.00 27.37           C  
ATOM    201  C   ARG A  27     -24.689   1.783   2.387  1.00 27.37           C  
ATOM    202  CB  ARG A  27     -24.407   1.708  -0.099  1.00 27.37           C  
ATOM    203  O   ARG A  27     -24.323   0.660   2.739  1.00 27.37           O  
ATOM    204  CG  ARG A  27     -25.389   2.446  -0.996  1.00 27.37           C  
ATOM    205  CD  ARG A  27     -25.626   1.703  -2.303  1.00 27.37           C  
ATOM    206  NE  ARG A  27     -26.760   2.256  -3.038  1.00 27.37           N  
ATOM    207  NH1 ARG A  27     -25.977   1.637  -5.122  1.00 27.37           N  
ATOM    208  NH2 ARG A  27     -27.973   2.747  -4.926  1.00 27.37           N  
ATOM    209  CZ  ARG A  27     -26.901   2.212  -4.360  1.00 27.37           C  
ATOM    210  N   VAL A  28     -25.069   2.563   3.463  1.00 30.86           N  
ATOM    211  CA  VAL A  28     -26.203   2.088   4.248  1.00 30.86           C  
ATOM    212  C   VAL A  28     -27.381   3.047   4.086  1.00 30.86           C  
ATOM    213  CB  VAL A  28     -25.838   1.940   5.742  1.00 30.86           C  
ATOM    214  O   VAL A  28     -27.236   4.256   4.282  1.00 30.86           O  
ATOM    215  CG1 VAL A  28     -26.940   1.198   6.496  1.00 30.86           C  
ATOM    216  CG2 VAL A  28     -24.501   1.216   5.894  1.00 30.86           C  
ATOM    217  N   ASP A  29     -28.378   2.695   3.152  1.00 38.40           N  
ATOM    218  CA  ASP A  29     -29.729   3.165   2.863  1.00 38.40           C  
ATOM    219  C   ASP A  29     -29.707   4.576   2.280  1.00 38.40           C  
ATOM    220  CB  ASP A  29     -30.590   3.132   4.127  1.00 38.40           C  
ATOM    221  O   ASP A  29     -30.567   5.400   2.600  1.00 38.40           O  
ATOM    222  CG  ASP A  29     -31.101   1.741   4.461  1.00 38.40           C  
ATOM    223  OD1 ASP A  29     -31.213   0.897   3.546  1.00 38.40           O  
ATOM    224  OD2 ASP A  29     -31.397   1.489   5.649  1.00 38.40           O  
ATOM    225  N   GLY A  30     -28.837   4.851   1.380  1.00 34.86           N  
ATOM    226  CA  GLY A  30     -28.937   6.015   0.515  1.00 34.86           C  
ATOM    227  C   GLY A  30     -28.633   7.318   1.230  1.00 34.86           C  
ATOM    228  O   GLY A  30     -28.679   8.391   0.624  1.00 34.86           O  
ATOM    229  N   ARG A  31     -27.970   7.308   2.389  1.00 29.33           N  
ATOM    230  CA  ARG A  31     -27.449   8.582   2.875  1.00 29.33           C  
ATOM    231  C   ARG A  31     -26.288   8.366   3.840  1.00 29.33           C  
ATOM    232  CB  ARG A  31     -28.554   9.390   3.557  1.00 29.33           C  
ATOM    233  O   ARG A  31     -26.350   7.493   4.709  1.00 29.33           O  
ATOM    234  CG  ARG A  31     -29.638   9.875   2.608  1.00 29.33           C  
ATOM    235  CD  ARG A  31     -30.567  10.878   3.278  1.00 29.33           C  
ATOM    236  NE  ARG A  31     -31.513  11.456   2.327  1.00 29.33           N  
ATOM    237  NH1 ARG A  31     -33.087  12.022   3.919  1.00 29.33           N  
ATOM    238  NH2 ARG A  31     -33.470  12.484   1.707  1.00 29.33           N  
ATOM    239  CZ  ARG A  31     -32.688  11.986   2.653  1.00 29.33           C  
ATOM    240  N   LEU A  32     -24.882   8.928   3.488  1.00 28.88           N  
ATOM    241  CA  LEU A  32     -23.463   8.943   3.825  1.00 28.88           C  
ATOM    242  C   LEU A  32     -23.221   9.703   5.125  1.00 28.88           C  
ATOM    243  CB  LEU A  32     -22.649   9.573   2.692  1.00 28.88           C  
ATOM    244  O   LEU A  32     -23.712  10.821   5.296  1.00 28.88           O  
ATOM    245  CG  LEU A  32     -21.705   8.639   1.934  1.00 28.88           C  
ATOM    246  CD1 LEU A  32     -22.194   8.438   0.504  1.00 28.88           C  
ATOM    247  CD2 LEU A  32     -20.283   9.190   1.946  1.00 28.88           C  
ATOM    248  N   HIS A  33     -22.623   8.942   6.170  1.00 32.20           N  
ATOM    249  CA  HIS A  33     -22.131   9.758   7.274  1.00 32.20           C  
ATOM    250  C   HIS A  33     -20.648   9.507   7.527  1.00 32.20           C  
ATOM    251  CB  HIS A  33     -22.934   9.479   8.546  1.00 32.20           C  
ATOM    252  O   HIS A  33     -20.192   8.362   7.487  1.00 32.20           O  
ATOM    253  CG  HIS A  33     -24.389   9.806   8.421  1.00 32.20           C  
ATOM    254  CD2 HIS A  33     -25.470   9.006   8.272  1.00 32.20           C  
ATOM    255  ND1 HIS A  33     -24.865  11.100   8.440  1.00 32.20           N  
ATOM    256  CE1 HIS A  33     -26.180  11.080   8.309  1.00 32.20           C  
ATOM    257  NE2 HIS A  33     -26.573   9.822   8.205  1.00 32.20           N  
ATOM    258  N   PRO A  34     -19.611  10.573   7.826  1.00 34.66           N  
ATOM    259  CA  PRO A  34     -18.183  10.839   8.012  1.00 34.66           C  
ATOM    260  C   PRO A  34     -17.634  10.238   9.304  1.00 34.66           C  
ATOM    261  CB  PRO A  34     -18.111  12.368   8.047  1.00 34.66           C  
ATOM    262  O   PRO A  34     -18.287  10.307  10.348  1.00 34.66           O  
ATOM    263  CG  PRO A  34     -19.536  12.816   8.082  1.00 34.66           C  
ATOM    264  CD  PRO A  34     -20.420  11.604   8.014  1.00 34.66           C  
ATOM    265  N   GLY A  35     -16.779   9.075   9.311  1.00 34.52           N  
ATOM    266  CA  GLY A  35     -16.197   8.343  10.424  1.00 34.52           C  
ATOM    267  C   GLY A  35     -15.013   9.053  11.052  1.00 34.52           C  
ATOM    268  O   GLY A  35     -14.195   9.650  10.348  1.00 34.52           O  
ATOM    269  N   GLU A  36     -14.987  10.067  11.904  1.00 32.38           N  
ATOM    270  CA  GLU A  36     -14.060  10.702  12.837  1.00 32.38           C  
ATOM    271  C   GLU A  36     -13.072   9.689  13.408  1.00 32.38           C  
ATOM    272  CB  GLU A  36     -14.825  11.389  13.971  1.00 32.38           C  
ATOM    273  O   GLU A  36     -13.460   8.582  13.787  1.00 32.38           O  
ATOM    274  CG  GLU A  36     -15.674  12.567  13.515  1.00 32.38           C  
ATOM    275  CD  GLU A  36     -16.114  13.467  14.658  1.00 32.38           C  
ATOM    276  OE1 GLU A  36     -16.681  14.552  14.393  1.00 32.38           O  
ATOM    277  OE2 GLU A  36     -15.890  13.085  15.829  1.00 32.38           O  
ATOM    278  N   VAL A  37     -11.755   9.554  12.935  1.00 39.79           N  
ATOM    279  CA  VAL A  37     -10.684   8.724  13.477  1.00 39.79           C  
ATOM    280  C   VAL A  37      -9.965   9.473  14.596  1.00 39.79           C  
ATOM    281  CB  VAL A  37      -9.678   8.309  12.380  1.00 39.79           C  
ATOM    282  O   VAL A  37      -9.650  10.657  14.456  1.00 39.79           O  
ATOM    283  CG1 VAL A  37      -8.574   7.429  12.965  1.00 39.79           C  
ATOM    284  CG2 VAL A  37     -10.396   7.585  11.244  1.00 39.79           C  
ATOM    285  N   LEU A  38      -9.948   8.955  15.858  1.00 33.45           N  
ATOM    286  CA  LEU A  38      -9.284   9.374  17.087  1.00 33.45           C  
ATOM    287  C   LEU A  38      -7.918   8.710  17.221  1.00 33.45           C  
ATOM    288  CB  LEU A  38     -10.149   9.039  18.306  1.00 33.45           C  
ATOM    289  O   LEU A  38      -7.812   7.482  17.171  1.00 33.45           O  
ATOM    290  CG  LEU A  38      -9.657   9.570  19.653  1.00 33.45           C  
ATOM    291  CD1 LEU A  38      -9.918  11.069  19.760  1.00 33.45           C  
ATOM    292  CD2 LEU A  38     -10.328   8.822  20.800  1.00 33.45           C  
ATOM    293  N   LEU A  39      -6.746   9.317  16.945  1.00 37.65           N  
ATOM    294  CA  LEU A  39      -5.388   8.821  17.141  1.00 37.65           C  
ATOM    295  C   LEU A  39      -4.868   9.194  18.525  1.00 37.65           C  
ATOM    296  CB  LEU A  39      -4.453   9.378  16.064  1.00 37.65           C  
ATOM    297  O   LEU A  39      -5.046  10.328  18.975  1.00 37.65           O  
ATOM    298  CG  LEU A  39      -4.754   8.961  14.623  1.00 37.65           C  
ATOM    299  CD1 LEU A  39      -3.956   9.818  13.646  1.00 37.65           C  
ATOM    300  CD2 LEU A  39      -4.447   7.482  14.419  1.00 37.65           C  
ATOM    301  N   ARG A  40      -4.460   8.298  19.503  1.00 32.40           N  
ATOM    302  CA  ARG A  40      -3.810   8.448  20.801  1.00 32.40           C  
ATOM    303  C   ARG A  40      -2.293   8.508  20.649  1.00 32.40           C  
ATOM    304  CB  ARG A  40      -4.198   7.298  21.733  1.00 32.40           C  
ATOM    305  O   ARG A  40      -1.701   7.686  19.947  1.00 32.40           O  
ATOM    306  CG  ARG A  40      -4.554   7.742  23.143  1.00 32.40           C  
ATOM    307  CD  ARG A  40      -5.012   6.573  24.004  1.00 32.40           C  
ATOM    308  NE  ARG A  40      -4.768   6.820  25.422  1.00 32.40           N  
ATOM    309  NH1 ARG A  40      -6.445   5.416  26.167  1.00 32.40           N  
ATOM    310  NH2 ARG A  40      -5.148   6.560  27.672  1.00 32.40           N  
ATOM    311  CZ  ARG A  40      -5.454   6.265  26.417  1.00 32.40           C  
ATOM    312  N   MET A  41      -1.598   9.641  20.861  1.00 35.80           N  
ATOM    313  CA  MET A  41      -0.146   9.751  20.960  1.00 35.80           C  
ATOM    314  C   MET A  41       0.345   9.272  22.322  1.00 35.80           C  
ATOM    315  CB  MET A  41       0.302  11.194  20.720  1.00 35.80           C  
ATOM    316  O   MET A  41      -0.270   9.570  23.348  1.00 35.80           O  
ATOM    317  CG  MET A  41       0.168  11.646  19.275  1.00 35.80           C  
ATOM    318  SD  MET A  41       1.629  11.198  18.260  1.00 35.80           S  
ATOM    319  CE  MET A  41       2.242  12.852  17.834  1.00 35.80           C  
ATOM    320  N   GLY A  42       0.779   8.053  22.601  1.00 34.92           N  
ATOM    321  CA  GLY A  42       1.657   7.431  23.579  1.00 34.92           C  
ATOM    322  C   GLY A  42       2.513   8.430  24.335  1.00 34.92           C  
ATOM    323  O   GLY A  42       3.045   9.372  23.744  1.00 34.92           O  
ATOM    324  N   GLY A  43       2.087   9.107  25.487  1.00 32.58           N  
ATOM    325  CA  GLY A  43       2.517   9.654  26.764  1.00 32.58           C  
ATOM    326  C   GLY A  43       4.021   9.610  26.956  1.00 32.58           C  
ATOM    327  O   GLY A  43       4.626   8.537  26.921  1.00 32.58           O  
ATOM    328  N   GLY A  44       4.858  10.468  26.386  1.00 33.06           N  
ATOM    329  CA  GLY A  44       6.185  10.907  26.785  1.00 33.06           C  
ATOM    330  C   GLY A  44       6.242  11.412  28.215  1.00 33.06           C  
ATOM    331  O   GLY A  44       5.331  12.108  28.669  1.00 33.06           O  
ATOM    332  N   ARG A  45       6.393  10.545  29.252  1.00 38.44           N  
ATOM    333  CA  ARG A  45       6.930  10.592  30.608  1.00 38.44           C  
ATOM    334  C   ARG A  45       7.936  11.728  30.760  1.00 38.44           C  
ATOM    335  CB  ARG A  45       7.586   9.258  30.973  1.00 38.44           C  
ATOM    336  O   ARG A  45       8.842  11.876  29.936  1.00 38.44           O  
ATOM    337  CG  ARG A  45       6.600   8.116  31.154  1.00 38.44           C  
ATOM    338  CD  ARG A  45       7.298   6.827  31.563  1.00 38.44           C  
ATOM    339  NE  ARG A  45       6.483   6.041  32.486  1.00 38.44           N  
ATOM    340  NH1 ARG A  45       8.233   4.741  33.251  1.00 38.44           N  
ATOM    341  NH2 ARG A  45       6.116   4.418  34.068  1.00 38.44           N  
ATOM    342  CZ  ARG A  45       6.946   5.068  33.266  1.00 38.44           C  
ATOM    343  N   SER A  46       7.582  12.964  31.212  1.00 35.39           N  
ATOM    344  CA  SER A  46       8.203  14.011  32.016  1.00 35.39           C  
ATOM    345  C   SER A  46       9.240  13.432  32.973  1.00 35.39           C  
ATOM    346  CB  SER A  46       7.143  14.781  32.805  1.00 35.39           C  
ATOM    347  O   SER A  46       8.918  12.582  33.805  1.00 35.39           O  
ATOM    348  OG  SER A  46       6.231  13.890  33.424  1.00 35.39           O  
ATOM    349  N   GLY A  47      10.328  12.882  32.466  1.00 37.42           N  
ATOM    350  CA  GLY A  47      11.500  12.643  33.293  1.00 37.42           C  
ATOM    351  C   GLY A  47      12.253  13.913  33.642  1.00 37.42           C  
ATOM    352  O   GLY A  47      12.474  14.766  32.781  1.00 37.42           O  
ATOM    353  N   SER A  48      11.871  14.618  34.731  1.00 34.51           N  
ATOM    354  CA  SER A  48      12.563  15.424  35.731  1.00 34.51           C  
ATOM    355  C   SER A  48      13.906  14.806  36.106  1.00 34.51           C  
ATOM    356  CB  SER A  48      11.699  15.585  36.982  1.00 34.51           C  
ATOM    357  O   SER A  48      13.969  13.642  36.505  1.00 34.51           O  
ATOM    358  OG  SER A  48      10.682  14.600  37.021  1.00 34.51           O  
ATOM    359  N   SER A  49      14.921  14.968  35.310  1.00 40.70           N  
ATOM    360  CA  SER A  49      16.246  14.754  35.884  1.00 40.70           C  
ATOM    361  C   SER A  49      16.892  16.074  36.290  1.00 40.70           C  
ATOM    362  CB  SER A  49      17.148  14.019  34.891  1.00 40.70           C  
ATOM    363  O   SER A  49      16.869  17.043  35.529  1.00 40.70           O  
ATOM    364  OG  SER A  49      16.950  14.507  33.576  1.00 40.70           O  
ATOM    365  N   SER A  50      16.689  16.546  37.520  1.00 35.77           N  
ATOM    366  CA  SER A  50      17.496  16.998  38.648  1.00 35.77           C  
ATOM    367  C   SER A  50      18.890  16.379  38.613  1.00 35.77           C  
ATOM    368  CB  SER A  50      16.810  16.655  39.971  1.00 35.77           C  
ATOM    369  O   SER A  50      19.039  15.186  38.340  1.00 35.77           O  
ATOM    370  OG  SER A  50      16.456  15.283  40.013  1.00 35.77           O  
ATOM    371  N   GLY A  51      19.884  17.101  38.109  1.00 30.36           N  
ATOM    372  CA  GLY A  51      21.157  17.081  38.812  1.00 30.36           C  
ATOM    373  C   GLY A  51      22.354  17.115  37.880  1.00 30.36           C  
ATOM    374  O   GLY A  51      22.339  16.488  36.819  1.00 30.36           O  
ATOM    375  N   GLY A  52      23.062  18.283  37.855  1.00 32.54           N  
ATOM    376  CA  GLY A  52      24.475  18.332  38.197  1.00 32.54           C  
ATOM    377  C   GLY A  52      25.250  19.354  37.387  1.00 32.54           C  
ATOM    378  O   GLY A  52      25.022  19.503  36.185  1.00 32.54           O  
ATOM    379  N   SER A  53      25.646  20.550  37.993  1.00 31.46           N  
ATOM    380  CA  SER A  53      26.880  21.184  38.445  1.00 31.46           C  
ATOM    381  C   SER A  53      28.076  20.715  37.623  1.00 31.46           C  
ATOM    382  CB  SER A  53      27.123  20.891  39.926  1.00 31.46           C  
ATOM    383  O   SER A  53      28.257  19.514  37.410  1.00 31.46           O  
ATOM    384  OG  SER A  53      26.056  21.384  40.718  1.00 31.46           O  
ATOM    385  N   GLY A  54      28.591  21.517  36.759  1.00 32.09           N  
ATOM    386  CA  GLY A  54      30.028  21.700  36.629  1.00 32.09           C  
ATOM    387  C   GLY A  54      30.469  21.965  35.202  1.00 32.09           C  
ATOM    388  O   GLY A  54      29.993  21.314  34.269  1.00 32.09           O  
ATOM    389  N   ALA A  55      30.946  23.238  34.869  1.00 38.78           N  
ATOM    390  CA  ALA A  55      32.290  23.692  34.523  1.00 38.78           C  
ATOM    391  C   ALA A  55      32.358  24.150  33.069  1.00 38.78           C  
ATOM    392  CB  ALA A  55      33.308  22.582  34.776  1.00 38.78           C  
ATOM    393  O   ALA A  55      31.890  23.449  32.168  1.00 38.78           O  
ATOM    394  N   ASP A  56      32.394  25.433  32.814  1.00 35.23           N  
ATOM    395  CA  ASP A  56      33.342  26.395  32.261  1.00 35.23           C  
ATOM    396  C   ASP A  56      33.920  25.899  30.937  1.00 35.23           C  
ATOM    397  CB  ASP A  56      34.471  26.670  33.257  1.00 35.23           C  
ATOM    398  O   ASP A  56      34.503  24.815  30.876  1.00 35.23           O  
ATOM    399  CG  ASP A  56      33.989  27.346  34.528  1.00 35.23           C  
ATOM    400  OD1 ASP A  56      33.041  28.158  34.465  1.00 35.23           O  
ATOM    401  OD2 ASP A  56      34.564  27.068  35.602  1.00 35.23           O  
ATOM    402  N   ASN A  57      33.449  26.372  29.836  1.00 37.00           N  
ATOM    403  CA  ASN A  57      34.373  26.667  28.746  1.00 37.00           C  
ATOM    404  C   ASN A  57      33.750  27.613  27.723  1.00 37.00           C  
ATOM    405  CB  ASN A  57      34.831  25.375  28.065  1.00 37.00           C  
ATOM    406  O   ASN A  57      32.630  27.385  27.263  1.00 37.00           O  
ATOM    407  CG  ASN A  57      36.300  25.400  27.694  1.00 37.00           C  
ATOM    408  ND2 ASN A  57      36.738  24.398  26.940  1.00 37.00           N  
ATOM    409  OD1 ASN A  57      37.036  26.310  28.083  1.00 37.00           O  
ATOM    410  N   GLN A  58      33.848  28.877  27.901  1.00 32.97           N  
ATOM    411  CA  GLN A  58      34.250  30.053  27.136  1.00 32.97           C  
ATOM    412  C   GLN A  58      34.807  29.657  25.771  1.00 32.97           C  
ATOM    413  CB  GLN A  58      35.287  30.869  27.909  1.00 32.97           C  
ATOM    414  O   GLN A  58      35.770  28.892  25.686  1.00 32.97           O  
ATOM    415  CG  GLN A  58      34.692  31.726  29.018  1.00 32.97           C  
ATOM    416  CD  GLN A  58      35.747  32.459  29.824  1.00 32.97           C  
ATOM    417  NE2 GLN A  58      35.504  32.611  31.121  1.00 32.97           N  
ATOM    418  OE1 GLN A  58      36.774  32.884  29.286  1.00 32.97           O  
ATOM    419  N   THR A  59      33.967  29.520  24.742  1.00 39.89           N  
ATOM    420  CA  THR A  59      34.428  29.853  23.398  1.00 39.89           C  
ATOM    421  C   THR A  59      33.322  30.540  22.602  1.00 39.89           C  
ATOM    422  CB  THR A  59      34.903  28.598  22.644  1.00 39.89           C  
ATOM    423  O   THR A  59      32.172  30.098  22.618  1.00 39.89           O  
ATOM    424  CG2 THR A  59      36.296  28.176  23.101  1.00 39.89           C  
ATOM    425  OG1 THR A  59      33.986  27.524  22.889  1.00 39.89           O  
ATOM    426  N   GLU A  60      33.175  31.883  22.614  1.00 36.84           N  
ATOM    427  CA  GLU A  60      33.167  33.031  21.713  1.00 36.84           C  
ATOM    428  C   GLU A  60      33.477  32.609  20.279  1.00 36.84           C  
ATOM    429  CB  GLU A  60      34.171  34.088  22.179  1.00 36.84           C  
ATOM    430  O   GLU A  60      34.460  31.908  20.031  1.00 36.84           O  
ATOM    431  CG  GLU A  60      33.663  34.959  23.319  1.00 36.84           C  
ATOM    432  CD  GLU A  60      34.641  36.051  23.721  1.00 36.84           C  
ATOM    433  OE1 GLU A  60      34.245  36.977  24.466  1.00 36.84           O  
ATOM    434  OE2 GLU A  60      35.813  35.982  23.287  1.00 36.84           O  
ATOM    435  N   THR A  61      32.446  32.304  19.385  1.00 35.84           N  
ATOM    436  CA  THR A  61      32.491  32.727  17.989  1.00 35.84           C  
ATOM    437  C   THR A  61      31.206  32.337  17.264  1.00 35.84           C  
ATOM    438  CB  THR A  61      33.701  32.116  17.259  1.00 35.84           C  
ATOM    439  O   THR A  61      30.676  31.244  17.475  1.00 35.84           O  
ATOM    440  CG2 THR A  61      35.013  32.621  17.850  1.00 35.84           C  
ATOM    441  OG1 THR A  61      33.654  30.688  17.380  1.00 35.84           O  
ATOM    442  N   ARG A  62      30.206  33.272  17.053  1.00 47.94           N  
ATOM    443  CA  ARG A  62      29.710  33.775  15.776  1.00 47.94           C  
ATOM    444  C   ARG A  62      28.257  33.367  15.554  1.00 47.94           C  
ATOM    445  CB  ARG A  62      30.579  33.268  14.624  1.00 47.94           C  
ATOM    446  O   ARG A  62      27.925  32.181  15.608  1.00 47.94           O  
ATOM    447  CG  ARG A  62      30.383  34.030  13.323  1.00 47.94           C  
ATOM    448  CD  ARG A  62      31.372  33.585  12.254  1.00 47.94           C  
ATOM    449  NE  ARG A  62      31.218  34.355  11.023  1.00 47.94           N  
ATOM    450  NH1 ARG A  62      30.985  32.508   9.654  1.00 47.94           N  
ATOM    451  NH2 ARG A  62      30.909  34.619   8.763  1.00 47.94           N  
ATOM    452  CZ  ARG A  62      31.038  33.826   9.816  1.00 47.94           C  
ATOM    453  N   LYS A  63      27.378  34.075  16.189  1.00 39.59           N  
ATOM    454  CA  LYS A  63      26.092  34.716  15.930  1.00 39.59           C  
ATOM    455  C   LYS A  63      25.530  34.294  14.576  1.00 39.59           C  
ATOM    456  CB  LYS A  63      26.228  36.238  15.990  1.00 39.59           C  
ATOM    457  O   LYS A  63      26.084  34.643  13.532  1.00 39.59           O  
ATOM    458  CG  LYS A  63      25.959  36.830  17.366  1.00 39.59           C  
ATOM    459  CD  LYS A  63      26.061  38.349  17.350  1.00 39.59           C  
ATOM    460  CE  LYS A  63      25.811  38.942  18.730  1.00 39.59           C  
ATOM    461  NZ  LYS A  63      25.912  40.432  18.720  1.00 39.59           N  
ATOM    462  N   GLU A  64      25.257  32.992  14.295  1.00 45.04           N  
ATOM    463  CA  GLU A  64      24.324  32.820  13.185  1.00 45.04           C  
ATOM    464  C   GLU A  64      22.974  32.303  13.673  1.00 45.04           C  
ATOM    465  CB  GLU A  64      24.905  31.867  12.137  1.00 45.04           C  
ATOM    466  O   GLU A  64      22.900  31.247  14.305  1.00 45.04           O  
ATOM    467  CG  GLU A  64      25.818  32.546  11.126  1.00 45.04           C  
ATOM    468  CD  GLU A  64      26.391  31.586  10.096  1.00 45.04           C  
ATOM    469  OE1 GLU A  64      27.038  32.049   9.129  1.00 45.04           O  
ATOM    470  OE2 GLU A  64      26.190  30.361  10.256  1.00 45.04           O  
ATOM    471  N   GLU A  65      22.258  33.024  14.425  1.00 44.72           N  
ATOM    472  CA  GLU A  65      20.829  33.037  14.723  1.00 44.72           C  
ATOM    473  C   GLU A  65      20.028  32.357  13.617  1.00 44.72           C  
ATOM    474  CB  GLU A  65      20.334  34.472  14.924  1.00 44.72           C  
ATOM    475  O   GLU A  65      20.018  32.821  12.475  1.00 44.72           O  
ATOM    476  CG  GLU A  65      20.628  35.035  16.307  1.00 44.72           C  
ATOM    477  CD  GLU A  65      20.133  36.461  16.492  1.00 44.72           C  
ATOM    478  OE1 GLU A  65      20.127  36.957  17.641  1.00 44.72           O  
ATOM    479  OE2 GLU A  65      19.748  37.086  15.479  1.00 44.72           O  
ATOM    480  N   LYS A  66      20.240  31.078  13.220  1.00 42.23           N  
ATOM    481  CA  LYS A  66      19.370  30.276  12.364  1.00 42.23           C  
ATOM    482  C   LYS A  66      17.929  30.305  12.863  1.00 42.23           C  
ATOM    483  CB  LYS A  66      19.871  28.832  12.294  1.00 42.23           C  
ATOM    484  O   LYS A  66      17.665  30.020  14.034  1.00 42.23           O  
ATOM    485  CG  LYS A  66      20.960  28.605  11.255  1.00 42.23           C  
ATOM    486  CD  LYS A  66      21.406  27.149  11.223  1.00 42.23           C  
ATOM    487  CE  LYS A  66      22.510  26.924  10.198  1.00 42.23           C  
ATOM    488  NZ  LYS A  66      22.975  25.505  10.186  1.00 42.23           N  
ATOM    489  N   LYS A  67      17.335  31.469  12.795  1.00 37.36           N  
ATOM    490  CA  LYS A  67      15.903  31.744  12.730  1.00 37.36           C  
ATOM    491  C   LYS A  67      15.103  30.456  12.555  1.00 37.36           C  
ATOM    492  CB  LYS A  67      15.594  32.712  11.587  1.00 37.36           C  
ATOM    493  O   LYS A  67      15.270  29.746  11.562  1.00 37.36           O  
ATOM    494  CG  LYS A  67      15.985  34.154  11.875  1.00 37.36           C  
ATOM    495  CD  LYS A  67      15.600  35.077  10.726  1.00 37.36           C  
ATOM    496  CE  LYS A  67      16.029  36.514  10.994  1.00 37.36           C  
ATOM    497  NZ  LYS A  67      15.678  37.418   9.858  1.00 37.36           N  
ATOM    498  N   ASN A  68      15.225  29.527  13.456  1.00 41.89           N  
ATOM    499  CA  ASN A  68      14.297  28.419  13.662  1.00 41.89           C  
ATOM    500  C   ASN A  68      12.861  28.825  13.345  1.00 41.89           C  
ATOM    501  CB  ASN A  68      14.397  27.895  15.096  1.00 41.89           C  
ATOM    502  O   ASN A  68      12.286  29.675  14.028  1.00 41.89           O  
ATOM    503  CG  ASN A  68      14.598  26.393  15.156  1.00 41.89           C  
ATOM    504  ND2 ASN A  68      14.194  25.785  16.264  1.00 41.89           N  
ATOM    505  OD1 ASN A  68      15.114  25.786  14.214  1.00 41.89           O  
ATOM    506  N   THR A  69      12.668  29.265  12.151  1.00 37.01           N  
ATOM    507  CA  THR A  69      11.319  29.606  11.714  1.00 37.01           C  
ATOM    508  C   THR A  69      10.339  28.489  12.062  1.00 37.01           C  
ATOM    509  CB  THR A  69      11.274  29.878  10.199  1.00 37.01           C  
ATOM    510  O   THR A  69      10.582  27.322  11.745  1.00 37.01           O  
ATOM    511  CG2 THR A  69      11.023  31.355   9.913  1.00 37.01           C  
ATOM    512  OG1 THR A  69      12.525  29.496   9.614  1.00 37.01           O  
ATOM    513  N   ILE A  70      10.007  28.372  13.264  1.00 44.08           N  
ATOM    514  CA  ILE A  70       8.827  27.658  13.742  1.00 44.08           C  
ATOM    515  C   ILE A  70       7.682  27.832  12.747  1.00 44.08           C  
ATOM    516  CB  ILE A  70       8.400  28.148  15.143  1.00 44.08           C  
ATOM    517  O   ILE A  70       7.339  28.958  12.376  1.00 44.08           O  
ATOM    518  CG1 ILE A  70       9.566  28.027  16.130  1.00 44.08           C  
ATOM    519  CG2 ILE A  70       7.179  27.366  15.639  1.00 44.08           C  
ATOM    520  CD1 ILE A  70       9.326  28.725  17.462  1.00 44.08           C  
ATOM    521  N   VAL A  71       7.702  27.191  11.676  1.00 34.58           N  
ATOM    522  CA  VAL A  71       6.558  27.086  10.776  1.00 34.58           C  
ATOM    523  C   VAL A  71       5.272  26.952  11.589  1.00 34.58           C  
ATOM    524  CB  VAL A  71       6.705  25.891   9.808  1.00 34.58           C  
ATOM    525  O   VAL A  71       5.199  26.144  12.518  1.00 34.58           O  
ATOM    526  CG1 VAL A  71       7.457  26.308   8.546  1.00 34.58           C  
ATOM    527  CG2 VAL A  71       7.416  24.730  10.499  1.00 34.58           C  
ATOM    528  N   ASN A  72       4.615  28.100  11.824  1.00 42.18           N  
ATOM    529  CA  ASN A  72       3.285  28.228  12.411  1.00 42.18           C  
ATOM    530  C   ASN A  72       2.244  27.445  11.615  1.00 42.18           C  
ATOM    531  CB  ASN A  72       2.881  29.700  12.510  1.00 42.18           C  
ATOM    532  O   ASN A  72       1.935  27.796  10.475  1.00 42.18           O  
ATOM    533  CG  ASN A  72       1.605  29.903  13.303  1.00 42.18           C  
ATOM    534  ND2 ASN A  72       1.372  31.132  13.748  1.00 42.18           N  
ATOM    535  OD1 ASN A  72       0.834  28.963  13.513  1.00 42.18           O  
ATOM    536  N   TRP A  73       2.051  26.226  11.824  1.00 47.11           N  
ATOM    537  CA  TRP A  73       1.123  25.288  11.201  1.00 47.11           C  
ATOM    538  C   TRP A  73      -0.279  25.882  11.117  1.00 47.11           C  
ATOM    539  CB  TRP A  73       1.087  23.970  11.980  1.00 47.11           C  
ATOM    540  O   TRP A  73      -1.116  25.408  10.346  1.00 47.11           O  
ATOM    541  CG  TRP A  73       0.768  24.132  13.436  1.00 47.11           C  
ATOM    542  CD1 TRP A  73       1.647  24.406  14.447  1.00 47.11           C  
ATOM    543  CD2 TRP A  73      -0.522  24.024  14.045  1.00 47.11           C  
ATOM    544  CE2 TRP A  73      -0.351  24.246  15.429  1.00 47.11           C  
ATOM    545  CE3 TRP A  73      -1.808  23.763  13.554  1.00 47.11           C  
ATOM    546  NE1 TRP A  73       0.981  24.476  15.648  1.00 47.11           N  
ATOM    547  CH2 TRP A  73      -2.667  23.956  15.822  1.00 47.11           C  
ATOM    548  CZ2 TRP A  73      -1.420  24.214  16.329  1.00 47.11           C  
ATOM    549  CZ3 TRP A  73      -2.870  23.731  14.450  1.00 47.11           C  
ATOM    550  N   LYS A  74      -0.542  26.992  11.778  1.00 41.03           N  
ATOM    551  CA  LYS A  74      -1.858  27.621  11.723  1.00 41.03           C  
ATOM    552  C   LYS A  74      -2.036  28.414  10.431  1.00 41.03           C  
ATOM    553  CB  LYS A  74      -2.067  28.535  12.932  1.00 41.03           C  
ATOM    554  O   LYS A  74      -3.154  28.552   9.931  1.00 41.03           O  
ATOM    555  CG  LYS A  74      -2.267  27.791  14.244  1.00 41.03           C  
ATOM    556  CD  LYS A  74      -2.554  28.749  15.392  1.00 41.03           C  
ATOM    557  CE  LYS A  74      -2.740  28.007  16.708  1.00 41.03           C  
ATOM    558  NZ  LYS A  74      -2.997  28.944  17.842  1.00 41.03           N  
ATOM    559  N   THR A  75      -0.906  28.780   9.732  1.00 43.43           N  
ATOM    560  CA  THR A  75      -1.016  29.697   8.603  1.00 43.43           C  
ATOM    561  C   THR A  75      -1.004  28.933   7.282  1.00 43.43           C  
ATOM    562  CB  THR A  75       0.124  30.732   8.611  1.00 43.43           C  
ATOM    563  O   THR A  75      -1.220  29.518   6.218  1.00 43.43           O  
ATOM    564  CG2 THR A  75      -0.323  32.047   7.980  1.00 43.43           C  
ATOM    565  OG1 THR A  75       0.530  30.977   9.963  1.00 43.43           O  
ATOM    566  N   LEU A  76      -0.741  27.492   7.291  1.00 41.77           N  
ATOM    567  CA  LEU A  76      -0.870  26.788   6.019  1.00 41.77           C  
ATOM    568  C   LEU A  76      -2.333  26.689   5.599  1.00 41.77           C  
ATOM    569  CB  LEU A  76      -0.259  25.388   6.117  1.00 41.77           C  
ATOM    570  O   LEU A  76      -3.202  26.398   6.424  1.00 41.77           O  
ATOM    571  CG  LEU A  76       1.265  25.320   6.225  1.00 41.77           C  
ATOM    572  CD1 LEU A  76       1.703  23.928   6.669  1.00 41.77           C  
ATOM    573  CD2 LEU A  76       1.913  25.690   4.895  1.00 41.77           C  
ATOM    574  N   ASP A  77      -2.844  27.772   5.133  1.00 46.58           N  
ATOM    575  CA  ASP A  77      -4.144  27.751   4.469  1.00 46.58           C  
ATOM    576  C   ASP A  77      -4.529  26.331   4.060  1.00 46.58           C  
ATOM    577  CB  ASP A  77      -4.134  28.667   3.243  1.00 46.58           C  
ATOM    578  O   ASP A  77      -4.308  25.927   2.917  1.00 46.58           O  
ATOM    579  CG  ASP A  77      -4.321  30.132   3.596  1.00 46.58           C  
ATOM    580  OD1 ASP A  77      -4.900  30.434   4.662  1.00 46.58           O  
ATOM    581  OD2 ASP A  77      -3.889  30.993   2.799  1.00 46.58           O  
ATOM    582  N   LEU A  78      -4.240  25.283   4.927  1.00 48.32           N  
ATOM    583  CA  LEU A  78      -4.775  23.960   4.627  1.00 48.32           C  
ATOM    584  C   LEU A  78      -6.278  23.911   4.881  1.00 48.32           C  
ATOM    585  CB  LEU A  78      -4.069  22.893   5.468  1.00 48.32           C  
ATOM    586  O   LEU A  78      -6.728  24.114   6.011  1.00 48.32           O  
ATOM    587  CG  LEU A  78      -3.894  21.521   4.814  1.00 48.32           C  
ATOM    588  CD1 LEU A  78      -2.773  21.566   3.781  1.00 48.32           C  
ATOM    589  CD2 LEU A  78      -3.614  20.457   5.870  1.00 48.32           C  
ATOM    590  N   PRO A  79      -7.155  24.491   4.019  1.00 46.75           N  
ATOM    591  CA  PRO A  79      -8.611  24.582   4.152  1.00 46.75           C  
ATOM    592  C   PRO A  79      -9.268  23.222   4.375  1.00 46.75           C  
ATOM    593  CB  PRO A  79      -9.049  25.187   2.816  1.00 46.75           C  
ATOM    594  O   PRO A  79     -10.401  23.152   4.859  1.00 46.75           O  
ATOM    595  CG  PRO A  79      -7.832  25.123   1.950  1.00 46.75           C  
ATOM    596  CD  PRO A  79      -6.704  24.545   2.755  1.00 46.75           C  
ATOM    597  N   ASP A  80      -8.831  22.427   5.364  1.00 49.34           N  
ATOM    598  CA  ASP A  80      -9.746  21.397   5.845  1.00 49.34           C  
ATOM    599  C   ASP A  80      -9.101  20.560   6.947  1.00 49.34           C  
ATOM    600  CB  ASP A  80     -10.193  20.495   4.693  1.00 49.34           C  
ATOM    601  O   ASP A  80      -9.468  19.400   7.149  1.00 49.34           O  
ATOM    602  CG  ASP A  80     -11.628  20.748   4.264  1.00 49.34           C  
ATOM    603  OD1 ASP A  80     -12.328  21.551   4.918  1.00 49.34           O  
ATOM    604  OD2 ASP A  80     -12.063  20.136   3.264  1.00 49.34           O  
ATOM    605  N   ILE A  81      -7.980  20.967   7.657  1.00 47.84           N  
ATOM    606  CA  ILE A  81      -7.481  20.231   8.813  1.00 47.84           C  
ATOM    607  C   ILE A  81      -8.280  20.620  10.056  1.00 47.84           C  
ATOM    608  CB  ILE A  81      -5.975  20.490   9.042  1.00 47.84           C  
ATOM    609  O   ILE A  81      -8.340  21.797  10.419  1.00 47.84           O  
ATOM    610  CG1 ILE A  81      -5.145  19.819   7.941  1.00 47.84           C  
ATOM    611  CG2 ILE A  81      -5.547  19.997  10.427  1.00 47.84           C  
ATOM    612  CD1 ILE A  81      -3.661  20.153   7.995  1.00 47.84           C  
ATOM    613  N   LEU A  82      -9.662  20.664  10.165  1.00 49.64           N  
ATOM    614  CA  LEU A  82     -10.639  20.546  11.242  1.00 49.64           C  
ATOM    615  C   LEU A  82      -9.994  20.829  12.594  1.00 49.64           C  
ATOM    616  CB  LEU A  82     -11.268  19.151  11.245  1.00 49.64           C  
ATOM    617  O   LEU A  82      -8.843  20.454  12.828  1.00 49.64           O  
ATOM    618  CG  LEU A  82     -12.191  18.820  10.071  1.00 49.64           C  
ATOM    619  CD1 LEU A  82     -12.471  17.322  10.022  1.00 49.64           C  
ATOM    620  CD2 LEU A  82     -13.492  19.610  10.174  1.00 49.64           C  
ATOM    621  N   ASP A  83     -10.256  22.014  13.389  1.00 52.05           N  
ATOM    622  CA  ASP A  83     -10.356  22.483  14.768  1.00 52.05           C  
ATOM    623  C   ASP A  83      -9.933  21.393  15.750  1.00 52.05           C  
ATOM    624  CB  ASP A  83     -11.781  22.945  15.076  1.00 52.05           C  
ATOM    625  O   ASP A  83     -10.611  20.372  15.882  1.00 52.05           O  
ATOM    626  CG  ASP A  83     -12.185  24.184  14.296  1.00 52.05           C  
ATOM    627  OD1 ASP A  83     -11.305  25.005  13.957  1.00 52.05           O  
ATOM    628  OD2 ASP A  83     -13.394  24.343  14.020  1.00 52.05           O  
ATOM    629  N   PRO A  84      -8.673  20.997  15.791  1.00 50.50           N  
ATOM    630  CA  PRO A  84      -8.275  20.032  16.818  1.00 50.50           C  
ATOM    631  C   PRO A  84      -9.092  20.165  18.101  1.00 50.50           C  
ATOM    632  CB  PRO A  84      -6.804  20.372  17.070  1.00 50.50           C  
ATOM    633  O   PRO A  84      -9.369  21.282  18.548  1.00 50.50           O  
ATOM    634  CG  PRO A  84      -6.628  21.747  16.512  1.00 50.50           C  
ATOM    635  CD  PRO A  84      -7.765  22.028  15.571  1.00 50.50           C  
ATOM    636  N   VAL A  85     -10.371  19.759  18.226  1.00 55.41           N  
ATOM    637  CA  VAL A  85     -10.822  19.655  19.609  1.00 55.41           C  
ATOM    638  C   VAL A  85      -9.692  19.115  20.483  1.00 55.41           C  
ATOM    639  CB  VAL A  85     -12.070  18.753  19.734  1.00 55.41           C  
ATOM    640  O   VAL A  85      -9.073  18.101  20.151  1.00 55.41           O  
ATOM    641  CG1 VAL A  85     -12.432  18.531  21.201  1.00 55.41           C  
ATOM    642  CG2 VAL A  85     -13.247  19.363  18.975  1.00 55.41           C  
ATOM    643  N   THR A  86      -8.805  20.004  20.894  1.00 48.50           N  
ATOM    644  CA  THR A  86      -7.629  19.674  21.691  1.00 48.50           C  
ATOM    645  C   THR A  86      -8.030  19.281  23.110  1.00 48.50           C  
ATOM    646  CB  THR A  86      -6.640  20.853  21.742  1.00 48.50           C  
ATOM    647  O   THR A  86      -8.769  20.010  23.776  1.00 48.50           O  
ATOM    648  CG2 THR A  86      -6.050  21.136  20.364  1.00 48.50           C  
ATOM    649  OG1 THR A  86      -7.324  22.024  22.206  1.00 48.50           O  
ATOM    650  N   ASP A  87      -8.552  18.079  23.408  1.00 55.73           N  
ATOM    651  CA  ASP A  87      -7.996  17.541  24.646  1.00 55.73           C  
ATOM    652  C   ASP A  87      -6.537  17.131  24.461  1.00 55.73           C  
ATOM    653  CB  ASP A  87      -8.821  16.346  25.129  1.00 55.73           C  
ATOM    654  O   ASP A  87      -6.121  16.781  23.354  1.00 55.73           O  
ATOM    655  CG  ASP A  87      -8.837  16.210  26.642  1.00 55.73           C  
ATOM    656  OD1 ASP A  87      -8.186  17.021  27.334  1.00 55.73           O  
ATOM    657  OD2 ASP A  87      -9.504  15.280  27.145  1.00 55.73           O  
ATOM    658  N   ASP A  88      -5.584  17.930  24.881  1.00 67.26           N  
ATOM    659  CA  ASP A  88      -4.127  17.839  24.884  1.00 67.26           C  
ATOM    660  C   ASP A  88      -3.661  16.481  24.365  1.00 67.26           C  
ATOM    661  CB  ASP A  88      -3.576  18.083  26.290  1.00 67.26           C  
ATOM    662  O   ASP A  88      -2.608  16.380  23.731  1.00 67.26           O  
ATOM    663  CG  ASP A  88      -3.185  19.530  26.532  1.00 67.26           C  
ATOM    664  OD1 ASP A  88      -3.197  20.333  25.574  1.00 67.26           O  
ATOM    665  OD2 ASP A  88      -2.859  19.869  27.690  1.00 67.26           O  
ATOM    666  N   ARG A  89      -4.611  15.589  23.951  1.00 69.84           N  
ATOM    667  CA  ARG A  89      -4.007  14.309  23.597  1.00 69.84           C  
ATOM    668  C   ARG A  89      -4.666  13.717  22.356  1.00 69.84           C  
ATOM    669  CB  ARG A  89      -4.107  13.325  24.764  1.00 69.84           C  
ATOM    670  O   ARG A  89      -4.216  12.694  21.835  1.00 69.84           O  
ATOM    671  CG  ARG A  89      -3.352  13.765  26.008  1.00 69.84           C  
ATOM    672  CD  ARG A  89      -3.380  12.697  27.092  1.00 69.84           C  
ATOM    673  NE  ARG A  89      -2.573  13.080  28.247  1.00 69.84           N  
ATOM    674  NH1 ARG A  89      -2.714  11.023  29.289  1.00 69.84           N  
ATOM    675  NH2 ARG A  89      -1.532  12.728  30.264  1.00 69.84           N  
ATOM    676  CZ  ARG A  89      -2.275  12.276  29.264  1.00 69.84           C  
ATOM    677  N   THR A  90      -5.697  14.326  21.879  1.00 61.65           N  
ATOM    678  CA  THR A  90      -6.437  13.765  20.755  1.00 61.65           C  
ATOM    679  C   THR A  90      -6.858  14.863  19.782  1.00 61.65           C  
ATOM    680  CB  THR A  90      -7.681  12.994  21.233  1.00 61.65           C  
ATOM    681  O   THR A  90      -7.089  16.004  20.188  1.00 61.65           O  
ATOM    682  CG2 THR A  90      -7.292  11.821  22.126  1.00 61.65           C  
ATOM    683  OG1 THR A  90      -8.530  13.881  21.973  1.00 61.65           O  
ATOM    684  N   PHE A  91      -6.510  14.530  18.542  1.00 71.98           N  
ATOM    685  CA  PHE A  91      -6.932  15.382  17.436  1.00 71.98           C  
ATOM    686  C   PHE A  91      -7.842  14.618  16.481  1.00 71.98           C  
ATOM    687  CB  PHE A  91      -5.715  15.925  16.679  1.00 71.98           C  
ATOM    688  O   PHE A  91      -7.620  13.435  16.217  1.00 71.98           O  
ATOM    689  CG  PHE A  91      -6.070  16.807  15.513  1.00 71.98           C  
ATOM    690  CD1 PHE A  91      -6.091  16.299  14.220  1.00 71.98           C  
ATOM    691  CD2 PHE A  91      -6.383  18.146  15.709  1.00 71.98           C  
ATOM    692  CE1 PHE A  91      -6.419  17.113  13.138  1.00 71.98           C  
ATOM    693  CE2 PHE A  91      -6.712  18.966  14.634  1.00 71.98           C  
ATOM    694  CZ  PHE A  91      -6.728  18.447  13.349  1.00 71.98           C  
ATOM    695  N   THR A  92      -9.062  15.242  16.248  1.00 70.12           N  
ATOM    696  CA  THR A  92      -9.974  14.678  15.260  1.00 70.12           C  
ATOM    697  C   THR A  92      -9.833  15.396  13.921  1.00 70.12           C  
ATOM    698  CB  THR A  92     -11.436  14.760  15.738  1.00 70.12           C  
ATOM    699  O   THR A  92      -9.618  16.609  13.881  1.00 70.12           O  
ATOM    700  CG2 THR A  92     -11.659  13.897  16.975  1.00 70.12           C  
ATOM    701  OG1 THR A  92     -11.752  16.121  16.056  1.00 70.12           O  
ATOM    702  N   PHE A  93      -9.590  14.623  12.929  1.00 73.48           N  
ATOM    703  CA  PHE A  93      -9.540  15.189  11.586  1.00 73.48           C  
ATOM    704  C   PHE A  93     -10.386  14.368  10.621  1.00 73.48           C  
ATOM    705  CB  PHE A  93      -8.094  15.261  11.085  1.00 73.48           C  
ATOM    706  O   PHE A  93     -10.753  13.230  10.922  1.00 73.48           O  
ATOM    707  CG  PHE A  93      -7.411  13.922  11.007  1.00 73.48           C  
ATOM    708  CD1 PHE A  93      -6.760  13.393  12.115  1.00 73.48           C  
ATOM    709  CD2 PHE A  93      -7.419  13.193   9.826  1.00 73.48           C  
ATOM    710  CE1 PHE A  93      -6.126  12.154  12.046  1.00 73.48           C  
ATOM    711  CE2 PHE A  93      -6.789  11.954   9.749  1.00 73.48           C  
ATOM    712  CZ  PHE A  93      -6.142  11.437  10.860  1.00 73.48           C  
ATOM    713  N   LYS A  94     -10.820  15.126   9.613  1.00 79.15           N  
ATOM    714  CA  LYS A  94     -11.533  14.441   8.539  1.00 79.15           C  
ATOM    715  C   LYS A  94     -10.599  13.524   7.755  1.00 79.15           C  
ATOM    716  CB  LYS A  94     -12.185  15.454   7.596  1.00 79.15           C  
ATOM    717  O   LYS A  94      -9.496  13.927   7.379  1.00 79.15           O  
ATOM    718  CG  LYS A  94     -13.315  16.252   8.230  1.00 79.15           C  
ATOM    719  CD  LYS A  94     -13.985  17.172   7.218  1.00 79.15           C  
ATOM    720  CE  LYS A  94     -15.116  17.972   7.851  1.00 79.15           C  
ATOM    721  NZ  LYS A  94     -15.640  19.019   6.925  1.00 79.15           N  
ATOM    722  N   THR A  95     -10.963  12.278   7.647  1.00 77.74           N  
ATOM    723  CA  THR A  95     -10.182  11.247   6.973  1.00 77.74           C  
ATOM    724  C   THR A  95      -9.977  11.598   5.503  1.00 77.74           C  
ATOM    725  CB  THR A  95     -10.861   9.870   7.085  1.00 77.74           C  
ATOM    726  O   THR A  95      -8.950  11.254   4.914  1.00 77.74           O  
ATOM    727  CG2 THR A  95      -9.945   8.762   6.576  1.00 77.74           C  
ATOM    728  OG1 THR A  95     -11.186   9.613   8.457  1.00 77.74           O  
ATOM    729  N   ARG A  96     -10.878  12.387   4.908  1.00 80.54           N  
ATOM    730  CA  ARG A  96     -10.831  12.710   3.485  1.00 80.54           C  
ATOM    731  C   ARG A  96      -9.545  13.449   3.133  1.00 80.54           C  
ATOM    732  CB  ARG A  96     -12.045  13.552   3.085  1.00 80.54           C  
ATOM    733  O   ARG A  96      -8.995  13.265   2.046  1.00 80.54           O  
ATOM    734  CG  ARG A  96     -13.352  12.775   3.058  1.00 80.54           C  
ATOM    735  CD  ARG A  96     -14.511  13.637   2.579  1.00 80.54           C  
ATOM    736  NE  ARG A  96     -15.771  12.900   2.590  1.00 80.54           N  
ATOM    737  NH1 ARG A  96     -17.100  14.759   2.248  1.00 80.54           N  
ATOM    738  NH2 ARG A  96     -18.054  12.685   2.458  1.00 80.54           N  
ATOM    739  CZ  ARG A  96     -16.972  13.449   2.432  1.00 80.54           C  
ATOM    740  N   ILE A  97      -9.051  14.172   4.081  1.00 82.50           N  
ATOM    741  CA  ILE A  97      -7.867  14.989   3.838  1.00 82.50           C  
ATOM    742  C   ILE A  97      -6.646  14.088   3.660  1.00 82.50           C  
ATOM    743  CB  ILE A  97      -7.628  15.994   4.988  1.00 82.50           C  
ATOM    744  O   ILE A  97      -5.707  14.441   2.943  1.00 82.50           O  
ATOM    745  CG1 ILE A  97      -8.871  16.865   5.201  1.00 82.50           C  
ATOM    746  CG2 ILE A  97      -6.396  16.857   4.702  1.00 82.50           C  
ATOM    747  CD1 ILE A  97      -8.884  17.610   6.529  1.00 82.50           C  
ATOM    748  N   LEU A  98      -6.726  12.869   4.204  1.00 85.84           N  
ATOM    749  CA  LEU A  98      -5.565  11.986   4.193  1.00 85.84           C  
ATOM    750  C   LEU A  98      -5.723  10.895   3.139  1.00 85.84           C  
ATOM    751  CB  LEU A  98      -5.359  11.354   5.571  1.00 85.84           C  
ATOM    752  O   LEU A  98      -4.766  10.180   2.832  1.00 85.84           O  
ATOM    753  CG  LEU A  98      -4.989  12.309   6.707  1.00 85.84           C  
ATOM    754  CD1 LEU A  98      -4.960  11.565   8.038  1.00 85.84           C  
ATOM    755  CD2 LEU A  98      -3.645  12.974   6.430  1.00 85.84           C  
ATOM    756  N   ASN A  99      -6.860  10.810   2.601  1.00 87.32           N  
ATOM    757  CA  ASN A  99      -7.225   9.711   1.714  1.00 87.32           C  
ATOM    758  C   ASN A  99      -6.253   9.588   0.544  1.00 87.32           C  
ATOM    759  CB  ASN A  99      -8.655   9.888   1.200  1.00 87.32           C  
ATOM    760  O   ASN A  99      -5.893   8.479   0.144  1.00 87.32           O  
ATOM    761  CG  ASN A  99      -9.697   9.446   2.209  1.00 87.32           C  
ATOM    762  ND2 ASN A  99     -10.964   9.704   1.905  1.00 87.32           N  
ATOM    763  OD1 ASN A  99      -9.367   8.879   3.254  1.00 87.32           O  
ATOM    764  N   ASP A 100      -5.717  10.677   0.018  1.00 88.08           N  
ATOM    765  CA  ASP A 100      -4.863  10.660  -1.166  1.00 88.08           C  
ATOM    766  C   ASP A 100      -3.521   9.996  -0.866  1.00 88.08           C  
ATOM    767  CB  ASP A 100      -4.642  12.081  -1.689  1.00 88.08           C  
ATOM    768  O   ASP A 100      -2.887   9.433  -1.761  1.00 88.08           O  
ATOM    769  CG  ASP A 100      -5.877  12.668  -2.350  1.00 88.08           C  
ATOM    770  OD1 ASP A 100      -6.845  11.920  -2.608  1.00 88.08           O  
ATOM    771  OD2 ASP A 100      -5.880  13.889  -2.619  1.00 88.08           O  
ATOM    772  N   TYR A 101      -3.180   9.989   0.360  1.00 91.05           N  
ATOM    773  CA  TYR A 101      -1.868   9.478   0.741  1.00 91.05           C  
ATOM    774  C   TYR A 101      -1.926   7.981   1.021  1.00 91.05           C  
ATOM    775  CB  TYR A 101      -1.339  10.219   1.973  1.00 91.05           C  
ATOM    776  O   TYR A 101      -0.901   7.297   0.989  1.00 91.05           O  
ATOM    777  CG  TYR A 101      -1.124  11.696   1.746  1.00 91.05           C  
ATOM    778  CD1 TYR A 101       0.011  12.161   1.085  1.00 91.05           C  
ATOM    779  CD2 TYR A 101      -2.053  12.629   2.194  1.00 91.05           C  
ATOM    780  CE1 TYR A 101       0.215  13.521   0.877  1.00 91.05           C  
ATOM    781  CE2 TYR A 101      -1.860  13.991   1.991  1.00 91.05           C  
ATOM    782  OH  TYR A 101      -0.529  15.774   1.128  1.00 91.05           O  
ATOM    783  CZ  TYR A 101      -0.725  14.427   1.332  1.00 91.05           C  
ATOM    784  N   PHE A 102      -3.083   7.428   1.232  1.00 92.29           N  
ATOM    785  CA  PHE A 102      -3.190   6.042   1.671  1.00 92.29           C  
ATOM    786  C   PHE A 102      -4.019   5.225   0.686  1.00 92.29           C  
ATOM    787  CB  PHE A 102      -3.810   5.965   3.069  1.00 92.29           C  
ATOM    788  O   PHE A 102      -4.480   4.130   1.014  1.00 92.29           O  
ATOM    789  CG  PHE A 102      -3.068   6.764   4.107  1.00 92.29           C  
ATOM    790  CD1 PHE A 102      -1.752   6.458   4.430  1.00 92.29           C  
ATOM    791  CD2 PHE A 102      -3.688   7.822   4.759  1.00 92.29           C  
ATOM    792  CE1 PHE A 102      -1.063   7.196   5.390  1.00 92.29           C  
ATOM    793  CE2 PHE A 102      -3.006   8.564   5.719  1.00 92.29           C  
ATOM    794  CZ  PHE A 102      -1.694   8.249   6.034  1.00 92.29           C  
ATOM    795  N   THR A 103      -4.228   5.768  -0.464  1.00 92.65           N  
ATOM    796  CA  THR A 103      -5.049   5.100  -1.468  1.00 92.65           C  
ATOM    797  C   THR A 103      -4.181   4.547  -2.595  1.00 92.65           C  
ATOM    798  CB  THR A 103      -6.105   6.056  -2.053  1.00 92.65           C  
ATOM    799  O   THR A 103      -3.224   5.194  -3.024  1.00 92.65           O  
ATOM    800  CG2 THR A 103      -7.160   6.413  -1.011  1.00 92.65           C  
ATOM    801  OG1 THR A 103      -5.461   7.257  -2.495  1.00 92.65           O  
ATOM    802  N   CYS A 104      -4.488   3.288  -2.981  1.00 94.96           N  
ATOM    803  CA  CYS A 104      -3.808   2.619  -4.084  1.00 94.96           C  
ATOM    804  C   CYS A 104      -4.343   3.103  -5.427  1.00 94.96           C  
ATOM    805  CB  CYS A 104      -3.972   1.104  -3.976  1.00 94.96           C  
ATOM    806  O   CYS A 104      -5.553   3.094  -5.658  1.00 94.96           O  
ATOM    807  SG  CYS A 104      -3.194   0.189  -5.325  1.00 94.96           S  
ATOM    808  N   THR A 105      -3.484   3.508  -6.341  1.00 93.71           N  
ATOM    809  CA  THR A 105      -3.906   4.045  -7.630  1.00 93.71           C  
ATOM    810  C   THR A 105      -4.398   2.927  -8.546  1.00 93.71           C  
ATOM    811  CB  THR A 105      -2.760   4.809  -8.319  1.00 93.71           C  
ATOM    812  O   THR A 105      -5.092   3.185  -9.531  1.00 93.71           O  
ATOM    813  CG2 THR A 105      -2.336   6.022  -7.497  1.00 93.71           C  
ATOM    814  OG1 THR A 105      -1.636   3.935  -8.474  1.00 93.71           O  
ATOM    815  N   LEU A 106      -4.083   1.674  -8.297  1.00 92.73           N  
ATOM    816  CA  LEU A 106      -4.459   0.536  -9.129  1.00 92.73           C  
ATOM    817  C   LEU A 106      -5.843   0.019  -8.751  1.00 92.73           C  
ATOM    818  CB  LEU A 106      -3.428  -0.588  -8.997  1.00 92.73           C  
ATOM    819  O   LEU A 106      -6.644  -0.319  -9.625  1.00 92.73           O  
ATOM    820  CG  LEU A 106      -2.044  -0.311  -9.587  1.00 92.73           C  
ATOM    821  CD1 LEU A 106      -1.066  -1.409  -9.181  1.00 92.73           C  
ATOM    822  CD2 LEU A 106      -2.123  -0.193 -11.105  1.00 92.73           C  
ATOM    823  N   CYS A 107      -6.196   0.010  -7.399  1.00 93.25           N  
ATOM    824  CA  CYS A 107      -7.489  -0.520  -6.981  1.00 93.25           C  
ATOM    825  C   CYS A 107      -8.392   0.591  -6.461  1.00 93.25           C  
ATOM    826  CB  CYS A 107      -7.306  -1.589  -5.904  1.00 93.25           C  
ATOM    827  O   CYS A 107      -9.561   0.354  -6.152  1.00 93.25           O  
ATOM    828  SG  CYS A 107      -6.702  -0.939  -4.330  1.00 93.25           S  
ATOM    829  N   ASP A 108      -7.865   1.774  -6.360  1.00 91.18           N  
ATOM    830  CA  ASP A 108      -8.612   2.924  -5.857  1.00 91.18           C  
ATOM    831  C   ASP A 108      -9.148   2.659  -4.452  1.00 91.18           C  
ATOM    832  CB  ASP A 108      -9.764   3.270  -6.803  1.00 91.18           C  
ATOM    833  O   ASP A 108     -10.225   3.138  -4.093  1.00 91.18           O  
ATOM    834  CG  ASP A 108      -9.290   3.790  -8.149  1.00 91.18           C  
ATOM    835  OD1 ASP A 108      -8.357   4.621  -8.187  1.00 91.18           O  
ATOM    836  OD2 ASP A 108      -9.857   3.369  -9.180  1.00 91.18           O  
ATOM    837  N   GLY A 109      -8.562   1.835  -3.737  1.00 90.80           N  
ATOM    838  CA  GLY A 109      -8.832   1.535  -2.340  1.00 90.80           C  
ATOM    839  C   GLY A 109      -7.666   1.858  -1.424  1.00 90.80           C  
ATOM    840  O   GLY A 109      -6.635   2.361  -1.877  1.00 90.80           O  
ATOM    841  N   TYR A 110      -7.886   1.670  -0.097  1.00 93.75           N  
ATOM    842  CA  TYR A 110      -6.812   1.859   0.871  1.00 93.75           C  
ATOM    843  C   TYR A 110      -5.792   0.730   0.782  1.00 93.75           C  
ATOM    844  CB  TYR A 110      -7.376   1.941   2.292  1.00 93.75           C  
ATOM    845  O   TYR A 110      -6.127  -0.387   0.380  1.00 93.75           O  
ATOM    846  CG  TYR A 110      -8.224   3.166   2.539  1.00 93.75           C  
ATOM    847  CD1 TYR A 110      -7.656   4.438   2.557  1.00 93.75           C  
ATOM    848  CD2 TYR A 110      -9.593   3.053   2.755  1.00 93.75           C  
ATOM    849  CE1 TYR A 110      -8.433   5.569   2.785  1.00 93.75           C  
ATOM    850  CE2 TYR A 110     -10.380   4.178   2.984  1.00 93.75           C  
ATOM    851  OH  TYR A 110     -10.565   6.545   3.224  1.00 93.75           O  
ATOM    852  CZ  TYR A 110      -9.791   5.429   2.997  1.00 93.75           C  
ATOM    853  N   PHE A 111      -4.563   1.003   1.103  1.00 94.66           N  
ATOM    854  CA  PHE A 111      -3.481   0.037   0.957  1.00 94.66           C  
ATOM    855  C   PHE A 111      -3.752  -1.210   1.791  1.00 94.66           C  
ATOM    856  CB  PHE A 111      -2.142   0.660   1.366  1.00 94.66           C  
ATOM    857  O   PHE A 111      -4.076  -1.112   2.976  1.00 94.66           O  
ATOM    858  CG  PHE A 111      -1.638   1.701   0.403  1.00 94.66           C  
ATOM    859  CD1 PHE A 111      -1.519   1.415  -0.952  1.00 94.66           C  
ATOM    860  CD2 PHE A 111      -1.283   2.966   0.853  1.00 94.66           C  
ATOM    861  CE1 PHE A 111      -1.053   2.376  -1.845  1.00 94.66           C  
ATOM    862  CE2 PHE A 111      -0.816   3.932  -0.034  1.00 94.66           C  
ATOM    863  CZ  PHE A 111      -0.701   3.635  -1.383  1.00 94.66           C  
ATOM    864  N   LYS A 112      -3.697  -2.387   1.198  1.00 92.98           N  
ATOM    865  CA  LYS A 112      -3.653  -3.709   1.815  1.00 92.98           C  
ATOM    866  C   LYS A 112      -2.324  -4.403   1.534  1.00 92.98           C  
ATOM    867  CB  LYS A 112      -4.812  -4.574   1.314  1.00 92.98           C  
ATOM    868  O   LYS A 112      -1.964  -4.621   0.375  1.00 92.98           O  
ATOM    869  CG  LYS A 112      -4.996  -5.870   2.088  1.00 92.98           C  
ATOM    870  CD  LYS A 112      -6.211  -6.646   1.598  1.00 92.98           C  
ATOM    871  CE  LYS A 112      -6.349  -7.983   2.316  1.00 92.98           C  
ATOM    872  NZ  LYS A 112      -7.488  -8.785   1.777  1.00 92.98           N  
ATOM    873  N   GLU A 113      -1.613  -4.646   2.595  1.00 93.60           N  
ATOM    874  CA  GLU A 113      -0.259  -5.158   2.403  1.00 93.60           C  
ATOM    875  C   GLU A 113       0.537  -4.269   1.451  1.00 93.60           C  
ATOM    876  CB  GLU A 113      -0.296  -6.594   1.875  1.00 93.60           C  
ATOM    877  O   GLU A 113       0.940  -4.711   0.373  1.00 93.60           O  
ATOM    878  CG  GLU A 113      -0.933  -7.587   2.836  1.00 93.60           C  
ATOM    879  CD  GLU A 113      -1.031  -8.994   2.269  1.00 93.60           C  
ATOM    880  OE1 GLU A 113      -1.154  -9.959   3.057  1.00 93.60           O  
ATOM    881  OE2 GLU A 113      -0.982  -9.132   1.026  1.00 93.60           O  
ATOM    882  N   CYS A 114       0.861  -3.106   1.923  1.00 96.32           N  
ATOM    883  CA  CYS A 114       1.461  -2.043   1.125  1.00 96.32           C  
ATOM    884  C   CYS A 114       2.840  -2.451   0.620  1.00 96.32           C  
ATOM    885  CB  CYS A 114       1.567  -0.755   1.941  1.00 96.32           C  
ATOM    886  O   CYS A 114       3.659  -2.964   1.386  1.00 96.32           O  
ATOM    887  SG  CYS A 114       2.205   0.651   1.003  1.00 96.32           S  
ATOM    888  N   MET A 115       3.060  -2.266  -0.709  1.00 97.31           N  
ATOM    889  CA  MET A 115       4.343  -2.457  -1.379  1.00 97.31           C  
ATOM    890  C   MET A 115       4.840  -1.150  -1.986  1.00 97.31           C  
ATOM    891  CB  MET A 115       4.229  -3.528  -2.465  1.00 97.31           C  
ATOM    892  O   MET A 115       4.073  -0.424  -2.621  1.00 97.31           O  
ATOM    893  CG  MET A 115       3.650  -4.844  -1.971  1.00 97.31           C  
ATOM    894  SD  MET A 115       4.796  -5.740  -0.852  1.00 97.31           S  
ATOM    895  CE  MET A 115       6.057  -6.270  -2.043  1.00 97.31           C  
ATOM    896  N   THR A 116       6.080  -0.863  -1.740  1.00 97.14           N  
ATOM    897  CA  THR A 116       6.669   0.362  -2.267  1.00 97.14           C  
ATOM    898  C   THR A 116       7.779   0.043  -3.264  1.00 97.14           C  
ATOM    899  CB  THR A 116       7.229   1.245  -1.136  1.00 97.14           C  
ATOM    900  O   THR A 116       8.600  -0.845  -3.024  1.00 97.14           O  
ATOM    901  CG2 THR A 116       7.823   2.536  -1.689  1.00 97.14           C  
ATOM    902  OG1 THR A 116       6.173   1.570  -0.224  1.00 97.14           O  
ATOM    903  N   ILE A 117       7.728   0.810  -4.346  1.00 96.46           N  
ATOM    904  CA  ILE A 117       8.805   0.699  -5.324  1.00 96.46           C  
ATOM    905  C   ILE A 117      10.025   1.478  -4.838  1.00 96.46           C  
ATOM    906  CB  ILE A 117       8.362   1.209  -6.713  1.00 96.46           C  
ATOM    907  O   ILE A 117       9.928   2.670  -4.536  1.00 96.46           O  
ATOM    908  CG1 ILE A 117       7.124   0.441  -7.194  1.00 96.46           C  
ATOM    909  CG2 ILE A 117       9.507   1.089  -7.723  1.00 96.46           C  
ATOM    910  CD1 ILE A 117       6.511   0.995  -8.473  1.00 96.46           C  
ATOM    911  N   ASN A 118      11.221   0.976  -4.812  1.00 95.22           N  
ATOM    912  CA  ASN A 118      12.432   1.585  -4.270  1.00 95.22           C  
ATOM    913  C   ASN A 118      12.960   2.688  -5.182  1.00 95.22           C  
ATOM    914  CB  ASN A 118      13.510   0.524  -4.040  1.00 95.22           C  
ATOM    915  O   ASN A 118      13.544   3.665  -4.708  1.00 95.22           O  
ATOM    916  CG  ASN A 118      13.163  -0.426  -2.910  1.00 95.22           C  
ATOM    917  ND2 ASN A 118      13.837  -1.569  -2.869  1.00 95.22           N  
ATOM    918  OD1 ASN A 118      12.297  -0.134  -2.082  1.00 95.22           O  
ATOM    919  N   GLU A 119      12.721   2.606  -6.498  1.00 94.41           N  
ATOM    920  CA  GLU A 119      13.301   3.550  -7.448  1.00 94.41           C  
ATOM    921  C   GLU A 119      12.508   4.853  -7.487  1.00 94.41           C  
ATOM    922  CB  GLU A 119      13.368   2.933  -8.847  1.00 94.41           C  
ATOM    923  O   GLU A 119      13.087   5.936  -7.587  1.00 94.41           O  
ATOM    924  CG  GLU A 119      14.180   1.647  -8.914  1.00 94.41           C  
ATOM    925  CD  GLU A 119      15.639   1.839  -8.534  1.00 94.41           C  
ATOM    926  OE1 GLU A 119      16.289   0.858  -8.106  1.00 94.41           O  
ATOM    927  OE2 GLU A 119      16.137   2.980  -8.664  1.00 94.41           O  
ATOM    928  N   CYS A 120      11.108   4.784  -7.336  1.00 96.26           N  
ATOM    929  CA  CYS A 120      10.296   5.989  -7.466  1.00 96.26           C  
ATOM    930  C   CYS A 120       9.465   6.225  -6.210  1.00 96.26           C  
ATOM    931  CB  CYS A 120       9.379   5.888  -8.684  1.00 96.26           C  
ATOM    932  O   CYS A 120       8.846   7.279  -6.060  1.00 96.26           O  
ATOM    933  SG  CYS A 120       8.243   4.484  -8.626  1.00 96.26           S  
ATOM    934  N   LEU A 121       9.402   5.258  -5.258  1.00 95.97           N  
ATOM    935  CA  LEU A 121       8.773   5.313  -3.943  1.00 95.97           C  
ATOM    936  C   LEU A 121       7.261   5.460  -4.070  1.00 95.97           C  
ATOM    937  CB  LEU A 121       9.344   6.473  -3.124  1.00 95.97           C  
ATOM    938  O   LEU A 121       6.619   6.073  -3.213  1.00 95.97           O  
ATOM    939  CG  LEU A 121      10.842   6.415  -2.819  1.00 95.97           C  
ATOM    940  CD1 LEU A 121      11.264   7.632  -2.002  1.00 95.97           C  
ATOM    941  CD2 LEU A 121      11.190   5.125  -2.085  1.00 95.97           C  
ATOM    942  N   HIS A 122       6.636   5.013  -5.147  1.00 96.81           N  
ATOM    943  CA  HIS A 122       5.185   4.899  -5.233  1.00 96.81           C  
ATOM    944  C   HIS A 122       4.699   3.579  -4.643  1.00 96.81           C  
ATOM    945  CB  HIS A 122       4.723   5.025  -6.686  1.00 96.81           C  
ATOM    946  O   HIS A 122       5.370   2.552  -4.773  1.00 96.81           O  
ATOM    947  CG  HIS A 122       4.856   6.408  -7.240  1.00 96.81           C  
ATOM    948  CD2 HIS A 122       4.279   7.574  -6.866  1.00 96.81           C  
ATOM    949  ND1 HIS A 122       5.664   6.704  -8.316  1.00 96.81           N  
ATOM    950  CE1 HIS A 122       5.579   7.997  -8.580  1.00 96.81           C  
ATOM    951  NE2 HIS A 122       4.744   8.548  -7.715  1.00 96.81           N  
ATOM    952  N   SER A 123       3.613   3.610  -3.895  1.00 96.77           N  
ATOM    953  CA  SER A 123       3.142   2.472  -3.111  1.00 96.77           C  
ATOM    954  C   SER A 123       1.855   1.896  -3.692  1.00 96.77           C  
ATOM    955  CB  SER A 123       2.915   2.881  -1.655  1.00 96.77           C  
ATOM    956  O   SER A 123       1.031   2.632  -4.241  1.00 96.77           O  
ATOM    957  OG  SER A 123       4.104   3.406  -1.089  1.00 96.77           O  
ATOM    958  N   PHE A 124       1.752   0.623  -3.641  1.00 97.04           N  
ATOM    959  CA  PHE A 124       0.591  -0.130  -4.103  1.00 97.04           C  
ATOM    960  C   PHE A 124       0.284  -1.284  -3.156  1.00 97.04           C  
ATOM    961  CB  PHE A 124       0.823  -0.662  -5.521  1.00 97.04           C  
ATOM    962  O   PHE A 124       1.093  -1.613  -2.286  1.00 97.04           O  
ATOM    963  CG  PHE A 124       1.306   0.384  -6.489  1.00 97.04           C  
ATOM    964  CD1 PHE A 124       0.410   1.257  -7.094  1.00 97.04           C  
ATOM    965  CD2 PHE A 124       2.656   0.493  -6.795  1.00 97.04           C  
ATOM    966  CE1 PHE A 124       0.854   2.226  -7.991  1.00 97.04           C  
ATOM    967  CE2 PHE A 124       3.107   1.459  -7.691  1.00 97.04           C  
ATOM    968  CZ  PHE A 124       2.205   2.323  -8.288  1.00 97.04           C  
ATOM    969  N   CYS A 125      -0.955  -1.882  -3.323  1.00 96.29           N  
ATOM    970  CA  CYS A 125      -1.246  -3.117  -2.603  1.00 96.29           C  
ATOM    971  C   CYS A 125      -0.392  -4.267  -3.123  1.00 96.29           C  
ATOM    972  CB  CYS A 125      -2.727  -3.474  -2.727  1.00 96.29           C  
ATOM    973  O   CYS A 125       0.014  -4.267  -4.287  1.00 96.29           O  
ATOM    974  SG  CYS A 125      -3.838  -2.206  -2.078  1.00 96.29           S  
ATOM    975  N   ARG A 126      -0.075  -5.212  -2.324  1.00 95.49           N  
ATOM    976  CA  ARG A 126       0.715  -6.361  -2.756  1.00 95.49           C  
ATOM    977  C   ARG A 126       0.071  -7.048  -3.956  1.00 95.49           C  
ATOM    978  CB  ARG A 126       0.885  -7.359  -1.609  1.00 95.49           C  
ATOM    979  O   ARG A 126       0.736  -7.304  -4.962  1.00 95.49           O  
ATOM    980  CG  ARG A 126       1.731  -8.571  -1.968  1.00 95.49           C  
ATOM    981  CD  ARG A 126       1.907  -9.507  -0.781  1.00 95.49           C  
ATOM    982  NE  ARG A 126       2.637 -10.716  -1.151  1.00 95.49           N  
ATOM    983  NH1 ARG A 126       4.142 -10.591   0.597  1.00 95.49           N  
ATOM    984  NH2 ARG A 126       4.272 -12.311  -0.913  1.00 95.49           N  
ATOM    985  CZ  ARG A 126       3.682 -11.203  -0.488  1.00 95.49           C  
ATOM    986  N   SER A 127      -1.219  -7.304  -3.823  1.00 93.45           N  
ATOM    987  CA  SER A 127      -1.939  -7.992  -4.890  1.00 93.45           C  
ATOM    988  C   SER A 127      -1.982  -7.149  -6.161  1.00 93.45           C  
ATOM    989  CB  SER A 127      -3.362  -8.331  -4.445  1.00 93.45           C  
ATOM    990  O   SER A 127      -1.850  -7.678  -7.267  1.00 93.45           O  
ATOM    991  OG  SER A 127      -4.069  -7.158  -4.081  1.00 93.45           O  
ATOM    992  N   CYS A 128      -2.075  -5.855  -5.995  1.00 94.68           N  
ATOM    993  CA  CYS A 128      -2.134  -4.937  -7.127  1.00 94.68           C  
ATOM    994  C   CYS A 128      -0.792  -4.871  -7.846  1.00 94.68           C  
ATOM    995  CB  CYS A 128      -2.544  -3.540  -6.664  1.00 94.68           C  
ATOM    996  O   CYS A 128      -0.740  -4.887  -9.077  1.00 94.68           O  
ATOM    997  SG  CYS A 128      -4.261  -3.429  -6.114  1.00 94.68           S  
ATOM    998  N   ALA A 129       0.236  -4.827  -7.009  1.00 93.94           N  
ATOM    999  CA  ALA A 129       1.580  -4.770  -7.579  1.00 93.94           C  
ATOM   1000  C   ALA A 129       1.915  -6.060  -8.322  1.00 93.94           C  
ATOM   1001  CB  ALA A 129       2.611  -4.507  -6.484  1.00 93.94           C  
ATOM   1002  O   ALA A 129       2.437  -6.023  -9.439  1.00 93.94           O  
ATOM   1003  N   VAL A 130       1.623  -7.156  -7.778  1.00 92.10           N  
ATOM   1004  CA  VAL A 130       1.929  -8.460  -8.358  1.00 92.10           C  
ATOM   1005  C   VAL A 130       1.155  -8.640  -9.662  1.00 92.10           C  
ATOM   1006  CB  VAL A 130       1.599  -9.608  -7.379  1.00 92.10           C  
ATOM   1007  O   VAL A 130       1.707  -9.112 -10.659  1.00 92.10           O  
ATOM   1008  CG1 VAL A 130       1.713 -10.963  -8.077  1.00 92.10           C  
ATOM   1009  CG2 VAL A 130       2.520  -9.552  -6.162  1.00 92.10           C  
ATOM   1010  N   GLU A 131      -0.114  -8.252  -9.580  1.00 91.78           N  
ATOM   1011  CA  GLU A 131      -0.954  -8.360 -10.769  1.00 91.78           C  
ATOM   1012  C   GLU A 131      -0.423  -7.485 -11.901  1.00 91.78           C  
ATOM   1013  CB  GLU A 131      -2.400  -7.979 -10.443  1.00 91.78           C  
ATOM   1014  O   GLU A 131      -0.417  -7.898 -13.062  1.00 91.78           O  
ATOM   1015  CG  GLU A 131      -3.370  -8.204 -11.594  1.00 91.78           C  
ATOM   1016  CD  GLU A 131      -4.810  -7.872 -11.239  1.00 91.78           C  
ATOM   1017  OE1 GLU A 131      -5.691  -7.966 -12.123  1.00 91.78           O  
ATOM   1018  OE2 GLU A 131      -5.060  -7.513 -10.066  1.00 91.78           O  
ATOM   1019  N   HIS A 132      -0.024  -6.287 -11.614  1.00 91.45           N  
ATOM   1020  CA  HIS A 132       0.479  -5.345 -12.607  1.00 91.45           C  
ATOM   1021  C   HIS A 132       1.793  -5.829 -13.210  1.00 91.45           C  
ATOM   1022  CB  HIS A 132       0.666  -3.959 -11.986  1.00 91.45           C  
ATOM   1023  O   HIS A 132       1.987  -5.759 -14.426  1.00 91.45           O  
ATOM   1024  CG  HIS A 132       1.124  -2.922 -12.961  1.00 91.45           C  
ATOM   1025  CD2 HIS A 132       2.331  -2.332 -13.129  1.00 91.45           C  
ATOM   1026  ND1 HIS A 132       0.289  -2.372 -13.910  1.00 91.45           N  
ATOM   1027  CE1 HIS A 132       0.966  -1.487 -14.623  1.00 91.45           C  
ATOM   1028  NE2 HIS A 132       2.207  -1.444 -14.169  1.00 91.45           N  
ATOM   1029  N   PHE A 133       2.690  -6.402 -12.439  1.00 91.20           N  
ATOM   1030  CA  PHE A 133       4.027  -6.750 -12.905  1.00 91.20           C  
ATOM   1031  C   PHE A 133       4.078  -8.199 -13.375  1.00 91.20           C  
ATOM   1032  CB  PHE A 133       5.061  -6.520 -11.798  1.00 91.20           C  
ATOM   1033  O   PHE A 133       5.126  -8.680 -13.810  1.00 91.20           O  
ATOM   1034  CG  PHE A 133       5.235  -5.074 -11.420  1.00 91.20           C  
ATOM   1035  CD1 PHE A 133       5.510  -4.117 -12.388  1.00 91.20           C  
ATOM   1036  CD2 PHE A 133       5.123  -4.672 -10.095  1.00 91.20           C  
ATOM   1037  CE1 PHE A 133       5.672  -2.777 -12.041  1.00 91.20           C  
ATOM   1038  CE2 PHE A 133       5.283  -3.336  -9.741  1.00 91.20           C  
ATOM   1039  CZ  PHE A 133       5.559  -2.390 -10.715  1.00 91.20           C  
ATOM   1040  N   ASP A 134       2.925  -8.861 -13.208  1.00 89.14           N  
ATOM   1041  CA  ASP A 134       2.835 -10.224 -13.725  1.00 89.14           C  
ATOM   1042  C   ASP A 134       2.863 -10.235 -15.252  1.00 89.14           C  
ATOM   1043  CB  ASP A 134       1.564 -10.907 -13.217  1.00 89.14           C  
ATOM   1044  O   ASP A 134       3.345 -11.191 -15.862  1.00 89.14           O  
ATOM   1045  CG  ASP A 134       1.720 -11.490 -11.824  1.00 89.14           C  
ATOM   1046  OD1 ASP A 134       2.867 -11.645 -11.352  1.00 89.14           O  
ATOM   1047  OD2 ASP A 134       0.686 -11.799 -11.192  1.00 89.14           O  
ATOM   1048  N   ASP A 135       2.414  -9.155 -15.845  1.00 86.10           N  
ATOM   1049  CA  ASP A 135       2.455  -9.022 -17.298  1.00 86.10           C  
ATOM   1050  C   ASP A 135       3.854  -8.639 -17.775  1.00 86.10           C  
ATOM   1051  CB  ASP A 135       1.435  -7.984 -17.772  1.00 86.10           C  
ATOM   1052  O   ASP A 135       4.452  -7.691 -17.262  1.00 86.10           O  
ATOM   1053  CG  ASP A 135      -0.001  -8.401 -17.508  1.00 86.10           C  
ATOM   1054  OD1 ASP A 135      -0.283  -9.618 -17.453  1.00 86.10           O  
ATOM   1055  OD2 ASP A 135      -0.860  -7.505 -17.358  1.00 86.10           O  
ATOM   1056  N   GLU A 136       4.489  -9.422 -18.666  1.00 76.62           N  
ATOM   1057  CA  GLU A 136       5.850  -9.239 -19.162  1.00 76.62           C  
ATOM   1058  C   GLU A 136       5.996  -7.910 -19.897  1.00 76.62           C  
ATOM   1059  CB  GLU A 136       6.246 -10.396 -20.084  1.00 76.62           C  
ATOM   1060  O   GLU A 136       7.094  -7.356 -19.977  1.00 76.62           O  
ATOM   1061  CG  GLU A 136       6.252 -11.754 -19.397  1.00 76.62           C  
ATOM   1062  CD  GLU A 136       7.212 -12.745 -20.036  1.00 76.62           C  
ATOM   1063  OE1 GLU A 136       7.567 -13.753 -19.384  1.00 76.62           O  
ATOM   1064  OE2 GLU A 136       7.614 -12.511 -21.198  1.00 76.62           O  
ATOM   1065  N   ASP A 137       4.937  -7.333 -20.241  1.00 81.32           N  
ATOM   1066  CA  ASP A 137       4.993  -6.103 -21.025  1.00 81.32           C  
ATOM   1067  C   ASP A 137       4.952  -4.873 -20.121  1.00 81.32           C  
ATOM   1068  CB  ASP A 137       3.841  -6.054 -22.030  1.00 81.32           C  
ATOM   1069  O   ASP A 137       5.204  -3.754 -20.574  1.00 81.32           O  
ATOM   1070  CG  ASP A 137       3.948  -7.121 -23.106  1.00 81.32           C  
ATOM   1071  OD1 ASP A 137       5.078  -7.456 -23.522  1.00 81.32           O  
ATOM   1072  OD2 ASP A 137       2.892  -7.627 -23.545  1.00 81.32           O  
ATOM   1073  N   ASN A 138       4.763  -5.181 -18.853  1.00 84.36           N  
ATOM   1074  CA  ASN A 138       4.639  -4.043 -17.948  1.00 84.36           C  
ATOM   1075  C   ASN A 138       5.819  -3.962 -16.984  1.00 84.36           C  
ATOM   1076  CB  ASN A 138       3.323  -4.117 -17.170  1.00 84.36           C  
ATOM   1077  O   ASN A 138       5.940  -4.783 -16.073  1.00 84.36           O  
ATOM   1078  CG  ASN A 138       2.115  -3.826 -18.038  1.00 84.36           C  
ATOM   1079  ND2 ASN A 138       0.925  -4.051 -17.494  1.00 84.36           N  
ATOM   1080  OD1 ASN A 138       2.249  -3.402 -19.189  1.00 84.36           O  
ATOM   1081  N   SER A 139       6.775  -3.064 -17.271  1.00 89.93           N  
ATOM   1082  CA  SER A 139       7.929  -2.867 -16.401  1.00 89.93           C  
ATOM   1083  C   SER A 139       8.033  -1.417 -15.939  1.00 89.93           C  
ATOM   1084  CB  SER A 139       9.217  -3.276 -17.117  1.00 89.93           C  
ATOM   1085  O   SER A 139       9.108  -0.962 -15.542  1.00 89.93           O  
ATOM   1086  OG  SER A 139       9.364  -2.564 -18.333  1.00 89.93           O  
ATOM   1087  N   GLN A 140       6.879  -0.757 -16.126  1.00 94.38           N  
ATOM   1088  CA  GLN A 140       6.885   0.645 -15.724  1.00 94.38           C  
ATOM   1089  C   GLN A 140       5.990   0.873 -14.509  1.00 94.38           C  
ATOM   1090  CB  GLN A 140       6.435   1.538 -16.882  1.00 94.38           C  
ATOM   1091  O   GLN A 140       4.999   0.165 -14.319  1.00 94.38           O  
ATOM   1092  CG  GLN A 140       7.321   1.436 -18.116  1.00 94.38           C  
ATOM   1093  CD  GLN A 140       6.777   2.222 -19.295  1.00 94.38           C  
ATOM   1094  NE2 GLN A 140       7.597   2.385 -20.328  1.00 94.38           N  
ATOM   1095  OE1 GLN A 140       5.630   2.677 -19.278  1.00 94.38           O  
ATOM   1096  N   CYS A 141       6.399   1.849 -13.713  1.00 95.54           N  
ATOM   1097  CA  CYS A 141       5.567   2.274 -12.593  1.00 95.54           C  
ATOM   1098  C   CYS A 141       4.235   2.831 -13.083  1.00 95.54           C  
ATOM   1099  CB  CYS A 141       6.293   3.326 -11.755  1.00 95.54           C  
ATOM   1100  O   CYS A 141       4.204   3.691 -13.965  1.00 95.54           O  
ATOM   1101  SG  CYS A 141       5.258   4.084 -10.483  1.00 95.54           S  
ATOM   1102  N   PRO A 142       3.104   2.355 -12.504  1.00 93.47           N  
ATOM   1103  CA  PRO A 142       1.778   2.803 -12.937  1.00 93.47           C  
ATOM   1104  C   PRO A 142       1.515   4.271 -12.608  1.00 93.47           C  
ATOM   1105  CB  PRO A 142       0.826   1.890 -12.161  1.00 93.47           C  
ATOM   1106  O   PRO A 142       0.663   4.905 -13.236  1.00 93.47           O  
ATOM   1107  CG  PRO A 142       1.656   0.705 -11.784  1.00 93.47           C  
ATOM   1108  CD  PRO A 142       3.075   1.158 -11.595  1.00 93.47           C  
ATOM   1109  N   THR A 143       2.304   4.828 -11.740  1.00 94.16           N  
ATOM   1110  CA  THR A 143       2.072   6.197 -11.292  1.00 94.16           C  
ATOM   1111  C   THR A 143       2.962   7.173 -12.055  1.00 94.16           C  
ATOM   1112  CB  THR A 143       2.327   6.340  -9.780  1.00 94.16           C  
ATOM   1113  O   THR A 143       2.495   8.219 -12.513  1.00 94.16           O  
ATOM   1114  CG2 THR A 143       1.962   7.738  -9.291  1.00 94.16           C  
ATOM   1115  OG1 THR A 143       1.535   5.377  -9.074  1.00 94.16           O  
ATOM   1116  N   CYS A 144       4.221   6.796 -12.293  1.00 96.28           N  
ATOM   1117  CA  CYS A 144       5.136   7.795 -12.834  1.00 96.28           C  
ATOM   1118  C   CYS A 144       5.761   7.312 -14.138  1.00 96.28           C  
ATOM   1119  CB  CYS A 144       6.234   8.121 -11.823  1.00 96.28           C  
ATOM   1120  O   CYS A 144       6.549   8.029 -14.757  1.00 96.28           O  
ATOM   1121  SG  CYS A 144       7.375   6.754 -11.519  1.00 96.28           S  
ATOM   1122  N   ASP A 145       5.487   6.058 -14.570  1.00 93.88           N  
ATOM   1123  CA  ASP A 145       5.927   5.477 -15.835  1.00 93.88           C  
ATOM   1124  C   ASP A 145       7.441   5.283 -15.853  1.00 93.88           C  
ATOM   1125  CB  ASP A 145       5.496   6.358 -17.009  1.00 93.88           C  
ATOM   1126  O   ASP A 145       8.047   5.179 -16.922  1.00 93.88           O  
ATOM   1127  CG  ASP A 145       3.993   6.363 -17.227  1.00 93.88           C  
ATOM   1128  OD1 ASP A 145       3.349   5.305 -17.057  1.00 93.88           O  
ATOM   1129  OD2 ASP A 145       3.448   7.433 -17.576  1.00 93.88           O  
ATOM   1130  N   MET A 146       8.053   5.316 -14.688  1.00 94.07           N  
ATOM   1131  CA  MET A 146       9.479   5.023 -14.570  1.00 94.07           C  
ATOM   1132  C   MET A 146       9.767   3.568 -14.925  1.00 94.07           C  
ATOM   1133  CB  MET A 146       9.975   5.324 -13.155  1.00 94.07           C  
ATOM   1134  O   MET A 146       9.072   2.662 -14.461  1.00 94.07           O  
ATOM   1135  CG  MET A 146      11.470   5.114 -12.972  1.00 94.07           C  
ATOM   1136  SD  MET A 146      12.105   5.885 -11.433  1.00 94.07           S  
ATOM   1137  CE  MET A 146      12.086   7.633 -11.919  1.00 94.07           C  
ATOM   1138  N   GLU A 147      10.786   3.312 -15.743  1.00 93.50           N  
ATOM   1139  CA  GLU A 147      11.188   1.964 -16.134  1.00 93.50           C  
ATOM   1140  C   GLU A 147      11.902   1.247 -14.992  1.00 93.50           C  
ATOM   1141  CB  GLU A 147      12.089   2.009 -17.371  1.00 93.50           C  
ATOM   1142  O   GLU A 147      12.890   1.753 -14.456  1.00 93.50           O  
ATOM   1143  CG  GLU A 147      12.247   0.664 -18.066  1.00 93.50           C  
ATOM   1144  CD  GLU A 147      12.792   0.780 -19.481  1.00 93.50           C  
ATOM   1145  OE1 GLU A 147      12.912  -0.257 -20.172  1.00 93.50           O  
ATOM   1146  OE2 GLU A 147      13.104   1.917 -19.900  1.00 93.50           O  
ATOM   1147  N   LEU A 148      11.355   0.041 -14.480  1.00 91.03           N  
ATOM   1148  CA  LEU A 148      11.841  -0.688 -13.314  1.00 91.03           C  
ATOM   1149  C   LEU A 148      12.719  -1.862 -13.734  1.00 91.03           C  
ATOM   1150  CB  LEU A 148      10.668  -1.191 -12.468  1.00 91.03           C  
ATOM   1151  O   LEU A 148      13.188  -2.626 -12.887  1.00 91.03           O  
ATOM   1152  CG  LEU A 148       9.746  -0.119 -11.883  1.00 91.03           C  
ATOM   1153  CD1 LEU A 148       8.566  -0.768 -11.167  1.00 91.03           C  
ATOM   1154  CD2 LEU A 148      10.519   0.791 -10.934  1.00 91.03           C  
ATOM   1155  N   GLY A 149      13.223  -1.856 -15.053  1.00 87.66           N  
ATOM   1156  CA  GLY A 149      14.151  -2.862 -15.546  1.00 87.66           C  
ATOM   1157  C   GLY A 149      13.491  -4.201 -15.814  1.00 87.66           C  
ATOM   1158  O   GLY A 149      12.272  -4.276 -15.981  1.00 87.66           O  
ATOM   1159  N   GLY A 150      14.302  -5.371 -15.970  1.00 85.35           N  
ATOM   1160  CA  GLY A 150      13.909  -6.701 -16.407  1.00 85.35           C  
ATOM   1161  C   GLY A 150      13.029  -7.422 -15.403  1.00 85.35           C  
ATOM   1162  O   GLY A 150      12.151  -8.199 -15.785  1.00 85.35           O  
ATOM   1163  N   ASN A 151      13.211  -7.114 -14.140  1.00 87.46           N  
ATOM   1164  CA  ASN A 151      12.431  -7.745 -13.081  1.00 87.46           C  
ATOM   1165  C   ASN A 151      11.862  -6.713 -12.111  1.00 87.46           C  
ATOM   1166  CB  ASN A 151      13.281  -8.770 -12.327  1.00 87.46           C  
ATOM   1167  O   ASN A 151      12.478  -6.411 -11.088  1.00 87.46           O  
ATOM   1168  CG  ASN A 151      13.701  -9.936 -13.200  1.00 87.46           C  
ATOM   1169  ND2 ASN A 151      14.907 -10.442 -12.973  1.00 87.46           N  
ATOM   1170  OD1 ASN A 151      12.948 -10.377 -14.072  1.00 87.46           O  
ATOM   1171  N   PRO A 152      10.699  -6.152 -12.444  1.00 89.33           N  
ATOM   1172  CA  PRO A 152      10.088  -5.109 -11.616  1.00 89.33           C  
ATOM   1173  C   PRO A 152       9.762  -5.592 -10.205  1.00 89.33           C  
ATOM   1174  CB  PRO A 152       8.811  -4.755 -12.381  1.00 89.33           C  
ATOM   1175  O   PRO A 152       9.739  -4.794  -9.265  1.00 89.33           O  
ATOM   1176  CG  PRO A 152       8.581  -5.914 -13.297  1.00 89.33           C  
ATOM   1177  CD  PRO A 152       9.908  -6.538 -13.620  1.00 89.33           C  
ATOM   1178  N   ASN A 153       9.587  -6.922  -9.973  1.00 89.98           N  
ATOM   1179  CA  ASN A 153       9.246  -7.477  -8.667  1.00 89.98           C  
ATOM   1180  C   ASN A 153      10.388  -7.305  -7.670  1.00 89.98           C  
ATOM   1181  CB  ASN A 153       8.869  -8.954  -8.794  1.00 89.98           C  
ATOM   1182  O   ASN A 153      10.155  -7.204  -6.464  1.00 89.98           O  
ATOM   1183  CG  ASN A 153       7.523  -9.159  -9.460  1.00 89.98           C  
ATOM   1184  ND2 ASN A 153       7.531  -9.767 -10.640  1.00 89.98           N  
ATOM   1185  OD1 ASN A 153       6.484  -8.773  -8.918  1.00 89.98           O  
ATOM   1186  N   GLU A 154      11.600  -7.198  -8.174  1.00 91.37           N  
ATOM   1187  CA  GLU A 154      12.776  -7.022  -7.327  1.00 91.37           C  
ATOM   1188  C   GLU A 154      12.850  -5.601  -6.774  1.00 91.37           C  
ATOM   1189  CB  GLU A 154      14.053  -7.350  -8.105  1.00 91.37           C  
ATOM   1190  O   GLU A 154      13.462  -5.368  -5.729  1.00 91.37           O  
ATOM   1191  CG  GLU A 154      14.234  -8.834  -8.391  1.00 91.37           C  
ATOM   1192  CD  GLU A 154      15.499  -9.143  -9.176  1.00 91.37           C  
ATOM   1193  OE1 GLU A 154      15.729 -10.327  -9.514  1.00 91.37           O  
ATOM   1194  OE2 GLU A 154      16.267  -8.195  -9.453  1.00 91.37           O  
ATOM   1195  N   ALA A 155      12.228  -4.748  -7.514  1.00 92.73           N  
ATOM   1196  CA  ALA A 155      12.226  -3.349  -7.091  1.00 92.73           C  
ATOM   1197  C   ALA A 155      11.144  -3.093  -6.046  1.00 92.73           C  
ATOM   1198  CB  ALA A 155      12.028  -2.431  -8.295  1.00 92.73           C  
ATOM   1199  O   ALA A 155      11.119  -2.033  -5.417  1.00 92.73           O  
ATOM   1200  N   LEU A 156      10.247  -4.118  -5.758  1.00 95.11           N  
ATOM   1201  CA  LEU A 156       9.145  -3.966  -4.814  1.00 95.11           C  
ATOM   1202  C   LEU A 156       9.559  -4.422  -3.419  1.00 95.11           C  
ATOM   1203  CB  LEU A 156       7.924  -4.762  -5.282  1.00 95.11           C  
ATOM   1204  O   LEU A 156      10.179  -5.476  -3.264  1.00 95.11           O  
ATOM   1205  CG  LEU A 156       7.149  -4.180  -6.466  1.00 95.11           C  
ATOM   1206  CD1 LEU A 156       6.286  -5.257  -7.115  1.00 95.11           C  
ATOM   1207  CD2 LEU A 156       6.293  -3.001  -6.017  1.00 95.11           C  
ATOM   1208  N   ARG A 157       9.236  -3.603  -2.403  1.00 96.37           N  
ATOM   1209  CA  ARG A 157       9.482  -3.913  -0.999  1.00 96.37           C  
ATOM   1210  C   ARG A 157       8.223  -3.707  -0.163  1.00 96.37           C  
ATOM   1211  CB  ARG A 157      10.622  -3.051  -0.449  1.00 96.37           C  
ATOM   1212  O   ARG A 157       7.502  -2.724  -0.350  1.00 96.37           O  
ATOM   1213  CG  ARG A 157      11.952  -3.268  -1.153  1.00 96.37           C  
ATOM   1214  CD  ARG A 157      12.577  -4.604  -0.779  1.00 96.37           C  
ATOM   1215  NE  ARG A 157      14.031  -4.511  -0.684  1.00 96.37           N  
ATOM   1216  NH1 ARG A 157      14.365  -6.780  -0.407  1.00 96.37           N  
ATOM   1217  NH2 ARG A 157      16.156  -5.349  -0.437  1.00 96.37           N  
ATOM   1218  CZ  ARG A 157      14.847  -5.547  -0.510  1.00 96.37           C  
ATOM   1219  N   PRO A 158       7.991  -4.751   0.695  1.00 97.39           N  
ATOM   1220  CA  PRO A 158       6.923  -4.482   1.660  1.00 97.39           C  
ATOM   1221  C   PRO A 158       7.183  -3.229   2.493  1.00 97.39           C  
ATOM   1222  CB  PRO A 158       6.921  -5.733   2.541  1.00 97.39           C  
ATOM   1223  O   PRO A 158       8.325  -2.963   2.876  1.00 97.39           O  
ATOM   1224  CG  PRO A 158       7.620  -6.774   1.728  1.00 97.39           C  
ATOM   1225  CD  PRO A 158       8.624  -6.093   0.843  1.00 97.39           C  
ATOM   1226  N   ASP A 159       6.188  -2.441   2.670  1.00 97.38           N  
ATOM   1227  CA  ASP A 159       6.274  -1.199   3.432  1.00 97.38           C  
ATOM   1228  C   ASP A 159       5.387  -1.254   4.673  1.00 97.38           C  
ATOM   1229  CB  ASP A 159       5.884  -0.005   2.558  1.00 97.38           C  
ATOM   1230  O   ASP A 159       4.246  -0.788   4.648  1.00 97.38           O  
ATOM   1231  CG  ASP A 159       6.221   1.331   3.196  1.00 97.38           C  
ATOM   1232  OD1 ASP A 159       6.418   1.387   4.429  1.00 97.38           O  
ATOM   1233  OD2 ASP A 159       6.288   2.339   2.459  1.00 97.38           O  
ATOM   1234  N   PRO A 160       5.896  -1.889   5.828  1.00 96.13           N  
ATOM   1235  CA  PRO A 160       5.114  -2.064   7.054  1.00 96.13           C  
ATOM   1236  C   PRO A 160       4.795  -0.739   7.744  1.00 96.13           C  
ATOM   1237  CB  PRO A 160       6.021  -2.931   7.931  1.00 96.13           C  
ATOM   1238  O   PRO A 160       3.822  -0.651   8.498  1.00 96.13           O  
ATOM   1239  CG  PRO A 160       7.388  -2.762   7.350  1.00 96.13           C  
ATOM   1240  CD  PRO A 160       7.252  -2.504   5.877  1.00 96.13           C  
ATOM   1241  N   ILE A 161       5.686   0.239   7.488  1.00 95.73           N  
ATOM   1242  CA  ILE A 161       5.445   1.548   8.086  1.00 95.73           C  
ATOM   1243  C   ILE A 161       4.188   2.168   7.482  1.00 95.73           C  
ATOM   1244  CB  ILE A 161       6.655   2.490   7.890  1.00 95.73           C  
ATOM   1245  O   ILE A 161       3.305   2.629   8.210  1.00 95.73           O  
ATOM   1246  CG1 ILE A 161       7.903   1.901   8.557  1.00 95.73           C  
ATOM   1247  CG2 ILE A 161       6.347   3.886   8.439  1.00 95.73           C  
ATOM   1248  CD1 ILE A 161       7.782   1.740  10.066  1.00 95.73           C  
ATOM   1249  N   MET A 162       4.127   2.144   6.141  1.00 95.36           N  
ATOM   1250  CA  MET A 162       2.960   2.704   5.465  1.00 95.36           C  
ATOM   1251  C   MET A 162       1.696   1.935   5.835  1.00 95.36           C  
ATOM   1252  CB  MET A 162       3.157   2.687   3.948  1.00 95.36           C  
ATOM   1253  O   MET A 162       0.651   2.536   6.088  1.00 95.36           O  
ATOM   1254  CG  MET A 162       4.071   3.789   3.437  1.00 95.36           C  
ATOM   1255  SD  MET A 162       3.499   5.462   3.928  1.00 95.36           S  
ATOM   1256  CE  MET A 162       2.007   5.602   2.905  1.00 95.36           C  
ATOM   1257  N   GLN A 163       1.883   0.686   5.853  1.00 95.45           N  
ATOM   1258  CA  GLN A 163       0.752  -0.144   6.255  1.00 95.45           C  
ATOM   1259  C   GLN A 163       0.340   0.148   7.695  1.00 95.45           C  
ATOM   1260  CB  GLN A 163       1.090  -1.627   6.096  1.00 95.45           C  
ATOM   1261  O   GLN A 163      -0.852   0.206   8.005  1.00 95.45           O  
ATOM   1262  CG  GLN A 163      -0.104  -2.554   6.280  1.00 95.45           C  
ATOM   1263  CD  GLN A 163      -1.199  -2.310   5.259  1.00 95.45           C  
ATOM   1264  NE2 GLN A 163      -2.410  -2.049   5.740  1.00 95.45           N  
ATOM   1265  OE1 GLN A 163      -0.959  -2.354   4.049  1.00 95.45           O  
ATOM   1266  N   GLY A 164       1.269   0.333   8.545  1.00 94.16           N  
ATOM   1267  CA  GLY A 164       1.005   0.700   9.927  1.00 94.16           C  
ATOM   1268  C   GLY A 164       0.246   2.006  10.063  1.00 94.16           C  
ATOM   1269  O   GLY A 164      -0.668   2.117  10.883  1.00 94.16           O  
ATOM   1270  N   LEU A 165       0.592   2.941   9.239  1.00 93.83           N  
ATOM   1271  CA  LEU A 165      -0.096   4.227   9.263  1.00 93.83           C  
ATOM   1272  C   LEU A 165      -1.549   4.074   8.825  1.00 93.83           C  
ATOM   1273  CB  LEU A 165       0.619   5.234   8.358  1.00 93.83           C  
ATOM   1274  O   LEU A 165      -2.447   4.672   9.421  1.00 93.83           O  
ATOM   1275  CG  LEU A 165       2.003   5.696   8.818  1.00 93.83           C  
ATOM   1276  CD1 LEU A 165       2.623   6.626   7.781  1.00 93.83           C  
ATOM   1277  CD2 LEU A 165       1.913   6.384  10.176  1.00 93.83           C  
ATOM   1278  N   VAL A 166      -1.726   3.332   7.837  1.00 92.52           N  
ATOM   1279  CA  VAL A 166      -3.080   3.085   7.352  1.00 92.52           C  
ATOM   1280  C   VAL A 166      -3.906   2.413   8.447  1.00 92.52           C  
ATOM   1281  CB  VAL A 166      -3.075   2.212   6.077  1.00 92.52           C  
ATOM   1282  O   VAL A 166      -5.039   2.819   8.715  1.00 92.52           O  
ATOM   1283  CG1 VAL A 166      -4.497   1.804   5.697  1.00 92.52           C  
ATOM   1284  CG2 VAL A 166      -2.403   2.956   4.925  1.00 92.52           C  
ATOM   1285  N   ASP A 167      -3.335   1.483   9.148  1.00 90.95           N  
ATOM   1286  CA  ASP A 167      -4.031   0.718  10.177  1.00 90.95           C  
ATOM   1287  C   ASP A 167      -4.340   1.587  11.394  1.00 90.95           C  
ATOM   1288  CB  ASP A 167      -3.202  -0.498  10.596  1.00 90.95           C  
ATOM   1289  O   ASP A 167      -5.380   1.419  12.035  1.00 90.95           O  
ATOM   1290  CG  ASP A 167      -3.119  -1.560   9.514  1.00 90.95           C  
ATOM   1291  OD1 ASP A 167      -3.945  -1.542   8.576  1.00 90.95           O  
ATOM   1292  OD2 ASP A 167      -2.221  -2.426   9.601  1.00 90.95           O  
ATOM   1293  N   ARG A 168      -3.449   2.550  11.661  1.00 90.28           N  
ATOM   1294  CA  ARG A 168      -3.636   3.401  12.832  1.00 90.28           C  
ATOM   1295  C   ARG A 168      -4.637   4.515  12.545  1.00 90.28           C  
ATOM   1296  CB  ARG A 168      -2.301   3.999  13.280  1.00 90.28           C  
ATOM   1297  O   ARG A 168      -5.461   4.851  13.397  1.00 90.28           O  
ATOM   1298  CG  ARG A 168      -1.378   3.002  13.963  1.00 90.28           C  
ATOM   1299  CD  ARG A 168      -0.199   3.692  14.635  1.00 90.28           C  
ATOM   1300  NE  ARG A 168       0.809   4.106  13.662  1.00 90.28           N  
ATOM   1301  NH1 ARG A 168       2.473   2.738  14.496  1.00 90.28           N  
ATOM   1302  NH2 ARG A 168       2.890   4.088  12.691  1.00 90.28           N  
ATOM   1303  CZ  ARG A 168       2.055   3.643  13.618  1.00 90.28           C  
ATOM   1304  N   ILE A 169      -4.564   4.977  11.362  1.00 88.38           N  
ATOM   1305  CA  ILE A 169      -5.429   6.094  10.999  1.00 88.38           C  
ATOM   1306  C   ILE A 169      -6.837   5.583  10.704  1.00 88.38           C  
ATOM   1307  CB  ILE A 169      -4.873   6.867   9.783  1.00 88.38           C  
ATOM   1308  O   ILE A 169      -7.826   6.232  11.051  1.00 88.38           O  
ATOM   1309  CG1 ILE A 169      -3.562   7.572  10.151  1.00 88.38           C  
ATOM   1310  CG2 ILE A 169      -5.906   7.870   9.261  1.00 88.38           C  
ATOM   1311  CD1 ILE A 169      -2.867   8.242   8.974  1.00 88.38           C  
ATOM   1312  N   LEU A 170      -6.873   4.334  10.119  1.00 89.65           N  
ATOM   1313  CA  LEU A 170      -8.155   3.736   9.762  1.00 89.65           C  
ATOM   1314  C   LEU A 170      -8.342   2.394  10.461  1.00 89.65           C  
ATOM   1315  CB  LEU A 170      -8.259   3.555   8.246  1.00 89.65           C  
ATOM   1316  O   LEU A 170      -8.158   1.339   9.848  1.00 89.65           O  
ATOM   1317  CG  LEU A 170      -8.066   4.813   7.398  1.00 89.65           C  
ATOM   1318  CD1 LEU A 170      -7.927   4.443   5.925  1.00 89.65           C  
ATOM   1319  CD2 LEU A 170      -9.225   5.781   7.605  1.00 89.65           C  
ATOM   1320  N   PRO A 171      -8.645   2.365  11.736  1.00 85.41           N  
ATOM   1321  CA  PRO A 171      -8.672   1.146  12.548  1.00 85.41           C  
ATOM   1322  C   PRO A 171      -9.809   0.203  12.160  1.00 85.41           C  
ATOM   1323  CB  PRO A 171      -8.862   1.675  13.972  1.00 85.41           C  
ATOM   1324  O   PRO A 171      -9.711  -1.008  12.373  1.00 85.41           O  
ATOM   1325  CG  PRO A 171      -9.423   3.049  13.797  1.00 85.41           C  
ATOM   1326  CD  PRO A 171      -8.933   3.601  12.489  1.00 85.41           C  
ATOM   1327  N   HIS A 172     -10.866   0.664  11.544  1.00 87.61           N  
ATOM   1328  CA  HIS A 172     -12.000  -0.192  11.215  1.00 87.61           C  
ATOM   1329  C   HIS A 172     -11.898  -0.719   9.788  1.00 87.61           C  
ATOM   1330  CB  HIS A 172     -13.315   0.566  11.402  1.00 87.61           C  
ATOM   1331  O   HIS A 172     -12.754  -1.486   9.342  1.00 87.61           O  
ATOM   1332  CG  HIS A 172     -13.451   1.210  12.745  1.00 87.61           C  
ATOM   1333  CD2 HIS A 172     -13.635   2.505  13.096  1.00 87.61           C  
ATOM   1334  ND1 HIS A 172     -13.398   0.495  13.922  1.00 87.61           N  
ATOM   1335  CE1 HIS A 172     -13.545   1.325  14.941  1.00 87.61           C  
ATOM   1336  NE2 HIS A 172     -13.690   2.550  14.467  1.00 87.61           N  
ATOM   1337  N   LEU A 173     -10.831  -0.324   9.112  1.00 88.25           N  
ATOM   1338  CA  LEU A 173     -10.687  -0.637   7.694  1.00 88.25           C  
ATOM   1339  C   LEU A 173     -10.533  -2.139   7.482  1.00 88.25           C  
ATOM   1340  CB  LEU A 173      -9.482   0.100   7.103  1.00 88.25           C  
ATOM   1341  O   LEU A 173     -11.201  -2.720   6.624  1.00 88.25           O  
ATOM   1342  CG  LEU A 173      -9.168  -0.184   5.633  1.00 88.25           C  
ATOM   1343  CD1 LEU A 173     -10.306   0.306   4.744  1.00 88.25           C  
ATOM   1344  CD2 LEU A 173      -7.850   0.468   5.231  1.00 88.25           C  
ATOM   1345  N   GLU A 174      -9.718  -2.805   8.225  1.00 87.23           N  
ATOM   1346  CA  GLU A 174      -9.450  -4.230   8.052  1.00 87.23           C  
ATOM   1347  C   GLU A 174     -10.702  -5.063   8.310  1.00 87.23           C  
ATOM   1348  CB  GLU A 174      -8.318  -4.680   8.978  1.00 87.23           C  
ATOM   1349  O   GLU A 174     -11.014  -5.978   7.546  1.00 87.23           O  
ATOM   1350  CG  GLU A 174      -7.886  -6.124   8.765  1.00 87.23           C  
ATOM   1351  CD  GLU A 174      -6.701  -6.530   9.627  1.00 87.23           C  
ATOM   1352  OE1 GLU A 174      -6.304  -7.717   9.594  1.00 87.23           O  
ATOM   1353  OE2 GLU A 174      -6.165  -5.653  10.341  1.00 87.23           O  
ATOM   1354  N   GLU A 175     -11.381  -4.729   9.372  1.00 89.66           N  
ATOM   1355  CA  GLU A 175     -12.607  -5.445   9.712  1.00 89.66           C  
ATOM   1356  C   GLU A 175     -13.665  -5.272   8.627  1.00 89.66           C  
ATOM   1357  CB  GLU A 175     -13.152  -4.968  11.060  1.00 89.66           C  
ATOM   1358  O   GLU A 175     -14.316  -6.240   8.227  1.00 89.66           O  
ATOM   1359  CG  GLU A 175     -12.270  -5.334  12.245  1.00 89.66           C  
ATOM   1360  CD  GLU A 175     -12.672  -4.632  13.532  1.00 89.66           C  
ATOM   1361  OE1 GLU A 175     -11.966  -4.786  14.554  1.00 89.66           O  
ATOM   1362  OE2 GLU A 175     -13.703  -3.922  13.519  1.00 89.66           O  
ATOM   1363  N   ASP A 176     -13.762  -4.024   8.204  1.00 88.95           N  
ATOM   1364  CA  ASP A 176     -14.729  -3.744   7.147  1.00 88.95           C  
ATOM   1365  C   ASP A 176     -14.377  -4.497   5.866  1.00 88.95           C  
ATOM   1366  CB  ASP A 176     -14.802  -2.241   6.871  1.00 88.95           C  
ATOM   1367  O   ASP A 176     -15.257  -5.050   5.203  1.00 88.95           O  
ATOM   1368  CG  ASP A 176     -15.453  -1.462   8.000  1.00 88.95           C  
ATOM   1369  OD1 ASP A 176     -16.066  -2.082   8.895  1.00 88.95           O  
ATOM   1370  OD2 ASP A 176     -15.355  -0.215   7.992  1.00 88.95           O  
ATOM   1371  N   ASP A 177     -13.100  -4.469   5.483  1.00 87.30           N  
ATOM   1372  CA  ASP A 177     -12.626  -5.168   4.292  1.00 87.30           C  
ATOM   1373  C   ASP A 177     -12.871  -6.671   4.403  1.00 87.30           C  
ATOM   1374  CB  ASP A 177     -11.137  -4.893   4.065  1.00 87.30           C  
ATOM   1375  O   ASP A 177     -13.304  -7.307   3.440  1.00 87.30           O  
ATOM   1376  CG  ASP A 177     -10.878  -3.569   3.368  1.00 87.30           C  
ATOM   1377  OD1 ASP A 177     -11.849  -2.873   3.001  1.00 87.30           O  
ATOM   1378  OD2 ASP A 177      -9.692  -3.221   3.180  1.00 87.30           O  
ATOM   1379  N   THR A 178     -12.596  -7.148   5.548  1.00 88.66           N  
ATOM   1380  CA  THR A 178     -12.788  -8.573   5.794  1.00 88.66           C  
ATOM   1381  C   THR A 178     -14.266  -8.943   5.705  1.00 88.66           C  
ATOM   1382  CB  THR A 178     -12.236  -8.982   7.172  1.00 88.66           C  
ATOM   1383  O   THR A 178     -14.620  -9.971   5.124  1.00 88.66           O  
ATOM   1384  CG2 THR A 178     -12.478 -10.463   7.444  1.00 88.66           C  
ATOM   1385  OG1 THR A 178     -10.827  -8.724   7.212  1.00 88.66           O  
ATOM   1386  N   MET A 179     -15.125  -8.166   6.289  1.00 90.13           N  
ATOM   1387  CA  MET A 179     -16.568  -8.386   6.249  1.00 90.13           C  
ATOM   1388  C   MET A 179     -17.077  -8.397   4.811  1.00 90.13           C  
ATOM   1389  CB  MET A 179     -17.299  -7.311   7.054  1.00 90.13           C  
ATOM   1390  O   MET A 179     -17.867  -9.264   4.434  1.00 90.13           O  
ATOM   1391  CG  MET A 179     -18.792  -7.560   7.197  1.00 90.13           C  
ATOM   1392  SD  MET A 179     -19.631  -6.260   8.182  1.00 90.13           S  
ATOM   1393  CE  MET A 179     -18.885  -6.559   9.809  1.00 90.13           C  
ATOM   1394  N   GLN A 180     -16.589  -7.510   4.046  1.00 88.81           N  
ATOM   1395  CA  GLN A 180     -16.987  -7.428   2.645  1.00 88.81           C  
ATOM   1396  C   GLN A 180     -16.498  -8.643   1.861  1.00 88.81           C  
ATOM   1397  CB  GLN A 180     -16.453  -6.143   2.009  1.00 88.81           C  
ATOM   1398  O   GLN A 180     -17.209  -9.157   0.995  1.00 88.81           O  
ATOM   1399  CG  GLN A 180     -17.141  -4.879   2.505  1.00 88.81           C  
ATOM   1400  CD  GLN A 180     -16.550  -3.616   1.908  1.00 88.81           C  
ATOM   1401  NE2 GLN A 180     -17.256  -2.501   2.060  1.00 88.81           N  
ATOM   1402  OE1 GLN A 180     -15.466  -3.642   1.316  1.00 88.81           O  
ATOM   1403  N   GLU A 181     -15.290  -8.987   2.170  1.00 87.19           N  
ATOM   1404  CA  GLU A 181     -14.727 -10.154   1.498  1.00 87.19           C  
ATOM   1405  C   GLU A 181     -15.518 -11.416   1.830  1.00 87.19           C  
ATOM   1406  CB  GLU A 181     -13.257 -10.338   1.882  1.00 87.19           C  
ATOM   1407  O   GLU A 181     -15.811 -12.222   0.944  1.00 87.19           O  
ATOM   1408  CG  GLU A 181     -12.555 -11.448   1.113  1.00 87.19           C  
ATOM   1409  CD  GLU A 181     -11.055 -11.494   1.361  1.00 87.19           C  
ATOM   1410  OE1 GLU A 181     -10.371 -12.368   0.782  1.00 87.19           O  
ATOM   1411  OE2 GLU A 181     -10.561 -10.650   2.141  1.00 87.19           O  
ATOM   1412  N   LEU A 182     -15.895 -11.599   3.046  1.00 90.05           N  
ATOM   1413  CA  LEU A 182     -16.676 -12.749   3.487  1.00 90.05           C  
ATOM   1414  C   LEU A 182     -18.063 -12.740   2.854  1.00 90.05           C  
ATOM   1415  CB  LEU A 182     -16.798 -12.761   5.013  1.00 90.05           C  
ATOM   1416  O   LEU A 182     -18.568 -13.785   2.439  1.00 90.05           O  
ATOM   1417  CG  LEU A 182     -15.541 -13.153   5.791  1.00 90.05           C  
ATOM   1418  CD1 LEU A 182     -15.738 -12.895   7.281  1.00 90.05           C  
ATOM   1419  CD2 LEU A 182     -15.189 -14.615   5.538  1.00 90.05           C  
ATOM   1420  N   ALA A 183     -18.684 -11.541   2.865  1.00 90.75           N  
ATOM   1421  CA  ALA A 183     -19.986 -11.393   2.220  1.00 90.75           C  
ATOM   1422  C   ALA A 183     -19.919 -11.796   0.750  1.00 90.75           C  
ATOM   1423  CB  ALA A 183     -20.486  -9.957   2.352  1.00 90.75           C  
ATOM   1424  O   ALA A 183     -20.843 -12.425   0.229  1.00 90.75           O  
ATOM   1425  N   PHE A 184     -18.830 -11.426   0.116  1.00 90.88           N  
ATOM   1426  CA  PHE A 184     -18.610 -11.766  -1.285  1.00 90.88           C  
ATOM   1427  C   PHE A 184     -18.570 -13.278  -1.475  1.00 90.88           C  
ATOM   1428  CB  PHE A 184     -17.308 -11.139  -1.793  1.00 90.88           C  
ATOM   1429  O   PHE A 184     -19.209 -13.812  -2.384  1.00 90.88           O  
ATOM   1430  CG  PHE A 184     -16.900 -11.612  -3.162  1.00 90.88           C  
ATOM   1431  CD1 PHE A 184     -15.957 -12.622  -3.311  1.00 90.88           C  
ATOM   1432  CD2 PHE A 184     -17.459 -11.047  -4.301  1.00 90.88           C  
ATOM   1433  CE1 PHE A 184     -15.578 -13.063  -4.577  1.00 90.88           C  
ATOM   1434  CE2 PHE A 184     -17.085 -11.481  -5.569  1.00 90.88           C  
ATOM   1435  CZ  PHE A 184     -16.143 -12.489  -5.705  1.00 90.88           C  
ATOM   1436  N   TYR A 185     -17.849 -14.052  -0.602  1.00 88.91           N  
ATOM   1437  CA  TYR A 185     -17.722 -15.501  -0.703  1.00 88.91           C  
ATOM   1438  C   TYR A 185     -19.038 -16.189  -0.359  1.00 88.91           C  
ATOM   1439  CB  TYR A 185     -16.610 -16.009   0.219  1.00 88.91           C  
ATOM   1440  O   TYR A 185     -19.408 -17.185  -0.986  1.00 88.91           O  
ATOM   1441  CG  TYR A 185     -15.220 -15.768  -0.316  1.00 88.91           C  
ATOM   1442  CD1 TYR A 185     -14.721 -16.518  -1.378  1.00 88.91           C  
ATOM   1443  CD2 TYR A 185     -14.402 -14.790   0.240  1.00 88.91           C  
ATOM   1444  CE1 TYR A 185     -13.440 -16.301  -1.873  1.00 88.91           C  
ATOM   1445  CE2 TYR A 185     -13.119 -14.563  -0.247  1.00 88.91           C  
ATOM   1446  OH  TYR A 185     -11.378 -15.102  -1.789  1.00 88.91           O  
ATOM   1447  CZ  TYR A 185     -12.648 -15.322  -1.303  1.00 88.91           C  
ATOM   1448  N   ARG A 186     -19.700 -15.682   0.576  1.00 90.89           N  
ATOM   1449  CA  ARG A 186     -20.982 -16.241   0.989  1.00 90.89           C  
ATOM   1450  C   ARG A 186     -22.000 -16.173  -0.144  1.00 90.89           C  
ATOM   1451  CB  ARG A 186     -21.518 -15.506   2.220  1.00 90.89           C  
ATOM   1452  O   ARG A 186     -22.722 -17.140  -0.397  1.00 90.89           O  
ATOM   1453  CG  ARG A 186     -22.780 -16.121   2.803  1.00 90.89           C  
ATOM   1454  CD  ARG A 186     -23.267 -15.356   4.026  1.00 90.89           C  
ATOM   1455  NE  ARG A 186     -23.870 -16.247   5.014  1.00 90.89           N  
ATOM   1456  NH1 ARG A 186     -24.384 -14.569   6.517  1.00 90.89           N  
ATOM   1457  NH2 ARG A 186     -24.912 -16.747   6.999  1.00 90.89           N  
ATOM   1458  CZ  ARG A 186     -24.387 -15.852   6.174  1.00 90.89           C  
ATOM   1459  N   LYS A 187     -22.069 -15.088  -0.757  1.00 92.35           N  
ATOM   1460  CA  LYS A 187     -23.008 -14.874  -1.854  1.00 92.35           C  
ATOM   1461  C   LYS A 187     -22.729 -15.830  -3.011  1.00 92.35           C  
ATOM   1462  CB  LYS A 187     -22.943 -13.427  -2.343  1.00 92.35           C  
ATOM   1463  O   LYS A 187     -23.654 -16.271  -3.696  1.00 92.35           O  
ATOM   1464  CG  LYS A 187     -24.040 -13.057  -3.331  1.00 92.35           C  
ATOM   1465  CD  LYS A 187     -23.989 -11.579  -3.695  1.00 92.35           C  
ATOM   1466  CE  LYS A 187     -25.068 -11.213  -4.705  1.00 92.35           C  
ATOM   1467  NZ  LYS A 187     -25.035  -9.761  -5.050  1.00 92.35           N  
ATOM   1468  N   ARG A 188     -21.563 -16.280  -3.151  1.00 92.14           N  
ATOM   1469  CA  ARG A 188     -21.174 -17.116  -4.282  1.00 92.14           C  
ATOM   1470  C   ARG A 188     -21.025 -18.574  -3.860  1.00 92.14           C  
ATOM   1471  CB  ARG A 188     -19.867 -16.613  -4.899  1.00 92.14           C  
ATOM   1472  O   ARG A 188     -20.715 -19.436  -4.684  1.00 92.14           O  
ATOM   1473  CG  ARG A 188     -20.012 -15.313  -5.674  1.00 92.14           C  
ATOM   1474  CD  ARG A 188     -18.722 -14.934  -6.387  1.00 92.14           C  
ATOM   1475  NE  ARG A 188     -18.893 -13.745  -7.216  1.00 92.14           N  
ATOM   1476  NH1 ARG A 188     -17.062 -14.165  -8.560  1.00 92.14           N  
ATOM   1477  NH2 ARG A 188     -18.348 -12.302  -8.918  1.00 92.14           N  
ATOM   1478  CZ  ARG A 188     -18.101 -13.406  -8.230  1.00 92.14           C  
ATOM   1479  N   GLY A 189     -21.302 -18.830  -2.645  1.00 88.42           N  
ATOM   1480  CA  GLY A 189     -21.216 -20.200  -2.166  1.00 88.42           C  
ATOM   1481  C   GLY A 189     -19.817 -20.779  -2.260  1.00 88.42           C  
ATOM   1482  O   GLY A 189     -19.648 -21.969  -2.534  1.00 88.42           O  
ATOM   1483  N   ILE A 190     -18.794 -19.884  -2.303  1.00 90.78           N  
ATOM   1484  CA  ILE A 190     -17.392 -20.284  -2.354  1.00 90.78           C  
ATOM   1485  C   ILE A 190     -16.786 -20.219  -0.954  1.00 90.78           C  
ATOM   1486  CB  ILE A 190     -16.586 -19.397  -3.329  1.00 90.78           C  
ATOM   1487  O   ILE A 190     -17.122 -19.332  -0.166  1.00 90.78           O  
ATOM   1488  CG1 ILE A 190     -17.184 -19.473  -4.739  1.00 90.78           C  
ATOM   1489  CG2 ILE A 190     -15.110 -19.806  -3.338  1.00 90.78           C  
ATOM   1490  CD1 ILE A 190     -16.700 -18.376  -5.677  1.00 90.78           C  
ATOM   1491  N   THR A 191     -16.087 -21.266  -0.561  1.00 88.44           N  
ATOM   1492  CA  THR A 191     -15.361 -21.267   0.705  1.00 88.44           C  
ATOM   1493  C   THR A 191     -14.175 -20.308   0.649  1.00 88.44           C  
ATOM   1494  CB  THR A 191     -14.866 -22.680   1.063  1.00 88.44           C  
ATOM   1495  O   THR A 191     -13.394 -20.334  -0.305  1.00 88.44           O  
ATOM   1496  CG2 THR A 191     -16.036 -23.637   1.267  1.00 88.44           C  
ATOM   1497  OG1 THR A 191     -14.039 -23.174   0.003  1.00 88.44           O  
ATOM   1498  N   PRO A 192     -14.181 -19.298   1.612  1.00 81.07           N  
ATOM   1499  CA  PRO A 192     -13.087 -18.325   1.665  1.00 81.07           C  
ATOM   1500  C   PRO A 192     -11.731 -18.976   1.930  1.00 81.07           C  
ATOM   1501  CB  PRO A 192     -13.488 -17.407   2.822  1.00 81.07           C  
ATOM   1502  O   PRO A 192     -11.666 -20.060   2.515  1.00 81.07           O  
ATOM   1503  CG  PRO A 192     -14.501 -18.187   3.596  1.00 81.07           C  
ATOM   1504  CD  PRO A 192     -15.068 -19.251   2.701  1.00 81.07           C  
ATOM   1505  N   PRO A 193     -10.659 -18.345   1.380  1.00 80.47           N  
ATOM   1506  CA  PRO A 193      -9.316 -18.844   1.685  1.00 80.47           C  
ATOM   1507  C   PRO A 193      -9.030 -18.888   3.185  1.00 80.47           C  
ATOM   1508  CB  PRO A 193      -8.399 -17.840   0.984  1.00 80.47           C  
ATOM   1509  O   PRO A 193      -9.671 -18.175   3.961  1.00 80.47           O  
ATOM   1510  CG  PRO A 193      -9.309 -16.746   0.525  1.00 80.47           C  
ATOM   1511  CD  PRO A 193     -10.728 -17.174   0.766  1.00 80.47           C  
ATOM   1512  N   LYS A 194      -8.221 -19.780   3.705  1.00 74.94           N  
ATOM   1513  CA  LYS A 194      -7.847 -20.003   5.099  1.00 74.94           C  
ATOM   1514  C   LYS A 194      -7.328 -18.720   5.741  1.00 74.94           C  
ATOM   1515  CB  LYS A 194      -6.790 -21.104   5.201  1.00 74.94           C  
ATOM   1516  O   LYS A 194      -7.523 -18.495   6.937  1.00 74.94           O  
ATOM   1517  CG  LYS A 194      -7.304 -22.490   4.839  1.00 74.94           C  
ATOM   1518  CD  LYS A 194      -6.221 -23.549   5.008  1.00 74.94           C  
ATOM   1519  CE  LYS A 194      -6.709 -24.923   4.571  1.00 74.94           C  
ATOM   1520  NZ  LYS A 194      -5.631 -25.952   4.671  1.00 74.94           N  
ATOM   1521  N   THR A 195      -6.790 -17.842   4.914  1.00 72.17           N  
ATOM   1522  CA  THR A 195      -6.227 -16.612   5.459  1.00 72.17           C  
ATOM   1523  C   THR A 195      -7.326 -15.721   6.030  1.00 72.17           C  
ATOM   1524  CB  THR A 195      -5.438 -15.836   4.389  1.00 72.17           C  
ATOM   1525  O   THR A 195      -7.097 -14.980   6.989  1.00 72.17           O  
ATOM   1526  CG2 THR A 195      -4.577 -14.748   5.022  1.00 72.17           C  
ATOM   1527  OG1 THR A 195      -4.591 -16.745   3.675  1.00 72.17           O  
ATOM   1528  N   LEU A 196      -8.614 -15.939   5.583  1.00 60.74           N  
ATOM   1529  CA  LEU A 196      -9.715 -15.076   6.000  1.00 60.74           C  
ATOM   1530  C   LEU A 196     -10.436 -15.660   7.210  1.00 60.74           C  
ATOM   1531  CB  LEU A 196     -10.704 -14.876   4.849  1.00 60.74           C  
ATOM   1532  O   LEU A 196     -11.254 -14.984   7.836  1.00 60.74           O  
ATOM   1533  CG  LEU A 196     -10.193 -14.082   3.646  1.00 60.74           C  
ATOM   1534  CD1 LEU A 196     -11.231 -14.086   2.528  1.00 60.74           C  
ATOM   1535  CD2 LEU A 196      -9.846 -12.654   4.055  1.00 60.74           C  
ATOM   1536  N   GLU A 197     -10.079 -16.847   7.563  1.00 57.26           N  
ATOM   1537  CA  GLU A 197     -10.725 -17.455   8.722  1.00 57.26           C  
ATOM   1538  C   GLU A 197     -10.180 -16.876  10.025  1.00 57.26           C  
ATOM   1539  CB  GLU A 197     -10.541 -18.975   8.705  1.00 57.26           C  
ATOM   1540  O   GLU A 197      -8.984 -16.600  10.135  1.00 57.26           O  
ATOM   1541  CG  GLU A 197     -11.190 -19.659   7.511  1.00 57.26           C  
ATOM   1542  CD  GLU A 197     -11.063 -21.174   7.545  1.00 57.26           C  
ATOM   1543  OE1 GLU A 197     -12.024 -21.873   7.150  1.00 57.26           O  
ATOM   1544  OE2 GLU A 197      -9.995 -21.666   7.972  1.00 57.26           O  
ATOM   1545  N   PRO A 198     -11.031 -16.180  10.793  1.00 50.16           N  
ATOM   1546  CA  PRO A 198     -10.575 -15.723  12.108  1.00 50.16           C  
ATOM   1547  C   PRO A 198      -9.724 -16.763  12.833  1.00 50.16           C  
ATOM   1548  CB  PRO A 198     -11.881 -15.463  12.863  1.00 50.16           C  
ATOM   1549  O   PRO A 198      -9.988 -17.963  12.728  1.00 50.16           O  
ATOM   1550  CG  PRO A 198     -12.947 -16.054  11.998  1.00 50.16           C  
ATOM   1551  CD  PRO A 198     -12.340 -16.412  10.672  1.00 50.16           C  
ATOM   1552  N   ALA A 199      -8.393 -16.908  12.587  1.00 46.34           N  
ATOM   1553  CA  ALA A 199      -7.513 -17.685  13.457  1.00 46.34           C  
ATOM   1554  C   ALA A 199      -8.285 -18.273  14.634  1.00 46.34           C  
ATOM   1555  CB  ALA A 199      -6.362 -16.817  13.960  1.00 46.34           C  
ATOM   1556  O   ALA A 199      -8.674 -17.549  15.554  1.00 46.34           O  
ATOM   1557  N   VAL A 200      -9.533 -18.781  14.491  1.00 42.37           N  
ATOM   1558  CA  VAL A 200     -10.118 -19.461  15.643  1.00 42.37           C  
ATOM   1559  C   VAL A 200      -9.504 -20.851  15.789  1.00 42.37           C  
ATOM   1560  CB  VAL A 200     -11.654 -19.566  15.519  1.00 42.37           C  
ATOM   1561  O   VAL A 200      -9.565 -21.664  14.864  1.00 42.37           O  
ATOM   1562  CG1 VAL A 200     -12.242 -20.316  16.714  1.00 42.37           C  
ATOM   1563  CG2 VAL A 200     -12.276 -18.177  15.399  1.00 42.37           C  
ATOM   1564  N   HIS A 201      -8.154 -21.112  15.712  1.00 39.45           N  
ATOM   1565  CA  HIS A 201      -7.627 -22.285  16.401  1.00 39.45           C  
ATOM   1566  C   HIS A 201      -6.102 -22.271  16.423  1.00 39.45           C  
ATOM   1567  CB  HIS A 201      -8.130 -23.568  15.737  1.00 39.45           C  
ATOM   1568  O   HIS A 201      -5.460 -22.471  15.390  1.00 39.45           O  
ATOM   1569  CG  HIS A 201      -9.599 -23.795  15.908  1.00 39.45           C  
ATOM   1570  CD2 HIS A 201     -10.620 -23.713  15.023  1.00 39.45           C  
ATOM   1571  ND1 HIS A 201     -10.161 -24.152  17.114  1.00 39.45           N  
ATOM   1572  CE1 HIS A 201     -11.468 -24.281  16.963  1.00 39.45           C  
ATOM   1573  NE2 HIS A 201     -11.773 -24.019  15.703  1.00 39.45           N  
ATOM   1574  N   LYS A 202      -5.451 -21.275  16.954  1.00 31.24           N  
ATOM   1575  CA  LYS A 202      -4.201 -21.741  17.548  1.00 31.24           C  
ATOM   1576  C   LYS A 202      -4.046 -21.228  18.977  1.00 31.24           C  
ATOM   1577  CB  LYS A 202      -3.006 -21.301  16.701  1.00 31.24           C  
ATOM   1578  O   LYS A 202      -3.019 -20.640  19.323  1.00 31.24           O  
ATOM   1579  CG  LYS A 202      -2.842 -22.086  15.408  1.00 31.24           C  
ATOM   1580  CD  LYS A 202      -1.590 -21.661  14.651  1.00 31.24           C  
ATOM   1581  CE  LYS A 202      -1.399 -22.478  13.381  1.00 31.24           C  
ATOM   1582  NZ  LYS A 202      -0.257 -21.971  12.562  1.00 31.24           N  
ATOM   1583  N   ALA A 203      -5.095 -21.229  19.767  1.00 36.67           N  
ATOM   1584  CA  ALA A 203      -4.922 -21.251  21.218  1.00 36.67           C  
ATOM   1585  C   ALA A 203      -4.839 -22.683  21.738  1.00 36.67           C  
ATOM   1586  CB  ALA A 203      -6.066 -20.506  21.901  1.00 36.67           C  
ATOM   1587  O   ALA A 203      -5.822 -23.426  21.690  1.00 36.67           O  
ATOM   1588  N   SER A 204      -3.865 -23.604  21.371  1.00 34.16           N  
ATOM   1589  CA  SER A 204      -3.570 -24.665  22.329  1.00 34.16           C  
ATOM   1590  C   SER A 204      -2.072 -24.947  22.396  1.00 34.16           C  
ATOM   1591  CB  SER A 204      -4.322 -25.944  21.961  1.00 34.16           C  
ATOM   1592  O   SER A 204      -1.466 -25.350  21.401  1.00 34.16           O  
ATOM   1593  OG  SER A 204      -5.721 -25.764  22.104  1.00 34.16           O  
ATOM   1594  N   HIS A 205      -1.221 -24.133  22.879  1.00 34.02           N  
ATOM   1595  CA  HIS A 205      -0.138 -24.676  23.691  1.00 34.02           C  
ATOM   1596  C   HIS A 205       0.121 -23.805  24.917  1.00 34.02           C  
ATOM   1597  CB  HIS A 205       1.140 -24.807  22.861  1.00 34.02           C  
ATOM   1598  O   HIS A 205       0.444 -22.623  24.786  1.00 34.02           O  
ATOM   1599  CG  HIS A 205       2.145 -25.745  23.451  1.00 34.02           C  
ATOM   1600  CD2 HIS A 205       2.244 -27.094  23.393  1.00 34.02           C  
ATOM   1601  ND1 HIS A 205       3.210 -25.312  24.212  1.00 34.02           N  
ATOM   1602  CE1 HIS A 205       3.922 -26.358  24.597  1.00 34.02           C  
ATOM   1603  NE2 HIS A 205       3.357 -27.451  24.113  1.00 34.02           N  
ATOM   1604  N   VAL A 206      -0.681 -23.798  25.930  1.00 33.30           N  
ATOM   1605  CA  VAL A 206      -0.518 -23.585  27.364  1.00 33.30           C  
ATOM   1606  C   VAL A 206       0.743 -24.294  27.852  1.00 33.30           C  
ATOM   1607  CB  VAL A 206      -1.748 -24.081  28.156  1.00 33.30           C  
ATOM   1608  O   VAL A 206       0.894 -25.504  27.667  1.00 33.30           O  
ATOM   1609  CG1 VAL A 206      -2.162 -23.055  29.209  1.00 33.30           C  
ATOM   1610  CG2 VAL A 206      -2.909 -24.375  27.207  1.00 33.30           C  
ATOM   1611  N   VAL A 207       1.970 -23.826  27.642  1.00 33.17           N  
ATOM   1612  CA  VAL A 207       3.090 -24.198  28.500  1.00 33.17           C  
ATOM   1613  C   VAL A 207       3.165 -23.248  29.693  1.00 33.17           C  
ATOM   1614  CB  VAL A 207       4.427 -24.189  27.725  1.00 33.17           C  
ATOM   1615  O   VAL A 207       3.097 -22.028  29.528  1.00 33.17           O  
ATOM   1616  CG1 VAL A 207       5.604 -24.393  28.677  1.00 33.17           C  
ATOM   1617  CG2 VAL A 207       4.421 -25.263  26.639  1.00 33.17           C  
ATOM   1618  N   SER A 208       2.491 -23.533  30.788  1.00 27.18           N  
ATOM   1619  CA  SER A 208       2.676 -23.417  32.231  1.00 27.18           C  
ATOM   1620  C   SER A 208       4.110 -23.030  32.575  1.00 27.18           C  
ATOM   1621  CB  SER A 208       2.313 -24.731  32.925  1.00 27.18           C  
ATOM   1622  O   SER A 208       5.050 -23.757  32.249  1.00 27.18           O  
ATOM   1623  OG  SER A 208       1.505 -24.491  34.064  1.00 27.18           O  
ATOM   1624  N   VAL A 209       4.514 -21.807  32.457  1.00 35.88           N  
ATOM   1625  CA  VAL A 209       5.733 -21.485  33.192  1.00 35.88           C  
ATOM   1626  C   VAL A 209       5.399 -20.572  34.370  1.00 35.88           C  
ATOM   1627  CB  VAL A 209       6.785 -20.816  32.281  1.00 35.88           C  
ATOM   1628  O   VAL A 209       4.662 -19.595  34.217  1.00 35.88           O  
ATOM   1629  CG1 VAL A 209       8.028 -20.432  33.083  1.00 35.88           C  
ATOM   1630  CG2 VAL A 209       7.157 -21.743  31.125  1.00 35.88           C  
ATOM   1631  N   GLN A 210       5.112 -21.080  35.598  1.00 30.03           N  
ATOM   1632  CA  GLN A 210       5.530 -20.823  36.973  1.00 30.03           C  
ATOM   1633  C   GLN A 210       6.765 -19.929  37.014  1.00 30.03           C  
ATOM   1634  CB  GLN A 210       5.808 -22.137  37.704  1.00 30.03           C  
ATOM   1635  O   GLN A 210       7.770 -20.218  36.360  1.00 30.03           O  
ATOM   1636  CG  GLN A 210       4.550 -22.883  38.130  1.00 30.03           C  
ATOM   1637  CD  GLN A 210       4.854 -24.190  38.837  1.00 30.03           C  
ATOM   1638  NE2 GLN A 210       3.809 -24.881  39.281  1.00 30.03           N  
ATOM   1639  OE1 GLN A 210       6.018 -24.577  38.983  1.00 30.03           O  
ATOM   1640  N   GLY A 211       6.639 -18.578  37.162  1.00 30.90           N  
ATOM   1641  CA  GLY A 211       7.484 -17.856  38.101  1.00 30.90           C  
ATOM   1642  C   GLY A 211       8.244 -16.711  37.460  1.00 30.90           C  
ATOM   1643  O   GLY A 211       8.844 -16.876  36.395  1.00 30.90           O  
ATOM   1644  N   ALA A 212       7.751 -15.404  37.547  1.00 32.13           N  
ATOM   1645  CA  ALA A 212       8.516 -14.253  38.020  1.00 32.13           C  
ATOM   1646  C   ALA A 212       8.187 -13.004  37.207  1.00 32.13           C  
ATOM   1647  CB  ALA A 212      10.013 -14.546  37.958  1.00 32.13           C  
ATOM   1648  O   ALA A 212       8.107 -13.059  35.978  1.00 32.13           O  
ATOM   1649  N   GLU A 213       7.185 -12.124  37.581  1.00 31.27           N  
ATOM   1650  CA  GLU A 213       7.005 -10.687  37.762  1.00 31.27           C  
ATOM   1651  C   GLU A 213       7.276  -9.929  36.465  1.00 31.27           C  
ATOM   1652  CB  GLU A 213       7.917 -10.166  38.876  1.00 31.27           C  
ATOM   1653  O   GLU A 213       8.305 -10.142  35.819  1.00 31.27           O  
ATOM   1654  CG  GLU A 213       7.296 -10.241  40.263  1.00 31.27           C  
ATOM   1655  CD  GLU A 213       8.169  -9.623  41.344  1.00 31.27           C  
ATOM   1656  OE1 GLU A 213       7.677  -8.751  42.097  1.00 31.27           O  
ATOM   1657  OE2 GLU A 213       9.354 -10.012  41.439  1.00 31.27           O  
ATOM   1658  N   PRO A 214       6.283  -9.098  35.951  1.00 36.74           N  
ATOM   1659  CA  PRO A 214       5.809  -8.596  34.659  1.00 36.74           C  
ATOM   1660  C   PRO A 214       6.677  -7.466  34.110  1.00 36.74           C  
ATOM   1661  CB  PRO A 214       4.396  -8.096  34.973  1.00 36.74           C  
ATOM   1662  O   PRO A 214       6.983  -6.513  34.830  1.00 36.74           O  
ATOM   1663  CG  PRO A 214       4.393  -7.860  36.448  1.00 36.74           C  
ATOM   1664  CD  PRO A 214       5.754  -8.196  36.988  1.00 36.74           C  
ATOM   1665  N   ARG A 215       7.816  -7.738  33.468  1.00 36.61           N  
ATOM   1666  CA  ARG A 215       8.576  -6.855  32.589  1.00 36.61           C  
ATOM   1667  C   ARG A 215       7.792  -6.538  31.320  1.00 36.61           C  
ATOM   1668  CB  ARG A 215       9.923  -7.485  32.229  1.00 36.61           C  
ATOM   1669  O   ARG A 215       7.221  -7.435  30.697  1.00 36.61           O  
ATOM   1670  CG  ARG A 215      10.964  -7.386  33.333  1.00 36.61           C  
ATOM   1671  CD  ARG A 215      12.316  -7.921  32.883  1.00 36.61           C  
ATOM   1672  NE  ARG A 215      13.372  -6.926  33.047  1.00 36.61           N  
ATOM   1673  NH1 ARG A 215      15.083  -8.330  32.385  1.00 36.61           N  
ATOM   1674  NH2 ARG A 215      15.539  -6.167  32.990  1.00 36.61           N  
ATOM   1675  CZ  ARG A 215      14.662  -7.143  32.807  1.00 36.61           C  
ATOM   1676  N   VAL A 216       6.820  -5.599  31.299  1.00 32.58           N  
ATOM   1677  CA  VAL A 216       6.190  -4.722  30.317  1.00 32.58           C  
ATOM   1678  C   VAL A 216       6.670  -5.086  28.914  1.00 32.58           C  
ATOM   1679  CB  VAL A 216       6.487  -3.234  30.613  1.00 32.58           C  
ATOM   1680  O   VAL A 216       7.862  -4.982  28.613  1.00 32.58           O  
ATOM   1681  CG1 VAL A 216       5.285  -2.362  30.257  1.00 32.58           C  
ATOM   1682  CG2 VAL A 216       6.871  -3.049  32.080  1.00 32.58           C  
ATOM   1683  N   LEU A 217       6.414  -6.327  28.448  1.00 33.03           N  
ATOM   1684  CA  LEU A 217       6.603  -6.857  27.101  1.00 33.03           C  
ATOM   1685  C   LEU A 217       5.917  -5.969  26.068  1.00 33.03           C  
ATOM   1686  CB  LEU A 217       6.059  -8.285  27.006  1.00 33.03           C  
ATOM   1687  O   LEU A 217       4.753  -5.600  26.235  1.00 33.03           O  
ATOM   1688  CG  LEU A 217       6.731  -9.327  27.901  1.00 33.03           C  
ATOM   1689  CD1 LEU A 217       6.001 -10.662  27.801  1.00 33.03           C  
ATOM   1690  CD2 LEU A 217       8.201  -9.486  27.527  1.00 33.03           C  
ATOM   1691  N   ARG A 218       6.430  -4.790  25.703  1.00 36.60           N  
ATOM   1692  CA  ARG A 218       6.353  -4.116  24.411  1.00 36.60           C  
ATOM   1693  C   ARG A 218       5.695  -5.010  23.366  1.00 36.60           C  
ATOM   1694  CB  ARG A 218       7.747  -3.695  23.939  1.00 36.60           C  
ATOM   1695  O   ARG A 218       6.126  -6.145  23.152  1.00 36.60           O  
ATOM   1696  CG  ARG A 218       8.240  -2.396  24.556  1.00 36.60           C  
ATOM   1697  CD  ARG A 218       9.546  -1.933  23.926  1.00 36.60           C  
ATOM   1698  NE  ARG A 218       9.473  -0.540  23.495  1.00 36.60           N  
ATOM   1699  NH1 ARG A 218      11.753  -0.290  23.218  1.00 36.60           N  
ATOM   1700  NH2 ARG A 218      10.342   1.466  22.790  1.00 36.60           N  
ATOM   1701  CZ  ARG A 218      10.523   0.209  23.169  1.00 36.60           C  
ATOM   1702  N   ARG A 219       4.408  -5.180  23.421  1.00 35.78           N  
ATOM   1703  CA  ARG A 219       3.613  -5.941  22.463  1.00 35.78           C  
ATOM   1704  C   ARG A 219       4.110  -5.717  21.039  1.00 35.78           C  
ATOM   1705  CB  ARG A 219       2.135  -5.560  22.568  1.00 35.78           C  
ATOM   1706  O   ARG A 219       4.089  -4.591  20.538  1.00 35.78           O  
ATOM   1707  CG  ARG A 219       1.265  -6.635  23.201  1.00 35.78           C  
ATOM   1708  CD  ARG A 219      -0.200  -6.223  23.243  1.00 35.78           C  
ATOM   1709  NE  ARG A 219      -0.957  -7.023  24.202  1.00 35.78           N  
ATOM   1710  NH1 ARG A 219      -2.674  -7.526  22.740  1.00 35.78           N  
ATOM   1711  NH2 ARG A 219      -2.719  -8.326  24.887  1.00 35.78           N  
ATOM   1712  CZ  ARG A 219      -2.115  -7.623  23.941  1.00 35.78           C  
ATOM   1713  N   ARG A 220       5.324  -5.978  20.706  1.00 36.79           N  
ATOM   1714  CA  ARG A 220       5.719  -6.137  19.310  1.00 36.79           C  
ATOM   1715  C   ARG A 220       4.791  -7.107  18.585  1.00 36.79           C  
ATOM   1716  CB  ARG A 220       7.166  -6.625  19.213  1.00 36.79           C  
ATOM   1717  O   ARG A 220       4.546  -8.215  19.066  1.00 36.79           O  
ATOM   1718  CG  ARG A 220       8.193  -5.504  19.178  1.00 36.79           C  
ATOM   1719  CD  ARG A 220       9.602  -6.037  18.955  1.00 36.79           C  
ATOM   1720  NE  ARG A 220      10.599  -4.974  19.037  1.00 36.79           N  
ATOM   1721  NH1 ARG A 220      12.226  -6.127  17.870  1.00 36.79           N  
ATOM   1722  NH2 ARG A 220      12.650  -4.014  18.653  1.00 36.79           N  
ATOM   1723  CZ  ARG A 220      11.823  -5.041  18.520  1.00 36.79           C  
ATOM   1724  N   ARG A 221       3.569  -6.759  18.198  1.00 37.72           N  
ATOM   1725  CA  ARG A 221       2.745  -7.571  17.307  1.00 37.72           C  
ATOM   1726  C   ARG A 221       3.611  -8.401  16.365  1.00 37.72           C  
ATOM   1727  CB  ARG A 221       1.792  -6.686  16.501  1.00 37.72           C  
ATOM   1728  O   ARG A 221       4.567  -7.888  15.779  1.00 37.72           O  
ATOM   1729  CG  ARG A 221       0.350  -7.168  16.508  1.00 37.72           C  
ATOM   1730  CD  ARG A 221      -0.559  -6.240  15.715  1.00 37.72           C  
ATOM   1731  NE  ARG A 221      -1.953  -6.668  15.776  1.00 37.72           N  
ATOM   1732  NH1 ARG A 221      -2.568  -5.654  13.793  1.00 37.72           N  
ATOM   1733  NH2 ARG A 221      -4.115  -6.822  15.016  1.00 37.72           N  
ATOM   1734  CZ  ARG A 221      -2.875  -6.380  14.862  1.00 37.72           C  
ATOM   1735  N   PRO A 222       3.595  -9.762  16.410  1.00 34.71           N  
ATOM   1736  CA  PRO A 222       4.298 -10.688  15.518  1.00 34.71           C  
ATOM   1737  C   PRO A 222       4.081 -10.365  14.042  1.00 34.71           C  
ATOM   1738  CB  PRO A 222       3.693 -12.048  15.874  1.00 34.71           C  
ATOM   1739  O   PRO A 222       2.958 -10.059  13.632  1.00 34.71           O  
ATOM   1740  CG  PRO A 222       2.675 -11.750  16.928  1.00 34.71           C  
ATOM   1741  CD  PRO A 222       2.483 -10.262  16.997  1.00 34.71           C  
ATOM   1742  N   THR A 223       4.815  -9.405  13.498  1.00 34.54           N  
ATOM   1743  CA  THR A 223       5.022  -9.275  12.059  1.00 34.54           C  
ATOM   1744  C   THR A 223       4.581 -10.543  11.333  1.00 34.54           C  
ATOM   1745  CB  THR A 223       6.497  -8.979  11.732  1.00 34.54           C  
ATOM   1746  O   THR A 223       4.817 -11.653  11.813  1.00 34.54           O  
ATOM   1747  CG2 THR A 223       6.922  -7.624  12.286  1.00 34.54           C  
ATOM   1748  OG1 THR A 223       7.322  -9.999  12.307  1.00 34.54           O  
ATOM   1749  N   ARG A 224       3.266 -10.872  11.179  1.00 30.04           N  
ATOM   1750  CA  ARG A 224       2.848 -11.834  10.165  1.00 30.04           C  
ATOM   1751  C   ARG A 224       4.025 -12.257   9.293  1.00 30.04           C  
ATOM   1752  CB  ARG A 224       1.734 -11.249   9.295  1.00 30.04           C  
ATOM   1753  O   ARG A 224       4.746 -11.409   8.762  1.00 30.04           O  
ATOM   1754  CG  ARG A 224       0.391 -11.146  10.001  1.00 30.04           C  
ATOM   1755  CD  ARG A 224      -0.722 -10.753   9.039  1.00 30.04           C  
ATOM   1756  NE  ARG A 224      -2.042 -10.945   9.635  1.00 30.04           N  
ATOM   1757  NH1 ARG A 224      -2.729  -8.762   9.323  1.00 30.04           N  
ATOM   1758  NH2 ARG A 224      -4.132 -10.279  10.315  1.00 30.04           N  
ATOM   1759  CZ  ARG A 224      -2.964  -9.995   9.756  1.00 30.04           C  
ATOM   1760  N   PHE A 225       5.021 -13.007   9.793  1.00 27.63           N  
ATOM   1761  CA  PHE A 225       6.056 -13.841   9.194  1.00 27.63           C  
ATOM   1762  C   PHE A 225       5.805 -14.027   7.702  1.00 27.63           C  
ATOM   1763  CB  PHE A 225       6.120 -15.204   9.890  1.00 27.63           C  
ATOM   1764  O   PHE A 225       4.750 -14.522   7.302  1.00 27.63           O  
ATOM   1765  CG  PHE A 225       7.472 -15.529  10.466  1.00 27.63           C  
ATOM   1766  CD1 PHE A 225       8.358 -16.349   9.778  1.00 27.63           C  
ATOM   1767  CD2 PHE A 225       7.858 -15.013  11.696  1.00 27.63           C  
ATOM   1768  CE1 PHE A 225       9.610 -16.652  10.309  1.00 27.63           C  
ATOM   1769  CE2 PHE A 225       9.107 -15.310  12.233  1.00 27.63           C  
ATOM   1770  CZ  PHE A 225       9.981 -16.131  11.538  1.00 27.63           C  
ATOM   1771  N   TYR A 226       6.160 -13.138   6.749  1.00 41.89           N  
ATOM   1772  CA  TYR A 226       6.338 -13.329   5.313  1.00 41.89           C  
ATOM   1773  C   TYR A 226       7.670 -14.005   5.014  1.00 41.89           C  
ATOM   1774  CB  TYR A 226       6.255 -11.988   4.578  1.00 41.89           C  
ATOM   1775  O   TYR A 226       8.702 -13.635   5.578  1.00 41.89           O  
ATOM   1776  CG  TYR A 226       4.920 -11.299   4.720  1.00 41.89           C  
ATOM   1777  CD1 TYR A 226       3.796 -11.770   4.046  1.00 41.89           C  
ATOM   1778  CD2 TYR A 226       4.780 -10.175   5.528  1.00 41.89           C  
ATOM   1779  CE1 TYR A 226       2.564 -11.137   4.173  1.00 41.89           C  
ATOM   1780  CE2 TYR A 226       3.553  -9.534   5.662  1.00 41.89           C  
ATOM   1781  OH  TYR A 226       1.235  -9.391   5.111  1.00 41.89           O  
ATOM   1782  CZ  TYR A 226       2.452 -10.022   4.982  1.00 41.89           C  
ATOM   1783  N   ASP A 227       7.734 -15.369   4.957  1.00 28.83           N  
ATOM   1784  CA  ASP A 227       8.728 -16.244   4.342  1.00 28.83           C  
ATOM   1785  C   ASP A 227       9.321 -15.606   3.088  1.00 28.83           C  
ATOM   1786  CB  ASP A 227       8.110 -17.601   4.000  1.00 28.83           C  
ATOM   1787  O   ASP A 227       8.602 -15.335   2.124  1.00 28.83           O  
ATOM   1788  CG  ASP A 227       9.150 -18.668   3.702  1.00 28.83           C  
ATOM   1789  OD1 ASP A 227       9.466 -18.896   2.514  1.00 28.83           O  
ATOM   1790  OD2 ASP A 227       9.655 -19.287   4.663  1.00 28.83           O  
ATOM   1791  N   ASP A 228      10.127 -14.579   3.129  1.00 41.25           N  
ATOM   1792  CA  ASP A 228      10.927 -14.147   1.987  1.00 41.25           C  
ATOM   1793  C   ASP A 228      12.083 -15.110   1.729  1.00 41.25           C  
ATOM   1794  CB  ASP A 228      11.462 -12.731   2.211  1.00 41.25           C  
ATOM   1795  O   ASP A 228      12.853 -15.422   2.640  1.00 41.25           O  
ATOM   1796  CG  ASP A 228      12.974 -12.681   2.338  1.00 41.25           C  
ATOM   1797  OD1 ASP A 228      13.637 -13.723   2.141  1.00 41.25           O  
ATOM   1798  OD2 ASP A 228      13.507 -11.592   2.642  1.00 41.25           O  
ATOM   1799  N   GLY A 229      11.894 -16.382   1.268  1.00 33.02           N  
ATOM   1800  CA  GLY A 229      12.883 -17.051   0.440  1.00 33.02           C  
ATOM   1801  C   GLY A 229      13.676 -16.096  -0.433  1.00 33.02           C  
ATOM   1802  O   GLY A 229      14.477 -16.527  -1.264  1.00 33.02           O  
ATOM   1803  N   SER A 230      14.219 -14.958   0.081  1.00 35.96           N  
ATOM   1804  CA  SER A 230      15.436 -14.481  -0.568  1.00 35.96           C  
ATOM   1805  C   SER A 230      16.472 -14.036   0.458  1.00 35.96           C  
ATOM   1806  CB  SER A 230      15.120 -13.326  -1.519  1.00 35.96           C  
ATOM   1807  O   SER A 230      16.210 -13.142   1.265  1.00 35.96           O  
ATOM   1808  OG  SER A 230      14.736 -12.170  -0.795  1.00 35.96           O  
ATOM   1809  N   SER A 231      17.061 -14.848   1.393  1.00 30.80           N  
ATOM   1810  CA  SER A 231      18.431 -15.125   1.810  1.00 30.80           C  
ATOM   1811  C   SER A 231      19.437 -14.394   0.927  1.00 30.80           C  
ATOM   1812  CB  SER A 231      18.709 -16.629   1.777  1.00 30.80           C  
ATOM   1813  O   SER A 231      19.362 -14.470  -0.302  1.00 30.80           O  
ATOM   1814  OG  SER A 231      19.931 -16.929   2.427  1.00 30.80           O  
ATOM   1815  N   SER A 232      20.049 -13.227   1.325  1.00 27.87           N  
ATOM   1816  CA  SER A 232      21.497 -13.096   1.450  1.00 27.87           C  
ATOM   1817  C   SER A 232      22.017 -11.911   0.644  1.00 27.87           C  
ATOM   1818  CB  SER A 232      22.193 -14.379   0.992  1.00 27.87           C  
ATOM   1819  O   SER A 232      21.686 -11.761  -0.534  1.00 27.87           O  
ATOM   1820  OG  SER A 232      23.600 -14.252   1.096  1.00 27.87           O  
ATOM   1821  N   ARG A 233      22.172 -10.632   1.194  1.00 29.52           N  
ATOM   1822  CA  ARG A 233      23.434  -9.900   1.197  1.00 29.52           C  
ATOM   1823  C   ARG A 233      23.270  -8.522   0.566  1.00 29.52           C  
ATOM   1824  CB  ARG A 233      24.516 -10.690   0.458  1.00 29.52           C  
ATOM   1825  O   ARG A 233      22.951  -8.411  -0.620  1.00 29.52           O  
ATOM   1826  CG  ARG A 233      25.248 -11.698   1.330  1.00 29.52           C  
ATOM   1827  CD  ARG A 233      26.484 -12.252   0.635  1.00 29.52           C  
ATOM   1828  NE  ARG A 233      27.096 -13.331   1.405  1.00 29.52           N  
ATOM   1829  NH1 ARG A 233      27.675 -14.597  -0.440  1.00 29.52           N  
ATOM   1830  NH2 ARG A 233      28.177 -15.341   1.669  1.00 29.52           N  
ATOM   1831  CZ  ARG A 233      27.648 -14.420   0.876  1.00 29.52           C  
ATOM   1832  N   TYR A 234      22.890  -7.423   1.228  1.00 33.14           N  
ATOM   1833  CA  TYR A 234      23.678  -6.250   0.870  1.00 33.14           C  
ATOM   1834  C   TYR A 234      23.685  -5.231   2.003  1.00 33.14           C  
ATOM   1835  CB  TYR A 234      23.133  -5.605  -0.408  1.00 33.14           C  
ATOM   1836  O   TYR A 234      22.626  -4.804   2.469  1.00 33.14           O  
ATOM   1837  CG  TYR A 234      24.209  -5.098  -1.338  1.00 33.14           C  
ATOM   1838  CD1 TYR A 234      24.555  -3.749  -1.364  1.00 33.14           C  
ATOM   1839  CD2 TYR A 234      24.879  -5.967  -2.193  1.00 33.14           C  
ATOM   1840  CE1 TYR A 234      25.544  -3.278  -2.221  1.00 33.14           C  
ATOM   1841  CE2 TYR A 234      25.870  -5.506  -3.054  1.00 33.14           C  
ATOM   1842  OH  TYR A 234      27.175  -3.700  -3.911  1.00 33.14           O  
ATOM   1843  CZ  TYR A 234      26.195  -4.162  -3.061  1.00 33.14           C  
ATOM   1844  N   MET A 235      24.438  -5.267   3.189  1.00 30.76           N  
ATOM   1845  CA  MET A 235      25.450  -4.486   3.895  1.00 30.76           C  
ATOM   1846  C   MET A 235      25.879  -3.278   3.068  1.00 30.76           C  
ATOM   1847  CB  MET A 235      26.666  -5.353   4.224  1.00 30.76           C  
ATOM   1848  O   MET A 235      26.125  -3.399   1.866  1.00 30.76           O  
ATOM   1849  CG  MET A 235      26.523  -6.145   5.514  1.00 30.76           C  
ATOM   1850  SD  MET A 235      28.114  -6.319   6.412  1.00 30.76           S  
ATOM   1851  CE  MET A 235      27.558  -7.241   7.872  1.00 30.76           C  
ATOM   1852  N   GLU A 236      25.602  -2.005   3.427  1.00 31.91           N  
ATOM   1853  CA  GLU A 236      26.420  -0.837   3.740  1.00 31.91           C  
ATOM   1854  C   GLU A 236      27.018  -0.228   2.475  1.00 31.91           C  
ATOM   1855  CB  GLU A 236      27.534  -1.208   4.722  1.00 31.91           C  
ATOM   1856  O   GLU A 236      27.714  -0.910   1.720  1.00 31.91           O  
ATOM   1857  CG  GLU A 236      27.540  -0.366   5.991  1.00 31.91           C  
ATOM   1858  CD  GLU A 236      28.503  -0.882   7.048  1.00 31.91           C  
ATOM   1859  OE1 GLU A 236      28.725  -0.180   8.061  1.00 31.91           O  
ATOM   1860  OE2 GLU A 236      29.041  -1.996   6.861  1.00 31.91           O  
ATOM   1861  N   HIS A 237      26.372   0.801   1.856  1.00 31.65           N  
ATOM   1862  CA  HIS A 237      27.205   1.828   1.241  1.00 31.65           C  
ATOM   1863  C   HIS A 237      26.732   3.225   1.629  1.00 31.65           C  
ATOM   1864  CB  HIS A 237      27.205   1.678  -0.281  1.00 31.65           C  
ATOM   1865  O   HIS A 237      25.632   3.639   1.256  1.00 31.65           O  
ATOM   1866  CG  HIS A 237      28.011   0.516  -0.769  1.00 31.65           C  
ATOM   1867  CD2 HIS A 237      27.633  -0.717  -1.180  1.00 31.65           C  
ATOM   1868  ND1 HIS A 237      29.384   0.554  -0.872  1.00 31.65           N  
ATOM   1869  CE1 HIS A 237      29.818  -0.609  -1.327  1.00 31.65           C  
ATOM   1870  NE2 HIS A 237      28.775  -1.398  -1.522  1.00 31.65           N  
ATOM   1871  N   ALA A 238      26.981   3.732   2.824  1.00 31.21           N  
ATOM   1872  CA  ALA A 238      27.618   4.981   3.234  1.00 31.21           C  
ATOM   1873  C   ALA A 238      28.886   5.242   2.426  1.00 31.21           C  
ATOM   1874  CB  ALA A 238      27.938   4.950   4.727  1.00 31.21           C  
ATOM   1875  O   ALA A 238      29.791   4.405   2.393  1.00 31.21           O  
ATOM   1876  N   ARG A 239      28.863   5.795   1.177  1.00 35.74           N  
ATOM   1877  CA  ARG A 239      29.978   6.596   0.681  1.00 35.74           C  
ATOM   1878  C   ARG A 239      29.478   7.813  -0.089  1.00 35.74           C  
ATOM   1879  CB  ARG A 239      30.893   5.752  -0.209  1.00 35.74           C  
ATOM   1880  O   ARG A 239      28.588   7.697  -0.933  1.00 35.74           O  
ATOM   1881  CG  ARG A 239      31.651   4.667   0.539  1.00 35.74           C  
ATOM   1882  CD  ARG A 239      32.627   3.932  -0.369  1.00 35.74           C  
ATOM   1883  NE  ARG A 239      33.362   2.898   0.354  1.00 35.74           N  
ATOM   1884  NH1 ARG A 239      34.412   2.044  -1.518  1.00 35.74           N  
ATOM   1885  NH2 ARG A 239      34.810   1.126   0.544  1.00 35.74           N  
ATOM   1886  CZ  ARG A 239      34.193   2.025  -0.209  1.00 35.74           C  
ATOM   1887  N   ASP A 240      29.481   9.087   0.455  1.00 33.01           N  
ATOM   1888  CA  ASP A 240      30.358  10.241   0.277  1.00 33.01           C  
ATOM   1889  C   ASP A 240      30.134  10.897  -1.083  1.00 33.01           C  
ATOM   1890  CB  ASP A 240      31.824   9.829   0.427  1.00 33.01           C  
ATOM   1891  O   ASP A 240      30.481  10.325  -2.119  1.00 33.01           O  
ATOM   1892  CG  ASP A 240      32.421  10.237   1.763  1.00 33.01           C  
ATOM   1893  OD1 ASP A 240      31.930  11.207   2.380  1.00 33.01           O  
ATOM   1894  OD2 ASP A 240      33.394   9.585   2.200  1.00 33.01           O  
ATOM   1895  N   ASP A 241      29.144  11.804  -1.245  1.00 37.68           N  
ATOM   1896  CA  ASP A 241      29.283  12.708  -2.383  1.00 37.68           C  
ATOM   1897  C   ASP A 241      29.419  14.157  -1.921  1.00 37.68           C  
ATOM   1898  CB  ASP A 241      28.089  12.567  -3.330  1.00 37.68           C  
ATOM   1899  O   ASP A 241      28.456  14.750  -1.432  1.00 37.68           O  
ATOM   1900  CG  ASP A 241      28.196  11.359  -4.244  1.00 37.68           C  
ATOM   1901  OD1 ASP A 241      29.311  11.045  -4.712  1.00 37.68           O  
ATOM   1902  OD2 ASP A 241      27.154  10.717  -4.500  1.00 37.68           O  
ATOM   1903  N   ARG A 242      30.457  14.553  -1.161  1.00 36.25           N  
ATOM   1904  CA  ARG A 242      31.195  15.810  -1.229  1.00 36.25           C  
ATOM   1905  C   ARG A 242      32.263  15.760  -2.316  1.00 36.25           C  
ATOM   1906  CB  ARG A 242      31.838  16.129   0.123  1.00 36.25           C  
ATOM   1907  O   ARG A 242      33.103  14.858  -2.328  1.00 36.25           O  
ATOM   1908  CG  ARG A 242      30.889  16.775   1.119  1.00 36.25           C  
ATOM   1909  CD  ARG A 242      31.611  17.201   2.390  1.00 36.25           C  
ATOM   1910  NE  ARG A 242      31.304  16.312   3.507  1.00 36.25           N  
ATOM   1911  NH1 ARG A 242      31.876  17.836   5.147  1.00 36.25           N  
ATOM   1912  NH2 ARG A 242      31.130  15.747   5.727  1.00 36.25           N  
ATOM   1913  CZ  ARG A 242      31.437  16.634   4.791  1.00 36.25           C  
ATOM   1914  N   ASP A 243      31.934  15.971  -3.663  1.00 39.99           N  
ATOM   1915  CA  ASP A 243      32.833  16.705  -4.548  1.00 39.99           C  
ATOM   1916  C   ASP A 243      32.327  16.683  -5.988  1.00 39.99           C  
ATOM   1917  CB  ASP A 243      34.247  16.125  -4.478  1.00 39.99           C  
ATOM   1918  O   ASP A 243      32.304  15.629  -6.627  1.00 39.99           O  
ATOM   1919  CG  ASP A 243      34.969  16.473  -3.188  1.00 39.99           C  
ATOM   1920  OD1 ASP A 243      34.792  17.599  -2.675  1.00 39.99           O  
ATOM   1921  OD2 ASP A 243      35.724  15.615  -2.682  1.00 39.99           O  
ATOM   1922  N   ARG A 244      31.416  17.510  -6.421  1.00 39.11           N  
ATOM   1923  CA  ARG A 244      31.597  17.895  -7.817  1.00 39.11           C  
ATOM   1924  C   ARG A 244      31.511  19.409  -7.983  1.00 39.11           C  
ATOM   1925  CB  ARG A 244      30.555  17.211  -8.703  1.00 39.11           C  
ATOM   1926  O   ARG A 244      30.519  20.026  -7.591  1.00 39.11           O  
ATOM   1927  CG  ARG A 244      31.113  16.681 -10.014  1.00 39.11           C  
ATOM   1928  CD  ARG A 244      30.082  15.860 -10.776  1.00 39.11           C  
ATOM   1929  NE  ARG A 244      30.679  15.165 -11.912  1.00 39.11           N  
ATOM   1930  NH1 ARG A 244      28.792  13.931 -12.414  1.00 39.11           N  
ATOM   1931  NH2 ARG A 244      30.691  13.692 -13.674  1.00 39.11           N  
ATOM   1932  CZ  ARG A 244      30.053  14.264 -12.664  1.00 39.11           C  
ATOM   1933  N   ASP A 245      32.543  20.201  -7.622  1.00 39.67           N  
ATOM   1934  CA  ASP A 245      33.396  21.186  -8.280  1.00 39.67           C  
ATOM   1935  C   ASP A 245      32.988  21.378  -9.739  1.00 39.67           C  
ATOM   1936  CB  ASP A 245      34.865  20.766  -8.195  1.00 39.67           C  
ATOM   1937  O   ASP A 245      32.777  20.404 -10.464  1.00 39.67           O  
ATOM   1938  CG  ASP A 245      35.450  20.934  -6.804  1.00 39.67           C  
ATOM   1939  OD1 ASP A 245      35.009  21.838  -6.062  1.00 39.67           O  
ATOM   1940  OD2 ASP A 245      36.363  20.158  -6.448  1.00 39.67           O  
ATOM   1941  N   ASP A 246      32.404  22.495 -10.126  1.00 41.47           N  
ATOM   1942  CA  ASP A 246      32.835  23.586 -10.995  1.00 41.47           C  
ATOM   1943  C   ASP A 246      33.296  23.058 -12.352  1.00 41.47           C  
ATOM   1944  CB  ASP A 246      33.958  24.388 -10.334  1.00 41.47           C  
ATOM   1945  O   ASP A 246      34.202  22.226 -12.425  1.00 41.47           O  
ATOM   1946  CG  ASP A 246      33.447  25.406  -9.329  1.00 41.47           C  
ATOM   1947  OD1 ASP A 246      32.266  25.805  -9.411  1.00 41.47           O  
ATOM   1948  OD2 ASP A 246      34.235  25.815  -8.449  1.00 41.47           O  
ATOM   1949  N   GLN A 247      32.397  22.963 -13.416  1.00 40.03           N  
ATOM   1950  CA  GLN A 247      32.729  23.336 -14.787  1.00 40.03           C  
ATOM   1951  C   GLN A 247      31.547  23.099 -15.723  1.00 40.03           C  
ATOM   1952  CB  GLN A 247      33.950  22.556 -15.276  1.00 40.03           C  
ATOM   1953  O   GLN A 247      31.090  21.965 -15.879  1.00 40.03           O  
ATOM   1954  CG  GLN A 247      35.257  22.990 -14.627  1.00 40.03           C  
ATOM   1955  CD  GLN A 247      36.463  22.264 -15.193  1.00 40.03           C  
ATOM   1956  NE2 GLN A 247      37.643  22.577 -14.669  1.00 40.03           N  
ATOM   1957  OE1 GLN A 247      36.335  21.429 -16.094  1.00 40.03           O  
ATOM   1958  N   ASN A 248      30.594  24.025 -15.952  1.00 40.42           N  
ATOM   1959  CA  ASN A 248      30.136  24.217 -17.324  1.00 40.42           C  
ATOM   1960  C   ASN A 248      29.717  25.663 -17.578  1.00 40.42           C  
ATOM   1961  CB  ASN A 248      28.980  23.266 -17.643  1.00 40.42           C  
ATOM   1962  O   ASN A 248      28.931  26.229 -16.816  1.00 40.42           O  
ATOM   1963  CG  ASN A 248      28.765  23.087 -19.133  1.00 40.42           C  
ATOM   1964  ND2 ASN A 248      27.513  22.902 -19.533  1.00 40.42           N  
ATOM   1965  OD1 ASN A 248      29.717  23.114 -19.918  1.00 40.42           O  
ATOM   1966  N   THR A 249      30.641  26.656 -17.940  1.00 35.56           N  
ATOM   1967  CA  THR A 249      30.846  27.397 -19.180  1.00 35.56           C  
ATOM   1968  C   THR A 249      29.825  26.979 -20.234  1.00 35.56           C  
ATOM   1969  CB  THR A 249      32.269  27.186 -19.728  1.00 35.56           C  
ATOM   1970  O   THR A 249      29.568  25.788 -20.420  1.00 35.56           O  
ATOM   1971  CG2 THR A 249      32.956  28.520 -20.002  1.00 35.56           C  
ATOM   1972  OG1 THR A 249      33.041  26.452 -18.769  1.00 35.56           O  
ATOM   1973  N   MET A 250      28.773  27.765 -20.425  1.00 37.36           N  
ATOM   1974  CA  MET A 250      28.125  28.484 -21.518  1.00 37.36           C  
ATOM   1975  C   MET A 250      26.773  29.037 -21.079  1.00 37.36           C  
ATOM   1976  CB  MET A 250      27.948  27.571 -22.732  1.00 37.36           C  
ATOM   1977  O   MET A 250      26.013  28.355 -20.389  1.00 37.36           O  
ATOM   1978  CG  MET A 250      28.818  27.954 -23.919  1.00 37.36           C  
ATOM   1979  SD  MET A 250      29.118  26.544 -25.054  1.00 37.36           S  
ATOM   1980  CE  MET A 250      30.160  27.352 -26.300  1.00 37.36           C  
TER    1981      MET A 250                                                      
ENDMDL                                                                          
END                                                                             
