# Supplementary material for: Uncoupled evolution of the Polycomb system and deep origin of non-canonical PRC1
Source: Commun Biol. 2023 Nov 10;6:1144. doi: 10.1038/s42003-023-05501-x (PMC10638273; doi:10.1038/s42003-023-05501-x)
Supplement: Supplementary file 8 — Supplementary Data 5 [file 42003_2023_5501_MOESM8_ESM.zip › Supplementary Data 5/PCGF_putative_checks/PCGF_alphafold_remainedputative/ANCTWI007962_PCGF_8bd3b.result/ANCTWI007962_PCGF_8bd3b_unrelaxed_rank_3_model_1.pdb]

MODEL     1                                                                     
ATOM      1  N   CYS A   1      10.253  31.229 -33.556  1.00 29.86           N  
ATOM      2  CA  CYS A   1      10.763  30.115 -34.349  1.00 29.86           C  
ATOM      3  C   CYS A   1      11.288  29.002 -33.450  1.00 29.86           C  
ATOM      4  CB  CYS A   1      11.870  30.589 -35.289  1.00 29.86           C  
ATOM      5  O   CYS A   1      12.202  29.221 -32.654  1.00 29.86           O  
ATOM      6  SG  CYS A   1      11.260  31.293 -36.837  1.00 29.86           S  
ATOM      7  N   VAL A   2      10.252  28.293 -32.832  1.00 28.45           N  
ATOM      8  CA  VAL A   2      10.055  26.861 -33.030  1.00 28.45           C  
ATOM      9  C   VAL A   2       9.539  26.226 -31.741  1.00 28.45           C  
ATOM     10  CB  VAL A   2      11.359  26.166 -33.482  1.00 28.45           C  
ATOM     11  O   VAL A   2      10.195  26.301 -30.699  1.00 28.45           O  
ATOM     12  CG1 VAL A   2      11.104  24.694 -33.803  1.00 28.45           C  
ATOM     13  CG2 VAL A   2      11.955  26.884 -34.691  1.00 28.45           C  
ATOM     14  N   CYS A   3       8.200  26.043 -31.654  1.00 20.25           N  
ATOM     15  CA  CYS A   3       7.145  25.078 -31.947  1.00 20.25           C  
ATOM     16  C   CYS A   3       7.109  23.974 -30.897  1.00 20.25           C  
ATOM     17  CB  CYS A   3       7.346  24.469 -33.334  1.00 20.25           C  
ATOM     18  O   CYS A   3       8.103  23.275 -30.692  1.00 20.25           O  
ATOM     19  SG  CYS A   3       5.885  24.568 -34.391  1.00 20.25           S  
ATOM     20  N   VAL A   4       5.961  23.834 -30.004  1.00 22.82           N  
ATOM     21  CA  VAL A   4       4.684  23.129 -30.011  1.00 22.82           C  
ATOM     22  C   VAL A   4       4.859  21.734 -29.415  1.00 22.82           C  
ATOM     23  CB  VAL A   4       4.098  23.029 -31.438  1.00 22.82           C  
ATOM     24  O   VAL A   4       5.668  20.941 -29.902  1.00 22.82           O  
ATOM     25  CG1 VAL A   4       2.719  22.372 -31.411  1.00 22.82           C  
ATOM     26  CG2 VAL A   4       4.022  24.412 -32.081  1.00 22.82           C  
ATOM     27  N   CYS A   5       4.236  21.562 -28.199  1.00 25.85           N  
ATOM     28  CA  CYS A   5       2.941  20.983 -27.859  1.00 25.85           C  
ATOM     29  C   CYS A   5       2.582  21.264 -26.405  1.00 25.85           C  
ATOM     30  CB  CYS A   5       2.946  19.475 -28.111  1.00 25.85           C  
ATOM     31  O   CYS A   5       3.389  21.026 -25.505  1.00 25.85           O  
ATOM     32  SG  CYS A   5       2.845  19.028 -29.858  1.00 25.85           S  
ATOM     33  N   VAL A   6       1.519  22.151 -26.072  1.00 23.73           N  
ATOM     34  CA  VAL A   6       0.109  22.124 -25.698  1.00 23.73           C  
ATOM     35  C   VAL A   6      -0.193  20.851 -24.911  1.00 23.73           C  
ATOM     36  CB  VAL A   6      -0.808  22.214 -26.938  1.00 23.73           C  
ATOM     37  O   VAL A   6       0.002  19.742 -25.413  1.00 23.73           O  
ATOM     38  CG1 VAL A   6      -2.279  22.210 -26.523  1.00 23.73           C  
ATOM     39  CG2 VAL A   6      -0.483  23.465 -27.752  1.00 23.73           C  
ATOM     40  N   TRP A   7      -0.107  20.947 -23.561  1.00 23.99           N  
ATOM     41  CA  TRP A   7      -1.234  20.735 -22.659  1.00 23.99           C  
ATOM     42  C   TRP A   7      -1.049  21.517 -21.363  1.00 23.99           C  
ATOM     43  CB  TRP A   7      -1.402  19.244 -22.350  1.00 23.99           C  
ATOM     44  O   TRP A   7      -0.008  21.413 -20.710  1.00 23.99           O  
ATOM     45  CG  TRP A   7      -2.625  18.630 -22.962  1.00 23.99           C  
ATOM     46  CD1 TRP A   7      -3.520  19.235 -23.800  1.00 23.99           C  
ATOM     47  CD2 TRP A   7      -3.090  17.289 -22.778  1.00 23.99           C  
ATOM     48  CE2 TRP A   7      -4.274  17.150 -23.536  1.00 23.99           C  
ATOM     49  CE3 TRP A   7      -2.620  16.191 -22.046  1.00 23.99           C  
ATOM     50  NE1 TRP A   7      -4.514  18.350 -24.149  1.00 23.99           N  
ATOM     51  CH2 TRP A   7      -4.513  14.895 -22.858  1.00 23.99           C  
ATOM     52  CZ2 TRP A   7      -4.994  15.954 -23.583  1.00 23.99           C  
ATOM     53  CZ3 TRP A   7      -3.339  15.002 -22.094  1.00 23.99           C  
ATOM     54  N   SER A   8      -1.296  22.799 -21.275  1.00 23.49           N  
ATOM     55  CA  SER A   8      -2.016  23.640 -20.324  1.00 23.49           C  
ATOM     56  C   SER A   8      -2.834  22.799 -19.350  1.00 23.49           C  
ATOM     57  CB  SER A   8      -2.932  24.619 -21.059  1.00 23.49           C  
ATOM     58  O   SER A   8      -3.695  22.020 -19.766  1.00 23.49           O  
ATOM     59  OG  SER A   8      -2.174  25.554 -21.807  1.00 23.49           O  
ATOM     60  N   ASN A   9      -2.190  22.241 -18.298  1.00 24.39           N  
ATOM     61  CA  ASN A   9      -2.839  22.116 -16.998  1.00 24.39           C  
ATOM     62  C   ASN A   9      -1.847  21.707 -15.913  1.00 24.39           C  
ATOM     63  CB  ASN A   9      -3.992  21.112 -17.068  1.00 24.39           C  
ATOM     64  O   ASN A   9      -1.105  20.737 -16.078  1.00 24.39           O  
ATOM     65  CG  ASN A   9      -5.274  21.652 -16.463  1.00 24.39           C  
ATOM     66  ND2 ASN A   9      -6.304  20.816 -16.414  1.00 24.39           N  
ATOM     67  OD1 ASN A   9      -5.337  22.811 -16.044  1.00 24.39           O  
ATOM     68  N   THR A  10      -0.943  22.522 -15.460  1.00 24.79           N  
ATOM     69  CA  THR A  10      -0.381  22.603 -14.117  1.00 24.79           C  
ATOM     70  C   THR A  10      -0.792  21.391 -13.285  1.00 24.79           C  
ATOM     71  CB  THR A  10      -0.823  23.893 -13.402  1.00 24.79           C  
ATOM     72  O   THR A  10      -1.976  21.200 -13.000  1.00 24.79           O  
ATOM     73  CG2 THR A  10       0.231  24.987 -13.539  1.00 24.79           C  
ATOM     74  OG1 THR A  10      -2.052  24.354 -13.979  1.00 24.79           O  
ATOM     75  N   GLN A  11      -0.418  20.114 -13.637  1.00 25.44           N  
ATOM     76  CA  GLN A  11      -0.639  19.121 -12.591  1.00 25.44           C  
ATOM     77  C   GLN A  11       0.678  18.501 -12.134  1.00 25.44           C  
ATOM     78  CB  GLN A  11      -1.592  18.029 -13.080  1.00 25.44           C  
ATOM     79  O   GLN A  11       1.411  17.923 -12.940  1.00 25.44           O  
ATOM     80  CG  GLN A  11      -3.051  18.284 -12.730  1.00 25.44           C  
ATOM     81  CD  GLN A  11      -4.006  17.402 -13.513  1.00 25.44           C  
ATOM     82  NE2 GLN A  11      -5.236  17.871 -13.690  1.00 25.44           N  
ATOM     83  OE1 GLN A  11      -3.640  16.309 -13.955  1.00 25.44           O  
ATOM     84  N   VAL A  12       1.581  19.226 -11.500  1.00 27.17           N  
ATOM     85  CA  VAL A  12       2.525  18.680 -10.531  1.00 27.17           C  
ATOM     86  C   VAL A  12       2.095  17.271 -10.128  1.00 27.17           C  
ATOM     87  CB  VAL A  12       2.639  19.580  -9.281  1.00 27.17           C  
ATOM     88  O   VAL A  12       0.942  17.051  -9.749  1.00 27.17           O  
ATOM     89  CG1 VAL A  12       4.101  19.907  -8.982  1.00 27.17           C  
ATOM     90  CG2 VAL A  12       1.830  20.862  -9.471  1.00 27.17           C  
ATOM     91  N   PRO A  13       2.677  16.110 -10.677  1.00 24.29           N  
ATOM     92  CA  PRO A  13       2.326  14.791 -10.146  1.00 24.29           C  
ATOM     93  C   PRO A  13       2.425  14.721  -8.624  1.00 24.29           C  
ATOM     94  CB  PRO A  13       3.349  13.862 -10.804  1.00 24.29           C  
ATOM     95  O   PRO A  13       3.397  15.211  -8.042  1.00 24.29           O  
ATOM     96  CG  PRO A  13       4.503  14.748 -11.147  1.00 24.29           C  
ATOM     97  CD  PRO A  13       4.098  16.174 -10.907  1.00 24.29           C  
ATOM     98  N   ILE A  14       1.415  15.257  -7.902  1.00 30.05           N  
ATOM     99  CA  ILE A  14       1.399  14.997  -6.467  1.00 30.05           C  
ATOM    100  C   ILE A  14       1.591  13.504  -6.211  1.00 30.05           C  
ATOM    101  CB  ILE A  14       0.085  15.487  -5.818  1.00 30.05           C  
ATOM    102  O   ILE A  14       0.812  12.679  -6.695  1.00 30.05           O  
ATOM    103  CG1 ILE A  14      -0.081  16.997  -6.023  1.00 30.05           C  
ATOM    104  CG2 ILE A  14       0.053  15.130  -4.329  1.00 30.05           C  
ATOM    105  CD1 ILE A  14      -1.469  17.520  -5.679  1.00 30.05           C  
ATOM    106  N   THR A  15       2.703  12.836  -6.566  1.00 29.64           N  
ATOM    107  CA  THR A  15       3.146  11.678  -5.798  1.00 29.64           C  
ATOM    108  C   THR A  15       2.528  11.685  -4.403  1.00 29.64           C  
ATOM    109  CB  THR A  15       4.681  11.638  -5.682  1.00 29.64           C  
ATOM    110  O   THR A  15       2.481  12.726  -3.744  1.00 29.64           O  
ATOM    111  CG2 THR A  15       5.318  11.154  -6.980  1.00 29.64           C  
ATOM    112  OG1 THR A  15       5.166  12.953  -5.386  1.00 29.64           O  
ATOM    113  N   ARG A  16       1.136  11.501  -4.267  1.00 35.52           N  
ATOM    114  CA  ARG A  16       0.574  11.216  -2.950  1.00 35.52           C  
ATOM    115  C   ARG A  16       1.677  11.037  -1.912  1.00 35.52           C  
ATOM    116  CB  ARG A  16      -0.307   9.966  -3.000  1.00 35.52           C  
ATOM    117  O   ARG A  16       2.471  10.098  -1.998  1.00 35.52           O  
ATOM    118  CG  ARG A  16      -1.741  10.239  -3.424  1.00 35.52           C  
ATOM    119  CD  ARG A  16      -2.674   9.107  -3.019  1.00 35.52           C  
ATOM    120  NE  ARG A  16      -4.075   9.514  -3.084  1.00 35.52           N  
ATOM    121  NH1 ARG A  16      -4.883   7.399  -3.540  1.00 35.52           N  
ATOM    122  NH2 ARG A  16      -6.328   9.170  -3.366  1.00 35.52           N  
ATOM    123  CZ  ARG A  16      -5.092   8.693  -3.330  1.00 35.52           C  
ATOM    124  N   VAL A  17       2.868  11.917  -1.918  1.00 32.46           N  
ATOM    125  CA  VAL A  17       3.701  12.118  -0.738  1.00 32.46           C  
ATOM    126  C   VAL A  17       2.967  11.619   0.505  1.00 32.46           C  
ATOM    127  CB  VAL A  17       4.092  13.603  -0.565  1.00 32.46           C  
ATOM    128  O   VAL A  17       1.837  12.032   0.773  1.00 32.46           O  
ATOM    129  CG1 VAL A  17       5.079  13.772   0.588  1.00 32.46           C  
ATOM    130  CG2 VAL A  17       4.682  14.153  -1.862  1.00 32.46           C  
ATOM    131  N   GLY A  18       2.643  10.359   0.679  1.00 29.75           N  
ATOM    132  CA  GLY A  18       3.053   9.865   1.984  1.00 29.75           C  
ATOM    133  C   GLY A  18       3.026  10.932   3.062  1.00 29.75           C  
ATOM    134  O   GLY A  18       3.545  12.032   2.866  1.00 29.75           O  
ATOM    135  N   LEU A  19       1.822  11.652   3.300  1.00 31.20           N  
ATOM    136  CA  LEU A  19       1.801  12.301   4.607  1.00 31.20           C  
ATOM    137  C   LEU A  19       3.040  11.931   5.417  1.00 31.20           C  
ATOM    138  CB  LEU A  19       0.538  11.912   5.379  1.00 31.20           C  
ATOM    139  O   LEU A  19       3.321  10.749   5.623  1.00 31.20           O  
ATOM    140  CG  LEU A  19      -0.759  12.598   4.946  1.00 31.20           C  
ATOM    141  CD1 LEU A  19      -1.961  11.722   5.285  1.00 31.20           C  
ATOM    142  CD2 LEU A  19      -0.886  13.967   5.604  1.00 31.20           C  
ATOM    143  N   THR A  20       4.347  12.330   4.952  1.00 28.18           N  
ATOM    144  CA  THR A  20       5.592  12.421   5.706  1.00 28.18           C  
ATOM    145  C   THR A  20       5.335  12.232   7.199  1.00 28.18           C  
ATOM    146  CB  THR A  20       6.291  13.772   5.470  1.00 28.18           C  
ATOM    147  O   THR A  20       4.261  12.575   7.698  1.00 28.18           O  
ATOM    148  CG2 THR A  20       6.550  14.005   3.985  1.00 28.18           C  
ATOM    149  OG1 THR A  20       5.459  14.827   5.969  1.00 28.18           O  
ATOM    150  N   ARG A  21       5.633  11.052   7.694  1.00 32.19           N  
ATOM    151  CA  ARG A  21       6.238  10.464   8.885  1.00 32.19           C  
ATOM    152  C   ARG A  21       5.959  11.316  10.118  1.00 32.19           C  
ATOM    153  CB  ARG A  21       7.747  10.297   8.694  1.00 32.19           C  
ATOM    154  O   ARG A  21       5.755  10.786  11.212  1.00 32.19           O  
ATOM    155  CG  ARG A  21       8.164   8.895   8.279  1.00 32.19           C  
ATOM    156  CD  ARG A  21       9.667   8.795   8.059  1.00 32.19           C  
ATOM    157  NE  ARG A  21      10.273   7.786   8.924  1.00 32.19           N  
ATOM    158  NH1 ARG A  21      11.341   6.661   7.212  1.00 32.19           N  
ATOM    159  NH2 ARG A  21      11.553   5.934   9.376  1.00 32.19           N  
ATOM    160  CZ  ARG A  21      11.054   6.796   8.502  1.00 32.19           C  
ATOM    161  N   GLY A  22       5.025  12.407  10.129  1.00 27.70           N  
ATOM    162  CA  GLY A  22       4.917  13.254  11.307  1.00 27.70           C  
ATOM    163  C   GLY A  22       3.636  14.067  11.342  1.00 27.70           C  
ATOM    164  O   GLY A  22       3.239  14.564  12.397  1.00 27.70           O  
ATOM    165  N   GLU A  23       2.770  14.019  10.242  1.00 28.81           N  
ATOM    166  CA  GLU A  23       1.525  14.782  10.216  1.00 28.81           C  
ATOM    167  C   GLU A  23       0.315  13.870  10.393  1.00 28.81           C  
ATOM    168  CB  GLU A  23       1.405  15.570   8.909  1.00 28.81           C  
ATOM    169  O   GLU A  23      -0.738  14.310  10.860  1.00 28.81           O  
ATOM    170  CG  GLU A  23       2.156  16.893   8.917  1.00 28.81           C  
ATOM    171  CD  GLU A  23       2.145  17.598   7.570  1.00 28.81           C  
ATOM    172  OE1 GLU A  23       2.407  18.821   7.523  1.00 28.81           O  
ATOM    173  OE2 GLU A  23       1.870  16.922   6.554  1.00 28.81           O  
ATOM    174  N   VAL A  24       0.518  12.420  10.371  1.00 33.11           N  
ATOM    175  CA  VAL A  24      -0.570  11.452  10.468  1.00 33.11           C  
ATOM    176  C   VAL A  24      -0.721  10.988  11.915  1.00 33.11           C  
ATOM    177  CB  VAL A  24      -0.335  10.239   9.541  1.00 33.11           C  
ATOM    178  O   VAL A  24      -1.837  10.762  12.388  1.00 33.11           O  
ATOM    179  CG1 VAL A  24      -1.463   9.219   9.690  1.00 33.11           C  
ATOM    180  CG2 VAL A  24      -0.212  10.695   8.088  1.00 33.11           C  
ATOM    181  N   TYR A  25       0.137  11.506  12.810  1.00 31.55           N  
ATOM    182  CA  TYR A  25      -0.075  11.123  14.201  1.00 31.55           C  
ATOM    183  C   TYR A  25       0.152  12.307  15.134  1.00 31.55           C  
ATOM    184  CB  TYR A  25       0.852   9.968  14.589  1.00 31.55           C  
ATOM    185  O   TYR A  25      -0.344  12.321  16.263  1.00 31.55           O  
ATOM    186  CG  TYR A  25       0.426   8.633  14.028  1.00 31.55           C  
ATOM    187  CD1 TYR A  25      -0.569   7.881  14.648  1.00 31.55           C  
ATOM    188  CD2 TYR A  25       1.017   8.121  12.878  1.00 31.55           C  
ATOM    189  CE1 TYR A  25      -0.964   6.649  14.136  1.00 31.55           C  
ATOM    190  CE2 TYR A  25       0.631   6.891  12.358  1.00 31.55           C  
ATOM    191  OH  TYR A  25      -0.746   4.945  12.481  1.00 31.55           O  
ATOM    192  CZ  TYR A  25      -0.359   6.163  12.992  1.00 31.55           C  
ATOM    193  N   SER A  26       0.401  13.588  14.541  1.00 26.47           N  
ATOM    194  CA  SER A  26       0.798  14.648  15.461  1.00 26.47           C  
ATOM    195  C   SER A  26       0.127  15.970  15.105  1.00 26.47           C  
ATOM    196  CB  SER A  26       2.318  14.821  15.457  1.00 26.47           C  
ATOM    197  O   SER A  26       0.115  16.903  15.910  1.00 26.47           O  
ATOM    198  OG  SER A  26       2.805  14.957  14.133  1.00 26.47           O  
ATOM    199  N   ARG A  27      -1.128  16.174  14.563  1.00 24.84           N  
ATOM    200  CA  ARG A  27      -1.736  17.501  14.534  1.00 24.84           C  
ATOM    201  C   ARG A  27      -3.257  17.407  14.597  1.00 24.84           C  
ATOM    202  CB  ARG A  27      -1.309  18.261  13.277  1.00 24.84           C  
ATOM    203  O   ARG A  27      -3.873  16.687  13.809  1.00 24.84           O  
ATOM    204  CG  ARG A  27      -0.250  19.322  13.528  1.00 24.84           C  
ATOM    205  CD  ARG A  27       0.062  20.118  12.268  1.00 24.84           C  
ATOM    206  NE  ARG A  27       0.664  21.410  12.582  1.00 24.84           N  
ATOM    207  NH1 ARG A  27       2.583  21.050  11.347  1.00 24.84           N  
ATOM    208  NH2 ARG A  27       2.300  23.019  12.486  1.00 24.84           N  
ATOM    209  CZ  ARG A  27       1.848  21.823  12.138  1.00 24.84           C  
ATOM    210  N   VAL A  28      -3.869  17.366  15.971  1.00 26.67           N  
ATOM    211  CA  VAL A  28      -4.739  18.443  16.432  1.00 26.67           C  
ATOM    212  C   VAL A  28      -5.940  17.856  17.171  1.00 26.67           C  
ATOM    213  CB  VAL A  28      -5.215  19.329  15.260  1.00 26.67           C  
ATOM    214  O   VAL A  28      -6.621  16.968  16.655  1.00 26.67           O  
ATOM    215  CG1 VAL A  28      -5.370  20.781  15.709  1.00 26.67           C  
ATOM    216  CG2 VAL A  28      -4.241  19.230  14.087  1.00 26.67           C  
ATOM    217  N   ASP A  29      -5.793  17.620  18.495  1.00 25.56           N  
ATOM    218  CA  ASP A  29      -6.783  18.071  19.468  1.00 25.56           C  
ATOM    219  C   ASP A  29      -7.960  17.101  19.544  1.00 25.56           C  
ATOM    220  CB  ASP A  29      -7.280  19.475  19.117  1.00 25.56           C  
ATOM    221  O   ASP A  29      -8.707  16.946  18.576  1.00 25.56           O  
ATOM    222  CG  ASP A  29      -6.366  20.573  19.630  1.00 25.56           C  
ATOM    223  OD1 ASP A  29      -5.720  20.387  20.683  1.00 25.56           O  
ATOM    224  OD2 ASP A  29      -6.293  21.637  18.976  1.00 25.56           O  
ATOM    225  N   GLY A  30      -7.810  15.925  20.296  1.00 26.91           N  
ATOM    226  CA  GLY A  30      -8.978  15.590  21.096  1.00 26.91           C  
ATOM    227  C   GLY A  30     -10.080  14.925  20.293  1.00 26.91           C  
ATOM    228  O   GLY A  30     -10.665  15.543  19.401  1.00 26.91           O  
ATOM    229  N   ARG A  31      -9.857  13.752  19.525  1.00 25.00           N  
ATOM    230  CA  ARG A  31     -10.898  12.746  19.341  1.00 25.00           C  
ATOM    231  C   ARG A  31     -10.478  11.707  18.307  1.00 25.00           C  
ATOM    232  CB  ARG A  31     -12.214  13.403  18.920  1.00 25.00           C  
ATOM    233  O   ARG A  31     -10.400  12.008  17.114  1.00 25.00           O  
ATOM    234  CG  ARG A  31     -13.009  13.986  20.077  1.00 25.00           C  
ATOM    235  CD  ARG A  31     -14.365  14.508  19.623  1.00 25.00           C  
ATOM    236  NE  ARG A  31     -15.151  15.016  20.744  1.00 25.00           N  
ATOM    237  NH1 ARG A  31     -16.661  16.171  19.432  1.00 25.00           N  
ATOM    238  NH2 ARG A  31     -16.863  16.199  21.715  1.00 25.00           N  
ATOM    239  CZ  ARG A  31     -16.223  15.794  20.628  1.00 25.00           C  
ATOM    240  N   LEU A  32      -9.472  10.661  18.450  1.00 27.47           N  
ATOM    241  CA  LEU A  32      -9.607   9.389  17.749  1.00 27.47           C  
ATOM    242  C   LEU A  32      -9.740   8.236  18.739  1.00 27.47           C  
ATOM    243  CB  LEU A  32      -8.405   9.152  16.831  1.00 27.47           C  
ATOM    244  O   LEU A  32      -8.807   7.948  19.492  1.00 27.47           O  
ATOM    245  CG  LEU A  32      -8.461   9.820  15.456  1.00 27.47           C  
ATOM    246  CD1 LEU A  32      -7.067  10.260  15.023  1.00 27.47           C  
ATOM    247  CD2 LEU A  32      -9.073   8.875  14.427  1.00 27.47           C  
ATOM    248  N   HIS A  33     -10.816   8.134  19.431  1.00 30.35           N  
ATOM    249  CA  HIS A  33     -11.300   6.808  19.800  1.00 30.35           C  
ATOM    250  C   HIS A  33     -12.547   6.436  19.005  1.00 30.35           C  
ATOM    251  CB  HIS A  33     -11.594   6.744  21.300  1.00 30.35           C  
ATOM    252  O   HIS A  33     -13.461   7.251  18.859  1.00 30.35           O  
ATOM    253  CG  HIS A  33     -10.371   6.581  22.145  1.00 30.35           C  
ATOM    254  CD2 HIS A  33      -9.695   7.469  22.911  1.00 30.35           C  
ATOM    255  ND1 HIS A  33      -9.703   5.381  22.263  1.00 30.35           N  
ATOM    256  CE1 HIS A  33      -8.666   5.539  23.069  1.00 30.35           C  
ATOM    257  NE2 HIS A  33      -8.639   6.797  23.475  1.00 30.35           N  
ATOM    258  N   PRO A  34     -12.441   5.292  18.052  1.00 29.33           N  
ATOM    259  CA  PRO A  34     -13.110   4.119  18.620  1.00 29.33           C  
ATOM    260  C   PRO A  34     -12.472   2.804  18.178  1.00 29.33           C  
ATOM    261  CB  PRO A  34     -14.541   4.238  18.090  1.00 29.33           C  
ATOM    262  O   PRO A  34     -12.355   2.544  16.977  1.00 29.33           O  
ATOM    263  CG  PRO A  34     -14.396   4.837  16.729  1.00 29.33           C  
ATOM    264  CD  PRO A  34     -12.946   5.158  16.501  1.00 29.33           C  
ATOM    265  N   GLY A  35     -11.260   2.430  18.739  1.00 29.85           N  
ATOM    266  CA  GLY A  35     -10.521   1.182  18.848  1.00 29.85           C  
ATOM    267  C   GLY A  35     -11.378   0.019  19.309  1.00 29.85           C  
ATOM    268  O   GLY A  35     -10.856  -1.017  19.727  1.00 29.85           O  
ATOM    269  N   GLU A  36     -12.674  -0.146  18.654  1.00 31.02           N  
ATOM    270  CA  GLU A  36     -13.373  -1.423  18.756  1.00 31.02           C  
ATOM    271  C   GLU A  36     -14.034  -1.798  17.433  1.00 31.02           C  
ATOM    272  CB  GLU A  36     -14.420  -1.376  19.872  1.00 31.02           C  
ATOM    273  O   GLU A  36     -14.756  -0.991  16.843  1.00 31.02           O  
ATOM    274  CG  GLU A  36     -13.851  -1.629  21.261  1.00 31.02           C  
ATOM    275  CD  GLU A  36     -14.915  -1.679  22.345  1.00 31.02           C  
ATOM    276  OE1 GLU A  36     -14.577  -1.971  23.515  1.00 31.02           O  
ATOM    277  OE2 GLU A  36     -16.097  -1.425  22.023  1.00 31.02           O  
ATOM    278  N   VAL A  37     -13.378  -2.547  16.584  1.00 39.37           N  
ATOM    279  CA  VAL A  37     -13.885  -3.066  15.318  1.00 39.37           C  
ATOM    280  C   VAL A  37     -14.759  -4.292  15.575  1.00 39.37           C  
ATOM    281  CB  VAL A  37     -12.735  -3.425  14.350  1.00 39.37           C  
ATOM    282  O   VAL A  37     -14.357  -5.208  16.295  1.00 39.37           O  
ATOM    283  CG1 VAL A  37     -13.287  -3.969  13.034  1.00 39.37           C  
ATOM    284  CG2 VAL A  37     -11.850  -2.205  14.098  1.00 39.37           C  
ATOM    285  N   LEU A  38     -16.117  -4.169  15.454  1.00 33.73           N  
ATOM    286  CA  LEU A  38     -17.126  -5.218  15.554  1.00 33.73           C  
ATOM    287  C   LEU A  38     -17.232  -5.997  14.247  1.00 33.73           C  
ATOM    288  CB  LEU A  38     -18.487  -4.619  15.917  1.00 33.73           C  
ATOM    289  O   LEU A  38     -17.486  -5.413  13.191  1.00 33.73           O  
ATOM    290  CG  LEU A  38     -19.607  -5.616  16.222  1.00 33.73           C  
ATOM    291  CD1 LEU A  38     -19.278  -6.414  17.479  1.00 33.73           C  
ATOM    292  CD2 LEU A  38     -20.940  -4.892  16.375  1.00 33.73           C  
ATOM    293  N   LEU A  39     -16.614  -7.134  14.056  1.00 38.49           N  
ATOM    294  CA  LEU A  39     -16.676  -7.985  12.872  1.00 38.49           C  
ATOM    295  C   LEU A  39     -17.902  -8.890  12.917  1.00 38.49           C  
ATOM    296  CB  LEU A  39     -15.406  -8.832  12.755  1.00 38.49           C  
ATOM    297  O   LEU A  39     -18.138  -9.575  13.915  1.00 38.49           O  
ATOM    298  CG  LEU A  39     -14.151  -8.108  12.264  1.00 38.49           C  
ATOM    299  CD1 LEU A  39     -12.904  -8.726  12.887  1.00 38.49           C  
ATOM    300  CD2 LEU A  39     -14.071  -8.150  10.741  1.00 38.49           C  
ATOM    301  N   ARG A  40     -18.977  -8.697  12.069  1.00 32.57           N  
ATOM    302  CA  ARG A  40     -20.186  -9.503  11.933  1.00 32.57           C  
ATOM    303  C   ARG A  40     -19.988 -10.618  10.912  1.00 32.57           C  
ATOM    304  CB  ARG A  40     -21.374  -8.627  11.529  1.00 32.57           C  
ATOM    305  O   ARG A  40     -19.497 -10.376   9.807  1.00 32.57           O  
ATOM    306  CG  ARG A  40     -21.899  -7.746  12.651  1.00 32.57           C  
ATOM    307  CD  ARG A  40     -23.259  -7.151  12.311  1.00 32.57           C  
ATOM    308  NE  ARG A  40     -24.136  -7.109  13.477  1.00 32.57           N  
ATOM    309  NH1 ARG A  40     -25.753  -5.801  12.473  1.00 32.57           N  
ATOM    310  NH2 ARG A  40     -26.019  -6.497  14.641  1.00 32.57           N  
ATOM    311  CZ  ARG A  40     -25.301  -6.469  13.528  1.00 32.57           C  
ATOM    312  N   MET A  41     -19.930 -11.850  11.226  1.00 33.84           N  
ATOM    313  CA  MET A  41     -19.896 -12.996  10.322  1.00 33.84           C  
ATOM    314  C   MET A  41     -21.303 -13.386   9.884  1.00 33.84           C  
ATOM    315  CB  MET A  41     -19.207 -14.187  10.990  1.00 33.84           C  
ATOM    316  O   MET A  41     -22.232 -13.387  10.693  1.00 33.84           O  
ATOM    317  CG  MET A  41     -17.726 -13.969  11.255  1.00 33.84           C  
ATOM    318  SD  MET A  41     -16.708 -14.135   9.737  1.00 33.84           S  
ATOM    319  CE  MET A  41     -16.107 -15.835   9.939  1.00 33.84           C  
ATOM    320  N   GLY A  42     -21.893 -12.892   8.714  1.00 29.22           N  
ATOM    321  CA  GLY A  42     -22.987 -13.210   7.810  1.00 29.22           C  
ATOM    322  C   GLY A  42     -23.739 -14.468   8.204  1.00 29.22           C  
ATOM    323  O   GLY A  42     -23.144 -15.540   8.327  1.00 29.22           O  
ATOM    324  N   GLY A  43     -24.834 -14.277   9.068  1.00 30.64           N  
ATOM    325  CA  GLY A  43     -25.899 -15.261   9.187  1.00 30.64           C  
ATOM    326  C   GLY A  43     -27.255 -14.642   9.468  1.00 30.64           C  
ATOM    327  O   GLY A  43     -27.358 -13.685  10.239  1.00 30.64           O  
ATOM    328  N   GLY A  44     -28.090 -14.227   8.419  1.00 32.02           N  
ATOM    329  CA  GLY A  44     -29.495 -14.407   8.092  1.00 32.02           C  
ATOM    330  C   GLY A  44     -30.354 -14.720   9.303  1.00 32.02           C  
ATOM    331  O   GLY A  44     -29.995 -15.568  10.123  1.00 32.02           O  
ATOM    332  N   ARG A  45     -30.994 -13.599   9.906  1.00 32.47           N  
ATOM    333  CA  ARG A  45     -32.366 -13.777  10.370  1.00 32.47           C  
ATOM    334  C   ARG A  45     -32.936 -12.469  10.909  1.00 32.47           C  
ATOM    335  CB  ARG A  45     -32.433 -14.861  11.448  1.00 32.47           C  
ATOM    336  O   ARG A  45     -32.251 -11.735  11.623  1.00 32.47           O  
ATOM    337  CG  ARG A  45     -32.041 -16.245  10.956  1.00 32.47           C  
ATOM    338  CD  ARG A  45     -32.158 -17.289  12.057  1.00 32.47           C  
ATOM    339  NE  ARG A  45     -33.197 -18.271  11.760  1.00 32.47           N  
ATOM    340  NH1 ARG A  45     -33.710 -18.703  13.971  1.00 32.47           N  
ATOM    341  NH2 ARG A  45     -34.832 -19.793  12.295  1.00 32.47           N  
ATOM    342  CZ  ARG A  45     -33.911 -18.920  12.676  1.00 32.47           C  
ATOM    343  N   SER A  46     -33.937 -11.793  10.307  1.00 33.62           N  
ATOM    344  CA  SER A  46     -35.253 -11.171  10.409  1.00 33.62           C  
ATOM    345  C   SER A  46     -35.651 -10.954  11.865  1.00 33.62           C  
ATOM    346  CB  SER A  46     -36.306 -12.027   9.706  1.00 33.62           C  
ATOM    347  O   SER A  46     -35.393 -11.807  12.718  1.00 33.62           O  
ATOM    348  OG  SER A  46     -36.272 -13.361  10.185  1.00 33.62           O  
ATOM    349  N   GLY A  47     -35.571  -9.678  12.392  1.00 33.54           N  
ATOM    350  CA  GLY A  47     -36.689  -9.348  13.262  1.00 33.54           C  
ATOM    351  C   GLY A  47     -36.548  -7.993  13.928  1.00 33.54           C  
ATOM    352  O   GLY A  47     -35.448  -7.601  14.323  1.00 33.54           O  
ATOM    353  N   SER A  48     -37.324  -6.928  13.576  1.00 34.68           N  
ATOM    354  CA  SER A  48     -38.406  -6.017  13.935  1.00 34.68           C  
ATOM    355  C   SER A  48     -38.092  -5.267  15.225  1.00 34.68           C  
ATOM    356  CB  SER A  48     -39.722  -6.781  14.087  1.00 34.68           C  
ATOM    357  O   SER A  48     -37.601  -5.858  16.189  1.00 34.68           O  
ATOM    358  OG  SER A  48     -39.808  -7.828  13.137  1.00 34.68           O  
ATOM    359  N   SER A  49     -37.971  -3.929  15.183  1.00 34.37           N  
ATOM    360  CA  SER A  49     -38.305  -2.623  15.742  1.00 34.37           C  
ATOM    361  C   SER A  49     -38.890  -2.754  17.144  1.00 34.37           C  
ATOM    362  CB  SER A  49     -39.293  -1.888  14.835  1.00 34.37           C  
ATOM    363  O   SER A  49     -39.652  -3.684  17.420  1.00 34.37           O  
ATOM    364  OG  SER A  49     -40.372  -2.734  14.477  1.00 34.37           O  
ATOM    365  N   SER A  50     -38.360  -1.964  18.104  1.00 39.64           N  
ATOM    366  CA  SER A  50     -39.132  -1.049  18.939  1.00 39.64           C  
ATOM    367  C   SER A  50     -38.246  -0.363  19.973  1.00 39.64           C  
ATOM    368  CB  SER A  50     -40.267  -1.794  19.642  1.00 39.64           C  
ATOM    369  O   SER A  50     -37.394  -1.005  20.591  1.00 39.64           O  
ATOM    370  OG  SER A  50     -39.764  -2.889  20.388  1.00 39.64           O  
ATOM    371  N   GLY A  51     -38.071   0.977  19.928  1.00 31.86           N  
ATOM    372  CA  GLY A  51     -38.469   2.177  20.646  1.00 31.86           C  
ATOM    373  C   GLY A  51     -37.996   2.195  22.087  1.00 31.86           C  
ATOM    374  O   GLY A  51     -38.067   1.179  22.782  1.00 31.86           O  
ATOM    375  N   GLY A  52     -37.093   3.178  22.440  1.00 35.46           N  
ATOM    376  CA  GLY A  52     -37.342   3.991  23.620  1.00 35.46           C  
ATOM    377  C   GLY A  52     -36.174   4.888  23.985  1.00 35.46           C  
ATOM    378  O   GLY A  52     -35.021   4.452  23.967  1.00 35.46           O  
ATOM    379  N   SER A  53     -36.273   6.215  23.819  1.00 35.53           N  
ATOM    380  CA  SER A  53     -36.144   7.557  24.378  1.00 35.53           C  
ATOM    381  C   SER A  53     -35.836   7.507  25.871  1.00 35.53           C  
ATOM    382  CB  SER A  53     -37.422   8.362  24.140  1.00 35.53           C  
ATOM    383  O   SER A  53     -36.438   6.723  26.608  1.00 35.53           O  
ATOM    384  OG  SER A  53     -37.742   8.401  22.760  1.00 35.53           O  
ATOM    385  N   GLY A  54     -34.668   8.063  26.353  1.00 37.01           N  
ATOM    386  CA  GLY A  54     -34.641   8.875  27.559  1.00 37.01           C  
ATOM    387  C   GLY A  54     -33.236   9.153  28.060  1.00 37.01           C  
ATOM    388  O   GLY A  54     -32.403   8.247  28.123  1.00 37.01           O  
ATOM    389  N   ALA A  55     -32.715  10.490  28.011  1.00 37.72           N  
ATOM    390  CA  ALA A  55     -32.378  11.711  28.738  1.00 37.72           C  
ATOM    391  C   ALA A  55     -31.296  11.447  29.781  1.00 37.72           C  
ATOM    392  CB  ALA A  55     -33.622  12.295  29.403  1.00 37.72           C  
ATOM    393  O   ALA A  55     -31.353  10.452  30.507  1.00 37.72           O  
ATOM    394  N   ASP A  56     -30.149  12.166  29.786  1.00 35.50           N  
ATOM    395  CA  ASP A  56     -29.431  13.226  30.487  1.00 35.50           C  
ATOM    396  C   ASP A  56     -28.528  12.651  31.576  1.00 35.50           C  
ATOM    397  CB  ASP A  56     -30.414  14.229  31.095  1.00 35.50           C  
ATOM    398  O   ASP A  56     -28.972  11.845  32.397  1.00 35.50           O  
ATOM    399  CG  ASP A  56     -31.198  14.999  30.047  1.00 35.50           C  
ATOM    400  OD1 ASP A  56     -30.661  15.253  28.948  1.00 35.50           O  
ATOM    401  OD2 ASP A  56     -32.363  15.358  30.326  1.00 35.50           O  
ATOM    402  N   ASN A  57     -27.186  12.805  31.408  1.00 41.04           N  
ATOM    403  CA  ASN A  57     -26.473  13.269  32.592  1.00 41.04           C  
ATOM    404  C   ASN A  57     -25.002  13.543  32.289  1.00 41.04           C  
ATOM    405  CB  ASN A  57     -26.600  12.253  33.729  1.00 41.04           C  
ATOM    406  O   ASN A  57     -24.318  12.704  31.701  1.00 41.04           O  
ATOM    407  CG  ASN A  57     -26.941  12.901  35.056  1.00 41.04           C  
ATOM    408  ND2 ASN A  57     -26.952  12.106  36.119  1.00 41.04           N  
ATOM    409  OD1 ASN A  57     -27.194  14.107  35.126  1.00 41.04           O  
ATOM    410  N   GLN A  58     -24.569  14.852  32.221  1.00 34.18           N  
ATOM    411  CA  GLN A  58     -23.628  15.795  32.817  1.00 34.18           C  
ATOM    412  C   GLN A  58     -22.498  15.064  33.537  1.00 34.18           C  
ATOM    413  CB  GLN A  58     -24.349  16.733  33.786  1.00 34.18           C  
ATOM    414  O   GLN A  58     -22.748  14.170  34.348  1.00 34.18           O  
ATOM    415  CG  GLN A  58     -24.832  18.026  33.145  1.00 34.18           C  
ATOM    416  CD  GLN A  58     -25.678  18.866  34.084  1.00 34.18           C  
ATOM    417  NE2 GLN A  58     -26.718  19.494  33.545  1.00 34.18           N  
ATOM    418  OE1 GLN A  58     -25.399  18.950  35.285  1.00 34.18           O  
ATOM    419  N   THR A  59     -21.218  15.056  32.920  1.00 39.69           N  
ATOM    420  CA  THR A  59     -20.140  15.147  33.899  1.00 39.69           C  
ATOM    421  C   THR A  59     -18.806  15.421  33.210  1.00 39.69           C  
ATOM    422  CB  THR A  59     -20.034  13.858  34.734  1.00 39.69           C  
ATOM    423  O   THR A  59     -18.475  14.782  32.209  1.00 39.69           O  
ATOM    424  CG2 THR A  59     -20.443  14.107  36.183  1.00 39.69           C  
ATOM    425  OG1 THR A  59     -20.893  12.859  34.172  1.00 39.69           O  
ATOM    426  N   GLU A  60     -18.263  16.747  33.304  1.00 35.56           N  
ATOM    427  CA  GLU A  60     -17.214  17.507  33.977  1.00 35.56           C  
ATOM    428  C   GLU A  60     -15.848  17.234  33.355  1.00 35.56           C  
ATOM    429  CB  GLU A  60     -17.186  17.178  35.472  1.00 35.56           C  
ATOM    430  O   GLU A  60     -15.467  16.077  33.163  1.00 35.56           O  
ATOM    431  CG  GLU A  60     -18.254  17.900  36.281  1.00 35.56           C  
ATOM    432  CD  GLU A  60     -18.115  17.690  37.780  1.00 35.56           C  
ATOM    433  OE1 GLU A  60     -18.639  18.518  38.560  1.00 35.56           O  
ATOM    434  OE2 GLU A  60     -17.477  16.690  38.178  1.00 35.56           O  
ATOM    435  N   THR A  61     -15.355  18.115  32.465  1.00 29.64           N  
ATOM    436  CA  THR A  61     -14.122  18.566  31.830  1.00 29.64           C  
ATOM    437  C   THR A  61     -13.018  18.757  32.866  1.00 29.64           C  
ATOM    438  CB  THR A  61     -14.339  19.882  31.060  1.00 29.64           C  
ATOM    439  O   THR A  61     -13.203  19.468  33.855  1.00 29.64           O  
ATOM    440  CG2 THR A  61     -15.267  19.675  29.868  1.00 29.64           C  
ATOM    441  OG1 THR A  61     -14.920  20.853  31.940  1.00 29.64           O  
ATOM    442  N   ARG A  62     -12.196  17.654  33.263  1.00 38.47           N  
ATOM    443  CA  ARG A  62     -10.916  17.735  33.960  1.00 38.47           C  
ATOM    444  C   ARG A  62      -9.753  17.651  32.978  1.00 38.47           C  
ATOM    445  CB  ARG A  62     -10.801  16.623  35.005  1.00 38.47           C  
ATOM    446  O   ARG A  62      -9.672  16.714  32.181  1.00 38.47           O  
ATOM    447  CG  ARG A  62      -9.747  16.884  36.069  1.00 38.47           C  
ATOM    448  CD  ARG A  62      -9.760  15.814  37.151  1.00 38.47           C  
ATOM    449  NE  ARG A  62      -8.725  16.048  38.153  1.00 38.47           N  
ATOM    450  NH1 ARG A  62      -8.696  13.872  38.931  1.00 38.47           N  
ATOM    451  NH2 ARG A  62      -7.301  15.442  39.850  1.00 38.47           N  
ATOM    452  CZ  ARG A  62      -8.243  15.120  38.976  1.00 38.47           C  
ATOM    453  N   LYS A  63      -9.193  18.750  32.464  1.00 30.49           N  
ATOM    454  CA  LYS A  63      -7.959  19.267  31.879  1.00 30.49           C  
ATOM    455  C   LYS A  63      -6.741  18.522  32.419  1.00 30.49           C  
ATOM    456  CB  LYS A  63      -7.821  20.765  32.153  1.00 30.49           C  
ATOM    457  O   LYS A  63      -6.456  18.574  33.617  1.00 30.49           O  
ATOM    458  CG  LYS A  63      -8.014  21.639  30.923  1.00 30.49           C  
ATOM    459  CD  LYS A  63      -7.851  23.117  31.256  1.00 30.49           C  
ATOM    460  CE  LYS A  63      -8.054  23.994  30.028  1.00 30.49           C  
ATOM    461  NZ  LYS A  63      -7.893  25.443  30.349  1.00 30.49           N  
ATOM    462  N   GLU A  64      -6.401  17.258  31.935  1.00 39.72           N  
ATOM    463  CA  GLU A  64      -5.176  16.534  32.257  1.00 39.72           C  
ATOM    464  C   GLU A  64      -4.129  16.705  31.160  1.00 39.72           C  
ATOM    465  CB  GLU A  64      -5.471  15.048  32.475  1.00 39.72           C  
ATOM    466  O   GLU A  64      -4.427  16.529  29.977  1.00 39.72           O  
ATOM    467  CG  GLU A  64      -5.534  14.642  33.940  1.00 39.72           C  
ATOM    468  CD  GLU A  64      -5.938  13.190  34.144  1.00 39.72           C  
ATOM    469  OE1 GLU A  64      -5.845  12.689  35.287  1.00 39.72           O  
ATOM    470  OE2 GLU A  64      -6.351  12.549  33.152  1.00 39.72           O  
ATOM    471  N   GLU A  65      -3.203  17.637  31.235  1.00 33.44           N  
ATOM    472  CA  GLU A  65      -1.830  17.945  30.843  1.00 33.44           C  
ATOM    473  C   GLU A  65      -1.048  16.674  30.527  1.00 33.44           C  
ATOM    474  CB  GLU A  65      -1.122  18.737  31.945  1.00 33.44           C  
ATOM    475  O   GLU A  65      -0.956  15.771  31.361  1.00 33.44           O  
ATOM    476  CG  GLU A  65      -1.372  20.237  31.881  1.00 33.44           C  
ATOM    477  CD  GLU A  65      -0.615  21.017  32.945  1.00 33.44           C  
ATOM    478  OE1 GLU A  65      -0.396  22.236  32.762  1.00 33.44           O  
ATOM    479  OE2 GLU A  65      -0.239  20.404  33.968  1.00 33.44           O  
ATOM    480  N   LYS A  66      -1.045  16.007  29.330  1.00 35.23           N  
ATOM    481  CA  LYS A  66      -0.308  14.774  29.069  1.00 35.23           C  
ATOM    482  C   LYS A  66       0.970  15.054  28.283  1.00 35.23           C  
ATOM    483  CB  LYS A  66      -1.182  13.776  28.309  1.00 35.23           C  
ATOM    484  O   LYS A  66       0.931  15.703  27.236  1.00 35.23           O  
ATOM    485  CG  LYS A  66      -2.237  13.096  29.169  1.00 35.23           C  
ATOM    486  CD  LYS A  66      -2.992  12.027  28.389  1.00 35.23           C  
ATOM    487  CE  LYS A  66      -4.059  11.358  29.244  1.00 35.23           C  
ATOM    488  NZ  LYS A  66      -4.801  10.309  28.483  1.00 35.23           N  
ATOM    489  N   LYS A  67       2.081  15.206  28.914  1.00 33.85           N  
ATOM    490  CA  LYS A  67       3.509  14.924  28.793  1.00 33.85           C  
ATOM    491  C   LYS A  67       3.766  13.826  27.765  1.00 33.85           C  
ATOM    492  CB  LYS A  67       4.093  14.521  30.148  1.00 33.85           C  
ATOM    493  O   LYS A  67       3.139  12.765  27.811  1.00 33.85           O  
ATOM    494  CG  LYS A  67       4.271  15.682  31.115  1.00 33.85           C  
ATOM    495  CD  LYS A  67       4.933  15.233  32.411  1.00 33.85           C  
ATOM    496  CE  LYS A  67       5.056  16.381  33.404  1.00 33.85           C  
ATOM    497  NZ  LYS A  67       5.706  15.946  34.676  1.00 33.85           N  
ATOM    498  N   ASN A  68       3.968  14.130  26.531  1.00 32.74           N  
ATOM    499  CA  ASN A  68       4.468  13.503  25.312  1.00 32.74           C  
ATOM    500  C   ASN A  68       5.589  12.511  25.612  1.00 32.74           C  
ATOM    501  CB  ASN A  68       4.949  14.564  24.321  1.00 32.74           C  
ATOM    502  O   ASN A  68       6.708  12.912  25.936  1.00 32.74           O  
ATOM    503  CG  ASN A  68       4.734  14.155  22.877  1.00 32.74           C  
ATOM    504  ND2 ASN A  68       5.473  14.779  21.967  1.00 32.74           N  
ATOM    505  OD1 ASN A  68       3.911  13.285  22.582  1.00 32.74           O  
ATOM    506  N   THR A  69       5.276  11.339  26.129  1.00 36.26           N  
ATOM    507  CA  THR A  69       6.233  10.247  26.270  1.00 36.26           C  
ATOM    508  C   THR A  69       6.260   9.385  25.011  1.00 36.26           C  
ATOM    509  CB  THR A  69       5.901   9.368  27.490  1.00 36.26           C  
ATOM    510  O   THR A  69       5.210   9.042  24.465  1.00 36.26           O  
ATOM    511  CG2 THR A  69       6.981   9.483  28.561  1.00 36.26           C  
ATOM    512  OG1 THR A  69       4.647   9.784  28.045  1.00 36.26           O  
ATOM    513  N   ILE A  70       7.237   9.568  24.136  1.00 39.36           N  
ATOM    514  CA  ILE A  70       7.671   8.768  22.996  1.00 39.36           C  
ATOM    515  C   ILE A  70       7.799   7.304  23.411  1.00 39.36           C  
ATOM    516  CB  ILE A  70       9.011   9.281  22.423  1.00 39.36           C  
ATOM    517  O   ILE A  70       8.571   6.974  24.315  1.00 39.36           O  
ATOM    518  CG1 ILE A  70       8.880  10.745  21.988  1.00 39.36           C  
ATOM    519  CG2 ILE A  70       9.472   8.403  21.257  1.00 39.36           C  
ATOM    520  CD1 ILE A  70      10.210  11.426  21.695  1.00 39.36           C  
ATOM    521  N   VAL A  71       6.717   6.546  23.380  1.00 40.96           N  
ATOM    522  CA  VAL A  71       6.654   5.118  23.675  1.00 40.96           C  
ATOM    523  C   VAL A  71       7.273   4.325  22.527  1.00 40.96           C  
ATOM    524  CB  VAL A  71       5.201   4.654  23.921  1.00 40.96           C  
ATOM    525  O   VAL A  71       7.003   4.601  21.356  1.00 40.96           O  
ATOM    526  CG1 VAL A  71       4.856   4.721  25.408  1.00 40.96           C  
ATOM    527  CG2 VAL A  71       4.225   5.500  23.105  1.00 40.96           C  
ATOM    528  N   ASN A  72       8.439   3.661  22.789  1.00 41.23           N  
ATOM    529  CA  ASN A  72       9.192   2.619  22.099  1.00 41.23           C  
ATOM    530  C   ASN A  72       8.387   1.328  21.982  1.00 41.23           C  
ATOM    531  CB  ASN A  72      10.519   2.354  22.814  1.00 41.23           C  
ATOM    532  O   ASN A  72       8.123   0.663  22.985  1.00 41.23           O  
ATOM    533  CG  ASN A  72      11.444   1.456  22.015  1.00 41.23           C  
ATOM    534  ND2 ASN A  72      12.735   1.516  22.318  1.00 41.23           N  
ATOM    535  OD1 ASN A  72      11.001   0.716  21.133  1.00 41.23           O  
ATOM    536  N   TRP A  73       7.833   0.985  20.872  1.00 42.93           N  
ATOM    537  CA  TRP A  73       6.809   0.018  20.489  1.00 42.93           C  
ATOM    538  C   TRP A  73       7.380  -1.395  20.452  1.00 42.93           C  
ATOM    539  CB  TRP A  73       6.213   0.377  19.125  1.00 42.93           C  
ATOM    540  O   TRP A  73       6.633  -2.375  20.498  1.00 42.93           O  
ATOM    541  CG  TRP A  73       7.236   0.739  18.090  1.00 42.93           C  
ATOM    542  CD1 TRP A  73       7.765   1.977  17.852  1.00 42.93           C  
ATOM    543  CD2 TRP A  73       7.850  -0.147  17.149  1.00 42.93           C  
ATOM    544  CE2 TRP A  73       8.743   0.622  16.371  1.00 42.93           C  
ATOM    545  CE3 TRP A  73       7.732  -1.520  16.890  1.00 42.93           C  
ATOM    546  NE1 TRP A  73       8.672   1.913  16.819  1.00 42.93           N  
ATOM    547  CH2 TRP A  73       9.380  -1.281  15.116  1.00 42.93           C  
ATOM    548  CZ2 TRP A  73       9.514   0.063  15.349  1.00 42.93           C  
ATOM    549  CZ3 TRP A  73       8.501  -2.073  15.873  1.00 42.93           C  
ATOM    550  N   LYS A  74       8.734  -1.538  20.498  1.00 49.33           N  
ATOM    551  CA  LYS A  74       9.398  -2.838  20.462  1.00 49.33           C  
ATOM    552  C   LYS A  74       9.659  -3.361  21.871  1.00 49.33           C  
ATOM    553  CB  LYS A  74      10.712  -2.748  19.684  1.00 49.33           C  
ATOM    554  O   LYS A  74       9.757  -4.572  22.081  1.00 49.33           O  
ATOM    555  CG  LYS A  74      10.533  -2.565  18.185  1.00 49.33           C  
ATOM    556  CD  LYS A  74      11.873  -2.531  17.461  1.00 49.33           C  
ATOM    557  CE  LYS A  74      11.698  -2.277  15.970  1.00 49.33           C  
ATOM    558  NZ  LYS A  74      13.012  -2.190  15.266  1.00 49.33           N  
ATOM    559  N   THR A  75       9.232  -2.655  22.982  1.00 49.99           N  
ATOM    560  CA  THR A  75       9.506  -3.071  24.353  1.00 49.99           C  
ATOM    561  C   THR A  75       8.253  -2.950  25.216  1.00 49.99           C  
ATOM    562  CB  THR A  75      10.642  -2.237  24.973  1.00 49.99           C  
ATOM    563  O   THR A  75       8.330  -3.022  26.444  1.00 49.99           O  
ATOM    564  CG2 THR A  75      11.648  -3.127  25.695  1.00 49.99           C  
ATOM    565  OG1 THR A  75      11.318  -1.515  23.935  1.00 49.99           O  
ATOM    566  N   LEU A  76       6.947  -3.238  24.728  1.00 44.36           N  
ATOM    567  CA  LEU A  76       5.870  -3.324  25.708  1.00 44.36           C  
ATOM    568  C   LEU A  76       5.503  -4.778  25.985  1.00 44.36           C  
ATOM    569  CB  LEU A  76       4.637  -2.559  25.218  1.00 44.36           C  
ATOM    570  O   LEU A  76       5.164  -5.524  25.063  1.00 44.36           O  
ATOM    571  CG  LEU A  76       4.700  -1.035  25.324  1.00 44.36           C  
ATOM    572  CD1 LEU A  76       3.626  -0.398  24.448  1.00 44.36           C  
ATOM    573  CD2 LEU A  76       4.545  -0.592  26.775  1.00 44.36           C  
ATOM    574  N   ASP A  77       6.238  -5.506  26.847  1.00 46.33           N  
ATOM    575  CA  ASP A  77       5.927  -6.590  27.775  1.00 46.33           C  
ATOM    576  C   ASP A  77       4.610  -6.330  28.501  1.00 46.33           C  
ATOM    577  CB  ASP A  77       7.060  -6.771  28.788  1.00 46.33           C  
ATOM    578  O   ASP A  77       4.429  -5.274  29.112  1.00 46.33           O  
ATOM    579  CG  ASP A  77       8.299  -7.408  28.185  1.00 46.33           C  
ATOM    580  OD1 ASP A  77       8.166  -8.330  27.351  1.00 46.33           O  
ATOM    581  OD2 ASP A  77       9.418  -6.986  28.548  1.00 46.33           O  
ATOM    582  N   LEU A  78       3.240  -6.819  27.944  1.00 43.49           N  
ATOM    583  CA  LEU A  78       2.199  -7.267  28.863  1.00 43.49           C  
ATOM    584  C   LEU A  78       0.814  -7.036  28.269  1.00 43.49           C  
ATOM    585  CB  LEU A  78       2.319  -6.540  30.205  1.00 43.49           C  
ATOM    586  O   LEU A  78       0.522  -5.949  27.766  1.00 43.49           O  
ATOM    587  CG  LEU A  78       1.941  -7.345  31.449  1.00 43.49           C  
ATOM    588  CD1 LEU A  78       2.849  -8.562  31.588  1.00 43.49           C  
ATOM    589  CD2 LEU A  78       2.016  -6.470  32.696  1.00 43.49           C  
ATOM    590  N   PRO A  79      -0.174  -8.145  28.068  1.00 42.96           N  
ATOM    591  CA  PRO A  79      -1.241  -9.064  27.666  1.00 42.96           C  
ATOM    592  C   PRO A  79      -2.366  -8.365  26.905  1.00 42.96           C  
ATOM    593  CB  PRO A  79      -1.748  -9.619  28.999  1.00 42.96           C  
ATOM    594  O   PRO A  79      -3.081  -7.538  27.475  1.00 42.96           O  
ATOM    595  CG  PRO A  79      -1.601  -8.488  29.965  1.00 42.96           C  
ATOM    596  CD  PRO A  79      -0.906  -7.354  29.269  1.00 42.96           C  
ATOM    597  N   ASP A  80      -2.161  -7.765  25.835  1.00 49.45           N  
ATOM    598  CA  ASP A  80      -3.277  -7.188  25.092  1.00 49.45           C  
ATOM    599  C   ASP A  80      -4.036  -8.263  24.319  1.00 49.45           C  
ATOM    600  CB  ASP A  80      -2.780  -6.103  24.135  1.00 49.45           C  
ATOM    601  O   ASP A  80      -4.808  -7.952  23.409  1.00 49.45           O  
ATOM    602  CG  ASP A  80      -2.589  -4.757  24.812  1.00 49.45           C  
ATOM    603  OD1 ASP A  80      -3.153  -4.538  25.905  1.00 49.45           O  
ATOM    604  OD2 ASP A  80      -1.870  -3.906  24.244  1.00 49.45           O  
ATOM    605  N   ILE A  81      -3.826  -9.568  24.674  1.00 48.25           N  
ATOM    606  CA  ILE A  81      -4.824 -10.480  24.126  1.00 48.25           C  
ATOM    607  C   ILE A  81      -6.022 -10.560  25.068  1.00 48.25           C  
ATOM    608  CB  ILE A  81      -4.233 -11.888  23.889  1.00 48.25           C  
ATOM    609  O   ILE A  81      -5.914 -11.088  26.178  1.00 48.25           O  
ATOM    610  CG1 ILE A  81      -3.016 -11.808  22.960  1.00 48.25           C  
ATOM    611  CG2 ILE A  81      -5.297 -12.831  23.318  1.00 48.25           C  
ATOM    612  CD1 ILE A  81      -2.292 -13.134  22.773  1.00 48.25           C  
ATOM    613  N   LEU A  82      -6.522  -9.451  25.798  1.00 50.43           N  
ATOM    614  CA  LEU A  82      -7.806  -9.508  26.487  1.00 50.43           C  
ATOM    615  C   LEU A  82      -8.799 -10.372  25.717  1.00 50.43           C  
ATOM    616  CB  LEU A  82      -8.376  -8.099  26.675  1.00 50.43           C  
ATOM    617  O   LEU A  82      -8.863 -10.306  24.487  1.00 50.43           O  
ATOM    618  CG  LEU A  82      -7.602  -7.175  27.617  1.00 50.43           C  
ATOM    619  CD1 LEU A  82      -8.065  -5.732  27.441  1.00 50.43           C  
ATOM    620  CD2 LEU A  82      -7.770  -7.623  29.064  1.00 50.43           C  
ATOM    621  N   ASP A  83      -8.991 -11.755  26.015  1.00 52.17           N  
ATOM    622  CA  ASP A  83     -10.021 -12.690  25.571  1.00 52.17           C  
ATOM    623  C   ASP A  83     -11.150 -11.960  24.847  1.00 52.17           C  
ATOM    624  CB  ASP A  83     -10.579 -13.478  26.757  1.00 52.17           C  
ATOM    625  O   ASP A  83     -11.650 -10.943  25.332  1.00 52.17           O  
ATOM    626  CG  ASP A  83      -9.563 -14.425  27.371  1.00 52.17           C  
ATOM    627  OD1 ASP A  83      -8.645 -14.882  26.656  1.00 52.17           O  
ATOM    628  OD2 ASP A  83      -9.684 -14.721  28.579  1.00 52.17           O  
ATOM    629  N   PRO A  84     -11.132 -11.880  23.497  1.00 55.38           N  
ATOM    630  CA  PRO A  84     -12.277 -11.290  22.801  1.00 55.38           C  
ATOM    631  C   PRO A  84     -13.572 -11.389  23.605  1.00 55.38           C  
ATOM    632  CB  PRO A  84     -12.370 -12.113  21.514  1.00 55.38           C  
ATOM    633  O   PRO A  84     -13.782 -12.368  24.325  1.00 55.38           O  
ATOM    634  CG  PRO A  84     -11.567 -13.343  21.789  1.00 55.38           C  
ATOM    635  CD  PRO A  84     -10.687 -13.083  22.978  1.00 55.38           C  
ATOM    636  N   VAL A  85     -14.138 -10.266  24.222  1.00 57.39           N  
ATOM    637  CA  VAL A  85     -15.514 -10.299  24.708  1.00 57.39           C  
ATOM    638  C   VAL A  85     -16.404 -11.007  23.690  1.00 57.39           C  
ATOM    639  CB  VAL A  85     -16.051  -8.877  24.988  1.00 57.39           C  
ATOM    640  O   VAL A  85     -16.430 -10.638  22.514  1.00 57.39           O  
ATOM    641  CG1 VAL A  85     -17.477  -8.936  25.532  1.00 57.39           C  
ATOM    642  CG2 VAL A  85     -15.133  -8.143  25.964  1.00 57.39           C  
ATOM    643  N   THR A  86     -16.606 -12.314  23.875  1.00 52.50           N  
ATOM    644  CA  THR A  86     -17.337 -13.177  22.954  1.00 52.50           C  
ATOM    645  C   THR A  86     -18.838 -13.106  23.220  1.00 52.50           C  
ATOM    646  CB  THR A  86     -16.862 -14.638  23.062  1.00 52.50           C  
ATOM    647  O   THR A  86     -19.271 -13.146  24.374  1.00 52.50           O  
ATOM    648  CG2 THR A  86     -15.399 -14.772  22.652  1.00 52.50           C  
ATOM    649  OG1 THR A  86     -17.011 -15.083  24.415  1.00 52.50           O  
ATOM    650  N   ASP A  87     -19.720 -12.485  22.459  1.00 58.84           N  
ATOM    651  CA  ASP A  87     -21.132 -12.777  22.233  1.00 58.84           C  
ATOM    652  C   ASP A  87     -21.312 -13.754  21.074  1.00 58.84           C  
ATOM    653  CB  ASP A  87     -21.910 -11.489  21.961  1.00 58.84           C  
ATOM    654  O   ASP A  87     -20.400 -13.941  20.265  1.00 58.84           O  
ATOM    655  CG  ASP A  87     -22.246 -10.719  23.226  1.00 58.84           C  
ATOM    656  OD1 ASP A  87     -22.180 -11.302  24.330  1.00 58.84           O  
ATOM    657  OD2 ASP A  87     -22.581  -9.520  23.119  1.00 58.84           O  
ATOM    658  N   ASP A  88     -21.842 -14.967  21.178  1.00 61.11           N  
ATOM    659  CA  ASP A  88     -22.115 -16.080  20.274  1.00 61.11           C  
ATOM    660  C   ASP A  88     -22.009 -15.640  18.815  1.00 61.11           C  
ATOM    661  CB  ASP A  88     -23.501 -16.666  20.547  1.00 61.11           C  
ATOM    662  O   ASP A  88     -21.635 -16.433  17.948  1.00 61.11           O  
ATOM    663  CG  ASP A  88     -23.703 -17.059  21.999  1.00 61.11           C  
ATOM    664  OD1 ASP A  88     -22.713 -17.399  22.683  1.00 61.11           O  
ATOM    665  OD2 ASP A  88     -24.863 -17.033  22.464  1.00 61.11           O  
ATOM    666  N   ARG A  89     -21.536 -14.175  18.525  1.00 62.25           N  
ATOM    667  CA  ARG A  89     -21.593 -13.795  17.117  1.00 62.25           C  
ATOM    668  C   ARG A  89     -20.646 -12.637  16.824  1.00 62.25           C  
ATOM    669  CB  ARG A  89     -23.021 -13.418  16.719  1.00 62.25           C  
ATOM    670  O   ARG A  89     -20.444 -12.271  15.664  1.00 62.25           O  
ATOM    671  CG  ARG A  89     -23.983 -14.595  16.686  1.00 62.25           C  
ATOM    672  CD  ARG A  89     -25.358 -14.186  16.178  1.00 62.25           C  
ATOM    673  NE  ARG A  89     -26.262 -15.330  16.088  1.00 62.25           N  
ATOM    674  NH1 ARG A  89     -28.082 -14.099  15.374  1.00 62.25           N  
ATOM    675  NH2 ARG A  89     -28.267 -16.365  15.661  1.00 62.25           N  
ATOM    676  CZ  ARG A  89     -27.535 -15.262  15.708  1.00 62.25           C  
ATOM    677  N   THR A  90     -19.850 -12.127  17.848  1.00 61.25           N  
ATOM    678  CA  THR A  90     -18.946 -11.009  17.603  1.00 61.25           C  
ATOM    679  C   THR A  90     -17.797 -11.013  18.606  1.00 61.25           C  
ATOM    680  CB  THR A  90     -19.690  -9.663  17.675  1.00 61.25           C  
ATOM    681  O   THR A  90     -17.932 -11.543  19.711  1.00 61.25           O  
ATOM    682  CG2 THR A  90     -20.820  -9.603  16.651  1.00 61.25           C  
ATOM    683  OG1 THR A  90     -20.241  -9.498  18.987  1.00 61.25           O  
ATOM    684  N   PHE A  91     -16.593 -10.779  18.022  1.00 68.90           N  
ATOM    685  CA  PHE A  91     -15.402 -10.603  18.843  1.00 68.90           C  
ATOM    686  C   PHE A  91     -14.862  -9.183  18.718  1.00 68.90           C  
ATOM    687  CB  PHE A  91     -14.320 -11.613  18.447  1.00 68.90           C  
ATOM    688  O   PHE A  91     -14.836  -8.618  17.622  1.00 68.90           O  
ATOM    689  CG  PHE A  91     -13.049 -11.485  19.242  1.00 68.90           C  
ATOM    690  CD1 PHE A  91     -11.966 -10.775  18.738  1.00 68.90           C  
ATOM    691  CD2 PHE A  91     -12.937 -12.075  20.494  1.00 68.90           C  
ATOM    692  CE1 PHE A  91     -10.788 -10.655  19.472  1.00 68.90           C  
ATOM    693  CE2 PHE A  91     -11.764 -11.959  21.234  1.00 68.90           C  
ATOM    694  CZ  PHE A  91     -10.690 -11.250  20.721  1.00 68.90           C  
ATOM    695  N   THR A  92     -14.715  -8.521  19.954  1.00 65.01           N  
ATOM    696  CA  THR A  92     -14.161  -7.172  19.967  1.00 65.01           C  
ATOM    697  C   THR A  92     -12.694  -7.194  20.387  1.00 65.01           C  
ATOM    698  CB  THR A  92     -14.955  -6.251  20.912  1.00 65.01           C  
ATOM    699  O   THR A  92     -12.316  -7.925  21.305  1.00 65.01           O  
ATOM    700  CG2 THR A  92     -16.400  -6.103  20.450  1.00 65.01           C  
ATOM    701  OG1 THR A  92     -14.942  -6.806  22.233  1.00 65.01           O  
ATOM    702  N   PHE A  93     -11.837  -6.653  19.535  1.00 72.94           N  
ATOM    703  CA  PHE A  93     -10.418  -6.523  19.847  1.00 72.94           C  
ATOM    704  C   PHE A  93      -9.909  -5.133  19.485  1.00 72.94           C  
ATOM    705  CB  PHE A  93      -9.604  -7.589  19.108  1.00 72.94           C  
ATOM    706  O   PHE A  93     -10.553  -4.410  18.722  1.00 72.94           O  
ATOM    707  CG  PHE A  93      -9.697  -7.493  17.609  1.00 72.94           C  
ATOM    708  CD1 PHE A  93     -10.719  -8.134  16.920  1.00 72.94           C  
ATOM    709  CD2 PHE A  93      -8.761  -6.762  16.890  1.00 72.94           C  
ATOM    710  CE1 PHE A  93     -10.807  -8.047  15.532  1.00 72.94           C  
ATOM    711  CE2 PHE A  93      -8.843  -6.670  15.503  1.00 72.94           C  
ATOM    712  CZ  PHE A  93      -9.866  -7.314  14.826  1.00 72.94           C  
ATOM    713  N   LYS A  94      -8.926  -4.834  20.250  1.00 75.01           N  
ATOM    714  CA  LYS A  94      -8.262  -3.576  19.921  1.00 75.01           C  
ATOM    715  C   LYS A  94      -7.584  -3.654  18.556  1.00 75.01           C  
ATOM    716  CB  LYS A  94      -7.236  -3.214  20.996  1.00 75.01           C  
ATOM    717  O   LYS A  94      -6.904  -4.635  18.250  1.00 75.01           O  
ATOM    718  CG  LYS A  94      -7.850  -2.851  22.340  1.00 75.01           C  
ATOM    719  CD  LYS A  94      -6.787  -2.421  23.342  1.00 75.01           C  
ATOM    720  CE  LYS A  94      -7.399  -2.065  24.690  1.00 75.01           C  
ATOM    721  NZ  LYS A  94      -6.354  -1.878  25.741  1.00 75.01           N  
ATOM    722  N   THR A  95      -7.893  -2.696  17.742  1.00 75.18           N  
ATOM    723  CA  THR A  95      -7.392  -2.583  16.377  1.00 75.18           C  
ATOM    724  C   THR A  95      -5.867  -2.516  16.365  1.00 75.18           C  
ATOM    725  CB  THR A  95      -7.969  -1.342  15.671  1.00 75.18           C  
ATOM    726  O   THR A  95      -5.228  -2.964  15.410  1.00 75.18           O  
ATOM    727  CG2 THR A  95      -7.578  -1.317  14.197  1.00 75.18           C  
ATOM    728  OG1 THR A  95      -9.398  -1.362  15.775  1.00 75.18           O  
ATOM    729  N   ARG A  96      -5.280  -2.131  17.487  1.00 76.81           N  
ATOM    730  CA  ARG A  96      -3.833  -1.966  17.587  1.00 76.81           C  
ATOM    731  C   ARG A  96      -3.120  -3.310  17.480  1.00 76.81           C  
ATOM    732  CB  ARG A  96      -3.459  -1.278  18.901  1.00 76.81           C  
ATOM    733  O   ARG A  96      -1.973  -3.376  17.035  1.00 76.81           O  
ATOM    734  CG  ARG A  96      -3.967   0.151  19.015  1.00 76.81           C  
ATOM    735  CD  ARG A  96      -3.526   0.804  20.317  1.00 76.81           C  
ATOM    736  NE  ARG A  96      -4.000   2.182  20.417  1.00 76.81           N  
ATOM    737  NH1 ARG A  96      -3.266   2.496  22.584  1.00 76.81           N  
ATOM    738  NH2 ARG A  96      -4.334   4.193  21.473  1.00 76.81           N  
ATOM    739  CZ  ARG A  96      -3.865   2.954  21.491  1.00 76.81           C  
ATOM    740  N   ILE A  97      -3.833  -4.337  17.789  1.00 79.16           N  
ATOM    741  CA  ILE A  97      -3.273  -5.684  17.764  1.00 79.16           C  
ATOM    742  C   ILE A  97      -3.114  -6.149  16.318  1.00 79.16           C  
ATOM    743  CB  ILE A  97      -4.155  -6.677  18.553  1.00 79.16           C  
ATOM    744  O   ILE A  97      -2.266  -6.994  16.021  1.00 79.16           O  
ATOM    745  CG1 ILE A  97      -4.356  -6.187  19.991  1.00 79.16           C  
ATOM    746  CG2 ILE A  97      -3.539  -8.079  18.533  1.00 79.16           C  
ATOM    747  CD1 ILE A  97      -5.470  -6.905  20.740  1.00 79.16           C  
ATOM    748  N   LEU A  98      -3.837  -5.556  15.408  1.00 83.03           N  
ATOM    749  CA  LEU A  98      -3.860  -5.976  14.011  1.00 83.03           C  
ATOM    750  C   LEU A  98      -3.008  -5.050  13.151  1.00 83.03           C  
ATOM    751  CB  LEU A  98      -5.297  -6.005  13.483  1.00 83.03           C  
ATOM    752  O   LEU A  98      -2.798  -5.315  11.965  1.00 83.03           O  
ATOM    753  CG  LEU A  98      -6.233  -7.032  14.121  1.00 83.03           C  
ATOM    754  CD1 LEU A  98      -7.649  -6.867  13.579  1.00 83.03           C  
ATOM    755  CD2 LEU A  98      -5.722  -8.447  13.876  1.00 83.03           C  
ATOM    756  N   ASN A  99      -2.527  -4.026  13.683  1.00 84.76           N  
ATOM    757  CA  ASN A  99      -1.788  -2.993  12.965  1.00 84.76           C  
ATOM    758  C   ASN A  99      -0.544  -3.561  12.288  1.00 84.76           C  
ATOM    759  CB  ASN A  99      -1.404  -1.853  13.911  1.00 84.76           C  
ATOM    760  O   ASN A  99      -0.193  -3.149  11.181  1.00 84.76           O  
ATOM    761  CG  ASN A  99      -2.549  -0.892  14.163  1.00 84.76           C  
ATOM    762  ND2 ASN A  99      -2.331   0.071  15.051  1.00 84.76           N  
ATOM    763  OD1 ASN A  99      -3.621  -1.014  13.564  1.00 84.76           O  
ATOM    764  N   ASP A 100       0.095  -4.523  12.886  1.00 83.24           N  
ATOM    765  CA  ASP A 100       1.322  -5.107  12.352  1.00 83.24           C  
ATOM    766  C   ASP A 100       1.048  -5.882  11.066  1.00 83.24           C  
ATOM    767  CB  ASP A 100       1.976  -6.022  13.390  1.00 83.24           C  
ATOM    768  O   ASP A 100       1.945  -6.062  10.240  1.00 83.24           O  
ATOM    769  CG  ASP A 100       2.644  -5.257  14.519  1.00 83.24           C  
ATOM    770  OD1 ASP A 100       2.824  -4.026  14.399  1.00 83.24           O  
ATOM    771  OD2 ASP A 100       2.996  -5.892  15.536  1.00 83.24           O  
ATOM    772  N   TYR A 101      -0.197  -6.194  10.864  1.00 87.85           N  
ATOM    773  CA  TYR A 101      -0.542  -7.067   9.747  1.00 87.85           C  
ATOM    774  C   TYR A 101      -1.124  -6.265   8.588  1.00 87.85           C  
ATOM    775  CB  TYR A 101      -1.541  -8.140  10.192  1.00 87.85           C  
ATOM    776  O   TYR A 101      -1.124  -6.726   7.445  1.00 87.85           O  
ATOM    777  CG  TYR A 101      -1.014  -9.045  11.279  1.00 87.85           C  
ATOM    778  CD1 TYR A 101      -0.144 -10.092  10.980  1.00 87.85           C  
ATOM    779  CD2 TYR A 101      -1.385  -8.857  12.606  1.00 87.85           C  
ATOM    780  CE1 TYR A 101       0.342 -10.930  11.978  1.00 87.85           C  
ATOM    781  CE2 TYR A 101      -0.905  -9.688  13.612  1.00 87.85           C  
ATOM    782  OH  TYR A 101       0.435 -11.547  14.281  1.00 87.85           O  
ATOM    783  CZ  TYR A 101      -0.043 -10.720  13.289  1.00 87.85           C  
ATOM    784  N   PHE A 102      -1.556  -5.091   8.798  1.00 90.42           N  
ATOM    785  CA  PHE A 102      -2.308  -4.369   7.778  1.00 90.42           C  
ATOM    786  C   PHE A 102      -1.678  -3.009   7.502  1.00 90.42           C  
ATOM    787  CB  PHE A 102      -3.768  -4.195   8.206  1.00 90.42           C  
ATOM    788  O   PHE A 102      -2.302  -2.143   6.885  1.00 90.42           O  
ATOM    789  CG  PHE A 102      -4.509  -5.493   8.378  1.00 90.42           C  
ATOM    790  CD1 PHE A 102      -4.720  -6.338   7.295  1.00 90.42           C  
ATOM    791  CD2 PHE A 102      -4.997  -5.869   9.623  1.00 90.42           C  
ATOM    792  CE1 PHE A 102      -5.406  -7.540   7.450  1.00 90.42           C  
ATOM    793  CE2 PHE A 102      -5.683  -7.069   9.786  1.00 90.42           C  
ATOM    794  CZ  PHE A 102      -5.887  -7.902   8.699  1.00 90.42           C  
ATOM    795  N   THR A 103      -0.438  -2.840   7.940  1.00 91.51           N  
ATOM    796  CA  THR A 103       0.210  -1.544   7.774  1.00 91.51           C  
ATOM    797  C   THR A 103       1.349  -1.634   6.763  1.00 91.51           C  
ATOM    798  CB  THR A 103       0.751  -1.014   9.115  1.00 91.51           C  
ATOM    799  O   THR A 103       2.030  -2.658   6.677  1.00 91.51           O  
ATOM    800  CG2 THR A 103      -0.385  -0.733  10.094  1.00 91.51           C  
ATOM    801  OG1 THR A 103       1.630  -1.989   9.688  1.00 91.51           O  
ATOM    802  N   CYS A 104       1.435  -0.560   5.939  1.00 92.62           N  
ATOM    803  CA  CYS A 104       2.510  -0.414   4.963  1.00 92.62           C  
ATOM    804  C   CYS A 104       3.781   0.104   5.625  1.00 92.62           C  
ATOM    805  CB  CYS A 104       2.088   0.531   3.838  1.00 92.62           C  
ATOM    806  O   CYS A 104       3.749   1.104   6.344  1.00 92.62           O  
ATOM    807  SG  CYS A 104       3.360   0.778   2.580  1.00 92.62           S  
ATOM    808  N   THR A 105       4.954  -0.501   5.347  1.00 90.60           N  
ATOM    809  CA  THR A 105       6.219  -0.130   5.973  1.00 90.60           C  
ATOM    810  C   THR A 105       6.782   1.140   5.343  1.00 90.60           C  
ATOM    811  CB  THR A 105       7.253  -1.266   5.858  1.00 90.60           C  
ATOM    812  O   THR A 105       7.640   1.803   5.931  1.00 90.60           O  
ATOM    813  CG2 THR A 105       6.782  -2.515   6.595  1.00 90.60           C  
ATOM    814  OG1 THR A 105       7.451  -1.586   4.476  1.00 90.60           O  
ATOM    815  N   LEU A 106       6.344   1.495   4.145  1.00 89.71           N  
ATOM    816  CA  LEU A 106       6.834   2.668   3.430  1.00 89.71           C  
ATOM    817  C   LEU A 106       6.093   3.925   3.874  1.00 89.71           C  
ATOM    818  CB  LEU A 106       6.681   2.478   1.919  1.00 89.71           C  
ATOM    819  O   LEU A 106       6.711   4.966   4.107  1.00 89.71           O  
ATOM    820  CG  LEU A 106       7.547   1.390   1.281  1.00 89.71           C  
ATOM    821  CD1 LEU A 106       7.186   1.221  -0.191  1.00 89.71           C  
ATOM    822  CD2 LEU A 106       9.027   1.723   1.439  1.00 89.71           C  
ATOM    823  N   CYS A 107       4.767   3.885   4.093  1.00 88.44           N  
ATOM    824  CA  CYS A 107       3.983   5.049   4.489  1.00 88.44           C  
ATOM    825  C   CYS A 107       3.525   4.931   5.938  1.00 88.44           C  
ATOM    826  CB  CYS A 107       2.770   5.214   3.574  1.00 88.44           C  
ATOM    827  O   CYS A 107       2.989   5.885   6.504  1.00 88.44           O  
ATOM    828  SG  CYS A 107       1.530   3.915   3.766  1.00 88.44           S  
ATOM    829  N   ASP A 108       3.791   3.821   6.603  1.00 86.67           N  
ATOM    830  CA  ASP A 108       3.391   3.553   7.981  1.00 86.67           C  
ATOM    831  C   ASP A 108       1.888   3.745   8.164  1.00 86.67           C  
ATOM    832  CB  ASP A 108       4.159   4.457   8.948  1.00 86.67           C  
ATOM    833  O   ASP A 108       1.435   4.167   9.230  1.00 86.67           O  
ATOM    834  CG  ASP A 108       5.635   4.111   9.038  1.00 86.67           C  
ATOM    835  OD1 ASP A 108       5.977   2.911   9.108  1.00 86.67           O  
ATOM    836  OD2 ASP A 108       6.463   5.048   9.043  1.00 86.67           O  
ATOM    837  N   GLY A 109       1.138   3.614   7.174  1.00 88.15           N  
ATOM    838  CA  GLY A 109      -0.316   3.636   7.158  1.00 88.15           C  
ATOM    839  C   GLY A 109      -0.928   2.302   6.773  1.00 88.15           C  
ATOM    840  O   GLY A 109      -0.209   1.340   6.494  1.00 88.15           O  
ATOM    841  N   TYR A 110      -2.313   2.183   6.881  1.00 91.41           N  
ATOM    842  CA  TYR A 110      -3.008   0.977   6.444  1.00 91.41           C  
ATOM    843  C   TYR A 110      -2.922   0.816   4.931  1.00 91.41           C  
ATOM    844  CB  TYR A 110      -4.475   1.014   6.883  1.00 91.41           C  
ATOM    845  O   TYR A 110      -2.787   1.802   4.202  1.00 91.41           O  
ATOM    846  CG  TYR A 110      -4.667   0.869   8.373  1.00 91.41           C  
ATOM    847  CD1 TYR A 110      -4.448  -0.351   9.008  1.00 91.41           C  
ATOM    848  CD2 TYR A 110      -5.069   1.952   9.148  1.00 91.41           C  
ATOM    849  CE1 TYR A 110      -4.625  -0.489  10.381  1.00 91.41           C  
ATOM    850  CE2 TYR A 110      -5.250   1.825  10.522  1.00 91.41           C  
ATOM    851  OH  TYR A 110      -5.202   0.471  12.487  1.00 91.41           O  
ATOM    852  CZ  TYR A 110      -5.025   0.602  11.128  1.00 91.41           C  
ATOM    853  N   PHE A 111      -2.900  -0.432   4.452  1.00 92.12           N  
ATOM    854  CA  PHE A 111      -2.722  -0.728   3.036  1.00 92.12           C  
ATOM    855  C   PHE A 111      -3.794  -0.039   2.200  1.00 92.12           C  
ATOM    856  CB  PHE A 111      -2.758  -2.240   2.793  1.00 92.12           C  
ATOM    857  O   PHE A 111      -4.981  -0.104   2.527  1.00 92.12           O  
ATOM    858  CG  PHE A 111      -1.541  -2.966   3.298  1.00 92.12           C  
ATOM    859  CD1 PHE A 111      -0.268  -2.585   2.891  1.00 92.12           C  
ATOM    860  CD2 PHE A 111      -1.669  -4.030   4.181  1.00 92.12           C  
ATOM    861  CE1 PHE A 111       0.861  -3.254   3.357  1.00 92.12           C  
ATOM    862  CE2 PHE A 111      -0.546  -4.704   4.652  1.00 92.12           C  
ATOM    863  CZ  PHE A 111       0.718  -4.315   4.238  1.00 92.12           C  
ATOM    864  N   LYS A 112      -3.423   0.633   1.189  1.00 90.75           N  
ATOM    865  CA  LYS A 112      -4.260   1.181   0.125  1.00 90.75           C  
ATOM    866  C   LYS A 112      -3.920   0.550  -1.222  1.00 90.75           C  
ATOM    867  CB  LYS A 112      -4.102   2.700   0.047  1.00 90.75           C  
ATOM    868  O   LYS A 112      -2.789   0.664  -1.699  1.00 90.75           O  
ATOM    869  CG  LYS A 112      -4.601   3.439   1.280  1.00 90.75           C  
ATOM    870  CD  LYS A 112      -4.388   4.942   1.155  1.00 90.75           C  
ATOM    871  CE  LYS A 112      -4.763   5.669   2.439  1.00 90.75           C  
ATOM    872  NZ  LYS A 112      -4.583   7.146   2.313  1.00 90.75           N  
ATOM    873  N   GLU A 113      -4.898  -0.131  -1.750  1.00 90.77           N  
ATOM    874  CA  GLU A 113      -4.597  -0.891  -2.960  1.00 90.77           C  
ATOM    875  C   GLU A 113      -3.332  -1.726  -2.786  1.00 90.77           C  
ATOM    876  CB  GLU A 113      -4.448   0.047  -4.161  1.00 90.77           C  
ATOM    877  O   GLU A 113      -2.312  -1.457  -3.423  1.00 90.77           O  
ATOM    878  CG  GLU A 113      -5.718   0.810  -4.508  1.00 90.77           C  
ATOM    879  CD  GLU A 113      -5.527   1.812  -5.635  1.00 90.77           C  
ATOM    880  OE1 GLU A 113      -6.531   2.390  -6.109  1.00 90.77           O  
ATOM    881  OE2 GLU A 113      -4.364   2.019  -6.048  1.00 90.77           O  
ATOM    882  N   CYS A 114      -3.432  -2.699  -1.999  1.00 93.78           N  
ATOM    883  CA  CYS A 114      -2.330  -3.537  -1.539  1.00 93.78           C  
ATOM    884  C   CYS A 114      -1.643  -4.227  -2.711  1.00 93.78           C  
ATOM    885  CB  CYS A 114      -2.831  -4.582  -0.542  1.00 93.78           C  
ATOM    886  O   CYS A 114      -2.306  -4.833  -3.555  1.00 93.78           O  
ATOM    887  SG  CYS A 114      -1.512  -5.550   0.222  1.00 93.78           S  
ATOM    888  N   MET A 115      -0.229  -4.091  -2.755  1.00 94.98           N  
ATOM    889  CA  MET A 115       0.645  -4.777  -3.702  1.00 94.98           C  
ATOM    890  C   MET A 115       1.627  -5.689  -2.974  1.00 94.98           C  
ATOM    891  CB  MET A 115       1.407  -3.767  -4.561  1.00 94.98           C  
ATOM    892  O   MET A 115       2.260  -5.275  -2.001  1.00 94.98           O  
ATOM    893  CG  MET A 115       0.507  -2.808  -5.323  1.00 94.98           C  
ATOM    894  SD  MET A 115      -0.423  -3.637  -6.671  1.00 94.98           S  
ATOM    895  CE  MET A 115       0.928  -3.966  -7.836  1.00 94.98           C  
ATOM    896  N   THR A 116       1.677  -6.929  -3.443  1.00 95.32           N  
ATOM    897  CA  THR A 116       2.560  -7.900  -2.806  1.00 95.32           C  
ATOM    898  C   THR A 116       3.674  -8.325  -3.759  1.00 95.32           C  
ATOM    899  CB  THR A 116       1.780  -9.142  -2.338  1.00 95.32           C  
ATOM    900  O   THR A 116       3.429  -8.555  -4.945  1.00 95.32           O  
ATOM    901  CG2 THR A 116       2.698 -10.137  -1.636  1.00 95.32           C  
ATOM    902  OG1 THR A 116       0.748  -8.737  -1.430  1.00 95.32           O  
ATOM    903  N   ILE A 117       4.886  -8.372  -3.156  1.00 94.76           N  
ATOM    904  CA  ILE A 117       6.030  -8.863  -3.917  1.00 94.76           C  
ATOM    905  C   ILE A 117       5.998 -10.388  -3.970  1.00 94.76           C  
ATOM    906  CB  ILE A 117       7.364  -8.375  -3.309  1.00 94.76           C  
ATOM    907  O   ILE A 117       5.936 -11.051  -2.932  1.00 94.76           O  
ATOM    908  CG1 ILE A 117       7.409  -6.843  -3.279  1.00 94.76           C  
ATOM    909  CG2 ILE A 117       8.553  -8.943  -4.089  1.00 94.76           C  
ATOM    910  CD1 ILE A 117       8.616  -6.274  -2.545  1.00 94.76           C  
ATOM    911  N   ASN A 118       6.121 -11.067  -5.125  1.00 92.92           N  
ATOM    912  CA  ASN A 118       5.997 -12.509  -5.310  1.00 92.92           C  
ATOM    913  C   ASN A 118       7.211 -13.251  -4.758  1.00 92.92           C  
ATOM    914  CB  ASN A 118       5.797 -12.845  -6.789  1.00 92.92           C  
ATOM    915  O   ASN A 118       7.089 -14.380  -4.279  1.00 92.92           O  
ATOM    916  CG  ASN A 118       6.882 -12.263  -7.673  1.00 92.92           C  
ATOM    917  ND2 ASN A 118       6.972 -12.753  -8.903  1.00 92.92           N  
ATOM    918  OD1 ASN A 118       7.635 -11.380  -7.252  1.00 92.92           O  
ATOM    919  N   GLU A 119       8.383 -12.658  -4.716  1.00 92.26           N  
ATOM    920  CA  GLU A 119       9.626 -13.312  -4.318  1.00 92.26           C  
ATOM    921  C   GLU A 119       9.748 -13.389  -2.799  1.00 92.26           C  
ATOM    922  CB  GLU A 119      10.833 -12.578  -4.906  1.00 92.26           C  
ATOM    923  O   GLU A 119      10.177 -14.409  -2.256  1.00 92.26           O  
ATOM    924  CG  GLU A 119      10.912 -12.642  -6.425  1.00 92.26           C  
ATOM    925  CD  GLU A 119      12.158 -11.978  -6.989  1.00 92.26           C  
ATOM    926  OE1 GLU A 119      12.363 -12.023  -8.223  1.00 92.26           O  
ATOM    927  OE2 GLU A 119      12.936 -11.409  -6.191  1.00 92.26           O  
ATOM    928  N   CYS A 120       9.288 -12.348  -2.029  1.00 94.14           N  
ATOM    929  CA  CYS A 120       9.497 -12.298  -0.586  1.00 94.14           C  
ATOM    930  C   CYS A 120       8.173 -12.136   0.151  1.00 94.14           C  
ATOM    931  CB  CYS A 120      10.438 -11.151  -0.220  1.00 94.14           C  
ATOM    932  O   CYS A 120       8.118 -12.276   1.375  1.00 94.14           O  
ATOM    933  SG  CYS A 120       9.850  -9.528  -0.752  1.00 94.14           S  
ATOM    934  N   LEU A 121       7.041 -11.876  -0.590  1.00 94.51           N  
ATOM    935  CA  LEU A 121       5.672 -11.787  -0.092  1.00 94.51           C  
ATOM    936  C   LEU A 121       5.519 -10.614   0.870  1.00 94.51           C  
ATOM    937  CB  LEU A 121       5.269 -13.090   0.604  1.00 94.51           C  
ATOM    938  O   LEU A 121       4.717 -10.674   1.805  1.00 94.51           O  
ATOM    939  CG  LEU A 121       5.259 -14.348  -0.266  1.00 94.51           C  
ATOM    940  CD1 LEU A 121       4.831 -15.558   0.558  1.00 94.51           C  
ATOM    941  CD2 LEU A 121       4.339 -14.160  -1.468  1.00 94.51           C  
ATOM    942  N   HIS A 122       6.270  -9.557   0.855  1.00 94.74           N  
ATOM    943  CA  HIS A 122       6.062  -8.304   1.571  1.00 94.74           C  
ATOM    944  C   HIS A 122       5.102  -7.390   0.817  1.00 94.74           C  
ATOM    945  CB  HIS A 122       7.396  -7.590   1.800  1.00 94.74           C  
ATOM    946  O   HIS A 122       5.127  -7.338  -0.415  1.00 94.74           O  
ATOM    947  CG  HIS A 122       8.272  -8.264   2.808  1.00 94.74           C  
ATOM    948  CD2 HIS A 122       8.048  -8.596   4.101  1.00 94.74           C  
ATOM    949  ND1 HIS A 122       9.556  -8.675   2.520  1.00 94.74           N  
ATOM    950  CE1 HIS A 122      10.084  -9.233   3.597  1.00 94.74           C  
ATOM    951  NE2 HIS A 122       9.190  -9.198   4.570  1.00 94.74           N  
ATOM    952  N   SER A 123       4.160  -6.853   1.536  1.00 94.96           N  
ATOM    953  CA  SER A 123       3.065  -6.082   0.956  1.00 94.96           C  
ATOM    954  C   SER A 123       3.245  -4.589   1.210  1.00 94.96           C  
ATOM    955  CB  SER A 123       1.723  -6.546   1.524  1.00 94.96           C  
ATOM    956  O   SER A 123       3.731  -4.189   2.270  1.00 94.96           O  
ATOM    957  OG  SER A 123       1.528  -7.930   1.288  1.00 94.96           O  
ATOM    958  N   PHE A 124       2.859  -3.780   0.219  1.00 95.05           N  
ATOM    959  CA  PHE A 124       2.930  -2.325   0.262  1.00 95.05           C  
ATOM    960  C   PHE A 124       1.710  -1.703  -0.407  1.00 95.05           C  
ATOM    961  CB  PHE A 124       4.211  -1.827  -0.415  1.00 95.05           C  
ATOM    962  O   PHE A 124       0.965  -2.388  -1.111  1.00 95.05           O  
ATOM    963  CG  PHE A 124       5.459  -2.513   0.070  1.00 95.05           C  
ATOM    964  CD1 PHE A 124       6.093  -2.093   1.233  1.00 95.05           C  
ATOM    965  CD2 PHE A 124       6.000  -3.578  -0.638  1.00 95.05           C  
ATOM    966  CE1 PHE A 124       7.249  -2.725   1.684  1.00 95.05           C  
ATOM    967  CE2 PHE A 124       7.155  -4.216  -0.193  1.00 95.05           C  
ATOM    968  CZ  PHE A 124       7.778  -3.787   0.967  1.00 95.05           C  
ATOM    969  N   CYS A 125       1.554  -0.393  -0.183  1.00 93.66           N  
ATOM    970  CA  CYS A 125       0.552   0.334  -0.955  1.00 93.66           C  
ATOM    971  C   CYS A 125       0.971   0.455  -2.416  1.00 93.66           C  
ATOM    972  CB  CYS A 125       0.325   1.725  -0.363  1.00 93.66           C  
ATOM    973  O   CYS A 125       2.164   0.472  -2.724  1.00 93.66           O  
ATOM    974  SG  CYS A 125      -0.238   1.703   1.353  1.00 93.66           S  
ATOM    975  N   ARG A 126       0.013   0.454  -3.309  1.00 91.69           N  
ATOM    976  CA  ARG A 126       0.313   0.580  -4.732  1.00 91.69           C  
ATOM    977  C   ARG A 126       1.174   1.809  -5.003  1.00 91.69           C  
ATOM    978  CB  ARG A 126      -0.978   0.654  -5.549  1.00 91.69           C  
ATOM    979  O   ARG A 126       2.194   1.719  -5.690  1.00 91.69           O  
ATOM    980  CG  ARG A 126      -0.753   0.731  -7.051  1.00 91.69           C  
ATOM    981  CD  ARG A 126      -2.061   0.629  -7.823  1.00 91.69           C  
ATOM    982  NE  ARG A 126      -1.846   0.731  -9.264  1.00 91.69           N  
ATOM    983  NH1 ARG A 126      -3.969   0.027  -9.840  1.00 91.69           N  
ATOM    984  NH2 ARG A 126      -2.455   0.570 -11.473  1.00 91.69           N  
ATOM    985  CZ  ARG A 126      -2.757   0.442 -10.189  1.00 91.69           C  
ATOM    986  N   SER A 127       0.773   2.940  -4.445  1.00 89.81           N  
ATOM    987  CA  SER A 127       1.493   4.192  -4.649  1.00 89.81           C  
ATOM    988  C   SER A 127       2.902   4.120  -4.071  1.00 89.81           C  
ATOM    989  CB  SER A 127       0.732   5.358  -4.015  1.00 89.81           C  
ATOM    990  O   SER A 127       3.852   4.627  -4.672  1.00 89.81           O  
ATOM    991  OG  SER A 127       0.541   5.139  -2.628  1.00 89.81           O  
ATOM    992  N   CYS A 128       3.009   3.473  -2.936  1.00 90.87           N  
ATOM    993  CA  CYS A 128       4.280   3.338  -2.234  1.00 90.87           C  
ATOM    994  C   CYS A 128       5.231   2.425  -2.999  1.00 90.87           C  
ATOM    995  CB  CYS A 128       4.059   2.792  -0.824  1.00 90.87           C  
ATOM    996  O   CYS A 128       6.419   2.728  -3.129  1.00 90.87           O  
ATOM    997  SG  CYS A 128       3.162   3.924   0.262  1.00 90.87           S  
ATOM    998  N   ALA A 129       4.667   1.350  -3.464  1.00 91.06           N  
ATOM    999  CA  ALA A 129       5.468   0.400  -4.232  1.00 91.06           C  
ATOM   1000  C   ALA A 129       5.946   1.019  -5.542  1.00 91.06           C  
ATOM   1001  CB  ALA A 129       4.667  -0.870  -4.508  1.00 91.06           C  
ATOM   1002  O   ALA A 129       7.119   0.893  -5.904  1.00 91.06           O  
ATOM   1003  N   VAL A 130       5.123   1.661  -6.246  1.00 88.86           N  
ATOM   1004  CA  VAL A 130       5.427   2.270  -7.536  1.00 88.86           C  
ATOM   1005  C   VAL A 130       6.466   3.374  -7.355  1.00 88.86           C  
ATOM   1006  CB  VAL A 130       4.158   2.838  -8.209  1.00 88.86           C  
ATOM   1007  O   VAL A 130       7.407   3.486  -8.145  1.00 88.86           O  
ATOM   1008  CG1 VAL A 130       4.522   3.651  -9.450  1.00 88.86           C  
ATOM   1009  CG2 VAL A 130       3.194   1.709  -8.570  1.00 88.86           C  
ATOM   1010  N   GLU A 131       6.230   4.157  -6.328  1.00 87.63           N  
ATOM   1011  CA  GLU A 131       7.159   5.241  -6.025  1.00 87.63           C  
ATOM   1012  C   GLU A 131       8.549   4.702  -5.701  1.00 87.63           C  
ATOM   1013  CB  GLU A 131       6.638   6.086  -4.860  1.00 87.63           C  
ATOM   1014  O   GLU A 131       9.557   5.283  -6.111  1.00 87.63           O  
ATOM   1015  CG  GLU A 131       7.471   7.328  -4.580  1.00 87.63           C  
ATOM   1016  CD  GLU A 131       6.896   8.201  -3.476  1.00 87.63           C  
ATOM   1017  OE1 GLU A 131       7.532   9.215  -3.110  1.00 87.63           O  
ATOM   1018  OE2 GLU A 131       5.800   7.867  -2.971  1.00 87.63           O  
ATOM   1019  N   HIS A 132       8.624   3.689  -4.943  1.00 88.40           N  
ATOM   1020  CA  HIS A 132       9.885   3.083  -4.529  1.00 88.40           C  
ATOM   1021  C   HIS A 132      10.608   2.452  -5.714  1.00 88.40           C  
ATOM   1022  CB  HIS A 132       9.643   2.034  -3.442  1.00 88.40           C  
ATOM   1023  O   HIS A 132      11.821   2.615  -5.865  1.00 88.40           O  
ATOM   1024  CG  HIS A 132      10.898   1.406  -2.926  1.00 88.40           C  
ATOM   1025  CD2 HIS A 132      11.461   0.201  -3.183  1.00 88.40           C  
ATOM   1026  ND1 HIS A 132      11.729   2.035  -2.025  1.00 88.40           N  
ATOM   1027  CE1 HIS A 132      12.752   1.243  -1.750  1.00 88.40           C  
ATOM   1028  NE2 HIS A 132      12.613   0.124  -2.440  1.00 88.40           N  
ATOM   1029  N   PHE A 133       9.967   1.804  -6.601  1.00 88.77           N  
ATOM   1030  CA  PHE A 133      10.591   1.040  -7.676  1.00 88.77           C  
ATOM   1031  C   PHE A 133      10.781   1.907  -8.915  1.00 88.77           C  
ATOM   1032  CB  PHE A 133       9.748  -0.191  -8.021  1.00 88.77           C  
ATOM   1033  O   PHE A 133      11.488   1.518  -9.848  1.00 88.77           O  
ATOM   1034  CG  PHE A 133       9.711  -1.227  -6.930  1.00 88.77           C  
ATOM   1035  CD1 PHE A 133      10.887  -1.774  -6.432  1.00 88.77           C  
ATOM   1036  CD2 PHE A 133       8.499  -1.653  -6.402  1.00 88.77           C  
ATOM   1037  CE1 PHE A 133      10.856  -2.733  -5.422  1.00 88.77           C  
ATOM   1038  CE2 PHE A 133       8.460  -2.611  -5.393  1.00 88.77           C  
ATOM   1039  CZ  PHE A 133       9.639  -3.150  -4.905  1.00 88.77           C  
ATOM   1040  N   ASP A 134      10.128   3.040  -8.976  1.00 84.88           N  
ATOM   1041  CA  ASP A 134      10.298   4.002 -10.061  1.00 84.88           C  
ATOM   1042  C   ASP A 134      11.645   4.714  -9.959  1.00 84.88           C  
ATOM   1043  CB  ASP A 134       9.160   5.025 -10.055  1.00 84.88           C  
ATOM   1044  O   ASP A 134      12.184   5.181 -10.964  1.00 84.88           O  
ATOM   1045  CG  ASP A 134       7.891   4.505 -10.707  1.00 84.88           C  
ATOM   1046  OD1 ASP A 134       7.958   3.516 -11.469  1.00 84.88           O  
ATOM   1047  OD2 ASP A 134       6.815   5.091 -10.460  1.00 84.88           O  
ATOM   1048  N   ASP A 135      12.325   4.628  -8.856  1.00 81.98           N  
ATOM   1049  CA  ASP A 135      13.670   5.160  -8.657  1.00 81.98           C  
ATOM   1050  C   ASP A 135      14.727   4.201  -9.199  1.00 81.98           C  
ATOM   1051  CB  ASP A 135      13.923   5.438  -7.173  1.00 81.98           C  
ATOM   1052  O   ASP A 135      14.629   2.987  -9.004  1.00 81.98           O  
ATOM   1053  CG  ASP A 135      13.048   6.549  -6.620  1.00 81.98           C  
ATOM   1054  OD1 ASP A 135      12.766   7.524  -7.350  1.00 81.98           O  
ATOM   1055  OD2 ASP A 135      12.640   6.451  -5.443  1.00 81.98           O  
ATOM   1056  N   GLU A 136      15.567   4.583 -10.304  1.00 65.24           N  
ATOM   1057  CA  GLU A 136      16.539   3.857 -11.116  1.00 65.24           C  
ATOM   1058  C   GLU A 136      17.567   3.144 -10.243  1.00 65.24           C  
ATOM   1059  CB  GLU A 136      17.243   4.807 -12.088  1.00 65.24           C  
ATOM   1060  O   GLU A 136      18.100   2.101 -10.628  1.00 65.24           O  
ATOM   1061  CG  GLU A 136      16.347   5.321 -13.205  1.00 65.24           C  
ATOM   1062  CD  GLU A 136      17.105   6.079 -14.283  1.00 65.24           C  
ATOM   1063  OE1 GLU A 136      16.524   6.349 -15.358  1.00 65.24           O  
ATOM   1064  OE2 GLU A 136      18.291   6.405 -14.050  1.00 65.24           O  
ATOM   1065  N   ASP A 137      17.432   3.221  -8.960  1.00 71.25           N  
ATOM   1066  CA  ASP A 137      18.474   2.660  -8.106  1.00 71.25           C  
ATOM   1067  C   ASP A 137      17.884   1.696  -7.080  1.00 71.25           C  
ATOM   1068  CB  ASP A 137      19.245   3.776  -7.397  1.00 71.25           C  
ATOM   1069  O   ASP A 137      18.619   1.077  -6.307  1.00 71.25           O  
ATOM   1070  CG  ASP A 137      20.052   4.638  -8.351  1.00 71.25           C  
ATOM   1071  OD1 ASP A 137      20.608   4.104  -9.335  1.00 71.25           O  
ATOM   1072  OD2 ASP A 137      20.137   5.863  -8.115  1.00 71.25           O  
ATOM   1073  N   ASN A 138      16.553   1.465  -7.259  1.00 80.02           N  
ATOM   1074  CA  ASN A 138      15.967   0.641  -6.207  1.00 80.02           C  
ATOM   1075  C   ASN A 138      15.288  -0.600  -6.780  1.00 80.02           C  
ATOM   1076  CB  ASN A 138      14.973   1.455  -5.377  1.00 80.02           C  
ATOM   1077  O   ASN A 138      14.221  -0.503  -7.389  1.00 80.02           O  
ATOM   1078  CG  ASN A 138      15.656   2.428  -4.436  1.00 80.02           C  
ATOM   1079  ND2 ASN A 138      14.863   3.195  -3.697  1.00 80.02           N  
ATOM   1080  OD1 ASN A 138      16.887   2.489  -4.374  1.00 80.02           O  
ATOM   1081  N   SER A 139      16.014  -1.750  -6.730  1.00 86.33           N  
ATOM   1082  CA  SER A 139      15.505  -3.027  -7.219  1.00 86.33           C  
ATOM   1083  C   SER A 139      15.389  -4.045  -6.090  1.00 86.33           C  
ATOM   1084  CB  SER A 139      16.410  -3.577  -8.323  1.00 86.33           C  
ATOM   1085  O   SER A 139      15.326  -5.251  -6.339  1.00 86.33           O  
ATOM   1086  OG  SER A 139      17.750  -3.672  -7.873  1.00 86.33           O  
ATOM   1087  N   GLN A 140      15.449  -3.487  -4.911  1.00 91.38           N  
ATOM   1088  CA  GLN A 140      15.382  -4.382  -3.760  1.00 91.38           C  
ATOM   1089  C   GLN A 140      14.107  -4.147  -2.954  1.00 91.38           C  
ATOM   1090  CB  GLN A 140      16.609  -4.201  -2.866  1.00 91.38           C  
ATOM   1091  O   GLN A 140      13.576  -3.035  -2.933  1.00 91.38           O  
ATOM   1092  CG  GLN A 140      17.929  -4.499  -3.565  1.00 91.38           C  
ATOM   1093  CD  GLN A 140      19.134  -4.237  -2.681  1.00 91.38           C  
ATOM   1094  NE2 GLN A 140      20.163  -5.066  -2.822  1.00 91.38           N  
ATOM   1095  OE1 GLN A 140      19.140  -3.298  -1.879  1.00 91.38           O  
ATOM   1096  N   CYS A 141      13.685  -5.222  -2.338  1.00 93.26           N  
ATOM   1097  CA  CYS A 141      12.564  -5.107  -1.413  1.00 93.26           C  
ATOM   1098  C   CYS A 141      12.916  -4.203  -0.238  1.00 93.26           C  
ATOM   1099  CB  CYS A 141      12.149  -6.486  -0.900  1.00 93.26           C  
ATOM   1100  O   CYS A 141      13.960  -4.376   0.393  1.00 93.26           O  
ATOM   1101  SG  CYS A 141      10.887  -6.434   0.391  1.00 93.26           S  
ATOM   1102  N   PRO A 142      12.006  -3.221   0.103  1.00 90.98           N  
ATOM   1103  CA  PRO A 142      12.263  -2.274   1.191  1.00 90.98           C  
ATOM   1104  C   PRO A 142      12.210  -2.930   2.569  1.00 90.98           C  
ATOM   1105  CB  PRO A 142      11.143  -1.243   1.033  1.00 90.98           C  
ATOM   1106  O   PRO A 142      12.763  -2.395   3.533  1.00 90.98           O  
ATOM   1107  CG  PRO A 142      10.636  -1.440  -0.359  1.00 90.98           C  
ATOM   1108  CD  PRO A 142      10.894  -2.863  -0.764  1.00 90.98           C  
ATOM   1109  N   THR A 143      11.652  -4.124   2.661  1.00 91.72           N  
ATOM   1110  CA  THR A 143      11.471  -4.816   3.932  1.00 91.72           C  
ATOM   1111  C   THR A 143      12.584  -5.834   4.157  1.00 91.72           C  
ATOM   1112  CB  THR A 143      10.104  -5.524   3.993  1.00 91.72           C  
ATOM   1113  O   THR A 143      13.170  -5.893   5.241  1.00 91.72           O  
ATOM   1114  CG2 THR A 143       9.878  -6.167   5.357  1.00 91.72           C  
ATOM   1115  OG1 THR A 143       9.066  -4.566   3.750  1.00 91.72           O  
ATOM   1116  N   CYS A 144      12.965  -6.561   3.173  1.00 93.13           N  
ATOM   1117  CA  CYS A 144      13.897  -7.663   3.389  1.00 93.13           C  
ATOM   1118  C   CYS A 144      15.129  -7.517   2.504  1.00 93.13           C  
ATOM   1119  CB  CYS A 144      13.216  -9.003   3.114  1.00 93.13           C  
ATOM   1120  O   CYS A 144      16.055  -8.326   2.584  1.00 93.13           O  
ATOM   1121  SG  CYS A 144      12.739  -9.236   1.387  1.00 93.13           S  
ATOM   1122  N   ASP A 145      15.185  -6.467   1.664  1.00 91.44           N  
ATOM   1123  CA  ASP A 145      16.318  -6.119   0.812  1.00 91.44           C  
ATOM   1124  C   ASP A 145      16.590  -7.216  -0.215  1.00 91.44           C  
ATOM   1125  CB  ASP A 145      17.568  -5.868   1.657  1.00 91.44           C  
ATOM   1126  O   ASP A 145      17.713  -7.349  -0.705  1.00 91.44           O  
ATOM   1127  CG  ASP A 145      17.461  -4.622   2.519  1.00 91.44           C  
ATOM   1128  OD1 ASP A 145      16.915  -3.600   2.050  1.00 91.44           O  
ATOM   1129  OD2 ASP A 145      17.928  -4.662   3.678  1.00 91.44           O  
ATOM   1130  N   MET A 146      15.633  -8.085  -0.509  1.00 91.21           N  
ATOM   1131  CA  MET A 146      15.720  -9.112  -1.544  1.00 91.21           C  
ATOM   1132  C   MET A 146      15.793  -8.482  -2.930  1.00 91.21           C  
ATOM   1133  CB  MET A 146      14.522 -10.060  -1.462  1.00 91.21           C  
ATOM   1134  O   MET A 146      15.025  -7.571  -3.244  1.00 91.21           O  
ATOM   1135  CG  MET A 146      14.574 -11.200  -2.467  1.00 91.21           C  
ATOM   1136  SD  MET A 146      13.245 -12.436  -2.196  1.00 91.21           S  
ATOM   1137  CE  MET A 146      13.814 -13.183  -0.644  1.00 91.21           C  
ATOM   1138  N   GLU A 147      16.672  -8.944  -3.776  1.00 91.09           N  
ATOM   1139  CA  GLU A 147      16.851  -8.438  -5.134  1.00 91.09           C  
ATOM   1140  C   GLU A 147      15.711  -8.884  -6.044  1.00 91.09           C  
ATOM   1141  CB  GLU A 147      18.194  -8.899  -5.707  1.00 91.09           C  
ATOM   1142  O   GLU A 147      15.414 -10.077  -6.137  1.00 91.09           O  
ATOM   1143  CG  GLU A 147      19.399  -8.222  -5.071  1.00 91.09           C  
ATOM   1144  CD  GLU A 147      20.695  -8.472  -5.827  1.00 91.09           C  
ATOM   1145  OE1 GLU A 147      21.725  -7.846  -5.488  1.00 91.09           O  
ATOM   1146  OE2 GLU A 147      20.680  -9.299  -6.765  1.00 91.09           O  
ATOM   1147  N   LEU A 148      14.953  -7.872  -6.734  1.00 86.59           N  
ATOM   1148  CA  LEU A 148      13.739  -8.105  -7.509  1.00 86.59           C  
ATOM   1149  C   LEU A 148      14.006  -7.938  -9.001  1.00 86.59           C  
ATOM   1150  CB  LEU A 148      12.629  -7.147  -7.067  1.00 86.59           C  
ATOM   1151  O   LEU A 148      13.088  -8.054  -9.817  1.00 86.59           O  
ATOM   1152  CG  LEU A 148      12.219  -7.219  -5.595  1.00 86.59           C  
ATOM   1153  CD1 LEU A 148      11.210  -6.122  -5.272  1.00 86.59           C  
ATOM   1154  CD2 LEU A 148      11.646  -8.593  -5.265  1.00 86.59           C  
ATOM   1155  N   GLY A 149      15.325  -8.266  -9.497  1.00 83.73           N  
ATOM   1156  CA  GLY A 149      15.706  -8.286 -10.901  1.00 83.73           C  
ATOM   1157  C   GLY A 149      15.620  -6.923 -11.562  1.00 83.73           C  
ATOM   1158  O   GLY A 149      15.623  -5.895 -10.881  1.00 83.73           O  
ATOM   1159  N   GLY A 150      15.664  -6.808 -12.991  1.00 78.25           N  
ATOM   1160  CA  GLY A 150      15.796  -5.651 -13.862  1.00 78.25           C  
ATOM   1161  C   GLY A 150      14.547  -4.792 -13.907  1.00 78.25           C  
ATOM   1162  O   GLY A 150      14.632  -3.571 -14.059  1.00 78.25           O  
ATOM   1163  N   ASN A 151      13.367  -5.443 -13.539  1.00 83.15           N  
ATOM   1164  CA  ASN A 151      12.099  -4.725 -13.475  1.00 83.15           C  
ATOM   1165  C   ASN A 151      11.311  -5.090 -12.220  1.00 83.15           C  
ATOM   1166  CB  ASN A 151      11.262  -5.002 -14.726  1.00 83.15           C  
ATOM   1167  O   ASN A 151      10.566  -6.072 -12.213  1.00 83.15           O  
ATOM   1168  CG  ASN A 151      11.941  -4.531 -15.998  1.00 83.15           C  
ATOM   1169  ND2 ASN A 151      11.717  -5.251 -17.090  1.00 83.15           N  
ATOM   1170  OD1 ASN A 151      12.661  -3.530 -15.998  1.00 83.15           O  
ATOM   1171  N   PRO A 152      11.594  -4.386 -11.100  1.00 83.84           N  
ATOM   1172  CA  PRO A 152      10.971  -4.654  -9.802  1.00 83.84           C  
ATOM   1173  C   PRO A 152       9.452  -4.505  -9.835  1.00 83.84           C  
ATOM   1174  CB  PRO A 152      11.602  -3.603  -8.885  1.00 83.84           C  
ATOM   1175  O   PRO A 152       8.749  -5.130  -9.035  1.00 83.84           O  
ATOM   1176  CG  PRO A 152      12.133  -2.557  -9.811  1.00 83.84           C  
ATOM   1177  CD  PRO A 152      12.460  -3.205 -11.126  1.00 83.84           C  
ATOM   1178  N   ASN A 153       8.856  -3.778 -10.863  1.00 85.59           N  
ATOM   1179  CA  ASN A 153       7.413  -3.610 -10.994  1.00 85.59           C  
ATOM   1180  C   ASN A 153       6.738  -4.901 -11.449  1.00 85.59           C  
ATOM   1181  CB  ASN A 153       7.091  -2.472 -11.964  1.00 85.59           C  
ATOM   1182  O   ASN A 153       5.576  -5.148 -11.121  1.00 85.59           O  
ATOM   1183  CG  ASN A 153       7.333  -1.103 -11.359  1.00 85.59           C  
ATOM   1184  ND2 ASN A 153       8.226  -0.334 -11.970  1.00 85.59           N  
ATOM   1185  OD1 ASN A 153       6.723  -0.740 -10.350  1.00 85.59           O  
ATOM   1186  N   GLU A 154       7.484  -5.747 -12.153  1.00 86.36           N  
ATOM   1187  CA  GLU A 154       6.974  -7.027 -12.636  1.00 86.36           C  
ATOM   1188  C   GLU A 154       6.796  -8.018 -11.491  1.00 86.36           C  
ATOM   1189  CB  GLU A 154       7.909  -7.612 -13.698  1.00 86.36           C  
ATOM   1190  O   GLU A 154       6.007  -8.960 -11.595  1.00 86.36           O  
ATOM   1191  CG  GLU A 154       7.890  -6.855 -15.019  1.00 86.36           C  
ATOM   1192  CD  GLU A 154       8.796  -7.468 -16.074  1.00 86.36           C  
ATOM   1193  OE1 GLU A 154       8.908  -6.898 -17.183  1.00 86.36           O  
ATOM   1194  OE2 GLU A 154       9.400  -8.527 -15.790  1.00 86.36           O  
ATOM   1195  N   ALA A 155       7.521  -7.790 -10.502  1.00 89.36           N  
ATOM   1196  CA  ALA A 155       7.491  -8.672  -9.338  1.00 89.36           C  
ATOM   1197  C   ALA A 155       6.326  -8.324  -8.416  1.00 89.36           C  
ATOM   1198  CB  ALA A 155       8.811  -8.591  -8.575  1.00 89.36           C  
ATOM   1199  O   ALA A 155       5.977  -9.102  -7.525  1.00 89.36           O  
ATOM   1200  N   LEU A 156       5.572  -7.216  -8.705  1.00 92.60           N  
ATOM   1201  CA  LEU A 156       4.467  -6.741  -7.880  1.00 92.60           C  
ATOM   1202  C   LEU A 156       3.135  -7.279  -8.394  1.00 92.60           C  
ATOM   1203  CB  LEU A 156       4.436  -5.211  -7.853  1.00 92.60           C  
ATOM   1204  O   LEU A 156       2.862  -7.226  -9.596  1.00 92.60           O  
ATOM   1205  CG  LEU A 156       5.532  -4.525  -7.035  1.00 92.60           C  
ATOM   1206  CD1 LEU A 156       5.610  -3.044  -7.390  1.00 92.60           C  
ATOM   1207  CD2 LEU A 156       5.280  -4.710  -5.543  1.00 92.60           C  
ATOM   1208  N   ARG A 157       2.343  -7.852  -7.470  1.00 94.97           N  
ATOM   1209  CA  ARG A 157       1.003  -8.351  -7.761  1.00 94.97           C  
ATOM   1210  C   ARG A 157      -0.025  -7.744  -6.813  1.00 94.97           C  
ATOM   1211  CB  ARG A 157       0.965  -9.877  -7.668  1.00 94.97           C  
ATOM   1212  O   ARG A 157       0.220  -7.635  -5.610  1.00 94.97           O  
ATOM   1213  CG  ARG A 157       1.848 -10.579  -8.687  1.00 94.97           C  
ATOM   1214  CD  ARG A 157       1.301 -10.436 -10.101  1.00 94.97           C  
ATOM   1215  NE  ARG A 157       2.096 -11.191 -11.065  1.00 94.97           N  
ATOM   1216  NH1 ARG A 157       3.368  -9.386 -11.742  1.00 94.97           N  
ATOM   1217  NH2 ARG A 157       3.720 -11.453 -12.668  1.00 94.97           N  
ATOM   1218  CZ  ARG A 157       3.060 -10.675 -11.823  1.00 94.97           C  
ATOM   1219  N   PRO A 158      -1.145  -7.234  -7.445  1.00 95.42           N  
ATOM   1220  CA  PRO A 158      -2.223  -6.815  -6.546  1.00 95.42           C  
ATOM   1221  C   PRO A 158      -2.709  -7.945  -5.641  1.00 95.42           C  
ATOM   1222  CB  PRO A 158      -3.330  -6.370  -7.505  1.00 95.42           C  
ATOM   1223  O   PRO A 158      -2.758  -9.103  -6.064  1.00 95.42           O  
ATOM   1224  CG  PRO A 158      -2.642  -6.179  -8.819  1.00 95.42           C  
ATOM   1225  CD  PRO A 158      -1.410  -7.038  -8.842  1.00 95.42           C  
ATOM   1226  N   ASP A 159      -2.950  -7.601  -4.407  1.00 95.41           N  
ATOM   1227  CA  ASP A 159      -3.435  -8.540  -3.400  1.00 95.41           C  
ATOM   1228  C   ASP A 159      -4.837  -8.163  -2.927  1.00 95.41           C  
ATOM   1229  CB  ASP A 159      -2.475  -8.593  -2.209  1.00 95.41           C  
ATOM   1230  O   ASP A 159      -4.994  -7.478  -1.914  1.00 95.41           O  
ATOM   1231  CG  ASP A 159      -2.748  -9.762  -1.279  1.00 95.41           C  
ATOM   1232  OD1 ASP A 159      -3.878 -10.298  -1.287  1.00 95.41           O  
ATOM   1233  OD2 ASP A 159      -1.826 -10.150  -0.530  1.00 95.41           O  
ATOM   1234  N   PRO A 160      -5.865  -8.529  -3.711  1.00 93.64           N  
ATOM   1235  CA  PRO A 160      -7.244  -8.149  -3.395  1.00 93.64           C  
ATOM   1236  C   PRO A 160      -7.742  -8.767  -2.091  1.00 93.64           C  
ATOM   1237  CB  PRO A 160      -8.038  -8.680  -4.591  1.00 93.64           C  
ATOM   1238  O   PRO A 160      -8.654  -8.229  -1.457  1.00 93.64           O  
ATOM   1239  CG  PRO A 160      -7.161  -9.727  -5.197  1.00 93.64           C  
ATOM   1240  CD  PRO A 160      -5.728  -9.351  -4.951  1.00 93.64           C  
ATOM   1241  N   ILE A 161      -7.158  -9.903  -1.786  1.00 93.85           N  
ATOM   1242  CA  ILE A 161      -7.541 -10.565  -0.544  1.00 93.85           C  
ATOM   1243  C   ILE A 161      -7.111  -9.714   0.649  1.00 93.85           C  
ATOM   1244  CB  ILE A 161      -6.925 -11.978  -0.443  1.00 93.85           C  
ATOM   1245  O   ILE A 161      -7.896  -9.484   1.571  1.00 93.85           O  
ATOM   1246  CG1 ILE A 161      -7.468 -12.878  -1.560  1.00 93.85           C  
ATOM   1247  CG2 ILE A 161      -7.198 -12.590   0.934  1.00 93.85           C  
ATOM   1248  CD1 ILE A 161      -6.776 -14.231  -1.656  1.00 93.85           C  
ATOM   1249  N   MET A 162      -5.864  -9.288   0.666  1.00 93.00           N  
ATOM   1250  CA  MET A 162      -5.348  -8.450   1.745  1.00 93.00           C  
ATOM   1251  C   MET A 162      -6.106  -7.128   1.817  1.00 93.00           C  
ATOM   1252  CB  MET A 162      -3.854  -8.187   1.554  1.00 93.00           C  
ATOM   1253  O   MET A 162      -6.423  -6.649   2.906  1.00 93.00           O  
ATOM   1254  CG  MET A 162      -2.973  -9.377   1.901  1.00 93.00           C  
ATOM   1255  SD  MET A 162      -3.208  -9.945   3.630  1.00 93.00           S  
ATOM   1256  CE  MET A 162      -2.545  -8.516   4.530  1.00 93.00           C  
ATOM   1257  N   GLN A 163      -6.312  -6.635   0.707  1.00 92.10           N  
ATOM   1258  CA  GLN A 163      -7.098  -5.406   0.660  1.00 92.10           C  
ATOM   1259  C   GLN A 163      -8.516  -5.640   1.174  1.00 92.10           C  
ATOM   1260  CB  GLN A 163      -7.142  -4.851  -0.765  1.00 92.10           C  
ATOM   1261  O   GLN A 163      -9.074  -4.796   1.878  1.00 92.10           O  
ATOM   1262  CG  GLN A 163      -7.757  -3.462  -0.865  1.00 92.10           C  
ATOM   1263  CD  GLN A 163      -6.962  -2.412  -0.111  1.00 92.10           C  
ATOM   1264  NE2 GLN A 163      -7.633  -1.681   0.772  1.00 92.10           N  
ATOM   1265  OE1 GLN A 163      -5.754  -2.260  -0.320  1.00 92.10           O  
ATOM   1266  N   GLY A 164      -9.087  -6.693   0.815  1.00 91.87           N  
ATOM   1267  CA  GLY A 164     -10.395  -7.077   1.322  1.00 91.87           C  
ATOM   1268  C   GLY A 164     -10.436  -7.202   2.833  1.00 91.87           C  
ATOM   1269  O   GLY A 164     -11.405  -6.785   3.470  1.00 91.87           O  
ATOM   1270  N   LEU A 165      -9.410  -7.751   3.328  1.00 91.23           N  
ATOM   1271  CA  LEU A 165      -9.315  -7.905   4.775  1.00 91.23           C  
ATOM   1272  C   LEU A 165      -9.221  -6.547   5.462  1.00 91.23           C  
ATOM   1273  CB  LEU A 165      -8.101  -8.762   5.144  1.00 91.23           C  
ATOM   1274  O   LEU A 165      -9.858  -6.323   6.495  1.00 91.23           O  
ATOM   1275  CG  LEU A 165      -8.184 -10.246   4.783  1.00 91.23           C  
ATOM   1276  CD1 LEU A 165      -6.862 -10.941   5.093  1.00 91.23           C  
ATOM   1277  CD2 LEU A 165      -9.334 -10.915   5.529  1.00 91.23           C  
ATOM   1278  N   VAL A 166      -8.492  -5.703   4.962  1.00 90.24           N  
ATOM   1279  CA  VAL A 166      -8.347  -4.352   5.493  1.00 90.24           C  
ATOM   1280  C   VAL A 166      -9.698  -3.641   5.473  1.00 90.24           C  
ATOM   1281  CB  VAL A 166      -7.305  -3.537   4.694  1.00 90.24           C  
ATOM   1282  O   VAL A 166     -10.092  -3.015   6.461  1.00 90.24           O  
ATOM   1283  CG1 VAL A 166      -7.302  -2.077   5.142  1.00 90.24           C  
ATOM   1284  CG2 VAL A 166      -5.915  -4.150   4.852  1.00 90.24           C  
ATOM   1285  N   ASP A 167     -10.412  -3.788   4.417  1.00 88.25           N  
ATOM   1286  CA  ASP A 167     -11.697  -3.123   4.223  1.00 88.25           C  
ATOM   1287  C   ASP A 167     -12.752  -3.677   5.178  1.00 88.25           C  
ATOM   1288  CB  ASP A 167     -12.167  -3.275   2.775  1.00 88.25           C  
ATOM   1289  O   ASP A 167     -13.620  -2.938   5.648  1.00 88.25           O  
ATOM   1290  CG  ASP A 167     -11.325  -2.480   1.792  1.00 88.25           C  
ATOM   1291  OD1 ASP A 167     -10.622  -1.537   2.214  1.00 88.25           O  
ATOM   1292  OD2 ASP A 167     -11.369  -2.797   0.583  1.00 88.25           O  
ATOM   1293  N   ARG A 168     -12.623  -4.904   5.500  1.00 87.18           N  
ATOM   1294  CA  ARG A 168     -13.603  -5.560   6.360  1.00 87.18           C  
ATOM   1295  C   ARG A 168     -13.302  -5.299   7.832  1.00 87.18           C  
ATOM   1296  CB  ARG A 168     -13.634  -7.066   6.090  1.00 87.18           C  
ATOM   1297  O   ARG A 168     -14.219  -5.119   8.636  1.00 87.18           O  
ATOM   1298  CG  ARG A 168     -14.264  -7.441   4.758  1.00 87.18           C  
ATOM   1299  CD  ARG A 168     -14.342  -8.950   4.576  1.00 87.18           C  
ATOM   1300  NE  ARG A 168     -14.700  -9.310   3.207  1.00 87.18           N  
ATOM   1301  NH1 ARG A 168     -16.200 -10.959   3.814  1.00 87.18           N  
ATOM   1302  NH2 ARG A 168     -15.827 -10.502   1.599  1.00 87.18           N  
ATOM   1303  CZ  ARG A 168     -15.575 -10.256   2.876  1.00 87.18           C  
ATOM   1304  N   ILE A 169     -12.072  -5.297   8.095  1.00 85.15           N  
ATOM   1305  CA  ILE A 169     -11.649  -5.135   9.482  1.00 85.15           C  
ATOM   1306  C   ILE A 169     -11.698  -3.659   9.868  1.00 85.15           C  
ATOM   1307  CB  ILE A 169     -10.229  -5.702   9.709  1.00 85.15           C  
ATOM   1308  O   ILE A 169     -12.059  -3.317  10.997  1.00 85.15           O  
ATOM   1309  CG1 ILE A 169     -10.225  -7.223   9.521  1.00 85.15           C  
ATOM   1310  CG2 ILE A 169      -9.712  -5.320  11.099  1.00 85.15           C  
ATOM   1311  CD1 ILE A 169      -8.840  -7.851   9.582  1.00 85.15           C  
ATOM   1312  N   LEU A 170     -11.486  -2.790   8.833  1.00 86.59           N  
ATOM   1313  CA  LEU A 170     -11.475  -1.346   9.042  1.00 86.59           C  
ATOM   1314  C   LEU A 170     -12.438  -0.650   8.086  1.00 86.59           C  
ATOM   1315  CB  LEU A 170     -10.061  -0.788   8.855  1.00 86.59           C  
ATOM   1316  O   LEU A 170     -12.018  -0.097   7.068  1.00 86.59           O  
ATOM   1317  CG  LEU A 170      -8.972  -1.389   9.746  1.00 86.59           C  
ATOM   1318  CD1 LEU A 170      -7.594  -0.940   9.273  1.00 86.59           C  
ATOM   1319  CD2 LEU A 170      -9.197  -1.000  11.203  1.00 86.59           C  
ATOM   1320  N   PRO A 171     -13.681  -0.699   8.221  1.00 80.27           N  
ATOM   1321  CA  PRO A 171     -14.728  -0.249   7.302  1.00 80.27           C  
ATOM   1322  C   PRO A 171     -14.784   1.271   7.168  1.00 80.27           C  
ATOM   1323  CB  PRO A 171     -16.012  -0.789   7.938  1.00 80.27           C  
ATOM   1324  O   PRO A 171     -15.196   1.788   6.127  1.00 80.27           O  
ATOM   1325  CG  PRO A 171     -15.650  -1.050   9.365  1.00 80.27           C  
ATOM   1326  CD  PRO A 171     -14.176  -1.330   9.439  1.00 80.27           C  
ATOM   1327  N   HIS A 172     -14.232   1.992   8.122  1.00 82.12           N  
ATOM   1328  CA  HIS A 172     -14.313   3.447   8.060  1.00 82.12           C  
ATOM   1329  C   HIS A 172     -13.022   4.047   7.514  1.00 82.12           C  
ATOM   1330  CB  HIS A 172     -14.618   4.026   9.443  1.00 82.12           C  
ATOM   1331  O   HIS A 172     -12.887   5.270   7.432  1.00 82.12           O  
ATOM   1332  CG  HIS A 172     -15.866   3.480  10.060  1.00 82.12           C  
ATOM   1333  CD2 HIS A 172     -16.057   2.763  11.193  1.00 82.12           C  
ATOM   1334  ND1 HIS A 172     -17.111   3.650   9.496  1.00 82.12           N  
ATOM   1335  CE1 HIS A 172     -18.018   3.061  10.257  1.00 82.12           C  
ATOM   1336  NE2 HIS A 172     -17.404   2.515  11.293  1.00 82.12           N  
ATOM   1337  N   LEU A 173     -12.074   3.220   7.205  1.00 84.04           N  
ATOM   1338  CA  LEU A 173     -10.744   3.651   6.789  1.00 84.04           C  
ATOM   1339  C   LEU A 173     -10.807   4.406   5.465  1.00 84.04           C  
ATOM   1340  CB  LEU A 173      -9.807   2.447   6.660  1.00 84.04           C  
ATOM   1341  O   LEU A 173     -10.207   5.474   5.326  1.00 84.04           O  
ATOM   1342  CG  LEU A 173      -8.357   2.755   6.283  1.00 84.04           C  
ATOM   1343  CD1 LEU A 173      -7.707   3.631   7.349  1.00 84.04           C  
ATOM   1344  CD2 LEU A 173      -7.568   1.463   6.093  1.00 84.04           C  
ATOM   1345  N   GLU A 174     -11.509   3.917   4.481  1.00 80.84           N  
ATOM   1346  CA  GLU A 174     -11.610   4.509   3.150  1.00 80.84           C  
ATOM   1347  C   GLU A 174     -12.316   5.861   3.199  1.00 80.84           C  
ATOM   1348  CB  GLU A 174     -12.348   3.565   2.197  1.00 80.84           C  
ATOM   1349  O   GLU A 174     -11.867   6.825   2.576  1.00 80.84           O  
ATOM   1350  CG  GLU A 174     -12.337   4.024   0.746  1.00 80.84           C  
ATOM   1351  CD  GLU A 174     -12.986   3.029  -0.203  1.00 80.84           C  
ATOM   1352  OE1 GLU A 174     -13.014   3.288  -1.427  1.00 80.84           O  
ATOM   1353  OE2 GLU A 174     -13.471   1.983   0.282  1.00 80.84           O  
ATOM   1354  N   GLU A 175     -13.445   5.849   3.881  1.00 82.86           N  
ATOM   1355  CA  GLU A 175     -14.186   7.098   4.038  1.00 82.86           C  
ATOM   1356  C   GLU A 175     -13.326   8.169   4.703  1.00 82.86           C  
ATOM   1357  CB  GLU A 175     -15.462   6.867   4.852  1.00 82.86           C  
ATOM   1358  O   GLU A 175     -13.295   9.316   4.252  1.00 82.86           O  
ATOM   1359  CG  GLU A 175     -16.545   6.112   4.095  1.00 82.86           C  
ATOM   1360  CD  GLU A 175     -17.677   5.632   4.989  1.00 82.86           C  
ATOM   1361  OE1 GLU A 175     -18.497   4.801   4.537  1.00 82.86           O  
ATOM   1362  OE2 GLU A 175     -17.745   6.090   6.152  1.00 82.86           O  
ATOM   1363  N   ASP A 176     -12.696   7.800   5.773  1.00 81.80           N  
ATOM   1364  CA  ASP A 176     -11.825   8.723   6.493  1.00 81.80           C  
ATOM   1365  C   ASP A 176     -10.704   9.236   5.592  1.00 81.80           C  
ATOM   1366  CB  ASP A 176     -11.236   8.049   7.734  1.00 81.80           C  
ATOM   1367  O   ASP A 176     -10.371  10.423   5.620  1.00 81.80           O  
ATOM   1368  CG  ASP A 176     -12.266   7.808   8.823  1.00 81.80           C  
ATOM   1369  OD1 ASP A 176     -13.353   8.423   8.781  1.00 81.80           O  
ATOM   1370  OD2 ASP A 176     -11.987   6.998   9.733  1.00 81.80           O  
ATOM   1371  N   ASP A 177     -10.039   8.349   4.862  1.00 82.04           N  
ATOM   1372  CA  ASP A 177      -8.965   8.700   3.939  1.00 82.04           C  
ATOM   1373  C   ASP A 177      -9.454   9.678   2.873  1.00 82.04           C  
ATOM   1374  CB  ASP A 177      -8.394   7.444   3.277  1.00 82.04           C  
ATOM   1375  O   ASP A 177      -8.758  10.640   2.539  1.00 82.04           O  
ATOM   1376  CG  ASP A 177      -7.389   6.717   4.153  1.00 82.04           C  
ATOM   1377  OD1 ASP A 177      -7.077   7.207   5.259  1.00 82.04           O  
ATOM   1378  OD2 ASP A 177      -6.903   5.645   3.732  1.00 82.04           O  
ATOM   1379  N   THR A 178     -10.603   9.375   2.393  1.00 82.45           N  
ATOM   1380  CA  THR A 178     -11.200  10.221   1.366  1.00 82.45           C  
ATOM   1381  C   THR A 178     -11.481  11.618   1.912  1.00 82.45           C  
ATOM   1382  CB  THR A 178     -12.504   9.607   0.825  1.00 82.45           C  
ATOM   1383  O   THR A 178     -11.227  12.617   1.236  1.00 82.45           O  
ATOM   1384  CG2 THR A 178     -13.070  10.438  -0.322  1.00 82.45           C  
ATOM   1385  OG1 THR A 178     -12.241   8.279   0.354  1.00 82.45           O  
ATOM   1386  N   MET A 179     -12.049  11.642   3.062  1.00 84.44           N  
ATOM   1387  CA  MET A 179     -12.358  12.913   3.712  1.00 84.44           C  
ATOM   1388  C   MET A 179     -11.096  13.747   3.905  1.00 84.44           C  
ATOM   1389  CB  MET A 179     -13.039  12.676   5.061  1.00 84.44           C  
ATOM   1390  O   MET A 179     -11.102  14.955   3.663  1.00 84.44           O  
ATOM   1391  CG  MET A 179     -13.586  13.941   5.702  1.00 84.44           C  
ATOM   1392  SD  MET A 179     -14.530  13.600   7.238  1.00 84.44           S  
ATOM   1393  CE  MET A 179     -15.621  12.272   6.655  1.00 84.44           C  
ATOM   1394  N   GLN A 180     -10.122  13.132   4.328  1.00 83.86           N  
ATOM   1395  CA  GLN A 180      -8.845  13.804   4.544  1.00 83.86           C  
ATOM   1396  C   GLN A 180      -8.270  14.328   3.232  1.00 83.86           C  
ATOM   1397  CB  GLN A 180      -7.847  12.858   5.215  1.00 83.86           C  
ATOM   1398  O   GLN A 180      -7.698  15.419   3.190  1.00 83.86           O  
ATOM   1399  CG  GLN A 180      -8.148  12.588   6.683  1.00 83.86           C  
ATOM   1400  CD  GLN A 180      -7.150  11.640   7.321  1.00 83.86           C  
ATOM   1401  NE2 GLN A 180      -7.515  11.079   8.469  1.00 83.86           N  
ATOM   1402  OE1 GLN A 180      -6.060  11.413   6.787  1.00 83.86           O  
ATOM   1403  N   GLU A 181      -8.361  13.525   2.277  1.00 82.05           N  
ATOM   1404  CA  GLU A 181      -7.868  13.934   0.966  1.00 82.05           C  
ATOM   1405  C   GLU A 181      -8.650  15.130   0.431  1.00 82.05           C  
ATOM   1406  CB  GLU A 181      -7.945  12.770  -0.025  1.00 82.05           C  
ATOM   1407  O   GLU A 181      -8.064  16.075  -0.102  1.00 82.05           O  
ATOM   1408  CG  GLU A 181      -7.301  13.066  -1.372  1.00 82.05           C  
ATOM   1409  CD  GLU A 181      -7.155  11.834  -2.251  1.00 82.05           C  
ATOM   1410  OE1 GLU A 181      -6.642  11.955  -3.387  1.00 82.05           O  
ATOM   1411  OE2 GLU A 181      -7.558  10.738  -1.801  1.00 82.05           O  
ATOM   1412  N   LEU A 182      -9.913  15.103   0.574  1.00 85.84           N  
ATOM   1413  CA  LEU A 182     -10.766  16.206   0.145  1.00 85.84           C  
ATOM   1414  C   LEU A 182     -10.439  17.479   0.919  1.00 85.84           C  
ATOM   1415  CB  LEU A 182     -12.242  15.846   0.332  1.00 85.84           C  
ATOM   1416  O   LEU A 182     -10.415  18.570   0.345  1.00 85.84           O  
ATOM   1417  CG  LEU A 182     -12.827  14.842  -0.663  1.00 85.84           C  
ATOM   1418  CD1 LEU A 182     -14.230  14.427  -0.234  1.00 85.84           C  
ATOM   1419  CD2 LEU A 182     -12.844  15.431  -2.069  1.00 85.84           C  
ATOM   1420  N   ALA A 183     -10.313  17.310   2.210  1.00 86.84           N  
ATOM   1421  CA  ALA A 183      -9.932  18.444   3.048  1.00 86.84           C  
ATOM   1422  C   ALA A 183      -8.621  19.062   2.570  1.00 86.84           C  
ATOM   1423  CB  ALA A 183      -9.812  18.012   4.507  1.00 86.84           C  
ATOM   1424  O   ALA A 183      -8.464  20.285   2.582  1.00 86.84           O  
ATOM   1425  N   PHE A 184      -7.672  18.219   2.141  1.00 85.78           N  
ATOM   1426  CA  PHE A 184      -6.382  18.641   1.609  1.00 85.78           C  
ATOM   1427  C   PHE A 184      -6.566  19.530   0.386  1.00 85.78           C  
ATOM   1428  CB  PHE A 184      -5.523  17.424   1.250  1.00 85.78           C  
ATOM   1429  O   PHE A 184      -5.945  20.591   0.284  1.00 85.78           O  
ATOM   1430  CG  PHE A 184      -4.246  17.773   0.535  1.00 85.78           C  
ATOM   1431  CD1 PHE A 184      -4.174  17.728  -0.852  1.00 85.78           C  
ATOM   1432  CD2 PHE A 184      -3.116  18.146   1.251  1.00 85.78           C  
ATOM   1433  CE1 PHE A 184      -2.993  18.050  -1.516  1.00 85.78           C  
ATOM   1434  CE2 PHE A 184      -1.931  18.469   0.594  1.00 85.78           C  
ATOM   1435  CZ  PHE A 184      -1.872  18.420  -0.789  1.00 85.78           C  
ATOM   1436  N   TYR A 185      -7.444  19.092  -0.549  1.00 84.91           N  
ATOM   1437  CA  TYR A 185      -7.689  19.840  -1.776  1.00 84.91           C  
ATOM   1438  C   TYR A 185      -8.440  21.134  -1.485  1.00 84.91           C  
ATOM   1439  CB  TYR A 185      -8.481  18.991  -2.775  1.00 84.91           C  
ATOM   1440  O   TYR A 185      -8.163  22.170  -2.093  1.00 84.91           O  
ATOM   1441  CG  TYR A 185      -7.657  17.921  -3.449  1.00 84.91           C  
ATOM   1442  CD1 TYR A 185      -6.713  18.249  -4.419  1.00 84.91           C  
ATOM   1443  CD2 TYR A 185      -7.821  16.580  -3.118  1.00 84.91           C  
ATOM   1444  CE1 TYR A 185      -5.952  17.266  -5.045  1.00 84.91           C  
ATOM   1445  CE2 TYR A 185      -7.066  15.589  -3.736  1.00 84.91           C  
ATOM   1446  OH  TYR A 185      -5.385  14.964  -5.312  1.00 84.91           O  
ATOM   1447  CZ  TYR A 185      -6.135  15.941  -4.697  1.00 84.91           C  
ATOM   1448  N   ARG A 186      -9.316  21.040  -0.577  1.00 86.73           N  
ATOM   1449  CA  ARG A 186     -10.113  22.204  -0.203  1.00 86.73           C  
ATOM   1450  C   ARG A 186      -9.230  23.314   0.359  1.00 86.73           C  
ATOM   1451  CB  ARG A 186     -11.183  21.817   0.821  1.00 86.73           C  
ATOM   1452  O   ARG A 186      -9.400  24.484   0.011  1.00 86.73           O  
ATOM   1453  CG  ARG A 186     -12.160  22.936   1.144  1.00 86.73           C  
ATOM   1454  CD  ARG A 186     -13.216  22.491   2.145  1.00 86.73           C  
ATOM   1455  NE  ARG A 186     -14.109  23.587   2.510  1.00 86.73           N  
ATOM   1456  NH1 ARG A 186     -15.315  22.365   4.055  1.00 86.73           N  
ATOM   1457  NH2 ARG A 186     -15.839  24.562   3.664  1.00 86.73           N  
ATOM   1458  CZ  ARG A 186     -15.086  23.502   3.409  1.00 86.73           C  
ATOM   1459  N   LYS A 187      -8.362  22.967   1.203  1.00 89.79           N  
ATOM   1460  CA  LYS A 187      -7.460  23.915   1.851  1.00 89.79           C  
ATOM   1461  C   LYS A 187      -6.528  24.569   0.835  1.00 89.79           C  
ATOM   1462  CB  LYS A 187      -6.642  23.219   2.940  1.00 89.79           C  
ATOM   1463  O   LYS A 187      -6.168  25.739   0.980  1.00 89.79           O  
ATOM   1464  CG  LYS A 187      -5.878  24.173   3.846  1.00 89.79           C  
ATOM   1465  CD  LYS A 187      -5.171  23.430   4.972  1.00 89.79           C  
ATOM   1466  CE  LYS A 187      -4.346  24.375   5.835  1.00 89.79           C  
ATOM   1467  NZ  LYS A 187      -3.670  23.655   6.955  1.00 89.79           N  
ATOM   1468  N   ARG A 188      -6.180  23.942  -0.278  1.00 90.15           N  
ATOM   1469  CA  ARG A 188      -5.207  24.411  -1.259  1.00 90.15           C  
ATOM   1470  C   ARG A 188      -5.903  24.976  -2.493  1.00 90.15           C  
ATOM   1471  CB  ARG A 188      -4.262  23.278  -1.663  1.00 90.15           C  
ATOM   1472  O   ARG A 188      -5.246  25.475  -3.409  1.00 90.15           O  
ATOM   1473  CG  ARG A 188      -3.268  22.889  -0.580  1.00 90.15           C  
ATOM   1474  CD  ARG A 188      -2.351  21.763  -1.034  1.00 90.15           C  
ATOM   1475  NE  ARG A 188      -1.367  21.422  -0.010  1.00 90.15           N  
ATOM   1476  NH1 ARG A 188      -1.185  19.204  -0.629  1.00 90.15           N  
ATOM   1477  NH2 ARG A 188       0.051  20.015   1.123  1.00 90.15           N  
ATOM   1478  CZ  ARG A 188      -0.836  20.214   0.159  1.00 90.15           C  
ATOM   1479  N   GLY A 189      -7.274  24.996  -2.419  1.00 86.49           N  
ATOM   1480  CA  GLY A 189      -8.040  25.575  -3.512  1.00 86.49           C  
ATOM   1481  C   GLY A 189      -7.844  24.847  -4.829  1.00 86.49           C  
ATOM   1482  O   GLY A 189      -7.868  25.465  -5.895  1.00 86.49           O  
ATOM   1483  N   ILE A 190      -7.415  23.548  -4.764  1.00 88.80           N  
ATOM   1484  CA  ILE A 190      -7.202  22.691  -5.925  1.00 88.80           C  
ATOM   1485  C   ILE A 190      -8.412  21.780  -6.122  1.00 88.80           C  
ATOM   1486  CB  ILE A 190      -5.915  21.849  -5.778  1.00 88.80           C  
ATOM   1487  O   ILE A 190      -9.020  21.326  -5.150  1.00 88.80           O  
ATOM   1488  CG1 ILE A 190      -4.707  22.759  -5.530  1.00 88.80           C  
ATOM   1489  CG2 ILE A 190      -5.697  20.974  -7.016  1.00 88.80           C  
ATOM   1490  CD1 ILE A 190      -3.470  22.024  -5.030  1.00 88.80           C  
ATOM   1491  N   THR A 191      -8.944  21.670  -7.445  1.00 85.71           N  
ATOM   1492  CA  THR A 191     -10.027  20.746  -7.766  1.00 85.71           C  
ATOM   1493  C   THR A 191      -9.561  19.300  -7.631  1.00 85.71           C  
ATOM   1494  CB  THR A 191     -10.562  20.985  -9.190  1.00 85.71           C  
ATOM   1495  O   THR A 191      -8.533  18.918  -8.194  1.00 85.71           O  
ATOM   1496  CG2 THR A 191     -11.262  22.336  -9.295  1.00 85.71           C  
ATOM   1497  OG1 THR A 191      -9.469  20.952 -10.116  1.00 85.71           O  
ATOM   1498  N   PRO A 192     -10.296  18.573  -6.707  1.00 82.08           N  
ATOM   1499  CA  PRO A 192      -9.918  17.169  -6.534  1.00 82.08           C  
ATOM   1500  C   PRO A 192     -10.050  16.359  -7.822  1.00 82.08           C  
ATOM   1501  CB  PRO A 192     -10.900  16.668  -5.472  1.00 82.08           C  
ATOM   1502  O   PRO A 192     -10.844  16.710  -8.698  1.00 82.08           O  
ATOM   1503  CG  PRO A 192     -12.064  17.602  -5.557  1.00 82.08           C  
ATOM   1504  CD  PRO A 192     -11.585  18.911  -6.114  1.00 82.08           C  
ATOM   1505  N   PRO A 193      -9.190  15.334  -7.954  1.00 79.64           N  
ATOM   1506  CA  PRO A 193      -9.331  14.443  -9.108  1.00 79.64           C  
ATOM   1507  C   PRO A 193     -10.712  13.797  -9.190  1.00 79.64           C  
ATOM   1508  CB  PRO A 193      -8.248  13.388  -8.874  1.00 79.64           C  
ATOM   1509  O   PRO A 193     -11.393  13.656  -8.170  1.00 79.64           O  
ATOM   1510  CG  PRO A 193      -7.836  13.573  -7.449  1.00 79.64           C  
ATOM   1511  CD  PRO A 193      -8.348  14.902  -6.973  1.00 79.64           C  
ATOM   1512  N   LYS A 194     -11.276  13.478 -10.391  1.00 70.68           N  
ATOM   1513  CA  LYS A 194     -12.581  12.888 -10.673  1.00 70.68           C  
ATOM   1514  C   LYS A 194     -12.726  11.527  -9.999  1.00 70.68           C  
ATOM   1515  CB  LYS A 194     -12.794  12.751 -12.181  1.00 70.68           C  
ATOM   1516  O   LYS A 194     -13.836  11.114  -9.653  1.00 70.68           O  
ATOM   1517  CG  LYS A 194     -12.990  14.077 -12.901  1.00 70.68           C  
ATOM   1518  CD  LYS A 194     -13.242  13.873 -14.390  1.00 70.68           C  
ATOM   1519  CE  LYS A 194     -13.367  15.201 -15.124  1.00 70.68           C  
ATOM   1520  NZ  LYS A 194     -13.608  15.006 -16.585  1.00 70.68           N  
ATOM   1521  N   THR A 195     -11.645  10.977  -9.640  1.00 69.18           N  
ATOM   1522  CA  THR A 195     -11.585   9.642  -9.056  1.00 69.18           C  
ATOM   1523  C   THR A 195     -11.962   9.680  -7.578  1.00 69.18           C  
ATOM   1524  CB  THR A 195     -10.182   9.026  -9.215  1.00 69.18           C  
ATOM   1525  O   THR A 195     -12.315   8.653  -6.995  1.00 69.18           O  
ATOM   1526  CG2 THR A 195      -9.950   8.548 -10.644  1.00 69.18           C  
ATOM   1527  OG1 THR A 195      -9.194  10.010  -8.884  1.00 69.18           O  
ATOM   1528  N   LEU A 196     -12.003  10.829  -6.817  1.00 63.95           N  
ATOM   1529  CA  LEU A 196     -12.291  11.049  -5.404  1.00 63.95           C  
ATOM   1530  C   LEU A 196     -13.749  11.445  -5.201  1.00 63.95           C  
ATOM   1531  CB  LEU A 196     -11.372  12.133  -4.832  1.00 63.95           C  
ATOM   1532  O   LEU A 196     -14.197  11.620  -4.066  1.00 63.95           O  
ATOM   1533  CG  LEU A 196      -9.891  11.770  -4.710  1.00 63.95           C  
ATOM   1534  CD1 LEU A 196      -9.073  13.001  -4.333  1.00 63.95           C  
ATOM   1535  CD2 LEU A 196      -9.695  10.658  -3.685  1.00 63.95           C  
ATOM   1536  N   GLU A 197     -14.503  11.350  -6.266  1.00 56.58           N  
ATOM   1537  CA  GLU A 197     -15.945  11.562  -6.184  1.00 56.58           C  
ATOM   1538  C   GLU A 197     -16.654  10.332  -5.627  1.00 56.58           C  
ATOM   1539  CB  GLU A 197     -16.515  11.919  -7.560  1.00 56.58           C  
ATOM   1540  O   GLU A 197     -16.285   9.199  -5.944  1.00 56.58           O  
ATOM   1541  CG  GLU A 197     -16.017  13.250  -8.106  1.00 56.58           C  
ATOM   1542  CD  GLU A 197     -17.135  14.248  -8.364  1.00 56.58           C  
ATOM   1543  OE1 GLU A 197     -16.956  15.450  -8.064  1.00 56.58           O  
ATOM   1544  OE2 GLU A 197     -18.199  13.823  -8.868  1.00 56.58           O  
ATOM   1545  N   PRO A 198     -17.390  10.538  -4.447  1.00 46.12           N  
ATOM   1546  CA  PRO A 198     -18.044   9.392  -3.810  1.00 46.12           C  
ATOM   1547  C   PRO A 198     -18.782   8.504  -4.808  1.00 46.12           C  
ATOM   1548  CB  PRO A 198     -19.023  10.045  -2.831  1.00 46.12           C  
ATOM   1549  O   PRO A 198     -19.396   9.007  -5.752  1.00 46.12           O  
ATOM   1550  CG  PRO A 198     -19.057  11.485  -3.228  1.00 46.12           C  
ATOM   1551  CD  PRO A 198     -17.967  11.729  -4.232  1.00 46.12           C  
ATOM   1552  N   ALA A 199     -18.204   7.401  -5.317  1.00 45.21           N  
ATOM   1553  CA  ALA A 199     -19.017   6.367  -5.953  1.00 45.21           C  
ATOM   1554  C   ALA A 199     -20.408   6.303  -5.329  1.00 45.21           C  
ATOM   1555  CB  ALA A 199     -18.327   5.009  -5.849  1.00 45.21           C  
ATOM   1556  O   ALA A 199     -20.543   6.201  -4.107  1.00 45.21           O  
ATOM   1557  N   VAL A 200     -21.266   7.319  -5.360  1.00 38.07           N  
ATOM   1558  CA  VAL A 200     -22.693   7.142  -5.108  1.00 38.07           C  
ATOM   1559  C   VAL A 200     -23.061   5.665  -5.234  1.00 38.07           C  
ATOM   1560  CB  VAL A 200     -23.549   7.989  -6.075  1.00 38.07           C  
ATOM   1561  O   VAL A 200     -22.777   5.034  -6.255  1.00 38.07           O  
ATOM   1562  CG1 VAL A 200     -25.036   7.817  -5.772  1.00 38.07           C  
ATOM   1563  CG2 VAL A 200     -23.150   9.461  -5.989  1.00 38.07           C  
ATOM   1564  N   HIS A 201     -22.623   4.796  -4.291  1.00 36.73           N  
ATOM   1565  CA  HIS A 201     -23.286   3.521  -4.042  1.00 36.73           C  
ATOM   1566  C   HIS A 201     -24.648   3.465  -4.726  1.00 36.73           C  
ATOM   1567  CB  HIS A 201     -23.443   3.283  -2.540  1.00 36.73           C  
ATOM   1568  O   HIS A 201     -25.494   4.334  -4.505  1.00 36.73           O  
ATOM   1569  CG  HIS A 201     -22.146   3.275  -1.795  1.00 36.73           C  
ATOM   1570  CD2 HIS A 201     -21.585   4.198  -0.978  1.00 36.73           C  
ATOM   1571  ND1 HIS A 201     -21.262   2.220  -1.851  1.00 36.73           N  
ATOM   1572  CE1 HIS A 201     -20.209   2.495  -1.098  1.00 36.73           C  
ATOM   1573  NE2 HIS A 201     -20.381   3.689  -0.558  1.00 36.73           N  
ATOM   1574  N   LYS A 202     -24.762   3.412  -6.043  1.00 27.84           N  
ATOM   1575  CA  LYS A 202     -26.072   2.890  -6.422  1.00 27.84           C  
ATOM   1576  C   LYS A 202     -26.516   1.779  -5.475  1.00 27.84           C  
ATOM   1577  CB  LYS A 202     -26.048   2.373  -7.862  1.00 27.84           C  
ATOM   1578  O   LYS A 202     -25.811   0.783  -5.304  1.00 27.84           O  
ATOM   1579  CG  LYS A 202     -25.903   3.466  -8.910  1.00 27.84           C  
ATOM   1580  CD  LYS A 202     -25.989   2.902 -10.322  1.00 27.84           C  
ATOM   1581  CE  LYS A 202     -25.815   3.991 -11.372  1.00 27.84           C  
ATOM   1582  NZ  LYS A 202     -25.860   3.436 -12.758  1.00 27.84           N  
ATOM   1583  N   ALA A 203     -26.817   2.062  -4.181  1.00 29.51           N  
ATOM   1584  CA  ALA A 203     -27.904   1.380  -3.483  1.00 29.51           C  
ATOM   1585  C   ALA A 203     -28.834   0.678  -4.469  1.00 29.51           C  
ATOM   1586  CB  ALA A 203     -28.691   2.370  -2.627  1.00 29.51           C  
ATOM   1587  O   ALA A 203     -29.193   1.245  -5.504  1.00 29.51           O  
ATOM   1588  N   SER A 204     -28.606  -0.698  -4.880  1.00 29.26           N  
ATOM   1589  CA  SER A 204     -29.731  -1.626  -4.919  1.00 29.26           C  
ATOM   1590  C   SER A 204     -29.634  -2.561  -6.120  1.00 29.26           C  
ATOM   1591  CB  SER A 204     -31.055  -0.863  -4.962  1.00 29.26           C  
ATOM   1592  O   SER A 204     -29.519  -2.106  -7.260  1.00 29.26           O  
ATOM   1593  OG  SER A 204     -31.006   0.277  -4.121  1.00 29.26           O  
ATOM   1594  N   HIS A 205     -28.990  -3.759  -5.977  1.00 31.75           N  
ATOM   1595  CA  HIS A 205     -29.845  -4.829  -6.477  1.00 31.75           C  
ATOM   1596  C   HIS A 205     -29.843  -6.025  -5.531  1.00 31.75           C  
ATOM   1597  CB  HIS A 205     -29.398  -5.264  -7.874  1.00 31.75           C  
ATOM   1598  O   HIS A 205     -28.791  -6.614  -5.271  1.00 31.75           O  
ATOM   1599  CG  HIS A 205     -30.489  -5.884  -8.688  1.00 31.75           C  
ATOM   1600  CD2 HIS A 205     -31.428  -5.326  -9.487  1.00 31.75           C  
ATOM   1601  ND1 HIS A 205     -30.703  -7.245  -8.732  1.00 31.75           N  
ATOM   1602  CE1 HIS A 205     -31.730  -7.497  -9.526  1.00 31.75           C  
ATOM   1603  NE2 HIS A 205     -32.188  -6.350  -9.997  1.00 31.75           N  
ATOM   1604  N   VAL A 206     -30.446  -5.938  -4.296  1.00 32.34           N  
ATOM   1605  CA  VAL A 206     -30.979  -7.105  -3.602  1.00 32.34           C  
ATOM   1606  C   VAL A 206     -31.628  -8.053  -4.609  1.00 32.34           C  
ATOM   1607  CB  VAL A 206     -32.000  -6.702  -2.515  1.00 32.34           C  
ATOM   1608  O   VAL A 206     -32.528  -7.658  -5.352  1.00 32.34           O  
ATOM   1609  CG1 VAL A 206     -32.476  -7.929  -1.739  1.00 32.34           C  
ATOM   1610  CG2 VAL A 206     -31.391  -5.670  -1.568  1.00 32.34           C  
ATOM   1611  N   VAL A 207     -30.881  -8.840  -5.350  1.00 32.51           N  
ATOM   1612  CA  VAL A 207     -31.476  -9.940  -6.102  1.00 32.51           C  
ATOM   1613  C   VAL A 207     -31.942 -11.031  -5.140  1.00 32.51           C  
ATOM   1614  CB  VAL A 207     -30.483 -10.526  -7.131  1.00 32.51           C  
ATOM   1615  O   VAL A 207     -31.184 -11.466  -4.270  1.00 32.51           O  
ATOM   1616  CG1 VAL A 207     -31.094 -11.732  -7.843  1.00 32.51           C  
ATOM   1617  CG2 VAL A 207     -30.071  -9.457  -8.141  1.00 32.51           C  
ATOM   1618  N   SER A 208     -33.224 -10.975  -4.652  1.00 28.66           N  
ATOM   1619  CA  SER A 208     -34.103 -12.024  -4.147  1.00 28.66           C  
ATOM   1620  C   SER A 208     -33.963 -13.304  -4.964  1.00 28.66           C  
ATOM   1621  CB  SER A 208     -35.559 -11.556  -4.162  1.00 28.66           C  
ATOM   1622  O   SER A 208     -34.176 -13.298  -6.178  1.00 28.66           O  
ATOM   1623  OG  SER A 208     -36.374 -12.422  -3.391  1.00 28.66           O  
ATOM   1624  N   VAL A 209     -32.970 -14.200  -4.626  1.00 41.62           N  
ATOM   1625  CA  VAL A 209     -32.995 -15.438  -5.400  1.00 41.62           C  
ATOM   1626  C   VAL A 209     -33.537 -16.575  -4.537  1.00 41.62           C  
ATOM   1627  CB  VAL A 209     -31.593 -15.799  -5.938  1.00 41.62           C  
ATOM   1628  O   VAL A 209     -33.071 -16.789  -3.415  1.00 41.62           O  
ATOM   1629  CG1 VAL A 209     -31.670 -16.990  -6.892  1.00 41.62           C  
ATOM   1630  CG2 VAL A 209     -30.962 -14.594  -6.634  1.00 41.62           C  
ATOM   1631  N   GLN A 210     -34.885 -16.826  -4.534  1.00 31.91           N  
ATOM   1632  CA  GLN A 210     -35.567 -18.109  -4.398  1.00 31.91           C  
ATOM   1633  C   GLN A 210     -34.855 -19.198  -5.196  1.00 31.91           C  
ATOM   1634  CB  GLN A 210     -37.023 -17.994  -4.851  1.00 31.91           C  
ATOM   1635  O   GLN A 210     -34.500 -18.991  -6.359  1.00 31.91           O  
ATOM   1636  CG  GLN A 210     -37.924 -17.284  -3.849  1.00 31.91           C  
ATOM   1637  CD  GLN A 210     -39.349 -17.132  -4.346  1.00 31.91           C  
ATOM   1638  NE2 GLN A 210     -40.216 -16.583  -3.501  1.00 31.91           N  
ATOM   1639  OE1 GLN A 210     -39.669 -17.503  -5.479  1.00 31.91           O  
ATOM   1640  N   GLY A 211     -33.865 -19.946  -4.579  1.00 35.93           N  
ATOM   1641  CA  GLY A 211     -33.663 -21.366  -4.815  1.00 35.93           C  
ATOM   1642  C   GLY A 211     -32.787 -21.652  -6.020  1.00 35.93           C  
ATOM   1643  O   GLY A 211     -33.010 -21.102  -7.100  1.00 35.93           O  
ATOM   1644  N   ALA A 212     -31.488 -21.779  -5.818  1.00 31.17           N  
ATOM   1645  CA  ALA A 212     -30.721 -22.895  -6.366  1.00 31.17           C  
ATOM   1646  C   ALA A 212     -29.303 -22.461  -6.726  1.00 31.17           C  
ATOM   1647  CB  ALA A 212     -31.424 -23.473  -7.592  1.00 31.17           C  
ATOM   1648  O   ALA A 212     -29.100 -21.379  -7.283  1.00 31.17           O  
ATOM   1649  N   GLU A 213     -28.288 -22.629  -5.835  1.00 32.28           N  
ATOM   1650  CA  GLU A 213     -26.901 -23.079  -5.778  1.00 32.28           C  
ATOM   1651  C   GLU A 213     -25.936 -21.897  -5.818  1.00 32.28           C  
ATOM   1652  CB  GLU A 213     -26.600 -24.042  -6.929  1.00 32.28           C  
ATOM   1653  O   GLU A 213     -26.114 -20.970  -6.610  1.00 32.28           O  
ATOM   1654  CG  GLU A 213     -27.003 -25.482  -6.647  1.00 32.28           C  
ATOM   1655  CD  GLU A 213     -25.881 -26.478  -6.892  1.00 32.28           C  
ATOM   1656  OE1 GLU A 213     -25.488 -27.195  -5.943  1.00 32.28           O  
ATOM   1657  OE2 GLU A 213     -25.390 -26.542  -8.041  1.00 32.28           O  
ATOM   1658  N   PRO A 214     -24.876 -21.696  -4.825  1.00 33.50           N  
ATOM   1659  CA  PRO A 214     -24.093 -20.464  -4.710  1.00 33.50           C  
ATOM   1660  C   PRO A 214     -23.012 -20.350  -5.782  1.00 33.50           C  
ATOM   1661  CB  PRO A 214     -23.469 -20.571  -3.316  1.00 33.50           C  
ATOM   1662  O   PRO A 214     -22.278 -21.310  -6.029  1.00 33.50           O  
ATOM   1663  CG  PRO A 214     -23.290 -22.037  -3.089  1.00 33.50           C  
ATOM   1664  CD  PRO A 214     -23.864 -22.775  -4.264  1.00 33.50           C  
ATOM   1665  N   ARG A 215     -23.238 -19.589  -6.898  1.00 35.22           N  
ATOM   1666  CA  ARG A 215     -22.271 -19.012  -7.827  1.00 35.22           C  
ATOM   1667  C   ARG A 215     -21.708 -17.702  -7.287  1.00 35.22           C  
ATOM   1668  CB  ARG A 215     -22.912 -18.781  -9.197  1.00 35.22           C  
ATOM   1669  O   ARG A 215     -22.456 -16.855  -6.793  1.00 35.22           O  
ATOM   1670  CG  ARG A 215     -22.995 -20.033 -10.057  1.00 35.22           C  
ATOM   1671  CD  ARG A 215     -23.381 -19.706 -11.492  1.00 35.22           C  
ATOM   1672  NE  ARG A 215     -23.134 -20.833 -12.387  1.00 35.22           N  
ATOM   1673  NH1 ARG A 215     -23.821 -19.734 -14.299  1.00 35.22           N  
ATOM   1674  NH2 ARG A 215     -23.088 -21.903 -14.419  1.00 35.22           N  
ATOM   1675  CZ  ARG A 215     -23.348 -20.821 -13.700  1.00 35.22           C  
ATOM   1676  N   VAL A 216     -20.540 -17.605  -6.589  1.00 34.93           N  
ATOM   1677  CA  VAL A 216     -19.533 -16.644  -6.154  1.00 34.93           C  
ATOM   1678  C   VAL A 216     -19.673 -15.350  -6.953  1.00 34.93           C  
ATOM   1679  CB  VAL A 216     -18.104 -17.211  -6.305  1.00 34.93           C  
ATOM   1680  O   VAL A 216     -19.582 -15.360  -8.183  1.00 34.93           O  
ATOM   1681  CG1 VAL A 216     -17.083 -16.286  -5.644  1.00 34.93           C  
ATOM   1682  CG2 VAL A 216     -18.022 -18.615  -5.709  1.00 34.93           C  
ATOM   1683  N   LEU A 217     -20.633 -14.427  -6.610  1.00 30.22           N  
ATOM   1684  CA  LEU A 217     -20.803 -13.067  -7.111  1.00 30.22           C  
ATOM   1685  C   LEU A 217     -19.607 -12.197  -6.738  1.00 30.22           C  
ATOM   1686  CB  LEU A 217     -22.090 -12.449  -6.558  1.00 30.22           C  
ATOM   1687  O   LEU A 217     -19.262 -12.080  -5.560  1.00 30.22           O  
ATOM   1688  CG  LEU A 217     -23.400 -12.957  -7.162  1.00 30.22           C  
ATOM   1689  CD1 LEU A 217     -24.577 -12.579  -6.270  1.00 30.22           C  
ATOM   1690  CD2 LEU A 217     -23.590 -12.404  -8.570  1.00 30.22           C  
ATOM   1691  N   ARG A 218     -18.588 -12.260  -7.555  1.00 29.32           N  
ATOM   1692  CA  ARG A 218     -17.451 -11.346  -7.583  1.00 29.32           C  
ATOM   1693  C   ARG A 218     -17.910  -9.908  -7.801  1.00 29.32           C  
ATOM   1694  CB  ARG A 218     -16.461 -11.751  -8.678  1.00 29.32           C  
ATOM   1695  O   ARG A 218     -18.626  -9.618  -8.761  1.00 29.32           O  
ATOM   1696  CG  ARG A 218     -15.682 -13.019  -8.365  1.00 29.32           C  
ATOM   1697  CD  ARG A 218     -14.465 -13.170  -9.267  1.00 29.32           C  
ATOM   1698  NE  ARG A 218     -13.451 -14.030  -8.665  1.00 29.32           N  
ATOM   1699  NH1 ARG A 218     -11.788 -13.474 -10.169  1.00 29.32           N  
ATOM   1700  NH2 ARG A 218     -11.362 -14.967  -8.483  1.00 29.32           N  
ATOM   1701  CZ  ARG A 218     -12.203 -14.155  -9.107  1.00 29.32           C  
ATOM   1702  N   ARG A 219     -18.198  -9.143  -6.705  1.00 31.07           N  
ATOM   1703  CA  ARG A 219     -18.371  -7.694  -6.735  1.00 31.07           C  
ATOM   1704  C   ARG A 219     -17.157  -7.011  -7.357  1.00 31.07           C  
ATOM   1705  CB  ARG A 219     -18.612  -7.152  -5.325  1.00 31.07           C  
ATOM   1706  O   ARG A 219     -16.022  -7.250  -6.940  1.00 31.07           O  
ATOM   1707  CG  ARG A 219     -20.077  -7.110  -4.923  1.00 31.07           C  
ATOM   1708  CD  ARG A 219     -20.276  -6.408  -3.587  1.00 31.07           C  
ATOM   1709  NE  ARG A 219     -21.681  -6.393  -3.190  1.00 31.07           N  
ATOM   1710  NH1 ARG A 219     -21.666  -4.201  -2.461  1.00 31.07           N  
ATOM   1711  NH2 ARG A 219     -23.590  -5.441  -2.338  1.00 31.07           N  
ATOM   1712  CZ  ARG A 219     -22.309  -5.345  -2.664  1.00 31.07           C  
ATOM   1713  N   ARG A 220     -17.165  -6.827  -8.705  1.00 26.61           N  
ATOM   1714  CA  ARG A 220     -16.228  -6.013  -9.472  1.00 26.61           C  
ATOM   1715  C   ARG A 220     -16.232  -4.568  -8.985  1.00 26.61           C  
ATOM   1716  CB  ARG A 220     -16.565  -6.064 -10.963  1.00 26.61           C  
ATOM   1717  O   ARG A 220     -17.289  -3.938  -8.902  1.00 26.61           O  
ATOM   1718  CG  ARG A 220     -16.108  -7.339 -11.655  1.00 26.61           C  
ATOM   1719  CD  ARG A 220     -16.137  -7.199 -13.171  1.00 26.61           C  
ATOM   1720  NE  ARG A 220     -15.707  -8.427 -13.833  1.00 26.61           N  
ATOM   1721  NH1 ARG A 220     -14.608  -7.356 -15.559  1.00 26.61           N  
ATOM   1722  NH2 ARG A 220     -14.653  -9.646 -15.470  1.00 26.61           N  
ATOM   1723  CZ  ARG A 220     -14.990  -8.473 -14.953  1.00 26.61           C  
ATOM   1724  N   ARG A 221     -15.357  -4.192  -8.022  1.00 31.61           N  
ATOM   1725  CA  ARG A 221     -15.040  -2.834  -7.592  1.00 31.61           C  
ATOM   1726  C   ARG A 221     -14.290  -2.075  -8.682  1.00 31.61           C  
ATOM   1727  CB  ARG A 221     -14.212  -2.857  -6.305  1.00 31.61           C  
ATOM   1728  O   ARG A 221     -13.455  -2.650  -9.383  1.00 31.61           O  
ATOM   1729  CG  ARG A 221     -14.942  -2.300  -5.093  1.00 31.61           C  
ATOM   1730  CD  ARG A 221     -14.044  -2.258  -3.864  1.00 31.61           C  
ATOM   1731  NE  ARG A 221     -14.741  -1.706  -2.706  1.00 31.61           N  
ATOM   1732  NH1 ARG A 221     -12.840  -0.848  -1.712  1.00 31.61           N  
ATOM   1733  NH2 ARG A 221     -14.883  -0.589  -0.704  1.00 31.61           N  
ATOM   1734  CZ  ARG A 221     -14.153  -1.049  -1.710  1.00 31.61           C  
ATOM   1735  N   PRO A 222     -14.713  -0.786  -8.983  1.00 27.44           N  
ATOM   1736  CA  PRO A 222     -13.917   0.053  -9.881  1.00 27.44           C  
ATOM   1737  C   PRO A 222     -12.507   0.311  -9.353  1.00 27.44           C  
ATOM   1738  CB  PRO A 222     -14.719   1.355  -9.952  1.00 27.44           C  
ATOM   1739  O   PRO A 222     -12.327   0.554  -8.157  1.00 27.44           O  
ATOM   1740  CG  PRO A 222     -15.733   1.238  -8.860  1.00 27.44           C  
ATOM   1741  CD  PRO A 222     -15.459  -0.019  -8.087  1.00 27.44           C  
ATOM   1742  N   THR A 223     -11.494  -0.508  -9.683  1.00 36.88           N  
ATOM   1743  CA  THR A 223     -10.078  -0.186  -9.544  1.00 36.88           C  
ATOM   1744  C   THR A 223      -9.813   1.268  -9.924  1.00 36.88           C  
ATOM   1745  CB  THR A 223      -9.206  -1.113 -10.412  1.00 36.88           C  
ATOM   1746  O   THR A 223     -10.458   1.806 -10.827  1.00 36.88           O  
ATOM   1747  CG2 THR A 223      -9.402  -2.575 -10.023  1.00 36.88           C  
ATOM   1748  OG1 THR A 223      -9.565  -0.944 -11.789  1.00 36.88           O  
ATOM   1749  N   ARG A 224      -9.678   2.217  -8.983  1.00 38.38           N  
ATOM   1750  CA  ARG A 224      -9.128   3.540  -9.259  1.00 38.38           C  
ATOM   1751  C   ARG A 224      -8.139   3.491 -10.419  1.00 38.38           C  
ATOM   1752  CB  ARG A 224      -8.447   4.111  -8.013  1.00 38.38           C  
ATOM   1753  O   ARG A 224      -7.190   2.705 -10.399  1.00 38.38           O  
ATOM   1754  CG  ARG A 224      -9.414   4.514  -6.912  1.00 38.38           C  
ATOM   1755  CD  ARG A 224      -8.712   5.270  -5.793  1.00 38.38           C  
ATOM   1756  NE  ARG A 224      -9.662   5.792  -4.816  1.00 38.38           N  
ATOM   1757  NH1 ARG A 224      -8.077   6.205  -3.187  1.00 38.38           N  
ATOM   1758  NH2 ARG A 224     -10.285   6.679  -2.791  1.00 38.38           N  
ATOM   1759  CZ  ARG A 224      -9.339   6.225  -3.600  1.00 38.38           C  
ATOM   1760  N   PHE A 225      -8.653   3.381 -11.707  1.00 31.04           N  
ATOM   1761  CA  PHE A 225      -7.971   3.447 -12.994  1.00 31.04           C  
ATOM   1762  C   PHE A 225      -6.804   4.426 -12.938  1.00 31.04           C  
ATOM   1763  CB  PHE A 225      -8.947   3.855 -14.101  1.00 31.04           C  
ATOM   1764  O   PHE A 225      -6.988   5.600 -12.608  1.00 31.04           O  
ATOM   1765  CG  PHE A 225      -9.704   2.701 -14.700  1.00 31.04           C  
ATOM   1766  CD1 PHE A 225      -9.183   1.994 -15.777  1.00 31.04           C  
ATOM   1767  CD2 PHE A 225     -10.936   2.322 -14.184  1.00 31.04           C  
ATOM   1768  CE1 PHE A 225      -9.882   0.924 -16.333  1.00 31.04           C  
ATOM   1769  CE2 PHE A 225     -11.640   1.254 -14.734  1.00 31.04           C  
ATOM   1770  CZ  PHE A 225     -11.111   0.557 -15.809  1.00 31.04           C  
ATOM   1771  N   TYR A 226      -5.641   4.087 -12.474  1.00 35.58           N  
ATOM   1772  CA  TYR A 226      -4.397   4.774 -12.801  1.00 35.58           C  
ATOM   1773  C   TYR A 226      -4.047   4.596 -14.274  1.00 35.58           C  
ATOM   1774  CB  TYR A 226      -3.251   4.258 -11.925  1.00 35.58           C  
ATOM   1775  O   TYR A 226      -4.218   3.509 -14.832  1.00 35.58           O  
ATOM   1776  CG  TYR A 226      -3.434   4.547 -10.455  1.00 35.58           C  
ATOM   1777  CD1 TYR A 226      -3.064   5.778  -9.916  1.00 35.58           C  
ATOM   1778  CD2 TYR A 226      -3.974   3.591  -9.602  1.00 35.58           C  
ATOM   1779  CE1 TYR A 226      -3.228   6.048  -8.561  1.00 35.58           C  
ATOM   1780  CE2 TYR A 226      -4.143   3.850  -8.246  1.00 35.58           C  
ATOM   1781  OH  TYR A 226      -3.933   5.341  -6.394  1.00 35.58           O  
ATOM   1782  CZ  TYR A 226      -3.768   5.079  -7.736  1.00 35.58           C  
ATOM   1783  N   ASP A 227      -4.507   5.441 -15.185  1.00 32.60           N  
ATOM   1784  CA  ASP A 227      -3.962   5.502 -16.537  1.00 32.60           C  
ATOM   1785  C   ASP A 227      -2.607   4.801 -16.615  1.00 32.60           C  
ATOM   1786  CB  ASP A 227      -3.829   6.955 -16.997  1.00 32.60           C  
ATOM   1787  O   ASP A 227      -1.650   5.214 -15.957  1.00 32.60           O  
ATOM   1788  CG  ASP A 227      -3.517   7.082 -18.478  1.00 32.60           C  
ATOM   1789  OD1 ASP A 227      -4.213   6.452 -19.304  1.00 32.60           O  
ATOM   1790  OD2 ASP A 227      -2.566   7.817 -18.822  1.00 32.60           O  
ATOM   1791  N   ASP A 228      -2.498   3.487 -16.422  1.00 33.12           N  
ATOM   1792  CA  ASP A 228      -1.287   2.729 -16.723  1.00 33.12           C  
ATOM   1793  C   ASP A 228      -0.758   3.071 -18.114  1.00 33.12           C  
ATOM   1794  CB  ASP A 228      -1.554   1.226 -16.617  1.00 33.12           C  
ATOM   1795  O   ASP A 228      -1.416   2.795 -19.120  1.00 33.12           O  
ATOM   1796  CG  ASP A 228      -2.376   0.686 -17.774  1.00 33.12           C  
ATOM   1797  OD1 ASP A 228      -2.858   1.486 -18.605  1.00 33.12           O  
ATOM   1798  OD2 ASP A 228      -2.545  -0.550 -17.854  1.00 33.12           O  
ATOM   1799  N   GLY A 229      -0.463   4.327 -18.493  1.00 34.37           N  
ATOM   1800  CA  GLY A 229       0.511   4.608 -19.536  1.00 34.37           C  
ATOM   1801  C   GLY A 229       1.642   3.599 -19.583  1.00 34.37           C  
ATOM   1802  O   GLY A 229       2.584   3.750 -20.364  1.00 34.37           O  
ATOM   1803  N   SER A 230       1.439   2.374 -19.039  1.00 34.57           N  
ATOM   1804  CA  SER A 230       2.487   1.387 -19.280  1.00 34.57           C  
ATOM   1805  C   SER A 230       1.918   0.116 -19.901  1.00 34.57           C  
ATOM   1806  CB  SER A 230       3.213   1.048 -17.977  1.00 34.57           C  
ATOM   1807  O   SER A 230       2.666  -0.798 -20.254  1.00 34.57           O  
ATOM   1808  OG  SER A 230       2.363   0.327 -17.101  1.00 34.57           O  
ATOM   1809  N   SER A 231       0.830   0.247 -20.828  1.00 31.21           N  
ATOM   1810  CA  SER A 231       0.431  -0.873 -21.675  1.00 31.21           C  
ATOM   1811  C   SER A 231       0.106  -0.408 -23.090  1.00 31.21           C  
ATOM   1812  CB  SER A 231      -0.777  -1.594 -21.076  1.00 31.21           C  
ATOM   1813  O   SER A 231      -0.082  -1.228 -23.991  1.00 31.21           O  
ATOM   1814  OG  SER A 231      -0.970  -2.853 -21.697  1.00 31.21           O  
ATOM   1815  N   SER A 232       0.871   0.657 -23.695  1.00 27.62           N  
ATOM   1816  CA  SER A 232       0.665   0.973 -25.105  1.00 27.62           C  
ATOM   1817  C   SER A 232       1.973   1.374 -25.778  1.00 27.62           C  
ATOM   1818  CB  SER A 232      -0.363   2.095 -25.258  1.00 27.62           C  
ATOM   1819  O   SER A 232       1.963   1.985 -26.849  1.00 27.62           O  
ATOM   1820  OG  SER A 232      -0.633   2.346 -26.627  1.00 27.62           O  
ATOM   1821  N   ARG A 233       3.126   0.670 -25.519  1.00 27.58           N  
ATOM   1822  CA  ARG A 233       4.105   0.763 -26.597  1.00 27.58           C  
ATOM   1823  C   ARG A 233       4.547  -0.623 -27.056  1.00 27.58           C  
ATOM   1824  CB  ARG A 233       5.320   1.580 -26.152  1.00 27.58           C  
ATOM   1825  O   ARG A 233       5.262  -1.322 -26.336  1.00 27.58           O  
ATOM   1826  CG  ARG A 233       5.177   3.075 -26.386  1.00 27.58           C  
ATOM   1827  CD  ARG A 233       6.459   3.824 -26.053  1.00 27.58           C  
ATOM   1828  NE  ARG A 233       6.347   5.247 -26.358  1.00 27.58           N  
ATOM   1829  NH1 ARG A 233       7.964   5.909 -24.846  1.00 27.58           N  
ATOM   1830  NH2 ARG A 233       6.882   7.469 -26.130  1.00 27.58           N  
ATOM   1831  CZ  ARG A 233       7.065   6.205 -25.777  1.00 27.58           C  
ATOM   1832  N   TYR A 234       3.571  -1.597 -27.086  1.00 29.11           N  
ATOM   1833  CA  TYR A 234       3.974  -2.804 -27.799  1.00 29.11           C  
ATOM   1834  C   TYR A 234       3.014  -3.109 -28.942  1.00 29.11           C  
ATOM   1835  CB  TYR A 234       4.040  -3.998 -26.840  1.00 29.11           C  
ATOM   1836  O   TYR A 234       1.818  -3.309 -28.721  1.00 29.11           O  
ATOM   1837  CG  TYR A 234       5.414  -4.240 -26.266  1.00 29.11           C  
ATOM   1838  CD1 TYR A 234       6.345  -5.025 -26.943  1.00 29.11           C  
ATOM   1839  CD2 TYR A 234       5.785  -3.686 -25.046  1.00 29.11           C  
ATOM   1840  CE1 TYR A 234       7.612  -5.253 -26.417  1.00 29.11           C  
ATOM   1841  CE2 TYR A 234       7.049  -3.907 -24.510  1.00 29.11           C  
ATOM   1842  OH  TYR A 234       9.208  -4.912 -24.676  1.00 29.11           O  
ATOM   1843  CZ  TYR A 234       7.955  -4.690 -25.202  1.00 29.11           C  
ATOM   1844  N   MET A 235       2.751  -2.132 -29.895  1.00 31.15           N  
ATOM   1845  CA  MET A 235       2.239  -2.517 -31.206  1.00 31.15           C  
ATOM   1846  C   MET A 235       2.549  -1.447 -32.247  1.00 31.15           C  
ATOM   1847  CB  MET A 235       0.730  -2.764 -31.143  1.00 31.15           C  
ATOM   1848  O   MET A 235       2.271  -0.266 -32.031  1.00 31.15           O  
ATOM   1849  CG  MET A 235       0.358  -4.193 -30.782  1.00 31.15           C  
ATOM   1850  SD  MET A 235      -1.040  -4.830 -31.785  1.00 31.15           S  
ATOM   1851  CE  MET A 235      -1.836  -5.918 -30.570  1.00 31.15           C  
ATOM   1852  N   GLU A 236       3.837  -1.462 -32.910  1.00 27.71           N  
ATOM   1853  CA  GLU A 236       3.916  -1.210 -34.345  1.00 27.71           C  
ATOM   1854  C   GLU A 236       5.361  -1.004 -34.791  1.00 27.71           C  
ATOM   1855  CB  GLU A 236       3.069   0.008 -34.725  1.00 27.71           C  
ATOM   1856  O   GLU A 236       6.032  -0.078 -34.330  1.00 27.71           O  
ATOM   1857  CG  GLU A 236       2.031  -0.276 -35.800  1.00 27.71           C  
ATOM   1858  CD  GLU A 236       1.098   0.896 -36.058  1.00 27.71           C  
ATOM   1859  OE1 GLU A 236       0.573   1.017 -37.188  1.00 27.71           O  
ATOM   1860  OE2 GLU A 236       0.890   1.700 -35.122  1.00 27.71           O  
ATOM   1861  N   HIS A 237       6.269  -2.016 -34.781  1.00 32.66           N  
ATOM   1862  CA  HIS A 237       7.072  -2.036 -35.998  1.00 32.66           C  
ATOM   1863  C   HIS A 237       7.147  -3.441 -36.586  1.00 32.66           C  
ATOM   1864  CB  HIS A 237       8.480  -1.507 -35.720  1.00 32.66           C  
ATOM   1865  O   HIS A 237       7.553  -4.384 -35.903  1.00 32.66           O  
ATOM   1866  CG  HIS A 237       8.535  -0.027 -35.511  1.00 32.66           C  
ATOM   1867  CD2 HIS A 237       8.887   0.705 -34.429  1.00 32.66           C  
ATOM   1868  ND1 HIS A 237       8.197   0.876 -36.496  1.00 32.66           N  
ATOM   1869  CE1 HIS A 237       8.340   2.104 -36.026  1.00 32.66           C  
ATOM   1870  NE2 HIS A 237       8.757   2.028 -34.773  1.00 32.66           N  
ATOM   1871  N   ALA A 238       6.008  -3.930 -37.315  1.00 32.45           N  
ATOM   1872  CA  ALA A 238       5.816  -4.235 -38.730  1.00 32.45           C  
ATOM   1873  C   ALA A 238       7.115  -4.719 -39.368  1.00 32.45           C  
ATOM   1874  CB  ALA A 238       5.287  -3.010 -39.472  1.00 32.45           C  
ATOM   1875  O   ALA A 238       8.180  -4.143 -39.135  1.00 32.45           O  
ATOM   1876  N   ARG A 239       7.372  -6.051 -39.425  1.00 32.59           N  
ATOM   1877  CA  ARG A 239       7.457  -6.787 -40.682  1.00 32.59           C  
ATOM   1878  C   ARG A 239       8.491  -6.163 -41.613  1.00 32.59           C  
ATOM   1879  CB  ARG A 239       6.092  -6.834 -41.372  1.00 32.59           C  
ATOM   1880  O   ARG A 239       8.463  -4.956 -41.861  1.00 32.59           O  
ATOM   1881  CG  ARG A 239       5.037  -7.609 -40.598  1.00 32.59           C  
ATOM   1882  CD  ARG A 239       3.795  -7.865 -41.440  1.00 32.59           C  
ATOM   1883  NE  ARG A 239       2.748  -8.528 -40.668  1.00 32.59           N  
ATOM   1884  NH1 ARG A 239       1.369  -8.915 -42.481  1.00 32.59           N  
ATOM   1885  NH2 ARG A 239       0.735  -9.598 -40.386  1.00 32.59           N  
ATOM   1886  CZ  ARG A 239       1.620  -9.012 -41.180  1.00 32.59           C  
ATOM   1887  N   ASP A 240       9.876  -6.560 -41.473  1.00 34.84           N  
ATOM   1888  CA  ASP A 240      10.466  -6.840 -42.779  1.00 34.84           C  
ATOM   1889  C   ASP A 240      11.888  -7.378 -42.635  1.00 34.84           C  
ATOM   1890  CB  ASP A 240      10.465  -5.581 -43.649  1.00 34.84           C  
ATOM   1891  O   ASP A 240      12.767  -6.690 -42.112  1.00 34.84           O  
ATOM   1892  CG  ASP A 240       9.583  -5.710 -44.878  1.00 34.84           C  
ATOM   1893  OD1 ASP A 240       9.207  -6.845 -45.242  1.00 34.84           O  
ATOM   1894  OD2 ASP A 240       9.264  -4.668 -45.490  1.00 34.84           O  
ATOM   1895  N   ASP A 241      12.070  -8.728 -42.401  1.00 38.21           N  
ATOM   1896  CA  ASP A 241      12.856  -9.750 -43.086  1.00 38.21           C  
ATOM   1897  C   ASP A 241      12.999  -9.429 -44.571  1.00 38.21           C  
ATOM   1898  CB  ASP A 241      12.217 -11.129 -42.905  1.00 38.21           C  
ATOM   1899  O   ASP A 241      12.019  -9.084 -45.235  1.00 38.21           O  
ATOM   1900  CG  ASP A 241      12.618 -11.802 -41.604  1.00 38.21           C  
ATOM   1901  OD1 ASP A 241      13.814 -11.764 -41.241  1.00 38.21           O  
ATOM   1902  OD2 ASP A 241      11.732 -12.379 -40.938  1.00 38.21           O  
ATOM   1903  N   ARG A 242      14.028  -8.590 -45.000  1.00 35.63           N  
ATOM   1904  CA  ARG A 242      14.612  -8.809 -46.320  1.00 35.63           C  
ATOM   1905  C   ARG A 242      15.618  -7.715 -46.661  1.00 35.63           C  
ATOM   1906  CB  ARG A 242      13.518  -8.867 -47.389  1.00 35.63           C  
ATOM   1907  O   ARG A 242      15.335  -6.528 -46.490  1.00 35.63           O  
ATOM   1908  CG  ARG A 242      12.808 -10.208 -47.470  1.00 35.63           C  
ATOM   1909  CD  ARG A 242      11.891 -10.288 -48.683  1.00 35.63           C  
ATOM   1910  NE  ARG A 242      10.484 -10.225 -48.301  1.00 35.63           N  
ATOM   1911  NH1 ARG A 242       9.677 -10.830 -50.379  1.00 35.63           N  
ATOM   1912  NH2 ARG A 242       8.222 -10.395 -48.662  1.00 35.63           N  
ATOM   1913  CZ  ARG A 242       9.464 -10.484 -49.115  1.00 35.63           C  
ATOM   1914  N   ASP A 243      16.974  -7.900 -46.489  1.00 37.10           N  
ATOM   1915  CA  ASP A 243      17.975  -7.862 -47.550  1.00 37.10           C  
ATOM   1916  C   ASP A 243      18.643  -6.490 -47.625  1.00 37.10           C  
ATOM   1917  CB  ASP A 243      17.343  -8.213 -48.898  1.00 37.10           C  
ATOM   1918  O   ASP A 243      17.962  -5.463 -47.654  1.00 37.10           O  
ATOM   1919  CG  ASP A 243      17.083  -9.700 -49.061  1.00 37.10           C  
ATOM   1920  OD1 ASP A 243      17.895 -10.518 -48.577  1.00 37.10           O  
ATOM   1921  OD2 ASP A 243      16.059 -10.058 -49.683  1.00 37.10           O  
ATOM   1922  N   ARG A 244      19.965  -6.310 -47.193  1.00 39.01           N  
ATOM   1923  CA  ARG A 244      20.881  -5.791 -48.203  1.00 39.01           C  
ATOM   1924  C   ARG A 244      22.003  -4.981 -47.561  1.00 39.01           C  
ATOM   1925  CB  ARG A 244      20.129  -4.929 -49.220  1.00 39.01           C  
ATOM   1926  O   ARG A 244      21.744  -4.067 -46.776  1.00 39.01           O  
ATOM   1927  CG  ARG A 244      20.514  -5.205 -50.665  1.00 39.01           C  
ATOM   1928  CD  ARG A 244      19.696  -4.365 -51.636  1.00 39.01           C  
ATOM   1929  NE  ARG A 244      19.797  -4.870 -53.002  1.00 39.01           N  
ATOM   1930  NH1 ARG A 244      18.534  -3.178 -53.941  1.00 39.01           N  
ATOM   1931  NH2 ARG A 244      19.397  -4.840 -55.264  1.00 39.01           N  
ATOM   1932  CZ  ARG A 244      19.242  -4.295 -54.066  1.00 39.01           C  
ATOM   1933  N   ASP A 245      23.248  -5.662 -47.433  1.00 41.65           N  
ATOM   1934  CA  ASP A 245      24.512  -5.491 -48.143  1.00 41.65           C  
ATOM   1935  C   ASP A 245      25.178  -4.168 -47.769  1.00 41.65           C  
ATOM   1936  CB  ASP A 245      24.291  -5.559 -49.656  1.00 41.65           C  
ATOM   1937  O   ASP A 245      24.532  -3.118 -47.778  1.00 41.65           O  
ATOM   1938  CG  ASP A 245      24.108  -6.978 -50.165  1.00 41.65           C  
ATOM   1939  OD1 ASP A 245      24.684  -7.917 -49.575  1.00 41.65           O  
ATOM   1940  OD2 ASP A 245      23.383  -7.158 -51.167  1.00 41.65           O  
ATOM   1941  N   ASP A 246      26.374  -4.301 -47.125  1.00 43.41           N  
ATOM   1942  CA  ASP A 246      27.713  -3.972 -47.603  1.00 43.41           C  
ATOM   1943  C   ASP A 246      27.957  -2.465 -47.558  1.00 43.41           C  
ATOM   1944  CB  ASP A 246      27.919  -4.496 -49.026  1.00 43.41           C  
ATOM   1945  O   ASP A 246      27.134  -1.683 -48.038  1.00 43.41           O  
ATOM   1946  CG  ASP A 246      28.317  -5.961 -49.066  1.00 43.41           C  
ATOM   1947  OD1 ASP A 246      28.813  -6.487 -48.047  1.00 43.41           O  
ATOM   1948  OD2 ASP A 246      28.134  -6.595 -50.128  1.00 43.41           O  
ATOM   1949  N   GLN A 247      28.773  -2.005 -46.668  1.00 44.49           N  
ATOM   1950  CA  GLN A 247      30.084  -1.392 -46.856  1.00 44.49           C  
ATOM   1951  C   GLN A 247      30.038   0.104 -46.562  1.00 44.49           C  
ATOM   1952  CB  GLN A 247      30.591  -1.633 -48.279  1.00 44.49           C  
ATOM   1953  O   GLN A 247      29.179   0.819 -47.083  1.00 44.49           O  
ATOM   1954  CG  GLN A 247      31.222  -3.003 -48.483  1.00 44.49           C  
ATOM   1955  CD  GLN A 247      31.651  -3.243 -49.919  1.00 44.49           C  
ATOM   1956  NE2 GLN A 247      32.223  -4.415 -50.179  1.00 44.49           N  
ATOM   1957  OE1 GLN A 247      31.470  -2.384 -50.787  1.00 44.49           O  
ATOM   1958  N   ASN A 248      30.700   0.494 -45.530  1.00 42.72           N  
ATOM   1959  CA  ASN A 248      31.718   1.518 -45.742  1.00 42.72           C  
ATOM   1960  C   ASN A 248      32.487   1.818 -44.459  1.00 42.72           C  
ATOM   1961  CB  ASN A 248      31.085   2.798 -46.293  1.00 42.72           C  
ATOM   1962  O   ASN A 248      31.895   2.209 -43.451  1.00 42.72           O  
ATOM   1963  CG  ASN A 248      32.094   3.702 -46.973  1.00 42.72           C  
ATOM   1964  ND2 ASN A 248      31.887   5.009 -46.863  1.00 42.72           N  
ATOM   1965  OD1 ASN A 248      33.050   3.230 -47.593  1.00 42.72           O  
ATOM   1966  N   THR A 249      33.769   1.240 -44.355  1.00 39.05           N  
ATOM   1967  CA  THR A 249      35.169   1.549 -44.624  1.00 39.05           C  
ATOM   1968  C   THR A 249      35.576   2.852 -43.941  1.00 39.05           C  
ATOM   1969  CB  THR A 249      35.438   1.653 -46.136  1.00 39.05           C  
ATOM   1970  O   THR A 249      34.841   3.840 -43.990  1.00 39.05           O  
ATOM   1971  CG2 THR A 249      36.867   1.239 -46.471  1.00 39.05           C  
ATOM   1972  OG1 THR A 249      34.528   0.796 -46.837  1.00 39.05           O  
ATOM   1973  N   MET A 250      36.486   2.847 -43.022  1.00 39.48           N  
ATOM   1974  CA  MET A 250      37.882   3.222 -42.816  1.00 39.48           C  
ATOM   1975  C   MET A 250      38.255   3.143 -41.339  1.00 39.48           C  
ATOM   1976  CB  MET A 250      38.145   4.632 -43.348  1.00 39.48           C  
ATOM   1977  O   MET A 250      37.477   3.555 -40.476  1.00 39.48           O  
ATOM   1978  CG  MET A 250      38.180   4.718 -44.865  1.00 39.48           C  
ATOM   1979  SD  MET A 250      39.278   6.060 -45.467  1.00 39.48           S  
ATOM   1980  CE  MET A 250      39.203   5.757 -47.254  1.00 39.48           C  
TER    1981      MET A 250                                                      
ENDMDL                                                                          
END                                                                             
