# Supplementary material for: Uncoupled evolution of the Polycomb system and deep origin of non-canonical PRC1
Source: Commun Biol. 2023 Nov 10;6:1144. doi: 10.1038/s42003-023-05501-x (PMC10638273; doi:10.1038/s42003-023-05501-x)
Supplement: Supplementary file 8 — Supplementary Data 5 [file 42003_2023_5501_MOESM8_ESM.zip › Supplementary Data 5/PCGF_putative_checks/PCGF_alphafold_remainedputative/ANCTWI007962_PCGF_8bd3b.result/ANCTWI007962_PCGF_8bd3b_unrelaxed_rank_4_model_5.pdb]

MODEL     1                                                                     
ATOM      1  N   CYS A   1     -37.782  15.834   0.763  1.00 28.84           N  
ATOM      2  CA  CYS A   1     -37.796  14.984  -0.422  1.00 28.84           C  
ATOM      3  C   CYS A   1     -37.564  15.805  -1.685  1.00 28.84           C  
ATOM      4  CB  CYS A   1     -39.123  14.234  -0.528  1.00 28.84           C  
ATOM      5  O   CYS A   1     -38.308  16.747  -1.964  1.00 28.84           O  
ATOM      6  SG  CYS A   1     -39.289  12.878   0.654  1.00 28.84           S  
ATOM      7  N   VAL A   2     -36.337  15.971  -2.071  1.00 22.45           N  
ATOM      8  CA  VAL A   2     -36.052  16.160  -3.489  1.00 22.45           C  
ATOM      9  C   VAL A   2     -35.076  15.088  -3.968  1.00 22.45           C  
ATOM     10  CB  VAL A   2     -35.478  17.567  -3.770  1.00 22.45           C  
ATOM     11  O   VAL A   2     -34.027  14.875  -3.354  1.00 22.45           O  
ATOM     12  CG1 VAL A   2     -35.250  17.768  -5.267  1.00 22.45           C  
ATOM     13  CG2 VAL A   2     -36.411  18.643  -3.219  1.00 22.45           C  
ATOM     14  N   CYS A   3     -35.566  13.997  -4.507  1.00 19.80           N  
ATOM     15  CA  CYS A   3     -35.314  13.044  -5.581  1.00 19.80           C  
ATOM     16  C   CYS A   3     -34.910  13.762  -6.864  1.00 19.80           C  
ATOM     17  CB  CYS A   3     -36.551  12.183  -5.836  1.00 19.80           C  
ATOM     18  O   CYS A   3     -35.615  14.662  -7.324  1.00 19.80           O  
ATOM     19  SG  CYS A   3     -36.496  10.572  -5.021  1.00 19.80           S  
ATOM     20  N   VAL A   4     -33.593  13.792  -7.148  1.00 24.78           N  
ATOM     21  CA  VAL A   4     -33.121  14.102  -8.494  1.00 24.78           C  
ATOM     22  C   VAL A   4     -32.718  12.815  -9.210  1.00 24.78           C  
ATOM     23  CB  VAL A   4     -31.934  15.090  -8.465  1.00 24.78           C  
ATOM     24  O   VAL A   4     -31.962  12.006  -8.666  1.00 24.78           O  
ATOM     25  CG1 VAL A   4     -31.554  15.519  -9.882  1.00 24.78           C  
ATOM     26  CG2 VAL A   4     -32.275  16.308  -7.609  1.00 24.78           C  
ATOM     27  N   CYS A   5     -33.581  12.247 -10.037  1.00 25.00           N  
ATOM     28  CA  CYS A   5     -33.492  11.473 -11.270  1.00 25.00           C  
ATOM     29  C   CYS A   5     -32.684  12.220 -12.325  1.00 25.00           C  
ATOM     30  CB  CYS A   5     -34.887  11.161 -11.809  1.00 25.00           C  
ATOM     31  O   CYS A   5     -33.002  13.361 -12.663  1.00 25.00           O  
ATOM     32  SG  CYS A   5     -35.763   9.890 -10.870  1.00 25.00           S  
ATOM     33  N   VAL A   6     -31.398  11.814 -12.601  1.00 29.11           N  
ATOM     34  CA  VAL A   6     -30.705  11.871 -13.884  1.00 29.11           C  
ATOM     35  C   VAL A   6     -30.214  10.478 -14.270  1.00 29.11           C  
ATOM     36  CB  VAL A   6     -29.519  12.861 -13.844  1.00 29.11           C  
ATOM     37  O   VAL A   6     -29.594   9.784 -13.460  1.00 29.11           O  
ATOM     38  CG1 VAL A   6     -28.920  13.042 -15.238  1.00 29.11           C  
ATOM     39  CG2 VAL A   6     -29.966  14.205 -13.272  1.00 29.11           C  
ATOM     40  N   TRP A   7     -30.968   9.776 -15.139  1.00 22.97           N  
ATOM     41  CA  TRP A   7     -30.725   9.083 -16.400  1.00 22.97           C  
ATOM     42  C   TRP A   7     -29.831   9.915 -17.314  1.00 22.97           C  
ATOM     43  CB  TRP A   7     -32.047   8.770 -17.106  1.00 22.97           C  
ATOM     44  O   TRP A   7     -30.089  11.101 -17.534  1.00 22.97           O  
ATOM     45  CG  TRP A   7     -32.421   7.318 -17.082  1.00 22.97           C  
ATOM     46  CD1 TRP A   7     -32.176   6.420 -16.081  1.00 22.97           C  
ATOM     47  CD2 TRP A   7     -33.103   6.595 -18.111  1.00 22.97           C  
ATOM     48  CE2 TRP A   7     -33.239   5.262 -17.666  1.00 22.97           C  
ATOM     49  CE3 TRP A   7     -33.614   6.946 -19.368  1.00 22.97           C  
ATOM     50  NE1 TRP A   7     -32.666   5.182 -16.425  1.00 22.97           N  
ATOM     51  CH2 TRP A   7     -34.357   4.648 -19.660  1.00 22.97           C  
ATOM     52  CZ2 TRP A   7     -33.866   4.278 -18.434  1.00 22.97           C  
ATOM     53  CZ3 TRP A   7     -34.238   5.966 -20.131  1.00 22.97           C  
ATOM     54  N   SER A   8     -28.533   9.477 -17.571  1.00 27.94           N  
ATOM     55  CA  SER A   8     -27.672   9.511 -18.749  1.00 27.94           C  
ATOM     56  C   SER A   8     -26.730   8.312 -18.780  1.00 27.94           C  
ATOM     57  CB  SER A   8     -26.862  10.807 -18.784  1.00 27.94           C  
ATOM     58  O   SER A   8     -26.134   7.958 -17.760  1.00 27.94           O  
ATOM     59  OG  SER A   8     -27.384  11.700 -19.754  1.00 27.94           O  
ATOM     60  N   ASN A   9     -27.038   7.224 -19.519  1.00 27.46           N  
ATOM     61  CA  ASN A   9     -26.699   6.494 -20.736  1.00 27.46           C  
ATOM     62  C   ASN A   9     -25.289   6.826 -21.215  1.00 27.46           C  
ATOM     63  CB  ASN A   9     -27.718   6.787 -21.840  1.00 27.46           C  
ATOM     64  O   ASN A   9     -25.051   6.954 -22.418  1.00 27.46           O  
ATOM     65  CG  ASN A   9     -28.616   5.603 -22.135  1.00 27.46           C  
ATOM     66  ND2 ASN A   9     -29.787   5.873 -22.701  1.00 27.46           N  
ATOM     67  OD1 ASN A   9     -28.262   4.454 -21.857  1.00 27.46           O  
ATOM     68  N   THR A  10     -24.211   6.515 -20.442  1.00 32.38           N  
ATOM     69  CA  THR A  10     -22.990   6.186 -21.168  1.00 32.38           C  
ATOM     70  C   THR A  10     -22.418   4.855 -20.690  1.00 32.38           C  
ATOM     71  CB  THR A  10     -21.929   7.291 -21.006  1.00 32.38           C  
ATOM     72  O   THR A  10     -22.227   4.651 -19.489  1.00 32.38           O  
ATOM     73  CG2 THR A  10     -21.023   7.367 -22.230  1.00 32.38           C  
ATOM     74  OG1 THR A  10     -22.585   8.553 -20.831  1.00 32.38           O  
ATOM     75  N   GLN A  11     -23.033   3.742 -21.026  1.00 26.63           N  
ATOM     76  CA  GLN A  11     -22.559   2.400 -21.345  1.00 26.63           C  
ATOM     77  C   GLN A  11     -21.136   2.435 -21.896  1.00 26.63           C  
ATOM     78  CB  GLN A  11     -23.494   1.724 -22.349  1.00 26.63           C  
ATOM     79  O   GLN A  11     -20.917   2.849 -23.036  1.00 26.63           O  
ATOM     80  CG  GLN A  11     -24.620   0.929 -21.702  1.00 26.63           C  
ATOM     81  CD  GLN A  11     -25.762   0.642 -22.659  1.00 26.63           C  
ATOM     82  NE2 GLN A  11     -26.952   0.418 -22.113  1.00 26.63           N  
ATOM     83  OE1 GLN A  11     -25.576   0.623 -23.880  1.00 26.63           O  
ATOM     84  N   VAL A  12     -20.122   3.004 -21.147  1.00 27.50           N  
ATOM     85  CA  VAL A  12     -18.849   2.464 -21.610  1.00 27.50           C  
ATOM     86  C   VAL A  12     -18.425   1.300 -20.717  1.00 27.50           C  
ATOM     87  CB  VAL A  12     -17.747   3.548 -21.632  1.00 27.50           C  
ATOM     88  O   VAL A  12     -18.389   1.431 -19.492  1.00 27.50           O  
ATOM     89  CG1 VAL A  12     -16.577   3.111 -22.512  1.00 27.50           C  
ATOM     90  CG2 VAL A  12     -18.318   4.878 -22.120  1.00 27.50           C  
ATOM     91  N   PRO A  13     -18.536   0.067 -21.114  1.00 25.08           N  
ATOM     92  CA  PRO A  13     -18.016  -1.098 -20.396  1.00 25.08           C  
ATOM     93  C   PRO A  13     -16.518  -0.997 -20.113  1.00 25.08           C  
ATOM     94  CB  PRO A  13     -18.314  -2.260 -21.346  1.00 25.08           C  
ATOM     95  O   PRO A  13     -15.770  -0.439 -20.920  1.00 25.08           O  
ATOM     96  CG  PRO A  13     -18.605  -1.613 -22.662  1.00 25.08           C  
ATOM     97  CD  PRO A  13     -18.696  -0.129 -22.453  1.00 25.08           C  
ATOM     98  N   ILE A  14     -16.150  -0.730 -18.808  1.00 25.50           N  
ATOM     99  CA  ILE A  14     -14.846  -1.014 -18.220  1.00 25.50           C  
ATOM    100  C   ILE A  14     -14.298  -2.321 -18.788  1.00 25.50           C  
ATOM    101  CB  ILE A  14     -14.926  -1.092 -16.679  1.00 25.50           C  
ATOM    102  O   ILE A  14     -14.943  -3.368 -18.689  1.00 25.50           O  
ATOM    103  CG1 ILE A  14     -15.498   0.211 -16.108  1.00 25.50           C  
ATOM    104  CG2 ILE A  14     -13.549  -1.394 -16.081  1.00 25.50           C  
ATOM    105  CD1 ILE A  14     -15.852   0.135 -14.629  1.00 25.50           C  
ATOM    106  N   THR A  15     -13.989  -2.355 -20.066  1.00 23.70           N  
ATOM    107  CA  THR A  15     -13.188  -3.445 -20.612  1.00 23.70           C  
ATOM    108  C   THR A  15     -11.961  -3.703 -19.742  1.00 23.70           C  
ATOM    109  CB  THR A  15     -12.742  -3.143 -22.055  1.00 23.70           C  
ATOM    110  O   THR A  15     -11.263  -2.766 -19.350  1.00 23.70           O  
ATOM    111  CG2 THR A  15     -13.823  -3.534 -23.057  1.00 23.70           C  
ATOM    112  OG1 THR A  15     -12.473  -1.741 -22.182  1.00 23.70           O  
ATOM    113  N   ARG A  16     -12.059  -4.547 -18.609  1.00 24.37           N  
ATOM    114  CA  ARG A  16     -11.104  -5.474 -18.011  1.00 24.37           C  
ATOM    115  C   ARG A  16      -9.966  -5.787 -18.977  1.00 24.37           C  
ATOM    116  CB  ARG A  16     -11.803  -6.768 -17.588  1.00 24.37           C  
ATOM    117  O   ARG A  16     -10.202  -6.267 -20.088  1.00 24.37           O  
ATOM    118  CG  ARG A  16     -12.493  -6.682 -16.236  1.00 24.37           C  
ATOM    119  CD  ARG A  16     -12.719  -8.060 -15.629  1.00 24.37           C  
ATOM    120  NE  ARG A  16     -12.906  -7.988 -14.183  1.00 24.37           N  
ATOM    121  NH1 ARG A  16     -14.863  -9.216 -14.167  1.00 24.37           N  
ATOM    122  NH2 ARG A  16     -13.993  -8.412 -12.205  1.00 24.37           N  
ATOM    123  CZ  ARG A  16     -13.920  -8.539 -13.522  1.00 24.37           C  
ATOM    124  N   VAL A  17      -9.204  -4.837 -19.472  1.00 25.65           N  
ATOM    125  CA  VAL A  17      -8.028  -5.164 -20.271  1.00 25.65           C  
ATOM    126  C   VAL A  17      -7.216  -6.253 -19.574  1.00 25.65           C  
ATOM    127  CB  VAL A  17      -7.147  -3.919 -20.520  1.00 25.65           C  
ATOM    128  O   VAL A  17      -6.846  -6.109 -18.406  1.00 25.65           O  
ATOM    129  CG1 VAL A  17      -6.068  -4.220 -21.559  1.00 25.65           C  
ATOM    130  CG2 VAL A  17      -8.007  -2.738 -20.965  1.00 25.65           C  
ATOM    131  N   GLY A  18      -7.755  -7.534 -19.498  1.00 23.74           N  
ATOM    132  CA  GLY A  18      -7.063  -8.813 -19.511  1.00 23.74           C  
ATOM    133  C   GLY A  18      -5.681  -8.737 -20.133  1.00 23.74           C  
ATOM    134  O   GLY A  18      -5.494  -8.087 -21.164  1.00 23.74           O  
ATOM    135  N   LEU A  19      -4.605  -8.354 -19.367  1.00 25.63           N  
ATOM    136  CA  LEU A  19      -3.211  -8.530 -19.760  1.00 25.63           C  
ATOM    137  C   LEU A  19      -3.012  -9.862 -20.476  1.00 25.63           C  
ATOM    138  CB  LEU A  19      -2.295  -8.453 -18.536  1.00 25.63           C  
ATOM    139  O   LEU A  19      -3.449 -10.906 -19.986  1.00 25.63           O  
ATOM    140  CG  LEU A  19      -2.112  -7.068 -17.912  1.00 25.63           C  
ATOM    141  CD1 LEU A  19      -1.557  -7.194 -16.498  1.00 25.63           C  
ATOM    142  CD2 LEU A  19      -1.198  -6.208 -18.777  1.00 25.63           C  
ATOM    143  N   THR A  20      -3.339  -9.970 -21.801  1.00 25.41           N  
ATOM    144  CA  THR A  20      -2.849 -10.952 -22.763  1.00 25.41           C  
ATOM    145  C   THR A  20      -1.366 -11.234 -22.540  1.00 25.41           C  
ATOM    146  CB  THR A  20      -3.072 -10.476 -24.210  1.00 25.41           C  
ATOM    147  O   THR A  20      -0.590 -10.318 -22.259  1.00 25.41           O  
ATOM    148  CG2 THR A  20      -4.556 -10.274 -24.500  1.00 25.41           C  
ATOM    149  OG1 THR A  20      -2.384  -9.235 -24.410  1.00 25.41           O  
ATOM    150  N   ARG A  21      -1.024 -12.331 -21.825  1.00 27.50           N  
ATOM    151  CA  ARG A  21       0.048 -13.317 -21.743  1.00 27.50           C  
ATOM    152  C   ARG A  21       1.106 -13.067 -22.813  1.00 27.50           C  
ATOM    153  CB  ARG A  21      -0.513 -14.734 -21.882  1.00 27.50           C  
ATOM    154  O   ARG A  21       0.817 -13.145 -24.009  1.00 27.50           O  
ATOM    155  CG  ARG A  21      -1.048 -15.315 -20.583  1.00 27.50           C  
ATOM    156  CD  ARG A  21      -1.509 -16.755 -20.757  1.00 27.50           C  
ATOM    157  NE  ARG A  21      -1.523 -17.474 -19.486  1.00 27.50           N  
ATOM    158  NH1 ARG A  21      -2.860 -19.200 -20.240  1.00 27.50           N  
ATOM    159  NH2 ARG A  21      -2.111 -19.187 -18.074  1.00 27.50           N  
ATOM    160  CZ  ARG A  21      -2.165 -18.619 -19.269  1.00 27.50           C  
ATOM    161  N   GLY A  22       1.767 -11.868 -22.913  1.00 22.87           N  
ATOM    162  CA  GLY A  22       2.773 -11.609 -23.930  1.00 22.87           C  
ATOM    163  C   GLY A  22       4.085 -12.325 -23.669  1.00 22.87           C  
ATOM    164  O   GLY A  22       4.547 -12.388 -22.528  1.00 22.87           O  
ATOM    165  N   GLU A  23       4.276 -13.557 -24.203  1.00 22.83           N  
ATOM    166  CA  GLU A  23       5.324 -14.161 -25.021  1.00 22.83           C  
ATOM    167  C   GLU A  23       6.353 -13.122 -25.454  1.00 22.83           C  
ATOM    168  CB  GLU A  23       4.719 -14.847 -26.249  1.00 22.83           C  
ATOM    169  O   GLU A  23       5.992 -12.027 -25.890  1.00 22.83           O  
ATOM    170  CG  GLU A  23       3.882 -16.074 -25.918  1.00 22.83           C  
ATOM    171  CD  GLU A  23       3.297 -16.751 -27.147  1.00 22.83           C  
ATOM    172  OE1 GLU A  23       2.923 -17.942 -27.064  1.00 22.83           O  
ATOM    173  OE2 GLU A  23       3.213 -16.083 -28.203  1.00 22.83           O  
ATOM    174  N   VAL A  24       7.723 -13.194 -24.975  1.00 21.71           N  
ATOM    175  CA  VAL A  24       8.839 -12.965 -25.887  1.00 21.71           C  
ATOM    176  C   VAL A  24      10.160 -13.206 -25.159  1.00 21.71           C  
ATOM    177  CB  VAL A  24       8.808 -11.536 -26.474  1.00 21.71           C  
ATOM    178  O   VAL A  24      10.346 -12.749 -24.029  1.00 21.71           O  
ATOM    179  CG1 VAL A  24       9.941 -11.340 -27.480  1.00 21.71           C  
ATOM    180  CG2 VAL A  24       7.455 -11.257 -27.127  1.00 21.71           C  
ATOM    181  N   TYR A  25      11.067 -14.201 -25.611  1.00 20.49           N  
ATOM    182  CA  TYR A  25      12.236 -14.687 -26.336  1.00 20.49           C  
ATOM    183  C   TYR A  25      13.493 -14.575 -25.482  1.00 20.49           C  
ATOM    184  CB  TYR A  25      12.421 -13.909 -27.642  1.00 20.49           C  
ATOM    185  O   TYR A  25      13.626 -13.646 -24.681  1.00 20.49           O  
ATOM    186  CG  TYR A  25      11.418 -14.269 -28.711  1.00 20.49           C  
ATOM    187  CD1 TYR A  25      11.609 -15.383 -29.526  1.00 20.49           C  
ATOM    188  CD2 TYR A  25      10.279 -13.497 -28.909  1.00 20.49           C  
ATOM    189  CE1 TYR A  25      10.689 -15.718 -30.514  1.00 20.49           C  
ATOM    190  CE2 TYR A  25       9.351 -13.823 -29.893  1.00 20.49           C  
ATOM    191  OH  TYR A  25       8.650 -15.260 -31.665  1.00 20.49           O  
ATOM    192  CZ  TYR A  25       9.565 -14.933 -30.689  1.00 20.49           C  
ATOM    193  N   SER A  26      14.409 -15.684 -25.565  1.00 21.77           N  
ATOM    194  CA  SER A  26      15.762 -16.230 -25.536  1.00 21.77           C  
ATOM    195  C   SER A  26      16.807 -15.126 -25.665  1.00 21.77           C  
ATOM    196  CB  SER A  26      15.951 -17.255 -26.655  1.00 21.77           C  
ATOM    197  O   SER A  26      16.634 -14.188 -26.445  1.00 21.77           O  
ATOM    198  OG  SER A  26      16.861 -18.268 -26.261  1.00 21.77           O  
ATOM    199  N   ARG A  27      17.937 -15.262 -24.868  1.00 27.94           N  
ATOM    200  CA  ARG A  27      19.381 -15.468 -24.831  1.00 27.94           C  
ATOM    201  C   ARG A  27      20.109 -14.177 -24.472  1.00 27.94           C  
ATOM    202  CB  ARG A  27      19.884 -15.997 -26.176  1.00 27.94           C  
ATOM    203  O   ARG A  27      19.727 -13.096 -24.924  1.00 27.94           O  
ATOM    204  CG  ARG A  27      20.950 -17.075 -26.054  1.00 27.94           C  
ATOM    205  CD  ARG A  27      21.212 -17.761 -27.387  1.00 27.94           C  
ATOM    206  NE  ARG A  27      22.353 -18.670 -27.311  1.00 27.94           N  
ATOM    207  NH1 ARG A  27      21.182 -20.531 -28.019  1.00 27.94           N  
ATOM    208  NH2 ARG A  27      23.410 -20.699 -27.507  1.00 27.94           N  
ATOM    209  CZ  ARG A  27      22.312 -19.964 -27.612  1.00 27.94           C  
ATOM    210  N   VAL A  28      21.508 -14.227 -23.751  1.00 30.22           N  
ATOM    211  CA  VAL A  28      22.941 -14.465 -23.607  1.00 30.22           C  
ATOM    212  C   VAL A  28      23.682 -13.132 -23.532  1.00 30.22           C  
ATOM    213  CB  VAL A  28      23.494 -15.318 -24.771  1.00 30.22           C  
ATOM    214  O   VAL A  28      23.691 -12.365 -24.498  1.00 30.22           O  
ATOM    215  CG1 VAL A  28      24.620 -16.229 -24.286  1.00 30.22           C  
ATOM    216  CG2 VAL A  28      22.375 -16.139 -25.409  1.00 30.22           C  
ATOM    217  N   ASP A  29      23.831 -12.369 -22.280  1.00 32.46           N  
ATOM    218  CA  ASP A  29      25.143 -11.768 -22.057  1.00 32.46           C  
ATOM    219  C   ASP A  29      25.237 -11.159 -20.660  1.00 32.46           C  
ATOM    220  CB  ASP A  29      25.432 -10.702 -23.116  1.00 32.46           C  
ATOM    221  O   ASP A  29      26.238 -10.524 -20.320  1.00 32.46           O  
ATOM    222  CG  ASP A  29      25.813 -11.292 -24.462  1.00 32.46           C  
ATOM    223  OD1 ASP A  29      26.359 -12.415 -24.504  1.00 32.46           O  
ATOM    224  OD2 ASP A  29      25.567 -10.625 -25.491  1.00 32.46           O  
ATOM    225  N   GLY A  30      24.947 -11.835 -19.576  1.00 34.09           N  
ATOM    226  CA  GLY A  30      25.471 -11.445 -18.277  1.00 34.09           C  
ATOM    227  C   GLY A  30      25.174 -10.000 -17.923  1.00 34.09           C  
ATOM    228  O   GLY A  30      25.780  -9.443 -17.005  1.00 34.09           O  
ATOM    229  N   ARG A  31      24.176  -9.363 -18.644  1.00 34.91           N  
ATOM    230  CA  ARG A  31      23.687  -8.021 -18.340  1.00 34.91           C  
ATOM    231  C   ARG A  31      22.312  -8.075 -17.684  1.00 34.91           C  
ATOM    232  CB  ARG A  31      23.629  -7.170 -19.610  1.00 34.91           C  
ATOM    233  O   ARG A  31      21.498  -8.943 -18.006  1.00 34.91           O  
ATOM    234  CG  ARG A  31      24.992  -6.732 -20.121  1.00 34.91           C  
ATOM    235  CD  ARG A  31      24.873  -5.791 -21.312  1.00 34.91           C  
ATOM    236  NE  ARG A  31      26.047  -4.933 -21.442  1.00 34.91           N  
ATOM    237  NH1 ARG A  31      26.197  -5.134 -23.738  1.00 34.91           N  
ATOM    238  NH2 ARG A  31      27.712  -3.849 -22.594  1.00 34.91           N  
ATOM    239  CZ  ARG A  31      26.649  -4.641 -22.591  1.00 34.91           C  
ATOM    240  N   LEU A  32      22.122  -7.521 -16.437  1.00 30.20           N  
ATOM    241  CA  LEU A  32      20.843  -7.325 -15.764  1.00 30.20           C  
ATOM    242  C   LEU A  32      19.848  -6.622 -16.682  1.00 30.20           C  
ATOM    243  CB  LEU A  32      21.031  -6.513 -14.480  1.00 30.20           C  
ATOM    244  O   LEU A  32      20.166  -5.587 -17.271  1.00 30.20           O  
ATOM    245  CG  LEU A  32      21.278  -7.315 -13.201  1.00 30.20           C  
ATOM    246  CD1 LEU A  32      22.538  -6.819 -12.499  1.00 30.20           C  
ATOM    247  CD2 LEU A  32      20.072  -7.226 -12.272  1.00 30.20           C  
ATOM    248  N   HIS A  33      18.771  -7.329 -17.059  1.00 38.59           N  
ATOM    249  CA  HIS A  33      17.660  -6.897 -17.900  1.00 38.59           C  
ATOM    250  C   HIS A  33      16.568  -6.229 -17.071  1.00 38.59           C  
ATOM    251  CB  HIS A  33      17.080  -8.084 -18.673  1.00 38.59           C  
ATOM    252  O   HIS A  33      16.486  -6.441 -15.859  1.00 38.59           O  
ATOM    253  CG  HIS A  33      18.044  -8.701 -19.636  1.00 38.59           C  
ATOM    254  CD2 HIS A  33      18.741  -9.860 -19.576  1.00 38.59           C  
ATOM    255  ND1 HIS A  33      18.385  -8.107 -20.831  1.00 38.59           N  
ATOM    256  CE1 HIS A  33      19.252  -8.877 -21.467  1.00 38.59           C  
ATOM    257  NE2 HIS A  33      19.485  -9.947 -20.727  1.00 38.59           N  
ATOM    258  N   PRO A  34      15.773  -5.303 -17.656  1.00 33.10           N  
ATOM    259  CA  PRO A  34      14.705  -4.521 -17.029  1.00 33.10           C  
ATOM    260  C   PRO A  34      13.718  -5.388 -16.250  1.00 33.10           C  
ATOM    261  CB  PRO A  34      14.018  -3.845 -18.218  1.00 33.10           C  
ATOM    262  O   PRO A  34      13.280  -6.429 -16.746  1.00 33.10           O  
ATOM    263  CG  PRO A  34      14.883  -4.168 -19.393  1.00 33.10           C  
ATOM    264  CD  PRO A  34      15.823  -5.272 -19.004  1.00 33.10           C  
ATOM    265  N   GLY A  35      13.528  -5.202 -14.862  1.00 36.11           N  
ATOM    266  CA  GLY A  35      12.624  -5.911 -13.971  1.00 36.11           C  
ATOM    267  C   GLY A  35      13.339  -6.855 -13.023  1.00 36.11           C  
ATOM    268  O   GLY A  35      12.699  -7.641 -12.321  1.00 36.11           O  
ATOM    269  N   GLU A  36      14.673  -6.811 -13.007  1.00 34.68           N  
ATOM    270  CA  GLU A  36      15.478  -7.657 -12.132  1.00 34.68           C  
ATOM    271  C   GLU A  36      15.941  -6.890 -10.896  1.00 34.68           C  
ATOM    272  CB  GLU A  36      16.687  -8.217 -12.887  1.00 34.68           C  
ATOM    273  O   GLU A  36      16.340  -5.728 -10.994  1.00 34.68           O  
ATOM    274  CG  GLU A  36      16.318  -9.110 -14.062  1.00 34.68           C  
ATOM    275  CD  GLU A  36      17.522  -9.767 -14.718  1.00 34.68           C  
ATOM    276  OE1 GLU A  36      17.335 -10.677 -15.557  1.00 34.68           O  
ATOM    277  OE2 GLU A  36      18.662  -9.368 -14.390  1.00 34.68           O  
ATOM    278  N   VAL A  37      15.489  -7.210  -9.661  1.00 42.08           N  
ATOM    279  CA  VAL A  37      15.874  -6.659  -8.366  1.00 42.08           C  
ATOM    280  C   VAL A  37      17.008  -7.489  -7.768  1.00 42.08           C  
ATOM    281  CB  VAL A  37      14.676  -6.612  -7.391  1.00 42.08           C  
ATOM    282  O   VAL A  37      16.940  -8.720  -7.748  1.00 42.08           O  
ATOM    283  CG1 VAL A  37      15.091  -5.996  -6.056  1.00 42.08           C  
ATOM    284  CG2 VAL A  37      13.518  -5.829  -8.007  1.00 42.08           C  
ATOM    285  N   LEU A  38      18.212  -6.902  -7.479  1.00 37.25           N  
ATOM    286  CA  LEU A  38      19.312  -7.500  -6.730  1.00 37.25           C  
ATOM    287  C   LEU A  38      19.146  -7.257  -5.234  1.00 37.25           C  
ATOM    288  CB  LEU A  38      20.654  -6.937  -7.205  1.00 37.25           C  
ATOM    289  O   LEU A  38      19.035  -6.109  -4.795  1.00 37.25           O  
ATOM    290  CG  LEU A  38      21.906  -7.530  -6.557  1.00 37.25           C  
ATOM    291  CD1 LEU A  38      22.067  -8.992  -6.956  1.00 37.25           C  
ATOM    292  CD2 LEU A  38      23.141  -6.724  -6.944  1.00 37.25           C  
ATOM    293  N   LEU A  39      18.801  -8.222  -4.461  1.00 35.72           N  
ATOM    294  CA  LEU A  39      18.745  -8.083  -3.010  1.00 35.72           C  
ATOM    295  C   LEU A  39      20.015  -8.625  -2.363  1.00 35.72           C  
ATOM    296  CB  LEU A  39      17.521  -8.811  -2.448  1.00 35.72           C  
ATOM    297  O   LEU A  39      20.507  -9.689  -2.746  1.00 35.72           O  
ATOM    298  CG  LEU A  39      16.163  -8.161  -2.717  1.00 35.72           C  
ATOM    299  CD1 LEU A  39      15.071  -9.224  -2.785  1.00 35.72           C  
ATOM    300  CD2 LEU A  39      15.843  -7.126  -1.644  1.00 35.72           C  
ATOM    301  N   ARG A  40      20.664  -7.851  -1.470  1.00 30.34           N  
ATOM    302  CA  ARG A  40      21.756  -8.255  -0.590  1.00 30.34           C  
ATOM    303  C   ARG A  40      21.228  -8.702   0.769  1.00 30.34           C  
ATOM    304  CB  ARG A  40      22.755  -7.110  -0.413  1.00 30.34           C  
ATOM    305  O   ARG A  40      20.444  -7.991   1.401  1.00 30.34           O  
ATOM    306  CG  ARG A  40      24.178  -7.571  -0.140  1.00 30.34           C  
ATOM    307  CD  ARG A  40      25.167  -6.415  -0.203  1.00 30.34           C  
ATOM    308  NE  ARG A  40      26.426  -6.746   0.459  1.00 30.34           N  
ATOM    309  NH1 ARG A  40      27.732  -6.453  -1.424  1.00 30.34           N  
ATOM    310  NH2 ARG A  40      28.697  -7.073   0.561  1.00 30.34           N  
ATOM    311  CZ  ARG A  40      27.615  -6.756  -0.136  1.00 30.34           C  
ATOM    312  N   MET A  41      21.248  -9.985   1.078  1.00 32.82           N  
ATOM    313  CA  MET A  41      20.820 -10.484   2.381  1.00 32.82           C  
ATOM    314  C   MET A  41      21.848 -10.150   3.457  1.00 32.82           C  
ATOM    315  CB  MET A  41      20.589 -11.996   2.329  1.00 32.82           C  
ATOM    316  O   MET A  41      23.053 -10.267   3.228  1.00 32.82           O  
ATOM    317  CG  MET A  41      19.414 -12.407   1.457  1.00 32.82           C  
ATOM    318  SD  MET A  41      17.795 -12.061   2.249  1.00 32.82           S  
ATOM    319  CE  MET A  41      17.607 -13.556   3.259  1.00 32.82           C  
ATOM    320  N   GLY A  42      21.566  -9.182   4.355  1.00 31.58           N  
ATOM    321  CA  GLY A  42      22.169  -8.944   5.657  1.00 31.58           C  
ATOM    322  C   GLY A  42      22.052 -10.131   6.594  1.00 31.58           C  
ATOM    323  O   GLY A  42      21.038 -10.832   6.593  1.00 31.58           O  
ATOM    324  N   GLY A  43      23.005 -11.073   6.584  1.00 27.99           N  
ATOM    325  CA  GLY A  43      23.527 -12.060   7.514  1.00 27.99           C  
ATOM    326  C   GLY A  43      22.615 -12.303   8.702  1.00 27.99           C  
ATOM    327  O   GLY A  43      22.325 -11.381   9.467  1.00 27.99           O  
ATOM    328  N   GLY A  44      21.525 -13.091   8.588  1.00 28.89           N  
ATOM    329  CA  GLY A  44      20.969 -13.578   9.840  1.00 28.89           C  
ATOM    330  C   GLY A  44      21.114 -15.078  10.013  1.00 28.89           C  
ATOM    331  O   GLY A  44      21.066 -15.829   9.036  1.00 28.89           O  
ATOM    332  N   ARG A  45      22.070 -15.488  10.828  1.00 29.47           N  
ATOM    333  CA  ARG A  45      22.406 -16.628  11.675  1.00 29.47           C  
ATOM    334  C   ARG A  45      21.189 -17.520  11.901  1.00 29.47           C  
ATOM    335  CB  ARG A  45      22.965 -16.154  13.018  1.00 29.47           C  
ATOM    336  O   ARG A  45      20.097 -17.027  12.188  1.00 29.47           O  
ATOM    337  CG  ARG A  45      24.270 -15.383  12.904  1.00 29.47           C  
ATOM    338  CD  ARG A  45      24.802 -14.968  14.269  1.00 29.47           C  
ATOM    339  NE  ARG A  45      26.048 -15.656  14.594  1.00 29.47           N  
ATOM    340  NH1 ARG A  45      25.931 -15.234  16.863  1.00 29.47           N  
ATOM    341  NH2 ARG A  45      27.698 -16.413  16.001  1.00 29.47           N  
ATOM    342  CZ  ARG A  45      26.556 -15.766  15.819  1.00 29.47           C  
ATOM    343  N   SER A  46      21.042 -18.617  11.143  1.00 28.45           N  
ATOM    344  CA  SER A  46      20.476 -19.959  11.234  1.00 28.45           C  
ATOM    345  C   SER A  46      20.408 -20.434  12.682  1.00 28.45           C  
ATOM    346  CB  SER A  46      21.297 -20.945  10.403  1.00 28.45           C  
ATOM    347  O   SER A  46      21.427 -20.477  13.375  1.00 28.45           O  
ATOM    348  OG  SER A  46      22.371 -20.285   9.755  1.00 28.45           O  
ATOM    349  N   GLY A  47      19.347 -20.124  13.399  1.00 28.77           N  
ATOM    350  CA  GLY A  47      19.051 -20.957  14.553  1.00 28.77           C  
ATOM    351  C   GLY A  47      17.965 -21.982  14.287  1.00 28.77           C  
ATOM    352  O   GLY A  47      16.972 -21.683  13.622  1.00 28.77           O  
ATOM    353  N   SER A  48      18.368 -23.178  13.945  1.00 24.83           N  
ATOM    354  CA  SER A  48      17.876 -24.540  14.122  1.00 24.83           C  
ATOM    355  C   SER A  48      17.309 -24.746  15.523  1.00 24.83           C  
ATOM    356  CB  SER A  48      18.993 -25.552  13.862  1.00 24.83           C  
ATOM    357  O   SER A  48      17.926 -24.347  16.513  1.00 24.83           O  
ATOM    358  OG  SER A  48      20.264 -24.968  14.091  1.00 24.83           O  
ATOM    359  N   SER A  49      15.974 -24.786  15.635  1.00 27.87           N  
ATOM    360  CA  SER A  49      15.464 -25.660  16.686  1.00 27.87           C  
ATOM    361  C   SER A  49      14.297 -26.505  16.185  1.00 27.87           C  
ATOM    362  CB  SER A  49      15.025 -24.840  17.900  1.00 27.87           C  
ATOM    363  O   SER A  49      13.421 -26.005  15.477  1.00 27.87           O  
ATOM    364  OG  SER A  49      14.437 -23.616  17.495  1.00 27.87           O  
ATOM    365  N   SER A  50      14.583 -27.790  15.940  1.00 26.02           N  
ATOM    366  CA  SER A  50      14.132 -29.150  16.218  1.00 26.02           C  
ATOM    367  C   SER A  50      13.058 -29.165  17.300  1.00 26.02           C  
ATOM    368  CB  SER A  50      15.309 -30.029  16.644  1.00 26.02           C  
ATOM    369  O   SER A  50      13.172 -28.462  18.306  1.00 26.02           O  
ATOM    370  OG  SER A  50      16.155 -29.334  17.544  1.00 26.02           O  
ATOM    371  N   GLY A  51      11.843 -29.634  16.956  1.00 23.12           N  
ATOM    372  CA  GLY A  51      11.127 -30.804  17.437  1.00 23.12           C  
ATOM    373  C   GLY A  51       9.964 -30.460  18.349  1.00 23.12           C  
ATOM    374  O   GLY A  51      10.098 -29.625  19.245  1.00 23.12           O  
ATOM    375  N   GLY A  52       8.761 -30.706  17.846  1.00 27.97           N  
ATOM    376  CA  GLY A  52       7.786 -31.415  18.660  1.00 27.97           C  
ATOM    377  C   GLY A  52       6.532 -31.793  17.894  1.00 27.97           C  
ATOM    378  O   GLY A  52       6.047 -31.019  17.066  1.00 27.97           O  
ATOM    379  N   SER A  53       6.408 -33.102  17.599  1.00 25.41           N  
ATOM    380  CA  SER A  53       5.507 -34.249  17.604  1.00 25.41           C  
ATOM    381  C   SER A  53       4.272 -33.978  18.457  1.00 25.41           C  
ATOM    382  CB  SER A  53       6.228 -35.496  18.119  1.00 25.41           C  
ATOM    383  O   SER A  53       4.387 -33.565  19.613  1.00 25.41           O  
ATOM    384  OG  SER A  53       7.338 -35.811  17.296  1.00 25.41           O  
ATOM    385  N   GLY A  54       3.154 -33.731  17.829  1.00 30.05           N  
ATOM    386  CA  GLY A  54       1.911 -34.188  18.431  1.00 30.05           C  
ATOM    387  C   GLY A  54       0.821 -34.464  17.412  1.00 30.05           C  
ATOM    388  O   GLY A  54       0.637 -33.693  16.468  1.00 30.05           O  
ATOM    389  N   ALA A  55       0.674 -35.717  17.036  1.00 25.96           N  
ATOM    390  CA  ALA A  55      -0.351 -36.723  16.767  1.00 25.96           C  
ATOM    391  C   ALA A  55      -1.641 -36.406  17.518  1.00 25.96           C  
ATOM    392  CB  ALA A  55       0.155 -38.112  17.146  1.00 25.96           C  
ATOM    393  O   ALA A  55      -1.643 -36.312  18.748  1.00 25.96           O  
ATOM    394  N   ASP A  56      -2.669 -35.888  16.846  1.00 36.76           N  
ATOM    395  CA  ASP A  56      -4.075 -36.180  17.108  1.00 36.76           C  
ATOM    396  C   ASP A  56      -4.908 -36.053  15.834  1.00 36.76           C  
ATOM    397  CB  ASP A  56      -4.623 -35.248  18.190  1.00 36.76           C  
ATOM    398  O   ASP A  56      -4.761 -35.086  15.084  1.00 36.76           O  
ATOM    399  CG  ASP A  56      -3.955 -35.448  19.539  1.00 36.76           C  
ATOM    400  OD1 ASP A  56      -3.498 -36.574  19.832  1.00 36.76           O  
ATOM    401  OD2 ASP A  56      -3.887 -34.472  20.317  1.00 36.76           O  
ATOM    402  N   ASN A  57      -5.322 -37.180  15.283  1.00 26.27           N  
ATOM    403  CA  ASN A  57      -6.477 -37.927  14.796  1.00 26.27           C  
ATOM    404  C   ASN A  57      -7.727 -37.052  14.740  1.00 26.27           C  
ATOM    405  CB  ASN A  57      -6.729 -39.157  15.670  1.00 26.27           C  
ATOM    406  O   ASN A  57      -8.055 -36.368  15.712  1.00 26.27           O  
ATOM    407  CG  ASN A  57      -7.458 -40.261  14.929  1.00 26.27           C  
ATOM    408  ND2 ASN A  57      -8.018 -41.206  15.675  1.00 26.27           N  
ATOM    409  OD1 ASN A  57      -7.517 -40.264  13.697  1.00 26.27           O  
ATOM    410  N   GLN A  58      -8.340 -36.995  13.554  1.00 28.80           N  
ATOM    411  CA  GLN A  58      -9.504 -37.373  12.758  1.00 28.80           C  
ATOM    412  C   GLN A  58     -10.579 -36.291  12.808  1.00 28.80           C  
ATOM    413  CB  GLN A  58     -10.077 -38.705  13.243  1.00 28.80           C  
ATOM    414  O   GLN A  58     -10.905 -35.781  13.882  1.00 28.80           O  
ATOM    415  CG  GLN A  58      -9.165 -39.897  12.986  1.00 28.80           C  
ATOM    416  CD  GLN A  58      -9.735 -41.198  13.518  1.00 28.80           C  
ATOM    417  NE2 GLN A  58      -8.859 -42.151  13.819  1.00 28.80           N  
ATOM    418  OE1 GLN A  58     -10.953 -41.346  13.657  1.00 28.80           O  
ATOM    419  N   THR A  59     -10.959 -35.795  11.609  1.00 29.58           N  
ATOM    420  CA  THR A  59     -12.265 -35.802  10.961  1.00 29.58           C  
ATOM    421  C   THR A  59     -12.367 -34.673   9.938  1.00 29.58           C  
ATOM    422  CB  THR A  59     -13.401 -35.667  11.992  1.00 29.58           C  
ATOM    423  O   THR A  59     -11.984 -33.536  10.220  1.00 29.58           O  
ATOM    424  CG2 THR A  59     -14.513 -36.676  11.721  1.00 29.58           C  
ATOM    425  OG1 THR A  59     -12.875 -35.894  13.306  1.00 29.58           O  
ATOM    426  N   GLU A  60     -12.396 -35.004   8.662  1.00 29.77           N  
ATOM    427  CA  GLU A  60     -13.056 -34.902   7.365  1.00 29.77           C  
ATOM    428  C   GLU A  60     -14.249 -33.952   7.426  1.00 29.77           C  
ATOM    429  CB  GLU A  60     -13.508 -36.283   6.882  1.00 29.77           C  
ATOM    430  O   GLU A  60     -15.146 -34.125   8.254  1.00 29.77           O  
ATOM    431  CG  GLU A  60     -12.360 -37.243   6.606  1.00 29.77           C  
ATOM    432  CD  GLU A  60     -12.762 -38.423   5.734  1.00 29.77           C  
ATOM    433  OE1 GLU A  60     -11.951 -38.852   4.882  1.00 29.77           O  
ATOM    434  OE2 GLU A  60     -13.897 -38.921   5.904  1.00 29.77           O  
ATOM    435  N   THR A  61     -14.061 -32.677   7.035  1.00 32.19           N  
ATOM    436  CA  THR A  61     -15.004 -31.880   6.257  1.00 32.19           C  
ATOM    437  C   THR A  61     -14.268 -30.998   5.253  1.00 32.19           C  
ATOM    438  CB  THR A  61     -15.880 -31.002   7.171  1.00 32.19           C  
ATOM    439  O   THR A  61     -13.234 -30.410   5.576  1.00 32.19           O  
ATOM    440  CG2 THR A  61     -16.785 -31.857   8.051  1.00 32.19           C  
ATOM    441  OG1 THR A  61     -15.035 -30.202   8.007  1.00 32.19           O  
ATOM    442  N   ARG A  62     -14.141 -31.409   3.983  1.00 32.35           N  
ATOM    443  CA  ARG A  62     -14.083 -31.000   2.584  1.00 32.35           C  
ATOM    444  C   ARG A  62     -14.466 -29.533   2.425  1.00 32.35           C  
ATOM    445  CB  ARG A  62     -15.001 -31.877   1.729  1.00 32.35           C  
ATOM    446  O   ARG A  62     -15.596 -29.145   2.728  1.00 32.35           O  
ATOM    447  CG  ARG A  62     -14.756 -31.751   0.234  1.00 32.35           C  
ATOM    448  CD  ARG A  62     -15.564 -32.769  -0.558  1.00 32.35           C  
ATOM    449  NE  ARG A  62     -15.417 -32.572  -1.997  1.00 32.35           N  
ATOM    450  NH1 ARG A  62     -16.959 -34.190  -2.585  1.00 32.35           N  
ATOM    451  NH2 ARG A  62     -15.873 -32.991  -4.209  1.00 32.35           N  
ATOM    452  CZ  ARG A  62     -16.083 -33.252  -2.927  1.00 32.35           C  
ATOM    453  N   LYS A  63     -13.635 -28.554   2.855  1.00 34.30           N  
ATOM    454  CA  LYS A  63     -13.741 -27.172   2.397  1.00 34.30           C  
ATOM    455  C   LYS A  63     -12.402 -26.662   1.873  1.00 34.30           C  
ATOM    456  CB  LYS A  63     -14.240 -26.269   3.527  1.00 34.30           C  
ATOM    457  O   LYS A  63     -11.358 -26.906   2.481  1.00 34.30           O  
ATOM    458  CG  LYS A  63     -15.755 -26.214   3.651  1.00 34.30           C  
ATOM    459  CD  LYS A  63     -16.192 -25.236   4.735  1.00 34.30           C  
ATOM    460  CE  LYS A  63     -17.709 -25.153   4.836  1.00 34.30           C  
ATOM    461  NZ  LYS A  63     -18.142 -24.218   5.917  1.00 34.30           N  
ATOM    462  N   GLU A  64     -12.066 -26.918   0.598  1.00 35.03           N  
ATOM    463  CA  GLU A  64     -11.217 -26.332  -0.435  1.00 35.03           C  
ATOM    464  C   GLU A  64     -10.210 -25.356   0.167  1.00 35.03           C  
ATOM    465  CB  GLU A  64     -12.067 -25.625  -1.493  1.00 35.03           C  
ATOM    466  O   GLU A  64     -10.588 -24.288   0.655  1.00 35.03           O  
ATOM    467  CG  GLU A  64     -12.535 -26.538  -2.618  1.00 35.03           C  
ATOM    468  CD  GLU A  64     -13.348 -25.814  -3.679  1.00 35.03           C  
ATOM    469  OE1 GLU A  64     -13.629 -26.414  -4.741  1.00 35.03           O  
ATOM    470  OE2 GLU A  64     -13.707 -24.638  -3.446  1.00 35.03           O  
ATOM    471  N   GLU A  65      -9.367 -25.722   1.147  1.00 34.52           N  
ATOM    472  CA  GLU A  65      -8.252 -25.106   1.861  1.00 34.52           C  
ATOM    473  C   GLU A  65      -7.183 -24.608   0.891  1.00 34.52           C  
ATOM    474  CB  GLU A  65      -7.640 -26.093   2.857  1.00 34.52           C  
ATOM    475  O   GLU A  65      -6.767 -25.339  -0.010  1.00 34.52           O  
ATOM    476  CG  GLU A  65      -8.173 -25.947   4.275  1.00 34.52           C  
ATOM    477  CD  GLU A  65      -7.553 -26.930   5.254  1.00 34.52           C  
ATOM    478  OE1 GLU A  65      -7.521 -26.637   6.471  1.00 34.52           O  
ATOM    479  OE2 GLU A  65      -7.094 -28.003   4.801  1.00 34.52           O  
ATOM    480  N   LYS A  66      -7.340 -23.409   0.247  1.00 38.69           N  
ATOM    481  CA  LYS A  66      -6.285 -22.579  -0.326  1.00 38.69           C  
ATOM    482  C   LYS A  66      -4.919 -22.956   0.240  1.00 38.69           C  
ATOM    483  CB  LYS A  66      -6.568 -21.098  -0.070  1.00 38.69           C  
ATOM    484  O   LYS A  66      -4.726 -22.960   1.458  1.00 38.69           O  
ATOM    485  CG  LYS A  66      -7.688 -20.524  -0.926  1.00 38.69           C  
ATOM    486  CD  LYS A  66      -7.901 -19.042  -0.648  1.00 38.69           C  
ATOM    487  CE  LYS A  66      -9.010 -18.463  -1.516  1.00 38.69           C  
ATOM    488  NZ  LYS A  66      -9.190 -16.999  -1.282  1.00 38.69           N  
ATOM    489  N   LYS A  67      -4.450 -24.113   0.022  1.00 35.53           N  
ATOM    490  CA  LYS A  67      -3.139 -24.703   0.280  1.00 35.53           C  
ATOM    491  C   LYS A  67      -2.084 -23.622   0.501  1.00 35.53           C  
ATOM    492  CB  LYS A  67      -2.723 -25.613  -0.876  1.00 35.53           C  
ATOM    493  O   LYS A  67      -1.965 -22.691  -0.299  1.00 35.53           O  
ATOM    494  CG  LYS A  67      -3.559 -26.879  -0.999  1.00 35.53           C  
ATOM    495  CD  LYS A  67      -3.086 -27.751  -2.155  1.00 35.53           C  
ATOM    496  CE  LYS A  67      -3.956 -28.991  -2.313  1.00 35.53           C  
ATOM    497  NZ  LYS A  67      -3.529 -29.822  -3.478  1.00 35.53           N  
ATOM    498  N   ASN A  68      -2.111 -22.979   1.620  1.00 34.73           N  
ATOM    499  CA  ASN A  68      -0.977 -22.245   2.172  1.00 34.73           C  
ATOM    500  C   ASN A  68       0.351 -22.817   1.685  1.00 34.73           C  
ATOM    501  CB  ASN A  68      -1.028 -22.248   3.701  1.00 34.73           C  
ATOM    502  O   ASN A  68       0.737 -23.920   2.076  1.00 34.73           O  
ATOM    503  CG  ASN A  68      -0.128 -21.196   4.317  1.00 34.73           C  
ATOM    504  ND2 ASN A  68       0.345 -21.457   5.531  1.00 34.73           N  
ATOM    505  OD1 ASN A  68       0.141 -20.157   3.709  1.00 34.73           O  
ATOM    506  N   THR A  69       0.559 -23.004   0.461  1.00 35.98           N  
ATOM    507  CA  THR A  69       1.785 -23.581  -0.079  1.00 35.98           C  
ATOM    508  C   THR A  69       2.999 -22.750   0.327  1.00 35.98           C  
ATOM    509  CB  THR A  69       1.723 -23.688  -1.614  1.00 35.98           C  
ATOM    510  O   THR A  69       2.975 -21.520   0.235  1.00 35.98           O  
ATOM    511  CG2 THR A  69       2.296 -25.017  -2.096  1.00 35.98           C  
ATOM    512  OG1 THR A  69       0.359 -23.586  -2.040  1.00 35.98           O  
ATOM    513  N   ILE A  70       3.541 -22.973   1.495  1.00 36.77           N  
ATOM    514  CA  ILE A  70       4.932 -22.620   1.758  1.00 36.77           C  
ATOM    515  C   ILE A  70       5.767 -22.839   0.498  1.00 36.77           C  
ATOM    516  CB  ILE A  70       5.510 -23.439   2.934  1.00 36.77           C  
ATOM    517  O   ILE A  70       5.763 -23.931  -0.075  1.00 36.77           O  
ATOM    518  CG1 ILE A  70       4.841 -23.029   4.250  1.00 36.77           C  
ATOM    519  CG2 ILE A  70       7.030 -23.268   3.015  1.00 36.77           C  
ATOM    520  CD1 ILE A  70       5.201 -23.919   5.432  1.00 36.77           C  
ATOM    521  N   VAL A  71       5.852 -21.860  -0.385  1.00 34.41           N  
ATOM    522  CA  VAL A  71       6.667 -21.885  -1.595  1.00 34.41           C  
ATOM    523  C   VAL A  71       8.106 -22.253  -1.242  1.00 34.41           C  
ATOM    524  CB  VAL A  71       6.630 -20.528  -2.333  1.00 34.41           C  
ATOM    525  O   VAL A  71       8.693 -21.677  -0.322  1.00 34.41           O  
ATOM    526  CG1 VAL A  71       5.548 -20.530  -3.412  1.00 34.41           C  
ATOM    527  CG2 VAL A  71       6.398 -19.389  -1.342  1.00 34.41           C  
ATOM    528  N   ASN A  72       8.475 -23.516  -1.366  1.00 36.42           N  
ATOM    529  CA  ASN A  72       9.867 -23.947  -1.442  1.00 36.42           C  
ATOM    530  C   ASN A  72      10.578 -23.334  -2.645  1.00 36.42           C  
ATOM    531  CB  ASN A  72       9.954 -25.474  -1.496  1.00 36.42           C  
ATOM    532  O   ASN A  72      10.193 -23.578  -3.790  1.00 36.42           O  
ATOM    533  CG  ASN A  72      11.371 -25.985  -1.325  1.00 36.42           C  
ATOM    534  ND2 ASN A  72      11.503 -27.235  -0.897  1.00 36.42           N  
ATOM    535  OD1 ASN A  72      12.339 -25.261  -1.575  1.00 36.42           O  
ATOM    536  N   TRP A  73      11.442 -22.382  -2.430  1.00 48.08           N  
ATOM    537  CA  TRP A  73      12.106 -21.686  -3.527  1.00 48.08           C  
ATOM    538  C   TRP A  73      12.927 -22.657  -4.369  1.00 48.08           C  
ATOM    539  CB  TRP A  73      13.005 -20.569  -2.990  1.00 48.08           C  
ATOM    540  O   TRP A  73      13.343 -22.324  -5.482  1.00 48.08           O  
ATOM    541  CG  TRP A  73      14.068 -21.044  -2.045  1.00 48.08           C  
ATOM    542  CD1 TRP A  73      15.151 -21.822  -2.346  1.00 48.08           C  
ATOM    543  CD2 TRP A  73      14.145 -20.774  -0.642  1.00 48.08           C  
ATOM    544  CE2 TRP A  73      15.302 -21.420  -0.155  1.00 48.08           C  
ATOM    545  CE3 TRP A  73      13.347 -20.047   0.252  1.00 48.08           C  
ATOM    546  NE1 TRP A  73      15.898 -22.052  -1.214  1.00 48.08           N  
ATOM    547  CH2 TRP A  73      14.884 -20.643   2.041  1.00 48.08           C  
ATOM    548  CZ2 TRP A  73      15.682 -21.361   1.188  1.00 48.08           C  
ATOM    549  CZ3 TRP A  73      13.726 -19.989   1.588  1.00 48.08           C  
ATOM    550  N   LYS A  74      13.140 -23.918  -3.860  1.00 44.16           N  
ATOM    551  CA  LYS A  74      13.881 -24.892  -4.656  1.00 44.16           C  
ATOM    552  C   LYS A  74      12.985 -25.538  -5.709  1.00 44.16           C  
ATOM    553  CB  LYS A  74      14.492 -25.968  -3.757  1.00 44.16           C  
ATOM    554  O   LYS A  74      13.470 -26.014  -6.737  1.00 44.16           O  
ATOM    555  CG  LYS A  74      15.652 -25.476  -2.903  1.00 44.16           C  
ATOM    556  CD  LYS A  74      16.236 -26.597  -2.054  1.00 44.16           C  
ATOM    557  CE  LYS A  74      17.368 -26.096  -1.167  1.00 44.16           C  
ATOM    558  NZ  LYS A  74      17.926 -27.187  -0.312  1.00 44.16           N  
ATOM    559  N   THR A  75      11.662 -25.462  -5.500  1.00 40.97           N  
ATOM    560  CA  THR A  75      10.777 -26.132  -6.446  1.00 40.97           C  
ATOM    561  C   THR A  75      10.103 -25.119  -7.368  1.00 40.97           C  
ATOM    562  CB  THR A  75       9.702 -26.959  -5.717  1.00 40.97           C  
ATOM    563  O   THR A  75       9.295 -25.489  -8.221  1.00 40.97           O  
ATOM    564  CG2 THR A  75       9.078 -27.994  -6.648  1.00 40.97           C  
ATOM    565  OG1 THR A  75      10.302 -27.635  -4.604  1.00 40.97           O  
ATOM    566  N   LEU A  76      10.465 -23.731  -7.233  1.00 44.01           N  
ATOM    567  CA  LEU A  76       9.937 -22.735  -8.159  1.00 44.01           C  
ATOM    568  C   LEU A  76      10.508 -22.936  -9.558  1.00 44.01           C  
ATOM    569  CB  LEU A  76      10.254 -21.322  -7.664  1.00 44.01           C  
ATOM    570  O   LEU A  76      11.693 -23.239  -9.712  1.00 44.01           O  
ATOM    571  CG  LEU A  76       9.314 -20.748  -6.602  1.00 44.01           C  
ATOM    572  CD1 LEU A  76      10.079 -19.822  -5.662  1.00 44.01           C  
ATOM    573  CD2 LEU A  76       8.152 -20.012  -7.258  1.00 44.01           C  
ATOM    574  N   ASP A  77       9.870 -23.772 -10.396  1.00 47.15           N  
ATOM    575  CA  ASP A  77      10.185 -23.937 -11.812  1.00 47.15           C  
ATOM    576  C   ASP A  77      10.970 -22.740 -12.343  1.00 47.15           C  
ATOM    577  CB  ASP A  77       8.905 -24.131 -12.627  1.00 47.15           C  
ATOM    578  O   ASP A  77      10.514 -21.599 -12.245  1.00 47.15           O  
ATOM    579  CG  ASP A  77       8.384 -25.556 -12.583  1.00 47.15           C  
ATOM    580  OD1 ASP A  77       9.170 -26.485 -12.297  1.00 47.15           O  
ATOM    581  OD2 ASP A  77       7.176 -25.753 -12.838  1.00 47.15           O  
ATOM    582  N   LEU A  78      12.171 -22.522 -11.885  1.00 49.40           N  
ATOM    583  CA  LEU A  78      13.510 -22.003 -12.142  1.00 49.40           C  
ATOM    584  C   LEU A  78      13.512 -21.084 -13.359  1.00 49.40           C  
ATOM    585  CB  LEU A  78      14.498 -23.153 -12.355  1.00 49.40           C  
ATOM    586  O   LEU A  78      14.558 -20.552 -13.738  1.00 49.40           O  
ATOM    587  CG  LEU A  78      15.977 -22.822 -12.150  1.00 49.40           C  
ATOM    588  CD1 LEU A  78      16.223 -22.359 -10.718  1.00 49.40           C  
ATOM    589  CD2 LEU A  78      16.847 -24.030 -12.483  1.00 49.40           C  
ATOM    590  N   PRO A  79      12.302 -20.570 -13.925  1.00 49.34           N  
ATOM    591  CA  PRO A  79      12.674 -19.476 -14.825  1.00 49.34           C  
ATOM    592  C   PRO A  79      12.454 -18.099 -14.201  1.00 49.34           C  
ATOM    593  CB  PRO A  79      11.753 -19.682 -16.030  1.00 49.34           C  
ATOM    594  O   PRO A  79      12.878 -17.087 -14.766  1.00 49.34           O  
ATOM    595  CG  PRO A  79      10.758 -20.703 -15.581  1.00 49.34           C  
ATOM    596  CD  PRO A  79      11.155 -21.187 -14.216  1.00 49.34           C  
ATOM    597  N   ASP A  80      12.206 -18.023 -12.896  1.00 51.37           N  
ATOM    598  CA  ASP A  80      12.028 -16.641 -12.463  1.00 51.37           C  
ATOM    599  C   ASP A  80      13.144 -16.216 -11.511  1.00 51.37           C  
ATOM    600  CB  ASP A  80      10.666 -16.461 -11.790  1.00 51.37           C  
ATOM    601  O   ASP A  80      13.262 -15.037 -11.171  1.00 51.37           O  
ATOM    602  CG  ASP A  80       9.506 -16.539 -12.767  1.00 51.37           C  
ATOM    603  OD1 ASP A  80       9.714 -16.312 -13.979  1.00 51.37           O  
ATOM    604  OD2 ASP A  80       8.374 -16.827 -12.322  1.00 51.37           O  
ATOM    605  N   ILE A  81      13.919 -17.135 -10.996  1.00 54.10           N  
ATOM    606  CA  ILE A  81      15.094 -16.761 -10.218  1.00 54.10           C  
ATOM    607  C   ILE A  81      16.337 -16.810 -11.104  1.00 54.10           C  
ATOM    608  CB  ILE A  81      15.275 -17.680  -8.989  1.00 54.10           C  
ATOM    609  O   ILE A  81      16.626 -17.838 -11.721  1.00 54.10           O  
ATOM    610  CG1 ILE A  81      14.104 -17.505  -8.015  1.00 54.10           C  
ATOM    611  CG2 ILE A  81      16.611 -17.400  -8.297  1.00 54.10           C  
ATOM    612  CD1 ILE A  81      14.068 -18.540  -6.898  1.00 54.10           C  
ATOM    613  N   LEU A  82      16.592 -15.741 -11.903  1.00 53.40           N  
ATOM    614  CA  LEU A  82      17.741 -15.550 -12.780  1.00 53.40           C  
ATOM    615  C   LEU A  82      19.037 -15.917 -12.066  1.00 53.40           C  
ATOM    616  CB  LEU A  82      17.808 -14.101 -13.270  1.00 53.40           C  
ATOM    617  O   LEU A  82      19.164 -15.712 -10.856  1.00 53.40           O  
ATOM    618  CG  LEU A  82      16.739 -13.677 -14.279  1.00 53.40           C  
ATOM    619  CD1 LEU A  82      16.381 -12.208 -14.086  1.00 53.40           C  
ATOM    620  CD2 LEU A  82      17.218 -13.933 -15.704  1.00 53.40           C  
ATOM    621  N   ASP A  83      19.580 -17.194 -12.243  1.00 51.06           N  
ATOM    622  CA  ASP A  83      20.854 -17.782 -11.837  1.00 51.06           C  
ATOM    623  C   ASP A  83      21.600 -16.863 -10.873  1.00 51.06           C  
ATOM    624  CB  ASP A  83      21.723 -18.077 -13.061  1.00 51.06           C  
ATOM    625  O   ASP A  83      21.681 -15.653 -11.096  1.00 51.06           O  
ATOM    626  CG  ASP A  83      21.154 -19.177 -13.941  1.00 51.06           C  
ATOM    627  OD1 ASP A  83      20.456 -20.074 -13.421  1.00 51.06           O  
ATOM    628  OD2 ASP A  83      21.408 -19.147 -15.164  1.00 51.06           O  
ATOM    629  N   PRO A  84      21.783 -17.272  -9.522  1.00 41.65           N  
ATOM    630  CA  PRO A  84      22.563 -16.518  -8.538  1.00 41.65           C  
ATOM    631  C   PRO A  84      23.803 -15.864  -9.144  1.00 41.65           C  
ATOM    632  CB  PRO A  84      22.954 -17.581  -7.509  1.00 41.65           C  
ATOM    633  O   PRO A  84      24.492 -16.478  -9.962  1.00 41.65           O  
ATOM    634  CG  PRO A  84      22.780 -18.884  -8.220  1.00 41.65           C  
ATOM    635  CD  PRO A  84      21.880 -18.666  -9.402  1.00 41.65           C  
ATOM    636  N   VAL A  85      23.804 -14.726  -9.873  1.00 49.69           N  
ATOM    637  CA  VAL A  85      24.987 -13.907 -10.114  1.00 49.69           C  
ATOM    638  C   VAL A  85      25.924 -13.984  -8.911  1.00 49.69           C  
ATOM    639  CB  VAL A  85      24.610 -12.436 -10.402  1.00 49.69           C  
ATOM    640  O   VAL A  85      25.472 -14.108  -7.771  1.00 49.69           O  
ATOM    641  CG1 VAL A  85      25.862 -11.568 -10.509  1.00 49.69           C  
ATOM    642  CG2 VAL A  85      23.778 -12.340 -11.680  1.00 49.69           C  
ATOM    643  N   THR A  86      27.121 -14.689  -9.180  1.00 50.98           N  
ATOM    644  CA  THR A  86      28.573 -14.793  -9.092  1.00 50.98           C  
ATOM    645  C   THR A  86      29.068 -14.322  -7.727  1.00 50.98           C  
ATOM    646  CB  THR A  86      29.260 -13.974 -10.201  1.00 50.98           C  
ATOM    647  O   THR A  86      30.120 -14.760  -7.258  1.00 50.98           O  
ATOM    648  CG2 THR A  86      28.960 -14.555 -11.579  1.00 50.98           C  
ATOM    649  OG1 THR A  86      28.787 -12.623 -10.151  1.00 50.98           O  
ATOM    650  N   ASP A  87      28.186 -14.345  -6.511  1.00 55.61           N  
ATOM    651  CA  ASP A  87      28.705 -14.272  -5.148  1.00 55.61           C  
ATOM    652  C   ASP A  87      27.684 -14.798  -4.143  1.00 55.61           C  
ATOM    653  CB  ASP A  87      29.094 -12.834  -4.799  1.00 55.61           C  
ATOM    654  O   ASP A  87      26.476 -14.709  -4.372  1.00 55.61           O  
ATOM    655  CG  ASP A  87      30.346 -12.367  -5.520  1.00 55.61           C  
ATOM    656  OD1 ASP A  87      31.091 -13.213  -6.060  1.00 55.61           O  
ATOM    657  OD2 ASP A  87      30.592 -11.141  -5.545  1.00 55.61           O  
ATOM    658  N   ASP A  88      27.883 -15.998  -3.505  1.00 64.87           N  
ATOM    659  CA  ASP A  88      27.094 -16.708  -2.503  1.00 64.87           C  
ATOM    660  C   ASP A  88      26.224 -15.742  -1.703  1.00 64.87           C  
ATOM    661  CB  ASP A  88      28.007 -17.497  -1.562  1.00 64.87           C  
ATOM    662  O   ASP A  88      25.242 -16.152  -1.080  1.00 64.87           O  
ATOM    663  CG  ASP A  88      28.782 -18.595  -2.270  1.00 64.87           C  
ATOM    664  OD1 ASP A  88      28.429 -18.949  -3.415  1.00 64.87           O  
ATOM    665  OD2 ASP A  88      29.752 -19.112  -1.675  1.00 64.87           O  
ATOM    666  N   ARG A  89      26.007 -14.468  -2.041  1.00 72.66           N  
ATOM    667  CA  ARG A  89      25.165 -13.628  -1.196  1.00 72.66           C  
ATOM    668  C   ARG A  89      24.179 -12.822  -2.035  1.00 72.66           C  
ATOM    669  CB  ARG A  89      26.022 -12.688  -0.347  1.00 72.66           C  
ATOM    670  O   ARG A  89      23.372 -12.062  -1.495  1.00 72.66           O  
ATOM    671  CG  ARG A  89      26.934 -13.404   0.636  1.00 72.66           C  
ATOM    672  CD  ARG A  89      27.691 -12.424   1.521  1.00 72.66           C  
ATOM    673  NE  ARG A  89      28.595 -13.112   2.438  1.00 72.66           N  
ATOM    674  NH1 ARG A  89      28.827 -11.322   3.880  1.00 72.66           N  
ATOM    675  NH2 ARG A  89      29.925 -13.290   4.302  1.00 72.66           N  
ATOM    676  CZ  ARG A  89      29.114 -12.573   3.538  1.00 72.66           C  
ATOM    677  N   THR A  90      24.259 -12.857  -3.253  1.00 69.54           N  
ATOM    678  CA  THR A  90      23.384 -12.085  -4.128  1.00 69.54           C  
ATOM    679  C   THR A  90      22.615 -13.005  -5.072  1.00 69.54           C  
ATOM    680  CB  THR A  90      24.182 -11.054  -4.948  1.00 69.54           C  
ATOM    681  O   THR A  90      23.113 -14.065  -5.457  1.00 69.54           O  
ATOM    682  CG2 THR A  90      24.880 -10.049  -4.037  1.00 69.54           C  
ATOM    683  OG1 THR A  90      25.167 -11.736  -5.733  1.00 69.54           O  
ATOM    684  N   PHE A  91      21.333 -12.696  -5.115  1.00 73.47           N  
ATOM    685  CA  PHE A  91      20.526 -13.360  -6.132  1.00 73.47           C  
ATOM    686  C   PHE A  91      19.628 -12.359  -6.849  1.00 73.47           C  
ATOM    687  CB  PHE A  91      19.678 -14.472  -5.507  1.00 73.47           C  
ATOM    688  O   PHE A  91      19.340 -11.284  -6.318  1.00 73.47           O  
ATOM    689  CG  PHE A  91      18.577 -13.967  -4.615  1.00 73.47           C  
ATOM    690  CD1 PHE A  91      18.809 -13.732  -3.265  1.00 73.47           C  
ATOM    691  CD2 PHE A  91      17.308 -13.725  -5.127  1.00 73.47           C  
ATOM    692  CE1 PHE A  91      17.791 -13.265  -2.437  1.00 73.47           C  
ATOM    693  CE2 PHE A  91      16.286 -13.258  -4.305  1.00 73.47           C  
ATOM    694  CZ  PHE A  91      16.530 -13.029  -2.961  1.00 73.47           C  
ATOM    695  N   THR A  92      19.435 -12.570  -8.127  1.00 73.23           N  
ATOM    696  CA  THR A  92      18.597 -11.741  -8.987  1.00 73.23           C  
ATOM    697  C   THR A  92      17.303 -12.466  -9.343  1.00 73.23           C  
ATOM    698  CB  THR A  92      19.339 -11.346 -10.277  1.00 73.23           C  
ATOM    699  O   THR A  92      17.279 -13.695  -9.439  1.00 73.23           O  
ATOM    700  CG2 THR A  92      20.582 -10.519  -9.966  1.00 73.23           C  
ATOM    701  OG1 THR A  92      19.732 -12.533 -10.978  1.00 73.23           O  
ATOM    702  N   PHE A  93      16.249 -11.679  -9.220  1.00 78.05           N  
ATOM    703  CA  PHE A  93      14.954 -12.258  -9.556  1.00 78.05           C  
ATOM    704  C   PHE A  93      14.109 -11.271 -10.352  1.00 78.05           C  
ATOM    705  CB  PHE A  93      14.209 -12.683  -8.287  1.00 78.05           C  
ATOM    706  O   PHE A  93      14.379 -10.068 -10.346  1.00 78.05           O  
ATOM    707  CG  PHE A  93      13.870 -11.539  -7.370  1.00 78.05           C  
ATOM    708  CD1 PHE A  93      14.762 -11.130  -6.386  1.00 78.05           C  
ATOM    709  CD2 PHE A  93      12.658 -10.871  -7.492  1.00 78.05           C  
ATOM    710  CE1 PHE A  93      14.451 -10.071  -5.537  1.00 78.05           C  
ATOM    711  CE2 PHE A  93      12.340  -9.812  -6.647  1.00 78.05           C  
ATOM    712  CZ  PHE A  93      13.237  -9.414  -5.669  1.00 78.05           C  
ATOM    713  N   LYS A  94      13.250 -11.893 -11.101  1.00 78.81           N  
ATOM    714  CA  LYS A  94      12.259 -11.076 -11.796  1.00 78.81           C  
ATOM    715  C   LYS A  94      11.244 -10.492 -10.817  1.00 78.81           C  
ATOM    716  CB  LYS A  94      11.541 -11.898 -12.867  1.00 78.81           C  
ATOM    717  O   LYS A  94      10.734 -11.201  -9.947  1.00 78.81           O  
ATOM    718  CG  LYS A  94      12.421 -12.280 -14.049  1.00 78.81           C  
ATOM    719  CD  LYS A  94      11.631 -13.027 -15.116  1.00 78.81           C  
ATOM    720  CE  LYS A  94      12.517 -13.434 -16.285  1.00 78.81           C  
ATOM    721  NZ  LYS A  94      11.787 -14.301 -17.258  1.00 78.81           N  
ATOM    722  N   THR A  95      10.995  -9.199 -11.008  1.00 77.26           N  
ATOM    723  CA  THR A  95      10.133  -8.455 -10.095  1.00 77.26           C  
ATOM    724  C   THR A  95       8.692  -8.947 -10.191  1.00 77.26           C  
ATOM    725  CB  THR A  95      10.184  -6.944 -10.387  1.00 77.26           C  
ATOM    726  O   THR A  95       7.951  -8.907  -9.207  1.00 77.26           O  
ATOM    727  CG2 THR A  95       9.419  -6.154  -9.330  1.00 77.26           C  
ATOM    728  OG1 THR A  95      11.550  -6.511 -10.395  1.00 77.26           O  
ATOM    729  N   ARG A  96       8.308  -9.558 -11.313  1.00 79.65           N  
ATOM    730  CA  ARG A  96       6.930  -9.979 -11.547  1.00 79.65           C  
ATOM    731  C   ARG A  96       6.494 -11.022 -10.524  1.00 79.65           C  
ATOM    732  CB  ARG A  96       6.772 -10.536 -12.964  1.00 79.65           C  
ATOM    733  O   ARG A  96       5.300 -11.188 -10.270  1.00 79.65           O  
ATOM    734  CG  ARG A  96       7.652 -11.741 -13.253  1.00 79.65           C  
ATOM    735  CD  ARG A  96       7.520 -12.202 -14.698  1.00 79.65           C  
ATOM    736  NE  ARG A  96       8.325 -13.391 -14.961  1.00 79.65           N  
ATOM    737  NH1 ARG A  96       6.522 -14.769 -15.397  1.00 79.65           N  
ATOM    738  NH2 ARG A  96       8.657 -15.598 -15.504  1.00 79.65           N  
ATOM    739  CZ  ARG A  96       7.833 -14.583 -15.287  1.00 79.65           C  
ATOM    740  N   ILE A  97       7.477 -11.694  -9.993  1.00 83.17           N  
ATOM    741  CA  ILE A  97       7.167 -12.745  -9.028  1.00 83.17           C  
ATOM    742  C   ILE A  97       6.634 -12.122  -7.740  1.00 83.17           C  
ATOM    743  CB  ILE A  97       8.405 -13.619  -8.729  1.00 83.17           C  
ATOM    744  O   ILE A  97       5.932 -12.780  -6.969  1.00 83.17           O  
ATOM    745  CG1 ILE A  97       9.537 -12.763  -8.150  1.00 83.17           C  
ATOM    746  CG2 ILE A  97       8.865 -14.355  -9.991  1.00 83.17           C  
ATOM    747  CD1 ILE A  97      10.682 -13.570  -7.555  1.00 83.17           C  
ATOM    748  N   LEU A  98       6.925 -10.837  -7.534  1.00 85.49           N  
ATOM    749  CA  LEU A  98       6.547 -10.190  -6.283  1.00 85.49           C  
ATOM    750  C   LEU A  98       5.299  -9.333  -6.469  1.00 85.49           C  
ATOM    751  CB  LEU A  98       7.698  -9.329  -5.755  1.00 85.49           C  
ATOM    752  O   LEU A  98       4.723  -8.847  -5.494  1.00 85.49           O  
ATOM    753  CG  LEU A  98       8.965 -10.075  -5.334  1.00 85.49           C  
ATOM    754  CD1 LEU A  98      10.048  -9.086  -4.916  1.00 85.49           C  
ATOM    755  CD2 LEU A  98       8.660 -11.051  -4.203  1.00 85.49           C  
ATOM    756  N   ASN A  99       4.876  -9.158  -7.637  1.00 86.80           N  
ATOM    757  CA  ASN A  99       3.802  -8.232  -7.980  1.00 86.80           C  
ATOM    758  C   ASN A  99       2.529  -8.534  -7.196  1.00 86.80           C  
ATOM    759  CB  ASN A  99       3.522  -8.269  -9.484  1.00 86.80           C  
ATOM    760  O   ASN A  99       1.812  -7.618  -6.790  1.00 86.80           O  
ATOM    761  CG  ASN A  99       4.512  -7.444 -10.283  1.00 86.80           C  
ATOM    762  ND2 ASN A  99       4.406  -7.509 -11.605  1.00 86.80           N  
ATOM    763  OD1 ASN A  99       5.365  -6.756  -9.717  1.00 86.80           O  
ATOM    764  N   ASP A 100       2.262  -9.820  -6.873  1.00 85.37           N  
ATOM    765  CA  ASP A 100       1.034 -10.210  -6.187  1.00 85.37           C  
ATOM    766  C   ASP A 100       1.052  -9.759  -4.728  1.00 85.37           C  
ATOM    767  CB  ASP A 100       0.832 -11.724  -6.267  1.00 85.37           C  
ATOM    768  O   ASP A 100      -0.002  -9.560  -4.121  1.00 85.37           O  
ATOM    769  CG  ASP A 100       0.448 -12.199  -7.658  1.00 85.37           C  
ATOM    770  OD1 ASP A 100       0.148 -11.354  -8.529  1.00 85.37           O  
ATOM    771  OD2 ASP A 100       0.441 -13.428  -7.883  1.00 85.37           O  
ATOM    772  N   TYR A 101       2.228  -9.492  -4.308  1.00 88.98           N  
ATOM    773  CA  TYR A 101       2.353  -9.208  -2.883  1.00 88.98           C  
ATOM    774  C   TYR A 101       2.480  -7.709  -2.635  1.00 88.98           C  
ATOM    775  CB  TYR A 101       3.562  -9.939  -2.292  1.00 88.98           C  
ATOM    776  O   TYR A 101       2.241  -7.235  -1.522  1.00 88.98           O  
ATOM    777  CG  TYR A 101       3.481 -11.441  -2.412  1.00 88.98           C  
ATOM    778  CD1 TYR A 101       2.743 -12.193  -1.500  1.00 88.98           C  
ATOM    779  CD2 TYR A 101       4.142 -12.112  -3.435  1.00 88.98           C  
ATOM    780  CE1 TYR A 101       2.667 -13.578  -1.606  1.00 88.98           C  
ATOM    781  CE2 TYR A 101       4.073 -13.496  -3.550  1.00 88.98           C  
ATOM    782  OH  TYR A 101       3.262 -15.590  -2.741  1.00 88.98           O  
ATOM    783  CZ  TYR A 101       3.334 -14.220  -2.632  1.00 88.98           C  
ATOM    784  N   PHE A 102       2.765  -6.964  -3.658  1.00 92.75           N  
ATOM    785  CA  PHE A 102       3.048  -5.548  -3.455  1.00 92.75           C  
ATOM    786  C   PHE A 102       2.085  -4.683  -4.259  1.00 92.75           C  
ATOM    787  CB  PHE A 102       4.494  -5.226  -3.844  1.00 92.75           C  
ATOM    788  O   PHE A 102       2.309  -3.482  -4.421  1.00 92.75           O  
ATOM    789  CG  PHE A 102       5.521  -5.888  -2.967  1.00 92.75           C  
ATOM    790  CD1 PHE A 102       5.427  -5.811  -1.582  1.00 92.75           C  
ATOM    791  CD2 PHE A 102       6.582  -6.588  -3.526  1.00 92.75           C  
ATOM    792  CE1 PHE A 102       6.376  -6.423  -0.767  1.00 92.75           C  
ATOM    793  CE2 PHE A 102       7.535  -7.203  -2.718  1.00 92.75           C  
ATOM    794  CZ  PHE A 102       7.431  -7.118  -1.339  1.00 92.75           C  
ATOM    795  N   THR A 103       1.008  -5.242  -4.755  1.00 92.39           N  
ATOM    796  CA  THR A 103       0.074  -4.487  -5.583  1.00 92.39           C  
ATOM    797  C   THR A 103      -1.241  -4.256  -4.843  1.00 92.39           C  
ATOM    798  CB  THR A 103      -0.203  -5.211  -6.914  1.00 92.39           C  
ATOM    799  O   THR A 103      -1.686  -5.112  -4.076  1.00 92.39           O  
ATOM    800  CG2 THR A 103       1.057  -5.288  -7.770  1.00 92.39           C  
ATOM    801  OG1 THR A 103      -0.664  -6.540  -6.642  1.00 92.39           O  
ATOM    802  N   CYS A 104      -1.750  -3.008  -5.026  1.00 93.84           N  
ATOM    803  CA  CYS A 104      -3.029  -2.619  -4.442  1.00 93.84           C  
ATOM    804  C   CYS A 104      -4.192  -3.145  -5.274  1.00 93.84           C  
ATOM    805  CB  CYS A 104      -3.122  -1.098  -4.323  1.00 93.84           C  
ATOM    806  O   CYS A 104      -4.212  -2.980  -6.495  1.00 93.84           O  
ATOM    807  SG  CYS A 104      -4.678  -0.518  -3.612  1.00 93.84           S  
ATOM    808  N   THR A 105      -5.212  -3.746  -4.592  1.00 91.98           N  
ATOM    809  CA  THR A 105      -6.343  -4.337  -5.299  1.00 91.98           C  
ATOM    810  C   THR A 105      -7.308  -3.255  -5.776  1.00 91.98           C  
ATOM    811  CB  THR A 105      -7.095  -5.343  -4.408  1.00 91.98           C  
ATOM    812  O   THR A 105      -8.130  -3.497  -6.662  1.00 91.98           O  
ATOM    813  CG2 THR A 105      -6.204  -6.524  -4.039  1.00 91.98           C  
ATOM    814  OG1 THR A 105      -7.518  -4.685  -3.207  1.00 91.98           O  
ATOM    815  N   LEU A 106      -7.192  -2.071  -5.213  1.00 90.96           N  
ATOM    816  CA  LEU A 106      -8.096  -0.975  -5.545  1.00 90.96           C  
ATOM    817  C   LEU A 106      -7.593  -0.206  -6.763  1.00 90.96           C  
ATOM    818  CB  LEU A 106      -8.247  -0.025  -4.354  1.00 90.96           C  
ATOM    819  O   LEU A 106      -8.371   0.111  -7.666  1.00 90.96           O  
ATOM    820  CG  LEU A 106      -8.964  -0.588  -3.125  1.00 90.96           C  
ATOM    821  CD1 LEU A 106      -8.852   0.384  -1.956  1.00 90.96           C  
ATOM    822  CD2 LEU A 106     -10.425  -0.881  -3.446  1.00 90.96           C  
ATOM    823  N   CYS A 107      -6.287   0.094  -6.844  1.00 90.98           N  
ATOM    824  CA  CYS A 107      -5.758   0.878  -7.954  1.00 90.98           C  
ATOM    825  C   CYS A 107      -4.994  -0.007  -8.932  1.00 90.98           C  
ATOM    826  CB  CYS A 107      -4.844   1.989  -7.438  1.00 90.98           C  
ATOM    827  O   CYS A 107      -4.580   0.451  -9.998  1.00 90.98           O  
ATOM    828  SG  CYS A 107      -3.284   1.390  -6.753  1.00 90.98           S  
ATOM    829  N   ASP A 108      -4.771  -1.293  -8.572  1.00 90.47           N  
ATOM    830  CA  ASP A 108      -4.017  -2.237  -9.391  1.00 90.47           C  
ATOM    831  C   ASP A 108      -2.595  -1.738  -9.635  1.00 90.47           C  
ATOM    832  CB  ASP A 108      -4.727  -2.476 -10.725  1.00 90.47           C  
ATOM    833  O   ASP A 108      -2.006  -2.014 -10.682  1.00 90.47           O  
ATOM    834  CG  ASP A 108      -5.982  -3.319 -10.587  1.00 90.47           C  
ATOM    835  OD1 ASP A 108      -6.037  -4.189  -9.691  1.00 90.47           O  
ATOM    836  OD2 ASP A 108      -6.924  -3.114 -11.382  1.00 90.47           O  
ATOM    837  N   GLY A 109      -2.089  -0.945  -8.792  1.00 90.56           N  
ATOM    838  CA  GLY A 109      -0.715  -0.471  -8.780  1.00 90.56           C  
ATOM    839  C   GLY A 109       0.053  -0.900  -7.544  1.00 90.56           C  
ATOM    840  O   GLY A 109      -0.474  -1.628  -6.700  1.00 90.56           O  
ATOM    841  N   TYR A 110       1.375  -0.523  -7.527  1.00 92.61           N  
ATOM    842  CA  TYR A 110       2.189  -0.817  -6.353  1.00 92.61           C  
ATOM    843  C   TYR A 110       1.799   0.076  -5.181  1.00 92.61           C  
ATOM    844  CB  TYR A 110       3.677  -0.639  -6.672  1.00 92.61           C  
ATOM    845  O   TYR A 110       1.310   1.191  -5.378  1.00 92.61           O  
ATOM    846  CG  TYR A 110       4.229  -1.696  -7.598  1.00 92.61           C  
ATOM    847  CD1 TYR A 110       4.395  -3.010  -7.166  1.00 92.61           C  
ATOM    848  CD2 TYR A 110       4.588  -1.382  -8.905  1.00 92.61           C  
ATOM    849  CE1 TYR A 110       4.906  -3.986  -8.015  1.00 92.61           C  
ATOM    850  CE2 TYR A 110       5.099  -2.350  -9.762  1.00 92.61           C  
ATOM    851  OH  TYR A 110       5.761  -4.610 -10.154  1.00 92.61           O  
ATOM    852  CZ  TYR A 110       5.254  -3.648  -9.309  1.00 92.61           C  
ATOM    853  N   PHE A 111       1.992  -0.458  -3.957  1.00 94.11           N  
ATOM    854  CA  PHE A 111       1.584   0.259  -2.755  1.00 94.11           C  
ATOM    855  C   PHE A 111       2.278   1.613  -2.672  1.00 94.11           C  
ATOM    856  CB  PHE A 111       1.894  -0.568  -1.503  1.00 94.11           C  
ATOM    857  O   PHE A 111       3.489   1.710  -2.878  1.00 94.11           O  
ATOM    858  CG  PHE A 111       1.012  -1.776  -1.341  1.00 94.11           C  
ATOM    859  CD1 PHE A 111      -0.371  -1.656  -1.380  1.00 94.11           C  
ATOM    860  CD2 PHE A 111       1.568  -3.035  -1.149  1.00 94.11           C  
ATOM    861  CE1 PHE A 111      -1.190  -2.773  -1.230  1.00 94.11           C  
ATOM    862  CE2 PHE A 111       0.757  -4.156  -0.998  1.00 94.11           C  
ATOM    863  CZ  PHE A 111      -0.622  -4.023  -1.038  1.00 94.11           C  
ATOM    864  N   LYS A 112       1.565   2.662  -2.460  1.00 91.86           N  
ATOM    865  CA  LYS A 112       1.975   4.010  -2.075  1.00 91.86           C  
ATOM    866  C   LYS A 112       1.379   4.402  -0.727  1.00 91.86           C  
ATOM    867  CB  LYS A 112       1.562   5.022  -3.145  1.00 91.86           C  
ATOM    868  O   LYS A 112       0.157   4.471  -0.579  1.00 91.86           O  
ATOM    869  CG  LYS A 112       2.095   6.427  -2.906  1.00 91.86           C  
ATOM    870  CD  LYS A 112       1.722   7.368  -4.045  1.00 91.86           C  
ATOM    871  CE  LYS A 112       2.276   8.768  -3.818  1.00 91.86           C  
ATOM    872  NZ  LYS A 112       1.451   9.807  -4.503  1.00 91.86           N  
ATOM    873  N   GLU A 113       2.387   4.679   0.189  1.00 93.25           N  
ATOM    874  CA  GLU A 113       1.935   4.917   1.557  1.00 93.25           C  
ATOM    875  C   GLU A 113       1.003   3.806   2.032  1.00 93.25           C  
ATOM    876  CB  GLU A 113       1.234   6.274   1.663  1.00 93.25           C  
ATOM    877  O   GLU A 113      -0.179   4.047   2.285  1.00 93.25           O  
ATOM    878  CG  GLU A 113       2.138   7.459   1.356  1.00 93.25           C  
ATOM    879  CD  GLU A 113       1.400   8.788   1.340  1.00 93.25           C  
ATOM    880  OE1 GLU A 113       2.051   9.842   1.158  1.00 93.25           O  
ATOM    881  OE2 GLU A 113       0.161   8.776   1.512  1.00 93.25           O  
ATOM    882  N   CYS A 114       1.496   2.667   2.192  1.00 95.62           N  
ATOM    883  CA  CYS A 114       0.766   1.433   2.463  1.00 95.62           C  
ATOM    884  C   CYS A 114      -0.018   1.538   3.765  1.00 95.62           C  
ATOM    885  CB  CYS A 114       1.726   0.246   2.529  1.00 95.62           C  
ATOM    886  O   CYS A 114       0.524   1.959   4.789  1.00 95.62           O  
ATOM    887  SG  CYS A 114       0.899  -1.360   2.525  1.00 95.62           S  
ATOM    888  N   MET A 115      -1.310   1.164   3.727  1.00 95.85           N  
ATOM    889  CA  MET A 115      -2.223   1.033   4.860  1.00 95.85           C  
ATOM    890  C   MET A 115      -2.759  -0.390   4.966  1.00 95.85           C  
ATOM    891  CB  MET A 115      -3.384   2.021   4.732  1.00 95.85           C  
ATOM    892  O   MET A 115      -3.185  -0.974   3.967  1.00 95.85           O  
ATOM    893  CG  MET A 115      -2.943   3.467   4.571  1.00 95.85           C  
ATOM    894  SD  MET A 115      -2.215   4.156   6.108  1.00 95.85           S  
ATOM    895  CE  MET A 115      -3.714   4.351   7.112  1.00 95.85           C  
ATOM    896  N   THR A 116      -2.682  -0.876   6.189  1.00 96.06           N  
ATOM    897  CA  THR A 116      -3.144  -2.240   6.417  1.00 96.06           C  
ATOM    898  C   THR A 116      -4.328  -2.256   7.380  1.00 96.06           C  
ATOM    899  CB  THR A 116      -2.015  -3.127   6.974  1.00 96.06           C  
ATOM    900  O   THR A 116      -4.337  -1.526   8.374  1.00 96.06           O  
ATOM    901  CG2 THR A 116      -2.494  -4.560   7.183  1.00 96.06           C  
ATOM    902  OG1 THR A 116      -0.920  -3.131   6.050  1.00 96.06           O  
ATOM    903  N   ILE A 117      -5.266  -3.134   6.992  1.00 95.14           N  
ATOM    904  CA  ILE A 117      -6.412  -3.324   7.874  1.00 95.14           C  
ATOM    905  C   ILE A 117      -6.048  -4.300   8.990  1.00 95.14           C  
ATOM    906  CB  ILE A 117      -7.645  -3.835   7.096  1.00 95.14           C  
ATOM    907  O   ILE A 117      -5.599  -5.417   8.725  1.00 95.14           O  
ATOM    908  CG1 ILE A 117      -8.007  -2.861   5.969  1.00 95.14           C  
ATOM    909  CG2 ILE A 117      -8.832  -4.044   8.041  1.00 95.14           C  
ATOM    910  CD1 ILE A 117      -9.106  -3.365   5.043  1.00 95.14           C  
ATOM    911  N   ASN A 118      -6.348  -4.075  10.259  1.00 93.76           N  
ATOM    912  CA  ASN A 118      -5.938  -4.847  11.427  1.00 93.76           C  
ATOM    913  C   ASN A 118      -6.712  -6.158  11.532  1.00 93.76           C  
ATOM    914  CB  ASN A 118      -6.113  -4.023  12.704  1.00 93.76           C  
ATOM    915  O   ASN A 118      -6.155  -7.183  11.931  1.00 93.76           O  
ATOM    916  CG  ASN A 118      -5.111  -2.890  12.810  1.00 93.76           C  
ATOM    917  ND2 ASN A 118      -5.288  -2.033  13.808  1.00 93.76           N  
ATOM    918  OD1 ASN A 118      -4.185  -2.786  12.000  1.00 93.76           O  
ATOM    919  N   GLU A 119      -7.912  -6.177  11.083  1.00 92.41           N  
ATOM    920  CA  GLU A 119      -8.772  -7.339  11.286  1.00 92.41           C  
ATOM    921  C   GLU A 119      -8.464  -8.437  10.272  1.00 92.41           C  
ATOM    922  CB  GLU A 119     -10.247  -6.940  11.198  1.00 92.41           C  
ATOM    923  O   GLU A 119      -8.393  -9.616  10.627  1.00 92.41           O  
ATOM    924  CG  GLU A 119     -10.669  -5.912  12.238  1.00 92.41           C  
ATOM    925  CD  GLU A 119     -10.611  -6.441  13.662  1.00 92.41           C  
ATOM    926  OE1 GLU A 119     -10.439  -5.633  14.603  1.00 92.41           O  
ATOM    927  OE2 GLU A 119     -10.736  -7.674  13.838  1.00 92.41           O  
ATOM    928  N   CYS A 120      -8.200  -8.061   8.982  1.00 94.71           N  
ATOM    929  CA  CYS A 120      -7.993  -9.084   7.963  1.00 94.71           C  
ATOM    930  C   CYS A 120      -6.577  -9.019   7.404  1.00 94.71           C  
ATOM    931  CB  CYS A 120      -9.006  -8.925   6.830  1.00 94.71           C  
ATOM    932  O   CYS A 120      -6.151  -9.916   6.675  1.00 94.71           O  
ATOM    933  SG  CYS A 120      -8.874  -7.353   5.951  1.00 94.71           S  
ATOM    934  N   LEU A 121      -5.817  -7.940   7.691  1.00 95.37           N  
ATOM    935  CA  LEU A 121      -4.418  -7.715   7.345  1.00 95.37           C  
ATOM    936  C   LEU A 121      -4.247  -7.572   5.837  1.00 95.37           C  
ATOM    937  CB  LEU A 121      -3.546  -8.861   7.863  1.00 95.37           C  
ATOM    938  O   LEU A 121      -3.233  -7.998   5.279  1.00 95.37           O  
ATOM    939  CG  LEU A 121      -3.518  -9.061   9.379  1.00 95.37           C  
ATOM    940  CD1 LEU A 121      -2.597 -10.221   9.745  1.00 95.37           C  
ATOM    941  CD2 LEU A 121      -3.078  -7.781  10.080  1.00 95.37           C  
ATOM    942  N   HIS A 122      -5.246  -7.077   5.105  1.00 96.18           N  
ATOM    943  CA  HIS A 122      -5.093  -6.691   3.707  1.00 96.18           C  
ATOM    944  C   HIS A 122      -4.622  -5.246   3.583  1.00 96.18           C  
ATOM    945  CB  HIS A 122      -6.411  -6.880   2.953  1.00 96.18           C  
ATOM    946  O   HIS A 122      -5.023  -4.387   4.371  1.00 96.18           O  
ATOM    947  CG  HIS A 122      -6.793  -8.313   2.761  1.00 96.18           C  
ATOM    948  CD2 HIS A 122      -6.142  -9.333   2.154  1.00 96.18           C  
ATOM    949  ND1 HIS A 122      -7.981  -8.835   3.225  1.00 96.18           N  
ATOM    950  CE1 HIS A 122      -8.044 -10.118   2.910  1.00 96.18           C  
ATOM    951  NE2 HIS A 122      -6.941 -10.445   2.259  1.00 96.18           N  
ATOM    952  N   SER A 123      -3.700  -5.086   2.666  1.00 95.96           N  
ATOM    953  CA  SER A 123      -3.018  -3.801   2.540  1.00 95.96           C  
ATOM    954  C   SER A 123      -3.449  -3.068   1.274  1.00 95.96           C  
ATOM    955  CB  SER A 123      -1.502  -3.998   2.534  1.00 95.96           C  
ATOM    956  O   SER A 123      -3.706  -3.696   0.244  1.00 95.96           O  
ATOM    957  OG  SER A 123      -1.079  -4.686   3.699  1.00 95.96           O  
ATOM    958  N   PHE A 124      -3.537  -1.736   1.453  1.00 96.01           N  
ATOM    959  CA  PHE A 124      -3.904  -0.837   0.366  1.00 96.01           C  
ATOM    960  C   PHE A 124      -3.071   0.438   0.413  1.00 96.01           C  
ATOM    961  CB  PHE A 124      -5.395  -0.492   0.433  1.00 96.01           C  
ATOM    962  O   PHE A 124      -2.350   0.679   1.384  1.00 96.01           O  
ATOM    963  CG  PHE A 124      -6.291  -1.694   0.563  1.00 96.01           C  
ATOM    964  CD1 PHE A 124      -6.703  -2.396  -0.563  1.00 96.01           C  
ATOM    965  CD2 PHE A 124      -6.722  -2.122   1.812  1.00 96.01           C  
ATOM    966  CE1 PHE A 124      -7.532  -3.510  -0.446  1.00 96.01           C  
ATOM    967  CE2 PHE A 124      -7.550  -3.233   1.937  1.00 96.01           C  
ATOM    968  CZ  PHE A 124      -7.955  -3.925   0.807  1.00 96.01           C  
ATOM    969  N   CYS A 125      -3.234   1.289  -0.730  1.00 95.33           N  
ATOM    970  CA  CYS A 125      -2.636   2.619  -0.675  1.00 95.33           C  
ATOM    971  C   CYS A 125      -3.417   3.529   0.264  1.00 95.33           C  
ATOM    972  CB  CYS A 125      -2.579   3.239  -2.071  1.00 95.33           C  
ATOM    973  O   CYS A 125      -4.613   3.325   0.482  1.00 95.33           O  
ATOM    974  SG  CYS A 125      -1.671   2.243  -3.273  1.00 95.33           S  
ATOM    975  N   ARG A 126      -2.729   4.446   0.863  1.00 93.74           N  
ATOM    976  CA  ARG A 126      -3.405   5.389   1.747  1.00 93.74           C  
ATOM    977  C   ARG A 126      -4.559   6.081   1.030  1.00 93.74           C  
ATOM    978  CB  ARG A 126      -2.418   6.430   2.279  1.00 93.74           C  
ATOM    979  O   ARG A 126      -5.677   6.131   1.546  1.00 93.74           O  
ATOM    980  CG  ARG A 126      -3.030   7.411   3.267  1.00 93.74           C  
ATOM    981  CD  ARG A 126      -2.003   8.413   3.776  1.00 93.74           C  
ATOM    982  NE  ARG A 126      -2.623   9.451   4.594  1.00 93.74           N  
ATOM    983  NH1 ARG A 126      -1.291   9.078   6.445  1.00 93.74           N  
ATOM    984  NH2 ARG A 126      -2.902  10.708   6.496  1.00 93.74           N  
ATOM    985  CZ  ARG A 126      -2.270   9.744   5.843  1.00 93.74           C  
ATOM    986  N   SER A 127      -4.295   6.577  -0.146  1.00 90.53           N  
ATOM    987  CA  SER A 127      -5.312   7.285  -0.916  1.00 90.53           C  
ATOM    988  C   SER A 127      -6.466   6.361  -1.290  1.00 90.53           C  
ATOM    989  CB  SER A 127      -4.702   7.890  -2.182  1.00 90.53           C  
ATOM    990  O   SER A 127      -7.630   6.765  -1.249  1.00 90.53           O  
ATOM    991  OG  SER A 127      -4.183   6.875  -3.024  1.00 90.53           O  
ATOM    992  N   CYS A 128      -6.113   5.154  -1.617  1.00 92.84           N  
ATOM    993  CA  CYS A 128      -7.117   4.170  -2.007  1.00 92.84           C  
ATOM    994  C   CYS A 128      -8.009   3.804  -0.827  1.00 92.84           C  
ATOM    995  CB  CYS A 128      -6.447   2.912  -2.561  1.00 92.84           C  
ATOM    996  O   CYS A 128      -9.227   3.693  -0.976  1.00 92.84           O  
ATOM    997  SG  CYS A 128      -5.624   3.165  -4.148  1.00 92.84           S  
ATOM    998  N   ALA A 129      -7.367   3.658   0.316  1.00 92.05           N  
ATOM    999  CA  ALA A 129      -8.115   3.308   1.521  1.00 92.05           C  
ATOM   1000  C   ALA A 129      -9.079   4.424   1.911  1.00 92.05           C  
ATOM   1001  CB  ALA A 129      -7.159   3.008   2.672  1.00 92.05           C  
ATOM   1002  O   ALA A 129     -10.247   4.166   2.214  1.00 92.05           O  
ATOM   1003  N   VAL A 130      -8.640   5.572   1.882  1.00 89.18           N  
ATOM   1004  CA  VAL A 130      -9.435   6.733   2.268  1.00 89.18           C  
ATOM   1005  C   VAL A 130     -10.618   6.890   1.315  1.00 89.18           C  
ATOM   1006  CB  VAL A 130      -8.586   8.024   2.280  1.00 89.18           C  
ATOM   1007  O   VAL A 130     -11.743   7.148   1.750  1.00 89.18           O  
ATOM   1008  CG1 VAL A 130      -9.472   9.251   2.489  1.00 89.18           C  
ATOM   1009  CG2 VAL A 130      -7.513   7.946   3.364  1.00 89.18           C  
ATOM   1010  N   GLU A 131     -10.311   6.720   0.051  1.00 88.45           N  
ATOM   1011  CA  GLU A 131     -11.361   6.827  -0.958  1.00 88.45           C  
ATOM   1012  C   GLU A 131     -12.431   5.759  -0.757  1.00 88.45           C  
ATOM   1013  CB  GLU A 131     -10.767   6.718  -2.365  1.00 88.45           C  
ATOM   1014  O   GLU A 131     -13.624   6.030  -0.912  1.00 88.45           O  
ATOM   1015  CG  GLU A 131     -11.761   7.022  -3.477  1.00 88.45           C  
ATOM   1016  CD  GLU A 131     -11.144   6.966  -4.865  1.00 88.45           C  
ATOM   1017  OE1 GLU A 131     -11.879   7.137  -5.864  1.00 88.45           O  
ATOM   1018  OE2 GLU A 131      -9.914   6.750  -4.955  1.00 88.45           O  
ATOM   1019  N   HIS A 132     -12.009   4.648  -0.463  1.00 88.81           N  
ATOM   1020  CA  HIS A 132     -12.931   3.530  -0.298  1.00 88.81           C  
ATOM   1021  C   HIS A 132     -13.782   3.699   0.956  1.00 88.81           C  
ATOM   1022  CB  HIS A 132     -12.165   2.207  -0.238  1.00 88.81           C  
ATOM   1023  O   HIS A 132     -14.996   3.487   0.920  1.00 88.81           O  
ATOM   1024  CG  HIS A 132     -13.049   1.005  -0.141  1.00 88.81           C  
ATOM   1025  CD2 HIS A 132     -13.353   0.207   0.910  1.00 88.81           C  
ATOM   1026  ND1 HIS A 132     -13.739   0.500  -1.222  1.00 88.81           N  
ATOM   1027  CE1 HIS A 132     -14.431  -0.560  -0.838  1.00 88.81           C  
ATOM   1028  NE2 HIS A 132     -14.214  -0.758   0.451  1.00 88.81           N  
ATOM   1029  N   PHE A 133     -13.224   4.149   2.017  1.00 88.72           N  
ATOM   1030  CA  PHE A 133     -13.934   4.179   3.290  1.00 88.72           C  
ATOM   1031  C   PHE A 133     -14.629   5.520   3.490  1.00 88.72           C  
ATOM   1032  CB  PHE A 133     -12.971   3.908   4.450  1.00 88.72           C  
ATOM   1033  O   PHE A 133     -15.427   5.679   4.417  1.00 88.72           O  
ATOM   1034  CG  PHE A 133     -12.462   2.492   4.499  1.00 88.72           C  
ATOM   1035  CD1 PHE A 133     -13.346   1.424   4.584  1.00 88.72           C  
ATOM   1036  CD2 PHE A 133     -11.099   2.231   4.459  1.00 88.72           C  
ATOM   1037  CE1 PHE A 133     -12.878   0.113   4.630  1.00 88.72           C  
ATOM   1038  CE2 PHE A 133     -10.623   0.923   4.504  1.00 88.72           C  
ATOM   1039  CZ  PHE A 133     -11.514  -0.134   4.590  1.00 88.72           C  
ATOM   1040  N   ASP A 134     -14.327   6.530   2.595  1.00 84.99           N  
ATOM   1041  CA  ASP A 134     -15.019   7.814   2.644  1.00 84.99           C  
ATOM   1042  C   ASP A 134     -16.473   7.672   2.199  1.00 84.99           C  
ATOM   1043  CB  ASP A 134     -14.300   8.846   1.772  1.00 84.99           C  
ATOM   1044  O   ASP A 134     -17.338   8.434   2.634  1.00 84.99           O  
ATOM   1045  CG  ASP A 134     -13.128   9.505   2.478  1.00 84.99           C  
ATOM   1046  OD1 ASP A 134     -13.039   9.420   3.721  1.00 84.99           O  
ATOM   1047  OD2 ASP A 134     -12.288  10.118   1.784  1.00 84.99           O  
ATOM   1048  N   ASP A 135     -16.753   6.685   1.435  1.00 80.28           N  
ATOM   1049  CA  ASP A 135     -18.136   6.452   1.030  1.00 80.28           C  
ATOM   1050  C   ASP A 135     -18.939   5.814   2.161  1.00 80.28           C  
ATOM   1051  CB  ASP A 135     -18.188   5.566  -0.216  1.00 80.28           C  
ATOM   1052  O   ASP A 135     -18.460   4.896   2.829  1.00 80.28           O  
ATOM   1053  CG  ASP A 135     -17.566   6.222  -1.437  1.00 80.28           C  
ATOM   1054  OD1 ASP A 135     -17.589   7.467  -1.538  1.00 80.28           O  
ATOM   1055  OD2 ASP A 135     -17.052   5.486  -2.307  1.00 80.28           O  
ATOM   1056  N   GLU A 136     -19.904   6.551   2.848  1.00 67.64           N  
ATOM   1057  CA  GLU A 136     -20.712   6.206   4.014  1.00 67.64           C  
ATOM   1058  C   GLU A 136     -21.251   4.782   3.910  1.00 67.64           C  
ATOM   1059  CB  GLU A 136     -21.869   7.195   4.179  1.00 67.64           C  
ATOM   1060  O   GLU A 136     -21.473   4.121   4.927  1.00 67.64           O  
ATOM   1061  CG  GLU A 136     -21.424   8.608   4.527  1.00 67.64           C  
ATOM   1062  CD  GLU A 136     -22.549   9.475   5.069  1.00 67.64           C  
ATOM   1063  OE1 GLU A 136     -22.263  10.528   5.682  1.00 67.64           O  
ATOM   1064  OE2 GLU A 136     -23.727   9.098   4.879  1.00 67.64           O  
ATOM   1065  N   ASP A 137     -21.127   4.149   2.787  1.00 70.78           N  
ATOM   1066  CA  ASP A 137     -21.791   2.856   2.650  1.00 70.78           C  
ATOM   1067  C   ASP A 137     -20.778   1.714   2.662  1.00 70.78           C  
ATOM   1068  CB  ASP A 137     -22.619   2.812   1.364  1.00 70.78           C  
ATOM   1069  O   ASP A 137     -21.156   0.543   2.731  1.00 70.78           O  
ATOM   1070  CG  ASP A 137     -23.826   3.733   1.404  1.00 70.78           C  
ATOM   1071  OD1 ASP A 137     -24.402   3.937   2.495  1.00 70.78           O  
ATOM   1072  OD2 ASP A 137     -24.208   4.256   0.335  1.00 70.78           O  
ATOM   1073  N   ASN A 138     -19.513   2.118   2.832  1.00 79.27           N  
ATOM   1074  CA  ASN A 138     -18.598   0.991   2.685  1.00 79.27           C  
ATOM   1075  C   ASN A 138     -17.789   0.756   3.957  1.00 79.27           C  
ATOM   1076  CB  ASN A 138     -17.663   1.211   1.494  1.00 79.27           C  
ATOM   1077  O   ASN A 138     -16.926   1.563   4.307  1.00 79.27           O  
ATOM   1078  CG  ASN A 138     -17.779   0.118   0.450  1.00 79.27           C  
ATOM   1079  ND2 ASN A 138     -16.687  -0.145  -0.258  1.00 79.27           N  
ATOM   1080  OD1 ASN A 138     -18.842  -0.486   0.281  1.00 79.27           O  
ATOM   1081  N   SER A 139     -18.166  -0.248   4.773  1.00 85.97           N  
ATOM   1082  CA  SER A 139     -17.417  -0.609   5.972  1.00 85.97           C  
ATOM   1083  C   SER A 139     -16.846  -2.019   5.864  1.00 85.97           C  
ATOM   1084  CB  SER A 139     -18.307  -0.505   7.212  1.00 85.97           C  
ATOM   1085  O   SER A 139     -16.531  -2.647   6.877  1.00 85.97           O  
ATOM   1086  OG  SER A 139     -19.431  -1.361   7.098  1.00 85.97           O  
ATOM   1087  N   GLN A 140     -16.741  -2.437   4.574  1.00 91.56           N  
ATOM   1088  CA  GLN A 140     -16.211  -3.782   4.374  1.00 91.56           C  
ATOM   1089  C   GLN A 140     -14.864  -3.742   3.658  1.00 91.56           C  
ATOM   1090  CB  GLN A 140     -17.202  -4.637   3.582  1.00 91.56           C  
ATOM   1091  O   GLN A 140     -14.601  -2.831   2.869  1.00 91.56           O  
ATOM   1092  CG  GLN A 140     -18.551  -4.808   4.267  1.00 91.56           C  
ATOM   1093  CD  GLN A 140     -19.564  -5.528   3.396  1.00 91.56           C  
ATOM   1094  NE2 GLN A 140     -20.649  -5.990   4.007  1.00 91.56           N  
ATOM   1095  OE1 GLN A 140     -19.373  -5.666   2.183  1.00 91.56           O  
ATOM   1096  N   CYS A 141     -14.045  -4.720   3.965  1.00 93.51           N  
ATOM   1097  CA  CYS A 141     -12.770  -4.869   3.274  1.00 93.51           C  
ATOM   1098  C   CYS A 141     -12.983  -5.157   1.792  1.00 93.51           C  
ATOM   1099  CB  CYS A 141     -11.944  -5.988   3.907  1.00 93.51           C  
ATOM   1100  O   CYS A 141     -13.741  -6.060   1.434  1.00 93.51           O  
ATOM   1101  SG  CYS A 141     -10.409  -6.348   3.026  1.00 93.51           S  
ATOM   1102  N   PRO A 142     -12.272  -4.377   0.879  1.00 90.57           N  
ATOM   1103  CA  PRO A 142     -12.450  -4.575  -0.561  1.00 90.57           C  
ATOM   1104  C   PRO A 142     -11.902  -5.915  -1.045  1.00 90.57           C  
ATOM   1105  CB  PRO A 142     -11.669  -3.411  -1.176  1.00 90.57           C  
ATOM   1106  O   PRO A 142     -12.321  -6.416  -2.092  1.00 90.57           O  
ATOM   1107  CG  PRO A 142     -11.524  -2.420  -0.067  1.00 90.57           C  
ATOM   1108  CD  PRO A 142     -11.540  -3.160   1.240  1.00 90.57           C  
ATOM   1109  N   THR A 143     -11.046  -6.536  -0.252  1.00 92.31           N  
ATOM   1110  CA  THR A 143     -10.397  -7.776  -0.662  1.00 92.31           C  
ATOM   1111  C   THR A 143     -11.168  -8.987  -0.145  1.00 92.31           C  
ATOM   1112  CB  THR A 143      -8.942  -7.838  -0.160  1.00 92.31           C  
ATOM   1113  O   THR A 143     -11.411  -9.939  -0.890  1.00 92.31           O  
ATOM   1114  CG2 THR A 143      -8.227  -9.074  -0.696  1.00 92.31           C  
ATOM   1115  OG1 THR A 143      -8.242  -6.667  -0.597  1.00 92.31           O  
ATOM   1116  N   CYS A 144     -11.611  -8.949   1.136  1.00 94.48           N  
ATOM   1117  CA  CYS A 144     -12.189 -10.161   1.707  1.00 94.48           C  
ATOM   1118  C   CYS A 144     -13.633  -9.928   2.135  1.00 94.48           C  
ATOM   1119  CB  CYS A 144     -11.363 -10.636   2.902  1.00 94.48           C  
ATOM   1120  O   CYS A 144     -14.302 -10.850   2.603  1.00 94.48           O  
ATOM   1121  SG  CYS A 144     -11.415  -9.513   4.316  1.00 94.48           S  
ATOM   1122  N   ASP A 145     -14.137  -8.668   2.051  1.00 91.84           N  
ATOM   1123  CA  ASP A 145     -15.517  -8.292   2.344  1.00 91.84           C  
ATOM   1124  C   ASP A 145     -15.820  -8.433   3.834  1.00 91.84           C  
ATOM   1125  CB  ASP A 145     -16.490  -9.144   1.527  1.00 91.84           C  
ATOM   1126  O   ASP A 145     -16.983  -8.537   4.229  1.00 91.84           O  
ATOM   1127  CG  ASP A 145     -16.420  -8.860   0.037  1.00 91.84           C  
ATOM   1128  OD1 ASP A 145     -16.186  -7.695  -0.352  1.00 91.84           O  
ATOM   1129  OD2 ASP A 145     -16.603  -9.808  -0.756  1.00 91.84           O  
ATOM   1130  N   MET A 146     -14.823  -8.508   4.634  1.00 92.04           N  
ATOM   1131  CA  MET A 146     -14.982  -8.536   6.085  1.00 92.04           C  
ATOM   1132  C   MET A 146     -15.525  -7.206   6.599  1.00 92.04           C  
ATOM   1133  CB  MET A 146     -13.650  -8.855   6.767  1.00 92.04           C  
ATOM   1134  O   MET A 146     -15.041  -6.142   6.211  1.00 92.04           O  
ATOM   1135  CG  MET A 146     -13.774  -9.127   8.257  1.00 92.04           C  
ATOM   1136  SD  MET A 146     -12.262  -9.892   8.961  1.00 92.04           S  
ATOM   1137  CE  MET A 146     -12.373 -11.549   8.230  1.00 92.04           C  
ATOM   1138  N   GLU A 147     -16.497  -7.305   7.501  1.00 90.55           N  
ATOM   1139  CA  GLU A 147     -17.092  -6.100   8.072  1.00 90.55           C  
ATOM   1140  C   GLU A 147     -16.186  -5.489   9.138  1.00 90.55           C  
ATOM   1141  CB  GLU A 147     -18.469  -6.409   8.666  1.00 90.55           C  
ATOM   1142  O   GLU A 147     -15.793  -6.168  10.089  1.00 90.55           O  
ATOM   1143  CG  GLU A 147     -19.548  -6.654   7.621  1.00 90.55           C  
ATOM   1144  CD  GLU A 147     -20.911  -6.951   8.225  1.00 90.55           C  
ATOM   1145  OE1 GLU A 147     -21.866  -7.224   7.463  1.00 90.55           O  
ATOM   1146  OE2 GLU A 147     -21.026  -6.909   9.471  1.00 90.55           O  
ATOM   1147  N   LEU A 148     -15.694  -4.208   8.899  1.00 87.90           N  
ATOM   1148  CA  LEU A 148     -14.738  -3.544   9.779  1.00 87.90           C  
ATOM   1149  C   LEU A 148     -15.458  -2.750  10.863  1.00 87.90           C  
ATOM   1150  CB  LEU A 148     -13.823  -2.617   8.973  1.00 87.90           C  
ATOM   1151  O   LEU A 148     -14.875  -2.447  11.907  1.00 87.90           O  
ATOM   1152  CG  LEU A 148     -12.965  -3.281   7.895  1.00 87.90           C  
ATOM   1153  CD1 LEU A 148     -12.196  -2.226   7.106  1.00 87.90           C  
ATOM   1154  CD2 LEU A 148     -12.008  -4.290   8.520  1.00 87.90           C  
ATOM   1155  N   GLY A 149     -16.817  -3.123  11.138  1.00 81.20           N  
ATOM   1156  CA  GLY A 149     -17.618  -2.477  12.165  1.00 81.20           C  
ATOM   1157  C   GLY A 149     -17.134  -1.081  12.509  1.00 81.20           C  
ATOM   1158  O   GLY A 149     -15.978  -0.738  12.252  1.00 81.20           O  
ATOM   1159  N   GLY A 150     -18.062  -0.227  13.073  1.00 80.86           N  
ATOM   1160  CA  GLY A 150     -17.765   1.130  13.504  1.00 80.86           C  
ATOM   1161  C   GLY A 150     -17.218   2.003  12.390  1.00 80.86           C  
ATOM   1162  O   GLY A 150     -17.746   2.002  11.277  1.00 80.86           O  
ATOM   1163  N   ASN A 151     -16.069   2.795  12.844  1.00 83.04           N  
ATOM   1164  CA  ASN A 151     -15.325   3.633  11.910  1.00 83.04           C  
ATOM   1165  C   ASN A 151     -14.226   2.846  11.202  1.00 83.04           C  
ATOM   1166  CB  ASN A 151     -14.729   4.844  12.633  1.00 83.04           C  
ATOM   1167  O   ASN A 151     -13.292   2.361  11.844  1.00 83.04           O  
ATOM   1168  CG  ASN A 151     -15.790   5.749  13.227  1.00 83.04           C  
ATOM   1169  ND2 ASN A 151     -15.500   6.317  14.392  1.00 83.04           N  
ATOM   1170  OD1 ASN A 151     -16.861   5.936  12.644  1.00 83.04           O  
ATOM   1171  N   PRO A 152     -14.413   2.547   9.925  1.00 84.05           N  
ATOM   1172  CA  PRO A 152     -13.413   1.813   9.147  1.00 84.05           C  
ATOM   1173  C   PRO A 152     -12.034   2.468   9.190  1.00 84.05           C  
ATOM   1174  CB  PRO A 152     -13.984   1.836   7.726  1.00 84.05           C  
ATOM   1175  O   PRO A 152     -11.016   1.781   9.070  1.00 84.05           O  
ATOM   1176  CG  PRO A 152     -14.944   2.981   7.720  1.00 84.05           C  
ATOM   1177  CD  PRO A 152     -15.480   3.162   9.111  1.00 84.05           C  
ATOM   1178  N   ASN A 153     -11.964   3.779   9.475  1.00 83.67           N  
ATOM   1179  CA  ASN A 153     -10.696   4.501   9.520  1.00 83.67           C  
ATOM   1180  C   ASN A 153      -9.862   4.096  10.732  1.00 83.67           C  
ATOM   1181  CB  ASN A 153     -10.938   6.012   9.522  1.00 83.67           C  
ATOM   1182  O   ASN A 153      -8.631   4.117  10.679  1.00 83.67           O  
ATOM   1183  CG  ASN A 153     -11.348   6.540   8.162  1.00 83.67           C  
ATOM   1184  ND2 ASN A 153     -12.403   7.346   8.132  1.00 83.67           N  
ATOM   1185  OD1 ASN A 153     -10.723   6.225   7.146  1.00 83.67           O  
ATOM   1186  N   GLU A 154     -10.492   3.667  11.781  1.00 87.53           N  
ATOM   1187  CA  GLU A 154      -9.800   3.234  12.992  1.00 87.53           C  
ATOM   1188  C   GLU A 154      -9.147   1.869  12.797  1.00 87.53           C  
ATOM   1189  CB  GLU A 154     -10.766   3.191  14.178  1.00 87.53           C  
ATOM   1190  O   GLU A 154      -8.162   1.545  13.464  1.00 87.53           O  
ATOM   1191  CG  GLU A 154     -11.194   4.564  14.674  1.00 87.53           C  
ATOM   1192  CD  GLU A 154     -12.141   4.505  15.862  1.00 87.53           C  
ATOM   1193  OE1 GLU A 154     -12.600   5.573  16.326  1.00 87.53           O  
ATOM   1194  OE2 GLU A 154     -12.426   3.381  16.333  1.00 87.53           O  
ATOM   1195  N   ALA A 155      -9.710   1.168  11.870  1.00 89.84           N  
ATOM   1196  CA  ALA A 155      -9.193  -0.173  11.612  1.00 89.84           C  
ATOM   1197  C   ALA A 155      -7.974  -0.124  10.695  1.00 89.84           C  
ATOM   1198  CB  ALA A 155     -10.279  -1.055  11.001  1.00 89.84           C  
ATOM   1199  O   ALA A 155      -7.209  -1.088  10.617  1.00 89.84           O  
ATOM   1200  N   LEU A 156      -7.727   1.052  10.076  1.00 92.85           N  
ATOM   1201  CA  LEU A 156      -6.614   1.204   9.145  1.00 92.85           C  
ATOM   1202  C   LEU A 156      -5.368   1.708   9.866  1.00 92.85           C  
ATOM   1203  CB  LEU A 156      -6.989   2.166   8.015  1.00 92.85           C  
ATOM   1204  O   LEU A 156      -5.441   2.656  10.651  1.00 92.85           O  
ATOM   1205  CG  LEU A 156      -7.975   1.636   6.973  1.00 92.85           C  
ATOM   1206  CD1 LEU A 156      -8.567   2.788   6.168  1.00 92.85           C  
ATOM   1207  CD2 LEU A 156      -7.293   0.629   6.053  1.00 92.85           C  
ATOM   1208  N   ARG A 157      -4.207   1.064   9.620  1.00 94.81           N  
ATOM   1209  CA  ARG A 157      -2.914   1.456  10.173  1.00 94.81           C  
ATOM   1210  C   ARG A 157      -1.853   1.534   9.081  1.00 94.81           C  
ATOM   1211  CB  ARG A 157      -2.475   0.474  11.261  1.00 94.81           C  
ATOM   1212  O   ARG A 157      -1.774   0.656   8.220  1.00 94.81           O  
ATOM   1213  CG  ARG A 157      -1.261   0.934  12.052  1.00 94.81           C  
ATOM   1214  CD  ARG A 157      -1.647   1.881  13.179  1.00 94.81           C  
ATOM   1215  NE  ARG A 157      -0.473   2.394  13.878  1.00 94.81           N  
ATOM   1216  NH1 ARG A 157      -0.940   1.330  15.875  1.00 94.81           N  
ATOM   1217  NH2 ARG A 157       0.930   2.642  15.680  1.00 94.81           N  
ATOM   1218  CZ  ARG A 157      -0.164   2.121  15.143  1.00 94.81           C  
ATOM   1219  N   PRO A 158      -1.098   2.686   9.199  1.00 96.52           N  
ATOM   1220  CA  PRO A 158       0.063   2.689   8.306  1.00 96.52           C  
ATOM   1221  C   PRO A 158       1.016   1.526   8.574  1.00 96.52           C  
ATOM   1222  CB  PRO A 158       0.737   4.029   8.609  1.00 96.52           C  
ATOM   1223  O   PRO A 158       1.220   1.144   9.729  1.00 96.52           O  
ATOM   1224  CG  PRO A 158      -0.318   4.844   9.284  1.00 96.52           C  
ATOM   1225  CD  PRO A 158      -1.257   3.912   9.996  1.00 96.52           C  
ATOM   1226  N   ASP A 159       1.501   0.958   7.457  1.00 96.31           N  
ATOM   1227  CA  ASP A 159       2.423  -0.170   7.550  1.00 96.31           C  
ATOM   1228  C   ASP A 159       3.782   0.180   6.947  1.00 96.31           C  
ATOM   1229  CB  ASP A 159       1.838  -1.400   6.851  1.00 96.31           C  
ATOM   1230  O   ASP A 159       3.983   0.046   5.738  1.00 96.31           O  
ATOM   1231  CG  ASP A 159       2.634  -2.666   7.115  1.00 96.31           C  
ATOM   1232  OD1 ASP A 159       3.820  -2.572   7.498  1.00 96.31           O  
ATOM   1233  OD2 ASP A 159       2.071  -3.767   6.934  1.00 96.31           O  
ATOM   1234  N   PRO A 160       4.726   0.692   7.800  1.00 94.88           N  
ATOM   1235  CA  PRO A 160       6.036   1.135   7.316  1.00 94.88           C  
ATOM   1236  C   PRO A 160       6.913  -0.022   6.843  1.00 94.88           C  
ATOM   1237  CB  PRO A 160       6.649   1.822   8.538  1.00 94.88           C  
ATOM   1238  O   PRO A 160       7.805   0.173   6.014  1.00 94.88           O  
ATOM   1239  CG  PRO A 160       5.906   1.258   9.706  1.00 94.88           C  
ATOM   1240  CD  PRO A 160       4.510   0.923   9.266  1.00 94.88           C  
ATOM   1241  N   ILE A 161       6.689  -1.138   7.406  1.00 94.75           N  
ATOM   1242  CA  ILE A 161       7.477  -2.304   7.022  1.00 94.75           C  
ATOM   1243  C   ILE A 161       7.165  -2.685   5.577  1.00 94.75           C  
ATOM   1244  CB  ILE A 161       7.209  -3.502   7.961  1.00 94.75           C  
ATOM   1245  O   ILE A 161       8.077  -2.891   4.772  1.00 94.75           O  
ATOM   1246  CG1 ILE A 161       7.619  -3.156   9.398  1.00 94.75           C  
ATOM   1247  CG2 ILE A 161       7.944  -4.751   7.467  1.00 94.75           C  
ATOM   1248  CD1 ILE A 161       7.273  -4.233  10.416  1.00 94.75           C  
ATOM   1249  N   MET A 162       5.858  -2.742   5.270  1.00 94.17           N  
ATOM   1250  CA  MET A 162       5.449  -3.093   3.914  1.00 94.17           C  
ATOM   1251  C   MET A 162       5.899  -2.031   2.917  1.00 94.17           C  
ATOM   1252  CB  MET A 162       3.931  -3.271   3.838  1.00 94.17           C  
ATOM   1253  O   MET A 162       6.380  -2.358   1.830  1.00 94.17           O  
ATOM   1254  CG  MET A 162       3.430  -4.548   4.494  1.00 94.17           C  
ATOM   1255  SD  MET A 162       4.148  -6.056   3.735  1.00 94.17           S  
ATOM   1256  CE  MET A 162       3.233  -6.093   2.169  1.00 94.17           C  
ATOM   1257  N   GLN A 163       5.691  -0.816   3.380  1.00 93.81           N  
ATOM   1258  CA  GLN A 163       6.153   0.279   2.533  1.00 93.81           C  
ATOM   1259  C   GLN A 163       7.668   0.237   2.355  1.00 93.81           C  
ATOM   1260  CB  GLN A 163       5.730   1.627   3.118  1.00 93.81           C  
ATOM   1261  O   GLN A 163       8.177   0.489   1.262  1.00 93.81           O  
ATOM   1262  CG  GLN A 163       5.959   2.804   2.180  1.00 93.81           C  
ATOM   1263  CD  GLN A 163       5.157   2.696   0.896  1.00 93.81           C  
ATOM   1264  NE2 GLN A 163       5.844   2.769  -0.239  1.00 93.81           N  
ATOM   1265  OE1 GLN A 163       3.932   2.547   0.925  1.00 93.81           O  
ATOM   1266  N   GLY A 164       8.343  -0.118   3.384  1.00 92.45           N  
ATOM   1267  CA  GLY A 164       9.788  -0.276   3.331  1.00 92.45           C  
ATOM   1268  C   GLY A 164      10.235  -1.363   2.373  1.00 92.45           C  
ATOM   1269  O   GLY A 164      11.211  -1.190   1.641  1.00 92.45           O  
ATOM   1270  N   LEU A 165       9.499  -2.426   2.333  1.00 93.25           N  
ATOM   1271  CA  LEU A 165       9.828  -3.528   1.435  1.00 93.25           C  
ATOM   1272  C   LEU A 165       9.622  -3.123  -0.020  1.00 93.25           C  
ATOM   1273  CB  LEU A 165       8.975  -4.757   1.761  1.00 93.25           C  
ATOM   1274  O   LEU A 165      10.451  -3.432  -0.879  1.00 93.25           O  
ATOM   1275  CG  LEU A 165       9.286  -5.468   3.079  1.00 93.25           C  
ATOM   1276  CD1 LEU A 165       8.284  -6.591   3.324  1.00 93.25           C  
ATOM   1277  CD2 LEU A 165      10.712  -6.008   3.072  1.00 93.25           C  
ATOM   1278  N   VAL A 166       8.585  -2.433  -0.244  1.00 91.26           N  
ATOM   1279  CA  VAL A 166       8.293  -1.966  -1.596  1.00 91.26           C  
ATOM   1280  C   VAL A 166       9.380  -0.997  -2.055  1.00 91.26           C  
ATOM   1281  CB  VAL A 166       6.906  -1.289  -1.675  1.00 91.26           C  
ATOM   1282  O   VAL A 166       9.886  -1.107  -3.174  1.00 91.26           O  
ATOM   1283  CG1 VAL A 166       6.704  -0.631  -3.038  1.00 91.26           C  
ATOM   1284  CG2 VAL A 166       5.800  -2.306  -1.399  1.00 91.26           C  
ATOM   1285  N   ASP A 167       9.804  -0.122  -1.178  1.00 89.25           N  
ATOM   1286  CA  ASP A 167      10.783   0.909  -1.505  1.00 89.25           C  
ATOM   1287  C   ASP A 167      12.169   0.303  -1.718  1.00 89.25           C  
ATOM   1288  CB  ASP A 167      10.836   1.968  -0.401  1.00 89.25           C  
ATOM   1289  O   ASP A 167      12.949   0.797  -2.534  1.00 89.25           O  
ATOM   1290  CG  ASP A 167       9.597   2.845  -0.361  1.00 89.25           C  
ATOM   1291  OD1 ASP A 167       8.847   2.886  -1.360  1.00 89.25           O  
ATOM   1292  OD2 ASP A 167       9.371   3.503   0.678  1.00 89.25           O  
ATOM   1293  N   ARG A 168      12.436  -0.766  -0.984  1.00 88.15           N  
ATOM   1294  CA  ARG A 168      13.752  -1.387  -1.091  1.00 88.15           C  
ATOM   1295  C   ARG A 168      13.830  -2.298  -2.312  1.00 88.15           C  
ATOM   1296  CB  ARG A 168      14.079  -2.179   0.176  1.00 88.15           C  
ATOM   1297  O   ARG A 168      14.846  -2.325  -3.009  1.00 88.15           O  
ATOM   1298  CG  ARG A 168      14.391  -1.310   1.383  1.00 88.15           C  
ATOM   1299  CD  ARG A 168      14.821  -2.143   2.583  1.00 88.15           C  
ATOM   1300  NE  ARG A 168      14.615  -1.427   3.838  1.00 88.15           N  
ATOM   1301  NH1 ARG A 168      16.790  -0.664   3.999  1.00 88.15           N  
ATOM   1302  NH2 ARG A 168      15.259  -0.126   5.618  1.00 88.15           N  
ATOM   1303  CZ  ARG A 168      15.555  -0.740   4.482  1.00 88.15           C  
ATOM   1304  N   ILE A 169      12.758  -2.929  -2.597  1.00 87.36           N  
ATOM   1305  CA  ILE A 169      12.748  -3.898  -3.688  1.00 87.36           C  
ATOM   1306  C   ILE A 169      12.525  -3.177  -5.016  1.00 87.36           C  
ATOM   1307  CB  ILE A 169      11.663  -4.977  -3.476  1.00 87.36           C  
ATOM   1308  O   ILE A 169      13.145  -3.519  -6.026  1.00 87.36           O  
ATOM   1309  CG1 ILE A 169      11.991  -5.829  -2.244  1.00 87.36           C  
ATOM   1310  CG2 ILE A 169      11.520  -5.853  -4.724  1.00 87.36           C  
ATOM   1311  CD1 ILE A 169      10.903  -6.828  -1.874  1.00 87.36           C  
ATOM   1312  N   LEU A 170      11.716  -2.092  -4.971  1.00 87.23           N  
ATOM   1313  CA  LEU A 170      11.385  -1.342  -6.177  1.00 87.23           C  
ATOM   1314  C   LEU A 170      11.693   0.141  -5.997  1.00 87.23           C  
ATOM   1315  CB  LEU A 170       9.908  -1.528  -6.535  1.00 87.23           C  
ATOM   1316  O   LEU A 170      10.782   0.953  -5.823  1.00 87.23           O  
ATOM   1317  CG  LEU A 170       9.422  -2.971  -6.681  1.00 87.23           C  
ATOM   1318  CD1 LEU A 170       7.899  -3.013  -6.752  1.00 87.23           C  
ATOM   1319  CD2 LEU A 170      10.038  -3.620  -7.916  1.00 87.23           C  
ATOM   1320  N   PRO A 171      12.954   0.551  -6.055  1.00 81.01           N  
ATOM   1321  CA  PRO A 171      13.350   1.921  -5.719  1.00 81.01           C  
ATOM   1322  C   PRO A 171      12.977   2.926  -6.806  1.00 81.01           C  
ATOM   1323  CB  PRO A 171      14.869   1.821  -5.566  1.00 81.01           C  
ATOM   1324  O   PRO A 171      12.755   4.104  -6.513  1.00 81.01           O  
ATOM   1325  CG  PRO A 171      15.246   0.575  -6.301  1.00 81.01           C  
ATOM   1326  CD  PRO A 171      14.076  -0.366  -6.277  1.00 81.01           C  
ATOM   1327  N   HIS A 172      12.901   2.500  -8.041  1.00 84.19           N  
ATOM   1328  CA  HIS A 172      12.605   3.409  -9.142  1.00 84.19           C  
ATOM   1329  C   HIS A 172      11.156   3.881  -9.092  1.00 84.19           C  
ATOM   1330  CB  HIS A 172      12.892   2.735 -10.485  1.00 84.19           C  
ATOM   1331  O   HIS A 172      10.810   4.902  -9.692  1.00 84.19           O  
ATOM   1332  CG  HIS A 172      14.302   2.257 -10.627  1.00 84.19           C  
ATOM   1333  CD2 HIS A 172      14.804   1.013 -10.809  1.00 84.19           C  
ATOM   1334  ND1 HIS A 172      15.384   3.108 -10.585  1.00 84.19           N  
ATOM   1335  CE1 HIS A 172      16.495   2.406 -10.736  1.00 84.19           C  
ATOM   1336  NE2 HIS A 172      16.171   1.132 -10.873  1.00 84.19           N  
ATOM   1337  N   LEU A 173      10.409   3.170  -8.339  1.00 84.73           N  
ATOM   1338  CA  LEU A 173       8.978   3.445  -8.276  1.00 84.73           C  
ATOM   1339  C   LEU A 173       8.710   4.777  -7.583  1.00 84.73           C  
ATOM   1340  CB  LEU A 173       8.247   2.318  -7.542  1.00 84.73           C  
ATOM   1341  O   LEU A 173       7.896   5.574  -8.054  1.00 84.73           O  
ATOM   1342  CG  LEU A 173       6.719   2.384  -7.548  1.00 84.73           C  
ATOM   1343  CD1 LEU A 173       6.184   2.152  -8.957  1.00 84.73           C  
ATOM   1344  CD2 LEU A 173       6.135   1.366  -6.575  1.00 84.73           C  
ATOM   1345  N   GLU A 174       9.371   5.068  -6.501  1.00 83.46           N  
ATOM   1346  CA  GLU A 174       9.170   6.306  -5.753  1.00 83.46           C  
ATOM   1347  C   GLU A 174       9.588   7.522  -6.574  1.00 83.46           C  
ATOM   1348  CB  GLU A 174       9.946   6.269  -4.434  1.00 83.46           C  
ATOM   1349  O   GLU A 174       8.867   8.520  -6.627  1.00 83.46           O  
ATOM   1350  CG  GLU A 174       9.696   7.475  -3.540  1.00 83.46           C  
ATOM   1351  CD  GLU A 174      10.366   7.363  -2.180  1.00 83.46           C  
ATOM   1352  OE1 GLU A 174      10.115   8.225  -1.307  1.00 83.46           O  
ATOM   1353  OE2 GLU A 174      11.149   6.406  -1.986  1.00 83.46           O  
ATOM   1354  N   GLU A 175      10.699   7.370  -7.196  1.00 85.28           N  
ATOM   1355  CA  GLU A 175      11.212   8.462  -8.019  1.00 85.28           C  
ATOM   1356  C   GLU A 175      10.270   8.767  -9.180  1.00 85.28           C  
ATOM   1357  CB  GLU A 175      12.609   8.127  -8.548  1.00 85.28           C  
ATOM   1358  O   GLU A 175       9.988   9.932  -9.468  1.00 85.28           O  
ATOM   1359  CG  GLU A 175      13.679   8.074  -7.467  1.00 85.28           C  
ATOM   1360  CD  GLU A 175      15.006   7.523  -7.964  1.00 85.28           C  
ATOM   1361  OE1 GLU A 175      15.935   7.346  -7.144  1.00 85.28           O  
ATOM   1362  OE2 GLU A 175      15.118   7.267  -9.184  1.00 85.28           O  
ATOM   1363  N   ASP A 176       9.837   7.763  -9.758  1.00 85.55           N  
ATOM   1364  CA  ASP A 176       8.909   7.928 -10.873  1.00 85.55           C  
ATOM   1365  C   ASP A 176       7.613   8.593 -10.415  1.00 85.55           C  
ATOM   1366  CB  ASP A 176       8.606   6.577 -11.524  1.00 85.55           C  
ATOM   1367  O   ASP A 176       7.083   9.470 -11.100  1.00 85.55           O  
ATOM   1368  CG  ASP A 176       9.792   6.002 -12.277  1.00 85.55           C  
ATOM   1369  OD1 ASP A 176      10.770   6.739 -12.530  1.00 85.55           O  
ATOM   1370  OD2 ASP A 176       9.748   4.802 -12.625  1.00 85.55           O  
ATOM   1371  N   ASP A 177       7.103   8.184  -9.303  1.00 83.54           N  
ATOM   1372  CA  ASP A 177       5.870   8.735  -8.750  1.00 83.54           C  
ATOM   1373  C   ASP A 177       6.034  10.215  -8.409  1.00 83.54           C  
ATOM   1374  CB  ASP A 177       5.442   7.953  -7.507  1.00 83.54           C  
ATOM   1375  O   ASP A 177       5.138  11.020  -8.669  1.00 83.54           O  
ATOM   1376  CG  ASP A 177       4.674   6.686  -7.838  1.00 83.54           C  
ATOM   1377  OD1 ASP A 177       4.498   6.375  -9.036  1.00 83.54           O  
ATOM   1378  OD2 ASP A 177       4.237   5.994  -6.893  1.00 83.54           O  
ATOM   1379  N   THR A 178       7.198  10.418  -7.858  1.00 85.41           N  
ATOM   1380  CA  THR A 178       7.491  11.796  -7.480  1.00 85.41           C  
ATOM   1381  C   THR A 178       7.592  12.687  -8.715  1.00 85.41           C  
ATOM   1382  CB  THR A 178       8.798  11.888  -6.670  1.00 85.41           C  
ATOM   1383  O   THR A 178       7.067  13.802  -8.728  1.00 85.41           O  
ATOM   1384  CG2 THR A 178       8.671  11.155  -5.338  1.00 85.41           C  
ATOM   1385  OG1 THR A 178       9.864  11.301  -7.427  1.00 85.41           O  
ATOM   1386  N   MET A 179       8.292  12.172  -9.683  1.00 86.67           N  
ATOM   1387  CA  MET A 179       8.454  12.902 -10.937  1.00 86.67           C  
ATOM   1388  C   MET A 179       7.102  13.172 -11.588  1.00 86.67           C  
ATOM   1389  CB  MET A 179       9.353  12.125 -11.900  1.00 86.67           C  
ATOM   1390  O   MET A 179       6.845  14.280 -12.061  1.00 86.67           O  
ATOM   1391  CG  MET A 179       9.645  12.864 -13.196  1.00 86.67           C  
ATOM   1392  SD  MET A 179      10.851  11.974 -14.256  1.00 86.67           S  
ATOM   1393  CE  MET A 179      12.336  12.092 -13.220  1.00 86.67           C  
ATOM   1394  N   GLN A 180       6.279  12.293 -11.510  1.00 84.56           N  
ATOM   1395  CA  GLN A 180       4.952  12.425 -12.103  1.00 84.56           C  
ATOM   1396  C   GLN A 180       4.102  13.430 -11.330  1.00 84.56           C  
ATOM   1397  CB  GLN A 180       4.247  11.069 -12.150  1.00 84.56           C  
ATOM   1398  O   GLN A 180       3.347  14.201 -11.927  1.00 84.56           O  
ATOM   1399  CG  GLN A 180       4.777  10.138 -13.232  1.00 84.56           C  
ATOM   1400  CD  GLN A 180       4.066   8.798 -13.253  1.00 84.56           C  
ATOM   1401  NE2 GLN A 180       4.286   8.027 -14.313  1.00 84.56           N  
ATOM   1402  OE1 GLN A 180       3.327   8.457 -12.324  1.00 84.56           O  
ATOM   1403  N   GLU A 181       4.229  13.309 -10.104  1.00 83.63           N  
ATOM   1404  CA  GLU A 181       3.473  14.234  -9.264  1.00 83.63           C  
ATOM   1405  C   GLU A 181       3.914  15.676  -9.495  1.00 83.63           C  
ATOM   1406  CB  GLU A 181       3.628  13.867  -7.786  1.00 83.63           C  
ATOM   1407  O   GLU A 181       3.080  16.578  -9.595  1.00 83.63           O  
ATOM   1408  CG  GLU A 181       2.771  14.708  -6.851  1.00 83.63           C  
ATOM   1409  CD  GLU A 181       2.752  14.185  -5.423  1.00 83.63           C  
ATOM   1410  OE1 GLU A 181       1.990  14.726  -4.589  1.00 83.63           O  
ATOM   1411  OE2 GLU A 181       3.505  13.228  -5.136  1.00 83.63           O  
ATOM   1412  N   LEU A 182       5.221  15.858  -9.606  1.00 88.42           N  
ATOM   1413  CA  LEU A 182       5.767  17.189  -9.851  1.00 88.42           C  
ATOM   1414  C   LEU A 182       5.327  17.714 -11.214  1.00 88.42           C  
ATOM   1415  CB  LEU A 182       7.295  17.165  -9.769  1.00 88.42           C  
ATOM   1416  O   LEU A 182       4.995  18.893 -11.352  1.00 88.42           O  
ATOM   1417  CG  LEU A 182       7.897  17.032  -8.369  1.00 88.42           C  
ATOM   1418  CD1 LEU A 182       9.410  16.861  -8.457  1.00 88.42           C  
ATOM   1419  CD2 LEU A 182       7.540  18.245  -7.517  1.00 88.42           C  
ATOM   1420  N   ALA A 183       5.455  16.840 -12.173  1.00 88.89           N  
ATOM   1421  CA  ALA A 183       5.016  17.216 -13.514  1.00 88.89           C  
ATOM   1422  C   ALA A 183       3.558  17.666 -13.507  1.00 88.89           C  
ATOM   1423  CB  ALA A 183       5.206  16.051 -14.482  1.00 88.89           C  
ATOM   1424  O   ALA A 183       3.189  18.609 -14.212  1.00 88.89           O  
ATOM   1425  N   PHE A 184       2.785  17.084 -12.669  1.00 88.42           N  
ATOM   1426  CA  PHE A 184       1.367  17.402 -12.541  1.00 88.42           C  
ATOM   1427  C   PHE A 184       1.176  18.815 -12.005  1.00 88.42           C  
ATOM   1428  CB  PHE A 184       0.670  16.393 -11.624  1.00 88.42           C  
ATOM   1429  O   PHE A 184       0.382  19.588 -12.546  1.00 88.42           O  
ATOM   1430  CG  PHE A 184      -0.758  16.747 -11.306  1.00 88.42           C  
ATOM   1431  CD1 PHE A 184      -1.081  17.391 -10.118  1.00 88.42           C  
ATOM   1432  CD2 PHE A 184      -1.777  16.437 -12.197  1.00 88.42           C  
ATOM   1433  CE1 PHE A 184      -2.402  17.721  -9.822  1.00 88.42           C  
ATOM   1434  CE2 PHE A 184      -3.099  16.763 -11.908  1.00 88.42           C  
ATOM   1435  CZ  PHE A 184      -3.410  17.404 -10.719  1.00 88.42           C  
ATOM   1436  N   TYR A 185       1.976  19.160 -11.034  1.00 89.10           N  
ATOM   1437  CA  TYR A 185       1.842  20.470 -10.408  1.00 89.10           C  
ATOM   1438  C   TYR A 185       2.418  21.563 -11.301  1.00 89.10           C  
ATOM   1439  CB  TYR A 185       2.540  20.489  -9.045  1.00 89.10           C  
ATOM   1440  O   TYR A 185       1.872  22.666 -11.373  1.00 89.10           O  
ATOM   1441  CG  TYR A 185       1.765  19.787  -7.956  1.00 89.10           C  
ATOM   1442  CD1 TYR A 185       0.619  20.360  -7.411  1.00 89.10           C  
ATOM   1443  CD2 TYR A 185       2.177  18.551  -7.471  1.00 89.10           C  
ATOM   1444  CE1 TYR A 185      -0.098  19.718  -6.406  1.00 89.10           C  
ATOM   1445  CE2 TYR A 185       1.468  17.900  -6.466  1.00 89.10           C  
ATOM   1446  OH  TYR A 185      -0.372  17.850  -4.947  1.00 89.10           O  
ATOM   1447  CZ  TYR A 185       0.334  18.490  -5.941  1.00 89.10           C  
ATOM   1448  N   ARG A 186       3.449  21.260 -11.983  1.00 88.79           N  
ATOM   1449  CA  ARG A 186       4.086  22.215 -12.884  1.00 88.79           C  
ATOM   1450  C   ARG A 186       3.136  22.629 -14.003  1.00 88.79           C  
ATOM   1451  CB  ARG A 186       5.367  21.624 -13.476  1.00 88.79           C  
ATOM   1452  O   ARG A 186       3.039  23.812 -14.336  1.00 88.79           O  
ATOM   1453  CG  ARG A 186       6.165  22.604 -14.321  1.00 88.79           C  
ATOM   1454  CD  ARG A 186       7.435  21.971 -14.871  1.00 88.79           C  
ATOM   1455  NE  ARG A 186       8.153  22.885 -15.755  1.00 88.79           N  
ATOM   1456  NH1 ARG A 186       9.892  21.426 -16.190  1.00 88.79           N  
ATOM   1457  NH2 ARG A 186       9.871  23.510 -17.146  1.00 88.79           N  
ATOM   1458  CZ  ARG A 186       9.304  22.605 -16.362  1.00 88.79           C  
ATOM   1459  N   LYS A 187       2.492  21.707 -14.526  1.00 90.39           N  
ATOM   1460  CA  LYS A 187       1.568  21.954 -15.628  1.00 90.39           C  
ATOM   1461  C   LYS A 187       0.388  22.809 -15.175  1.00 90.39           C  
ATOM   1462  CB  LYS A 187       1.064  20.633 -16.213  1.00 90.39           C  
ATOM   1463  O   LYS A 187      -0.151  23.596 -15.956  1.00 90.39           O  
ATOM   1464  CG  LYS A 187       2.075  19.924 -17.102  1.00 90.39           C  
ATOM   1465  CD  LYS A 187       1.492  18.655 -17.709  1.00 90.39           C  
ATOM   1466  CE  LYS A 187       2.528  17.900 -18.531  1.00 90.39           C  
ATOM   1467  NZ  LYS A 187       1.984  16.615 -19.064  1.00 90.39           N  
ATOM   1468  N   ARG A 188       0.068  22.851 -13.944  1.00 92.04           N  
ATOM   1469  CA  ARG A 188      -1.113  23.559 -13.460  1.00 92.04           C  
ATOM   1470  C   ARG A 188      -0.723  24.835 -12.723  1.00 92.04           C  
ATOM   1471  CB  ARG A 188      -1.943  22.657 -12.544  1.00 92.04           C  
ATOM   1472  O   ARG A 188      -1.590  25.581 -12.261  1.00 92.04           O  
ATOM   1473  CG  ARG A 188      -2.632  21.511 -13.267  1.00 92.04           C  
ATOM   1474  CD  ARG A 188      -3.676  20.836 -12.389  1.00 92.04           C  
ATOM   1475  NE  ARG A 188      -4.404  19.799 -13.115  1.00 92.04           N  
ATOM   1476  NH1 ARG A 188      -4.013  18.141 -11.555  1.00 92.04           N  
ATOM   1477  NH2 ARG A 188      -5.230  17.682 -13.443  1.00 92.04           N  
ATOM   1478  CZ  ARG A 188      -4.547  18.543 -12.703  1.00 92.04           C  
ATOM   1479  N   GLY A 189       0.597  25.128 -12.661  1.00 89.44           N  
ATOM   1480  CA  GLY A 189       1.083  26.338 -12.018  1.00 89.44           C  
ATOM   1481  C   GLY A 189       0.793  26.380 -10.529  1.00 89.44           C  
ATOM   1482  O   GLY A 189       0.575  27.453  -9.964  1.00 89.44           O  
ATOM   1483  N   ILE A 190       0.526  25.146  -9.946  1.00 88.54           N  
ATOM   1484  CA  ILE A 190       0.269  25.052  -8.513  1.00 88.54           C  
ATOM   1485  C   ILE A 190       1.536  24.599  -7.791  1.00 88.54           C  
ATOM   1486  CB  ILE A 190      -0.896  24.083  -8.210  1.00 88.54           C  
ATOM   1487  O   ILE A 190       2.356  23.873  -8.359  1.00 88.54           O  
ATOM   1488  CG1 ILE A 190      -2.162  24.520  -8.957  1.00 88.54           C  
ATOM   1489  CG2 ILE A 190      -1.151  24.000  -6.703  1.00 88.54           C  
ATOM   1490  CD1 ILE A 190      -3.237  23.444  -9.034  1.00 88.54           C  
ATOM   1491  N   THR A 191       1.810  25.214  -6.541  1.00 85.26           N  
ATOM   1492  CA  THR A 191       2.945  24.789  -5.730  1.00 85.26           C  
ATOM   1493  C   THR A 191       2.678  23.426  -5.098  1.00 85.26           C  
ATOM   1494  CB  THR A 191       3.261  25.816  -4.628  1.00 85.26           C  
ATOM   1495  O   THR A 191       1.591  23.184  -4.569  1.00 85.26           O  
ATOM   1496  CG2 THR A 191       3.774  27.123  -5.225  1.00 85.26           C  
ATOM   1497  OG1 THR A 191       2.071  26.082  -3.875  1.00 85.26           O  
ATOM   1498  N   PRO A 192       3.659  22.435  -5.371  1.00 77.68           N  
ATOM   1499  CA  PRO A 192       3.497  21.112  -4.762  1.00 77.68           C  
ATOM   1500  C   PRO A 192       3.449  21.167  -3.237  1.00 77.68           C  
ATOM   1501  CB  PRO A 192       4.735  20.350  -5.242  1.00 77.68           C  
ATOM   1502  O   PRO A 192       4.008  22.084  -2.630  1.00 77.68           O  
ATOM   1503  CG  PRO A 192       5.694  21.411  -5.673  1.00 77.68           C  
ATOM   1504  CD  PRO A 192       4.921  22.668  -5.953  1.00 77.68           C  
ATOM   1505  N   PRO A 193       2.652  20.295  -2.584  1.00 73.84           N  
ATOM   1506  CA  PRO A 193       2.623  20.229  -1.121  1.00 73.84           C  
ATOM   1507  C   PRO A 193       3.994  19.934  -0.516  1.00 73.84           C  
ATOM   1508  CB  PRO A 193       1.645  19.085  -0.840  1.00 73.84           C  
ATOM   1509  O   PRO A 193       4.873  19.404  -1.200  1.00 73.84           O  
ATOM   1510  CG  PRO A 193       1.289  18.547  -2.188  1.00 73.84           C  
ATOM   1511  CD  PRO A 193       1.995  19.365  -3.230  1.00 73.84           C  
ATOM   1512  N   LYS A 194       4.403  20.538   0.808  1.00 58.06           N  
ATOM   1513  CA  LYS A 194       5.667  20.488   1.536  1.00 58.06           C  
ATOM   1514  C   LYS A 194       6.152  19.050   1.698  1.00 58.06           C  
ATOM   1515  CB  LYS A 194       5.523  21.149   2.908  1.00 58.06           C  
ATOM   1516  O   LYS A 194       7.358  18.794   1.720  1.00 58.06           O  
ATOM   1517  CG  LYS A 194       5.373  22.662   2.853  1.00 58.06           C  
ATOM   1518  CD  LYS A 194       5.287  23.267   4.248  1.00 58.06           C  
ATOM   1519  CE  LYS A 194       5.083  24.775   4.194  1.00 58.06           C  
ATOM   1520  NZ  LYS A 194       4.784  25.342   5.543  1.00 58.06           N  
ATOM   1521  N   THR A 195       5.356  18.055   1.596  1.00 57.12           N  
ATOM   1522  CA  THR A 195       5.809  16.683   1.800  1.00 57.12           C  
ATOM   1523  C   THR A 195       6.540  16.166   0.564  1.00 57.12           C  
ATOM   1524  CB  THR A 195       4.630  15.749   2.131  1.00 57.12           C  
ATOM   1525  O   THR A 195       7.333  15.226   0.653  1.00 57.12           O  
ATOM   1526  CG2 THR A 195       5.125  14.384   2.598  1.00 57.12           C  
ATOM   1527  OG1 THR A 195       3.838  16.339   3.169  1.00 57.12           O  
ATOM   1528  N   LEU A 196       6.628  16.968  -0.519  1.00 51.24           N  
ATOM   1529  CA  LEU A 196       7.281  16.473  -1.725  1.00 51.24           C  
ATOM   1530  C   LEU A 196       8.770  16.806  -1.712  1.00 51.24           C  
ATOM   1531  CB  LEU A 196       6.624  17.067  -2.973  1.00 51.24           C  
ATOM   1532  O   LEU A 196       9.473  16.560  -2.695  1.00 51.24           O  
ATOM   1533  CG  LEU A 196       5.182  16.638  -3.250  1.00 51.24           C  
ATOM   1534  CD1 LEU A 196       4.567  17.515  -4.336  1.00 51.24           C  
ATOM   1535  CD2 LEU A 196       5.128  15.168  -3.649  1.00 51.24           C  
ATOM   1536  N   GLU A 197       9.271  17.319  -0.510  1.00 40.19           N  
ATOM   1537  CA  GLU A 197      10.726  17.426  -0.497  1.00 40.19           C  
ATOM   1538  C   GLU A 197      11.380  16.053  -0.367  1.00 40.19           C  
ATOM   1539  CB  GLU A 197      11.189  18.338   0.642  1.00 40.19           C  
ATOM   1540  O   GLU A 197      10.868  15.180   0.337  1.00 40.19           O  
ATOM   1541  CG  GLU A 197      10.453  19.669   0.702  1.00 40.19           C  
ATOM   1542  CD  GLU A 197      11.065  20.734  -0.194  1.00 40.19           C  
ATOM   1543  OE1 GLU A 197      10.307  21.494  -0.838  1.00 40.19           O  
ATOM   1544  OE2 GLU A 197      12.313  20.809  -0.252  1.00 40.19           O  
ATOM   1545  N   PRO A 198      12.115  15.552  -1.411  1.00 37.87           N  
ATOM   1546  CA  PRO A 198      12.738  14.227  -1.367  1.00 37.87           C  
ATOM   1547  C   PRO A 198      13.255  13.864   0.023  1.00 37.87           C  
ATOM   1548  CB  PRO A 198      13.892  14.346  -2.365  1.00 37.87           C  
ATOM   1549  O   PRO A 198      13.837  14.708   0.709  1.00 37.87           O  
ATOM   1550  CG  PRO A 198      13.964  15.802  -2.694  1.00 37.87           C  
ATOM   1551  CD  PRO A 198      12.776  16.488  -2.084  1.00 37.87           C  
ATOM   1552  N   ALA A 199      12.479  13.410   1.010  1.00 43.24           N  
ATOM   1553  CA  ALA A 199      13.051  12.737   2.173  1.00 43.24           C  
ATOM   1554  C   ALA A 199      14.473  12.262   1.889  1.00 43.24           C  
ATOM   1555  CB  ALA A 199      12.173  11.560   2.591  1.00 43.24           C  
ATOM   1556  O   ALA A 199      14.701  11.495   0.951  1.00 43.24           O  
ATOM   1557  N   VAL A 200      15.417  13.058   1.426  1.00 36.87           N  
ATOM   1558  CA  VAL A 200      16.853  12.796   1.434  1.00 36.87           C  
ATOM   1559  C   VAL A 200      17.249  12.127   2.748  1.00 36.87           C  
ATOM   1560  CB  VAL A 200      17.668  14.092   1.229  1.00 36.87           C  
ATOM   1561  O   VAL A 200      18.279  11.453   2.823  1.00 36.87           O  
ATOM   1562  CG1 VAL A 200      19.164  13.816   1.364  1.00 36.87           C  
ATOM   1563  CG2 VAL A 200      17.356  14.708  -0.134  1.00 36.87           C  
ATOM   1564  N   HIS A 201      16.511  11.155   3.311  1.00 40.02           N  
ATOM   1565  CA  HIS A 201      17.323  10.387   4.248  1.00 40.02           C  
ATOM   1566  C   HIS A 201      16.683   9.037   4.555  1.00 40.02           C  
ATOM   1567  CB  HIS A 201      17.535  11.174   5.543  1.00 40.02           C  
ATOM   1568  O   HIS A 201      15.578   8.979   5.100  1.00 40.02           O  
ATOM   1569  CG  HIS A 201      18.301  12.444   5.354  1.00 40.02           C  
ATOM   1570  CD2 HIS A 201      17.907  13.738   5.415  1.00 40.02           C  
ATOM   1571  ND1 HIS A 201      19.648  12.464   5.060  1.00 40.02           N  
ATOM   1572  CE1 HIS A 201      20.049  13.720   4.949  1.00 40.02           C  
ATOM   1573  NE2 HIS A 201      19.012  14.512   5.159  1.00 40.02           N  
ATOM   1574  N   LYS A 202      16.515   8.070   3.589  1.00 39.50           N  
ATOM   1575  CA  LYS A 202      16.633   6.750   4.203  1.00 39.50           C  
ATOM   1576  C   LYS A 202      17.215   5.737   3.221  1.00 39.50           C  
ATOM   1577  CB  LYS A 202      15.272   6.269   4.707  1.00 39.50           C  
ATOM   1578  O   LYS A 202      16.510   4.839   2.757  1.00 39.50           O  
ATOM   1579  CG  LYS A 202      14.841   6.899   6.023  1.00 39.50           C  
ATOM   1580  CD  LYS A 202      13.469   6.400   6.459  1.00 39.50           C  
ATOM   1581  CE  LYS A 202      13.064   6.983   7.806  1.00 39.50           C  
ATOM   1582  NZ  LYS A 202      11.684   6.567   8.197  1.00 39.50           N  
ATOM   1583  N   ALA A 203      18.105   6.133   2.331  1.00 38.19           N  
ATOM   1584  CA  ALA A 203      18.629   4.977   1.607  1.00 38.19           C  
ATOM   1585  C   ALA A 203      20.076   4.694   2.002  1.00 38.19           C  
ATOM   1586  CB  ALA A 203      18.525   5.201   0.101  1.00 38.19           C  
ATOM   1587  O   ALA A 203      20.921   5.591   1.973  1.00 38.19           O  
ATOM   1588  N   SER A 204      20.355   4.299   3.250  1.00 33.42           N  
ATOM   1589  CA  SER A 204      21.599   3.588   3.528  1.00 33.42           C  
ATOM   1590  C   SER A 204      21.793   2.418   2.568  1.00 33.42           C  
ATOM   1591  CB  SER A 204      21.617   3.082   4.971  1.00 33.42           C  
ATOM   1592  O   SER A 204      20.822   1.782   2.152  1.00 33.42           O  
ATOM   1593  OG  SER A 204      22.026   4.109   5.858  1.00 33.42           O  
ATOM   1594  N   HIS A 205      22.485   2.645   1.419  1.00 32.88           N  
ATOM   1595  CA  HIS A 205      23.557   2.018   0.654  1.00 32.88           C  
ATOM   1596  C   HIS A 205      22.998   1.143  -0.464  1.00 32.88           C  
ATOM   1597  CB  HIS A 205      24.455   1.187   1.572  1.00 32.88           C  
ATOM   1598  O   HIS A 205      22.359   0.123  -0.198  1.00 32.88           O  
ATOM   1599  CG  HIS A 205      25.875   1.107   1.110  1.00 32.88           C  
ATOM   1600  CD2 HIS A 205      26.895   1.992   1.212  1.00 32.88           C  
ATOM   1601  ND1 HIS A 205      26.382   0.008   0.450  1.00 32.88           N  
ATOM   1602  CE1 HIS A 205      27.656   0.222   0.165  1.00 32.88           C  
ATOM   1603  NE2 HIS A 205      27.991   1.418   0.617  1.00 32.88           N  
ATOM   1604  N   VAL A 206      22.356   1.647  -1.514  1.00 33.75           N  
ATOM   1605  CA  VAL A 206      22.154   0.861  -2.727  1.00 33.75           C  
ATOM   1606  C   VAL A 206      23.109   1.341  -3.818  1.00 33.75           C  
ATOM   1607  CB  VAL A 206      20.693   0.947  -3.222  1.00 33.75           C  
ATOM   1608  O   VAL A 206      23.377   2.539  -3.934  1.00 33.75           O  
ATOM   1609  CG1 VAL A 206      19.804  -0.026  -2.449  1.00 33.75           C  
ATOM   1610  CG2 VAL A 206      20.168   2.375  -3.090  1.00 33.75           C  
ATOM   1611  N   VAL A 207      24.192   0.623  -4.134  1.00 26.35           N  
ATOM   1612  CA  VAL A 207      25.115   0.680  -5.262  1.00 26.35           C  
ATOM   1613  C   VAL A 207      24.333   0.855  -6.562  1.00 26.35           C  
ATOM   1614  CB  VAL A 207      25.998  -0.586  -5.338  1.00 26.35           C  
ATOM   1615  O   VAL A 207      23.302   0.209  -6.766  1.00 26.35           O  
ATOM   1616  CG1 VAL A 207      26.778  -0.623  -6.650  1.00 26.35           C  
ATOM   1617  CG2 VAL A 207      26.949  -0.644  -4.144  1.00 26.35           C  
ATOM   1618  N   SER A 208      24.441   2.068  -7.158  1.00 25.04           N  
ATOM   1619  CA  SER A 208      24.192   2.703  -8.448  1.00 25.04           C  
ATOM   1620  C   SER A 208      24.587   1.785  -9.600  1.00 25.04           C  
ATOM   1621  CB  SER A 208      24.956   4.024  -8.552  1.00 25.04           C  
ATOM   1622  O   SER A 208      25.730   1.328  -9.673  1.00 25.04           O  
ATOM   1623  OG  SER A 208      24.486   4.791  -9.647  1.00 25.04           O  
ATOM   1624  N   VAL A 209      23.597   1.001 -10.141  1.00 31.28           N  
ATOM   1625  CA  VAL A 209      23.904   0.336 -11.403  1.00 31.28           C  
ATOM   1626  C   VAL A 209      23.181   1.041 -12.548  1.00 31.28           C  
ATOM   1627  CB  VAL A 209      23.515  -1.159 -11.366  1.00 31.28           C  
ATOM   1628  O   VAL A 209      22.013   1.416 -12.416  1.00 31.28           O  
ATOM   1629  CG1 VAL A 209      23.896  -1.848 -12.675  1.00 31.28           C  
ATOM   1630  CG2 VAL A 209      24.180  -1.854 -10.180  1.00 31.28           C  
ATOM   1631  N   GLN A 210      23.963   1.821 -13.351  1.00 28.45           N  
ATOM   1632  CA  GLN A 210      23.856   2.390 -14.690  1.00 28.45           C  
ATOM   1633  C   GLN A 210      23.221   1.398 -15.660  1.00 28.45           C  
ATOM   1634  CB  GLN A 210      25.231   2.820 -15.203  1.00 28.45           C  
ATOM   1635  O   GLN A 210      23.685   0.263 -15.787  1.00 28.45           O  
ATOM   1636  CG  GLN A 210      25.814   4.020 -14.469  1.00 28.45           C  
ATOM   1637  CD  GLN A 210      27.186   4.412 -14.982  1.00 28.45           C  
ATOM   1638  NE2 GLN A 210      27.727   5.505 -14.454  1.00 28.45           N  
ATOM   1639  OE1 GLN A 210      27.757   3.738 -15.846  1.00 28.45           O  
ATOM   1640  N   GLY A 211      21.865   1.258 -15.741  1.00 29.63           N  
ATOM   1641  CA  GLY A 211      21.336   0.788 -17.011  1.00 29.63           C  
ATOM   1642  C   GLY A 211      19.827   0.629 -17.007  1.00 29.63           C  
ATOM   1643  O   GLY A 211      19.229   0.363 -15.963  1.00 29.63           O  
ATOM   1644  N   ALA A 212      19.045   1.356 -17.841  1.00 30.74           N  
ATOM   1645  CA  ALA A 212      17.969   1.443 -18.826  1.00 30.74           C  
ATOM   1646  C   ALA A 212      16.667   0.877 -18.267  1.00 30.74           C  
ATOM   1647  CB  ALA A 212      18.359   0.708 -20.106  1.00 30.74           C  
ATOM   1648  O   ALA A 212      16.677  -0.120 -17.541  1.00 30.74           O  
ATOM   1649  N   GLU A 213      15.560   1.767 -18.074  1.00 29.36           N  
ATOM   1650  CA  GLU A 213      14.160   1.998 -17.734  1.00 29.36           C  
ATOM   1651  C   GLU A 213      13.295   0.800 -18.115  1.00 29.36           C  
ATOM   1652  CB  GLU A 213      13.640   3.262 -18.423  1.00 29.36           C  
ATOM   1653  O   GLU A 213      13.229   0.423 -19.287  1.00 29.36           O  
ATOM   1654  CG  GLU A 213      13.587   4.481 -17.513  1.00 29.36           C  
ATOM   1655  CD  GLU A 213      12.846   5.657 -18.129  1.00 29.36           C  
ATOM   1656  OE1 GLU A 213      11.910   6.188 -17.488  1.00 29.36           O  
ATOM   1657  OE2 GLU A 213      13.204   6.051 -19.261  1.00 29.36           O  
ATOM   1658  N   PRO A 214      12.856  -0.123 -17.142  1.00 32.51           N  
ATOM   1659  CA  PRO A 214      11.899  -1.209 -17.362  1.00 32.51           C  
ATOM   1660  C   PRO A 214      10.449  -0.728 -17.354  1.00 32.51           C  
ATOM   1661  CB  PRO A 214      12.166  -2.158 -16.192  1.00 32.51           C  
ATOM   1662  O   PRO A 214      10.157   0.354 -16.839  1.00 32.51           O  
ATOM   1663  CG  PRO A 214      13.101  -1.409 -15.298  1.00 32.51           C  
ATOM   1664  CD  PRO A 214      13.431  -0.095 -15.947  1.00 32.51           C  
ATOM   1665  N   ARG A 215       9.564  -1.234 -18.276  1.00 31.48           N  
ATOM   1666  CA  ARG A 215       8.116  -1.066 -18.353  1.00 31.48           C  
ATOM   1667  C   ARG A 215       7.425  -1.724 -17.164  1.00 31.48           C  
ATOM   1668  CB  ARG A 215       7.576  -1.649 -19.661  1.00 31.48           C  
ATOM   1669  O   ARG A 215       7.482  -2.945 -17.003  1.00 31.48           O  
ATOM   1670  CG  ARG A 215       7.740  -0.728 -20.860  1.00 31.48           C  
ATOM   1671  CD  ARG A 215       7.040  -1.280 -22.094  1.00 31.48           C  
ATOM   1672  NE  ARG A 215       6.900  -0.264 -23.133  1.00 31.48           N  
ATOM   1673  NH1 ARG A 215       5.024  -1.210 -24.094  1.00 31.48           N  
ATOM   1674  NH2 ARG A 215       5.911   0.719 -24.958  1.00 31.48           N  
ATOM   1675  CZ  ARG A 215       5.945  -0.254 -24.059  1.00 31.48           C  
ATOM   1676  N   VAL A 216       7.501  -1.212 -15.978  1.00 35.64           N  
ATOM   1677  CA  VAL A 216       6.931  -1.508 -14.668  1.00 35.64           C  
ATOM   1678  C   VAL A 216       5.470  -1.065 -14.628  1.00 35.64           C  
ATOM   1679  CB  VAL A 216       7.727  -0.824 -13.535  1.00 35.64           C  
ATOM   1680  O   VAL A 216       5.088  -0.103 -15.298  1.00 35.64           O  
ATOM   1681  CG1 VAL A 216       8.600  -1.840 -12.799  1.00 35.64           C  
ATOM   1682  CG2 VAL A 216       8.581   0.313 -14.094  1.00 35.64           C  
ATOM   1683  N   LEU A 217       4.567  -1.994 -14.343  1.00 36.72           N  
ATOM   1684  CA  LEU A 217       3.178  -1.678 -14.027  1.00 36.72           C  
ATOM   1685  C   LEU A 217       3.077  -0.341 -13.300  1.00 36.72           C  
ATOM   1686  CB  LEU A 217       2.558  -2.786 -13.171  1.00 36.72           C  
ATOM   1687  O   LEU A 217       3.845  -0.073 -12.374  1.00 36.72           O  
ATOM   1688  CG  LEU A 217       2.369  -4.142 -13.852  1.00 36.72           C  
ATOM   1689  CD1 LEU A 217       1.982  -5.201 -12.825  1.00 36.72           C  
ATOM   1690  CD2 LEU A 217       1.317  -4.047 -14.951  1.00 36.72           C  
ATOM   1691  N   ARG A 218       2.768   0.746 -14.083  1.00 39.82           N  
ATOM   1692  CA  ARG A 218       2.502   2.107 -13.627  1.00 39.82           C  
ATOM   1693  C   ARG A 218       1.300   2.145 -12.690  1.00 39.82           C  
ATOM   1694  CB  ARG A 218       2.268   3.038 -14.819  1.00 39.82           C  
ATOM   1695  O   ARG A 218       0.343   1.389 -12.868  1.00 39.82           O  
ATOM   1696  CG  ARG A 218       3.507   3.274 -15.668  1.00 39.82           C  
ATOM   1697  CD  ARG A 218       3.317   4.438 -16.631  1.00 39.82           C  
ATOM   1698  NE  ARG A 218       4.587   4.886 -17.193  1.00 39.82           N  
ATOM   1699  NH1 ARG A 218       3.638   6.339 -18.718  1.00 39.82           N  
ATOM   1700  NH2 ARG A 218       5.916   6.114 -18.607  1.00 39.82           N  
ATOM   1701  CZ  ARG A 218       4.711   5.779 -18.171  1.00 39.82           C  
ATOM   1702  N   ARG A 219       1.602   2.713 -11.528  1.00 42.84           N  
ATOM   1703  CA  ARG A 219       0.480   2.998 -10.640  1.00 42.84           C  
ATOM   1704  C   ARG A 219      -0.606   3.787 -11.364  1.00 42.84           C  
ATOM   1705  CB  ARG A 219       0.953   3.770  -9.406  1.00 42.84           C  
ATOM   1706  O   ARG A 219      -0.310   4.734 -12.095  1.00 42.84           O  
ATOM   1707  CG  ARG A 219       1.637   2.903  -8.361  1.00 42.84           C  
ATOM   1708  CD  ARG A 219       1.967   3.691  -7.102  1.00 42.84           C  
ATOM   1709  NE  ARG A 219       2.711   2.884  -6.140  1.00 42.84           N  
ATOM   1710  NH1 ARG A 219       2.721   4.494  -4.483  1.00 42.84           N  
ATOM   1711  NH2 ARG A 219       3.730   2.467  -4.124  1.00 42.84           N  
ATOM   1712  CZ  ARG A 219       3.053   3.283  -4.918  1.00 42.84           C  
ATOM   1713  N   ARG A 220      -1.808   3.236 -11.555  1.00 33.36           N  
ATOM   1714  CA  ARG A 220      -2.965   3.988 -12.030  1.00 33.36           C  
ATOM   1715  C   ARG A 220      -3.447   4.977 -10.973  1.00 33.36           C  
ATOM   1716  CB  ARG A 220      -4.102   3.039 -12.416  1.00 33.36           C  
ATOM   1717  O   ARG A 220      -3.402   4.685  -9.776  1.00 33.36           O  
ATOM   1718  CG  ARG A 220      -3.936   2.406 -13.789  1.00 33.36           C  
ATOM   1719  CD  ARG A 220      -5.210   1.712 -14.248  1.00 33.36           C  
ATOM   1720  NE  ARG A 220      -4.984   0.906 -15.444  1.00 33.36           N  
ATOM   1721  NH1 ARG A 220      -7.224   0.519 -15.858  1.00 33.36           N  
ATOM   1722  NH2 ARG A 220      -5.628  -0.358 -17.250  1.00 33.36           N  
ATOM   1723  CZ  ARG A 220      -5.946   0.357 -16.181  1.00 33.36           C  
ATOM   1724  N   ARG A 221      -3.626   6.258 -11.502  1.00 35.27           N  
ATOM   1725  CA  ARG A 221      -4.089   7.549 -11.004  1.00 35.27           C  
ATOM   1726  C   ARG A 221      -5.227   7.374 -10.004  1.00 35.27           C  
ATOM   1727  CB  ARG A 221      -4.541   8.442 -12.162  1.00 35.27           C  
ATOM   1728  O   ARG A 221      -6.239   6.741 -10.312  1.00 35.27           O  
ATOM   1729  CG  ARG A 221      -4.531   9.927 -11.835  1.00 35.27           C  
ATOM   1730  CD  ARG A 221      -4.911  10.772 -13.042  1.00 35.27           C  
ATOM   1731  NE  ARG A 221      -4.781  12.200 -12.763  1.00 35.27           N  
ATOM   1732  NH1 ARG A 221      -6.394  12.855 -14.282  1.00 35.27           N  
ATOM   1733  NH2 ARG A 221      -5.290  14.424 -13.028  1.00 35.27           N  
ATOM   1734  CZ  ARG A 221      -5.489  13.156 -13.358  1.00 35.27           C  
ATOM   1735  N   PRO A 222      -5.218   7.877  -8.735  1.00 37.12           N  
ATOM   1736  CA  PRO A 222      -6.473   8.212  -8.057  1.00 37.12           C  
ATOM   1737  C   PRO A 222      -6.974   9.612  -8.402  1.00 37.12           C  
ATOM   1738  CB  PRO A 222      -6.109   8.112  -6.573  1.00 37.12           C  
ATOM   1739  O   PRO A 222      -6.173  10.533  -8.580  1.00 37.12           O  
ATOM   1740  CG  PRO A 222      -4.672   7.702  -6.559  1.00 37.12           C  
ATOM   1741  CD  PRO A 222      -4.104   7.906  -7.934  1.00 37.12           C  
ATOM   1742  N   THR A 223      -8.102   9.770  -9.258  1.00 33.05           N  
ATOM   1743  CA  THR A 223      -8.763  11.010  -9.651  1.00 33.05           C  
ATOM   1744  C   THR A 223      -9.353  11.718  -8.434  1.00 33.05           C  
ATOM   1745  CB  THR A 223      -9.875  10.747 -10.684  1.00 33.05           C  
ATOM   1746  O   THR A 223      -9.816  12.856  -8.535  1.00 33.05           O  
ATOM   1747  CG2 THR A 223      -9.298  10.197 -11.984  1.00 33.05           C  
ATOM   1748  OG1 THR A 223     -10.804   9.797 -10.147  1.00 33.05           O  
ATOM   1749  N   ARG A 224      -8.639  11.882  -7.209  1.00 31.12           N  
ATOM   1750  CA  ARG A 224      -9.036  12.981  -6.335  1.00 31.12           C  
ATOM   1751  C   ARG A 224      -8.020  13.184  -5.215  1.00 31.12           C  
ATOM   1752  CB  ARG A 224     -10.423  12.723  -5.743  1.00 31.12           C  
ATOM   1753  O   ARG A 224      -7.530  12.215  -4.631  1.00 31.12           O  
ATOM   1754  CG  ARG A 224     -11.558  12.873  -6.744  1.00 31.12           C  
ATOM   1755  CD  ARG A 224     -12.910  12.973  -6.053  1.00 31.12           C  
ATOM   1756  NE  ARG A 224     -13.995  13.148  -7.014  1.00 31.12           N  
ATOM   1757  NH1 ARG A 224     -15.681  12.638  -5.519  1.00 31.12           N  
ATOM   1758  NH2 ARG A 224     -16.190  13.171  -7.689  1.00 31.12           N  
ATOM   1759  CZ  ARG A 224     -15.286  12.986  -6.739  1.00 31.12           C  
ATOM   1760  N   PHE A 225      -7.382  14.379  -5.266  1.00 35.11           N  
ATOM   1761  CA  PHE A 225      -6.495  15.182  -4.433  1.00 35.11           C  
ATOM   1762  C   PHE A 225      -7.085  15.373  -3.041  1.00 35.11           C  
ATOM   1763  CB  PHE A 225      -6.232  16.544  -5.083  1.00 35.11           C  
ATOM   1764  O   PHE A 225      -8.264  15.706  -2.901  1.00 35.11           O  
ATOM   1765  CG  PHE A 225      -4.776  16.923  -5.130  1.00 35.11           C  
ATOM   1766  CD1 PHE A 225      -4.242  17.803  -4.196  1.00 35.11           C  
ATOM   1767  CD2 PHE A 225      -3.942  16.400  -6.109  1.00 35.11           C  
ATOM   1768  CE1 PHE A 225      -2.895  18.156  -4.237  1.00 35.11           C  
ATOM   1769  CE2 PHE A 225      -2.595  16.747  -6.156  1.00 35.11           C  
ATOM   1770  CZ  PHE A 225      -2.074  17.626  -5.220  1.00 35.11           C  
ATOM   1771  N   TYR A 226      -6.599  14.582  -1.990  1.00 33.68           N  
ATOM   1772  CA  TYR A 226      -6.934  14.893  -0.604  1.00 33.68           C  
ATOM   1773  C   TYR A 226      -5.946  15.894  -0.017  1.00 33.68           C  
ATOM   1774  CB  TYR A 226      -6.952  13.618   0.244  1.00 33.68           C  
ATOM   1775  O   TYR A 226      -4.739  15.797  -0.253  1.00 33.68           O  
ATOM   1776  CG  TYR A 226      -8.129  12.717  -0.040  1.00 33.68           C  
ATOM   1777  CD1 TYR A 226      -9.377  12.969   0.525  1.00 33.68           C  
ATOM   1778  CD2 TYR A 226      -7.995  11.611  -0.872  1.00 33.68           C  
ATOM   1779  CE1 TYR A 226     -10.464  12.140   0.267  1.00 33.68           C  
ATOM   1780  CE2 TYR A 226      -9.074  10.775  -1.137  1.00 33.68           C  
ATOM   1781  OH  TYR A 226     -11.375  10.223  -0.822  1.00 33.68           O  
ATOM   1782  CZ  TYR A 226     -10.303  11.047  -0.564  1.00 33.68           C  
ATOM   1783  N   ASP A 227      -6.446  17.029   0.413  1.00 30.01           N  
ATOM   1784  CA  ASP A 227      -6.002  18.037   1.370  1.00 30.01           C  
ATOM   1785  C   ASP A 227      -6.094  17.512   2.802  1.00 30.01           C  
ATOM   1786  CB  ASP A 227      -6.828  19.316   1.225  1.00 30.01           C  
ATOM   1787  O   ASP A 227      -7.133  16.991   3.212  1.00 30.01           O  
ATOM   1788  CG  ASP A 227      -6.268  20.478   2.027  1.00 30.01           C  
ATOM   1789  OD1 ASP A 227      -6.724  20.709   3.167  1.00 30.01           O  
ATOM   1790  OD2 ASP A 227      -5.363  21.171   1.512  1.00 30.01           O  
ATOM   1791  N   ASP A 228      -5.079  16.979   3.425  1.00 34.68           N  
ATOM   1792  CA  ASP A 228      -4.949  16.582   4.823  1.00 34.68           C  
ATOM   1793  C   ASP A 228      -5.229  17.757   5.757  1.00 34.68           C  
ATOM   1794  CB  ASP A 228      -3.552  16.017   5.093  1.00 34.68           C  
ATOM   1795  O   ASP A 228      -4.577  18.799   5.665  1.00 34.68           O  
ATOM   1796  CG  ASP A 228      -2.522  17.095   5.379  1.00 34.68           C  
ATOM   1797  OD1 ASP A 228      -2.805  18.289   5.139  1.00 34.68           O  
ATOM   1798  OD2 ASP A 228      -1.416  16.748   5.847  1.00 34.68           O  
ATOM   1799  N   GLY A 229      -6.386  18.445   5.742  1.00 30.90           N  
ATOM   1800  CA  GLY A 229      -6.892  19.284   6.817  1.00 30.90           C  
ATOM   1801  C   GLY A 229      -5.937  19.391   7.991  1.00 30.90           C  
ATOM   1802  O   GLY A 229      -6.280  19.964   9.027  1.00 30.90           O  
ATOM   1803  N   SER A 230      -4.614  18.978   7.802  1.00 28.98           N  
ATOM   1804  CA  SER A 230      -3.771  19.316   8.944  1.00 28.98           C  
ATOM   1805  C   SER A 230      -2.854  20.492   8.624  1.00 28.98           C  
ATOM   1806  CB  SER A 230      -2.934  18.109   9.369  1.00 28.98           C  
ATOM   1807  O   SER A 230      -1.847  20.331   7.932  1.00 28.98           O  
ATOM   1808  OG  SER A 230      -2.226  17.572   8.265  1.00 28.98           O  
ATOM   1809  N   SER A 231      -3.460  21.602   8.016  1.00 27.60           N  
ATOM   1810  CA  SER A 231      -2.714  22.833   8.259  1.00 27.60           C  
ATOM   1811  C   SER A 231      -3.652  24.025   8.416  1.00 27.60           C  
ATOM   1812  CB  SER A 231      -1.728  23.096   7.121  1.00 27.60           C  
ATOM   1813  O   SER A 231      -4.261  24.475   7.444  1.00 27.60           O  
ATOM   1814  OG  SER A 231      -0.801  24.106   7.482  1.00 27.60           O  
ATOM   1815  N   SER A 232      -4.807  23.839   9.130  1.00 24.17           N  
ATOM   1816  CA  SER A 232      -5.633  24.933   9.628  1.00 24.17           C  
ATOM   1817  C   SER A 232      -4.887  25.758  10.673  1.00 24.17           C  
ATOM   1818  CB  SER A 232      -6.934  24.395  10.226  1.00 24.17           C  
ATOM   1819  O   SER A 232      -5.273  26.891  10.967  1.00 24.17           O  
ATOM   1820  OG  SER A 232      -7.758  25.456  10.675  1.00 24.17           O  
ATOM   1821  N   ARG A 233      -3.625  26.242  10.338  1.00 21.19           N  
ATOM   1822  CA  ARG A 233      -3.357  27.455  11.104  1.00 21.19           C  
ATOM   1823  C   ARG A 233      -2.172  28.219  10.523  1.00 21.19           C  
ATOM   1824  CB  ARG A 233      -3.093  27.116  12.573  1.00 21.19           C  
ATOM   1825  O   ARG A 233      -1.017  27.864  10.770  1.00 21.19           O  
ATOM   1826  CG  ARG A 233      -4.353  27.018  13.418  1.00 21.19           C  
ATOM   1827  CD  ARG A 233      -4.035  27.027  14.907  1.00 21.19           C  
ATOM   1828  NE  ARG A 233      -5.122  26.451  15.694  1.00 21.19           N  
ATOM   1829  NH1 ARG A 233      -4.127  26.846  17.741  1.00 21.19           N  
ATOM   1830  NH2 ARG A 233      -6.181  25.835  17.636  1.00 21.19           N  
ATOM   1831  CZ  ARG A 233      -5.141  26.379  17.022  1.00 21.19           C  
ATOM   1832  N   TYR A 234      -2.203  28.469   9.192  1.00 24.03           N  
ATOM   1833  CA  TYR A 234      -1.267  29.574   9.017  1.00 24.03           C  
ATOM   1834  C   TYR A 234      -1.816  30.604   8.037  1.00 24.03           C  
ATOM   1835  CB  TYR A 234       0.089  29.057   8.525  1.00 24.03           C  
ATOM   1836  O   TYR A 234      -2.043  30.296   6.865  1.00 24.03           O  
ATOM   1837  CG  TYR A 234       1.244  29.439   9.419  1.00 24.03           C  
ATOM   1838  CD1 TYR A 234       2.034  30.551   9.133  1.00 24.03           C  
ATOM   1839  CD2 TYR A 234       1.549  28.690  10.550  1.00 24.03           C  
ATOM   1840  CE1 TYR A 234       3.100  30.906   9.952  1.00 24.03           C  
ATOM   1841  CE2 TYR A 234       2.614  29.035  11.376  1.00 24.03           C  
ATOM   1842  OH  TYR A 234       4.436  30.490  11.884  1.00 24.03           O  
ATOM   1843  CZ  TYR A 234       3.382  30.143  11.070  1.00 24.03           C  
ATOM   1844  N   MET A 235      -3.043  31.039   8.215  1.00 24.50           N  
ATOM   1845  CA  MET A 235      -3.507  32.227   7.504  1.00 24.50           C  
ATOM   1846  C   MET A 235      -3.142  33.495   8.268  1.00 24.50           C  
ATOM   1847  CB  MET A 235      -5.020  32.166   7.284  1.00 24.50           C  
ATOM   1848  O   MET A 235      -3.606  33.705   9.390  1.00 24.50           O  
ATOM   1849  CG  MET A 235      -5.419  31.808   5.862  1.00 24.50           C  
ATOM   1850  SD  MET A 235      -7.220  32.000   5.568  1.00 24.50           S  
ATOM   1851  CE  MET A 235      -7.265  31.869   3.759  1.00 24.50           C  
ATOM   1852  N   GLU A 236      -1.835  33.748   8.594  1.00 25.19           N  
ATOM   1853  CA  GLU A 236      -1.650  35.164   8.896  1.00 25.19           C  
ATOM   1854  C   GLU A 236      -0.274  35.648   8.447  1.00 25.19           C  
ATOM   1855  CB  GLU A 236      -1.836  35.423  10.393  1.00 25.19           C  
ATOM   1856  O   GLU A 236       0.732  34.973   8.673  1.00 25.19           O  
ATOM   1857  CG  GLU A 236      -3.292  35.525  10.823  1.00 25.19           C  
ATOM   1858  CD  GLU A 236      -3.461  35.785  12.311  1.00 25.19           C  
ATOM   1859  OE1 GLU A 236      -4.425  36.483  12.700  1.00 25.19           O  
ATOM   1860  OE2 GLU A 236      -2.623  35.287  13.095  1.00 25.19           O  
ATOM   1861  N   HIS A 237      -0.142  36.125   7.203  1.00 26.27           N  
ATOM   1862  CA  HIS A 237       0.321  37.460   6.840  1.00 26.27           C  
ATOM   1863  C   HIS A 237       1.602  37.394   6.016  1.00 26.27           C  
ATOM   1864  CB  HIS A 237       0.547  38.307   8.094  1.00 26.27           C  
ATOM   1865  O   HIS A 237       2.643  36.955   6.511  1.00 26.27           O  
ATOM   1866  CG  HIS A 237      -0.719  38.753   8.753  1.00 26.27           C  
ATOM   1867  CD2 HIS A 237      -1.304  38.365   9.911  1.00 26.27           C  
ATOM   1868  ND1 HIS A 237      -1.543  39.715   8.208  1.00 26.27           N  
ATOM   1869  CE1 HIS A 237      -2.581  39.900   9.006  1.00 26.27           C  
ATOM   1870  NE2 HIS A 237      -2.460  39.093  10.046  1.00 26.27           N  
ATOM   1871  N   ALA A 238       1.564  37.104   4.727  1.00 25.84           N  
ATOM   1872  CA  ALA A 238       2.751  37.657   4.081  1.00 25.84           C  
ATOM   1873  C   ALA A 238       2.367  38.645   2.982  1.00 25.84           C  
ATOM   1874  CB  ALA A 238       3.615  36.537   3.507  1.00 25.84           C  
ATOM   1875  O   ALA A 238       1.670  38.284   2.030  1.00 25.84           O  
ATOM   1876  N   ARG A 239       1.594  39.692   3.243  1.00 29.41           N  
ATOM   1877  CA  ARG A 239       1.597  40.984   2.566  1.00 29.41           C  
ATOM   1878  C   ARG A 239       3.002  41.356   2.102  1.00 29.41           C  
ATOM   1879  CB  ARG A 239       1.043  42.075   3.485  1.00 29.41           C  
ATOM   1880  O   ARG A 239       3.959  41.267   2.873  1.00 29.41           O  
ATOM   1881  CG  ARG A 239      -0.436  41.920   3.803  1.00 29.41           C  
ATOM   1882  CD  ARG A 239      -0.988  43.141   4.524  1.00 29.41           C  
ATOM   1883  NE  ARG A 239      -2.379  42.946   4.925  1.00 29.41           N  
ATOM   1884  NH1 ARG A 239      -2.559  44.967   6.032  1.00 29.41           N  
ATOM   1885  NH2 ARG A 239      -4.351  43.540   5.942  1.00 29.41           N  
ATOM   1886  CZ  ARG A 239      -3.093  43.818   5.632  1.00 29.41           C  
ATOM   1887  N   ASP A 240       3.395  41.038   0.888  1.00 33.42           N  
ATOM   1888  CA  ASP A 240       3.935  41.625  -0.334  1.00 33.42           C  
ATOM   1889  C   ASP A 240       4.731  42.892  -0.029  1.00 33.42           C  
ATOM   1890  CB  ASP A 240       2.810  41.936  -1.323  1.00 33.42           C  
ATOM   1891  O   ASP A 240       4.173  43.882   0.450  1.00 33.42           O  
ATOM   1892  CG  ASP A 240       2.552  40.805  -2.303  1.00 33.42           C  
ATOM   1893  OD1 ASP A 240       3.484  40.022  -2.589  1.00 33.42           O  
ATOM   1894  OD2 ASP A 240       1.408  40.697  -2.795  1.00 33.42           O  
ATOM   1895  N   ASP A 241       5.939  42.842   0.557  1.00 34.38           N  
ATOM   1896  CA  ASP A 241       6.845  43.986   0.588  1.00 34.38           C  
ATOM   1897  C   ASP A 241       7.639  44.094  -0.712  1.00 34.38           C  
ATOM   1898  CB  ASP A 241       7.799  43.881   1.780  1.00 34.38           C  
ATOM   1899  O   ASP A 241       8.544  43.295  -0.961  1.00 34.38           O  
ATOM   1900  CG  ASP A 241       7.126  44.182   3.107  1.00 34.38           C  
ATOM   1901  OD1 ASP A 241       6.355  45.162   3.192  1.00 34.38           O  
ATOM   1902  OD2 ASP A 241       7.370  43.433   4.078  1.00 34.38           O  
ATOM   1903  N   ARG A 242       6.985  44.152  -1.862  1.00 34.80           N  
ATOM   1904  CA  ARG A 242       7.626  44.616  -3.089  1.00 34.80           C  
ATOM   1905  C   ARG A 242       7.498  46.128  -3.235  1.00 34.80           C  
ATOM   1906  CB  ARG A 242       7.021  43.919  -4.309  1.00 34.80           C  
ATOM   1907  O   ARG A 242       6.388  46.657  -3.322  1.00 34.80           O  
ATOM   1908  CG  ARG A 242       7.490  42.485  -4.495  1.00 34.80           C  
ATOM   1909  CD  ARG A 242       7.030  41.909  -5.827  1.00 34.80           C  
ATOM   1910  NE  ARG A 242       5.789  41.153  -5.688  1.00 34.80           N  
ATOM   1911  NH1 ARG A 242       5.875  40.224  -7.802  1.00 34.80           N  
ATOM   1912  NH2 ARG A 242       4.134  39.727  -6.396  1.00 34.80           N  
ATOM   1913  CZ  ARG A 242       5.269  40.370  -6.629  1.00 34.80           C  
ATOM   1914  N   ASP A 243       7.950  46.934  -2.245  1.00 35.82           N  
ATOM   1915  CA  ASP A 243       8.147  48.291  -2.746  1.00 35.82           C  
ATOM   1916  C   ASP A 243       9.137  49.060  -1.874  1.00 35.82           C  
ATOM   1917  CB  ASP A 243       6.814  49.038  -2.813  1.00 35.82           C  
ATOM   1918  O   ASP A 243       8.933  49.196  -0.666  1.00 35.82           O  
ATOM   1919  CG  ASP A 243       5.894  48.514  -3.902  1.00 35.82           C  
ATOM   1920  OD1 ASP A 243       6.380  48.197  -5.010  1.00 35.82           O  
ATOM   1921  OD2 ASP A 243       4.673  48.420  -3.652  1.00 35.82           O  
ATOM   1922  N   ARG A 244      10.495  48.929  -1.988  1.00 35.07           N  
ATOM   1923  CA  ARG A 244      11.180  50.191  -1.726  1.00 35.07           C  
ATOM   1924  C   ARG A 244      12.653  50.104  -2.111  1.00 35.07           C  
ATOM   1925  CB  ARG A 244      11.045  50.581  -0.253  1.00 35.07           C  
ATOM   1926  O   ARG A 244      13.420  49.366  -1.488  1.00 35.07           O  
ATOM   1927  CG  ARG A 244      10.509  51.987  -0.034  1.00 35.07           C  
ATOM   1928  CD  ARG A 244      10.325  52.296   1.445  1.00 35.07           C  
ATOM   1929  NE  ARG A 244       9.539  53.510   1.648  1.00 35.07           N  
ATOM   1930  NH1 ARG A 244       9.514  53.358   3.953  1.00 35.07           N  
ATOM   1931  NH2 ARG A 244       8.457  55.100   2.903  1.00 35.07           N  
ATOM   1932  CZ  ARG A 244       9.172  53.986   2.834  1.00 35.07           C  
ATOM   1933  N   ASP A 245      13.037  49.772  -3.320  1.00 39.61           N  
ATOM   1934  CA  ASP A 245      14.380  50.241  -3.648  1.00 39.61           C  
ATOM   1935  C   ASP A 245      14.334  51.614  -4.315  1.00 39.61           C  
ATOM   1936  CB  ASP A 245      15.092  49.238  -4.556  1.00 39.61           C  
ATOM   1937  O   ASP A 245      13.749  51.768  -5.389  1.00 39.61           O  
ATOM   1938  CG  ASP A 245      15.432  47.936  -3.851  1.00 39.61           C  
ATOM   1939  OD1 ASP A 245      15.777  47.966  -2.650  1.00 39.61           O  
ATOM   1940  OD2 ASP A 245      15.357  46.873  -4.503  1.00 39.61           O  
ATOM   1941  N   ASP A 246      13.985  52.710  -3.570  1.00 37.29           N  
ATOM   1942  CA  ASP A 246      14.474  54.070  -3.366  1.00 37.29           C  
ATOM   1943  C   ASP A 246      15.973  54.161  -3.638  1.00 37.29           C  
ATOM   1944  CB  ASP A 246      14.167  54.542  -1.943  1.00 37.29           C  
ATOM   1945  O   ASP A 246      16.771  53.491  -2.979  1.00 37.29           O  
ATOM   1946  CG  ASP A 246      12.748  55.059  -1.783  1.00 37.29           C  
ATOM   1947  OD1 ASP A 246      12.120  55.442  -2.794  1.00 37.29           O  
ATOM   1948  OD2 ASP A 246      12.254  55.087  -0.635  1.00 37.29           O  
ATOM   1949  N   GLN A 247      16.342  54.607  -4.836  1.00 39.76           N  
ATOM   1950  CA  GLN A 247      17.302  55.705  -4.785  1.00 39.76           C  
ATOM   1951  C   GLN A 247      17.395  56.416  -6.132  1.00 39.76           C  
ATOM   1952  CB  GLN A 247      18.681  55.195  -4.364  1.00 39.76           C  
ATOM   1953  O   GLN A 247      17.641  55.781  -7.160  1.00 39.76           O  
ATOM   1954  CG  GLN A 247      18.762  54.776  -2.903  1.00 39.76           C  
ATOM   1955  CD  GLN A 247      20.124  54.225  -2.525  1.00 39.76           C  
ATOM   1956  NE2 GLN A 247      20.249  53.747  -1.291  1.00 39.76           N  
ATOM   1957  OE1 GLN A 247      21.056  54.227  -3.335  1.00 39.76           O  
ATOM   1958  N   ASN A 248      16.379  57.283  -6.530  1.00 34.69           N  
ATOM   1959  CA  ASN A 248      16.512  58.696  -6.867  1.00 34.69           C  
ATOM   1960  C   ASN A 248      17.971  59.087  -7.083  1.00 34.69           C  
ATOM   1961  CB  ASN A 248      15.884  59.570  -5.779  1.00 34.69           C  
ATOM   1962  O   ASN A 248      18.824  58.808  -6.238  1.00 34.69           O  
ATOM   1963  CG  ASN A 248      15.287  60.850  -6.329  1.00 34.69           C  
ATOM   1964  ND2 ASN A 248      15.500  61.954  -5.623  1.00 34.69           N  
ATOM   1965  OD1 ASN A 248      14.640  60.846  -7.380  1.00 34.69           O  
ATOM   1966  N   THR A 249      18.379  59.023  -8.318  1.00 36.42           N  
ATOM   1967  CA  THR A 249      18.807  60.013  -9.301  1.00 36.42           C  
ATOM   1968  C   THR A 249      18.995  61.378  -8.646  1.00 36.42           C  
ATOM   1969  CB  THR A 249      17.794  60.129 -10.455  1.00 36.42           C  
ATOM   1970  O   THR A 249      18.136  61.833  -7.887  1.00 36.42           O  
ATOM   1971  CG2 THR A 249      17.353  61.575 -10.656  1.00 36.42           C  
ATOM   1972  OG1 THR A 249      18.399  59.653 -11.663  1.00 36.42           O  
ATOM   1973  N   MET A 250      20.099  61.573  -8.037  1.00 39.82           N  
ATOM   1974  CA  MET A 250      20.696  62.904  -8.118  1.00 39.82           C  
ATOM   1975  C   MET A 250      21.380  63.112  -9.465  1.00 39.82           C  
ATOM   1976  CB  MET A 250      21.699  63.114  -6.983  1.00 39.82           C  
ATOM   1977  O   MET A 250      22.016  62.196  -9.991  1.00 39.82           O  
ATOM   1978  CG  MET A 250      21.059  63.523  -5.667  1.00 39.82           C  
ATOM   1979  SD  MET A 250      22.291  63.749  -4.325  1.00 39.82           S  
ATOM   1980  CE  MET A 250      21.205  64.312  -2.985  1.00 39.82           C  
TER    1981      MET A 250                                                      
ENDMDL                                                                          
END                                                                             
