# Supplementary material for: Uncoupled evolution of the Polycomb system and deep origin of non-canonical PRC1
Source: Commun Biol. 2023 Nov 10;6:1144. doi: 10.1038/s42003-023-05501-x (PMC10638273; doi:10.1038/s42003-023-05501-x)
Supplement: Supplementary file 8 — Supplementary Data 5 [file 42003_2023_5501_MOESM8_ESM.zip › Supplementary Data 5/PCGF_putative_checks/PCGF_alphafold_remainedputative/ANCTWI007962_PCGF_8bd3b.result/ANCTWI007962_PCGF_8bd3b_unrelaxed_rank_5_model_4.pdb]

MODEL     1                                                                     
ATOM      1  N   CYS A   1      28.440 -19.106  21.201  1.00 33.22           N  
ATOM      2  CA  CYS A   1      28.269 -18.027  22.167  1.00 33.22           C  
ATOM      3  C   CYS A   1      26.830 -17.525  22.174  1.00 33.22           C  
ATOM      4  CB  CYS A   1      29.220 -16.872  21.855  1.00 33.22           C  
ATOM      5  O   CYS A   1      26.284 -17.178  21.124  1.00 33.22           O  
ATOM      6  SG  CYS A   1      30.668 -16.811  22.933  1.00 33.22           S  
ATOM      7  N   VAL A   2      25.896 -18.234  22.769  1.00 26.55           N  
ATOM      8  CA  VAL A   2      24.675 -17.925  23.507  1.00 26.55           C  
ATOM      9  C   VAL A   2      24.310 -16.456  23.311  1.00 26.55           C  
ATOM     10  CB  VAL A   2      24.827 -18.240  25.012  1.00 26.55           C  
ATOM     11  O   VAL A   2      25.088 -15.564  23.659  1.00 26.55           O  
ATOM     12  CG1 VAL A   2      23.475 -18.159  25.720  1.00 26.55           C  
ATOM     13  CG2 VAL A   2      25.454 -19.619  25.208  1.00 26.55           C  
ATOM     14  N   CYS A   3      23.275 -16.274  22.604  1.00 25.20           N  
ATOM     15  CA  CYS A   3      22.229 -15.317  22.947  1.00 25.20           C  
ATOM     16  C   CYS A   3      20.847 -15.905  22.690  1.00 25.20           C  
ATOM     17  CB  CYS A   3      22.401 -14.026  22.146  1.00 25.20           C  
ATOM     18  O   CYS A   3      20.565 -16.384  21.590  1.00 25.20           O  
ATOM     19  SG  CYS A   3      22.490 -12.541  23.170  1.00 25.20           S  
ATOM     20  N   VAL A   4      20.355 -16.660  23.633  1.00 28.50           N  
ATOM     21  CA  VAL A   4      19.003 -16.826  24.156  1.00 28.50           C  
ATOM     22  C   VAL A   4      18.531 -15.521  24.793  1.00 28.50           C  
ATOM     23  CB  VAL A   4      18.929 -17.978  25.183  1.00 28.50           C  
ATOM     24  O   VAL A   4      19.210 -14.965  25.660  1.00 28.50           O  
ATOM     25  CG1 VAL A   4      17.478 -18.387  25.432  1.00 28.50           C  
ATOM     26  CG2 VAL A   4      19.750 -19.173  24.703  1.00 28.50           C  
ATOM     27  N   CYS A   5      17.526 -14.814  24.241  1.00 25.09           N  
ATOM     28  CA  CYS A   5      16.353 -14.162  24.813  1.00 25.09           C  
ATOM     29  C   CYS A   5      15.169 -14.233  23.856  1.00 25.09           C  
ATOM     30  CB  CYS A   5      16.661 -12.703  25.150  1.00 25.09           C  
ATOM     31  O   CYS A   5      15.279 -13.837  22.695  1.00 25.09           O  
ATOM     32  SG  CYS A   5      17.554 -12.488  26.705  1.00 25.09           S  
ATOM     33  N   VAL A   6      14.198 -15.161  24.055  1.00 26.91           N  
ATOM     34  CA  VAL A   6      12.817 -15.440  24.434  1.00 26.91           C  
ATOM     35  C   VAL A   6      12.108 -14.139  24.800  1.00 26.91           C  
ATOM     36  CB  VAL A   6      12.742 -16.438  25.612  1.00 26.91           C  
ATOM     37  O   VAL A   6      12.556 -13.409  25.688  1.00 26.91           O  
ATOM     38  CG1 VAL A   6      11.289 -16.722  25.988  1.00 26.91           C  
ATOM     39  CG2 VAL A   6      13.470 -17.734  25.260  1.00 26.91           C  
ATOM     40  N   TRP A   7      11.226 -13.571  24.076  1.00 24.97           N  
ATOM     41  CA  TRP A   7       9.869 -13.174  24.436  1.00 24.97           C  
ATOM     42  C   TRP A   7       8.856 -13.733  23.443  1.00 24.97           C  
ATOM     43  CB  TRP A   7       9.753 -11.648  24.499  1.00 24.97           C  
ATOM     44  O   TRP A   7       9.007 -13.564  22.231  1.00 24.97           O  
ATOM     45  CG  TRP A   7       9.566 -11.108  25.885  1.00 24.97           C  
ATOM     46  CD1 TRP A   7       9.892 -11.725  27.061  1.00 24.97           C  
ATOM     47  CD2 TRP A   7       9.004  -9.841  26.239  1.00 24.97           C  
ATOM     48  CE2 TRP A   7       9.020  -9.755  27.648  1.00 24.97           C  
ATOM     49  CE3 TRP A   7       8.488  -8.767  25.500  1.00 24.97           C  
ATOM     50  NE1 TRP A   7       9.566 -10.916  28.125  1.00 24.97           N  
ATOM     51  CH2 TRP A   7       8.041  -7.601  27.587  1.00 24.97           C  
ATOM     52  CZ2 TRP A   7       8.540  -8.637  28.334  1.00 24.97           C  
ATOM     53  CZ3 TRP A   7       8.010  -7.656  26.184  1.00 24.97           C  
ATOM     54  N   SER A   8       8.333 -14.899  23.655  1.00 25.00           N  
ATOM     55  CA  SER A   8       7.071 -15.618  23.800  1.00 25.00           C  
ATOM     56  C   SER A   8       5.882 -14.665  23.747  1.00 25.00           C  
ATOM     57  CB  SER A   8       7.049 -16.401  25.113  1.00 25.00           C  
ATOM     58  O   SER A   8       5.863 -13.648  24.443  1.00 25.00           O  
ATOM     59  OG  SER A   8       8.002 -17.449  25.090  1.00 25.00           O  
ATOM     60  N   ASN A   9       5.175 -14.537  22.616  1.00 25.14           N  
ATOM     61  CA  ASN A   9       3.727 -14.600  22.783  1.00 25.14           C  
ATOM     62  C   ASN A   9       3.003 -14.501  21.443  1.00 25.14           C  
ATOM     63  CB  ASN A   9       3.247 -13.496  23.728  1.00 25.14           C  
ATOM     64  O   ASN A   9       3.188 -13.534  20.702  1.00 25.14           O  
ATOM     65  CG  ASN A   9       2.251 -13.999  24.755  1.00 25.14           C  
ATOM     66  ND2 ASN A   9       1.957 -13.171  25.750  1.00 25.14           N  
ATOM     67  OD1 ASN A   9       1.751 -15.122  24.655  1.00 25.14           O  
ATOM     68  N   THR A  10       2.884 -15.608  20.772  1.00 27.33           N  
ATOM     69  CA  THR A  10       1.822 -16.494  20.309  1.00 27.33           C  
ATOM     70  C   THR A  10       1.497 -16.229  18.842  1.00 27.33           C  
ATOM     71  CB  THR A  10       0.547 -16.328  21.158  1.00 27.33           C  
ATOM     72  O   THR A  10       1.226 -15.090  18.457  1.00 27.33           O  
ATOM     73  CG2 THR A  10       0.319 -17.543  22.052  1.00 27.33           C  
ATOM     74  OG1 THR A  10       0.676 -15.161  21.980  1.00 27.33           O  
ATOM     75  N   GLN A  11       2.329 -16.748  17.934  1.00 27.84           N  
ATOM     76  CA  GLN A  11       2.261 -17.424  16.643  1.00 27.84           C  
ATOM     77  C   GLN A  11       0.825 -17.807  16.297  1.00 27.84           C  
ATOM     78  CB  GLN A  11       3.151 -18.667  16.639  1.00 27.84           C  
ATOM     79  O   GLN A  11       0.222 -18.646  16.970  1.00 27.84           O  
ATOM     80  CG  GLN A  11       4.112 -18.732  15.460  1.00 27.84           C  
ATOM     81  CD  GLN A  11       5.557 -18.904  15.889  1.00 27.84           C  
ATOM     82  NE2 GLN A  11       6.483 -18.447  15.052  1.00 27.84           N  
ATOM     83  OE1 GLN A  11       5.840 -19.442  16.964  1.00 27.84           O  
ATOM     84  N   VAL A  12      -0.033 -16.799  15.990  1.00 27.36           N  
ATOM     85  CA  VAL A  12      -1.280 -17.206  15.350  1.00 27.36           C  
ATOM     86  C   VAL A  12      -1.123 -17.150  13.832  1.00 27.36           C  
ATOM     87  CB  VAL A  12      -2.463 -16.319  15.796  1.00 27.36           C  
ATOM     88  O   VAL A  12      -0.688 -16.135  13.283  1.00 27.36           O  
ATOM     89  CG1 VAL A  12      -3.791 -17.049  15.596  1.00 27.36           C  
ATOM     90  CG2 VAL A  12      -2.295 -15.902  17.256  1.00 27.36           C  
ATOM     91  N   PRO A  13      -1.128 -18.264  13.130  1.00 25.08           N  
ATOM     92  CA  PRO A  13      -1.052 -18.474  11.682  1.00 25.08           C  
ATOM     93  C   PRO A  13      -2.222 -17.841  10.932  1.00 25.08           C  
ATOM     94  CB  PRO A  13      -1.077 -19.999  11.546  1.00 25.08           C  
ATOM     95  O   PRO A  13      -3.296 -17.646  11.507  1.00 25.08           O  
ATOM     96  CG  PRO A  13      -1.804 -20.479  12.760  1.00 25.08           C  
ATOM     97  CD  PRO A  13      -1.978 -19.322  13.701  1.00 25.08           C  
ATOM     98  N   ILE A  14      -1.964 -16.823  10.066  1.00 26.30           N  
ATOM     99  CA  ILE A  14      -2.395 -16.131   8.857  1.00 26.30           C  
ATOM    100  C   ILE A  14      -3.459 -16.959   8.139  1.00 26.30           C  
ATOM    101  CB  ILE A  14      -1.206 -15.851   7.911  1.00 26.30           C  
ATOM    102  O   ILE A  14      -3.220 -18.117   7.789  1.00 26.30           O  
ATOM    103  CG1 ILE A  14      -0.122 -15.048   8.640  1.00 26.30           C  
ATOM    104  CG2 ILE A  14      -1.678 -15.117   6.653  1.00 26.30           C  
ATOM    105  CD1 ILE A  14       1.187 -14.933   7.870  1.00 26.30           C  
ATOM    106  N   THR A  15      -4.702 -17.132   8.597  1.00 23.71           N  
ATOM    107  CA  THR A  15      -5.788 -17.733   7.830  1.00 23.71           C  
ATOM    108  C   THR A  15      -6.310 -16.759   6.778  1.00 23.71           C  
ATOM    109  CB  THR A  15      -6.945 -18.169   8.748  1.00 23.71           C  
ATOM    110  O   THR A  15      -6.440 -15.562   7.042  1.00 23.71           O  
ATOM    111  CG2 THR A  15      -6.608 -19.465   9.479  1.00 23.71           C  
ATOM    112  OG1 THR A  15      -7.197 -17.140   9.713  1.00 23.71           O  
ATOM    113  N   ARG A  16      -6.029 -16.975   5.475  1.00 23.20           N  
ATOM    114  CA  ARG A  16      -6.347 -16.880   4.054  1.00 23.20           C  
ATOM    115  C   ARG A  16      -7.843 -16.677   3.841  1.00 23.20           C  
ATOM    116  CB  ARG A  16      -5.877 -18.133   3.313  1.00 23.20           C  
ATOM    117  O   ARG A  16      -8.658 -17.454   4.342  1.00 23.20           O  
ATOM    118  CG  ARG A  16      -4.439 -18.057   2.826  1.00 23.20           C  
ATOM    119  CD  ARG A  16      -4.161 -19.074   1.727  1.00 23.20           C  
ATOM    120  NE  ARG A  16      -3.068 -18.645   0.859  1.00 23.20           N  
ATOM    121  NH1 ARG A  16      -2.313 -20.781   0.407  1.00 23.20           N  
ATOM    122  NH2 ARG A  16      -1.257 -18.968  -0.515  1.00 23.20           N  
ATOM    123  CZ  ARG A  16      -2.215 -19.465   0.252  1.00 23.20           C  
ATOM    124  N   VAL A  17      -8.378 -15.500   3.930  1.00 24.34           N  
ATOM    125  CA  VAL A  17      -9.772 -15.301   3.548  1.00 24.34           C  
ATOM    126  C   VAL A  17      -9.841 -14.641   2.172  1.00 24.34           C  
ATOM    127  CB  VAL A  17     -10.529 -14.446   4.588  1.00 24.34           C  
ATOM    128  O   VAL A  17      -9.171 -13.636   1.924  1.00 24.34           O  
ATOM    129  CG1 VAL A  17     -11.972 -14.927   4.735  1.00 24.34           C  
ATOM    130  CG2 VAL A  17      -9.810 -14.484   5.935  1.00 24.34           C  
ATOM    131  N   GLY A  18     -10.229 -15.300   1.093  1.00 21.74           N  
ATOM    132  CA  GLY A  18     -10.996 -15.504  -0.126  1.00 21.74           C  
ATOM    133  C   GLY A  18     -11.832 -14.299  -0.514  1.00 21.74           C  
ATOM    134  O   GLY A  18     -12.449 -13.663   0.343  1.00 21.74           O  
ATOM    135  N   LEU A  19     -11.480 -13.298  -1.527  1.00 28.13           N  
ATOM    136  CA  LEU A  19     -12.370 -12.360  -2.203  1.00 28.13           C  
ATOM    137  C   LEU A  19     -12.536 -12.731  -3.672  1.00 28.13           C  
ATOM    138  CB  LEU A  19     -11.834 -10.931  -2.082  1.00 28.13           C  
ATOM    139  O   LEU A  19     -11.558 -13.054  -4.350  1.00 28.13           O  
ATOM    140  CG  LEU A  19     -12.070 -10.229  -0.744  1.00 28.13           C  
ATOM    141  CD1 LEU A  19     -10.977  -9.196  -0.488  1.00 28.13           C  
ATOM    142  CD2 LEU A  19     -13.447  -9.576  -0.718  1.00 28.13           C  
ATOM    143  N   THR A  20     -13.613 -13.297  -4.146  1.00 26.18           N  
ATOM    144  CA  THR A  20     -14.449 -13.483  -5.327  1.00 26.18           C  
ATOM    145  C   THR A  20     -14.581 -12.178  -6.107  1.00 26.18           C  
ATOM    146  CB  THR A  20     -15.848 -14.001  -4.946  1.00 26.18           C  
ATOM    147  O   THR A  20     -14.572 -11.094  -5.519  1.00 26.18           O  
ATOM    148  CG2 THR A  20     -15.759 -15.328  -4.199  1.00 26.18           C  
ATOM    149  OG1 THR A  20     -16.496 -13.036  -4.108  1.00 26.18           O  
ATOM    150  N   ARG A  21     -13.874 -11.970  -7.276  1.00 25.26           N  
ATOM    151  CA  ARG A  21     -14.080 -11.634  -8.681  1.00 25.26           C  
ATOM    152  C   ARG A  21     -14.494 -10.175  -8.840  1.00 25.26           C  
ATOM    153  CB  ARG A  21     -15.137 -12.549  -9.304  1.00 25.26           C  
ATOM    154  O   ARG A  21     -15.418  -9.709  -8.170  1.00 25.26           O  
ATOM    155  CG  ARG A  21     -14.595 -13.893  -9.763  1.00 25.26           C  
ATOM    156  CD  ARG A  21     -15.654 -14.711 -10.488  1.00 25.26           C  
ATOM    157  NE  ARG A  21     -15.064 -15.582 -11.500  1.00 25.26           N  
ATOM    158  NH1 ARG A  21     -16.480 -17.361 -11.093  1.00 25.26           N  
ATOM    159  NH2 ARG A  21     -14.861 -17.525 -12.707  1.00 25.26           N  
ATOM    160  CZ  ARG A  21     -15.470 -16.821 -11.764  1.00 25.26           C  
ATOM    161  N   GLY A  22     -13.596  -9.262  -8.822  1.00 26.82           N  
ATOM    162  CA  GLY A  22     -13.439  -8.063  -9.631  1.00 26.82           C  
ATOM    163  C   GLY A  22     -14.743  -7.576 -10.234  1.00 26.82           C  
ATOM    164  O   GLY A  22     -14.755  -7.024 -11.337  1.00 26.82           O  
ATOM    165  N   GLU A  23     -15.798  -7.471  -9.450  1.00 26.95           N  
ATOM    166  CA  GLU A  23     -16.898  -6.655  -9.957  1.00 26.95           C  
ATOM    167  C   GLU A  23     -17.327  -5.609  -8.932  1.00 26.95           C  
ATOM    168  CB  GLU A  23     -18.090  -7.536 -10.339  1.00 26.95           C  
ATOM    169  O   GLU A  23     -17.390  -5.894  -7.735  1.00 26.95           O  
ATOM    170  CG  GLU A  23     -17.817  -8.462 -11.516  1.00 26.95           C  
ATOM    171  CD  GLU A  23     -19.002  -9.348 -11.869  1.00 26.95           C  
ATOM    172  OE1 GLU A  23     -19.176  -9.681 -13.063  1.00 26.95           O  
ATOM    173  OE2 GLU A  23     -19.762  -9.711 -10.944  1.00 26.95           O  
ATOM    174  N   VAL A  24     -16.949  -4.354  -9.054  1.00 33.39           N  
ATOM    175  CA  VAL A  24     -17.323  -3.081  -8.445  1.00 33.39           C  
ATOM    176  C   VAL A  24     -18.844  -2.941  -8.433  1.00 33.39           C  
ATOM    177  CB  VAL A  24     -16.683  -1.887  -9.187  1.00 33.39           C  
ATOM    178  O   VAL A  24     -19.495  -3.089  -9.470  1.00 33.39           O  
ATOM    179  CG1 VAL A  24     -17.029  -0.571  -8.492  1.00 33.39           C  
ATOM    180  CG2 VAL A  24     -15.169  -2.065  -9.278  1.00 33.39           C  
ATOM    181  N   TYR A  25     -19.526  -3.223  -7.297  1.00 28.20           N  
ATOM    182  CA  TYR A  25     -20.950  -3.021  -7.056  1.00 28.20           C  
ATOM    183  C   TYR A  25     -21.182  -1.849  -6.109  1.00 28.20           C  
ATOM    184  CB  TYR A  25     -21.583  -4.290  -6.479  1.00 28.20           C  
ATOM    185  O   TYR A  25     -20.319  -1.524  -5.290  1.00 28.20           O  
ATOM    186  CG  TYR A  25     -21.558  -5.466  -7.426  1.00 28.20           C  
ATOM    187  CD1 TYR A  25     -22.638  -5.733  -8.264  1.00 28.20           C  
ATOM    188  CD2 TYR A  25     -20.455  -6.311  -7.483  1.00 28.20           C  
ATOM    189  CE1 TYR A  25     -22.620  -6.815  -9.137  1.00 28.20           C  
ATOM    190  CE2 TYR A  25     -20.427  -7.397  -8.353  1.00 28.20           C  
ATOM    191  OH  TYR A  25     -21.489  -8.714 -10.037  1.00 28.20           O  
ATOM    192  CZ  TYR A  25     -21.512  -7.640  -9.174  1.00 28.20           C  
ATOM    193  N   SER A  26     -21.939  -0.951  -6.530  1.00 28.32           N  
ATOM    194  CA  SER A  26     -22.536   0.077  -5.684  1.00 28.32           C  
ATOM    195  C   SER A  26     -23.922  -0.339  -5.203  1.00 28.32           C  
ATOM    196  CB  SER A  26     -22.626   1.405  -6.437  1.00 28.32           C  
ATOM    197  O   SER A  26     -24.602  -1.129  -5.861  1.00 28.32           O  
ATOM    198  OG  SER A  26     -23.351   1.250  -7.645  1.00 28.32           O  
ATOM    199  N   ARG A  27     -24.182  -0.155  -3.824  1.00 27.16           N  
ATOM    200  CA  ARG A  27     -25.463  -0.419  -3.175  1.00 27.16           C  
ATOM    201  C   ARG A  27     -26.386   0.791  -3.276  1.00 27.16           C  
ATOM    202  CB  ARG A  27     -25.254  -0.799  -1.708  1.00 27.16           C  
ATOM    203  O   ARG A  27     -26.038   1.883  -2.822  1.00 27.16           O  
ATOM    204  CG  ARG A  27     -26.246  -1.828  -1.191  1.00 27.16           C  
ATOM    205  CD  ARG A  27     -25.892  -2.297   0.213  1.00 27.16           C  
ATOM    206  NE  ARG A  27     -26.711  -3.434   0.624  1.00 27.16           N  
ATOM    207  NH1 ARG A  27     -25.461  -3.920   2.505  1.00 27.16           N  
ATOM    208  NH2 ARG A  27     -27.296  -5.191   1.984  1.00 27.16           N  
ATOM    209  CZ  ARG A  27     -26.487  -4.179   1.703  1.00 27.16           C  
ATOM    210  N   VAL A  28     -27.376   0.779  -4.269  1.00 28.66           N  
ATOM    211  CA  VAL A  28     -28.490   1.723  -4.250  1.00 28.66           C  
ATOM    212  C   VAL A  28     -29.766   1.007  -3.814  1.00 28.66           C  
ATOM    213  CB  VAL A  28     -28.695   2.386  -5.630  1.00 28.66           C  
ATOM    214  O   VAL A  28     -30.114  -0.043  -4.359  1.00 28.66           O  
ATOM    215  CG1 VAL A  28     -28.010   3.750  -5.681  1.00 28.66           C  
ATOM    216  CG2 VAL A  28     -28.171   1.479  -6.741  1.00 28.66           C  
ATOM    217  N   ASP A  29     -30.334   1.409  -2.518  1.00 30.11           N  
ATOM    218  CA  ASP A  29     -31.593   0.994  -1.906  1.00 30.11           C  
ATOM    219  C   ASP A  29     -31.611  -0.511  -1.650  1.00 30.11           C  
ATOM    220  CB  ASP A  29     -32.776   1.391  -2.791  1.00 30.11           C  
ATOM    221  O   ASP A  29     -32.553  -1.202  -2.044  1.00 30.11           O  
ATOM    222  CG  ASP A  29     -32.997   2.893  -2.848  1.00 30.11           C  
ATOM    223  OD1 ASP A  29     -32.854   3.570  -1.807  1.00 30.11           O  
ATOM    224  OD2 ASP A  29     -33.321   3.403  -3.942  1.00 30.11           O  
ATOM    225  N   GLY A  30     -30.479  -1.010  -1.133  1.00 32.76           N  
ATOM    226  CA  GLY A  30     -30.287  -2.370  -0.653  1.00 32.76           C  
ATOM    227  C   GLY A  30     -30.086  -3.375  -1.771  1.00 32.76           C  
ATOM    228  O   GLY A  30     -30.040  -4.582  -1.526  1.00 32.76           O  
ATOM    229  N   ARG A  31     -29.940  -2.838  -2.980  1.00 25.81           N  
ATOM    230  CA  ARG A  31     -29.606  -3.728  -4.087  1.00 25.81           C  
ATOM    231  C   ARG A  31     -28.310  -3.296  -4.764  1.00 25.81           C  
ATOM    232  CB  ARG A  31     -30.744  -3.766  -5.109  1.00 25.81           C  
ATOM    233  O   ARG A  31     -28.025  -2.101  -4.867  1.00 25.81           O  
ATOM    234  CG  ARG A  31     -32.002  -4.454  -4.605  1.00 25.81           C  
ATOM    235  CD  ARG A  31     -33.078  -4.521  -5.680  1.00 25.81           C  
ATOM    236  NE  ARG A  31     -34.313  -5.111  -5.171  1.00 25.81           N  
ATOM    237  NH1 ARG A  31     -35.429  -5.028  -7.192  1.00 25.81           N  
ATOM    238  NH2 ARG A  31     -36.471  -5.879  -5.336  1.00 25.81           N  
ATOM    239  CZ  ARG A  31     -35.401  -5.338  -5.901  1.00 25.81           C  
ATOM    240  N   LEU A  32     -27.342  -4.369  -5.178  1.00 23.99           N  
ATOM    241  CA  LEU A  32     -25.990  -4.413  -5.724  1.00 23.99           C  
ATOM    242  C   LEU A  32     -25.990  -4.042  -7.204  1.00 23.99           C  
ATOM    243  CB  LEU A  32     -25.380  -5.804  -5.534  1.00 23.99           C  
ATOM    244  O   LEU A  32     -26.665  -4.686  -8.010  1.00 23.99           O  
ATOM    245  CG  LEU A  32     -23.853  -5.877  -5.508  1.00 23.99           C  
ATOM    246  CD1 LEU A  32     -23.311  -5.191  -4.258  1.00 23.99           C  
ATOM    247  CD2 LEU A  32     -23.385  -7.326  -5.575  1.00 23.99           C  
ATOM    248  N   HIS A  33     -25.572  -2.777  -7.568  1.00 28.68           N  
ATOM    249  CA  HIS A  33     -25.410  -2.357  -8.955  1.00 28.68           C  
ATOM    250  C   HIS A  33     -23.951  -2.042  -9.269  1.00 28.68           C  
ATOM    251  CB  HIS A  33     -26.286  -1.138  -9.252  1.00 28.68           C  
ATOM    252  O   HIS A  33     -23.213  -1.571  -8.401  1.00 28.68           O  
ATOM    253  CG  HIS A  33     -27.751  -1.404  -9.109  1.00 28.68           C  
ATOM    254  CD2 HIS A  33     -28.598  -1.185  -8.076  1.00 28.68           C  
ATOM    255  ND1 HIS A  33     -28.506  -1.967 -10.115  1.00 28.68           N  
ATOM    256  CE1 HIS A  33     -29.758  -2.082  -9.705  1.00 28.68           C  
ATOM    257  NE2 HIS A  33     -29.840  -1.614  -8.471  1.00 28.68           N  
ATOM    258  N   PRO A  34     -23.441  -2.387 -10.607  1.00 29.52           N  
ATOM    259  CA  PRO A  34     -22.099  -2.116 -11.126  1.00 29.52           C  
ATOM    260  C   PRO A  34     -21.747  -0.630 -11.109  1.00 29.52           C  
ATOM    261  CB  PRO A  34     -22.162  -2.645 -12.561  1.00 29.52           C  
ATOM    262  O   PRO A  34     -22.598   0.213 -11.404  1.00 29.52           O  
ATOM    263  CG  PRO A  34     -23.619  -2.843 -12.831  1.00 29.52           C  
ATOM    264  CD  PRO A  34     -24.362  -2.755 -11.529  1.00 29.52           C  
ATOM    265  N   GLY A  35     -20.747  -0.161 -10.247  1.00 29.35           N  
ATOM    266  CA  GLY A  35     -20.342   1.188  -9.886  1.00 29.35           C  
ATOM    267  C   GLY A  35     -19.593   1.903 -10.994  1.00 29.35           C  
ATOM    268  O   GLY A  35     -18.854   1.276 -11.756  1.00 29.35           O  
ATOM    269  N   GLU A  36     -20.103   2.971 -11.706  1.00 34.71           N  
ATOM    270  CA  GLU A  36     -19.850   4.004 -12.706  1.00 34.71           C  
ATOM    271  C   GLU A  36     -19.136   5.204 -12.092  1.00 34.71           C  
ATOM    272  CB  GLU A  36     -21.159   4.450 -13.363  1.00 34.71           C  
ATOM    273  O   GLU A  36     -19.472   5.633 -10.986  1.00 34.71           O  
ATOM    274  CG  GLU A  36     -21.623   3.538 -14.490  1.00 34.71           C  
ATOM    275  CD  GLU A  36     -22.939   3.976 -15.112  1.00 34.71           C  
ATOM    276  OE1 GLU A  36     -23.399   3.328 -16.080  1.00 34.71           O  
ATOM    277  OE2 GLU A  36     -23.515   4.977 -14.629  1.00 34.71           O  
ATOM    278  N   VAL A  37     -17.785   5.434 -12.315  1.00 36.77           N  
ATOM    279  CA  VAL A  37     -17.068   6.624 -11.870  1.00 36.77           C  
ATOM    280  C   VAL A  37     -17.193   7.726 -12.919  1.00 36.77           C  
ATOM    281  CB  VAL A  37     -15.579   6.318 -11.593  1.00 36.77           C  
ATOM    282  O   VAL A  37     -16.957   7.492 -14.106  1.00 36.77           O  
ATOM    283  CG1 VAL A  37     -14.842   7.580 -11.148  1.00 36.77           C  
ATOM    284  CG2 VAL A  37     -15.446   5.219 -10.541  1.00 36.77           C  
ATOM    285  N   LEU A  38     -17.938   8.888 -12.653  1.00 30.46           N  
ATOM    286  CA  LEU A  38     -18.283  10.114 -13.364  1.00 30.46           C  
ATOM    287  C   LEU A  38     -17.351  11.254 -12.966  1.00 30.46           C  
ATOM    288  CB  LEU A  38     -19.736  10.506 -13.083  1.00 30.46           C  
ATOM    289  O   LEU A  38     -17.237  11.584 -11.783  1.00 30.46           O  
ATOM    290  CG  LEU A  38     -20.267  11.727 -13.836  1.00 30.46           C  
ATOM    291  CD1 LEU A  38     -20.297  11.453 -15.336  1.00 30.46           C  
ATOM    292  CD2 LEU A  38     -21.654  12.107 -13.329  1.00 30.46           C  
ATOM    293  N   LEU A  39     -16.309  11.569 -13.661  1.00 34.22           N  
ATOM    294  CA  LEU A  39     -15.483  12.752 -13.446  1.00 34.22           C  
ATOM    295  C   LEU A  39     -16.019  13.940 -14.238  1.00 34.22           C  
ATOM    296  CB  LEU A  39     -14.031  12.472 -13.843  1.00 34.22           C  
ATOM    297  O   LEU A  39     -16.331  13.812 -15.424  1.00 34.22           O  
ATOM    298  CG  LEU A  39     -13.233  11.569 -12.902  1.00 34.22           C  
ATOM    299  CD1 LEU A  39     -12.242  10.722 -13.694  1.00 34.22           C  
ATOM    300  CD2 LEU A  39     -12.511  12.400 -11.847  1.00 34.22           C  
ATOM    301  N   ARG A  40     -16.374  15.174 -13.520  1.00 29.32           N  
ATOM    302  CA  ARG A  40     -16.798  16.493 -13.977  1.00 29.32           C  
ATOM    303  C   ARG A  40     -15.617  17.454 -14.051  1.00 29.32           C  
ATOM    304  CB  ARG A  40     -17.879  17.060 -13.054  1.00 29.32           C  
ATOM    305  O   ARG A  40     -14.833  17.556 -13.104  1.00 29.32           O  
ATOM    306  CG  ARG A  40     -19.285  16.972 -13.624  1.00 29.32           C  
ATOM    307  CD  ARG A  40     -20.314  17.586 -12.685  1.00 29.32           C  
ATOM    308  NE  ARG A  40     -21.451  18.137 -13.417  1.00 29.32           N  
ATOM    309  NH1 ARG A  40     -22.593  18.830 -11.532  1.00 29.32           N  
ATOM    310  NH2 ARG A  40     -23.486  19.184 -13.613  1.00 29.32           N  
ATOM    311  CZ  ARG A  40     -22.507  18.716 -12.852  1.00 29.32           C  
ATOM    312  N   MET A  41     -15.163  17.808 -15.226  1.00 31.88           N  
ATOM    313  CA  MET A  41     -14.135  18.827 -15.420  1.00 31.88           C  
ATOM    314  C   MET A  41     -14.757  20.216 -15.512  1.00 31.88           C  
ATOM    315  CB  MET A  41     -13.319  18.535 -16.680  1.00 31.88           C  
ATOM    316  O   MET A  41     -15.792  20.396 -16.157  1.00 31.88           O  
ATOM    317  CG  MET A  41     -12.457  17.287 -16.576  1.00 31.88           C  
ATOM    318  SD  MET A  41     -10.964  17.548 -15.541  1.00 31.88           S  
ATOM    319  CE  MET A  41      -9.678  16.966 -16.681  1.00 31.88           C  
ATOM    320  N   GLY A  42     -14.626  21.215 -14.531  1.00 28.92           N  
ATOM    321  CA  GLY A  42     -14.780  22.650 -14.352  1.00 28.92           C  
ATOM    322  C   GLY A  42     -14.047  23.464 -15.401  1.00 28.92           C  
ATOM    323  O   GLY A  42     -12.900  23.163 -15.738  1.00 28.92           O  
ATOM    324  N   GLY A  43     -14.694  23.900 -16.544  1.00 27.48           N  
ATOM    325  CA  GLY A  43     -14.625  24.872 -17.623  1.00 27.48           C  
ATOM    326  C   GLY A  43     -14.288  26.272 -17.145  1.00 27.48           C  
ATOM    327  O   GLY A  43     -15.008  26.842 -16.322  1.00 27.48           O  
ATOM    328  N   GLY A  44     -13.001  26.693 -17.108  1.00 26.85           N  
ATOM    329  CA  GLY A  44     -12.455  28.041 -17.062  1.00 26.85           C  
ATOM    330  C   GLY A  44     -11.967  28.533 -18.411  1.00 26.85           C  
ATOM    331  O   GLY A  44     -11.378  27.771 -19.181  1.00 26.85           O  
ATOM    332  N   ARG A  45     -12.780  29.371 -19.089  1.00 28.62           N  
ATOM    333  CA  ARG A  45     -12.834  30.423 -20.099  1.00 28.62           C  
ATOM    334  C   ARG A  45     -11.534  31.220 -20.130  1.00 28.62           C  
ATOM    335  CB  ARG A  45     -14.016  31.360 -19.837  1.00 28.62           C  
ATOM    336  O   ARG A  45     -10.999  31.587 -19.082  1.00 28.62           O  
ATOM    337  CG  ARG A  45     -15.373  30.687 -19.961  1.00 28.62           C  
ATOM    338  CD  ARG A  45     -16.512  31.658 -19.677  1.00 28.62           C  
ATOM    339  NE  ARG A  45     -17.226  32.022 -20.897  1.00 28.62           N  
ATOM    340  NH1 ARG A  45     -17.586  34.218 -20.277  1.00 28.62           N  
ATOM    341  NH2 ARG A  45     -18.352  33.452 -22.297  1.00 28.62           N  
ATOM    342  CZ  ARG A  45     -17.720  33.230 -21.154  1.00 28.62           C  
ATOM    343  N   SER A  46     -10.656  31.095 -21.134  1.00 31.91           N  
ATOM    344  CA  SER A  46      -9.763  31.618 -22.163  1.00 31.91           C  
ATOM    345  C   SER A  46      -9.509  33.110 -21.968  1.00 31.91           C  
ATOM    346  CB  SER A  46     -10.345  31.370 -23.555  1.00 31.91           C  
ATOM    347  O   SER A  46     -10.451  33.889 -21.809  1.00 31.91           O  
ATOM    348  OG  SER A  46     -11.636  31.942 -23.670  1.00 31.91           O  
ATOM    349  N   GLY A  47      -8.421  33.467 -21.264  1.00 27.64           N  
ATOM    350  CA  GLY A  47      -7.295  34.381 -21.162  1.00 27.64           C  
ATOM    351  C   GLY A  47      -6.697  34.744 -22.508  1.00 27.64           C  
ATOM    352  O   GLY A  47      -6.501  33.876 -23.361  1.00 27.64           O  
ATOM    353  N   SER A  48      -6.961  36.003 -22.955  1.00 28.58           N  
ATOM    354  CA  SER A  48      -6.245  36.948 -23.805  1.00 28.58           C  
ATOM    355  C   SER A  48      -5.109  37.625 -23.045  1.00 28.58           C  
ATOM    356  CB  SER A  48      -7.202  38.006 -24.356  1.00 28.58           C  
ATOM    357  O   SER A  48      -5.317  38.158 -21.953  1.00 28.58           O  
ATOM    358  OG  SER A  48      -8.531  37.750 -23.935  1.00 28.58           O  
ATOM    359  N   SER A  49      -3.890  37.144 -23.163  1.00 34.49           N  
ATOM    360  CA  SER A  49      -2.641  37.756 -22.721  1.00 34.49           C  
ATOM    361  C   SER A  49      -1.828  38.270 -23.904  1.00 34.49           C  
ATOM    362  CB  SER A  49      -1.809  36.756 -21.916  1.00 34.49           C  
ATOM    363  O   SER A  49      -1.658  37.564 -24.901  1.00 34.49           O  
ATOM    364  OG  SER A  49      -1.437  35.649 -22.719  1.00 34.49           O  
ATOM    365  N   SER A  50      -1.893  39.593 -24.172  1.00 28.72           N  
ATOM    366  CA  SER A  50      -1.102  40.754 -24.565  1.00 28.72           C  
ATOM    367  C   SER A  50       0.142  40.896 -23.694  1.00 28.72           C  
ATOM    368  CB  SER A  50      -1.941  42.029 -24.480  1.00 28.72           C  
ATOM    369  O   SER A  50       0.075  40.724 -22.475  1.00 28.72           O  
ATOM    370  OG  SER A  50      -2.692  42.059 -23.279  1.00 28.72           O  
ATOM    371  N   GLY A  51       1.296  40.750 -24.358  1.00 23.61           N  
ATOM    372  CA  GLY A  51       2.351  41.721 -24.600  1.00 23.61           C  
ATOM    373  C   GLY A  51       3.438  41.697 -23.542  1.00 23.61           C  
ATOM    374  O   GLY A  51       3.152  41.521 -22.355  1.00 23.61           O  
ATOM    375  N   GLY A  52       4.605  41.353 -24.043  1.00 26.10           N  
ATOM    376  CA  GLY A  52       5.801  42.164 -23.879  1.00 26.10           C  
ATOM    377  C   GLY A  52       7.055  41.339 -23.654  1.00 26.10           C  
ATOM    378  O   GLY A  52       7.038  40.371 -22.891  1.00 26.10           O  
ATOM    379  N   SER A  53       7.983  41.489 -24.584  1.00 24.37           N  
ATOM    380  CA  SER A  53       9.252  42.136 -24.899  1.00 24.37           C  
ATOM    381  C   SER A  53      10.301  41.847 -23.830  1.00 24.37           C  
ATOM    382  CB  SER A  53       9.062  43.647 -25.043  1.00 24.37           C  
ATOM    383  O   SER A  53      10.027  41.972 -22.635  1.00 24.37           O  
ATOM    384  OG  SER A  53       8.140  43.942 -26.077  1.00 24.37           O  
ATOM    385  N   GLY A  54      11.347  41.171 -24.234  1.00 26.66           N  
ATOM    386  CA  GLY A  54      12.733  41.554 -24.012  1.00 26.66           C  
ATOM    387  C   GLY A  54      13.653  40.367 -23.801  1.00 26.66           C  
ATOM    388  O   GLY A  54      13.317  39.438 -23.063  1.00 26.66           O  
ATOM    389  N   ALA A  55      14.589  40.174 -24.784  1.00 27.78           N  
ATOM    390  CA  ALA A  55      15.998  40.410 -25.092  1.00 27.78           C  
ATOM    391  C   ALA A  55      16.891  39.393 -24.387  1.00 27.78           C  
ATOM    392  CB  ALA A  55      16.399  41.829 -24.697  1.00 27.78           C  
ATOM    393  O   ALA A  55      16.778  39.193 -23.175  1.00 27.78           O  
ATOM    394  N   ASP A  56      17.605  38.590 -25.135  1.00 28.06           N  
ATOM    395  CA  ASP A  56      18.941  38.332 -25.664  1.00 28.06           C  
ATOM    396  C   ASP A  56      19.784  37.541 -24.667  1.00 28.06           C  
ATOM    397  CB  ASP A  56      19.640  39.646 -26.018  1.00 28.06           C  
ATOM    398  O   ASP A  56      19.955  37.960 -23.521  1.00 28.06           O  
ATOM    399  CG  ASP A  56      19.009  40.353 -27.205  1.00 28.06           C  
ATOM    400  OD1 ASP A  56      18.623  39.677 -28.183  1.00 28.06           O  
ATOM    401  OD2 ASP A  56      18.900  41.598 -27.163  1.00 28.06           O  
ATOM    402  N   ASN A  57      20.037  36.319 -24.953  1.00 30.41           N  
ATOM    403  CA  ASN A  57      21.397  35.814 -24.793  1.00 30.41           C  
ATOM    404  C   ASN A  57      21.540  34.402 -25.355  1.00 30.41           C  
ATOM    405  CB  ASN A  57      21.811  35.844 -23.320  1.00 30.41           C  
ATOM    406  O   ASN A  57      20.782  33.503 -24.986  1.00 30.41           O  
ATOM    407  CG  ASN A  57      23.293  36.106 -23.136  1.00 30.41           C  
ATOM    408  ND2 ASN A  57      23.812  35.772 -21.960  1.00 30.41           N  
ATOM    409  OD1 ASN A  57      23.965  36.605 -24.042  1.00 30.41           O  
ATOM    410  N   GLN A  58      21.912  34.222 -26.590  1.00 27.93           N  
ATOM    411  CA  GLN A  58      22.795  33.490 -27.493  1.00 27.93           C  
ATOM    412  C   GLN A  58      23.803  32.649 -26.715  1.00 27.93           C  
ATOM    413  CB  GLN A  58      23.526  34.454 -28.428  1.00 27.93           C  
ATOM    414  O   GLN A  58      24.510  33.164 -25.846  1.00 27.93           O  
ATOM    415  CG  GLN A  58      22.617  35.138 -29.440  1.00 27.93           C  
ATOM    416  CD  GLN A  58      23.365  36.098 -30.346  1.00 27.93           C  
ATOM    417  NE2 GLN A  58      22.730  37.217 -30.677  1.00 27.93           N  
ATOM    418  OE1 GLN A  58      24.504  35.835 -30.746  1.00 27.93           O  
ATOM    419  N   THR A  59      23.512  31.350 -26.586  1.00 32.54           N  
ATOM    420  CA  THR A  59      24.537  30.313 -26.593  1.00 32.54           C  
ATOM    421  C   THR A  59      23.985  29.011 -27.166  1.00 32.54           C  
ATOM    422  CB  THR A  59      25.087  30.062 -25.177  1.00 32.54           C  
ATOM    423  O   THR A  59      22.890  28.580 -26.800  1.00 32.54           O  
ATOM    424  CG2 THR A  59      26.223  31.026 -24.849  1.00 32.54           C  
ATOM    425  OG1 THR A  59      24.033  30.240 -24.223  1.00 32.54           O  
ATOM    426  N   GLU A  60      24.078  28.692 -28.478  1.00 25.91           N  
ATOM    427  CA  GLU A  60      24.653  27.724 -29.408  1.00 25.91           C  
ATOM    428  C   GLU A  60      24.962  26.403 -28.709  1.00 25.91           C  
ATOM    429  CB  GLU A  60      25.921  28.287 -30.055  1.00 25.91           C  
ATOM    430  O   GLU A  60      25.580  26.389 -27.643  1.00 25.91           O  
ATOM    431  CG  GLU A  60      25.657  29.385 -31.074  1.00 25.91           C  
ATOM    432  CD  GLU A  60      26.916  29.870 -31.774  1.00 25.91           C  
ATOM    433  OE1 GLU A  60      26.977  29.812 -33.023  1.00 25.91           O  
ATOM    434  OE2 GLU A  60      27.850  30.311 -31.068  1.00 25.91           O  
ATOM    435  N   THR A  61      24.188  25.323 -29.053  1.00 23.08           N  
ATOM    436  CA  THR A  61      24.646  24.059 -29.619  1.00 23.08           C  
ATOM    437  C   THR A  61      23.763  22.906 -29.151  1.00 23.08           C  
ATOM    438  CB  THR A  61      26.111  23.775 -29.238  1.00 23.08           C  
ATOM    439  O   THR A  61      23.402  22.831 -27.975  1.00 23.08           O  
ATOM    440  CG2 THR A  61      27.047  24.824 -29.829  1.00 23.08           C  
ATOM    441  OG1 THR A  61      26.238  23.788 -27.810  1.00 23.08           O  
ATOM    442  N   ARG A  62      22.927  22.290 -30.096  1.00 34.89           N  
ATOM    443  CA  ARG A  62      22.918  20.955 -30.685  1.00 34.89           C  
ATOM    444  C   ARG A  62      21.508  20.373 -30.699  1.00 34.89           C  
ATOM    445  CB  ARG A  62      23.862  20.024 -29.922  1.00 34.89           C  
ATOM    446  O   ARG A  62      20.885  20.217 -29.647  1.00 34.89           O  
ATOM    447  CG  ARG A  62      24.265  18.782 -30.701  1.00 34.89           C  
ATOM    448  CD  ARG A  62      25.302  17.958 -29.952  1.00 34.89           C  
ATOM    449  NE  ARG A  62      25.622  16.721 -30.659  1.00 34.89           N  
ATOM    450  NH1 ARG A  62      26.061  15.498 -28.749  1.00 34.89           N  
ATOM    451  NH2 ARG A  62      26.245  14.516 -30.813  1.00 34.89           N  
ATOM    452  CZ  ARG A  62      25.975  15.581 -30.072  1.00 34.89           C  
ATOM    453  N   LYS A  63      20.676  20.807 -31.629  1.00 29.13           N  
ATOM    454  CA  LYS A  63      19.640  20.430 -32.587  1.00 29.13           C  
ATOM    455  C   LYS A  63      19.186  18.990 -32.368  1.00 29.13           C  
ATOM    456  CB  LYS A  63      20.142  20.609 -34.020  1.00 29.13           C  
ATOM    457  O   LYS A  63      19.958  18.052 -32.578  1.00 29.13           O  
ATOM    458  CG  LYS A  63      19.662  21.889 -34.689  1.00 29.13           C  
ATOM    459  CD  LYS A  63      20.143  21.979 -36.132  1.00 29.13           C  
ATOM    460  CE  LYS A  63      19.620  23.234 -36.819  1.00 29.13           C  
ATOM    461  NZ  LYS A  63      20.113  23.342 -38.224  1.00 29.13           N  
ATOM    462  N   GLU A  64      18.538  18.670 -31.251  1.00 31.39           N  
ATOM    463  CA  GLU A  64      17.778  17.425 -31.310  1.00 31.39           C  
ATOM    464  C   GLU A  64      16.281  17.697 -31.419  1.00 31.39           C  
ATOM    465  CB  GLU A  64      18.068  16.559 -30.082  1.00 31.39           C  
ATOM    466  O   GLU A  64      15.709  18.397 -30.581  1.00 31.39           O  
ATOM    467  CG  GLU A  64      18.697  15.213 -30.412  1.00 31.39           C  
ATOM    468  CD  GLU A  64      19.126  14.432 -29.180  1.00 31.39           C  
ATOM    469  OE1 GLU A  64      18.897  13.202 -29.130  1.00 31.39           O  
ATOM    470  OE2 GLU A  64      19.694  15.056 -28.256  1.00 31.39           O  
ATOM    471  N   GLU A  65      15.811  18.238 -32.475  1.00 31.92           N  
ATOM    472  CA  GLU A  65      14.488  18.333 -33.084  1.00 31.92           C  
ATOM    473  C   GLU A  65      13.531  17.305 -32.487  1.00 31.92           C  
ATOM    474  CB  GLU A  65      14.579  18.148 -34.601  1.00 31.92           C  
ATOM    475  O   GLU A  65      13.769  16.099 -32.583  1.00 31.92           O  
ATOM    476  CG  GLU A  65      14.067  19.340 -35.397  1.00 31.92           C  
ATOM    477  CD  GLU A  65      14.247  19.181 -36.898  1.00 31.92           C  
ATOM    478  OE1 GLU A  65      13.234  19.159 -37.632  1.00 31.92           O  
ATOM    479  OE2 GLU A  65      15.412  19.076 -37.344  1.00 31.92           O  
ATOM    480  N   LYS A  66      13.059  17.323 -31.245  1.00 31.41           N  
ATOM    481  CA  LYS A  66      12.010  16.632 -30.502  1.00 31.41           C  
ATOM    482  C   LYS A  66      10.667  16.740 -31.217  1.00 31.41           C  
ATOM    483  CB  LYS A  66      11.896  17.195 -29.084  1.00 31.41           C  
ATOM    484  O   LYS A  66      10.173  17.843 -31.459  1.00 31.41           O  
ATOM    485  CG  LYS A  66      12.701  16.428 -28.046  1.00 31.41           C  
ATOM    486  CD  LYS A  66      12.608  17.081 -26.673  1.00 31.41           C  
ATOM    487  CE  LYS A  66      13.422  16.319 -25.635  1.00 31.41           C  
ATOM    488  NZ  LYS A  66      13.254  16.896 -24.267  1.00 31.41           N  
ATOM    489  N   LYS A  67      10.599  16.170 -32.364  1.00 27.34           N  
ATOM    490  CA  LYS A  67       9.346  15.909 -33.066  1.00 27.34           C  
ATOM    491  C   LYS A  67       8.223  15.587 -32.084  1.00 27.34           C  
ATOM    492  CB  LYS A  67       9.517  14.759 -34.060  1.00 27.34           C  
ATOM    493  O   LYS A  67       8.340  14.660 -31.280  1.00 27.34           O  
ATOM    494  CG  LYS A  67      10.453  15.076 -35.217  1.00 27.34           C  
ATOM    495  CD  LYS A  67      10.574  13.899 -36.176  1.00 27.34           C  
ATOM    496  CE  LYS A  67      11.543  14.200 -37.312  1.00 27.34           C  
ATOM    497  NZ  LYS A  67      11.656  13.053 -38.262  1.00 27.34           N  
ATOM    498  N   ASN A  68       7.768  16.538 -31.374  1.00 29.01           N  
ATOM    499  CA  ASN A  68       6.495  16.741 -30.691  1.00 29.01           C  
ATOM    500  C   ASN A  68       5.373  15.943 -31.350  1.00 29.01           C  
ATOM    501  CB  ASN A  68       6.137  18.228 -30.652  1.00 29.01           C  
ATOM    502  O   ASN A  68       4.949  16.262 -32.462  1.00 29.01           O  
ATOM    503  CG  ASN A  68       5.080  18.547 -29.614  1.00 29.01           C  
ATOM    504  ND2 ASN A  68       4.330  19.619 -29.842  1.00 29.01           N  
ATOM    505  OD1 ASN A  68       4.938  17.837 -28.615  1.00 29.01           O  
ATOM    506  N   THR A  69       5.424  14.701 -31.366  1.00 27.56           N  
ATOM    507  CA  THR A  69       4.408  13.792 -31.885  1.00 27.56           C  
ATOM    508  C   THR A  69       3.123  13.894 -31.067  1.00 27.56           C  
ATOM    509  CB  THR A  69       4.907  12.335 -31.881  1.00 27.56           C  
ATOM    510  O   THR A  69       3.154  13.797 -29.838  1.00 27.56           O  
ATOM    511  CG2 THR A  69       4.007  11.443 -32.729  1.00 27.56           C  
ATOM    512  OG1 THR A  69       6.239  12.292 -32.410  1.00 27.56           O  
ATOM    513  N   ILE A  70       2.334  14.792 -31.350  1.00 31.09           N  
ATOM    514  CA  ILE A  70       0.910  14.903 -31.053  1.00 31.09           C  
ATOM    515  C   ILE A  70       0.264  13.520 -31.103  1.00 31.09           C  
ATOM    516  CB  ILE A  70       0.200  15.862 -32.035  1.00 31.09           C  
ATOM    517  O   ILE A  70       0.351  12.823 -32.117  1.00 31.09           O  
ATOM    518  CG1 ILE A  70       0.820  17.261 -31.956  1.00 31.09           C  
ATOM    519  CG2 ILE A  70      -1.304  15.912 -31.749  1.00 31.09           C  
ATOM    520  CD1 ILE A  70       0.376  18.199 -33.070  1.00 31.09           C  
ATOM    521  N   VAL A  71       0.254  12.771 -30.101  1.00 28.25           N  
ATOM    522  CA  VAL A  71      -0.396  11.479 -29.904  1.00 28.25           C  
ATOM    523  C   VAL A  71      -1.904  11.625 -30.091  1.00 28.25           C  
ATOM    524  CB  VAL A  71      -0.085  10.895 -28.508  1.00 28.25           C  
ATOM    525  O   VAL A  71      -2.525  12.514 -29.504  1.00 28.25           O  
ATOM    526  CG1 VAL A  71       0.894   9.728 -28.616  1.00 28.25           C  
ATOM    527  CG2 VAL A  71       0.472  11.980 -27.588  1.00 28.25           C  
ATOM    528  N   ASN A  72      -2.387  11.284 -31.259  1.00 30.55           N  
ATOM    529  CA  ASN A  72      -3.777  11.063 -31.645  1.00 30.55           C  
ATOM    530  C   ASN A  72      -4.405   9.923 -30.848  1.00 30.55           C  
ATOM    531  CB  ASN A  72      -3.880  10.782 -33.145  1.00 30.55           C  
ATOM    532  O   ASN A  72      -4.023   8.763 -31.009  1.00 30.55           O  
ATOM    533  CG  ASN A  72      -5.311  10.781 -33.643  1.00 30.55           C  
ATOM    534  ND2 ASN A  72      -5.536  11.387 -34.803  1.00 30.55           N  
ATOM    535  OD1 ASN A  72      -6.209  10.242 -32.989  1.00 30.55           O  
ATOM    536  N   TRP A  73      -5.092  10.228 -29.819  1.00 42.63           N  
ATOM    537  CA  TRP A  73      -5.672   9.268 -28.886  1.00 42.63           C  
ATOM    538  C   TRP A  73      -6.758   8.439 -29.563  1.00 42.63           C  
ATOM    539  CB  TRP A  73      -6.250   9.988 -27.664  1.00 42.63           C  
ATOM    540  O   TRP A  73      -7.235   7.451 -29.000  1.00 42.63           O  
ATOM    541  CG  TRP A  73      -7.212  11.087 -28.002  1.00 42.63           C  
ATOM    542  CD1 TRP A  73      -6.905  12.373 -28.349  1.00 42.63           C  
ATOM    543  CD2 TRP A  73      -8.640  10.996 -28.021  1.00 42.63           C  
ATOM    544  CE2 TRP A  73      -9.134  12.267 -28.389  1.00 42.63           C  
ATOM    545  CE3 TRP A  73      -9.550   9.962 -27.762  1.00 42.63           C  
ATOM    546  NE1 TRP A  73      -8.057  13.088 -28.583  1.00 42.63           N  
ATOM    547  CH2 TRP A  73     -11.370  11.502 -28.246  1.00 42.63           C  
ATOM    548  CZ2 TRP A  73     -10.501  12.531 -28.505  1.00 42.63           C  
ATOM    549  CZ3 TRP A  73     -10.909  10.227 -27.878  1.00 42.63           C  
ATOM    550  N   LYS A  74      -7.088   8.774 -30.824  1.00 34.04           N  
ATOM    551  CA  LYS A  74      -8.059   7.989 -31.581  1.00 34.04           C  
ATOM    552  C   LYS A  74      -7.419   6.731 -32.159  1.00 34.04           C  
ATOM    553  CB  LYS A  74      -8.671   8.829 -32.703  1.00 34.04           C  
ATOM    554  O   LYS A  74      -8.104   5.737 -32.408  1.00 34.04           O  
ATOM    555  CG  LYS A  74      -9.587   9.942 -32.215  1.00 34.04           C  
ATOM    556  CD  LYS A  74     -10.185  10.724 -33.377  1.00 34.04           C  
ATOM    557  CE  LYS A  74     -11.068  11.864 -32.889  1.00 34.04           C  
ATOM    558  NZ  LYS A  74     -11.693  12.606 -34.024  1.00 34.04           N  
ATOM    559  N   THR A  75      -6.123   6.662 -32.161  1.00 37.19           N  
ATOM    560  CA  THR A  75      -5.498   5.503 -32.789  1.00 37.19           C  
ATOM    561  C   THR A  75      -4.786   4.643 -31.749  1.00 37.19           C  
ATOM    562  CB  THR A  75      -4.497   5.930 -33.878  1.00 37.19           C  
ATOM    563  O   THR A  75      -4.170   3.631 -32.089  1.00 37.19           O  
ATOM    564  CG2 THR A  75      -4.465   4.921 -35.021  1.00 37.19           C  
ATOM    565  OG1 THR A  75      -4.880   7.210 -34.396  1.00 37.19           O  
ATOM    566  N   LEU A  76      -4.863   4.982 -30.356  1.00 35.45           N  
ATOM    567  CA  LEU A  76      -4.289   4.109 -29.338  1.00 35.45           C  
ATOM    568  C   LEU A  76      -5.126   2.845 -29.171  1.00 35.45           C  
ATOM    569  CB  LEU A  76      -4.182   4.845 -28.000  1.00 35.45           C  
ATOM    570  O   LEU A  76      -6.353   2.916 -29.069  1.00 35.45           O  
ATOM    571  CG  LEU A  76      -2.832   4.759 -27.285  1.00 35.45           C  
ATOM    572  CD1 LEU A  76      -1.799   5.624 -27.999  1.00 35.45           C  
ATOM    573  CD2 LEU A  76      -2.972   5.178 -25.826  1.00 35.45           C  
ATOM    574  N   ASP A  77      -4.877   1.865 -30.052  1.00 38.74           N  
ATOM    575  CA  ASP A  77      -5.471   0.534 -29.968  1.00 38.74           C  
ATOM    576  C   ASP A  77      -5.618   0.089 -28.514  1.00 38.74           C  
ATOM    577  CB  ASP A  77      -4.629  -0.480 -30.746  1.00 38.74           C  
ATOM    578  O   ASP A  77      -4.642  -0.327 -27.886  1.00 38.74           O  
ATOM    579  CG  ASP A  77      -4.827  -0.385 -32.248  1.00 38.74           C  
ATOM    580  OD1 ASP A  77      -5.983  -0.251 -32.704  1.00 38.74           O  
ATOM    581  OD2 ASP A  77      -3.818  -0.449 -32.984  1.00 38.74           O  
ATOM    582  N   LEU A  78      -6.286   0.884 -27.639  1.00 48.13           N  
ATOM    583  CA  LEU A  78      -6.542   0.478 -26.262  1.00 48.13           C  
ATOM    584  C   LEU A  78      -7.792  -0.390 -26.174  1.00 48.13           C  
ATOM    585  CB  LEU A  78      -6.694   1.706 -25.360  1.00 48.13           C  
ATOM    586  O   LEU A  78      -8.889   0.057 -26.518  1.00 48.13           O  
ATOM    587  CG  LEU A  78      -6.056   1.613 -23.974  1.00 48.13           C  
ATOM    588  CD1 LEU A  78      -4.536   1.671 -24.085  1.00 48.13           C  
ATOM    589  CD2 LEU A  78      -6.574   2.727 -23.070  1.00 48.13           C  
ATOM    590  N   PRO A  79      -7.719  -1.744 -26.479  1.00 50.99           N  
ATOM    591  CA  PRO A  79      -8.822  -2.707 -26.517  1.00 50.99           C  
ATOM    592  C   PRO A  79      -9.735  -2.607 -25.297  1.00 50.99           C  
ATOM    593  CB  PRO A  79      -8.108  -4.060 -26.556  1.00 50.99           C  
ATOM    594  O   PRO A  79     -10.893  -3.028 -25.353  1.00 50.99           O  
ATOM    595  CG  PRO A  79      -6.669  -3.740 -26.306  1.00 50.99           C  
ATOM    596  CD  PRO A  79      -6.508  -2.247 -26.291  1.00 50.99           C  
ATOM    597  N   ASP A  80      -9.745  -1.409 -24.533  1.00 50.81           N  
ATOM    598  CA  ASP A  80     -10.830  -1.456 -23.557  1.00 50.81           C  
ATOM    599  C   ASP A  80     -11.317  -0.052 -23.208  1.00 50.81           C  
ATOM    600  CB  ASP A  80     -10.381  -2.187 -22.290  1.00 50.81           C  
ATOM    601  O   ASP A  80     -11.461   0.287 -22.031  1.00 50.81           O  
ATOM    602  CG  ASP A  80     -10.360  -3.697 -22.452  1.00 50.81           C  
ATOM    603  OD1 ASP A  80     -11.083  -4.227 -23.324  1.00 50.81           O  
ATOM    604  OD2 ASP A  80      -9.618  -4.363 -21.699  1.00 50.81           O  
ATOM    605  N   ILE A  81     -11.319   0.938 -24.096  1.00 48.89           N  
ATOM    606  CA  ILE A  81     -11.974   2.231 -23.930  1.00 48.89           C  
ATOM    607  C   ILE A  81     -13.360   2.193 -24.569  1.00 48.89           C  
ATOM    608  CB  ILE A  81     -11.132   3.374 -24.542  1.00 48.89           C  
ATOM    609  O   ILE A  81     -13.506   1.791 -25.726  1.00 48.89           O  
ATOM    610  CG1 ILE A  81      -9.798   3.510 -23.800  1.00 48.89           C  
ATOM    611  CG2 ILE A  81     -11.911   4.692 -24.515  1.00 48.89           C  
ATOM    612  CD1 ILE A  81      -8.826   4.486 -24.449  1.00 48.89           C  
ATOM    613  N   LEU A  82     -14.340   1.462 -24.179  1.00 47.71           N  
ATOM    614  CA  LEU A  82     -15.735   1.609 -24.579  1.00 47.71           C  
ATOM    615  C   LEU A  82     -16.025   3.038 -25.027  1.00 47.71           C  
ATOM    616  CB  LEU A  82     -16.666   1.225 -23.426  1.00 47.71           C  
ATOM    617  O   LEU A  82     -15.531   3.994 -24.424  1.00 47.71           O  
ATOM    618  CG  LEU A  82     -16.710  -0.258 -23.055  1.00 47.71           C  
ATOM    619  CD1 LEU A  82     -17.193  -0.432 -21.619  1.00 47.71           C  
ATOM    620  CD2 LEU A  82     -17.606  -1.025 -24.022  1.00 47.71           C  
ATOM    621  N   ASP A  83     -16.083   3.288 -26.372  1.00 48.84           N  
ATOM    622  CA  ASP A  83     -16.580   4.331 -27.264  1.00 48.84           C  
ATOM    623  C   ASP A  83     -17.180   5.491 -26.472  1.00 48.84           C  
ATOM    624  CB  ASP A  83     -17.620   3.760 -28.230  1.00 48.84           C  
ATOM    625  O   ASP A  83     -18.002   5.280 -25.578  1.00 48.84           O  
ATOM    626  CG  ASP A  83     -17.043   2.723 -29.177  1.00 48.84           C  
ATOM    627  OD1 ASP A  83     -15.872   2.860 -29.592  1.00 48.84           O  
ATOM    628  OD2 ASP A  83     -17.767   1.761 -29.514  1.00 48.84           O  
ATOM    629  N   PRO A  84     -16.375   6.590 -26.216  1.00 48.23           N  
ATOM    630  CA  PRO A  84     -16.887   7.775 -25.525  1.00 48.23           C  
ATOM    631  C   PRO A  84     -18.372   8.017 -25.789  1.00 48.23           C  
ATOM    632  CB  PRO A  84     -16.038   8.912 -26.098  1.00 48.23           C  
ATOM    633  O   PRO A  84     -18.834   7.860 -26.922  1.00 48.23           O  
ATOM    634  CG  PRO A  84     -15.492   8.372 -27.380  1.00 48.23           C  
ATOM    635  CD  PRO A  84     -15.521   6.872 -27.317  1.00 48.23           C  
ATOM    636  N   VAL A  85     -19.326   7.540 -25.042  1.00 52.68           N  
ATOM    637  CA  VAL A  85     -20.695   8.040 -24.974  1.00 52.68           C  
ATOM    638  C   VAL A  85     -20.691   9.566 -25.023  1.00 52.68           C  
ATOM    639  CB  VAL A  85     -21.417   7.549 -23.699  1.00 52.68           C  
ATOM    640  O   VAL A  85     -19.853  10.211 -24.389  1.00 52.68           O  
ATOM    641  CG1 VAL A  85     -22.838   8.105 -23.634  1.00 52.68           C  
ATOM    642  CG2 VAL A  85     -21.434   6.022 -23.651  1.00 52.68           C  
ATOM    643  N   THR A  86     -20.900  10.179 -26.290  1.00 44.69           N  
ATOM    644  CA  THR A  86     -21.196  11.510 -26.809  1.00 44.69           C  
ATOM    645  C   THR A  86     -22.131  12.262 -25.867  1.00 44.69           C  
ATOM    646  CB  THR A  86     -21.827  11.434 -28.212  1.00 44.69           C  
ATOM    647  O   THR A  86     -23.303  11.905 -25.731  1.00 44.69           O  
ATOM    648  CG2 THR A  86     -20.840  10.875 -29.230  1.00 44.69           C  
ATOM    649  OG1 THR A  86     -22.980  10.584 -28.165  1.00 44.69           O  
ATOM    650  N   ASP A  87     -21.604  12.650 -24.619  1.00 52.80           N  
ATOM    651  CA  ASP A  87     -21.861  13.988 -24.095  1.00 52.80           C  
ATOM    652  C   ASP A  87     -20.558  14.753 -23.879  1.00 52.80           C  
ATOM    653  CB  ASP A  87     -22.649  13.909 -22.785  1.00 52.80           C  
ATOM    654  O   ASP A  87     -19.574  14.190 -23.396  1.00 52.80           O  
ATOM    655  CG  ASP A  87     -23.277  15.234 -22.391  1.00 52.80           C  
ATOM    656  OD1 ASP A  87     -23.336  16.156 -23.233  1.00 52.80           O  
ATOM    657  OD2 ASP A  87     -23.716  15.358 -21.227  1.00 52.80           O  
ATOM    658  N   ASP A  88     -19.954  15.222 -24.918  1.00 62.26           N  
ATOM    659  CA  ASP A  88     -18.746  16.015 -25.127  1.00 62.26           C  
ATOM    660  C   ASP A  88     -18.073  16.350 -23.797  1.00 62.26           C  
ATOM    661  CB  ASP A  88     -19.072  17.299 -25.891  1.00 62.26           C  
ATOM    662  O   ASP A  88     -16.894  16.708 -23.766  1.00 62.26           O  
ATOM    663  CG  ASP A  88     -19.342  17.060 -27.366  1.00 62.26           C  
ATOM    664  OD1 ASP A  88     -18.894  16.027 -27.908  1.00 62.26           O  
ATOM    665  OD2 ASP A  88     -20.007  17.914 -27.992  1.00 62.26           O  
ATOM    666  N   ARG A  89     -18.306  15.619 -22.655  1.00 66.84           N  
ATOM    667  CA  ARG A  89     -17.528  16.053 -21.499  1.00 66.84           C  
ATOM    668  C   ARG A  89     -17.278  14.892 -20.542  1.00 66.84           C  
ATOM    669  CB  ARG A  89     -18.241  17.191 -20.767  1.00 66.84           C  
ATOM    670  O   ARG A  89     -16.688  15.077 -19.475  1.00 66.84           O  
ATOM    671  CG  ARG A  89     -18.337  18.477 -21.572  1.00 66.84           C  
ATOM    672  CD  ARG A  89     -19.006  19.591 -20.779  1.00 66.84           C  
ATOM    673  NE  ARG A  89     -19.046  20.841 -21.533  1.00 66.84           N  
ATOM    674  NH1 ARG A  89     -19.977  22.084 -19.823  1.00 66.84           N  
ATOM    675  NH2 ARG A  89     -19.495  23.073 -21.834  1.00 66.84           N  
ATOM    676  CZ  ARG A  89     -19.506  21.996 -21.061  1.00 66.84           C  
ATOM    677  N   THR A  90     -17.706  13.784 -20.914  1.00 61.72           N  
ATOM    678  CA  THR A  90     -17.553  12.633 -20.030  1.00 61.72           C  
ATOM    679  C   THR A  90     -17.063  11.415 -20.808  1.00 61.72           C  
ATOM    680  CB  THR A  90     -18.877  12.293 -19.321  1.00 61.72           C  
ATOM    681  O   THR A  90     -17.353  11.274 -21.998  1.00 61.72           O  
ATOM    682  CG2 THR A  90     -19.364  13.464 -18.474  1.00 61.72           C  
ATOM    683  OG1 THR A  90     -19.873  11.982 -20.304  1.00 61.72           O  
ATOM    684  N   PHE A  91     -16.053  10.873 -20.119  1.00 74.88           N  
ATOM    685  CA  PHE A  91     -15.498   9.613 -20.600  1.00 74.88           C  
ATOM    686  C   PHE A  91     -15.566   8.544 -19.516  1.00 74.88           C  
ATOM    687  CB  PHE A  91     -14.049   9.803 -21.060  1.00 74.88           C  
ATOM    688  O   PHE A  91     -15.325   8.827 -18.341  1.00 74.88           O  
ATOM    689  CG  PHE A  91     -13.434   8.566 -21.655  1.00 74.88           C  
ATOM    690  CD1 PHE A  91     -12.581   7.766 -20.905  1.00 74.88           C  
ATOM    691  CD2 PHE A  91     -13.710   8.201 -22.967  1.00 74.88           C  
ATOM    692  CE1 PHE A  91     -12.010   6.620 -21.453  1.00 74.88           C  
ATOM    693  CE2 PHE A  91     -13.143   7.058 -23.522  1.00 74.88           C  
ATOM    694  CZ  PHE A  91     -12.293   6.269 -22.764  1.00 74.88           C  
ATOM    695  N   THR A  92     -16.153   7.360 -19.955  1.00 70.13           N  
ATOM    696  CA  THR A  92     -16.199   6.203 -19.068  1.00 70.13           C  
ATOM    697  C   THR A  92     -15.159   5.164 -19.479  1.00 70.13           C  
ATOM    698  CB  THR A  92     -17.598   5.558 -19.063  1.00 70.13           C  
ATOM    699  O   THR A  92     -14.878   4.996 -20.667  1.00 70.13           O  
ATOM    700  CG2 THR A  92     -18.645   6.522 -18.516  1.00 70.13           C  
ATOM    701  OG1 THR A  92     -17.954   5.193 -20.402  1.00 70.13           O  
ATOM    702  N   PHE A  93     -14.474   4.712 -18.522  1.00 78.54           N  
ATOM    703  CA  PHE A  93     -13.482   3.668 -18.747  1.00 78.54           C  
ATOM    704  C   PHE A  93     -13.487   2.661 -17.603  1.00 78.54           C  
ATOM    705  CB  PHE A  93     -12.085   4.276 -18.905  1.00 78.54           C  
ATOM    706  O   PHE A  93     -14.032   2.933 -16.532  1.00 78.54           O  
ATOM    707  CG  PHE A  93     -11.617   5.043 -17.698  1.00 78.54           C  
ATOM    708  CD1 PHE A  93     -11.905   6.396 -17.562  1.00 78.54           C  
ATOM    709  CD2 PHE A  93     -10.889   4.411 -16.699  1.00 78.54           C  
ATOM    710  CE1 PHE A  93     -11.473   7.108 -16.445  1.00 78.54           C  
ATOM    711  CE2 PHE A  93     -10.454   5.116 -15.580  1.00 78.54           C  
ATOM    712  CZ  PHE A  93     -10.746   6.464 -15.456  1.00 78.54           C  
ATOM    713  N   LYS A  94     -13.064   1.460 -17.994  1.00 77.87           N  
ATOM    714  CA  LYS A  94     -12.866   0.435 -16.973  1.00 77.87           C  
ATOM    715  C   LYS A  94     -11.709   0.799 -16.047  1.00 77.87           C  
ATOM    716  CB  LYS A  94     -12.609  -0.926 -17.622  1.00 77.87           C  
ATOM    717  O   LYS A  94     -10.626   1.162 -16.510  1.00 77.87           O  
ATOM    718  CG  LYS A  94     -13.824  -1.516 -18.323  1.00 77.87           C  
ATOM    719  CD  LYS A  94     -13.528  -2.902 -18.883  1.00 77.87           C  
ATOM    720  CE  LYS A  94     -14.747  -3.499 -19.573  1.00 77.87           C  
ATOM    721  NZ  LYS A  94     -14.418  -4.779 -20.269  1.00 77.87           N  
ATOM    722  N   THR A  95     -11.983   0.721 -14.781  1.00 76.42           N  
ATOM    723  CA  THR A  95     -11.025   1.103 -13.749  1.00 76.42           C  
ATOM    724  C   THR A  95      -9.811   0.178 -13.769  1.00 76.42           C  
ATOM    725  CB  THR A  95     -11.670   1.076 -12.351  1.00 76.42           C  
ATOM    726  O   THR A  95      -8.689   0.613 -13.500  1.00 76.42           O  
ATOM    727  CG2 THR A  95     -10.710   1.608 -11.292  1.00 76.42           C  
ATOM    728  OG1 THR A  95     -12.851   1.888 -12.360  1.00 76.42           O  
ATOM    729  N   ARG A  96      -9.999  -1.028 -14.234  1.00 76.55           N  
ATOM    730  CA  ARG A  96      -8.932  -2.023 -14.202  1.00 76.55           C  
ATOM    731  C   ARG A  96      -7.739  -1.574 -15.040  1.00 76.55           C  
ATOM    732  CB  ARG A  96      -9.443  -3.377 -14.700  1.00 76.55           C  
ATOM    733  O   ARG A  96      -6.595  -1.915 -14.734  1.00 76.55           O  
ATOM    734  CG  ARG A  96     -10.399  -4.065 -13.740  1.00 76.55           C  
ATOM    735  CD  ARG A  96     -10.809  -5.443 -14.242  1.00 76.55           C  
ATOM    736  NE  ARG A  96     -11.673  -6.130 -13.287  1.00 76.55           N  
ATOM    737  NH1 ARG A  96     -12.129  -7.921 -14.674  1.00 76.55           N  
ATOM    738  NH2 ARG A  96     -13.045  -7.828 -12.575  1.00 76.55           N  
ATOM    739  CZ  ARG A  96     -12.280  -7.292 -13.514  1.00 76.55           C  
ATOM    740  N   ILE A  97      -7.999  -0.831 -16.011  1.00 80.91           N  
ATOM    741  CA  ILE A  97      -6.941  -0.397 -16.917  1.00 80.91           C  
ATOM    742  C   ILE A  97      -6.010   0.574 -16.195  1.00 80.91           C  
ATOM    743  CB  ILE A  97      -7.520   0.261 -18.189  1.00 80.91           C  
ATOM    744  O   ILE A  97      -4.859   0.758 -16.599  1.00 80.91           O  
ATOM    745  CG1 ILE A  97      -8.387   1.469 -17.818  1.00 80.91           C  
ATOM    746  CG2 ILE A  97      -8.320  -0.757 -19.007  1.00 80.91           C  
ATOM    747  CD1 ILE A  97      -8.754   2.354 -19.001  1.00 80.91           C  
ATOM    748  N   LEU A  98      -6.459   1.132 -15.029  1.00 84.23           N  
ATOM    749  CA  LEU A  98      -5.673   2.144 -14.331  1.00 84.23           C  
ATOM    750  C   LEU A  98      -4.960   1.541 -13.125  1.00 84.23           C  
ATOM    751  CB  LEU A  98      -6.568   3.302 -13.883  1.00 84.23           C  
ATOM    752  O   LEU A  98      -4.087   2.180 -12.532  1.00 84.23           O  
ATOM    753  CG  LEU A  98      -7.193   4.146 -14.995  1.00 84.23           C  
ATOM    754  CD1 LEU A  98      -8.137   5.187 -14.404  1.00 84.23           C  
ATOM    755  CD2 LEU A  98      -6.109   4.814 -15.833  1.00 84.23           C  
ATOM    756  N   ASN A  99      -5.253   0.411 -12.766  1.00 84.54           N  
ATOM    757  CA  ASN A  99      -4.808  -0.215 -11.526  1.00 84.54           C  
ATOM    758  C   ASN A  99      -3.287  -0.200 -11.405  1.00 84.54           C  
ATOM    759  CB  ASN A  99      -5.334  -1.649 -11.430  1.00 84.54           C  
ATOM    760  O   ASN A  99      -2.749   0.064 -10.328  1.00 84.54           O  
ATOM    761  CG  ASN A  99      -6.787  -1.711 -11.000  1.00 84.54           C  
ATOM    762  ND2 ASN A  99      -7.341  -2.917 -10.958  1.00 84.54           N  
ATOM    763  OD1 ASN A  99      -7.405  -0.684 -10.710  1.00 84.54           O  
ATOM    764  N   ASP A 100      -2.563  -0.354 -12.484  1.00 85.09           N  
ATOM    765  CA  ASP A 100      -1.107  -0.447 -12.439  1.00 85.09           C  
ATOM    766  C   ASP A 100      -0.482   0.897 -12.072  1.00 85.09           C  
ATOM    767  CB  ASP A 100      -0.558  -0.934 -13.781  1.00 85.09           C  
ATOM    768  O   ASP A 100       0.648   0.949 -11.581  1.00 85.09           O  
ATOM    769  CG  ASP A 100      -0.852  -2.400 -14.045  1.00 85.09           C  
ATOM    770  OD1 ASP A 100      -1.259  -3.119 -13.107  1.00 85.09           O  
ATOM    771  OD2 ASP A 100      -0.671  -2.842 -15.201  1.00 85.09           O  
ATOM    772  N   TYR A 101      -1.277   1.876 -12.218  1.00 90.92           N  
ATOM    773  CA  TYR A 101      -0.735   3.211 -11.996  1.00 90.92           C  
ATOM    774  C   TYR A 101      -0.999   3.678 -10.570  1.00 90.92           C  
ATOM    775  CB  TYR A 101      -1.336   4.208 -12.992  1.00 90.92           C  
ATOM    776  O   TYR A 101      -0.359   4.615 -10.087  1.00 90.92           O  
ATOM    777  CG  TYR A 101      -1.022   3.891 -14.433  1.00 90.92           C  
ATOM    778  CD1 TYR A 101       0.219   4.208 -14.983  1.00 90.92           C  
ATOM    779  CD2 TYR A 101      -1.964   3.274 -15.250  1.00 90.92           C  
ATOM    780  CE1 TYR A 101       0.512   3.919 -16.311  1.00 90.92           C  
ATOM    781  CE2 TYR A 101      -1.682   2.981 -16.580  1.00 90.92           C  
ATOM    782  OH  TYR A 101      -0.158   3.018 -18.416  1.00 90.92           O  
ATOM    783  CZ  TYR A 101      -0.443   3.306 -17.100  1.00 90.92           C  
ATOM    784  N   PHE A 102      -1.871   3.045  -9.884  1.00 92.88           N  
ATOM    785  CA  PHE A 102      -2.270   3.549  -8.575  1.00 92.88           C  
ATOM    786  C   PHE A 102      -2.097   2.477  -7.506  1.00 92.88           C  
ATOM    787  CB  PHE A 102      -3.723   4.033  -8.604  1.00 92.88           C  
ATOM    788  O   PHE A 102      -2.720   2.546  -6.444  1.00 92.88           O  
ATOM    789  CG  PHE A 102      -3.975   5.141  -9.591  1.00 92.88           C  
ATOM    790  CD1 PHE A 102      -3.284   6.343  -9.498  1.00 92.88           C  
ATOM    791  CD2 PHE A 102      -4.902   4.980 -10.612  1.00 92.88           C  
ATOM    792  CE1 PHE A 102      -3.515   7.371 -10.410  1.00 92.88           C  
ATOM    793  CE2 PHE A 102      -5.138   6.002 -11.527  1.00 92.88           C  
ATOM    794  CZ  PHE A 102      -4.444   7.197 -11.424  1.00 92.88           C  
ATOM    795  N   THR A 103      -1.271   1.479  -7.774  1.00 92.25           N  
ATOM    796  CA  THR A 103      -1.084   0.388  -6.825  1.00 92.25           C  
ATOM    797  C   THR A 103       0.331   0.403  -6.256  1.00 92.25           C  
ATOM    798  CB  THR A 103      -1.361  -0.977  -7.482  1.00 92.25           C  
ATOM    799  O   THR A 103       1.284   0.754  -6.955  1.00 92.25           O  
ATOM    800  CG2 THR A 103      -2.825  -1.105  -7.890  1.00 92.25           C  
ATOM    801  OG1 THR A 103      -0.539  -1.117  -8.647  1.00 92.25           O  
ATOM    802  N   CYS A 104       0.387   0.155  -4.970  1.00 94.54           N  
ATOM    803  CA  CYS A 104       1.656   0.056  -4.256  1.00 94.54           C  
ATOM    804  C   CYS A 104       2.294  -1.312  -4.465  1.00 94.54           C  
ATOM    805  CB  CYS A 104       1.452   0.311  -2.763  1.00 94.54           C  
ATOM    806  O   CYS A 104       1.643  -2.341  -4.276  1.00 94.54           O  
ATOM    807  SG  CYS A 104       2.976   0.233  -1.796  1.00 94.54           S  
ATOM    808  N   THR A 105       3.616  -1.362  -4.807  1.00 92.88           N  
ATOM    809  CA  THR A 105       4.291  -2.624  -5.090  1.00 92.88           C  
ATOM    810  C   THR A 105       4.663  -3.340  -3.795  1.00 92.88           C  
ATOM    811  CB  THR A 105       5.557  -2.403  -5.939  1.00 92.88           C  
ATOM    812  O   THR A 105       5.002  -4.525  -3.809  1.00 92.88           O  
ATOM    813  CG2 THR A 105       5.210  -1.804  -7.298  1.00 92.88           C  
ATOM    814  OG1 THR A 105       6.439  -1.510  -5.247  1.00 92.88           O  
ATOM    815  N   LEU A 106       4.686  -2.687  -2.667  1.00 92.12           N  
ATOM    816  CA  LEU A 106       5.053  -3.273  -1.383  1.00 92.12           C  
ATOM    817  C   LEU A 106       3.855  -3.966  -0.740  1.00 92.12           C  
ATOM    818  CB  LEU A 106       5.602  -2.199  -0.440  1.00 92.12           C  
ATOM    819  O   LEU A 106       3.990  -5.057  -0.182  1.00 92.12           O  
ATOM    820  CG  LEU A 106       6.947  -1.581  -0.827  1.00 92.12           C  
ATOM    821  CD1 LEU A 106       7.256  -0.384   0.066  1.00 92.12           C  
ATOM    822  CD2 LEU A 106       8.058  -2.621  -0.741  1.00 92.12           C  
ATOM    823  N   CYS A 107       2.637  -3.313  -0.819  1.00 91.05           N  
ATOM    824  CA  CYS A 107       1.463  -3.917  -0.199  1.00 91.05           C  
ATOM    825  C   CYS A 107       0.507  -4.459  -1.255  1.00 91.05           C  
ATOM    826  CB  CYS A 107       0.739  -2.899   0.682  1.00 91.05           C  
ATOM    827  O   CYS A 107      -0.475  -5.127  -0.926  1.00 91.05           O  
ATOM    828  SG  CYS A 107      -0.060  -1.571  -0.245  1.00 91.05           S  
ATOM    829  N   ASP A 108       0.763  -4.264  -2.505  1.00 90.71           N  
ATOM    830  CA  ASP A 108      -0.071  -4.706  -3.619  1.00 90.71           C  
ATOM    831  C   ASP A 108      -1.490  -4.153  -3.496  1.00 90.71           C  
ATOM    832  CB  ASP A 108      -0.106  -6.234  -3.690  1.00 90.71           C  
ATOM    833  O   ASP A 108      -2.454  -4.814  -3.886  1.00 90.71           O  
ATOM    834  CG  ASP A 108       1.239  -6.841  -4.047  1.00 90.71           C  
ATOM    835  OD1 ASP A 108       1.909  -6.339  -4.975  1.00 90.71           O  
ATOM    836  OD2 ASP A 108       1.632  -7.834  -3.396  1.00 90.71           O  
ATOM    837  N   GLY A 109      -1.717  -3.063  -2.927  1.00 89.31           N  
ATOM    838  CA  GLY A 109      -2.955  -2.308  -2.811  1.00 89.31           C  
ATOM    839  C   GLY A 109      -2.861  -0.914  -3.401  1.00 89.31           C  
ATOM    840  O   GLY A 109      -1.832  -0.543  -3.969  1.00 89.31           O  
ATOM    841  N   TYR A 110      -4.029  -0.190  -3.368  1.00 92.83           N  
ATOM    842  CA  TYR A 110      -4.036   1.193  -3.833  1.00 92.83           C  
ATOM    843  C   TYR A 110      -3.294   2.100  -2.858  1.00 92.83           C  
ATOM    844  CB  TYR A 110      -5.472   1.691  -4.018  1.00 92.83           C  
ATOM    845  O   TYR A 110      -3.183   1.786  -1.671  1.00 92.83           O  
ATOM    846  CG  TYR A 110      -6.208   1.014  -5.150  1.00 92.83           C  
ATOM    847  CD1 TYR A 110      -5.846   1.242  -6.476  1.00 92.83           C  
ATOM    848  CD2 TYR A 110      -7.265   0.148  -4.896  1.00 92.83           C  
ATOM    849  CE1 TYR A 110      -6.522   0.623  -7.522  1.00 92.83           C  
ATOM    850  CE2 TYR A 110      -7.948  -0.477  -5.934  1.00 92.83           C  
ATOM    851  OH  TYR A 110      -8.242  -0.850  -8.273  1.00 92.83           O  
ATOM    852  CZ  TYR A 110      -7.570  -0.234  -7.242  1.00 92.83           C  
ATOM    853  N   PHE A 111      -2.789   3.199  -3.373  1.00 94.35           N  
ATOM    854  CA  PHE A 111      -1.971   4.099  -2.569  1.00 94.35           C  
ATOM    855  C   PHE A 111      -2.770   4.652  -1.394  1.00 94.35           C  
ATOM    856  CB  PHE A 111      -1.433   5.249  -3.426  1.00 94.35           C  
ATOM    857  O   PHE A 111      -3.913   5.082  -1.562  1.00 94.35           O  
ATOM    858  CG  PHE A 111      -0.391   4.825  -4.426  1.00 94.35           C  
ATOM    859  CD1 PHE A 111       0.711   4.079  -4.028  1.00 94.35           C  
ATOM    860  CD2 PHE A 111      -0.515   5.173  -5.764  1.00 94.35           C  
ATOM    861  CE1 PHE A 111       1.677   3.686  -4.951  1.00 94.35           C  
ATOM    862  CE2 PHE A 111       0.446   4.784  -6.693  1.00 94.35           C  
ATOM    863  CZ  PHE A 111       1.542   4.041  -6.284  1.00 94.35           C  
ATOM    864  N   LYS A 112      -2.229   4.638  -0.220  1.00 92.31           N  
ATOM    865  CA  LYS A 112      -2.672   5.312   0.997  1.00 92.31           C  
ATOM    866  C   LYS A 112      -1.601   6.267   1.517  1.00 92.31           C  
ATOM    867  CB  LYS A 112      -3.031   4.289   2.077  1.00 92.31           C  
ATOM    868  O   LYS A 112      -0.497   5.841   1.863  1.00 92.31           O  
ATOM    869  CG  LYS A 112      -4.227   3.416   1.728  1.00 92.31           C  
ATOM    870  CD  LYS A 112      -4.505   2.388   2.818  1.00 92.31           C  
ATOM    871  CE  LYS A 112      -5.595   1.411   2.400  1.00 92.31           C  
ATOM    872  NZ  LYS A 112      -5.971   0.491   3.516  1.00 92.31           N  
ATOM    873  N   GLU A 113      -1.975   7.535   1.514  1.00 93.98           N  
ATOM    874  CA  GLU A 113      -0.953   8.529   1.825  1.00 93.98           C  
ATOM    875  C   GLU A 113       0.308   8.304   0.996  1.00 93.98           C  
ATOM    876  CB  GLU A 113      -0.613   8.502   3.318  1.00 93.98           C  
ATOM    877  O   GLU A 113       1.374   8.013   1.544  1.00 93.98           O  
ATOM    878  CG  GLU A 113      -1.788   8.842   4.223  1.00 93.98           C  
ATOM    879  CD  GLU A 113      -1.461   8.722   5.703  1.00 93.98           C  
ATOM    880  OE1 GLU A 113      -2.200   9.293   6.536  1.00 93.98           O  
ATOM    881  OE2 GLU A 113      -0.456   8.052   6.031  1.00 93.98           O  
ATOM    882  N   CYS A 114       0.178   8.525  -0.216  1.00 96.55           N  
ATOM    883  CA  CYS A 114       1.189   8.214  -1.219  1.00 96.55           C  
ATOM    884  C   CYS A 114       2.484   8.970  -0.942  1.00 96.55           C  
ATOM    885  CB  CYS A 114       0.679   8.556  -2.619  1.00 96.55           C  
ATOM    886  O   CYS A 114       2.460  10.172  -0.673  1.00 96.55           O  
ATOM    887  SG  CYS A 114       1.807   8.072  -3.944  1.00 96.55           S  
ATOM    888  N   MET A 115       3.637   8.221  -0.976  1.00 96.94           N  
ATOM    889  CA  MET A 115       4.998   8.742  -0.896  1.00 96.94           C  
ATOM    890  C   MET A 115       5.784   8.409  -2.160  1.00 96.94           C  
ATOM    891  CB  MET A 115       5.719   8.180   0.331  1.00 96.94           C  
ATOM    892  O   MET A 115       5.698   7.291  -2.672  1.00 96.94           O  
ATOM    893  CG  MET A 115       5.008   8.467   1.644  1.00 96.94           C  
ATOM    894  SD  MET A 115       5.038  10.248   2.085  1.00 96.94           S  
ATOM    895  CE  MET A 115       6.787  10.439   2.526  1.00 96.94           C  
ATOM    896  N   THR A 116       6.469   9.405  -2.640  1.00 97.11           N  
ATOM    897  CA  THR A 116       7.271   9.211  -3.844  1.00 97.11           C  
ATOM    898  C   THR A 116       8.750   9.448  -3.553  1.00 97.11           C  
ATOM    899  CB  THR A 116       6.811  10.147  -4.977  1.00 97.11           C  
ATOM    900  O   THR A 116       9.105  10.389  -2.840  1.00 97.11           O  
ATOM    901  CG2 THR A 116       7.655   9.946  -6.232  1.00 97.11           C  
ATOM    902  OG1 THR A 116       5.440   9.874  -5.288  1.00 97.11           O  
ATOM    903  N   ILE A 117       9.542   8.545  -4.147  1.00 95.94           N  
ATOM    904  CA  ILE A 117      10.986   8.719  -4.046  1.00 95.94           C  
ATOM    905  C   ILE A 117      11.460   9.724  -5.094  1.00 95.94           C  
ATOM    906  CB  ILE A 117      11.731   7.376  -4.217  1.00 95.94           C  
ATOM    907  O   ILE A 117      11.204   9.552  -6.288  1.00 95.94           O  
ATOM    908  CG1 ILE A 117      11.240   6.358  -3.181  1.00 95.94           C  
ATOM    909  CG2 ILE A 117      13.245   7.580  -4.109  1.00 95.94           C  
ATOM    910  CD1 ILE A 117      11.785   4.951  -3.389  1.00 95.94           C  
ATOM    911  N   ASN A 118      12.228  10.718  -4.811  1.00 94.36           N  
ATOM    912  CA  ASN A 118      12.645  11.807  -5.689  1.00 94.36           C  
ATOM    913  C   ASN A 118      13.669  11.336  -6.718  1.00 94.36           C  
ATOM    914  CB  ASN A 118      13.210  12.969  -4.871  1.00 94.36           C  
ATOM    915  O   ASN A 118      13.681  11.817  -7.852  1.00 94.36           O  
ATOM    916  CG  ASN A 118      12.147  13.685  -4.061  1.00 94.36           C  
ATOM    917  ND2 ASN A 118      12.577  14.477  -3.086  1.00 94.36           N  
ATOM    918  OD1 ASN A 118      10.949  13.527  -4.310  1.00 94.36           O  
ATOM    919  N   GLU A 119      14.424  10.386  -6.443  1.00 93.30           N  
ATOM    920  CA  GLU A 119      15.509   9.967  -7.325  1.00 93.30           C  
ATOM    921  C   GLU A 119      14.990   9.086  -8.458  1.00 93.30           C  
ATOM    922  CB  GLU A 119      16.589   9.224  -6.534  1.00 93.30           C  
ATOM    923  O   GLU A 119      15.451   9.194  -9.597  1.00 93.30           O  
ATOM    924  CG  GLU A 119      17.247  10.067  -5.452  1.00 93.30           C  
ATOM    925  CD  GLU A 119      18.031  11.247  -6.004  1.00 93.30           C  
ATOM    926  OE1 GLU A 119      18.288  12.212  -5.249  1.00 93.30           O  
ATOM    927  OE2 GLU A 119      18.391  11.206  -7.202  1.00 93.30           O  
ATOM    928  N   CYS A 120      13.978   8.266  -8.171  1.00 95.40           N  
ATOM    929  CA  CYS A 120      13.524   7.341  -9.204  1.00 95.40           C  
ATOM    930  C   CYS A 120      12.037   7.525  -9.484  1.00 95.40           C  
ATOM    931  CB  CYS A 120      13.798   5.896  -8.788  1.00 95.40           C  
ATOM    932  O   CYS A 120      11.507   6.959 -10.442  1.00 95.40           O  
ATOM    933  SG  CYS A 120      12.947   5.400  -7.274  1.00 95.40           S  
ATOM    934  N   LEU A 121      11.295   8.272  -8.718  1.00 95.97           N  
ATOM    935  CA  LEU A 121       9.895   8.654  -8.864  1.00 95.97           C  
ATOM    936  C   LEU A 121       8.985   7.434  -8.767  1.00 95.97           C  
ATOM    937  CB  LEU A 121       9.671   9.368 -10.200  1.00 95.97           C  
ATOM    938  O   LEU A 121       7.920   7.398  -9.388  1.00 95.97           O  
ATOM    939  CG  LEU A 121      10.430  10.680 -10.404  1.00 95.97           C  
ATOM    940  CD1 LEU A 121      10.089  11.284 -11.762  1.00 95.97           C  
ATOM    941  CD2 LEU A 121      10.114  11.661  -9.281  1.00 95.97           C  
ATOM    942  N   HIS A 122       9.341   6.376  -8.013  1.00 97.16           N  
ATOM    943  CA  HIS A 122       8.441   5.284  -7.660  1.00 97.16           C  
ATOM    944  C   HIS A 122       7.675   5.594  -6.378  1.00 97.16           C  
ATOM    945  CB  HIS A 122       9.219   3.977  -7.503  1.00 97.16           C  
ATOM    946  O   HIS A 122       8.219   6.209  -5.458  1.00 97.16           O  
ATOM    947  CG  HIS A 122       9.731   3.425  -8.795  1.00 97.16           C  
ATOM    948  CD2 HIS A 122       9.098   3.160  -9.962  1.00 97.16           C  
ATOM    949  ND1 HIS A 122      11.051   3.075  -8.984  1.00 97.16           N  
ATOM    950  CE1 HIS A 122      11.207   2.618 -10.215  1.00 97.16           C  
ATOM    951  NE2 HIS A 122      10.037   2.659 -10.829  1.00 97.16           N  
ATOM    952  N   SER A 123       6.417   5.295  -6.422  1.00 97.27           N  
ATOM    953  CA  SER A 123       5.510   5.688  -5.349  1.00 97.27           C  
ATOM    954  C   SER A 123       5.069   4.481  -4.528  1.00 97.27           C  
ATOM    955  CB  SER A 123       4.284   6.404  -5.918  1.00 97.27           C  
ATOM    956  O   SER A 123       4.937   3.377  -5.060  1.00 97.27           O  
ATOM    957  OG  SER A 123       4.668   7.557  -6.646  1.00 97.27           O  
ATOM    958  N   PHE A 124       4.932   4.741  -3.225  1.00 96.90           N  
ATOM    959  CA  PHE A 124       4.483   3.752  -2.252  1.00 96.90           C  
ATOM    960  C   PHE A 124       3.549   4.386  -1.227  1.00 96.90           C  
ATOM    961  CB  PHE A 124       5.681   3.111  -1.544  1.00 96.90           C  
ATOM    962  O   PHE A 124       3.439   5.611  -1.155  1.00 96.90           O  
ATOM    963  CG  PHE A 124       6.747   2.615  -2.484  1.00 96.90           C  
ATOM    964  CD1 PHE A 124       6.633   1.372  -3.093  1.00 96.90           C  
ATOM    965  CD2 PHE A 124       7.864   3.394  -2.758  1.00 96.90           C  
ATOM    966  CE1 PHE A 124       7.618   0.910  -3.963  1.00 96.90           C  
ATOM    967  CE2 PHE A 124       8.853   2.940  -3.626  1.00 96.90           C  
ATOM    968  CZ  PHE A 124       8.728   1.697  -4.227  1.00 96.90           C  
ATOM    969  N   CYS A 125       2.846   3.449  -0.401  1.00 95.60           N  
ATOM    970  CA  CYS A 125       2.113   3.970   0.748  1.00 95.60           C  
ATOM    971  C   CYS A 125       3.069   4.496   1.812  1.00 95.60           C  
ATOM    972  CB  CYS A 125       1.215   2.888   1.346  1.00 95.60           C  
ATOM    973  O   CYS A 125       4.212   4.046   1.903  1.00 95.60           O  
ATOM    974  SG  CYS A 125       0.016   2.209   0.179  1.00 95.60           S  
ATOM    975  N   ARG A 126       2.662   5.468   2.515  1.00 95.45           N  
ATOM    976  CA  ARG A 126       3.503   6.028   3.568  1.00 95.45           C  
ATOM    977  C   ARG A 126       3.970   4.942   4.532  1.00 95.45           C  
ATOM    978  CB  ARG A 126       2.753   7.121   4.332  1.00 95.45           C  
ATOM    979  O   ARG A 126       5.165   4.824   4.810  1.00 95.45           O  
ATOM    980  CG  ARG A 126       3.576   7.785   5.424  1.00 95.45           C  
ATOM    981  CD  ARG A 126       2.792   8.878   6.136  1.00 95.45           C  
ATOM    982  NE  ARG A 126       3.499   9.368   7.316  1.00 95.45           N  
ATOM    983  NH1 ARG A 126       4.004  11.432   6.411  1.00 95.45           N  
ATOM    984  NH2 ARG A 126       4.678  10.913   8.539  1.00 95.45           N  
ATOM    985  CZ  ARG A 126       4.059  10.570   7.419  1.00 95.45           C  
ATOM    986  N   SER A 127       3.056   4.178   4.988  1.00 92.45           N  
ATOM    987  CA  SER A 127       3.380   3.128   5.949  1.00 92.45           C  
ATOM    988  C   SER A 127       4.319   2.092   5.341  1.00 92.45           C  
ATOM    989  CB  SER A 127       2.105   2.444   6.445  1.00 92.45           C  
ATOM    990  O   SER A 127       5.233   1.606   6.011  1.00 92.45           O  
ATOM    991  OG  SER A 127       1.397   1.856   5.367  1.00 92.45           O  
ATOM    992  N   CYS A 128       4.122   1.800   4.087  1.00 93.04           N  
ATOM    993  CA  CYS A 128       4.949   0.818   3.394  1.00 93.04           C  
ATOM    994  C   CYS A 128       6.375   1.328   3.224  1.00 93.04           C  
ATOM    995  CB  CYS A 128       4.352   0.481   2.028  1.00 93.04           C  
ATOM    996  O   CYS A 128       7.335   0.587   3.446  1.00 93.04           O  
ATOM    997  SG  CYS A 128       2.783  -0.409   2.119  1.00 93.04           S  
ATOM    998  N   ALA A 129       6.453   2.570   2.857  1.00 92.91           N  
ATOM    999  CA  ALA A 129       7.772   3.170   2.673  1.00 92.91           C  
ATOM   1000  C   ALA A 129       8.533   3.235   3.994  1.00 92.91           C  
ATOM   1001  CB  ALA A 129       7.643   4.565   2.068  1.00 92.91           C  
ATOM   1002  O   ALA A 129       9.712   2.878   4.057  1.00 92.91           O  
ATOM   1003  N   VAL A 130       7.889   3.597   5.007  1.00 91.39           N  
ATOM   1004  CA  VAL A 130       8.504   3.757   6.321  1.00 91.39           C  
ATOM   1005  C   VAL A 130       8.965   2.399   6.844  1.00 91.39           C  
ATOM   1006  CB  VAL A 130       7.533   4.414   7.326  1.00 91.39           C  
ATOM   1007  O   VAL A 130      10.078   2.270   7.360  1.00 91.39           O  
ATOM   1008  CG1 VAL A 130       8.106   4.367   8.741  1.00 91.39           C  
ATOM   1009  CG2 VAL A 130       7.234   5.855   6.915  1.00 91.39           C  
ATOM   1010  N   GLU A 131       8.102   1.428   6.722  1.00 90.37           N  
ATOM   1011  CA  GLU A 131       8.435   0.079   7.168  1.00 90.37           C  
ATOM   1012  C   GLU A 131       9.638  -0.473   6.408  1.00 90.37           C  
ATOM   1013  CB  GLU A 131       7.234  -0.855   6.999  1.00 90.37           C  
ATOM   1014  O   GLU A 131      10.497  -1.136   6.993  1.00 90.37           O  
ATOM   1015  CG  GLU A 131       7.449  -2.245   7.579  1.00 90.37           C  
ATOM   1016  CD  GLU A 131       6.237  -3.151   7.432  1.00 90.37           C  
ATOM   1017  OE1 GLU A 131       6.314  -4.337   7.825  1.00 90.37           O  
ATOM   1018  OE2 GLU A 131       5.202  -2.671   6.918  1.00 90.37           O  
ATOM   1019  N   HIS A 132       9.668  -0.232   5.140  1.00 90.07           N  
ATOM   1020  CA  HIS A 132      10.755  -0.733   4.306  1.00 90.07           C  
ATOM   1021  C   HIS A 132      12.080  -0.074   4.673  1.00 90.07           C  
ATOM   1022  CB  HIS A 132      10.445  -0.500   2.826  1.00 90.07           C  
ATOM   1023  O   HIS A 132      13.102  -0.753   4.799  1.00 90.07           O  
ATOM   1024  CG  HIS A 132      11.503  -1.018   1.903  1.00 90.07           C  
ATOM   1025  CD2 HIS A 132      12.495  -0.378   1.240  1.00 90.07           C  
ATOM   1026  ND1 HIS A 132      11.613  -2.351   1.571  1.00 90.07           N  
ATOM   1027  CE1 HIS A 132      12.632  -2.509   0.743  1.00 90.07           C  
ATOM   1028  NE2 HIS A 132      13.183  -1.327   0.526  1.00 90.07           N  
ATOM   1029  N   PHE A 133      12.095   1.174   4.927  1.00 90.16           N  
ATOM   1030  CA  PHE A 133      13.341   1.903   5.130  1.00 90.16           C  
ATOM   1031  C   PHE A 133      13.732   1.906   6.603  1.00 90.16           C  
ATOM   1032  CB  PHE A 133      13.213   3.342   4.619  1.00 90.16           C  
ATOM   1033  O   PHE A 133      14.841   2.314   6.956  1.00 90.16           O  
ATOM   1034  CG  PHE A 133      13.072   3.444   3.124  1.00 90.16           C  
ATOM   1035  CD1 PHE A 133      14.002   2.848   2.281  1.00 90.16           C  
ATOM   1036  CD2 PHE A 133      12.008   4.137   2.562  1.00 90.16           C  
ATOM   1037  CE1 PHE A 133      13.873   2.941   0.897  1.00 90.16           C  
ATOM   1038  CE2 PHE A 133      11.872   4.234   1.180  1.00 90.16           C  
ATOM   1039  CZ  PHE A 133      12.807   3.636   0.349  1.00 90.16           C  
ATOM   1040  N   ASP A 134      12.804   1.446   7.489  1.00 87.62           N  
ATOM   1041  CA  ASP A 134      13.125   1.304   8.906  1.00 87.62           C  
ATOM   1042  C   ASP A 134      14.080   0.135   9.139  1.00 87.62           C  
ATOM   1043  CB  ASP A 134      11.849   1.113   9.729  1.00 87.62           C  
ATOM   1044  O   ASP A 134      14.846   0.136  10.104  1.00 87.62           O  
ATOM   1045  CG  ASP A 134      11.172   2.425  10.087  1.00 87.62           C  
ATOM   1046  OD1 ASP A 134      11.815   3.492   9.981  1.00 87.62           O  
ATOM   1047  OD2 ASP A 134       9.987   2.391  10.481  1.00 87.62           O  
ATOM   1048  N   ASP A 135      14.172  -0.746   8.226  1.00 83.72           N  
ATOM   1049  CA  ASP A 135      15.118  -1.854   8.313  1.00 83.72           C  
ATOM   1050  C   ASP A 135      16.527  -1.403   7.936  1.00 83.72           C  
ATOM   1051  CB  ASP A 135      14.677  -3.009   7.412  1.00 83.72           C  
ATOM   1052  O   ASP A 135      16.707  -0.643   6.982  1.00 83.72           O  
ATOM   1053  CG  ASP A 135      13.375  -3.648   7.863  1.00 83.72           C  
ATOM   1054  OD1 ASP A 135      13.063  -3.609   9.072  1.00 83.72           O  
ATOM   1055  OD2 ASP A 135      12.657  -4.199   7.001  1.00 83.72           O  
ATOM   1056  N   GLU A 136      17.531  -1.469   8.855  1.00 70.92           N  
ATOM   1057  CA  GLU A 136      18.897  -0.962   8.772  1.00 70.92           C  
ATOM   1058  C   GLU A 136      19.589  -1.445   7.500  1.00 70.92           C  
ATOM   1059  CB  GLU A 136      19.704  -1.384  10.002  1.00 70.92           C  
ATOM   1060  O   GLU A 136      20.454  -0.755   6.958  1.00 70.92           O  
ATOM   1061  CG  GLU A 136      19.189  -0.793  11.307  1.00 70.92           C  
ATOM   1062  CD  GLU A 136      19.498   0.688  11.459  1.00 70.92           C  
ATOM   1063  OE1 GLU A 136      18.567   1.477  11.735  1.00 70.92           O  
ATOM   1064  OE2 GLU A 136      20.682   1.062  11.299  1.00 70.92           O  
ATOM   1065  N   ASP A 137      19.005  -2.269   6.767  1.00 75.60           N  
ATOM   1066  CA  ASP A 137      19.730  -2.846   5.639  1.00 75.60           C  
ATOM   1067  C   ASP A 137      19.097  -2.435   4.311  1.00 75.60           C  
ATOM   1068  CB  ASP A 137      19.772  -4.371   5.752  1.00 75.60           C  
ATOM   1069  O   ASP A 137      19.612  -2.769   3.242  1.00 75.60           O  
ATOM   1070  CG  ASP A 137      20.602  -4.856   6.928  1.00 75.60           C  
ATOM   1071  OD1 ASP A 137      21.657  -4.253   7.220  1.00 75.60           O  
ATOM   1072  OD2 ASP A 137      20.198  -5.852   7.566  1.00 75.60           O  
ATOM   1073  N   ASN A 138      18.160  -1.522   4.423  1.00 81.48           N  
ATOM   1074  CA  ASN A 138      17.499  -1.252   3.150  1.00 81.48           C  
ATOM   1075  C   ASN A 138      17.636   0.213   2.747  1.00 81.48           C  
ATOM   1076  CB  ASN A 138      16.022  -1.649   3.218  1.00 81.48           C  
ATOM   1077  O   ASN A 138      17.054   1.094   3.384  1.00 81.48           O  
ATOM   1078  CG  ASN A 138      15.531  -2.293   1.936  1.00 81.48           C  
ATOM   1079  ND2 ASN A 138      14.225  -2.233   1.705  1.00 81.48           N  
ATOM   1080  OD1 ASN A 138      16.319  -2.840   1.161  1.00 81.48           O  
ATOM   1081  N   SER A 139      18.542   0.535   1.797  1.00 88.37           N  
ATOM   1082  CA  SER A 139      18.708   1.890   1.282  1.00 88.37           C  
ATOM   1083  C   SER A 139      18.459   1.945  -0.221  1.00 88.37           C  
ATOM   1084  CB  SER A 139      20.110   2.414   1.594  1.00 88.37           C  
ATOM   1085  O   SER A 139      18.916   2.867  -0.898  1.00 88.37           O  
ATOM   1086  OG  SER A 139      21.100   1.526   1.105  1.00 88.37           O  
ATOM   1087  N   GLN A 140      17.786   0.890  -0.613  1.00 92.73           N  
ATOM   1088  CA  GLN A 140      17.506   0.850  -2.045  1.00 92.73           C  
ATOM   1089  C   GLN A 140      16.004   0.887  -2.313  1.00 92.73           C  
ATOM   1090  CB  GLN A 140      18.122  -0.399  -2.678  1.00 92.73           C  
ATOM   1091  O   GLN A 140      15.211   0.417  -1.495  1.00 92.73           O  
ATOM   1092  CG  GLN A 140      19.636  -0.477  -2.537  1.00 92.73           C  
ATOM   1093  CD  GLN A 140      20.203  -1.798  -3.023  1.00 92.73           C  
ATOM   1094  NE2 GLN A 140      21.525  -1.873  -3.128  1.00 92.73           N  
ATOM   1095  OE1 GLN A 140      19.458  -2.743  -3.302  1.00 92.73           O  
ATOM   1096  N   CYS A 141      15.691   1.492  -3.468  1.00 94.58           N  
ATOM   1097  CA  CYS A 141      14.300   1.492  -3.907  1.00 94.58           C  
ATOM   1098  C   CYS A 141      13.798   0.071  -4.131  1.00 94.58           C  
ATOM   1099  CB  CYS A 141      14.143   2.307  -5.190  1.00 94.58           C  
ATOM   1100  O   CYS A 141      14.456  -0.726  -4.803  1.00 94.58           O  
ATOM   1101  SG  CYS A 141      12.479   2.248  -5.891  1.00 94.58           S  
ATOM   1102  N   PRO A 142      12.568  -0.279  -3.591  1.00 92.56           N  
ATOM   1103  CA  PRO A 142      12.027  -1.633  -3.734  1.00 92.56           C  
ATOM   1104  C   PRO A 142      11.592  -1.945  -5.164  1.00 92.56           C  
ATOM   1105  CB  PRO A 142      10.825  -1.634  -2.786  1.00 92.56           C  
ATOM   1106  O   PRO A 142      11.494  -3.116  -5.542  1.00 92.56           O  
ATOM   1107  CG  PRO A 142      11.060  -0.477  -1.870  1.00 92.56           C  
ATOM   1108  CD  PRO A 142      11.846   0.566  -2.611  1.00 92.56           C  
ATOM   1109  N   THR A 143      11.439  -0.928  -5.969  1.00 94.20           N  
ATOM   1110  CA  THR A 143      10.941  -1.125  -7.326  1.00 94.20           C  
ATOM   1111  C   THR A 143      12.096  -1.209  -8.319  1.00 94.20           C  
ATOM   1112  CB  THR A 143       9.986   0.010  -7.740  1.00 94.20           C  
ATOM   1113  O   THR A 143      12.131  -2.106  -9.164  1.00 94.20           O  
ATOM   1114  CG2 THR A 143       9.394  -0.247  -9.122  1.00 94.20           C  
ATOM   1115  OG1 THR A 143       8.921   0.103  -6.786  1.00 94.20           O  
ATOM   1116  N   CYS A 144      13.058  -0.332  -8.206  1.00 95.24           N  
ATOM   1117  CA  CYS A 144      14.076  -0.270  -9.250  1.00 95.24           C  
ATOM   1118  C   CYS A 144      15.461  -0.551  -8.678  1.00 95.24           C  
ATOM   1119  CB  CYS A 144      14.063   1.098  -9.930  1.00 95.24           C  
ATOM   1120  O   CYS A 144      16.446  -0.588  -9.418  1.00 95.24           O  
ATOM   1121  SG  CYS A 144      14.539   2.458  -8.841  1.00 95.24           S  
ATOM   1122  N   ASP A 145      15.597  -0.727  -7.385  1.00 92.87           N  
ATOM   1123  CA  ASP A 145      16.825  -1.083  -6.680  1.00 92.87           C  
ATOM   1124  C   ASP A 145      17.851   0.045  -6.759  1.00 92.87           C  
ATOM   1125  CB  ASP A 145      17.417  -2.373  -7.251  1.00 92.87           C  
ATOM   1126  O   ASP A 145      19.051  -0.188  -6.601  1.00 92.87           O  
ATOM   1127  CG  ASP A 145      16.568  -3.597  -6.955  1.00 92.87           C  
ATOM   1128  OD1 ASP A 145      15.994  -3.689  -5.849  1.00 92.87           O  
ATOM   1129  OD2 ASP A 145      16.474  -4.479  -7.836  1.00 92.87           O  
ATOM   1130  N   MET A 146      17.423   1.222  -7.087  1.00 92.94           N  
ATOM   1131  CA  MET A 146      18.292   2.396  -7.087  1.00 92.94           C  
ATOM   1132  C   MET A 146      18.751   2.733  -5.672  1.00 92.94           C  
ATOM   1133  CB  MET A 146      17.574   3.597  -7.703  1.00 92.94           C  
ATOM   1134  O   MET A 146      17.948   2.730  -4.737  1.00 92.94           O  
ATOM   1135  CG  MET A 146      18.453   4.830  -7.846  1.00 92.94           C  
ATOM   1136  SD  MET A 146      17.648   6.158  -8.822  1.00 92.94           S  
ATOM   1137  CE  MET A 146      17.876   5.506 -10.500  1.00 92.94           C  
ATOM   1138  N   GLU A 147      20.043   3.042  -5.558  1.00 92.08           N  
ATOM   1139  CA  GLU A 147      20.610   3.402  -4.262  1.00 92.08           C  
ATOM   1140  C   GLU A 147      20.205   4.817  -3.857  1.00 92.08           C  
ATOM   1141  CB  GLU A 147      22.136   3.279  -4.290  1.00 92.08           C  
ATOM   1142  O   GLU A 147      20.437   5.772  -4.601  1.00 92.08           O  
ATOM   1143  CG  GLU A 147      22.793   3.475  -2.931  1.00 92.08           C  
ATOM   1144  CD  GLU A 147      22.642   2.273  -2.013  1.00 92.08           C  
ATOM   1145  OE1 GLU A 147      22.550   2.460  -0.778  1.00 92.08           O  
ATOM   1146  OE2 GLU A 147      22.617   1.135  -2.532  1.00 92.08           O  
ATOM   1147  N   LEU A 148      19.439   4.954  -2.678  1.00 89.68           N  
ATOM   1148  CA  LEU A 148      18.915   6.238  -2.225  1.00 89.68           C  
ATOM   1149  C   LEU A 148      19.900   6.928  -1.288  1.00 89.68           C  
ATOM   1150  CB  LEU A 148      17.569   6.049  -1.521  1.00 89.68           C  
ATOM   1151  O   LEU A 148      19.737   8.108  -0.968  1.00 89.68           O  
ATOM   1152  CG  LEU A 148      16.459   5.393  -2.344  1.00 89.68           C  
ATOM   1153  CD1 LEU A 148      15.215   5.185  -1.487  1.00 89.68           C  
ATOM   1154  CD2 LEU A 148      16.133   6.237  -3.572  1.00 89.68           C  
ATOM   1155  N   GLY A 149      21.189   6.343  -1.155  1.00 82.70           N  
ATOM   1156  CA  GLY A 149      22.211   6.951  -0.317  1.00 82.70           C  
ATOM   1157  C   GLY A 149      21.902   6.855   1.165  1.00 82.70           C  
ATOM   1158  O   GLY A 149      21.284   5.888   1.614  1.00 82.70           O  
ATOM   1159  N   GLY A 150      22.517   7.678   2.032  1.00 79.87           N  
ATOM   1160  CA  GLY A 150      22.401   7.730   3.481  1.00 79.87           C  
ATOM   1161  C   GLY A 150      21.011   7.384   3.981  1.00 79.87           C  
ATOM   1162  O   GLY A 150      20.565   6.243   3.849  1.00 79.87           O  
ATOM   1163  N   ASN A 151      20.303   8.382   4.485  1.00 84.28           N  
ATOM   1164  CA  ASN A 151      18.959   8.235   5.035  1.00 84.28           C  
ATOM   1165  C   ASN A 151      17.906   8.179   3.932  1.00 84.28           C  
ATOM   1166  CB  ASN A 151      18.649   9.374   6.008  1.00 84.28           C  
ATOM   1167  O   ASN A 151      17.627   9.188   3.282  1.00 84.28           O  
ATOM   1168  CG  ASN A 151      19.520   9.336   7.248  1.00 84.28           C  
ATOM   1169  ND2 ASN A 151      19.984  10.502   7.683  1.00 84.28           N  
ATOM   1170  OD1 ASN A 151      19.775   8.268   7.810  1.00 84.28           O  
ATOM   1171  N   PRO A 152      17.440   7.022   3.632  1.00 85.37           N  
ATOM   1172  CA  PRO A 152      16.412   6.881   2.598  1.00 85.37           C  
ATOM   1173  C   PRO A 152      15.163   7.708   2.892  1.00 85.37           C  
ATOM   1174  CB  PRO A 152      16.094   5.384   2.620  1.00 85.37           C  
ATOM   1175  O   PRO A 152      14.442   8.093   1.967  1.00 85.37           O  
ATOM   1176  CG  PRO A 152      16.567   4.912   3.957  1.00 85.37           C  
ATOM   1177  CD  PRO A 152      17.725   5.768   4.383  1.00 85.37           C  
ATOM   1178  N   ASN A 153      14.928   8.040   4.138  1.00 86.05           N  
ATOM   1179  CA  ASN A 153      13.746   8.806   4.520  1.00 86.05           C  
ATOM   1180  C   ASN A 153      13.802  10.231   3.977  1.00 86.05           C  
ATOM   1181  CB  ASN A 153      13.586   8.823   6.042  1.00 86.05           C  
ATOM   1182  O   ASN A 153      12.763  10.851   3.743  1.00 86.05           O  
ATOM   1183  CG  ASN A 153      13.123   7.489   6.595  1.00 86.05           C  
ATOM   1184  ND2 ASN A 153      14.007   6.806   7.312  1.00 86.05           N  
ATOM   1185  OD1 ASN A 153      11.980   7.077   6.379  1.00 86.05           O  
ATOM   1186  N   GLU A 154      14.985  10.681   3.697  1.00 88.16           N  
ATOM   1187  CA  GLU A 154      15.172  12.023   3.154  1.00 88.16           C  
ATOM   1188  C   GLU A 154      14.810  12.074   1.673  1.00 88.16           C  
ATOM   1189  CB  GLU A 154      16.615  12.491   3.359  1.00 88.16           C  
ATOM   1190  O   GLU A 154      14.465  13.135   1.148  1.00 88.16           O  
ATOM   1191  CG  GLU A 154      16.977  12.748   4.815  1.00 88.16           C  
ATOM   1192  CD  GLU A 154      18.417  13.197   5.005  1.00 88.16           C  
ATOM   1193  OE1 GLU A 154      18.842  13.397   6.165  1.00 88.16           O  
ATOM   1194  OE2 GLU A 154      19.125  13.350   3.985  1.00 88.16           O  
ATOM   1195  N   ALA A 155      14.871  10.955   1.112  1.00 91.28           N  
ATOM   1196  CA  ALA A 155      14.572  10.879  -0.316  1.00 91.28           C  
ATOM   1197  C   ALA A 155      13.073  10.719  -0.554  1.00 91.28           C  
ATOM   1198  CB  ALA A 155      15.336   9.724  -0.958  1.00 91.28           C  
ATOM   1199  O   ALA A 155      12.600  10.856  -1.685  1.00 91.28           O  
ATOM   1200  N   LEU A 156      12.293  10.535   0.530  1.00 94.08           N  
ATOM   1201  CA  LEU A 156      10.855  10.313   0.415  1.00 94.08           C  
ATOM   1202  C   LEU A 156      10.089  11.622   0.567  1.00 94.08           C  
ATOM   1203  CB  LEU A 156      10.383   9.306   1.468  1.00 94.08           C  
ATOM   1204  O   LEU A 156      10.359  12.402   1.484  1.00 94.08           O  
ATOM   1205  CG  LEU A 156      10.743   7.841   1.214  1.00 94.08           C  
ATOM   1206  CD1 LEU A 156      10.589   7.028   2.495  1.00 94.08           C  
ATOM   1207  CD2 LEU A 156       9.878   7.263   0.100  1.00 94.08           C  
ATOM   1208  N   ARG A 157       9.123  11.875  -0.372  1.00 96.17           N  
ATOM   1209  CA  ARG A 157       8.249  13.043  -0.330  1.00 96.17           C  
ATOM   1210  C   ARG A 157       6.785  12.637  -0.452  1.00 96.17           C  
ATOM   1211  CB  ARG A 157       8.614  14.029  -1.442  1.00 96.17           C  
ATOM   1212  O   ARG A 157       6.432  11.816  -1.302  1.00 96.17           O  
ATOM   1213  CG  ARG A 157      10.001  14.636  -1.297  1.00 96.17           C  
ATOM   1214  CD  ARG A 157      10.131  15.445  -0.014  1.00 96.17           C  
ATOM   1215  NE  ARG A 157       9.566  16.783  -0.161  1.00 96.17           N  
ATOM   1216  NH1 ARG A 157      10.224  17.516   1.929  1.00 96.17           N  
ATOM   1217  NH2 ARG A 157       9.075  18.919   0.526  1.00 96.17           N  
ATOM   1218  CZ  ARG A 157       9.623  17.736   0.765  1.00 96.17           C  
ATOM   1219  N   PRO A 158       5.979  13.188   0.526  1.00 97.12           N  
ATOM   1220  CA  PRO A 158       4.548  12.987   0.286  1.00 97.12           C  
ATOM   1221  C   PRO A 158       4.101  13.499  -1.081  1.00 97.12           C  
ATOM   1222  CB  PRO A 158       3.887  13.786   1.412  1.00 97.12           C  
ATOM   1223  O   PRO A 158       4.581  14.538  -1.542  1.00 97.12           O  
ATOM   1224  CG  PRO A 158       4.965  13.976   2.430  1.00 97.12           C  
ATOM   1225  CD  PRO A 158       6.292  13.958   1.727  1.00 97.12           C  
ATOM   1226  N   ASP A 159       3.274  12.730  -1.752  1.00 97.34           N  
ATOM   1227  CA  ASP A 159       2.776  13.067  -3.082  1.00 97.34           C  
ATOM   1228  C   ASP A 159       1.260  13.255  -3.070  1.00 97.34           C  
ATOM   1229  CB  ASP A 159       3.164  11.984  -4.091  1.00 97.34           C  
ATOM   1230  O   ASP A 159       0.513  12.329  -3.393  1.00 97.34           O  
ATOM   1231  CG  ASP A 159       2.950  12.413  -5.533  1.00 97.34           C  
ATOM   1232  OD1 ASP A 159       2.166  13.354  -5.779  1.00 97.34           O  
ATOM   1233  OD2 ASP A 159       3.568  11.801  -6.430  1.00 97.34           O  
ATOM   1234  N   PRO A 160       0.765  14.419  -2.683  1.00 95.58           N  
ATOM   1235  CA  PRO A 160      -0.670  14.689  -2.564  1.00 95.58           C  
ATOM   1236  C   PRO A 160      -1.391  14.652  -3.909  1.00 95.58           C  
ATOM   1237  CB  PRO A 160      -0.715  16.094  -1.958  1.00 95.58           C  
ATOM   1238  O   PRO A 160      -2.601  14.417  -3.959  1.00 95.58           O  
ATOM   1239  CG  PRO A 160       0.628  16.680  -2.252  1.00 95.58           C  
ATOM   1240  CD  PRO A 160       1.637  15.568  -2.282  1.00 95.58           C  
ATOM   1241  N   ILE A 161      -0.648  14.939  -4.914  1.00 95.70           N  
ATOM   1242  CA  ILE A 161      -1.245  14.904  -6.244  1.00 95.70           C  
ATOM   1243  C   ILE A 161      -1.628  13.469  -6.600  1.00 95.70           C  
ATOM   1244  CB  ILE A 161      -0.286  15.482  -7.309  1.00 95.70           C  
ATOM   1245  O   ILE A 161      -2.752  13.210  -7.036  1.00 95.70           O  
ATOM   1246  CG1 ILE A 161      -0.007  16.963  -7.027  1.00 95.70           C  
ATOM   1247  CG2 ILE A 161      -0.862  15.291  -8.715  1.00 95.70           C  
ATOM   1248  CD1 ILE A 161       1.034  17.583  -7.949  1.00 95.70           C  
ATOM   1249  N   MET A 162      -0.664  12.590  -6.419  1.00 95.42           N  
ATOM   1250  CA  MET A 162      -0.930  11.182  -6.703  1.00 95.42           C  
ATOM   1251  C   MET A 162      -2.057  10.653  -5.822  1.00 95.42           C  
ATOM   1252  CB  MET A 162       0.333  10.344  -6.497  1.00 95.42           C  
ATOM   1253  O   MET A 162      -2.939   9.936  -6.299  1.00 95.42           O  
ATOM   1254  CG  MET A 162       1.314  10.418  -7.655  1.00 95.42           C  
ATOM   1255  SD  MET A 162       0.555   9.930  -9.253  1.00 95.42           S  
ATOM   1256  CE  MET A 162       0.322   8.153  -8.966  1.00 95.42           C  
ATOM   1257  N   GLN A 163      -1.951  11.025  -4.589  1.00 95.68           N  
ATOM   1258  CA  GLN A 163      -3.015  10.623  -3.675  1.00 95.68           C  
ATOM   1259  C   GLN A 163      -4.355  11.222  -4.093  1.00 95.68           C  
ATOM   1260  CB  GLN A 163      -2.678  11.037  -2.242  1.00 95.68           C  
ATOM   1261  O   GLN A 163      -5.387  10.550  -4.037  1.00 95.68           O  
ATOM   1262  CG  GLN A 163      -3.620  10.455  -1.196  1.00 95.68           C  
ATOM   1263  CD  GLN A 163      -3.591   8.939  -1.159  1.00 95.68           C  
ATOM   1264  NE2 GLN A 163      -4.762   8.321  -1.264  1.00 95.68           N  
ATOM   1265  OE1 GLN A 163      -2.524   8.328  -1.039  1.00 95.68           O  
ATOM   1266  N   GLY A 164      -4.350  12.393  -4.563  1.00 92.62           N  
ATOM   1267  CA  GLY A 164      -5.551  13.040  -5.067  1.00 92.62           C  
ATOM   1268  C   GLY A 164      -6.156  12.326  -6.261  1.00 92.62           C  
ATOM   1269  O   GLY A 164      -7.376  12.173  -6.346  1.00 92.62           O  
ATOM   1270  N   LEU A 165      -5.307  11.871  -7.079  1.00 93.66           N  
ATOM   1271  CA  LEU A 165      -5.788  11.142  -8.248  1.00 93.66           C  
ATOM   1272  C   LEU A 165      -6.460   9.837  -7.836  1.00 93.66           C  
ATOM   1273  CB  LEU A 165      -4.634  10.854  -9.212  1.00 93.66           C  
ATOM   1274  O   LEU A 165      -7.516   9.484  -8.365  1.00 93.66           O  
ATOM   1275  CG  LEU A 165      -4.024  12.064  -9.921  1.00 93.66           C  
ATOM   1276  CD1 LEU A 165      -2.844  11.633 -10.785  1.00 93.66           C  
ATOM   1277  CD2 LEU A 165      -5.077  12.778 -10.762  1.00 93.66           C  
ATOM   1278  N   VAL A 166      -5.864   9.191  -6.941  1.00 90.93           N  
ATOM   1279  CA  VAL A 166      -6.426   7.938  -6.448  1.00 90.93           C  
ATOM   1280  C   VAL A 166      -7.790   8.198  -5.813  1.00 90.93           C  
ATOM   1281  CB  VAL A 166      -5.486   7.256  -5.430  1.00 90.93           C  
ATOM   1282  O   VAL A 166      -8.758   7.486  -6.092  1.00 90.93           O  
ATOM   1283  CG1 VAL A 166      -6.163   6.040  -4.800  1.00 90.93           C  
ATOM   1284  CG2 VAL A 166      -4.175   6.853  -6.103  1.00 90.93           C  
ATOM   1285  N   ASP A 167      -7.918   9.237  -5.104  1.00 89.40           N  
ATOM   1286  CA  ASP A 167      -9.143   9.563  -4.380  1.00 89.40           C  
ATOM   1287  C   ASP A 167     -10.260   9.964  -5.341  1.00 89.40           C  
ATOM   1288  CB  ASP A 167      -8.888  10.686  -3.372  1.00 89.40           C  
ATOM   1289  O   ASP A 167     -11.430   9.662  -5.102  1.00 89.40           O  
ATOM   1290  CG  ASP A 167      -8.045  10.241  -2.190  1.00 89.40           C  
ATOM   1291  OD1 ASP A 167      -7.913   9.019  -1.960  1.00 89.40           O  
ATOM   1292  OD2 ASP A 167      -7.511  11.120  -1.479  1.00 89.40           O  
ATOM   1293  N   ARG A 168      -9.886  10.607  -6.441  1.00 90.03           N  
ATOM   1294  CA  ARG A 168     -10.888  11.092  -7.385  1.00 90.03           C  
ATOM   1295  C   ARG A 168     -11.328   9.982  -8.334  1.00 90.03           C  
ATOM   1296  CB  ARG A 168     -10.345  12.279  -8.183  1.00 90.03           C  
ATOM   1297  O   ARG A 168     -12.510   9.879  -8.670  1.00 90.03           O  
ATOM   1298  CG  ARG A 168     -10.203  13.555  -7.369  1.00 90.03           C  
ATOM   1299  CD  ARG A 168      -9.921  14.761  -8.254  1.00 90.03           C  
ATOM   1300  NE  ARG A 168      -9.112  15.760  -7.563  1.00 90.03           N  
ATOM   1301  NH1 ARG A 168     -10.807  17.321  -7.398  1.00 90.03           N  
ATOM   1302  NH2 ARG A 168      -8.728  17.786  -6.550  1.00 90.03           N  
ATOM   1303  CZ  ARG A 168      -9.551  16.953  -7.172  1.00 90.03           C  
ATOM   1304  N   ILE A 169     -10.380   9.204  -8.666  1.00 87.05           N  
ATOM   1305  CA  ILE A 169     -10.672   8.163  -9.645  1.00 87.05           C  
ATOM   1306  C   ILE A 169     -11.374   6.993  -8.959  1.00 87.05           C  
ATOM   1307  CB  ILE A 169      -9.388   7.677 -10.354  1.00 87.05           C  
ATOM   1308  O   ILE A 169     -12.277   6.379  -9.533  1.00 87.05           O  
ATOM   1309  CG1 ILE A 169      -8.814   8.788 -11.239  1.00 87.05           C  
ATOM   1310  CG2 ILE A 169      -9.669   6.414 -11.173  1.00 87.05           C  
ATOM   1311  CD1 ILE A 169      -7.469   8.447 -11.867  1.00 87.05           C  
ATOM   1312  N   LEU A 170     -10.994   6.783  -7.655  1.00 88.16           N  
ATOM   1313  CA  LEU A 170     -11.557   5.672  -6.896  1.00 88.16           C  
ATOM   1314  C   LEU A 170     -12.168   6.161  -5.587  1.00 88.16           C  
ATOM   1315  CB  LEU A 170     -10.482   4.620  -6.609  1.00 88.16           C  
ATOM   1316  O   LEU A 170     -11.580   5.985  -4.518  1.00 88.16           O  
ATOM   1317  CG  LEU A 170      -9.757   4.042  -7.825  1.00 88.16           C  
ATOM   1318  CD1 LEU A 170      -8.524   3.261  -7.384  1.00 88.16           C  
ATOM   1319  CD2 LEU A 170     -10.696   3.157  -8.637  1.00 88.16           C  
ATOM   1320  N   PRO A 171     -13.313   6.782  -5.659  1.00 81.72           N  
ATOM   1321  CA  PRO A 171     -13.910   7.422  -4.484  1.00 81.72           C  
ATOM   1322  C   PRO A 171     -14.415   6.413  -3.455  1.00 81.72           C  
ATOM   1323  CB  PRO A 171     -15.069   8.229  -5.073  1.00 81.72           C  
ATOM   1324  O   PRO A 171     -14.480   6.722  -2.262  1.00 81.72           O  
ATOM   1325  CG  PRO A 171     -15.327   7.609  -6.408  1.00 81.72           C  
ATOM   1326  CD  PRO A 171     -14.047   7.001  -6.907  1.00 81.72           C  
ATOM   1327  N   HIS A 172     -14.682   5.201  -3.834  1.00 81.72           N  
ATOM   1328  CA  HIS A 172     -15.253   4.214  -2.924  1.00 81.72           C  
ATOM   1329  C   HIS A 172     -14.173   3.570  -2.062  1.00 81.72           C  
ATOM   1330  CB  HIS A 172     -16.010   3.140  -3.707  1.00 81.72           C  
ATOM   1331  O   HIS A 172     -14.480   2.894  -1.077  1.00 81.72           O  
ATOM   1332  CG  HIS A 172     -15.186   2.472  -4.761  1.00 81.72           C  
ATOM   1333  CD2 HIS A 172     -14.607   1.249  -4.794  1.00 81.72           C  
ATOM   1334  ND1 HIS A 172     -14.875   3.080  -5.958  1.00 81.72           N  
ATOM   1335  CE1 HIS A 172     -14.138   2.256  -6.684  1.00 81.72           C  
ATOM   1336  NE2 HIS A 172     -13.961   1.138  -6.001  1.00 81.72           N  
ATOM   1337  N   LEU A 173     -12.975   3.883  -2.486  1.00 82.77           N  
ATOM   1338  CA  LEU A 173     -11.854   3.225  -1.823  1.00 82.77           C  
ATOM   1339  C   LEU A 173     -11.742   3.675  -0.370  1.00 82.77           C  
ATOM   1340  CB  LEU A 173     -10.547   3.519  -2.563  1.00 82.77           C  
ATOM   1341  O   LEU A 173     -11.594   2.847   0.531  1.00 82.77           O  
ATOM   1342  CG  LEU A 173      -9.290   2.845  -2.012  1.00 82.77           C  
ATOM   1343  CD1 LEU A 173      -9.423   1.328  -2.092  1.00 82.77           C  
ATOM   1344  CD2 LEU A 173      -8.053   3.318  -2.768  1.00 82.77           C  
ATOM   1345  N   GLU A 174     -11.884   4.887  -0.086  1.00 80.43           N  
ATOM   1346  CA  GLU A 174     -11.745   5.406   1.271  1.00 80.43           C  
ATOM   1347  C   GLU A 174     -12.840   4.863   2.184  1.00 80.43           C  
ATOM   1348  CB  GLU A 174     -11.773   6.936   1.268  1.00 80.43           C  
ATOM   1349  O   GLU A 174     -12.564   4.433   3.306  1.00 80.43           O  
ATOM   1350  CG  GLU A 174     -11.544   7.559   2.638  1.00 80.43           C  
ATOM   1351  CD  GLU A 174     -11.155   9.027   2.572  1.00 80.43           C  
ATOM   1352  OE1 GLU A 174     -10.791   9.606   3.621  1.00 80.43           O  
ATOM   1353  OE2 GLU A 174     -11.216   9.603   1.463  1.00 80.43           O  
ATOM   1354  N   GLU A 175     -13.997   4.911   1.673  1.00 83.19           N  
ATOM   1355  CA  GLU A 175     -15.129   4.408   2.445  1.00 83.19           C  
ATOM   1356  C   GLU A 175     -14.964   2.926   2.766  1.00 83.19           C  
ATOM   1357  CB  GLU A 175     -16.440   4.639   1.689  1.00 83.19           C  
ATOM   1358  O   GLU A 175     -15.197   2.501   3.900  1.00 83.19           O  
ATOM   1359  CG  GLU A 175     -16.846   6.103   1.594  1.00 83.19           C  
ATOM   1360  CD  GLU A 175     -18.058   6.334   0.706  1.00 83.19           C  
ATOM   1361  OE1 GLU A 175     -18.404   7.508   0.444  1.00 83.19           O  
ATOM   1362  OE2 GLU A 175     -18.667   5.332   0.269  1.00 83.19           O  
ATOM   1363  N   ASP A 176     -14.581   2.220   1.787  1.00 81.23           N  
ATOM   1364  CA  ASP A 176     -14.367   0.790   1.982  1.00 81.23           C  
ATOM   1365  C   ASP A 176     -13.271   0.534   3.015  1.00 81.23           C  
ATOM   1366  CB  ASP A 176     -14.007   0.115   0.656  1.00 81.23           C  
ATOM   1367  O   ASP A 176     -13.412  -0.339   3.874  1.00 81.23           O  
ATOM   1368  CG  ASP A 176     -15.178   0.042  -0.308  1.00 81.23           C  
ATOM   1369  OD1 ASP A 176     -16.328   0.303   0.107  1.00 81.23           O  
ATOM   1370  OD2 ASP A 176     -14.949  -0.281  -1.494  1.00 81.23           O  
ATOM   1371  N   ASP A 177     -12.203   1.280   2.907  1.00 80.54           N  
ATOM   1372  CA  ASP A 177     -11.098   1.139   3.851  1.00 80.54           C  
ATOM   1373  C   ASP A 177     -11.548   1.457   5.275  1.00 80.54           C  
ATOM   1374  CB  ASP A 177      -9.933   2.048   3.452  1.00 80.54           C  
ATOM   1375  O   ASP A 177     -11.193   0.745   6.217  1.00 80.54           O  
ATOM   1376  CG  ASP A 177      -9.127   1.501   2.287  1.00 80.54           C  
ATOM   1377  OD1 ASP A 177      -9.394   0.365   1.840  1.00 80.54           O  
ATOM   1378  OD2 ASP A 177      -8.215   2.213   1.813  1.00 80.54           O  
ATOM   1379  N   THR A 178     -12.296   2.476   5.343  1.00 83.28           N  
ATOM   1380  CA  THR A 178     -12.794   2.896   6.648  1.00 83.28           C  
ATOM   1381  C   THR A 178     -13.720   1.837   7.240  1.00 83.28           C  
ATOM   1382  CB  THR A 178     -13.540   4.240   6.555  1.00 83.28           C  
ATOM   1383  O   THR A 178     -13.647   1.539   8.434  1.00 83.28           O  
ATOM   1384  CG2 THR A 178     -12.601   5.361   6.123  1.00 83.28           C  
ATOM   1385  OG1 THR A 178     -14.601   4.125   5.599  1.00 83.28           O  
ATOM   1386  N   MET A 179     -14.573   1.338   6.398  1.00 84.59           N  
ATOM   1387  CA  MET A 179     -15.515   0.312   6.836  1.00 84.59           C  
ATOM   1388  C   MET A 179     -14.777  -0.931   7.322  1.00 84.59           C  
ATOM   1389  CB  MET A 179     -16.473  -0.058   5.703  1.00 84.59           C  
ATOM   1390  O   MET A 179     -15.128  -1.501   8.357  1.00 84.59           O  
ATOM   1391  CG  MET A 179     -17.578  -1.015   6.122  1.00 84.59           C  
ATOM   1392  SD  MET A 179     -18.789  -1.323   4.778  1.00 84.59           S  
ATOM   1393  CE  MET A 179     -19.535   0.325   4.636  1.00 84.59           C  
ATOM   1394  N   GLN A 180     -13.833  -1.273   6.653  1.00 83.31           N  
ATOM   1395  CA  GLN A 180     -13.043  -2.445   7.014  1.00 83.31           C  
ATOM   1396  C   GLN A 180     -12.293  -2.221   8.324  1.00 83.31           C  
ATOM   1397  CB  GLN A 180     -12.057  -2.793   5.898  1.00 83.31           C  
ATOM   1398  O   GLN A 180     -12.183  -3.132   9.147  1.00 83.31           O  
ATOM   1399  CG  GLN A 180     -12.718  -3.361   4.649  1.00 83.31           C  
ATOM   1400  CD  GLN A 180     -11.725  -3.645   3.537  1.00 83.31           C  
ATOM   1401  NE2 GLN A 180     -12.115  -4.500   2.598  1.00 83.31           N  
ATOM   1402  OE1 GLN A 180     -10.617  -3.100   3.522  1.00 83.31           O  
ATOM   1403  N   GLU A 181     -11.758  -1.061   8.401  1.00 81.10           N  
ATOM   1404  CA  GLU A 181     -11.049  -0.721   9.631  1.00 81.10           C  
ATOM   1405  C   GLU A 181     -11.981  -0.773  10.838  1.00 81.10           C  
ATOM   1406  CB  GLU A 181     -10.410   0.665   9.518  1.00 81.10           C  
ATOM   1407  O   GLU A 181     -11.623  -1.322  11.882  1.00 81.10           O  
ATOM   1408  CG  GLU A 181      -9.584   1.062  10.733  1.00 81.10           C  
ATOM   1409  CD  GLU A 181      -8.799   2.348  10.531  1.00 81.10           C  
ATOM   1410  OE1 GLU A 181      -8.031   2.740  11.438  1.00 81.10           O  
ATOM   1411  OE2 GLU A 181      -8.953   2.970   9.455  1.00 81.10           O  
ATOM   1412  N   LEU A 182     -13.126  -0.195  10.693  1.00 86.33           N  
ATOM   1413  CA  LEU A 182     -14.112  -0.184  11.768  1.00 86.33           C  
ATOM   1414  C   LEU A 182     -14.565  -1.601  12.103  1.00 86.33           C  
ATOM   1415  CB  LEU A 182     -15.320   0.672  11.380  1.00 86.33           C  
ATOM   1416  O   LEU A 182     -14.748  -1.938  13.276  1.00 86.33           O  
ATOM   1417  CG  LEU A 182     -15.090   2.183  11.326  1.00 86.33           C  
ATOM   1418  CD1 LEU A 182     -16.311   2.885  10.741  1.00 86.33           C  
ATOM   1419  CD2 LEU A 182     -14.769   2.726  12.714  1.00 86.33           C  
ATOM   1420  N   ALA A 183     -14.824  -2.379  11.094  1.00 85.81           N  
ATOM   1421  CA  ALA A 183     -15.215  -3.771  11.304  1.00 85.81           C  
ATOM   1422  C   ALA A 183     -14.147  -4.528  12.088  1.00 85.81           C  
ATOM   1423  CB  ALA A 183     -15.476  -4.458   9.966  1.00 85.81           C  
ATOM   1424  O   ALA A 183     -14.467  -5.350  12.950  1.00 85.81           O  
ATOM   1425  N   PHE A 184     -12.875  -4.193  11.775  1.00 86.35           N  
ATOM   1426  CA  PHE A 184     -11.743  -4.810  12.455  1.00 86.35           C  
ATOM   1427  C   PHE A 184     -11.781  -4.511  13.949  1.00 86.35           C  
ATOM   1428  CB  PHE A 184     -10.421  -4.321  11.855  1.00 86.35           C  
ATOM   1429  O   PHE A 184     -11.632  -5.416  14.773  1.00 86.35           O  
ATOM   1430  CG  PHE A 184      -9.205  -4.767  12.620  1.00 86.35           C  
ATOM   1431  CD1 PHE A 184      -8.605  -3.927  13.551  1.00 86.35           C  
ATOM   1432  CD2 PHE A 184      -8.661  -6.028  12.410  1.00 86.35           C  
ATOM   1433  CE1 PHE A 184      -7.479  -4.338  14.261  1.00 86.35           C  
ATOM   1434  CE2 PHE A 184      -7.536  -6.445  13.115  1.00 86.35           C  
ATOM   1435  CZ  PHE A 184      -6.946  -5.598  14.040  1.00 86.35           C  
ATOM   1436  N   TYR A 185     -12.047  -3.277  14.305  1.00 87.43           N  
ATOM   1437  CA  TYR A 185     -12.067  -2.857  15.702  1.00 87.43           C  
ATOM   1438  C   TYR A 185     -13.301  -3.394  16.416  1.00 87.43           C  
ATOM   1439  CB  TYR A 185     -12.029  -1.329  15.804  1.00 87.43           C  
ATOM   1440  O   TYR A 185     -13.231  -3.777  17.586  1.00 87.43           O  
ATOM   1441  CG  TYR A 185     -10.670  -0.735  15.523  1.00 87.43           C  
ATOM   1442  CD1 TYR A 185      -9.654  -0.791  16.474  1.00 87.43           C  
ATOM   1443  CD2 TYR A 185     -10.400  -0.117  14.307  1.00 87.43           C  
ATOM   1444  CE1 TYR A 185      -8.401  -0.243  16.220  1.00 87.43           C  
ATOM   1445  CE2 TYR A 185      -9.151   0.434  14.042  1.00 87.43           C  
ATOM   1446  OH  TYR A 185      -6.920   0.909  14.746  1.00 87.43           O  
ATOM   1447  CZ  TYR A 185      -8.159   0.366  15.003  1.00 87.43           C  
ATOM   1448  N   ARG A 186     -14.376  -3.456  15.736  1.00 88.49           N  
ATOM   1449  CA  ARG A 186     -15.616  -3.973  16.307  1.00 88.49           C  
ATOM   1450  C   ARG A 186     -15.475  -5.444  16.681  1.00 88.49           C  
ATOM   1451  CB  ARG A 186     -16.776  -3.790  15.326  1.00 88.49           C  
ATOM   1452  O   ARG A 186     -15.893  -5.857  17.764  1.00 88.49           O  
ATOM   1453  CG  ARG A 186     -18.128  -4.199  15.888  1.00 88.49           C  
ATOM   1454  CD  ARG A 186     -19.242  -4.022  14.866  1.00 88.49           C  
ATOM   1455  NE  ARG A 186     -20.519  -4.522  15.367  1.00 88.49           N  
ATOM   1456  NH1 ARG A 186     -21.659  -4.197  13.384  1.00 88.49           N  
ATOM   1457  NH2 ARG A 186     -22.744  -5.066  15.207  1.00 88.49           N  
ATOM   1458  CZ  ARG A 186     -21.638  -4.594  14.652  1.00 88.49           C  
ATOM   1459  N   LYS A 187     -14.923  -6.184  15.887  1.00 88.19           N  
ATOM   1460  CA  LYS A 187     -14.752  -7.620  16.091  1.00 88.19           C  
ATOM   1461  C   LYS A 187     -13.825  -7.900  17.271  1.00 88.19           C  
ATOM   1462  CB  LYS A 187     -14.203  -8.280  14.825  1.00 88.19           C  
ATOM   1463  O   LYS A 187     -13.990  -8.901  17.972  1.00 88.19           O  
ATOM   1464  CG  LYS A 187     -14.249  -9.801  14.851  1.00 88.19           C  
ATOM   1465  CD  LYS A 187     -13.828 -10.395  13.513  1.00 88.19           C  
ATOM   1466  CE  LYS A 187     -13.857 -11.918  13.543  1.00 88.19           C  
ATOM   1467  NZ  LYS A 187     -13.452 -12.505  12.231  1.00 88.19           N  
ATOM   1468  N   ARG A 188     -12.962  -6.977  17.565  1.00 90.05           N  
ATOM   1469  CA  ARG A 188     -11.983  -7.194  18.625  1.00 90.05           C  
ATOM   1470  C   ARG A 188     -12.362  -6.428  19.887  1.00 90.05           C  
ATOM   1471  CB  ARG A 188     -10.586  -6.778  18.159  1.00 90.05           C  
ATOM   1472  O   ARG A 188     -11.678  -6.525  20.908  1.00 90.05           O  
ATOM   1473  CG  ARG A 188      -9.981  -7.708  17.119  1.00 90.05           C  
ATOM   1474  CD  ARG A 188      -8.491  -7.453  16.933  1.00 90.05           C  
ATOM   1475  NE  ARG A 188      -7.877  -8.456  16.068  1.00 90.05           N  
ATOM   1476  NH1 ARG A 188      -6.544  -6.954  14.925  1.00 90.05           N  
ATOM   1477  NH2 ARG A 188      -6.472  -9.186  14.404  1.00 90.05           N  
ATOM   1478  CZ  ARG A 188      -6.966  -8.196  15.135  1.00 90.05           C  
ATOM   1479  N   GLY A 189     -13.519  -5.715  19.844  1.00 87.59           N  
ATOM   1480  CA  GLY A 189     -13.982  -4.977  21.008  1.00 87.59           C  
ATOM   1481  C   GLY A 189     -13.045  -3.855  21.415  1.00 87.59           C  
ATOM   1482  O   GLY A 189     -12.897  -3.563  22.604  1.00 87.59           O  
ATOM   1483  N   ILE A 190     -12.190  -3.402  20.474  1.00 87.98           N  
ATOM   1484  CA  ILE A 190     -11.267  -2.293  20.689  1.00 87.98           C  
ATOM   1485  C   ILE A 190     -11.859  -1.009  20.110  1.00 87.98           C  
ATOM   1486  CB  ILE A 190      -9.885  -2.577  20.059  1.00 87.98           C  
ATOM   1487  O   ILE A 190     -12.568  -1.045  19.102  1.00 87.98           O  
ATOM   1488  CG1 ILE A 190      -9.313  -3.893  20.597  1.00 87.98           C  
ATOM   1489  CG2 ILE A 190      -8.923  -1.414  20.320  1.00 87.98           C  
ATOM   1490  CD1 ILE A 190      -8.146  -4.439  19.786  1.00 87.98           C  
ATOM   1491  N   THR A 191     -11.730   0.106  20.875  1.00 84.44           N  
ATOM   1492  CA  THR A 191     -12.142   1.415  20.382  1.00 84.44           C  
ATOM   1493  C   THR A 191     -11.151   1.940  19.347  1.00 84.44           C  
ATOM   1494  CB  THR A 191     -12.273   2.430  21.533  1.00 84.44           C  
ATOM   1495  O   THR A 191      -9.942   1.950  19.587  1.00 84.44           O  
ATOM   1496  CG2 THR A 191     -12.844   3.754  21.037  1.00 84.44           C  
ATOM   1497  OG1 THR A 191     -13.141   1.894  22.539  1.00 84.44           O  
ATOM   1498  N   PRO A 192     -11.720   2.176  18.120  1.00 77.31           N  
ATOM   1499  CA  PRO A 192     -10.854   2.728  17.075  1.00 77.31           C  
ATOM   1500  C   PRO A 192     -10.140   4.005  17.515  1.00 77.31           C  
ATOM   1501  CB  PRO A 192     -11.825   3.013  15.927  1.00 77.31           C  
ATOM   1502  O   PRO A 192     -10.684   4.779  18.306  1.00 77.31           O  
ATOM   1503  CG  PRO A 192     -13.179   3.000  16.559  1.00 77.31           C  
ATOM   1504  CD  PRO A 192     -13.082   2.292  17.880  1.00 77.31           C  
ATOM   1505  N   PRO A 193      -8.830   4.092  17.208  1.00 76.69           N  
ATOM   1506  CA  PRO A 193      -8.113   5.340  17.482  1.00 76.69           C  
ATOM   1507  C   PRO A 193      -8.831   6.567  16.928  1.00 76.69           C  
ATOM   1508  CB  PRO A 193      -6.766   5.133  16.784  1.00 76.69           C  
ATOM   1509  O   PRO A 193      -9.615   6.454  15.981  1.00 76.69           O  
ATOM   1510  CG  PRO A 193      -6.991   3.987  15.852  1.00 76.69           C  
ATOM   1511  CD  PRO A 193      -8.230   3.256  16.284  1.00 76.69           C  
ATOM   1512  N   LYS A 194      -9.045   7.648  17.804  1.00 54.91           N  
ATOM   1513  CA  LYS A 194      -9.666   8.913  17.422  1.00 54.91           C  
ATOM   1514  C   LYS A 194      -9.167   9.381  16.058  1.00 54.91           C  
ATOM   1515  CB  LYS A 194      -9.393   9.986  18.477  1.00 54.91           C  
ATOM   1516  O   LYS A 194      -7.958   9.471  15.832  1.00 54.91           O  
ATOM   1517  CG  LYS A 194     -10.020   9.695  19.833  1.00 54.91           C  
ATOM   1518  CD  LYS A 194      -9.720  10.801  20.836  1.00 54.91           C  
ATOM   1519  CE  LYS A 194     -10.249  10.458  22.222  1.00 54.91           C  
ATOM   1520  NZ  LYS A 194      -9.880  11.498  23.229  1.00 54.91           N  
ATOM   1521  N   THR A 195      -9.648   8.960  14.953  1.00 50.72           N  
ATOM   1522  CA  THR A 195      -9.422   9.601  13.663  1.00 50.72           C  
ATOM   1523  C   THR A 195     -10.191  10.916  13.570  1.00 50.72           C  
ATOM   1524  CB  THR A 195      -9.836   8.678  12.501  1.00 50.72           C  
ATOM   1525  O   THR A 195     -11.325  11.013  14.043  1.00 50.72           O  
ATOM   1526  CG2 THR A 195      -8.707   7.723  12.128  1.00 50.72           C  
ATOM   1527  OG1 THR A 195     -10.984   7.915  12.891  1.00 50.72           O  
ATOM   1528  N   LEU A 196      -9.814  11.972  14.308  1.00 39.32           N  
ATOM   1529  CA  LEU A 196     -10.547  13.221  14.129  1.00 39.32           C  
ATOM   1530  C   LEU A 196     -11.713  13.034  13.165  1.00 39.32           C  
ATOM   1531  CB  LEU A 196      -9.615  14.321  13.614  1.00 39.32           C  
ATOM   1532  O   LEU A 196     -11.524  12.576  12.036  1.00 39.32           O  
ATOM   1533  CG  LEU A 196      -8.500  14.764  14.563  1.00 39.32           C  
ATOM   1534  CD1 LEU A 196      -7.492  15.638  13.824  1.00 39.32           C  
ATOM   1535  CD2 LEU A 196      -9.082  15.506  15.761  1.00 39.32           C  
ATOM   1536  N   GLU A 197     -12.729  12.338  13.426  1.00 30.25           N  
ATOM   1537  CA  GLU A 197     -14.054  12.445  12.822  1.00 30.25           C  
ATOM   1538  C   GLU A 197     -14.083  13.521  11.741  1.00 30.25           C  
ATOM   1539  CB  GLU A 197     -15.109  12.745  13.890  1.00 30.25           C  
ATOM   1540  O   GLU A 197     -13.477  14.583  11.898  1.00 30.25           O  
ATOM   1541  CG  GLU A 197     -15.155  11.720  15.014  1.00 30.25           C  
ATOM   1542  CD  GLU A 197     -16.418  11.808  15.855  1.00 30.25           C  
ATOM   1543  OE1 GLU A 197     -16.850  10.773  16.412  1.00 30.25           O  
ATOM   1544  OE2 GLU A 197     -16.981  12.921  15.958  1.00 30.25           O  
ATOM   1545  N   PRO A 198     -14.353  13.260  10.428  1.00 36.50           N  
ATOM   1546  CA  PRO A 198     -14.464  14.200   9.309  1.00 36.50           C  
ATOM   1547  C   PRO A 198     -15.308  15.425   9.650  1.00 36.50           C  
ATOM   1548  CB  PRO A 198     -15.131  13.365   8.213  1.00 36.50           C  
ATOM   1549  O   PRO A 198     -16.317  15.309  10.351  1.00 36.50           O  
ATOM   1550  CG  PRO A 198     -15.548  12.102   8.895  1.00 36.50           C  
ATOM   1551  CD  PRO A 198     -15.152  12.187  10.341  1.00 36.50           C  
ATOM   1552  N   ALA A 199     -14.817  16.436  10.433  1.00 31.98           N  
ATOM   1553  CA  ALA A 199     -15.314  17.808  10.491  1.00 31.98           C  
ATOM   1554  C   ALA A 199     -16.678  17.926   9.817  1.00 31.98           C  
ATOM   1555  CB  ALA A 199     -14.318  18.763   9.838  1.00 31.98           C  
ATOM   1556  O   ALA A 199     -16.794  17.761   8.601  1.00 31.98           O  
ATOM   1557  N   VAL A 200     -17.702  17.251  10.148  1.00 30.42           N  
ATOM   1558  CA  VAL A 200     -19.017  17.866  10.000  1.00 30.42           C  
ATOM   1559  C   VAL A 200     -19.235  18.894  11.108  1.00 30.42           C  
ATOM   1560  CB  VAL A 200     -20.144  16.809  10.023  1.00 30.42           C  
ATOM   1561  O   VAL A 200     -19.162  18.562  12.294  1.00 30.42           O  
ATOM   1562  CG1 VAL A 200     -21.420  17.367   9.397  1.00 30.42           C  
ATOM   1563  CG2 VAL A 200     -19.699  15.540   9.299  1.00 30.42           C  
ATOM   1564  N   HIS A 201     -18.438  19.966  11.236  1.00 32.52           N  
ATOM   1565  CA  HIS A 201     -18.756  21.065  12.140  1.00 32.52           C  
ATOM   1566  C   HIS A 201     -19.486  22.187  11.410  1.00 32.52           C  
ATOM   1567  CB  HIS A 201     -17.482  21.607  12.793  1.00 32.52           C  
ATOM   1568  O   HIS A 201     -19.032  22.650  10.361  1.00 32.52           O  
ATOM   1569  CG  HIS A 201     -16.225  21.158  12.119  1.00 32.52           C  
ATOM   1570  CD2 HIS A 201     -15.400  21.799  11.259  1.00 32.52           C  
ATOM   1571  ND1 HIS A 201     -15.690  19.901  12.303  1.00 32.52           N  
ATOM   1572  CE1 HIS A 201     -14.586  19.789  11.583  1.00 32.52           C  
ATOM   1573  NE2 HIS A 201     -14.388  20.927  10.940  1.00 32.52           N  
ATOM   1574  N   LYS A 202     -20.847  22.166  11.417  1.00 21.81           N  
ATOM   1575  CA  LYS A 202     -21.861  23.036  12.005  1.00 21.81           C  
ATOM   1576  C   LYS A 202     -21.461  24.504  11.885  1.00 21.81           C  
ATOM   1577  CB  LYS A 202     -22.093  22.675  13.473  1.00 21.81           C  
ATOM   1578  O   LYS A 202     -20.335  24.876  12.222  1.00 21.81           O  
ATOM   1579  CG  LYS A 202     -22.658  21.277  13.684  1.00 21.81           C  
ATOM   1580  CD  LYS A 202     -22.997  21.027  15.148  1.00 21.81           C  
ATOM   1581  CE  LYS A 202     -23.604  19.646  15.353  1.00 21.81           C  
ATOM   1582  NZ  LYS A 202     -23.950  19.400  16.785  1.00 21.81           N  
ATOM   1583  N   ALA A 203     -21.951  25.158  10.756  1.00 28.20           N  
ATOM   1584  CA  ALA A 203     -22.631  26.449  10.681  1.00 28.20           C  
ATOM   1585  C   ALA A 203     -22.534  27.198  12.007  1.00 28.20           C  
ATOM   1586  CB  ALA A 203     -24.094  26.258  10.287  1.00 28.20           C  
ATOM   1587  O   ALA A 203     -22.956  26.688  13.048  1.00 28.20           O  
ATOM   1588  N   SER A 204     -21.433  27.842  12.274  1.00 25.27           N  
ATOM   1589  CA  SER A 204     -21.579  29.018  13.126  1.00 25.27           C  
ATOM   1590  C   SER A 204     -20.329  29.890  13.083  1.00 25.27           C  
ATOM   1591  CB  SER A 204     -21.871  28.602  14.568  1.00 25.27           C  
ATOM   1592  O   SER A 204     -19.209  29.383  13.174  1.00 25.27           O  
ATOM   1593  OG  SER A 204     -22.534  29.642  15.267  1.00 25.27           O  
ATOM   1594  N   HIS A 205     -20.397  30.863  12.181  1.00 27.56           N  
ATOM   1595  CA  HIS A 205     -20.211  32.267  12.529  1.00 27.56           C  
ATOM   1596  C   HIS A 205     -19.370  32.988  11.481  1.00 27.56           C  
ATOM   1597  CB  HIS A 205     -19.557  32.396  13.906  1.00 27.56           C  
ATOM   1598  O   HIS A 205     -18.214  32.625  11.249  1.00 27.56           O  
ATOM   1599  CG  HIS A 205     -19.763  33.732  14.546  1.00 27.56           C  
ATOM   1600  CD2 HIS A 205     -20.828  34.247  15.205  1.00 27.56           C  
ATOM   1601  ND1 HIS A 205     -18.797  34.715  14.544  1.00 27.56           N  
ATOM   1602  CE1 HIS A 205     -19.260  35.779  15.178  1.00 27.56           C  
ATOM   1603  NE2 HIS A 205     -20.490  35.522  15.588  1.00 27.56           N  
ATOM   1604  N   VAL A 206     -20.001  33.384  10.370  1.00 27.12           N  
ATOM   1605  CA  VAL A 206     -19.851  34.417   9.351  1.00 27.12           C  
ATOM   1606  C   VAL A 206     -19.241  35.672   9.972  1.00 27.12           C  
ATOM   1607  CB  VAL A 206     -21.202  34.757   8.683  1.00 27.12           C  
ATOM   1608  O   VAL A 206     -19.782  36.223  10.933  1.00 27.12           O  
ATOM   1609  CG1 VAL A 206     -21.684  33.594   7.817  1.00 27.12           C  
ATOM   1610  CG2 VAL A 206     -22.247  35.107   9.741  1.00 27.12           C  
ATOM   1611  N   VAL A 207     -17.986  35.719  10.177  1.00 26.58           N  
ATOM   1612  CA  VAL A 207     -17.287  36.995  10.292  1.00 26.58           C  
ATOM   1613  C   VAL A 207     -16.795  37.440   8.917  1.00 26.58           C  
ATOM   1614  CB  VAL A 207     -16.101  36.905  11.279  1.00 26.58           C  
ATOM   1615  O   VAL A 207     -16.197  36.654   8.179  1.00 26.58           O  
ATOM   1616  CG1 VAL A 207     -15.351  38.234  11.343  1.00 26.58           C  
ATOM   1617  CG2 VAL A 207     -16.592  36.497  12.666  1.00 26.58           C  
ATOM   1618  N   SER A 208     -17.579  38.305   8.315  1.00 24.62           N  
ATOM   1619  CA  SER A 208     -17.618  39.410   7.363  1.00 24.62           C  
ATOM   1620  C   SER A 208     -16.233  40.017   7.164  1.00 24.62           C  
ATOM   1621  CB  SER A 208     -18.593  40.489   7.834  1.00 24.62           C  
ATOM   1622  O   SER A 208     -15.598  40.456   8.125  1.00 24.62           O  
ATOM   1623  OG  SER A 208     -19.718  40.561   6.973  1.00 24.62           O  
ATOM   1624  N   VAL A 209     -15.414  39.396   6.344  1.00 30.05           N  
ATOM   1625  CA  VAL A 209     -14.291  40.219   5.906  1.00 30.05           C  
ATOM   1626  C   VAL A 209     -14.360  40.425   4.394  1.00 30.05           C  
ATOM   1627  CB  VAL A 209     -12.937  39.586   6.296  1.00 30.05           C  
ATOM   1628  O   VAL A 209     -14.587  39.475   3.641  1.00 30.05           O  
ATOM   1629  CG1 VAL A 209     -11.777  40.478   5.856  1.00 30.05           C  
ATOM   1630  CG2 VAL A 209     -12.880  39.335   7.802  1.00 30.05           C  
ATOM   1631  N   GLN A 210     -14.940  41.595   3.988  1.00 24.19           N  
ATOM   1632  CA  GLN A 210     -14.759  42.595   2.940  1.00 24.19           C  
ATOM   1633  C   GLN A 210     -13.353  42.525   2.350  1.00 24.19           C  
ATOM   1634  CB  GLN A 210     -15.031  43.998   3.484  1.00 24.19           C  
ATOM   1635  O   GLN A 210     -12.365  42.522   3.086  1.00 24.19           O  
ATOM   1636  CG  GLN A 210     -16.496  44.260   3.806  1.00 24.19           C  
ATOM   1637  CD  GLN A 210     -16.736  45.654   4.354  1.00 24.19           C  
ATOM   1638  NE2 GLN A 210     -17.978  45.936   4.733  1.00 24.19           N  
ATOM   1639  OE1 GLN A 210     -15.814  46.471   4.437  1.00 24.19           O  
ATOM   1640  N   GLY A 211     -13.215  41.780   1.236  1.00 25.35           N  
ATOM   1641  CA  GLY A 211     -12.363  42.293   0.174  1.00 25.35           C  
ATOM   1642  C   GLY A 211     -11.119  41.454  -0.050  1.00 25.35           C  
ATOM   1643  O   GLY A 211     -10.431  41.088   0.905  1.00 25.35           O  
ATOM   1644  N   ALA A 212     -11.205  40.466  -0.970  1.00 25.99           N  
ATOM   1645  CA  ALA A 212     -10.134  40.257  -1.940  1.00 25.99           C  
ATOM   1646  C   ALA A 212     -10.035  38.787  -2.340  1.00 25.99           C  
ATOM   1647  CB  ALA A 212      -8.801  40.742  -1.374  1.00 25.99           C  
ATOM   1648  O   ALA A 212     -10.108  37.899  -1.487  1.00 25.99           O  
ATOM   1649  N   GLU A 213     -10.712  38.317  -3.435  1.00 24.83           N  
ATOM   1650  CA  GLU A 213     -10.450  37.439  -4.571  1.00 24.83           C  
ATOM   1651  C   GLU A 213      -9.848  36.113  -4.116  1.00 24.83           C  
ATOM   1652  CB  GLU A 213      -9.518  38.123  -5.575  1.00 24.83           C  
ATOM   1653  O   GLU A 213      -8.883  36.093  -3.349  1.00 24.83           O  
ATOM   1654  CG  GLU A 213     -10.247  38.857  -6.690  1.00 24.83           C  
ATOM   1655  CD  GLU A 213      -9.431  38.970  -7.968  1.00 24.83           C  
ATOM   1656  OE1 GLU A 213      -9.786  38.314  -8.974  1.00 24.83           O  
ATOM   1657  OE2 GLU A 213      -8.429  39.719  -7.964  1.00 24.83           O  
ATOM   1658  N   PRO A 214     -10.531  34.902  -4.340  1.00 29.88           N  
ATOM   1659  CA  PRO A 214     -10.445  33.578  -3.720  1.00 29.88           C  
ATOM   1660  C   PRO A 214      -9.290  32.743  -4.269  1.00 29.88           C  
ATOM   1661  CB  PRO A 214     -11.793  32.938  -4.064  1.00 29.88           C  
ATOM   1662  O   PRO A 214      -9.119  32.645  -5.487  1.00 29.88           O  
ATOM   1663  CG  PRO A 214     -12.296  33.716  -5.237  1.00 29.88           C  
ATOM   1664  CD  PRO A 214     -11.291  34.780  -5.571  1.00 29.88           C  
ATOM   1665  N   ARG A 215      -8.117  32.867  -3.806  1.00 25.93           N  
ATOM   1666  CA  ARG A 215      -7.006  31.923  -3.857  1.00 25.93           C  
ATOM   1667  C   ARG A 215      -7.342  30.641  -3.103  1.00 25.93           C  
ATOM   1668  CB  ARG A 215      -5.737  32.553  -3.279  1.00 25.93           C  
ATOM   1669  O   ARG A 215      -7.789  30.689  -1.955  1.00 25.93           O  
ATOM   1670  CG  ARG A 215      -4.999  33.457  -4.254  1.00 25.93           C  
ATOM   1671  CD  ARG A 215      -3.670  33.933  -3.685  1.00 25.93           C  
ATOM   1672  NE  ARG A 215      -2.647  34.038  -4.722  1.00 25.93           N  
ATOM   1673  NH1 ARG A 215      -1.110  35.129  -3.386  1.00 25.93           N  
ATOM   1674  NH2 ARG A 215      -0.599  34.644  -5.567  1.00 25.93           N  
ATOM   1675  CZ  ARG A 215      -1.454  34.603  -4.556  1.00 25.93           C  
ATOM   1676  N   VAL A 216      -8.136  29.722  -3.597  1.00 27.99           N  
ATOM   1677  CA  VAL A 216      -8.443  28.329  -3.290  1.00 27.99           C  
ATOM   1678  C   VAL A 216      -7.370  27.754  -2.369  1.00 27.99           C  
ATOM   1679  CB  VAL A 216      -8.556  27.477  -4.574  1.00 27.99           C  
ATOM   1680  O   VAL A 216      -6.193  27.706  -2.732  1.00 27.99           O  
ATOM   1681  CG1 VAL A 216      -9.545  26.330  -4.375  1.00 27.99           C  
ATOM   1682  CG2 VAL A 216      -8.975  28.348  -5.757  1.00 27.99           C  
ATOM   1683  N   LEU A 217      -7.177  28.292  -1.215  1.00 27.07           N  
ATOM   1684  CA  LEU A 217      -6.474  27.804  -0.034  1.00 27.07           C  
ATOM   1685  C   LEU A 217      -6.737  26.317   0.180  1.00 27.07           C  
ATOM   1686  CB  LEU A 217      -6.898  28.593   1.207  1.00 27.07           C  
ATOM   1687  O   LEU A 217      -7.890  25.879   0.174  1.00 27.07           O  
ATOM   1688  CG  LEU A 217      -6.334  30.008   1.337  1.00 27.07           C  
ATOM   1689  CD1 LEU A 217      -7.082  30.781   2.418  1.00 27.07           C  
ATOM   1690  CD2 LEU A 217      -4.840  29.963   1.641  1.00 27.07           C  
ATOM   1691  N   ARG A 218      -6.015  25.428  -0.504  1.00 27.45           N  
ATOM   1692  CA  ARG A 218      -5.453  24.098  -0.291  1.00 27.45           C  
ATOM   1693  C   ARG A 218      -5.768  23.589   1.112  1.00 27.45           C  
ATOM   1694  CB  ARG A 218      -3.940  24.110  -0.517  1.00 27.45           C  
ATOM   1695  O   ARG A 218      -5.478  24.263   2.102  1.00 27.45           O  
ATOM   1696  CG  ARG A 218      -3.535  24.095  -1.982  1.00 27.45           C  
ATOM   1697  CD  ARG A 218      -2.060  23.764  -2.157  1.00 27.45           C  
ATOM   1698  NE  ARG A 218      -1.723  23.528  -3.558  1.00 27.45           N  
ATOM   1699  NH1 ARG A 218       0.336  22.578  -3.117  1.00 27.45           N  
ATOM   1700  NH2 ARG A 218      -0.388  22.803  -5.280  1.00 27.45           N  
ATOM   1701  CZ  ARG A 218      -0.592  22.970  -3.982  1.00 27.45           C  
ATOM   1702  N   ARG A 219      -6.863  23.066   1.326  1.00 24.31           N  
ATOM   1703  CA  ARG A 219      -7.252  22.390   2.560  1.00 24.31           C  
ATOM   1704  C   ARG A 219      -6.244  21.309   2.934  1.00 24.31           C  
ATOM   1705  CB  ARG A 219      -8.648  21.780   2.422  1.00 24.31           C  
ATOM   1706  O   ARG A 219      -5.972  20.405   2.140  1.00 24.31           O  
ATOM   1707  CG  ARG A 219      -9.765  22.671   2.942  1.00 24.31           C  
ATOM   1708  CD  ARG A 219     -11.127  22.006   2.807  1.00 24.31           C  
ATOM   1709  NE  ARG A 219     -12.212  22.927   3.135  1.00 24.31           N  
ATOM   1710  NH1 ARG A 219     -13.178  21.551   4.719  1.00 24.31           N  
ATOM   1711  NH2 ARG A 219     -14.101  23.597   4.255  1.00 24.31           N  
ATOM   1712  CZ  ARG A 219     -13.161  22.690   4.036  1.00 24.31           C  
ATOM   1713  N   ARG A 220      -5.092  21.635   3.430  1.00 24.98           N  
ATOM   1714  CA  ARG A 220      -4.126  20.792   4.127  1.00 24.98           C  
ATOM   1715  C   ARG A 220      -4.826  19.845   5.096  1.00 24.98           C  
ATOM   1716  CB  ARG A 220      -3.107  21.651   4.878  1.00 24.98           C  
ATOM   1717  O   ARG A 220      -5.597  20.282   5.952  1.00 24.98           O  
ATOM   1718  CG  ARG A 220      -1.936  22.108   4.022  1.00 24.98           C  
ATOM   1719  CD  ARG A 220      -0.874  22.817   4.851  1.00 24.98           C  
ATOM   1720  NE  ARG A 220       0.206  23.332   4.014  1.00 24.98           N  
ATOM   1721  NH1 ARG A 220       1.777  23.373   5.708  1.00 24.98           N  
ATOM   1722  NH2 ARG A 220       2.346  24.053   3.595  1.00 24.98           N  
ATOM   1723  CZ  ARG A 220       1.440  23.585   4.441  1.00 24.98           C  
ATOM   1724  N   ARG A 221      -5.195  18.688   4.690  1.00 29.84           N  
ATOM   1725  CA  ARG A 221      -5.624  17.518   5.451  1.00 29.84           C  
ATOM   1726  C   ARG A 221      -4.598  17.154   6.519  1.00 29.84           C  
ATOM   1727  CB  ARG A 221      -5.857  16.327   4.520  1.00 29.84           C  
ATOM   1728  O   ARG A 221      -3.397  17.107   6.243  1.00 29.84           O  
ATOM   1729  CG  ARG A 221      -6.905  15.347   5.024  1.00 29.84           C  
ATOM   1730  CD  ARG A 221      -7.210  14.269   3.994  1.00 29.84           C  
ATOM   1731  NE  ARG A 221      -8.191  13.309   4.493  1.00 29.84           N  
ATOM   1732  NH1 ARG A 221      -7.873  11.783   2.788  1.00 29.84           N  
ATOM   1733  NH2 ARG A 221      -9.392  11.352   4.449  1.00 29.84           N  
ATOM   1734  CZ  ARG A 221      -8.483  12.150   3.909  1.00 29.84           C  
ATOM   1735  N   PRO A 222      -4.954  17.250   7.869  1.00 28.30           N  
ATOM   1736  CA  PRO A 222      -4.078  16.861   8.977  1.00 28.30           C  
ATOM   1737  C   PRO A 222      -3.672  15.390   8.920  1.00 28.30           C  
ATOM   1738  CB  PRO A 222      -4.930  17.144  10.216  1.00 28.30           C  
ATOM   1739  O   PRO A 222      -4.458  14.545   8.483  1.00 28.30           O  
ATOM   1740  CG  PRO A 222      -6.183  17.763   9.685  1.00 28.30           C  
ATOM   1741  CD  PRO A 222      -6.233  17.540   8.201  1.00 28.30           C  
ATOM   1742  N   THR A 223      -2.377  15.184   8.601  1.00 29.51           N  
ATOM   1743  CA  THR A 223      -1.483  14.045   8.775  1.00 29.51           C  
ATOM   1744  C   THR A 223      -1.965  13.148   9.912  1.00 29.51           C  
ATOM   1745  CB  THR A 223      -0.041  14.505   9.057  1.00 29.51           C  
ATOM   1746  O   THR A 223      -2.465  13.638  10.927  1.00 29.51           O  
ATOM   1747  CG2 THR A 223       0.516  15.314   7.891  1.00 29.51           C  
ATOM   1748  OG1 THR A 223      -0.027  15.317  10.238  1.00 29.51           O  
ATOM   1749  N   ARG A 224      -2.691  12.151   9.667  1.00 28.45           N  
ATOM   1750  CA  ARG A 224      -2.986  11.006  10.521  1.00 28.45           C  
ATOM   1751  C   ARG A 224      -1.791  10.656  11.401  1.00 28.45           C  
ATOM   1752  CB  ARG A 224      -3.388   9.794   9.677  1.00 28.45           C  
ATOM   1753  O   ARG A 224      -0.674  10.494  10.905  1.00 28.45           O  
ATOM   1754  CG  ARG A 224      -4.771   9.906   9.057  1.00 28.45           C  
ATOM   1755  CD  ARG A 224      -5.176   8.623   8.345  1.00 28.45           C  
ATOM   1756  NE  ARG A 224      -6.565   8.671   7.896  1.00 28.45           N  
ATOM   1757  NH1 ARG A 224      -6.242   7.280   6.080  1.00 28.45           N  
ATOM   1758  NH2 ARG A 224      -8.320   8.145   6.512  1.00 28.45           N  
ATOM   1759  CZ  ARG A 224      -7.039   8.032   6.830  1.00 28.45           C  
ATOM   1760  N   PHE A 225      -1.514  11.510  12.402  1.00 25.40           N  
ATOM   1761  CA  PHE A 225      -0.556  11.232  13.466  1.00 25.40           C  
ATOM   1762  C   PHE A 225      -0.713   9.804  13.975  1.00 25.40           C  
ATOM   1763  CB  PHE A 225      -0.731  12.223  14.621  1.00 25.40           C  
ATOM   1764  O   PHE A 225      -1.807   9.396  14.370  1.00 25.40           O  
ATOM   1765  CG  PHE A 225       0.265  13.351  14.609  1.00 25.40           C  
ATOM   1766  CD1 PHE A 225       1.483  13.229  15.265  1.00 25.40           C  
ATOM   1767  CD2 PHE A 225      -0.018  14.535  13.940  1.00 25.40           C  
ATOM   1768  CE1 PHE A 225       2.407  14.272  15.255  1.00 25.40           C  
ATOM   1769  CE2 PHE A 225       0.900  15.581  13.926  1.00 25.40           C  
ATOM   1770  CZ  PHE A 225       2.111  15.448  14.585  1.00 25.40           C  
ATOM   1771  N   TYR A 226      -0.058   8.794  13.412  1.00 34.68           N  
ATOM   1772  CA  TYR A 226       0.162   7.469  13.979  1.00 34.68           C  
ATOM   1773  C   TYR A 226       1.263   7.503  15.033  1.00 34.68           C  
ATOM   1774  CB  TYR A 226       0.523   6.466  12.879  1.00 34.68           C  
ATOM   1775  O   TYR A 226       2.340   8.055  14.797  1.00 34.68           O  
ATOM   1776  CG  TYR A 226      -0.579   6.249  11.871  1.00 34.68           C  
ATOM   1777  CD1 TYR A 226      -1.626   5.368  12.133  1.00 34.68           C  
ATOM   1778  CD2 TYR A 226      -0.576   6.922  10.655  1.00 34.68           C  
ATOM   1779  CE1 TYR A 226      -2.643   5.163  11.207  1.00 34.68           C  
ATOM   1780  CE2 TYR A 226      -1.587   6.725   9.720  1.00 34.68           C  
ATOM   1781  OH  TYR A 226      -3.619   5.646   9.084  1.00 34.68           O  
ATOM   1782  CZ  TYR A 226      -2.615   5.845  10.005  1.00 34.68           C  
ATOM   1783  N   ASP A 227       1.012   7.868  16.330  1.00 29.83           N  
ATOM   1784  CA  ASP A 227       1.762   7.605  17.554  1.00 29.83           C  
ATOM   1785  C   ASP A 227       2.385   6.211  17.527  1.00 29.83           C  
ATOM   1786  CB  ASP A 227       0.859   7.754  18.780  1.00 29.83           C  
ATOM   1787  O   ASP A 227       1.715   5.232  17.192  1.00 29.83           O  
ATOM   1788  CG  ASP A 227       1.627   8.099  20.044  1.00 29.83           C  
ATOM   1789  OD1 ASP A 227       1.989   7.178  20.808  1.00 29.83           O  
ATOM   1790  OD2 ASP A 227       1.869   9.302  20.280  1.00 29.83           O  
ATOM   1791  N   ASP A 228       3.797   6.088  17.240  1.00 35.58           N  
ATOM   1792  CA  ASP A 228       4.980   5.282  17.525  1.00 35.58           C  
ATOM   1793  C   ASP A 228       4.691   4.245  18.608  1.00 35.58           C  
ATOM   1794  CB  ASP A 228       6.148   6.174  17.950  1.00 35.58           C  
ATOM   1795  O   ASP A 228       4.223   4.590  19.696  1.00 35.58           O  
ATOM   1796  CG  ASP A 228       7.401   5.388  18.294  1.00 35.58           C  
ATOM   1797  OD1 ASP A 228       7.504   4.204  17.906  1.00 35.58           O  
ATOM   1798  OD2 ASP A 228       8.291   5.956  18.963  1.00 35.58           O  
ATOM   1799  N   GLY A 229       3.890   3.193  18.243  1.00 29.16           N  
ATOM   1800  CA  GLY A 229       4.202   1.970  18.965  1.00 29.16           C  
ATOM   1801  C   GLY A 229       3.013   1.039  19.103  1.00 29.16           C  
ATOM   1802  O   GLY A 229       3.151  -0.086  19.589  1.00 29.16           O  
ATOM   1803  N   SER A 230       2.278   0.847  18.092  1.00 29.99           N  
ATOM   1804  CA  SER A 230       1.486  -0.378  18.094  1.00 29.99           C  
ATOM   1805  C   SER A 230       0.668  -0.509  16.813  1.00 29.99           C  
ATOM   1806  CB  SER A 230       0.556  -0.413  19.307  1.00 29.99           C  
ATOM   1807  O   SER A 230      -0.438  -1.052  16.829  1.00 29.99           O  
ATOM   1808  OG  SER A 230       1.301  -0.511  20.509  1.00 29.99           O  
ATOM   1809  N   SER A 231       1.317  -0.593  15.608  1.00 30.75           N  
ATOM   1810  CA  SER A 231       0.321  -0.959  14.605  1.00 30.75           C  
ATOM   1811  C   SER A 231       0.935  -1.818  13.505  1.00 30.75           C  
ATOM   1812  CB  SER A 231      -0.310   0.293  13.994  1.00 30.75           C  
ATOM   1813  O   SER A 231       1.847  -1.377  12.802  1.00 30.75           O  
ATOM   1814  OG  SER A 231      -1.353  -0.055  13.100  1.00 30.75           O  
ATOM   1815  N   SER A 232       1.324  -2.918  13.756  1.00 35.08           N  
ATOM   1816  CA  SER A 232       1.474  -4.254  13.190  1.00 35.08           C  
ATOM   1817  C   SER A 232       0.368  -4.555  12.184  1.00 35.08           C  
ATOM   1818  CB  SER A 232       1.468  -5.309  14.297  1.00 35.08           C  
ATOM   1819  O   SER A 232      -0.814  -4.552  12.533  1.00 35.08           O  
ATOM   1820  OG  SER A 232       1.604  -6.611  13.752  1.00 35.08           O  
ATOM   1821  N   ARG A 233       0.216  -3.837  11.033  1.00 31.66           N  
ATOM   1822  CA  ARG A 233       0.547  -3.613   9.630  1.00 31.66           C  
ATOM   1823  C   ARG A 233      -0.431  -4.341   8.714  1.00 31.66           C  
ATOM   1824  CB  ARG A 233       1.978  -4.069   9.336  1.00 31.66           C  
ATOM   1825  O   ARG A 233      -0.513  -5.570   8.735  1.00 31.66           O  
ATOM   1826  CG  ARG A 233       3.035  -3.024   9.656  1.00 31.66           C  
ATOM   1827  CD  ARG A 233       4.405  -3.428   9.130  1.00 31.66           C  
ATOM   1828  NE  ARG A 233       5.462  -2.573   9.665  1.00 31.66           N  
ATOM   1829  NH1 ARG A 233       7.197  -3.799   8.758  1.00 31.66           N  
ATOM   1830  NH2 ARG A 233       7.639  -1.930  10.008  1.00 31.66           N  
ATOM   1831  CZ  ARG A 233       6.763  -2.769   9.476  1.00 31.66           C  
ATOM   1832  N   TYR A 234      -1.791  -4.043   8.472  1.00 29.84           N  
ATOM   1833  CA  TYR A 234      -3.060  -4.015   7.754  1.00 29.84           C  
ATOM   1834  C   TYR A 234      -2.842  -4.171   6.254  1.00 29.84           C  
ATOM   1835  CB  TYR A 234      -3.810  -2.711   8.040  1.00 29.84           C  
ATOM   1836  O   TYR A 234      -2.140  -3.367   5.636  1.00 29.84           O  
ATOM   1837  CG  TYR A 234      -5.005  -2.883   8.947  1.00 29.84           C  
ATOM   1838  CD1 TYR A 234      -6.278  -3.089   8.422  1.00 29.84           C  
ATOM   1839  CD2 TYR A 234      -4.862  -2.841  10.329  1.00 29.84           C  
ATOM   1840  CE1 TYR A 234      -7.382  -3.246   9.253  1.00 29.84           C  
ATOM   1841  CE2 TYR A 234      -5.958  -2.997  11.171  1.00 29.84           C  
ATOM   1842  OH  TYR A 234      -8.302  -3.355  11.452  1.00 29.84           O  
ATOM   1843  CZ  TYR A 234      -7.212  -3.200  10.624  1.00 29.84           C  
ATOM   1844  N   MET A 235      -2.556  -5.457   5.627  1.00 31.50           N  
ATOM   1845  CA  MET A 235      -2.375  -6.308   4.454  1.00 31.50           C  
ATOM   1846  C   MET A 235      -3.716  -6.625   3.800  1.00 31.50           C  
ATOM   1847  CB  MET A 235      -1.660  -7.605   4.835  1.00 31.50           C  
ATOM   1848  O   MET A 235      -4.680  -6.972   4.486  1.00 31.50           O  
ATOM   1849  CG  MET A 235      -0.175  -7.429   5.109  1.00 31.50           C  
ATOM   1850  SD  MET A 235       0.681  -9.026   5.401  1.00 31.50           S  
ATOM   1851  CE  MET A 235       2.345  -8.610   4.809  1.00 31.50           C  
ATOM   1852  N   GLU A 236      -4.118  -6.196   2.661  1.00 35.39           N  
ATOM   1853  CA  GLU A 236      -4.480  -7.150   1.617  1.00 35.39           C  
ATOM   1854  C   GLU A 236      -5.536  -6.569   0.681  1.00 35.39           C  
ATOM   1855  CB  GLU A 236      -4.985  -8.457   2.233  1.00 35.39           C  
ATOM   1856  O   GLU A 236      -6.647  -6.250   1.111  1.00 35.39           O  
ATOM   1857  CG  GLU A 236      -3.951  -9.574   2.237  1.00 35.39           C  
ATOM   1858  CD  GLU A 236      -4.459 -10.859   2.872  1.00 35.39           C  
ATOM   1859  OE1 GLU A 236      -3.920 -11.944   2.561  1.00 35.39           O  
ATOM   1860  OE2 GLU A 236      -5.405 -10.779   3.687  1.00 35.39           O  
ATOM   1861  N   HIS A 237      -5.202  -5.730  -0.478  1.00 37.67           N  
ATOM   1862  CA  HIS A 237      -6.181  -5.850  -1.552  1.00 37.67           C  
ATOM   1863  C   HIS A 237      -5.534  -5.633  -2.916  1.00 37.67           C  
ATOM   1864  CB  HIS A 237      -7.325  -4.855  -1.349  1.00 37.67           C  
ATOM   1865  O   HIS A 237      -6.231  -5.491  -3.923  1.00 37.67           O  
ATOM   1866  CG  HIS A 237      -8.244  -5.217  -0.226  1.00 37.67           C  
ATOM   1867  CD2 HIS A 237      -8.416  -4.662   0.997  1.00 37.67           C  
ATOM   1868  ND1 HIS A 237      -9.123  -6.276  -0.296  1.00 37.67           N  
ATOM   1869  CE1 HIS A 237      -9.799  -6.355   0.837  1.00 37.67           C  
ATOM   1870  NE2 HIS A 237      -9.389  -5.387   1.639  1.00 37.67           N  
ATOM   1871  N   ALA A 238      -4.203  -6.031  -3.252  1.00 34.79           N  
ATOM   1872  CA  ALA A 238      -3.891  -5.873  -4.671  1.00 34.79           C  
ATOM   1873  C   ALA A 238      -3.265  -7.142  -5.240  1.00 34.79           C  
ATOM   1874  CB  ALA A 238      -2.958  -4.683  -4.880  1.00 34.79           C  
ATOM   1875  O   ALA A 238      -2.984  -7.220  -6.438  1.00 34.79           O  
ATOM   1876  N   ARG A 239      -3.419  -8.370  -4.681  1.00 35.90           N  
ATOM   1877  CA  ARG A 239      -2.649  -9.445  -5.298  1.00 35.90           C  
ATOM   1878  C   ARG A 239      -3.561 -10.422  -6.031  1.00 35.90           C  
ATOM   1879  CB  ARG A 239      -1.824 -10.188  -4.245  1.00 35.90           C  
ATOM   1880  O   ARG A 239      -3.095 -11.231  -6.836  1.00 35.90           O  
ATOM   1881  CG  ARG A 239      -0.686  -9.366  -3.660  1.00 35.90           C  
ATOM   1882  CD  ARG A 239       0.181 -10.192  -2.720  1.00 35.90           C  
ATOM   1883  NE  ARG A 239       1.264  -9.397  -2.149  1.00 35.90           N  
ATOM   1884  NH1 ARG A 239       2.229 -11.156  -1.004  1.00 35.90           N  
ATOM   1885  NH2 ARG A 239       3.151  -9.061  -0.883  1.00 35.90           N  
ATOM   1886  CZ  ARG A 239       2.212  -9.873  -1.346  1.00 35.90           C  
ATOM   1887  N   ASP A 240      -4.847 -10.191  -6.340  1.00 38.73           N  
ATOM   1888  CA  ASP A 240      -5.381 -11.285  -7.146  1.00 38.73           C  
ATOM   1889  C   ASP A 240      -5.714 -10.813  -8.560  1.00 38.73           C  
ATOM   1890  CB  ASP A 240      -6.624 -11.882  -6.484  1.00 38.73           C  
ATOM   1891  O   ASP A 240      -6.008 -11.627  -9.438  1.00 38.73           O  
ATOM   1892  CG  ASP A 240      -6.310 -13.079  -5.604  1.00 38.73           C  
ATOM   1893  OD1 ASP A 240      -5.449 -13.904  -5.980  1.00 38.73           O  
ATOM   1894  OD2 ASP A 240      -6.931 -13.200  -4.526  1.00 38.73           O  
ATOM   1895  N   ASP A 241      -5.171  -9.733  -9.043  1.00 42.40           N  
ATOM   1896  CA  ASP A 241      -5.437  -9.511 -10.461  1.00 42.40           C  
ATOM   1897  C   ASP A 241      -4.155  -9.613 -11.283  1.00 42.40           C  
ATOM   1898  CB  ASP A 241      -6.094  -8.147 -10.677  1.00 42.40           C  
ATOM   1899  O   ASP A 241      -4.203  -9.673 -12.513  1.00 42.40           O  
ATOM   1900  CG  ASP A 241      -7.532  -8.096 -10.189  1.00 42.40           C  
ATOM   1901  OD1 ASP A 241      -8.305  -9.036 -10.473  1.00 42.40           O  
ATOM   1902  OD2 ASP A 241      -7.894  -7.107  -9.517  1.00 42.40           O  
ATOM   1903  N   ARG A 242      -2.993  -9.896 -10.586  1.00 43.20           N  
ATOM   1904  CA  ARG A 242      -1.771 -10.053 -11.369  1.00 43.20           C  
ATOM   1905  C   ARG A 242      -1.512 -11.521 -11.690  1.00 43.20           C  
ATOM   1906  CB  ARG A 242      -0.574  -9.461 -10.623  1.00 43.20           C  
ATOM   1907  O   ARG A 242      -0.881 -11.839 -12.700  1.00 43.20           O  
ATOM   1908  CG  ARG A 242      -0.433  -7.955 -10.781  1.00 43.20           C  
ATOM   1909  CD  ARG A 242       0.867  -7.444 -10.177  1.00 43.20           C  
ATOM   1910  NE  ARG A 242       0.637  -6.739  -8.919  1.00 43.20           N  
ATOM   1911  NH1 ARG A 242       2.772  -5.868  -8.776  1.00 43.20           N  
ATOM   1912  NH2 ARG A 242       1.230  -5.408  -7.144  1.00 43.20           N  
ATOM   1913  CZ  ARG A 242       1.547  -6.007  -8.282  1.00 43.20           C  
ATOM   1914  N   ASP A 243      -2.323 -12.474 -11.006  1.00 35.20           N  
ATOM   1915  CA  ASP A 243      -1.892 -13.833 -11.320  1.00 35.20           C  
ATOM   1916  C   ASP A 243      -2.922 -14.548 -12.190  1.00 35.20           C  
ATOM   1917  CB  ASP A 243      -1.645 -14.628 -10.036  1.00 35.20           C  
ATOM   1918  O   ASP A 243      -2.791 -15.744 -12.461  1.00 35.20           O  
ATOM   1919  CG  ASP A 243      -0.380 -14.204  -9.311  1.00 35.20           C  
ATOM   1920  OD1 ASP A 243       0.648 -13.948  -9.975  1.00 35.20           O  
ATOM   1921  OD2 ASP A 243      -0.409 -14.129  -8.063  1.00 35.20           O  
ATOM   1922  N   ARG A 244      -3.592 -13.918 -13.128  1.00 36.82           N  
ATOM   1923  CA  ARG A 244      -4.312 -14.799 -14.042  1.00 36.82           C  
ATOM   1924  C   ARG A 244      -3.785 -14.659 -15.466  1.00 36.82           C  
ATOM   1925  CB  ARG A 244      -5.812 -14.501 -14.006  1.00 36.82           C  
ATOM   1926  O   ARG A 244      -4.484 -14.987 -16.427  1.00 36.82           O  
ATOM   1927  CG  ARG A 244      -6.686 -15.744 -13.951  1.00 36.82           C  
ATOM   1928  CD  ARG A 244      -8.152 -15.394 -13.738  1.00 36.82           C  
ATOM   1929  NE  ARG A 244      -8.964 -16.586 -13.514  1.00 36.82           N  
ATOM   1930  NH1 ARG A 244     -10.950 -15.436 -13.248  1.00 36.82           N  
ATOM   1931  NH2 ARG A 244     -10.915 -17.723 -13.095  1.00 36.82           N  
ATOM   1932  CZ  ARG A 244     -10.275 -16.579 -13.286  1.00 36.82           C  
ATOM   1933  N   ASP A 245      -2.461 -14.267 -15.565  1.00 42.22           N  
ATOM   1934  CA  ASP A 245      -1.966 -14.498 -16.918  1.00 42.22           C  
ATOM   1935  C   ASP A 245      -0.956 -15.642 -16.946  1.00 42.22           C  
ATOM   1936  CB  ASP A 245      -1.334 -13.224 -17.483  1.00 42.22           C  
ATOM   1937  O   ASP A 245      -0.452 -16.007 -18.010  1.00 42.22           O  
ATOM   1938  CG  ASP A 245      -2.359 -12.165 -17.849  1.00 42.22           C  
ATOM   1939  OD1 ASP A 245      -3.433 -12.515 -18.385  1.00 42.22           O  
ATOM   1940  OD2 ASP A 245      -2.090 -10.970 -17.602  1.00 42.22           O  
ATOM   1941  N   ASP A 246      -0.953 -16.610 -15.889  1.00 40.60           N  
ATOM   1942  CA  ASP A 246      -0.097 -17.715 -16.307  1.00 40.60           C  
ATOM   1943  C   ASP A 246      -0.872 -19.030 -16.335  1.00 40.60           C  
ATOM   1944  CB  ASP A 246       1.114 -17.838 -15.380  1.00 40.60           C  
ATOM   1945  O   ASP A 246      -0.329 -20.069 -16.716  1.00 40.60           O  
ATOM   1946  CG  ASP A 246       2.191 -16.807 -15.670  1.00 40.60           C  
ATOM   1947  OD1 ASP A 246       2.365 -16.422 -16.847  1.00 40.60           O  
ATOM   1948  OD2 ASP A 246       2.873 -16.378 -14.715  1.00 40.60           O  
ATOM   1949  N   GLN A 247      -2.158 -18.991 -16.666  1.00 37.96           N  
ATOM   1950  CA  GLN A 247      -2.606 -20.314 -17.088  1.00 37.96           C  
ATOM   1951  C   GLN A 247      -3.523 -20.222 -18.304  1.00 37.96           C  
ATOM   1952  CB  GLN A 247      -3.324 -21.028 -15.942  1.00 37.96           C  
ATOM   1953  O   GLN A 247      -4.520 -20.942 -18.392  1.00 37.96           O  
ATOM   1954  CG  GLN A 247      -2.403 -21.446 -14.804  1.00 37.96           C  
ATOM   1955  CD  GLN A 247      -3.130 -22.199 -13.706  1.00 37.96           C  
ATOM   1956  NE2 GLN A 247      -2.386 -22.644 -12.699  1.00 37.96           N  
ATOM   1957  OE1 GLN A 247      -4.351 -22.379 -13.762  1.00 37.96           O  
ATOM   1958  N   ASN A 248      -3.107 -19.482 -19.345  1.00 29.49           N  
ATOM   1959  CA  ASN A 248      -3.715 -19.843 -20.621  1.00 29.49           C  
ATOM   1960  C   ASN A 248      -2.717 -19.730 -21.770  1.00 29.49           C  
ATOM   1961  CB  ASN A 248      -4.942 -18.971 -20.896  1.00 29.49           C  
ATOM   1962  O   ASN A 248      -2.403 -18.626 -22.219  1.00 29.49           O  
ATOM   1963  CG  ASN A 248      -6.028 -19.713 -21.650  1.00 29.49           C  
ATOM   1964  ND2 ASN A 248      -6.636 -19.045 -22.624  1.00 29.49           N  
ATOM   1965  OD1 ASN A 248      -6.320 -20.875 -21.359  1.00 29.49           O  
ATOM   1966  N   THR A 249      -1.559 -20.427 -21.585  1.00 36.00           N  
ATOM   1967  CA  THR A 249      -0.932 -20.787 -22.852  1.00 36.00           C  
ATOM   1968  C   THR A 249      -0.776 -22.301 -22.967  1.00 36.00           C  
ATOM   1969  CB  THR A 249       0.444 -20.114 -23.005  1.00 36.00           C  
ATOM   1970  O   THR A 249      -0.219 -22.943 -22.075  1.00 36.00           O  
ATOM   1971  CG2 THR A 249       1.085 -20.470 -24.342  1.00 36.00           C  
ATOM   1972  OG1 THR A 249       0.285 -18.692 -22.928  1.00 36.00           O  
ATOM   1973  N   MET A 250      -1.818 -23.044 -23.038  1.00 33.49           N  
ATOM   1974  CA  MET A 250      -1.790 -24.275 -23.822  1.00 33.49           C  
ATOM   1975  C   MET A 250      -1.437 -23.986 -25.277  1.00 33.49           C  
ATOM   1976  CB  MET A 250      -3.139 -24.993 -23.744  1.00 33.49           C  
ATOM   1977  O   MET A 250      -1.879 -22.984 -25.840  1.00 33.49           O  
ATOM   1978  CG  MET A 250      -3.325 -25.812 -22.477  1.00 33.49           C  
ATOM   1979  SD  MET A 250      -4.947 -26.670 -22.427  1.00 33.49           S  
ATOM   1980  CE  MET A 250      -4.777 -27.584 -20.868  1.00 33.49           C  
TER    1981      MET A 250                                                      
ENDMDL                                                                          
END                                                                             
