# Supplementary material for: Uncoupled evolution of the Polycomb system and deep origin of non-canonical PRC1
Source: Commun Biol. 2023 Nov 10;6:1144. doi: 10.1038/s42003-023-05501-x (PMC10638273; doi:10.1038/s42003-023-05501-x)
Supplement: Supplementary file 8 — Supplementary Data 5 [file 42003_2023_5501_MOESM8_ESM.zip › Supplementary Data 5/PCGF_putative_checks/PCGF_alphafold_remainedputative/BREMOT008734_PCGF_a3129.result/BREMOT008734_PCGF_a3129.a3m]

#254	1
>101
FDLRIMEVEQVSDALNKDATVEAQQQNSKEKEAEDDDSKKGASDNDTEMSESEKEDESGIHKDQASDQEKGDGGEEEKSEEEEEEEDAETYEPVLDNRQASFPVCELNQYLICSICNGYLRDAYTISECLHSFCKLCLFNYFDARDEEDIPECPRCHCQLDSMDPMRTRGRMDRVKQNLVDKLLPRFCKQEETLRKACEEKKKHEIEADDEDAPSSSPSFSSSSSSSLSSSSLSSSLTVSFSSSSSICSVSLSS
>UPI0008758C5E	106	0.297	2.674E-21	100	252	254	5	149	1165
----------------------------------------------------------------------------------------------------KIPINDLNPHITCQICSGYFIDATTITECLHTFCRSCIVKYLESNK-----YCPVCDVQVHKTKPL-LNIRADKTIQDIVYKLVPRLFQNEMQRRR--DFYESHP-----EGKPSSLEMCGEAAYQHLLTPEESVCLTLNYHGSNGtprylRCPAAVS-
>A0A6P4ZMB7	104	0.326	1.245E-20	97	252	254	2	145	332
-------------------------------------------------------------------------------------------------RTTHLPITELNPHLMCVICGGYFIDATTIIECLHSFCKTCIVKYLDTSK-----YCPVCDVQVHKTRPL-LNIRADKTLQSLVYKLVPNLFKDEMKRRR------DFYGQCPDQDLAASSEERGEVEDLQIYTPDEHISLSLEYYRESEAASAAES-
>A0A7S4DS77	104	0.345	1.693E-20	13	195	254	83	270	379
-------------AANINGTegnAEAeTSQNWPDSESAADGKKDTSARDSNNEEPGLAKRPSENNEDEDVDE---DDDEDEDEDEDEDEDESQIVQPITDSREITFKLRDMNEHLVCKLCDGYFRDAHTIMECLHTFCKVCLYNYLLTRDdrvgTSRKSDCPICKCNLINAEPMKNHVRFDRTKQNIVDLILPHFKQKDQSLKR----------------------------------------------------------
>UPI000C251E79	104	0.303	1.693E-20	100	252	254	5	149	1258
----------------------------------------------------------------------------------------------------KIPITDINVHITCKICNGYFVDATTIIECLHTFCRSCIVKYLEKNK-----YCPVCDVQVHKTKPL-LNIRPDKTIQDLVYKLVPRLFQNEMQKRRA--FYDSHP-----ESKPSSLEQCGEATYQHLLTPEETICLTLAYHGSEDRprylrCPAAVS-
>A0A6A4S559	103	0.297	2.302E-20	60	207	254	103	242	442
------------------------------------------------------------YLMSLNTENEGSSEDINFTCTMEQLQDCCRSFSLTMHRTTRIKITELNPHLMCVLCGGYFIDATTIIECLHSFCKMCIVRYLEASK-----YCPICDVQVHKTKPL-LNIRSDKTLQDIVYKLVPGLFKNEMKRRR--DFYAEHPVDA----------------------------------------------
>UPI0003F07E6D	103	0.390	3.130E-20	96	195	254	1	94	295
------------------------------------------------------------------------------------------------NRTTKLKMTELNPHLMCVLCGGYFIDATTIIECLHSFCRTCIIRYLESSK-----YCPVCDTQVHKTRPLQY-IRPDRTLQNIVYKLVPGLFRDEMKRRR----------------------------------------------------------
>A0A3B3RYL0	102	0.271	4.256E-20	69	244	254	35	202	389
---------------------------------------------------------------------KNNPVRSMDLSSRDSFYDLKRYLPsMTMHRTTRIKITELNPHLMCALCGGYFIDATTIVECLHSFCKMCIVRYLETSK-----YCPICDVQVHKTKPL-LNIRSDKTLQDIVYKLVPGLFKNEMKRRR--DFYAEHP-SVDAANGSNEDRGEVADEDKRIITDDEIISLSIEFFDPS---------
>A0A195FRI0	102	0.326	4.256E-20	100	252	254	8	146	1444
----------------------------------------------------------------------------------------------------RVCLARLNEHLTCKLCGGYFIDATTIIECLHSFCKSCIVKYLESNK-----YCPICEVQVHKSRPL-LNIRPDHILQDIVYKLVPGCYQNEMRRRR--EFYSKHPEESIQTISP-EARGKPIESYIYSPDESLSLSL-----EYSDPCTKDLS-
>A0A2K6GSC3	102	0.258	5.787E-20	72	253	254	5	182	264
------------------------------------------------------------------------GGQIAIAMRLRNQLQSVYkMDPLRNEEEVRVKIKDLNEHIVCCLCAGYFVDATTITECLHTFCKSCIVKYLQTSK-----YCPMCNIKIHETQPL-LNLKLDRVMQDIVYKLVPGLQDKEQrvsEEKRIREFYQSRGL--DRVTQPSGEEPALSNLGLPFSSFDHSKAHYYRYDEQLSLCLERLSS
>A0A553PN27	102	0.386	5.787E-20	99	199	254	2	96	721
---------------------------------------------------------------------------------------------------ASVPVRSLNPHLMCALCSGYFIDPVTITECLHSFCKSCIIKYLDLNK-----KCPICDLHIHKTRPL-LNIRSDKTLQEIVYKLVPGLHQEEMRRRQLFYE------------------------------------------------------
>A0A0C9QES3	102	0.326	5.787E-20	100	248	254	7	148	1227
----------------------------------------------------------------------------------------------------RLKLAKLNEQLTCKLCHGYFIDATTIIECLHSFCRSCIVKYLETNK-----YCPICEVQVHKSKPL-LNIRPDHTLQDIVYKLVPGCYQNEMRCRR--EFYEKHPE------APLSSmspeargEPIESHIYSPDESLSLSLEYYNPTLNDSPICS-----
>A0A3B4YXQ4	102	0.265	7.867E-20	92	253	254	24	180	256
--------------------------------------------------------------------------------------------PLRNEEEVKLKIKDLNEHIVCYLCAGYFIDATTITECLHTFCKSCIVKYLQTSK-----YCPMCNIKIHETQPL-LNLKLDRVMQDIVYKLVPGLQESED--KRIKEFYQsrglERVIQPTGDDAVPDATGLPYTSFDHSKAHFYRYDEQVSLCLERFTC-VCLTS
>UPI0015AD6A09	102	0.289	7.867E-20	92	253	254	24	181	268
--------------------------------------------------------------------------------------------PLRNEEEAKLKIKDLNEHIVCYLCAGYFIDATTITECLHTFCKSCIVKYLQTSK-----YCPMCNIKIHETQPL-LNLKLDRVMQDIVYKLVPGLQESED--RRIKEFYQsrglERIIQPPNEDAVPDVAGLPYTSFDHSKAHFYRYDEQVSLCLERQSASSSLSS
>UPI000F5568BE	102	0.390	7.867E-20	100	204	254	3	101	313
----------------------------------------------------------------------------------------------------SVKIQDLNSHIVCVLCGGYLVDATTIVECLHSFCRSCIVKYLQAS-----YHCPVCDVEVHKTKPL-LNIRPDRTLQEIVFKLVPGLYQAELKLRNEFEEKQREE-------------------------------------------------
>A0A067QNY7	102	0.314	7.867E-20	97	253	254	2	146	1347
-------------------------------------------------------------------------------------------------RPRRIKITDLNPHLICVLCGGYYVDATTIIECLHSFCKACIVRYLETNK-----YCPICDVQVHKTRPL-QNIRADQTLQDIVYKLVPGLFQNEMRCRR--EFYAKHP-----EAQPTSCLDQGEVSDQSNIYTPDEAICLSLeyFKSTTPD-KEELSS
>A0A195CW96	101	0.339	1.069E-19	100	252	254	8	146	1448
----------------------------------------------------------------------------------------------------RVCLAKLNEQLTCKLCGGYFIDATTIIECLHSFCKSCIVKYLESNK-----YCPICEVQVHKSRPL-LNIRPDYTLQDIVYKLVPGCYQNEMRCRK--EFYAKHPDECIETVSP-ESRGEPIESHIYSPDESLSLSL-----EYSNPCTKDLS-
>UPI00140325CD	101	0.324	1.454E-19	64	215	254	7	152	276
----------------------------------------------------------------ASDSRSSSAGNTDPEWWQEEEEDDEESNGGTPGQVESICLADVNPYILCPICGGYFIDATTITECLHTFCKSCIVKHFDYSN-----RCPKCNITVHQTQPL-YNIRLDRKLQDIVYKLVPNL-ESSEKIRL-HEFYHERGLEVPKpvVQVPIS--------------------------------------
>A0A402F544	101	0.288	1.454E-19	92	247	254	103	248	336
--------------------------------------------------------------------------------------------PLRNEEEVKVKMKELNEHIVCFLCAGYFIDATTITECLHTFCKSCIVKYLQTSK-----YCPLCSTKIHETQPL-LNLKLDRVMQDIVYKLVPGLQESEE--RRIREFCQSRGLERVTQ--PSHEDPVSDHMGLPCPDFDHSRAHYFRFDEHVSLC------
>A0A6P8IYP2	101	0.396	1.454E-19	100	200	254	3	97	368
----------------------------------------------------------------------------------------------------SMKLKSLNPHITCVLCGGYLVDATTIIECLHSFCRSCIIRWLQKS-----YHCPVCETEIHKTRPF-LNIRPDRVLQDIVYKLVPGFYHDELQRRKDFEEK-----------------------------------------------------
>UPI001401C405	101	0.366	1.454E-19	97	216	254	2	111	491
-------------------------------------------------------------------------------------------------RTTHIRMTELNPHLICVLCGGYFIDATSITECLHSFCKTCIVRYLESSK-----FCPVCDVQVHKTRPL-LNLRSDKTLQDIVYKLVPGLFKDEMKRRR--DFYAEHPE--GDEGAGESS-------------------------------------
>A0A1W4XSN1	101	0.287	1.454E-19	98	252	254	3	149	1193
--------------------------------------------------------------------------------------------------TRRIPITEINEYLTCKLCKGYFIDATTIIECLHTFCRSCIVKYLENNK-----YCPVCDVQVHKTKPL-LNIRPDKTLQDIVYKLVPRLFQNEMCKRR--EFYTSHP-----EVRPSNLEQCGEVSYQHILSPDETICISLNYHGHSGpprylRCPAAIS-
>UPI0008F99D4D	101	0.347	1.454E-19	98	215	254	2	106	1239
--------------------------------------------------------------------------------------------------PQKVAVREMNPHLICTLCGGYFIDATTIIECLHSFCKSCIVKHLETSK-----YCPICDVQVHKTRPL-ENIRPDHILQEIVYKLVPGLYQNEMRCRR--EFYRKN-----GENVPAS--------------------------------------
>A0A7R8W6T2	101	0.324	1.454E-19	95	206	254	1	108	2308
-----------------------------------------------------------------------------------------------SHPATRVKLNEVNEHITCPICGGYFIDATTIVECLHSFCRACIVRYLETSK-----NCPICDVQIHRAKPL-LNIRPDKQLQDVVYKLVPGLFQDEMRRRREFytEFREKRRAE-----------------------------------------------
>V4B1J5	100	0.347	1.976E-19	97	214	254	2	110	202
-------------------------------------------------------------------------------------------------RSKKIKIGDVNPHLLCVLCGGYFVDATTIIECLHSFCKTCIIRYLESNK-----TCPSCDVLIHKTRP-RLNIRSDKTLQDIVYKLVPGLYKNEMRRRR--EFY-SQYPNKDDTNSPS---------------------------------------
>A0A1X7UXZ4	100	0.335	1.976E-19	100	245	254	4	140	226
----------------------------------------------------------------------------------------------------SVMVKDINQHITCSLCAGYLIDATTIIECLHTFCKTCIVKYL-----QNCNSCPVCNTVVHETQPL-LNIRPDRTMQDIVYKLVPSLYNAEQKRR---EEFYRERGEEDPNVQPPPPDHIGAATEFSLSHYSRDDDLISLQIESHS--------
>UPI00141A0135	100	0.283	1.976E-19	92	253	254	27	178	260
--------------------------------------------------------------------------------------------PLRNEEEVRVKMKELNEHIVCFLCAGYFIDATTITECLHTFCKSCIVKYLQTSK-----YCPMCSTKIHETQPL-LNLKPDRVMQDIVYKLVPGLQESEEKRIR--EFYQSRGLE--RVSQPSNEDSASDRVGLPYTTFDHSRAHYYRFDEHVLLCLEKQSS
>A0A672GAZ7	100	0.269	1.976E-19	92	253	254	25	179	277
--------------------------------------------------------------------------------------------PLRNEEEVKLKIKDLNEHIVCYLCAGYFIDATTITECLHTFCKSCIVKYLQTSK-----YCPMCNIKIHETQPL-LNLKLDRVMQDIVYKLVPGLQESED--KRIKEFYQSRGLERVIQPAVASEPLLKLEIPDATGLPYTSFDHsKAHFYRYDEQLDVCLSS
>A0A7R9G9H4	100	0.363	1.976E-19	103	210	254	8	109	566
-------------------------------------------------------------------------------------------------------VRDLHPQIICPLCGGYFIDATTIVECLHSFCRSCIVRYLETSK-----YCPICDVQIHKTKPL-LNIRPDKTLQDIVFKLVPGLFEDEMRRRR--EFYSKHPesEPADLE-------------------------------------------
>A0A498LC72	100	0.273	1.976E-19	1	210	254	87	291	784
-DVRFQN-ERVDTFYN-----SFQKNKRKLESLLSSIDACPPHITDAEWRLEYCIKNSHVHKvNQPSyliSLNTERAGASSEINFNCTMEQLQGlFHPMTMHRTTRIKITELNPHLMCVLCGGYFIDATTIIECLHSFCKMCIVRYLETSK-----YCPICDVQVHKTKPL-LNIRSDKTLQDIVYKLVPGLFKTAngsnEDRGEVADEDKR--IITDDE-------------------------------------------
>UPI00083BCD07	100	0.288	1.976E-19	96	252	254	15	163	1042
------------------------------------------------------------------------------------------------NMHHRIPITNLNGHLTCSLCKGYFVDATTIIECLHSFCRSCIVKYL-QTN----RYCPVCDVQVHKTKPL-LNIRPDKTLQDIVYKLVPKLFQNEMQRRR--------QYYSDHPDIkPSGLEQCGEASYQHLLTPDESICISFNYHGNSRtkrylRCPAAVS-
>UPI000767CEF4	100	0.290	1.976E-19	103	252	254	11	164	1397
-------------------------------------------------------------------------------------------------------LSKLNDQLTCKLCGGYFIDATTIIECLHSFCRSCIVKYLENNK-----YCPICEVQVHKSKPL-LNIRPDHTLQDIVYKLVPGCYQNEMRCRR--EFYSKHPEACTQTASPeargepteshiYSPDESLSLSLEYFSPSKDVKEITVKpFLRRYLRCPAAVT-
>I3LXU9	100	0.236	3.650E-19	72	249	254	5	186	250
------------------------------------------------------------------------GGQIAIAMRLRNQLQSVYkMDPLRNEEEVRVKIKDLNEHIVCCLCAGYFVDATTITECLHTFCKSCIVKYLQTSK-----YCPMCNIKIHETQPL-LNLKLDRVMQDIVYKLVPGLQDSEEKRIR--EFYQSrgldrvtqpsgEEPALSNLGLPFSSFDHSKAHYYRYDEQLRAVQKLCEMINKYVRCSV----
>A0A3B4TXJ4	100	0.260	3.650E-19	92	253	254	24	178	252
--------------------------------------------------------------------------------------------PLRNEEEVKLKIKDLNEHIVCYLCAGYFIDATTITECLHTFCKSCIVKYLQTSK-----YCPMCNIKIHETQPL-LNLKLDRVMQDIVYKLVPGLQESED--KRIKEFYQSRGLErviQPTGDVP-DATGLPYTSFDHSKAHFYRYDEQVSLCLERFTC-LCLTS
>UPI000FFD6DEA	100	0.282	3.650E-19	92	253	254	27	179	270
--------------------------------------------------------------------------------------------PLRNEEEVKVKMKELNEHIVCFLCAGYFIDATTITECLHTFCKSCIVKYLQTSK-----YCPMCNTKIHETQPL-LNLKLDRVMQDIVYKLVPGLQHSEEKRIR--EFYQSRGL--DRVTQPSgDDTVGGDPMGLPYSTFDHSRAHYFRYDEHVSLCLEKLSS
>A0A3M6TCN8	100	0.313	3.650E-19	100	232	254	3	133	318
----------------------------------------------------------------------------------------------------SMKIQDLNPHIMCVLCGGYLVDATTIVECLHSFCRSCIVKYLQAS-----YHCPVCDVEVHKTKPL-LHIRPDRTLQDIVFKLVPGLYQAELKLRHDFEDNEREEREeektSDENVVPGDIKDKKEVEMEDPVCITL---------------------
>UPI000C6CCD85	100	0.369	3.650E-19	98	216	254	2	107	334
--------------------------------------------------------------------------------------------------QTKIKLKDLNIHLTCVLCGGYYIDATTIIECLHSFCKTCIVQYLDTHK-----FCPICDAQVHKTRPL-LNIRSDQTLQDIVYKLVPGLFKNEMKRRR--EFYAQHP-----EVVPASS-------------------------------------
>UPI000A2A6AC9	100	0.307	3.650E-19	100	251	254	3	150	376
----------------------------------------------------------------------------------------------------SMNVKTLNPHIICVLCGGYLVDATTIIECLHSFCRSCIICWLEKS-----YKCPVCETEIHKTRPY-LNIRPDRVLQDIVYKLVPGLYDNE--LRRRKDFDTGVEEEGKDEshDKPNkkDDIEDPVCVTLEYYGRKRFWQEKTVFPTRYLRCSSQL--
>A0A6J8C3Z3	100	0.318	3.650E-19	97	253	254	33	179	436
-------------------------------------------------------------------------------------------------RTLKIKITELNPQLICVLCGGYLVDASTIVECLHSFCKTCIARYLDNSK-----CCPICDTMVHKTKPM-QNVRLDKTLQDLVYKLVPGLYKNEMKRRR--DFYAAYPVDPDRPPGPSEDRGNEDHDRLIYTEDEKISLELELFAGFNP--SEHLES
>UPI000B45929D	100	0.387	3.650E-19	97	207	254	2	104	482
-------------------------------------------------------------------------------------------------RSTRLKITELNPHLVCVLCGGYLIDATTIVECLHSFCKTCIVRYLESSK-----FCPICDVQVHKTKPL-LNIRLDHTLQDIVYKLVPGLFKDEMTRRR--EFYKDQPNDA----------------------------------------------
>UPI0014590FFE	100	0.387	3.650E-19	97	207	254	2	104	483
-------------------------------------------------------------------------------------------------RSTRLKITELNPHLVCVLCGGYLIDATTIVECLHSFCKTCIVRYLESSK-----FCPICDVQVHKTKPL-LNIRLDHTLQDIVYKLVPGLFKDEMTRRR--EFYKDQPNDA----------------------------------------------
>UPI0009E63C38	100	0.302	3.650E-19	100	237	254	38	170	526
----------------------------------------------------------------------------------------------------TMHLQDLNAHIMCVLCGGYLVDATTIVECLHSFCRSCIVKYLQTS-----YHCPVCDVEVHKTKPL-LHIRPDRTLQDIVYKIVPGIYHEEVNRRKEFEANQKgKDEPASEETASDSAASKEKEKEKEDLPFDDPVCIT----------------
>UPI00193CF7E7	100	0.309	3.650E-19	98	236	254	3	133	1039
--------------------------------------------------------------------------------------------------TRKLKVTDLNPQLICVLCGGYYIDATTIIECFHSFCRSCIVRYLESNK-----YCPICDVQVHKTRPL-QNIRPDTTLQTIVYKLVPGLYQNEMRCRR--EFYAKHPEAKVQAQSPEARGELTDQSPIFLPDDQISICL-----------------
>A0A5N4ABC6	99	0.312	4.960E-19	98	244	254	3	136	224
--------------------------------------------------------------------------------------------------TRRVPIVELNNYLTCKLCRGYFIDATTIIECLHTFCRSCIVQYL-VKN----KYCPVCDVQVHKTKPL-LNIRPDKTLQDIVYKLVPRLFQNEMCRRR--EFYTSHP-----DARPSDLEQCGEASYQHILSPDETICLSLNYHDSS---------
>UPI0009E39E8B	99	0.287	4.960E-19	95	252	254	5	167	254
-----------------------------------------------------------------------------------------------SNRERKLKLQDLNSFITCEICRGYLIKPTTITECLHTFCRSCIVKYLQDSED---NKCPACSILIHETNPF-EMLRSDQTLEDVIYKLVPKLQENEQKREKEFneqhnsEEEKKSKKEPKDnrETAPDSKTDEPASKRVKLSAEDQDSKENYHRDDPQiGVCLECLS-
>A0A3Q3EQ33	99	0.271	4.960E-19	92	253	254	24	173	254
--------------------------------------------------------------------------------------------PLRNEEEVKLKIKDLNEHIVCYLCAGYFIDATTITECLHTFCKSCIVKYLQTSK-----YCPMCNIKIHETQPL-LNLKLDRVMQDIVYKLVPGLQESED--KRIKEFYQSRGLERVIQ--PSGDAIYSLGLPYTSFDHSKAHFY--RYDEQVSLCLERLSS
>UPI0006B10663	99	0.336	4.960E-19	98	216	254	8	118	352
--------------------------------------------------------------------------------------------------TTKVKLADLNPHLQCVLCGGYFIDATTITECLHSFCRVCIVNYLKAHK-----YCPVCDVLIHKTRPM-LNIRPDQTLQDIVYKLVPGLFNNEMKRRR--EFYAQNPEAVAKGLVPASS-------------------------------------
>UPI00077FB065	99	0.319	4.960E-19	100	240	254	5	135	431
----------------------------------------------------------------------------------------------------KIKVADLNNLLTCVICKGYYIDATTIVECLHSFCRTCIVRYLQTEK-----YCPKCEVQVHKTRPL-VNIRSDQTLQDIVYKLVPNLFKNEMKRRR--DFYSQSNI--DIRNIPSSSEKRGDLWGCDRLIFTADDIISVSL-------------
>A0A3M6TCQ5	99	0.313	4.960E-19	100	232	254	4	131	487
----------------------------------------------------------------------------------------------------TMQLQDLNPHIMCVLCGGYLVDATTIVECLHSFCRSCIVKYLQTS-----YHCPVCDVEVHKTKPL-LHIRPDRTLQDIVYKIVPGIYHEEVNRRKEFEASQTDKNEsATDETATSNDQEKENLPFEDPVCITL---------------------
>UPI000C6DD2F4	99	0.301	4.960E-19	64	208	254	34	168	648
----------------------------------------------------------------AKRASPGAPGQVNRVFRWDRKVSVSVaVEAMH--RPTRLKITDLNPHLTCILCGGYLVDATTIIECLHSFCRTCIVRYLETTK-----FCPICDVQVHKAKPL-LNIRADKTLQDIVYKLVPGLFQNEMKRRR--EFYAEHP-DAD---------------------------------------------
>UPI0007500014	99	0.393	6.740E-19	97	195	254	2	94	219
-------------------------------------------------------------------------------------------------RTTRIKITELNPHLMCVICGGYFIDATTIIECLHSFCKTCIVHYLETSK-----YCPICDVQVHKTRPL-LNIRSDKTLQDIVYKLVPGLFKNEMKRRR----------------------------------------------------------
>A0A3B3R5A6	99	0.252	6.740E-19	92	253	254	24	163	237
--------------------------------------------------------------------------------------------PLRNEEEVKVKIKDLNEHIVCILCAGYFIDATTITECLHTFCKSCIVKYLQTSK-----YCPMCNIKIHETQPL-LNLKLDRVMQDIVYKLVPGLQERED--RRIKEFYQ--------------SRGLERITQLSNEGALVKFLVQTHFYKNDEQVSLCLES
>UPI0019635BE3	99	0.277	6.740E-19	92	253	254	24	175	260
--------------------------------------------------------------------------------------------PLRNEEEVKVKIKDLNEHIVCYLCAGYFIDATTITECLHTFCKSCIVKYLQTSK-----YCPMCNIKIHETQPL-LNLKLDRVMQDIVYKLVPGLQENEEKRIR--EFYQSRGLERVIQ--PSNEDSIPDPAGLPYTSFDHSKAHYYRYDEQVSLCLERQSS
>UPI000CD60674	99	0.265	6.740E-19	92	245	254	24	173	260
--------------------------------------------------------------------------------------------PLRNEEEVKVKIKDLNEHIVCILCAGYFIDATTITECLHTFCKSCIVKYLQTSK-----YCPMCNIKIHETQPL-LNLKLDRVMQDIVYKLVPGLQERED--RRIKEFYQSRGLEritqLSNEDGVADAAGLLFTHFDRPKAHFYKNDEQVSLCLESS--------
>A0A674H5V7	99	0.292	6.740E-19	92	238	254	27	163	288
--------------------------------------------------------------------------------------------PLRNEEEVKVKMKELNEHIVCFLCAGYFIDATTITECLHTFCKSCIVKYLQTSK-----YCPMCNTKIHETQPL-LNLKLDRVMQDIVYKLVPGLQHSEEKRIR--EFYQSRGL--DRVTQPSGGGGTGGHGRAVLGGCGGHRGLTV---------------
>A0A6J0UA27	99	0.393	6.740E-19	97	195	254	2	94	327
-------------------------------------------------------------------------------------------------RTTRIKITELNPHLMCVICGGYFIDATTIIECLHSFCKTCIVHYLETSK-----YCPICDVQVHKTRPL-LNIRSDKTLQDIVYKLVPGLFKNEMKRRR----------------------------------------------------------
>A0A402F6M7	99	0.393	6.740E-19	97	195	254	2	94	327
-------------------------------------------------------------------------------------------------RTTRIKITELNPHLMCVICGGYFIDATTIIECLHSFCKTCIVHYLETSK-----YCPICDVQVHKTRPL-LNIRSDKTLQDIVYKLVPGLFKNEMKRRR----------------------------------------------------------
>A0A1W7REN7	99	0.393	6.740E-19	97	195	254	2	94	327
-------------------------------------------------------------------------------------------------RTTRIKITELNPHLMCVICGGYFIDATTIIECLHSFCKTCIVHYLETSK-----YCPICDVQVHKTRPL-LNIRSDKTLQDIVYKLVPGLFKNEMKRRR----------------------------------------------------------
>A0A6P9AI52	99	0.393	6.740E-19	97	195	254	2	94	341
-------------------------------------------------------------------------------------------------RTTRIKITELNPHLMCVICGGYFIDATTIIECLHSFCKTCIVHYLETSK-----YCPICDVQVHKTRPL-LNIRSDKTLQDIVYKLVPGLFKNEMKRRR----------------------------------------------------------
>A0A7S2TTX5	99	0.348	6.740E-19	25	195	254	101	266	396
-------------------------QNEPESENAADAKEAAESEKEKPAPVKRPSDDN---DDDEDDDEDED------EDEDEDEDESQIVQPITDSREITFKLRDMNEHLVCKLCHGYFREAHTIMECLHTFCKVCLYNYLLTRDdrvgTSRKSDCPICKCNLINAEPMKNHVRFDRTKQNIVDLILPRFKQKDQSLKR----------------------------------------------------------
>UPI001965C170	99	0.289	6.740E-19	90	244	254	264	413	599
------------------------------------------------------------------------------------------FPPAPPanamHRTTRIKITELNPHLMCVLCGGYFIDATTIIECLHSFCKTCIVGYLETSK-----YCPICDVQVHKTRPL-HNIRSDKTLQDIVYKLVPGLFKNEMKRRR--DFYAAHP-SADATNGSNEDRGEVADEDKRIITDDEIISLSIEFFDHS---------
>A0A1D2NKW5	99	0.287	6.740E-19	96	252	254	1	159	1190
------------------------------------------------------------------------------------------------NATRKVKLKDITSNLTCKLCLGYLVDATTIIECLHSFCKSCIVKYLEKSADLEEKYCPVCDVQLHSTKPF-TSIRPDLMLQEIVYKLVPGLFKNEMCRRRKFYEESK-------EFLPSNQLDSGQVFDELYITSDDIIHLSLEYVTDDVKlkestkrylkCPAAVS-
>UPI0006298FD9	99	0.333	6.740E-19	103	246	254	11	144	1391
-------------------------------------------------------------------------------------------------------LSKLNDQLTCKLCGGYFIDATTIIECLHSFCRSCIVKYLENNK-----YCPICEVQVHKSKPL-LNIRPDYTLQDIVYKLVPGCYQNEMRCRR--EFYSKHPEACTQATSP-EARGEPIESHIYSPDESLSLSLE-YFSPSKDI-------
>A0A6I9XL93	98	0.393	9.158E-19	97	195	254	2	94	160
-------------------------------------------------------------------------------------------------RTTRIKITELNPHLMCVICGGYFIDATTIIECLHSFCKTCIVHYLETSK-----YCPICDVQVHKTKPL-LNIRSDKTLQDIVYKLVPGLFKNEMKRRR----------------------------------------------------------
>A0A7K6DBM2	98	0.304	9.158E-19	97	244	254	2	140	192
-------------------------------------------------------------------------------------------------RTTRIKITELNPHLMCALCGGYFIDATTIVECLHSFCKTCIVRYLETNK-----YCPMCDVQVHKTRPL-LSIRSDKTLQDIVYKLVPGLFKDEMKRRR--EFY-AAYPVAEVPNGSSEERGEVAEQDKGTLTDDEIVSLSIEFHEGS---------
>UPI0018E90069	98	0.283	9.158E-19	92	253	254	27	178	231
--------------------------------------------------------------------------------------------PLRNEEEVKVKMKELNEHIVCCLCAGYFIDATTITECLHTFCKSCIVKYLQTSK-----YCPMCNTKIHETQPL-LNLKLDRVMQDVLYKLVPGLQESEEKRIR--EFYQSRGL--DRVTQPSSEDPVVDTMGLPYSSFDHSRAHYYRYDEHVSLCLERQSS
>Q6DLV9	98	0.265	9.158E-19	92	253	254	14	161	243
--------------------------------------------------------------------------------------------PLRNEEEVRVKIKDLNEHIVCCLCAGYFVDATTITECLHTFCKSCIVKYLQTSK-----YCPMCNIKIHETQPL-LNLKLDRVMQDIVYKLVPGLQDSEEKRIR--DFYQSRGL--DRVSQPSGEEPALRGLGLPFTSFDHYYRY----DEQLSLCLERLSS
>UPI0010FC7147	98	0.293	9.158E-19	95	252	254	5	166	244
-----------------------------------------------------------------------------------------------SNREIKLKLQELNSYITCELCRGYLVKPTTITECLHTFCRSCIVKHFQDSDD---NQCPICGILIHETNPF-EMLRSDQTLQDVISKILPCLQENEVKREKEFYEQQRLEdqkkIE-DEEIQNANSVLDSRTDEPEIKKEKLSADCnsTENFHRDDPqigVCLECLS-
>A0A667WQ46	98	0.270	9.158E-19	92	253	254	24	175	261
--------------------------------------------------------------------------------------------PLRNEEEVKLKIKDLNEHIVCYLCAGYFIDATTITECLHTFCKSCIVKYLQTSK-----YCPMCNIKIHETQPL-LNLKLDRVMQDIVYKLVPGLQESED--KRIKEFYQSRGLErviqpAGDDAMPDSTGLPYTSFDHS----------KAHFYRYDEQVSLCLerqSS
>G1KYH1	98	0.393	9.158E-19	97	195	254	2	94	323
-------------------------------------------------------------------------------------------------RTTRLKITELNPHLMCVICGGYFIDATTIIECLHSFCKTCIVHYLETSK-----YCPICDVQVHKTRPL-LNIRSDKTLQDIVYKLVPGLFKNEMKRRR----------------------------------------------------------
>UPI00112E149F	98	0.390	9.158E-19	97	196	254	2	95	325
-------------------------------------------------------------------------------------------------RTRRIKITELNPHLMCALCGGYFIDATTIVECLHTFCKTCIVPYLEANK-----FCPMCDTQVHKTRPL-LSIRLDKTLQDIVYKLVPGLFKDEMKRRRA---------------------------------------------------------
>A0A6P7VF34	98	0.309	9.158E-19	103	244	254	8	140	428
-------------------------------------------------------------------------------------------------------LVELNPHLTCVLCGGYFIDATTIIECLHSFCRTCIVRYLWVHK-----MCPVCDVQVHKTRPL-LNIRSDQTLQDIVYKLVPGLFKNEMRRRR--EFYSRLPESA-RTALPASSEERGDVRGVERLIFAPEDRISVSLEYSA---------
>UPI0013903C53	98	0.312	9.158E-19	100	240	254	3	140	513
----------------------------------------------------------------------------------------------------TLSLKELNPHIICVLCGGYLVDATTIIECLHSFCRGCIVRYLDTS-----YRCPVCDAEIHKTRPL-LNIRADNVLQDIVYKVVPGMYFEEKKRRKGCEEqlkKSRNPEKLSQEVCDTKTIDKEKEQTTDEPDIEDPICLTLEF-------------
>A0A1E1XF27	98	0.397	9.158E-19	103	195	254	8	94	550
-------------------------------------------------------------------------------------------------------LVELNEHLTCVLCGGYFVDATTIIECLHSFCKTCIVKYLQVHK-----MCPVCDVQVHKTRPL-QNIRSDPTLQDIVYKLVPGLYKNEMRRRR----------------------------------------------------------
>A0A6L5CSS5	98	0.337	9.158E-19	100	253	254	5	140	808
----------------------------------------------------------------------------------------------------KFCLNDLNPHLLCVLCGGYFVDATTIIECLHSFCKTCIVRYLETSK-----YCPICDVQVHKTKPL-QNIRSDRTLQDIVYKLVPGLFQKEMQLRR--------QFYADHPDVAATSREDAGDALDSYYFYSADD--QVSLSLQYAI-SAS-SS
>UPI000771AC6D	98	0.350	9.158E-19	103	236	254	11	135	1464
-------------------------------------------------------------------------------------------------------LSKLNEQLTCKLCGGYFIDATTIIECLHSFCRSCIVKYLESNK-----YCPICEVQVHKSKPL-LNIRPDHTLQDIVYKLVPGCYQNEMRCRR--EFYTKHP-EARNESMSPESRGEPTESHIYSPDESLSLSL-----------------
>V3ZDJ1	98	0.345	1.244E-18	97	209	254	2	106	213
-------------------------------------------------------------------------------------------------RKGRIPVTEVNPHLLCVLCGGYFVDATTIIECLHSYCRTCIVRYLETSK-----MCPLCDVLVHKTKPL-ENLRADKTLQDLVYKLVPGLFESEMANRR--KFYGEHPEECED--------------------------------------------
>A0A3Q4HDC2	98	0.279	1.244E-18	92	249	254	24	183	248
--------------------------------------------------------------------------------------------PLRNEEEVKLKIKDLNEHIVCYLCAGYFIDATTITECLHTFCKSCIVKYLQTSK-----YCPMCNIKIHETQPL-LNLKLDRVMQDIVYKLVPGLQESED--KRIKEFYQSRGLErviqpAGDVPYTSFDHSKAHFYRYDEQVSLCLESFTVHCLTLSPQqkfvrCSV----
>UPI0013CE40A5	98	0.267	1.244E-18	92	252	254	18	168	251
--------------------------------------------------------------------------------------------PLRNEEEVKVKMKELNEHIVCFLCAGYFIDATTITECLHTFCKSCIVKYLQTSK-----YCPMCNTKIHETQPL-LNLKLDRVMQDIVYKLVPGLQHSEEKRIR--EFYQSRGLDRDTAQRXRHGGGDPMGLPYSTFDHSRAHYF--RYDEHVSLCLEKLS-
>A0A0K0F4W2	98	0.371	1.244E-18	102	213	254	28	135	253
------------------------------------------------------------------------------------------------------PLRNVNPQITCPICNGYFVDATTVIECVHTFCRSCLLKHF----EDGDNTCPACHIEIHQCYPSQYVI-FDRTMQDIVYKLVPGMWEEEQKRRKDFERKKAiENGEIVDEEIP----------------------------------------
>UPI000775AEAA	98	0.260	1.244E-18	72	253	254	5	178	260
------------------------------------------------------------------------AGGPMAIAMRLRNQLQAVYkmDPLRNEEEVKVKMKELNEHIVCFLCAGYFIDATTITECLHTFCKSCIVKFLQTSK-----YCPLCSTKIHETQPL-LNLKLDRVMQDVVYKLVPGLQESEE--RRIREFYQSRGLErgsqASHED-PASDRVGLPYTTFDHSRAHY-----YRFDEHVTLCLEKQSS
>UPI00087867A4	98	0.261	1.244E-18	89	252	254	21	180	262
-----------------------------------------------------------------------------------------SLDPLRNEEEVKVKIKDLNEHIVCILCAGYFIDATTITECLHTFCKSCIVKYLQTSK-----YCPMCNIKIHETQPL-LNLKLDRVMQEIVYKLVPGLQENED--RRIKEFYQsrglERVVQTSSEDGVPDSAGLGYTSYDHSKAHYYRNDEQVSLCLERQSSTTSLS-
>UPI001864E04C	98	0.271	1.244E-18	92	253	254	24	181	263
--------------------------------------------------------------------------------------------PLRNEEEVKMKIKDLNEHIVCYLCAGYFIDATTITECLHTFCKSCIVKYLQTSK-----YCPMCNVKIHETQPL-LNLKLDRVMQDIVCKLIPGLQERED--KRIKEFYQsrglERVIQPLDDDAMLDTAGLPCTGFDHSKAHFYRYDEQVSLCLERQSLSSSLSS
>A0A4W3IHY0	98	0.282	1.244E-18	92	253	254	29	181	266
--------------------------------------------------------------------------------------------PLRNEEEVKVKIKDLNEHIVCYLCAGYFIDATTITECLHTFCKSCIVKYLQTSK-----YCPMCNIKIHETQPL-LNLKLDRVMQDIVYKLVPGLQESEEKRIR--EFY--HSRGLDRVVQPVNEALTPDLASSPYTTFDHSKAHYYRFDEQVSLCLErHGSS
>UPI00186AC7E7	98	0.242	1.244E-18	72	253	254	5	184	266
------------------------------------------------------------------------GGPMAIAMRLRNQLQSVYkMDPLRNEEEVRVKIKDLNEHIVCCLCAGYFVDATTITECLHTFCKSCIVKYLQTSK-----YCPMCNIKIHETQPL-LNLKLDRVMQDIVYKLVPGLQDSEEKRIR--EFYQSRGL--DRVTQPAGEVITMFLLEPAPGTLGLpynsfdhSKAHYYRYDEQLSLCLEKLSS
>UPI0010FCC649	98	0.341	1.244E-18	100	216	254	4	110	419
----------------------------------------------------------------------------------------------------TMQLNDLNPHILCVLCGGYLVDATTIVECLHSFCRSCIVKYLQTS-----YNCPVCDVEVHKTKPL-LHIRPDRTLQDIVFKIVPGIYHEEVNRRK--EFDANQQEEC--EQAPGDS-------------------------------------
>UPI0014029A70	98	0.321	1.244E-18	100	236	254	5	128	940
----------------------------------------------------------------------------------------------------KLQITKLNPHLTCLLCGGYFIEATTIIECLHSFCKSCIVRYLETNK-----FCPVCEVQVHKTKPL-LNIRSDQTLQDIVYKLVPGLFQHEMRLRR--EFYSKHP-----NDLPSNPEDRGEVTDHFIYSSDETICL-----------------
>A0A6P8ZZV8	98	0.311	1.244E-18	100	250	254	12	149	998
----------------------------------------------------------------------------------------------------RLPVAELHPHLMCVLCGGYYVDATTIIECLHSFCKSCLVRHLETSK-----YCPICEVQVHKTKPL-LNIRPDETLQTMVYKLVPGLFQREMKFRQ--EFYAKHP-----EAPPSSPEDRGIVDPIECQFYSPDEPVSLSLEYKHDAVSNN---
>UPI000359F0B6	98	0.275	1.690E-18	96	251	254	1	142	240
------------------------------------------------------------------------------------------------DETIKICIQDINPHVVCSLCRGYFIDATTITECLHTFCKSCIVKYL-----MSCKHCPQCKLKVHETHPL-FLLRPDRTLQDIVYKLIPNLFENEELRRE--EFNKSRGMAVDKK--PGTRAEEPVTPKLSSVINNPDGHL---YKNDEQIC-LCL--
>UPI00077ACD84	98	0.283	1.690E-18	95	252	254	5	166	253
-----------------------------------------------------------------------------------------------SNREIKLKLQELNSYITCELCRGYLVKPTTITECLHTFCRSCIVKYFQDSDD---NQCPICGILIHETNPF-EMLRSDQTLQDVISKILPCLQENEVKREKEFYEQQRLEDQKKTEDeeiqnANSVLDSRTDEPEIKKEKLSADCNSKENFHRDDPqigVCLECLS-
>UPI000B3E2A7B	98	0.284	1.690E-18	92	253	254	27	179	260
--------------------------------------------------------------------------------------------PLRNEEEVKVKMKELNEHIVCCLCAGYFIDATTITECLHTFCKSCIVKYLQTSK-----YCPMCNTKIHETQPL-LNLKLDRVMQDIVYKLVPGLQESEEKRIR--EFYQSRGL--DRVTQP-SGEDTVGGDPMGLPYSTFDHSRAHYFRYDEHV-SLCLekqSS
>UPI0015A78106	98	0.266	1.690E-18	92	253	254	24	178	262
--------------------------------------------------------------------------------------------PLRNEEEVKLKIKDLNEHIVCYLCAGYFIDATTITECLHTFCKSCIVKYLQTSK-----YCPMCNIKIHETQPL-LNLKLDRVMQDIVYKLVPGLQESED--KRIKEFYQSRGLERIIQ--PSGDDAVPDAAGLPYTSFDHSKAHFYRYDEQISLClerQSALSS
>UPI00052197C2	98	0.287	1.690E-18	69	253	254	9	194	277
---------------------------------------------------------------------KTSAGAGRSLREPEQDRDravgCQTGrQGVGDGeasRQEEVKVKmkELNEHIVCCLCAGYFIDATTITECLHTFCKSCIVKYLQTSK-----YCPMCNTKIHETQPL-LNLKLDRVMQDIVYKLVPGLQESEEKRIR--EFYQSRGL--DRVTQPSSEDTVGGDPMGLPYSTFDHSRA-HYFRYDEHV-SLCLekqSS
>UPI0006B10CC5	98	0.307	1.690E-18	97	236	254	2	133	308
-------------------------------------------------------------------------------------------------RPPRLRVMEVNPYLTCVLCGGYFVDATTIIECLHSFCKTCIVRYLESSK-----FCPICDVQVHKTRPL-MNIRADKTLQDIVYKLVPGLFRNEMKRRR--DFFDTNPEAAAYVTCPEDRGELTEQRVIYSPDDTISLSL-----------------
>A0A7L1NL48	98	0.393	1.690E-18	97	195	254	2	94	311
-------------------------------------------------------------------------------------------------RTTRIKITELNPHLMCALCGGYFIDATTIVECLHSFCKTCIVRYLEANK-----YCPMCDVQVHKTRPL-LSIRSDKTLQDIVYKLVPGLFKDEMKRRR----------------------------------------------------------
>UPI000C050423	98	0.383	1.690E-18	103	214	254	6	108	322
-------------------------------------------------------------------------------------------------------IQDLNPHIMCMLCGGYLVDATTIVECLHSFCRSCIVKYLQAS-----YHCPVCAVEVHKTKPL-LYIRPDRTLQEIVFKLVPGLYQAEQKLRHDFEENQIDERE---ESKPS---------------------------------------
>A0A6I8PLG2	98	0.393	1.690E-18	97	195	254	2	94	340
-------------------------------------------------------------------------------------------------RSTRIKITELNPHLMCALCGGYFIDATTIVECLHSFCKTCIVRYLEANK-----YCPMCDAQVHKTRPL-LSIRSDKTLQDIVYKLVPGLFKDEMKRRR----------------------------------------------------------
>G3MKP5	98	0.406	1.690E-18	105	195	254	10	94	552
---------------------------------------------------------------------------------------------------------ELNEHLTCVLCGGYFVDATTIIECLHSFCKTCIVKYLEVHK-----MCPVCDVQVHKTRPL-QNIRSDQTLQDIVYKLVPGLYKNEMRRRR----------------------------------------------------------
>UPI000A2C078A	98	0.290	1.690E-18	96	238	254	10	149	765
------------------------------------------------------------------------------------------------NKSTRLKITDLNPHLSCILCGGYFIDATTITECVHSFCRACIVRYLETSK-----YCPVCEVQVHKSRPL-HYIRSDKTLQDIVYKLVPGLFHNEMKRRR--ELYASQPPEAikesrDAEDRGECLDEKFIYAPEEIFSLSIEYGCEV---------------
>V3ZIG2	97	0.302	2.296E-18	103	251	254	13	146	229
-------------------------------------------------------------------------------------------------------ITEVNPHLICALCGGYLIDATTIVECLHSFCKTCIMRYLETSK-----YCPICEVLIHKTRPW-QNIRLDETLQNIVYKVVPGLFQREMKRRR---------EYYDNQPVPSKSSGKARTSNRIIFAADEDFSISLEFWPEYNIAFFYL--
>D4AE11	97	0.285	2.296E-18	8	215	254	20	222	232
--------EGVLDA----AKPEGAQgpQGAQGAQGAEGAKEALWPARQDLPPAGTIAPPSG-KEDQSSSTSMGTQECLASEPPEGGEGKAEEKAAVeSDQEERLLPLSEMIPYISCSICKGYLIDAATITECLHTFCKSCIVKHFEHSN-----RCPKCNIIVHEAKP-HNNLRMDPQLQNIVYKLVSGLEEKEKKQRREFykeNRGQTPKPAAVPQPGPSS--------------------------------------
>W5KEG5	97	0.265	2.296E-18	92	249	254	24	181	246
--------------------------------------------------------------------------------------------PLRNEEEVKIKIKDLNEHIVCYLCAGYFIDATTITECLHTFCKSCIVKYLQTSK-----YCPMCNIKIHETQPL-LNLKLDRVMQDIVYKLVPGLQESEDKRIR--EFYQsrglERIIQPSGDGLPYTSfDHSKAHFYRYDEQVSLLPNLKSSLWFLQQKfvrCSV----
>A0A3B4EXF3	97	0.261	2.296E-18	92	252	254	24	182	257
--------------------------------------------------------------------------------------------PLRNEEEVKLKIKDLNEHIVCYLCAGYFIDATTITECLHTFCKSCIVKYLQTSK-----YCPMCNIKIHETQPL-LNLKLDRVMQDIVYKLVPGLQESED--KRIKEFYQSRGLErviqpAGDDGVPDATVPYTSFDHSKAHFYRYDEQVSLCLERLSFTvhC-LTLS-
>UPI000F4EF394	97	0.254	2.296E-18	92	253	254	24	175	260
--------------------------------------------------------------------------------------------PLRNEEEVKIKIKDLNEHIVCYLCAGYFIDATTITECLHTFCKSCIVKYLQTSK-----YCPMCNIKIHETQPL-LNLKLDRVMQDIVYKLVPGLQESEDKRIR--EFYQSRGLERIIQPLGDDSLPDNTGLPYTSFDHS-----KAHFYRYDEQVSLCLerqSS
>UPI001560B182	97	0.310	2.296E-18	62	213	254	34	186	313
--------------------------------------------------------------DLRKEAEEGEGEGEGDEIENEASETGSAAAAVdgsvneeesDDEDERTIPLSEMSPYIRCTICTGYFIDATTITECLHTFCKSCIVKHFFYSN-----RCPKCNVVVHQTQPL-YNIRLDRQLQDLVYKLVPHLEQNEK--RQLHDFYKERGLEVPKPVAP----------------------------------------
>A0A2B4SH78	97	0.321	2.296E-18	100	240	254	4	140	325
----------------------------------------------------------------------------------------------------KMPLEELNPHLMCVLCSGYLVDATTIIECLHSFCRSCIVKYLQTS-----YHCPVCDVEVHKTKPL-LHIRPDRPLQDIVNKLVPGLVYDELDRRSKFEDKSEEEnsISAVDTALISETGAVKTDCETNSKSNAEVKMEDPMF-------------
>T1E5F4	97	0.393	2.296E-18	97	195	254	2	94	327
-------------------------------------------------------------------------------------------------RTTCIKITELNPHLMCVICGGYFIDATTIIECLHSFCKTCIVHYLESSK-----YCPICDVQVHKTRPL-LNIRSDKTLQDIVYKLVPGLFKNEMKRRR----------------------------------------------------------
>A0A6J1VR86	97	0.393	2.296E-18	97	195	254	2	94	327
-------------------------------------------------------------------------------------------------RTTCIKITELNPHLMCVICGGYFIDATTIIECLHSFCKTCIVHYLESSK-----YCPICDVQVHKTRPL-LNIRSDKTLQDIVYKLVPGLFKNEMKRRR----------------------------------------------------------
>A0A670ZFY4	97	0.393	2.296E-18	97	195	254	2	94	327
-------------------------------------------------------------------------------------------------RTTCIKITELNPHLMCVICGGYFIDATTIIECLHSFCKTCIVHYLESSK-----YCPICDVQVHKTRPL-LNIRSDKTLQDIVYKLVPGLFKNEMKRRR----------------------------------------------------------
>A0A087XJV1	97	0.393	2.296E-18	97	195	254	4	96	355
-------------------------------------------------------------------------------------------------RTTRIKITELNPHLICVLCGGYFIDATTIIECLHSFCKMCIVRYLETSK-----YCPICDVQVHKTKPL-LNIRSDKTLQDIVYKLVPGLFKNEMKRRR----------------------------------------------------------
>UPI000A2A4AAE	97	0.301	2.296E-18	100	251	254	3	150	375
----------------------------------------------------------------------------------------------------SMNVKTLNPHIICVLCGGYLVDATTIIECLHSFCRSCIICWLEKS-----YRCPVCETEIHKTRPY-LNIRPDRVLQDIVYKLVPGLYDNE--LRRRKEFDTGvEEDTKDDSNVkPNkkDDIEDPVCVTLEYYGRKRFWQEKTVFPTRYLRCSSQL--
>A0A6P8J3R8	97	0.271	2.296E-18	100	248	254	3	147	560
----------------------------------------------------------------------------------------------------SMKLKSLNPHITCVLCGGYLVDATTIIECLHSFCRSCIVRYLETS-----FHCPVCDVEIHKTRPL-LHIKPDRVLQDIVYKLVPGLCHETKNEERIIpgETEGTAEEKSDQNGCPDVIDDPVCIQLEYYGRKRFQHTEKQIFPTRFLRCS-----
>T1J8D6	97	0.304	2.296E-18	71	215	254	2	140	805
-----------------------------------------------------------------------DGlFSAFPPRANGPKRNAASCAPafATMHRSTKIKITDLNAHLVCYLCGGYYIDATTIIECLHSFCKTCIVRYL-----QNNKYCPVCEVQVHKTRPL-LNIRADKTLQDIVYKLVPGLFKAEMKRRR--QFYAEHP-QADTSSSLNS--------------------------------------
>A0A1B6IZN7	97	0.274	2.296E-18	87	252	254	0	158	922
---------------------------------------------------------------------------------------MMASQPKP------VKVTDVNPHLLCVLCGGYYVDATTIIECLHSFCKSCIVRYLETNK-----YCPICDVQVHKSKPL-LNIRSDRTLQAIVYKLVPGLFQRELNCRKEFYKKQSglNPNDGGEIGQPSDDSPIYSADESILIGVQYVNPNTSDMKVRNKRylrCPAALT-
>A0A2R7VUM5	97	0.296	2.296E-18	98	251	254	31	181	1007
--------------------------------------------------------------------------------------------------PKRIKITDVNPHLLCVLCGGYYIDATTVIECFHSFCKSCIVKYLEKNK-----YCPICDVLIHKTSPL-LNIRPDKTLQNVVYKLVPSLFKNEMQRR--VEFYQKHP---DSPTAiPEQRGEISDSTPLFFPDELLIICLQhQGFHSSHPVnqrylhCPAAL--
>UPI000C71B6F3	97	0.298	2.296E-18	103	253	254	10	146	1334
-------------------------------------------------------------------------------------------------------LREVKPHLICPLCRGYLIDATTVVECLHSFCRSCIIKHLRREA-----QCPSCKQLLNTAKP---NIKADKTLQDIVYKLVPGLYQLEMKRRR--EFYSKHPDHAD-ATTPEQRGEDVSGRLIFAPEDAISLSLEYLPTGADPL---LLSS
>B0XGN2	97	0.238	3.119E-18	98	252	254	1	142	223
--------------------------------------------------------------------------------------------------ERRIKLKTLNKHITCEICSGYFIDATTVTECLHTFCKSCLVKHLEENN-----TCPTCENVIHQSHPLQY-ISFDRTMQDIVYKLVPNLLENETQRER--EFYKSRNLQC-PKDMPQQQQDGDDKANELAHQEADYHRM----DEQVNVCLECVS-
>A0A1W4X5V9	97	0.262	3.119E-18	98	253	254	3	146	226
--------------------------------------------------------------------------------------------------ERRIKLKTLNSHITCKICRGYLIDATTVTECLHTFCKSCLVKHLEENN-----TCPTCNIVIHQSHPLQY-ISFDRTMQDIVYKLVPDLQKNEINREREFYRLRGLQCPKDIPPNPGELDEDKNTSEAHAESDYHRQDEQV------NVCLECVSS
>UPI00096B1EDA	97	0.256	3.119E-18	98	253	254	3	146	226
--------------------------------------------------------------------------------------------------ERRIKLKTLNSHITCKICKGYLIDATTVTECLHTFCKSCLVKHLEENN-----TCPTCSIVIHQSHPLQY-ISFDRTMQDIVYKLVPDLQKNEIARERDFYRQRGLPCPKDIPPNPGDVEDEKQANDVHAESDYHRQDEQV------NVCLECISS
>A0A7R9P6E5	97	0.250	3.119E-18	98	252	254	7	149	230
--------------------------------------------------------------------------------------------------ERRIKLEALNNHIICTICQGYLIDATTVTECLHTFCKSCLVKHLEENN-----TCPTCQQVIHQSHPL-NYISFDRTMQDIVYKLVPELQDNEMKRER--EFYRKRNLPCPKDVPPNAGDAEEEKPAMDAHAESDYH----RQDEQVNVCLECIS-
>UPI000443D5DC	97	0.265	3.119E-18	92	253	254	24	174	259
--------------------------------------------------------------------------------------------PLRNEEEVKLKIKDLNEHIVCYLCAGYFIDATTITECLHTFCKSCIVKYLQTSK-----YCPMCNIKIHETQPL-LNLKLDRVMQDIVYKLVPGLQESED--KRIKDFYQsrglERVIQPAGDDV-SESAALPFTSFDHSKAHFYRYDEQV------SLCLERLSS
>UPI0009E61687	97	0.256	3.119E-18	95	251	254	33	188	277
-----------------------------------------------------------------------------------------------SNRERKLKLQDLNSFITCEICRGYLIKPTTITECLHTFCRSCIVKYLQDSDD---NNCPSCSSQIHETNPF-DLLRSDKTLEDIIHKLVPKLQEREQRReREFLEQLNSENEKKTKEAEETKEYASDSATEPANKRKKLSATEENYHRDDPQIgvCLECL--
>A0A0F7Z5A6	97	0.393	3.119E-18	97	195	254	2	94	326
-------------------------------------------------------------------------------------------------RTTCIKITELNPHLMCVICGGYFIDATTIIECLHSFCKTCIVHYLESSK-----YCPICDVQVHKTRPL-LNIRCDKTLQDIVYKLVPGLFKNEMKRRR----------------------------------------------------------
>UPI001560D781	97	0.393	3.119E-18	97	195	254	23	115	363
-------------------------------------------------------------------------------------------------RTTRIKITELNPHLMCALCGGYFIDATTIVECLHSFCKTCIVGYLETNK-----YCPMCDVQLHKTRPL-LSIRADKTLQDIVYKLVPGLFKDEMKRRR----------------------------------------------------------
>UPI00189F50CE	97	0.284	3.119E-18	90	240	254	105	246	436
------------------------------------------------------------------------------------------FSPADIHRTARIRITELXPHLMCVLCGGYFIDTTTIIECLHSFCKRCILRYLETSK-----YCPICDVHVHETRPL-LNIRSDKTLQDIVYKLVSGLFKNEMKRRR--DFYAAHP-SADAANGANEDREDIADEGKRIITDDEIISLSVEF-------------
>F2UN13	97	0.289	3.119E-18	55	252	254	276	475	569
-------------------------------------------------------DDEG-DDDDDGDEGSGDGsGDGSSDDESGSGSSSEEDDPtatVISGQTMRYNLERLNPYLMCRLCDGYLIDATTLSECLHTFCKSCIVNFFESNN-----SCPVCGTLAHEINP-HDTLRQDRTMQTIVYKLVPGLLEDETHRRRVFEaELNGEELPspthdtaaGDDESNSAHETDDEEARKEAEARLKKNPELQVSFMLE----PEELS-
>A0A7E4SAZ7	97	0.294	3.119E-18	98	252	254	3	159	772
--------------------------------------------------------------------------------------------------PKRIKITDVNPHLLCVLCGGYYIDATTIIECLHSFCKSCIVKYLEKNK-----YCPICDVQIHKTFPL-LNIRSDKTLQNIVYKLVPSLFKDEMQRRVSFYEKNPNLLPSVPEDRGEITDTTPILFPDELLIISLDYQNdknpeqvpKRYFHCPASITVAHLS-
>UPI0006290062	97	0.326	3.119E-18	103	252	254	84	221	1094
-------------------------------------------------------------------------------------------------------LREVNPYLICPLCRGYLIDATTVVECLHSFCRSCILKHLNTEA-----HCPSCKHVLNKAKP---NIKADKALQDIVYKLVPGLYHKEM--RKRREFYKKHPEHAD-LATPEQRGEDVSGRLIFAPEDAVSLSLEYLPPGADPM-SILLS-
>A0A6J0C018	97	0.324	3.119E-18	100	244	254	8	141	1421
----------------------------------------------------------------------------------------------------RLHLSTLNEQLTCKLCRGYFIDATTIIECLHSFCRSCIIKYLENNK-----YCPICEVQVHKSKPL-LNIRPDHTLQDIVYKLVPGCYQNEMRCRR--EFYSKHP---DARSQASSPESRGEPIESHIYSLDESLSLSLEYYIPS---------
>E9IUE0	97	0.281	3.119E-18	103	251	254	11	169	1427
-------------------------------------------------------------------------------------------------------LAKLNEQLICKLCGGYFIDATTIIECLHSFCKSCIVKYLENNK-----YCPICDVQIHKSRPL-LNIRPDRMLQDIVYKLVPGCYQNEMRCRR--EFYAKHPecsqaispeargepvesyIYSPDESLSLSLEYYNPHTKDLNETNTETPLLRRYFRCPAAVTVFHL--
>UPI0005CF341C	97	0.354	3.119E-18	106	246	254	126	255	1582
----------------------------------------------------------------------------------------------------------LNEQLTCKLCGGYYIDATTIIECLHSFCKSCIVKYLENNK-----FCPICDAQVHKNKPL-LNIRPDRTLQDIVYKLVPGCYQNEMRFRK--EFYAKHP---DEKNGVSSLEALGEPVESYIYSPDESLSLSLEYYSPKAI-------
>A0A182YHP6	96	0.243	4.237E-18	98	252	254	1	141	222
--------------------------------------------------------------------------------------------------ERRIKLKTLNEHITCEICRGYFIDATTVTECLHTFCKSCLVKHLEENN-----TCPTCENVIHQSHPLQY-ISFDRTMQDIVYKLVPNLMDNEMQRER--EFYKTRNLPC-PKDMPqVHDTDDKANEQAHQEADYHRQDEQV------NVCLECIS-
>A0A6A0H7V8	96	0.271	4.237E-18	98	248	254	1	145	224
--------------------------------------------------------------------------------------------------ERRIKLKTLNEHIVCTICSGYLIDATTVTECLHTFCKSCLVKHLEEKN-----TCPSCELVIHQSHPL-NYISFDRTMQDIVYKLVPNLQENEIRLEREFYRVRGEVCPKDLPPAPDDHTSAAPPEEDHTTSDYHRLDEQVNIMLECKCCS-----
>UPI00087466B3	96	0.256	4.237E-18	98	253	254	3	147	227
--------------------------------------------------------------------------------------------------ERKIKLKTLNSHITCKICRGYLIDATTVTECLHTFCKSCLVKHLEENN-----TCPTCSIVIHQSHPLQY-ISFDRTMQDIVYKLVPDLQKNEINRER--EFYRQRGLP-NPKDIPLTNGDLHGDDNHVDNTHAESDYHRQ--DEQVNVCLECISS
>A0A226N7T8	96	0.393	4.237E-18	97	195	254	2	94	233
-------------------------------------------------------------------------------------------------RTTRIKITELNPHLMCALCGGYFIDAATIVECLHSFCKTCIVRYLEANK-----YCPMCDAQVHKTRPL-LSIRSDRTLQDVVYKLVPGLFTDEMKRRR----------------------------------------------------------
>H2YEK8	96	0.285	4.237E-18	86	251	254	10	168	244
--------------------------------------------------------------------------------------DSSTH--SSDNiGERKILLRNLNEHITCYLCGGYLVDATTITECLHTFCKSCIVSHIEDDQ----NECPKCNEEIHHSYPLQY-LSFDRTMQDIVEKLVPNLKQSE--RNRQIEFCCKRNIPIPCEISVGKSAQDIDLMDNGKVQNYHRFDEQVSVFLHSSTCSlKHL--
>A0A3Q3FD13	96	0.271	4.237E-18	92	249	254	24	192	252
--------------------------------------------------------------------------------------------PLRNEEEVKLKIKDLNEHIVCYLCAGYFIDATTITECLHTFCKSCIVKYLQTSK-----YCPMCNIKIHETQPL-LNLKLDRVMQDIVYKLVPGLQESED--KRIKEFYQSRGLErviqpagddvSDGTGLPFtsfdHSKAHFYRYDEQLQIVLLCLKLTarccVSFLQQKFVrCSV----
>UPI000CD5DCE4	96	0.266	4.237E-18	92	253	254	24	175	261
--------------------------------------------------------------------------------------------PLRNEEEVKLKIKDLNEHIVCYLCAGYFIDATTITECLHTFCKSCIVKYLQTSK-----YCPMCNIKIHETQPL-LNLKLDRVMQDIVYKLVPGLQESED--KRIKEFYQSRGLE---RVVQSSVDDAEPDMAGLPYTSFDHS--KAHFYRYDEQVSLCLerqSS
>A0A6S7G0Q7	96	0.298	4.237E-18	100	250	254	11	161	276
----------------------------------------------------------------------------------------------------TLKLSEINENLTCPLCKGYLIDACTIVECLHSFCKSCIVRFLDTS-----YNCPVCHTEVHKTKPM-VNVRPDPTLQDIVYKIVPDLYENERLSRKSFqasldgnEERQGgcHVEGvaniADHSDA-------VYVTLDHHQRNILKSNQRKIFPTRYLRCSKH---
>A0A7L3P0F5	96	0.256	4.237E-18	55	247	254	27	209	281
-------------------------------------------------------DDDEEEEEEEEEELEGDGAARFGTDDGEHDSD--------DDRERMINLTELTPYILCSICKGYFIDATTITECLHTFCKSCIVRHFYYSN-----RCPKCNIVVHQTQPL-YNIRPDRQLQDIVYKLVVNL--EEREKKQMHDFYKERGLEVPKPAVpqpvpPSRGRPRKVLGSVFRIPPELDISILLEFIGAENVrC------
>UPI000F0A0610	96	0.266	4.237E-18	92	253	254	24	174	310
--------------------------------------------------------------------------------------------PLRNEEEVKIKIKDLNEHIVCYLCAGYFIDATTITECLHTFCKSCIVKYLQTSK-----YCPMCNIKIHETQPL-LNLKLDRVMQDIVYKLVPGLQESEDKRIR--EFYQSRGLERIIQPGDDSLPDNTGLPYTSFDHS------KAHFYRYDEQVSLCLerqSS
>UPI00073FDEF5	96	0.289	4.237E-18	95	240	254	80	223	315
-----------------------------------------------------------------------------------------------DKDERTFPLFEVFPYIRCTLCNGYFVDATTITECLHTFCKSCIVKHFFYSN-----RCPNCNVVVHQTQPL-YNIRLDRQLQDIVYKMVPHL--EERERKRMHDFYQERGLEVPKPAAPpptvktSKQKKGLLPQSVFTIPPELDVSLLLEF-------------
>UPI001ABDC4FC	96	0.308	4.237E-18	97	245	254	2	142	319
-------------------------------------------------------------------------------------------------RTKRIKMTELNPHLMCALCGGYFIDAATIVECLHSFCKTCILRYLEAHK-----FCPMCDSQVHKGRPL-LSIRSDKTLQDIVYKLVPGLFRDEMKRRR--EFYASYARKEANTGSSSEQGDKVTETGELVAHEEESISLSIQFSEDAS--------
>A0A6P8NRQ2	96	0.393	4.237E-18	97	195	254	2	94	332
-------------------------------------------------------------------------------------------------RSRRIKITELNPHLMCALCGGYFIDATTIVECLHSFCKTCIVPYLEANK-----FCPMCDAQVHKTRPL-LSIRSDKTLQDIVYKLVPGLFKDEMKRRR----------------------------------------------------------
>A0A6P8J3S4	96	0.390	4.237E-18	100	199	254	3	97	382
----------------------------------------------------------------------------------------------------SMKLKSLNPHITCVLCGGYLVDATTIIECLHSFCRSCIICWLERRS----FHCPVCETEIHKTRPF-LNIRPDRVLQDVVYKLVPGLYHDEVHRRKKFEE------------------------------------------------------
>UPI001AE36FBF	96	0.393	4.237E-18	97	195	254	78	170	397
-------------------------------------------------------------------------------------------------RTTRIKITELNPHLMCALCGGYFIDAATIVECLHSFCKTCIVRYLEANK-----YCPMCDAQVHKTRPL-LSIRSDRTLQDVVYKLVPGLFTDEMKRRR----------------------------------------------------------
>A0A4Y2N4B5	96	0.300	4.237E-18	101	240	254	16	146	467
-----------------------------------------------------------------------------------------------------IKLVDLNPLLTCVLCKGYYIDATTIIECLHSFCKTCIVRYL-QSN----KFCPTCDVQVHKTRPL-LNIRSDQTLQDIVYKLVPGLFKNEMKRRR---DFYRQDDALVQKSIPSSSEKRGDIWGCDRLIFTPEDIISVSL-------------
>A0A293MWG2	96	0.311	4.237E-18	71	216	254	33	174	505
-----------------------------------------------------------------------DASSYKCVQTTVFTRTRDSYIPrhALRGKMQQSgrkKLVELNPHLTCMLCGGYFVDATTIIECLHSFCKTCIVRYLSLHK-----ICPVCDVQVHKTRPL-VNIRSDQTLQDIVYKLVPGLFKNEM--RKRREFYARLPPSA-RGCIPVSS-------------------------------------
>A0A210QZW4	96	0.313	4.237E-18	98	250	254	3	146	554
--------------------------------------------------------------------------------------------------TAKMKLSELNPHLICVLCGGYLIDATTIMRCLHSFCKTCIVHYLQTSH-----YCPVCTGLVHKKNPF-SELRSDHLLQNIVYKAVPGLFTDEMNRRRACYKNQEQDTEILGQ---RSAEIGKRIIISPGENISLSLEFTTNLASCDDIEVEH---
>A0A5E4N5C9	96	0.289	4.237E-18	103	252	254	7	157	606
-------------------------------------------------------------------------------------------------------VTDLNPHLLCVLCSGYFVDATTVIECLHSFCRSCIVKYLERNK-----YCPICDVLVHKSKPL-SNIRPDHTLQNIVYKLVPRLFQREMLMRRDFYSRNKVYIPRDPmsrGDVPdnyhifSSNDKISVCLYYECDQNDEKNIQKTHKRYLW--CPASLT-
>UPI00189A4753	96	0.302	4.237E-18	103	244	254	8	140	616
-------------------------------------------------------------------------------------------------------LVELNPHLTCVLCGGYFVDATTIIECLHSFCKTCIVRYLEKHK-----LCPVCDVQVHKTRPL-LNIRSDQTLQDIVYKLVPGLFRNEMRRRR--EFYASLP-PSERSSRPISSEGRGDVRNVERLIFNREDLISVSLEYSA---------
>A0A1B6CGP0	96	0.381	4.237E-18	97	212	254	2	111	730
-------------------------------------------------------------------------------------------------RPRSIKITDLNPHLMCVLCGGYYIDATTIIECLHSFCKSCLVRYLESNK-----YCPICDVQVHKTNPL-LNIRQDQTLQNIVYKLVPGLYQNELKSRR--EFYKLHPdrKPVNSEDA-----------------------------------------
>A0A1B6MIV8	96	0.289	4.237E-18	87	252	254	0	158	879
---------------------------------------------------------------------------------------MMTSHP------KAVKVTDVNPHLLCVLCGGYYVDATTIIECLHSFCKSCIVRYLETNK-----YCPICDVQVHKTKPL-LNIRSDRNLQAIVYKLVPGLFQRELNCRK--EFYKErsviKPNDGGEIGQPSDDSPVYSPDESILIGVQYANPNTSEPKEHSKRylrCPAALT-
>UPI0006D5148F	96	0.309	4.237E-18	98	236	254	13	141	918
--------------------------------------------------------------------------------------------------PKRLKITDVNPHLICVLCGGYYIDATTVIECLHSFCKSCIVKYLEKNK-----YCPICDVQIHKTNPL-LNIRTDKTLQNIVYKLVPSLFKNEMQRR--VEFYQKHPESL--PAIPEQRGEVSDNTPVLFPDELLIICL-----------------
>A0A6J2XU47	96	0.291	4.237E-18	100	252	254	14	158	1138
----------------------------------------------------------------------------------------------------KVPISDINECITCKLCKGYFIDATTIIECLHTFCRSCIVRYLESNK-----YCPICDVQVHKTKPL-LNIRYDKTIQDLVYKLVPRLYCNEIKRRK--EYYESHPEEK-----PTVLEQTLMSQYEYVLAPEESINLTLKYHGCSEGvrylrCPSAVS-
>UPI00193E8F8A	96	0.308	4.237E-18	95	252	254	3	151	1276
-----------------------------------------------------------------------------------------------STRGRKILLRDLNAHLLCVLCGGYYIDATSISECLHTFCRSCIVKYVEKTR-----FCPICEVQLNNKNPL-LSLSPDKTLQRLVYKMVPGLYSSEMARRR--SFYQNGETSAgsssDETDA--SSCDVPDSHLIDAAAANVNGAATVFYSPEDSI---SLS-
>A0A6I9XBX0	96	0.302	4.237E-18	100	251	254	8	145	1455
----------------------------------------------------------------------------------------------------RICLAKLNEQLICKLCHGYFIDATTIIECLHSFCRSCIVKYLENNK-----YCPICEVQVHKSKPL-LNIRPDHTLQDIVYKLVPGCYQNEMRCRR--EFYAQHP-----EICSQSMSPEARGEPIDSYIYSPDESLSLSLEYFNS-CTKDL--
>UPI000523402E	96	0.280	5.754E-18	95	244	254	0	136	142
-----------------------------------------------------------------------------------------------PQEEVKVKMKELNEHIVCCLCAGYFIDATTITECLHTFCKSCIVKYLQTSK-----YCPMCNTKIHETQPL-LNLKLDRVMQDIVYKLVPGLQESEEKRIR--EFYQSRGL--DRVTQPSS---EGGHVQILFNNETLPDQMTMKQLWLS---------
>A0A0K8UQA7	96	0.261	5.754E-18	98	244	254	10	149	231
--------------------------------------------------------------------------------------------------ERRVKLKTINPHITCKICGGYFIDATTVTECLHTFCKSCLVKHLEEKK-----TCPTCDMVIHQSHPLQY-ISFDRTMQDIVYKLVPNLQEDEM--RRERDFYKSRNIPC-PKDMPqnHDDDEKMLEAHAESDFHRLDEQVNVSLECMS---------
>A0A3Q1BFS8	96	0.252	5.754E-18	92	253	254	24	171	253
--------------------------------------------------------------------------------------------PLRNEEEVKLKIKDLNEHIVCYLCAGYFIDATTITECLHTFCKSCIVKYLQTSK-----YCPMCNIKIHETQPL-LNLKLDRVMQDIVYKLVPGLQESED--KRIKEFYQSRGLERVIQ--PTGDGKLCNDRLPYTSFDHS----KAHFYRYDEQVSLCLES
>A0A6P8RZB2	96	0.265	5.754E-18	92	253	254	24	175	257
--------------------------------------------------------------------------------------------PLRNEEEVKVKIKDLNEHIVCYLCAGYFIDATTITECLHTFCKSCIVKYLQTSK-----YCPMCNIKIHETQPL-LNLKLDRVMQDIVYKLVPSLQENEDKRIR--EFYQSRGL--DRVVQPTNEDSVAETMGLPYSTFDHSKAHYYRYDERVSLCLEKQSS
>UPI0011B75165	96	0.273	5.754E-18	89	253	254	21	175	260
-----------------------------------------------------------------------------------------SLDPLRNEEEVKLKIKELNEHIVCYLCAGYFIDATTITECLHTFCKSCIVKYLQTSK-----YCPMCNIKIHETQPL-LNLKLDRVMQDIVFKLVPGLQESED--QRIKEFYQSRGLERVVQ--PSGDDAMPDSTGLPYTSFDHSKAH---FYRYDEQVSLCLerhSS
>UPI001402AB75	96	0.254	5.754E-18	64	236	254	1	168	261
----------------------------------------------------------------AVDAPMANAMRLRNQLQTVYKLD-----PLRNEEEVKVKIKDLNEHIVCYLCAGYFIDATTITECLHTFCKSCIVKYLQTSK-----YCPMCNIKIHETQPL-LNLKLDRVMQDIVFKLVPGLQESEEKRIR--EFYQSRgldrviqpVNEAMTPDLASSPYTTFDHSKAHYYRYDEQVSL-----------------
>L5LDZ3	96	0.270	5.754E-18	89	253	254	44	219	298
-----------------------------------------------------------------------------------------TGSPVSDAekpkmLTRKIKLWDINAHITCRLCSGYLIDATTVTECLHTFCRSCLVKYLEENN-----TCPTCRIVIHQSHPLQY-IGHDRTMQDIVYKLVPGLQEAEM--RKQREFYHKlgMEVPGDikgetgsakqHSD-PHRNGETKADESSHTEAAEEKQEEDSDYHRSDeqvSICLECNSS
>UPI000BAFE8F1	96	0.344	5.754E-18	92	213	254	45	158	305
--------------------------------------------------------------------------------------------PSLSKEPIILQLRELNPYITCGLCGGYLYEASTITECMHTFCKTCIVRY-----TERCLTCPTCDTPIHPTDPF-VHIRHDSTLQDIVYRLLPKVAEVEQ--KREIEFYEKHEKETGEVILP----------------------------------------
>A0A6P7ZVV0	96	0.312	5.754E-18	97	240	254	2	136	332
-------------------------------------------------------------------------------------------------RSRRIKITELNPHLMCALCGGYFIDATTIVECLHSFCKTCIVPYLEANK-----FCPMCDAQVHKTRPL-LSIRSDKTLQDIVYKLVPGLFKDEMKRR--HKFYSAYPLP-DVLGDPTDSRGDLTDQEKVMLKDDDIVSLSIEF-------------
>A0A7R9Q441	96	0.352	5.754E-18	92	203	254	92	208	366
--------------------------------------------------------------------------------------------PKTSGhqllmRPPREPivIKEFNELIQCSICEGYLIDATTVIECLHSFCKTCIISHL-DSNTPKSRFCPRCDQQIHKTKP-KLNIRSDPTLQDIVYKLVPGLYKNEMTRRKEFYSHESQ--------------------------------------------------
>A0A7M7RAS1	96	0.379	5.754E-18	97	204	254	2	101	479
-------------------------------------------------------------------------------------------------RKTRLKITDLNKHLTCSLCKGYIVDATSIIECLHSFCRSCIVRYLHTSK-----QCPVCDTQVHKTRPL-LNIRSDKTLQNLVYKLVPSMFKGEMKRRR--EFYKSHP-------------------------------------------------
>J9JS48	96	0.273	5.754E-18	103	252	254	7	157	608
-------------------------------------------------------------------------------------------------------VTDLNPHLLCVLCGGYFVDATTVIECLHSFCRSCIVKYLERNK-----YCPICDVLVHKSKPL-SNIRPDHTLQNIVYKLVPHLFQKEMVMRRDFYNRNKVYLPRD----PISRGVVPDDYHIFAASDAISICLYYECEKIDKNniqekhkrylwCPASLT-
>A0A2P8YI44	96	0.297	5.754E-18	96	253	254	1	172	1150
------------------------------------------------------------------------------------------------NKPRRLKITDLNPHLLCVLCGGYYVDATTIIECLHSFCKACIVRYLETNK-----YCPICDVQVHKTRPL-QNIRSDQTLQDIVYKLVPGLFQTEMRCRRdyysknpeavptsrsdAGEVSENSHIYTPDEAISLSLEYFRSSRSEEKGPLDLSYRIFENCYMSSKRLKLehspCLSS
>UPI000C6ED579	96	0.266	7.815E-18	98	249	254	0	158	223
--------------------------------------------------------------------------------------------------ERKVSIRDLNPHIVCILCAGYFIDATTITECLHTFCKSCIVKYLQTSK-----FCPMCNVKVHETQPL-LNLKADRTLQDIVYKVVPSLWENEMKRRqefekaRGLKKLQKEEnedNEQDQsEDGKFSSHHYYVHDELIHICIEYVGNKsGVKLPKTKSFvrCSV----
>A0A0R4INL3	96	0.278	7.815E-18	91	253	254	3	158	244
-------------------------------------------------------------------------------------------EPelrVCAGEEVKIKIKDLNEHIVCYLCAGYFIDATTITECLHTFCKSCIVKYLQTSK-----YCPMCNIKIHETQPL-LNLKLDRVMQDIVYKLVPGLQESED--KRIKEFYQSRGLERIIQ--PSGEESVPDNTGLPYTSFDHSKAH---FYRYDEQVSLCLerqSS
>UPI000C043941	96	0.280	7.815E-18	95	251	254	1	146	247
-----------------------------------------------------------------------------------------------DSKEVVIRICDLNPHVVCSLCAGYFVDATTITECLHTFCKSCIVKYFQTSK-----NCPMCNLQIHETQPL-FNLRLDRTMQDIVAKVVPGILEAEEKRRREFYASRGMVVEK-----PAQSNGDENENEKPTRETVVKRDYSEAKNLYREDEQVSL--
>UPI0018F47B7A	96	0.278	7.815E-18	64	232	254	14	169	278
----------------------------------------------------------------ASDSRSCSAGNSELESWQEDESSEEEV-----GQDENICLADVNPYILCPVCGGYFIDATTITECLHTFCKSCIVKHFDYSN-----RCPKCNIIVHQTQPL-YNIRLDRKLQDIVYKLVPNLESNEK--KRLHDFYRERGLEVPKPVGPVPSNGKVSRIRSLGKKLAL---------------------
>A0A132AE05	96	0.398	7.815E-18	88	195	254	82	187	337
----------------------------------------------------------------------------------------SSSTSKIDQEERKF-VKDLNEFISCYLCKGYLIDATTIIECLHSFCKTCILKYFDDNNNPKAQSCPKCLKQVHSTKP-KVNIRSDPTLQDIVYKLVPGLFKNEMMRRK----------------------------------------------------------
>A0A139WGK5	96	0.308	7.815E-18	97	252	254	2	147	373
-------------------------------------------------------------------------------------------------RAKKPQITDLNQHLICKLCKGYFVDATTIIECLHSFCRSCIVKYLAANK-----YCPVCDVQVHKSKPL-LNIRQDRTLQDIVYKLVPRLFQNEVQRRR--DFYKTHP-----EAKPNLEKILDNYQHIISPEESISLTMCYYGCKESSRylrCPAAVT-
>A0A7R9BIC1	96	0.259	7.815E-18	92	253	254	19	171	810
--------------------------------------------------------------------------------------------PIGCDNDRKIPLRLINPHITCRLCRGYLVDATTVTECLHTFCKSCIVKHLEDNN-----NCPECENVIHQSHPLQY-ISFDRTMQDIVSKLIPDLATDELRRQKAFYESRGMKFPPDGD--PGIAALAMKSDIKFEKEVEQDRDY-HRFDEMVNICLESIGS
>UPI0006C97E3A	96	0.386	7.815E-18	106	206	254	14	106	1408
----------------------------------------------------------------------------------------------------------LNEHLTCRVCGGYFVDATTIMECLHTFCKSCIVKHLDRSK-----YCPVCGIQVHKSKPL-LNIRPDQALQDIVYKLVPSCYQNEMRYRK--EFYDKHPDE-----------------------------------------------
>A0A433U273	96	0.357	7.815E-18	98	206	254	44	144	2051
--------------------------------------------------------------------------------------------------PKRLRISELNPHLLCALCGGYLIDATTIIECLHSFCKTCILRYLESSN-----YCPICEVLIHKTRPW-QNIRLDHALQNAVYKTVPGLFQNEMKRRR--EFYQKQNKE-----------------------------------------------
>A0A0A9Y432	95	0.263	1.061E-17	101	252	254	2	138	165
-----------------------------------------------------------------------------------------------------VKLADLNAFLTCCICGGYLINATTITECGHTFCRSCLVLHIRSSN-----KCPSCNGIIHPSQPL-KFIRPDQTMQDIVYKLVPGLRENEE--KREMEFNQKAGI-------PTRTNGSKTTDRTVNDYVKKTTTGGIQINDHQHICMESAS-
>A0A2P2I498	95	0.271	1.061E-17	98	248	254	1	145	224
--------------------------------------------------------------------------------------------------ERRIKLKTLNEHIICAICSGYLIDATTVTECLHTFCKSCLVKHLEEKN-----TCPSCELVIHQSHPL-NYISFDRTMQDIVYKLVPNLQEKELRLERDFYRVRGEVCPRDLPPTPDDRAAALPSEEDHTTSDYHRLDEQVNIMLECNGCS-----
>UPI0006C982FE	95	0.250	1.061E-17	98	253	254	1	144	224
--------------------------------------------------------------------------------------------------ERKIKLKTLNSHITCKICRGYLIDATTVTECLHTFCKSCLVKHLDEKN-----TCPQCQIVIHQSHPLQY-ISFDRTMQDIVYKLVPDLQENEIKRER--EFYRSRGLPCPKDVLPNSGDGEDEKANADTHAESDYHRN----DEQVNVCLECINS
>G3PWQ1	95	0.259	1.061E-17	92	253	254	14	158	236
--------------------------------------------------------------------------------------------PLRNEEEVKLKIKDLNEHIVCYLCAGYFIDATTITECLHTFCKSCIVKYLQTSK-----YCPMCNIKIHETQPL-LNLKLDRVMQDIVFKLVPGLQESED--KRIKEFYQsrglERVIQPTGDGLPYTSFDHSKAHFYRYDEQV-------------SLCLERLSS
>A0A0P4WT35	95	0.331	1.061E-17	103	245	254	8	144	238
-------------------------------------------------------------------------------------------------------VRELHPNLLCILCGGYYVDATTIVECLHSFCKTCIVRYLESSK-----FCPICDVQVHKTKPL-LSIRPDKTLQDIVYKLVPGLYPNEMCKRR--EFYSSHPetPPATPEDGGSDLGRCYTLPDDPVSLALYPASASTSTSLTSS--------
>A0A452F1R3	95	0.269	1.061E-17	98	253	254	2	160	239
--------------------------------------------------------------------------------------------------TRKIKLWDINAHITCRLCGGYLIDATTVTECLHTFCRSCLVKYLEENN-----TCPTCRIVIHQSHPLQY-IGHDRTMQDIVYKLVPGLQEAEA--RNQREFYRKLGLEvpgdAKGEACsakqhldPHRDGETKADDSSNKEHLQGQPRGDPRCTSPVSICLECNSS
>A0A6P3VVS4	95	0.269	1.061E-17	88	253	254	18	175	261
----------------------------------------------------------------------------------------SVYEldPLRNEEEVKVKIKDLNEHIVCYLCAGYFIDATTITECLHTFCKSCIVKYLQTSK-----YCPMCNIKIHETQPL-LNLKLDRVMQDIVYKLVPGLQESEDKRIQA--FYQARGL---DRFIHSSKGEGMTDNGGMTLGSFDQS--KAHFYRYDEQVSLCLerrSS
>A0A7S0EYT2	95	0.394	1.061E-17	68	186	254	152	263	276
--------------------------------------------------------------------EGGEAGKEQEAAKEDEEYDDTYVAPVRDPRNITFQTRILNPHLVCTLCMGYFNDACTIIECLHTFCRACIMRHFRESQ-----VCPTCDSNL-GTNP-RDLVRTDRTLQSIVDKVFPQF-------------------------------------------------------------------
>A0A6J2V9B7	95	0.292	1.061E-17	65	201	254	19	155	289
-----------------------------------------------------------------QAVLNGDVMDESHKESHCSASD--HNPPNTDNseeskeydddDERTLPLRDFYPYIRCALCNGFLIDATTITECLHTFCKSCIVKHFFYSN-----RCPNCSIVVHQTQPL-YNIRPDRQLQDIVYKMVPHL--EEAERTQMCEFYK----------------------------------------------------
>A0A6P7SNQ4	95	0.291	1.061E-17	86	212	254	5	123	589
--------------------------------------------------------------------------------------ETEISKSPEKSHSVGIKITELNPHLTCILCGGYFIDATTIIECLHPFCRACIVRYLESSK-----FCPICEVMVHKTRPL-QNIRADETLQDLVYKLVPGLYRNEMKRRR--DFYASHKVHLGNHTA-----------------------------------------
>A0A7R8XDP3	95	0.290	1.061E-17	97	237	254	14	145	1129
-------------------------------------------------------------------------------------------------KATRIQINEINPHILCPLCGGYLIEATTIVECLHSFCRSCLVKYLDSSR-----SCPICDVQIHKAKPL-LNIKVDKTLQDIVYKLVPGLFQNEMQRRRTFYAEHPENTPSDKEE---SGDASDQRYLVYTAGDHFSISLT----------------
>UPI00094F1783	95	0.325	1.061E-17	97	252	254	11	160	1237
-------------------------------------------------------------------------------------------------RPRKSLISELNSCITCGLCKGYFIDATTIIECLHTFCRSCIVRYLNTHK-----YCPICDVQVHKSKPL-LNIRQDKTLQALVYKLVPRLYQDEAKRRKAFY-------EANPTAKPSPSEQEISARFDYILAPDESVDFTLSYTGSCIKpryirCSsaVSIS-
>A0A7K8DT89	95	0.298	1.441E-17	103	253	254	0	136	203
-------------------------------------------------------------------------------------------------------MKELNEHIVCFLCAGYFIDATTITECLHTFCKSCIVKYLQTSK-----YCPMCNTKIHETQPL-LNLKLDRVMQDIVYKLVPGLQHSEEKRIR--EFYQSRGL--DRVTQPSGDDPMGLPYSTFDHSRAHYFRY----DEHVSLCLEKLSS
>A0A0V1AX80	95	0.303	1.441E-17	98	247	254	2	151	220
--------------------------------------------------------------------------------------------------TRKVLLRSLNPYITCYVCKGYLIDATTVTECLHAFCKTCLLNHL-SSN----VTCPKCEIVIHQSHPT-NYIMPDRSLQDIVYKLVPNLFRNEMERREA--FHKKHGLPFDnplnitesDANASSSSANENYHRLDEHVTVWLRPDHTMEPIKCPFIC------
>J3JXH5	95	0.273	1.441E-17	98	253	254	3	145	225
--------------------------------------------------------------------------------------------------ERKIKLKTLNNHITCKICRGYLIDATTVTECLHTFCKSCLVKHLEENN-----TCPTCKIVIHQSHPLQY-ISFDRTMQDIVYKLVPDLQKNEiESER---EFYKARRLP-NPKDIPLTNGESNGDHEPDPHAESDYH----RQDEQVNVCLECISS
>A0A7J7A5X9	95	0.256	1.441E-17	98	253	254	3	146	226
--------------------------------------------------------------------------------------------------ERRIKLRTLNSHITCKICRGYLIDATTVTECLHTFCKSCLVKHLEENN-----TCPTCNIVIHQSHPLQY-ISFDRTMQDIVYKLVPDLQKNEINRER--EFYRLRGLPCPKDIPPNQGDVEEDKSANDVHAESDYH----RQDEQVNVCLECISS
>UPI000C206BA8	95	0.262	1.441E-17	98	253	254	3	146	226
--------------------------------------------------------------------------------------------------ERRIKLKTLNNYITCKICRGYLIDATTVTECLHTFCKSCLVKHLEENN-----TCPTCSNVIHQSHPLQY-ISFDRTMQDIVYKLVPDLQKSEIAREREFYRNRGLPCPKDIPPNPGEADEEKNVADVHAESDYHRQDEQV------NVCLECVSS
>A0A7D9E7Y1	95	0.322	1.441E-17	95	211	254	5	118	240
-----------------------------------------------------------------------------------------------SNKTITVKLCEFNDLLTCYLCKGYWIRPTTIAECLHTFCRSCIVQYLDDSDE---NECPKCCTVIHETNPL-ELLRADQTLEDIIFKLVPHLQESEQQRENSFNHAQKrKKIKEDEED------------------------------------------
>UPI001486FC6B	95	0.354	1.441E-17	63	215	254	81	230	240
---------------------------------------------------------------QECLASEPPQGEEGKAEEKAEVESEEKAEEESDEEEHLLPLSEMIPYICCSICKGYLIDAATITECLHTFCKSCIVKHFEQSN-----RCPKCDIVVHEAKP-HNNLRMDPQLQNIVYKLVPGL--EEKERKKRREFYKENclgppKPAAVPQPRPSS--------------------------------------
>A0A3P9IKN1	95	0.270	1.441E-17	92	249	254	24	184	249
--------------------------------------------------------------------------------------------PLRNEEKVKLKIKDLNEHIVCYLCAGYFIDATTITECLHTFCKSCIVKYLQTSK-----YCPMCNIKIHETQPL-LNLKLDRVMQDIVYKLVPGLQESEDKRIR--EFYQSRGLErvvqpAGDS-LPYtsfdhSKAHFYRYDEQVSLCLERCPSHSVVWSLQQKFvrCSV----
>UPI00138FA481	95	0.278	1.441E-17	95	251	254	6	164	254
-----------------------------------------------------------------------------------------------SNRERKLQLRELNPHITCGLCRGYLIKPTTITECLHTFCRSCIILRF---QDGEVNLCPTCNILIHETNPL-EMLRSDKTLEDIIYKLVPGLQEDE--IRRTKEFyescpKKRTNPSADGEEAKgrdSLSPPCKVIKTEGDTSALHRKPVKDDFHRSDPQIGVCL--
>UPI001863BC19	95	0.312	1.441E-17	97	240	254	2	134	334
-------------------------------------------------------------------------------------------------RTTRIKITDLNPNLTCPLCVGYFIDATTIVECLHSFCKTCIVSFLETNK-----FCPRCEVQVHKTRPL-LSIRSDKTLQDIVYKLVPGLFKDEMKRRR--DFYADNP-AAD--GANSSGEDREEMREKRMITDDEVLSLSIQF-------------
>UPI0015AD9F39	95	0.277	1.441E-17	65	240	254	144	313	410
-----------------------------------------------------------------QNQDFERSGEPCENDDLGTVDDRESNDGTDDER--SLNLTQFYPYIRCALCNGFYIDATTITECLHTFCKSCIVKHFFYSN-----RCPNCNIVVHQTQPL-YNIRPDRQLQDIVFKMLPDL--EERERERMCAFYKQRGLEVPKpvpvSPMPSVKPGKLKKDQLPQSVFTIPSELDVSL-------------
>A0A1S3HQX2	95	0.362	1.441E-17	97	213	254	2	117	419
-------------------------------------------------------------------------------------------------RTTRLKITELNPHLMCALCGGYLTDAATVVECLHSFCKTCIVRYMETSK-----FCPICDVMVHKTKPL-TNVRLDKTLQDLVYKLVPGLFKNEMKRRR--EFYSANPdlvfdssLEARGEVAP----------------------------------------
>A0A224YW43	95	0.322	1.441E-17	103	251	254	8	136	641
-------------------------------------------------------------------------------------------------------LVEINPHLTCVLCNGYFIDATTIIECLHSFCKTCIVKYLEKNK-----LCPVCDVQVHKTRPL-LNIRSDQTLQDIVYKLVPGLFRNEMARRRQFY----------DSLSPSESSAKPTSSEGRGDVRNVERLI---FNRDDMI-SVSL--
>UPI000B90E5B9	95	0.338	1.441E-17	90	213	254	35	149	707
------------------------------------------------------------------------------------------YFPMM-HRPTRLKITDVNPHLICILCGGYLIDATTMIECLHSYCRACIVAYLRQSR-----QCPRCDTIVHKTRPL-LNIRSDKTLQNLVYKLVPNLFKDEMKRRR--DFYAKHPQASTSMQSP----------------------------------------
>A0A7R9RVJ5	95	0.297	1.441E-17	100	236	254	19	147	793
----------------------------------------------------------------------------------------------------RLKVADLAPQLTCPLCKGYFIDATTITECLHSFCKTCIIGYLKSNQ-----FCPTCEVQVHKTKPL-LSIKPDQTLQSIVYKLVPGLYHAEM--RNRKQFLQLHP-EIDTSAMdPESRGEMRGHRFIYAPEDPISLVL-----------------
>UPI0009957AB8	95	0.286	1.441E-17	103	245	254	9	140	1416
-------------------------------------------------------------------------------------------------------LRDVNPHLICPLCRGYFIDATTVVECLHSFCRSCILKHLRAAG-----HCPSCKHVLNKAKP---NIKADKTLQDIVYKLVPGLYHKEMRMRR--EFYKMHPEQA-KSATPEQRGEDVSGRLIFNPEDVVSLSLEYLPPGVDP--------
>UPI0013F25838	95	0.377	1.441E-17	103	208	254	34	129	1482
-------------------------------------------------------------------------------------------------------LREVNPQLICPLCRGYFVDATTVVECLHSFCRSCILKHLNEA-----PYCPSCKNALNMRKP---HIKSDKTLQDIVYKLVPGLYHKEM--RKRREFYKKHPEHAD---------------------------------------------
>A0A3P7C4V0	94	0.402	1.956E-17	99	195	254	40	130	227
---------------------------------------------------------------------------------------------------AHIPLRDLNPLLTCALCQGYLIDATTIEECLHSFCKSCIIKFLERLN-----TCPVCGTLLHKTRP-QYAIRSDHVLQAIVYKLVPNLFENEMSLRR----------------------------------------------------------
>A0A0K8TT69	94	0.262	1.956E-17	98	253	254	1	143	228
--------------------------------------------------------------------------------------------------ERKIKLITLNAHITCKICGGYFIDATTVTECLHTFCKSCLVKHLEEKK-----TCPTCENVIHQSHPLQY-ISFDRTMQDIVYKLVPNLQENET--RREREFYKSRNIPC-PKDLP--QNHETDDNDKANEAHAESDYHRQ--DEQVNVCLECASS
>UPI0015891968	94	0.245	1.956E-17	93	251	254	2	146	228
---------------------------------------------------------------------------------------------LTDAMERRIKLKTLNSHITCKICRGYLIDATTVTECLHTFCKSCLVKHLEEKH-----TCPTCQIVIHQSHPLQY-ISFDRTMQDIVYKLVPDLQENEIKRER--EFYRARGLPCPKDILPNASETEDEQSEIHQDCDYHRTDEQV------NVCLECI--
>A0A7J8JYE3	94	0.270	1.956E-17	98	253	254	2	163	235
--------------------------------------------------------------------------------------------------TRKIKLWDINAHITCRLCSGYLIDATTVTECLHTFCRSCLVKYLEENN-----TCPTCRIVIHQSHPLQY-IGHDRTMQDIVYKLVPGLQEAEM--RKQREFYHKlgLEVPGDikGETGPArqhSDPHRNGETKADESCNKEPAEEKQEddsdyhrSDEQVSICLECNSS
>A0A7K4WJL7	94	0.266	1.956E-17	98	253	254	5	161	240
--------------------------------------------------------------------------------------------------TRKIKLWDINAHITCRLCNGYLIDATTVTECLHTFCRSCLVKYLEENN-----TCPTCRIVIHQSHPLQY-IGHDRTMQDIVYKLVPGLQEAEMKKQR--EFYHKlgMEVPGDIKGETCSTKQHLDSHRNGKWSFIYSVFEKQEedndyhrSDEQVSICLECNSS
>UPI00106B8B39	94	0.259	1.956E-17	100	250	254	3	150	256
----------------------------------------------------------------------------------------------------TLKLSEMNENLTCPLCKGYLIDACTIVECLHSFCKSCIVRFLDTS-----YNCPVCHTEVHKTKPL-VNVRPDPTLQDIVYKMVPNLYDNERLNRKSFQaslAEGEEGRNVDGVANIADNSDAVYVTLDHHQRNVLKVNQKKVLPTRYLRCSKH---
>A0A7K8NS29	94	0.289	1.956E-17	55	213	254	28	170	289
-------------------------------------------------------DED--DEEEELEEEELEGGAGPPFGTDDGELDS------DDDRERMINLSELTPYILCSICKGYFIDATTITECLHTFCKSCIVRHFYYSN-----RCPKCNIVVHQTQPL-YNIRLDRQLQDIVYKLVVNL--EEREKKQMHDFYKERGLEVPKPAIP----------------------------------------
>A0A3B3R4Q2	94	0.283	1.956E-17	70	214	254	49	188	312
----------------------------------------------------------------------GFPRPCTSWERRAGPSSSEESQAFGSNdetDEHSFPLAELFPYICCTICKGFFIEATTITECLHTFCKSCIVKHFFYSN-----RCPNCNVVVHQTQPL-YNIRLDRQLQDIVFKMIPHL--EERERERMQSFYKERGLEVPKPVGPS---------------------------------------
>A0A0X3P4S8	94	0.402	1.956E-17	99	195	254	4	94	315
---------------------------------------------------------------------------------------------------AHIPLRDLNPLLTCALCQGYLIDATTIEECLHSFCKSCIIKFLERLN-----TCPVCGTLLHKTRP-QYAIRSDHVLQAIVYKLVPNLFENEMSLRR----------------------------------------------------------
>UPI0015D5D6FA	94	0.262	1.956E-17	27	213	254	35	203	327
---------------------------SCSGSRSVPFEFERSRSESSGDDEEDEEDEE--EEEMEEEELEGDPGARFGTDDGELDSD--------DDRERMINLAELTPYILCSICKGYFIDATTITECLHTFCKSCIVRHFYYSN-----RCPKCNIVVHQTQPL-YNIRLDRQLQDIVYKLVVNL--EEREKKQMHDFYKERGLEVPKPAVP----------------------------------------
>UPI001458D762	94	0.330	1.956E-17	97	214	254	2	111	493
-------------------------------------------------------------------------------------------------RTTRIKITELNPHLICVLCGGYYIEAATIIECLHSFCRTCIVRYLESSK-----YCPICDVMVHKTKPL-QNVKSDKTLQDLVYKLVPGLYKSEMKRRR--DLYNAHPEATHHCTGPS---------------------------------------
>A0A0A9W5V3	94	0.323	1.956E-17	98	236	254	3	131	731
--------------------------------------------------------------------------------------------------PKRIKVTEVNPHLICVLCRGYYIDATTIIECLHSFCKTCIVKYL-----HTNKYCPICDVQVHKTSPL-LNIRSDKTLQNIVYKLVPSLFKSEMDRR--VEFYRQHPEHL--PAFPEERGEIADNTPILLPDEVLIICL-----------------
>UPI000BAFD7D8	94	0.306	1.956E-17	99	252	254	8	159	864
---------------------------------------------------------------------------------------------------ARMPVQELNPYLTCVLCGGYLIDATTIIECLHSFCRTCIVHYLHTSN-----YCPVCECLVHKKNP-HQNLRSDKTLQDVVYKLVPDLFTEEMRRRRRYYNQQ-----ADESQSKSGRMIFTPDEKISMCLRLCTKSRKVCtgqtedFEFQDKrylLCPAQMS-
>UPI000BB06E3E	94	0.308	1.956E-17	97	252	254	2	146	914
-------------------------------------------------------------------------------------------------RQNTGPLLnpSLNPHLICVLCGGYLIDATTIVECLHSFCKTCIVRYLETSK-----FCPICDVQVHKTKPF-TNIRLDHTLQDLVYKLVPGLFHNEMKRRR--DFYRERGKDVD------RLWSDHNRLEYYTDDDGEVQRARVIFAEDEQISLAlQLS-
>UPI000D73A884	94	0.300	1.956E-17	103	245	254	51	182	1474
-------------------------------------------------------------------------------------------------------LRDFNPHLICPLCRGYLIDATTVVECLHSFCRSCILKYLNTAA-----HCPSCKHAINKAKP---NIKADKTLQEIVYKLVPGLYHREMLKRK--EFYKKHPEHA-NSATPEQRGEGVSGCLMFNPEDVVSLSLEYLPPGADP--------
>UPI00148741B0	94	0.349	2.656E-17	95	215	254	66	183	193
-----------------------------------------------------------------------------------------------DQEKTVVPLSQLTPYISCSVCKGYLIDAATITECLHTFCKSCIVKHFEQSN-----RCPKCDIVVHEAKP-HKNLRMDPQLQNIVYKLVPGLEEKEKKQRS--EFYKENclgppKPAAVPQPRPSS--------------------------------------
>UPI0003F0BE7D	94	0.324	2.656E-17	98	210	254	1	108	224
--------------------------------------------------------------------------------------------------ERQIRLVEVNAHITCRICHGYFIDATTITECLHTFCKSCIVRYLEEHN-----TCPTCGIVIHQSHPL-HYIGHDRTMQDIVYKLVPKLQMDEEYREKRFYELQgMQYPHNDSE-------------------------------------------
>A0A7K5CCN4	94	0.300	2.656E-17	103	253	254	0	142	224
-------------------------------------------------------------------------------------------------------MKELNEHIVCFLCAGYFIDATTITECLHTFCKSCIVKYLQTSK-----YCPMCNTKIHETQPL-LNLKLDRVMQDIVYKLVPGRQHSEEKRIR--EFYQSRGL--DRVTQPSGDGGTGRAREGTGGSQLRDPSRAHYFRydEHVSLCLEKLSS
>G3UCV2	94	0.277	2.656E-17	98	245	254	2	139	237
--------------------------------------------------------------------------------------------------EVRVKIKDLNEHIVCCLCAGYFVDATTITECLHTFCKSCIVKYLQTSK-----YCPMCNIKIHETQPL-LNLKLDRVMQDIVYKLVPGLQDSEEKRIR--EFYQSRGL--DRVTQPSGEGMSLAAGCLLTTLSFSEPALSNLGLPFSS--------
>A0A3S1BL95	94	0.298	2.656E-17	100	236	254	7	144	242
----------------------------------------------------------------------------------------------------KIRIQDINPHVVCSLCGGYFIDATTITECLHTFCKSCIVKYL-----MSCKHCPQCQLKVHETHPL-LLLRPDRTLQDVVYKLIPNLFEDEELRREAFNKsrgmagNKKHGKKTEELAAPkLSSIINNPDGHLYRNDEQICLCL-----------------
>A0A3B3UTA2	94	0.261	2.656E-17	92	251	254	24	191	244
--------------------------------------------------------------------------------------------PLRNEEEVKLKIKDLNEHIVCYLCAGYFIDATTITECLHTFCKSCIVKYLQTSK-----YCPMCNIKIHETQPL-LNLKLDRVMQDIVYKLVPGLQESED--KRIKDFYQSRGLErviqpAGDGGAlaqtlPFtsfdhSKAHFYRYDEQVSLSDRFLFLLQQKFVRCSVRAEVrHL--
>UPI000F4FF5BD	94	0.305	2.656E-17	73	214	254	1	135	258
-------------------------------------------------------------------------GDIREGNESLCADDRESV-PGTnvTCAERSLPLRELYPYIRCALCNGFFIDATTITECLHTFCKSCIVKHFFCSN-----RCPNCSIIVHQTQPL-YNIRPDRQLQDIVYKTVPYL--EEVERAHMCAFYKERGLPIPKSAAPS---------------------------------------
>A0A1S3RR78	94	0.281	2.656E-17	98	252	254	29	176	260
--------------------------------------------------------------------------------------------------EVKLKIKDLNEHIVCYLCAGYFIDATTITECLHTFCKSCIVKYLQTSK-----YCPMCNIKIHETQPL-LNLKLDRVMQDIVYKLVPGLQESED--KRIKEFYQsrglERVIQPSGEDSiPDTGLPFTSFDHSKAHFYRYDEQVSLCLERQSS----SLS-
>A0A673A549	94	0.259	2.656E-17	92	253	254	24	181	267
--------------------------------------------------------------------------------------------PLRNEEEVKLKIKDLNEHIVCYLCAGYFIDATTITECLHTFCKSCIVKYLQTSK-----YCPMCNIKIHETQPL-LNLKLDRVMQDIVYKLVPGLQESTSKLPRVhvsnFYVYQSRGLERVIQ--PAGDDSVPDATGLPYTSFDHSKAHFYRYDEQVSLCLERLSS
>UPI001128280E	94	0.305	2.656E-17	71	240	254	19	189	281
-----------------------------------------------------------------------DLGTSGCSAVAQFEFDGAGY-PSSGNeegseNERMINLSELNAYILCSICKGYLIDATTITECLHTFCKSCIVKHFYYSN-----RCPKCNIIVHQTQPL-YNIRLDRQLQDIVYKLVINLEDREK--KMMYDFYKERGLEVPKPVAPqpvatSRSKSRKVLGAVFRIPPELDISLLLEF-------------
>A0A7S4C3W2	94	0.355	2.656E-17	73	190	254	54	164	288
-------------------------------------------------------------------------GRSAVNASMAPGYDDTYVPPVRNGRQISFQTRIINPHLVCTLCMGYFKDACTIIECLHTFCRACIHRHFKDSN-----VCPTCDSHL-GTNP-RDLVRTDRTLQSIVDKVFPQFADYE---------------------------------------------------------------
>A0A7N4NSV6	94	0.263	2.656E-17	26	240	254	51	253	345
--------------------------CSGSRPPELEPERSLDGSSGNYVDEEEEEDEE-LEEDEDEDEEEE--GSRFPLGLDGNRLDSE------DEEERMISLSELTPYILCSICKGYLIDATTITECLHTFCKSCIVRHFYYSN-----RCPKCNIVVHQTQPL-YNIRLDRQLQDIVYKLVINL--EEREKKQMHDFYKERGLEVPKPAVPqpvpvSRGRPRKVLGSVFRIPPELDMSLLLEF-------------
>UPI001425847D	94	0.271	2.656E-17	88	252	254	4	155	428
----------------------------------------------------------------------------------------QSLKPGTmveleDEKPLMLQVCQLNQHIVCILCAGYFVDATTITECLHTFCKSCIVKYLQTSK-----HCPMCNIKIHETQPL-VNLRPDRTMQDIVFTLVPHLWK-DETLRK-REFYR-------------SRGIGKIQRIKEVEVKKLLAHEQIHHPTQDhllSLCLEHIS-
>A0A6L5DJ15	94	0.305	2.656E-17	97	252	254	53	189	1053
-------------------------------------------------------------------------------------------------RRPRTRISDMHAHLVCVLCGGYYVDATTIVECLHSFCRSCIVRYLESSK-----FCPMCDVQVHKTRPL-LNLRSDKTLQGLVYKLVPGIYANEMKRRR--EYYAKlKEKGAEGESINISGTSPEDRGEPENPE---------IFSENDSI---SLS-
>A0A482XMW9	94	0.342	2.656E-17	96	206	254	2	104	1483
------------------------------------------------------------------------------------------------GRGGRVKLTEVNPHLVCVLCRGYLIDATTITECLHSFCRSCIILYLETKS-----YCPICEVQIHKTKPY-LNLKLDKTLQDIVYKLVPGLFHSEMRRRQ--EFYKNHPVH-----------------------------------------------
>A0A6H5HEF8	94	0.256	3.606E-17	98	253	254	1	156	202
--------------------------------------------------------------------------------------------------ERKIKLKSLNAYITCKICRGYLVDATTVTECLHTFCKSCLVKHLEENN-----TCPTCQIVIHQSYPLQY-ISFDRTMQDIVYKLVPNLQENEMKRER--DFYSSRGLVCPkDIVAPtGDAEGEKPLGPAEADYHRQDEQVNVGLECTSENlktlkrCFIRLSS
>A0A0P7TEC8	94	0.275	3.606E-17	98	251	254	1	150	208
--------------------------------------------------------------------------------------------------EVKVKIKDLNEHIVCILCAGYFIDATTITECLHTFCKSCIVKYLQTSK-----YCPMCNIKIHETQPL-LNLKLDRVMQEIVYKLVPGLQENED--RRIKEFYQsrglERVVQTSSEDGvPDSAGLGYTSYDHSKAHYYRNDEQK--FVRCSARAEVrHL--
>UPI0018859860	94	0.263	3.606E-17	98	245	254	1	142	222
--------------------------------------------------------------------------------------------------EVEIKLEDINPHITCKICKGYFVDATTITECLHTFCKSCLVKHLEERN-----TCPECSSIIHQSHPLQY-ISFDRTMQDIVFKLVPNILEDEMERERLFYKTRGLPNPKDQTAAEDEVNGVAEEAVKGQDYHRLDEQVNISLACSSS--------
>A0A7R9MLZ8	94	0.310	3.606E-17	69	215	254	2	134	224
---------------------------------------------------------------------KTDGSATSERQTTSTA--QQGGGPGGKAPPCKRPrLSDVNAELTCILCSGYFIDATTISECLHSFCKSCIVKYL-QTN----KCCPICETQVHTTKPL-LSIRSDKILQDIVYKLIPDVFKSEMHRRR--DFYAKH-----TDEAPVS--------------------------------------
>A0A6J2XIZ6	94	0.264	3.606E-17	98	252	254	5	146	228
--------------------------------------------------------------------------------------------------EKRIKLKSINSHITCKICKGYLIDATTVTECLHTFCKSCLVKHLEENN-----TCPMCNIVIHQSHPLQY-ISFDRTMQDIVYKLVPNLLNNETIRER--DFYKVRGL-SNPKDIPLASLDLNSEDQSDPHAASDYH----RQDEQINICLECIS-
>UPI001AAD449E	94	0.276	3.606E-17	98	253	254	2	163	242
--------------------------------------------------------------------------------------------------TRKIKLWDINAHITCRLCNGYLIDATTVTECLHTFCRSCLVKYLEENN-----TCPTCRIVIHQSHPLQY-IGHDRTMQDIVYKLVPGLQEAE--IRKQREFYHKlgMEVPGDikGETCtvkPSVEAVRNGETKAEDTSNKESTEEKQEedhdyhrSDEQVSICLECNSS
>UPI0015B0A6D8	94	0.247	3.606E-17	98	253	254	10	171	250
--------------------------------------------------------------------------------------------------TRKIKLWDINAHITCRLCEGYLIDATTVTECLHTFCRSCLVKYLEENN-----TCPTCRIVIHQSHPLQY-IGHDRTMQDIVYKLVPGLQEEEMKKQR--DFYQKlgMEVPGDvkGEPCnvkahldPQRNGEVKTEDTTSKETAEEKQEEENDYHRSDeqvSICLECNSS
>A0A2B4S8I9	94	0.263	3.606E-17	95	251	254	5	163	254
-----------------------------------------------------------------------------------------------SNREKKLKLQDLNSFITCKLCSGYLIKPTTITECLHTFCRSCIVRYLQDRDD---NKCPTCSILIHETNPF-EMLRSDQTLEDVVYKLVPALQANEEEREREFymqqsvEERKKINEEPKENGTNAFDSTDYKLASKRVKLSGDEYDSGENFHRDDPQIGVCL--
>UPI001ABDC541	94	0.287	3.606E-17	92	251	254	25	173	260
--------------------------------------------------------------------------------------------PLRNEEVVKVKIKELNEHIVCYLCAGYFIDATTITECLHTFCKSCIVKYLQTSK-----YCPLCNIKIHETQPL-LNLKLDRVMQDIVYKLVPRLQENEDHRIR--EFYQSRGLE---RVLQTSTVEDPVVDVSRLSLSLAVSQSTSHYYRNDEYVSLCL--
>A0A5N5PPW4	94	0.275	3.606E-17	73	240	254	6	170	263
-------------------------------------------------------------------------GKESLGEGSCSGADAQEEAP-GSNitcAEHSLPLRELYPYIRCGLCNGFFIDATTITECLHTFCKSCIVKHFFCSN-----RCPNCSIVVHQTQPL-YNIRPDRQLQDIVYKMVP--CLEDVERARMCAFYKERGLPIPKPALsmlPVKLLKQKQRDHMPQSVFTIPPELDVSL-------------
>A0A7S3ALQ4	94	0.314	3.606E-17	66	252	254	7	206	271
------------------------------------------------------------------DNEEERAGrqDDEPAPGAAPEYDDRYVEPVRDEKNIIFQTRILNQHLVCTLCMGYFKDACTIIECLHTFCRSCIMRHFCESN-----VCPQCDSQL-GTNP-KDLVRTDRTLQSIVDKVFPQFVQTNEqakaaTKRPATpEESQPakaqrqtpsgvepHEEisFSLQEDAPLSAEYGTKLEKPFLRT---KAQLTVAHLKKYLNRKMSLS-
>A0A7K6ZGA1	94	0.245	3.606E-17	27	213	254	3	171	292
---------------------------SCSGSRSLPYEFERSRSDSSGDEDDDEDDEE--EELEEEEELEGAAGPPFGTDDAELDSD--------DDRERTINLSELTPYILCSICKGYFIDATTITECLHTFCKSCIVRHFYYSN-----RCPKCNIVVHQTQPL-YNIRLDRQLQDIVYKLVVNL--EEREKKQMHDFYKERGLEVPKPAVP----------------------------------------
>UPI001863FEC1	94	0.393	3.606E-17	97	195	254	2	94	330
-------------------------------------------------------------------------------------------------RTTRIKITELNPNLICPLCVGYFIDATTIVECLHSFCKTCIVGFLETNK-----FCPRCDVQVHKTRPL-LSIRSDKTLQDIVYKLVPGLFKDEMKRRR----------------------------------------------------------
>F1NDM6	94	0.272	3.606E-17	24	192	254	61	215	338
------------------------QEMEGAPSCSGSRSLPFEFERSRSESSGDEDDEDDEEEEMEEEELEGDSGVRFGTDDGELDSD--------DDRERMINLAELTPYILCSICKGYFIDATTITECLHTFCKSCIVRHFYYSN-----RCPKCNIVVHQTQPL-YNIRLDRQLQDIVYKLVVNLEEREKK-------------------------------------------------------------
>A0A2B4SCI7	94	0.324	3.606E-17	72	215	254	156	291	440
------------------------------------------------------------------------AGLDRIPSRLLKDAEAE-LAPSITYlKRIKLPVTLLNEHITCKLCNGYLIDAATITECLHTFCKSCLVRHIELVN-----RCPTCDNQIHESQPL-YNIRLDRTMQDIVYKLLPKVEKEEK--RRERKFYKDRGMPYPDPKVAVS--------------------------------------
>A0A6J8EK12	94	0.322	3.606E-17	90	213	254	178	293	444
------------------------------------------------------------------------------------------VCPSLSKEPVSVRLCAINTYITCALCGGYLYEASTITECMHTFCKTCIVRHI-----EKCLSCPTCDTEIHPTDPI-VNIRHDSTIQDIVYRLLPNVAEEEQKREK--EYYEEHERKTGEKILP----------------------------------------
>A0A402FLU6	94	0.353	3.606E-17	90	213	254	350	469	747
------------------------------------------------------------------------------------------SPPLPEAAMASGgPVEELCEEASCSICLDFFRDPVTLPECGHSFCRACLGRAWgEASDREA--SCPQCRA---RAEP--ERLRPNPQLANFVEiaKRLARQAAEGArgPLRSPCEEEEEEEEEA---EAP----------------------------------------
>A0A7R9LUC3	94	0.343	3.606E-17	73	203	254	475	600	888
-------------------------------------------------------------------------GVPKVVANGVVKSHAKAHELLLRPREPIV-VKEFNELIQCFLCKGYLIDATTVIECLHSFCKTCIINHL-ESNTPKSRLCPRCDSQIHRTKP-KLFIRSDPTLQDIIYKLVPGLYKNEMTRRK--EFYSKE--------------------------------------------------
>A0A7S0Q4F3	93	0.366	4.895E-17	71	190	254	9	120	134
-----------------------------------------------------------------------DGGGTGESGAAAEY-DETYVPPVRHGRDITFQTRIVNPHLVCHLCMGYFKDACTIIECLHTFCRACIHRHFKDSN-----ACPTCDSHL-GTNP-RDLVRTDRTLQSIVDKIFPQFAHRE---------------------------------------------------------------
>UPI0015FFD21C	93	0.274	4.895E-17	101	252	254	6	148	243
-----------------------------------------------------------------------------------------------------VKICDINPHIVCILCAGYFIDATTVTECLHTFCKSCIVKYLQTSK-----FCPMCNIKIHETQPL-LNLRPDRTMQDIVYKVVPGLWENEVQRQK--EFYRC--RGMDKTRALGPSATVNRKDVDNSKNHYYRHDEQVSmCLERHSTCVVSES-
>UPI0010FC8D47	93	0.294	4.895E-17	97	251	254	2	156	249
-------------------------------------------------------------------------------------------------KRVKLPLSTLNEHIICKLCNGYLVDAATITECLHTFCKSCLVRHIDLIN-----QCPTCNTVIHETQPL-YNIRLDRTMQDIVYKLLPKLEREEK--RREHKFYKDRNIPYPDtkachsQPVPGPSKAVTCKTQKTAVAKICSNKAKTGksFHRTHEQISIQL--
>UPI0010A44B2A	93	0.284	4.895E-17	96	245	254	17	156	249
------------------------------------------------------------------------------------------------GTEPMLPLKDFYPYIRCSLCNGFFVDATTITECLHTFCKSCIVKYFLYSN-----RCPNCAIVVHQTQPL-YNIRPDRQLQDIVFKMVPHL--EEEERTRMCEFYTQRGLA---VPKPVSVSPMIPAKPQKSRRDLLrQSVFTVPPELDVS--------
>UPI0012DDDD1E	93	0.257	4.895E-17	98	253	254	24	168	254
--------------------------------------------------------------------------------------------------EVKLKIKDLNEHIVCYLCAGYFIDATTITECLHTFCKSCIVKYLQTSK-----YCPMCNIKIHETQPL-LNLKLDRVMQDIVYKLVPGLQESED--KRIKEFYQSRGLERVVQP-PGEDSIPDTGLPFTSFDHS-----KAHFYRYDEQVSLCLerqSS
>R7V8G4	93	0.333	4.895E-17	97	204	254	2	101	277
-------------------------------------------------------------------------------------------------RVTQLNMTKLNEHLMCVLCGGYLIDATISVECLHAFCRSCIMKY-----TEGCRTCPICDTLIHKTRP-QLNLRPDKTLQDLVYKLVPGLFEDEMKRRR--EFYEAHP-------------------------------------------------
>A0A433U2C1	93	0.290	4.895E-17	98	252	254	3	144	289
--------------------------------------------------------------------------------------------------TSRLKIGEINKNLICTLCGGYFVDATTIIECLHSFCRTCVVTYLKTSK-----TCPTCDTVVHKTRP-HQNIRSDLLLQDLVYKLVPGLYKDEMRRRR--EFYTNHY-----HAAPKRPGEERGDEMSDRFAYTEEESISLALYLLPDGGAESLS-
>A0A7K7Y6V8	93	0.250	4.895E-17	27	213	254	4	172	293
---------------------------CSGSQSLPFEFERGRSESSGDEDDDDEDDEE--EEVEEEEEMEGDTRARFGTDDGELDSD--------DDRERMINLTELTPYIQCSICKGYFIDATTITECLHTFCKSCIVRHFYYSN-----RCPKCNIVVHQTQPL-YNIRLDRQLQDIVYKLVVNL--EEREKKQMHDFYKERGLEVPKPAVP----------------------------------------
>A0A7M4FZA5	93	0.276	4.895E-17	55	240	254	98	270	362
-------------------------------------------------------DED---EEELEDEELPTGpGARFRACGDELDSD--------EDRERMINLSELNPYILCSICKGYFIDATTITECLHTFCKSCIVRHFYYSN-----RCPKCNIVVHQTQPL-YNIRLDRQLQDIVYKLVVNL--EEREKKQMHDFYKERGLEVPKPAIPqpvpvSRGRPRKVLGSVFRIPPELDVSLLLEF-------------
>A0A7M5WVR3	93	0.289	4.895E-17	98	248	254	1	153	430
--------------------------------------------------------------------------------------------------QRKIQLEHVNPFLTCAVCKGYLVDATTIVECLHSFCRGCIIRHLENS-----YNCPKCSTEIHKTKPF-EYIRSDPSLQEIVYKLVPELYQNEETRKEhwKKQEKKdstKEEgnNRKDDeEENPRILVTLKYFRGTSRMERIKTERVLQMFPTRYLCCQ-----
>A0A6J8C2Q9	93	0.290	4.895E-17	100	252	254	4	159	480
----------------------------------------------------------------------------------------------------KLKLAELNAHLICVLCGGYLIDATSIVECLHSFCRTCIIHYLHTSN-----YCPVCEVLVHKKRPL-EHIRPDNTLQDIVYKTVPGLFKEEMKRRRKFYDNIKISDGSDTsENIPkegtrivFSSDEMFSLCLQFSSRVTDKETFTEKFEDCRYLlCPAGVS-
>L7MCL7	93	0.342	4.895E-17	103	213	254	53	155	596
-------------------------------------------------------------------------------------------------------LADLNSVITCMLCNGYLVDATTLVECLHSFCKVCIVQFLNTS-----LLCPICDVPVHQTKPHQS-IRLDRTLQDIVYKVVPGLYQKEMKKRR--DYYKKHPEHAASVSCP----------------------------------------
>A0A0N4XG85	93	0.285	4.895E-17	17	211	254	298	485	609
-----------------NTAHLAQEQREKDEREGRYLPGAYLGQPKKDKEEKKS--DSSHKKKRA-----GKSGHDAKSKESLVFQPSKKEESDADSREVkesySIQLKKINAHLTCNLCKGYLIDAITVIDCLHTFCKSCLLTYFEEED----NCCPTCEQLIHQSHPS-HYLAFDRTMQDIVYKLVPGLLESERKRRlDFLKDKKRLAGEEVDED------------------------------------------
>A0A6J1RXH0	93	0.322	4.895E-17	87	244	254	3	145	1032
---------------------------------------------------------------------------------------CDTEQPGR--RRLR--VAELHPHLMCILCGGYYVDATTIIECLHSFCKSCLVRYLESNK-----YCPICEVQVHKTKPL-LNIRPDETLQTMVYKLVPGLFHREMRYRQ--EFYAQHP-EAPDSN-P-EDRGIVDPIECQYYSPEEPVSLALEFKTDS---------
>A0A3S5BPJ1	93	0.324	6.643E-17	96	240	254	4	136	139
------------------------------------------------------------------------------------------------NDEKKIRLSELNEFITCNICKGYLIDAVTITECLHSFCKSCLVKHLEEK-----FDCPVCGVLIHHSHPL-NYVSFDRTLQDIVYKVVPYLREQEKSAREA--FYQR----IGKTPPPSEGNFYPINSLKSYLYCSFYSCLDLSF-------------
>R4G8N3	93	0.252	6.643E-17	98	253	254	1	146	222
--------------------------------------------------------------------------------------------------ERKIKLRTLNAYITCKICRGYLVDATTVTECLHTFCKSCMVKHLEENN-----TCPTCQIVIHQSHPLQY-ISFDRTMQDIVYKLVPNLQENEMKRER--EFYKQRGLPCPkDIVQPSgDLEDDKPGNHGDSDFHRMDEQVNVGLECT----TEHLKS
>A0A1S3CYV0	93	0.273	6.643E-17	93	253	254	1	147	228
---------------------------------------------------------------------------------------------LDKGDKKKIKVKTLNNILTCKICKGYLIDATTVTECLHTFCKSCLVQHLDEKN-----TCPSCNIIIHQSHPLQY-ISFDRTMQDLVYKLVPNLQANEMKRER--EFYRIRGLPC-PKDLLLEDEEEENTDQVNSDYHRLDEQVNVYLE-----CSVATTS
>UPI001458EF7A	93	0.327	6.643E-17	100	213	254	28	140	257
----------------------------------------------------------------------------------------------------KIRVYDVNEHIVCSLCGGYFIDATTTTECLHTFCKSCIVKYLQTSK-----SCPQCGNKVHESQPL-IHLRADRTMQDIVYKLVPNLFENEEKRREDFYksrgfAKQKKGIVVEKKAAP----------------------------------------
>Q4QR06	93	0.266	6.643E-17	92	253	254	24	177	259
--------------------------------------------------------------------------------------------PLRNEEVVKVKIKELNEHIVCYLCAGYFIDATTITECLHTFCKSCIVKYLQTSK-----YCPLCNIKIHETQPL-LNLKLDRVMQDIVYKLVPGLQENEDSRIR--DFYHSRGLERVLQ--PSAVEDSVGDVSQLSLSLAVSQKTSHYYRNDEHVC-LCLekvSS
>A0A1I8G3X5	93	0.380	6.643E-17	97	201	254	2	98	284
-------------------------------------------------------------------------------------------------RVVKMRLSQLNPHITCPLCAGYYIDATTIVECLHSFCRSCLLRHL-----AGSKCCPVCDILLHKTDP-RKAIKADRSLQSLVYKLVPGLFKAEMTRRR--EFYQ----------------------------------------------------
>A0A3Q3W8L8	93	0.304	6.643E-17	87	252	254	0	161	316
---------------------------------------------------------------------------------------MENMQP---NR---IKITDLNPHLTCPLCAGYLIDATTIVECLHSFCKTCIVAFLETNK-----FCPRCDVQVHKTCP-QLSIRADKTLQDIVYKLVPGLFKDEMKRRRdfYAENRVLEPgEVVETQGKTRCQTPALSPSPGLCINSLLFLSLSLSLSPQSNGkrflqCPAAMS-
>UPI000BB0BDFE	93	0.312	6.643E-17	98	240	254	3	138	422
--------------------------------------------------------------------------------------------------TVRIKITELNPHLICVLCGGYYIDASTIRECLHSFCRTCITRYLETTK-----YCPICDVMVHKTKPLQY-VKSDKNLQDLVYKLVPGLYKDEMKRRR--DFYADHsEAEGLDPPRPSEARGFEDKDRMIYMEDEKISLALELF-------------
>UPI000B93938D	93	0.333	6.643E-17	91	204	254	19	121	1078
-------------------------------------------------------------------------------------------EPVVPCRGGRVKLTDVNRQLICVLCHGYLVDATSIVECLHSFCRSCIVLHLDKNN-----FCPICREDI----QNSKVLKPDKALQDIVYKLVPGLYHSEMKRRQ--EFYQKHP-------------------------------------------------
>A0A6P8YBI0	93	0.326	6.643E-17	99	232	254	5	133	1337
---------------------------------------------------------------------------------------------------AKAPARpvfgTLNEHLVCTLCKGYFVDATTITECLHSFCRSCIVQYIQGSS-----FCPRCEVQLHKGSPLRS-LKPDKTLQDIVFKLVPNLFHNEMQRRRV--YYDAHPQYAD-QTTPEQRGDCLERFYSPDDRISL---------------------
>A0A3P7MWQ8	93	0.314	9.016E-17	69	211	254	22	156	174
---------------------------------------------------------------------KGAGKSGNENKAKMSKRDDGDSDRGEVKEAYSLQLKKINAHLTCGLCKGYLIDATTVIDCLHTFCKSCLLTYFEEED----NCCPTCEQLIHQSHPSHYVA-FDRTMQDIVYKLVPGLLEAERKRR--LEFLKDKKREA-GED------------------------------------------
>A0A0P4WM82	93	0.267	9.016E-17	98	250	254	1	139	222
--------------------------------------------------------------------------------------------------ERRIKLRTLNEHIVCAICSGYLVDATTVTECLHTFCKSCLVKHLEERN-----TCPTCDIVIHQSHPL-NYIAFDRTMQDIVCKLVPMLQEDE--LKREREFY-RARGEVCPKDLPQANEEDSQQDDKAVNDTDY-----HRLDEQVNICLEC---
>UPI00077F3E61	93	0.252	9.016E-17	98	248	254	6	165	235
--------------------------------------------------------------------------------------------------QRRIELRDINEMITCKICQGYLIDATTVTECLHTFCKSCIVKHLEDSN-----TCPECEDTIHQSHPL-DYIAFDRTMQDLVYKIVPNLEKDEYDRERnfygerglPCPKDQQQDDKKEDEessqDTAGEDDKNQDYHRFDEQVSLLLECVTPHFRPLKKKyvrCS-----
>UPI000BAF0582	93	0.276	9.016E-17	100	251	254	6	146	240
----------------------------------------------------------------------------------------------------KIKIQLINPHIVCSMCAGYFIDATTITECLHTFCKSCIVKHLQSSK-----NCPQCGVKVHETQPL-LHLRPDRTMQDIVYKLVPHLFESEEKRKE--EFYNSRGFE--TQKKGQVLAGVVEKKSGPKLSCILSIPNAHQFQFDEKIC-LCL--
>A0A7K8HNL3	93	0.268	9.016E-17	103	248	254	0	151	250
-------------------------------------------------------------------------------------------------------MKELNEHIVCFLCAGYFIDATTITECLHTFCKSCIVKYLQTSK-----YCPMCNTKIHETQPL-LNLKLDRVMQDIVYKLVPGLQHSEEKRIR--EFYQSRGLDrvtqpsgddtvgGDPMGLPYSTfdHSRAHYFRYDEHVSLCLEKLRGPLSPPDPLCP-----
>UPI001ABE4218	93	0.321	9.016E-17	103	214	254	32	136	258
-------------------------------------------------------------------------------------------------------VKEFNPHITCYICKGYLIKPTTVTECLHTFCKSCIVQHFEESN-----DCPKCGIQVHETNPW-EMLRLDNTLEEIIFKLVPGLREEEEDRESEF-WKRKRPQENGEDGLPS---------------------------------------
>A0A267H2H9	93	0.335	9.016E-17	102	246	254	11	148	274
------------------------------------------------------------------------------------------------------PINQLNEHITCRLCQGYLIDATTIVECLHAFCRSCLLTHLTQQH-----ACPVCDIQLHKGDPYR-AIRLDRALQSLVYKLVPGLFKSEMTRRR--QFYVEHPSAGSDRALsPEKRGDLLAPETASLVQDDERVSLSLELADTKRI-------
>A0A3Q3W2L1	93	0.376	9.016E-17	87	195	254	0	96	306
---------------------------------------------------------------------------------------MENMQP---NR---IKITDLNPHLTCPLCAGYLIDATTIVECLHSFCKTCIVAFLETNK-----FCPRCDVQVHKTCP-QLSIRADKTLQDIVYKLVPGLFKDEMKRRR----------------------------------------------------------
>A0A6P8QNY8	93	0.296	9.016E-17	70	240	254	46	216	308
----------------------------------------------------------------------GVAGPAKFELEGSGYPSSENEEATGSSdeeNERMINLSELNAYILCSICKGYLIDATTITECLHTFCKSCIVRHFYYSN-----RCPKCNIIVHQTQPL-YNIRLDRQLQDIVYKLVINLEDREK--KKMYDFYKERGLEVPKPAAPqpvaaSKSKSKKVLGAVFRIPPELDISLLLEF-------------
>A0A6I9XUH1	93	0.382	9.016E-17	97	196	254	2	97	315
-------------------------------------------------------------------------------------------------RTTRIKITELNPHLMCVICGGYFIDATTIIECLHSFCKTCIVHYLESSK-----YCPICDVQVHKTKPL-LNIRSDKTLQDIVYKLVPGLtgCPSRTSLSGA---------------------------------------------------------
>A0A3Q4AU74	93	0.376	9.016E-17	87	195	254	0	96	321
---------------------------------------------------------------------------------------MENMQP---NR---IKITDLNPHLTCPLCAGYLIDATTIVECLHSFCKTCIVAFLETNK-----FCPRCDVQVHKTCP-QLSIRADKTLQDIVYKLVPGLFKDEMKRRR----------------------------------------------------------
>A0A7J7VCE5	93	0.293	9.016E-17	55	240	254	74	253	345
-------------------------------------------------------DED---EELEEDEELEEEEEEEEEEMSHFSLRLEGCRPeSEDEEERLINLSELTPYILCSICKGYLIDATTITECLHTFCKSCIVRHFYYSN-----RCPKCNIVVHQTQPL-YNIRLDRQLQDIVYKLVIDL--EEREKKQMHDFYKERGLEvpkpAVPQPVPSSKGRSKKALEVFRIPPELDMSLLLEF-------------
>UPI0007AD94F0	93	0.307	9.016E-17	97	252	254	2	133	406
-------------------------------------------------------------------------------------------------RTTRIKITELNPHLMCALCGGYFIDATTIVECLHSFCKTCIVRYLETNK-----YCPMCDVQVHKTRPL-LSIRSDKTLQDIVYKLVPGLFKGAAK---------------DGEDFPSRVPVPAVPLGSQEERGEVAEREQ-GAVPEDEI--VSLS-
>R7TA34	93	0.291	9.016E-17	96	252	254	1	147	409
------------------------------------------------------------------------------------------------NDQARVSVKSLNDHLICVLCGGYFISATAITECLHTFCKDCIVRYLETS-----IYCPVCDTLVHKTKPT-LCLRRDNATQDLVYKLVPKLLTNEVQRRRAF-YSQNHPpLNHVTNTTP----HEDHVTKRARKFFTEDEKMSVQLLLSDNGKPVSLS-
>A0A6A0GW58	93	0.421	9.016E-17	100	194	254	7	95	835
----------------------------------------------------------------------------------------------------RIPLTELNPHLICVLCKGYYIDATTIIECLHSFCKSCIVRYFHSS-----VFCPICDVQVHKTRPL-LSLREDRTLQDVVYKLVPGLFEAEMDRR-----------------------------------------------------------
>UPI00109FDF2E	93	0.256	9.016E-17	102	251	254	6	150	978
------------------------------------------------------------------------------------------------------PVQDLFEEATCSICLEYFKDPVIIPECGHNFCRACLIQYWGKS--EGEASCPECRKTVQ-----QRNLIPNRSLANVAEKakmLRGDFCgrKRAEGMERVCEKHQEpLKLFCKEDESPICLVCERSKEHKSHEVIPLEEA---SQEYMNQICR-CL--
>UPI00084B3B6B	93	0.421	9.016E-17	100	194	254	7	95	1358
----------------------------------------------------------------------------------------------------RIPLTELNPHLICVLCKGYYIDATTIIECLHSFCKSCIVRYFHSS-----VFCPICDVQVHKTRPL-LSLREDRTLQDVVYKLVPGLFEAEMDRR-----------------------------------------------------------
>A0A7R8X766	92	0.254	1.224E-16	98	250	254	1	144	227
--------------------------------------------------------------------------------------------------ERMIKLKTLNSHITCKLCRGYLIDATTVTECLHTFCKSCIVKHLEDNN-----TCPECETVIHQSHPL-NFISFDRTMQDIVFKLVPHLQKDEEERER--EFYRSRGLPC-PSDAALNEDGEEGNGPGEADAKKAESTDYHRFDEQVNICLEC---
>T1JH44	92	0.284	1.224E-16	100	250	254	1	144	237
----------------------------------------------------------------------------------------------------RICIRDLNPHIVCILCAGYFIDATTITECLHTFCKSCIVKYLQTSK-----HCPMCNIKIHETQPF-INLKLDRVMQDIVYKIVPNLMENEEQRRKDF-EKVRGLSHPNKNDSFSSKDDNGSHFDAPGRHTYKYDELINICLESQQGLTMS---
>UPI0006B0ABDF	92	0.281	1.224E-16	92	238	254	27	168	239
--------------------------------------------------------------------------------------------PLRNEEEVKVKMKELNEHIVCCLCAGYFIDATTITECLHTFCKSCIVKYLQTSK-----YCPMCNTKIHETQPL-LNLKLDRVMQDIVYKLVPGL-QEMLELELVLVQVLVLELVSVLEplQVPVSVLEPELVLVQVLVLVSVLEPLQV---------------
>A0A4Y2CW44	92	0.325	1.224E-16	100	216	254	5	121	287
----------------------------------------------------------------------------------------------------RVCIRDLNPHIVCILCAGYFIDATTITECLHTFCKSCIVKYLQTTK-----FCPMCNIKVHETQPL-LNLKIDRTLQDIVYKVVPGLWDNEMKRcqdfEKMRGLKKYEEESADGtlEDVEDSS-------------------------------------
>UPI001863D703	92	0.301	1.224E-16	86	240	254	73	221	315
--------------------------------------------------------------------------------------DGESIDDTDDER--SVPLSELYPYIRCGLCSGFFIDATTITECLHTFCKSCIVKHFFYSN-----RCPNCNIVVHQTQPL-YNIRPDRQLQDIVYKMLPNL--EEREREQMYAFYKERGLEVPKPVAvsPVTVakANKQKKDMLPQSVFTLPSELDVSL-------------
>A0A670HVY1	92	0.250	1.224E-16	89	215	254	1	123	349
-----------------------------------------------------------------------------------------HFEFMADEMADEGPVQNLCEETTCSICLEYFTDPVII-DCGHNFCQSCITEAWGKSDQEA--SCPQCREP-----HQQRNFRPNRQLASIVE-IVKKFslqaAKGVEVLGRVCKRHQEpLKLFCEDDQAPIC--------------------------------------
>A0A4S2L724	92	0.388	1.224E-16	97	204	254	2	101	350
-------------------------------------------------------------------------------------------------RVTRIPVVVINPMLTCKLCNGYLIDATTIVECLHSFCRSCILSYLKLHT-----TCPICDTLLHKTRP-HYAIRPDRALQAMVYKLIPNLFEKEMSCRR--EFFKDHP-------------------------------------------------
>A0A0K8STG6	92	0.333	1.224E-16	92	237	254	4	137	447
--------------------------------------------------------------------------------------------PrMGPRRTL---VREVNPHLICVLCRGYFIEATTITECLHSFCRSCLVKYLETSK-----FCPICDVQLHKNNPL-LSVRCDPTLQQLVYKLIPGLYANEMARRR----KYYSELGGPSSDPEASEYPVGDAYFAPEDSISLSLEFT----------------
>K1QPL1	92	0.404	1.224E-16	97	195	254	7	99	855
-------------------------------------------------------------------------------------------------KNARMPVQELNPYLTCVLCGGYLIDATTIIECLHSFCRTCIVHYLHTSN-----YCPVCECLVHKKHP-HQNLRSDKTLQDVVYKLVPGLFMEEMRRRR----------------------------------------------------------
>A0A2A6BDX3	92	0.286	1.224E-16	89	236	254	319	470	1157
-----------------------------------------------------------------------------------------SSRPMDTRKEFVLPLEKINGQITCSVCGGYFIEATTVTECLHTFCKSCILAHF----EEGHTHCPKCDMTIHQSHPS-HYVSFDRTMQDIVHKLVPGLLHEETERRKehraarrkaAGKEDIVKEIKEDDHATNRCYPDDDPRLSHHRGDDQLIVRL-----------------
>A0A482XMB4	92	0.308	1.224E-16	97	252	254	5	153	1254
-------------------------------------------------------------------------------------------------RGRKILLRDLNAHLICVLCGGYYIDATSISECLHTFCRSCIVKFLKMSK-----FCPICDVQLNSKNPL-LSLSPDKTLQRLVYKMVPGLYSSEMARRR--NFYHSDAsaasssSSADDADA--SSCDAPDSHLMDATAANVNGATTIFYSPEDSI---SLS-
>UPI0014437E74	92	0.313	1.224E-16	103	252	254	9	146	1408
-------------------------------------------------------------------------------------------------------LREVNPYLVCLLCRGYLIDATTVVECLHSFCRSCILKHLSTEA-----QCPSCKHVLNKAKP---NIKADKALQEIVYKLVPGLYHKEM--RKRREFYKKHPEHAD-FATPEQRGEDVSGRLIFAPEDAVSLSLEYLPPGADPL-TILLS-
>UPI000718ECFA	92	0.298	1.224E-16	103	253	254	9	146	1600
-------------------------------------------------------------------------------------------------------LRDVNPYLICPLCRGYLIDATTVVECLHSFCRSCILKHLNKEA-----RCPTCNHALNKAKP---NIKADKTLQDIVYKIVPGIYHKEM--RKRREFYRGHPQYAD-AATPEQRGEDVSGRLIFAPEDAISCSLEYLPPGADPL-TI-LSS
>UPI001AD739F4	92	0.307	1.660E-16	103	232	254	5	120	149
-------------------------------------------------------------------------------------------------------LRDLNAALSCMLCGGYLVNAATLVDCLHSFCKVCIVRYLDTSK-----LCPICDVPVHKSRPL-SCLRVDKTLQDIVYKVVPGLYQREMKQRR--EFYDQH------PDAAASKVPCLEDRGVVEASSRL---------------------
>A0A2H6N132	92	0.275	1.660E-16	61	205	254	54	191	194
-------------------------------------------------------------EDEEEVMEEGTAGGGAAALYGGFGTEEGEMDC-DEEDERMINLSELVPYIMCSICKGYFIDATTITECLHTFCKSCIVRHFYYSN-----RCPKCNIVVHQTQPL-YNIRLDRQLQDIVYKLVVNLEEREKKRMRKKEKKENEKE------------------------------------------------
>UPI00187D9F85	92	0.250	1.660E-16	98	252	254	1	145	219
--------------------------------------------------------------------------------------------------ERKIQLKTLNKHITCKICRGYFIDATTVTECLHTFCKSCLVKHLEDNS-----TCPACDSVIHQSHPL-NYISFDRTMQDIVYKLVPNLQENETKRER--DFYKSRNMPC-PKDIPqNHDDDTFNDSHVDSDYHRQDEQVNVCLECKNNI--NALS-
>UPI0018D8A0A4	92	0.363	1.660E-16	92	210	254	4	115	223
--------------------------------------------------------------------------------------------PFMDRR---VKLVDLNEQICCKLCNGYLIDATTITECLHTFCKSCLVKFLEENN-----TCPICHLVIHQSHPLNYVG-FDRTMQDIVYKLVPDLLQNEKkKERLFYEsFGKKEPEEKEEE-------------------------------------------
>A0A482XPY8	92	0.259	1.660E-16	98	232	254	1	127	223
--------------------------------------------------------------------------------------------------ERRIKLKTLNVHITCKICRGYLIDATTVTECLHTFCKSCLVKHLEENN-----TCPTCNIVIHQSHPLQY-ISFDRTMQDIVYKLVPNLQENEMKRER--EFYRIRGLPCPKDILPNAGMEEEKPTAEQVAELDL---------------------
>H2ZJE2	92	0.322	1.660E-16	90	213	254	9	127	226
------------------------------------------------------------------------------------------VKPVLQGSDLIVKIRSLNPHIVCALCAGYFIDATTISECSHTFCKSCIVKHLQTKK-----FCPECSQKVHETQPL-MNLRSDRVMQDIVYKLVPNLFQAEQ-QREA-EFYRSRGIDfslSGKIDVP----------------------------------------
>UPI000C251CB0	92	0.250	1.660E-16	98	253	254	3	147	231
--------------------------------------------------------------------------------------------------ERKIKLKTLNSHITCKICRGYLIDATTVTECLHTFCKSCLVKHLEENN-----TCPTCNIVIHQSHPLQY-ISFDRTMQDIVYKLVPDLQRDE--INREKEFYRQRGLP-NPKDVQLTNGELRGDENHADPSHAESDYHRQ--DEQVNVCLECISS
>UPI0009E299AE	92	0.330	1.660E-16	100	216	254	3	128	239
----------------------------------------------------------------------------------------------------TVKLRELNPFIICGICNGYLIDATTITECLHTFCRSCIVKHLQEDN-----FCPTCKIVIHQSYPM-NYISPDRTMQEIVYKLVPDLQERELQRQKEFEvamfmyrtgEQQNAYnamnsikTHAD-NPSPSSS-------------------------------------
>A0A3B4BTQ9	92	0.244	1.660E-16	70	240	254	11	168	261
----------------------------------------------------------------------GDTSDSFTGVFNKHDIDDETL----------LPLKEFYPYIRCALCTGFFIDATTITECLHTFCKSCIVKHFFYSN-----RCPSCDIVVHQTQPL-YNIRPDRQLQDIVYKMVPTL--EVAERKQMCAFYKERGLVVPKPVAvpamlPTKLAKQKQKDLTAQSVFTIPPELDVSL-------------
>A2ATX3	92	0.260	1.660E-16	62	240	254	5	184	277
--------------------------------------------------------------DRAVEEREGSTRWSVRSGAYLSGEDetrDTHGAPKQQaDDEPSLPLRDFYPYIRCALCNGFFIDATTITECLHTFCKSCIVKHFFYSN-----RCPNCSIVVHQTQPL-YCIRPDRQLQDIVFKMVPYL--EEDERSRICAFYRLRGLEvpkpvASPAAYPVKLPQRQKKDLVPQSVFTIPSELDVSL-------------
>UPI001962EAF5	92	0.283	1.660E-16	55	213	254	7	152	278
-------------------------------------------------------DDD-HQKDGEVDETDstiGVGGPELQDSMQPSEGPQE-----DDERTIS--ITDVSPFIRCTICTGFFIEATTITECLHTFCKSCIVKHFFYSN-----RCPKCNVVVHQTQPL-YNIRLDRQLQDIVYKLVPNLERNEK--KHMHEFYKERGLEVPKLTTP----------------------------------------
>A0A016T6J8	92	0.305	1.660E-16	69	211	254	20	158	282
---------------------------------------------------------------------KRAGKSGNENKAKMSKKDDGESERGEVKETYSLQLKKINAHLTCGLCKGYLIDATTVIDCLHTFCKSCLLTYFEEED----NCCPTCEQLIHQSHPSHYVA-FDRTMQDIVYKLVPGLIEAERKRRlEFLKDKKREAGEIVEED------------------------------------------
>UPI00099F769E	92	0.250	1.660E-16	71	240	254	26	192	286
-----------------------------------------------------------------------DGSRQNSVDNDGSEDHDGTSNNVDSEDEPELPLNQFYPYIRCALCCGFLIDATTITECLHTFCKSCIVKHFFYSN-----RCPNCSIVVHQTQPL-YNIRPDRQLQDIVYKMLPHL--EELERARMIDFYKQRGLEVPKpvvasPAVPVLKNQKQRRELLPQSVFTIPPELDVSL-------------
>A0A667Y8J1	92	0.371	1.660E-16	91	195	254	4	96	333
-------------------------------------------------------------------------------------------QP---NR---IKITDLNPHLTCPLCAGYFIDATTIVECLHSFCKTCIVAFLETNK-----FCPRCDVQVHKTCP-QLSIRADKTLQDIVYKLVPGLFKDEMKRRR----------------------------------------------------------
>UPI0010567672	92	0.376	1.660E-16	87	195	254	0	96	335
---------------------------------------------------------------------------------------MDAMQP---NR---IKITELNPHLTCPLCAGYLVDATTIVECLHSFCKTCIVAFLETNK-----FCPRCDVQVHKTCP-QLSIRADKTLQDIVYKLVPGLFKDEMKRRR----------------------------------------------------------
>A0A6J0T809	92	0.250	1.660E-16	12	213	254	23	219	347
------------DPAEAAAALDApgcSGTGSRFERGGRSESSGEGNADMEEEEEEENDDEDEDEEEELEDEEEDEAleGAPTDAFGRFGVEEGEM--DTDDEDERMIKLSELTPYIMCSICKGYFIDATTITECLHTFCKSCIVRHFYYSN-----RCPKCNIVVHQTQPL-YNIRLDRQLQDIVYKLVVSL--EEREKKQMHDFYRERGLEIPKLAVP----------------------------------------
>A0A5B7ENE6	91	0.345	2.253E-16	100	209	254	5	106	195
----------------------------------------------------------------------------------------------------RVKLTQLNAHLVCVLCSGYFVDATTIIECLHTFCKTCIVRYLQTSS-----FCPICDVQVHKTKPL-LSLREDRTLQDVVFKLVPGLFHSEMKRR--YYFYKEHPEGGGD--------------------------------------------
>UPI0018E2CF33	91	0.305	2.253E-16	64	215	254	34	192	202
----------------------------------------------------------------ASNMAPPDGKEGQSTSGDVETQKCPESQsPKgvkekeeveSDQEENLVPLSQLTPYISCYICKGYLIDAATITECLHSFCKSCIVKHFEHSN-----KCPKCNTVVHEAKP-QNSLRLDPQLQNIVYKLVEGLEEKEKKQRREfnkgnCPETPK--PAAVQQPGPSS--------------------------------------
>V4AN48	91	0.269	2.253E-16	100	240	254	1	134	218
----------------------------------------------------------------------------------------------------KIRIRDVNPHIVCSLCAGYFIDATTITECLHTFCKSCIVKYLQSSK-----KCPQCSVKVHESQPV-FFLRPDRTLQDIVYKLVPHLFENEEKKREEFNRTRNANQETQGCE-PGGLAPRLSSIINNPQGHLYKYDEQICL-------------
>A0A087UV45	91	0.281	2.253E-16	100	253	254	3	155	223
----------------------------------------------------------------------------------------------------RISLSSLNPHISCSICKGYLIDATAITECLHTFCKSCIVRRLDQKDG---NKCPKCDVVIHRSNPL-LGIRPDRTMQDIVYKLVPKLQCREMIREKiFCQMKgiayPRRNAKIKEMQTPECQTKSVDAVSEDRVCIQLETKTKeLEPLTRKFICC---SS
>V8NTK0	91	0.295	2.253E-16	98	246	254	3	143	229
--------------------------------------------------------------------------------------------------QRKHSVKDFNPYITCCICKGYLIKPTTVTECLHTFCKSCIVQHFEDSN-----DCPRCGNQVHETNPL-EMLRLDNTLEEIIFKLVPGLREKELH-REAEFWKKNKPIENGEEE-ESGLMKKFIRCSTRVTVGTIKKFLSLKLKLPSSY-------
>A0A2B4SH59	91	0.318	2.253E-16	100	216	254	3	128	239
----------------------------------------------------------------------------------------------------SVKLRELNPFITCGICSGYLIDATTITECLHTFCRSCIVKHLQEEN-----FCPTCKIVIHQSYPM-NYISADRTMQEIVYKLVPGLQERELQRQKEFEvamfmyrtgEQQNEYNAMNltkthvDNPSPSSS-------------------------------------
>UPI000A2A4A53	91	0.292	2.253E-16	95	251	254	5	152	242
-----------------------------------------------------------------------------------------------STRQRKIYAGDINPLLTCRLCRGYMIKPTCITECLHTFCRSCIVKHL---SQKEINECPTCNIIIHETNPM-EMLRADQMLEDVIYKLIPGLQQNEE-LREREFNRKKKKIE---EQSSVISDRESPVRSSVDTMYRTTISFNNYHRDEPQIC-VCL--
>UPI000F551CF2	91	0.271	2.253E-16	95	251	254	5	166	254
-----------------------------------------------------------------------------------------------SNREKKLRLQDLNLFITCKLCSGYLIKPTTITECLHTFCRSCIVRYLQDRDD---NKCPSCSILIHETNPF-EMLRLDKTLEDVIYKLIPELQANEEEREQEFykqqnvEERKKiKEEHIENGTNASDSTDYKPASKRVKLSGDEYDSGANFHRDDPQIgvCLECL--
>A0A1I8H507	91	0.393	2.253E-16	97	195	254	2	94	282
-------------------------------------------------------------------------------------------------RVVKMRLSQLNPHITCPLCAGYYIDATTIVECLHSFCRSCLLRHL-----AGSKCCPVCDILLHKTDP-RKAIKADRSLQSLVYKLVPGLFKAEMTRRR----------------------------------------------------------
>UPI0010FCC2F1	91	0.257	2.253E-16	93	251	254	3	166	288
---------------------------------------------------------------------------------------------LRSNKEQRIKLEELNPFIMCELCKGYLIKPTTIAECLHTFCRSCIVQYLQESEE---NICPQCSTVIHETNPF-EMLRSDQKLQDIIFKLVPGLHERERvreeefnrSVRLGKrdtEGLKRKQKESDvDAEQP---RKKHKNTSRRTTDHSDDSDGKQNFHRDDPQIGVCL--
>A0A3B4AIH6	91	0.366	2.253E-16	87	195	254	0	96	331
---------------------------------------------------------------------------------------MEKMQP------SRIKITELNPHLTCPLCAGYLVDATTIVECLHSFCKTCIVAFLETNK-----FCPRCDVQVHKTCP-QLSIRADKTLQDIVYKLVPGLFKDEMKRRR----------------------------------------------------------
>A0A6I9YIU2	91	0.268	2.253E-16	61	240	254	61	236	332
-------------------------------------------------------------EDEEEVMEEGTaGGGAAALFGGFGTEEGETDC--DEEDERMINLSELVPYIMCSICKGYFIDATTITECLHTFCKSCIVRHFYYSN-----RCPKCNIVVHQTQPL-YNIRLDRQLQDIVYKLVVNL--EEREKKRMHDFYRERGLEIPKLAAPqpmplGRGRPRKAVGSVFRIPPELDMSLLLEF-------------
>UPI000A1C4193	91	0.366	2.253E-16	87	195	254	0	96	337
---------------------------------------------------------------------------------------MEKMQP------SRIKITELNPHLTCPLCAGYLVDATTIVECLHSFCKTCIVAFLETNK-----FCPRCDVQVHKTCP-QLSIRADKTLQDIVYKLVPGLFKDEMKRRR----------------------------------------------------------
>A0A3P7LB10	91	0.323	2.253E-16	72	204	254	124	251	383
------------------------------------------------------------------------GKSSNESKAKMSKKDEGESERVEVKETYSLQLKKINTHLTCGLCKGYLIDATTVIDCLHTFCKSCLLTYFEEED----NCCPTCEQLIHQSHPSHYVA-FDRTMQDIVYKLVPGLLEAERKRRLEFLKDKKRE-------------------------------------------------
>UPI001884A8A8	91	0.257	2.253E-16	92	251	254	9	168	439
--------------------------------------------------------------------------------------------P-SDGARTRVTVAQLAPHLVCTLCGGYYVDATTIAECLHTFCRSCILRHLRTTR-----CCPaaTCDVLIHRTKGA-TSLRPDTTLQSIVYKTVPGLYRDEMRRRRQFYLDK---LDAD-TDLPLASKGAWEEGAVRFYSHDDSIGVRIQYAPQSPedivpvrflRCPASL--
>UPI0018A72F11	91	0.354	2.253E-16	100	209	254	5	106	633
----------------------------------------------------------------------------------------------------RVKLTELNAHLVCVLCSGYFVDATTIIECLHTFCKTCIVRYLHTSS-----FCPICDVQVHKTKPL-LSLREDRTLQDVVFKLVPGLFHSET--RRRHHFYKEHPEAGGD--------------------------------------------
>A0A7J7JXS1	91	0.314	3.057E-16	97	204	254	2	101	120
-------------------------------------------------------------------------------------------------RVSKLKLAEVTPYLVCKLCNGYFIDPCTAQDCLHTFCKTCIVKHLYQH-----CTCPICDVVIHKTRPL-EMIRHDQTIQDLVYKLVPGVFGKEMERRR--EFYSDHP-------------------------------------------------
>R7T634	91	0.347	3.057E-16	98	214	254	1	114	142
--------------------------------------------------------------------------------------------------PLKLRIRDFNPHIVCSLCAGYYIDATTITECLHTFCKSCIVKYL-QCN----KCCPQCTTKIHETQPF-LNLKPDRVLQDIVYKLVPGLYESEEK-RKQEFFKSRGLIPekklDDDAEAPS---------------------------------------
>A0A0P5PJZ5	91	0.259	3.057E-16	98	250	254	1	141	225
--------------------------------------------------------------------------------------------------ERKIKLRTLNSHIICKICSGYLIDATTVTECLHTFCKSCLVKHLEENN-----TCPSCNIMIHQSHPLQY-ISFDRTMQDIVYKLVPDLQDNEMKREK--NFYMNRGITC-----PKDMLTNNEPLGTNKPTESDVNDTDFHrFDEQVNICLEC---
>A0A0N4VEL3	91	0.311	3.057E-16	103	232	254	29	160	233
-------------------------------------------------------------------------------------------------------LKVLNPHITCPICKGYFVEAITITECLHTFCKSCLLKHFENED----NCCPKCSGLIHQSHPS-HYVSFDRTMQELVYKLVPGLQAAEEERRNAyaqstsgtC-VIKKEPEEVKSEEVPECGGDVVKNHHRNDDQVVI---------------------
>A0A3B3B5T7	91	0.265	3.057E-16	95	247	254	20	173	255
-----------------------------------------------------------------------------------------------SDDETKLPLNQFYPYIRCGLCCGFLIDASTITECLHTFCKSCIVKHFFHTN-----RCPTCSIVVHQTQPL-YNVRPDRQLQDIVYKMVPFL--EELERKQICNFYKKRGLPVPKPVVPSpqgpvvvkRQKRDSFPLPVFTIPPELDVSLLLEFVgAEEGIC------
>A0A3Q3B4P9	91	0.283	3.057E-16	92	247	254	18	175	257
--------------------------------------------------------------------------------------------PESDTeEEPKLPLSQFYPYIRCALCCGFLIDATTITECLHTFCKRCIVKHFFSSN-----KCPTCSIVVHQTQPL-YNIRPDRQLQDIVYKMVP-FLEDFE-REKMCNFYKERGLPVPKpvvlsPQAPVvwrRQKKESFPPSVFTIPPELNVSLLLEFVgAEEGIC------
>UPI001419ECA4	91	0.260	3.057E-16	102	215	254	5	114	264
------------------------------------------------------------------------------------------------------PVQSLCEETTCSICLEYFTDPVT-MDCGHNFCKICITQAWGKSDPDA--SCPQCREPC---QP--RNFRPNRQLASIVE-IVKKFSlqvpKGADAVVRFCERHQEpLKLFCEDDQAPIC--------------------------------------
>A0A0R3UH52	91	0.340	3.057E-16	101	244	254	6	139	265
-----------------------------------------------------------------------------------------------------IPIEELNSMLTCYICKGYIIDATTVVECLHSFCKTCIIKFLEHRN-----TCPVCDTLLHKTRP-QYAIRSDYVLQAIVYKLLPKVFEREMSSRR--EFYAS--LPSDDVRPLSPEKRGDITLSAYVDKEEERVSLELSFWRDS---------
>UPI0003AF7F7A	91	0.380	3.057E-16	91	195	254	4	96	296
-------------------------------------------------------------------------------------------QP---NR---IKITDLNPHLTCPLCAGYLIDATTIVECLHSFCKTCIVAFLETNK-----FCPRCDVQVHKTCP-QLSIRADKTLQDIVYKLVPGLFKDEMKRRR----------------------------------------------------------
>UPI00109F59CF	91	0.256	3.057E-16	95	215	254	36	152	298
-----------------------------------------------------------------------------------------------DEMADEGPVQNLCEETTCSICLEYFTDPVII-DCGHNFCQTCITEAWRNSDQDA--SCPQCREPCQ-----QRNFRPNRQLANIVEiakKFSLQMARGAEALGKVCERHQEpLKLFCEDDQDPIC--------------------------------------
>A0A7L0XUJ7	91	0.391	3.057E-16	97	188	254	2	87	327
-------------------------------------------------------------------------------------------------RTTRIKITELNPHLMCALCGGYFIDATTIVECLHSFCKTCIVRYLETNK-----YCPMCDVQVHKTRPL-LSIRSDKTLQDIVYKLVPGLFK-----------------------------------------------------------------
>A0A6A4WAY6	91	0.293	3.057E-16	92	215	254	3	119	330
--------------------------------------------------------------------------------------------PGETRPDRAVALSELTPHLVCPLCGGYYVDATAIVECLHTFCRSCILRHLETSS-----YCPalTCDVMIHRTKGA-ISLRPDATLQSIVYKTVPGLHRDEMQRRQLFYADK---PDADAELAPSS--------------------------------------
>A0A672FDA8	91	0.380	3.057E-16	91	195	254	4	96	331
-------------------------------------------------------------------------------------------QP---NR---IKITDLNPHLTCPLCAGYLVDATTIVECLHSFCKTCIVAFLETNK-----FCPRCDVQVHKTCP-QLSIRADKTLQDIVYKLVPGLFKDEMKRRR----------------------------------------------------------
>H2SL24	91	0.382	3.057E-16	95	195	254	1	96	333
-----------------------------------------------------------------------------------------------DNmQPSRIKITDLNPNLTCPLCAGYLIDATTIVECLHSFCKTCIVAFLETNK-----FCPRCDVQVHKTCP-QLSIRADKTLQDIVYKLVPGLFKDEMKRRR----------------------------------------------------------
>UPI0014465608	91	0.380	3.057E-16	91	195	254	4	96	333
-------------------------------------------------------------------------------------------QP---NR---IKITDLNPHLTCPLCAGYLIDATTIVECLHSFCKTCIVAFLETNK-----FCPRCDVQVHKTCP-QLSIRADKTLQDIVYKLVPGLFKDEMKRRR----------------------------------------------------------
>UPI00147248EA	91	0.380	3.057E-16	91	195	254	4	96	334
-------------------------------------------------------------------------------------------QP---NR---IKITDLNPHLTCPLCAGYLVDATTIVECLHSFCKTCIVAFLETNK-----FCPRCDVQVHKTCP-QLSIRADKTLQDIVYKLVPGLFKDEMKRRR----------------------------------------------------------
>U3KFP9	91	0.391	3.057E-16	97	188	254	2	87	352
-------------------------------------------------------------------------------------------------RTTRIKITELNPHLMCALCGGYFIDATTIVECLHSFCKTCIVRYLETNK-----YCPMCDVQVHKTRPL-LSIRSDKTLQDIVYKLVPGLFK-----------------------------------------------------------------
>UPI0018A756B1	91	0.354	3.057E-16	87	210	254	3	116	404
---------------------------------------------------------------------------------------SEGGGPKVSGG-VSVSMSELNPHFVCLLCFGYFVDATTIIECMHTFCKSCIVNFLRTKR-----QCPRCETLLTKSRPC-NSLRPDRVMQALVFKTVPGLFQAEM--RRRIEFYQGHP-HADYE-------------------------------------------
>UPI000FFB228B	91	0.391	3.057E-16	97	188	254	2	87	407
-------------------------------------------------------------------------------------------------RTTRIKITELNPHLMCALCGGYFIDATTIVECLHSFCKTCIVRYLETNK-----YCPMCDVQVHKTRPL-LSIRSDKTLQDIVYKLVPGLFK-----------------------------------------------------------------
>A0A5J5DMB1	91	0.380	3.057E-16	91	195	254	145	237	474
-------------------------------------------------------------------------------------------QP---NR---IKITDLNPHLTCPLCAGYLIDATTIVECLHSFCKTCIVAFLETNK-----FCPRCDVQVHKTCP-QLSIRADKTLQDIVYKLVPGLFKDEMKRRR----------------------------------------------------------
>UPI001486FB04	91	0.380	3.057E-16	91	195	254	155	247	484
-------------------------------------------------------------------------------------------QP---NR---IKITDLNPHLTCPLCAGYLIDATTIVECLHSFCKTCIVAFLETNK-----FCPRCDVQVHKTCP-QLSIRADKTLQDIVYKLVPGLFKDEMKRRR----------------------------------------------------------
>A0A183V3X1	91	0.293	3.057E-16	96	240	254	340	484	572
------------------------------------------------------------------------------------------------GDEYKISLKTLNPHITCPICKGYFVEATTVIECLHTFCKSCLLKHFENEN----NCCPKCNGLIHQSHPS-HYVSFDRTMQELVYKLVPGLQAREEEYRNAFaNVIKKQPVDGDPlikiEEVESSPEKKDCSGDVMRNHHRADEQLVVEL-------------
>G7YWZ9	91	0.393	4.147E-16	97	195	254	2	94	112
-------------------------------------------------------------------------------------------------RVTRIPVVVINPMLTCKLCNGYLIDATTIVECLHSFCRSCILSYLKLHT-----TCPICDTLLHKTRP-HYAIRPDRALQAMVYKLIPNLFEKEMSCRR----------------------------------------------------------
>UPI00167F2AA9	91	0.323	4.147E-16	89	216	254	70	200	205
-----------------------------------------------------------------------------------------TSKPSKSGKKAAVeydqgnliPLSELTPHISCYICKGYLIDATTITECLHAFCKSCIIKHFEHS-----YRCPKCNIVVHEAKP-HNHLRSDPQLQNIVYKLVAGLEEKEKKQRQ--EFYKESYSETPKPDAvpqPGPS-------------------------------------
>A0A061HUN0	91	0.357	4.147E-16	95	215	254	86	203	213
-----------------------------------------------------------------------------------------------DQEERCVPLSQLTPYISCSICKGYLIDATTITECLHSFCKSCIVKHFDHSN-----RCPKCNIVVHQSRP-HSKLRLDPHLQNIVYKVVAGLEEKEKKQRR--EFSKENcpvtpKPAAVPEPGPSS--------------------------------------
>A0A7R8CEV3	91	0.275	4.147E-16	98	232	254	6	140	216
--------------------------------------------------------------------------------------------------QRRIELRDINEMITCKICQGYLIDATTVTECLHTFCKSCIVKHLEDSN-----TCPECEDTIHQSHPL-DYIAFDRTMQDLVYKIVPNLEKDEYDRERnfygerglPCPKDQQQ----DDkkEDEESSQDTAGEDDKKIRTITDL---------------------
>A0A0A9XEZ0	91	0.261	4.147E-16	98	244	254	1	141	222
--------------------------------------------------------------------------------------------------ERKIKLKTLNAYITCKICRGYLVDATTVTECLHTFCKSCLVKHLEENN-----TCPTCQIVIHQSYPLQY-ISFDRTMQDIVYKLVPDLQANEMKRER--DFYKARGLVCPkDIITPaGEAEDDKPAGQVEADFHRLDEQVNVGLECTS---------
>H2XLZ0	91	0.285	4.147E-16	100	251	254	20	167	223
----------------------------------------------------------------------------------------------------KIRLRNLNEHITCYLCHGYLIDATTITECLHTFCKSCIVSHV----EDGRNECPKCEAVIHHSYPLQY-LAYDRTMQDIVEKLVPKLKQSEWSRRiQFC-HKNNLPIPFDiHMSNPTVMKDTTLMDDGKQQSYHRYDEQVNIFLRSTSCSLKHL--
>A0A6J2XC11	91	0.262	4.147E-16	98	253	254	3	145	225
--------------------------------------------------------------------------------------------------ERKIKLKTLNNYITCKICRGYLIDATTVTECLHTFCKSCLVKHLEENN-----TCPTCKIVIHQSHPLQY-ISFDRTMQDIVYKLVPELQKTE--CDKEKEFYRIRGLQ-NPKDIPLANGESNGEHDADPHAEADYH----RQDEQVNVCLECISS
>A0A6J1TBN0	91	0.269	4.147E-16	98	238	254	4	138	227
--------------------------------------------------------------------------------------------------ERRIKLKTLNSHITCKICRGYLVDATTVTECLHTFCKSCLVKHLEENN-----TCPTCTIVIHQSHPLQY-ISFDRTMQDIVYKLVPGFQENEIKREKEFYRLRDLPYPKDIPNLGSEAETEKPSANGVPECDYHRMDEQV---------------
>UPI0010A4C1BF	91	0.264	4.147E-16	103	253	254	8	146	235
-------------------------------------------------------------------------------------------------------VKDFNRHITCYLCRGYLIKPTTVTECLHTFCKSCIVQHFEESN-----ECPQCGIQVHETNPL-EMLRLDKTLEEIIFKLVPGLREKEEQREIDFWRKTKSK--SNGEDSPRSKKPRLDDYDDEQERGGDYH----RSDPQIAICLDCLRS
>A0A6J3RCP2	91	0.297	4.147E-16	98	216	254	16	128	235
--------------------------------------------------------------------------------------------------TRKIKLWDINAHITCRLCSGYLIDATTVTECLHTFCRSCLVKYLEENN-----TCPTCRIVIHQSHPLQY-IGHDRTMQDIVYKLVPGL-QEGEHL-SGMQQQQTagPETEVDPLLSPGHS-------------------------------------
>T2MG69	91	0.326	4.147E-16	103	246	254	6	135	239
-------------------------------------------------------------------------------------------------------LQELNPYLTCMLCSGYLIDATTLVECSHSFCRSCLLKYLESS-----YNCPKCTTEIHKTKPL-EYTRSDPVLQEIVYKLVPELYFEEEKRR---EKWQKIDKNIENSDKPGS----FEFTKDMFNESRILVTLK-YFRGTSRI-------
>A0A347ZJE9	91	0.387	4.147E-16	103	195	254	10	96	255
-------------------------------------------------------------------------------------------------------VRDLNAHLICFLCGGYYVDATTIVECLHSFCRSCIVRHLETSK-----FCPICDVQVHKAKPL-HSIRSDRTLQTLAYKLVPGLYYKEMQRRR----------------------------------------------------------
>A0A226F459	91	0.259	4.147E-16	103	252	254	5	159	256
-------------------------------------------------------------------------------------------------------LESVNPCITCKICKGYLIAASTVTECLHTFCKSCLVQHLENRN-----TCPECEVVIDPVDPL-KHVRFDRTLQDIVYKLVPKL--EESELKRERDFYQ---PPAPPITVPASQEVNVTPTTWQGQVSVELKEFEIRLVDLSPFlkirkrlvkkkaipysCLLCLS-
>UPI00109BF09D	91	0.302	4.147E-16	97	215	254	6	118	257
-------------------------------------------------------------------------------------------------KRRKIRIRDLNPHLTCMLCKGYFVNPVTITECIHTFCKSCLVRHISLVN-----KCPSCGIVIHETQPV-YNIRSDRTMQDIINKILPRIEHDERKREKRFYKTKGLPYPASPLRAPFS--------------------------------------
>UPI0008FA961D	91	0.261	4.147E-16	103	251	254	8	144	281
-------------------------------------------------------------------------------------------------------VRDFNHFITCYICKGYLIKPTTVTECLHTFCKSCIVQHFEDSN-----DCPKCGIQVHETNPL-EMLRLDNTLEEVIFKLVPGLREKEQQQEIEFWRRNKLK-ESPDEDGPICKKARLDEDDDVKCDRDYHRS-----DPQIAICLDCL--
>A0A7D9IUN9	91	0.333	4.147E-16	100	210	254	4	108	286
----------------------------------------------------------------------------------------------------TVHLNSLNANITCSLCGGYFVEATTIMECLHSFCKSCIVKYLETS-----YNCPVCQTEIHKTRPL-LHVRPDPVLQDLVYKLVPSLYDEYHKAKQEFKKRMSQEETAQDE-------------------------------------------
>UPI0018A1265B	91	0.294	4.147E-16	55	253	254	80	280	293
-------------------------------------------------------DEE-LEEDEELDEE----EEEEEEEMSHFSLRLEGGRPdSEDEEERLINLSELTPYILCSICKGYLIDATTITECLHTFCKSCIVRHFYYSN-----RCPKCNIVVHQTQPL-YNIRLDRQLQDIVYKLVINL--EEREKKQMHDFYKERGLEvpkpAVPQPVPSSKgRSKKVLESVFRIPPELDMSLLLEFIGANEGtghfkltCPNLLlqSS
>A0A3Q2W6A8	91	0.391	4.147E-16	97	188	254	2	87	319
-------------------------------------------------------------------------------------------------RTTRIKITELNPHLMCVLCGGYFIDATTIIECLHSFCKMCIVRYLETSK-----YCPICDVQVHKTKPL-LNIRSDKTLQDIVYKLVPGLFK-----------------------------------------------------------------
>UPI0018E6EEEA	91	0.292	4.147E-16	68	240	254	68	231	323
--------------------------------------------------------------------EGGPGAGFGACREEEGELDSDA------ERERMINLSELTPYILCSICKGYFIDATTITECLHTFCKSCIVRHFYYSN-----RCPKCNIVVHQTQPL-YNIRLDRQLQDIVYKLVVNLEDREK--KQMHDFYKERGLEVPKPAVPqpvpvSRGRPRKVLGSVFRIPPELDVSLLLEF-------------
>A0A3Q4ANM2	91	0.391	4.147E-16	97	188	254	2	87	329
-------------------------------------------------------------------------------------------------RTTRIKITELNPHLMCVLCGGYFIDATTIIECLHSFCKMCIVRYLETSK-----YCPICDVQVHKTKPL-LNIRSDKTLQDIVYKLVPGLFK-----------------------------------------------------------------
>UPI00148C87FC	91	0.280	4.147E-16	91	252	254	4	160	333
-------------------------------------------------------------------------------------------QP---NR---VKITDVNPHLTCPLCAGYLIDATTIVECLHSFCKTCIVAFLETNK-----FCPRCDVQVHKTCP-QLSIRADKTLQDIVYKLVPGLFKDEMKRRRDFYAENRvlepgEVVEtfniAEDEIISLSIQFYERNKNNEMQRSEMEGDKTNGKRFLQ--CPAAMS-
>A0A3Q2XD42	91	0.380	4.147E-16	91	195	254	4	96	333
-------------------------------------------------------------------------------------------QP---NR---IKITDLNSHLTCPLCAGYLVDATTIVECLHSFCKTCIVAFLETNK-----FCPRCDVQVHKTCP-QLSIRADKTLQDIVYKLVPGLFKDEMKRRR----------------------------------------------------------
>A0A3P8WLE9	91	0.366	4.147E-16	87	195	254	0	96	333
---------------------------------------------------------------------------------------MEKMQP---NR---IKITDLNPHLTCPLCAGYLIDATTIVECLHSFCKTCIVAFLETNK-----FCPRCDVQVHKTCP-QLSIKADKTLQDIVYKLVPGLFKDEMKRRR----------------------------------------------------------
>A0A1A7WZ29	91	0.376	4.147E-16	87	195	254	0	96	335
---------------------------------------------------------------------------------------MEKMQP---NR---VKITDLNPLLTCPLCAGYLIDATTIVECLHSFCKTCIVAFLETNK-----FCPRCDVQVHKTCP-QLSIRSDKTLQDIVYKLVPGLFKDEMKRRR----------------------------------------------------------
>A0A3Q3AVU7	91	0.376	4.147E-16	87	195	254	46	142	376
---------------------------------------------------------------------------------------MEKMQP---NR---VRITDLNPLLTCPLCTGYLIDATTIVECLHSFCKTCIVAFLETNK-----FCPRCDVQVHKTCP-QLSIRSDKTLQDIVYKLVPGLFKDEMKRRR----------------------------------------------------------
>A0A2I4CAT0	91	0.376	4.147E-16	87	195	254	113	209	449
---------------------------------------------------------------------------------------MEKMQP---NR---VRITDLNPLLTCPLCTGYLIDATTIVECLHSFCKTCIVAFLETNK-----FCPRCDVQVHKTCP-QLSIRSDKTLQDIVYKLVPGLFKDEMKRRR----------------------------------------------------------
>C3YJ50	91	0.250	4.147E-16	86	244	254	399	554	628
--------------------------------------------------------------------------------------DSCSF--ASPYKFVMVKICDINPHIVCILCAGYFIDATTVTECLHTFCKSCIVKYLQTSK-----FCPMCNIKIHETQPL-LNLRPDRTMQDIVYKVVPGLWESPSatVNRKDVDNSKNHYYRHDEQVSMClerHSTCVVSESEDEDEIRTYMKPLQHKFIRCS---------
>A0A2P8Z9S9	91	0.387	4.147E-16	103	195	254	10	96	1250
-------------------------------------------------------------------------------------------------------VRDLNAHLICFLCGGYYVDATTIVECLHSFCRSCIVRHLETSK-----FCPICDVQVHKAKPL-HSIRPDRTLQTLAFKVVPGLYQAEMQRRK----------------------------------------------------------
>A0A067QW91	91	0.357	4.147E-16	103	214	254	10	113	1254
-------------------------------------------------------------------------------------------------------VRDLNAHLICFLCGGYYVDATTIVECLHSFCRSCIVRHLEASK-----FCPICDVQVHKAKPL-HSIRSDGTLQTLAYKLVPGLFQSEMQRRR--EFNAGSGTTCDLQVDPS---------------------------------------
>UPI0006C9DA85	91	0.342	4.147E-16	103	213	254	11	113	1263
-------------------------------------------------------------------------------------------------------LAELNSLLTCKLCGGYYIDATTISECLHSFCKSCIVKHLETSK-----QCPVCSIVIHKSKPL-LNIKPDLILQDIVYKLVPGCYQNEMQKRK--EFYAKNPEAKIHLISP----------------------------------------
>UPI00084AE385	91	0.282	4.147E-16	71	201	254	18	140	1291
-----------------------------------------------------------------------DWGEGVGLFANPSSQAPQPPKPSKGSAGVNISLGDLNPHFVCVLCFGYFVDATTITECLHTFCRSCIVSFLKEHR-----HCPHCDTLLLKTRPF-SSLRSDRVLQALVYKTVPGLFQTEM--RRRIRFYQ----------------------------------------------------
>A0A803K9D9	90	0.271	5.625E-16	103	249	254	8	149	213
-------------------------------------------------------------------------------------------------------VKEFNPHITCYICKGYLIKPTTVTECLHTFCKTCIVQHFEESN-----DCPKCGNQVHETNPL-EMLRLDNTLEEIIFKLVPGLREDGVNVKRPRE---DEEENDDDRDYhrsdPQIAICLDCLRNNSQSGDNIVKGLMKKFIRCSTRVTV----
>UPI000811812E	90	0.282	5.625E-16	98	253	254	1	141	220
--------------------------------------------------------------------------------------------------ERRVKLRTLNPYISCIICRGYLIDATTVTECLHTFCKSCLVKHLEEKN-----TCPKCRIVIHQSHPLQY-ISYDRTLQDVVYKLVPDMQK--------CQER-RQKEFYRSRGLPYPKEILEKSQTDCNQSVPETVETTCNFHKSDEQMGVQLLS
>A0A369S855	90	0.371	5.625E-16	98	194	254	3	93	222
--------------------------------------------------------------------------------------------------EAQVKVQQINPHVICYLCQGYLIDATTITECLHSFCRSCIVKHFDKS-----LLCPLCNLRVHETRP-HLNIRSDTTLQEIVYGLVPGLLKEENRRR-----------------------------------------------------------
>A0A7K6NCY1	90	0.270	5.625E-16	103	253	254	0	146	228
-------------------------------------------------------------------------------------------------------MKELNEHIVCCLCAGYFIDATTITECLHTFCKSCIVKYLQTSK-----YCPMCNTKIHETQPL-LNLKLDRVMQDIVYKLVPGLQESESSHGSqvvpWCQQGRGELTPAPPHISPDTVGGDPMGLPYSTFDHSRAHYF--RYDEHVSLCLEKQSS
>A0A6P8G615	90	0.261	5.625E-16	103	251	254	8	146	237
-------------------------------------------------------------------------------------------------------VRDFNRYITCYLCRGYLIKPTTVTECLHTFCKSCIVQHFEESN-----ECPQCGIQVHETNPL-EMLRLDKTLEEIIFKLVPDLREKEEQRELEFWRKTKSK--GNGEDGPIPKKARLGDDREEDDDGKGGDYHRSDPQM--AICLDCL--
>A0A7M7NVF3	90	0.391	5.625E-16	105	201	254	34	122	242
---------------------------------------------------------------------------------------------------------EINENITCKLCRGYLIDATTITECLHTFCKSCLVKYLEENN-----TCPTCRILIHQSHPL-TYVGFDRTMQDIVYKLVPNLLKSEE--RREKEFYE----------------------------------------------------
>A0A7D9I884	90	0.330	5.625E-16	101	215	254	4	118	248
-----------------------------------------------------------------------------------------------------VKIREINPHIVCSLCAGYFIDATTITECLHTFCRRCIVKYLQLSK-----YCPTCNLKIHETQPL-LNVSLDRTMQDIVFKVVPNLFEDEEAKEHAFyEERgmpvpKKETEECDSDDGSHS--------------------------------------
>H3AVN5	90	0.287	5.625E-16	67	253	254	84	259	262
-------------------------------------------------------------------EEEGEGGSGLEEEEEEDASEE-------DERM--VILTEVNPYILCSICKGYFIDATTITECLHTFCKSCIVRHFYYSN-----RCPKCNIIVHQTQPL-YNIRLDRQLQDIVFRLVPKL--EEREKKQIHDFYKERGLEVPKPVMPqpppagrmSRPKKSLSTAAVFRIPAELDVSLLLEFIGLVTY--FFLSS
>UPI000C7711AA	90	0.336	5.625E-16	98	208	254	6	120	274
--------------------------------------------------------------------------------------------------ERSIRMCDINEMITCKICSGYLIDATTIVECLHTFCKSCIVKHL---NSDDNNTCPQCDEVIHQSHPL-NFIKFDRTMQDLVYKLVPNLEKNEYKRERdfyaekgvPCPKDVEAETEKD---------------------------------------------
>A0A7I4YT17	90	0.282	5.625E-16	60	245	254	25	198	280
------------------------------------------------------------HEVKAKVSKKEDG-------------DSETRE---VKESYSLQLKKINAHLTCNLCKGYLIDATTVIDCLHTFCKSCLLTYFEDED----NCCPSCEQLIHQSHPSHYVA-FDRTMQDIVYKLVPGLLESERKRrldflrdkkRLAGEEVDEEEDEAEKKDDASQGTNRCFEGEPGISHHRNDEHMIVSLIPGAP--------
>A0A6G0UX28	90	0.328	5.625E-16	67	194	254	8	126	281
-------------------------------------------------------------------QSDGDGSGSIASEPSPSSL-VKISE---NKTELVLPLKILNDRITCILCNGYFVDATTILDCLHTFCKSCLLKHFEDHD----NTCPKCQTLIHQSHPTHYVA-FDRTLQDIVYKLVPGMQAEEVKRR-----------------------------------------------------------
>A0A673ZVC1	90	0.267	5.625E-16	103	253	254	8	151	282
-------------------------------------------------------------------------------------------------------VKDFNHFITCYVCKGYLIKPTTVTECLHTFCKSCIIQHFEDSN-----NCPKCGIQVHETNP-REMLRLDNTLEEIIFKLVPGLREKEQQQEIEFWRSRKWK-ENGEEDGPRSKRSRLDDDDDDDDDGGDGDYHRS--DPQIAICLDCLrnSS
>A0A1I7SE20	90	0.324	5.625E-16	67	211	254	20	150	286
-------------------------------------------------------------------EEDGSAGSSKLPDTPDHIQDGQHGY--------MVKLRLLNPNLTCGLCEGYLIDAITIMDCLHSFCKSCLLMYFEDNK-----DCPKCHFVIHQSHPT-HYVTYDRTLQEIVYKLVPGLLEAEQKRRKLFYEERKRLGIIDGED------------------------------------------
>UPI001454E4CE	90	0.316	5.625E-16	97	216	254	3	114	303
-------------------------------------------------------------------------------------------------RPPRPKMADVNPLIVCILCGGYYVDATTIIECMHSYCRACIVAYLRQSK-----QCPTCDVLVHKSRPM-QKIRPDKTLQKLVYKMVPGLYKDEIGRRK--EFHRTHIQHSENDESTSSS-------------------------------------
>UPI0015AF0370	90	0.400	5.625E-16	101	195	254	6	94	322
-----------------------------------------------------------------------------------------------------IKITELNPNLICPLCVGYFIDATTIVECLHSFCKSCIVSFLETNK-----FCPRCDVQVHKTRPM-LSIRSDKTLQDIVYKLVPGLFRDEMKRRR----------------------------------------------------------
>UPI0019401E60	90	0.229	5.625E-16	102	244	254	5	157	369
------------------------------------------------------------------------------------------------------PVESLQEEATCPICLEYFKDPVII-DCGHNFCRACIAQCWEGSNTD--VSCPQCRETVQ-----QGNLRPNRRLANVVEiaKLLslqaakgageERVCgEHQETLKLFCEEDQTSVcvvchLSRDHRVVPIKEAAQEYKEKLQGALGPLRKELEEVLALTS---------
>UPI0018F4E371	90	0.264	5.625E-16	26	240	254	68	280	369
--------------------------RSPDGPARPTRRHHGDGDDDDDDEEEEDEDDD--DEDEEEEGRRCPLGLQAGGRLDSEEDDDDDDEDDDDDdeeEERMINLSELTPYILCSICKGYFIDATTITECLHTFCKSCIVRHFYYSN-----RCPKCNIVVHQTQPL-YNIRLDRQLQDIVYKLVINL--EEREKKQMHDFYKERGLEVPKPAVPqpvpvSRGRPRKVLGSVFRIPPELDMSLLLEF-------------
>A0A6P8J931	90	0.256	5.625E-16	100	248	254	3	156	568
----------------------------------------------------------------------------------------------------SMKLKSLNPHITCVLCGGYLVDATTIIECLHSFCRSCIVRYLETS-----FHCPVCDVEIHKTRPL-LHIKPDRVLQDIVYKLVpglspglsPGLCfghSDNKERITPGETGDTAEVKSDQNGCPDVIDDPVCIQLEYYGRKRFQRTEKQIFPTRFLRCS-----
>UPI001401E406	90	0.286	5.625E-16	65	200	254	460	580	723
-----------------------------------------------------------------SAKEGGSPPEGHRLRVHNLLDDC--FMP-----ERVVSLVDVNSFITCYLCKGYLVDATTITECLHTFCKSCIVKHFDYSN-----RCPQCNVVVHQTQPL-YNIRSDGTMQDIVYKLVPNLEENEK--RRMRDFY-----------------------------------------------------
>UPI0009E306E5	90	0.391	7.629E-16	95	186	254	1	86	96
-----------------------------------------------------------------------------------------------DSKEVVIKICDLNPHVVCSLCAGYFVDATTITECLHTFCKSCIVKYFQTSK-----NCPMCNLQIHETQPL-FNLRLDRTMQDIVAKLVPGI-------------------------------------------------------------------
>UPI0009E198C6	90	0.326	7.629E-16	97	240	254	2	130	131
-------------------------------------------------------------------------------------------------KRIKLPVTTLNEHIICKLCNGYLVDAATITECLHTFCKSCLVRHIELVN-----RCPTCNSLVHKSQPL-YNIKLDRTMQDIVYKLLP---------RVEREEKRRERKFYKDRGIPYPDPKGTIHSHIRCNNWILMFKLNSLF-------------
>A0A4W3HCK1	90	0.387	7.629E-16	98	190	254	18	104	205
--------------------------------------------------------------------------------------------------QQSVCLADVNPYILCPICGGYFIDATTITECLHTFCKSCIVKHFDYSN-----RCPKCNLTVHQTWPL-YNIRLDRKLQDIVYKLVPNLESSE---------------------------------------------------------------
>A0A183IZU1	90	0.300	7.629E-16	100	249	254	4	154	220
----------------------------------------------------------------------------------------------------RIKLKTLNPYITCYICKGYLIDATTVTECLHTFCKSCLLKHLDEHN-----TCPKCEILIHQSHP-RNYISYDRTLQDIVYKLVPDLFNKEMQRREA--FYRERGLPFDNplatteaessNAAPADEDFHRSDEQVSLYLYAESEELK-NLTRPFVRCSV----
>UPI0006CF1B41	90	0.250	7.629E-16	98	253	254	1	156	222
--------------------------------------------------------------------------------------------------ERKIKLKTLNSYITCKICKGYLVDATTVTECLHTFCKTCVVKHLEENN-----TCPTCNIVIHQSYPLQY-ISFDRTMQDIVYKLVPNLQENEMKRER--EFYKQRGLTCPkDVIQPNNEiEDEKPQNQLEADFHRLDEQVNVGLECTAENLKALkrkfirLSS
>UPI000BA7FEEB	90	0.271	7.629E-16	103	232	254	8	141	228
-------------------------------------------------------------------------------------------------------IRDLNPHIVCILCAGYFIDATTITECLHTFCKSCIVKFLQTSK-----HCPMCNIKVHETQPL-LNLKSDRTLQDIVYKIVPSLWENELKQREDFEkmrgltetntEGCKEEEDSNKEDGLSNQHLYIHDELVHVQVEPL---------------------
>A0A7J6AT70	90	0.261	7.629E-16	103	251	254	8	143	234
-------------------------------------------------------------------------------------------------------VKEFNHFITCYVCKGYLIKPTTVTECLHTFCKSCIVQHFEDSN-----ECPKCGIQVHETNPL-EMLRLDNTLEEIIFKLVPGLREKEQQQE--IEFWKKNKLKENDDDGPECKRMKMEEDIDDGGDGDFHRN-----DPQIAICLDCL--
>A0A6J2VK87	90	0.248	7.629E-16	103	251	254	8	144	235
-------------------------------------------------------------------------------------------------------VKDFNHFITCYVCKGYLIKPTTVTECLHTFCKSCIVQHFEDSN-----DCPKCGIQVHETNPL-EMLRLDNTLEEIIFKLVPGLREKEQQQENEFWKRNRSK-ENGEEDGPTSKKARMDDVEDNGGDGDYHRS-----DPQIAICLDCL--
>A0A4W4G458	90	0.268	7.629E-16	103	251	254	10	146	237
-------------------------------------------------------------------------------------------------------VKEFNHFITCYMCKGYLIKPTTVTECLHTFCKSCIVQHFEDSN-----ECPKCGIQVHETNPL-EMLRLDNTLEEIIFKLVPGLREKEQQQEIEFWKKNKSKENCDD-DGPLCKKVKVADENSDVGDGDY-----HRGDPQIAICLDCL--
>F1KZ53	90	0.286	7.629E-16	89	240	254	11	162	250
-----------------------------------------------------------------------------------------TRRPVQVGDEYKILLRTLNPHITCPICKGYFIEATTVIECLHTFCKSCLLKHFENES----NCCPKCSGLIHQSHPS-HYVSFDRTMQELVYKLVPGLQAREEEYRNAFaKLCKKEHVDGDsvvkTEEVEGSPEKSECRGDVTKIHHRADEQLVVEL-------------
>UPI00105690F0	90	0.276	7.629E-16	98	238	254	18	148	250
--------------------------------------------------------------------------------------------------EPTISLSQFYPYIRCPLCCGFLIDATTITECLHTFCKSCIVKYFFYSN-----RCPTCSIVVHQTQPL-YNIRPDRQLQDIVYKMVPFLEHNE--RELMCKFYNARALEVPKPELP--PPPTAGVIQKPKKDSIPRPLLTV---------------
>UPI001A980E78	90	0.261	7.629E-16	95	240	254	21	161	255
-----------------------------------------------------------------------------------------------SEDEPKLPLNQFYPYIRCALCCGFLIDATTITECLHTFCKSCIVKHFFYSN-----RCPTCSIIVHQTQPL-YNIRPDRQLQDIVYKMVPFL--EESEREQMCIFYKERGLEVPKtavVSSPAPVVRRQKKDNIPQSVFTIPPELDVSL-------------
>A0A669C0K5	90	0.252	7.629E-16	95	247	254	21	174	256
-----------------------------------------------------------------------------------------------SEDEPTLPLNQFYPYIRCALCCGFLIDATTITECLHTFCKSCIVKHFFYSN-----KCPTCSIIVHQTQPL-YNIRPDRQLQDIVYKMVPFL--EELEREQMCNFYKERGLDVPKpvivsPPCPAvikRQKKDNVPQSVFTVPPELDVSLLLEFVgAEEGIC------
>UPI00035962F6	90	0.297	7.629E-16	92	253	254	24	192	273
--------------------------------------------------------------------------------------------PrrIDENNTLWIPIHSVNPHLICGLCQGYLYEACTITECMHSFCKNCIVKHLERS-----LNCPMCAILIHPTDPF-VHIRLDGLLQDIVYALLPHVEKEELERERLFYEKhgdslgypeQKKEKSASVPYAhPgYPLSLSKSHPHSTCPLPSTHTSHRSGYVSPVSLCLQCLNS
>A0A6P3WCY9	90	0.290	7.629E-16	97	244	254	2	140	318
-------------------------------------------------------------------------------------------------KTKRIKITDLNPNLICPLCVGYFIDATTIVECLHSYCKSCIVSFLERNN-----YCPQCEGQ-GQKTPTQLSIRPDQALQDIVYKLVPGLFKDEMKRRR--DFYAGHP-AANGLDTLNGERGGVREQERSIIAEDEIISLSIQFHGKS---------
>UPI0018E1F966	90	0.380	7.629E-16	91	195	254	4	96	331
-------------------------------------------------------------------------------------------QP---NR---VKITDLNPLLTCPLCDGYLIDATTIVECLHSFCKTCIVAFLETNQ-----FCPRCEVQVHKTCP-QLSIRADKTLQDIVYKLVPGLFKDEMKRRR----------------------------------------------------------
>UPI0003F0E960	90	0.296	7.629E-16	55	240	254	77	256	348
-------------------------------------------------------DDEELEEDEEMEEE----EEEEEEEMRDFSLRLEGGRPdSEDEEERLINLSELTPYILCSICKGYLIDATTITECLHTFCKSCIVRHFYYSN-----RCPKCNIVVHQTQPL-YNIRLDRQLQDIVYKLVINL--EESEKKQMHDFYKERGLEVPKPAVPqpvSSSkgRSKKALESVFRIPPELDMSLLLEF-------------
>A0A1I8AA99	90	0.260	7.629E-16	27	210	254	6	170	348
---------------------------STSTKKKSSRSPSQDNSMPPILSRINRSRESS-QKRTKDDSEPGPSFSFSEQKLKPELQDGYFLE-----------LRTINAHITCPLCHGYFVEATTVVDCLHTFCKSCLLQHFEDVD----NCCPKCNSLIHQSHPS-HYVSFDRTMQDIVYKLVPGLQSEEMRLRR--EFASSLESSIDDE-------------------------------------------
>A0A2U9CFF7	90	0.286	7.629E-16	102	251	254	149	285	377
------------------------------------------------------------------------------------------------------PLNQFYPYIRCALCCGFLIDATTITECLHTFCKSCIVKHFFYSN-----RCPTCSIVVHQTQPI-YNIRPDRQLQDIVYKMVPFL--EELEREQMCNFYKERGLEV-----PKSVVISSPSPVVLRRQKKDNAPQTVFTIPPELDVSVML--
>A0A7R8HBQ2	90	0.297	7.629E-16	95	195	254	2	96	806
-----------------------------------------------------------------------------------------------SKGEIRRSIVDLNPLIVCTLCDGYFIDPVTLVECLHSFCKTCIMKHVEKSE-----ICPICDTVIHKTKPF-SSMREDKTLQDIVFKIVPGLHHNEMLRRK----------------------------------------------------------
>UPI0008546B5B	89	0.327	1.035E-15	103	215	254	8	113	158
-------------------------------------------------------------------------------------------------------VKEFNPYVTCYICKGYLVKPTTVTECLHTFCKSCIVQHFEESN-----DCPKCGNQVHETNPL-EMLRLDNTLEEIIFKLVPGL-REREQLEETEFWKRKRPEENGEDGFPGS--------------------------------------
>A0A0S7MHG0	89	0.380	1.035E-15	91	195	254	4	96	189
-------------------------------------------------------------------------------------------QP---NR---VKITDLNPLLTCPLCAGYLIDATTIVECLHSFCKTCIVAFLETNK-----FCPRCDVQVHKTCP-QLSIRADKTLQDIVYKLVPGLFKDEMKRRR----------------------------------------------------------
>UPI000C6D4B55	89	0.292	1.035E-15	98	237	254	1	131	225
--------------------------------------------------------------------------------------------------ERRIRLKTLNPYITCKICKGYLIDATTVTECLHTFCKSCLVKHLEDNN-----TCPTCEIVIHQSHPLQY-ISYDRTMQDIVYKLVPNLQTNE--IKREKEFYRRRGLPY-PKATPSGVNEKETSSQASSSKEDDSDYHK----------------
>A0A5J5CSX8	89	0.291	1.035E-15	73	216	254	5	132	254
-------------------------------------------------------------------------GRSHEWSTNISDSDSEE-EP-------KLPLNQFYPYIRCALCCGFLIDATTITECLHTFCKSCIVKHFFYSN-----RCPTCSIVVHQTQPL-YNIRPDRQLQDIVYKMVP-FLEEFE-REQMCKFYKERGLEVPKPVVVSPS-------------------------------------
>A0A6P3WDI4	89	0.314	1.035E-15	92	212	254	19	134	258
--------------------------------------------------------------------------------------------PSDDDntdDERALPLRDFYPYIRCSLCNGFLVDATTITECLHTFCKSCIVKFFFYSN-----RCPNCAIVVHQTQPL-YNIRPDRQLQDIVYKMVPHLEKHE--RKCLIDFYKERGLEVPKTAA-----------------------------------------
>UPI0007B78F2F	89	0.265	1.035E-15	70	232	254	15	169	260
----------------------------------------------------------------------GCSRTDASLSGEDERRDSDHSQRtheTHPDDERSLPLREFYPYIRCALCNGFLIDATTIIECLHTFCKSCIVKHFFYSN-----RCPNCSIVVHQTQPL-YSIRPDRQLQDIVFKMVPYLEEDEKSRIYAF-YKQRGL----DVPKPVTSPATYPWKLPQRQKKDM---------------------
>A0A0N4YZI3	89	0.307	1.035E-15	57	211	254	14	158	280
---------------------------------------------------------DSSHKKKRTGKSGHDA-KSKASKKEESDADSREV-----KESYSIQLKKINAHLTCNLCKGYLIDAITVIDCLHTFCKSCLLTYFEEED----NCCPTCEQLIHQSHPSHYVA-FDRTMQDIVYKLVPGLLESERKRRlDFLKDKKRLAGEEVDED------------------------------------------
>UPI0018E3A7D0	89	0.330	1.035E-15	101	236	254	75	198	293
-----------------------------------------------------------------------------------------------------VPLSQLTPHISCYICKGYLIDAATITECLHSFCKSCIIKHFEHSN-----RCPKCDIVVHEAKPL-NSLRLDPQLQNIVYKLVAGLEEKEEKRR--HEFYNQN----CPQPGPSSEGNTKGVVGSCVSSREPDISL-----------------
>UPI0005401AB4	89	0.288	1.035E-15	64	240	254	40	213	305
----------------------------------------------------------------AKLPTLEDKDALAAFENLRRQKDICILKllPLHLQRLIN--LTELTPYILCSICKGYLIDATTITECLHTFCKSCIVRHFYYSN-----RCPKCNIVVHQTQPL-YNIRLDRQLQDIVYKLVINL--EEREKKQMHDFYKERGLEvpkpAVPQTAPSSKgRTKKVLESVFRIPPELDMSLLLEF-------------
>M4AUP2	89	0.380	1.035E-15	91	195	254	4	96	333
-------------------------------------------------------------------------------------------QP---NR---VKITDLNPLLTCPLCAGYLIDATTIVECLHSFCKTCIVAFLETNK-----FCPRCDVQVHKTCP-QLSIRADKTLQDIVYKLVPGLFKDEMKRRR----------------------------------------------------------
>A0A146QKR9	89	0.380	1.035E-15	91	195	254	4	96	333
-------------------------------------------------------------------------------------------QP---NR---VKITDLNPLLTCPLCAGYLIDATTIVECLHSFCKTCIVAFLETNK-----FCPRCDVQVHKTCP-QLSIRADKTLQDIVYKLVPGLFKDEMKRRR----------------------------------------------------------
>UPI0018736E29	89	0.278	1.035E-15	27	240	254	58	260	352
---------------------------SRPPELEPERSLGRLRARFEDEDEELEEDEE-LEEDEEEEEEEEE-MSHFSLRLEGGRPDSE------DEEERLINLSELTPYILCSICKGYLIDATTITECLHTFCKSCIVRHFYYSN-----RCPKCNIVVHQTQPL-YNIRLDRQLQDIVYKLVINL--EEREKKQMHDFYKERGLEvpkpAVPQPVPSSKgRSKKVLESVFRIPPELDMSLLLEF-------------
>A0A6A5DWR9	89	0.384	1.035E-15	97	200	254	2	99	353
-------------------------------------------------------------------------------------------------RVSDVPVILFNPYLTCNLCQGYLIDATTIVECLHSFCRSCILTYLKLNT-----TCPVCATLLHKTKP-HCAIRPDRALQSIVYKLIPNLFEKEMLCRRKFYED-----------------------------------------------------
>B5LUQ2	89	0.388	1.035E-15	97	199	254	2	98	354
-------------------------------------------------------------------------------------------------RVSDVPVTFFNPYLTCNLCRGYLIDATTIVECLHSFCRSCILTYLKLNT-----TCPVCETLLHKTKP-HCAIRPDRALQAIVYKLIPNLFEKEMLCRRKFYE------------------------------------------------------
>A0A2S2NZ06	89	0.257	1.035E-15	103	251	254	8	158	393
-------------------------------------------------------------------------------------------------------VKSLNPHLVCVLCAGYYIDPTTIVECLHSFCRSCIVKYLETSR-----FCPICDVQLHKTRPL-LSIRRDKILERLVYKIVPGLHAKEMARRSLPNT--ELYLSPDDlislvlqyhiEDTSSQTVDIEENETNNAVNQDLKAAHQKFLKCPAAVTVEHL--
>UPI000EFFEA63	89	0.264	1.035E-15	103	251	254	9	159	997
-------------------------------------------------------------------------------------------------------VKSLNPHLVCVLCAGYYIDPTTIVECLHSFCRSCIVKYLETSR-----FCPICDVQLHKTRPL-LSIRRDKILERLVYKIVPGLHAKEMA-RRALP-NTELYLSPDDlislvlqyhiEDTSSQTVDIEENETNNAVTQDLKDAHQKFLKCPAAVTVEHL--
>A0A183BYM0	89	0.310	1.035E-15	73	213	254	7	143	1098
-------------------------------------------------------------------------GRNKCVVDNGHTKEIEAGSSGNCARENVIKLSSLNPYIMCPLCNGYLVEATTVIDCLHTFCKSCLLKYFEENS-----DCPKCHNQIHQSHPSHYVA-FDRTMQDIVYKLVPGMQAEEQ--RRREQFKKRHQlkdgRELNGRAAP----------------------------------------
>A0A336KIP9	89	0.295	1.035E-15	60	207	254	23	158	1305
------------------------------------------------------------HQEQK---EKSTNLKDLSSDKTSNIIVSESTEPTIPQqKSNKIPLNLVNAHITCSICKGYLIDATTLVECLHSFCHSCIMKHLRIQD-----YCPKCDVLVNKAK---LNIKPDTTLQAIVYKLVPELYEKELLRRRA--FYKMCPKEA----------------------------------------------
>UPI0012D4AE72	89	0.342	1.035E-15	103	213	254	34	136	1318
-------------------------------------------------------------------------------------------------------LKTVNEHITCTLCGGYLIDATTIVECLHSFCRSCIKMHLDNKNRA--VNCPRCKIEINTAKP---NIKPDATLQAIVYKLVPGLYEKELLRRRA--FYKLRTREA-QEATP----------------------------------------
>UPI000D723E5C	89	0.247	1.403E-15	99	201	254	2	105	137
---------------------------------------------------------------------------------------------------AASPVKSLQEEATCPLCLEYFTDPVV-TACGHNFCRACLSRCWEEPNPAA--SCPQCRAPVQQG-P----LRPNRPLANMVE-LVrqlsleaggGGLCEEHQeVLKLFCEEDQ----------------------------------------------------
>A0A498N801	89	0.283	1.403E-15	98	251	254	2	147	168
--------------------------------------------------------------------------------------------------TRKIKLWDINAHITCRLCEGYLIDATTVTECLHTFCRSCLVKYLEENN-----TCPTCRIVIHQSHPLQY-IGHDRTMQDIVYKLVPGL--QEGDLKSEDTANKEAGDEKAEEDNDYHRSDEQVSICLECNSSKL-RGLKRKWIRCSAQATVlHL--
>A0A1D2MRG1	89	0.293	1.403E-15	98	213	254	1	108	226
--------------------------------------------------------------------------------------------------EQKLLLRSFNPFITCKICGGYLVDATTVTECLHTFCKTCLVKHLEENN-----KCPQCKIVIHQSHPLQY-ISFDRTMQDIVYKLVPNLQESEAKREQ--EYYWKRGRFCPNAALP----------------------------------------
>A0A7L3NDP2	89	0.282	1.403E-15	103	253	254	0	144	226
-------------------------------------------------------------------------------------------------------MKELNEHIVCCLCAGYFIDATTITECLHTFCKSCIVKYLQTSK-----YCPMCNTKIHETQPL-LNLKLDRVMQDIVYKLVPGLQERETWVGGGLwEVAGVGELTAPPSP-PFPDTVGGDPLGLPYSTFDHSRAHYFRYDEHVSLCLEKQSS
>UPI0019651D96	89	0.261	1.403E-15	103	251	254	8	143	234
-------------------------------------------------------------------------------------------------------VRDFNHYITCYICKGYLIKPTTVTECLHTFCKSCIVQHFEDSN-----DCPKCGIQVHETNPL-EMLRLDNTLEEIIFKLVPGLREKEQEQETEFWRKNKSKENED--DGPRTKRPRMEEDDDEDGDQDYHRS-----DPQIAICLDCL--
>A0A6G1SNH2	89	0.339	1.403E-15	96	198	254	1	98	244
------------------------------------------------------------------------------------------------GTSSNIKLSELNEFISCPVCHGYLIDATTVNECLHTFCKSCIVKHIQNDN----NECPKCQTVIHERRPL-DYILYDRSKQDIVYKLVPQLYISEMNRRMAVQ-------------------------------------------------------
>A0A2D0QLV8	89	0.291	1.403E-15	73	214	254	6	140	263
-------------------------------------------------------------------------GNESLGEGSCSGAEDQEKAPenMITCAERSLPLRDLYPYIRCGLCNGFFIDATTITECLHTFCKSCIVKHFFCSN-----RCPNCSIVVHQTQPL-YNIRPDRLLQDIVYKTVPYLEEVERAQIYAFYKERGLPI---PKPAPS---------------------------------------
>UPI00106A551F	89	0.271	1.403E-15	100	253	254	4	155	283
----------------------------------------------------------------------------------------------------TVHLNTLNANITCSICGGYFVEATTIMECLHSFCKSCIVRYLETS-----CNCPVCQTEIHKTRPL-LHVRPDPVLQDLVYKLVPSLYddyhKAKQEFKKLMSTEEPAQEETHDADGvvnvPHLPDPIYVTLEQRQRNKNKNEQIK-MFPIRYLRCP---SS
>A0A210PYB0	89	0.295	1.403E-15	92	213	254	96	209	352
--------------------------------------------------------------------------------------------PSRRKEPINVQLRDINPYITCGLCGGYLYEASTITECMHSFCKTCIVRHTERH-----LNCPSCDAAIHPTDPF-VHIRNDSTIQDIVYRLLPHIAEEEQ--RREKLFYEEHEKATGEQITP----------------------------------------
>UPI00155560CB	89	0.231	1.403E-15	102	244	254	5	160	492
------------------------------------------------------------------------------------------------------PVESLREEATCPICLEYFKDPVII-DCGHNFCRACITQCWEGSDTA--VSCPQCRETVQ-----QGNLRPNRQLANVVEiaKWLslqaakgageERVCgEHQETLKLFCEEDQTSVclvchlsrAHRDHRVVPIEEAAQEYKVKLQGSLGPLRKELEEALALTS---------
>A0A3Q0G7N2	89	0.268	1.403E-15	102	200	254	5	106	519
------------------------------------------------------------------------------------------------------PGQDIQEEIKCPICLEYLTDPVTL-ECGHNFCRACISDYCEKWEEHESLECPVCRAKIQK-----GNLRPNWQLANVVEGIkhlefVPgaeDLCvSHKKELSLFCEED-----------------------------------------------------
>UPI000C777443	89	0.327	1.403E-15	100	212	254	53	159	1168
----------------------------------------------------------------------------------------------------KLDLVALNPYIMCAVCKGYLIDPVTVVECLHSFCKSCIVKHVDGSK-----ACPSCGVQIHKTKPL-LSLRADKALQDIVYKVVPGLYRTEMKNRVNFYNNHPEAEPASLEDA-----------------------------------------
>UPI0018A864E2	89	0.252	1.403E-15	20	251	254	118	346	1549
--------------------VITSQCDSSSSNSNNDNKSIKNESNQSCDTVIKTELES---NDQQHHQlLANDNGQDEMENN-----DLQLSA----MRQRPILMSSVNSHIICSLCFGYLIDATTIVECLHSFCHSCLIKHLRTEQ-----YCPRCEMMINTAKP---NIKPDTTLQAIVYKLVPGLYEKELMRKRAFYKDRPEEaalatpeQRGDDtehlifspSDYMSISLEYADIDEHMKSNAEYSELLKPRYLQCPAMCTVaHL--
>UPI00177E4AAD	89	0.250	1.403E-15	61	251	254	189	386	1750
-------------------------------------------------------------KDTATTPAEANNKNAAAADALVATDDASVDNLIVD-KPRKVLLSVMNPHIICHLCNGYLIDATTIVECLHSFCHSCLIKHLRTEQ-----YCPRCEMMINTAKP---NIKPDTTLQAIVYKLVPGLYERELMRKRAFYKDRPEEaamatpeQRGDDtehlifspSDYMSLSLEFADTDELVRRKSGYGELLKPRYLQCPAMCTVgHL--
>A0A183KCZ2	89	0.388	1.903E-15	97	199	254	2	98	120
-------------------------------------------------------------------------------------------------RVSDVPVILFNPYLTCNLCRGYLIDATTIVECLHSFCRSCILTYLKLNT-----TCPVCATLLHKTKP-HCAIRPDRALQSIVYKLIPNLFEKEMLCRRKFYE------------------------------------------------------
>A0A6F8ZPM0	89	0.257	1.903E-15	92	248	254	6	154	193
--------------------------------------------------------------------------------------------PLVQPRL----VKDFNHFITCYLCRGYLIKPTTVTECLHTFCKSCIIQHFEDSN-----DCPKCGIQVHETNPL-EMLRLDNTLEEIIFKLVPGLREKEQQQEIDFWRKNNDEEDGDEDDQDYhRSDPQIAICLDCLHNNGHAADDTVKCLMKKFIhCS-----
>C3Y3R1	89	0.290	1.903E-15	100	245	254	4	141	217
----------------------------------------------------------------------------------------------------KIRLLDVNPHITCMLCKGYLVDATTITECLHTFCKSCIVQYLEENN-----DCPTCKQVIHQSHPL-NYISHDRTMQDIVYKLVPGLQKdgEEDSNGKSTASSSKSKE---DEDSDYHRSDEQVNICLECSSNRM-RELRKKFIRCSS--------
>UPI00148ACDE7	89	0.240	1.903E-15	98	251	254	2	147	223
--------------------------------------------------------------------------------------------------EKKVKLKTVNPHICCTLCKGYLVEATTITECLHTFCKSCIVGYLKKEK-----NCPKCDILIHQSHPL-NYISHDRTMQDIVYKLVPNLQEREKKRRQ--EFASKHGLSEEVKEEPPCQSNEKEKEDEGADKDYHRNDEQVNLCLECKGNLKHL--
>UPI000A309018	89	0.286	1.903E-15	103	251	254	8	145	236
-------------------------------------------------------------------------------------------------------VKDFNPYITCSICKGYLIKPTTVTECLHTFCKTCIVQHFEDSN-----DCPRCGNQVHETNPL-EMLRLDNTLEEIIFKLVPGL--REQELQRELEfWKKNKPQENGQDD--ISKVDKSRADEEGDENQDDKDYHRS--DPQIAICLDCL--
>UPI0014035D43	89	0.305	1.903E-15	97	213	254	9	118	241
-------------------------------------------------------------------------------------------------RRAR--ARDLNPFVTCSLCRGYLIKPTAVTECLHTFCKSCIVQHFEESN-----ECPKCGIQVHETNPL-EMLRQDKTLEEIIFKLIPGLRECEEKRERDFWNAQRnQEYRNDEENRP----------------------------------------
>A0A6F9BNS9	89	0.255	1.903E-15	103	251	254	8	144	243
-------------------------------------------------------------------------------------------------------VKDFNHFITCYVCKGYLNKPTTVTECLHTFCKSCIVQHFEDSN-----DCPKCGIQVHETNPL-EMLRLDNTLEEIIFKLVPGLREKEQQQEIEF-WRSRKSKENGEEDGPRSKRSRLNDEGDDGGDGDYHRS-----DPQIAICLDCL--
>A0A498MTT0	89	0.281	1.903E-15	71	240	254	20	185	249
-----------------------------------------------------------------------DASLSGEDESRDTDYSQKSHEQHHDD-ERSLPLREFYPYIRCALCNGFFIDATTITECLHTFCKSCIVKHFFCSN-----RCPNCSIVVHQTQPL-YSIRPDRQLQDIVFKMVPYLEEDERTRIYAF-YKQRgldiPKPVASPATYPVKPPQRQKKDMLSQSVFTIPSELDVSL-------------
>UPI001884CE6F	89	0.278	1.903E-15	72	215	254	52	201	319
------------------------------------------------------------------------GKYDHSTSGKVGTQKCLASQPPKSGKEKAavesdqerlVSLSELTPYISCSVCKGYLIDATTVTECLHTFCKSCIIKHFEHS-----YRCPKCNIVVHEAKP-HNHLRSDPQLQNIVYKLVAGLEEKEKKQRQ--EFYKENCPETPKPDAvpqpgPSS--------------------------------------
>UPI0018860C97	89	0.366	1.903E-15	87	195	254	0	96	333
---------------------------------------------------------------------------------------MEKMQP---NR---IKITDLNSHLTCPLCAGYLVDATTIVECLHSFCKTCIVAFLETNK-----FCPRCDVQVHKTCP-QLSIKADKTLQDVVYKLVPGLFKDEMKRRR----------------------------------------------------------
>UPI00141A540D	89	0.260	1.903E-15	102	215	254	6	117	484
------------------------------------------------------------------------------------------------------PVRDLCEEATCPICLEYFRDPVIIHECGHNFCRSCLIQYWEKS--KGEASCPQCRETVE-----QSSITKNQQLANFVEitKKFSLLgeKKEAEGKGKICEKHQEpLKLFCQDDESPIC--------------------------------------
>A0A6A4WEF8	89	0.324	1.903E-15	97	204	254	2	101	747
-------------------------------------------------------------------------------------------------RARRLQIRQLGPELTCHLCHGYFVDAFTVVECLHSFCKSCIMDHVKKS-----CDCPKCGTQLNKAR-LTSALRPDQTLQSVVYKLVPRLFNEEMQRRR--DFYQDHP-------------------------------------------------
>UPI0006D4E645	89	0.353	1.903E-15	97	245	254	2	136	807
-------------------------------------------------------------------------------------------------RPRKPLVREVNPHLICVLCSGYFIEATTIVECLHSFCRSCLLKYLENNK-----FCPICDVQLHKNNPM-LSVRCDPILQQLVYKLVPGLYAKEMARRR------KYYSEL---GGPSSdSENVEFPIADTYFSPSDSISLSLEFVSYGP--------
>UPI000BAF8C97	89	0.314	1.903E-15	98	216	254	2	113	1066
--------------------------------------------------------------------------------------------------EKKVKLRTVNPHITCTLCKGYLIEATTITECLHTFCKSCIVGYLKKKK-----NCPKCDILIHQSHPL-NYISHDRTMQDIVYKLVPHLQDKEKKRRQ--EFAAKHGL-SDEikEESPGQS-------------------------------------
>A0A6P4JFQ3	89	0.291	1.903E-15	16	207	254	141	318	1579
----------------KESTPPAAEQQSTVEASTSSSSCSSSSSSSSSSSSSSW----SLTRRAASEEASSNGGASADEEAAVEETATTTSDLATTSRPRPVLLTAVNPHIICHLCTGYLVDATTIVECLHSFCHSCLINHLRKER-----FCPRCKMVINSAKP---NIKSDTTLQAIVYKLVPGLYERELMRKRA--FYKDRPQEA----------------------------------------------
>T1JS07	88	0.336	2.580E-15	98	189	254	2	87	96
--------------------------------------------------------------------------------------------------EGNISLKSLNDHITCHICNGYLIDATTITECLHTFCKTCIIMWLKEHQ-----VCPMCKDQFLQTRSL-LNIRSDPTLQDIVYKIVPGLFTE----------------------------------------------------------------
>Q8K3S6	88	0.348	2.580E-15	91	216	254	62	183	194
-------------------------------------------------------------------------------------------ERVESNQEERlIPLSQMIPYISCFICKGYLIDAATITECLHSFCKSCIVKHFEHSN-----RCPKCNLIVHQAKP-HKNLRMDPQLQSIVYKLVAGLEENEKKQRR--EFNKEHclgppEPAADPQ--PGHS-------------------------------------
>A0A7K7Z0R1	88	0.294	2.580E-15	103	253	254	0	140	222
-------------------------------------------------------------------------------------------------------MKELNEHIVCFLCAGYFIDATTITECLHTFCKSCIVKYLQTSK-----YCPMCNTKIHETQPL-LNLKLDRVMQDIVYKLVPGLQHN----GPRC--VPEPPVPCRGLTVPPVSPDTVGGDPMGLPYSTFDHSRAHYFRydEHVSLCLEKLSS
>V4ADV5	88	0.310	2.580E-15	98	216	254	2	112	228
--------------------------------------------------------------------------------------------------ERKIRLRTVNAEITCSLCKGYLIDATTITECLHTFCKSCIVKFLEENT-----TCPKCKEVIHQSYPL-NYISFDRTMQDIVYKLVPNLQEKE--YKRQVEFCKKKGIPFPQNNTTESS-------------------------------------
>UPI000719B731	88	0.309	2.580E-15	97	209	254	7	111	233
-------------------------------------------------------------------------------------------------KPLTLRIQDLNPHIVCSLCAGYFIDATTITECLHTFCKSCIVKYLQTRK-----HCPSCNVKVHETQPL-LKLKLDIVMQDIVYKLVPRLYEKEQARQKI--FYQTRGLHLGH--------------------------------------------
>A0A1S3IMS6	88	0.250	2.580E-15	98	245	254	6	154	234
--------------------------------------------------------------------------------------------------ERRIRLKTVNPHITCRLCKGYLIDATTITECLHTFCKCCIVKYLEENN-----TCPTCQIVIHQSHPL-NYISHDRTMQDIVYKLVPNLHKNEQDREEKFYSKRGLPlprslsgVENGDENGYGSENKPPPQPKDDGDFHRTDEQVNVCLENAKS--------
>A0A401S6G6	88	0.306	2.580E-15	103	213	254	8	112	235
-------------------------------------------------------------------------------------------------------VREFNAFITCYICKGYLIKPTTVTECLHTFCKSCIVQHFEDTN-----DCPKCGIQVHETNPL-EMLRLDNTLEEIIFKLVPGLKEMEKRQEEEFWKKNKPQENGEDNEGP----------------------------------------
>UPI0013F33BD5	88	0.265	2.580E-15	92	253	254	14	164	246
--------------------------------------------------------------------------------------------P-LPKEEFQVKIKDLNEHIVFCLCSGYFMDATTTTECLHTFCKSCIVKYLQTSK-----YCPMCNIKIHETQPL-LNLKLHRVMQDIVYKRVPGLQDSEEKRIR--EFYQSRSLDWVTQ--PSGEEPALSNLGLPFSSFDHSKAHYYRYDEQLSLCMEWLSS
>A0A3Q3WCA2	88	0.257	2.580E-15	96	250	254	29	183	252
------------------------------------------------------------------------------------------------NHGPKLPLNQFYPYIRCGLCCGFLIDATTITECLHTFCKSCIVKHFYHS-----IRCPTCSIVVHQTQPL-YNIRPDRQLQDIVYKMVPLL--EESERQRMTTFYRKRGLEVPNpvlasPPVPVvvrRQKKDKVPQSVFTIPPELDVSLLLEFPLERRYVRVS---
>UPI00106C7A91	88	0.321	2.580E-15	101	214	254	4	112	253
-----------------------------------------------------------------------------------------------------VKIREINPHIVCSLCAGYFIDATTITECLHTFCRRCIVKYLQLSK-----YCPTCNLKVHETQPL-LNVSLDRTMQDIVFKIVPNLFEDEEAKEHAFyEERGMSVPKKETEDCES---------------------------------------
>A0A3Q1CE36	88	0.259	2.580E-15	95	247	254	21	174	256
-----------------------------------------------------------------------------------------------SEDEPKLPINQFYPYIRCALCCGFLIDATTITECLHTFCKSCIVKHFFYSN-----RCPTCTIVVHQTQPL-YNIRPDRQLQDIVYKMIPFL--EESERQQMCKFYKERGLEVPKPVVMSpprpvvlrRQKKDNIPQSVFTIPPELDVSLLLEFVgAEEGIC------
>C3ZTD4	88	0.352	2.580E-15	95	199	254	13	111	256
-----------------------------------------------------------------------------------------------DLQPKKVRLIDLNPYIVCRLCGGYLIDATTITECLHPFCHSCLLKHLDFSN-----RCPTCNVIIHETNPL-YNIRPDRTLQDIIYKLLPALEEDEKKREKTFYE------------------------------------------------------
>UPI00074FEBFD	88	0.265	2.580E-15	102	250	254	5	159	318
------------------------------------------------------------------------------------------------------PVQELCQEASCSICLEFFSDPVTLTECGHNFCQACLTRRWEESGTE--PSCPQCR----GRAP-KRKFWPNRQLANfveIIKKLRPseekgGLCeKHQEPLKFFCKEDEVpvctvcgvSKEHRDHEVVP---LEEALQDNKYPSYSSLTHQV-VVTAGKEGVCQKH---
>A0A1I8C9G3	88	0.350	2.580E-15	90	206	254	91	198	325
------------------------------------------------------------------------------------------YEIVGDN--LMLPLKTINPLIVCKLCNGYFIEATTVIECVHTFCRSCLLKHFEEND----NNCPTCNLEIHQCYPSQYVA-FDRTMQDIVYKLVPGLYEEEQKRVKA--FNKKRAIE-----------------------------------------------
>A0A670HXG0	88	0.246	2.580E-15	100	232	254	4	134	425
----------------------------------------------------------------------------------------------------RGPVRDLREGTTCSICLDYFRDPVIIHECGHNFCRTCLIQYWEKS--EGEASCPQCRERVE-----QSSITRNQQLANFVEiakKFnHPQEKEEGEGKGRVCEKHQEpLKLFCKEDQSPICVVCYVSKEHKSHEVIPL---------------------
>UPI0003C91ED4	88	0.246	2.580E-15	105	237	254	4	144	469
---------------------------------------------------------------------------------------------------------DLQEELTCSICLDYFQDPVSI-ECGHNFCRDCLQRGW---AGKGKXTCPECRQ---LSAP--STMRPNRALARLTERMrcrrpdsaLPDLCgRHWEPLRLFCEDDQRpvclvcreSQEHQDHDLSPVDEAFKSYREKLLTSQFSLLAKIK----------------
>A0A7I8VCQ6	88	0.299	2.580E-15	95	213	254	1	121	498
-----------------------------------------------------------------------------------------------DRDGKGHPVRqiqisSLNESIMCALCGGYLINATSITECHHSFCRSCIMRFVETSR-----ICPICDVKLHETRPW-ESLRLDLTLQKIVFQLVPGLATREFLQRRRFQRIQKscgRDEEADEEEIP----------------------------------------
>UPI000CEF6BB0	88	0.408	2.580E-15	103	195	254	8	94	897
-------------------------------------------------------------------------------------------------------VREINPHLICVLCSGYFIEATTIVECLHSFCRSCLVKYLEKSK-----FCPICDVQLHKNNPL-LSVRCDSTLQQLVYKLIPGLYGREMARRR----------------------------------------------------------
>UPI000C208103	88	0.322	2.580E-15	92	210	254	3	121	1060
--------------------------------------------------------------------------------------------PLPNVKQDKIKLVEINEYITCKLCQGYFIDATTISECLHSFCRSCIIQFLQENS-----HCPVCEMIINKAKP---NIKLDKTLQDIVYKLVPELFINEMARRQWFymsrpEEKAKttpEERGVDTE-------------------------------------------
>A0A6P8J939	88	0.243	2.580E-15	62	250	254	219	415	1600
--------------------------------------------------------------DEEKSEEDPTGAVAAAASAAASSTATTTSDLATTSRPRPVLLTAVNPHIICHLCQGYLINATTIVECLHSFCHSCLINHLRKER-----FCPRCEMVINNAKP---NIKSDTTLQAIVYKLVPGLYERELMRKRAFYKDRPEEaalatpeQRGDDtehlifspsDDMSLSLEYAELGELKNDSESELVDTLRPRYLQCPAMCRVS---
>UPI0018656992	88	0.255	3.498E-15	103	251	254	8	144	235
-------------------------------------------------------------------------------------------------------VKDFNHFITCYVCKGYLIKPTTVTECLHTFCKSCIVQHFEDSN-----DCPKCGIQVHETNPL-EMLRLDNTLEEIIFKLVPGLREKEQQQEIEFWRKNKSK-ENGEEDGPRPKKPRMEDEEEETGDQDYHRS-----DPQIAICLDCL--
>W5KNY7	88	0.268	3.498E-15	103	251	254	8	146	239
-------------------------------------------------------------------------------------------------------VRDFNRYITCSMCRGYLIKPTAVTECLHTFCKSCIVQHFEESN-----ECPECGIQVHETNPL-EMLRLDKTLEEIIFKLVPGLREKEEQQE--IEFWRKNKSRANGEEGPRPKRIRLSEEDDEKDDEQGGDYHRS--DPQIAICLDCL--
>T2MCY6	88	0.353	3.498E-15	100	212	254	3	110	245
----------------------------------------------------------------------------------------------------KITVKELNQNFICAICNGYLIRPVAITECLHYFCRSCIVKYLETAAE---YKCPNCSTLIHETNPW-DMLREDKKLEFLVYKLVPNLAQNERNRRKLFYSR-RGMLDPDACDA-----------------------------------------
>UPI000BA810AD	88	0.268	3.498E-15	93	232	254	16	158	245
---------------------------------------------------------------------------------------------LVSSMEKKIKLKTLNPHITCKLCKGYLVDATTVTECLHTFCKSCLVKHLEDNN-----TCPTCEIVIHQSHPLQY-ISYDRTMQDIVFKLVPNLQSNEIKRekdfyrRRGLPYPKGNLLALGDKDSPlqaSSSREEDTDSHRLDEQVNI---------------------
>A0A7J6BAE6	88	0.240	3.498E-15	98	237	254	2	153	325
--------------------------------------------------------------------------------------------------EASISVDQLSvDQFSCPVCLDLLKDPVTI-PCGHNFCKVCINDYWDQEDKSGVYRCPQCR---DTFTP-RPVLRRNNMLAEVVEKLkkteVqaassahcyaglgKELKEEQMKSQQRIQEKQKKVEEL-KTDAAAVQIILRPEPKSREDFLQYFCDLT----------------
>A0A2G8KV92	88	0.363	3.498E-15	97	195	254	2	106	330
-------------------------------------------------------------------------------------------------RKTRLKLTELNPLLTCSLCTGYLIDATTLTECLHSFCRSCLVRYLHTSQ-----HCPKCDTLVHKTRPLlnasssqsarsPGNLGVDRVLQNIVYKLVPGLFKDEMKKRR----------------------------------------------------------
>A0A6P7Y4C0	88	0.270	3.498E-15	99	202	254	2	109	476
---------------------------------------------------------------------------------------------------AANPAESLREEISCPICLDHFTDPVIL-DCGHNFCRSCINRSWEWSDTN--FPCPQCRKRSRkrNLRPNRQLANMTETVKNLSRCSFrPkeeNLCeKHEEKLKLFCREDQK---------------------------------------------------
>UPI0010164BED	88	0.291	3.498E-15	55	201	254	42	201	497
-------------------------------------------------------DEDHHHEEEEQEEEEEDGEGEEEEDDDEEEEDEEVEEAAHDNDGKETPqdsdetpssgseekpefvyVEllEIRKDVQCPICLGIIKKTRTVMECLHRFCRECI----DKSMRLGNNECPACRTHC----ASRRSLRDDPNYDALIAALYPDIEKYEEEELEFREEEK----------------------------------------------------
>A0A7R9XCG2	88	0.344	3.498E-15	95	238	254	13	156	858
-----------------------------------------------------------------------------------------------SNmEPVKIHLTAVNSQLTCVLCSGYLIDATTIVECLHSFCRSCLLRYLESNN-----FCPICDVQVYKSKP-HLNIRSDTILQSLVYKMIPSLYQREMSKRRTFYENH-PEIDCsllDSEsrgDYPGKRDIFSPDDSISLSVCYSQSGLPV---------------
>F4X0B6	88	0.293	3.498E-15	103	245	254	9	140	1364
-------------------------------------------------------------------------------------------------------LRDINPHLICLLCRGYLIDATTVGECLHCFCKSCILKYLSTAA-----HCPLCKHAINKAKP---NFKADKALQDIVYKLVPGLYHREMLKRR--EFYKKHSEHA-NLATPEQRGEDVSGRLIFNPEDVVSLSLEYLPPGADP--------
>UPI000878D2B3	87	0.261	4.741E-15	103	251	254	8	144	235
-------------------------------------------------------------------------------------------------------VKEFNHFITCYVCKGYLIKPTTVTECLHTFCKSCIVQHFEDSN-----DCPKCGIQVHETNPL-EMLRLDNTLEEIIFKLVPGLREREQQQEIEF-WKKNRSKENGEDDGPKSKKPRVDEENEQDADQDYHRS-----DPQIAICLDCL--
>A0A2P6MZX1	87	0.349	4.741E-15	68	213	254	5	141	267
--------------------------------------------------------------------EDEDTNHSNKDEEEEEEENSNYREPIVDGRDIKFETRILNEFLVCSLCMGYIKDAHTIVECLHTFCKSCITKYLRDKT-----DCPTCEVALGPY-PL-DKIKFDRQIHNIVCKIFPQFEAEDAEEER--KYYSSVGLKTDPPPAP----------------------------------------
>R7VEW5	87	0.333	4.741E-15	95	214	254	43	156	268
-----------------------------------------------------------------------------------------------SHEERRLRVRDVNSHVTCRLCKGYLIDASTIQKCLHSFCRSCLVRFLASNH-----ACPVCGVLLNRSEPL-LNVRLDRTLQNLVYKLVPGLFKDEMQRRHHRYFSPKGTAPAGQSSSTS---------------------------------------
>UPI001ABE45C7	87	0.280	4.741E-15	64	240	254	25	187	283
----------------------------------------------------------------AQDVTNSSFGEEDVGGSRNEEVQGEGHEHMIN-------LADLNPYIRCSICEGYFIDATTITECLHTFCKSCIVRHFYYSN-----RCPKCNVVVHQTQPL-YNIRLDRQLQDIVFKLVANL--EEREKKQMYDFYSERGLEIPKPVVPqSASTVRGRPKKLFGPLFHIPPELDVSL-------------
>A0A7S3TRG4	87	0.369	4.741E-15	70	186	254	10	121	284
----------------------------------------------------------------------GGGGaaAEGSGAAVPGGYDDTYAPPTLSGRELTFQTRVLNPYLVCTLCMGYFSDASTIIECLHTFCRRCILAHFRDSS-----HCPTCNANL-EPNP-RDYVRTDRTLQAIVDKVFPQF-------------------------------------------------------------------
>A0A0R3T3Z3	87	0.389	4.741E-15	101	195	254	6	94	288
-----------------------------------------------------------------------------------------------------IPILELNPLLTCALCKGYIIDATTVIECLHSFCRTCIVNYLVNHN-----TCPVCDTLLHKTRPF-CAIRPDIALQAIVYKLLPKVFENEMSSRR----------------------------------------------------------
>F7DRR0	87	0.316	4.741E-15	72	240	254	34	202	298
------------------------------------------------------------------------GENEGMSGEEEGEEDDEGIgeQPsGGEAEEHMINLTDLNPYILCSICKGYLIDATTITECLHTFCKSCIVKHFYYTN-----RCPKCNIVVHQTQPL-YNIRLDRQLQDIVFKLVVDLEQREKNQMYA--FYKERGLDVPKHNVPqpiSSSraKQKKTIEPVFRIPPELDVSLLLEF-------------
>UPI00147B1968	87	0.250	4.741E-15	98	251	254	2	130	382
--------------------------------------------------------------------------------------------------EASISVDQLSvDQFSCPICLDLLKDPVTI-PCGHSFCKVCINDCWDQEDKSGVYSCPQCR---DTFTP-RPVLRRNNMLAEVVEKL------------------KKTEVQA---ASPAHCYAGPGDVECDFCSGRKHKAVKSCLMCLASFCETHL--
>UPI0015902B1F	87	0.288	4.741E-15	102	215	254	5	114	394
------------------------------------------------------------------------------------------------------PVQNLCEETTCSICLEYFTDPVTI-DCGHNFCQTCITRALGGPDREA--SCPQCRDRCQ-----QRNFRPNRQLASIVEiarKFSLQMAKGAEALGRVCERHKEpLKLFCKDDQAPIC--------------------------------------
>UPI00074FB2D3	87	0.311	4.741E-15	102	202	254	5	103	476
------------------------------------------------------------------------------------------------------PVRELCEEVTCPICLEYFRDPVTIAECGHNFCRACLTCSWGESGGEA--SCPQCR-----GKAQEGNLRPNRQLANIVEiaqKLSLQVeeARKEEARERICEKHRE---------------------------------------------------
>UPI00074FE5CF	87	0.294	4.741E-15	103	202	254	6	99	488
-------------------------------------------------------------------------------------------------------VKEFCEETTCSVCLEYFRDPVMVVDCGHSFCRACITQYWGDADRA--PSCPQCRETF----P-QRHLRPNRQLANFVE-LVKKLEEGRRakQKRGACETHEE---------------------------------------------------
>UPI00045721B2	87	0.233	4.741E-15	95	236	254	34	188	500
-----------------------------------------------------------------------------------------------DGEMASVQeLENLRNEATCSICLEFYTDPVII-DCGHNFCRDCILQCWGTGQES--VSCPQCRQQI----P-QRSVRPNRTLSNIVmsvQRLSlnPRLeevgiqCeEHEEKLKLFCETDQRaicvvcavSRDHKDHTVIPIKEAAEVCKQKLQKALKTLQKQL-----------------
>UPI000E6E3ED4	87	0.289	4.741E-15	87	253	254	3	162	793
---------------------------------------------------------------------------------------STSWEDIAPRRPR---LIEVNPYITCMLCRGYLVDATTIVECLHSFCRSCIINHLNVK-----CYCPVCELMINMAKP---NIKPDKALQDIVYKLVPGLFEREMERRRM--FYEKHPKAAALASPEQRGEDMERLIFSPDDKISLSLEMTFGseFETLSTCSSDSgtdtLSS
>UPI000DCA148D	87	0.292	4.741E-15	92	204	254	22	123	1123
--------------------------------------------------------------------------------------------PVVPCIGGRVKLTDVNPHLVCVLCHGYFVDATSIVECLHSFCRSCIVLHLDKNN-----FCPICREDI----QNSKVLKPDKALQDIVYKLVPGLFHSEMKRRQ--NFYKEHP-------------------------------------------------
>A0A1W4VR01	87	0.241	4.741E-15	5	250	254	160	399	1630
-----MQKESTPPVMNAVESVEAsssSSSSSSSSSSSSSSSSSSWSTTRRATSEDASADEDKTEEDQATSEAA-----------------TTTSDLATTSRPRPVLLTAVNSHIICHLCQGYLINATTIVECLHSFCHSCLINHLRKER-----FCPRCEMVINNAKP---NIKSDTTLQAIVYKLVPGLYERELMRKRAFYKDRPQEaalatpeQRGDDtehlIFSPSdymslSLEYAELGELKKESASELVDTLRPRYLQCPAMCRVS---
>A0A504Z169	87	0.336	6.427E-15	100	209	254	8	112	154
----------------------------------------------------------------------------------------------------SVLLSDLNEYITCRLCKGYLIDAVSITECLHPFCKSCIVKYLEEK-----YDCPSCGILIHQSHPL-NYISFDRTLQDIVYKVVPNLREREKKLRE--EFYHsmgKTPPECED--------------------------------------------
>UPI0006D8F382	87	0.270	6.427E-15	98	249	254	3	150	214
--------------------------------------------------------------------------------------------------QRKHMVEDFNPYITCFICKGYLIKPTTVTECLHTFCKSCIVQHFEDSN-----DCPRCGNQVHETNPL-EMLRLDNTLEEIIFKLVPGLREDEDpKAKKPKVEEDDDQEDKDYhrSD-PQIAICLDCLRNNGQSGDNVVKGLMKKFIRCSTRVTV----
>UPI0018F6C129	87	0.292	6.427E-15	103	248	254	8	146	215
-------------------------------------------------------------------------------------------------------VREFNAFITCYVCKGYLIKPTTVTECLHTFCKSCIVQHFEDTN-----DCPKCGIQVHETNPL-EMLRLDNTLEEIIFKLVPGLKENNE-GPKAKKAKIEEEEDQEDQDY-HRSDPQIAICLDCLRNNGQSGDNTVKGLMKKFIrCS-----
>UPI000359E994	87	0.288	6.427E-15	98	215	254	2	106	227
--------------------------------------------------------------------------------------------------ERKVRLKTVNPFITCYLCKGYLVDSTTITECLHTFCKSCIVKYLEEKN-----TCPKCDAEIHQSYPL-NYISFDRTMQDIVYKLVPKLQEKEQ--KRMQDFYKRRGLPV-----PSS--------------------------------------
>A0A3B1KE88	87	0.234	6.427E-15	103	251	254	8	142	228
-------------------------------------------------------------------------------------------------------VKDFNHFITCYVCKGYLIKPTTVTECLHTFCKSCIVQHFEDSN-----DCPKCGIQVHETNPL-EMLRLDNTLEEIIFKLVPDLREKEQQREIEFWKRNKSKE---NDDGPRCKRAKLDDDIDDRGDGDYHRS-----DPQIAICLDCL--
>A0A6P8V6C1	87	0.268	6.427E-15	95	240	254	15	154	231
-----------------------------------------------------------------------------------------------DEEEPERPLSEFYPYIRCALCSYFLIDATTIIECLHTFCKSCIVKHFFYNN-----RCPTCSTVVHQTQPT-YNIRPDRQLQDIVYKMVPFL--EESERKQMCQFYKERGLDV-PNTGPVvikRQKKENIPPSVFTIPPELDVSLLLEF-------------
>A0A5N5N4G8	87	0.268	6.427E-15	103	251	254	8	146	237
-------------------------------------------------------------------------------------------------------VRDFNRYITCSVCRGYLIKPTAVTECLHTFCKSCIVQHFEESN-----ECPECGIQVHETNPL-EMLRLDKTLEEIIFKLVPGLREKEEQQE--MDFWRKNKSRANGEEGPRAKRSRVSEEEEDREEGEGGDYHRN--DPQIAICLDCL--
>A0A095A437	87	0.285	6.427E-15	101	240	254	6	138	242
-----------------------------------------------------------------------------------------------------IQLSDLNEFITCKLCKGYLIDAVSITECLHPFCKSCIVKYSEEKR-----ECPVCGILIHQSHPL-NYMSFDRTLQDIVYKIVPDLKQKERQRREVF-YRSLGKTPPPSEDLGKETHVLVSKENITGAVPSDSDGLTSNF-------------
>A0A7S0NCW8	87	0.321	6.427E-15	91	252	254	6	160	247
-------------------------------------------------------------------------------------------EPgaaVLEGSDVVFPTRIMNEHLICSLCMGYLRDAMTVTECLHTFCKPCIMQHF-----SEYLTCPTCEMDLGP-AP-HEKVRTDRAMQNIVDKVFPHFAKEESVGEKSIQKEAEAGAKAKEETSAESEAKRRKVANKVAMKKKMQMAQKPSDGGNKKLC---LS-
>A0A4Z2C5F1	87	0.282	6.427E-15	95	232	254	21	150	255
-----------------------------------------------------------------------------------------------SDDEPKIPLNQFYPYIRCGLCCGFLIDASTITECLHTFCKSCIVKHFFYSN-----RCPTCSIVVHETQPL-YNIRPDRQLQDIVYKMVP-FLEEFE-REQMRNFYKSRGLEVPNPVISSPSPVVSKKQRKEPLPQSI---------------------
>UPI000641786F	87	0.402	6.427E-15	103	194	254	6	91	256
-------------------------------------------------------------------------------------------------------LQELNPYLTCMLCSGYLIDATTLVECSHSFCRSCLLKYLESS-----YNCPKCTTEIHKTKPL-EYTRSDPVLQEIVYKLVPELYFEEEKRR-----------------------------------------------------------
>A0A1S3JAC5	87	0.311	6.427E-15	91	236	254	26	164	259
-------------------------------------------------------------------------------------------EPVLKIR-----IRNLNPHIVCSLCAGYFMDATTIRECLHTFCKSCIVKYLQSSK-----NCPQCGIKIHETQPL-SGLKADNVMQDIVYKLVTNLFENEEKRKeEFCKSRginvAKELNEAD-QNVPLTSVYDSPTGHHYSNDELVSLCL-----------------
>A0A564ZA19	87	0.400	6.427E-15	101	195	254	6	94	290
-----------------------------------------------------------------------------------------------------IPIVELNPLLTCSLCKGYIIDATTVIECLHSFCRTCIVNYLVNHN-----VCPVCDTLLHKTRPY-CAIRPDTALQAIVYKLLPKVFEREMSSRR----------------------------------------------------------
>A9V6D0	87	0.330	6.427E-15	98	232	254	154	277	381
--------------------------------------------------------------------------------------------------QLRVKMVDVNQYIVCQICMGYIVNATTISECLHSFCRSCIVKHFRKSK-----ICPVCNQQAHETAPL-DTLRQDRTLQSIINKLLPDVAEAEREARRAFY-----GIE-DEPDAkPGSTTTATTNGEPTPKRQKM---------------------
>M7B975	87	0.252	6.427E-15	104	215	254	8	114	464
--------------------------------------------------------------------------------------------------------QSLQDEASCSICLEYFNDPVTI-DCGHNFCRACITQCWEGSDKD--FSCPQCRTTF----P-QRNLRPNRQLANMVEiaKQLHLQSTKDAGAGRACEKHQEaLKLFCQEDQSPIC--------------------------------------
>R7TSP8	87	0.430	6.427E-15	103	195	254	8	94	521
-------------------------------------------------------------------------------------------------------LQELNSHLLCSLCSGYLIDATTIIECLHSFCKTCLVNHLQKTK-----FCPTCEVQIHKTKPL-ENVRADKALQALVYKLVPGLLHRERQRRR----------------------------------------------------------
>A0A482VB31	87	0.333	6.427E-15	100	210	254	3	105	629
----------------------------------------------------------------------------------------------------KIKLKSLNPYITCNICKGYLIDATAITECLHTFCKSCLIKHLEANT-----TCPTCDIVIHHSYP-RQYINFDRTMQDIVYKLVPELQESE--IEREKEFYRQRGLPCPKE-------------------------------------------
>A0A3Q0ITY4	87	0.389	6.427E-15	100	194	254	6	94	945
----------------------------------------------------------------------------------------------------KLKVTDLNPFLICVLCKGYYIDATTIVECLHSFCKTCIVKYLKRHK-----YCPICDVLVYKTKPLQS-IRPDTRLQNVVYKLIPGLYEKEMQRR-----------------------------------------------------------
>A0A6P6YCF6	87	0.236	6.427E-15	23	211	254	52	251	1114
-----------------------QQPQQSQHNRNNSMDQGLKQNMMIFNGIRQSSSSSTIHNDrnvsytfsqkticstgqQTNDLKKSSNDINDDGYCIKESITNQQNN-NGSGRKRKHPlLSDINEMITCAICSGYFIDATTIVECLDTFCKSCIVNYLETSK-----SCPICDVPLSKIKPHQS-LRQDKLKQSLVYKLIPQIFIDEMKRRRKFYDEHNDQQSFSKED------------------------------------------
>A0A653CJZ6	87	0.283	6.427E-15	91	245	254	2	140	1283
-------------------------------------------------------------------------------------------QPI--KKLEKIKLKEINPYLTCHLCKGYLIDATTISECLHSFCRSCIIKFLQENS-----HCPVCEVIINKAKP---NLKLDKTLQDVVYKLVPELFLREMTRRRL------HYQQYPEIAARVSPEERGEDTERTIFNPQDCISLSLEFISDDS--------
>UPI0018F4DF79	87	0.250	6.427E-15	86	203	254	1051	1161	1539
--------------------------------------------------------------------------------------ESSLNQEVLSVNMASIQqVQSLAEETICPICLDFFTDPVTL-DCGHNFCRSCISQCWEKKE---INSCPECREEF----P-ERNLRANRALANLTEKTRKlKLNAKEMEIKLHCEKHQEE--------------------------------------------------
>A0A6P4HD41	87	0.244	6.427E-15	21	250	254	166	401	1555
---------------------EAANSTSSSSSSSSSSSSSSSSSSSSWSTTRRAPSEDASSNGGASaDEEKteEDQGAADAPSTATTTSDLAT-----TSRPRPVLLTAVNPHIICHLCQGYLINATTIVECLHSFCHSCLINHLRKER-----FCPRCEMVINNAKP---NIKSDTTLQAIVYKLVPGLYERELMRKRAFYKDRPQEaalatpeQRGDDtehlifspsDDMSLSLEYAELGELKIDSESELVDTLRPRYLQCPAMCRVS---
>A0A336MBT1	87	0.304	8.711E-15	98	212	254	1	109	225
--------------------------------------------------------------------------------------------------ERKIKLKSLNSYITCLICHGYLIDATTVIECLHTFCKSCLVKHLEENN-----TCPTCLIIIHQSHPL-NYISFDRTMQDIVYKLVPNLQEDELNRERDFYKERNLPNPKDIQQA-----------------------------------------
>A0A2C9JDV0	87	0.305	8.711E-15	98	215	254	2	106	227
--------------------------------------------------------------------------------------------------ERKVRLKTVNPFITCYICKGYLIDSTTITECLHTFCKSCIVKYLEEKN-----TCPKCHIEIHQSYPL-NYISFDRTMQDIVYKLVPNLQEKE--FQRMQDFYRKRGLTV-----PSS--------------------------------------
>UPI001477613B	87	0.245	8.711E-15	103	253	254	8	147	236
-------------------------------------------------------------------------------------------------------VKDFNRFITCHVCKGYLIKPTTVTECLHTFCKSCIVQHFDDSN-----DCPECGIQVHETNPL-EMLRLDNTLEEIIFKLVPGLREKEQQQEIEFWRSRKSKENGEDGSRSKRSRLDDDDDDDDGGDGDYHRS-----DPQIAICLDCLRS
>A0A3P8V275	87	0.263	8.711E-15	103	251	254	9	152	243
-------------------------------------------------------------------------------------------------------VRDFNHFITCFLCRGYLIKPTTVTECLHTFCKSCIVQHFEDSN-----DCPRCGIQVHETNPL-EMLRLDNTLEEIIFKLVPGLREKEE-QREMEFWRRNHPKENGRENL-RCQKIGFPDVEGVAGGGEEDSEGTTDYHRSDPqiaICLDCL--
>A0A7S0QIP1	87	0.356	8.711E-15	93	252	254	12	160	250
---------------------------------------------------------------------------------------------VLEGSDVVFPTKLMNEHLICSLCMGYLRDAQTITECLHTFCKRCVHLHFREYA-----TCPTCEITLGP-APF-EKLRSDRAMQNIVDKVFPHFAKEEAAAEKHYQEGSSGKRKSDEASAESDSKRKKLLGSVAAKRSKAEKQAA-AAASAKKIC---LS-
>G3PAJ3	87	0.255	8.711E-15	103	251	254	9	145	253
-------------------------------------------------------------------------------------------------------VKDFNHFITCYLCRGYLIKPTTVTECLHTFCKSCIVQHFEDSN-----DCPKCGIQVHETNPL-EMLRLDNTLEEIIFKLVPGLREREEQQEVEF-WKKNQPRENGQADAGGDYGGGGGDDGDDGDDEDYHRS-----DPQIAICLDCL--
>H3CKS7	87	0.241	8.711E-15	103	251	254	8	148	254
-------------------------------------------------------------------------------------------------------VRDFNHFITCYLCRGYLIKPTTVTECLHTFCKSCIVQHFEDSN-----DCPKCGIQVHETNPL-EMLRLDNTLEEIIFKLVPGLRERTEEEQQELEFWKQNQPKANSQADPQSGLDARYIYADDCDNGGDKDYHRS--DPQIAICLDCL--
>B4HPZ4	87	0.292	8.711E-15	62	215	254	138	278	286
--------------------------------------------------------------DEEKSEEDPTGAVAAAAAASSTATT--TSDLATTSRPRPVLLTAVNPHIICHLCQGYLINATTIVECLHSFCHSCLINHLRKER-----FCPRCEMVINNAKP---NIKSDTTLQAIVYKLVPGLYERELMRKKA--FYKDRPEEAA-WPRPSS--------------------------------------
>UPI001AEF91DD	87	0.316	8.711E-15	101	237	254	68	200	290
-----------------------------------------------------------------------------------------------------VPLSQLTPYISCFICKGYLIDAATITECLHSFCKSCIIKHFEHSN-----RCPKCNIVVHEAKP-HNKLRLDPHLQNIVYKLVAGLEEKEKKQRQEFskENCPETPKPADVPQPGTSGEGNTKKAVQLGMSLVLESMAT----------------
>A0A401PWW4	87	0.284	8.711E-15	106	202	254	9	111	481
----------------------------------------------------------------------------------------------------------LAEELSCSICLSLFVQPVSL-PCEHSFCRPCISQCWEAQGELGppgGPSCPHCRLPC----PG-KALKPNRVLANLVEQLrclelalgdSPLCLEHQEALRLFCEDDQE---------------------------------------------------
>UPI001555FDF5	87	0.234	8.711E-15	70	201	254	5	140	515
----------------------------------------------------------------------GSGAELSRAEWQRAPCSVEEAEREG-AMAAEDPVENLQEEATCPVCLEYFTEPVTL-ECGHNFCRACISQFWEGSDTAA--SCPQCRETVQ-----QRNLRPNRQLANvleIAKRLSlqaakgaggEGVCgEHQEALKLFCEEDQ----------------------------------------------------
>UPI0010857483	87	0.283	8.711E-15	99	202	254	2	99	542
---------------------------------------------------------------------------------------------------AENPVESLKDEATCSICLDYFEDPVSI-RCGHNFCRACISQYWRKSDKN--FSCPQCRKIVQ-----HRNFRPNRVLANVVEiaKQLSLQTTKDSGGERECEKHQE---------------------------------------------------
>UPI001403A4B2	87	0.301	8.711E-15	103	251	254	56	215	600
-------------------------------------------------------------------------------------------------------VGDVNCHLICTVCQGYLVDATTITECLHSFCRSCVVPHV-----AEFHQCPSCSVPLSTTKPF-SQLRRDYTLQSIVYKMIPRLARNElERRRKFRLERSDATTMADDnkteecylqsFFAPNDPISMSLEYAEPNCEFGLRANLGKDGPETGSQhrrffrCPADL--
>K1PP40	87	0.431	8.711E-15	106	193	254	6	87	894
----------------------------------------------------------------------------------------------------------LNPHLICVLCGGYLIDATTIVECLHSFCKTCIVRYLETSK-----FCPICDVQVHKTKPF-TNIRLDHTLQDLVYKLVPGLFHNVDKL------------------------------------------------------------
>A0A6J1TLZ9	87	0.398	8.711E-15	106	208	254	17	111	1292
----------------------------------------------------------------------------------------------------------LNEHLVCTLCKGYLVDATTIVECLHSFCRSCIVQYVQAKH-----SCPRCEAQLDSGDRL-KSLKPDKTLQDIIFKLVPNLFHNEMQRRRV--YYDAHPQYAD---------------------------------------------
>A0A1B0A9E5	87	0.250	8.711E-15	86	249	254	128	294	1685
--------------------------------------------------------------------------------------ESDSTEQLLSMKPSPVLLSAVNPHIICSLCFGYLIDATTIVECLHSFCHSCLIKHLRTQE-----YCPRCEMVINTVKP---NIKSDTTLQAIVYKLVPSLYEKELMRKRAFYKDRPEEaalatpeQRGDDtehlIFSPSDYMSLSLEYADIEELTKYKTNYNELLKARYVKCPA----
>A0A6A4KBQ7	86	0.406	1.181E-14	98	188	254	3	87	88
--------------------------------------------------------------------------------------------------PKRIKVTEVNPHLICVLCRGYYIDATTIIECLHSFCKTCIVKYL-QTN----KYCPICDVQVHKTSPL-LNIRSDKTLQNIVYKLVPSLFK-----------------------------------------------------------------
>A0A7K9Q9V4	86	0.271	1.181E-14	103	253	254	0	129	211
-------------------------------------------------------------------------------------------------------MKELNEHIVCFLCAGYFIDATTITECLHTFCKSCIVKYLQTSK-----YCPMCNTKIHETQPL-LNLKLDRVMQDIVYKLVPGL-QHSMGGHGGL-RGHGXTVGGDPMGLPYSTFDHSRAHYFRYDEHV-------------SLCLEKLSS
>A0A3Q3DLJ7	86	0.268	1.181E-14	103	236	254	9	140	234
-------------------------------------------------------------------------------------------------------VRDFNHFITCYLCGGYLIKPTTVTECLHTFCKSCIVQHFEESN-----DCPKCGIQVHETNPL-EMLRLDNTLEEIIFKLVPGLREQEEDRELEFWRKnqrsEKLPVDALGAGLPDSISAGAGDDDYHRSDPQIAICL-----------------
>UPI00093CAF90	86	0.261	1.181E-14	103	251	254	8	145	236
-------------------------------------------------------------------------------------------------------VKDFNPYITCYICKGYLIKPTTVTECLHTFCKTCIVQHFEDSN-----DCPRCGNQVHETNPL-EMLRLDNTLEEIIFKLVPGLREQELERESEFWKKNKPQENGQDDNSKGDKSKVDEEGDENQDDKDYHRS-----DPQIAICLDCL--
>UPI00145BF1BF	86	0.261	1.181E-14	103	253	254	8	148	253
-------------------------------------------------------------------------------------------------------VRDFNHYITCYVCKGYLIKPTTVTECLHTFCKRCIVQHFEDSN-----DCPKCGIQVHETNPL-EMLRLDNTLEEIIFKLVPGLREKEQQQEIEFWRKTKS-RENGGDDSPRAKRARMDDEDEEDGDHDHHRS-----DPQIAICLDCLrnSS
>L8H7D5	86	0.356	1.181E-14	23	190	254	18	178	326
-----------------------QKQGQGGEHNEDERRVMEEEEDCADKSADQPQDEAV---DGAAAEDSVAGAEEEDGEEGEEEEDVEESEhrpPILDGRNIIFKTRLLSGFLVCQLCMGVLRDAHTIRECLHTFCKSCLYKYFQTTA-----DCPLCGVDL-RPNPF-ERIRFDRTVQTIVNKIFSDLIEKD---------------------------------------------------------------
>A0A7S1K2X3	86	0.362	1.181E-14	86	199	254	46	158	335
--------------------------------------------------------------------------------------DVKTYQ-TNDELDVEFRVRVLADLLTCRMCGGFFKDAMTVKECLHTFCKSCIYGYLSKQDLRKKCYCPYpdCGEDL-GAQPF-DAVESDRTLQNLVDKLFPEFAEREKKEREGLYR------------------------------------------------------
>G3RY27	86	0.315	1.181E-14	95	240	254	104	246	338
-----------------------------------------------------------------------------------------------DEEERLINLSELTPYILCSICKGYLTDATTITECLYTFCKSCIVRHFYYSN-----RCPKCNIAVHQTQPL-YNIRLDRQLQDIVYKLVINLEEREKKQMHAFyqERGLEVPKPAGPQPVPSSKgRSKKILESVFRIPPELDMSLLLEF-------------
>UPI00074FE9F7	86	0.311	1.181E-14	99	202	254	2	98	401
---------------------------------------------------------------------------------------------------AAGPVQGLCEETTCPICLEYFRDPVTI-DCGHNFCQACLTRYFRESSARA--SCPQCRKTFQ-----QSSLRPNRHLANMVE-LVKKLerGKIREGKRELCERHQE---------------------------------------------------
>UPI00187D7247	86	0.280	1.181E-14	89	201	254	7	110	1412
-----------------------------------------------------------------------------------------TGKAPRSSSSRRLKVSSLNDVLTCPLCHGYLIEPTTINNCFHSFCRSCIIKHLEKYP---YSNCPSCR----SNKPVNlSHLRSDTQLKSIVYKLVPGLYQAE---RKRLQQHQ----------------------------------------------------
>A0A7K6EQ87	86	0.380	1.600E-14	103	186	254	0	77	225
-------------------------------------------------------------------------------------------------------MKELNEHIVCFLCAGYFIDATTITECLHTFCKSCIVKYLQTSK-----YCPMCNTKIHETQPL-LNLKLDRVMQDIVYKLVPGL-------------------------------------------------------------------
>A7SGP4	86	0.277	1.600E-14	101	244	254	2	123	229
-----------------------------------------------------------------------------------------------------VKIRDVNPHIVCSLCAGYFVEATTVTECLHTFCKSCIVKYLQSSK-----CCPTCNLQIHETQPL-LNLQLDRTMQDVVHKVVPGIEEDEE--RRKREF-------YDLRGLP-------VERPAMLIHGKKCNNLTVCFYDFS---------
>W5LV92	86	0.241	1.600E-14	103	251	254	8	144	235
-------------------------------------------------------------------------------------------------------VRDFNHFITCYVCKGYLIKPTTVTECLHTFCKSCIVQHFEDSN-----DCPKCGIQVHETNPL-EMLRLDNTLEEIIFKLVPGLREKEQQQEIEFWRKNNSKENGEGES-PKSKRARIEDEEEENGDQDYHRS-----DPQIAICLDCL--
>UPI0010A4CD21	86	0.268	1.600E-14	103	251	254	8	144	235
-------------------------------------------------------------------------------------------------------VKDFNHFITCYLCKGYLIKPTTVTECLHTFCKSCIVQYFEESN-----ECPRCGIQVHETNPL-EMLRLDNTLEEIIFKLVPGLREKEQRQEIEFWRTNKSKENA-EENGPKSKRAKLEDDDDDGGDGDCHRS-----DPQIAICLDCL--
>A0A6I8NUG4	86	0.255	1.600E-14	103	251	254	8	145	236
-------------------------------------------------------------------------------------------------------VKDFNPHITCYLCKGYLIKPTTVTECLHTFCKTCIVQHFEDSN-----DCPRCGNQVHETNPL-EMLRLDNTLEEIIFKLVPGL--REQELQRETEFWKKNKPQ-ENGQGESSKADKPKVDQDGEENEEDKDYHRS--DPQIAICLDCL--
>A0A7K9JBC2	86	0.380	1.600E-14	103	186	254	0	77	236
-------------------------------------------------------------------------------------------------------MKELNEHIVCFLCAGYFIDATTITECLHTFCKSCIVKYLQTSK-----YCPMCNTKIHETQPL-LNLKLDRVMQDIVYKLVPGL-------------------------------------------------------------------
>A0JN86	86	0.268	1.600E-14	103	251	254	8	144	255
-------------------------------------------------------------------------------------------------------VKDFNPYITCYICKGYLIKPTTVTECLHTFCKTCIVQHFEDSN-----DCPRCGNQVHETNPL-EMLRLDNTLEEIIFKLVPGL--REQLERESEFWKKNKPQENGQDDM--SKVDKPKVDEEGDENQDDKDYHRS--DPQIAICLDCL--
>A0A7L3A4K4	86	0.380	1.600E-14	103	186	254	0	77	256
-------------------------------------------------------------------------------------------------------MKELNEHIVCFLCAGYFIDATTITECLHTFCKSCIVKYLQTSK-----YCPMCNTKIHETQPL-LNLKLDRVMQDIVYKLVPGL-------------------------------------------------------------------
>S9WU91	86	0.258	1.600E-14	103	249	254	8	152	262
-------------------------------------------------------------------------------------------------------VKDFNPYITCYICKGYLIKPTTVTECLHTFCKTCIVQHFEDSN-----DCPRCGNQVHETNPL-EMLRLDNTLEEIIFKLVPGLREHDTSKVDKPKVDEEGDENQDDKDYhrsdPQIAICLDCLRNNGQSGDNVVKGLMKKFIRCSTRVTV----
>UPI0008547CF1	86	0.281	1.600E-14	103	240	254	42	175	267
-------------------------------------------------------------------------------------------------------LAAVNPCILCSICKGYFIDATTITECLHTFCKSCIVKHFYYSN-----RCPKCNVVVHQTQPL-YNIRLDRQLQDIVYKLVINL--EERKRQYHCLFCERgLEIPKPTVPQPnltGRGRPRKLLGPVFRIPPELDVSLLLEF-------------
>Q5CSC1	86	0.350	1.600E-14	86	211	254	12	137	284
--------------------------------------------------------------------------------------DSKYiYEPgdletkVTENgLDVSFKRKVVSDLLICPICEGFFRGATTIRECLHTFCKACIIEHIESKG----AECPKCGQNI-GIYPL-QGLVFDRTIQNITDKIFPEFKDKERKLYT--EFLEKYGDEADIHD------------------------------------------
>A0A6P8RLX9	86	0.295	1.600E-14	99	202	254	2	109	313
---------------------------------------------------------------------------------------------------AVHPVESLQEEASCSICLDYFTDPV-ITDCGHNFCRSCITQFWEGRDTAS--PCPQCRRmsRMSTLRPNRQLA----NMTEMVKKLgqTPkrpnqesRCEKHEESLTLFCKEDQR---------------------------------------------------
>UPI0007500180	86	0.256	1.600E-14	102	215	254	5	112	415
------------------------------------------------------------------------------------------------------PTEELFDETTCLICLDYFKDPVII-ECGHNFCRACITQYWGESNRA--VSCPYCRETIQ-----QRIVRPNRQLANVVE-IVKkhEEGKGEKRKREVCERHQEpLKLFCRDDEVPIC--------------------------------------
>UPI00092F5D74	86	0.246	1.600E-14	99	215	254	2	116	476
---------------------------------------------------------------------------------------------------AQSPVRSLQDELSCSICLEYFKDPVSI-PCGHNFCRACISQYW--KETQADFFCPQCRE-----AAQQRNFRPNRELANIVEiakrlslqtTAVAGWEKvtetHREELKLLCEKNQ-------DPVCPIC--------------------------------------
>UPI00074FE753	86	0.267	1.600E-14	102	232	254	5	150	478
------------------------------------------------------------------------------------------------------PVEELCEEVTCSICLDYFRDPVTVAECGHSFCRACLTQSWGESGGEA--SCPVCR---GKAQP--GNLRLNRQLANvveIVKKInlqggngeeVkEEVCkKHQERLKLFCRNDEtlicvvcdRSKEHKDHEVMPAEEASGEYKDKLCICLESL---------------------
>A0A401Q9C4	86	0.264	1.600E-14	92	203	254	12	114	491
--------------------------------------------------------------------------------------------PSV-NMASKQLLQNLSEETICPICLDFFTEPVSL-DCGHNFCRSCISQCWEKKE---IKSCPECREEF----P-ERNFRINRALANLVEetrklKLIP--KKKESKLH--CEEHQEE--------------------------------------------------
>A0A2G5U4P9	86	0.288	1.600E-14	90	249	254	294	450	540
------------------------------------------------------------------------------------------VPPVMNNfRRATVKcdMEVLNPFFTCSICDGYIVDAITIIDCMHTFCKRCLLNYFDNDN----KTCPTCGTFIHGSHPT-HYVTYDRALNDLVNQFVPKMEDNELEARKKLLRDCREAI-GIDTAAEDRERAERLERERVTGTNRCYPLELPRFSHHRDDCQV----
>UPI001432D122	86	0.287	1.600E-14	103	210	254	9	108	1268
-------------------------------------------------------------------------------------------------------LSEFNDLLTCRICQGYMIDPTTFDCCSHTFCRSCILKHL-----LRDVHCPQCKASGGSKHISEDNLRSDDTLRALIYKLVPGIYQRE--CQRLVEFEREH-GFCDDE-------------------------------------------
>Q16QT6	86	0.267	1.600E-14	92	237	254	31	162	1348
--------------------------------------------------------------------------------------------PESPYKPSKVLLSSVNPYITCNLCKGYLIDATTIVECLHSFCHSCIMKHLRTEQ-----YCPQCEMMINKAKP---NIKPDATLQSIVYKLVPGLYEKELLRKRA--FYRQHP----DKAALTTPEQRGEDTEHLIFGPSDMFSLT----------------
>A0A7N6BAK3	85	0.237	2.168E-14	103	245	254	9	145	222
-------------------------------------------------------------------------------------------------------VRDFNHFITCYLCRGYLIKPTTVTECLHTFCKSCIVQHFEESN-----DCPKCGIQVHETNPL-EMLRLDNTLEEIIFKLVPGLREKEEQQELEFWRKNQPKENGDVGGVGGDDGDGGADDDYHRSDPQIAICLDCLRNTGQS--------
>A0A4W3GNF5	85	0.245	2.168E-14	103	203	254	4	96	231
-------------------------------------------------------------------------------------------------------LQSLTEELICPICLDLFTDPVNL-DCGHNFCRYCISQSWENKESK---ACPECRTVL----PN-SNMRANWALARMVEKTRKlSLAPVETKRRLHCEEHQEE--------------------------------------------------
>A0A3Q3WLX8	85	0.252	2.168E-14	103	232	254	9	132	248
-------------------------------------------------------------------------------------------------------VKDFNHFITCYLCRGYLIKPTTVTECLHTFCKSCIVQHFEESN-----DCPKCGIQVHETNPL-EMLRLDNTLEEIIFKLVPGLREKEDQQELEFWKKNQPKANGDDGDGAGGDEGGDEDYHRSDPQIAI---------------------
>A0A5D6XX71	85	0.307	2.168E-14	72	200	254	11	129	257
------------------------------------------------------------------------GGADGSSGSGAAACD-----PlLVDARKVTIELVQINEHFVCSLCHGYLRDAQAIKECLHTFCNGCIRPHFMSDKRNN--SCPTCRVEL-GVRPW-EQLMPDPAIQELTVKILPDF--REQDRILAEDFY-----------------------------------------------------
>A0A7K5R982	85	0.310	2.168E-14	103	253	254	0	151	258
-------------------------------------------------------------------------------------------------------MKELNEHIVCFLCAGYFIDATTITECLHTFCKSCIVKYLQTSK-----YCPMCNTKIHETQPL-LNLKLDRVMQDIVYKLgLPSGTEVSLsHLSPAGEEKRIREFYqsrgLDRVTQPSgDDTVGGDPMGLPYSTFDHSRAHYFRYDEHVSLCLEKLSS
>UPI0014258830	85	0.309	2.168E-14	98	247	254	52	191	276
--------------------------------------------------------------------------------------------------PVQVKLTSINQYITCFLCGGYLVDASTVTECLHTFCKSCIVIHVQRS-----ITCPVCDALIHETNPL-SNIRFDRTKQDIIYELLPRIPKEEQA--RFEAFYKSRNLPLP----PSSNEDVPNKRSSAGSYSPVDDLVSVRleFSGASAEC------
>A0A5J6BXQ8	85	0.299	2.168E-14	104	252	254	9	165	278
--------------------------------------------------------------------------------------------------------KDLNEFVTCNLCNGYLIDATTLTECMHSFCKTCIVKYL-----ENFSTCPICNCQLHKGKPY-LDVKSDNVLQSIVYLLFPSVFEEEKKRRKihsnskvkseICyfSREKRDELYKD----PFSGLEDDFISVELIMRNNASSLLNCMeTPPVYLLCPLfltigHLS-
>A0A068YG94	85	0.421	2.168E-14	101	195	254	6	94	279
-----------------------------------------------------------------------------------------------------IPVVELNHLLTCHLCKGYIIDATTVIECLHSFCKTCIINYLDNHN-----TCPVCDTLLHKTRP-QCAIRSDYAMQAIVYKLLPKVFDREMASRR----------------------------------------------------------
>A0A0R3WC59	85	0.421	2.168E-14	101	195	254	6	94	279
-----------------------------------------------------------------------------------------------------IPVVELNHLLTCHLCKGYIIDATTVVECLHSFCKTCIINYLDNHN-----TCPVCDTLLHKTRP-QCAIRSDYAMQAIVYKLLPKVFDREMASRR----------------------------------------------------------
>A0A5J6BTH1	85	0.377	2.168E-14	103	200	254	8	97	286
-------------------------------------------------------------------------------------------------------VKDLNEFVKCNLCYGYLIDATTIIECMHSFCKTCIMKHLEDFN-----TCPTCDCQLHETKPY-LDVKTDKVLQSIVYQLYPSVFKDEMKRRR--EFH-----------------------------------------------------
>A0A310U5E6	85	0.293	2.168E-14	86	240	254	45	198	290
--------------------------------------------------------------------------------------DEGIVEQLSGGeaEEHMINLTDLNPYILCSICKGYLIDATTITECLHTFCKSCIVKHFYYTN-----RCPKCNIVVHQTQPL-YNIRLDRQLQDIVFKLVVNLEQREKTQMHAFykERGLDVPKPNIPQPIPSSRaKPKKMLGPVFRIPPELDVSLLLEF-------------
>A0A673IT70	85	0.277	2.168E-14	106	211	254	7	106	371
----------------------------------------------------------------------------------------------------------LNEELQCSICLDVFTDPVT-TPCGHNFCRTCLNKHW--TNTQTC-FCPFCKETF-SRRP---DLKINTTLREVVQHFMEKLYlGESEVLCDICdERKQKKATEKQAED------------------------------------------
>W6UH25	85	0.421	2.168E-14	101	195	254	6	94	391
-----------------------------------------------------------------------------------------------------IPVVELNHLLTCHLCKGYIIDATTVVECLHSFCKTCIINYLDNHN-----TCPVCDTLLHKTRP-QCAIRSDYAMQAIVYKLLPEVFDREMASRR----------------------------------------------------------
>A0A7K9WB11	85	0.225	2.168E-14	88	202	254	0	123	497
----------------------------------------------------------------------------------------ETSGPPM---ALAGALERLQEEAICPICLEYMSEPVSI-DCGHNFCRGCIAKHCQDKGlwADGPFSCPQCRASCH-----RSGFRPNRQLANIVESIRqlglrgglgpelePGtpLCpQHDERLKLFCEEDEE---------------------------------------------------
>A0A6J0VHC2	85	0.254	2.168E-14	103	212	254	6	111	522
-------------------------------------------------------------------------------------------------------LQHLCDETTCPICLEYFKDPVTV-DCGHNFCQACLTQYWGKPGREA--SCPQCREPC----P-QRDFKPNRQLASIVEiakKFRLQMTRGAEALGKVCERHQEpLKLFCEDDQA-----------------------------------------
>UPI00148CB27E	85	0.264	2.168E-14	59	194	254	14	153	524
-----------------------------------------------------------LHTQQL-DPLRADGGHGARRRRSRSPAEEE------DMARAHISVTE--SQFRCPICLELLKDPVSI-PCGHTYCMDCVNSYWDQA-ESAQLSCPQCRETF---SP-RPVLRRNTVLAEVVDKLklsemvaapqlylvglgeVPcDFCPAEGRLR-----------------------------------------------------------
>UPI0008F9BFE4	85	0.346	2.168E-14	98	195	254	8	99	1183
--------------------------------------------------------------------------------------------------EKRLQLREVNPYLICVLCGGYFVDAASIVECLHTFCWTCIVKYLEKNK-----FCPICDVQAYKTKP-HLSIRPDYTIQRLTYKMVPGLFAKEMKRRK----------------------------------------------------------
>A0A6P8YW78	85	0.299	2.168E-14	95	245	254	4	152	1213
-----------------------------------------------------------------------------------------------DAKDASKELQALNPLITCKICGGYFIDATTVTECLHTFCRSCIVKHFKKS-----LFCPECDVQVERGCPL-NKLRPDPRKQLLVYKIVPRLHQNEVARQ--WNFIKKiQPNYYGPrlllpGDLPEETIRDRIVDKIHVYSPEDKISLSVEFESESP--------
>A0A3B0JP90	85	0.269	2.168E-14	64	250	254	187	380	1601
----------------------------------------------------------------ATSEDASSNGGVSADEEAADTSDLAA--PGTSLGTATTPrpvlLTAVNPHIICHLCQGYLINATTIVECLHSFCHSCLINHLRKER-----FCPRCEMVINSAKP---NIKSDTTLQAIVYKLVPGLYERELMRKRAFYKDRPQEaalatpeQRGDDtehlIFGPTDnmSLSLEYAELGELSTESEVEFLRPRYLQCPAMCRVS---
>R7VGM1	85	0.312	2.937E-14	90	213	254	1	115	205
------------------------------------------------------------------------------------------SAPeAPPQRPL---VSDLHQHLICVLCRGYLVEATAIVECLHSFCRSCIVRNLATSK-----YCPVCDVAITTAKPS-LCIRPDEILQRLVYKIVPNLFEDELKRRKCFYADQPPEERT-NPKAP----------------------------------------
>A0A6P8EYJ4	85	0.234	2.937E-14	103	251	254	9	145	210
-------------------------------------------------------------------------------------------------------VKDFNHFITCYVCKGYLIKPTTVTECLHTFCKSCIVQHFEESN-----DCPKCGIQVHETNPL-EMLRLDNTLEEIIFKLVPGLRESEQQQEMEFWKRNKSKENGEDGS-PRAKRARLDDEEDDDGDKDYHRS-----DPQIAICLDCL--
>D6WV47	85	0.384	2.937E-14	100	190	254	3	87	214
----------------------------------------------------------------------------------------------------KIKLKSLNPYITCNICKGYLIDATAITECLHTFCKSCLIKHLEANT-----NCPTCDMVIHHSYP-RQYINFDRTMQDIVYKLVPGLQESE---------------------------------------------------------------
>A0A6P7Y828	85	0.287	2.937E-14	103	249	254	8	151	215
-------------------------------------------------------------------------------------------------------VKEFNPYITCYICKGYLIKPTTVTECLHTFCKSCIVQHFEESN-----DCPKCGNQVHETNPL-EMLRLDNTLEEIIFKLVPRLREDGSpKAKKARtDEDYENE---DDKDYhrsdPQIAICLDCLRNNGQSGDNVVKGLMKKFIRCSTRVTV----
>A0A1I8G6A5	85	0.280	2.937E-14	92	216	254	7	121	230
--------------------------------------------------------------------------------------------PGQTAKNKRVKLKSLNHLITCKLCKGYLIEAATVTECLHTFCKSCIVKYLETKN-----TCPDCGILIHHSHPL-HYISLDRTLQDVVYKLVPNLLQRE----REREENATEKFHTAGGATAASS-------------------------------------
>A0A5F9DN75	85	0.392	2.937E-14	112	195	254	1	78	232
----------------------------------------------------------------------------------------------------------------CVLCGGYFIDATTLIECLHSFCKTCIVRY-----PETSKYCPICDVQAHKTRPL-LNIRSDKTLQDIVYKLVPGLFKNEMKRRR----------------------------------------------------------
>A0A060X1J8	85	0.250	2.937E-14	98	251	254	2	144	235
--------------------------------------------------------------------------------------------------TQRTPlVKDFNHFITCYLCRGYLIKPTTVTECLHTFCKSCIIQHFEDSN-----DCPKCGIQVHETNPL-EMLRLDNTLEEIIFKLVPGLrDKEEQQEIDF--WRKNKSKENGQGDCLGSRLGLSDDEDGDEDGQDYHRS-----DPQIAICLDCL--
>UPI0011EA0861	85	0.240	2.937E-14	103	251	254	9	155	246
-------------------------------------------------------------------------------------------------------VRDFNHFITCYLCRGYLIKPTTVTECLHTFCKSCIVQHFEESN-----DCPKCGIQVHETNPL-EMLRLDNTLEEIIFKLVPGLREKEEQQELEF-WRKNQPKENGQESlrCPRLAVPDAGGEGGDCGGNEADGAGEDDYHRSDPqiaICLDCL--
>UPI0009B2F3E8	85	0.366	2.937E-14	87	195	254	7	101	338
---------------------------------------------------------------------------------------MEKMQP---NR---IKITDLNPHLTCPLCAGYLIDATTIVECLHSFCKTCIVAFLETNK-----FCPRCDVQXPNTL---FFSRADKTLQDIVYKLVPGLFKDEMKRRR----------------------------------------------------------
>A0A662X7H6	85	0.283	2.937E-14	60	199	254	19	158	358
------------------------------------------------------------YNDLVKKTPKGHVSVRSKYEEMELVEDCTLFdiyrqprPPVTDpNATKTLPVRVLNADLTCPICLGIIKETMVVMECLHRFCGACISTAIRQNQ----RQCPSCRIHI----PSKRSLRPDRNFDELVRKIHPNLAEFERNENQIIER------------------------------------------------------
>UPI00193F5C8C	85	0.232	2.937E-14	102	244	254	5	160	476
------------------------------------------------------------------------------------------------------PVESLQEEATCPICLEYFKDPVII-DCGHNFCRACITQCWERPDTD--ISCPQCRETVQqgNLRPIRRLANVVEIVKRLslqVAKGAgeERVCgEHQETLKLFCEEDQTSVcvvchLSRDHRDLrviPIKEAAQEYKEKLQGALGPLRKELEEALALTS---------
>UPI0004626F66	85	0.266	2.937E-14	99	215	254	2	117	487
---------------------------------------------------------------------------------------------------AGISFQDLAQEATCPICLEYFKDPVTIAECGHNYCRACLAKFWGESAEAGL--CPECRE---TGR--RKNLIPNRPLSNIV-KILPteeyHLQEEnvAEGPRTVCEKHQQpLKLFCRDDVTPVC--------------------------------------
>UPI000E77C2FD	85	0.265	2.937E-14	70	200	254	36	167	540
----------------------------------------------------------------------GVVGWAAGCLQRAERTDT---HPAAMASPAT--AGDIKDDAICSICLGYLTEPVTI-ACGHNFCRACITQYCEQWGTGTPLTCPQCRAQFQK-----GEFKPNTQLNNIVQKLqqlglKPGkgqkekLCeRHEERLKLFCEED-----------------------------------------------------
>UPI00084B5A5F	85	0.345	2.937E-14	89	195	254	828	923	1245
-----------------------------------------------------------------------------------------TSEP-----RTRIPMDVVNTHFICSLCNGYFVDATTIVVCLHSFCCACIVRYLEHS-----VFCPVCEVLLHATVPT-SKLRPDPQLQALLYAILPELYYEEQRRRR----------------------------------------------------------
>A0A151MXI0	85	0.241	2.937E-14	99	201	254	2	109	1644
---------------------------------------------------------------------------------------------------AQNPIGNLQDEATCPICLEYFTQPVTL-ECGHNFCRDCITQCW-NRLQPKC-FCPQCRQDVQ-----QKNLRPNRQLENIlkIAKQLtvqavkgaggKEVCQEHQePLKLFCEEDQ----------------------------------------------------
>A0A084VEU3	85	0.294	2.937E-14	89	207	254	104	212	1815
-----------------------------------------------------------------------------------------SSGPLSPYRPSRVTLGSVNACITCNLCKGYLIDATTIVECLHSFCHSCIIKHLHTEQ-----YCPQCEVMINKAKP---NIKPDVPLQSIVFKLVPELYENE--LRRRRDFYRDHPASA----------------------------------------------
>A0A087TCI5	85	0.388	3.978E-14	100	184	254	2	80	81
----------------------------------------------------------------------------------------------------RLKVTDINPHFICVLCDGYLIDATTIVECLHSFCRTCIVRYLENSK-----YCPVCDVQVHKTKPL-LSIRSDKTLQDIVYKLIP---------------------------------------------------------------------
>A0A225VAH0	85	0.368	3.978E-14	95	215	254	3	122	243
-----------------------------------------------------------------------------------------------DARTVTVKLAELTEHLGCALCNGILRDAHTIPDCLHSFCKSCIYRHFLV---KGSCVCPKCNKKLNPL-PTSTLIT-DQKLQDVVDRIFPEFKEEEALLEKEFytknDFKMKDESELDGANGSSS--------------------------------------
>UPI0001CBB3B6	85	0.327	3.978E-14	103	213	254	6	112	252
-------------------------------------------------------------------------------------------------------VREFNHFITCSICGGYLIKPSTIAECLHTFCKSCIVRHFEESK-----NCPRCGIQVHETHPC-EMLRMDKTMEDIVFKLVPGIQEREKQRERdfWTSRESEEPKQGGGNDEP----------------------------------------
>UPI00074FC302	85	0.284	3.978E-14	102	202	254	5	99	329
------------------------------------------------------------------------------------------------------PVRELSEELTCPICLEYFSDPVILTECGHHFCRDCLTRSWGES-ETAEASCPVCKQTART-----RDLRPNRQLANVVE-IAKRLsLHGGEAEERICEKHRE---------------------------------------------------
>UPI00193F0480	85	0.247	3.978E-14	99	215	254	2	113	478
---------------------------------------------------------------------------------------------------AANPAQALQDEVTCPICLEYFKDPVSL-DCDHNFCRACITQCWEGFDTD--ISCPQCREIF----P-QRNLRLNRQLRNIVEaarELRMQTVKEPEPERL-CEKHKEpLKLFCKEDEIPIC--------------------------------------
>UPI00193FA48E	85	0.275	3.978E-14	105	200	254	8	99	497
---------------------------------------------------------------------------------------------------------DMREEVTCPICLEYLTDPVSV-DCGHNFCRGCVTQYCAEWAGHGSLTCPICRSQI-----LKGNLRPNWQLGNLVEKMkHVAVCARHQkTLDLFCEED-----------------------------------------------------
>UPI0007B40001	85	0.250	3.978E-14	94	232	254	257	409	523
----------------------------------------------------------------------------------------------LRNMEAKELIENLKAELTCSICLGYFTDPVTALKCGHTFCKDCLLQCDEQADAT--LTCPECKAvtRFSDTVPIKNLQDFSITGKTLIQKLlfsLPLLttCdQHGEKEKLFCEQDQKlicgscllTQEHKDHQDLPLQMAADKCKKKLQETLNVL---------------------
>UPI00146DCC8E	85	0.245	3.978E-14	62	194	254	7	154	625
--------------------------------------------------------------DPAPSQQQGTAAPATTPTQQAEVQDSfpgSTELPPAPVIMAQANISVTESQFRCPVCLDTLKEPVS-TPCGHTYCKTCINNYWDQA--EGHFSCPQCRETF---SP-RPVLRRNTVLAEMVDKLklsemlsapelfmggfgdVPcDFCPSESRLR-----------------------------------------------------------
>UPI00158FF45F	85	0.252	3.978E-14	99	247	254	453	609	955
---------------------------------------------------------------------------------------------------AGGHIQRLRDEATCSICLDYFKDPVTIAECGHNFCRSCLIQYWGESEAEA--SCPQCRKTVQrrSLIPNRQLANMVEIAQNLSlqegreeGGGKGRMCKEgkgEGGKGRVCEKHREpLKLFCKEDEAPICVVCDKSKEHKPHEVIPLEEAFE---EYKREIC------
>UPI0013EE8053	85	0.250	3.978E-14	88	211	254	14	125	1454
----------------------------------------------------------------------------------------QSTERTGSARQ----LSQFNEQFTCHICRGYMIDPTTVDNCYHTYCRSCILKHL-----LRDVYCPQCKSS-GGKHISEDNLRSDDTLRALIYKLVPGLYQRE--CERLAEFKEQHQELAAEED------------------------------------------
>UPI001126D807	84	0.250	5.389E-14	99	202	254	2	109	136
---------------------------------------------------------------------------------------------------AENPAKRLRDEASCPICSDYFTNPVTL-DCGHNFCHSCITQTWEGRDTN--FPCPQCR----KTSK-KRNLRTNKTLANvteIAKKLClssvrqkeENLCeEHEEKLKLFCEEDQR---------------------------------------------------
>A0A6A4NG15	84	0.252	5.389E-14	12	201	254	15	192	202
------------DTFSHLSNHHLQQQQPKQHEDEDEENEEVDEELEEAEEEKDYGDEEEAEEDEETCQHQNDNNDEKPQNSDET--------PSSDSDDKSefvyIELQEVRKDVQCPICLGIIKKTRTVMECLHRFCRECI----DKSMRLGNNECPACRTHCASRRSLRDDLNYD----ALIASLYPNIEKYEEEELEFCEDEK----------------------------------------------------
>A0A6P7KS65	84	0.262	5.389E-14	103	213	254	9	120	238
-------------------------------------------------------------------------------------------------------VRDFNHFITCYLCRGYLIKPTTVTECLHTFCKSCIVQHFEESN-----DCPKCGIQVHETNPL-EMLRLDNTLEEIIFKLVPGLREKEEqqeidfwKRNQPKENGQTENLRCPRFGLP----------------------------------------
>V4ADD6	84	0.330	5.389E-14	95	206	254	26	129	259
-----------------------------------------------------------------------------------------------DESKVYVPVVNINCYLTCGICKGYLYEASTITDCMHTFCKSCIVK-FTEKN----VHCPTCNIVIHPTEPL-INIKLDRTLQDILYSLLPHVAEEE--LEREKKFYEIHGIE-----------------------------------------------
>UPI000B8F69EC	84	0.305	5.389E-14	95	214	254	21	130	263
-----------------------------------------------------------------------------------------------SEDEPKLPINQFYPYIRCALCCGFLIDATTITECLHTFCKSCIVKHFFRSN-----RCPTCSIVVHQTQP-HYNIRPDRQLQDIVYKMIP-FLEE----GKCMEQDSSKGMRADPsNSXPS---------------------------------------
>UPI0015926B17	84	0.248	5.389E-14	63	202	254	35	181	380
---------------------------------------------------------------WMQRQESGPAheCVPLNDHLMEQANISEKLPPISSSIMAPSLFVDVGEEATCPICWEYLTDPVTL-DCGHNFCQGCIVNYCDTwePMQMGDLKCPLCKARMR-----RGNFRPNWQLANIVEKIkfLPpnkggkDLCKRHnEKLHLFCKEDEE---------------------------------------------------
>UPI001017122F	84	0.276	5.389E-14	55	201	254	13	155	453
-------------------------------------------------------DHHHHtkHHHQEKTEEEEDAQQQEDNYESNGSDSHRApSSPSEDNSEFVF-VEllEIRKEVQCPICLGIIKKTRTVMECLHRFCRECI----DKSMRLGNNECPACRTHC----ASRRSLRDDPNYDALIAALYPDIEKYEEEELEFREEDK----------------------------------------------------
>A0A1S3TGW7	84	0.274	5.389E-14	57	201	254	13	156	454
---------------------------------------------------------DHHrhtkHHLQEKTEEEEDAQQQEQDNYESNGSDSHRalSSPSEDNSEFVF-VEllEIRKEVQCPICLGIIKKTRTVMECLHRFCRECI----DKSMRMGNNECPACRTHC----ASRRSLRDDPNYDALIAALYPDIEKYEEEELEFREEDK----------------------------------------------------
>A0A7K8WZA9	84	0.269	5.389E-14	104	201	254	0	99	470
--------------------------------------------------------------------------------------------------------EQLWDEASCPICLGLFQDPVSI-PCGHNFCRGCIERCWEGS--GGSPGCPRCRAPAPerSLRPSRELGNVAEILGGL-CPPVPgpgGFCQrHGEPLKLFCRDHQ----------------------------------------------------
>UPI0013F26D2C	84	0.252	5.389E-14	99	215	254	2	113	981
---------------------------------------------------------------------------------------------------AANPAKTLQDELTCPICLDYFKDPVSL-DCDHNFCQACITQFWEGLATD--VSCPQCRVTF----P-QRSLRLNRQLRNVVEaarelRLSPG--REPEPERL-CEKHKKpLKLFCKEDEIPIC--------------------------------------
>B7QCN2	84	0.291	5.389E-14	102	252	254	35	188	1230
------------------------------------------------------------------------------------------------------PVASLNSCLSCPLCRGYLVDAVTLVKCLHSFCKSCILKHLETGS-----SCPVCELRL-SKINMEVQLRRDEILQNIVYKAIPGLYQNERA-TLTPEEKGEldnsssgRVIFSPDEAVSLSLEYKHIVSSRVEGGDSTPGTCNPAFKEPVKrylNCPAAVT-
>UPI0009A3668F	84	0.237	7.298E-14	98	202	254	1	109	211
--------------------------------------------------------------------------------------------------EAGGKISWLEDELSCPICQDIFKNPVS-PPCQHNFCWACLMSYWKKKRNS---ECPVCRE-IYSTKDLKW----NRTLANIVESFLKEFTKEQEvghadpvcslhkeVLKLFCQEDQE---------------------------------------------------
>A0A3Q2ZSP9	84	0.274	7.298E-14	103	215	254	9	113	279
-------------------------------------------------------------------------------------------------------VRDFNHFITCYLCRGYLIKPTTVTECLHTFCKSCIVQHFEESN-----DCPKCGIQVHETNPL-EMLRLDNTLEEIIFKLVPGLREKEEQQE--FEFWRRNQPKENGQEIPRC--------------------------------------
>A0A3M7T0F6	84	0.292	7.298E-14	97	252	254	2	173	299
-------------------------------------------------------------------------------------------------RTLSLKIGQVNSYLVCPLCKGYLIDSYTINECLHSFCKSCIIKYIKRKE-----CCPVCKINIIKDRMN-LFLKPDVNLQCIVYKIVPELFKKEMKRRRqfylthpkALKFLKKKKIfdkeavgELDDdifvIDKYTDISLSIEYSDTGLADVCESARYKELDPPSSKIylqCPATLS-
>A0A3P8SGH8	84	0.260	7.298E-14	72	194	254	27	162	301
------------------------------------------------------------------------AGTASYQQERREQAHRKPPEDGGDPEMAQANISVTESQFRCPICLDILKDPVSI-PCGHTYCMACISNYWDQA-ESGHFSCPQCRETF---SP-RPVLRRNTVLAEVVDKLklsemvaapelylggvgeVPcDFCPAESKLR-----------------------------------------------------------
>K7FBL5	84	0.276	7.298E-14	102	202	254	5	110	305
------------------------------------------------------------------------------------------------------PAQEIQEESKCPICLDYLTDPVS-TDCGHSFCRGCITQYCEAHTQRDydSLYCPSCRTQIQK-----GALRSNYQLANIVEKLrqldfSPGnenpCGRHGKALDLFCEEDWE---------------------------------------------------
>UPI00073FB976	84	0.222	7.298E-14	106	252	254	5	165	309
----------------------------------------------------------------------------------------------------------LEEELTCVICLGLYKEPAVL-PCQHSFCLRCIQDYWVNKDNKDVYDCPQCRCAF----PSPPSLEKNFTLCNIVEKLwvrrsqpdvlVPgvlcDFCMDVSSRaiktclkceTSFCSFHlQTHITKLD----P-KEHKLVNPIGSFLERKCSEHGKTLEFYCREDQCCVCVS-
>A0A1I7XJG6	84	0.342	7.298E-14	55	197	254	279	406	428
-------------------------------------------------------RESGTKRKRASKTALEPKAKILKKENEADIRDVEVKE------SYTLPLKKINAHVTCGLCKGYLIDATTIIECLHTFCKSCLLNYFEEED----NCCPKCKQLIHQSHPSHYVA-FDRTMQDIVYKLVPG----PELLKTYC--------------------------------------------------------
>UPI000D723E53	84	0.256	7.298E-14	99	201	254	2	109	452
---------------------------------------------------------------------------------------------------ASHLARSFQEEVTCPICLEYFTDPVSI-ECGHNFCQACLSQCWGES--EPNFSCPQCRETI-----TQRHLRPNYQLGNLVE-LVkclrlpmgpalegqPGCEKHQEALKLFCREDQ----------------------------------------------------
>UPI00189B7974	84	0.219	7.298E-14	107	244	254	5	150	461
-----------------------------------------------------------------------------------------------------------EEDLCCPVCQEVFKDPVLL-PCSHSFCKVCLKNWWREKPAQ---ECPVCRKRSSNVDP-----ACNRALKNICESFLqenhqrasEALCSlHSEKLRLFCLDHQEpvclvcrdSKKHTDHRFRPIDEAAEEHREDLLRSLEPLKEKLEVQKKVHS---------
>K7FZA1	84	0.257	7.298E-14	90	213	254	0	127	490
------------------------------------------------------------------------------------------VEPGGTPPPAPAPSPRFKEELLCPICYDPFREAVTL-CCGHNFCKACVSRSWAHQPRH---ACPVCKEEVSSLD----DLRVNHTLNNLVEMLLreesrrgaqagPALCAlHGQEAKLFCQEDKELVCPACQASKP----------------------------------------
>A0A3B1J437	84	0.206	7.298E-14	68	202	254	10	163	529
--------------------------------------------------------------------EKPDLVSSNRTKMPSHDKTEKPKRPEVSSLVAKGPAQRLSRDLTCSICLDLFKQPVSL-PCDHTFCQACIVGYWNGPRAPGQPgtgSCPQCRKIFHG-----QSYRPNRIVANIVESYcqgleesggrldvvttvtsmmpVPRCGRHCEELKLYCEEDQE---------------------------------------------------
>A0A2P4W4K6	84	0.283	7.298E-14	92	249	254	302	457	547
--------------------------------------------------------------------------------------------PKVTNnfRRATVKyeMEVLNPFITCSICDGYIVDATTIIDCMHTFCKSCLLKYFDADN----KTCPTCGTFIHGSHPT-HYVTYDRAFNDLVNQFVPKLEDKELEARKKFLRDCREAI-GIDTAAEDRERAERLEKERVTGTNRCYPLERPRFSHHRDDCQV----
>G0NYJ7	84	0.290	7.298E-14	92	249	254	316	471	561
--------------------------------------------------------------------------------------------PnVMTNfRRATVKynMEVLNPFITCSICDGYIVDATTIIDCMHTFCKSCLLSYFDNDN----RTCPTCGTFIHGSHPT-HYVTYDRAVNELVNQFVPKLEKKEMESRKQFLRDCREAI-GIDTAAEDRERQERLERERITGTNRCYPLEKPRFSHHRDDCQV----
>A0A2I4C2D4	84	0.260	7.298E-14	87	201	254	0	117	563
---------------------------------------------------------------------------------------MRLVQPWPQRGEMAQKAVQLDrEAFCCSICLDLLKDPVTI-PCGHSYCKNCIKTYWNEEDQKGIHNCPQCRQTFRQM-P---VLKKNTMLAVLVEQLkktklqvVPADLGPEDVVCDVCTERK----------------------------------------------------
>UPI00140395E1	84	0.331	7.298E-14	100	244	254	4	132	631
----------------------------------------------------------------------------------------------------SLPLSRLQSNLTCSICQGYLIDATTITECMHTFCKSCLLQ----RVESGRTFCPRCGIQLQRSR-LGEQLKLDHAVQALVYAAVPGLWHEEQRRR-------KH--FVDHH--PLSTSVAPPLQHPTCFSPADPISLSLDFIPQS---------
>A0A6P8TDZ1	84	0.248	7.298E-14	55	198	254	228	369	1148
-------------------------------------------------------DEPG-PSDTKQRAESTVSMWSLKSDRSKELLPYFSNEPGPSDtkgkRKSGVPVEE--QLSSCALCQDVLKDPVS-TSCGHWFCRKCITSYWEQRPPSGDPSCPQCRERPRTRAGLQtasqsSSVRADSGLQEVLD-------EHRLSLRRRCE-------------------------------------------------------
>A0A6J1TQH8	84	0.282	7.298E-14	98	253	254	2	141	1246
--------------------------------------------------------------------------------------------------PKKAELKDLTPLITCHICKGYFVDATTVTECLHTFCRSCIVKHFKRS-----LFCPECDVQVEKGCPL-NKLRPDPRKQLLVYKMVPRMHANEM-------ERQQQFLKKYAVANPMSQNGGKSTGQRPLLPENLSDVETVRDRIVDKI---HLYS
>A0A0A1XAZ8	84	0.234	7.298E-14	72	251	254	375	561	1531
------------------------------------------------------------------------ASKKAAGPPLVTADDASADNLIVD-KPRKVLLSVMNPHIICHLCTGYLIDATTIVECLHSFCHSCLIKHLRTEQ-----YCPRCEMMINTAKP---NIKPDTTLQAIVYKLVPGLYERELMRKRAFykdrpadaaiatpEQRGEDTEHLIfsPSDCMSLSLEFADTDELVRQKSDYGEFLKPRYLQCPAMCTVgHL--
>A0A6P8QRS5	84	0.258	7.298E-14	103	202	254	243	347	1573
-------------------------------------------------------------------------------------------------------VENLQEEATCSICLDYFKDPVM-TKCGHNFCRSCISLCW-QSLDSSSFTCPQCRKR--SHKPL---LTPNRQLASMVkiaQELGPSACslqqetqceKHGEKLKLFCEDDQK---------------------------------------------------
>K3WCL9	83	0.375	9.884E-14	93	203	254	2	109	117
---------------------------------------------------------------------------------------------VADTRTVSIQLSQLAEHLTCTLCQGMLRDAQTIPECLHSFCKSCIYRYFlVQCDPNAPKACPKCNMSL-KARPI-MTLISDQKVQDVVDKVFPEYKKRDRELET--EFYERH--------------------------------------------------
>A0A1B0D0E1	83	0.275	9.884E-14	87	200	254	0	103	166
---------------------------------------------------------------------------------------MTSTTAVGSNvPHPRRKVRDFNSLITCSVCQGYIIEATTITDCLHTFCRSCILKHLERSN-----FCPTC-----SAKPVTvSNLRPDRILKTLIYKLVPGLYQSES--QRVAEFH-----------------------------------------------------
>J9FD86	83	0.275	9.884E-14	92	251	254	4	156	186
--------------------------------------------------------------------------------------------PALIGDEYKILLKTLNPHITCPLCKGYFIEATTVTDCLHTFCKSCLLKHFENVN----NCCPKCSNLIHQSHPS-HYVSFDRTMQELVYKLVPGVQIREEENQNA--FLRTVKIEPGENGSPEKLEIDENTVDSSSETRECSGDLMGKHHRSDEQVAVEL--
>UPI001939B950	83	0.345	9.884E-14	101	213	254	8	108	225
-----------------------------------------------------------------------------------------------------VKLRDLNEHITCFVCGGYLIEATTIVDCLHTFCKSCLIKRLLSKN----YDCPKCGNQIHHSHPLQY-IGYDRTLQDVVNKLVPSL----QRLETAREEKFYHER---GLDCP----------------------------------------
>A0A7J7JHY7	83	0.350	9.884E-14	102	216	254	3	113	231
------------------------------------------------------------------------------------------------------PVQlsSLTSHLICKLCSGYLIEATTIIECLHTFCKSCIVRYLDEDN-----KCPECQLQIHQSHPL-SYIMLDRKMQDIVYKAVPGLQAKEEQRIKDFYAQRKLPLPQEVQSVESSS-------------------------------------
>UPI000719DA74	83	0.260	9.884E-14	96	214	254	3	113	233
------------------------------------------------------------------------------------------------GHERSVKLKKINLNITCWLCKGYLIDATTVTECLHTFFKSCIVKXLEENN-----TCPTCEMVIHQSHPLQY-FRFDRTMQDIVYKMVPNLQEKETKRER--EFFRRRGLPYVKSPPPG---------------------------------------
>A0A7S2SQ63	83	0.335	9.884E-14	61	215	254	0	152	265
-------------------------------------------------------------QEQEEEEEEEERQKESALPPPPAPED-----PAaeSDGRTVKLDMDRLNSLFTCRICGGYFRDAHTITECLHTFCKSCLLKSF----NEGYNVCPHCKVDLGP-QP-RNLILYDRTMQELVNKVLPGLDREDEekeaDFYAARGIKRKAIEQPTDEQAmaqPSS--------------------------------------
>UPI0007712D48	83	0.238	9.884E-14	92	253	254	27	186	268
--------------------------------------------------------------------------------------------PLRNEEEVKVKMKELNEHIVCFLCAGYFIDATTITECLHTFCKSCIVKYLQTSK-----YCPMCNTKIHETQPL-LNLKLDRTARDCPQgQMCPGVSLSHLSLageeKRIREFYQSRGL--DRVTQPSgDDTVGGDPMGLPYSTFDHSRAHYFRYDEHVSLCLEKLSS
>A0A7S2NRS4	83	0.315	9.884E-14	65	213	254	15	155	270
-----------------------------------------------------------------SDESSEDKASTEISQKSNDDAVVKYPPPIIENGFASFSIPSINSHLICSLCNGYYREPHTIPECLHTYCKSCLYMSF----RSGFKNCPKCNKSL-EPDPYKAVL-FDRTMHEIVNKIFPHL--AEQDAKDEEEFYMRRGIKRKQESKP----------------------------------------
>UPI000D71EC3A	83	0.260	9.884E-14	99	202	254	2	110	309
---------------------------------------------------------------------------------------------------AMIPAWEIQEESKCPICQDYLTDPVSI-NCGHNFCRGCITQYCETWRKLGsdPLCCPSCRARIQK-----GALRSNYQLANIVEKLkkldlSPgneNLCgRHGKGLDLFCEEDWE---------------------------------------------------
>A0A7E4USY2	83	0.352	9.884E-14	96	200	254	76	174	321
------------------------------------------------------------------------------------------------NR-LDLPLVALTPFITCKLCRGYYVDVLTVEDCLHSFCKSCLLKHFDETD----NTCPTCGNMIHQSHPT-HYVRFDRQLQDIVYKIVPGMQEEEQRRRAAFWAK-----------------------------------------------------
>UPI00193A5556	83	0.350	9.884E-14	100	213	254	105	212	328
----------------------------------------------------------------------------------------------------KVPVCEINENICCKLCCGYLVNATTIKECLHAFCRSCIVHHFQTSQ-----RCPVCDVLLHETDPL-AYVKHDVLLQDIVCKLLPGLDRSEKNREDEFYEKYHAHQNNDFLDPP----------------------------------------
>UPI0011CF79CC	83	0.270	9.884E-14	105	202	254	8	101	396
---------------------------------------------------------------------------------------------------------DMREEATCPICLEYLTDPVSV-DCGHNFCRGCVTQYCVEWAGRGSLTCPICRSQI-----LKGNLRPNWQLGNLVEKMkHVAVCTRHKkTLDLFCEEDEE---------------------------------------------------
>UPI0015925511	83	0.308	9.884E-14	102	202	254	3	101	477
------------------------------------------------------------------------------------------------------PVESLHKEATCSICLEYFRDPVSI-PCGHSFCRSCIAQCWKERSTD--FSCPQCR-----VVSLQRNFRPNRELGNVVEiaKRLGSGAEQEEpgggGGRQVCEKHRE---------------------------------------------------
>UPI0003C916BD	83	0.238	9.884E-14	88	201	254	15	134	498
----------------------------------------------------------------------------------------KEYEGAMDAVEL---ARKLQEEATCSICLDYFIDPVM-TTCGHNFCRECIQLSWEKakgkkgrRKRKSSFSCPECR----EMSP-QRNLRPNRLLTK-VAEMarqHPglqkrDLCQvHQEPLKLFCEEDQ----------------------------------------------------
>G3URL0	83	0.266	9.884E-14	90	202	254	18	129	816
------------------------------------------------------------------------------------------SEPSRKPMATQSPLDSLQSEASCSICLGYFQDPVSI-PCGHNFCRDCIARCW--EGLEGNFPCPQCRKTT-----SHKNFRPSRELANIASiarQLnlrSSTWCKQHcEALKLFCKEDQE---------------------------------------------------
>A0A3Q0JED8	83	0.363	9.884E-14	97	195	254	16	108	935
-------------------------------------------------------------------------------------------------RSDKLLVRDVNPHLLCVLCRGYFVEATSIVECLHSFCKSCIVKYIKTSR-----YCPICDVQLNRQDPF-LSLKPDEILQRLCYKIVPGLYKSEKLRRK----------------------------------------------------------
>A0A1J1I6N3	83	0.306	9.884E-14	97	207	254	166	266	1273
-------------------------------------------------------------------------------------------------RSEKISLNDVHPYITCFLCRGYLIEATTIVECLHTYCHSCLMKHLTKEK-----CCPQCDMSINKSK---TNIKYDATIQSIVYKLVPGLYQKELLRRRA--FYKQHPLEA----------------------------------------------
>A0A3M0JK38	83	0.343	1.338E-13	97	195	254	2	83	148
-------------------------------------------------------------------------------------------------RTTRIKITELNPHLMCALCGGYFIDAATIVECLHSFCRTCIVRYLETNK-----YCPMCDAQVR------------QTLQDIVYKLVPGLFKDEMKRRR----------------------------------------------------------
>A0A674K8F7	83	0.270	1.338E-13	99	201	254	2	107	220
---------------------------------------------------------------------------------------------------ASGQVKDLQEAVICSICLASFNDPVILIKCGHNFCRSCITQYCKESKTSPSYPCPQCREPFR-----EGEFQPNRELRNVVEitkKIPePGgkkaCEKHEELLKLFCEVDQ----------------------------------------------------
>A0A1D1UGJ7	83	0.260	1.338E-13	103	244	254	7	144	226
-------------------------------------------------------------------------------------------------------MKELTSLLRCPLCHGQIVDATTITECLHTFCKSCIVKFLEDNT-----SCPTCGSLIHQSYPL-DYISHDRTIQDIVNKVFPDLKQRESDRELQFYRDHpkiKNPKRLDTK--PYSAPPPKPAASQNINDYHRsDEQLSVQLECKS---------
>A0A212D5F4	83	0.234	1.338E-13	86	251	254	9	194	249
--------------------------------------------------------------------------------------DLEEVTSSSSTMATAASVTSLADEVNCPVCQGTLREPVTI-DCGHNFCRVCLTRYLeiTSPDPEEPPTCPLCKEPF---RP--GNFRPNWQLANVVEnierlKLVtqmdsdeedvcPehgekvyYFCeDDEMQLCVVCREAWEHRAHtvrfLEDAAGPYRTQVATKKQKVISEFAHLSQFL----EEQQSILLAQL--
>A0A1S3IKS6	83	0.388	1.338E-13	95	201	254	8	109	292
-----------------------------------------------------------------------------------------------DKNAQLVHLNELNPFLTCGICKGYLIDATTITECLHSFCKSCIVRH-----GQFYLNCPTCNLQIHPTLPL-LHCKLDSQKQDIVFKLLPNIYKNEQKRRKLFwKEYQ----------------------------------------------------
>A0A183LJM2	83	0.302	1.338E-13	101	209	254	7	109	370
-----------------------------------------------------------------------------------------------------VKLSSINGHLICGLCGGYLIDATVLTECIHVFCRSCILKYLLEHK-----ICPLCQSLIQETRPG-QALRPDVALQRIVYKLVPGLLKTEMKRISEFKELYLKELSCTD--------------------------------------------
>A0A5D6XKN8	83	0.314	1.338E-13	92	212	254	60	175	407
--------------------------------------------------------------------------------------------PVTDPRaTKTLPVRVLNAELTCPICLGVIRSTMVVMECLHRFCGECIQKCLRLSN----RECPSCRIHI----PSKRSLRRDENFDALISKIYPDLAAFERDEAKLIEEinRSRHYNNAFTESA-----------------------------------------
>UPI000F4DA6D3	83	0.258	1.338E-13	98	251	254	2	131	418
--------------------------------------------------------------------------------------------------EASISVDQLSvDQFICSVCLDLLKDPVTL-SCGHSFCKVCINGCWDQEDQKDVYSCPQCR---DTFTP-RPVLRRNNMLAEVVEKL-----------------KKKTEVQA---ASPDHCYTGPGDVECDFCTGRKHKAVKSCLVCVASFCETHL--
>A0A4W4G790	83	0.252	1.338E-13	98	201	254	14	123	448
--------------------------------------------------------------------------------------------------PKQSALEELHTELTCPICLDMFNEPVIL-ECGHHFCRSCIRQCWEAKSEES-TSCPKCRKRC--TRSLRPNSLLCNVVQS-VRRLssvtashaepVSNLCtDHEEKLKLFCEDDQ----------------------------------------------------
>UPI00145AA521	83	0.248	1.338E-13	106	238	254	4	148	462
----------------------------------------------------------------------------------------------------------LEEELICSICHELFKDPVVL-SCSHSFCKVCLKNWWRDKLKK---TCPVCQRDFPPiNRALRSLAPRNLALRNLVQKYeeqreqNPPLCKlHSERLRIFCLDHEEpvclvcrdSRTHTDHKFSPLEEAAEDLREKLRRIIRPLQDKLQV---------------
>UPI00186AC3FA	83	0.270	1.338E-13	99	232	254	1	131	469
---------------------------------------------------------------------------------------------------ASFPklIQNFQEELICSICTDYFKDPMSI-ECGHSFCHSCLFRSW--QEASTPFSCPECRS-VSQARNFRANARLGK-LAAIAKTLRPHCLQNPGGHSK-CETHQKvHKLFCEDDQSPICVSCSESKEHKAHTLRCI---------------------
>UPI0018E79EDA	83	0.238	1.338E-13	102	211	254	5	111	476
------------------------------------------------------------------------------------------------------PLRKVSEEATCSICLEYLAEPVTI-DCGHNFCRVCITQYSEHGEPESdtKFPCPQCRAPFQK-----QKLRPNTQLADIVENIKKlRLQPRKEQKKNLCERHQEKLQLFCEED------------------------------------------
>UPI0010A3659D	83	0.256	1.338E-13	100	201	254	4	109	478
----------------------------------------------------------------------------------------------------STALQELRADLTCPVCLDLFRDPVLL-DCGHHFCRRCVRRCWDATPGDERAACPRCRAPCRAREP-----RPDSLLGD-VAETVrratagPrdpaGLCaEHREELKLFCEDDQ----------------------------------------------------
>L9KW36	83	0.302	1.338E-13	103	211	254	8	110	653
-------------------------------------------------------------------------------------------------------VKDFNPYITCYICKGYLIKPTTVTECLHTFCKTCIVQHFEDSN-----DCPRCGNQVHETNPL-EMLRLDNTLEEIIFKLVPGLREHDTLKVDKSKVDEEGDENQDDKD------------------------------------------
>M7AL59	83	0.279	1.338E-13	86	201	254	397	517	1073
--------------------------------------------------------------------------------------DYERGQSHLSSRRAMATVEKLQEEASCSICLEYFQDPVSI-HCGHNFCRACITQCW--GELAINFSCPQCRQTAQ-----QRNFRLNRELANMVElvkqlKLPPakepeaeRVCeKHREPLKLFCVEEQ----------------------------------------------------
>UPI00143F88AE	83	0.280	1.338E-13	72	250	254	205	390	1611
------------------------------------------------------------------------GGASADEEAADTSDLAATGN--TDLGTATTPrpvlLTAVNPHIICHLCQGYLINATTIVECLHSFCHSCLINHLRKDR-----FCPRCEMVINSAKP---NIKSDTTLQAIVYKLVPGLYERELMRKRAFYKDRPQEaalatpeQRGDDtehlIFGPTDnmSLSLEYAELGELSTESEVEFLRPRYLQCPAMCRVS---
>UPI00074FD728	83	0.284	1.812E-13	99	215	254	2	117	167
---------------------------------------------------------------------------------------------------AAGPLKELCEEASCSVCLDYFQDPVTIAECGHNFCRACLNRSWGEPGASSEPSCPQCR---GRAQP--KNLRPNLQLANFVE-IIKRFAlqegKEAGANGQLCLKHQEflRSSRKDDE-APLC--------------------------------------
>A0A3P9N046	83	0.268	1.812E-13	100	202	254	2	105	178
----------------------------------------------------------------------------------------------------RTALVSLNREtFSCPICLDLLKDPVTI-PCGHSYCMSCIKSFWDESGEKKIYHCPQCRQTF-TPRPLLQALVPaGEALQAL--KLLAGLnvcSRHDEVMKMFCRTDQK---------------------------------------------------
>A0A1I7VET7	83	0.305	1.812E-13	92	216	254	4	132	185
--------------------------------------------------------------------------------------------PTLIGDEYKILLKTLNPHITCPLCKGYFVEATTVTDCLHTFCKSCLLKHFENVN----NCCPKCSNLIHQSHPS-HYVSFDRTMQELVYKLVPGVQiREEEnqnaFLRTVKTEPGKngspEKLEIDENTIGSCS-------------------------------------
>UPI0012DBF7ED	83	0.255	1.812E-13	103	251	254	13	149	240
-------------------------------------------------------------------------------------------------------VKDFNHFITCYLCRGYLIKPTTVTECLHTFCKSCIIQHFEDSN-----DCPKCGIQVHETNPL-EMLRLDNTLEEIIFKLVPGLREKEGQQEIDFWRKNKSK-ENSQGDGLGSKKLGLSDEDDDEDDQDYHRS-----DPQIAICLDCL--
>A0A674NCI9	83	0.267	1.812E-13	103	232	254	22	146	253
-------------------------------------------------------------------------------------------------------VRDFNHFITCYLCRGYLIKPTTVTECLHTFCKSCIVQHFEDSN-----DCPKCGIQVHETNPL-EMLRLDNTLEEIIFKLVPGLREKSLTFHKFVlPEVRVVGRDGDDCDNGGDKDYHRSDPQIAICLDCL---------------------
>A0A670HZW5	83	0.272	1.812E-13	102	213	254	31	144	281
------------------------------------------------------------------------------------------------------PVQDLFEEATCSICLEYFKDPVIIPECGHNFCRACLIQYWGKS--EGEASCPECRKTVQ-----QRNLIPNRSLANVAEkaKMLqqekqnvtldPDTAHPHLIL----SEDRKRVRFGDEEqDLP----------------------------------------
>H3AE71	83	0.277	1.812E-13	103	202	254	8	107	466
-------------------------------------------------------------------------------------------------------VQTLGAELYCSICLDLYKDPVIL-ECSHNFCRACISQVWDKA--AGRLSCPECRQVFHN-----WNMKPNRTLTNIVQKYknidLEeqqHQCeEHEEKLKLFCEEDQE---------------------------------------------------
>UPI0007B9319A	83	0.241	1.812E-13	107	203	254	11	117	473
-----------------------------------------------------------------------------------------------------------QEQFSCPICMDLLRDPVTI-PCGHNYCKECIKSYWEQKNQKKLCSCPECRQTF---SP-RPALNKNTLFAEVVEKLrqtgmrsptIPGvqnheiIAKEKQDLVMFCQQELKQ--------------------------------------------------
>UPI000CE64D79	83	0.247	1.812E-13	99	201	254	2	106	473
---------------------------------------------------------------------------------------------------AANPAQPLLAELTCSVCTDYFKDPVCL-DCGHNFCQACITQWW--KGLHTNFRCPECRETF-----SQRNFKPNRQLRNIVEasrTLTlestkePEVCeKHESALDVFCQEDQ----------------------------------------------------
>UPI0018A23117	83	0.269	1.812E-13	102	201	254	5	111	479
------------------------------------------------------------------------------------------------------PAKAFEDEASCPICLEYFNDPVTL-DCGHNFCQACITQCWGGSDRD--YFCPCCMEIF----P-QGNFRANRQLGTLVDLITrqlkdeqqqaklggERVCwKHQEALRLFCEEDQ----------------------------------------------------
>UPI0003D08A43	83	0.247	1.812E-13	101	202	254	4	110	490
-----------------------------------------------------------------------------------------------------IPEWDIQEETKCPICLEYFTDPVSI-ECGHNFCRACITQYCEQMAEGDstPLLCPSCRTCF-----WKSHLRPNWDLANILEKIkqlsmkggKGKLClRHQKSLDLFCEEDGK---------------------------------------------------
>UPI001126275C	83	0.270	1.812E-13	72	202	254	3	134	491
------------------------------------------------------------------------GKGYRDLCNLRGGRDRET----DRAMAASDPTEILRHEVSCSICLDYFKEPVSI-ECGHNFCRPCISRCWEGL-EMDFP-CPQCRK-----RSRQRNLRPNRQLANVVEVLAkePemkrrrleesNLCaKHEEKLKLFCEDDQE---------------------------------------------------
>UPI0013784FBD	83	0.268	1.812E-13	99	204	254	4	105	495
---------------------------------------------------------------------------------------------------ARSPLRDLYEEVTCPICLECFKEPVTITICGHNFCRACL-SCYGQGPEKSGTSCPHCRKTFDHG----QNIIPNRLLANVVE-IAEKFRRAEESPAEAnlCEKFQRAE-------------------------------------------------
>UPI001A951116	83	0.274	1.812E-13	102	199	254	5	103	497
------------------------------------------------------------------------------------------------------PAEQLQAEASCPVCLELFQEPVSI-PCGHSFCRGCIERCWESS--RGSFCCPRCRNaaPEPSLRPNRELGRVADIARELLPAAGPGpVCgRHREPLRLFCRE------------------------------------------------------
>A0A1J7GNL6	83	0.257	1.812E-13	8	201	254	47	224	524
--------EELEEAEEqGDAEEEEQQQQQGDEEKEEEQQQDDAKEEEGDAEEEEQDDEDeeeGQHQNNNNDEKPHD----SDETPSSESDDKSEF--------IYIELQEVRKDVQCPICLGIIKKTRTVMECLHRFCRECI----DKSMRLGNNECPACRTHCASRRSLRDDLNYD----ALIASLYPDIEKYEEEELEFREEDK----------------------------------------------------
>K7FUA4	83	0.272	1.812E-13	88	201	254	83	197	538
----------------------------------------------------------------------------------------SHLPPPESTMAAAEPLQNIKAEVTCPICQELFLDPVT-SECGHSFCRECIAQHC-QGDRD--IACPLCNEKLRK-----GNLRPNRELKNIVE-LVksqavedPrggYVCKmHREPLRFYCKEDE----------------------------------------------------
>UPI000F503110	83	0.252	1.812E-13	98	251	254	2	128	561
--------------------------------------------------------------------------------------------------EASISVDH--DQFICSVCLDLLKDPVTL-SCGHSFCKICINSHWDKEDQKGIYSCPQCR---DTFTP-RPVLRRNNMLAEVVEKL-----------------KKKTEVQA---ASPAHCYAGPGDVECDFCTRRKYRAVKSCLVCVASFCETHL--
>UPI0018F7907B	83	0.259	1.812E-13	105	202	254	4	103	711
---------------------------------------------------------------------------------------------------------DLTQELTCPICLEIFTHPVSL-ECGHNFCSSCISQSW--QKVPGDVSCPQCRQVF-----TQRNVRPARTLSNVVEKFreVkvtqPqeEFYcqEHEEKLKLFCEDEHK---------------------------------------------------
>UPI0004576141	83	0.265	1.812E-13	92	215	254	561	673	1029
--------------------------------------------------------------------------------------------PVDRVRPKKMAswseTELLTEELICSVCLEIFADPVTL-QCGHCFCRACITRYW---GRPGVRRCPHCRQSF-----TEGDLRQSRVLGNLADK------ARGLSLRRSCEEREGDLKSSEDHHKPIC--------------------------------------
>B4LM45	83	0.267	1.812E-13	98	210	254	14	122	1378
--------------------------------------------------------------------------------------------------ERNGSVRELnqfNELLTCRICQGYMIEPTTVDACYHTYCRSCILKHL-----LRDVYCPQCKSS-GGKHISEDNLRSDETLRALIYKLVPGLYQRECK-RLAEFREQHQELDADEE-------------------------------------------
>B4LM44	83	0.246	1.812E-13	72	250	254	138	328	1509
------------------------------------------------------------------------GVSADEEHANEEAPSAATAAATSSTSMMTTPrpvlLTAVNAHIICHLCQGYLINATTIVECLHSFCHSCLINHLRKER-----YCPRCEMVINNAKP---NIKSDTTLQAIVYKLVPGLYERELMRKRAFYKDRPQEaalatpeQRGDDtehlifgpsDDMSLSLEYAELGELNAESAVEFGDTLRPRYLQCPAMCRVS---
>UPI0007A6DE6A	82	0.243	2.453E-13	100	202	254	7	118	150
----------------------------------------------------------------------------------------------------RNPVQTLQEEAVCAICLDYFTDPVSI-GCGHNFCRGCVTQLWGKEEEDGDEDCPQCRRSF-TSRSFRPNLQLANMVQ-IIRQMCPcpypgtpgndtGVCsKHQEALKLFCEVDKE---------------------------------------------------
>A0A226EJ47	82	0.315	2.453E-13	72	195	254	1	123	241
------------------------------------------------------------------------AADQPSQKQGKTTATAATS-PnnATKKPKERVPVKeeltQINQYLMCSLCSGYLIDATSIIECQHTFCKSCILKYLETNG-----YCPICDIELNTVKP-HLSLRSDVIVQRLVYKLVPGLLLSELRRRR----------------------------------------------------------
>A0A6A3ZAC5	82	0.338	2.453E-13	97	216	254	25	141	251
-------------------------------------------------------------------------------------------------RTETVRMADINEFLICKLCKGYLRDPYTVKECLHTFCYGCIRGYYLYDGES--CSCPTCRVRL-GAKPW-THIMPDPAMKELTEKLLPDYSvKEEEEERVFYSKLGIKRKRVDAPATPRRS-------------------------------------
>A0A6U4U5M8	82	0.414	2.453E-13	86	196	254	5	107	252
--------------------------------------------------------------------------------------DGE-GEAKLEGSDVVFQTKHMNQHLICSLCMGYLRDANTVTECLHTFCKVCIYKHLAEYS-----FCPTCEVSLGPT-P-KDRIRSDRAIQNIVDKVFPHFAREEAAAEKA---------------------------------------------------------
>UPI0005327343	82	0.247	2.453E-13	92	200	254	36	145	278
--------------------------------------------------------------------------------------------PVASAMAAANTVENLQEETTCAICLDFFHDPVMLLGCGHNFCRGCLNRC--SGDAAGAGSCPQCRLPF----P-RDGFRPNRQLANVVvavrELATPvaeELCrRHRQPLTLFCRRD-----------------------------------------------------
>A0A6V7UIG6	82	0.393	2.453E-13	101	189	254	36	119	291
-----------------------------------------------------------------------------------------------------VSLSSINPYITCPLCNGYFVDATTVIDCLHTFCKSCLLKYFDEDN----TDCPKCHYQIHQSHPSHYVA-FDRTMQDIVYKLVPGMQKN----------------------------------------------------------------
>A0A7S1YM11	82	0.327	2.453E-13	95	207	254	52	157	316
-----------------------------------------------------------------------------------------------DSFRLSIPLKTLNEEFTCPICLGYMRKTSMVMECLHRFCEECIQKCL----RIGKKECPSCRIKI----PTRRSLRPDTKFDAIVSCILgPleELEKEEE--REAERAKEKHKLYA----------------------------------------------
>UPI001896E7C2	82	0.221	2.453E-13	107	238	254	5	144	344
-----------------------------------------------------------------------------------------------------------EEDLCCPVCQEVFRDPVLL-PCSHSFCKVCLKNWWREKPAQ---ECPVCRKRSSNVDP-----ACNRALKNICESFLqenhqrasEALCSlHSEKLRLFCLDHQEpvclvcrdSKKHTDHRFRPIDEAAEDLLGSLKPLKKKLEVQKKV---------------
>B8CC82	82	0.344	2.453E-13	59	191	254	41	184	355
-----------------------------------------------------------HNDDEASDGD-GDGAADASDRDGDNNDDDEQStnskeEPIDKEarpssiilRTAgasfvDFPVSNLRDHLICSLCKGYFRDPYTVADCLHSFCRSCLIAQF----TVGRHRCPTCDISL-EPDPFREVL-ADRTLQEVVEKVFPWMQTKEE--------------------------------------------------------------
>A0A1U7SKZ0	82	0.261	2.453E-13	99	202	254	2	100	476
---------------------------------------------------------------------------------------------------AGNPVQRLQEEAICSICLEYFREPVTL-DCGHNFCLACVTQCWEASDKS--TSCPECREIIQ-----QKNFRKNKQLANIAElsqKLSLQVAQESGKAERLCEKHQE---------------------------------------------------
>UPI0012F64FCA	82	0.260	2.453E-13	106	202	254	5	99	481
----------------------------------------------------------------------------------------------------------LGDHLTCSICLSIYTDPVSL-PCGHNFCQGCIGRSWDSQEGSGAYSCPECR----AGHPERPALQRNRTLGNIAEQFLsthPEHDGTETSGNRRCSAHKK---------------------------------------------------
>UPI0018E7ACC0	82	0.276	2.453E-13	101	200	254	4	108	494
-----------------------------------------------------------------------------------------------------IPVEEIQDEIQCPICLKYLTDPVSV-QCGHNFCRVCITQYcetWAEAD-YGPVCCPNCRALIQ-----RGTLRPNWQLANIVNKIkqmelKPGkekLCETQNkTLDLLCEED-----------------------------------------------------
>UPI001126BE13	82	0.258	2.453E-13	99	202	254	2	109	541
---------------------------------------------------------------------------------------------------APNPVKNLQEEATCSLCLDYFSDPVSI-ECGHNFCRPCISKCWEGLQAD--FPCPQCRE-----RSGERSFRPNRQLasvTEIAKQLFqtaPreparSLCEDHkETLKLFCEEDER---------------------------------------------------
>UPI0005218E7B	82	0.392	2.453E-13	117	195	254	276	348	580
---------------------------------------------------------------------------------------------------------------------GYFIDATTIIECLHSFCKTCIVRYLETSK-----YCPICDVQVHKTRPL-LNIRSDKTLQDIVYKLVPGLFKNEMKRRR----------------------------------------------------------
>UPI0018F401E5	82	0.241	2.453E-13	69	203	254	471	596	982
---------------------------------------------------------------------KDHLGEVIQASQQRNNIETESSlkQEVLSvNMASRRQVQSLTEETNCSICLDFFTDPVTL-DCGHNFCRSCITQYW---GNNEINSCPECRAVI----PGR-NLSINWALANLTEK------TRKLKLNRkefHCEEHQEE--------------------------------------------------
>A0A6P7XDI7	82	0.268	2.453E-13	92	202	254	27	141	1000
--------------------------------------------------------------------------------------------PVRIMAAASSAAENLQEEVSCPICLDYFIDPVS-TECGHNYCHSCIIQSWEGI--ETNFPCPQCRK-----TSQQRILRVNRQLANItemVKKLsgCPvrpkeedRCEKHDEKLKLFCEEDQR---------------------------------------------------
>W8BUR9	82	0.282	2.453E-13	96	250	254	33	174	1319
------------------------------------------------------------------------------------------------DKPRKVLLSVINPHIICHLCNGYLIDATTIVECLHSFCHSCLIKHLRTEQ-----YCPRCEMMINTAKP---NIKSDTTLQAIVYKLVPGLYERELMRKRAFYKDR----PAD--AAMATPEQRGEDTEHLIFSPSDYMSLSLEFADTDELvCQNS---
>A0A6J2SXR1	82	0.277	2.453E-13	87	210	254	0	115	1386
---------------------------------------------------------------------------------------MELHKRESSERTGSAPqLSQFNELLTCHICRGYMIDPTTVDTCYHTYCRSCILIHLLRDA-----YCPQCKSS--GGKHIReDNLRSDDTLRALIYKLVPGLYQREGERQ--MEFKKQHK-ELDAE-------------------------------------------
>UPI0018CDF979	82	0.265	2.453E-13	103	249	254	280	429	1712
-------------------------------------------------------------------------------------------------------LSAVNPNIICGLCKGYLIDATTIVECLHSFCHSCLIQHLRMEQ-----YCPRCEMIINTAKP---NIKPDTTLQAIVYKLVPGLYEKELLRKRAFYKNRPEdaalatpEQRGDDiehlifnpSDSMSLSLEYADREELVDTSATYNELLKPRFIQ----CPA----
>A0A3B5MGY2	82	0.248	3.321E-13	99	215	254	31	144	205
---------------------------------------------------------------------------------------------------ATISVDQ--DEFCCPVCLEVLRDPVTI-PCGHSYCLDCIEDYWNTAKQKDQYSCPQCRQVF-NPKPL---LSRNTVLAEVVEKFLKsevqsaaqHLAKPEEVKCSVCKGRKNRAV----ESCPQC--------------------------------------
>A0A7S3BSQ3	82	0.291	3.321E-13	92	210	254	37	147	212
--------------------------------------------------------------------------------------------PmLSDNSTSSLSFLSLNAELNCPVCLRIMRDPVA-TECMHRFCKLCIERC--QRVLK--KECPQCRNPI----ATRRSLRPDPNFAGLIAALYPDLESFEDELDEKMEAENEELTRAHSE-------------------------------------------
>A0A3Q3EII2	82	0.297	3.321E-13	72	192	254	6	114	246
------------------------------------------------------------------------GAPGTAPGSLKLLTWICFFPP-----TAQTPLNQFYPYIRCSLCCGFLIDATTITECLHTFCKSCIVKHFFYSN-----RCPTCSIIVHQSQPL-YNVRPDRQLQDIVFKMVP-FLEEREK-------------------------------------------------------------
>UPI0018F3E523	82	0.280	3.321E-13	90	203	254	9	109	265
------------------------------------------------------------------------------------------YEVLSVNMALKQQVQNLAEEAICPICLDFFTDPVSL-DCGHSFCRSCITQCWEKRE---INSCPECRQEF----P-ERNLRRSWVSVNLAEKA----RKLKLDLKRHCEEHQEE--------------------------------------------------
>UPI00141A1989	82	0.279	3.321E-13	102	200	254	6	117	291
------------------------------------------------------------------------------------------------------PSIALQDEATCSICLDYFRDPVMIIDCGHSFCRACITQC-SEGPGRDLFSCPQCRIAF----P-RGNLRPNRHLANMAEAIkrlrlqrlslaegepkkeAPKLCgKHYEALRLFCQED-----------------------------------------------------
>UPI0009072397	82	0.245	3.321E-13	101	202	254	4	111	330
-----------------------------------------------------------------------------------------------------IPVGNLENEVTCPICLEFFKDPVMILGCGHNFCQTCITQYLEGAETDG--TCPQCRQTFPQMIvgPNKKLAHFVEIVKSLsVQSAGEArgkvMCnEHGEALKLFCETDQK---------------------------------------------------
>A0A5A8EKD2	82	0.257	3.321E-13	92	194	254	27	122	376
--------------------------------------------------------------------------------------------PLPEGREVTIQLGKLDDELRCPICRDVLKHTHVVMQCMHRFCRRCIERAVRASH-----CCPFCRESI----PSRRSTRPDKAFDGLIGLLYPDLdvYEAEEERR-----------------------------------------------------------
>A0A6P8RIF4	82	0.254	3.321E-13	99	201	254	2	108	401
---------------------------------------------------------------------------------------------------AANPAQSLREEVSCSLCLDYFSDPVT-TVCGHNFCRPCITQSWEGS--KGGFPCPLCRKRSRqkNLRANRQLAKVAERVKNLYENLgSPveeDLCeKHKEKVKLFCEEDQ----------------------------------------------------
>A0A1U8B009	82	0.278	3.321E-13	59	201	254	25	155	457
-----------------------------------------------------------HHHNQPQKEEPvdedEDGGEDSDGSPSSSGGDKDEY--VL------VKLSDIRKEVQCPICLGIIRKTRTVMECLHRFCRECI----DKSMRLGNNECPACRTHC----ASRRSLRDDPNYDALIAALYPDIDKYEEEELAFHEEEK----------------------------------------------------
>A0A803JRT5	82	0.257	3.321E-13	100	202	254	7	102	459
----------------------------------------------------------------------------------------------------RNPVTELKEELTCPICLDHFSEPVSI-ECGHSFCRACITRTWRGIHSH--FQCPQCR----NISKW-KFLRPNRLVGNMVE-ITGRLAATKMSPvsKKQCEKHQE---------------------------------------------------
>UPI001175C8EE	82	0.223	3.321E-13	107	247	254	5	155	464
-----------------------------------------------------------------------------------------------------------EEDLCCPVCHDIFKDPVVL-SCSHSFCKACLQRWW---TEKPIRDCPVCKRRSSKSDPPR-----NLALKNLCEAFLlqrdqrPSagseiLCSlHSEKLRLFCLDHQQpvclvcrdSKKHTDHKFRPIDEAAQDHKEELQKSLKPIQEKLKV-FNKVKGNC------
>UPI0015920D6A	82	0.275	3.321E-13	103	200	254	6	92	471
-------------------------------------------------------------------------------------------------------VRQFCHETTCPICLEYFNDPVIL-DCGHNFCKVCLIRCWKESQRP--PTCPQCRQVVQ-----RSSFRPNRQLANLVE-IAKKF--THQVGRAGCERH-----------------------------------------------------
>UPI0015531EB7	82	0.218	3.321E-13	102	244	254	5	163	481
------------------------------------------------------------------------------------------------------PSQKMQEDATCSICLEYLTEPVTI-DCGHNFCRACITQYSEHGEpvSGTTFPCPECRMPFEKTK-----FRSNRKLANIVDnikqlRLKPgkgqkeNLCeQHQEKLKLFCEEDgeaicvvcRESRDHRDHTTLPVEEAAHDYKVKLQAALGPLLMELEEVLALTS---------
>A0A670KEC8	82	0.269	3.321E-13	102	202	254	5	100	487
------------------------------------------------------------------------------------------------------PAKHLQDEVTCSICLDYFKDPVMITECQHDFCRACITKYWKRSGASIC--CPDCR----RTASWQS-LKPNRRLANMVEaakQLRLQLEQSPG-REKMCREHKK---------------------------------------------------
>UPI0018A1FE35	82	0.266	3.321E-13	87	201	254	5	126	495
---------------------------------------------------------------------------------------CSSTQPAQPGtMAAANPAKTLQEEATCSTCLDYFKDPVMIIDCGHNFCRACITQCL--GRQETSLSCPCCRGSFPqrHLKPNRQLANVAEVAKQLSLQLFkePrggRVCeKHLEALKLFCEEDQ----------------------------------------------------
>A0A671KPX4	82	0.206	3.321E-13	67	202	254	19	170	537
-------------------------------------------------------------------QQERRGQSSERIPNNLPTQDK--MEKKISPRVSKSSAQRLSRDLTCSICLDLFKRPVSL-PCDHTFCEACITSYWsgpRGKGQGGSGSCPQCRKVF----PGHSY-RPNRIVANIVESYcqgieesgdrltrlsadtFPptPLCsRHREELKLYCEEDQE---------------------------------------------------
>UPI0019651684	82	0.266	3.321E-13	99	200	254	1	101	556
---------------------------------------------------------------------------------------------------AEAQLCGLQDEFTCSVCQDTLTDPVTI-PCGHNFCLKCITDYWDQSH---VCSCPQCRENF-STRP---ALRRNTLLNEVIKKLkktvSPpsKIYASPGdVECDACTRK-----------------------------------------------------
>A0A7E4RF87	82	0.250	3.321E-13	114	253	254	411	550	622
------------------------------------------------------------------------------------------------------------------ICKGYLVDATTVTECLHTFCKTCVVKHLEENN-----TCPTCNIVIHQSYPLQY-ISFDRTMQDIVYKLVPNLQENEMKRER--EFYKQRGLTCPkDVIQPNNEiEDEKPQNQLEADFHRLDEQVNVGLECTAENLKALkrkfirLSS
>A0A6P8HHV3	82	0.265	3.321E-13	103	197	254	9	104	750
-------------------------------------------------------------------------------------------------------LEQFEKELTCSICDEIFRDPRTL-PCLHTYCTACIRSWCvEESKEKGLPTCPHCRADIHLPQDKVENLRPSFYLSALL-KIFQAMksXSDEEHLRLKC--------------------------------------------------------
>UPI000F09A242	82	0.261	3.321E-13	64	250	254	125	319	1533
----------------------------------------------------------------ATSEDASSNGGASADEEAADTSDLAApgnTELVTATTPRPVLLTAVNPHIICHLCQGYLINATTIVECLHSFCHSCLINHLRKDR-----FCPRCEMVINNAKP---NIKSDTTLQAIVYKLVPGLYERELMRKRAFYKDRPQEaalatpeQRGDDtehlIFGPTDnmSLSLEYAELGELSTESEVEFLRPRYLQCPAMCRVS---
>UPI00087066CD	82	0.277	3.321E-13	103	203	254	6	100	1701
-------------------------------------------------------------------------------------------------------LVSVNSAITCSLCKGYLINAMTLCRCMHTFCRSCIHRYLDTSS-----TCPTCQQRVFRSR-MDTHMLPDHTLQSIVYRVVPGLYEDEMRRRRQFYENTDE--------------------------------------------------
>UPI00193CBA30	81	0.380	4.495E-13	112	195	254	1	78	198
----------------------------------------------------------------------------------------------------------------CVLCGGYFVDATTIIECLHSFCKTCIVRYLETSK-----YCPVCDVQVLKIRPL-LNIRSDKTLQDGLYKLVPGIFKKEMKRRR----------------------------------------------------------
>K7G8R6	81	0.264	4.495E-13	100	206	254	3	114	249
----------------------------------------------------------------------------------------------------SSPVQQIQDEVTCSICLEPFKDPVIL-DCGHNFCQACITNYWKASGAG---ICPQCRQSL----P-EGELRPNKELKAVADRVkgldgdckkhgerFSLFCQEERTLiCKVCRESWQHRAH-----------------------------------------------
>A0A6A4FQ51	81	0.353	4.495E-13	94	248	254	2	158	252
----------------------------------------------------------------------------------------------LDARTVTVKLAELTEHLGCALCHGILRDAHTIPDCLHSFCKSCIYRHFLV---KGSCICPKCNKAL-SPRPIATLIT-DQKLQEVVDRIFPEFKEQEAILEK--EFYAKnsfklREESAEPTDGanGSSTSPVASSRGRSKASTPTKKSHGVKPVGSGGIlsCS-----
>A0A670HXH7	81	0.254	4.495E-13	88	232	254	13	151	294
----------------------------------------------------------------------------------------EYLGPLGEERnQLSLPGEasmaafeDLCEEATCSICLEYFRDPVIIPECGHNFCRACLTQCWEKS--EGEASCPQCRERVE-----QSSIRRNQQLANFVE-IIKKFNHPQG------EEKEKEGSVRKDQESPARAFVQSDTSSVVTRALRI---------------------
>A0A4W4G7C9	81	0.227	4.495E-13	98	201	254	4	124	427
--------------------------------------------------------------------------------------------------QRKLALEELHTELTCPICLDMFNEPVIL-ECGHHFCRSCIRQCWEAKSEES-TSCPKCRKRCTrSLRPNSllcnvvqsvrraraKDARPKERLSSVTashAEPVSNLCtDHEEKLKLFCEDDQ----------------------------------------------------
>A0A671R2X0	81	0.272	4.495E-13	99	203	254	1	104	442
---------------------------------------------------------------------------------------------------AEASISWAEDQFNCSVCLDLLKDPVTI-PCGHTYCKRCISGCWDQEDRKGIYSCPQCRQTF---SP-RPVLSKNVMFAEMVEKLKKTRCQA-APARCICilclvDEHKNH--------------------------------------------------
>A0A2G9GQ23	81	0.278	4.495E-13	63	202	254	18	156	449
---------------------------------------------------------------QPPEEEKADdshqGSENHNHNQTDNTCDSDESPYSSDGEKDEFIVVklaEIRKEVQCPICLGIIRKTCTVMECLHRFCRECI----DKSMRLGNNECPACRTHC----ASRRSLRDDPNYDALIAALYPDIDKYEEEQELAFHEEEK---------------------------------------------------
>A0A3Q1IA46	81	0.228	4.495E-13	107	238	254	5	144	459
-----------------------------------------------------------------------------------------------------------EEDLCCPVCQEVFSDPVLL-SCSHSFCKDCLKNWWKQKPTQ---ECPVCKRRSSKTDPP-----LNRVLKNLCESFLqhkdqgssETLCSlHSEKLRLFCLDHQQpvclvcrdSEKHTNHRFRPIDEAARQQKKELQETLELLKEKLKV---------------
>UPI000D099506	81	0.245	4.495E-13	103	250	254	7	148	467
-------------------------------------------------------------------------------------------------------LEELHSELTCPVCLGLFREPVIL-ECGHHFCRVCITQCWEAKYDEH-PTCPKCRKTC---AP---KLRPNSLLCNVVDSVRraramdgkPG---DQESSQEDTEERQRGGI------MPSSGFSFTDFSPRLESDRCEEHEEKLKLFCEDdqlAICLVC---
>UPI0018F42108	81	0.271	4.495E-13	104	203	254	7	97	474
--------------------------------------------------------------------------------------------------------RSFTEDLKCPICLDFFTHPVSL-ECGHNFCRSCITRCWEVEI----NSCPECREEF----P-ELNLRANRVVANLVEkarKLKLNLTGMEAELR--CEEHQEE--------------------------------------------------
>A0A6J0SH88	81	0.266	4.495E-13	99	202	254	1	96	475
---------------------------------------------------------------------------------------------------AAAALQDLCEEATCSICLEDFMDPITI-ECGHNFCRACLTRCWEGTEGEE-ASCPQCRAKV------RRNLIPNRQLANLVEQL-SHLEEEKAkESKRLCKEHQE---------------------------------------------------
>UPI001940059B	81	0.224	4.495E-13	99	201	254	2	109	479
---------------------------------------------------------------------------------------------------AESPLESLQNEAACPICRELFKDPVVI-DCGHSFCRVCITQCWEGSDTN--FTCPQCRETVQ-----QRNFRLNRQLANvleIARRLSaqaakgaggKGLCREHQePLNLFCQEDQ----------------------------------------------------
>A0A6J0VJQ1	81	0.241	4.495E-13	102	201	254	5	115	480
------------------------------------------------------------------------------------------------------PIQSLCEETTCPICLGYFQDPVM-TDCGHVFCQKCIAQHWGVGGEPGsdAIFCPQCREPCPegSLRPVRPLANITEIAQRLSLQLarateaVGvQMCEDHQePLKLFCEDDQ----------------------------------------------------
>A0A6P6KSI2	81	0.247	4.495E-13	107	210	254	7	110	480
-----------------------------------------------------------------------------------------------------------QDQFSCPVCLDLLKDPVTI-PCGHSFCMRCITECWDQEDLMGVYSCPQCRQ---TSTP-RPALNKNTMLAEVVEQLTktklqtgPEGVEWEMSLK----ERQRkfQQWEKDLE-------------------------------------------
>UPI0018F57EB6	81	0.245	4.495E-13	99	203	254	1	97	483
---------------------------------------------------------------------------------------------------ASRKTENWADELNCPVCLDFFTDPVIL-ECGHNFCRSCITGYW---NQIRTYTCPECRSRMQDRT-----LRANRALTNLVEKARNlKLCSKEKASKLHCEKHGEE--------------------------------------------------
>UPI00193F73B4	81	0.247	4.495E-13	99	215	254	2	113	485
---------------------------------------------------------------------------------------------------AANPAKTLQDELTCSICLEYFKDPVSL-DCDHNFCRACITQCWEGLATN--ISCPQCRVTF----P-QKNLRLNRQLRNVVEAARElGLSsgREPETERL-CEKHKEpLKLFCKEDKIPIC--------------------------------------
>A0A7K6CYQ4	81	0.245	4.495E-13	102	199	254	5	103	504
------------------------------------------------------------------------------------------------------PAERLRAEASCPVCLELFQDPVSV-PCGHSFCRSCIERCWESS-RGSSFSCPRCR----NVAP-ERSLRPNRELghvADIARGLLPevagTLCgRHRELLQLFCRE------------------------------------------------------
>A0A672NZP5	81	0.198	4.495E-13	61	202	254	23	177	544
-------------------------------------------------------------ERQGQNSERMSNNLPPQDKMDKQKLRAEIS-PRVSKKSA----QRLSRDLTCSICLDLFKRPVSL-PCDHTFCEACITSYWsgpRGKGQGGSGSCPQCRKVF----PGQSY-RPNRIVANIVESYcqgieesggrltglsadtVPptPLCnRHREELKLYCEEDQE---------------------------------------------------
>Q19336	81	0.259	4.495E-13	92	249	254	304	459	549
--------------------------------------------------------------------------------------------PKVMNnfRRATVKynMEVLNPFITCGICDGYIVDATTIIDCMHTFCKSCLLTYFESDN----NTCPTCGTFIHGSHPT-HYVTYDRAVNELVNQFVPKMENNELDVRKTFLRDCREAL-GIDTAAEDRERKERLERERITGTNRCYPLERPRFSHHRDDCQV----
>A0A6P8FF18	81	0.252	4.495E-13	107	199	254	8	101	560
-----------------------------------------------------------------------------------------------------------QDSFFCPICLDLLRDPVAI-PCGHNYCMGCINSYWDQDEQRGWYSCPQCR----QTSPQRPVLNKNPLISHLVDRVRTRLAAASSTRHSFipghvkCEF------------------------------------------------------
>UPI0018769FDD	81	0.241	4.495E-13	62	196	254	284	408	693
--------------------------------------------------------------EPVQKRMKGDGepGLNLPVLVTDQCRDT----PaLKDVRAAAMKPDKMEETLTCIICQDLLHDCVSLQPCMHTFCAACYSGWMERST-----LCPTCRCPV-------ERICKNHILNNLVEAYLlqhPDKSRSEEDVRSM---------------------------------------------------------
>UPI000F4E468B	81	0.245	4.495E-13	98	251	254	2	131	1207
--------------------------------------------------------------------------------------------------EASISVDQLSvDQFICSVCLDLLKDPVAL-SCGHSFCKVCINGHWDQEDQKDVYSCPQCR---DTFTP-RPVLHRNNMLAEVVEKL-----------------KKKTEVQA---ASPDHCYAGPGDVECDFCTGRKHKAVKSCLMCVASFCETHL--
>UPI001128E614	81	0.285	4.495E-13	99	201	254	2	110	1446
---------------------------------------------------------------------------------------------------ASDPVTDLQDEATCSICLEYFRDPVSV-ECGHSFCRPCISEAW--RGLYTNFSCPQCRKisKWKKLRPNRQLASVVEISRRIgaerqeVEARGAELCaRHGEALKLYCEEDQ----------------------------------------------------
>A0A452GM55	81	0.256	6.083E-13	99	203	254	2	102	104
---------------------------------------------------------------------------------------------------AANPAKTLQDELTCPICLEYFKDPVSL-DCDHNFCRACITQFWEGLATN--VFCPQCRATF----P-QRNLRLNRQLRNIVKAVrelrLPSGRELESERLGARGFKPKQ--------------------------------------------------
>A0A670HVT6	81	0.254	6.083E-13	98	203	254	1	96	106
--------------------------------------------------------------------------------------------------EAEGAIEGLCEEATCSICLEYFIDPVTI-ACGHNFCQACFDQLWEDPNVDSC--CPQCRERIK-----QRNFRPNRQLANMVE-IVRNF-QERKGLKRKWEEPQRH--------------------------------------------------
>A0A6I9MWY1	81	0.239	6.083E-13	65	199	254	15	140	151
-----------------------------------------------------------------CLSLKSDGSKDFPPNFSNEPG------PSDTKRKRKSAV-PVEEQLSsCALCQDVLKDPVS-TSCGHWFCRQCITSYWEQRPLSGDPSCPQCgersrtRAGLQTASQTRT-VRADSGLQEVLD-------EHRLSLRRRCER------------------------------------------------------
>UPI001403C63A	81	0.266	6.083E-13	99	203	254	2	97	201
---------------------------------------------------------------------------------------------------AKHLVDSLIEEAVCPICLEFFTDPVIL-ECGHNFCRSCITRFW---DREERNSCPECRAEF--EEPT---LRVSWALTRLADKARNQTLHREEERKPHCEEHQEE--------------------------------------------------
>A0A7M7NTT8	81	0.308	6.083E-13	103	248	254	16	147	231
-------------------------------------------------------------------------------------------------------LTEVNQYITCHLCGGYLIDATTLTECLHTFCKSCLIMYIKKNE-----LCPTCDVLIHPSNPV-LSLKLDRTIQEIVYKLLPYI-EEDEKAREVRFWKER-NLEQPQKELPSPEPVVAPRNTELHVAVLL------EYAGSSEGCP-----
>A0A4W4G0X3	81	0.250	6.083E-13	103	251	254	8	140	247
-------------------------------------------------------------------------------------------------------VKEFNHFITCYMCKGYLIKPTTVTECLHTFCKSCIVQHFEDSN-----ECPKCGIQVHETNPL-EMLRLDNTLEEIIFKLVPGLreSKHAGSLEFLVKLCLK-------YDGPLCKKVKVADENSDVGDGDY-----HRGDPQIAICLDCL--
>UPI00075002D5	81	0.257	6.083E-13	99	232	254	2	154	384
---------------------------------------------------------------------------------------------------AGGPAQELCEEASCSICLDYFRDPVSIAECGHSFCRACLTRSWGES-WNDKPACPQCRR---RTR--EGSLRPNWQLANLVEvakKLSlqegkeagveagkGGVCqKHQEPLKLFCKDDEaliclvcdRSKEHRDHETLPLEEASQEYKDQFCSRREIL---------------------
>UPI000EF6A99F	81	0.307	6.083E-13	106	208	254	13	109	393
----------------------------------------------------------------------------------------------------------LEDELSCSICLCLYRNPVSL-SCGHSFCKQCIQKAFsAQQQSKDPYSCPMCKLQLG---PI-LELRKNFQLCSIVEAFLATTSKEEKSEGSA--ERKKEVVPCD---------------------------------------------
>A0A484E6Z9	81	0.292	6.083E-13	69	190	254	25	146	396
---------------------------------------------------------------------KGQISKRSKYEEIELVDDCTLFEiyrqpraPVTDpNATKTLSVRQLNADLTCPICLGIIKQTMVVMECLHRFCGECISTAIRQSK----RECPSCRIHI----PSKRSLRPDANFDALIRKIHPNLAEFE---------------------------------------------------------------
>A0A4W3GTX7	81	0.274	6.083E-13	104	203	254	4	97	398
--------------------------------------------------------------------------------------------------------QSLNEELNCPVCLEIFTNPVTL-DCGHSFCRSCIccNQSWEKKER---NACPECRTVF-SKRTMRCNWVLERMVQK-VRQLNP--APKETERRPYCEEHQEE--------------------------------------------------
>A0A402FLT4	81	0.314	6.083E-13	99	213	254	1	113	398
---------------------------------------------------------------------------------------------------ASGPlVKELCEEASCSVCLEYFRDPVTLPECGHNFCRACLDGCWGASGEEA--PCPQCRAKAR-----EGNLRPNPQLANFVE-IAKKFAlqernGAEEPLVLLSKEREGHQGVPLEEAAP----------------------------------------
>UPI001128AE2C	81	0.268	6.083E-13	92	202	254	5	118	409
--------------------------------------------------------------------------------------------PVRS-MAAVSPAKRLRDEASCSVCLDYFTDPVTL-DCGHNFCHSCITLSWKGLDTN--FPCPQCRK-----SSQQRSFRPNRQLARLIEiakKLCqnPaqlkekNLCEgHEEKLKLFCVEDQK---------------------------------------------------
>A0A6P8TX55	81	0.226	6.083E-13	106	244	254	4	156	456
----------------------------------------------------------------------------------------------------------LEEDLSCPVCHEIFRDPVILSCC-HSFCRDCLQSWWTGKEEK---ECPVCKRRF------SKDLLPaNFTLKNLCESFLqerdqrsPeALCSlHSEKLRLFCLDHQQpvclvcrdsdkhtdHTIRPIDEAAQGLKEELQKSLQPLQEKLKLFERVKVKFDQTA---------
>A0A2Y9ECA2	81	0.262	6.083E-13	98	211	254	1	110	469
--------------------------------------------------------------------------------------------------EVTAALAGLQAEANCPICLDYLRDPVTI-ECGHNFCRSCIQQSW--EDRQDSFPCPVCRHPCQ-----EWQLRSNTQLGNIaeIAKLlhITRRKRKREEQTRLCEKHNQILTHFCEED------------------------------------------
>UPI0015ABF35D	81	0.236	6.083E-13	106	247	254	7	158	469
----------------------------------------------------------------------------------------------------------LEEELSCPVCSEIFRDPVLL-NCCHSFCKACLQQHWEQKGSQ---ECPVCRRR-SSMDP----PRPNLSLRNICEAFLkersqrakagsEELCSlHSEKLKLFCLVDQipvcvacqtstKHENH---EVRPVQEVAEEYKEKLRTALAPLQEKLK-AFNAEKLIC------
>UPI0018F4DB0A	81	0.219	6.083E-13	103	202	254	6	111	470
-------------------------------------------------------------------------------------------------------LGGMRDEAICPICLDFFTDPVTI-DCGHNFCRGCILGYW--TPLRGKVSCPQCRSQF-----TQRNVRPNHFVSNIVAGVRqlgldggqaaagtePLCLEHGEGLKLFCQEDQR---------------------------------------------------
>UPI0019401FA1	81	0.243	6.083E-13	105	244	254	8	161	477
---------------------------------------------------------------------------------------------------------DIKDDAICSICLGYLTEPVTI-ACGHNFCRACLTQYCAAKIAGTPLTCPQCRAQFQK-----GEFKPNTQLSNIVQKLkqlglKPgkgqkeDLCeRHEERLKLFCEEDgeticlvcEKSRDHKSHTVVPVEEAAQEYKEKLQGALGPLRKELEEALVLTS---------
>UPI00186AD58F	81	0.284	6.083E-13	86	232	254	41	179	554
--------------------------------------------------------------------------------------EERTRRP--RNMDAKSLIESFKVDLTCFICSGYLTDPVII-KCGHTFCKECLISFWEESH---PPTCPSCKAIIAF-----ADFSYDRKLQNlsIIGKMLrPYLLQSIRDL-TTCEKHGKEETLFCKEDHrPLCGPCFLSREHKEHTVLPL---------------------
>A0A6J2V1C1	81	0.212	6.083E-13	69	202	254	40	198	564
---------------------------------------------------------------------KGSKRETATECGKTEASERESrkQQAKMSAQVPKNPAQRLSRDLTCSICLDLFRQPVSL-PCDHTFCQACISGYWvgpRGPGQGSTGSCPQCRKVF----PGQTY-RPNRIVANIVESYcqgleesggllgggggggggvldvppVPRCGRHREELKLFCEEDQE---------------------------------------------------
>UPI00093B048F	81	0.246	6.083E-13	64	201	254	256	383	663
----------------------------------------------------------------AQKRRRGDGEPDPNMGLLVT--DQCDTHPTLeDARAAAVKPDKMEETLTCIICQDLLHDCVSLQPCLHTFCAACYSDWMERSS-----LCPTCRCPV-------ERICKNHILNSLVEAYLlqhPDKSRSEEDVRDMAARNK----------------------------------------------------
>L7MGP1	81	0.282	6.083E-13	68	195	254	5	129	2649
--------------------------------------------------------------------QQGRGAPPGSAAACGARPXQQGrGAPPGSAAAcgARPDVVGLNPCLTCKLCKGYLVDAMTLVKCLHSFCRSCILKHLETGH-----ACPVCDLRL-SKINMESHLIKDDTLQNVVYKAVPGLYQKEMKRRR----------------------------------------------------------
>A0A2D4C781	81	0.358	8.231E-13	95	211	254	5	114	245
-----------------------------------------------------------------------------------------------DTRTVTIQLSALTEYLGCVLCHGMLRDAHTIPECLHSFCKSCIYRHFLV---QGSRSCPKCFISL-KPRPHTTLI-SDQKLQDVVDRIFPEFKDDDE--RLEAEFYREHEFRKKEGD------------------------------------------
>UPI0004572850	81	0.267	8.231E-13	103	202	254	6	108	264
-------------------------------------------------------------------------------------------------------VQRLNEELNCPICLDFYNDPVSL-ECGHNFCRSCITRSWETQGE---NICPECRKVFAN-----RNLRPSYALGNLAQKaqkfsLSPtqtgikhHCEKHQEKLKLFCETDNK---------------------------------------------------
>A0A0R3X3Z2	81	0.444	8.231E-13	101	188	254	6	89	279
-----------------------------------------------------------------------------------------------------IPVVELNHLLTCHLCKGYIIDATTVVECLHSFCKTCIINYLDNHN-----TCPVCDTLLHKTRP-QCAIRSDSAMQAIVYKLLpkPGSCK-----------------------------------------------------------------
>A0A6F9DNT6	81	0.368	8.231E-13	92	186	254	98	184	318
--------------------------------------------------------------------------------------------PAGD--EEKINIQDINIFLCCKLCCGYLVDATTITECLHSFCKSCILKHFQLHN-----SCPICGVVVHNTTPV-SGLKPDIVLQDIVNKLLPGI-------------------------------------------------------------------
>UPI0015CFEE66	81	0.303	8.231E-13	99	197	254	118	210	333
---------------------------------------------------------------------------------------------------ATISVEE--DQLCCPVCLEVLRDPVTI-PCGHSYCMDCIKGYWRKTEQKVGYTCPQCRRSF---SP-RPMLARNTLLAGLVEKLrdVgPRNSSPAE--CEAC--------------------------------------------------------
>A0A1E3IS72	81	0.235	8.231E-13	93	198	254	24	140	351
---------------------------------------------------------------------------------------------IRTYEEIRIPVKteEVYPELECTICTHVMGAPQSLVPCGHSFCGPCIWEWIKTQNaatRAGPPTCPHCRSPIDLSRPIIPNILVdqiiDRKLQKLEDK--PekesLLVDRQGKLKEWRE-------------------------------------------------------
>UPI000E46167E	81	0.217	8.231E-13	107	244	254	5	156	463
-----------------------------------------------------------------------------------------------------------EEDLCCPVCQEVFRDPVVL-SCSHSFCKDCLKSWWREKQNH---ECPLCKRRSSKDDPPcnlvlknlcesflqQRDQRAPEGLCSLHSETLKLFClNHQQPVCLVCrdsEKHSEHRFRPIDEAAPQHKKELQKSLEPLKKKLQVFEEVQVKFGQTA---------
>UPI000FFD0776	81	0.255	8.231E-13	99	232	254	1	131	466
---------------------------------------------------------------------------------------------------ASFPelIENFQEELICSICRDYLENPMSI-ECGHSFCHSCLLRSWQQASPS--FSCPECRS-VSQVRTFKANVRLGK-LAAIAKTLRPHCLQYPGSHSK-CETHQKvQKLFCEDDQSPICMSCSESNKHKAHTLSCI---------------------
>L7MZQ5	81	0.240	8.231E-13	111	215	254	14	114	467
---------------------------------------------------------------------------------------------------------------TCSICLEYFKDPVTL-ECGHNFCRSCITQCWKKSVTQE-TSCPQCREKVQ-----QRNLKSNWQLANIIEitKKLPKGQKRAEDKEKVCGKHQEpLKLFCKDDEIPIC--------------------------------------
>A0A6P6LXT3	81	0.210	8.231E-13	107	246	254	11	176	473
-----------------------------------------------------------------------------------------------------------QEQFSCPICMDLLRDPVTI-PCGHNYCMECIKSFWEQKNQKKTCSCPECRQTF---SP-RPALNKNTLFAEVVEKLrqtgmrsptIPGVKSHEviakkkQDLVMFCqqelKESQKgcqqviKERESELQDLSqaiislRSSAQAAVEETEKIFSELIQSIETLCFEVTEMI-------
>A0A6J0SAB4	81	0.271	8.231E-13	100	202	254	3	110	476
----------------------------------------------------------------------------------------------------SVSIVDLKEDALCPICRQLLTDPV-LMECGHNFCRLCISDYYvAWKEQSRLLKCPVCGAPIQEGR-----LRPNQQLASIVDKLkqMPsleeekdLFCpKHKEKLNLFCENDEE---------------------------------------------------
>A0A674IA79	81	0.250	8.231E-13	92	215	254	12	130	485
--------------------------------------------------------------------------------------------PALEAMAAAHPAKTLQDEITCTLCLEYFKDPVSL-DCDHSFCRACITQCWGGFDTD--VSCPEC----GKLFP-QRNLRLNRQLRNIVEaarELRLQIGKEPET-KRLCEKHKEpLKLFCKEDEIPIC--------------------------------------
>UPI00074FF166	81	0.250	8.231E-13	99	210	254	3	136	486
---------------------------------------------------------------------------------------------------AGGHLQELCEALTCPICLDFFRDPVSIPECGHSFCRACLaSGWGESSGASEPSRCPQCRETVR-----QRNLVPNRQLANVVGRLkkislrsgngeaaeeegVCGrhqealnlFCRNEEtLLCERLEEHQGHEVVLAQE-------------------------------------------
>H9G3Y4	81	0.275	8.231E-13	101	203	254	17	128	490
-----------------------------------------------------------------------------------------------------FAAMDLSYEWTCPICLETFKNPVTI-DCGHNFCQACLSQYWGSANRSS--SCPQCRQMV----P-QRSFQPNRLLVSMIErvqKLeektgtcakhwLPlnRFCKEDEtLLCSVCERSKEH--------------------------------------------------
>A0A6I9Y832	81	0.241	8.231E-13	100	202	254	19	126	492
----------------------------------------------------------------------------------------------------TNPLETLQVEASCSVCLEYLKDPVII-DCGHNFCRVCITRWWEDLNRD--FPCPVCRKTFR-----HRSLKPNRQLGNMVEiakqlqvtnkrKIRdEDLCeKHNEVLRLFCKEDQE---------------------------------------------------
>UPI0015AB7468	81	0.248	8.231E-13	98	201	254	3	132	499
--------------------------------------------------------------------------------------------------EASA-LEELHSELTCPVCLELFREPVIL-ECGHHFCRQCITQCWDAKPEEN-PTCPQCRKTCTlKLRPNSllcnvvdsvrraraMDTQPrtptvsrERTLRLPVSgsspDLVpePDLCeEHEEKLKLFCEDDQ----------------------------------------------------
>A0A6J2VSG8	81	0.297	8.231E-13	103	212	254	4	101	554
-------------------------------------------------------------------------------------------------------VEALNlDQFGCSICLDLLRDPVTI-PCGHSYCMDCIEGYWDQDDQRGICRCPQCRETFSPRPPLKKN--------TIIAQMMERLKK--STLKDAPPAQRRS--AADHVDC-----------------------------------------
>A0A1W0X084	81	0.247	8.231E-13	102	195	254	7	102	938
------------------------------------------------------------------------------------------------------PRSALMRRFKCGICDGLLIDAVALPDCEHAYCRSCIVQHcWEWKKDDSNCRCPnsECRREIRKTMPW-EALRSHTDLQAIIYKLFPDAYEEEMARRR----------------------------------------------------------
>A0A6P7XDJ2	81	0.295	8.231E-13	99	206	254	570	675	1082
---------------------------------------------------------------------------------------------------AANPAESLQDEASCSICLDYFTDPVIL-DCGHNFCRSCITQSWEGRGAN--FPCPQCRRN-SQTRK----LRPNRQLANIteIAKTLSQFSvrpKEEDQLEKP-EDKLKlfHEEE-----------------------------------------------
>A0A6P8X4N6	81	0.239	8.231E-13	96	211	254	10	115	1469
------------------------------------------------------------------------------------------------NRRQ---MGDFNEQLSCRICLGYMIDPTTVDYCYHTYCRSCILKHL-----LRDVYCPQCKAS-GGKQINEDNLRSDDTLRALIYKMVPGLYQRE--CERLVEFEEQHKdLDSDLDD------------------------------------------
>A0A443RXW4	80	0.255	1.114E-12	87	213	254	16	137	193
---------------------------------------------------------------------------------------SEAS-ASVSGLQAKRKYQELDSEITCPICSELFIEPVHV-SCSHTFCNYCIERW--KRNPNSRQECPVCRKPI------KHVIR-EIVVENLIDKIVGEMDAQEKQRRvDVIEtRKQKlEELQNDSstaDDTP----------------------------------------
>A0A671UNT2	80	0.290	1.114E-12	105	201	254	3	97	231
---------------------------------------------------------------------------------------------------------QLDQEIIsCPICLDLLKDPVT-TPCGHSYCKNCINDHWDTEDEKRIYSCPQCRKSF---IP-RPELLKNTTVSSFsGGKLQENICsRHDEVMKMFCRTDQ----------------------------------------------------
>A0A7S3ZJF1	80	0.326	1.114E-12	95	238	254	15	142	231
-----------------------------------------------------------------------------------------------DWRRTSFKIADVNPHLVCALCGGYFRDCHTITECLHSFCQVCILAHLRQNK----NSCPRCGVDLGP-HPM-TAVLHDRQLQAVVDKIFPEFEDIDRQARQA-----RRSLEA-----PPSAPRARPRAAKTARAPEEEVSFKV---------------
>A0A6J0VJP5	80	0.250	1.114E-12	102	212	254	5	111	235
------------------------------------------------------------------------------------------------------PVRQLCDETTCPICLEYFKDPVTI-DCRHNFCQAYITQCWQEPGREA--SCPQCRVPC----P-QRDFKPNRQLASIVE-IAKKFrlqrTRGAEALGKVCERHQEpLKLFCEDDQA-----------------------------------------
>F0X051	80	0.358	1.114E-12	93	205	254	15	126	239
---------------------------------------------------------------------------------------------IMDGRKVSFRYKDINRHFICTLCNGYFRDAQTIKECLHTFCNGCIRSYfWRNRDAH---KCPTCSVHL-GVKPW-TQLISDPSIQGLISKIFPDPTQQEKKEELKFYKHlsiKRKEI------------------------------------------------
>A0A482SWM6	80	0.308	1.114E-12	106	238	254	14	149	249
----------------------------------------------------------------------------------------------------------VSSHLTCPLCQGLYRDAHTISECLHTFCKGCLMKELTFKSVRGSIACPTCSTALGHIQSIHTKIVHDRNLQSIVDKLFPEFDEQERgfvRQLTIGDSRKRGREDNELHKSPVHKKTQSNSTAVAQINSGLAPPIAV---------------
>G4ZAI0	80	0.394	1.114E-12	94	202	254	2	103	253
----------------------------------------------------------------------------------------------LDARTVTVKLAELTEHLGCALCHGILRDAHTIPDCLHSFCKSCIYRHFLV---KGSCVCPKCNKTL-SPRPITTLIT-DQKLQEVVDRIFPEFKEQEVILEK--EFYAK---------------------------------------------------
>UPI0003316EB2	80	0.241	1.114E-12	99	200	254	1	106	266
---------------------------------------------------------------------------------------------------ASAAVTkKLREEATCPICLELMTEPVSI-DCGHSYCHMCIVRFTESQSSEtssvGTFHCPQCRKPFKS-----NNLRPNKQLGNIIETIketdHPSLCKEHgEQLHLFCEDD-----------------------------------------------------
>A0A1W0X529	80	0.284	1.114E-12	92	186	254	22	112	286
--------------------------------------------------------------------------------------------PLDDGRVVHTTGRLLESELQCNICLDILRNTRTTKECLHRFCFECIQKALEQSSRSEDRKCPVCRAKLVSMRA----LRADPLFDQIISAIFPNV-------------------------------------------------------------------
>A0A1X7V0B5	80	0.245	1.114E-12	86	237	254	14	172	303
--------------------------------------------------------------------------------------DLSLYEvqrkPhdvVTDGSLLRISPRALHSELMCPICLDLMKNAQTTKECLHRFCQECIITAL----RSGNKECPTCRKKLASKRS----LRSDPNFDALIAKIYPNrdelLQQQDKPRLTFHQSLQylsTRKRRADTpQDVPSTVASVSNTPSPNTKVQKIQQQET----------------
>UPI001590FA5C	80	0.264	1.114E-12	99	201	254	2	100	306
---------------------------------------------------------------------------------------------------AGTPEKELGEEVTCSICLEYFKDPVT-TNCGHNFCRACLREWLEN------PFCPQCRAALKprQFKPNRKLANVVEIIRKIEERKNAELCKgDQEPCKLFCKDDQ----------------------------------------------------
>UPI0008116889	80	0.322	1.114E-12	95	212	254	73	187	322
-----------------------------------------------------------------------------------------------DEPEKPRALTTFNPLMTCILCGGYFVDATTIVECLDTFCKSCIVKYL--EDDSNPKNCPICETAINKNKPL-LSLREDKLKQDIVYKLVPQAFKCEMERRRDFYSTHSDAEPKSDEDA-----------------------------------------
>A0A4D9DH52	80	0.250	1.114E-12	67	200	254	22	156	380
-------------------------------------------------------------------QWQGWGEGRFEGAR------GEQYNKARPGRAMAHPLRKLLEEALCPICLEYFNDPV-CMDCGHNFCRFCITEYYEKlEIEEEGVFCPQCRSKLKkeKSQTNRQLARMVENIQQL--GIKPedlkkqTVCrEHEDKLKLFCEDD-----------------------------------------------------
>UPI00193F4FD6	80	0.241	1.114E-12	99	201	254	3	110	407
---------------------------------------------------------------------------------------------------AGNPLKSLRDEATCSICLSFFKDPVTI-DCGHNFCQACIAQCW--ARPGTDIACPQCRETF----P-QGTLRPNRQLGNMVEiakQLsVPaaaaaaaaGLChAHQEPFKLFCNQDQ----------------------------------------------------
>A0A6P7XSC7	80	0.291	1.114E-12	99	198	254	2	94	411
---------------------------------------------------------------------------------------------------AANPVTDLQDEATCSICLEYFRDPVSV-ECGHSFCRPCISEAW--RGIYTNFSCPQCR----KTSKW-KKLRPNRQLANVVEisrRIVA--QEQEGKLQSRLE-------------------------------------------------------
>UPI00084D6618	80	0.271	1.114E-12	105	206	254	4	105	425
---------------------------------------------------------------------------------------------------------DLRDELNCSICLSIYTDPVML-PCGHNFCQGCIGKALDTQEGSRSYSCPECREEY-QERP---ALNRNRTLRNiaeIICLILSSSEKKKEKLRKVLEQLspKREETE-----------------------------------------------
>UPI0004431D65	80	0.250	1.114E-12	103	213	254	6	130	430
-------------------------------------------------------------------------------------------------------IKSLKAELTCSICLGYFTDPVTALKCGHTFCKDCLLQCDEQADAT--LTCPECRAVIR-----YSDIVPNENLQNlsITGKtlrqhllLSPTLLttcdQHGEKEKLFCEQGQKpicdscllTQEHKDHQDLP----------------------------------------
>UPI00045717BF	80	0.217	1.114E-12	108	203	254	11	98	457
------------------------------------------------------------------------------------------------------------EELNCPVCLNLFTDPVIL-ECGHNYCRSCIMRSWETQKK---NSCPECRQVVGK-----SKLRVNRALMSLVErarclSLTPTLRQSE----RRCEEHQEE--------------------------------------------------
>A0A1L8HI93	80	0.276	1.114E-12	100	202	254	5	100	458
----------------------------------------------------------------------------------------------------RNPVTELKEELTCPICLDHFSEPVSI-ECGHSFCRTCINRSW--RGIHSYFECPQCR----NVSRW-KFLRPNRLVENMVE-ITERLAASKISPvsKKQCEKHQE---------------------------------------------------
>UPI001175D916	80	0.234	1.114E-12	106	247	254	4	155	463
----------------------------------------------------------------------------------------------------------LEEDLCCPVCQDIFKDPVIL-SCSHSFCRACLQSWW---TEKLINECPVCKEIYFNRDPPR-----NLVLKNLCEAFLlerdqrasagPeLLCSlHSEKLRLFCLDHQQpvclvcrdSETHTDHRFRPVNEAARNHKKELQESLKPFQEKLE-LFNKVKANC------
>UPI0013787F2E	80	0.223	1.114E-12	99	213	254	2	128	476
---------------------------------------------------------------------------------------------------AEGSLQDLLEEATCSICLDFFQDPVLVPKCGHNFCRGCLTRSWGASESEA--SCPQCRQTF---AP--RSLLPNRQLARMVEvaKRCGGswgeeggsFCpKHREPLKLFCKKHQtlicvvcdRSKEHKDHSVIP----------------------------------------
>UPI0015580392	80	0.250	1.114E-12	99	215	254	2	113	484
---------------------------------------------------------------------------------------------------AANPAKTLQDELTCSICLEYFKDPVSL-DCDHSFCRACITPCWEGFDTD--VSCPQCREIF----P-QRNLRLNRQLRTIVEAARElRLQTGREpEPERLCEKHKEpLKLFCKEDEIPIC--------------------------------------
>UPI00075000D2	80	0.330	1.114E-12	99	202	254	2	97	485
---------------------------------------------------------------------------------------------------AGVPFSELWEEASCSICLGYFRDPVTIPECGHNFCRACLTRSWGESG----ASCPQCGE---TAQP--GNLQPNRQLANIV-GIVQRLSLLEERRGEAKgvEEKRR---------------------------------------------------
>A0A2P5DNI0	80	0.263	1.114E-12	20	202	254	0	192	497
--------------------MPAQKRCSPHNLDDDEDPALQPRSKQSRPETQPKEDPELLlqrHEEQgkllDEDTEEEEGGvkkqvsEDDEGEEEDKAEDSEWSPSSSSQPKPEFVFVELPDirrDVQCPICLGIIKKTRTVMECLHRFCRECI----DKSMRMGNNECPACRTHC----ASRRSLRDDPNYDNLIALLYPDIEKYEEefSQELAFHEEER---------------------------------------------------
>A0A5B6ZNH1	80	0.258	1.114E-12	56	204	254	78	210	510
--------------------------------------------------------DDSLQRNQKHHEQAGDG----------YESDGSPSSSGGDKDEfVIVKLAEIRKEVQCPICLGIIRKTRTVMECLHRFCRECI----DKSMRLGNNECPACRTHCASRRSLRDDPRYD----AIIESLYPDIVKyEEEELTFHEEERARNE-------------------------------------------------
>A0A2H2IEC1	80	0.250	1.114E-12	87	249	254	292	452	542
---------------------------------------------------------------------------------------SEDGKPAVMNnfRRATVKynMEVLNPFITCGVCDGYIVDATTIIDCMHTFCKSCLLGYFESDN----NSCPTCGTFIHGSHPL-HYVTYDRAVNELVNQFVPKLEKEELEMRKKFLRDCREAL-GIDTVAEDREKRERLERERVTGTNRCYAEEPPRYSHHRDDCQV----
>UPI00044340A5	80	0.233	1.114E-12	64	196	254	152	275	562
----------------------------------------------------------------AQKKRKGD-GDTNLSLQLFVADQCKNSRAIPEEvKAANMKPDKMEETLTCIICQELLHDCVSLQPCMHTFCAACYSGWMERSS-----LCPTCRCPV-------ERICKNHILNNLVEAYLiqhPEKCRNEEDVRSM---------------------------------------------------------
>UPI00057A08CA	80	0.264	1.114E-12	55	207	254	141	285	565
-------------------------------------------------------DRTSNHHEQKQEPQSdidDDGGVESDRSQPSSSINEDVKE-----EYVVVKLSEIRKEVQCPICLGIIRKTRTVMECLHRFCRECI----DKSMRLGNNECPACRTHC----ASRRSLRDDPNYDALIAALYPDIDKYEEE-ELAFQEDEKarnKEIQA----------------------------------------------
>UPI00192F23D4	80	0.268	1.114E-12	99	214	254	2	129	577
---------------------------------------------------------------------------------------------------AEAPLQDFLEEATCSICLDYFQDPVLIPECGHNFCRGCLTGSWGTSESEA--SCPQCRQTFG---P--RNVLPNRQLARLVEmarrcedpwgedggRVCPkhreplkLFCKHHETLiCVVCDRCKKHRGH---WVIPS---------------------------------------
>A0A2M4BB48	80	0.276	1.114E-12	95	252	254	87	219	1120
-----------------------------------------------------------------------------------------------SNRRR---VKDFNDSITCTLCNGYLIEATTVNDCLHAFCRSCIVQYL-KSD----RHCPRCKS--YNSKPVTvTSLRPDRTLRALVYKLVPGLHKSE--IQRMVQFYNDRQ-----QPAPGSLAGTDDDH---------LQALLEDQNFYSPDEPISLS-
>A0A1I8G3P1	80	0.240	1.114E-12	91	197	254	780	874	1266
-------------------------------------------------------------------------------------------QPvVASGSRMATPL-PNEEDLSCIICSNVYTDPRVL-PCGHSFCSACIAQW-----RQNQPVCPNCRGPIGPVNPPR-----NTILANIVERFL-QQQQHAASLLNAC--------------------------------------------------------
>A0A6P8U6S3	80	0.224	1.114E-12	68	199	254	6	134	1345
--------------------------------------------------------------------EKEDTSLKSDGSKEEPRDFSDEPGPSDRKEKRTSPV-PVEKQLSsCALCQEVLKDPVS-TSCGHWFCRQCITSYWEQRPPSGDSSCPQCGKRSRTRAGLQtasqtSSVRADSGLQEVLD-------EHRLSLRRRCER------------------------------------------------------
>A0A6P8PME1	80	0.231	1.507E-12	99	204	254	2	100	138
---------------------------------------------------------------------------------------------------ASNPAESLQEEVSCSVCLDYFTEPVIL-DCGHNYCRSCITQSWEGMDTN--FPCPQCRKAFG-----RRDFRQNRQLANMTE-MVKKLaqCTVRPKEENVCEEHDXEE-------------------------------------------------
>A0A7K6SK78	80	0.214	1.507E-12	103	202	254	2	116	140
-------------------------------------------------------------------------------------------------------VQTLQEEAICAICLDYFADPVSI-GCGHNFCRGCIARLWdDGAPRPPPFTCPQCRKTF-----FQRNFRPNLQLANMVQIIrqlhpqpqrsggsggtkpgPPDLCERHQePLKLFCEVDEE---------------------------------------------------
>A0A3B3WU05	80	0.285	1.507E-12	86	196	254	53	153	182
--------------------------------------------------------------------------------------EVKYSESfSLRGKMAQAGVQLDRKRFSCSICLDLLKDPVT-TSCGHSYCMSCIKDHWDIEDQKGTHSCPQCRKTF--------NRRPDLQKNTLVAKLVEDLKKTG--LRHA---------------------------------------------------------
>A0A3Q2G4D6	80	0.246	1.507E-12	106	238	254	4	144	204
----------------------------------------------------------------------------------------------------------LEEDLCCPVCQDIFKDPVVL-SCSHSFCKECLKNCWTVGDE---RPCPFCRKQSSTDDPP-----CNRALKNLCETFLqqreqrasEDLCSlHSEKLRLFCLDHQQpvcvvcrdSEKHAEHRFRPIDEAAQQHKKKLQETLEPLKKKLEV---------------
>Q4SWB5	80	0.268	1.507E-12	111	232	254	2	118	224
---------------------------------------------------------------------------------------------------------------TCYLCRGYLIKPTTVTECLHTFCKSCIVQHFEDSN-----DCPKCGIQVHETNPL-EMLRLDNTLEEIIFKLVPGLREKNLTCHRFVPSDIKGVgGDADDCDNGGDKDYHRSDPQIAICLDCL---------------------
>D0NTE7	80	0.337	1.507E-12	94	247	254	2	154	249
----------------------------------------------------------------------------------------------LDARTMTVKLAELTEHLGCVLCHGILRDAHTIPDCLHSFCKSCIYRHFLV---KGSCICPKCNKVL-SPRPIATLIT-DQKLQAVVDRIFPEFKEHELVLEK--EFYTtntfKLKPDSDHKDGanGSSSAPGTSSSRGRSKNSVKPHDAKTSTNGSNVSC------
>A0A6G0S1N6	80	0.350	1.507E-12	94	248	254	2	156	252
----------------------------------------------------------------------------------------------LDARTVTVNLAELTEHLGCALCHGILRDAHTIPDCLHSFCKSCIYRHFLV---KGSCICPKCNKAL-SPRPIATLIT-DQKLQEVVDRIFPEFKEQEAILEKEFyaknNFKLREEsGEPTDGANGSSTSPVASSRGRSKASTPTKKSHSVKPVGSGGILS-----
>A0A484E9X5	80	0.326	1.507E-12	101	252	254	2	149	253
-----------------------------------------------------------------------------------------------------VKLAELSEHLGCAICHGILRDAHTIRDCLHSFCKSCIYRYFLV---KGSRICPKCKKLL-SPRPI-ASLIMDQKLQQVVDHIFPDFQEQEVLLEKEFYAKNNFKLKTEHLDGGNVSILVPKNPSRRNLRSSTLATKSPSGNLEDNIvCTKQLT-
>UPI000B90F8FC	80	0.349	1.507E-12	97	216	254	21	135	256
-------------------------------------------------------------------------------------------------KPLVIRLTSVNPYITCHLCGGYLVDATTIIECLHTFCKSCLVQYLYTSK-----RCPTCDTLIHETNPF-SCIRLDRTKQDILNKLLPYVASDETENQKL--FYKRRGITAPqkgDSRTPSPS-------------------------------------
>UPI0006713E14	80	0.252	1.507E-12	90	201	254	32	153	281
------------------------------------------------------------------------------------------SCPVIfatkKTMAEDIPAESFQDEASCSICLGFFQDPVSI-HCGHNFCRACITRCW--EEEEANFTCPRCK----ETAP-QRNLRPNRELAKIIEiakRLSlqaakggavgERLCeKHQEALKLFCEEDQ----------------------------------------------------
>UPI00148FDD6A	80	0.290	1.507E-12	105	213	254	4	105	293
---------------------------------------------------------------------------------------------------------QLDRErLCCSICQGLLKDPVT-TSCGHSYCMNCIKSHWDGEDEKRVYSCPQCRQVF---RP-RPVLRINTMLADLVEELKKTGLQAAPAAKRA--KRQR-ELETRPEPEP----------------------------------------
>A0A7S0C9I1	80	0.333	1.507E-12	71	232	254	39	203	318
-----------------------------------------------------------------------DGSTEQMTSDVVNEIEENKGpkPPEIKQGSVEFSVCSINAHLVCGLCRGYFRDPYTITECLHTFCKSCLFFAF----QSGFRRCPTCDKSL-EPDPFRCVL-SDRSLHELVHKIFPSLQdmddEYEEEFYKARGIKRKvslEESNAAILAANESSETKASLHESEKKRKTL---------------------
>A0A6G0Y7P0	80	0.246	1.507E-12	86	204	254	13	129	330
--------------------------------------------------------------------------------------DLSAYElqrtPhevITDDTEIAVPLRSLERELMCPICLDLLNKTVA-TKCLHRFCSECITTAL----RSGNKECPTCRQKI----KSKRCVRPDPGFDNLIAKFYPNREDYYAYQRNFIEKINKNQ-------------------------------------------------
>A0A2G8LEF4	80	0.315	1.507E-12	103	213	254	162	264	352
-------------------------------------------------------------------------------------------------------LTDINAYITCFLCGGYMYNATTITECLHSFCRKCILQHFQKDN-----RCPTCDIVIHESIPF-SFIRQDGHLQTIINKLLPSFERMEKEGEKKVLDMQQEELP--PTPAP----------------------------------------
>A0A7S2SWT7	80	0.252	1.507E-12	88	190	254	9	107	370
----------------------------------------------------------------------------------------ETYrAPralLAPGTVLERPSRRIDVEIRCPICLGIFRNPVVVMDCLHRFCAGCIEKYL----RVGRKECPSCRIHV----PTRRLLRPDDAMEAIITEIHPDLDAHE---------------------------------------------------------------
>UPI00053FBCD7	80	0.280	1.507E-12	64	201	254	6	143	440
----------------------------------------------------------------AFDAMEGDPLQRHHGNHHEPPEDGDGYEsdrsPSWSNGEKDefviVKLAEIRKEVQCPICLGIIRKTRTVMECLHRFCRECI----DKSMRLGNNECPACRTHC----ASRRSLRDDPNYDALIAALYPDIDKYEQEELAFHEEEK----------------------------------------------------
>Q23JD8	80	0.386	1.507E-12	100	198	254	22	120	447
----------------------------------------------------------------------------------------------------RFPLNLLNSFLVCGICDGYFRFAHTITECGHTFCKICIHDYIsKNQNTKNKRKCPSCKGEL--EIHLSKSIRKDPYKQQMVDFLYPQFAKQEQlIVKRVKE-------------------------------------------------------
>A0A4D9DR73	80	0.305	1.507E-12	92	184	254	10	97	451
--------------------------------------------------------------------------------------------PPSSKPTPEGMVERLREDVTCSICLDVLNDPVSI-ECGHNFCRGCLAAHWSGVSARG-PRCPECRAPC-----SRDRMIPDTRVKSLVEKIrdLP---------------------------------------------------------------------
>UPI001A7EA20D	80	0.221	1.507E-12	107	238	254	5	144	463
-----------------------------------------------------------------------------------------------------------EEDLCCPVCHEVFRDPVIL-SCSHSFCKDCLKRWWRERPTH---ECPVCNRRSSKSDPP-----LNRALKNLCESFLqerdqrasEDLCSlHSEKLKLFCLDHQQpvcvvcrdSEKHTNHRFRPIDEAAQQHKKELQETLEPLKKKLKV---------------
>UPI000C6F8E3E	80	0.222	1.507E-12	107	247	254	5	155	464
-----------------------------------------------------------------------------------------------------------DEDLSCPVCHDIFKDPVVL-SCSHSFCKACLQRWW---REKKTRECPCCMRRSSKTDPPR-----NLALKNLCEAFLlksnqrasaaseP-FCSlHSEKLRLFCLDHQQpvcvvcrdSKTHTDHKFRPIDEAAQDHREQLQITLKPLEEKLK-LFEQVKGNC------
>UPI0011CFE0D8	80	0.202	1.507E-12	106	232	254	9	148	485
----------------------------------------------------------------------------------------------------------LQDELTCPICLEYFKDPVSL-DCDHNFCQACITQFWEGLATD--VSCPQCRATF----P-QRNLRLNRQLRNVVEAVRelrlssgrePeteGLCeKHKEPLKLFCKEDEipiclvcdRSKEHRDHIVIPAEEAAEEFKEKIQAHLKML---------------------
>UPI00189085BD	80	0.277	1.507E-12	91	212	254	1	126	493
-------------------------------------------------------------------------------------------EPGP--AASPGPSRSFKEELLCAVCYDPFRDAVTL-RCGHNFCRGCVTRCWEAQAA---PACPVCK---DRASP--AGLRPNRTLNNLVETLLreeaegarwagrrsPRLCRlHRAQLGLFCLDDKELLCCACQADA-----------------------------------------
>A0A371FC42	80	0.243	1.507E-12	21	201	254	26	200	498
---------------------HAKQQQQDQPQEHDEEHHDDEDEEEQEEEEEEGEEEE--EEEEEEEEEEGEeeAGQHDNNDKEKPQDSDETPSSGSEEKPEFVFVEllEIRKDVQCPICLGIIKKTRTVMECLHRFCRECI----DKSMRLGNNECPACRTHC----ASRRSLRDDPNYDALIAALYPDIEKYEQEELEFREEEK----------------------------------------------------
>A0A3P8YWE2	80	0.202	1.507E-12	63	202	254	19	180	546
---------------------------------------------------------------QNVEVEKSDKKSFKYREGEISKRTSKEkPRPsAMAGQVSKSSAQRLSRDLTCSICLDLFKQPVSL-PCDHTFCQACIAGYWagpRGQVQGGSGSCPQCRKVF----PGQSY-RPNRIVSNIVESYCqgleesggllgdggvpdrtpapaPRCGRHREELKLYCEEDQE---------------------------------------------------
>T1KWU7	80	0.321	1.507E-12	98	211	254	22	128	556
--------------------------------------------------------------------------------------------------TIKTKLSSLSDSFKCQLCGGYIINATTINECLHSFCRSCIVKHFNCNH-----DCPKCGLKFSETSKWET-LRMDSMLQSLIYKLIPGLFRSEMKLRK--EFHSKsNDSPCDYFD------------------------------------------
>A0A151MAB8	80	0.241	1.507E-12	99	204	254	2	112	1234
---------------------------------------------------------------------------------------------------AESPVGSLQHEATCSVCLEFFKDPVIL-DCGHNFCRVCISQCWDGLGPN--CSCPQCRQVM----P-QRNLRPNRQLANIV-KITKQLSlqaakgageenmreGSQEALQLLCEETQTEE-------------------------------------------------
>A0A3Q3IJG5	79	0.283	2.038E-12	99	197	254	1	97	105
---------------------------------------------------------------------------------------------------AQTGVQLNREAISCSICLDLLKNPVAI-PCGHSFCMNCIKRHWDEEDQRHVPSCPQCRKTF---IP-RPDLVTNTMLAALVEELkrtglqkSPDF---PLSLR-FC--------------------------------------------------------
>A0A183H4S4	79	0.286	2.038E-12	92	216	254	4	134	179
--------------------------------------------------------------------------------------------PTLIGDEYKILLKTLNPHITCPLCKGYFIEATTVTDCLHTFCKSCLLKHFENVN----NCCPKCSNLIHqawflMSHPS-HYVSFDRTMQELVYKLVPGVQAREEENQNAFlqtvrtESGENGKLEIDENAVNSNS-------------------------------------
>H2ZSV3	79	0.275	2.038E-12	106	202	254	6	106	245
----------------------------------------------------------------------------------------------------------FKDELICSICIDLFTNPVML-ACGHNFCNPCISDYW--KNQKKNVSCPECRSVF-----ARKSFRKNRVLANLVEKTqeieVlqmqekNKLCckKHEEKFKLFCETDQK---------------------------------------------------
>A0A091LXM5	79	0.245	2.038E-12	99	202	254	2	111	247
---------------------------------------------------------------------------------------------------ARMSVENLQDEASCSICLELFQDPVSI-HCGHSFCRACITRSWEGLTTN--FCCPRCR----ETVP-QQSLRPNWELANIIQvtkslNLQPvreveggeNLCKEHQeALKLFCEDEER---------------------------------------------------
>K7G185	79	0.252	2.038E-12	97	200	254	0	111	258
-------------------------------------------------------------------------------------------------RATETPEREAEDEASCPICLGYFTDPVAI-DCGHSCCKVCITTYcdtWEQGN-HGPLCCPICRAEIGK-----VNFRRNWQLADLVEhvkqlRLKPgreekeNLCaRHREKLSLFCEDD-----------------------------------------------------
>A0A151MA94	79	0.236	2.038E-12	102	202	254	5	110	341
------------------------------------------------------------------------------------------------------PVQHLQDELTCSICCEVFQHPVIL-DCGHSFCRACITQCREEANAH--VSCPQCRSP-----SSQNNFRPNWQLANVVEKAkqlneqVakgaegEQVCEEHgEALKLFCEADQK---------------------------------------------------
>UPI00174C9948	79	0.278	2.038E-12	99	201	254	2	110	392
---------------------------------------------------------------------------------------------------AATPVTSLEEEVSCPICQGVLREPVTI-DCGHNFCRGCLTRYCETpGPASGAPACPLCKEPFRA-----GGFRPNWQLASVVANIerlksgsRPgagGACpEHGEKLYFFCEEDE----------------------------------------------------
>A0A6P7HRF6	79	0.277	2.038E-12	91	216	254	26	139	403
-------------------------------------------------------------------------------------------EAIVDGTEVAVSPRSLHSELMCPICLDMLKNTMTTKECLHRFCSDCIVTAL----RSGNKECPTCRKKLVSRRSLRRDSNFD----ALISKIYPSRDEYEAHQRRVLERLNR----LHNKDALSSS-------------------------------------
>A0A3Q3ESV3	79	0.257	2.038E-12	86	203	254	10	131	428
--------------------------------------------------------------------------------------DLETV-PTqCSGEMAQKGVQLSQETISCLICQDLLKDPVTLT-CGHSYCMKCIKSHWDTEDEKTVYSCPQCRQTF-TARP---DLRKNTMLADLVEELkktglqaAPadHCYAGSEDVASAAERSEKQ--------------------------------------------------
>A0A3B4AUP8	79	0.250	2.038E-12	103	245	254	2	154	450
-------------------------------------------------------------------------------------------------------VARLEEDLTCPICRELFRDPVVV-SCSHSFCKVCLENWW---RDKPIKTCAVCkRRSSRDFPPLNLVLR--NLVQTFAEQRehTPaedHLCSlHSEKLRLFCLDHEEpvclvcrdSRIHKDHRFSPIEEVAEDLREHLRKSIKSLRDKLQVQdFHHSNS--------
>UPI0003318698	79	0.294	2.038E-12	103	212	254	6	109	455
-------------------------------------------------------------------------------------------------------LTELQAEASCPLCQDYLRDPVTL-GCGHNFCDSCIQQRW--EDLEDIFPCPVC---LHHCPD--RNFRRNHQLHLIIDiiKLVPRRTERKQQEERLCETHNEVLDQFCEEDA-----------------------------------------
>UPI0002038E8D	79	0.250	2.038E-12	102	202	254	9	105	458
------------------------------------------------------------------------------------------------------PLQDLCEETTCSVCVDYFKDPVTL-DCGHNFCKACLTQTWEKSSNIE-TSCPQCRGIV-----SQKNFRTNQSLANIVEKvkiLSLQGSKKAKGKERVCEKHQE---------------------------------------------------
>A0A3P9JGN2	79	0.228	2.038E-12	107	247	254	7	160	468
-----------------------------------------------------------------------------------------------------------DDQFLCSICLDVFTNPSSI-PCGHTFCMSCITRYWDQCE---VWKCPLCKKSF----PKRPILHVNRTLREITEQFksmrggVPvGNGKEDQTLRKGhrggsghlMEELKKkmHKKHHDKHKIKGSEqEIQEMIRERTRKIEEIKMSMTemaVERETASSVC------
>UPI0007A6EFF4	79	0.307	2.038E-12	103	201	254	6	108	476
-------------------------------------------------------------------------------------------------------VTSLEEEVNCPICQGSLREPVTI-DCGHNFCRSCLTRYCETlgPAPEGPPTCPLCKEPfcLGSFRPNWQLASVVENIQRLRSDAEADVCQEHgEKVYFFCEEDE----------------------------------------------------
>A0A4X2KXH6	79	0.275	2.038E-12	96	201	254	9	109	478
------------------------------------------------------------------------------------------------GRTGASALESLQVEASCAICLDYLNDPVTI-DCGHNFCRTCILRCWEELEER--FPCPVCRRHF----PLRT-FRTNRQLgnvAEIARKLIPKRSKRRRHEEAVCEKHQ----------------------------------------------------
>A0A4X2JN86	79	0.294	2.038E-12	106	203	254	9	114	480
----------------------------------------------------------------------------------------------------------LEDEVNCPICQGTLREPVTI-DCGHNFCRGCLTRYCEipGPDPGEQPICPLCKDPFH---P--EGLRPNWQLANVVEnieklKLAPppvlgeDLCEEHkEKIYFFCEDDEKQ--------------------------------------------------
>UPI001863EE7B	79	0.232	2.038E-12	103	215	254	8	126	481
-------------------------------------------------------------------------------------------------------VGELQKELICPICLDFFDDPVIL-KCGHNFCRGCILMHWeENGDDDAGYRCPECRQVF-----SKISFTTNYLVKNLVDKLdgleclrsskPPAPATKPTKLDGKCERHGEElKLYCHTDSKPIC--------------------------------------
>UPI00092EBAB9	79	0.280	2.038E-12	99	200	254	2	107	487
---------------------------------------------------------------------------------------------------AENPVESLQDEASCSICLDYFKDPVTI-GCGHNFCQVCIARCWEGTNKD--FSCPQCRESF----P-QKIFKKNRQLMNFVEiakKLkgqgkkagREHICgEHEEPLKLFCQED-----------------------------------------------------
>UPI00147E265D	79	0.292	2.038E-12	108	208	254	9	103	502
------------------------------------------------------------------------------------------------------------DHLQfsCSICLDLLKDPVT-TPCGHSFCMVCINDFWDQPLQKGVYSCPQCRETF---MP-RPVLRRNNVMAEVVEKL------KWKDLSGACPTRYSSEsgdVECD---------------------------------------------
>UPI000CE244BE	79	0.281	2.038E-12	22	199	254	55	226	529
----------------------PQGQQVKEEDDEDEGGGGGEEEEDGDGDDDEAEDKQTVKQQQQQEKEKEEN-EEEEEEEDAEAEDSQGSPSSTSQEKPEFvfvQLTDIRKDVQCPICLGIIKKTRTVMECLHRFCRECI----DKSMRMGNNECPACRTHC----ASRRSLRDDPNYDALIAALYPDIDKYEEEELAFHEE------------------------------------------------------
>A0A0F8AF57	79	0.198	2.038E-12	58	202	254	24	185	551
----------------------------------------------------------GIKPDKKSwKPKEGDFAVQTAMEKLR--------QPPIAGkvTKSSAHTHRISRDLTCSICLDLFKQPVSL-PCDHTFCRGCIEGYWtgpRGPGQGTSGSCPQCR----KLYPGQSY-RPNRIVANIVESYckgleesgtgpclpdvavtervpapVPRCSRHREELKLYCEEDQE---------------------------------------------------
>A0A3Q2PFJ2	79	0.336	2.038E-12	98	194	254	2	109	559
--------------------------------------------------------------------------------------------------QANISVTE--SQFRCPICLDILRDPVSI-PCGHTYCMLCISNYWDQA-EPARFSCPQCR---DVFSP-RPVLRRNTVLAEVVDKLrlsemvqAPelylggagevacDFCPAESTLR-----------------------------------------------------------
>A0A3Q2CVN2	79	0.294	2.038E-12	98	216	254	2	106	602
--------------------------------------------------------------------------------------------------QANISVTE--SQFRCPICLDILRDPVSI-PCGHTYCMLCISDYWDKS-EFGHSSCPQCR---DTFSP-RPVLRRNTMLAEVVDKL--KL--SEMVREPVFYLGEAGEVACD--FCPAES-------------------------------------
>A0A154PF23	79	0.276	2.038E-12	103	232	254	10	126	829
-------------------------------------------------------------------------------------------------------VKDVNEHIVCPLCRGYLVDATTLVECLHSFCRGCIVRRL----SSGARACPVCN--VATSPPLQ----PDVKLQRLVYLLVPGLFRSELDRRRHFR---RVNPQCPPSTPPLGSLDLTLDDFVSLSLCEL---------------------
>UPI001402077C	79	0.228	2.038E-12	86	203	254	599	713	972
--------------------------------------------------------------------------------------DIRAASALTGN-TRKFPelkwLRKLSwtEDAVCPICLDFFADPVIL-ECEHNFCRSCITRCW---DGDGRNSCPECREEF-----AESTLRVNRALANMSEKArtaSPKVEREESKLH--CEEHQEE--------------------------------------------------
>UPI000F515A4E	79	0.250	2.038E-12	98	251	254	731	860	1305
--------------------------------------------------------------------------------------------------EASVSVDQLSvDQFTCSVCLDLLKAPLTL-SCGHSFCKVCINDCWDQEDQKDIYSCPQCR---DTFTP-RPVLRRNNMLAEVVEKL-----------------KKKTEVQA---ASPDHCYAGPGDVECDFCTGRKHKAIKSCLVCVGSFCETHL--
>UPI0007043EE6	79	0.230	2.038E-12	63	201	254	17	159	1497
---------------------------------------------------------------QLQEREQlGVAGDRAEPELRKSEVT-----PFSSSEAAmasESPVESLREEATCPLCLQYFKDPV-ITDCGHNFCRACLSRCWEGPGPAA--SCPQCGDPVQQG-P----LRPNRLLVNVVEiakRLSlqaakdvggGGVCgEHQEVLKLFCKEDQ----------------------------------------------------
>A0A6J1VI16	79	0.233	2.038E-12	104	202	254	7	101	1636
--------------------------------------------------------------------------------------------------------RRLKEELICSICLDRFHDPVSI-HCGHTFCQACIIKHWDFMN-KKHFHCPKCRATSRKRI-----LKPNRELGNI-ARIVPNLdkktKEKEKKKEKVCQRHQE---------------------------------------------------
>A0A401TS92	79	0.266	2.757E-12	96	203	254	18	117	189
------------------------------------------------------------------------------------------------NMAFRQQVQSLTEDVICPICLDFFTDPVIL-DCEHNFCRSCITQSW---ERQEINSCPECRQEF----PDR-NLRGNRALANLAEKARKlNLNPQEKESNHHCEEHQEE--------------------------------------------------
>UPI001602BFD9	79	0.280	2.757E-12	100	213	254	4	111	235
----------------------------------------------------------------------------------------------------KIRLLDVNPHITCMLCKGYLVDATTITECLHTFCKSCIVQYLEENN-----DCPTCKQVIHQSHPL-NYISHDRTMQDIVSNFRWQVAQFSMTVFIFTAELKKQQDFYKKRGLP----------------------------------------
>A0A315VKI0	79	0.267	2.757E-12	107	213	254	104	212	235
-----------------------------------------------------------------------------------------------------------QEKISCSICLDPLTDPVTI-PCGHSYCMNCIKDHWDGEDQRGIYSCPQCRKEF---KP-RPVLEKNILLSELVEdlkkikpKPVPhvDCYAGPEDVNSLLLD--KNEATADRKNSP----------------------------------------
>UPI0004574CE8	79	0.247	2.757E-12	104	203	254	5	96	247
--------------------------------------------------------------------------------------------------------QSLNEELICSLCLEIFTDPVIL-ECSHSFCRSCITRCWEKLGES---SCPVCKETF-----LERNLRTNRALGSLSEKAREmNLDPKDTAIKRRCEKHQEQ--------------------------------------------------
>A0A7S4M3Q8	79	0.357	2.757E-12	91	198	254	19	124	255
-------------------------------------------------------------------------------------------EPVSDGRTITFKPQILNEFLTCNICRGYYREPVTVRECLHTFCKSCMYKYI-VDNSGPRLSCPDCGYAL-GSRPF-ESVKEDCVLQELAIKIFPQvFDKDKDDEERFYE-------------------------------------------------------
>A0A7L1WV11	79	0.386	2.757E-12	121	195	254	0	68	257
-------------------------------------------------------------------------------------------------------------------------DATTIIECLHSFCKTCIVRYLETSK-----YCPICDVQVHKTRPL-LNIRSDKTLQDIVYKLVPGLFKNEMKRRR----------------------------------------------------------
>UPI0015C320B2	79	0.278	2.757E-12	55	215	254	4	165	274
-------------------------------------------------------DSELQKPDRPMEAPKSNAAVSSEPATRTLGC-SESRHPhLGKERanqeESCVPLSQLTPYISCSICKGYLIDAATITECLHSFCKSCILKPFDHSH-----RCPKCNIVVHEAKR-HHNLRLDRHLQNXVYKGVAGLEEKEKKRRHQFSKEncsQTPKPAAVPQPGPSS--------------------------------------
>A0A2I4CGZ8	79	0.256	2.757E-12	105	209	254	6	110	276
---------------------------------------------------------------------------------------------------------ELEcEHFSCSVCLDLLKDPVSL-CCGHSYCRSCIESSWDTEEEKGEYSCPQCRETFHP-RP--REIRYDCVVlkrNNMLAEVVKKLKKRGQKLPLPLEVPRTDVDPADD--------------------------------------------
>A0A662XVY3	79	0.258	2.757E-12	63	193	254	61	206	277
---------------------------------------------------------------QAQ-QLLGDGdvprvSRERFVDMLEDAVDWSHVQLLVDalaaSREAFRPAEgeqedatKLEESapavlevLACAIcCGDLMLKPATL-PCGHSFCKACVELWL-----RSCPNCPTCRHPV--AAPLSNQVAVNRVLQDLVATLYPKQTQQLEQR------------------------------------------------------------
>UPI000D6A4E3F	79	0.263	2.757E-12	102	201	254	0	102	300
------------------------------------------------------------------------------------------------------PVQDLLKEATCPLCQDYFQDPVLIPECGHNFCRSCLTRSWGESPSEA--PCPLCRRTF---VP--GNILANRQLVNVVEiaqRCDPGgeeggsFCgTHREPLKLFCQDDE----------------------------------------------------
>UPI0018E7B054	79	0.276	2.757E-12	92	202	254	8	123	353
--------------------------------------------------------------------------------------------PAAATRVLVNPLEKLQEEAICSICLEYXSDPMSI-DCGHNFCRACITTYC-QXRASGPVSCPPSRXAFH-----RSNVRPNKLLANIVETIkqlrLPpakgqpeALCgKREEKLKLFCEEDRE---------------------------------------------------
>UPI000441A7EE	79	0.300	2.757E-12	104	202	254	7	101	395
--------------------------------------------------------------------------------------------------------RRLKEELICSICLGYFSDPVSI-HCGHTFCQTCITKYWDLL-EKKHFHCPRCRE-----TSWKKILKPNQELRNI-AEIVPKLnEKTEEkgkTREKICQRHQE---------------------------------------------------
>A0A3Q3MYI0	79	0.291	2.757E-12	108	209	254	18	115	435
------------------------------------------------------------------------------------------------------------EAFSCSICLDLLKDPVTV-PCGHSYCMNCIKSHWDKEDEKTIYSCPQCRQTF---TP-RPVLVKSTMLAVLVEELKKtGLQAKEREAERAGGESTKHPQRIQD--------------------------------------------
>UPI001590904A	79	0.260	2.757E-12	104	246	254	17	142	436
--------------------------------------------------------------------------------------------------------QSLREELTCAICYDLFRDPVML-ECMHHFCRECIQSYWDRS--SKVATCPQCRQKF----PTRS-FRP----QHLVSGVV-------ETVRR-CtseEHKKKMQTHLQEAFQSCQVECEKLMRMKHAAEENISTLLTTSREVNSKI-------
>UPI000454B612	79	0.261	2.757E-12	104	212	254	7	110	438
--------------------------------------------------------------------------------------------------------KKLQEELTCSVCMEYFIDPVTIT-CGHSFCQICLLRYLEDQMS---YSCPECRGAC-ELSDLQTNQRLGK-LSVIGKQLVPHLSESPA-REELCGRHQQsQKLFCqDDETA-----------------------------------------
>UPI000B8CC644	79	0.302	2.757E-12	61	202	254	26	150	447
-------------------------------------------------------------HDQHSPGEEGDAANESDRSPLSSDGEKEEY--VL------VKLSELRKEVQCPICLGIIRKTRTVMECLHRFCRECI----DKSMRLGNNECPACRTHCASRRSLRDDPKYD----ALIAALYPDIDKYEEE-ELALHEEEK---------------------------------------------------
>UPI0018A1E11B	79	0.266	2.757E-12	98	201	254	4	109	465
--------------------------------------------------------------------------------------------------TEGSAVETLQRELACSICLEYFQDPVSI-QCGHNFCRACISQCWEGSVRN--FSCPQCRKTARkrNFRPNRELARVIEIAKRLSFQAatgSGRCEKHQEALKLFCEEDQ----------------------------------------------------
>G1Q6Y3	79	0.293	2.757E-12	106	211	254	9	110	468
----------------------------------------------------------------------------------------------------------LQTEINCPICLDDLRDPVTI-ECGHNFCRSCIQQSW--ADVQDRFPCPVCRHPC-KDRHMRSNTQLGRMV-DITKLLqitRGKMKQQEE--RRFCKKHNKSLTLFCEED------------------------------------------
>UPI0009A2FCEA	79	0.247	2.757E-12	104	203	254	7	96	474
--------------------------------------------------------------------------------------------------------KSLTEEAICPICLDFFTDPVML-ECGHNFCRSCIFRCWKNKM-----NCPECRQKC----P-KKSVRVNRSLANLAEKARKiKLDSNEQDSIPQCEAHQRE--------------------------------------------------
>UPI0015AB5BFE	79	0.283	2.757E-12	106	215	254	7	110	475
----------------------------------------------------------------------------------------------------------LEEELCCPVCSDIFKDPVVL-ECSHSFCRLCLQQWW---GENSPRECPICRSKASSGHPP-----VSLALKNIVESYLkqKTECEAAETSEDQCPLHKKELLFFCEDDLqPLC--------------------------------------
>UPI0018F70A0A	79	0.268	2.757E-12	105	202	254	4	103	486
---------------------------------------------------------------------------------------------------------DLTQELTCPICLEIFTHPVSL-ECGHHFCSSCISRSW--QKVPGDVSCPKCRQVF-----TQRNVRAARTLSNVVDKFreVkvtqPqeEFYcqEHEEKLKLFCEYEHK---------------------------------------------------
>A0A1S3FUJ3	79	0.274	2.757E-12	91	200	254	1	103	493
-------------------------------------------------------------------------------------------EPDSAETPGPFPAASLKEELQCAVCYDPFRDAVTL-NCGHNFCRECVSRcWLEQLE----PACPVCK---DPASP--SALRTNHTLNNLVAKVLqaEGACGPGRRPTRRCRQH-----------------------------------------------------
>A0A7L0WBK3	79	0.264	2.757E-12	102	202	254	5	107	498
------------------------------------------------------------------------------------------------------PLEKLHHEASCSICLGYFQEPVSI-PCGHSFCRACITRCW--EGLEGNFSCPQCRQTVRqkNFHPSRELAKIAAIAQQLSRCPTgdEGWCQrHHEVLKLFCKEDQE---------------------------------------------------
>UPI001555B67C	79	0.281	2.757E-12	102	202	254	5	109	501
------------------------------------------------------------------------------------------------------PVGKLEDEVTCSICLEYFKAPVSI-HCGHNFCQACIDQCWGES--ETNFSCPQCREttQQRNCKPNRELGRIAEIAKQLSlrvaageEGRVCDLY--EEDLKFFCEEDQK---------------------------------------------------
>A0A6J0MXB7	79	0.279	2.757E-12	24	202	254	22	205	501
------------------------QQQQQLHRFDPEAEENEPEDLQEEETVVEKKDEEEVKRDEAEEEEevveeeedKEDGdedaeEEEEDEEEEEEEEDSKEKSPSGDKSEfMEIDLGEIRKDVQCPICLGIIKKTRTVMECLHRFCRECI----DKSMRLGNNECPACRKHCASRRSLRDDPKFD----ALIAALFTNIDSYEQE-EFAFHEDDK---------------------------------------------------
>A0A1S2XFN8	79	0.239	2.757E-12	23	201	254	40	216	514
-----------------------QQQHLEQEDGEEDDDEQQENEDEEDEQGEEEGDEEEAeddddDDDEDEDEDEDEGKNHNDDNEKSQDSDET---PSSDSEEkpeyVYVELQDIRKDVQCPICLGIIKKTRTVMECLHRFCRECI----DKSMRLGNNECPACRTHC----ASRRSLRDDPNYDGLIATLYPNIEKYEEEELEFREEEK----------------------------------------------------
>UPI001419843A	79	0.309	2.757E-12	100	200	254	4	106	516
----------------------------------------------------------------------------------------------------RGPIQSLCDEATCSICLEYFKDPVTIAECGHNFCRSCLVHCWGKLEAE--VSCPQCRMTVQ-----RRSLISNRQLANVVEitkKLsLPlgevKVCeKHQEALKLFCKVH-----------------------------------------------------
>UPI000388FA4F	79	0.245	2.757E-12	99	206	254	2	115	538
---------------------------------------------------------------------------------------------------ATYPVNELRDELVCPICLEPFKDPVIL-DCEHNFCQACITDCWEASGTG---VCPQCRR---KSFP-ESELRPNKQLKVVVDvarrlqvecekheEVFSLFCKQDRtLLCNVCRLSREHKAH-----------------------------------------------
>A0A669CU63	79	0.250	2.757E-12	62	199	254	52	195	613
--------------------------------------------------------------HQASAAEGGqrsqSAGSSCPSVRSDVSKDrppAFSVEPGPTRgrKRKRSAVCEEEQLSCCALCQDVLKDPVS-TSCGHWFCRQCISSYWDQSASSGDSSCPQCGERSRSRAGLQTASQSscvqtDVGLQEVLD-------EHKISLRRRCER------------------------------------------------------
>UPI000853FA9E	79	0.220	2.757E-12	19	196	254	168	350	635
-------------------TTSAKEPDsSLKVGSSIDDNACAVTRMKSQPEQQSSSGLDGqnIHTARASspaRDTEQDGQPPPKKKLKEMECASSHAPPLSSNvkgtsedaKPSSMKPDKMEETLTCIICQELLHDCVSLQPCMHTFCAACYSGWMERSS-----LCPTCRCPV-------ERICKNHILNNLVEAYLlqhPEKCRSEEDRRSM---------------------------------------------------------
>UPI0003F0D185	79	0.235	2.757E-12	62	196	254	248	374	659
--------------------------------------------------------------EPLRKKMKGDGEQPGPSPQLRMPDLCQDV-PAGreDGRAAAVKPDKMEETLTCIICQELLHDCVSLQPCMHTFCAACYSGWMERSS-----LCPTCRCLV-------ERICKNHILNNLVEAYLtqhPDKGRSEEDVRSM---------------------------------------------------------
>UPI0010A0AB6C	79	0.258	2.757E-12	107	193	254	9	89	1187
-----------------------------------------------------------------------------------------------------------DDLVTCPVCLDPLRDPVSL-PCGHSYCMKCISDFWDQNRE---CQCPQCRQPF---SP-RPELRRNTVLAEIVQKLkkAEHLTSEMSSL------------------------------------------------------------
>UPI0010FB66BC	79	0.261	3.728E-12	91	210	254	36	149	160
-------------------------------------------------------------------------------------------EPGLSDPQITKGSVSVEEQLSsCALCQDVLRDPVS-TSCGHCFCRQCLTSYWDQSTSSGETSCPQCgeRSVIRrglQISSQSSSVTIDRGLQEVLD-------EHKISLRRRCE----HVTEGSDE-------------------------------------------
>A0A7N6AV43	79	0.221	3.728E-12	107	238	254	8	147	177
-----------------------------------------------------------------------------------------------------------PENLCCPVCQEVFSDPVVL-SCSHSFCKDCLKNWWRQKPTQ---ECPVCRRRSSKTDPP-----LNRALKNLCESFLqhkdqgssEILCSlHSEKLRLFCLDHEQpvclvcrdSEKHTNHRFRPIDEAAQQYKELLQETLEPLKEKLEV---------------
>A0A7M5XA01	79	0.333	3.728E-12	100	212	254	43	148	191
----------------------------------------------------------------------------------------------------KFMLCALNPHIVCMLCAGYLVNATTIVECLHTFCKSCIVRHI-----QIFRKCPTCGNNLPETEPL-SGLRLDRTMQDIISKVLTHIEKDEA--KREMEFYKEQQkLNAEKEEA-----------------------------------------
>W4FF58	79	0.318	3.728E-12	106	238	254	8	130	210
----------------------------------------------------------------------------------------------------------INAHLVCILCQGYFRDAHTLPECLHSFCKSCIFRHF----HLGCRTCPKCHADL-GVSP---KCIFDRTLHEIVDKLFPTLKDTDAALE--AEFYASHGFQ--KRVLPVSPppDKSAPPVEYPVVSFRLAPDTTV---------------
>A0A485LRD4	79	0.392	3.728E-12	105	206	254	5	96	211
---------------------------------------------------------------------------------------------------------QLNPHLVCFLCHGYLRDAHTLSECLHSFCKSCILRHF----HDGARACPKCHADL-GVTP---KCVFDRTLHEIVDKLFPNLKDEDAALER--EFYAAHGFE-----------------------------------------------
>UPI00145538A9	79	0.322	3.728E-12	94	252	254	18	168	263
----------------------------------------------------------------------------------------------LRGRPKPLVVRltEINQYITCHLCSGYYVDATTIIECLHTFCKSCLIQYLHTSK-----KCPTCDVLIHETNPF-SCIRLDRTKQDVLNKLLPYVSSDEHE-NKILFYKQRGIQF--PEQVETQSRSASPIDPTLPVQSTLPIQPTLPIQPTSPI-QQTLS-
>A0A668T1L4	79	0.228	3.728E-12	107	237	254	5	144	276
-----------------------------------------------------------------------------------------------------------EEDLCCPACHDIFKDPVLLL-CSHSFCKACLQSWW---KEKQIKECPVCRTVCEWSDPP-----CNRALKNLCEGFLqsqsassgsDSLCSlHSEKLKLFCLDHEQpaciicrdAKIHADHQFRPIDEVAQEHREELQMFLNPLQHKLK----------------
>A0A286XBJ4	79	0.238	3.728E-12	99	202	254	1	107	288
---------------------------------------------------------------------------------------------------ASSILENVKEEVTCPICLELMTEPVS-TDCGHTFCKPCITSSYEStEREKGVSQCPVCRVPYQF-----ENLRPTRHMANIVERLreltlSPkaDHCAlHGEKLLLFCKEDGK---------------------------------------------------
>UPI000CDFF238	79	0.278	3.728E-12	107	208	254	9	103	325
-----------------------------------------------------------------------------------------------------------EDQFSCSICLDLLKNPVTI-PCGHSYCMGCIKDYWDLNDRMGVYSCPQCRQTF---TP-RPALSKNTMFAEVVERLkkIEEFQADP---RIPCYAKP-GDIECD---------------------------------------------
>A0A668A0X4	79	0.259	3.728E-12	107	202	254	9	102	386
-----------------------------------------------------------------------------------------------------------EDQFLCSICLDVFTDPVS-TPCGHNFCKTCITQHWDVNT---PCHCPMCKKPF----PLRPELRVK--IQEIkrsVDvRVFTSLMQSVErgqaELIDMIEEKQK---------------------------------------------------
>UPI000522D9FB	79	0.288	3.728E-12	99	198	254	2	95	389
---------------------------------------------------------------------------------------------------AGHAVENLQEEITCAICLDFFRDPVMLLGCGHNFCRCCLDCC--SADASGAGSCPQCRLPF----P-RDGFRPNRQLANVVAAVqelaLP---AAEELCRRHCQ-------------------------------------------------------
>V8PB89	79	0.283	3.728E-12	102	200	254	7	113	418
------------------------------------------------------------------------------------------------------PVERLQEEVSCSICLEYLRDPVTI-DCGHNFCQACISDYCkgGAGSTTGAALCPQCRVGF-----LLSSSRPNKQLANIVEgierlarrpsqGLVEALCeKHGKKLRLFCQDD-----------------------------------------------------
>A0A3Q0RE72	79	0.252	3.728E-12	101	206	254	9	111	424
-----------------------------------------------------------------------------------------------------IPGLQLDHHrFFCPICLDLLKDPAAL-PCGHSYCMGCIKKHWDEEDQGRIPSCPECRQSF---IP-KPVLRKNTILADL---CVCYLCAMDEHRGhdivSAAAERTKRQRE-----------------------------------------------
>A0A7C9CZW9	79	0.240	3.728E-12	24	202	254	3	158	433
------------------------QKRLEEENTDDDLPETDAENHNDDDDEEDENDE------QKQSEAESDGSSSSSSDESSDSDEKEEF--------LVVRLSDIRKEVQCPICLGIIRKTRTVMECLHRFCRECI----DKSMRMGNNECPACRKHCASRRSLRDDPNFD----SLIATLYPDIDQYEEE-ELAFQEDEK---------------------------------------------------
>A0A1U8FTU7	79	0.277	3.728E-12	55	201	254	20	157	454
-------------------------------------------------------DDDSLQGNQNHDEEVDDSeGEGEGEGEDSDGTTCSSGEE--KDEFITVKLSEIRKEVQCPICLGIIRKTRTVMECLHRFCRECI----DKSMRMGNNECPACRTHC----ASRRSLRDDPNYDALIAHLYPDIDKYEEEELAFHEEEK----------------------------------------------------
>UPI0007B7EE4C	79	0.236	3.728E-12	106	236	254	4	142	461
----------------------------------------------------------------------------------------------------------LEEDLCCPVCQDVFTDPVVL-SCSHSFCRECLKNWW---REEPARECPVCKTISFTKDPPRNLALKNlceSFLQQ-RDQRIPtDLCSlHSEKLKLFCLDHQQpvclvcrdSEKHSNHRFRPIDEAAQQHREKLKTSLEPLKKKL-----------------
>UPI0011C1AC9C	79	0.233	3.728E-12	106	238	254	4	144	464
----------------------------------------------------------------------------------------------------------LEEDLCCPVCRDVFKDPVIL-SCSHSFCKDCLQSWW---TEKEISECPLC-----KRKSSRYEPPVNLVLKNLCESFLqerdqrPseDFCSlHSEKLKLFCLDHQQpvclvcrdSEQHTNHRFRPIDEAARQHKNKLQETLEPLKKKLKV---------------
>UPI00148FF1EB	79	0.226	3.728E-12	106	238	254	4	144	465
----------------------------------------------------------------------------------------------------------LEEDLSCPVCQDIFKDPVIL-SCLHSLCKDCLQSWW---REKEDKECPLCKKR-HSMDILP----PNFALKNLCESFLqergqsssEDLCSlHSEKLKLFCLDHQQpvcvvcinSEKHSDHRFSPVDEAAPQHKKNLQETLEPLKEKLKV---------------
>A0A7L4DQC8	79	0.250	3.728E-12	99	201	254	2	110	466
---------------------------------------------------------------------------------------------------APGPTTELPSEASCPICREYFRDPVSI-HCGHNFCRACITRCWEWSTAN--FSCPQCREtaPERNLRPSRELARVleiaKRlSLQAARGEVVeeEGCQRHREPLKVFCKEDE----------------------------------------------------
>A0A3N0XLY4	79	0.242	3.728E-12	107	203	254	7	106	474
-----------------------------------------------------------------------------------------------------------QEQFSCPVCLDLLNDPVAI-PCGHSFCKSCITCCWDQEDQKEAYSCPQCRQTF-TSRP---ALNKNTLLAEVVELLketklqadVPAECEDVES--DICtgRKHKKE--------------------------------------------------
>UPI001863BCB6	79	0.266	3.728E-12	106	202	254	7	106	476
----------------------------------------------------------------------------------------------------------LDDDLCCPICFDIFKDPVVL-KCSHSFCRVCLQQFWEGKSS---PECPTCRRKSSMDKPP-----ANLALKNIVETYLkqkiekaPekneDLCSlHGERLLFFCEEDQE---------------------------------------------------
>A0A402FFW8	79	0.264	3.728E-12	99	202	254	2	100	478
---------------------------------------------------------------------------------------------------AANPTKTLVDEATCSICLDFFQDPVMIIECGHNFCRNCITKSWKGSDCSA--FCPECRHLF-----SWTSLKPNRQLGNMVEtaKQLSLHLENSLDMERRCKEHQK---------------------------------------------------
>A0A5B6ZTB0	79	0.257	3.728E-12	20	204	254	0	178	478
--------------------MPAHKRSSSENLHDEESLQQHYRRKQSRRERGAEDREE--QDDKVVKQEEED-EDEDEDEEEEEEEDSDESRSSDDPeklpEFVSVVLPEVRKDVQCPICLGIIKKTRTVMECMHRFCRECI----DKSMRLGNNECPACRTHCASRRSLRDDPRYD----AIIESLYPDIVKyEEEELTFHEEERARNE-------------------------------------------------
>UPI000854CC4F	79	0.259	3.728E-12	102	202	254	7	100	485
------------------------------------------------------------------------------------------------------PVRELQDEVTCAICLDHFKDPVSI-ECGHCFCRACIIQTW--RGIRSNFPCPHCR----KTSKW-KFLRPNRPLENvleISNRML--FTEANEKRKKQCRKHQE---------------------------------------------------
>UPI0008FA4FCC	79	0.273	3.728E-12	106	201	254	7	104	487
----------------------------------------------------------------------------------------------------------LTEELQCSICLDVFTDPVT-APCGHNFCKTCLNKYWDNSQT---CNCPYCKETF-NQRP---DLKINITLRELVDRYkVksaaknlqDYICqKHERPLEMFCRDDQ----------------------------------------------------
>A0A059A0M8	79	0.243	3.728E-12	59	202	254	33	186	489
-----------------------------------------------------------HHQHAKQSRRDGDpeqddrpagepqdgaaGGGGGGAGADEEEEDSQGS-PSSSSEEkpefVYVKLSDIRKDVQCPICLGIIRKTRTVMECLHRFCRECI----DKSMRLGNNECPACRTHCASRRSLRDDPNFD----ALIAALYPDIDKYEEE-ELAFHEEER---------------------------------------------------
>A0A2K6FL95	79	0.258	3.728E-12	86	202	254	2	122	494
--------------------------------------------------------------------------------------ETSLLEAGASAASTAAALENLQVEASCSVCLEYLKEPVII-ECGHNFCKACITRWW--EDLERDFPCPVCRKtsRYRSLRPNRQLGSMveiAKQLQGVKRKIRdENLCpQHHEALSLFCYEDQE---------------------------------------------------
>UPI00186B173B	79	0.304	3.728E-12	109	232	254	12	129	512
-------------------------------------------------------------------------------------------------------------DLTCFICSGYFTDPVIL-ECGHTFCKECLLSCW---QEQHPTTCPNCKAIIAF-----GDFSYDRKLQNlaIIGKMLrPYLLQSIKDL-TTCEKHGKEETLFCEEDHrPLCGPCFLSQEHKEHTVLSL---------------------
>UPI00074FACD5	79	0.266	3.728E-12	91	198	254	38	137	534
-------------------------------------------------------------------------------------------EPsAASSRAPTLPTATIKEELLCPICYEPFKDAVTL-RCGHNFCKGCVGRSWENHAR---RVCPVCK----ATSSL-EDLRTNHTLANIVEMFLKQEKKQQEQQQRARE-------------------------------------------------------
>UPI00112E2EBD	79	0.270	3.728E-12	88	202	254	23	141	541
----------------------------------------------------------------------------------------SFLSPLSTAMATASPAENLRDEAICSVCLEYFNDPV-IAKCGHNFCRSCIARCWEGLQAD--FPCPQCREtsQERVLIPNRQLGNMTEMIKQLFQKSAgePteaSCKKHKETLKLFCEDDEK---------------------------------------------------
>A0A1B8Y1C1	79	0.259	3.728E-12	105	184	254	4	79	588
---------------------------------------------------------------------------------------------------------DVSDELSCPLCREIYTDPVTL-PCGHNYCRGCIGRYWDwQEGIEEDLTCPECRHRY-WGRP---ELNINVTLSSLVQRLLP---------------------------------------------------------------------
>UPI001885202A	79	0.319	3.728E-12	91	184	254	7	88	1376
-------------------------------------------------------------------------------------------EPGRPR------LDDLRSQLTCVICAGYFIDATTIVECLHTFCRSCILRHLEASS-----YCPVCDVMIHRTKGS-SSLKADRILQTMVYKMIP---------------------------------------------------------------------
>UPI001952DAA2	78	0.214	5.042E-12	107	238	254	5	144	200
-----------------------------------------------------------------------------------------------------------EEDLCCPVCQEVFRDPVLL-SCSHSFCKDCLKTWWEKRTTH---ECPVC-----NRRSSRDEPPLNRALKNLCESILqerdqrasEALCSlHSEKLKLFCLDHQQpvcvvcrdSENHTNHRFRPIDEAAQQHKKTLQETLEPLKKKLKV---------------
>A0A329STU2	78	0.394	5.042E-12	94	202	254	2	103	248
----------------------------------------------------------------------------------------------LDARTVAVKLVELTEHLGCALCHGILRDAHTIPDCLHSFCKSCIYRHFLV---KGSCICPKCNKML-SPRPIATLIT-DQKLQAVVDRIFPEFKEQELVLEK--EFYAK---------------------------------------------------
>A0A3F2RCU7	78	0.248	5.042E-12	97	251	254	28	191	253
-------------------------------------------------------------------------------------------------RKETVRMVDINEFFICKLCKGYLRDAYTIKECLHTFCHGCIRGYYLYNNS---CSCPTCNVSL-GAKPW-TQIIPDPAIQELAAKLLPDYSQKEDAEERVFyaklgvKRKQPDTPRKDLQDSakisrslgPSPGHMIQFEMHPQRGPDVPLFLQLQTLKAPCMNTQAHL--
>A0A5D6XSM4	78	0.351	5.042E-12	95	215	254	5	130	261
-----------------------------------------------------------------------------------------------DTRTVTLALAPLVEHLGCVLCSGLLRDAHTIPECLHSFCKSCIFRYFLVQCDPNAPSCPKCAMAL-SARPI-ATLISDQRLQDVVDRIFPEHKARDAVLenefyaRHGFAKKKAEPLAAKHsSKAPAS--------------------------------------
>A0A6P6DCS3	78	0.242	5.042E-12	99	201	254	1	106	293
---------------------------------------------------------------------------------------------------ASSVLENVKEEVTCPICLEFMQDPVS-ADCGHVFCKFCITRNYESmQHEEGVGHCPMCRTtyQFENLRPNRHMANIVESLEEMTLTLTADLCElHGEKLVLFCKEDE----------------------------------------------------
>UPI00159059C3	78	0.269	5.042E-12	99	200	254	1	108	308
---------------------------------------------------------------------------------------------------ASAPPSiDVDQEVLCPICKDYLIEPVTL-DCGHNYCQGCITyycRIWEKQD-VGDLECPVCRVRIQK-----GDFHRNFQLANIVEkiKLLPlnerleDLCKTHnEKLHLFCKED-----------------------------------------------------
>UPI001401EE08	78	0.254	5.042E-12	103	203	254	6	98	311
-------------------------------------------------------------------------------------------------------VVNLTEELICPICLDFFTDPVSL-ECGHYFCRSCITQSW---DREKRNSCPECREVFTDRT-----LKVNRALARLSEKArTLSLNTEEKESKLYCEEHQDE--------------------------------------------------
>A0A151M5W2	78	0.241	5.042E-12	99	201	254	2	109	374
---------------------------------------------------------------------------------------------------APNPFRALEDELSCPICLDYFKDPVLL-CCGHNFCQACITMVW--EGLEGHVSCPQCRKRFQG-----KSFQPNTLLGAVVEKaqLVvsqagnerPaaGTCqKHGEALHLYCQEDQ----------------------------------------------------
>UPI0007EFB4CC	78	0.272	5.042E-12	57	202	254	25	154	394
---------------------------------------------------------SSVHRNQNSDeQPQGEQSDSNGSRSPSPDGDDEEY--------IIVHLPDIRKEVQCPICLGIIRKTRTVMDCLHRFCRECI----DKSMRLGNNECPACRTHCASRRSLRDDPKYDR----LISTLYPDVEKYEEE-ELAFHEEER---------------------------------------------------
>A0A3Q3DC63	78	0.236	5.042E-12	103	206	254	6	107	419
-------------------------------------------------------------------------------------------------------LEELQSELTCPVCLEIFRDPVIL-ECGHHFCQVCIVQCWEAKADEQ-TTCPKCRKTCA------RKLRPNSLLCNVVDSVraptPPGWDPEDDQLpiCLVCGMSRDHKTH-----------------------------------------------
>A0A3Q9DZP5	78	0.273	5.042E-12	60	201	254	6	142	423
------------------------------------------------------------PRDPAEDDPQQDAGDEDLQPDAVNELERSPS-PSSDEEEkadfIDVNLPEIRKEVQCPICLGIIRKTRTVMECLHRFCRECI----DKSMRLGNNECPACRTHCASRRSLRDDPNFD----TLISILYPDIDKYEEEELAFHEEEK----------------------------------------------------
>A0A072VBI9	78	0.262	5.042E-12	4	201	254	36	205	433
----IDQLEQEEDEEDDD-----DDQQEQDEEEEEQGEEEEDDEEEAEEDDDEDDDEEGQHHD----------DEKEKSQDSDESSDSEE-KP----EYVYVELSDIRKDVQCPICLGIIKKTRTVMECLHRFCRECI----DKSMRLGNNECPACRTHC----ASRRSLRDDPNYDALIATLYPNIEKYEEEELEFREEEK----------------------------------------------------
>A0A6I9UEG8	78	0.282	5.042E-12	60	201	254	20	155	444
------------------------------------------------------------HEEEKPDDSQ-QGSEENNHKETDDDCDSDESPYSSDGEKDEFIVVklaEIRKEVQCPICLGIIRKTRTVMECLHRFCRECI----DKSMRLGNNECPACRTHC----ASRRSLRDDPNYDALIAALYPDIDKYEEEELAFHEEEK----------------------------------------------------
>UPI000905ADFE	78	0.236	5.042E-12	107	244	254	5	156	455
-----------------------------------------------------------------------------------------------------------EEDLCCPVCQEVFRDPVLL-SCSHSFCKDCLKRWWRERPT---RECPVCKRRSSKYDPP-----LNRALKNLCESFLqerdqrasEALCSlHSEKLKLFCldhqqpvcvvccasEKHTKHRFRPIDEAAQQHKKELQETLESLKKKLKLYEEVQVKFDQTA---------
>A0A3Q2R0E8	78	0.207	5.042E-12	107	244	254	5	153	456
-----------------------------------------------------------------------------------------------------------EEDLCCPVCQDVFKNPVVL-SCSHSFCKECLKNWWRERSAQ---DCPVCKRKSSKFDP-PISTVPSNLCETFIDqRASEDLCSlHSEKLKLFCldhqqpvclvcrdsEKHNKHSFRPIDEAAPQYKKELQEDLETLKKNLELREKVLEEFDQTA---------
>UPI00146E7617	78	0.235	5.042E-12	106	244	254	4	155	460
----------------------------------------------------------------------------------------------------------LEQDLCCPVCQEVCRDPVIL-SCGHSFCKACLQTWW---DGKEVKECPFCKRRISKDPPYNFALKNlcETFLQE-RDQRPPeALCSlHSEKLRLFCLDHQQpvclicrdskthtnHRFRPIDEAAQDLREELQKSLQPFQEKLKLFEEVKVEFDQTA---------
>UPI00146AD60D	78	0.246	5.042E-12	106	244	254	4	155	460
----------------------------------------------------------------------------------------------------------LEEDLCCPVCQEVFRDPVILSCC-HSFCKACLQNWWDGKEVE---ECPVCR------KKSSKDFVLNFALKNLCETFLlerdqrsPeALCSlHSEKLRLFCLDHQQpvclvcrdskthknHRITPIDEAAQGLREELQKSLQPFQEKLKLFEEVKVEFDQTA---------
>UPI00165CE63E	78	0.213	5.042E-12	106	237	254	4	143	461
----------------------------------------------------------------------------------------------------------LEEDLCCPVCQDVFKDPVIL-SCSHSFCKECLKNWWREKAAQ---ECPVCKTtSFTKDPPC------NRVLKNLCETFLqqrdqrasEDLCSlHSEKLKLFCLDHQQpvcvvcrdSEKHTNHRFRPIDEAAQQHKKNLQETLEPLKKNLQ----------------
>UPI0018E2024B	78	0.226	5.042E-12	106	238	254	4	144	461
----------------------------------------------------------------------------------------------------------LEEDLSCPVCQDIFKEPVVL-SCSHSFCKKCLKNWWKKKS---VKECPVCKRRSSKRKPP-----LDLALKNLCETFLqqreqrasEDLCSlHSEKLRLFCLDHQQpvclvckdSKIHRSHSFAPINEAAEDHRMNLRSSLEPLKKKLEV---------------
>UPI0011C14802	78	0.220	5.042E-12	106	238	254	4	143	461
----------------------------------------------------------------------------------------------------------LEEDFCCPVCQDVFREPVVL-SCSHSFCKDCLQSWWTERQA---RQCPLCKR-ISSMDPP-----LNLVLKNLCETFLqerdqrasEDLCsRHSEKLKLFCLDHQQpvcvvcrdSEQHTNHRFRPIDEAARQHKKELQETLEPLKNKLKV---------------
>UPI00189E3239	78	0.226	5.042E-12	106	238	254	4	144	462
----------------------------------------------------------------------------------------------------------LEEDLCCPVCHDVFRDPVVL-SCSHSFCKDCLKNWW---REKPTRECPICKRRSSKAEPP-----CNRALKNLCEAFLqerdqrasEALCSlHSEKLKLFCLDHQQpvcvvcsvSEKHTNHRFRPIDEAARQYKKELQETLEPLKEKLKV---------------
>UPI00146F08D0	78	0.234	5.042E-12	106	244	254	4	156	462
----------------------------------------------------------------------------------------------------------LEEDLCCPVCKDVFRDPVVL-SCSHSFCKACLQTWWRERPT---RECPVCKTESSTRNPP-----CNRVLKNLCEAFLlerdqrPpeALCSlHSEKLRLFCLDHQQpvchicrdskthtnHRFRPIDEAAQDLREELQKALQPFQEKLKLLEEVKVKFDQTA---------
>H3A6I5	78	0.330	5.042E-12	108	198	254	11	101	462
------------------------------------------------------------------------------------------------------------EELICSVCLDFFQDPVM-SDCGHNFCRSCISQYW--GEQEENVTCPDCREVF----PGRS-LKPNRVLGNMADKarsLRPredSLCavhKNEE-LKLFCE-------------------------------------------------------
>UPI00125E1EAC	78	0.226	5.042E-12	107	247	254	5	152	463
-----------------------------------------------------------------------------------------------------------EEDFCCSVCHEVFRDPVVL-SCSHSFCKDCLQSWWTEKPTQ---ECPVCKKiSLNSKPPL------NRVLKNLCEAFLqqrdqrasEALCSlHSEKLKLFCLDHQQpvclvcrdSEKHSNHIIRPIDEAARQHKKKLQETLEPLNKKLKV-FKQVKVKC------
>UPI00188EC08D	78	0.257	5.042E-12	99	214	254	1	134	463
---------------------------------------------------------------------------------------------------ASAPTTkKMMEEAMCSICLQLMTEAVSI-DCGHSFCRQCIEDTFREKNPiesyQEKFTCPLCRKPFQ-----RESLRPNKQLENLIESMkeleCERLCEEHgEQLRLFCEDDGRlicwrcehspqhrgHSIELVEEAAPG---------------------------------------
>UPI0019657114	78	0.217	5.042E-12	106	244	254	4	155	464
----------------------------------------------------------------------------------------------------------LEEDLCCPVCHEVFKDPVIL-SCSHSFCRDCLQSWWTDRP---IRDCPVCKErslfepPLNrRLKNLcesflqERDQRVSEALCSLHSEKLKLFClDHQQPVCVVCrdsEKHSKHRIRPIDEAARQHKKKLQETLEPLKEKLKVFEQLKVKFDHTA---------
>UPI0009A359C6	78	0.236	5.042E-12	100	201	254	3	108	470
----------------------------------------------------------------------------------------------------SHHVNRLFSEVTCSICLDFFQEPVAL-ECEHNFCRLCISKSWEQGD--AFYSCPECREEFR-----EKKLRPNRMLANIVEGVrelnlqphqgHPTFYcqQHEERRKLFCQDCQ----------------------------------------------------
>A8E7M3	78	0.188	5.042E-12	107	246	254	11	178	475
-----------------------------------------------------------------------------------------------------------QEQFSCPICMDLLRDPVTI-PCGHNYCMECIKSFWEQKSQRKLCSCPECRQSFNPRPALNKNTLFaevvekmrhtgtrSPTLpaaagakgdQDTVgEKLCEKLCEQElkQSQRR-CQQviRQRETELQDLSQAvilLRSSAQEAVEATEKIFSELVLSIEALCFEVTEMI-------
>A0A7K8WYF2	78	0.261	5.042E-12	102	202	254	0	105	476
------------------------------------------------------------------------------------------------------PVAALPSEASCPICLELFRDPVSI-HCGHNFCRGCItRRWeWRWEWSTEGFPCPRCREtaPERSLRPSRELARVLDIARRLSLRLArgEALQEEEEEEEEGCEKHQE---------------------------------------------------
>UPI0018A1B773	78	0.217	5.042E-12	105	244	254	8	161	477
---------------------------------------------------------------------------------------------------------EIQDEAICSICLGYLTEPVTIV-CGHNFCRACITQYSEEKGTGTPLTCPQCRVRFQKGE-FKSNTQLNSIVQKIKHlGLKPGkgqkdyLCeRHEERLKLFCEDDgeticwvcEKSRDHKSHTVVPTEEAAQEYKVKLQGALGPLRKELEEALALTS---------
>UPI00193FC80C	78	0.206	5.042E-12	99	232	254	2	148	486
---------------------------------------------------------------------------------------------------AANPAKTLQDEITCTLCLEYFKDPVSL-DCGHNFCQACITQCWEGFDTD--VSCPEC----GKLFP-QRNLRLNRQLRNIVEaaRILrlqsgrePetkQLCeKHKEPLKLFCKEDEipiclvcdRSKEHRDHTVIPAEEAAEEFKEKIQAHLKTL---------------------
>UPI00045D6D4B	78	0.299	5.042E-12	103	202	254	19	122	488
-------------------------------------------------------------------------------------------------------LENLQVEASCSVCLEYLKEPVII-ECGHNFCKACITRWW--EDLERDFPCPVCRKtsRYPSLRPNRQLGSMveiAKQLQAVKRKIRdESLCpQHEEALSLFCYEDQE---------------------------------------------------
>UPI0007A70AD9	78	0.264	5.042E-12	91	213	254	1	126	493
-------------------------------------------------------------------------------------------EP----DPASSPglSRSIKEELLCAVCYDPFRDAVTL-RCGHNFCRECVNRCWEVQVT---PTCPVCK---DRVAP--ADLRTNHTLNNLVEKLLreeaegtrwtghrsPRLCRlHRTQFNLFCLDDKELMCFSCQAD-P----------------------------------------
>A0A7K4X0Q5	78	0.261	5.042E-12	106	200	254	9	109	505
----------------------------------------------------------------------------------------------------------LRAEVSCPICLGLFLDPVSI-PCGHTFCRGCITRCREGpgGSGGGSLPCPRCR----SLTP-ERNLRPNRelgNVAEIVRGLRPagpapgTLCQrHREPLRLFCRDH-----------------------------------------------------
>A0A3Q0HPC4	78	0.262	5.042E-12	107	201	254	10	109	505
-----------------------------------------------------------------------------------------------------------EYEVTCSICLGDFKDPVTI-DCGHNFCRACISQCWKESQPT--FSCPHCRETIQqrDFPPNKQLGNMVSLVKQLRSQEVrePELdrvCKRHQeALKLFCEEDQ----------------------------------------------------
>A0A7J6LUG4	78	0.236	5.042E-12	70	212	254	145	269	533
----------------------------------------------------------------------GSATAQPQPAQQPVTPKLSGQKRRRDSSSSELPGEeEISEELRCAICQDLMHRPVSVLDCLHNFCSSCLSQWLQRHT-----DCPQCRSRVRSVKP-------NRTVINLTEKLI----DAEKIRDRRSEQDKK---AADDADA-----------------------------------------
>A0A2A2K8L1	78	0.333	5.042E-12	101	209	254	37	143	619
-----------------------------------------------------------------------------------------------------VPLQRMAPFMMCSICSGYLIDACTVVDCCRTFCKSCLLKYFDDGEN---TDCPQCASMIHQSHPTQY-VSMDRTMQEIIYKMIPGLKRMERKERLefIKQEKRSKGEEVDD--------------------------------------------
>UPI000981F14F	78	0.242	5.042E-12	69	196	254	258	376	653
---------------------------------------------------------------------KGDGELKLNLQLLVTDQ-CRNTQTIReDVRAASVKPDKMEETLTCIICQDLLHDCVSLQPCMHTFCAACYSGWMERSS-----LCPTCRCPV-------ERICKNHILNNLVEAYLiqhPDKSRSEEDVRNM---------------------------------------------------------
>A0A336MGF1	78	0.275	5.042E-12	97	252	254	33	170	1211
-------------------------------------------------------------------------------------------------RKPRTKLKAINNFLMCCLCKGYIVEATAITECLHSFCRSCIVKHLTEQT-----YCPKCKIQ----NVSKANLRPDDIIKALVYKTIPGLYQSE--VQKTKKFNKAHNIESHHGD--DSSTTVDDDKKQNDDKSVENKQH--YFSPDEPI---SLS-
>UPI000C26DAFB	78	0.272	5.042E-12	103	211	254	14	116	1384
-------------------------------------------------------------------------------------------------------VRQFHSLITCNICQGYMIDPTTVDYCYHTYCRSCILKHLLRDA-----YCPECKSS-GGKQISEDNLRPDNTKRSLIYKLVPGLYQRECNQLAEFEEQQK-ELSSDrDHD------------------------------------------
>A0A672ICQ9	78	0.302	6.817E-12	110	202	254	12	102	181
--------------------------------------------------------------------------------------------------------------FSCSICLDPLKDPVTV-PCGHSYCSNCIKRHWDEEQNKGIYSCPLCG---DKSRR-RPDLRKNIMLAELVEDLKKTGLQRLSTWTKGCEtsvERQK---------------------------------------------------
>UPI001401F437	78	0.252	6.817E-12	103	202	254	0	102	192
-------------------------------------------------------------------------------------------------------MKGMQKEVVCPICLDFFTDPVTL-ECGHNFCRPCITQSW---DREGRNSCPECREEFTdrTLKVNRALVRLsekARTLSlNQTEKESKLQCEEHQeQLKLFCETDKK---------------------------------------------------
>A0A7S4M4F3	78	0.303	6.817E-12	91	199	254	32	135	195
-------------------------------------------------------------------------------------------EPlplVPNNEERTLILRKLNQELTCSICLCVINTCSVVRHCLHRFCHECITKYL----RVGKKECPTCRGTC----ANQRHLRPDPRFDELVQVLYPDLEAHEEEQEKMIEE------------------------------------------------------
>A0A668T5R7	78	0.278	6.817E-12	90	214	254	2	113	218
------------------------------------------------------------------------------------------YFPVT--NMASVP---LENQFRCCICLDTYTDPVSI-PCGHNFCLDCIEGYWDTKDRS---ECPLCKETF-KERP---ELRINRAFSDMIEffkrfVLLP-FV--SQSQYLYC-----HYVPCDvchGNKAPS---------------------------------------
>A0A177B4N3	78	0.384	6.817E-12	98	188	254	1	85	227
--------------------------------------------------------------------------------------------------TDKVKLKDIKPYITCSLCEGYLIHASTITECLHSFCKSCIVKYL-----ADNKNCPECDKILHPTNPL-TVVMVDNTLQDLIYKLLPNLKK-----------------------------------------------------------------
>A0A2I4AMN0	78	0.252	6.817E-12	65	199	254	13	145	251
-----------------------------------------------------------------CLSMKSDMSKEYPPNFSPEPGPSETKSSsvnVFRGRKRSG-VCEEEQLSCCSLCQDVLKDPVS-TSCGHWFCRPCITSYWDQSASSGPSSCPHCGKRPRMRSGLQTGSQSscvqDVGLQEVLD-------EHQISLRRRCER------------------------------------------------------
>UPI0018DA20E3	78	0.376	6.817E-12	103	216	254	27	135	264
-------------------------------------------------------------------------------------------------------LTAVNQYITCHLCGGYLVDATTIIECLHTFCKSCLIQYLYTSK-----RCPTCDILIHETNPF-SSIRHDRTKQDILNKLLPYVASDEIENQKL--FYKSRGITAPpkvDSRTPSPS-------------------------------------
>A0A7S3K0S2	78	0.346	6.817E-12	66	184	254	30	150	285
------------------------------------------------------------------DEKKGKeeaPRSARKKRRRSDGRDDENGPiPADDHlrdfKMISFRAADVNAHLVCRLCEGYFRDAHTITECLHTFCKQCLITYL----RSGKGVCPHCNVFLGP-HP-QNVILHDRTMQTLVDKIFP---------------------------------------------------------------------
>G3TY34	78	0.313	6.817E-12	103	211	254	3	107	292
-------------------------------------------------------------------------------------------------------LAELQAEANCSVCLDYLRDPVTI-ECGHNFCRSCIEQSW--EDQQDRFPCPVC---CHPSQKW--HLRRNTQLGNIgeVAKLLhitrSKKKKEEET--RLCEKHNQVLTHFCEED------------------------------------------
>A0A4W3JK50	78	0.242	6.817E-12	104	203	254	7	98	416
--------------------------------------------------------------------------------------------------------QRLTEELNCPICLDFFNDPVIL-ECGHNFCCSCITRSWEKQE---INSCPECQQVF-----AERNLRRNRALANItgeIQKII--QSKKEARNKRYCEEHEEE--------------------------------------------------
>UPI00125E9C47	78	0.215	6.817E-12	107	247	254	5	152	461
-----------------------------------------------------------------------------------------------------------EEDFCCSVCHEVFRDPVVL-SCSHSFCKDCLQSWWTEKPTQ---ECPVCRKRSSRTEPPR-----NRVLKKLCESFLqqrdqrasEALCSlHSEKLKLFCLDHQQpvclvcrdSEKHSNHIIRPIDEAAQQHKKELQETLENLKKKLKV-FEQVKEEC------
>A0A3Q3AMR9	78	0.224	6.817E-12	107	236	254	5	142	461
-----------------------------------------------------------------------------------------------------------EEDLCCPVCQEVFRDPVVL-SCSHSFCKVCLKDWWRQKPTQ---ECPVCKRRSSKSDPP-----CNRALKNLCESFLqekhqrasEALCSlHSEKLRLFCLDHQEpvclvcrdSEKHINHRFRPFDEAAQDHREDLLRSLEPLKQKL-----------------
>A0A401P5S9	78	0.284	6.817E-12	99	202	254	1	106	468
---------------------------------------------------------------------------------------------------ASRP-EDWTEETICSICLSFFTDPVIL-DCGHNFCRPCIAQY---SEKKEINSCPECREDF----PV-GNLRVNRALANLAErarklKLNPGeeastlQCQEHQeELKLFCETDKK---------------------------------------------------
>UPI00093C9FF2	78	0.245	6.817E-12	104	201	254	9	110	473
--------------------------------------------------------------------------------------------------------KSLQEEATCPICLEFFRDPV-ITNCSHNFCRECLAEHCKQQAQN--ISCPQCRKKIQ-----QKNLQPNRQLANVVEiatKLSlevdrkarEILCkKHKEPLKLFCEPDQ----------------------------------------------------
>A0A1D1VC37	78	0.257	6.817E-12	100	194	254	8	100	475
----------------------------------------------------------------------------------------------------TVELRQLSAKFACPLCRGYMIDCVVAEECGHSYCRSCIARHI----AGGLVTCPACHKLINQEEPGEpfDKLRADPILQRMIYKLVPSLLARETMQR-----------------------------------------------------------
>UPI0006A71E59	78	0.267	6.817E-12	5	202	254	0	188	482
-----MSVEKSLKAAEipDEEGGEKDQRGdRFGPEPEEKEEEDLQEKKDEEEVKRDEADEEEVVEDE--DEEEED--KEDAEEEQEEEEDSKDKSPSGDKSEfVEIDLGEIRKDVQCPICLGIIKKTRTVMECLHRFCRECI----DKSMRLGNKECPACRKRC----ASRRSLRDDPTFDALIAALFSNIDTYEEE-EFAFHEDDK---------------------------------------------------
>A0A6A6PSE7	78	0.245	6.817E-12	87	193	254	21	133	491
---------------------------------------------------------------------------------------SHSYNPPVDLRLVDY-VSSYDPNLMCPICRCPFVDPVVLAECGHCFCRECIRQSWNTQTTTYTPHgphgdCPSCRTPA-RLRP---RSTTNNILINMTDELIvrcPksdEGCKAEVKR------------------------------------------------------------
>UPI00098D7706	78	0.260	6.817E-12	21	201	254	29	202	499
---------------------HHQQQDHTQEHHEDEEEEEEEEEEEEEEEEEEEEEEE--EEEEEGDEEEEEEEEEAAQHDKEKPQDSDETPSSGSEEKPEFVyVEllEIRKDVQCPICLGIIKKTRTVMECLHRFCRECI----DKSMRLGNNECPACRTHC----ASRRSLRDDPNYDALISALYPDIEKYEEEELEFREEEK----------------------------------------------------
>A0A452S5F1	78	0.276	6.817E-12	99	211	254	2	114	514
---------------------------------------------------------------------------------------------------ASAPLRSLEEEVTCSICLDYLRDPVTI-DCGHVFCRGCTA---DVRPVSGsRPVCPLCKKPFKK-----ENIRPVWQLASLVENIerlkVdkdrqPGDAAREPPDARLCERH-REKLHYFCED------------------------------------------
>A0A1L8H7P8	78	0.264	6.817E-12	106	192	254	5	86	520
----------------------------------------------------------------------------------------------------------LSDELTCSICLSIYRDPVML-PCGHHFCDHCIVRTLDSQTSSGIYNCPECRAEFKQRPSLQKNLK----LSNIVEHYLCTQSKEEKS-------------------------------------------------------------
>UPI0011E9B966	78	0.233	6.817E-12	107	202	254	9	107	541
-----------------------------------------------------------------------------------------------------------EERFLCSICLEVFTEPVS-TPCGHNFCRPCIHEYWDTSD---VCQCPFCKRKF-SSRP---ELQVNTTMSELVaefAKMVrvnvstphPGLPEKGSILCDICTEMKE---------------------------------------------------
>UPI0013F246CB	78	0.256	6.817E-12	99	212	254	40	148	543
---------------------------------------------------------------------------------------------------AANPVKNLQEELTCSLCLEYFKDPVIITECAHNFCRACITQHC--KDPGTDIRCPHCRKSFQ-----QENLISNRQLANMVE-IVQHLnGTSEKQGEESKAEKQQvvLKLFQDDQEA-----------------------------------------
>UPI0010557664	78	0.281	6.817E-12	110	216	254	12	107	549
--------------------------------------------------------------------------------------------------------------LNCSVCLDVLKDPVTI-PCGHSYCRDCITDYWDQNQNRA-AVCPQCRNTF---SP-RPNLCRNTVLSDLLDRLrTAELqdCTQDQNL------DQGQAVRCD--VCPGSS-------------------------------------
>UPI0010A8565F	78	0.233	6.817E-12	99	209	254	1	118	551
---------------------------------------------------------------------------------------------------ATVELVDLiQEEVTCPICLGFMKEPVS-TDCGHCFCSSCISALLETSGTTPgeTHPCPQCRTSF---QP--ETLRHNRHLGNIVAALRllgPGarpaetLCeRHGESLRLFCQEDGKAVCALCD--------------------------------------------
>UPI000C7EE189	78	0.242	6.817E-12	69	196	254	228	346	592
---------------------------------------------------------------------KRDGELDLNLQLLVADQ-CRNTQPVLeDVRAAAVKPDKMEETLTCVICQELLHDCVSLQPCMHTFCAACYSGWMERSS-----LCPTCRCPV-------ERICKNHILNNLVEAYLiqhPDKSRSEEDVQSM---------------------------------------------------------
>W5M465	78	0.245	6.817E-12	65	208	254	244	387	663
-----------------------------------------------------------------SSDLKEDeeTGPERKRRKTDIDNDDHFSLPgPGFSKAESSPKKgktgepktdKMEESLTCIICQDLLHDCVSLQPCMHTFCAACYSGWMERSS-----LCPTCRCPV-------ERIRKNHILNNLVEAYLlqhPEKCRSEEDLKSM---DKRNKITQD---------------------------------------------
>A0A6P3VGC7	78	0.252	6.817E-12	71	196	254	271	392	679
-----------------------------------------------------------------------DGGDESSLPPSVCSELAALpKQPlvelAGKERAEGAKTDKMEESLTCIICQDLLHDCVSLQPCMHTFCAACYSGWMERSS-----LCPTCRCPV-------ERIRKNHILNNLVEAYLqqhPEKCRSEEDLQSM---------------------------------------------------------
>A0A7E6E4S5	78	0.250	6.817E-12	99	211	254	308	417	780
---------------------------------------------------------------------------------------------------ASGILVNMKEEVTCPICLELLREPLSL-DCEHTFCQACITANYKESivSQEGQSSCPVCRI---TYQP--GNLRPNRHVANIVETLREaKLSPEEEQKRDLCERHGEKLLLFCKED------------------------------------------
>A0A0V0RQP9	78	0.254	6.817E-12	63	203	254	564	708	861
---------------------------------------------------------------QRKHCRKVNTSASSASGNYNFTA-KQSYCPICPKRNCENLMCKYKPkhlnEFICSLCMGYMIEATTVVECMHHFCRSCILLHIEKDA-----HCPSCGILINKFK-LESALKLDHTLQLLIYKLIPTVYK-EEILRRARfqvmnespEEREKE--------------------------------------------------
>A0A317VT77	78	0.252	6.817E-12	68	199	254	420	566	1353
--------------------------------------------------------------------ELADSNETAEMVGDYVEDDgsAKTY-PMSTDPHPGPGLGDLEKELTCSICTDLLYQPLTLLDCLHTFCGSCLKEWFSAQASRArssssvRFTCPSCRAVVRETRPNATVTTPDRDKsaeekEEIAQRYkhgdsVGDVSDDED--RRLLEE------------------------------------------------------
>UPI0018CEC90C	78	0.267	6.817E-12	100	210	254	27	133	1441
----------------------------------------------------------------------------------------------------RLQVREINQVFLCYLCNGYMVNPTSIDTCLHTYCRSCIVQYLSSKN----IYCPQC-TPVISKQISLNNLKSDDILRDVIYKVVPGLYQHEyERIQRFREEKRNSVDNLTDE-------------------------------------------
>A0A7M7KQP7	78	0.294	6.817E-12	103	212	254	13	111	1595
-------------------------------------------------------------------------------------------------------LASINPSLTCALCKGYLVNAMTLIRCMHSFCKSCIHRHLDTSS-----ACPTCQQRVFR---SRMDLHMvaDNTLQSIVYKTVPGLFANEM--RRRWDFYEQNE---DSPDA-----------------------------------------
>A0A093DDH0	78	0.252	9.216E-12	106	204	254	1	84	135
----------------------------------------------------------------------------------------------------------LQDEATCSVCLEFFKDPVSI-ECGHNFCRACILKSW--KELEGDFPCPQCRETFQ-----QQNFRPNRQLANM-AEIIGRLA------RRGEEEEEKEE-------------------------------------------------
>A0A2I3TAL0	78	0.254	9.216E-12	95	251	254	117	260	305
-----------------------------------------------------------------------------------------------DEEEHLINLSELTPYILCSICKGYLIDATTITECLYTFCKSCVVRHFYYSN-----RCPKWNIAVHQTQPL-YNIRLGRQLQDIVYKLVINL--EEREKKQMHDFYQERGLELPKPAVPQPVPSISGEATIGHVEKFFRRKM-----GLDPACQVDI--
>A0A2P6MR59	78	0.286	9.216E-12	92	205	254	27	129	310
--------------------------------------------------------------------------------------------PIVDNSQTTIQIRNLNVEITCPICLGILHDTMTVMECLHRFCSECIEKCLRTGlTNLRRKECPACRVKCTS----RRHLRRDTNFDGIIAAVYPHLDDY--------EAKQEEEI------------------------------------------------
>A0A6G0T4U8	78	0.246	9.216E-12	86	204	254	13	129	330
--------------------------------------------------------------------------------------DLSAYElqrtPhevITDDTEIAVPLRSLERELMCPICLDLLNKTVA-TKCLHRFCSECITTAL----RSGNKECPTCRQKI----KSKRCVRRDPGFDNLITSFYPNREEYYAYQRNLIEKIKKNQ-------------------------------------------------
>R7TL35	78	0.320	9.216E-12	101	200	254	152	243	340
-----------------------------------------------------------------------------------------------------IQATDLNSLFVCTLCNGYFYNATTITECLHTFCKSCLVKHVDRS-----LHCPKCKILIHPTDPF-VHMRHDSTIQDIMFRIFPNL--ESENQKKEEEFY-----------------------------------------------------
>UPI00155A1111	78	0.262	9.216E-12	93	246	254	0	154	392
---------------------------------------------------------------------------------------------MMSGPVAKVPRERLAACMTCRICNKLFDDATTISECLHTFCRKCI---FDKITEDELDYCPVCNTNL-GCAPL-EKLRPDHNLQDLTAKIFPSekskvIAPEEVASVPLPARRKERSLSSLGVSTPrVSSQTVMTGKRTKSAARRLSAARESTFPVEEPI-------
>UPI0018862516	78	0.284	9.216E-12	108	193	254	10	99	430
------------------------------------------------------------------------------------------------------------DQFTCSVCLDVLRDPVTI-PCGHSYCSDCIRNYWDQDDYLGVFMCPQCRQSF---SP-RPALARSTLLADVVDRFqrsglqeVPagGGGQQQQSL------------------------------------------------------------
>A0A3Q2WS20	78	0.307	9.216E-12	103	202	254	6	104	431
-------------------------------------------------------------------------------------------------------VNWLEkKKLCCSICLDLLKDPVTI-PCGHSYCTNCVKHHWDEEDHKKTHSCPQCRQTF---TP-RPALVKNTVLAELVEelKLKGNICScHGKDLKLFCRTDQK---------------------------------------------------
>A0A5A7NYC6	78	0.276	9.216E-12	67	199	254	23	155	433
-------------------------------------------------------------------EEKPDdslqGSENHNQKLSDSEKDSEESSEFSDEETEEGDITvnlaEIRKDVQCPICLGIIRKTRTVMECLHRFCRECI----DKSMRLGNKECPACRTHCASRRSLRDDPNFD----ALIAALFPDIDKYEEEELAFHEE------------------------------------------------------
>A0A022RS94	78	0.285	9.216E-12	72	201	254	34	158	459
------------------------------------------------------------------------GGDNRNHEQHENASDSDETSYSSDGekdEFISVKLSEIRKDVQCPICLGIIRKTRTVMECLHRFCRECI----DKSMRLGNNECPACRTHC----ASRRSLRDDPNYDALISALYPDIDKYEEEESAFHEEEK----------------------------------------------------
>UPI00146B8937	78	0.221	9.216E-12	106	244	254	4	156	461
----------------------------------------------------------------------------------------------------------LEQDLCCPVCKEVFRDPVVL-SCSHSFCKACLQTWWRERPS---RECPVCKTESSRRKP-PCNLVLKNTCETFLlerDQGSPeALCSlHSKNLRLFCLDHQQpvclvcrdskthtnHRIRPIDEAAQGLREELQKALQPFQEKLKLFEKVKVKFDQTA---------
>A0A443N369	78	0.284	9.216E-12	55	201	254	13	150	462
-------------------------------------------------------DEEEYEEDCLSAQQQ----QQKLQHEQEPDADSEGS-PSSSGdKETEFVVVklsEIRKEVQCPICLGIIRKTRTVMECLHRFCRECI----DKSMRLGNNECPACRTHC----ASRRSLRDDPNYDALISALYPDIDKYEEEELAFHEEEK----------------------------------------------------
>UPI0011E9D158	78	0.222	9.216E-12	107	237	254	5	142	462
-----------------------------------------------------------------------------------------------------------EEDLCCPVCQDVFRDPVLL-SCSHSFCKDCLNTWWRDKPTH---ECPVCKK-ISMYDPP-----CNLALKNLCESFLqerdrrssPDFCSlHSETLKLFCVDHQEpvcvvcgtSDKHTNHRFRPIDEAAEQLKKELQETLEPLKEKLT----------------
>UPI0018E20C84	78	0.231	9.216E-12	106	238	254	4	144	464
----------------------------------------------------------------------------------------------------------LEEDLCCPVCQDVFKDPVLL-SCSHSFCKECLENWW---REKPVKECPVCKTiSLTPNPPC------NRVLKNLCETFLqerdqrasEDLCSlHSEKFKLFCLDHQQpvcvvcrdSNVHRNHSFVPIDEAAHEIKISLCSSLETLKKMLEV---------------
>UPI0007DB7D4C	78	0.225	9.216E-12	102	232	254	9	154	474
------------------------------------------------------------------------------------------------------PIEDLCEEATCSICQEYFKDPVTL-ECGHNFCQACLTQDWAASGTTE-TSCPQCKEKV-----LQSNLRPNHSLAKFVEiakKCSlqrtkraegsericgkhqePlnLFCKDDEV--FICEACNKSKEHIDHRVIPLGPAAQDYKELMSVRQDIL---------------------
>UPI0018F47B9B	78	0.282	9.216E-12	108	203	254	11	98	474
------------------------------------------------------------------------------------------------------------EETICPICLDFFTDPVIL-GCGHNFCRSCIIRRW---GKKTINTCPECKEGF----P-DEDFRENRALANLADkarKLNADPKEKERQLR--CEEHQEE--------------------------------------------------
>UPI000328AE24	78	0.288	9.216E-12	99	202	254	1	112	476
---------------------------------------------------------------------------------------------------ASGPVGeRLLEEARCPVCLDFLQDPVSV-ECGHSFCLRCISEFCEKSDsaQGGVYACPQCRGRF-----CRESFRPNRQLASLVDSVrqLGlgagragtRLCAlHGEELSHFCEEDQE---------------------------------------------------
>A0A6P5XDW8	78	0.255	9.216E-12	60	202	254	51	190	481
------------------------------------------------------------HERQQYQKQEPDGqnhQVQLQAAHDEDEDDSDGSQSSSSQEKPEFVFVELPEirkDVQCPICLGIIKKTRTVMECLHRFCRECI----DKSMRLGNNECPACRTHC----ASRRSLRDDPNYDALIAALYPDIDKYEEE-ELAFHEEER---------------------------------------------------
>UPI000853F85D	78	0.272	9.216E-12	105	192	254	4	86	510
---------------------------------------------------------------------------------------------------------DLREELGCSICLEIYADPVTL-RCGHNFCRLCIEDFLKTQERTGVYSCPECREEFQD----RSDMRKNKTLRNIAQHFLSLLPDPEET-------------------------------------------------------------
>UPI000854EC7F	78	0.282	9.216E-12	106	197	254	3	89	510
----------------------------------------------------------------------------------------------------------LRDELNCSICLSLYSDPVML-YCGHNFCRGCIVQVLDNHDPSMAYTCPECRTEF-QQRPT---LLRNLKLCNIVEHLCPRQQEQQEEANLFC--------------------------------------------------------
>UPI00092F93E4	78	0.245	9.216E-12	21	201	254	37	213	517
---------------------EYEDEENDEHEGQEEGEGEEEAEEQGDGEEEQDEDEDGeeAEDDKEEEEEEEEGQHQNDNKDEKPQDSDET--PSSGSEDKSefvyVELQEVRKDVQCPICLGIIKKTRTVMECLHRFCRECI----DKSMRLGNNECPACRTHC----ASRRSLRDDPNYDALIAALYPDIEKYEEEELEFREEEK----------------------------------------------------
>UPI001419348F	78	0.250	9.216E-12	71	202	254	32	160	527
-----------------------------------------------------------------------DGGGGGRGDGTP---DGQEGA-----MAAVFLPGNLQDEATCSVCLEYFKDPVSI-ECGHNFCRSCIAKSW--KSLESDFPCPQCREVFKekSFRPNRQLANMSEIISQFImhgGKGLdeDGLCeKHKEALKLYCKDDQK---------------------------------------------------
>A0A6D2HWA4	78	0.274	9.216E-12	55	201	254	80	222	527
-------------------------------------------------------DED-AEEEEEEDEEKVEAEADEEEEEEEEEEEEDSkerspsSTPGDQSELMDIDLSEIRKDVQCPICLGIIKKTRTVMECLHRFCRECI----DKSMRLGNNECPACRKHC----ASRRSLRDDPTFDALIAALFPNIDSYEEE-ELAFHEDE----------------------------------------------------
>UPI00085457FF	78	0.269	9.216E-12	105	190	254	4	87	528
---------------------------------------------------------------------------------------------------------DVRDELDCSICLGIYTDPVTL-PCGHNFCKGCITMLLEKQKESGVYSCPECREEFKEMTSL---LR-NITLCNIAERFLsaqPALNGNE---------------------------------------------------------------
>A0A6P6L352	78	0.290	9.216E-12	110	190	254	23	103	564
--------------------------------------------------------------------------------------------------------------LCCPVCLDVPRNPVTI-PCGHSYCKSCITDCWDLEDQKSVYSCPQCRQTF---SP-RPALKTNTMLADLAEKLknlVPevSLCYAE---------------------------------------------------------------
>UPI001AAC74B9	78	0.226	9.216E-12	73	196	254	172	296	581
-------------------------------------------------------------------------GQPPPKKKLKYEVDCPSShaPPPSSNvkgtsedaKPSSVKPDKMEETLTCIICQELLHDCVSLQPCMHTFCAACYSGWMERSS-----LCPTCRCPV-------ERICKNHILNNLVEAYLlqhPEKCRSEEDRRSM---------------------------------------------------------
>H3DH70	78	0.246	9.216E-12	62	253	254	211	411	633
--------------------------------------------------------------DAAAAQEKDDTEPESKRRKTANGSSSDSphtsaeGAPVktaVRNNVDGTKTDKMEESLTCVICQDLLHDCISLQPCMHVFCAACYSGWMERSS-----LCPTCRCPV-------ERIRKNHILNNLVEAYLlqhPEKCRSEEDLKSMESRNKitqdmlqpKVERSFSDEE--GSSDYLFEFSDNDSDSSDMSQPVMVCrqcPDYKADIASALLPS
>UPI001963E912	78	0.230	9.216E-12	68	201	254	237	363	647
--------------------------------------------------------------------EKDDSEPPWKKRKTTDSGQGETQHPereIHKTRSSEVCKEtelktdKMEESLTCIICQDLLYDCVSLQPCMHTFCAACYSGWMERSS-----FCPTCRCPV-------ERIRKNHMLNNLVEAY---LLQHPEKCRSA-EELQ----------------------------------------------------
>A0A1D1VJC0	78	0.303	9.216E-12	105	204	254	10	107	749
---------------------------------------------------------------------------------------------------------DIIPCFTCRLCDGVLIDATTLPECHHAFCRSCLVHYC-TRTNVDVFTCPVldCGAEIHTSRPL-EKIKNDTTLQTVVYKLFPDAYEDEMLKRR--EFYRLHP-------------------------------------------------
>G3HCD6	78	0.240	9.216E-12	71	196	254	566	682	769
-----------------------------------------------------------------------DGELDLNLQLLVADQRGNAQTSLQDVRVASVKPDKMEETLTCIICQDLLHDCVSLQPCMHTFCAACYSGWMERSS-----LCPTCRCPV-------ERICKNHILNNLVEAYLiqhPDKCRSEEDVRSM---------------------------------------------------------
>H3FUB0	78	0.280	9.216E-12	70	199	254	17	139	800
----------------------------------------------------------------------GSGSEDENDKELVLNEYDKTRQvvPLVHGRSVVMSTKLLSTEFTCPICLDLLTNTMTTKDCLHRFCYECISQAI-----KGNRECPTCRTKLVSMR----NLRHDRNFDEMIKRIYPDRRKYEDMLEVANQE------------------------------------------------------
>UPI0011761994	78	0.236	9.216E-12	67	197	254	6	139	825
-------------------------------------------------------------------EEEGRA-ESAVSSCLSMKSDRSRYEPpafsdepgPSDTKDRKRSRGDVEEQLScCALCQELLRDPVS-TSCGHWFCRQCITSYWDQSGSAGDSACPQCgersRTRPGLQTPSQTSP-VDGGLQEVLDK-------HKMSLRSRC--------------------------------------------------------
>A0A1L7N259	78	0.316	9.216E-12	97	194	254	9	99	892
-------------------------------------------------------------------------------------------------KMRKIHVKDLNDALVCTLCNGYLIDATTLSECYHVFCRGCILRHFESKA-----ACPLCN--FVYKKKNQVFFKADPQIQAVVYKVVPALYSKEMQRR-----------------------------------------------------------
>A0A653CIU7	78	0.275	9.216E-12	103	252	254	14	157	1044
-------------------------------------------------------------------------------------------------------VKDLNSVITCRLCDGYLIDATTLVDCFHVFCRACILRHF----ENNKTACpiPMCNTSYKkKSQPC---FRPDPLIQSLVYKLVPSLYAREIQRRE--DFYRSTGVRASSscsDDSVIERERQDLINDHEEMISCYVGDKTQFFSPEDSI---SLS-
>B4GB41	78	0.256	9.216E-12	86	232	254	1	142	1495
--------------------------------------------------------------------------------------DSTISTASSSSATA-APhcdVRQFHGLITCGLCQGYMIDPTTVDYCYHTYCRSCILKHL-----LRVAYCPQCKAS-GGKEISEINLRSDDTLRSLIYKLVPGLY------RRACdqlaEFTEQHRvlFEADDQP-PEPEPEPEFFTSSDLVSLSL---------------------
>UPI0018A1FC9A	77	0.263	1.246E-11	99	200	254	2	109	159
---------------------------------------------------------------------------------------------------AAATAGEIQDEAICSICLEYLTEPVTI-ACGHNFCRACVTRYSEENGTGTPLTCPQCRAQF-QKREFQINTQLNNIIQKIKQlGLKPgkgqkeDLSeRHEEHLKRFCEDD-----------------------------------------------------
>A0A667I7D4	77	0.285	1.246E-11	103	200	254	6	93	208
-------------------------------------------------------------------------------------------------------LVHLQEESNCPICLDYLKDPVTI-NCGHNFCRSCINMMW--KDLEDTFPCPVCRFCFRN-----KNLRSNRQLSNLTE--IAKLLQVRRSKRKRQEEY-----------------------------------------------------
>A0A452HZC4	77	0.247	1.246E-11	99	202	254	3	84	234
---------------------------------------------------------------------------------------------------AAGPARSLQDELTCPVCLEYLRDPVMVSDCGHNFCRACVTKCWEESERS--LCCPQCREPAPAG---------------------PGVCeRHGEALKLFCQEDQK---------------------------------------------------
>UPI0018EDC2BC	77	0.228	1.246E-11	107	238	254	5	144	250
-----------------------------------------------------------------------------------------------------------EEELCCPVCHDIFRDPVVL-SCSHSFCKGCLMNWWRHKQ---LRECPVCKAMSSRADPP-----CNLVLRNLCEAFLlerdqrasEALCSlHSEKLKLFCLDHQQpvcvvcrdSEIHSNHRFRPIDEAARQHKKELQETLEPLKEKLKV---------------
>UPI001301FCC5	77	0.283	1.246E-11	95	211	254	1	108	279
-----------------------------------------------------------------------------------------------DRRDL---IENLKGHLTCSICLGYFTDPVT-GKCGHSFCTECLLQCRERTTET--LTCPECRGVM-----TYSDLVPNRHLQNlsIIGKMLrPHLVQSMVGL-TTCDQHGEQEKFFCEED------------------------------------------
>A0A7S4P2T1	77	0.344	1.246E-11	96	213	254	28	138	286
------------------------------------------------------------------------------------------------GRNLVFKRRHFNKFFTCGLCEGYLREAHTIRECLHSFCKSCILKYLQTKK-----TCPTCSVDL-GVHP-QRLLKFDRALQQLQDKVYPE-AKKEDERREAEFFKERgEPNPHEEEERP----------------------------------------
>A0A7S2UQJ8	77	0.274	1.246E-11	95	206	254	33	129	290
-----------------------------------------------------------------------------------------------DNdAIIKIPLKVLSAEFQCPICLGYMKKTCIVMECLHRFCGECIQKCL----RVGKKECPSCRVHI----PSRRNLRPDHGFDNLIQNIYGDI--------TALEKQEEQEIE-----------------------------------------------
>A0A448Z8N3	77	0.267	1.246E-11	106	212	254	40	141	295
----------------------------------------------------------------------------------------------------------ITEEISCPICLDILVRPLTLAPCGHSFCKSCFsASSLSSSSSSSCPECPQCRQPVEGSAPSRR-------LAGLIETLvaVPNalFENKDKDRESYLERAKR---EADREKA-----------------------------------------
>UPI000778E58A	77	0.270	1.246E-11	107	252	254	11	170	323
-----------------------------------------------------------------------------------------------------------NEEITCSLCQDYFKDPVIIVECGHSFCQGCLGQYYMEF--GNIISCPQCRKLI-----LERNFRPNRKLDKDVEEAInqherkrekmekglserhqePlkLFCKQEKVFCCAhCEMSKKHE---DYKMAPAEVaLQDYEGSQAQKELCSMDEATLPEQDIICSICQEDLS-
>A0A2P6Q4B1	77	0.287	1.246E-11	68	201	254	11	148	447
--------------------------------------------------------------------EDGDPVENHRENGLEEPQDGEESdrsrspEPsedeKDDQKPEYVAVRlsEIRKEVQCPICLGIIRKTRTVMECLHRFCRECI----DKSMRLGNNECPACRTHCASRRSLRDDPKYD----ALIAAIYPDIDKYEEEELAFHEEEK----------------------------------------------------
>UPI000F7C5390	77	0.284	1.246E-11	57	201	254	13	153	450
---------------------------------------------------------DHHrHAKQHQQEEEEPQQEEEEEEENNKSEDSDHT-PSSasqDKSEFVF-VEllEIRKEVQCPICLGIIKKTRTVMECLHRFCRECI----DKSMRLGNNECPACRTHC----ASRRSLRDDPNYDALIAALYPDIEKYEKEELEFREEDK----------------------------------------------------
>UPI0008544C4A	77	0.284	1.246E-11	105	192	254	4	86	461
---------------------------------------------------------------------------------------------------------ELGAELKCSICLNIYTDPVTL-SCGHNFCQICIQDLLRNQDHDGVYTCPECRTQF-STRPT---VQRNTTLCNVVEQCHTWLRREEAT-------------------------------------------------------------
>UPI0015E0F4B4	77	0.237	1.246E-11	107	238	254	5	144	462
-----------------------------------------------------------------------------------------------------------EEDLCCPVCQDVFRDPVLL-SCSHSFCKDCVKSWWRERPQQECPVCerrssrdePPCNLVLKNLceDFLQERGqRSSQALCSLHSEKLSLFCLDHQQL--VCLVCRDSEKHTDHRFRPIDEAARQHKKELQETLEPLNEKLKV---------------
>UPI00146BE0B3	77	0.221	1.246E-11	106	244	254	4	156	462
----------------------------------------------------------------------------------------------------------LEEDLCCPVCKDVFRDPVVL-SCSHSFCKACLQTWW---REKPSRECPVCKTESSRRKPPCNRVLKN-TCETFLlerDQGSPeALCSlHSEKLRLFCLDHQQpvcvvcrdskthtnHRFRPIDEAAQDLREELQKALQPFQEKLKLFEEVKVKFDQTA---------
>UPI00125E1477	77	0.209	1.246E-11	106	238	254	4	147	464
----------------------------------------------------------------------------------------------------------LEEDFCCPACHDIFKDPVLL-SCSHSFCKACLQSWWSKKQSQ---ECPLCRTVSQCGNPPR-----NLALRNLCEAFLrqkgqgassgPvTLCRlHSEKLKLFCLDHQQpvcvvcrdAKIHTDHRFRPIDEAAQDRREELRKSLKASQDKLKV---------------
>A0A5J4ZBI7	77	0.275	1.246E-11	60	201	254	23	163	466
------------------------------------------------------------HQEQteEGDESDGSrsssGEDKDETFVEVLKICSECTEGSSDlNRFMVVKLSEIRKEVQCPICLGIIQKTRTVMECLHRFCRECI----DKSMRLGNNECPACRTHC----ASRRSLRDDPNYDTLIAALYPDIDKYEEEELAFHEEEK----------------------------------------------------
>A0A310TM03	77	0.262	1.246E-11	105	202	254	4	100	479
---------------------------------------------------------------------------------------------------------DLRDELSCSICLSIYTDPVTL-PCGHNFCQGCIERtwYWQKSIKED-PSCPECRRTYRRNPELQRNLR----LRNIVVQFLstdPQQDGTGTSGNSKCSSHNK---------------------------------------------------
>A0A7L1VBJ3	77	0.277	1.246E-11	106	204	254	4	101	481
----------------------------------------------------------------------------------------------------------LKEELLCPICYEPFRQAVTL-PCGHSFCKGCVSRSW----QGGRPACPVCKERC---SP--RELRLNYTLNSLVGRLlLPleqqdsqDAKSRERSARSAlCPRHRQEP-------------------------------------------------
>A0A1S3ABK6	77	0.225	1.246E-11	103	232	254	6	159	481
-------------------------------------------------------------------------------------------------------VTSLVDEVNCPICQGTLREPVTI-DCGHNFCRGCLNHYLEIpiPDSEEPPTCPLCKEPFRL-----GNFRPNWQLASVVENIerlrlvaTPGseeedvcqehgekiyfFCeDDEMQLCVVCREAQEHRAHtirfLEDAAAPYREQIQRCLENLRKERDEI---------------------
>A0A5A8DJG6	77	0.280	1.246E-11	62	198	254	53	184	489
--------------------------------------------------------------DSGSEDDGSDGGFDMNGTFDLAALLASVS----SDKEVKVDTLELARRLRCDLCNGLFRDPVTLPECMHSFCHVCVLRKMRASGsiDQPRPECPVCGV---LSASGRMLYVRDPLLEGLVRKLFPDIVKADEEEGAMME-------------------------------------------------------
>UPI0006B09DF9	77	0.266	1.246E-11	99	202	254	2	109	493
---------------------------------------------------------------------------------------------------AAAPEEKIQEEAKCPICLEYFTDPVS-AECGHNFCCVCIIQFCDTgEGEYGRVECPLCRANIReeTLRPNWDLARVTECVKTLnIKQREENLCpKHSKSLDLFCEEDRK---------------------------------------------------
>G1KD08	77	0.258	1.246E-11	98	201	254	0	107	499
--------------------------------------------------------------------------------------------------EAMAVAQDLCAELTCPICLDYFEDPVILAECGHNFCRFCLTQYCGKRERKA--ACPQCRKCFQM-----ESLIPNRQLRNLVE-IAkksqergkgegDHLCkKHQEPLKLFCKEDE----------------------------------------------------
>UPI000DED4C78	77	0.292	1.246E-11	55	201	254	43	205	504
-------------------------------------------------------DAAGAHKEEdEQEQEQGDAeqedEEDEQQGAEEEEDDDEEEEeedddedededsddtPSSDSEEKPEFVFvellEIRKDVQCPICLGIIKKTRTVMECLHRFCRECI----DKSMRLGNNECPACRTHCASRRSLRDDPKYD----ALIAALYPDIEKYEEEELEFREEEK----------------------------------------------------
>UPI000F7C57DE	77	0.265	1.246E-11	23	201	254	31	210	507
-----------------------QQQQQQDQPQEHEEDEEEDNDEEEEEEEEDEEEEQGEEEEEEEREEEEEEEEEEEEEGPHHNDDKEQPQdsgetPSSDSDEKPEFVFvellEIRKDVQCPICLGIIKKTRTVMECLHRFCRECI----DKSMRLGNNECPACRTHC----ASRRSLRDDPNYDALIAALYPDIEKYEEEELEFREEEK----------------------------------------------------
>UPI0009A390D1	77	0.276	1.246E-11	102	216	254	5	125	513
------------------------------------------------------------------------------------------------------PVLSLMEDLTCSICLSLFVEPVRL-DCEHNFCKSCIQKCWGKQRKA--VSCPECRVVL----P-RRGYSSNRVLANLCEKarkmeLNPGLEEEEEgashcmehdeKLKLFCEDDQ-ALICVICRDSPAHS-------------------------------------
>UPI00074FD105	77	0.260	1.246E-11	99	213	254	2	134	515
---------------------------------------------------------------------------------------------------AGGPV----QEASCSICLEFFRDPVRITECGHTFCRACLTRSWGEPGASSEPFCPQCR---GTAQP--KSLRPNQQLANtakIIQKRRPlegegaeakrgegkgGVCeKHGEPLKFFCREDKaplcvvcsKSQEHRDHRVTP----------------------------------------
>UPI00053C7F84	77	0.375	1.246E-11	93	184	254	24	114	517
---------------------------------------------------------------------------------------------VFDQRKMVMKVKlekeKLKTCLTCPICNDLFDRATTISECLHTFCRKCIYDKI---TEEDLDSCPVCNADL-GCAPL-EKLRPDHSLQDLRLKLFP---------------------------------------------------------------------
>UPI00077236CC	77	0.250	1.246E-11	25	244	254	52	262	517
-------------------------QPQQEDEVQQQELEEEEEEEEEEEAAEEEEDDEATQKPEDEEEPKDDSKESQSSSSEDEDEDEDEDE---DEEEDEKPefvfveLSEIRKDVQCPICLGIIKKTRTVMECLHRFCRECI----DKSMRLGNNECPACRTHC----ASRRSLRDDPNYDALIAALYPDIDKyEEEELAFHEEERTRnKQIQA------SIAQIFQRQSEALAKKRTMGKETTGPFVTRS---------
>UPI001AADD26B	77	0.264	1.246E-11	105	188	254	4	85	523
---------------------------------------------------------------------------------------------------------DLRRELDCSICLEMYKDPVML-SCGHNFCQVCIDRMWDAQEVSGGYSCPQCRKR-SRSRPT---LQRNITLRNIVETLrstHPDQKK-----------------------------------------------------------------
>U6KLS9	77	0.245	1.246E-11	62	232	254	36	258	526
--------------------------------------------------------------DASRRQKRGRVGgvaqrTPAAPATAESDEDSEEEQCiafeGDEGLDVSFPLKAVEKLFRCPLCNGYFRDAVTIKECLHTFCRWCLYDYVEGGETEE-VCCPYCERNMQMMTPHRdgEDSRHympritaacvagagsvvslnsnssgtsaaaaanaavlfDRTMQNLVDKLFPHFAQqerlEEEELQRFMQQHQHKQLPPEYLVGGLSSSGTLRREVLPHKRARL---------------------
>H2ZRR6	77	0.242	1.246E-11	94	199	254	0	103	534
----------------------------------------------------------------------------------------------LSTMAVAVPfLAELEEELNCSICLDIYKNPILL-SCGHNFCKHCIEDVWESQAAKGTYSCPECCAEFRQKPPLQRNLKLCNVIERLLSKQV--IQKQATVYCNFCLE------------------------------------------------------
>U6LBM9	77	0.244	1.246E-11	60	232	254	39	262	560
------------------------------------------------------------PRRQKRVRVGGSVQRTPAAPAVAESEDDSEGEQciafeGDEGLDVSFPLKAVEKMFRCPLCNGYFRDAVTIKECLHTFCRWCLYDYVEGSETEE-VCCPYCERNMQLMTPHRdgagKDSRHymprvtaacvagagsvvsvssntsgtsaaaaaanaavlfDRTMQNLVDKLFPHFAQqerlEEEELQRYMQQHQHKQLPPEYLAGGLSSPGALRREALSHRRARL---------------------
>UPI0018E2E7F8	77	0.296	1.246E-11	99	211	254	1	112	563
---------------------------------------------------------------------------------------------------ASAPsVTSLADEVNCPICQGTLREPVTI-DCGHNFCRGCLTRYCEIPGPESeeSLSCPLCKEPF---RP--GSFRPNWQLANVVENIerLQLASTQGLEVEDACPEHGEKVYFFCEED------------------------------------------
>A0A670K833	77	0.241	1.246E-11	72	201	254	48	189	568
------------------------------------------------------------------------AGSHVEPPQSSPHGPPPFSSPSSSSchRRAamatESPLETLQREITCSICLSYFKEPVSI-ECGHNFCQACIAQCWGKADAET-TSCPQCRR---WSRK--RSFRPNRELGNVVEvakrlrldaaaTLAGqRLCeKHQEPLKLFCEEDE----------------------------------------------------
>A0A183C474	77	0.285	1.246E-11	91	195	254	13	120	577
-------------------------------------------------------------------------------------------EPNSDGveNEKDEQFLGLSEHISCPLCGDFLSDAVTLTGCLHFFCRLCLLRHI-SSESASKNCCPKCDVQLGPEKPF---FHRDPALQELVFKLVPDIFWRRLarvarSRRR----------------------------------------------------------
>A0A6P8SY38	77	0.298	1.246E-11	57	194	254	190	327	629
---------------------------------------------------------SGRAEDAAPLQE-EDLEPESKRRKTEHEKDYDTSSGeVVDSAKASVltkaPVEgtktdKMEESLTCVICQDLLHDCVSLQPCMHVFCAACYSGWMECSS-----LCPTCRCPV-------ERIRKNHILNNLVEAYLiqhPEKCRSEEDLK-----------------------------------------------------------
>UPI0012EE6813	77	0.218	1.246E-11	5	196	254	149	343	647
-----LSVEPVMLAkASRDPTLEdPQ----PSTSTSHFCIGSPTTSGSVAAKACPASDPA---KDAAPAQEK-DMDNMEPDSKRRKTDDSKDYDldlPHTSSTEmvcstkggllSKPPVEvtktdKMEESLTCVICQDLLHDCVSLQPCMHVFCAACYSGWMERSS-----LCPTCRCPV-------ERIRKNHILNNLVEAYLiqhPEKCRSDEDLKSM---------------------------------------------------------
>UPI0007623036	77	0.240	1.246E-11	69	196	254	256	376	686
---------------------------------------------------------------------KIKAGEALDPNLQQLVADqGRNTQPPReDVRAAAMKPDKMEETLTCIICQDLLHDCVSLQPCMHTFCAACYSGWMERSS-----LCPTCRCPV-------ERICKNHILNNLVEAYLiqhPDKSRSEEDMRSM---------------------------------------------------------
>A0A226ME42	77	0.247	1.246E-11	99	202	254	2	104	707
---------------------------------------------------------------------------------------------------AQSPLDTLQREASCSICLGYFQDPVSI-PCGHNFCRQCITRCWEGLQAD--LPCPQCRRTAShkTFRPSRELSAIaavARQLSSLPWGRCP---QHREALKLFCKDDQE---------------------------------------------------
>E9FY33	77	0.406	1.684E-11	110	195	254	0	80	89
--------------------------------------------------------------------------------------------------------------LTCSICQGYLIDATTITECMHTFCKSCLLQ----RVESGRTFCPRCGVQLQRSR-LGEQLKLDHAVQALIYTAVPGLWHEEQRRRK----------------------------------------------------------
>T1EI68	77	0.375	1.684E-11	100	195	254	1	90	93
----------------------------------------------------------------------------------------------------RFQLRTLNQYFLCSICNGYIHNATTITECLHTFCKKCILDY-----TKFYLNCPICQELIHPTNPM-EEIMHDSPIQDLLYKLMPSVYEEELRRER----------------------------------------------------------
>A0A6J1VZX6	77	0.244	1.684E-11	100	186	254	19	100	106
----------------------------------------------------------------------------------------------------TNPLENLQVEASCSVCLEYLKDPVII-DCGHNFCRVCITRWWEDLNRD--FPCPVCRKTFR-----HRSLKPNRQLGNMVELAersTPRL-------------------------------------------------------------------
>A0A402EIF1	77	0.314	1.684E-11	106	202	254	0	98	128
----------------------------------------------------------------------------------------------------------MQEVITCPICLDYLTDPMVL-ECGHSFCQGCITNYYETwQGLEEEPECPICKFKFQ-----RGDFRRNWQLANLIEkiKLMPvgkqHLClQHKEKFHLFCQEDEK---------------------------------------------------
>A0A674JCX0	77	0.280	1.684E-11	104	200	254	14	104	146
--------------------------------------------------------------------------------------------------------KELRDELVCSICLDSFKDPVIL-DCGHSYCQACITKCWGASGTG---LCPQCRKPL----P-KRELRPNKSLEeavNIARGLDEECEKHEEVLKFFCKED-----------------------------------------------------
>W5LW03	77	0.281	1.684E-11	106	198	254	5	99	146
----------------------------------------------------------------------------------------------------------LTSELQCPVCLGLFADPVTL-PCGHNVCRGCLESYLATARETHL--CPECRAPI----P-RRDFRTNWALRNMADRArqeeekrdrePPRCPEHGEKLRLFCE-------------------------------------------------------
>UPI00092EB9E6	77	0.258	1.684E-11	99	201	254	2	110	177
---------------------------------------------------------------------------------------------------AESSVQSLWDEVTCSICLDFFRDPVMIMGCGHNFCRACITQCWEGA--EIDVACPQCRQTF----P-QRILGPNRQLVNVIEiakKLSvlavkgeggERVCeKHGEALKLFCKTDQ----------------------------------------------------
>A0A2R6QLE0	77	0.282	1.684E-11	63	201	254	7	143	187
---------------------------------------------------------------QEGPPEEDDGSLQRHLNLQERTEDNEEtdgSGSSTDGDKDELVAVELEDmrkEVQCPICLGIIRKTRTVMECLHRFCRECI----DKSMRLGNNECPACRAHCASRRSLRDDPNFD----ALIAVLYPDIDKYEEEELALYEEDK----------------------------------------------------
>A0A3Q3NF98	77	0.243	1.684E-11	95	201	254	11	120	209
-----------------------------------------------------------------------------------------------SPREMAQKGVQLDrEAFSCSICLDLLKDPVTV-PCGHSYCMNCIKSHWDKEDEKTIYSCPQCRQDF---TP-RPVLVKSTMLAVLMWPVIsfdsPayNVCsRHDEVMKMFCRTDQ----------------------------------------------------
>A0A668TZ86	77	0.257	1.684E-11	110	204	254	11	110	234
--------------------------------------------------------------------------------------------------------------FSCSICIDLLKDPVAI-PCGHSYCMSCIKTHWDTEDPKRKYSCPQCRKTF---TP-RPLLEKNIMLTDLVEELkktgFQELYqkqkQKELELRRLKiqETIQDRE-------------------------------------------------
>A0A0H5R0S1	77	0.280	1.684E-11	100	199	254	4	95	266
----------------------------------------------------------------------------------------------------TVPAREINPDLTCPVCLSIINETWTVKECLHRFCQSCIETAI----RLGSKQCPACRVSC----PSRRSLRPDKGFDAIISAFYPDLAKQEEEHIKFVQE------------------------------------------------------
>A0A670Z8M1	77	0.282	1.684E-11	104	202	254	7	95	285
--------------------------------------------------------------------------------------------------------QSIQEELTCSICYDLFRNPVML-ECMHHFCKECILKYWNGCSRIA--TCPQCRQTF----PSRS-FHPNFIVSNIVETV--RRSASEEHRRKTKMELQK---------------------------------------------------
>UPI000B9117E7	77	0.246	1.684E-11	73	195	254	5	126	337
-------------------------------------------------------------------------GNQTSNSQPSKTWELSLYElhrtPqeaITDDTEIAVSPRSLHSELMCPICLDMLKNTYTTKECLHRFCQECIITAL----RSGNKECPTCRKKLVSKRS----LRPDPNFDALISKIYPSRDEYEAHQER----------------------------------------------------------
>A0A671PQF4	77	0.307	1.684E-11	100	202	254	1	97	367
----------------------------------------------------------------------------------------------------SSSSGPLNEELQCSICLDVFTDPVT-TPCGHNFCKTCLNKCW--TNTQSC-FCPLCEEQFSKRPDLEINTKLIEVVQHFKEKL--NLGKSEV-LWDFCdERKQK---------------------------------------------------
>UPI0019663486	77	0.252	1.684E-11	107	199	254	10	100	368
-----------------------------------------------------------------------------------------------------------QDEFTCLICQETLTDPITI-PCGHNFCLKCLTDYWDHSH---VCSCPHCRENF-TARP---ALRINTLLNKVIKKfkrprLTPHLSQNHTSLGDMeCDF------------------------------------------------------
>A0A668AEM2	77	0.313	1.684E-11	110	205	254	14	107	385
--------------------------------------------------------------------------------------------------------------FCCSICLDLLKDPVMI-PCGHSYCMSCITDCWDGEEHKEIYSCPQCSQTF-TTRP---VLGKNTMLQDVVEKVRKiRLQAQKEEVSRAEEvqEKLKQEI------------------------------------------------
>UPI0007EFA4A8	77	0.241	1.684E-11	55	202	254	15	154	402
-------------------------------------------------------DDNTNQNNNNSSVQRNQNSDEQPQEEQSDSNGSRSSSPAGDDEEyIIVHLPDIRKEVQCPICLGIIRKTRTVMECLHRFCRECI----DKSMRLGNNECPACRTHCASRRSLRDDPKYD----ALISALYPDIDKYEEE-ELAFHEEER---------------------------------------------------
>A0A674K6T1	77	0.268	1.684E-11	102	201	254	2	100	405
------------------------------------------------------------------------------------------------------PGGRLNA-AKCPVCRDYFRAPVSI-HCGHSFCRACVSQCWGES--ETNFACPLCR----GTAPHRSQ-RPNWQLGDLVEGVKPLqepegdrvLKKHRQPLKWFCEEDQ----------------------------------------------------
>A0A3B4AF85	77	0.240	1.684E-11	96	211	254	3	118	430
------------------------------------------------------------------------------------------------NKSKTESRGNLREELTCVICYDLFKEPVVL-ACMHRFCRPCITRYW--RGTQGPVSCPQCRKQFHST-----QLQTDYLVTAMVEKVrgSCSFVKNQEvKFNRALdSHRQKrddiiRVIHKD-ED------------------------------------------
>A0A2P5CK41	77	0.278	1.684E-11	66	207	254	8	149	443
------------------------------------------------------------------DASEDDPMENNHDDGHEQLEDEEESdrSPSSSNgdkdEYIVVKLAEIRKEVQCPICLGIIRKTRTVMECLHRFCRECI----DKSMRLGNNECPACRTHC----ASRRSLRDDPNYDALIAALYPDIDKYEE-QELAFHEEERarnKEIQA----------------------------------------------
>A0A6P8SYH5	77	0.222	1.684E-11	106	244	254	4	156	460
----------------------------------------------------------------------------------------------------------LEEDLCCPVCKDVFRDPVILSCC-HSFCKACLQTWW---TRKEVKDCPVCRRTSSSINPPR-----NLSLKNLCEAFslergqrSPeALCSlHSEKLRLFCLDHQQpvclvcrdsrthknHRFRPMDEAAQDLREELQKALHPLKKKLKLFEEVKVKFDQTA---------
>UPI00146A6A83	77	0.227	1.684E-11	103	206	254	4	122	460
-------------------------------------------------------------------------------------------------------VSPAEVDFTCPICCDIFRDPVVLL-CGHSFCKHCLQEWWRQSALQ---SCPVCKGlfPLEqpphniALRNLCDNLrheksqRPKSGSKDLICSLhsekLKLFCQDDRQLiCVICRDSQKHKKH-----------------------------------------------
>UPI0003959C7C	77	0.266	1.684E-11	102	207	254	5	125	464
------------------------------------------------------------------------------------------------------PAGQLRAEASCSLCLGLFQEPVSI-HCGHNFCRSCIERCWQSC--RDSFACPRCREtaPERSLRPNRELAKIIRIAQRLSLRGLPGagerlchrhgealklFCEEEQsPLCRVCRESQDHRLHA----------------------------------------------
>A0A671WBJ6	77	0.293	1.684E-11	105	195	254	6	88	469
---------------------------------------------------------------------------------------------------------QLDREtFSCSVCLDQLKDPVTI-PCGHSYCKNCINGHWDTQDEMRIYSCPQCRKSF---TP-----RPELVKNTMLAALVEDWWSRQRSSRR----------------------------------------------------------
>UPI0012BB69F7	77	0.250	1.684E-11	107	247	254	5	154	471
-----------------------------------------------------------------------------------------------------------NNDLSCPICRDIFRDPVVL-SCSHSFCKACLRNWW---NEKRIQECPVCK----RTSP-RSDPTCNLVLKKLCDSVLqrkqrssaasETLCSlHGENLRLFCVDHQQPVcvvcLHSDehsrHKFKPINEVASVNRAHLQKSLKPLKEKLK-LFQQVKKNC------
>V9KRX2	77	0.240	1.684E-11	103	203	254	6	98	475
-------------------------------------------------------------------------------------------------------VENLTEELNCCVCLDFFKDPVLL-ECGHNFCRSCITGFWEKQVPK---TCPECR----WVSPT-NRLRANRMLAKLAEKaqnLSTTLKWEE--RKYYCDEHQEE--------------------------------------------------
>UPI000529C4B6	77	0.254	1.684E-11	102	210	254	5	110	476
------------------------------------------------------------------------------------------------------PAAELPREACCPICLEYFRDPVSI-HCGHNFCQACISRCWEWSTTN--FTCPQCR----ETAP-EKNFRPSRELARVLEvakRLSLRAARGEAVEEEGCERHREplKVFCKDDE-------------------------------------------
>A0A6P7JLL4	77	0.230	1.684E-11	98	215	254	2	121	478
--------------------------------------------------------------------------------------------------TAGAAGDDLKKELTCAICLDFFKDPVIL-KCGHNFCRFCICMHWDENGGDYGYQCPQCRTVF-----NKRSFTKNYLVQNLVDKLedLESLgsCPTPTKPIKVdgkCEQHGEElKLYCQTDKRPIC--------------------------------------
>UPI00156106A9	77	0.252	1.684E-11	99	203	254	4	112	478
---------------------------------------------------------------------------------------------------ASGETGELQKELICAICLDFFDDPVIL-QCGHNFCRDCILIHWQENGSNGqGYKCPECRRSF----PS-MSFTKNYLVRNLVDKLddLEYFKPKQTkaavpqpKEEGRCEKHREE--------------------------------------------------
>A0A6J2WQ01	77	0.275	1.684E-11	107	215	254	8	122	481
-----------------------------------------------------------------------------------------------------------EDDFACPICCDIFRDPVILL-CSHSFCRGCLQQYW---KQKGTRECPICRRRSSRSVP-PSNLVLKRLCEALLEekslGLLSGSPKSESPLRFAVgsEElcslhKEKLKLFCLDDEQPVC--------------------------------------
>UPI001788DE9D	77	0.297	1.684E-11	105	211	254	8	108	482
---------------------------------------------------------------------------------------------------------DLQQELTCPICLEILQEPVTI-DCGHSFCHGCITKY--KESSEDLFKCPLCKTYMKKNT-----FSPNWLLGNLVERIramdLAKMCLEEDKLR--CSKHGKKLYYFCEED------------------------------------------
>UPI00159290C7	77	0.276	1.684E-11	102	209	254	24	128	486
------------------------------------------------------------------------------------------------------PIQDLCHEATCSICLEYFKDPVIISGCGHNFCRACLTRYWGELETGG--SCPQCR-----YTAQRNSVKPNRQLANVVEiarKLNLQGGKGEGREQGVCETPQEpQKLSCKD--------------------------------------------
>A0A250YIT4	77	0.265	1.684E-11	102	201	254	5	111	487
------------------------------------------------------------------------------------------------------PGDRLREEARCSVCLDFLQDPISV-DCGHSFCLRCISEFCEKSDsaQEGVYACPQCRSPF---RP--ESFRPNRQLASLVDSVrqLGlgagsaaarQCARHGEDLSRFCEEDQ----------------------------------------------------
>UPI00189E20CF	77	0.226	1.684E-11	106	238	254	4	143	497
----------------------------------------------------------------------------------------------------------LEDDLCCSVCHDVFKDPVIL-SCSHSFCKVCLQSWW---TDKPVRECPLCKRR-HSKDPP-----PNLALKNLCESFLqerdqrssEALCSlHSEKLKLFCLDHQQpvchicrdSEKHTDHRFRPIDEAARQHKKELQETLEPLKKKLKV---------------
>K7LW36	77	0.248	1.684E-11	23	201	254	30	202	500
-----------------------QQQDQSQEHDEDENEDEEGEDGEEEEGEEEGEGEGEEDEEEEEEEEVEEAAQHDNNDKEKPQDSDETPSSGSEEKPEFVYVEllEIRKDVQCPICLGIIKKTRTVMECLHRFCRECI----DKSMRLGNNECPACRTHC----ASRRSLRDDPNYDALIAALYPDIEKYEQEELEFREEEK----------------------------------------------------
>A0A067JMQ1	77	0.271	1.684E-11	6	202	254	13	206	502
------NDEQQEDAFSphQNGQQYPKQPRLDPSPLDDHQQLQQELDEEEEEEEEEEEEEE---EEEEAAQKPEDeGGVEEDEEDEEEEEKRDSEESLSSSSEDEKPeyvfVElpEIRKDVQCPICLGIIKKTRTVMECLHRFCRECI----DKSMRLGNNECPACRTHC----ASRRSLRDDPNYDALIAALYPDIDKYEEE-ELAFHEEER---------------------------------------------------
>UPI001175F624	77	0.254	1.684E-11	106	201	254	5	110	509
----------------------------------------------------------------------------------------------------------FEEQFRCCICLESFTEPVSI-PCGHSFCLNCIKHYWDARSKS---ECPLCKETFRHHPPLRINrvLRDiteqfkrsqNSNIEQIVDATFPhqNLCgKHNSPLDMFCNRDQ----------------------------------------------------
>UPI001AACE3AE	77	0.278	1.684E-11	105	199	254	4	95	521
---------------------------------------------------------------------------------------------------------DLIEELNCSICLDVYDDPVTL-RCGHSFCRTCIDHVLDKQEVSGNYSCPDCREKI----PDRSAVYRNIALNNIAERFLSALQGQEEagILCTYCDF------------------------------------------------------
>A0A1L8HFG4	77	0.271	1.684E-11	106	197	254	5	90	521
----------------------------------------------------------------------------------------------------------LNDELTCSICLNIYRDPVVL-PCKHNFCKECISNILNSQRKTGNYICPECRAEFMHQPPLHKNLK----LGNIVQRYLCT-QQEEGKSEVFC--------------------------------------------------------
>A0A674BSJ2	77	0.239	1.684E-11	62	196	254	148	262	535
--------------------------------------------------------------EPESKRRKTDGGALIMDLLGKAAVTVEG--ATTD---------KMEESLTCIICQDLLHDCVSLQPCMHTFCAACYSGWMERSS-----LCPTCRCPV-------ERIRKNHILNNLVEAYLiqnPEKCRSEEDLKSM---------------------------------------------------------
>UPI000642C623	77	0.240	1.684E-11	69	196	254	187	305	590
---------------------------------------------------------------------KGDGEldLNLQLLATDQCGNAQTVH--GDARAAAVKPDKMEETLTCIICQDLLHDCVSLQPCMHTFCAACYSGWMERSS-----LCPTCRCPV-------ERICKNHILNNLVEAYLiqhPDKSRSEEDVQSM---------------------------------------------------------
>UPI0011CF3009	77	0.234	1.684E-11	63	196	254	253	403	626
---------------------------------------------------------------QAQDQEgeptdgRGDAGSEHSQGTATLSQRGQQEEPetsaetqgrwLVDNEEETAAAKctQLCWELlsvsdvECSLCIRMFFEPVT-TPCGHTFCKECLERCLDHR-----PNCPLCKQSLREYLKA-GSYSPTVLLQDIILATFPSELAERRDLHRA---------------------------------------------------------
>UPI001864F243	77	0.239	1.684E-11	71	208	254	273	399	675
-----------------------------------------------------------------------DFGLPDTAFTEAESPPKATLGAlIGKGSAEGAKTDKMEESLTCIICQDLLHDCVSLQPCMHTFCAACYSGWMERSS-----LCPTCRCPV-------ERIRKNHILNNLVEAYLlqhPEKCRSEEDLKSM---DKRNKITQD---------------------------------------------
>A0A6P9D6J0	77	0.246	1.684E-11	61	196	254	278	406	691
-------------------------------------------------------------KDSPYPVRKkirRDGEASSALQVVTPEGHAMKPDP-GDAKSATMKPDKMGESLSCIICQELLHDCVSLQPCMHTFCAACYSGWMERSS-----LCPTCRCPV-------ERICKNHILNNLVEAYLiqhPDKCRNEEDIRSM---------------------------------------------------------
>UPI0018F6D3E8	77	0.264	1.684E-11	100	200	254	468	578	937
----------------------------------------------------------------------------------------------------SAMADNLNADLSCPICMDYFTEPVSL-ECGHNFCRDCILSACRAQPEAGgRIPCPQCRQETG-----QREVRANRLLANIVegfqrmwqpgpgpaDSPLPLQCHlHQQDLRLFCSED-----------------------------------------------------
>A0A6M2DDU3	77	0.243	1.684E-11	67	203	254	47	182	1049
-------------------------------------------------------------------EARGAAGDSAARQQPIAQRPIDRV-LMVADSEPRPRLSDLNRALTCGYCKGYLINAVKIEDCHHTFCRSCIVQYINNEN----KQCPTClsSAPSQNEKP-QPNLQMsnlilDRVLQSCVYKMVPGLYRREQ-QRQA-EFYMQH--------------------------------------------------
>A0A3B5R3P6	77	0.235	1.684E-11	108	208	254	10	103	1125
------------------------------------------------------------------------------------------------------------EHLLCPICLDVFNQPVS-TPCGHNFCRDCIQRYW---QSTNPPQCPMCKHKLYK--------RPDLKVNTFISELAAQFKDHGEmkykdKLRSMEMSGHKGEVACD---------------------------------------------
>UPI001A9618C2	77	0.257	1.684E-11	103	199	254	11	100	1491
-------------------------------------------------------------------------------------------------------VREFNELLSCHLCGGYMINPTTVDNCLHTYCRSCIVQHLQREA-----SCPQCKEVGGFKQVNMGNLRSDEVMRALIFKMVPGLYQKE--RERAIQF------------------------------------------------------
>A0A0S7ES01	76	0.247	2.275E-11	106	201	254	4	94	106
----------------------------------------------------------------------------------------------------------LEEELSCPVCRDIFRDPVLL-SCSHSFCRACLNRWWTQKQ---VRKCPVCNCDSDRKEPTCNLVLKNTCEAFLLER--EDVCQlHSEKLKLFCLDHQ----------------------------------------------------
>A0A672YXN7	76	0.273	2.275E-11	91	190	254	3	102	133
-------------------------------------------------------------------------------------------QPMSFPSPASFALDE--ARLCCSICLELFKDPVTI-PCGHSYCMSCLTDLW---DHEQTCSCPQCRASFSPRPSLGRNNLLVEMLQSFRAlKLSaapsaPPLYQEE---------------------------------------------------------------
>A0A671PRM8	76	0.271	2.275E-11	99	190	254	4	86	138
---------------------------------------------------------------------------------------------------ADFSISVAEDQFICPICLDLLKEPVTV-PCGHSYCMSCTTGYWNHEDQRGIYSCPQCRKSF---TP-----RPDLGKNVMIAEMVAKVKKTE---------------------------------------------------------------
>A0A803JPH0	76	0.269	2.275E-11	105	193	254	11	92	182
---------------------------------------------------------------------------------------------------------DLRDKLSCSVCLGIYRDPVTL-PCGHTYCRVCIGRTWEEQGES--PSCPECRHRY-RSRP---ELSRNLALSSIVESFCPTAPEQEHEL------------------------------------------------------------
>A0A024UQM9	76	0.252	2.275E-11	86	203	254	59	175	203
--------------------------------------------------------------------------------------DMNLYdicrQPrEPQDRTLHIPASSLDEELNCAICTGIIRDAMVITACLHRFCTVCIHRHI--HEKGKNTVCPVCNTPFT----TRRALRPDPTFDNLIKMVYGDVDAYEQAEEARIQLNNKE--------------------------------------------------
>A0A067NRB8	76	0.263	2.275E-11	97	212	254	68	211	260
-------------------------------------------------------------------------------------------------REAKAALAMLEEHFTCPLCYEIMAHPYTLNPgqCGHTFCSLCIIKWFFSRLHRACggwhesVDCPICRSllvitpertpRLDVTFPFVPNRTADSVIKSLVEKVShmdPsgsgSVIKTEErelSWGAASHSKKAQTKEEDDSDA-----------------------------------------
>A0A3Q3IUU1	76	0.339	2.275E-11	87	195	254	0	81	308
---------------------------------------------------------------------------------------MEKMQP---NR---IKITDLNPHLTCPLCAGYLIDATTIVECLHSFCKTCIVAFLETNK-----FCP----------------RSDKTLQDIVYKLVPGLFKDEMKRRR----------------------------------------------------------
>A0A670ISF7	76	0.307	2.275E-11	104	206	254	8	106	308
--------------------------------------------------------------------------------------------------------EELSD-TTCSICLDYLKDPVTIPECGHNFCRSCLAQCWGESEAEA--SCPQCRKRIQRRKGKEEGGK--GGVCKKHQEPLKLFCKvHEAPICLVCDKSKEHENH-----------------------------------------------
>X6M3B3	76	0.246	2.275E-11	61	190	254	173	292	315
-------------------------------------------------------------KTEKKTSKKGKGNEEKRTKTRMEQKD--------DKREKNVIVT-LKQDIECGICTQTYVAPVTL-HCGHSFCYMCLKEHMKHSSCLSSPKCPICRRPCETPMTWENKFAINYSLQSLIDKMVVHLLDAD---------------------------------------------------------------
>A0A418CJG6	76	0.267	2.275E-11	91	215	254	49	166	333
-------------------------------------------------------------------------------------------QPrPLATTPLTVPPTLLQSEMQCPVCLGIVRNATVIKSCLHRFCDKCLNECL----RSGIKECPSCRAVIG---PKRSSLRRDETFDKLVAAIYPDLERYEAAEdERIASANTPKRLHHDDN--PMS--------------------------------------
>A0A0D2Q8H0	76	0.212	2.275E-11	59	213	254	91	282	333
-----------------------------------------------------------VQREQELSIRLGDLERRTSSLAKMEDETSMMMSQLA-ERETQTTLKQLEEHFTCPLCYEILAAPYSLNPshCGHTFCAMCILKWFFSRLHRPCggwhesVDCPICRSllIITpESTPrllLTFPFVPNRvtasVIESLVEKLVkPPLCsqakiKREEtdgtwasqsrkNRGRGCVRKREASEEKEDEnvsDMP----------------------------------------
>UPI0009075574	76	0.244	2.275E-11	86	200	254	2	126	338
--------------------------------------------------------------------------------------DGRIPEDILSGQIAASDTSgqDMDEEATCSICLELLTEPVTI-ECGHNFCRACITLYCkdTVHVSGNAIPCPSCRAGFQ-----RGSFQLNTQLKNLVEKIkeqslkpgkeqmVNQCVEHEEKLKLFCEED-----------------------------------------------------
>A0A3B3XJH1	76	0.291	2.275E-11	105	205	254	13	106	381
---------------------------------------------------------------------------------------------------------QLDQgNLSCSICLDFLKDPVTI-PCGHSYCMDCIKDFWDGENQRRLHSCPQCRKEF-LRRP---VLEKNIMLAALVE----DLKKEtEVSRVKDVQEKLEQEI------------------------------------------------
>UPI00106EA367	76	0.225	2.275E-11	105	251	254	9	179	382
---------------------------------------------------------------------------------------------------------QLDREtFSCSICLDLLKDPVT-TPCGHNHCMNCIKAHWDGEDHNNIHSCPQCRKTF---TP-RPVLLKNTMLADLVEELkktglqaAPadhcyagaedvacDFCTGRKlKAHKSClqclaSFCKKH-LQFHYESAPYkkHKLVEPSKKLQENVCSRHDEVMKIFCRTDQQlICSLCL--
>A0A670JUV6	76	0.267	2.275E-11	106	202	254	149	243	406
----------------------------------------------------------------------------------------------------------MEEDIKCPICIDYLTDLVTL-DCGHNFCKACINHYCEIWKEIGPPECPICRTKIQK-----GNYRPNWLLTSIVENCkrcKGALCdRHKEKLLLFCKEDRE---------------------------------------------------
>A0A3B4ANM2	76	0.237	2.275E-11	99	206	254	1	110	420
---------------------------------------------------------------------------------------------------ATSPVSPLtEDQLLCPICLEVFKDPIS-TPCGHNFCKNCISKHWDNE-----LSCPMCKKDFSCRPPLHVNTFIseisNRELggednHDII-PLKEEFDNRQGSLKQIKSEN-RHLIE-----------------------------------------------
>A0A6P4AP81	76	0.281	2.275E-11	66	201	254	8	141	442
------------------------------------------------------------------DALEDDPIQNNHENGHEQPEEDEESdrSPSSSNgdRDEYIMVKlaEIRKEVQCPICLGIIRKTRTVMECLHRFCRECI----DKSMRLGNNECPACRTHC----ASRRSLRDDPNYDSLIAALYPDIDKYEEEELAFHEEEK----------------------------------------------------
>W9S7D5	76	0.267	2.275E-11	55	202	254	22	144	444
-------------------------------------------------------DEAHHHPaddDQESDRSP---------------------SPSDENKNEYIVVKlaEVRKEVQCPICLGIIRKTRTVMECLHRFCRECI----DKSMRLGNNECPACRTHC----ASRRSLRDDPNYDALIAALYPDIDKYEEE-ELAFQEDEK---------------------------------------------------
>UPI00146C6BB4	76	0.228	2.275E-11	106	244	254	4	156	461
----------------------------------------------------------------------------------------------------------LEEDLCCPVCREVFRDPVILSCC-HSFCKACLQTWW---DGKEVKECPVC-----KSKHSKDLLPPNFALKNLCETFLlerdqrsPeALCSlHSEKLKLFCLDHQQpvchicrdskthknHRITPIDEAAQDLREELQKSLQPFQEKLKLFEGVKVKFDQTA---------
>UPI0004E59E7F	76	0.252	2.275E-11	61	202	254	30	174	476
-------------------------------------------------------------QQQHQPLPQADGAqppqpnpPPELPKERDGDSDGEGGSQSSDDeadKDEIIPVKlaDIRKEVQCPICLGIIRKTRTVMECLHRFCRECI----DKSMRLGNNECPACRTHC----ASRRSLRDDPNYDALIAALYPDIDKYEEE-ELALHEEER---------------------------------------------------
>A0A3Q3GK03	76	0.235	2.275E-11	107	202	254	9	102	477
-----------------------------------------------------------------------------------------------------------EEQFLCSICLDVFTDPVSI-PCGHNFCKSCITHHWDVNDQ---CECPMCKDVF-EKRP---QLRVNTFISEMASCLVCltSYCETHLdhgrPLEMFCKTDQR---------------------------------------------------
>A0A1L8EUJ3	76	0.269	2.275E-11	108	184	254	9	81	485
------------------------------------------------------------------------------------------------------------EYLRCPVCLDLFQEPVTI-PCGHSFCLGCITQCW--SLQGSSTSCPQCRCPFRTDSP--PRLCKNSILSQMVDDFSnP---------------------------------------------------------------------
>UPI000F4D624E	76	0.229	2.275E-11	105	215	254	9	124	487
---------------------------------------------------------------------------------------------------------ELQKELVCAICLDYFDDPVIL-KCGHNFCRMCILMHWEENGGDDiGYQCPECRMVFGK-----MSFTKNYLVKNLVDKLseFECLktCRPPAPAKPAktdgkCERHHEElKLYCHTDRKPIC--------------------------------------
>UPI00117F7F03	76	0.298	2.275E-11	105	203	254	31	129	488
---------------------------------------------------------------------------------------------------------ELDQEnISCSICLDLLKDPVTI-PCGHNYCMSCIQTHWDGEDGKNLHSCPQCRHTF---IP-RPVLVKNTLLAVLVEQLkkTGLEHKGHDTVSSAAErtERQKE--------------------------------------------------
>UPI00155E6832	76	0.222	2.275E-11	106	236	254	4	141	489
----------------------------------------------------------------------------------------------------------LEKDLCCSICHEVFKDPVLL-SCTHSFCKDCLQRWW---RRKKPRKCPLCNTSSKTNPPL------NRVLKNLCETFLeerdqrPseGLCSlHSEKLQLFCLDHQQpvclvcrdSETHSNHRFRPVDEAARQPRKEVQDNLEPLKKKL-----------------
>UPI0019625335	76	0.264	2.275E-11	108	203	254	5	101	503
------------------------------------------------------------------------------------------------------------ENLKCAICLELFRNAVTI-PCGHNFCQECIERHW-QGEEKKKYECPKCRKEFDEKPILNRNGELSEMAEMILagDAGVPssptGLPSQSTRL---CERHHKE--------------------------------------------------
>UPI0005122F95	76	0.267	2.275E-11	59	201	254	43	195	504
-----------------------------------------------------------HEQEQGREEDGGDGGegdaGKEPPEVPQEQDDSDGRNAGGqssdeedeDDDEAVklefVPVKlaDIRKEVQCPICLGIIRKTRTVMECLHRFCRECI----DKSMRLGNNECPACRTHC----ASRRSLRDDPNYDALIAALYPDIDKYEEEELAFHEEDK----------------------------------------------------
>A0A482X322	76	0.255	2.275E-11	86	213	254	295	417	511
--------------------------------------------------------------------------------------ELETYQELHSEealtlRTSKTFVELVEAELQCSICNEVIVTASIIVPCFHVFCNACIGMWFRQKK-----ECAVCRTP--------SQLRlPCKILDSLIDKLmeiIPD-HEYKLKRRQICEERKAQELNLPVAGVP----------------------------------------
>UPI000854290F	76	0.261	2.275E-11	105	192	254	4	86	519
---------------------------------------------------------------------------------------------------------DLRDELSCSICLSIYTDPVTLT-CGHNFCRVCIDRVLETQDDSGLYTCPECREEF-QARP---VLYTARALRNIAEKFHISQTDEEDT-------------------------------------------------------------
>UPI0007AFA067	76	0.254	2.275E-11	21	201	254	55	225	524
---------------------EQEQGDAEQEDEEDEQQGAEEEEDDDEEEEEEDDDED--EDEGEGDEEDEEEGKHNDEGKPDDSDDT----PSSDSEEKPEFVFvellEIRKDVQCPICLGIIKKTRTVMECLHRFCRECI----DKSMRLGNNECPACRTHCASRRSLRDDPKYD----ALIAALYPDIEKYEEEELEFREEEK----------------------------------------------------
>UPI0018980B98	76	0.238	2.275E-11	62	191	254	161	281	556
--------------------------------------------------------------EPVRKKMRGD-GDLDLNLEVLFAQPCRNTQTVHDNvRAAAGKPDKMEETLTCIICQDLLHDCVSLQPCMHTFCAACYSGWMERSS-----LCPTCRCPV-------ERICKNHILNNLVEAYLiqhPDKSRSEE--------------------------------------------------------------
>UPI00187C5C2B	76	0.298	2.275E-11	106	200	254	7	98	565
----------------------------------------------------------------------------------------------------------LDGEMIsCSICLDLLRDPVTI-PCGHNYCMNCIESHWDTEEEKRIHSCPQCRKTF---AP-RPVLLKNTMLAELVEELKKtGVQAAPADRRYAGPED-----------------------------------------------------
>UPI001864965B	76	0.302	2.275E-11	99	184	254	3	84	600
---------------------------------------------------------------------------------------------------ASVSVKQ--EPFSCAICQDQLKDPVTI-PCGHSYCVDCINNRWDKDDKTGVYSCPQCRQTF-NRRPVLKSTEPDKMAEELKTRLHP---------------------------------------------------------------------
>A0A4Z2HYJ3	76	0.248	2.275E-11	61	202	254	194	340	625
-------------------------------------------------------------KDASPAQEK-DTDNMEPESKKRKTDDIKDYdldSPHTSRTEAvcstkggvSNKVEviktdKMEESLTCVICQDLLHDCVSLQPCMHVFCAACYSGWMERSS-----LCPTCRCPV-------EKIRKNHILNNLVEAYLiqhPEKCRSDEDL-KSMERRNK---------------------------------------------------
>UPI00156024C1	76	0.225	2.275E-11	27	196	254	202	362	647
---------------------------SQGPCCSSDTVDSSAEPPETEAAAAAQPDSAAIQaveEDLQPDRKRRKTGCSEAESSQKVTPKDAFME----KGKAGGPKTdKMEESLTCIICQDLLHDCVSLQPCMHTFCAACYSDWMERSS-----FCPTCRCPV-------ERIRKNHILNNLVEAYLqqhPEKCRSEEDLQSM---------------------------------------------------------
>UPI0011EA22DD	76	0.294	2.275E-11	98	208	254	5	106	667
--------------------------------------------------------------------------------------------------ETQFSIMSLEDELTCSICLSTFDLPVTI-PCGHNFCQDCLLATWKDS-----YNCPQCRTLF-ATKP---ELKKNTVLTAVVETFKVRSSKSEASLsREASEPKKKDVIRCD---------------------------------------------
>Q4MZG7	76	0.304	2.275E-11	92	202	254	247	355	735
--------------------------------------------------------------------------------------------PILIESEYGLDVRfNLTiliDILTCPLCKGLFHNAQTIRDCMHTFCKSCLIL----STFENGLVCPTCFSPI--LSSITEGVEPDTNIQTIVDKLFPHFAQNEQKLIDEMKERKK---------------------------------------------------
>UPI000874B301	76	0.216	2.275E-11	107	237	254	5	143	932
-----------------------------------------------------------------------------------------------------------EEDLCCPVCQEVFRDPVVL-SCSHSFCKDCLKRWW---REKPTPDCPVCKRRSSKVDPP-----VSLVLKNLCESFLlerdqrssEDLCSlHSEKLKLFCLDHQQpvcvvclhSVTHKNHSFSPIDEAAQQHKKELQETLESLKEKLK----------------
>UPI00094EE5F8	76	0.333	2.275E-11	96	194	254	12	105	1084
------------------------------------------------------------------------------------------------NLRKKPCVKELNAYCTCKLCHGYFIDATTLIDCLHTFCRGCILRHFDNSKAQ--VQCPVC---PALYKKKSQCFRSDMQMQALVYKVVPYLYYKEMQRR-----------------------------------------------------------
>UPI0008FA9438	76	0.252	3.075E-11	90	200	254	5	115	118
------------------------------------------------------------------------------------------FSPlsslLADTTTMITPV-DIFRHLQCPICKNLLTDPVS-TTCGHTFCKDCLDKHISRSE----PQCPLCQEPV-TTKPS-VNKAIEALLQEFLQTQLPNldlFCGERDTIpCDVCDEH-----------------------------------------------------
>A0A3B4TF43	76	0.281	3.075E-11	99	206	254	4	101	123
---------------------------------------------------------------------------------------------------AETPLSlmSLEDELTCSICLSTFDCPVT-TPCGHNFCQDCLLATWKETQ-----RCPQCRTPI----PTKPELKKNTVLSAVVETFNLSSNKTEDSLIK--EEKKAEEKE-----------------------------------------------
>Q8C006-2	76	0.262	3.075E-11	91	212	254	1	126	182
-------------------------------------------------------------------------------------------EPGPSVSP--GPSRSFKEELLCAVCYDPFRDAVTL-RCGHNFCRRCVSGCWEVQTT---PSCPVCKE---RAVP--GELRTNHTLNNLVETLLreeaegarwtgrrsPRPCrAHRAPLTLFCLEDKELLCCACQADA-----------------------------------------
>UPI00084DD054	76	0.250	3.075E-11	103	202	254	0	97	215
-------------------------------------------------------------------------------------------------------MQGIQKDLTCPLCLELFRAPVT-PECGHTFCQGCLTEAQKNQDQNGSTPCPTCQSPC---RP--ETLQINRQLEHLVQSFkqVPqGHCLEHMdPLSVYCEQDKE---------------------------------------------------
>A0A2R8PXU8	76	0.263	3.075E-11	107	197	254	9	101	247
-----------------------------------------------------------------------------------------------------------QDQFRCSVCQDLLKDPVAI-PCGHSYCMSCISGYWDQDEQKGVYSCPQCRQTFTQRPALGKNTMLAEVVENIRKrKLqaaRPAQC-YSESLDVEC--------------------------------------------------------
>UPI0000EDAD68	76	0.252	3.075E-11	104	194	254	2	85	271
--------------------------------------------------------------------------------------------------------RSFQEEVICPICLDYFFSPVSV-PCGHIFCHPCIAKWARTSLEEVFP-CPECRSN-SQMISLRANRRLEK-LSEIIRQYSPHL---ERSLR-----------------------------------------------------------
>A0A3Q2EJF2	76	0.248	3.075E-11	101	237	254	10	142	287
-----------------------------------------------------------------------------------------------------FRMSAVTEDLCCPICQDIFKDPVVI-SCSHSFCKTCLQKWW---KEKKTLECPICKRKSSRSDPPR-----NLVLKNLCEAYeRPNnhrlkiFClDHQQPVCVICRDSKIHNQH---HFRPLNEAAQEKREELQKFLKPLQEKLT----------------
>UPI00146F1164	76	0.302	3.075E-11	108	203	254	10	93	313
------------------------------------------------------------------------------------------------------------EFISCSICLDVMKDPVTI-PCGHSYCMGCIKHYWDGEKQNEKESCPQCRKAF---TP-----RPDLVKNTMLAFLVEQLKKT-GLLR--VEMKQKE--------------------------------------------------
>UPI00109F4D70	76	0.267	3.075E-11	102	206	254	5	125	328
------------------------------------------------------------------------------------------------------PSEDMDQDALCPICKDYLTDPVTL-DCGHNYCQGCVTNYckIREEQAMGHLECPICRAQMQ-----RGSFRPNWQLASIVEKIkllqlnkggkdmcvkhkkyLELFCKEDEKLvCVACERSPEHKSH-----------------------------------------------
>A0A5B8MBP2	76	0.280	3.075E-11	91	202	254	15	119	330
-------------------------------------------------------------------------------------------EAGCDERRELIKIR-----LTCPLCKEPYKEATTITECIHTFCRACLDSKLQIGKD---NECPTCRTPL-GADPYQKNqIRFDAVLNDIVTKLFPrEGDSERDKQREVRSLKER---------------------------------------------------
>UPI0003D743A6	76	0.298	3.075E-11	101	240	254	9	130	369
-----------------------------------------------------------------------------------------------------VPVWLSEDDLSCIICQGLLDQPTTL-PCGHSFCLRCLHDLWvsKRGAVDGCPwACPICRKgPL--TKP---KLHKNPLLQDLVDKYL-------QAAR---------EVEAGSEPEPAPAPRSAPQDSSSEGEHSLDSPKLVTF-------------
>A0A6P8SJI3	76	0.213	3.075E-11	106	252	254	5	159	377
----------------------------------------------------------------------------------------------------------LEEELNCSICLSTYQDPVLL-SCGHNFCQGCIEKAWDNQNSKT-YTCPECRMKF-NKRP---RLKKNRKLCNIVSRYLSTqvkktdsavLCsycldSHSMATKtcvqcetSFCENHlQKHN-EAVDHD-------LTEPTASLESRKCLAHQEILKYYCAKDDCCICVS-
>A0A402FGF4	76	0.239	3.075E-11	87	237	254	1	165	382
---------------------------------------------------------------------------------------CQQGNPQLACRKASLPepaaVMaagvlspEVCADLVCPLCQGYFQAPVSVAECGHNFCRACLAGRWGAS--EGDPSCPECGAaaPPGTLRPN----RHVATLVEIVKQLSPpegrRGEAEEAGGGKGglCEKHrQPLKVFCQADEAPICVLCVRSKAHERHAVVPLDEALQ----------------
>A0A5J4ZQP4	76	0.277	3.075E-11	55	201	254	14	142	427
-------------------------------------------------------DES-LQRNQKHHEQDEDG----------NESDGSPSSSVGDKDEfVIVKLAEIRKEVQCPICLGIIRKTRTVMECLHRFCRECI----DKSMRLGNNECPACRTHC----ASRRSLRDDPNYDTLIAALYPDIDKYEEEELAFHEEEK----------------------------------------------------
>A0A673GAE9	76	0.274	3.075E-11	107	203	254	7	102	437
-----------------------------------------------------------------------------------------------------------QDEFMCTVCLDLLKDPVTI-QCGHSYCKSCITGCWDKEDQMRVYSCPQCKQTF---SP-RPALARNTMLSELVEKLkktkRPaDCYAGAGDLCT-KYEHKNH--------------------------------------------------
>A0A5N6QBY9	76	0.277	3.075E-11	66	202	254	8	142	440
------------------------------------------------------------------DAAEDDPVQDTQSSHHEHLEDAEESdrSPSssyGDNKDEFVAVKlsDIRKEVQCPICLGIIRKTRTVMECLHRFCRECI----DKSMRLGNNECPACRTHC----ASRRSLRDDPNYDALIAAMYPDIDKYEEE-ELAFHEEER---------------------------------------------------
>A0A4W4FXE6	76	0.231	3.075E-11	90	213	254	2	124	444
------------------------------------------------------------------------------------------FESIKSSRTA------VEDQLSCPVCCEIFSDPVVL-RCSHSFCRACLHQFWSKKGPK--RDCPVCRRRCSLTEPTvslvlkngSAASRPlD--LCSVHGEPLKLFCQdDEELLCCVCHTSQKHQAEPSGTFNP----------------------------------------
>A0A6J2MAG3	76	0.259	3.075E-11	105	238	254	8	152	459
---------------------------------------------------------------------------------------------------------ELQAEASCPLCLDYLRDPVT-TECGHNFCRSCIQQRW--EDLQDIFPCPVC---LHHCPD--RNIKKNTQLchiTDIVKQIPPTgrerelqeekpLCvKHHEVLTLFCEEDLELLcpqcsASSDYEDQPLIPIEVAAASYRRRLKNYL-EALTV---------------
>UPI00146BEF4D	76	0.234	3.075E-11	106	244	254	4	155	460
----------------------------------------------------------------------------------------------------------LEEELCCPVCQEVFRDAVILSCC-HSFCKACLQTWWEGKE---VKECPVCKRRISRDPPC------NFALNNLCETFLlerdqrPpeALCSlHSEKLRLFCLDHQQpvcvvcrdskthtnHRFRPIDEAAQDLREELQKSLQPFQEKLKLFEEVKVEFDQTA---------
>UPI00146D1D69	76	0.216	3.075E-11	106	244	254	4	155	460
----------------------------------------------------------------------------------------------------------LEEDLCCPVCQEVFRDPVLL-SCSHSFCKACLQNWW---DGKEVKECPVCR------RKSSKEFVINFALKNLCETFLlerdqrsPeALCSlHSEKLKLFCLDHQQpvchicrdskthtnHRFRPIDEAAQDLREELQKALQPFQEKLKLFEEVKVKFDQTA---------
>UPI0003F0BCC8	76	0.268	3.075E-11	95	215	254	1	108	460
-----------------------------------------------------------------------------------------------DQSPAASPrvSRAFREELLCAVCYDPFRDAVTL-QCGHNFCRMCVIRCWEVQL---VPTCPVCK---DQTCA--TDLRTNHTLNNLVEKL-----QREEAEGARC-TRHRSPRYCRQHRAPFS--------------------------------------
>A0A6P7MLK5	76	0.224	3.075E-11	107	240	254	5	151	461
-----------------------------------------------------------------------------------------------------------EEDFCCIVCQEVFTDPVVL-SCSHSFCRDCLKRWWKEKPTQ---ECPVCKRKSSRLDPP-----LNRVLKNLCESFLqdrgqtsETLCSlHHEKLRLFCLDHQQpvclicrdskkhtnHRFKPIDEAANDHRKNLQRSLKLLLDKLELCQEVQVKF-------------
>A0A671W669	76	0.265	3.075E-11	107	202	254	8	101	462
-----------------------------------------------------------------------------------------------------------EDQFLCPICQDVFTDPVS-TPCGHNFCKNCISEHWDCRAH---CECPNCKKLFNIRPPHLTVSVLKRhQLIDPVENLEGRMCmKHDKLLELFCKVDQR---------------------------------------------------
>A0A1E3NKK5	76	0.241	3.075E-11	110	213	254	41	146	462
--------------------------------------------------------------------------------------------------------------LCCPICQDVPTQPYLLPTCGHTFCYSCIKHWF-QCN----PSCPICRSIIGETKPI-----LNHSVKNIIVALIDDLsqtakelhLKDYKSYKKKLEswEKEKNEEFSVDkaNDFP----------------------------------------
>UPI0013AEED41	76	0.217	3.075E-11	107	244	254	5	156	464
-----------------------------------------------------------------------------------------------------------EEDLCCPVCHDVFRDPVVL-SCSHSFCKVCLQTWW---TEKQAXECPVCKATSSSPKPpcnlvlknlceaflLERDQRPSEALCSLHSEKLKLFClDHQQPVCVVClhsETHSNHRIRPVDEAARQHRKELQETLETLKEKLKGFEQVKVKFDQTA---------
>UPI001444DD5C	76	0.228	3.075E-11	107	238	254	5	144	464
-----------------------------------------------------------------------------------------------------------EEDLCCPVCQDVFRHPVVL-SCSHSFCKDCLQNWWRQKQE---RECPVCKRRSSKEEPP-----INLVLKNLCEAFLlerdqrasEALCSlHSEKLRLFCLDHQQPVcLVCRDSDKhtkhrfrPVDEAARQHKKEVEETLEPLKEKLKV---------------
>UPI0008752B50	76	0.229	3.075E-11	106	236	254	4	142	466
----------------------------------------------------------------------------------------------------------LEEDLCCPVCQKVFRDPVLL-SCSHSFCKDCLKRWW---REKPTPECPVCKRRSSKVDPP-----CNLVLKNLCESFLqerdqrssEALCSlHSEKLKLFCLDHQQpvcvvcrdSERHINHRFRPIDEAARQHKKELQETLEPLKEKL-----------------
>UPI0010A0AEA8	76	0.260	3.075E-11	99	213	254	1	115	472
---------------------------------------------------------------------------------------------------ASAPPStNIEEEVLCPICKDLLTDPVTL-NCGHNFCLGCITKHCEVRDEidMGDCKCPAC---MDKIRN--RNFCPNWQLANVVERIklqRKELCeKHKENLHLFC--KQDEELVClVCERCP----------------------------------------
>A0A6P9AXT5	76	0.272	3.075E-11	103	206	254	6	124	475
-------------------------------------------------------------------------------------------------------LQDLLEEATCSICLEYFQDPVLIPECGHNFCRGCLTRSWGMSKSEA--SCPQCRQtyRPRSTLPNRQLARVleearrcgDPWCEEGGNFCpkhrVPfkLFCKHHEALiCVVCDQSKQHQGH-----------------------------------------------
>UPI001591FA24	76	0.358	3.075E-11	102	182	254	5	80	476
------------------------------------------------------------------------------------------------------PLQGLREEATCSICLDYFATPATI-ECGHSFCRACLVQYWAESGAG--PCCPQCRE-ATQQRILRPNLQLDNLVQ-LVRKL-----------------------------------------------------------------------
>A0A5F4VWB8	76	0.266	3.075E-11	93	200	254	2	116	477
---------------------------------------------------------------------------------------------LLSAAEAGAALARLQEEAKCSICLDVLSDPITI-ECGHNFCRSCIQQSW--TDLQELFLCPVCRHQC-PERHFRNNTQMGRMM-DIAKLLqkasvsearqeeTPLCEKHNQPLSVFCEED-----------------------------------------------------
>G3Q4W0	76	0.228	3.075E-11	96	202	254	2	110	499
------------------------------------------------------------------------------------------------NMSLAVP---LEEQFKCCICLDIFTHPTSI-PCGHNFCLECIEGFW---DTKRKTECPLCKEKFRERPPLKINCGFNEIIK--IYKriLFkPkglksttHLCgKHRKPLTKFCTSDQK---------------------------------------------------
>A0A397XUT7	76	0.295	3.075E-11	21	202	254	35	207	500
---------------------EEDLQERKDEEGGDDEEEVKRDEAEEEEVVEEDEEEDKEDVDEDADEEK-DEEEEEEEEEEEEGEDSKEKSPSGEKSEfVEIDLGEIRKDVQCPICLGIIKKTRTVMECLHRFCRECI----DKSMRLGNKECPACRKRC----ASRRSLRDDPTFDALIAALFANIDTYEEE-EFAFHEDDK---------------------------------------------------
>A0A553NKC6	76	0.226	3.075E-11	92	202	254	23	147	509
--------------------------------------------------------------------------------------------PALRPRASSSHSKsPLEDELSCPVCCEIFTDPVVL-KCSHSFCRLCLHLFWSKKAAK--RECPVCRRKCSLSEPTISLALKnvcDAILQEQGSARVPGsdlgkgiakaevLCaTHGEGLKLFCQDDQE---------------------------------------------------
>U6GVP6	76	0.230	3.075E-11	62	232	254	35	259	509
--------------------------------------------------------------DACRRQKRGRVGWAVQHTPAPAAAESEEGSDgeqciefeGDEGLDVSFPLKAVEKMFRCPLCNGYFRDAVTIKECLHTFCRWCLYDYVEGGETEE-VCCPYCERNMQLMTPHRdgagKDSRHymprvtaacvagagsavslssnsggasaaaaptnaavlfDRTMQNVVDKLFPHFAQqerlEEEELQRFMQQHQHKQLPPEYLTGGLSSAGSLRREAISHRRARL---------------------
>UPI000855099E	76	0.272	3.075E-11	105	199	254	4	97	525
---------------------------------------------------------------------------------------------------------DLREELSCSICLERYMDPVSL-QCGHNFCQHCIKSALDAQEQSGIYTCPECRAEY----PDRPQPEKNRKLCNIVECYLmAHLEEDPEetkILCTYCDF------------------------------------------------------
>UPI000E77C82F	76	0.262	3.075E-11	102	200	254	5	96	547
------------------------------------------------------------------------------------------------------PVQEFRDELICPICLGSFKDPVIL-DCGHNFCQACITDCC----EAGTGVCPQCRKSF-----LKGELRPNRQLEEVV-NIARGLdreCeKHGESFSLFCKED-----------------------------------------------------
>UPI0011769E19	76	0.263	3.075E-11	98	197	254	2	105	564
--------------------------------------------------------------------------------------------------EKSVPQFD-RARICCAICLDVLRDPATI-PCGHSYCMDCIRLHWDKEDEKGLHSCPQCRQHF---AP-RPALLKNTILADLMEELeekaVqgapgdPSFAGAEDVACDYC--------------------------------------------------------
>A0A4D6L7C5	76	0.268	3.075E-11	67	203	254	13	139	584
-------------------------------------------------------------------QPREDVQHAEGVESDSSMGDEDEDE--SEDEYITIDLSDFKE-LKCAICLGIIRNTRTVTECLHRFCKECI----EKSMRLGINECPICRVHV----PSRRSLREDPNFDKLIAALVPDIDKyEEQEALGFVEDHDKE--------------------------------------------------
>UPI00064C164B	76	0.248	3.075E-11	69	196	254	189	307	593
---------------------------------------------------------------------KGD--EELDLKLQLLATDQHKSTPSTceDVRVTAMKPDKMEETLTCIICQDLLHDCVSLQPCMHTFCAACYSGWMERSS-----LCPTCRCPV-------ERICKNHILNNLVEAYLiqhPDKSRSEEDVRSM---------------------------------------------------------
>UPI0003318484	76	0.303	3.075E-11	106	200	254	134	223	603
----------------------------------------------------------------------------------------------------------LQAELTCPICLDYLKDPVTI-DCGHNFCGSCIQMSW--EDLQDTFPCPVCHHPC----P-QRCFSVNPQMATLVnmAKLF-HSSRREMrpEKKRRCEEH-----------------------------------------------------
>A0A6P7NFI6	76	0.244	3.075E-11	72	196	254	188	304	608
------------------------------------------------------------------------AGQANEASVLETDLDNQ--EPeckKRKMNNESAKTDKMEETLTCVICQDLLYDCVSLQPCMHVFCAACYSGWMERSS-----LCPTCRCPV-------ERIRKNHILNNLVEAYLtqhPEKCRSEEDLKSM---------------------------------------------------------
>UPI0013F229ED	76	0.232	3.075E-11	63	196	254	236	387	616
---------------------------------------------------------------QAQDQEGeladGRGGAGSEHRQDTAVLSQPGQQPepetsaetqdqgLLDNKEETAAAKctqpclgeSLSiSDLECSLCIRLFFEPVT-TPCGHTFCKECLERCLDHR-----PNCPLCKQSLREYLKA-GRYSPTVLLQDIMLATFPTQLAERRELHRA---------------------------------------------------------
>UPI0010A4EFD5	76	0.232	3.075E-11	71	196	254	223	339	627
-----------------------------------------------------------------------DCSHSKSSDGASVPKQLGVIELVRKDKGENIKTDKMEESLTCIICQDLLYDCVSLQPCMHTFCAACYSGWMERSS-----LCPTCRCPV-------ERIRKNHILNNLVEAYLqqhPEKCRSEEDLKSM---------------------------------------------------------
>A0A663F2F6	76	0.245	3.075E-11	63	196	254	248	399	628
---------------------------------------------------------------QAQDQEgepvdgRGDAGSEHGQGTATLSEPGRRQEPetsaerqdqwLVDNEEETAAAKctqlclgELLsiSDLECSLCIRMFFEPVT-TPCGHTFCKECLERCLDHR-----PNCPLCKQSLREYLKA-GSYSPTVLLQDIMLATFPAQLAERRELHRA---------------------------------------------------------
>A0A6P7Z2M3	76	0.226	3.075E-11	67	196	254	223	350	635
-------------------------------------------------------------------ELEEDLEPKRKKMRGDEQITSTTV-PVPSTnkvlpeeaKPTSIKPDKMEETLTCIICQELLHDCVSLQPCMHTFCAACYSGWMERSS-----LCPTCRCPV-------ERICKNHILNNLVEAYLlqhPDKCRSEEDIRSM---------------------------------------------------------
>A0A3Q1F7N7	76	0.250	3.075E-11	57	196	254	190	340	644
---------------------------------------------------------SGHTKDASTAAEK-DTDNLEPESKKRKTDDGKDYDlglPhtsrieavgstkgSLGNLLSKPPVEgtktdKMEESLTCVICQDLLHDCVSLQPCMHVFCAACYSGWMERSS-----LCPTCRCPV-------ERIRKNHILNNLVEAYLiqhPEKCRSEEDLKSM---------------------------------------------------------
>A0A6A6NXM6	76	0.240	3.075E-11	92	215	254	4	158	940
--------------------------------------------------------------------------------------------PVASGPSG---LVDLEKELTCSICTDVLYQPLTLLDCLHTFCGACLKEWFtwqasRSKDNANPYSCPSCRATVRGTKPdakvftlLDMYLRVnpgrgksDKEKEDIAKSYMPGdnvmpevritVDPDEEAERRmldeAMAESLREVgIPAEGHAAPSS--------------------------------------
>A0A674JVK5	76	0.240	4.154E-11	104	200	254	11	101	143
--------------------------------------------------------------------------------------------------------EELQDELVCPICLESFKDPVIL-DCGHNYCQVCITDSWGVSGTG---VCPQCRKPL----P-EAELRPNKQVEAVVgiARRLEGECKKHQdDLKLYCKED-----------------------------------------------------
>A0A091E740	76	0.254	4.154E-11	99	202	254	1	107	146
---------------------------------------------------------------------------------------------------ASSVLVNVKEEVTCPICLELMVEPVS-TDCGHSFCKLCITANCESTvQEQGVSTCPVCRVtfQFESLRPNRQVASIVEMLSGL--TLFPeadHCERHGEKLLLFCKDDGK---------------------------------------------------
>A0A7N6B7S6	76	0.228	4.154E-11	110	248	254	13	168	171
--------------------------------------------------------------------------------------------------------------LCCPVCHDIFKDPVVL-SCSHSFCKDCLHQWW---REKVIHECPLCKKtDFSSDPPC------NLVLKNLCEAFLlerersdsavsEDLCSlHSEKLKLFCLDHQQpvcvvcrdSKTHTGHRFSPVNEAAQDHRRTLQKSLESLQEKLKVRFInplcltVKSEICP-----
>A0A6G0WAP4	76	0.283	4.154E-11	91	211	254	55	174	192
-------------------------------------------------------------------------------------------QPrALVSTTIDVPPTLLQAELQCPVCLGIIRNATVIKACLHRFCEKCLKECM----RTGIKECPSCRVQIG---PKRSSLGRDETFDRLVATIFPDLerFEADEDERIATantPRRSKQVRPPDNQD------------------------------------------
>A0A2U9BHS4	76	0.250	4.154E-11	105	250	254	6	175	210
---------------------------------------------------------------------------------------------------------EVErKSFSCSICLDLLEDPVAI-SCGHSYCMRCIKTHWDKEDEKRIYSCPQCRETFT----LRAVLVKNTMLADLVEQLkktglqaAPadHCCAGPEdvacdvctgRKRKAaksclvclasyCEKHLKH-----HYDAPPLKKHKLVDPTNKLQENICSRHNTVMkmFCRTDQqcICYVC---
>A0A6I9XBZ3	76	0.290	4.154E-11	106	202	254	9	95	218
----------------------------------------------------------------------------------------------------------IQEELTCSICYELFRNPVML-ECMHHFCKECIEKYW-----NGCPriaTCPQCRQKC----PSRS-FHPNFIVSNIAEKV--RRSASEEHRRKTKMELQK---------------------------------------------------
>F0WM00	76	0.394	4.154E-11	94	202	254	7	108	244
----------------------------------------------------------------------------------------------LDNRTVTVPLISINHHFVCVLCDGYLREAHTIPECLHSFCKSCIYRHFLIYQE---RTCPKCNLLLKPC-PI-TTLVSDQQIQNLLDCVWPELLKQDAIQEK--EFYSK---------------------------------------------------
>A0A6P8VDR5	76	0.228	4.154E-11	106	244	254	12	164	269
----------------------------------------------------------------------------------------------------------LEEDLCCPVCQEVFRDPVLL-SCSHSFCKACLQNWW---DGKEVKECPVCKRKSSRGEPP-----CNLALKNLCETFLlergqrPpeALCSlHSLKLRLFCLDHQQpvclvcrdskahtnHRIRPIDEAAQDLREELQKSLQRFQEILEIFEEVKVEFDQTA---------
>A0A1A8F4S4	76	0.235	4.154E-11	98	202	254	2	118	274
--------------------------------------------------------------------------------------------------TAASAGDDLKKELTCAICLEIFQDPVIL-KCGHNFCRFCICMHWDENGGDYGYQCPQCRTVF-----NKRTFTKNYLVQNLVDKLdnleclgpCPappkpvkvdgNCEQHGEELRLYCRTDKR---------------------------------------------------
>A0A2D0QCL2	76	0.270	4.154E-11	108	204	254	8	105	279
------------------------------------------------------------------------------------------------------------DRLICLVCLDPLTDPVT-TDCGHNFCMTCINEYWDQEDQRGVYSCPECTVKFTPRPNLRKNILLtevSDSVKKTVQGASPA-HRYAGLRRKVKEEQMKFE-------------------------------------------------
>A0A132A8F8	76	0.238	4.154E-11	91	238	254	24	187	313
-------------------------------------------------------------------------------------------QPqevITDNTEIAVSPRSLHSELMCPICLDMLKSTMTTKECLHRFCQECIITAL----RSGNKECPTCRKKLISKRSLRHDPNFDALISRIypsrdeydaqqeqvINNVSKHFAQNiEETLRiqTLNRSRSKKNINPDDEIVPNKRSKSEQNGFANETNSNCHQENTV---------------
>A0A7S3Z9M5	76	0.247	4.154E-11	70	186	254	32	132	325
----------------------------------------------------------------------GDVGEINMKAPVRRATN--------KDSEITLRVRTLNADFTCPICLGIMRDTMTVMECLHRFCRECI----EMSIRMGRKQCPSCRVKV----PTKRSLRRDIAFDSLIQQIYPDI-------------------------------------------------------------------
>UPI0018F33CED	76	0.294	4.154E-11	106	207	254	9	96	423
[truncated: 2,518,491 more chars]
