# Supplementary material for: Uncoupled evolution of the Polycomb system and deep origin of non-canonical PRC1
Source: Commun Biol. 2023 Nov 10;6:1144. doi: 10.1038/s42003-023-05501-x (PMC10638273; doi:10.1038/s42003-023-05501-x)
Supplement: Supplementary file 8 — Supplementary Data 5 [file 42003_2023_5501_MOESM8_ESM.zip › Supplementary Data 5/PCGF_putative_checks/PCGF_alphafold_remainedputative/BREMOT008734_PCGF_a3129.result/BREMOT008734_PCGF_a3129_unrelaxed_rank_1_model_2.pdb]

MODEL     1                                                                     
ATOM      1  N   PHE A   1     -12.042 -14.135   0.298  1.00 42.69           N  
ATOM      2  CA  PHE A   1     -11.771 -13.990   1.724  1.00 42.69           C  
ATOM      3  C   PHE A   1     -12.140 -15.262   2.477  1.00 42.69           C  
ATOM      4  CB  PHE A   1     -12.541 -12.797   2.300  1.00 42.69           C  
ATOM      5  O   PHE A   1     -11.816 -15.406   3.658  1.00 42.69           O  
ATOM      6  CG  PHE A   1     -11.675 -11.601   2.594  1.00 42.69           C  
ATOM      7  CD1 PHE A   1     -11.074 -11.449   3.838  1.00 42.69           C  
ATOM      8  CD2 PHE A   1     -11.462 -10.628   1.626  1.00 42.69           C  
ATOM      9  CE1 PHE A   1     -10.273 -10.344   4.113  1.00 42.69           C  
ATOM     10  CE2 PHE A   1     -10.662  -9.521   1.893  1.00 42.69           C  
ATOM     11  CZ  PHE A   1     -10.070  -9.380   3.137  1.00 42.69           C  
ATOM     12  N   ASP A   2     -11.619 -16.354   1.935  1.00 46.17           N  
ATOM     13  CA  ASP A   2     -11.745 -17.543   2.772  1.00 46.17           C  
ATOM     14  C   ASP A   2     -11.088 -18.752   2.111  1.00 46.17           C  
ATOM     15  CB  ASP A   2     -13.218 -17.839   3.064  1.00 46.17           C  
ATOM     16  O   ASP A   2     -11.583 -19.875   2.226  1.00 46.17           O  
ATOM     17  CG  ASP A   2     -13.590 -17.617   4.520  1.00 46.17           C  
ATOM     18  OD1 ASP A   2     -12.684 -17.565   5.380  1.00 46.17           O  
ATOM     19  OD2 ASP A   2     -14.800 -17.496   4.809  1.00 46.17           O  
ATOM     20  N   LEU A   3      -9.925 -18.594   1.551  1.00 35.50           N  
ATOM     21  CA  LEU A   3      -9.319 -19.882   1.229  1.00 35.50           C  
ATOM     22  C   LEU A   3      -7.960 -20.028   1.907  1.00 35.50           C  
ATOM     23  CB  LEU A   3      -9.166 -20.039  -0.286  1.00 35.50           C  
ATOM     24  O   LEU A   3      -7.568 -21.132   2.289  1.00 35.50           O  
ATOM     25  CG  LEU A   3     -10.365 -20.629  -1.030  1.00 35.50           C  
ATOM     26  CD1 LEU A   3     -10.561 -19.920  -2.366  1.00 35.50           C  
ATOM     27  CD2 LEU A   3     -10.181 -22.129  -1.238  1.00 35.50           C  
ATOM     28  N   ARG A   4      -7.548 -18.948   2.672  1.00 43.12           N  
ATOM     29  CA  ARG A   4      -6.256 -19.068   3.339  1.00 43.12           C  
ATOM     30  C   ARG A   4      -6.428 -19.167   4.851  1.00 43.12           C  
ATOM     31  CB  ARG A   4      -5.358 -17.879   2.991  1.00 43.12           C  
ATOM     32  O   ARG A   4      -5.582 -19.739   5.541  1.00 43.12           O  
ATOM     33  CG  ARG A   4      -4.241 -18.215   2.016  1.00 43.12           C  
ATOM     34  CD  ARG A   4      -3.300 -17.036   1.809  1.00 43.12           C  
ATOM     35  NE  ARG A   4      -2.748 -17.018   0.457  1.00 43.12           N  
ATOM     36  NH1 ARG A   4      -1.432 -15.150   0.796  1.00 43.12           N  
ATOM     37  NH2 ARG A   4      -1.437 -16.200  -1.241  1.00 43.12           N  
ATOM     38  CZ  ARG A   4      -1.874 -16.123   0.007  1.00 43.12           C  
ATOM     39  N   ILE A   5      -7.674 -18.929   5.339  1.00 51.91           N  
ATOM     40  CA  ILE A   5      -7.981 -19.039   6.760  1.00 51.91           C  
ATOM     41  C   ILE A   5      -8.331 -20.485   7.103  1.00 51.91           C  
ATOM     42  CB  ILE A   5      -9.139 -18.098   7.163  1.00 51.91           C  
ATOM     43  O   ILE A   5      -7.959 -20.986   8.167  1.00 51.91           O  
ATOM     44  CG1 ILE A   5      -8.731 -16.634   6.961  1.00 51.91           C  
ATOM     45  CG2 ILE A   5      -9.564 -18.354   8.612  1.00 51.91           C  
ATOM     46  CD1 ILE A   5      -9.656 -15.634   7.642  1.00 51.91           C  
ATOM     47  N   MET A   6      -8.637 -21.340   6.067  1.00 40.17           N  
ATOM     48  CA  MET A   6      -8.888 -22.750   6.350  1.00 40.17           C  
ATOM     49  C   MET A   6      -7.595 -23.556   6.295  1.00 40.17           C  
ATOM     50  CB  MET A   6      -9.905 -23.325   5.362  1.00 40.17           C  
ATOM     51  O   MET A   6      -7.418 -24.507   7.058  1.00 40.17           O  
ATOM     52  CG  MET A   6     -11.322 -22.818   5.576  1.00 40.17           C  
ATOM     53  SD  MET A   6     -12.528 -23.597   4.433  1.00 40.17           S  
ATOM     54  CE  MET A   6     -12.424 -25.322   4.985  1.00 40.17           C  
ATOM     55  N   GLU A   7      -6.596 -22.990   5.613  1.00 45.09           N  
ATOM     56  CA  GLU A   7      -5.348 -23.731   5.457  1.00 45.09           C  
ATOM     57  C   GLU A   7      -4.418 -23.502   6.646  1.00 45.09           C  
ATOM     58  CB  GLU A   7      -4.645 -23.334   4.156  1.00 45.09           C  
ATOM     59  O   GLU A   7      -3.686 -24.407   7.052  1.00 45.09           O  
ATOM     60  CG  GLU A   7      -5.136 -24.098   2.935  1.00 45.09           C  
ATOM     61  CD  GLU A   7      -4.460 -23.664   1.644  1.00 45.09           C  
ATOM     62  OE1 GLU A   7      -4.693 -24.302   0.592  1.00 45.09           O  
ATOM     63  OE2 GLU A   7      -3.691 -22.678   1.685  1.00 45.09           O  
ATOM     64  N   VAL A   8      -4.712 -22.442   7.430  1.00 48.49           N  
ATOM     65  CA  VAL A   8      -3.910 -22.075   8.592  1.00 48.49           C  
ATOM     66  C   VAL A   8      -4.466 -22.757   9.840  1.00 48.49           C  
ATOM     67  CB  VAL A   8      -3.869 -20.544   8.793  1.00 48.49           C  
ATOM     68  O   VAL A   8      -3.705 -23.219  10.694  1.00 48.49           O  
ATOM     69  CG1 VAL A   8      -3.115 -20.187  10.073  1.00 48.49           C  
ATOM     70  CG2 VAL A   8      -3.229 -19.864   7.585  1.00 48.49           C  
ATOM     71  N   GLU A   9      -5.752 -23.163   9.773  1.00 49.22           N  
ATOM     72  CA  GLU A   9      -6.348 -23.889  10.891  1.00 49.22           C  
ATOM     73  C   GLU A   9      -6.067 -25.386  10.790  1.00 49.22           C  
ATOM     74  CB  GLU A   9      -7.857 -23.639  10.951  1.00 49.22           C  
ATOM     75  O   GLU A   9      -5.883 -26.058  11.807  1.00 49.22           O  
ATOM     76  CG  GLU A   9      -8.243 -22.389  11.728  1.00 49.22           C  
ATOM     77  CD  GLU A   9      -9.741 -22.266  11.960  1.00 49.22           C  
ATOM     78  OE1 GLU A   9     -10.161 -21.401  12.763  1.00 49.22           O  
ATOM     79  OE2 GLU A   9     -10.499 -23.040  11.336  1.00 49.22           O  
ATOM     80  N   GLN A  10      -5.769 -25.873   9.555  1.00 44.36           N  
ATOM     81  CA  GLN A  10      -5.479 -27.285   9.327  1.00 44.36           C  
ATOM     82  C   GLN A  10      -4.016 -27.601   9.624  1.00 44.36           C  
ATOM     83  CB  GLN A  10      -5.819 -27.677   7.888  1.00 44.36           C  
ATOM     84  O   GLN A  10      -3.698 -28.683  10.122  1.00 44.36           O  
ATOM     85  CG  GLN A  10      -7.314 -27.750   7.607  1.00 44.36           C  
ATOM     86  CD  GLN A  10      -7.625 -28.229   6.202  1.00 44.36           C  
ATOM     87  NE2 GLN A  10      -8.899 -28.185   5.828  1.00 44.36           N  
ATOM     88  OE1 GLN A  10      -6.727 -28.635   5.457  1.00 44.36           O  
ATOM     89  N   VAL A  11      -3.178 -26.515   9.562  1.00 53.34           N  
ATOM     90  CA  VAL A  11      -1.748 -26.622   9.831  1.00 53.34           C  
ATOM     91  C   VAL A  11      -1.494 -26.508  11.332  1.00 53.34           C  
ATOM     92  CB  VAL A  11      -0.945 -25.543   9.070  1.00 53.34           C  
ATOM     93  O   VAL A  11      -0.647 -27.216  11.881  1.00 53.34           O  
ATOM     94  CG1 VAL A  11       0.547 -25.667   9.372  1.00 53.34           C  
ATOM     95  CG2 VAL A  11      -1.201 -25.648   7.568  1.00 53.34           C  
ATOM     96  N   SER A  12      -2.308 -25.828  12.041  1.00 52.93           N  
ATOM     97  CA  SER A  12      -2.253 -25.657  13.489  1.00 52.93           C  
ATOM     98  C   SER A  12      -2.801 -26.883  14.212  1.00 52.93           C  
ATOM     99  CB  SER A  12      -3.037 -24.414  13.912  1.00 52.93           C  
ATOM    100  O   SER A  12      -2.242 -27.316  15.222  1.00 52.93           O  
ATOM    101  OG  SER A  12      -4.415 -24.563  13.614  1.00 52.93           O  
ATOM    102  N   ASP A  13      -3.722 -27.606  13.607  1.00 50.04           N  
ATOM    103  CA  ASP A  13      -4.295 -28.822  14.175  1.00 50.04           C  
ATOM    104  C   ASP A  13      -3.391 -30.026  13.921  1.00 50.04           C  
ATOM    105  CB  ASP A  13      -5.689 -29.079  13.599  1.00 50.04           C  
ATOM    106  O   ASP A  13      -3.296 -30.925  14.759  1.00 50.04           O  
ATOM    107  CG  ASP A  13      -6.738 -28.122  14.136  1.00 50.04           C  
ATOM    108  OD1 ASP A  13      -6.533 -27.539  15.223  1.00 50.04           O  
ATOM    109  OD2 ASP A  13      -7.781 -27.951  13.468  1.00 50.04           O  
ATOM    110  N   ALA A  14      -2.571 -30.000  12.840  1.00 51.44           N  
ATOM    111  CA  ALA A  14      -1.616 -31.048  12.486  1.00 51.44           C  
ATOM    112  C   ALA A  14      -0.339 -30.928  13.313  1.00 51.44           C  
ATOM    113  CB  ALA A  14      -1.289 -30.988  10.996  1.00 51.44           C  
ATOM    114  O   ALA A  14       0.260 -31.938  13.690  1.00 51.44           O  
ATOM    115  N   LEU A  15      -0.064 -29.746  13.890  1.00 53.70           N  
ATOM    116  CA  LEU A  15       1.110 -29.507  14.722  1.00 53.70           C  
ATOM    117  C   LEU A  15       0.797 -29.765  16.192  1.00 53.70           C  
ATOM    118  CB  LEU A  15       1.613 -28.072  14.540  1.00 53.70           C  
ATOM    119  O   LEU A  15       1.661 -30.222  16.944  1.00 53.70           O  
ATOM    120  CG  LEU A  15       2.218 -27.734  13.177  1.00 53.70           C  
ATOM    121  CD1 LEU A  15       2.563 -26.250  13.103  1.00 53.70           C  
ATOM    122  CD2 LEU A  15       3.453 -28.588  12.912  1.00 53.70           C  
ATOM    123  N   ASN A  16      -0.524 -29.751  16.502  1.00 52.58           N  
ATOM    124  CA  ASN A  16      -0.974 -30.023  17.863  1.00 52.58           C  
ATOM    125  C   ASN A  16      -1.184 -31.516  18.096  1.00 52.58           C  
ATOM    126  CB  ASN A  16      -2.261 -29.252  18.166  1.00 52.58           C  
ATOM    127  O   ASN A  16      -0.992 -32.008  19.209  1.00 52.58           O  
ATOM    128  CG  ASN A  16      -2.200 -28.511  19.488  1.00 52.58           C  
ATOM    129  ND2 ASN A  16      -3.339 -27.992  19.930  1.00 52.58           N  
ATOM    130  OD1 ASN A  16      -1.137 -28.406  20.106  1.00 52.58           O  
ATOM    131  N   LYS A  17      -1.289 -32.299  16.982  1.00 52.19           N  
ATOM    132  CA  LYS A  17      -1.424 -33.752  17.049  1.00 52.19           C  
ATOM    133  C   LYS A  17      -0.057 -34.429  17.099  1.00 52.19           C  
ATOM    134  CB  LYS A  17      -2.224 -34.272  15.854  1.00 52.19           C  
ATOM    135  O   LYS A  17       0.109 -35.455  17.762  1.00 52.19           O  
ATOM    136  CG  LYS A  17      -3.712 -33.963  15.924  1.00 52.19           C  
ATOM    137  CD  LYS A  17      -4.452 -34.502  14.706  1.00 52.19           C  
ATOM    138  CE  LYS A  17      -5.917 -34.087  14.713  1.00 52.19           C  
ATOM    139  NZ  LYS A  17      -6.588 -34.403  13.416  1.00 52.19           N  
ATOM    140  N   ASP A  18       0.989 -33.709  16.607  1.00 53.21           N  
ATOM    141  CA  ASP A  18       2.367 -34.190  16.603  1.00 53.21           C  
ATOM    142  C   ASP A  18       3.064 -33.874  17.924  1.00 53.21           C  
ATOM    143  CB  ASP A  18       3.146 -33.576  15.438  1.00 53.21           C  
ATOM    144  O   ASP A  18       3.920 -34.635  18.379  1.00 53.21           O  
ATOM    145  CG  ASP A  18       2.931 -34.312  14.127  1.00 53.21           C  
ATOM    146  OD1 ASP A  18       2.602 -35.518  14.152  1.00 53.21           O  
ATOM    147  OD2 ASP A  18       3.096 -33.682  13.060  1.00 53.21           O  
ATOM    148  N   ALA A  19       2.510 -32.900  18.651  1.00 54.00           N  
ATOM    149  CA  ALA A  19       3.010 -32.487  19.960  1.00 54.00           C  
ATOM    150  C   ALA A  19       2.389 -33.326  21.074  1.00 54.00           C  
ATOM    151  CB  ALA A  19       2.728 -31.005  20.194  1.00 54.00           C  
ATOM    152  O   ALA A  19       3.048 -33.632  22.070  1.00 54.00           O  
ATOM    153  N   THR A  20       1.221 -33.965  20.793  1.00 54.15           N  
ATOM    154  CA  THR A  20       0.543 -34.796  21.780  1.00 54.15           C  
ATOM    155  C   THR A  20       1.009 -36.246  21.680  1.00 54.15           C  
ATOM    156  CB  THR A  20      -0.986 -34.733  21.608  1.00 54.15           C  
ATOM    157  O   THR A  20       1.119 -36.940  22.692  1.00 54.15           O  
ATOM    158  CG2 THR A  20      -1.552 -33.441  22.188  1.00 54.15           C  
ATOM    159  OG1 THR A  20      -1.307 -34.798  20.213  1.00 54.15           O  
ATOM    160  N   VAL A  21       1.620 -36.654  20.517  1.00 53.73           N  
ATOM    161  CA  VAL A  21       2.138 -37.998  20.287  1.00 53.73           C  
ATOM    162  C   VAL A  21       3.584 -38.084  20.771  1.00 53.73           C  
ATOM    163  CB  VAL A  21       2.051 -38.393  18.796  1.00 53.73           C  
ATOM    164  O   VAL A  21       3.999 -39.103  21.329  1.00 53.73           O  
ATOM    165  CG1 VAL A  21       2.717 -39.747  18.556  1.00 53.73           C  
ATOM    166  CG2 VAL A  21       0.594 -38.422  18.337  1.00 53.73           C  
ATOM    167  N   GLU A  22       4.301 -36.921  20.930  1.00 53.14           N  
ATOM    168  CA  GLU A  22       5.683 -36.810  21.388  1.00 53.14           C  
ATOM    169  C   GLU A  22       5.749 -36.623  22.901  1.00 53.14           C  
ATOM    170  CB  GLU A  22       6.392 -35.651  20.683  1.00 53.14           C  
ATOM    171  O   GLU A  22       6.668 -37.121  23.554  1.00 53.14           O  
ATOM    172  CG  GLU A  22       6.913 -36.001  19.297  1.00 53.14           C  
ATOM    173  CD  GLU A  22       7.892 -34.975  18.748  1.00 53.14           C  
ATOM    174  OE1 GLU A  22       8.730 -35.335  17.890  1.00 53.14           O  
ATOM    175  OE2 GLU A  22       7.822 -33.803  19.180  1.00 53.14           O  
ATOM    176  N   ALA A  23       4.597 -36.211  23.497  1.00 53.84           N  
ATOM    177  CA  ALA A  23       4.486 -36.029  24.942  1.00 53.84           C  
ATOM    178  C   ALA A  23       3.985 -37.301  25.619  1.00 53.84           C  
ATOM    179  CB  ALA A  23       3.558 -34.859  25.262  1.00 53.84           C  
ATOM    180  O   ALA A  23       4.388 -37.615  26.742  1.00 53.84           O  
ATOM    181  N   GLN A  24       3.424 -38.285  24.825  1.00 54.61           N  
ATOM    182  CA  GLN A  24       2.974 -39.567  25.358  1.00 54.61           C  
ATOM    183  C   GLN A  24       4.055 -40.634  25.210  1.00 54.61           C  
ATOM    184  CB  GLN A  24       1.691 -40.019  24.659  1.00 54.61           C  
ATOM    185  O   GLN A  24       4.154 -41.543  26.037  1.00 54.61           O  
ATOM    186  CG  GLN A  24       0.432 -39.342  25.185  1.00 54.61           C  
ATOM    187  CD  GLN A  24      -0.819 -39.773  24.445  1.00 54.61           C  
ATOM    188  NE2 GLN A  24      -1.979 -39.514  25.039  1.00 54.61           N  
ATOM    189  OE1 GLN A  24      -0.745 -40.334  23.347  1.00 54.61           O  
ATOM    190  N   GLN A  25       5.127 -40.439  24.349  1.00 55.04           N  
ATOM    191  CA  GLN A  25       6.258 -41.336  24.135  1.00 55.04           C  
ATOM    192  C   GLN A  25       7.395 -41.029  25.105  1.00 55.04           C  
ATOM    193  CB  GLN A  25       6.757 -41.236  22.693  1.00 55.04           C  
ATOM    194  O   GLN A  25       8.123 -41.933  25.523  1.00 55.04           O  
ATOM    195  CG  GLN A  25       7.303 -42.546  22.139  1.00 55.04           C  
ATOM    196  CD  GLN A  25       7.004 -42.729  20.663  1.00 55.04           C  
ATOM    197  NE2 GLN A  25       7.073 -43.970  20.194  1.00 55.04           N  
ATOM    198  OE1 GLN A  25       6.711 -41.764  19.951  1.00 55.04           O  
ATOM    199  N   GLN A  26       7.281 -39.838  25.789  1.00 54.68           N  
ATOM    200  CA  GLN A  26       8.285 -39.411  26.758  1.00 54.68           C  
ATOM    201  C   GLN A  26       7.862 -39.768  28.181  1.00 54.68           C  
ATOM    202  CB  GLN A  26       8.533 -37.905  26.647  1.00 54.68           C  
ATOM    203  O   GLN A  26       8.710 -39.967  29.054  1.00 54.68           O  
ATOM    204  CG  GLN A  26       9.506 -37.523  25.539  1.00 54.68           C  
ATOM    205  CD  GLN A  26       9.684 -36.022  25.407  1.00 54.68           C  
ATOM    206  NE2 GLN A  26      10.720 -35.610  24.685  1.00 54.68           N  
ATOM    207  OE1 GLN A  26       8.896 -35.240  25.948  1.00 54.68           O  
ATOM    208  N   ASN A  27       6.557 -40.204  28.312  1.00 50.34           N  
ATOM    209  CA  ASN A  27       6.044 -40.669  29.596  1.00 50.34           C  
ATOM    210  C   ASN A  27       6.115 -42.189  29.711  1.00 50.34           C  
ATOM    211  CB  ASN A  27       4.606 -40.188  29.806  1.00 50.34           C  
ATOM    212  O   ASN A  27       6.117 -42.733  30.817  1.00 50.34           O  
ATOM    213  CG  ASN A  27       4.390 -39.574  31.175  1.00 50.34           C  
ATOM    214  ND2 ASN A  27       3.193 -39.050  31.408  1.00 50.34           N  
ATOM    215  OD1 ASN A  27       5.293 -39.570  32.017  1.00 50.34           O  
ATOM    216  N   SER A  28       6.531 -42.911  28.625  1.00 49.34           N  
ATOM    217  CA  SER A  28       6.740 -44.355  28.662  1.00 49.34           C  
ATOM    218  C   SER A  28       8.225 -44.698  28.715  1.00 49.34           C  
ATOM    219  CB  SER A  28       6.098 -45.021  27.444  1.00 49.34           C  
ATOM    220  O   SER A  28       8.596 -45.815  29.080  1.00 49.34           O  
ATOM    221  OG  SER A  28       6.014 -44.112  26.359  1.00 49.34           O  
ATOM    222  N   LYS A  29       9.173 -43.706  28.709  1.00 46.35           N  
ATOM    223  CA  LYS A  29      10.612 -43.948  28.738  1.00 46.35           C  
ATOM    224  C   LYS A  29      11.210 -43.551  30.085  1.00 46.35           C  
ATOM    225  CB  LYS A  29      11.308 -43.184  27.610  1.00 46.35           C  
ATOM    226  O   LYS A  29      12.280 -44.034  30.461  1.00 46.35           O  
ATOM    227  CG  LYS A  29      11.681 -44.049  26.415  1.00 46.35           C  
ATOM    228  CD  LYS A  29      12.377 -43.235  25.332  1.00 46.35           C  
ATOM    229  CE  LYS A  29      12.662 -44.076  24.095  1.00 46.35           C  
ATOM    230  NZ  LYS A  29      13.206 -43.250  22.976  1.00 46.35           N  
ATOM    231  N   GLU A  30      10.316 -43.107  31.108  1.00 47.31           N  
ATOM    232  CA  GLU A  30      10.777 -42.837  32.466  1.00 47.31           C  
ATOM    233  C   GLU A  30      10.175 -43.827  33.460  1.00 47.31           C  
ATOM    234  CB  GLU A  30      10.431 -41.404  32.877  1.00 47.31           C  
ATOM    235  O   GLU A  30      10.632 -43.925  34.601  1.00 47.31           O  
ATOM    236  CG  GLU A  30      11.401 -40.360  32.341  1.00 47.31           C  
ATOM    237  CD  GLU A  30      11.051 -38.943  32.765  1.00 47.31           C  
ATOM    238  OE1 GLU A  30      11.853 -38.016  32.506  1.00 47.31           O  
ATOM    239  OE2 GLU A  30       9.967 -38.757  33.361  1.00 47.31           O  
ATOM    240  N   LYS A  31       9.659 -45.010  33.031  1.00 43.27           N  
ATOM    241  CA  LYS A  31       9.293 -46.104  33.927  1.00 43.27           C  
ATOM    242  C   LYS A  31      10.067 -47.374  33.589  1.00 43.27           C  
ATOM    243  CB  LYS A  31       7.789 -46.373  33.858  1.00 43.27           C  
ATOM    244  O   LYS A  31      10.013 -48.357  34.332  1.00 43.27           O  
ATOM    245  CG  LYS A  31       7.104 -46.408  35.216  1.00 43.27           C  
ATOM    246  CD  LYS A  31       5.613 -46.695  35.083  1.00 43.27           C  
ATOM    247  CE  LYS A  31       4.919 -46.691  36.439  1.00 43.27           C  
ATOM    248  NZ  LYS A  31       3.485 -47.094  36.328  1.00 43.27           N  
ATOM    249  N   GLU A  32      11.284 -47.365  32.979  1.00 41.07           N  
ATOM    250  CA  GLU A  32      12.025 -48.618  32.868  1.00 41.07           C  
ATOM    251  C   GLU A  32      13.496 -48.423  33.224  1.00 41.07           C  
ATOM    252  CB  GLU A  32      11.898 -49.194  31.455  1.00 41.07           C  
ATOM    253  O   GLU A  32      14.338 -48.263  32.339  1.00 41.07           O  
ATOM    254  CG  GLU A  32      10.518 -49.756  31.142  1.00 41.07           C  
ATOM    255  CD  GLU A  32      10.469 -50.533  29.836  1.00 41.07           C  
ATOM    256  OE1 GLU A  32       9.479 -51.262  29.600  1.00 41.07           O  
ATOM    257  OE2 GLU A  32      11.430 -50.413  29.043  1.00 41.07           O  
ATOM    258  N   ALA A  33      13.878 -47.599  34.222  1.00 42.29           N  
ATOM    259  CA  ALA A  33      15.253 -47.713  34.701  1.00 42.29           C  
ATOM    260  C   ALA A  33      15.290 -48.094  36.178  1.00 42.29           C  
ATOM    261  CB  ALA A  33      16.006 -46.405  34.473  1.00 42.29           C  
ATOM    262  O   ALA A  33      14.898 -47.303  37.039  1.00 42.29           O  
ATOM    263  N   GLU A  34      14.533 -49.098  36.641  1.00 46.87           N  
ATOM    264  CA  GLU A  34      14.862 -49.822  37.865  1.00 46.87           C  
ATOM    265  C   GLU A  34      14.481 -51.296  37.753  1.00 46.87           C  
ATOM    266  CB  GLU A  34      14.162 -49.188  39.070  1.00 46.87           C  
ATOM    267  O   GLU A  34      13.328 -51.624  37.467  1.00 46.87           O  
ATOM    268  CG  GLU A  34      14.937 -48.036  39.694  1.00 46.87           C  
ATOM    269  CD  GLU A  34      14.372 -47.589  41.033  1.00 46.87           C  
ATOM    270  OE1 GLU A  34      15.018 -46.767  41.721  1.00 46.87           O  
ATOM    271  OE2 GLU A  34      13.274 -48.066  41.398  1.00 46.87           O  
ATOM    272  N   ASP A  35      15.253 -52.184  37.092  1.00 35.44           N  
ATOM    273  CA  ASP A  35      15.424 -53.565  37.532  1.00 35.44           C  
ATOM    274  C   ASP A  35      16.423 -54.304  36.645  1.00 35.44           C  
ATOM    275  CB  ASP A  35      14.081 -54.297  37.535  1.00 35.44           C  
ATOM    276  O   ASP A  35      16.305 -54.284  35.418  1.00 35.44           O  
ATOM    277  CG  ASP A  35      13.336 -54.163  38.852  1.00 35.44           C  
ATOM    278  OD1 ASP A  35      13.986 -54.012  39.908  1.00 35.44           O  
ATOM    279  OD2 ASP A  35      12.087 -54.212  38.833  1.00 35.44           O  
ATOM    280  N   ASP A  36      17.733 -54.383  36.993  1.00 35.26           N  
ATOM    281  CA  ASP A  36      18.795 -55.373  37.146  1.00 35.26           C  
ATOM    282  C   ASP A  36      18.226 -56.790  37.162  1.00 35.26           C  
ATOM    283  CB  ASP A  36      19.593 -55.112  38.425  1.00 35.26           C  
ATOM    284  O   ASP A  36      17.329 -57.096  37.950  1.00 35.26           O  
ATOM    285  CG  ASP A  36      20.981 -55.725  38.394  1.00 35.26           C  
ATOM    286  OD1 ASP A  36      21.187 -56.801  38.997  1.00 35.26           O  
ATOM    287  OD2 ASP A  36      21.879 -55.126  37.762  1.00 35.26           O  
ATOM    288  N   ASP A  37      18.525 -57.692  36.230  1.00 33.77           N  
ATOM    289  CA  ASP A  37      19.282 -58.927  36.415  1.00 33.77           C  
ATOM    290  C   ASP A  37      18.599 -60.100  35.715  1.00 33.77           C  
ATOM    291  CB  ASP A  37      19.456 -59.231  37.904  1.00 33.77           C  
ATOM    292  O   ASP A  37      17.411 -60.350  35.929  1.00 33.77           O  
ATOM    293  CG  ASP A  37      20.730 -60.001  38.206  1.00 33.77           C  
ATOM    294  OD1 ASP A  37      20.661 -61.226  38.442  1.00 33.77           O  
ATOM    295  OD2 ASP A  37      21.812 -59.375  38.212  1.00 33.77           O  
ATOM    296  N   SER A  38      19.157 -60.745  34.669  1.00 36.04           N  
ATOM    297  CA  SER A  38      19.618 -62.120  34.500  1.00 36.04           C  
ATOM    298  C   SER A  38      19.091 -62.723  33.202  1.00 36.04           C  
ATOM    299  CB  SER A  38      19.184 -62.981  35.686  1.00 36.04           C  
ATOM    300  O   SER A  38      17.903 -62.607  32.895  1.00 36.04           O  
ATOM    301  OG  SER A  38      20.209 -63.046  36.663  1.00 36.04           O  
ATOM    302  N   LYS A  39      19.912 -63.039  32.224  1.00 39.89           N  
ATOM    303  CA  LYS A  39      20.330 -64.341  31.712  1.00 39.89           C  
ATOM    304  C   LYS A  39      20.081 -64.448  30.211  1.00 39.89           C  
ATOM    305  CB  LYS A  39      19.600 -65.466  32.446  1.00 39.89           C  
ATOM    306  O   LYS A  39      18.972 -64.184  29.740  1.00 39.89           O  
ATOM    307  CG  LYS A  39      20.478 -66.666  32.771  1.00 39.89           C  
ATOM    308  CD  LYS A  39      19.730 -67.696  33.607  1.00 39.89           C  
ATOM    309  CE  LYS A  39      20.624 -68.870  33.980  1.00 39.89           C  
ATOM    310  NZ  LYS A  39      19.952 -69.795  34.942  1.00 39.89           N  
ATOM    311  N   LYS A  40      21.201 -64.690  29.429  1.00 35.96           N  
ATOM    312  CA  LYS A  40      21.943 -65.595  28.557  1.00 35.96           C  
ATOM    313  C   LYS A  40      20.999 -66.413  27.682  1.00 35.96           C  
ATOM    314  CB  LYS A  40      22.832 -66.527  29.383  1.00 35.96           C  
ATOM    315  O   LYS A  40      20.016 -66.973  28.173  1.00 35.96           O  
ATOM    316  CG  LYS A  40      24.323 -66.298  29.184  1.00 35.96           C  
ATOM    317  CD  LYS A  40      25.152 -67.216  30.073  1.00 35.96           C  
ATOM    318  CE  LYS A  40      26.626 -66.833  30.052  1.00 35.96           C  
ATOM    319  NZ  LYS A  40      27.468 -67.831  30.778  1.00 35.96           N  
ATOM    320  N   GLY A  41      21.224 -66.385  26.394  1.00 29.03           N  
ATOM    321  CA  GLY A  41      21.588 -67.466  25.491  1.00 29.03           C  
ATOM    322  C   GLY A  41      20.995 -67.310  24.104  1.00 29.03           C  
ATOM    323  O   GLY A  41      19.837 -66.914  23.959  1.00 29.03           O  
ATOM    324  N   ALA A  42      21.814 -67.161  23.074  1.00 34.05           N  
ATOM    325  CA  ALA A  42      22.387 -67.784  21.883  1.00 34.05           C  
ATOM    326  C   ALA A  42      21.362 -67.855  20.755  1.00 34.05           C  
ATOM    327  CB  ALA A  42      22.909 -69.180  22.212  1.00 34.05           C  
ATOM    328  O   ALA A  42      20.202 -68.208  20.982  1.00 34.05           O  
ATOM    329  N   SER A  43      21.727 -67.335  19.563  1.00 34.51           N  
ATOM    330  CA  SER A  43      22.113 -68.007  18.326  1.00 34.51           C  
ATOM    331  C   SER A  43      21.497 -67.322  17.111  1.00 34.51           C  
ATOM    332  CB  SER A  43      21.692 -69.477  18.361  1.00 34.51           C  
ATOM    333  O   SER A  43      20.355 -66.859  17.164  1.00 34.51           O  
ATOM    334  OG  SER A  43      20.280 -69.597  18.333  1.00 34.51           O  
ATOM    335  N   ASP A  44      22.330 -66.855  16.188  1.00 36.64           N  
ATOM    336  CA  ASP A  44      22.869 -67.055  14.847  1.00 36.64           C  
ATOM    337  C   ASP A  44      21.749 -67.206  13.821  1.00 36.64           C  
ATOM    338  CB  ASP A  44      23.783 -68.282  14.813  1.00 36.64           C  
ATOM    339  O   ASP A  44      20.794 -67.955  14.042  1.00 36.64           O  
ATOM    340  CG  ASP A  44      25.166 -68.007  15.376  1.00 36.64           C  
ATOM    341  OD1 ASP A  44      25.671 -66.873  15.228  1.00 36.64           O  
ATOM    342  OD2 ASP A  44      25.758 -68.934  15.970  1.00 36.64           O  
ATOM    343  N   ASN A  45      21.779 -66.369  12.776  1.00 36.86           N  
ATOM    344  CA  ASN A  45      21.886 -66.774  11.378  1.00 36.86           C  
ATOM    345  C   ASN A  45      21.547 -65.624  10.434  1.00 36.86           C  
ATOM    346  CB  ASN A  45      20.982 -67.976  11.097  1.00 36.86           C  
ATOM    347  O   ASN A  45      20.540 -64.939  10.620  1.00 36.86           O  
ATOM    348  CG  ASN A  45      21.761 -69.209  10.684  1.00 36.86           C  
ATOM    349  ND2 ASN A  45      21.048 -70.285  10.373  1.00 36.86           N  
ATOM    350  OD1 ASN A  45      22.994 -69.195  10.646  1.00 36.86           O  
ATOM    351  N   ASP A  46      22.503 -65.128   9.642  1.00 34.32           N  
ATOM    352  CA  ASP A  46      22.993 -64.854   8.294  1.00 34.32           C  
ATOM    353  C   ASP A  46      21.988 -65.313   7.240  1.00 34.32           C  
ATOM    354  CB  ASP A  46      24.344 -65.536   8.066  1.00 34.32           C  
ATOM    355  O   ASP A  46      21.412 -66.397   7.355  1.00 34.32           O  
ATOM    356  CG  ASP A  46      25.488 -64.839   8.781  1.00 34.32           C  
ATOM    357  OD1 ASP A  46      25.560 -63.592   8.746  1.00 34.32           O  
ATOM    358  OD2 ASP A  46      26.327 -65.545   9.382  1.00 34.32           O  
ATOM    359  N   THR A  47      21.597 -64.468   6.274  1.00 38.71           N  
ATOM    360  CA  THR A  47      21.624 -64.831   4.862  1.00 38.71           C  
ATOM    361  C   THR A  47      20.873 -63.801   4.024  1.00 38.71           C  
ATOM    362  CB  THR A  47      21.015 -66.227   4.632  1.00 38.71           C  
ATOM    363  O   THR A  47      19.735 -63.447   4.339  1.00 38.71           O  
ATOM    364  CG2 THR A  47      21.129 -66.642   3.169  1.00 38.71           C  
ATOM    365  OG1 THR A  47      21.708 -67.183   5.444  1.00 38.71           O  
ATOM    366  N   GLU A  48      21.564 -63.002   3.172  1.00 35.56           N  
ATOM    367  CA  GLU A  48      21.753 -62.573   1.789  1.00 35.56           C  
ATOM    368  C   GLU A  48      20.663 -63.138   0.882  1.00 35.56           C  
ATOM    369  CB  GLU A  48      23.133 -62.996   1.279  1.00 35.56           C  
ATOM    370  O   GLU A  48      20.271 -64.298   1.022  1.00 35.56           O  
ATOM    371  CG  GLU A  48      24.255 -62.055   1.692  1.00 35.56           C  
ATOM    372  CD  GLU A  48      25.546 -62.286   0.922  1.00 35.56           C  
ATOM    373  OE1 GLU A  48      26.445 -61.417   0.970  1.00 35.56           O  
ATOM    374  OE2 GLU A  48      25.657 -63.344   0.264  1.00 35.56           O  
ATOM    375  N   MET A  49      20.143 -62.363  -0.092  1.00 34.07           N  
ATOM    376  CA  MET A  49      20.171 -62.127  -1.533  1.00 34.07           C  
ATOM    377  C   MET A  49      18.900 -62.650  -2.194  1.00 34.07           C  
ATOM    378  CB  MET A  49      21.398 -62.787  -2.163  1.00 34.07           C  
ATOM    379  O   MET A  49      18.412 -63.727  -1.847  1.00 34.07           O  
ATOM    380  CG  MET A  49      21.881 -62.101  -3.431  1.00 34.07           C  
ATOM    381  SD  MET A  49      23.692 -62.266  -3.673  1.00 34.07           S  
ATOM    382  CE  MET A  49      23.748 -63.808  -4.627  1.00 34.07           C  
ATOM    383  N   SER A  50      18.322 -61.896  -3.126  1.00 36.12           N  
ATOM    384  CA  SER A  50      18.174 -62.057  -4.569  1.00 36.12           C  
ATOM    385  C   SER A  50      16.910 -61.370  -5.075  1.00 36.12           C  
ATOM    386  CB  SER A  50      18.142 -63.540  -4.942  1.00 36.12           C  
ATOM    387  O   SER A  50      15.869 -61.412  -4.417  1.00 36.12           O  
ATOM    388  OG  SER A  50      17.079 -64.203  -4.280  1.00 36.12           O  
ATOM    389  N   GLU A  51      17.041 -60.524  -6.133  1.00 33.64           N  
ATOM    390  CA  GLU A  51      16.807 -60.231  -7.544  1.00 33.64           C  
ATOM    391  C   GLU A  51      15.526 -60.895  -8.041  1.00 33.64           C  
ATOM    392  CB  GLU A  51      17.998 -60.687  -8.391  1.00 33.64           C  
ATOM    393  O   GLU A  51      15.253 -62.052  -7.715  1.00 33.64           O  
ATOM    394  CG  GLU A  51      19.059 -59.614  -8.588  1.00 33.64           C  
ATOM    395  CD  GLU A  51      20.262 -60.098  -9.382  1.00 33.64           C  
ATOM    396  OE1 GLU A  51      21.019 -59.254  -9.913  1.00 33.64           O  
ATOM    397  OE2 GLU A  51      20.448 -61.332  -9.475  1.00 33.64           O  
ATOM    398  N   SER A  52      14.740 -60.184  -8.823  1.00 35.12           N  
ATOM    399  CA  SER A  52      14.310 -60.423 -10.197  1.00 35.12           C  
ATOM    400  C   SER A  52      13.153 -59.506 -10.582  1.00 35.12           C  
ATOM    401  CB  SER A  52      13.897 -61.883 -10.385  1.00 35.12           C  
ATOM    402  O   SER A  52      12.186 -59.369  -9.829  1.00 35.12           O  
ATOM    403  OG  SER A  52      13.022 -62.296  -9.349  1.00 35.12           O  
ATOM    404  N   GLU A  53      13.325 -58.682 -11.649  1.00 37.16           N  
ATOM    405  CA  GLU A  53      13.061 -58.347 -13.046  1.00 37.16           C  
ATOM    406  C   GLU A  53      11.656 -58.774 -13.460  1.00 37.16           C  
ATOM    407  CB  GLU A  53      14.101 -59.000 -13.961  1.00 37.16           C  
ATOM    408  O   GLU A  53      11.200 -59.861 -13.099  1.00 37.16           O  
ATOM    409  CG  GLU A  53      15.495 -58.404 -13.831  1.00 37.16           C  
ATOM    410  CD  GLU A  53      16.480 -58.953 -14.851  1.00 37.16           C  
ATOM    411  OE1 GLU A  53      17.474 -58.262 -15.168  1.00 37.16           O  
ATOM    412  OE2 GLU A  53      16.255 -60.084 -15.336  1.00 37.16           O  
ATOM    413  N   LYS A  54      10.884 -57.945 -14.209  1.00 34.19           N  
ATOM    414  CA  LYS A  54      10.515 -57.672 -15.595  1.00 34.19           C  
ATOM    415  C   LYS A  54       9.000 -57.579 -15.752  1.00 34.19           C  
ATOM    416  CB  LYS A  54      11.073 -58.753 -16.522  1.00 34.19           C  
ATOM    417  O   LYS A  54       8.264 -58.415 -15.225  1.00 34.19           O  
ATOM    418  CG  LYS A  54      12.546 -58.577 -16.863  1.00 34.19           C  
ATOM    419  CD  LYS A  54      13.001 -59.584 -17.911  1.00 34.19           C  
ATOM    420  CE  LYS A  54      14.502 -59.497 -18.156  1.00 34.19           C  
ATOM    421  NZ  LYS A  54      14.998 -60.648 -18.969  1.00 34.19           N  
ATOM    422  N   GLU A  55       8.482 -56.478 -16.368  1.00 37.65           N  
ATOM    423  CA  GLU A  55       7.548 -56.592 -17.484  1.00 37.65           C  
ATOM    424  C   GLU A  55       7.552 -55.328 -18.339  1.00 37.65           C  
ATOM    425  CB  GLU A  55       6.133 -56.878 -16.974  1.00 37.65           C  
ATOM    426  O   GLU A  55       7.471 -54.216 -17.812  1.00 37.65           O  
ATOM    427  CG  GLU A  55       5.979 -58.244 -16.322  1.00 37.65           C  
ATOM    428  CD  GLU A  55       4.548 -58.556 -15.914  1.00 37.65           C  
ATOM    429  OE1 GLU A  55       4.274 -59.700 -15.485  1.00 37.65           O  
ATOM    430  OE2 GLU A  55       3.693 -57.648 -16.024  1.00 37.65           O  
ATOM    431  N   ASP A  56       8.147 -55.317 -19.562  1.00 30.81           N  
ATOM    432  CA  ASP A  56       8.022 -54.926 -20.963  1.00 30.81           C  
ATOM    433  C   ASP A  56       6.634 -55.259 -21.504  1.00 30.81           C  
ATOM    434  CB  ASP A  56       9.096 -55.612 -21.810  1.00 30.81           C  
ATOM    435  O   ASP A  56       6.082 -56.319 -21.203  1.00 30.81           O  
ATOM    436  CG  ASP A  56      10.483 -55.033 -21.593  1.00 30.81           C  
ATOM    437  OD1 ASP A  56      10.597 -53.836 -21.251  1.00 30.81           O  
ATOM    438  OD2 ASP A  56      11.470 -55.779 -21.770  1.00 30.81           O  
ATOM    439  N   GLU A  57       6.045 -54.317 -22.211  1.00 40.94           N  
ATOM    440  CA  GLU A  57       5.822 -54.082 -23.635  1.00 40.94           C  
ATOM    441  C   GLU A  57       4.371 -53.697 -23.910  1.00 40.94           C  
ATOM    442  CB  GLU A  57       6.200 -55.321 -24.450  1.00 40.94           C  
ATOM    443  O   GLU A  57       3.448 -54.311 -23.371  1.00 40.94           O  
ATOM    444  CG  GLU A  57       7.435 -55.132 -25.319  1.00 40.94           C  
ATOM    445  CD  GLU A  57       7.481 -56.075 -26.511  1.00 40.94           C  
ATOM    446  OE1 GLU A  57       7.712 -55.606 -27.648  1.00 40.94           O  
ATOM    447  OE2 GLU A  57       7.282 -57.293 -26.305  1.00 40.94           O  
ATOM    448  N   SER A  58       4.206 -52.561 -24.645  1.00 35.45           N  
ATOM    449  CA  SER A  58       4.056 -52.075 -26.013  1.00 35.45           C  
ATOM    450  C   SER A  58       2.594 -52.082 -26.445  1.00 35.45           C  
ATOM    451  CB  SER A  58       4.886 -52.922 -26.978  1.00 35.45           C  
ATOM    452  O   SER A  58       1.844 -52.998 -26.102  1.00 35.45           O  
ATOM    453  OG  SER A  58       4.399 -54.252 -27.025  1.00 35.45           O  
ATOM    454  N   GLY A  59       2.142 -50.938 -26.966  1.00 32.01           N  
ATOM    455  CA  GLY A  59       1.676 -50.805 -28.338  1.00 32.01           C  
ATOM    456  C   GLY A  59       0.794 -49.590 -28.553  1.00 32.01           C  
ATOM    457  O   GLY A  59      -0.103 -49.318 -27.753  1.00 32.01           O  
ATOM    458  N   ILE A  60       1.249 -48.586 -29.348  1.00 36.62           N  
ATOM    459  CA  ILE A  60       1.278 -47.880 -30.625  1.00 36.62           C  
ATOM    460  C   ILE A  60      -0.007 -48.163 -31.400  1.00 36.62           C  
ATOM    461  CB  ILE A  60       2.510 -48.282 -31.466  1.00 36.62           C  
ATOM    462  O   ILE A  60      -0.407 -49.320 -31.550  1.00 36.62           O  
ATOM    463  CG1 ILE A  60       3.802 -47.982 -30.697  1.00 36.62           C  
ATOM    464  CG2 ILE A  60       2.498 -47.564 -32.818  1.00 36.62           C  
ATOM    465  CD1 ILE A  60       5.070 -48.390 -31.434  1.00 36.62           C  
ATOM    466  N   HIS A  61      -0.675 -47.066 -31.926  1.00 40.77           N  
ATOM    467  CA  HIS A  61      -0.898 -46.506 -33.253  1.00 40.77           C  
ATOM    468  C   HIS A  61      -2.141 -45.622 -33.277  1.00 40.77           C  
ATOM    469  CB  HIS A  61      -1.028 -47.622 -34.291  1.00 40.77           C  
ATOM    470  O   HIS A  61      -3.197 -46.016 -32.778  1.00 40.77           O  
ATOM    471  CG  HIS A  61       0.282 -48.077 -34.851  1.00 40.77           C  
ATOM    472  CD2 HIS A  61       1.192 -48.960 -34.378  1.00 40.77           C  
ATOM    473  ND1 HIS A  61       0.785 -47.604 -36.044  1.00 40.77           N  
ATOM    474  CE1 HIS A  61       1.952 -48.180 -36.281  1.00 40.77           C  
ATOM    475  NE2 HIS A  61       2.222 -49.006 -35.285  1.00 40.77           N  
ATOM    476  N   LYS A  62      -1.962 -44.335 -33.803  1.00 32.97           N  
ATOM    477  CA  LYS A  62      -1.899 -43.452 -34.964  1.00 32.97           C  
ATOM    478  C   LYS A  62      -3.258 -43.350 -35.651  1.00 32.97           C  
ATOM    479  CB  LYS A  62      -0.845 -43.944 -35.957  1.00 32.97           C  
ATOM    480  O   LYS A  62      -3.943 -44.358 -35.837  1.00 32.97           O  
ATOM    481  CG  LYS A  62       0.515 -43.283 -35.794  1.00 32.97           C  
ATOM    482  CD  LYS A  62       1.493 -43.742 -36.868  1.00 32.97           C  
ATOM    483  CE  LYS A  62       2.852 -43.076 -36.710  1.00 32.97           C  
ATOM    484  NZ  LYS A  62       3.848 -43.609 -37.688  1.00 32.97           N  
ATOM    485  N   ASP A  63      -3.647 -42.152 -35.935  1.00 33.58           N  
ATOM    486  CA  ASP A  63      -3.757 -41.494 -37.234  1.00 33.58           C  
ATOM    487  C   ASP A  63      -4.905 -40.487 -37.244  1.00 33.58           C  
ATOM    488  CB  ASP A  63      -3.955 -42.529 -38.344  1.00 33.58           C  
ATOM    489  O   ASP A  63      -6.016 -40.800 -36.812  1.00 33.58           O  
ATOM    490  CG  ASP A  63      -2.692 -43.312 -38.657  1.00 33.58           C  
ATOM    491  OD1 ASP A  63      -1.583 -42.742 -38.567  1.00 33.58           O  
ATOM    492  OD2 ASP A  63      -2.807 -44.509 -38.999  1.00 33.58           O  
ATOM    493  N   GLN A  64      -4.586 -39.239 -37.623  1.00 40.96           N  
ATOM    494  CA  GLN A  64      -4.428 -38.228 -38.663  1.00 40.96           C  
ATOM    495  C   GLN A  64      -5.758 -37.935 -39.353  1.00 40.96           C  
ATOM    496  CB  GLN A  64      -3.390 -38.674 -39.694  1.00 40.96           C  
ATOM    497  O   GLN A  64      -6.511 -38.856 -39.677  1.00 40.96           O  
ATOM    498  CG  GLN A  64      -1.950 -38.516 -39.225  1.00 40.96           C  
ATOM    499  CD  GLN A  64      -0.942 -38.741 -40.336  1.00 40.96           C  
ATOM    500  NE2 GLN A  64       0.338 -38.583 -40.017  1.00 40.96           N  
ATOM    501  OE1 GLN A  64      -1.311 -39.055 -41.472  1.00 40.96           O  
ATOM    502  N   ALA A  65      -6.021 -36.639 -39.559  1.00 36.99           N  
ATOM    503  CA  ALA A  65      -5.919 -35.719 -40.689  1.00 36.99           C  
ATOM    504  C   ALA A  65      -7.156 -34.831 -40.787  1.00 36.99           C  
ATOM    505  CB  ALA A  65      -5.720 -36.494 -41.990  1.00 36.99           C  
ATOM    506  O   ALA A  65      -8.284 -35.309 -40.643  1.00 36.99           O  
ATOM    507  N   SER A  66      -6.941 -33.467 -41.043  1.00 33.86           N  
ATOM    508  CA  SER A  66      -6.762 -32.336 -41.947  1.00 33.86           C  
ATOM    509  C   SER A  66      -8.099 -31.694 -42.302  1.00 33.86           C  
ATOM    510  CB  SER A  66      -6.045 -32.778 -43.223  1.00 33.86           C  
ATOM    511  O   SER A  66      -9.104 -32.389 -42.464  1.00 33.86           O  
ATOM    512  OG  SER A  66      -6.757 -33.822 -43.864  1.00 33.86           O  
ATOM    513  N   ASP A  67      -8.158 -30.338 -42.351  1.00 35.27           N  
ATOM    514  CA  ASP A  67      -8.341 -29.445 -43.490  1.00 35.27           C  
ATOM    515  C   ASP A  67      -9.052 -28.160 -43.071  1.00 35.27           C  
ATOM    516  CB  ASP A  67      -9.129 -30.144 -44.599  1.00 35.27           C  
ATOM    517  O   ASP A  67     -10.098 -28.206 -42.421  1.00 35.27           O  
ATOM    518  CG  ASP A  67      -8.243 -30.672 -45.714  1.00 35.27           C  
ATOM    519  OD1 ASP A  67      -7.126 -30.145 -45.907  1.00 35.27           O  
ATOM    520  OD2 ASP A  67      -8.667 -31.621 -46.408  1.00 35.27           O  
ATOM    521  N   GLN A  68      -8.523 -26.970 -43.329  1.00 38.09           N  
ATOM    522  CA  GLN A  68      -8.404 -25.627 -43.889  1.00 38.09           C  
ATOM    523  C   GLN A  68      -9.695 -25.204 -44.582  1.00 38.09           C  
ATOM    524  CB  GLN A  68      -7.233 -25.556 -44.871  1.00 38.09           C  
ATOM    525  O   GLN A  68     -10.230 -25.940 -45.414  1.00 38.09           O  
ATOM    526  CG  GLN A  68      -6.477 -24.235 -44.832  1.00 38.09           C  
ATOM    527  CD  GLN A  68      -5.061 -24.354 -45.363  1.00 38.09           C  
ATOM    528  NE2 GLN A  68      -4.322 -23.250 -45.332  1.00 38.09           N  
ATOM    529  OE1 GLN A  68      -4.634 -25.428 -45.797  1.00 38.09           O  
ATOM    530  N   GLU A  69     -10.150 -23.928 -44.485  1.00 37.46           N  
ATOM    531  CA  GLU A  69     -10.255 -22.637 -45.157  1.00 37.46           C  
ATOM    532  C   GLU A  69     -11.538 -21.912 -44.762  1.00 37.46           C  
ATOM    533  CB  GLU A  69     -10.198 -22.815 -46.677  1.00 37.46           C  
ATOM    534  O   GLU A  69     -12.608 -22.521 -44.702  1.00 37.46           O  
ATOM    535  CG  GLU A  69      -8.809 -23.140 -47.206  1.00 37.46           C  
ATOM    536  CD  GLU A  69      -8.681 -22.950 -48.709  1.00 37.46           C  
ATOM    537  OE1 GLU A  69      -7.540 -22.841 -49.212  1.00 37.46           O  
ATOM    538  OE2 GLU A  69      -9.730 -22.909 -49.390  1.00 37.46           O  
ATOM    539  N   LYS A  70     -11.541 -20.565 -44.526  1.00 36.62           N  
ATOM    540  CA  LYS A  70     -11.755 -19.146 -44.794  1.00 36.62           C  
ATOM    541  C   LYS A  70     -13.223 -18.859 -45.099  1.00 36.62           C  
ATOM    542  CB  LYS A  70     -10.878 -18.681 -45.958  1.00 36.62           C  
ATOM    543  O   LYS A  70     -13.860 -19.595 -45.855  1.00 36.62           O  
ATOM    544  CG  LYS A  70      -9.547 -18.081 -45.528  1.00 36.62           C  
ATOM    545  CD  LYS A  70      -8.825 -17.427 -46.699  1.00 36.62           C  
ATOM    546  CE  LYS A  70      -7.447 -16.921 -46.295  1.00 36.62           C  
ATOM    547  NZ  LYS A  70      -6.736 -16.276 -47.439  1.00 36.62           N  
ATOM    548  N   GLY A  71     -13.851 -17.725 -44.579  1.00 29.74           N  
ATOM    549  CA  GLY A  71     -14.585 -16.606 -45.148  1.00 29.74           C  
ATOM    550  C   GLY A  71     -15.533 -15.951 -44.162  1.00 29.74           C  
ATOM    551  O   GLY A  71     -16.189 -16.636 -43.374  1.00 29.74           O  
ATOM    552  N   ASP A  72     -15.452 -14.566 -43.876  1.00 31.17           N  
ATOM    553  CA  ASP A  72     -15.936 -13.191 -43.951  1.00 31.17           C  
ATOM    554  C   ASP A  72     -17.463 -13.146 -43.960  1.00 31.17           C  
ATOM    555  CB  ASP A  72     -15.382 -12.493 -45.195  1.00 31.17           C  
ATOM    556  O   ASP A  72     -18.104 -13.819 -44.771  1.00 31.17           O  
ATOM    557  CG  ASP A  72     -15.587 -10.989 -45.172  1.00 31.17           C  
ATOM    558  OD1 ASP A  72     -15.303 -10.350 -44.136  1.00 31.17           O  
ATOM    559  OD2 ASP A  72     -16.040 -10.437 -46.198  1.00 31.17           O  
ATOM    560  N   GLY A  73     -18.155 -12.395 -43.037  1.00 31.03           N  
ATOM    561  CA  GLY A  73     -19.055 -11.253 -43.058  1.00 31.03           C  
ATOM    562  C   GLY A  73     -20.397 -11.540 -42.411  1.00 31.03           C  
ATOM    563  O   GLY A  73     -20.952 -12.629 -42.575  1.00 31.03           O  
ATOM    564  N   GLY A  74     -20.740 -10.749 -41.320  1.00 28.38           N  
ATOM    565  CA  GLY A  74     -21.668  -9.712 -40.900  1.00 28.38           C  
ATOM    566  C   GLY A  74     -23.079 -10.226 -40.683  1.00 28.38           C  
ATOM    567  O   GLY A  74     -23.579 -11.032 -41.470  1.00 28.38           O  
ATOM    568  N   GLU A  75     -23.646 -10.024 -39.456  1.00 34.51           N  
ATOM    569  CA  GLU A  75     -24.722  -9.326 -38.760  1.00 34.51           C  
ATOM    570  C   GLU A  75     -25.646 -10.308 -38.045  1.00 34.51           C  
ATOM    571  CB  GLU A  75     -25.526  -8.464 -39.738  1.00 34.51           C  
ATOM    572  O   GLU A  75     -26.090 -11.294 -38.638  1.00 34.51           O  
ATOM    573  CG  GLU A  75     -24.868  -7.132 -40.067  1.00 34.51           C  
ATOM    574  CD  GLU A  75     -25.665  -6.297 -41.056  1.00 34.51           C  
ATOM    575  OE1 GLU A  75     -25.256  -5.152 -41.353  1.00 34.51           O  
ATOM    576  OE2 GLU A  75     -26.709  -6.792 -41.537  1.00 34.51           O  
ATOM    577  N   GLU A  76     -25.736 -10.223 -36.724  1.00 37.50           N  
ATOM    578  CA  GLU A  76     -27.015 -10.361 -36.033  1.00 37.50           C  
ATOM    579  C   GLU A  76     -26.880 -10.029 -34.550  1.00 37.50           C  
ATOM    580  CB  GLU A  76     -27.570 -11.777 -36.207  1.00 37.50           C  
ATOM    581  O   GLU A  76     -25.946 -10.488 -33.888  1.00 37.50           O  
ATOM    582  CG  GLU A  76     -28.306 -11.993 -37.521  1.00 37.50           C  
ATOM    583  CD  GLU A  76     -28.899 -13.386 -37.656  1.00 37.50           C  
ATOM    584  OE1 GLU A  76     -29.553 -13.671 -38.685  1.00 37.50           O  
ATOM    585  OE2 GLU A  76     -28.710 -14.199 -36.723  1.00 37.50           O  
ATOM    586  N   GLU A  77     -27.395  -8.828 -34.103  1.00 35.61           N  
ATOM    587  CA  GLU A  77     -28.515  -8.433 -33.254  1.00 35.61           C  
ATOM    588  C   GLU A  77     -28.397  -9.047 -31.862  1.00 35.61           C  
ATOM    589  CB  GLU A  77     -29.845  -8.836 -33.896  1.00 35.61           C  
ATOM    590  O   GLU A  77     -28.129 -10.243 -31.727  1.00 35.61           O  
ATOM    591  CG  GLU A  77     -30.236  -7.978 -35.090  1.00 35.61           C  
ATOM    592  CD  GLU A  77     -31.740  -7.890 -35.298  1.00 35.61           C  
ATOM    593  OE1 GLU A  77     -32.192  -7.050 -36.109  1.00 35.61           O  
ATOM    594  OE2 GLU A  77     -32.472  -8.666 -34.643  1.00 35.61           O  
ATOM    595  N   LYS A  78     -28.105  -8.248 -30.887  1.00 33.37           N  
ATOM    596  CA  LYS A  78     -28.698  -7.712 -29.665  1.00 33.37           C  
ATOM    597  C   LYS A  78     -29.099  -8.834 -28.711  1.00 33.37           C  
ATOM    598  CB  LYS A  78     -29.913  -6.844 -29.995  1.00 33.37           C  
ATOM    599  O   LYS A  78     -29.879  -9.716 -29.075  1.00 33.37           O  
ATOM    600  CG  LYS A  78     -30.370  -5.957 -28.846  1.00 33.37           C  
ATOM    601  CD  LYS A  78     -31.431  -4.961 -29.296  1.00 33.37           C  
ATOM    602  CE  LYS A  78     -31.883  -4.067 -28.149  1.00 33.37           C  
ATOM    603  NZ  LYS A  78     -33.000  -3.165 -28.557  1.00 33.37           N  
ATOM    604  N   SER A  79     -28.253  -9.143 -27.744  1.00 34.47           N  
ATOM    605  CA  SER A  79     -28.835  -9.608 -26.489  1.00 34.47           C  
ATOM    606  C   SER A  79     -28.215  -8.893 -25.294  1.00 34.47           C  
ATOM    607  CB  SER A  79     -28.651 -11.119 -26.341  1.00 34.47           C  
ATOM    608  O   SER A  79     -26.995  -8.726 -25.228  1.00 34.47           O  
ATOM    609  OG  SER A  79     -27.276 -11.459 -26.315  1.00 34.47           O  
ATOM    610  N   GLU A  80     -28.684  -7.680 -24.998  1.00 41.46           N  
ATOM    611  CA  GLU A  80     -28.964  -7.034 -23.719  1.00 41.46           C  
ATOM    612  C   GLU A  80     -28.925  -8.041 -22.572  1.00 41.46           C  
ATOM    613  CB  GLU A  80     -30.323  -6.331 -23.756  1.00 41.46           C  
ATOM    614  O   GLU A  80     -29.745  -8.960 -22.519  1.00 41.46           O  
ATOM    615  CG  GLU A  80     -30.363  -5.120 -24.677  1.00 41.46           C  
ATOM    616  CD  GLU A  80     -31.722  -4.438 -24.711  1.00 41.46           C  
ATOM    617  OE1 GLU A  80     -31.873  -3.422 -25.428  1.00 41.46           O  
ATOM    618  OE2 GLU A  80     -32.642  -4.922 -24.015  1.00 41.46           O  
ATOM    619  N   GLU A  81     -27.791  -8.529 -22.238  1.00 40.95           N  
ATOM    620  CA  GLU A  81     -27.596  -9.146 -20.930  1.00 40.95           C  
ATOM    621  C   GLU A  81     -27.617  -8.101 -19.818  1.00 40.95           C  
ATOM    622  CB  GLU A  81     -26.278  -9.925 -20.894  1.00 40.95           C  
ATOM    623  O   GLU A  81     -26.878  -7.116 -19.869  1.00 40.95           O  
ATOM    624  CG  GLU A  81     -26.253 -11.133 -21.819  1.00 40.95           C  
ATOM    625  CD  GLU A  81     -24.938 -11.896 -21.773  1.00 40.95           C  
ATOM    626  OE1 GLU A  81     -24.784 -12.884 -22.526  1.00 40.95           O  
ATOM    627  OE2 GLU A  81     -24.056 -11.503 -20.978  1.00 40.95           O  
ATOM    628  N   GLU A  82     -28.753  -7.575 -19.474  1.00 44.99           N  
ATOM    629  CA  GLU A  82     -29.173  -7.084 -18.165  1.00 44.99           C  
ATOM    630  C   GLU A  82     -28.369  -7.739 -17.045  1.00 44.99           C  
ATOM    631  CB  GLU A  82     -30.669  -7.330 -17.952  1.00 44.99           C  
ATOM    632  O   GLU A  82     -28.434  -8.956 -16.857  1.00 44.99           O  
ATOM    633  CG  GLU A  82     -31.565  -6.459 -18.820  1.00 44.99           C  
ATOM    634  CD  GLU A  82     -33.047  -6.670 -18.554  1.00 44.99           C  
ATOM    635  OE1 GLU A  82     -33.881  -5.996 -19.199  1.00 44.99           O  
ATOM    636  OE2 GLU A  82     -33.376  -7.515 -17.692  1.00 44.99           O  
ATOM    637  N   GLU A  83     -27.097  -7.516 -17.002  1.00 43.36           N  
ATOM    638  CA  GLU A  83     -26.376  -7.719 -15.749  1.00 43.36           C  
ATOM    639  C   GLU A  83     -27.028  -6.945 -14.606  1.00 43.36           C  
ATOM    640  CB  GLU A  83     -24.911  -7.302 -15.898  1.00 43.36           C  
ATOM    641  O   GLU A  83     -27.329  -5.758 -14.745  1.00 43.36           O  
ATOM    642  CG  GLU A  83     -24.107  -8.202 -16.826  1.00 43.36           C  
ATOM    643  CD  GLU A  83     -22.617  -7.904 -16.808  1.00 43.36           C  
ATOM    644  OE1 GLU A  83     -21.853  -8.582 -17.532  1.00 43.36           O  
ATOM    645  OE2 GLU A  83     -22.209  -6.985 -16.063  1.00 43.36           O  
ATOM    646  N   GLU A  84     -28.089  -7.365 -14.091  1.00 43.10           N  
ATOM    647  CA  GLU A  84     -28.554  -7.090 -12.735  1.00 43.10           C  
ATOM    648  C   GLU A  84     -27.453  -6.451 -11.893  1.00 43.10           C  
ATOM    649  CB  GLU A  84     -29.049  -8.375 -12.065  1.00 43.10           C  
ATOM    650  O   GLU A  84     -26.383  -7.036 -11.714  1.00 43.10           O  
ATOM    651  CG  GLU A  84     -30.400  -8.854 -12.578  1.00 43.10           C  
ATOM    652  CD  GLU A  84     -30.988  -9.985 -11.750  1.00 43.10           C  
ATOM    653  OE1 GLU A  84     -32.106 -10.451 -12.067  1.00 43.10           O  
ATOM    654  OE2 GLU A  84     -30.327 -10.408 -10.776  1.00 43.10           O  
ATOM    655  N   GLU A  85     -26.932  -5.267 -12.253  1.00 47.86           N  
ATOM    656  CA  GLU A  85     -26.279  -4.302 -11.373  1.00 47.86           C  
ATOM    657  C   GLU A  85     -26.784  -4.434  -9.939  1.00 47.86           C  
ATOM    658  CB  GLU A  85     -26.502  -2.875 -11.880  1.00 47.86           C  
ATOM    659  O   GLU A  85     -27.984  -4.316  -9.684  1.00 47.86           O  
ATOM    660  CG  GLU A  85     -25.648  -2.510 -13.085  1.00 47.86           C  
ATOM    661  CD  GLU A  85     -25.341  -1.024 -13.175  1.00 47.86           C  
ATOM    662  OE1 GLU A  85     -24.536  -0.622 -14.047  1.00 47.86           O  
ATOM    663  OE2 GLU A  85     -25.908  -0.255 -12.367  1.00 47.86           O  
ATOM    664  N   GLU A  86     -26.617  -5.561  -9.224  1.00 45.98           N  
ATOM    665  CA  GLU A  86     -26.683  -5.561  -7.766  1.00 45.98           C  
ATOM    666  C   GLU A  86     -26.238  -4.219  -7.192  1.00 45.98           C  
ATOM    667  CB  GLU A  86     -25.825  -6.690  -7.189  1.00 45.98           C  
ATOM    668  O   GLU A  86     -25.162  -3.720  -7.528  1.00 45.98           O  
ATOM    669  CG  GLU A  86     -26.598  -7.971  -6.911  1.00 45.98           C  
ATOM    670  CD  GLU A  86     -25.775  -9.023  -6.186  1.00 45.98           C  
ATOM    671  OE1 GLU A  86     -26.323 -10.099  -5.853  1.00 45.98           O  
ATOM    672  OE2 GLU A  86     -24.573  -8.770  -5.946  1.00 45.98           O  
ATOM    673  N   ASP A  87     -26.937  -3.171  -7.414  1.00 38.40           N  
ATOM    674  CA  ASP A  87     -26.946  -1.886  -6.721  1.00 38.40           C  
ATOM    675  C   ASP A  87     -25.917  -1.863  -5.593  1.00 38.40           C  
ATOM    676  CB  ASP A  87     -28.340  -1.584  -6.168  1.00 38.40           C  
ATOM    677  O   ASP A  87     -25.935  -2.726  -4.712  1.00 38.40           O  
ATOM    678  CG  ASP A  87     -29.452  -1.917  -7.147  1.00 38.40           C  
ATOM    679  OD1 ASP A  87     -29.247  -1.778  -8.372  1.00 38.40           O  
ATOM    680  OD2 ASP A  87     -30.543  -2.321  -6.690  1.00 38.40           O  
ATOM    681  N   ALA A  88     -24.567  -1.950  -5.828  1.00 51.46           N  
ATOM    682  CA  ALA A  88     -23.542  -1.451  -4.915  1.00 51.46           C  
ATOM    683  C   ALA A  88     -24.145  -0.511  -3.875  1.00 51.46           C  
ATOM    684  CB  ALA A  88     -22.437  -0.740  -5.692  1.00 51.46           C  
ATOM    685  O   ALA A  88     -24.743   0.509  -4.223  1.00 51.46           O  
ATOM    686  N   GLU A  89     -25.182  -0.920  -3.107  1.00 54.52           N  
ATOM    687  CA  GLU A  89     -25.588  -0.175  -1.919  1.00 54.52           C  
ATOM    688  C   GLU A  89     -24.536   0.859  -1.529  1.00 54.52           C  
ATOM    689  CB  GLU A  89     -25.847  -1.129  -0.749  1.00 54.52           C  
ATOM    690  O   GLU A  89     -23.375   0.515  -1.299  1.00 54.52           O  
ATOM    691  CG  GLU A  89     -27.155  -1.898  -0.861  1.00 54.52           C  
ATOM    692  CD  GLU A  89     -27.528  -2.635   0.415  1.00 54.52           C  
ATOM    693  OE1 GLU A  89     -28.615  -3.254   0.463  1.00 54.52           O  
ATOM    694  OE2 GLU A  89     -26.726  -2.593   1.376  1.00 54.52           O  
ATOM    695  N   THR A  90     -24.386   1.861  -2.230  1.00 54.05           N  
ATOM    696  CA  THR A  90     -23.614   3.053  -1.897  1.00 54.05           C  
ATOM    697  C   THR A  90     -23.801   3.426  -0.430  1.00 54.05           C  
ATOM    698  CB  THR A  90     -24.014   4.244  -2.788  1.00 54.05           C  
ATOM    699  O   THR A  90     -24.932   3.555   0.044  1.00 54.05           O  
ATOM    700  CG2 THR A  90     -23.068   5.423  -2.586  1.00 54.05           C  
ATOM    701  OG1 THR A  90     -23.971   3.841  -4.162  1.00 54.05           O  
ATOM    702  N   TYR A  91     -23.083   2.765   0.528  1.00 62.45           N  
ATOM    703  CA  TYR A  91     -22.994   3.058   1.954  1.00 62.45           C  
ATOM    704  C   TYR A  91     -22.563   4.500   2.190  1.00 62.45           C  
ATOM    705  CB  TYR A  91     -22.013   2.101   2.640  1.00 62.45           C  
ATOM    706  O   TYR A  91     -21.581   4.965   1.604  1.00 62.45           O  
ATOM    707  CG  TYR A  91     -21.934   2.282   4.136  1.00 62.45           C  
ATOM    708  CD1 TYR A  91     -20.843   2.918   4.723  1.00 62.45           C  
ATOM    709  CD2 TYR A  91     -22.950   1.818   4.965  1.00 62.45           C  
ATOM    710  CE1 TYR A  91     -20.764   3.085   6.102  1.00 62.45           C  
ATOM    711  CE2 TYR A  91     -22.882   1.980   6.345  1.00 62.45           C  
ATOM    712  OH  TYR A  91     -21.715   2.778   8.269  1.00 62.45           O  
ATOM    713  CZ  TYR A  91     -21.787   2.614   6.903  1.00 62.45           C  
ATOM    714  N   GLU A  92     -23.554   5.390   2.511  1.00 69.22           N  
ATOM    715  CA  GLU A  92     -23.259   6.759   2.922  1.00 69.22           C  
ATOM    716  C   GLU A  92     -22.766   6.809   4.365  1.00 69.22           C  
ATOM    717  CB  GLU A  92     -24.495   7.648   2.758  1.00 69.22           C  
ATOM    718  O   GLU A  92     -23.378   6.215   5.256  1.00 69.22           O  
ATOM    719  CG  GLU A  92     -24.937   7.826   1.312  1.00 69.22           C  
ATOM    720  CD  GLU A  92     -25.719   9.108   1.077  1.00 69.22           C  
ATOM    721  OE1 GLU A  92     -25.899   9.503  -0.097  1.00 69.22           O  
ATOM    722  OE2 GLU A  92     -26.154   9.724   2.076  1.00 69.22           O  
ATOM    723  N   PRO A  93     -21.501   7.167   4.551  1.00 64.31           N  
ATOM    724  CA  PRO A  93     -21.000   7.239   5.926  1.00 64.31           C  
ATOM    725  C   PRO A  93     -21.890   8.085   6.834  1.00 64.31           C  
ATOM    726  CB  PRO A  93     -19.619   7.880   5.764  1.00 64.31           C  
ATOM    727  O   PRO A  93     -22.500   9.055   6.377  1.00 64.31           O  
ATOM    728  CG  PRO A  93     -19.691   8.622   4.469  1.00 64.31           C  
ATOM    729  CD  PRO A  93     -20.693   7.939   3.583  1.00 64.31           C  
ATOM    730  N   VAL A  94     -22.353   7.421   7.980  1.00 72.21           N  
ATOM    731  CA  VAL A  94     -23.138   8.165   8.960  1.00 72.21           C  
ATOM    732  C   VAL A  94     -22.237   9.142   9.710  1.00 72.21           C  
ATOM    733  CB  VAL A  94     -23.845   7.219   9.956  1.00 72.21           C  
ATOM    734  O   VAL A  94     -21.197   8.751  10.247  1.00 72.21           O  
ATOM    735  CG1 VAL A  94     -24.696   8.014  10.945  1.00 72.21           C  
ATOM    736  CG2 VAL A  94     -24.703   6.200   9.207  1.00 72.21           C  
ATOM    737  N   LEU A  95     -22.405  10.491   9.447  1.00 66.16           N  
ATOM    738  CA  LEU A  95     -21.638  11.506  10.162  1.00 66.16           C  
ATOM    739  C   LEU A  95     -22.414  12.023  11.369  1.00 66.16           C  
ATOM    740  CB  LEU A  95     -21.286  12.668   9.231  1.00 66.16           C  
ATOM    741  O   LEU A  95     -23.552  12.479  11.232  1.00 66.16           O  
ATOM    742  CG  LEU A  95     -20.380  12.336   8.044  1.00 66.16           C  
ATOM    743  CD1 LEU A  95     -20.339  13.504   7.065  1.00 66.16           C  
ATOM    744  CD2 LEU A  95     -18.976  11.985   8.525  1.00 66.16           C  
ATOM    745  N   ASP A  96     -22.261  11.460  12.496  1.00 73.08           N  
ATOM    746  CA  ASP A  96     -22.890  11.986  13.704  1.00 73.08           C  
ATOM    747  C   ASP A  96     -21.852  12.597  14.642  1.00 73.08           C  
ATOM    748  CB  ASP A  96     -23.669  10.885  14.426  1.00 73.08           C  
ATOM    749  O   ASP A  96     -20.922  11.915  15.076  1.00 73.08           O  
ATOM    750  CG  ASP A  96     -25.084  11.300  14.789  1.00 73.08           C  
ATOM    751  OD1 ASP A  96     -25.450  12.475  14.572  1.00 73.08           O  
ATOM    752  OD2 ASP A  96     -25.839  10.444  15.300  1.00 73.08           O  
ATOM    753  N   ASN A  97     -21.885  13.933  14.832  1.00 65.52           N  
ATOM    754  CA  ASN A  97     -21.127  14.576  15.901  1.00 65.52           C  
ATOM    755  C   ASN A  97     -19.654  14.181  15.860  1.00 65.52           C  
ATOM    756  CB  ASN A  97     -21.730  14.236  17.266  1.00 65.52           C  
ATOM    757  O   ASN A  97     -19.101  13.725  16.862  1.00 65.52           O  
ATOM    758  CG  ASN A  97     -23.031  14.969  17.528  1.00 65.52           C  
ATOM    759  ND2 ASN A  97     -23.653  14.683  18.666  1.00 65.52           N  
ATOM    760  OD1 ASN A  97     -23.474  15.784  16.715  1.00 65.52           O  
ATOM    761  N   ARG A  98     -18.884  14.268  14.629  1.00 74.25           N  
ATOM    762  CA  ARG A  98     -17.457  14.041  14.424  1.00 74.25           C  
ATOM    763  C   ARG A  98     -17.121  12.555  14.507  1.00 74.25           C  
ATOM    764  CB  ARG A  98     -16.634  14.822  15.451  1.00 74.25           C  
ATOM    765  O   ARG A  98     -15.995  12.186  14.848  1.00 74.25           O  
ATOM    766  CG  ARG A  98     -16.573  16.317  15.182  1.00 74.25           C  
ATOM    767  CD  ARG A  98     -15.723  17.042  16.216  1.00 74.25           C  
ATOM    768  NE  ARG A  98     -15.618  18.469  15.923  1.00 74.25           N  
ATOM    769  NH1 ARG A  98     -13.348  18.597  16.328  1.00 74.25           N  
ATOM    770  NH2 ARG A  98     -14.511  20.468  15.697  1.00 74.25           N  
ATOM    771  CZ  ARG A  98     -14.493  19.175  15.984  1.00 74.25           C  
ATOM    772  N   GLN A  99     -18.187  11.744  14.430  1.00 75.94           N  
ATOM    773  CA  GLN A  99     -18.076  10.290  14.426  1.00 75.94           C  
ATOM    774  C   GLN A  99     -18.516   9.707  13.086  1.00 75.94           C  
ATOM    775  CB  GLN A  99     -18.908   9.685  15.559  1.00 75.94           C  
ATOM    776  O   GLN A  99     -19.567  10.077  12.557  1.00 75.94           O  
ATOM    777  CG  GLN A  99     -18.682   8.193  15.759  1.00 75.94           C  
ATOM    778  CD  GLN A  99     -18.630   7.798  17.223  1.00 75.94           C  
ATOM    779  NE2 GLN A  99     -17.952   6.693  17.515  1.00 75.94           N  
ATOM    780  OE1 GLN A  99     -19.193   8.480  18.084  1.00 75.94           O  
ATOM    781  N   ALA A 100     -17.532   9.045  12.497  1.00 79.47           N  
ATOM    782  CA  ALA A 100     -17.809   8.384  11.224  1.00 79.47           C  
ATOM    783  C   ALA A 100     -17.732   6.866  11.366  1.00 79.47           C  
ATOM    784  CB  ALA A 100     -16.836   8.865  10.151  1.00 79.47           C  
ATOM    785  O   ALA A 100     -16.876   6.347  12.087  1.00 79.47           O  
ATOM    786  N   SER A 101     -18.838   6.132  10.869  1.00 77.63           N  
ATOM    787  CA  SER A 101     -18.857   4.673  10.863  1.00 77.63           C  
ATOM    788  C   SER A 101     -18.992   4.128   9.445  1.00 77.63           C  
ATOM    789  CB  SER A 101     -20.002   4.148  11.730  1.00 77.63           C  
ATOM    790  O   SER A 101     -19.756   4.663   8.639  1.00 77.63           O  
ATOM    791  OG  SER A 101     -21.254   4.401  11.118  1.00 77.63           O  
ATOM    792  N   PHE A 102     -18.095   3.297   9.142  1.00 80.83           N  
ATOM    793  CA  PHE A 102     -18.103   2.664   7.829  1.00 80.83           C  
ATOM    794  C   PHE A 102     -17.608   1.226   7.918  1.00 80.83           C  
ATOM    795  CB  PHE A 102     -17.238   3.457   6.843  1.00 80.83           C  
ATOM    796  O   PHE A 102     -16.936   0.854   8.882  1.00 80.83           O  
ATOM    797  CG  PHE A 102     -15.840   3.716   7.336  1.00 80.83           C  
ATOM    798  CD1 PHE A 102     -15.548   4.857   8.074  1.00 80.83           C  
ATOM    799  CD2 PHE A 102     -14.816   2.819   7.060  1.00 80.83           C  
ATOM    800  CE1 PHE A 102     -14.255   5.099   8.531  1.00 80.83           C  
ATOM    801  CE2 PHE A 102     -13.521   3.054   7.514  1.00 80.83           C  
ATOM    802  CZ  PHE A 102     -13.243   4.196   8.248  1.00 80.83           C  
ATOM    803  N   PRO A 103     -18.109   0.441   6.925  1.00 83.09           N  
ATOM    804  CA  PRO A 103     -17.583  -0.926   6.897  1.00 83.09           C  
ATOM    805  C   PRO A 103     -16.101  -0.981   6.530  1.00 83.09           C  
ATOM    806  CB  PRO A 103     -18.436  -1.611   5.827  1.00 83.09           C  
ATOM    807  O   PRO A 103     -15.678  -0.345   5.561  1.00 83.09           O  
ATOM    808  CG  PRO A 103     -19.579  -0.676   5.593  1.00 83.09           C  
ATOM    809  CD  PRO A 103     -19.161   0.703   6.018  1.00 83.09           C  
ATOM    810  N   VAL A 104     -15.395  -1.689   7.235  1.00 82.40           N  
ATOM    811  CA  VAL A 104     -13.952  -1.802   7.050  1.00 82.40           C  
ATOM    812  C   VAL A 104     -13.652  -2.391   5.674  1.00 82.40           C  
ATOM    813  CB  VAL A 104     -13.304  -2.668   8.153  1.00 82.40           C  
ATOM    814  O   VAL A 104     -12.641  -2.052   5.053  1.00 82.40           O  
ATOM    815  CG1 VAL A 104     -11.820  -2.886   7.867  1.00 82.40           C  
ATOM    816  CG2 VAL A 104     -13.498  -2.020   9.523  1.00 82.40           C  
ATOM    817  N   CYS A 105     -14.444  -3.219   5.161  1.00 83.49           N  
ATOM    818  CA  CYS A 105     -14.251  -3.882   3.876  1.00 83.49           C  
ATOM    819  C   CYS A 105     -14.141  -2.863   2.748  1.00 83.49           C  
ATOM    820  CB  CYS A 105     -15.402  -4.847   3.593  1.00 83.49           C  
ATOM    821  O   CYS A 105     -13.512  -3.131   1.723  1.00 83.49           O  
ATOM    822  SG  CYS A 105     -17.036  -4.089   3.723  1.00 83.49           S  
ATOM    823  N   GLU A 106     -14.699  -1.767   2.966  1.00 85.59           N  
ATOM    824  CA  GLU A 106     -14.657  -0.719   1.951  1.00 85.59           C  
ATOM    825  C   GLU A 106     -13.271  -0.087   1.868  1.00 85.59           C  
ATOM    826  CB  GLU A 106     -15.708   0.356   2.243  1.00 85.59           C  
ATOM    827  O   GLU A 106     -12.891   0.454   0.827  1.00 85.59           O  
ATOM    828  CG  GLU A 106     -17.141  -0.118   2.053  1.00 85.59           C  
ATOM    829  CD  GLU A 106     -18.171   0.978   2.278  1.00 85.59           C  
ATOM    830  OE1 GLU A 106     -19.355   0.657   2.528  1.00 85.59           O  
ATOM    831  OE2 GLU A 106     -17.790   2.167   2.204  1.00 85.59           O  
ATOM    832  N   LEU A 107     -12.516  -0.251   2.885  1.00 86.71           N  
ATOM    833  CA  LEU A 107     -11.189   0.351   2.945  1.00 86.71           C  
ATOM    834  C   LEU A 107     -10.126  -0.625   2.452  1.00 86.71           C  
ATOM    835  CB  LEU A 107     -10.867   0.797   4.374  1.00 86.71           C  
ATOM    836  O   LEU A 107      -9.007  -0.220   2.128  1.00 86.71           O  
ATOM    837  CG  LEU A 107     -11.698   1.955   4.927  1.00 86.71           C  
ATOM    838  CD1 LEU A 107     -11.302   2.250   6.370  1.00 86.71           C  
ATOM    839  CD2 LEU A 107     -11.533   3.196   4.057  1.00 86.71           C  
ATOM    840  N   ASN A 108     -10.512  -1.803   2.414  1.00 88.56           N  
ATOM    841  CA  ASN A 108      -9.570  -2.872   2.101  1.00 88.56           C  
ATOM    842  C   ASN A 108      -8.906  -2.656   0.745  1.00 88.56           C  
ATOM    843  CB  ASN A 108     -10.271  -4.232   2.139  1.00 88.56           C  
ATOM    844  O   ASN A 108      -7.733  -2.986   0.563  1.00 88.56           O  
ATOM    845  CG  ASN A 108     -10.525  -4.720   3.551  1.00 88.56           C  
ATOM    846  ND2 ASN A 108     -11.267  -5.814   3.677  1.00 88.56           N  
ATOM    847  OD1 ASN A 108     -10.059  -4.118   4.522  1.00 88.56           O  
ATOM    848  N   GLN A 109      -9.553  -2.090  -0.132  1.00 87.93           N  
ATOM    849  CA  GLN A 109      -8.994  -1.889  -1.465  1.00 87.93           C  
ATOM    850  C   GLN A 109      -7.806  -0.933  -1.424  1.00 87.93           C  
ATOM    851  CB  GLN A 109     -10.063  -1.358  -2.422  1.00 87.93           C  
ATOM    852  O   GLN A 109      -6.974  -0.928  -2.334  1.00 87.93           O  
ATOM    853  CG  GLN A 109     -10.607   0.011  -2.037  1.00 87.93           C  
ATOM    854  CD  GLN A 109     -11.676   0.507  -2.992  1.00 87.93           C  
ATOM    855  NE2 GLN A 109     -11.992   1.795  -2.912  1.00 87.93           N  
ATOM    856  OE1 GLN A 109     -12.214  -0.262  -3.796  1.00 87.93           O  
ATOM    857  N   TYR A 110      -7.793  -0.154  -0.356  1.00 90.39           N  
ATOM    858  CA  TYR A 110      -6.761   0.874  -0.275  1.00 90.39           C  
ATOM    859  C   TYR A 110      -5.669   0.475   0.711  1.00 90.39           C  
ATOM    860  CB  TYR A 110      -7.372   2.217   0.139  1.00 90.39           C  
ATOM    861  O   TYR A 110      -4.570   1.032   0.688  1.00 90.39           O  
ATOM    862  CG  TYR A 110      -8.479   2.687  -0.773  1.00 90.39           C  
ATOM    863  CD1 TYR A 110      -8.196   3.207  -2.034  1.00 90.39           C  
ATOM    864  CD2 TYR A 110      -9.810   2.613  -0.376  1.00 90.39           C  
ATOM    865  CE1 TYR A 110      -9.213   3.643  -2.877  1.00 90.39           C  
ATOM    866  CE2 TYR A 110     -10.835   3.046  -1.210  1.00 90.39           C  
ATOM    867  OH  TYR A 110     -11.538   3.988  -3.288  1.00 90.39           O  
ATOM    868  CZ  TYR A 110     -10.527   3.558  -2.457  1.00 90.39           C  
ATOM    869  N   LEU A 111      -5.923  -0.514   1.487  1.00 93.06           N  
ATOM    870  CA  LEU A 111      -5.003  -0.746   2.596  1.00 93.06           C  
ATOM    871  C   LEU A 111      -4.434  -2.160   2.543  1.00 93.06           C  
ATOM    872  CB  LEU A 111      -5.710  -0.517   3.935  1.00 93.06           C  
ATOM    873  O   LEU A 111      -3.588  -2.524   3.363  1.00 93.06           O  
ATOM    874  CG  LEU A 111      -6.266   0.887   4.176  1.00 93.06           C  
ATOM    875  CD1 LEU A 111      -6.979   0.950   5.523  1.00 93.06           C  
ATOM    876  CD2 LEU A 111      -5.151   1.924   4.106  1.00 93.06           C  
ATOM    877  N   ILE A 112      -4.837  -2.924   1.485  1.00 93.37           N  
ATOM    878  CA  ILE A 112      -4.396  -4.313   1.417  1.00 93.37           C  
ATOM    879  C   ILE A 112      -3.304  -4.456   0.359  1.00 93.37           C  
ATOM    880  CB  ILE A 112      -5.572  -5.265   1.105  1.00 93.37           C  
ATOM    881  O   ILE A 112      -3.400  -3.874  -0.724  1.00 93.37           O  
ATOM    882  CG1 ILE A 112      -6.533  -5.335   2.297  1.00 93.37           C  
ATOM    883  CG2 ILE A 112      -5.055  -6.659   0.736  1.00 93.37           C  
ATOM    884  CD1 ILE A 112      -7.764  -6.195   2.050  1.00 93.37           C  
ATOM    885  N   CYS A 113      -2.337  -5.153   0.807  1.00 95.26           N  
ATOM    886  CA  CYS A 113      -1.244  -5.476  -0.103  1.00 95.26           C  
ATOM    887  C   CYS A 113      -1.659  -6.559  -1.091  1.00 95.26           C  
ATOM    888  CB  CYS A 113      -0.012  -5.931   0.679  1.00 95.26           C  
ATOM    889  O   CYS A 113      -2.143  -7.619  -0.690  1.00 95.26           O  
ATOM    890  SG  CYS A 113       1.394  -6.367  -0.368  1.00 95.26           S  
ATOM    891  N   SER A 114      -1.402  -6.407  -2.401  1.00 94.16           N  
ATOM    892  CA  SER A 114      -1.851  -7.344  -3.426  1.00 94.16           C  
ATOM    893  C   SER A 114      -0.902  -8.532  -3.543  1.00 94.16           C  
ATOM    894  CB  SER A 114      -1.971  -6.641  -4.779  1.00 94.16           C  
ATOM    895  O   SER A 114      -1.240  -9.545  -4.159  1.00 94.16           O  
ATOM    896  OG  SER A 114      -0.718  -6.120  -5.188  1.00 94.16           O  
ATOM    897  N   ILE A 115       0.274  -8.419  -2.984  1.00 93.93           N  
ATOM    898  CA  ILE A 115       1.264  -9.488  -3.054  1.00 93.93           C  
ATOM    899  C   ILE A 115       1.025 -10.486  -1.923  1.00 93.93           C  
ATOM    900  CB  ILE A 115       2.704  -8.931  -2.982  1.00 93.93           C  
ATOM    901  O   ILE A 115       0.885 -11.687  -2.167  1.00 93.93           O  
ATOM    902  CG1 ILE A 115       2.972  -7.991  -4.163  1.00 93.93           C  
ATOM    903  CG2 ILE A 115       3.723 -10.073  -2.949  1.00 93.93           C  
ATOM    904  CD1 ILE A 115       4.315  -7.278  -4.094  1.00 93.93           C  
ATOM    905  N   CYS A 116       0.818  -9.977  -0.675  1.00 94.10           N  
ATOM    906  CA  CYS A 116       0.657 -10.866   0.470  1.00 94.10           C  
ATOM    907  C   CYS A 116      -0.812 -11.003   0.852  1.00 94.10           C  
ATOM    908  CB  CYS A 116       1.458 -10.351   1.665  1.00 94.10           C  
ATOM    909  O   CYS A 116      -1.159 -11.802   1.723  1.00 94.10           O  
ATOM    910  SG  CYS A 116       0.833  -8.799   2.346  1.00 94.10           S  
ATOM    911  N   ASN A 117      -1.685 -10.198   0.244  1.00 91.76           N  
ATOM    912  CA  ASN A 117      -3.121 -10.181   0.506  1.00 91.76           C  
ATOM    913  C   ASN A 117      -3.420  -9.870   1.969  1.00 91.76           C  
ATOM    914  CB  ASN A 117      -3.755 -11.515   0.106  1.00 91.76           C  
ATOM    915  O   ASN A 117      -4.424 -10.331   2.514  1.00 91.76           O  
ATOM    916  CG  ASN A 117      -3.661 -11.784  -1.383  1.00 91.76           C  
ATOM    917  ND2 ASN A 117      -4.649 -11.311  -2.134  1.00 91.76           N  
ATOM    918  OD1 ASN A 117      -2.710 -12.411  -1.855  1.00 91.76           O  
ATOM    919  N   GLY A 118      -2.573  -9.217   2.589  1.00 90.93           N  
ATOM    920  CA  GLY A 118      -2.731  -8.703   3.940  1.00 90.93           C  
ATOM    921  C   GLY A 118      -2.682  -7.188   4.011  1.00 90.93           C  
ATOM    922  O   GLY A 118      -2.551  -6.517   2.985  1.00 90.93           O  
ATOM    923  N   TYR A 119      -2.965  -6.620   5.298  1.00 93.02           N  
ATOM    924  CA  TYR A 119      -2.872  -5.174   5.470  1.00 93.02           C  
ATOM    925  C   TYR A 119      -1.434  -4.697   5.306  1.00 93.02           C  
ATOM    926  CB  TYR A 119      -3.406  -4.761   6.845  1.00 93.02           C  
ATOM    927  O   TYR A 119      -0.491  -5.438   5.593  1.00 93.02           O  
ATOM    928  CG  TYR A 119      -4.905  -4.879   6.974  1.00 93.02           C  
ATOM    929  CD1 TYR A 119      -5.754  -4.012   6.290  1.00 93.02           C  
ATOM    930  CD2 TYR A 119      -5.476  -5.857   7.781  1.00 93.02           C  
ATOM    931  CE1 TYR A 119      -7.136  -4.116   6.408  1.00 93.02           C  
ATOM    932  CE2 TYR A 119      -6.857  -5.970   7.907  1.00 93.02           C  
ATOM    933  OH  TYR A 119      -9.045  -5.204   7.337  1.00 93.02           O  
ATOM    934  CZ  TYR A 119      -7.677  -5.097   7.217  1.00 93.02           C  
ATOM    935  N   LEU A 120      -1.296  -3.476   4.774  1.00 93.53           N  
ATOM    936  CA  LEU A 120       0.014  -2.924   4.445  1.00 93.53           C  
ATOM    937  C   LEU A 120       0.900  -2.850   5.684  1.00 93.53           C  
ATOM    938  CB  LEU A 120      -0.131  -1.532   3.824  1.00 93.53           C  
ATOM    939  O   LEU A 120       0.451  -2.419   6.749  1.00 93.53           O  
ATOM    940  CG  LEU A 120      -0.833  -1.466   2.466  1.00 93.53           C  
ATOM    941  CD1 LEU A 120      -1.210  -0.026   2.135  1.00 93.53           C  
ATOM    942  CD2 LEU A 120       0.056  -2.055   1.376  1.00 93.53           C  
ATOM    943  N   ARG A 121       2.168  -3.352   5.542  1.00 91.73           N  
ATOM    944  CA  ARG A 121       3.246  -3.214   6.515  1.00 91.73           C  
ATOM    945  C   ARG A 121       4.385  -2.368   5.955  1.00 91.73           C  
ATOM    946  CB  ARG A 121       3.772  -4.589   6.933  1.00 91.73           C  
ATOM    947  O   ARG A 121       4.973  -2.712   4.927  1.00 91.73           O  
ATOM    948  CG  ARG A 121       2.737  -5.458   7.629  1.00 91.73           C  
ATOM    949  CD  ARG A 121       3.367  -6.696   8.254  1.00 91.73           C  
ATOM    950  NE  ARG A 121       3.962  -7.566   7.243  1.00 91.73           N  
ATOM    951  NH1 ARG A 121       1.991  -8.652   6.721  1.00 91.73           N  
ATOM    952  NH2 ARG A 121       3.934  -9.214   5.644  1.00 91.73           N  
ATOM    953  CZ  ARG A 121       3.294  -8.475   6.538  1.00 91.73           C  
ATOM    954  N   ASP A 122       4.633  -1.339   6.743  1.00 92.68           N  
ATOM    955  CA  ASP A 122       5.596  -0.419   6.145  1.00 92.68           C  
ATOM    956  C   ASP A 122       5.221  -0.094   4.701  1.00 92.68           C  
ATOM    957  CB  ASP A 122       7.007  -1.008   6.202  1.00 92.68           C  
ATOM    958  O   ASP A 122       5.968  -0.412   3.773  1.00 92.68           O  
ATOM    959  CG  ASP A 122       7.524  -1.171   7.621  1.00 92.68           C  
ATOM    960  OD1 ASP A 122       7.193  -0.337   8.491  1.00 92.68           O  
ATOM    961  OD2 ASP A 122       8.272  -2.141   7.870  1.00 92.68           O  
ATOM    962  N   ALA A 123       4.044   0.534   4.610  1.00 94.86           N  
ATOM    963  CA  ALA A 123       3.484   0.822   3.292  1.00 94.86           C  
ATOM    964  C   ALA A 123       4.512   1.509   2.397  1.00 94.86           C  
ATOM    965  CB  ALA A 123       2.234   1.690   3.423  1.00 94.86           C  
ATOM    966  O   ALA A 123       5.145   2.486   2.804  1.00 94.86           O  
ATOM    967  N   TYR A 124       4.680   0.976   1.216  1.00 94.07           N  
ATOM    968  CA  TYR A 124       5.588   1.466   0.184  1.00 94.07           C  
ATOM    969  C   TYR A 124       4.855   1.662  -1.138  1.00 94.07           C  
ATOM    970  CB  TYR A 124       6.758   0.497  -0.006  1.00 94.07           C  
ATOM    971  O   TYR A 124       4.227   0.732  -1.650  1.00 94.07           O  
ATOM    972  CG  TYR A 124       7.977   1.132  -0.630  1.00 94.07           C  
ATOM    973  CD1 TYR A 124       8.211   1.038  -2.000  1.00 94.07           C  
ATOM    974  CD2 TYR A 124       8.897   1.827   0.148  1.00 94.07           C  
ATOM    975  CE1 TYR A 124       9.333   1.621  -2.580  1.00 94.07           C  
ATOM    976  CE2 TYR A 124      10.023   2.413  -0.421  1.00 94.07           C  
ATOM    977  OH  TYR A 124      11.345   2.884  -2.352  1.00 94.07           O  
ATOM    978  CZ  TYR A 124      10.232   2.305  -1.783  1.00 94.07           C  
ATOM    979  N   THR A 125       4.962   2.873  -1.676  1.00 94.48           N  
ATOM    980  CA  THR A 125       4.174   3.211  -2.856  1.00 94.48           C  
ATOM    981  C   THR A 125       5.082   3.483  -4.053  1.00 94.48           C  
ATOM    982  CB  THR A 125       3.280   4.438  -2.598  1.00 94.48           C  
ATOM    983  O   THR A 125       6.053   4.233  -3.944  1.00 94.48           O  
ATOM    984  CG2 THR A 125       2.443   4.777  -3.827  1.00 94.48           C  
ATOM    985  OG1 THR A 125       2.404   4.161  -1.499  1.00 94.48           O  
ATOM    986  N   ILE A 126       4.666   2.835  -5.130  1.00 92.58           N  
ATOM    987  CA  ILE A 126       5.378   3.053  -6.384  1.00 92.58           C  
ATOM    988  C   ILE A 126       5.017   4.424  -6.951  1.00 92.58           C  
ATOM    989  CB  ILE A 126       5.061   1.947  -7.414  1.00 92.58           C  
ATOM    990  O   ILE A 126       3.837   4.749  -7.102  1.00 92.58           O  
ATOM    991  CG1 ILE A 126       5.518   0.581  -6.889  1.00 92.58           C  
ATOM    992  CG2 ILE A 126       5.714   2.261  -8.763  1.00 92.58           C  
ATOM    993  CD1 ILE A 126       5.084  -0.593  -7.757  1.00 92.58           C  
ATOM    994  N   SER A 127       5.934   5.231  -7.378  1.00 90.43           N  
ATOM    995  CA  SER A 127       5.760   6.629  -7.759  1.00 90.43           C  
ATOM    996  C   SER A 127       5.120   6.751  -9.137  1.00 90.43           C  
ATOM    997  CB  SER A 127       7.104   7.359  -7.745  1.00 90.43           C  
ATOM    998  O   SER A 127       4.365   7.691  -9.395  1.00 90.43           O  
ATOM    999  OG  SER A 127       7.672   7.345  -6.447  1.00 90.43           O  
ATOM   1000  N   GLU A 128       5.307   5.783  -9.962  1.00 89.92           N  
ATOM   1001  CA  GLU A 128       4.834   5.864 -11.341  1.00 89.92           C  
ATOM   1002  C   GLU A 128       3.341   5.561 -11.430  1.00 89.92           C  
ATOM   1003  CB  GLU A 128       5.620   4.902 -12.236  1.00 89.92           C  
ATOM   1004  O   GLU A 128       2.615   6.210 -12.186  1.00 89.92           O  
ATOM   1005  CG  GLU A 128       7.096   5.251 -12.367  1.00 89.92           C  
ATOM   1006  CD  GLU A 128       7.957   4.631 -11.277  1.00 89.92           C  
ATOM   1007  OE1 GLU A 128       9.202   4.728 -11.360  1.00 89.92           O  
ATOM   1008  OE2 GLU A 128       7.381   4.043 -10.335  1.00 89.92           O  
ATOM   1009  N   CYS A 129       2.914   4.608 -10.583  1.00 92.47           N  
ATOM   1010  CA  CYS A 129       1.524   4.194 -10.740  1.00 92.47           C  
ATOM   1011  C   CYS A 129       0.752   4.373  -9.438  1.00 92.47           C  
ATOM   1012  CB  CYS A 129       1.447   2.736 -11.193  1.00 92.47           C  
ATOM   1013  O   CYS A 129      -0.469   4.209  -9.408  1.00 92.47           O  
ATOM   1014  SG  CYS A 129       2.175   1.570 -10.022  1.00 92.47           S  
ATOM   1015  N   LEU A 130       1.441   4.640  -8.318  1.00 93.23           N  
ATOM   1016  CA  LEU A 130       0.894   4.951  -7.001  1.00 93.23           C  
ATOM   1017  C   LEU A 130       0.187   3.738  -6.406  1.00 93.23           C  
ATOM   1018  CB  LEU A 130      -0.079   6.130  -7.090  1.00 93.23           C  
ATOM   1019  O   LEU A 130      -0.774   3.884  -5.648  1.00 93.23           O  
ATOM   1020  CG  LEU A 130       0.508   7.459  -7.570  1.00 93.23           C  
ATOM   1021  CD1 LEU A 130      -0.559   8.548  -7.550  1.00 93.23           C  
ATOM   1022  CD2 LEU A 130       1.702   7.858  -6.710  1.00 93.23           C  
ATOM   1023  N   HIS A 131       0.560   2.564  -6.712  1.00 94.45           N  
ATOM   1024  CA  HIS A 131       0.105   1.369  -6.010  1.00 94.45           C  
ATOM   1025  C   HIS A 131       1.012   1.045  -4.829  1.00 94.45           C  
ATOM   1026  CB  HIS A 131       0.041   0.177  -6.967  1.00 94.45           C  
ATOM   1027  O   HIS A 131       2.234   1.187  -4.921  1.00 94.45           O  
ATOM   1028  CG  HIS A 131      -1.042   0.287  -7.992  1.00 94.45           C  
ATOM   1029  CD2 HIS A 131      -2.389   0.330  -7.861  1.00 94.45           C  
ATOM   1030  ND1 HIS A 131      -0.783   0.364  -9.343  1.00 94.45           N  
ATOM   1031  CE1 HIS A 131      -1.927   0.451 -10.001  1.00 94.45           C  
ATOM   1032  NE2 HIS A 131      -2.917   0.432  -9.125  1.00 94.45           N  
ATOM   1033  N   SER A 132       0.352   0.749  -3.725  1.00 95.72           N  
ATOM   1034  CA  SER A 132       1.082   0.560  -2.476  1.00 95.72           C  
ATOM   1035  C   SER A 132       1.151  -0.915  -2.094  1.00 95.72           C  
ATOM   1036  CB  SER A 132       0.429   1.358  -1.347  1.00 95.72           C  
ATOM   1037  O   SER A 132       0.202  -1.667  -2.326  1.00 95.72           O  
ATOM   1038  OG  SER A 132       0.401   2.740  -1.659  1.00 95.72           O  
ATOM   1039  N   PHE A 133       2.324  -1.304  -1.596  1.00 95.55           N  
ATOM   1040  CA  PHE A 133       2.606  -2.657  -1.133  1.00 95.55           C  
ATOM   1041  C   PHE A 133       3.361  -2.630   0.191  1.00 95.55           C  
ATOM   1042  CB  PHE A 133       3.413  -3.429  -2.181  1.00 95.55           C  
ATOM   1043  O   PHE A 133       3.790  -1.568   0.645  1.00 95.55           O  
ATOM   1044  CG  PHE A 133       2.819  -3.376  -3.563  1.00 95.55           C  
ATOM   1045  CD1 PHE A 133       1.933  -4.357  -3.992  1.00 95.55           C  
ATOM   1046  CD2 PHE A 133       3.148  -2.346  -4.434  1.00 95.55           C  
ATOM   1047  CE1 PHE A 133       1.382  -4.310  -5.271  1.00 95.55           C  
ATOM   1048  CE2 PHE A 133       2.602  -2.292  -5.713  1.00 95.55           C  
ATOM   1049  CZ  PHE A 133       1.720  -3.276  -6.130  1.00 95.55           C  
ATOM   1050  N   CYS A 134       3.496  -3.902   0.788  1.00 94.96           N  
ATOM   1051  CA  CYS A 134       4.455  -3.996   1.883  1.00 94.96           C  
ATOM   1052  C   CYS A 134       5.880  -3.806   1.377  1.00 94.96           C  
ATOM   1053  CB  CYS A 134       4.331  -5.345   2.590  1.00 94.96           C  
ATOM   1054  O   CYS A 134       6.222  -4.262   0.285  1.00 94.96           O  
ATOM   1055  SG  CYS A 134       2.682  -5.671   3.251  1.00 94.96           S  
ATOM   1056  N   LYS A 135       6.648  -3.112   2.122  1.00 92.80           N  
ATOM   1057  CA  LYS A 135       8.025  -2.838   1.721  1.00 92.80           C  
ATOM   1058  C   LYS A 135       8.760  -4.126   1.363  1.00 92.80           C  
ATOM   1059  CB  LYS A 135       8.771  -2.100   2.833  1.00 92.80           C  
ATOM   1060  O   LYS A 135       9.353  -4.230   0.287  1.00 92.80           O  
ATOM   1061  CG  LYS A 135      10.202  -1.726   2.476  1.00 92.80           C  
ATOM   1062  CD  LYS A 135      10.891  -0.993   3.619  1.00 92.80           C  
ATOM   1063  CE  LYS A 135      12.342  -0.671   3.286  1.00 92.80           C  
ATOM   1064  NZ  LYS A 135      13.047  -0.034   4.438  1.00 92.80           N  
ATOM   1065  N   LEU A 136       8.648  -5.031   2.177  1.00 92.02           N  
ATOM   1066  CA  LEU A 136       9.385  -6.274   1.976  1.00 92.02           C  
ATOM   1067  C   LEU A 136       8.807  -7.065   0.807  1.00 92.02           C  
ATOM   1068  CB  LEU A 136       9.356  -7.126   3.248  1.00 92.02           C  
ATOM   1069  O   LEU A 136       9.552  -7.688   0.046  1.00 92.02           O  
ATOM   1070  CG  LEU A 136      10.395  -6.784   4.317  1.00 92.02           C  
ATOM   1071  CD1 LEU A 136       9.710  -6.269   5.578  1.00 92.02           C  
ATOM   1072  CD2 LEU A 136      11.260  -8.000   4.631  1.00 92.02           C  
ATOM   1073  N   CYS A 137       7.524  -7.013   0.693  1.00 93.61           N  
ATOM   1074  CA  CYS A 137       6.869  -7.710  -0.408  1.00 93.61           C  
ATOM   1075  C   CYS A 137       7.345  -7.174  -1.753  1.00 93.61           C  
ATOM   1076  CB  CYS A 137       5.351  -7.573  -0.303  1.00 93.61           C  
ATOM   1077  O   CYS A 137       7.667  -7.948  -2.656  1.00 93.61           O  
ATOM   1078  SG  CYS A 137       4.632  -8.482   1.083  1.00 93.61           S  
ATOM   1079  N   LEU A 138       7.323  -5.950  -1.803  1.00 91.46           N  
ATOM   1080  CA  LEU A 138       7.704  -5.305  -3.055  1.00 91.46           C  
ATOM   1081  C   LEU A 138       9.182  -5.530  -3.355  1.00 91.46           C  
ATOM   1082  CB  LEU A 138       7.404  -3.805  -2.999  1.00 91.46           C  
ATOM   1083  O   LEU A 138       9.551  -5.828  -4.493  1.00 91.46           O  
ATOM   1084  CG  LEU A 138       7.563  -3.032  -4.309  1.00 91.46           C  
ATOM   1085  CD1 LEU A 138       6.690  -3.648  -5.397  1.00 91.46           C  
ATOM   1086  CD2 LEU A 138       7.217  -1.561  -4.108  1.00 91.46           C  
ATOM   1087  N   PHE A 139      10.028  -5.489  -2.412  1.00 89.41           N  
ATOM   1088  CA  PHE A 139      11.464  -5.690  -2.570  1.00 89.41           C  
ATOM   1089  C   PHE A 139      11.766  -7.122  -2.995  1.00 89.41           C  
ATOM   1090  CB  PHE A 139      12.201  -5.363  -1.268  1.00 89.41           C  
ATOM   1091  O   PHE A 139      12.609  -7.352  -3.865  1.00 89.41           O  
ATOM   1092  CG  PHE A 139      12.499  -3.898  -1.091  1.00 89.41           C  
ATOM   1093  CD1 PHE A 139      11.682  -2.934  -1.669  1.00 89.41           C  
ATOM   1094  CD2 PHE A 139      13.596  -3.486  -0.346  1.00 89.41           C  
ATOM   1095  CE1 PHE A 139      11.955  -1.577  -1.507  1.00 89.41           C  
ATOM   1096  CE2 PHE A 139      13.876  -2.132  -0.180  1.00 89.41           C  
ATOM   1097  CZ  PHE A 139      13.054  -1.180  -0.762  1.00 89.41           C  
ATOM   1098  N   ASN A 140      11.116  -8.020  -2.338  1.00 89.99           N  
ATOM   1099  CA  ASN A 140      11.295  -9.420  -2.709  1.00 89.99           C  
ATOM   1100  C   ASN A 140      10.850  -9.680  -4.146  1.00 89.99           C  
ATOM   1101  CB  ASN A 140      10.534 -10.332  -1.745  1.00 89.99           C  
ATOM   1102  O   ASN A 140      11.461 -10.484  -4.853  1.00 89.99           O  
ATOM   1103  CG  ASN A 140      11.196 -10.425  -0.384  1.00 89.99           C  
ATOM   1104  ND2 ASN A 140      10.535 -11.095   0.553  1.00 89.99           N  
ATOM   1105  OD1 ASN A 140      12.292  -9.898  -0.176  1.00 89.99           O  
ATOM   1106  N   TYR A 141       9.819  -9.047  -4.470  1.00 89.80           N  
ATOM   1107  CA  TYR A 141       9.293  -9.173  -5.824  1.00 89.80           C  
ATOM   1108  C   TYR A 141      10.328  -8.734  -6.854  1.00 89.80           C  
ATOM   1109  CB  TYR A 141       8.014  -8.345  -5.984  1.00 89.80           C  
ATOM   1110  O   TYR A 141      10.565  -9.433  -7.842  1.00 89.80           O  
ATOM   1111  CG  TYR A 141       7.432  -8.391  -7.376  1.00 89.80           C  
ATOM   1112  CD1 TYR A 141       7.689  -7.375  -8.294  1.00 89.80           C  
ATOM   1113  CD2 TYR A 141       6.623  -9.449  -7.776  1.00 89.80           C  
ATOM   1114  CE1 TYR A 141       7.153  -7.412  -9.576  1.00 89.80           C  
ATOM   1115  CE2 TYR A 141       6.081  -9.496  -9.056  1.00 89.80           C  
ATOM   1116  OH  TYR A 141       5.818  -8.516 -11.217  1.00 89.80           O  
ATOM   1117  CZ  TYR A 141       6.352  -8.475  -9.948  1.00 89.80           C  
ATOM   1118  N   PHE A 142      10.974  -7.699  -6.610  1.00 86.76           N  
ATOM   1119  CA  PHE A 142      11.961  -7.180  -7.549  1.00 86.76           C  
ATOM   1120  C   PHE A 142      13.242  -8.003  -7.499  1.00 86.76           C  
ATOM   1121  CB  PHE A 142      12.270  -5.710  -7.249  1.00 86.76           C  
ATOM   1122  O   PHE A 142      13.940  -8.139  -8.506  1.00 86.76           O  
ATOM   1123  CG  PHE A 142      11.125  -4.777  -7.542  1.00 86.76           C  
ATOM   1124  CD1 PHE A 142      10.363  -4.930  -8.694  1.00 86.76           C  
ATOM   1125  CD2 PHE A 142      10.812  -3.747  -6.665  1.00 86.76           C  
ATOM   1126  CE1 PHE A 142       9.303  -4.069  -8.967  1.00 86.76           C  
ATOM   1127  CE2 PHE A 142       9.755  -2.882  -6.932  1.00 86.76           C  
ATOM   1128  CZ  PHE A 142       9.002  -3.044  -8.084  1.00 86.76           C  
ATOM   1129  N   ASP A 143      13.565  -8.505  -6.341  1.00 85.67           N  
ATOM   1130  CA  ASP A 143      14.786  -9.284  -6.158  1.00 85.67           C  
ATOM   1131  C   ASP A 143      14.698 -10.622  -6.889  1.00 85.67           C  
ATOM   1132  CB  ASP A 143      15.056  -9.516  -4.669  1.00 85.67           C  
ATOM   1133  O   ASP A 143      15.716 -11.169  -7.318  1.00 85.67           O  
ATOM   1134  CG  ASP A 143      15.740  -8.336  -4.001  1.00 85.67           C  
ATOM   1135  OD1 ASP A 143      16.206  -7.419  -4.711  1.00 85.67           O  
ATOM   1136  OD2 ASP A 143      15.815  -8.324  -2.753  1.00 85.67           O  
ATOM   1137  N   ALA A 144      13.563 -11.148  -7.001  1.00 84.90           N  
ATOM   1138  CA  ALA A 144      13.336 -12.443  -7.638  1.00 84.90           C  
ATOM   1139  C   ALA A 144      13.468 -12.337  -9.155  1.00 84.90           C  
ATOM   1140  CB  ALA A 144      11.960 -12.987  -7.263  1.00 84.90           C  
ATOM   1141  O   ALA A 144      13.710 -13.338  -9.834  1.00 84.90           O  
ATOM   1142  N   ARG A 145      13.547 -11.242  -9.711  1.00 78.23           N  
ATOM   1143  CA  ARG A 145      13.601 -11.059 -11.158  1.00 78.23           C  
ATOM   1144  C   ARG A 145      15.028 -10.789 -11.623  1.00 78.23           C  
ATOM   1145  CB  ARG A 145      12.684  -9.912 -11.589  1.00 78.23           C  
ATOM   1146  O   ARG A 145      15.879 -10.381 -10.830  1.00 78.23           O  
ATOM   1147  CG  ARG A 145      11.204 -10.197 -11.385  1.00 78.23           C  
ATOM   1148  CD  ARG A 145      10.332  -9.098 -11.976  1.00 78.23           C  
ATOM   1149  NE  ARG A 145       8.915  -9.443 -11.914  1.00 78.23           N  
ATOM   1150  NH1 ARG A 145       8.321  -8.214 -13.778  1.00 78.23           N  
ATOM   1151  NH2 ARG A 145       6.730  -9.391 -12.621  1.00 78.23           N  
ATOM   1152  CZ  ARG A 145       7.992  -9.015 -12.771  1.00 78.23           C  
ATOM   1153  N   ASP A 146      15.244 -11.212 -12.849  1.00 77.04           N  
ATOM   1154  CA  ASP A 146      16.573 -11.024 -13.422  1.00 77.04           C  
ATOM   1155  C   ASP A 146      16.898  -9.541 -13.579  1.00 77.04           C  
ATOM   1156  CB  ASP A 146      16.680 -11.733 -14.774  1.00 77.04           C  
ATOM   1157  O   ASP A 146      16.002  -8.722 -13.793  1.00 77.04           O  
ATOM   1158  CG  ASP A 146      16.584 -13.244 -14.661  1.00 77.04           C  
ATOM   1159  OD1 ASP A 146      17.175 -13.824 -13.725  1.00 77.04           O  
ATOM   1160  OD2 ASP A 146      15.913 -13.860 -15.518  1.00 77.04           O  
ATOM   1161  N   GLU A 147      18.117  -9.185 -13.357  1.00 73.31           N  
ATOM   1162  CA  GLU A 147      18.621  -7.816 -13.419  1.00 73.31           C  
ATOM   1163  C   GLU A 147      18.411  -7.213 -14.805  1.00 73.31           C  
ATOM   1164  CB  GLU A 147      20.104  -7.771 -13.045  1.00 73.31           C  
ATOM   1165  O   GLU A 147      18.317  -5.993 -14.949  1.00 73.31           O  
ATOM   1166  CG  GLU A 147      20.384  -8.136 -11.594  1.00 73.31           C  
ATOM   1167  CD  GLU A 147      21.851  -8.010 -11.216  1.00 73.31           C  
ATOM   1168  OE1 GLU A 147      22.203  -8.289 -10.047  1.00 73.31           O  
ATOM   1169  OE2 GLU A 147      22.656  -7.629 -12.095  1.00 73.31           O  
ATOM   1170  N   GLU A 148      18.129  -8.087 -15.836  1.00 74.00           N  
ATOM   1171  CA  GLU A 148      18.024  -7.642 -17.222  1.00 74.00           C  
ATOM   1172  C   GLU A 148      16.579  -7.316 -17.588  1.00 74.00           C  
ATOM   1173  CB  GLU A 148      18.580  -8.706 -18.172  1.00 74.00           C  
ATOM   1174  O   GLU A 148      16.320  -6.688 -18.617  1.00 74.00           O  
ATOM   1175  CG  GLU A 148      20.038  -9.059 -17.914  1.00 74.00           C  
ATOM   1176  CD  GLU A 148      20.987  -7.895 -18.150  1.00 74.00           C  
ATOM   1177  OE1 GLU A 148      21.908  -7.687 -17.327  1.00 74.00           O  
ATOM   1178  OE2 GLU A 148      20.809  -7.185 -19.165  1.00 74.00           O  
ATOM   1179  N   ASP A 149      15.671  -7.624 -16.644  1.00 81.04           N  
ATOM   1180  CA  ASP A 149      14.260  -7.353 -16.905  1.00 81.04           C  
ATOM   1181  C   ASP A 149      13.864  -5.968 -16.399  1.00 81.04           C  
ATOM   1182  CB  ASP A 149      13.379  -8.422 -16.256  1.00 81.04           C  
ATOM   1183  O   ASP A 149      14.413  -5.483 -15.407  1.00 81.04           O  
ATOM   1184  CG  ASP A 149      13.508  -9.781 -16.922  1.00 81.04           C  
ATOM   1185  OD1 ASP A 149      13.849  -9.842 -18.122  1.00 81.04           O  
ATOM   1186  OD2 ASP A 149      13.263 -10.799 -16.240  1.00 81.04           O  
ATOM   1187  N   ILE A 150      13.013  -5.326 -17.215  1.00 83.26           N  
ATOM   1188  CA  ILE A 150      12.431  -4.047 -16.821  1.00 83.26           C  
ATOM   1189  C   ILE A 150      11.431  -4.263 -15.688  1.00 83.26           C  
ATOM   1190  CB  ILE A 150      11.745  -3.347 -18.016  1.00 83.26           C  
ATOM   1191  O   ILE A 150      10.503  -5.066 -15.815  1.00 83.26           O  
ATOM   1192  CG1 ILE A 150      12.742  -3.152 -19.165  1.00 83.26           C  
ATOM   1193  CG2 ILE A 150      11.141  -2.008 -17.582  1.00 83.26           C  
ATOM   1194  CD1 ILE A 150      12.087  -2.957 -20.525  1.00 83.26           C  
ATOM   1195  N   PRO A 151      11.750  -3.630 -14.553  1.00 85.25           N  
ATOM   1196  CA  PRO A 151      10.809  -3.794 -13.442  1.00 85.25           C  
ATOM   1197  C   PRO A 151       9.416  -3.259 -13.765  1.00 85.25           C  
ATOM   1198  CB  PRO A 151      11.455  -2.988 -12.312  1.00 85.25           C  
ATOM   1199  O   PRO A 151       9.285  -2.198 -14.381  1.00 85.25           O  
ATOM   1200  CG  PRO A 151      12.329  -1.992 -13.004  1.00 85.25           C  
ATOM   1201  CD  PRO A 151      12.760  -2.570 -14.322  1.00 85.25           C  
ATOM   1202  N   GLU A 152       8.436  -4.132 -13.262  1.00 90.09           N  
ATOM   1203  CA  GLU A 152       7.042  -3.744 -13.456  1.00 90.09           C  
ATOM   1204  C   GLU A 152       6.259  -3.826 -12.149  1.00 90.09           C  
ATOM   1205  CB  GLU A 152       6.382  -4.624 -14.520  1.00 90.09           C  
ATOM   1206  O   GLU A 152       6.583  -4.632 -11.274  1.00 90.09           O  
ATOM   1207  CG  GLU A 152       7.034  -4.524 -15.892  1.00 90.09           C  
ATOM   1208  CD  GLU A 152       6.468  -5.512 -16.899  1.00 90.09           C  
ATOM   1209  OE1 GLU A 152       6.985  -5.583 -18.037  1.00 90.09           O  
ATOM   1210  OE2 GLU A 152       5.498  -6.221 -16.547  1.00 90.09           O  
ATOM   1211  N   CYS A 153       5.289  -2.960 -12.103  1.00 92.26           N  
ATOM   1212  CA  CYS A 153       4.381  -2.995 -10.962  1.00 92.26           C  
ATOM   1213  C   CYS A 153       3.620  -4.314 -10.910  1.00 92.26           C  
ATOM   1214  CB  CYS A 153       3.395  -1.829 -11.026  1.00 92.26           C  
ATOM   1215  O   CYS A 153       3.079  -4.764 -11.921  1.00 92.26           O  
ATOM   1216  SG  CYS A 153       2.136  -1.868  -9.731  1.00 92.26           S  
ATOM   1217  N   PRO A 154       3.523  -4.977  -9.707  1.00 91.85           N  
ATOM   1218  CA  PRO A 154       2.814  -6.251  -9.568  1.00 91.85           C  
ATOM   1219  C   PRO A 154       1.302  -6.105  -9.728  1.00 91.85           C  
ATOM   1220  CB  PRO A 154       3.172  -6.701  -8.149  1.00 91.85           C  
ATOM   1221  O   PRO A 154       0.614  -7.080 -10.043  1.00 91.85           O  
ATOM   1222  CG  PRO A 154       4.411  -5.937  -7.808  1.00 91.85           C  
ATOM   1223  CD  PRO A 154       4.373  -4.620  -8.528  1.00 91.85           C  
ATOM   1224  N   ARG A 155       0.860  -4.907  -9.622  1.00 92.39           N  
ATOM   1225  CA  ARG A 155      -0.583  -4.697  -9.688  1.00 92.39           C  
ATOM   1226  C   ARG A 155      -1.019  -4.326 -11.101  1.00 92.39           C  
ATOM   1227  CB  ARG A 155      -1.012  -3.606  -8.704  1.00 92.39           C  
ATOM   1228  O   ARG A 155      -1.960  -4.913 -11.640  1.00 92.39           O  
ATOM   1229  CG  ARG A 155      -2.514  -3.370  -8.662  1.00 92.39           C  
ATOM   1230  CD  ARG A 155      -2.904  -2.420  -7.539  1.00 92.39           C  
ATOM   1231  NE  ARG A 155      -3.042  -3.120  -6.265  1.00 92.39           N  
ATOM   1232  NH1 ARG A 155      -5.183  -2.360  -5.843  1.00 92.39           N  
ATOM   1233  NH2 ARG A 155      -4.140  -3.750  -4.349  1.00 92.39           N  
ATOM   1234  CZ  ARG A 155      -4.122  -3.075  -5.488  1.00 92.39           C  
ATOM   1235  N   CYS A 156      -0.365  -3.432 -11.689  1.00 93.85           N  
ATOM   1236  CA  CYS A 156      -0.883  -2.881 -12.937  1.00 93.85           C  
ATOM   1237  C   CYS A 156       0.057  -3.183 -14.098  1.00 93.85           C  
ATOM   1238  CB  CYS A 156      -1.087  -1.371 -12.813  1.00 93.85           C  
ATOM   1239  O   CYS A 156      -0.285  -2.942 -15.257  1.00 93.85           O  
ATOM   1240  SG  CYS A 156       0.438  -0.454 -12.500  1.00 93.85           S  
ATOM   1241  N   HIS A 157       1.224  -3.630 -13.759  1.00 91.13           N  
ATOM   1242  CA  HIS A 157       2.218  -4.124 -14.706  1.00 91.13           C  
ATOM   1243  C   HIS A 157       2.792  -2.987 -15.544  1.00 91.13           C  
ATOM   1244  CB  HIS A 157       1.607  -5.191 -15.616  1.00 91.13           C  
ATOM   1245  O   HIS A 157       3.316  -3.219 -16.636  1.00 91.13           O  
ATOM   1246  CG  HIS A 157       1.114  -6.396 -14.880  1.00 91.13           C  
ATOM   1247  CD2 HIS A 157      -0.138  -6.881 -14.706  1.00 91.13           C  
ATOM   1248  ND1 HIS A 157       1.957  -7.257 -14.211  1.00 91.13           N  
ATOM   1249  CE1 HIS A 157       1.243  -8.222 -13.658  1.00 91.13           C  
ATOM   1250  NE2 HIS A 157      -0.032  -8.017 -13.943  1.00 91.13           N  
ATOM   1251  N   CYS A 158       2.589  -1.819 -15.040  1.00 89.92           N  
ATOM   1252  CA  CYS A 158       3.228  -0.690 -15.707  1.00 89.92           C  
ATOM   1253  C   CYS A 158       4.739  -0.726 -15.513  1.00 89.92           C  
ATOM   1254  CB  CYS A 158       2.668   0.631 -15.180  1.00 89.92           C  
ATOM   1255  O   CYS A 158       5.223  -1.083 -14.437  1.00 89.92           O  
ATOM   1256  SG  CYS A 158       3.092   0.965 -13.457  1.00 89.92           S  
ATOM   1257  N   GLN A 159       5.421  -0.408 -16.524  1.00 88.98           N  
ATOM   1258  CA  GLN A 159       6.879  -0.413 -16.491  1.00 88.98           C  
ATOM   1259  C   GLN A 159       7.415   0.740 -15.648  1.00 88.98           C  
ATOM   1260  CB  GLN A 159       7.449  -0.335 -17.909  1.00 88.98           C  
ATOM   1261  O   GLN A 159       6.932   1.870 -15.753  1.00 88.98           O  
ATOM   1262  CG  GLN A 159       7.167  -1.570 -18.754  1.00 88.98           C  
ATOM   1263  CD  GLN A 159       7.681  -1.439 -20.175  1.00 88.98           C  
ATOM   1264  NE2 GLN A 159       7.204  -2.307 -21.061  1.00 88.98           N  
ATOM   1265  OE1 GLN A 159       8.500  -0.564 -20.475  1.00 88.98           O  
ATOM   1266  N   LEU A 160       8.295   0.393 -14.743  1.00 85.63           N  
ATOM   1267  CA  LEU A 160       8.878   1.385 -13.847  1.00 85.63           C  
ATOM   1268  C   LEU A 160      10.198   1.910 -14.402  1.00 85.63           C  
ATOM   1269  CB  LEU A 160       9.098   0.787 -12.455  1.00 85.63           C  
ATOM   1270  O   LEU A 160      11.057   1.128 -14.816  1.00 85.63           O  
ATOM   1271  CG  LEU A 160       7.883   0.126 -11.801  1.00 85.63           C  
ATOM   1272  CD1 LEU A 160       8.270  -0.483 -10.458  1.00 85.63           C  
ATOM   1273  CD2 LEU A 160       6.751   1.134 -11.632  1.00 85.63           C  
ATOM   1274  N   ASP A 161      10.086   3.210 -14.855  1.00 72.14           N  
ATOM   1275  CA  ASP A 161      11.155   3.881 -15.590  1.00 72.14           C  
ATOM   1276  C   ASP A 161      12.220   4.421 -14.639  1.00 72.14           C  
ATOM   1277  CB  ASP A 161      10.587   5.017 -16.444  1.00 72.14           C  
ATOM   1278  O   ASP A 161      11.910   5.172 -13.712  1.00 72.14           O  
ATOM   1279  CG  ASP A 161      10.302   4.598 -17.875  1.00 72.14           C  
ATOM   1280  OD1 ASP A 161      10.753   3.509 -18.293  1.00 72.14           O  
ATOM   1281  OD2 ASP A 161       9.623   5.364 -18.592  1.00 72.14           O  
ATOM   1282  N   SER A 162      12.964   3.589 -13.910  1.00 59.33           N  
ATOM   1283  CA  SER A 162      13.957   4.329 -13.136  1.00 59.33           C  
ATOM   1284  C   SER A 162      15.354   3.751 -13.334  1.00 59.33           C  
ATOM   1285  CB  SER A 162      13.596   4.317 -11.650  1.00 59.33           C  
ATOM   1286  O   SER A 162      15.517   2.536 -13.459  1.00 59.33           O  
ATOM   1287  OG  SER A 162      14.765   4.283 -10.849  1.00 59.33           O  
ATOM   1288  N   MET A 163      16.193   4.367 -14.002  1.00 51.35           N  
ATOM   1289  CA  MET A 163      17.636   4.516 -14.168  1.00 51.35           C  
ATOM   1290  C   MET A 163      18.365   4.237 -12.858  1.00 51.35           C  
ATOM   1291  CB  MET A 163      17.977   5.921 -14.668  1.00 51.35           C  
ATOM   1292  O   MET A 163      19.597   4.205 -12.823  1.00 51.35           O  
ATOM   1293  CG  MET A 163      17.474   6.211 -16.072  1.00 51.35           C  
ATOM   1294  SD  MET A 163      18.490   5.398 -17.365  1.00 51.35           S  
ATOM   1295  CE  MET A 163      17.322   4.136 -17.944  1.00 51.35           C  
ATOM   1296  N   ASP A 164      17.617   3.634 -11.760  1.00 55.94           N  
ATOM   1297  CA  ASP A 164      18.385   3.266 -10.574  1.00 55.94           C  
ATOM   1298  C   ASP A 164      17.835   1.992  -9.937  1.00 55.94           C  
ATOM   1299  CB  ASP A 164      18.380   4.408  -9.556  1.00 55.94           C  
ATOM   1300  O   ASP A 164      16.658   1.930  -9.577  1.00 55.94           O  
ATOM   1301  CG  ASP A 164      19.465   4.269  -8.504  1.00 55.94           C  
ATOM   1302  OD1 ASP A 164      20.218   3.272  -8.532  1.00 55.94           O  
ATOM   1303  OD2 ASP A 164      19.567   5.164  -7.636  1.00 55.94           O  
ATOM   1304  N   PRO A 165      18.504   0.915  -9.937  1.00 52.06           N  
ATOM   1305  CA  PRO A 165      18.200  -0.468  -9.560  1.00 52.06           C  
ATOM   1306  C   PRO A 165      18.241  -0.690  -8.049  1.00 52.06           C  
ATOM   1307  CB  PRO A 165      19.298  -1.273 -10.260  1.00 52.06           C  
ATOM   1308  O   PRO A 165      17.601  -1.613  -7.540  1.00 52.06           O  
ATOM   1309  CG  PRO A 165      20.293  -0.253 -10.709  1.00 52.06           C  
ATOM   1310  CD  PRO A 165      19.686   1.111 -10.543  1.00 52.06           C  
ATOM   1311  N   MET A 166      18.265   0.455  -7.187  1.00 52.26           N  
ATOM   1312  CA  MET A 166      18.568   0.016  -5.828  1.00 52.26           C  
ATOM   1313  C   MET A 166      17.819   0.862  -4.803  1.00 52.26           C  
ATOM   1314  CB  MET A 166      20.073   0.085  -5.563  1.00 52.26           C  
ATOM   1315  O   MET A 166      17.356   0.345  -3.785  1.00 52.26           O  
ATOM   1316  CG  MET A 166      20.715  -1.271  -5.320  1.00 52.26           C  
ATOM   1317  SD  MET A 166      22.511  -1.144  -4.965  1.00 52.26           S  
ATOM   1318  CE  MET A 166      22.490  -1.279  -3.156  1.00 52.26           C  
ATOM   1319  N   ARG A 167      16.841   1.850  -5.154  1.00 54.50           N  
ATOM   1320  CA  ARG A 167      16.351   2.557  -3.975  1.00 54.50           C  
ATOM   1321  C   ARG A 167      15.359   3.648  -4.364  1.00 54.50           C  
ATOM   1322  CB  ARG A 167      17.515   3.164  -3.189  1.00 54.50           C  
ATOM   1323  O   ARG A 167      14.582   4.114  -3.529  1.00 54.50           O  
ATOM   1324  CG  ARG A 167      17.692   2.576  -1.798  1.00 54.50           C  
ATOM   1325  CD  ARG A 167      18.790   3.288  -1.020  1.00 54.50           C  
ATOM   1326  NE  ARG A 167      19.950   2.426  -0.815  1.00 54.50           N  
ATOM   1327  NH1 ARG A 167      20.587   3.407   1.177  1.00 54.50           N  
ATOM   1328  NH2 ARG A 167      21.803   1.668   0.311  1.00 54.50           N  
ATOM   1329  CZ  ARG A 167      20.777   2.502   0.224  1.00 54.50           C  
ATOM   1330  N   THR A 168      14.986   3.748  -5.669  1.00 57.32           N  
ATOM   1331  CA  THR A 168      14.154   4.917  -5.932  1.00 57.32           C  
ATOM   1332  C   THR A 168      12.906   4.527  -6.719  1.00 57.32           C  
ATOM   1333  CB  THR A 168      14.935   5.996  -6.704  1.00 57.32           C  
ATOM   1334  O   THR A 168      12.396   5.317  -7.515  1.00 57.32           O  
ATOM   1335  CG2 THR A 168      15.458   7.076  -5.763  1.00 57.32           C  
ATOM   1336  OG1 THR A 168      16.044   5.386  -7.376  1.00 57.32           O  
ATOM   1337  N   ARG A 169      12.421   3.248  -6.529  1.00 72.63           N  
ATOM   1338  CA  ARG A 169      11.304   2.891  -7.397  1.00 72.63           C  
ATOM   1339  C   ARG A 169       9.971   3.243  -6.746  1.00 72.63           C  
ATOM   1340  CB  ARG A 169      11.343   1.400  -7.738  1.00 72.63           C  
ATOM   1341  O   ARG A 169       8.967   3.429  -7.437  1.00 72.63           O  
ATOM   1342  CG  ARG A 169      12.515   1.000  -8.621  1.00 72.63           C  
ATOM   1343  CD  ARG A 169      12.529  -0.498  -8.895  1.00 72.63           C  
ATOM   1344  NE  ARG A 169      13.799  -0.927  -9.473  1.00 72.63           N  
ATOM   1345  NH1 ARG A 169      12.895  -1.574 -11.498  1.00 72.63           N  
ATOM   1346  NH2 ARG A 169      15.146  -1.788 -11.122  1.00 72.63           N  
ATOM   1347  CZ  ARG A 169      13.944  -1.429 -10.697  1.00 72.63           C  
ATOM   1348  N   GLY A 170      10.157   3.716  -5.437  1.00 83.65           N  
ATOM   1349  CA  GLY A 170       8.995   4.058  -4.632  1.00 83.65           C  
ATOM   1350  C   GLY A 170       9.357   4.672  -3.292  1.00 83.65           C  
ATOM   1351  O   GLY A 170      10.522   4.985  -3.042  1.00 83.65           O  
ATOM   1352  N   ARG A 171       8.350   5.134  -2.573  1.00 90.68           N  
ATOM   1353  CA  ARG A 171       8.548   5.833  -1.307  1.00 90.68           C  
ATOM   1354  C   ARG A 171       7.659   5.248  -0.215  1.00 90.68           C  
ATOM   1355  CB  ARG A 171       8.266   7.328  -1.468  1.00 90.68           C  
ATOM   1356  O   ARG A 171       6.610   4.669  -0.504  1.00 90.68           O  
ATOM   1357  CG  ARG A 171       9.135   8.009  -2.513  1.00 90.68           C  
ATOM   1358  CD  ARG A 171       9.478   9.439  -2.117  1.00 90.68           C  
ATOM   1359  NE  ARG A 171       9.837  10.248  -3.278  1.00 90.68           N  
ATOM   1360  NH1 ARG A 171      12.116  10.125  -2.917  1.00 90.68           N  
ATOM   1361  NH2 ARG A 171      11.296  11.300  -4.707  1.00 90.68           N  
ATOM   1362  CZ  ARG A 171      11.082  10.556  -3.631  1.00 90.68           C  
ATOM   1363  N   MET A 172       8.295   5.384   0.965  1.00 93.17           N  
ATOM   1364  CA  MET A 172       7.450   5.021   2.099  1.00 93.17           C  
ATOM   1365  C   MET A 172       6.195   5.886   2.141  1.00 93.17           C  
ATOM   1366  CB  MET A 172       8.223   5.156   3.411  1.00 93.17           C  
ATOM   1367  O   MET A 172       6.265   7.100   1.944  1.00 93.17           O  
ATOM   1368  CG  MET A 172       9.396   4.197   3.534  1.00 93.17           C  
ATOM   1369  SD  MET A 172       8.870   2.440   3.537  1.00 93.17           S  
ATOM   1370  CE  MET A 172      10.308   1.673   2.738  1.00 93.17           C  
ATOM   1371  N   ASP A 173       5.080   5.247   2.328  1.00 94.95           N  
ATOM   1372  CA  ASP A 173       3.804   5.951   2.418  1.00 94.95           C  
ATOM   1373  C   ASP A 173       3.333   6.050   3.867  1.00 94.95           C  
ATOM   1374  CB  ASP A 173       2.743   5.251   1.566  1.00 94.95           C  
ATOM   1375  O   ASP A 173       2.683   5.135   4.378  1.00 94.95           O  
ATOM   1376  CG  ASP A 173       1.492   6.090   1.370  1.00 94.95           C  
ATOM   1377  OD1 ASP A 173       1.185   6.938   2.235  1.00 94.95           O  
ATOM   1378  OD2 ASP A 173       0.806   5.898   0.343  1.00 94.95           O  
ATOM   1379  N   ARG A 174       3.706   7.077   4.510  1.00 94.84           N  
ATOM   1380  CA  ARG A 174       3.458   7.243   5.938  1.00 94.84           C  
ATOM   1381  C   ARG A 174       1.971   7.432   6.218  1.00 94.84           C  
ATOM   1382  CB  ARG A 174       4.249   8.433   6.487  1.00 94.84           C  
ATOM   1383  O   ARG A 174       1.459   6.953   7.232  1.00 94.84           O  
ATOM   1384  CG  ARG A 174       5.756   8.231   6.472  1.00 94.84           C  
ATOM   1385  CD  ARG A 174       6.485   9.366   7.178  1.00 94.84           C  
ATOM   1386  NE  ARG A 174       7.920   9.113   7.265  1.00 94.84           N  
ATOM   1387  NH1 ARG A 174       8.239  10.390   9.164  1.00 94.84           N  
ATOM   1388  NH2 ARG A 174      10.012   9.311   8.191  1.00 94.84           N  
ATOM   1389  CZ  ARG A 174       8.720   9.605   8.207  1.00 94.84           C  
ATOM   1390  N   VAL A 175       1.363   7.999   5.303  1.00 94.39           N  
ATOM   1391  CA  VAL A 175      -0.062   8.261   5.473  1.00 94.39           C  
ATOM   1392  C   VAL A 175      -0.834   6.944   5.474  1.00 94.39           C  
ATOM   1393  CB  VAL A 175      -0.604   9.196   4.368  1.00 94.39           C  
ATOM   1394  O   VAL A 175      -1.650   6.695   6.364  1.00 94.39           O  
ATOM   1395  CG1 VAL A 175      -2.122   9.330   4.471  1.00 94.39           C  
ATOM   1396  CG2 VAL A 175       0.064  10.567   4.455  1.00 94.39           C  
ATOM   1397  N   LYS A 176      -0.579   6.163   4.522  1.00 93.50           N  
ATOM   1398  CA  LYS A 176      -1.263   4.876   4.433  1.00 93.50           C  
ATOM   1399  C   LYS A 176      -0.920   3.987   5.625  1.00 93.50           C  
ATOM   1400  CB  LYS A 176      -0.903   4.165   3.128  1.00 93.50           C  
ATOM   1401  O   LYS A 176      -1.794   3.316   6.178  1.00 93.50           O  
ATOM   1402  CG  LYS A 176      -1.583   4.748   1.898  1.00 93.50           C  
ATOM   1403  CD  LYS A 176      -1.464   3.816   0.699  1.00 93.50           C  
ATOM   1404  CE  LYS A 176      -2.198   4.369  -0.515  1.00 93.50           C  
ATOM   1405  NZ  LYS A 176      -2.010   3.503  -1.718  1.00 93.50           N  
ATOM   1406  N   GLN A 177       0.370   4.166   5.910  1.00 93.58           N  
ATOM   1407  CA  GLN A 177       0.773   3.402   7.085  1.00 93.58           C  
ATOM   1408  C   GLN A 177       0.054   3.897   8.337  1.00 93.58           C  
ATOM   1409  CB  GLN A 177       2.287   3.480   7.284  1.00 93.58           C  
ATOM   1410  O   GLN A 177      -0.412   3.096   9.150  1.00 93.58           O  
ATOM   1411  CG  GLN A 177       2.809   2.581   8.397  1.00 93.58           C  
ATOM   1412  CD  GLN A 177       2.491   1.116   8.165  1.00 93.58           C  
ATOM   1413  NE2 GLN A 177       1.933   0.462   9.178  1.00 93.58           N  
ATOM   1414  OE1 GLN A 177       2.745   0.576   7.083  1.00 93.58           O  
ATOM   1415  N   ASN A 178      -0.082   5.065   8.503  1.00 91.84           N  
ATOM   1416  CA  ASN A 178      -0.764   5.655   9.650  1.00 91.84           C  
ATOM   1417  C   ASN A 178      -2.247   5.294   9.666  1.00 91.84           C  
ATOM   1418  CB  ASN A 178      -0.588   7.175   9.656  1.00 91.84           C  
ATOM   1419  O   ASN A 178      -2.812   5.023  10.727  1.00 91.84           O  
ATOM   1420  CG  ASN A 178       0.772   7.603  10.170  1.00 91.84           C  
ATOM   1421  ND2 ASN A 178       1.413   8.523   9.459  1.00 91.84           N  
ATOM   1422  OD1 ASN A 178       1.244   7.109  11.198  1.00 91.84           O  
ATOM   1423  N   LEU A 179      -2.783   5.231   8.524  1.00 91.11           N  
ATOM   1424  CA  LEU A 179      -4.190   4.859   8.433  1.00 91.11           C  
ATOM   1425  C   LEU A 179      -4.404   3.422   8.896  1.00 91.11           C  
ATOM   1426  CB  LEU A 179      -4.697   5.026   6.998  1.00 91.11           C  
ATOM   1427  O   LEU A 179      -5.330   3.143   9.661  1.00 91.11           O  
ATOM   1428  CG  LEU A 179      -4.930   6.462   6.524  1.00 91.11           C  
ATOM   1429  CD1 LEU A 179      -5.301   6.478   5.045  1.00 91.11           C  
ATOM   1430  CD2 LEU A 179      -6.014   7.132   7.360  1.00 91.11           C  
ATOM   1431  N   VAL A 180      -3.605   2.592   8.459  1.00 90.38           N  
ATOM   1432  CA  VAL A 180      -3.703   1.192   8.860  1.00 90.38           C  
ATOM   1433  C   VAL A 180      -3.536   1.075  10.373  1.00 90.38           C  
ATOM   1434  CB  VAL A 180      -2.650   0.320   8.139  1.00 90.38           C  
ATOM   1435  O   VAL A 180      -4.316   0.389  11.039  1.00 90.38           O  
ATOM   1436  CG1 VAL A 180      -2.630  -1.093   8.719  1.00 90.38           C  
ATOM   1437  CG2 VAL A 180      -2.929   0.280   6.638  1.00 90.38           C  
ATOM   1438  N   ASP A 181      -2.619   1.827  10.904  1.00 87.62           N  
ATOM   1439  CA  ASP A 181      -2.282   1.753  12.322  1.00 87.62           C  
ATOM   1440  C   ASP A 181      -3.418   2.299  13.185  1.00 87.62           C  
ATOM   1441  CB  ASP A 181      -0.989   2.520  12.607  1.00 87.62           C  
ATOM   1442  O   ASP A 181      -3.709   1.756  14.253  1.00 87.62           O  
ATOM   1443  CG  ASP A 181       0.244   1.833  12.049  1.00 87.62           C  
ATOM   1444  OD1 ASP A 181       0.174   0.629  11.718  1.00 87.62           O  
ATOM   1445  OD2 ASP A 181       1.296   2.499  11.942  1.00 87.62           O  
ATOM   1446  N   LYS A 182      -4.018   3.310  12.689  1.00 87.24           N  
ATOM   1447  CA  LYS A 182      -5.036   3.984  13.489  1.00 87.24           C  
ATOM   1448  C   LYS A 182      -6.398   3.316  13.321  1.00 87.24           C  
ATOM   1449  CB  LYS A 182      -5.127   5.462  13.107  1.00 87.24           C  
ATOM   1450  O   LYS A 182      -7.173   3.226  14.276  1.00 87.24           O  
ATOM   1451  CG  LYS A 182      -3.920   6.286  13.530  1.00 87.24           C  
ATOM   1452  CD  LYS A 182      -4.163   7.776  13.332  1.00 87.24           C  
ATOM   1453  CE  LYS A 182      -2.932   8.597  13.690  1.00 87.24           C  
ATOM   1454  NZ  LYS A 182      -3.089   9.287  15.006  1.00 87.24           N  
ATOM   1455  N   LEU A 183      -6.650   2.790  12.185  1.00 85.38           N  
ATOM   1456  CA  LEU A 183      -7.976   2.250  11.903  1.00 85.38           C  
ATOM   1457  C   LEU A 183      -8.055   0.775  12.282  1.00 85.38           C  
ATOM   1458  CB  LEU A 183      -8.324   2.428  10.422  1.00 85.38           C  
ATOM   1459  O   LEU A 183      -9.132   0.270  12.609  1.00 85.38           O  
ATOM   1460  CG  LEU A 183      -8.514   3.866   9.938  1.00 85.38           C  
ATOM   1461  CD1 LEU A 183      -8.763   3.890   8.434  1.00 85.38           C  
ATOM   1462  CD2 LEU A 183      -9.662   4.535  10.687  1.00 85.38           C  
ATOM   1463  N   LEU A 184      -6.897   0.172  12.294  1.00 84.34           N  
ATOM   1464  CA  LEU A 184      -6.892  -1.263  12.557  1.00 84.34           C  
ATOM   1465  C   LEU A 184      -5.845  -1.619  13.607  1.00 84.34           C  
ATOM   1466  CB  LEU A 184      -6.625  -2.044  11.268  1.00 84.34           C  
ATOM   1467  O   LEU A 184      -4.843  -2.267  13.296  1.00 84.34           O  
ATOM   1468  CG  LEU A 184      -7.574  -1.769  10.100  1.00 84.34           C  
ATOM   1469  CD1 LEU A 184      -6.990  -2.318   8.802  1.00 84.34           C  
ATOM   1470  CD2 LEU A 184      -8.947  -2.375  10.372  1.00 84.34           C  
ATOM   1471  N   PRO A 185      -5.995  -1.211  14.802  1.00 75.04           N  
ATOM   1472  CA  PRO A 185      -4.992  -1.387  15.855  1.00 75.04           C  
ATOM   1473  C   PRO A 185      -4.820  -2.847  16.268  1.00 75.04           C  
ATOM   1474  CB  PRO A 185      -5.546  -0.553  17.013  1.00 75.04           C  
ATOM   1475  O   PRO A 185      -3.724  -3.256  16.661  1.00 75.04           O  
ATOM   1476  CG  PRO A 185      -6.972  -0.291  16.646  1.00 75.04           C  
ATOM   1477  CD  PRO A 185      -7.128  -0.491  15.166  1.00 75.04           C  
ATOM   1478  N   ARG A 186      -5.896  -3.629  16.060  1.00 72.92           N  
ATOM   1479  CA  ARG A 186      -5.830  -5.041  16.423  1.00 72.92           C  
ATOM   1480  C   ARG A 186      -4.821  -5.783  15.554  1.00 72.92           C  
ATOM   1481  CB  ARG A 186      -7.209  -5.693  16.297  1.00 72.92           C  
ATOM   1482  O   ARG A 186      -4.141  -6.697  16.025  1.00 72.92           O  
ATOM   1483  CG  ARG A 186      -8.224  -5.187  17.309  1.00 72.92           C  
ATOM   1484  CD  ARG A 186      -8.775  -6.317  18.169  1.00 72.92           C  
ATOM   1485  NE  ARG A 186      -9.316  -5.819  19.431  1.00 72.92           N  
ATOM   1486  NH1 ARG A 186     -11.402  -6.771  19.150  1.00 72.92           N  
ATOM   1487  NH2 ARG A 186     -10.940  -5.545  21.031  1.00 72.92           N  
ATOM   1488  CZ  ARG A 186     -10.551  -6.046  19.867  1.00 72.92           C  
ATOM   1489  N   PHE A 187      -4.666  -5.362  14.401  1.00 67.93           N  
ATOM   1490  CA  PHE A 187      -3.780  -6.009  13.440  1.00 67.93           C  
ATOM   1491  C   PHE A 187      -2.327  -5.636  13.709  1.00 67.93           C  
ATOM   1492  CB  PHE A 187      -4.164  -5.624  12.008  1.00 67.93           C  
ATOM   1493  O   PHE A 187      -1.425  -6.454  13.518  1.00 67.93           O  
ATOM   1494  CG  PHE A 187      -5.436  -6.268  11.528  1.00 67.93           C  
ATOM   1495  CD1 PHE A 187      -5.456  -7.606  11.152  1.00 67.93           C  
ATOM   1496  CD2 PHE A 187      -6.614  -5.535  11.451  1.00 67.93           C  
ATOM   1497  CE1 PHE A 187      -6.632  -8.205  10.707  1.00 67.93           C  
ATOM   1498  CE2 PHE A 187      -7.793  -6.127  11.007  1.00 67.93           C  
ATOM   1499  CZ  PHE A 187      -7.800  -7.461  10.635  1.00 67.93           C  
ATOM   1500  N   CYS A 188      -2.093  -4.499  14.190  1.00 67.02           N  
ATOM   1501  CA  CYS A 188      -0.759  -4.066  14.591  1.00 67.02           C  
ATOM   1502  C   CYS A 188      -0.264  -4.865  15.791  1.00 67.02           C  
ATOM   1503  CB  CYS A 188      -0.757  -2.575  14.925  1.00 67.02           C  
ATOM   1504  O   CYS A 188       0.888  -5.304  15.817  1.00 67.02           O  
ATOM   1505  SG  CYS A 188      -0.660  -1.504  13.473  1.00 67.02           S  
ATOM   1506  N   LYS A 189      -1.140  -5.094  16.726  1.00 70.00           N  
ATOM   1507  CA  LYS A 189      -0.796  -5.817  17.947  1.00 70.00           C  
ATOM   1508  C   LYS A 189      -0.550  -7.295  17.660  1.00 70.00           C  
ATOM   1509  CB  LYS A 189      -1.903  -5.663  18.991  1.00 70.00           C  
ATOM   1510  O   LYS A 189       0.376  -7.894  18.211  1.00 70.00           O  
ATOM   1511  CG  LYS A 189      -1.980  -4.276  19.612  1.00 70.00           C  
ATOM   1512  CD  LYS A 189      -3.091  -4.189  20.651  1.00 70.00           C  
ATOM   1513  CE  LYS A 189      -3.235  -2.776  21.199  1.00 70.00           C  
ATOM   1514  NZ  LYS A 189      -4.384  -2.664  22.147  1.00 70.00           N  
ATOM   1515  N   GLN A 190      -1.382  -7.886  16.875  1.00 70.42           N  
ATOM   1516  CA  GLN A 190      -1.247  -9.275  16.451  1.00 70.42           C  
ATOM   1517  C   GLN A 190       0.058  -9.495  15.691  1.00 70.42           C  
ATOM   1518  CB  GLN A 190      -2.436  -9.691  15.583  1.00 70.42           C  
ATOM   1519  O   GLN A 190       0.756 -10.486  15.918  1.00 70.42           O  
ATOM   1520  CG  GLN A 190      -2.465 -11.176  15.250  1.00 70.42           C  
ATOM   1521  CD  GLN A 190      -3.709 -11.582  14.483  1.00 70.42           C  
ATOM   1522  NE2 GLN A 190      -4.140 -12.825  14.666  1.00 70.42           N  
ATOM   1523  OE1 GLN A 190      -4.279 -10.784  13.732  1.00 70.42           O  
ATOM   1524  N   GLU A 191       0.378  -8.630  14.980  1.00 70.36           N  
ATOM   1525  CA  GLU A 191       1.615  -8.704  14.208  1.00 70.36           C  
ATOM   1526  C   GLU A 191       2.838  -8.587  15.113  1.00 70.36           C  
ATOM   1527  CB  GLU A 191       1.647  -7.611  13.137  1.00 70.36           C  
ATOM   1528  O   GLU A 191       3.822  -9.307  14.931  1.00 70.36           O  
ATOM   1529  CG  GLU A 191       2.821  -7.726  12.175  1.00 70.36           C  
ATOM   1530  CD  GLU A 191       2.740  -6.752  11.011  1.00 70.36           C  
ATOM   1531  OE1 GLU A 191       3.683  -6.711  10.188  1.00 70.36           O  
ATOM   1532  OE2 GLU A 191       1.727  -6.024  10.920  1.00 70.36           O  
ATOM   1533  N   GLU A 192       2.821  -7.720  15.936  1.00 75.42           N  
ATOM   1534  CA  GLU A 192       3.909  -7.557  16.896  1.00 75.42           C  
ATOM   1535  C   GLU A 192       4.114  -8.825  17.719  1.00 75.42           C  
ATOM   1536  CB  GLU A 192       3.637  -6.368  17.821  1.00 75.42           C  
ATOM   1537  O   GLU A 192       5.250  -9.231  17.971  1.00 75.42           O  
ATOM   1538  CG  GLU A 192       4.031  -5.023  17.227  1.00 75.42           C  
ATOM   1539  CD  GLU A 192       3.676  -3.845  18.121  1.00 75.42           C  
ATOM   1540  OE1 GLU A 192       3.849  -2.683  17.690  1.00 75.42           O  
ATOM   1541  OE2 GLU A 192       3.222  -4.087  19.261  1.00 75.42           O  
ATOM   1542  N   THR A 193       3.087  -9.316  18.101  1.00 79.28           N  
ATOM   1543  CA  THR A 193       3.154 -10.564  18.854  1.00 79.28           C  
ATOM   1544  C   THR A 193       3.812 -11.662  18.023  1.00 79.28           C  
ATOM   1545  CB  THR A 193       1.753 -11.023  19.299  1.00 79.28           C  
ATOM   1546  O   THR A 193       4.644 -12.417  18.531  1.00 79.28           O  
ATOM   1547  CG2 THR A 193       1.838 -12.235  20.220  1.00 79.28           C  
ATOM   1548  OG1 THR A 193       1.104  -9.952  19.995  1.00 79.28           O  
ATOM   1549  N   LEU A 194       3.418 -11.756  16.787  1.00 73.00           N  
ATOM   1550  CA  LEU A 194       3.988 -12.752  15.886  1.00 73.00           C  
ATOM   1551  C   LEU A 194       5.477 -12.501  15.670  1.00 73.00           C  
ATOM   1552  CB  LEU A 194       3.256 -12.740  14.542  1.00 73.00           C  
ATOM   1553  O   LEU A 194       6.271 -13.444  15.640  1.00 73.00           O  
ATOM   1554  CG  LEU A 194       1.829 -13.289  14.541  1.00 73.00           C  
ATOM   1555  CD1 LEU A 194       1.169 -13.050  13.187  1.00 73.00           C  
ATOM   1556  CD2 LEU A 194       1.826 -14.773  14.889  1.00 73.00           C  
ATOM   1557  N   ARG A 195       5.835 -11.277  15.561  1.00 76.95           N  
ATOM   1558  CA  ARG A 195       7.239 -10.916  15.393  1.00 76.95           C  
ATOM   1559  C   ARG A 195       8.056 -11.312  16.618  1.00 76.95           C  
ATOM   1560  CB  ARG A 195       7.381  -9.415  15.132  1.00 76.95           C  
ATOM   1561  O   ARG A 195       9.162 -11.842  16.489  1.00 76.95           O  
ATOM   1562  CG  ARG A 195       7.048  -9.004  13.706  1.00 76.95           C  
ATOM   1563  CD  ARG A 195       7.254  -7.512  13.487  1.00 76.95           C  
ATOM   1564  NE  ARG A 195       6.850  -7.104  12.144  1.00 76.95           N  
ATOM   1565  NH1 ARG A 195       7.371  -4.873  12.442  1.00 76.95           N  
ATOM   1566  NH2 ARG A 195       6.521  -5.599  10.441  1.00 76.95           N  
ATOM   1567  CZ  ARG A 195       6.915  -5.859  11.679  1.00 76.95           C  
ATOM   1568  N   LYS A 196       7.555 -11.042  17.716  1.00 81.35           N  
ATOM   1569  CA  LYS A 196       8.228 -11.387  18.965  1.00 81.35           C  
ATOM   1570  C   LYS A 196       8.353 -12.899  19.123  1.00 81.35           C  
ATOM   1571  CB  LYS A 196       7.478 -10.795  20.160  1.00 81.35           C  
ATOM   1572  O   LYS A 196       9.380 -13.398  19.587  1.00 81.35           O  
ATOM   1573  CG  LYS A 196       7.617  -9.286  20.292  1.00 81.35           C  
ATOM   1574  CD  LYS A 196       6.879  -8.762  21.518  1.00 81.35           C  
ATOM   1575  CE  LYS A 196       6.936  -7.242  21.598  1.00 81.35           C  
ATOM   1576  NZ  LYS A 196       6.136  -6.718  22.745  1.00 81.35           N  
ATOM   1577  N   ALA A 197       7.349 -13.497  18.746  1.00 78.66           N  
ATOM   1578  CA  ALA A 197       7.344 -14.956  18.822  1.00 78.66           C  
ATOM   1579  C   ALA A 197       8.387 -15.557  17.884  1.00 78.66           C  
ATOM   1580  CB  ALA A 197       5.958 -15.501  18.490  1.00 78.66           C  
ATOM   1581  O   ALA A 197       9.070 -16.520  18.241  1.00 78.66           O  
ATOM   1582  N   CYS A 198       8.484 -15.023  16.694  1.00 74.46           N  
ATOM   1583  CA  CYS A 198       9.458 -15.500  15.719  1.00 74.46           C  
ATOM   1584  C   CYS A 198      10.881 -15.228  16.192  1.00 74.46           C  
ATOM   1585  CB  CYS A 198       9.227 -14.836  14.362  1.00 74.46           C  
ATOM   1586  O   CYS A 198      11.773 -16.055  15.996  1.00 74.46           O  
ATOM   1587  SG  CYS A 198      10.132 -15.614  13.007  1.00 74.46           S  
ATOM   1588  N   GLU A 199      11.150 -14.052  16.829  1.00 79.91           N  
ATOM   1589  CA  GLU A 199      12.455 -13.690  17.374  1.00 79.91           C  
ATOM   1590  C   GLU A 199      12.857 -14.625  18.511  1.00 79.91           C  
ATOM   1591  CB  GLU A 199      12.451 -12.239  17.862  1.00 79.91           C  
ATOM   1592  O   GLU A 199      14.023 -15.009  18.623  1.00 79.91           O  
ATOM   1593  CG  GLU A 199      12.583 -11.214  16.744  1.00 79.91           C  
ATOM   1594  CD  GLU A 199      12.429  -9.780  17.224  1.00 79.91           C  
ATOM   1595  OE1 GLU A 199      12.411  -8.856  16.380  1.00 79.91           O  
ATOM   1596  OE2 GLU A 199      12.325  -9.579  18.455  1.00 79.91           O  
ATOM   1597  N   GLU A 200      11.917 -14.915  19.298  1.00 79.06           N  
ATOM   1598  CA  GLU A 200      12.163 -15.833  20.406  1.00 79.06           C  
ATOM   1599  C   GLU A 200      12.522 -17.227  19.899  1.00 79.06           C  
ATOM   1600  CB  GLU A 200      10.942 -15.906  21.326  1.00 79.06           C  
ATOM   1601  O   GLU A 200      13.380 -17.900  20.473  1.00 79.06           O  
ATOM   1602  CG  GLU A 200      11.274 -16.293  22.760  1.00 79.06           C  
ATOM   1603  CD  GLU A 200      10.087 -16.177  23.703  1.00 79.06           C  
ATOM   1604  OE1 GLU A 200      10.202 -16.597  24.877  1.00 79.06           O  
ATOM   1605  OE2 GLU A 200       9.034 -15.664  23.264  1.00 79.06           O  
ATOM   1606  N   LYS A 201      11.915 -17.635  18.868  1.00 75.37           N  
ATOM   1607  CA  LYS A 201      12.198 -18.921  18.237  1.00 75.37           C  
ATOM   1608  C   LYS A 201      13.584 -18.928  17.599  1.00 75.37           C  
ATOM   1609  CB  LYS A 201      11.136 -19.249  17.186  1.00 75.37           C  
ATOM   1610  O   LYS A 201      14.278 -19.946  17.619  1.00 75.37           O  
ATOM   1611  CG  LYS A 201       9.781 -19.621  17.771  1.00 75.37           C  
ATOM   1612  CD  LYS A 201       8.801 -20.045  16.685  1.00 75.37           C  
ATOM   1613  CE  LYS A 201       7.440 -20.402  17.267  1.00 75.37           C  
ATOM   1614  NZ  LYS A 201       6.439 -20.692  16.197  1.00 75.37           N  
ATOM   1615  N   LYS A 202      14.014 -17.887  17.012  1.00 74.35           N  
ATOM   1616  CA  LYS A 202      15.335 -17.727  16.411  1.00 74.35           C  
ATOM   1617  C   LYS A 202      16.426 -17.708  17.477  1.00 74.35           C  
ATOM   1618  CB  LYS A 202      15.393 -16.445  15.578  1.00 74.35           C  
ATOM   1619  O   LYS A 202      17.513 -18.253  17.270  1.00 74.35           O  
ATOM   1620  CG  LYS A 202      16.596 -16.364  14.650  1.00 74.35           C  
ATOM   1621  CD  LYS A 202      16.498 -15.168  13.711  1.00 74.35           C  
ATOM   1622  CE  LYS A 202      17.727 -15.054  12.820  1.00 74.35           C  
ATOM   1623  NZ  LYS A 202      17.552 -14.011  11.766  1.00 74.35           N  
ATOM   1624  N   LYS A 203      16.190 -17.117  18.655  1.00 70.15           N  
ATOM   1625  CA  LYS A 203      17.110 -17.111  19.788  1.00 70.15           C  
ATOM   1626  C   LYS A 203      17.282 -18.513  20.364  1.00 70.15           C  
ATOM   1627  CB  LYS A 203      16.618 -16.154  20.875  1.00 70.15           C  
ATOM   1628  O   LYS A 203      18.380 -18.890  20.780  1.00 70.15           O  
ATOM   1629  CG  LYS A 203      17.675 -15.796  21.909  1.00 70.15           C  
ATOM   1630  CD  LYS A 203      17.169 -14.739  22.882  1.00 70.15           C  
ATOM   1631  CE  LYS A 203      18.201 -14.428  23.958  1.00 70.15           C  
ATOM   1632  NZ  LYS A 203      17.582 -13.765  25.144  1.00 70.15           N  
ATOM   1633  N   HIS A 204      16.217 -19.321  20.336  1.00 63.49           N  
ATOM   1634  CA  HIS A 204      16.267 -20.680  20.862  1.00 63.49           C  
ATOM   1635  C   HIS A 204      16.922 -21.632  19.867  1.00 63.49           C  
ATOM   1636  CB  HIS A 204      14.862 -21.172  21.213  1.00 63.49           C  
ATOM   1637  O   HIS A 204      17.553 -22.615  20.263  1.00 63.49           O  
ATOM   1638  CG  HIS A 204      14.848 -22.301  22.193  1.00 63.49           C  
ATOM   1639  CD2 HIS A 204      15.009 -22.313  23.538  1.00 63.49           C  
ATOM   1640  ND1 HIS A 204      14.654 -23.612  21.815  1.00 63.49           N  
ATOM   1641  CE1 HIS A 204      14.694 -24.384  22.889  1.00 63.49           C  
ATOM   1642  NE2 HIS A 204      14.908 -23.620  23.947  1.00 63.49           N  
ATOM   1643  N   GLU A 205      17.031 -21.352  18.607  1.00 58.52           N  
ATOM   1644  CA  GLU A 205      17.658 -22.127  17.540  1.00 58.52           C  
ATOM   1645  C   GLU A 205      19.150 -21.823  17.440  1.00 58.52           C  
ATOM   1646  CB  GLU A 205      16.974 -21.849  16.199  1.00 58.52           C  
ATOM   1647  O   GLU A 205      19.947 -22.702  17.106  1.00 58.52           O  
ATOM   1648  CG  GLU A 205      15.697 -22.649  15.982  1.00 58.52           C  
ATOM   1649  CD  GLU A 205      15.025 -22.356  14.651  1.00 58.52           C  
ATOM   1650  OE1 GLU A 205      14.042 -23.049  14.302  1.00 58.52           O  
ATOM   1651  OE2 GLU A 205      15.485 -21.427  13.950  1.00 58.52           O  
ATOM   1652  N   ILE A 206      19.636 -20.678  17.843  1.00 57.69           N  
ATOM   1653  CA  ILE A 206      21.037 -20.273  17.891  1.00 57.69           C  
ATOM   1654  C   ILE A 206      21.686 -20.809  19.165  1.00 57.69           C  
ATOM   1655  CB  ILE A 206      21.184 -18.737  17.820  1.00 57.69           C  
ATOM   1656  O   ILE A 206      22.863 -21.177  19.163  1.00 57.69           O  
ATOM   1657  CG1 ILE A 206      20.559 -18.200  16.527  1.00 57.69           C  
ATOM   1658  CG2 ILE A 206      22.656 -18.330  17.927  1.00 57.69           C  
ATOM   1659  CD1 ILE A 206      20.421 -16.684  16.490  1.00 57.69           C  
ATOM   1660  N   GLU A 207      20.968 -21.271  20.246  1.00 54.96           N  
ATOM   1661  CA  GLU A 207      21.485 -21.829  21.492  1.00 54.96           C  
ATOM   1662  C   GLU A 207      21.523 -23.353  21.441  1.00 54.96           C  
ATOM   1663  CB  GLU A 207      20.641 -21.363  22.681  1.00 54.96           C  
ATOM   1664  O   GLU A 207      22.210 -23.990  22.243  1.00 54.96           O  
ATOM   1665  CG  GLU A 207      20.757 -19.873  22.972  1.00 54.96           C  
ATOM   1666  CD  GLU A 207      19.955 -19.435  24.187  1.00 54.96           C  
ATOM   1667  OE1 GLU A 207      20.120 -18.279  24.638  1.00 54.96           O  
ATOM   1668  OE2 GLU A 207      19.155 -20.254  24.691  1.00 54.96           O  
ATOM   1669  N   ALA A 208      21.023 -24.003  20.395  1.00 50.32           N  
ATOM   1670  CA  ALA A 208      21.028 -25.458  20.262  1.00 50.32           C  
ATOM   1671  C   ALA A 208      22.102 -25.915  19.280  1.00 50.32           C  
ATOM   1672  CB  ALA A 208      19.655 -25.955  19.815  1.00 50.32           C  
ATOM   1673  O   ALA A 208      22.419 -27.105  19.207  1.00 50.32           O  
ATOM   1674  N   ASP A 209      22.979 -25.001  18.725  1.00 49.46           N  
ATOM   1675  CA  ASP A 209      24.068 -25.417  17.847  1.00 49.46           C  
ATOM   1676  C   ASP A 209      25.425 -25.049  18.442  1.00 49.46           C  
ATOM   1677  CB  ASP A 209      23.912 -24.785  16.462  1.00 49.46           C  
ATOM   1678  O   ASP A 209      26.464 -25.260  17.812  1.00 49.46           O  
ATOM   1679  CG  ASP A 209      22.725 -25.333  15.690  1.00 49.46           C  
ATOM   1680  OD1 ASP A 209      22.656 -26.561  15.470  1.00 49.46           O  
ATOM   1681  OD2 ASP A 209      21.853 -24.529  15.296  1.00 49.46           O  
ATOM   1682  N   ASP A 210      25.608 -24.818  19.849  1.00 47.99           N  
ATOM   1683  CA  ASP A 210      26.952 -24.556  20.356  1.00 47.99           C  
ATOM   1684  C   ASP A 210      27.368 -25.609  21.380  1.00 47.99           C  
ATOM   1685  CB  ASP A 210      27.028 -23.159  20.977  1.00 47.99           C  
ATOM   1686  O   ASP A 210      27.535 -25.302  22.562  1.00 47.99           O  
ATOM   1687  CG  ASP A 210      27.802 -22.172  20.121  1.00 47.99           C  
ATOM   1688  OD1 ASP A 210      29.028 -22.344  19.949  1.00 47.99           O  
ATOM   1689  OD2 ASP A 210      27.181 -21.210  19.618  1.00 47.99           O  
ATOM   1690  N   GLU A 211      27.206 -27.026  21.216  1.00 52.24           N  
ATOM   1691  CA  GLU A 211      28.057 -27.925  21.990  1.00 52.24           C  
ATOM   1692  C   GLU A 211      28.965 -28.746  21.078  1.00 52.24           C  
ATOM   1693  CB  GLU A 211      27.207 -28.854  22.860  1.00 52.24           C  
ATOM   1694  O   GLU A 211      28.490 -29.603  20.329  1.00 52.24           O  
ATOM   1695  CG  GLU A 211      26.383 -28.128  23.913  1.00 52.24           C  
ATOM   1696  CD  GLU A 211      27.211 -27.637  25.089  1.00 52.24           C  
ATOM   1697  OE1 GLU A 211      26.935 -26.530  25.606  1.00 52.24           O  
ATOM   1698  OE2 GLU A 211      28.144 -28.364  25.497  1.00 52.24           O  
ATOM   1699  N   ASP A 212      29.869 -28.140  20.274  1.00 42.23           N  
ATOM   1700  CA  ASP A 212      31.174 -28.729  19.992  1.00 42.23           C  
ATOM   1701  C   ASP A 212      32.046 -27.771  19.184  1.00 42.23           C  
ATOM   1702  CB  ASP A 212      31.014 -30.054  19.244  1.00 42.23           C  
ATOM   1703  O   ASP A 212      31.700 -27.408  18.058  1.00 42.23           O  
ATOM   1704  CG  ASP A 212      31.197 -31.267  20.139  1.00 42.23           C  
ATOM   1705  OD1 ASP A 212      32.218 -31.347  20.857  1.00 42.23           O  
ATOM   1706  OD2 ASP A 212      30.315 -32.152  20.125  1.00 42.23           O  
ATOM   1707  N   ALA A 213      32.820 -26.770  19.776  1.00 37.55           N  
ATOM   1708  CA  ALA A 213      34.236 -26.419  19.865  1.00 37.55           C  
ATOM   1709  C   ALA A 213      34.524 -25.113  19.131  1.00 37.55           C  
ATOM   1710  CB  ALA A 213      35.099 -27.545  19.302  1.00 37.55           C  
ATOM   1711  O   ALA A 213      33.966 -24.858  18.062  1.00 37.55           O  
ATOM   1712  N   PRO A 214      35.885 -24.464  19.491  1.00 44.84           N  
ATOM   1713  CA  PRO A 214      36.526 -23.315  20.135  1.00 44.84           C  
ATOM   1714  C   PRO A 214      36.757 -22.152  19.172  1.00 44.84           C  
ATOM   1715  CB  PRO A 214      37.857 -23.886  20.631  1.00 44.84           C  
ATOM   1716  O   PRO A 214      36.521 -22.286  17.968  1.00 44.84           O  
ATOM   1717  CG  PRO A 214      38.253 -24.887  19.594  1.00 44.84           C  
ATOM   1718  CD  PRO A 214      37.129 -25.021  18.607  1.00 44.84           C  
ATOM   1719  N   SER A 215      36.521 -20.896  19.779  1.00 44.24           N  
ATOM   1720  CA  SER A 215      37.008 -19.534  19.976  1.00 44.24           C  
ATOM   1721  C   SER A 215      37.646 -18.987  18.703  1.00 44.24           C  
ATOM   1722  CB  SER A 215      38.018 -19.486  21.123  1.00 44.24           C  
ATOM   1723  O   SER A 215      38.468 -19.657  18.076  1.00 44.24           O  
ATOM   1724  OG  SER A 215      39.333 -19.710  20.646  1.00 44.24           O  
ATOM   1725  N   SER A 216      36.886 -18.097  18.087  1.00 37.33           N  
ATOM   1726  CA  SER A 216      37.487 -16.879  17.553  1.00 37.33           C  
ATOM   1727  C   SER A 216      36.421 -15.898  17.079  1.00 37.33           C  
ATOM   1728  CB  SER A 216      38.436 -17.210  16.401  1.00 37.33           C  
ATOM   1729  O   SER A 216      35.456 -16.292  16.420  1.00 37.33           O  
ATOM   1730  OG  SER A 216      37.874 -18.200  15.555  1.00 37.33           O  
ATOM   1731  N   SER A 217      36.165 -14.897  17.914  1.00 43.54           N  
ATOM   1732  CA  SER A 217      35.659 -13.533  17.802  1.00 43.54           C  
ATOM   1733  C   SER A 217      35.782 -13.013  16.373  1.00 43.54           C  
ATOM   1734  CB  SER A 217      36.408 -12.603  18.758  1.00 43.54           C  
ATOM   1735  O   SER A 217      36.799 -13.235  15.712  1.00 43.54           O  
ATOM   1736  OG  SER A 217      36.941 -13.330  19.851  1.00 43.54           O  
ATOM   1737  N   PRO A 218      34.845 -12.320  15.863  1.00 40.35           N  
ATOM   1738  CA  PRO A 218      35.014 -10.879  15.660  1.00 40.35           C  
ATOM   1739  C   PRO A 218      33.714 -10.100  15.847  1.00 40.35           C  
ATOM   1740  CB  PRO A 218      35.506 -10.782  14.214  1.00 40.35           C  
ATOM   1741  O   PRO A 218      32.636 -10.697  15.909  1.00 40.35           O  
ATOM   1742  CG  PRO A 218      34.818 -11.900  13.500  1.00 40.35           C  
ATOM   1743  CD  PRO A 218      34.062 -12.717  14.509  1.00 40.35           C  
ATOM   1744  N   SER A 219      33.787  -9.083  16.776  1.00 38.39           N  
ATOM   1745  CA  SER A 219      33.368  -7.698  16.965  1.00 38.39           C  
ATOM   1746  C   SER A 219      32.575  -7.192  15.765  1.00 38.39           C  
ATOM   1747  CB  SER A 219      34.582  -6.798  17.200  1.00 38.39           C  
ATOM   1748  O   SER A 219      33.068  -7.211  14.635  1.00 38.39           O  
ATOM   1749  OG  SER A 219      35.573  -7.021  16.211  1.00 38.39           O  
ATOM   1750  N   PHE A 220      31.157  -7.273  15.864  1.00 29.83           N  
ATOM   1751  CA  PHE A 220      30.350  -6.425  14.994  1.00 29.83           C  
ATOM   1752  C   PHE A 220      29.446  -5.512  15.814  1.00 29.83           C  
ATOM   1753  CB  PHE A 220      29.508  -7.279  14.041  1.00 29.83           C  
ATOM   1754  O   PHE A 220      28.806  -5.958  16.769  1.00 29.83           O  
ATOM   1755  CG  PHE A 220      29.465  -6.753  12.632  1.00 29.83           C  
ATOM   1756  CD1 PHE A 220      28.481  -5.854  12.239  1.00 29.83           C  
ATOM   1757  CD2 PHE A 220      30.411  -7.157  11.698  1.00 29.83           C  
ATOM   1758  CE1 PHE A 220      28.440  -5.365  10.936  1.00 29.83           C  
ATOM   1759  CE2 PHE A 220      30.376  -6.673  10.394  1.00 29.83           C  
ATOM   1760  CZ  PHE A 220      29.389  -5.778  10.014  1.00 29.83           C  
ATOM   1761  N   SER A 221      29.871  -4.303  16.065  1.00 31.08           N  
ATOM   1762  CA  SER A 221      29.362  -2.951  16.264  1.00 31.08           C  
ATOM   1763  C   SER A 221      27.904  -2.840  15.830  1.00 31.08           C  
ATOM   1764  CB  SER A 221      30.210  -1.939  15.492  1.00 31.08           C  
ATOM   1765  O   SER A 221      27.539  -3.285  14.740  1.00 31.08           O  
ATOM   1766  OG  SER A 221      30.746  -2.524  14.318  1.00 31.08           O  
ATOM   1767  N   SER A 222      26.958  -3.012  16.721  1.00 33.84           N  
ATOM   1768  CA  SER A 222      25.603  -2.537  16.977  1.00 33.84           C  
ATOM   1769  C   SER A 222      25.431  -1.090  16.528  1.00 33.84           C  
ATOM   1770  CB  SER A 222      25.263  -2.662  18.463  1.00 33.84           C  
ATOM   1771  O   SER A 222      26.209  -0.217  16.916  1.00 33.84           O  
ATOM   1772  OG  SER A 222      26.039  -3.678  19.073  1.00 33.84           O  
ATOM   1773  N   SER A 223      24.984  -0.939  15.295  1.00 32.24           N  
ATOM   1774  CA  SER A 223      24.429   0.358  14.922  1.00 32.24           C  
ATOM   1775  C   SER A 223      22.908   0.359  15.025  1.00 32.24           C  
ATOM   1776  CB  SER A 223      24.852   0.734  13.501  1.00 32.24           C  
ATOM   1777  O   SER A 223      22.255  -0.619  14.654  1.00 32.24           O  
ATOM   1778  OG  SER A 223      26.251   0.582  13.336  1.00 32.24           O  
ATOM   1779  N   SER A 224      22.292   0.966  16.066  1.00 32.31           N  
ATOM   1780  CA  SER A 224      21.422   2.038  16.539  1.00 32.31           C  
ATOM   1781  C   SER A 224      20.099   2.052  15.781  1.00 32.31           C  
ATOM   1782  CB  SER A 224      22.115   3.394  16.396  1.00 32.31           C  
ATOM   1783  O   SER A 224      20.084   2.030  14.548  1.00 32.31           O  
ATOM   1784  OG  SER A 224      23.512   3.269  16.599  1.00 32.31           O  
ATOM   1785  N   SER A 225      19.046   1.395  16.257  1.00 32.53           N  
ATOM   1786  CA  SER A 225      17.607   1.578  16.101  1.00 32.53           C  
ATOM   1787  C   SER A 225      17.170   2.958  16.581  1.00 32.53           C  
ATOM   1788  CB  SER A 225      16.842   0.497  16.867  1.00 32.53           C  
ATOM   1789  O   SER A 225      17.606   3.421  17.636  1.00 32.53           O  
ATOM   1790  OG  SER A 225      17.344   0.366  18.186  1.00 32.53           O  
ATOM   1791  N   SER A 226      17.213   3.941  15.718  1.00 29.80           N  
ATOM   1792  CA  SER A 226      16.518   5.224  15.706  1.00 29.80           C  
ATOM   1793  C   SER A 226      15.051   5.063  16.091  1.00 29.80           C  
ATOM   1794  CB  SER A 226      16.623   5.879  14.328  1.00 29.80           C  
ATOM   1795  O   SER A 226      14.371   4.161  15.598  1.00 29.80           O  
ATOM   1796  OG  SER A 226      16.495   4.911  13.301  1.00 29.80           O  
ATOM   1797  N   SER A 227      14.731   5.151  17.362  1.00 31.20           N  
ATOM   1798  CA  SER A 227      13.532   5.615  18.052  1.00 31.20           C  
ATOM   1799  C   SER A 227      13.009   6.911  17.441  1.00 31.20           C  
ATOM   1800  CB  SER A 227      13.815   5.821  19.540  1.00 31.20           C  
ATOM   1801  O   SER A 227      13.763   7.871  17.269  1.00 31.20           O  
ATOM   1802  OG  SER A 227      15.113   6.356  19.736  1.00 31.20           O  
ATOM   1803  N   LEU A 228      12.180   6.792  16.407  1.00 29.80           N  
ATOM   1804  CA  LEU A 228      11.383   7.933  15.972  1.00 29.80           C  
ATOM   1805  C   LEU A 228      10.244   8.204  16.950  1.00 29.80           C  
ATOM   1806  CB  LEU A 228      10.820   7.691  14.569  1.00 29.80           C  
ATOM   1807  O   LEU A 228       9.524   7.283  17.341  1.00 29.80           O  
ATOM   1808  CG  LEU A 228      11.845   7.529  13.446  1.00 29.80           C  
ATOM   1809  CD1 LEU A 228      11.207   6.850  12.239  1.00 29.80           C  
ATOM   1810  CD2 LEU A 228      12.431   8.882  13.057  1.00 29.80           C  
ATOM   1811  N   SER A 229      10.468   9.049  17.951  1.00 31.57           N  
ATOM   1812  CA  SER A 229       9.597   9.945  18.704  1.00 31.57           C  
ATOM   1813  C   SER A 229       8.661  10.713  17.777  1.00 31.57           C  
ATOM   1814  CB  SER A 229      10.426  10.928  19.533  1.00 31.57           C  
ATOM   1815  O   SER A 229       9.106  11.317  16.798  1.00 31.57           O  
ATOM   1816  OG  SER A 229      11.379  11.592  18.721  1.00 31.57           O  
ATOM   1817  N   SER A 230       7.498  10.156  17.516  1.00 32.20           N  
ATOM   1818  CA  SER A 230       6.380  10.867  16.906  1.00 32.20           C  
ATOM   1819  C   SER A 230       5.744  11.844  17.888  1.00 32.20           C  
ATOM   1820  CB  SER A 230       5.327   9.880  16.402  1.00 32.20           C  
ATOM   1821  O   SER A 230       5.509  11.501  19.049  1.00 32.20           O  
ATOM   1822  OG  SER A 230       5.905   8.935  15.517  1.00 32.20           O  
ATOM   1823  N   SER A 231       6.251  13.084  18.010  1.00 31.33           N  
ATOM   1824  CA  SER A 231       5.621  14.329  18.434  1.00 31.33           C  
ATOM   1825  C   SER A 231       4.175  14.408  17.955  1.00 31.33           C  
ATOM   1826  CB  SER A 231       6.406  15.533  17.912  1.00 31.33           C  
ATOM   1827  O   SER A 231       3.896  14.202  16.772  1.00 31.33           O  
ATOM   1828  OG  SER A 231       7.579  15.114  17.236  1.00 31.33           O  
ATOM   1829  N   SER A 232       3.284  13.929  18.792  1.00 34.54           N  
ATOM   1830  CA  SER A 232       1.879  14.004  19.179  1.00 34.54           C  
ATOM   1831  C   SER A 232       1.329  15.414  18.994  1.00 34.54           C  
ATOM   1832  CB  SER A 232       1.699  13.564  20.633  1.00 34.54           C  
ATOM   1833  O   SER A 232       1.884  16.377  19.527  1.00 34.54           O  
ATOM   1834  OG  SER A 232       0.381  13.092  20.856  1.00 34.54           O  
ATOM   1835  N   LEU A 233       0.903  15.760  17.801  1.00 35.99           N  
ATOM   1836  CA  LEU A 233      -0.165  16.749  17.711  1.00 35.99           C  
ATOM   1837  C   LEU A 233      -1.517  16.119  18.028  1.00 35.99           C  
ATOM   1838  CB  LEU A 233      -0.198  17.379  16.316  1.00 35.99           C  
ATOM   1839  O   LEU A 233      -1.844  15.048  17.511  1.00 35.99           O  
ATOM   1840  CG  LEU A 233       1.028  18.200  15.914  1.00 35.99           C  
ATOM   1841  CD1 LEU A 233       1.105  18.331  14.397  1.00 35.99           C  
ATOM   1842  CD2 LEU A 233       0.990  19.575  16.573  1.00 35.99           C  
ATOM   1843  N   SER A 234      -1.891  16.149  19.307  1.00 45.40           N  
ATOM   1844  CA  SER A 234      -3.042  16.066  20.201  1.00 45.40           C  
ATOM   1845  C   SER A 234      -4.330  16.451  19.481  1.00 45.40           C  
ATOM   1846  CB  SER A 234      -2.841  16.966  21.420  1.00 45.40           C  
ATOM   1847  O   SER A 234      -4.522  17.614  19.120  1.00 45.40           O  
ATOM   1848  OG  SER A 234      -3.930  16.848  22.318  1.00 45.40           O  
ATOM   1849  N   SER A 235      -4.755  15.564  18.503  1.00 44.01           N  
ATOM   1850  CA  SER A 235      -6.199  15.389  18.389  1.00 44.01           C  
ATOM   1851  C   SER A 235      -6.594  13.926  18.555  1.00 44.01           C  
ATOM   1852  CB  SER A 235      -6.698  15.911  17.041  1.00 44.01           C  
ATOM   1853  O   SER A 235      -5.931  13.034  18.021  1.00 44.01           O  
ATOM   1854  OG  SER A 235      -6.193  17.210  16.786  1.00 44.01           O  
ATOM   1855  N   SER A 236      -6.949  13.402  19.736  1.00 57.36           N  
ATOM   1856  CA  SER A 236      -7.233  12.056  20.222  1.00 57.36           C  
ATOM   1857  C   SER A 236      -8.305  11.377  19.376  1.00 57.36           C  
ATOM   1858  CB  SER A 236      -7.676  12.096  21.685  1.00 57.36           C  
ATOM   1859  O   SER A 236      -9.400  11.916  19.204  1.00 57.36           O  
ATOM   1860  OG  SER A 236      -6.638  12.594  22.512  1.00 57.36           O  
ATOM   1861  N   LEU A 237      -7.923  10.829  18.113  1.00 53.54           N  
ATOM   1862  CA  LEU A 237      -8.785   9.954  17.326  1.00 53.54           C  
ATOM   1863  C   LEU A 237      -9.072   8.657  18.074  1.00 53.54           C  
ATOM   1864  CB  LEU A 237      -8.141   9.645  15.972  1.00 53.54           C  
ATOM   1865  O   LEU A 237      -8.160   8.044  18.634  1.00 53.54           O  
ATOM   1866  CG  LEU A 237      -8.101  10.792  14.962  1.00 53.54           C  
ATOM   1867  CD1 LEU A 237      -7.081  10.499  13.867  1.00 53.54           C  
ATOM   1868  CD2 LEU A 237      -9.484  11.027  14.363  1.00 53.54           C  
ATOM   1869  N   THR A 238     -10.370   8.399  18.455  1.00 67.27           N  
ATOM   1870  CA  THR A 238     -10.791   7.150  19.080  1.00 67.27           C  
ATOM   1871  C   THR A 238     -11.487   6.245  18.067  1.00 67.27           C  
ATOM   1872  CB  THR A 238     -11.733   7.412  20.270  1.00 67.27           C  
ATOM   1873  O   THR A 238     -12.317   6.707  17.282  1.00 67.27           O  
ATOM   1874  CG2 THR A 238     -11.021   8.187  21.375  1.00 67.27           C  
ATOM   1875  OG1 THR A 238     -12.862   8.171  19.821  1.00 67.27           O  
ATOM   1876  N   VAL A 239     -10.861   4.985  17.860  1.00 64.54           N  
ATOM   1877  CA  VAL A 239     -11.410   4.007  16.927  1.00 64.54           C  
ATOM   1878  C   VAL A 239     -12.032   2.847  17.701  1.00 64.54           C  
ATOM   1879  CB  VAL A 239     -10.331   3.481  15.955  1.00 64.54           C  
ATOM   1880  O   VAL A 239     -11.428   2.324  18.640  1.00 64.54           O  
ATOM   1881  CG1 VAL A 239     -10.930   2.474  14.976  1.00 64.54           C  
ATOM   1882  CG2 VAL A 239      -9.681   4.641  15.203  1.00 64.54           C  
ATOM   1883  N   SER A 240     -13.347   2.603  17.472  1.00 69.17           N  
ATOM   1884  CA  SER A 240     -14.017   1.454  18.072  1.00 69.17           C  
ATOM   1885  C   SER A 240     -14.514   0.485  17.005  1.00 69.17           C  
ATOM   1886  CB  SER A 240     -15.188   1.911  18.943  1.00 69.17           C  
ATOM   1887  O   SER A 240     -14.930   0.904  15.923  1.00 69.17           O  
ATOM   1888  OG  SER A 240     -15.000   3.246  19.379  1.00 69.17           O  
ATOM   1889  N   PHE A 241     -14.186  -0.849  17.338  1.00 61.47           N  
ATOM   1890  CA  PHE A 241     -14.581  -1.918  16.429  1.00 61.47           C  
ATOM   1891  C   PHE A 241     -15.682  -2.773  17.045  1.00 61.47           C  
ATOM   1892  CB  PHE A 241     -13.375  -2.794  16.071  1.00 61.47           C  
ATOM   1893  O   PHE A 241     -15.604  -3.145  18.217  1.00 61.47           O  
ATOM   1894  CG  PHE A 241     -13.670  -3.835  15.026  1.00 61.47           C  
ATOM   1895  CD1 PHE A 241     -13.914  -5.154  15.388  1.00 61.47           C  
ATOM   1896  CD2 PHE A 241     -13.704  -3.495  13.680  1.00 61.47           C  
ATOM   1897  CE1 PHE A 241     -14.187  -6.120  14.423  1.00 61.47           C  
ATOM   1898  CE2 PHE A 241     -13.977  -4.454  12.709  1.00 61.47           C  
ATOM   1899  CZ  PHE A 241     -14.217  -5.767  13.083  1.00 61.47           C  
ATOM   1900  N   SER A 242     -16.799  -2.820  16.295  1.00 57.13           N  
ATOM   1901  CA  SER A 242     -17.848  -3.757  16.683  1.00 57.13           C  
ATOM   1902  C   SER A 242     -17.693  -5.091  15.961  1.00 57.13           C  
ATOM   1903  CB  SER A 242     -19.229  -3.168  16.391  1.00 57.13           C  
ATOM   1904  O   SER A 242     -17.670  -5.138  14.729  1.00 57.13           O  
ATOM   1905  OG  SER A 242     -20.220  -3.785  17.194  1.00 57.13           O  
ATOM   1906  N   SER A 243     -17.321  -6.216  16.713  1.00 47.62           N  
ATOM   1907  CA  SER A 243     -17.044  -7.576  16.262  1.00 47.62           C  
ATOM   1908  C   SER A 243     -18.277  -8.209  15.625  1.00 47.62           C  
ATOM   1909  CB  SER A 243     -16.562  -8.440  17.428  1.00 47.62           C  
ATOM   1910  O   SER A 243     -18.157  -9.053  14.734  1.00 47.62           O  
ATOM   1911  OG  SER A 243     -15.311  -7.981  17.910  1.00 47.62           O  
ATOM   1912  N   SER A 244     -19.436  -7.611  15.760  1.00 51.34           N  
ATOM   1913  CA  SER A 244     -20.694  -8.209  15.326  1.00 51.34           C  
ATOM   1914  C   SER A 244     -21.128  -7.660  13.971  1.00 51.34           C  
ATOM   1915  CB  SER A 244     -21.791  -7.960  16.361  1.00 51.34           C  
ATOM   1916  O   SER A 244     -21.699  -8.387  13.155  1.00 51.34           O  
ATOM   1917  OG  SER A 244     -21.798  -6.604  16.771  1.00 51.34           O  
ATOM   1918  N   SER A 245     -20.353  -6.515  13.442  1.00 54.80           N  
ATOM   1919  CA  SER A 245     -20.832  -5.902  12.208  1.00 54.80           C  
ATOM   1920  C   SER A 245     -19.674  -5.375  11.367  1.00 54.80           C  
ATOM   1921  CB  SER A 245     -21.807  -4.765  12.517  1.00 54.80           C  
ATOM   1922  O   SER A 245     -19.881  -4.879  10.258  1.00 54.80           O  
ATOM   1923  OG  SER A 245     -21.300  -3.934  13.547  1.00 54.80           O  
ATOM   1924  N   SER A 246     -18.353  -5.871  11.515  1.00 64.18           N  
ATOM   1925  CA  SER A 246     -17.207  -5.406  10.739  1.00 64.18           C  
ATOM   1926  C   SER A 246     -17.283  -3.904  10.486  1.00 64.18           C  
ATOM   1927  CB  SER A 246     -17.123  -6.153   9.407  1.00 64.18           C  
ATOM   1928  O   SER A 246     -16.839  -3.422   9.442  1.00 64.18           O  
ATOM   1929  OG  SER A 246     -16.800  -7.517   9.614  1.00 64.18           O  
ATOM   1930  N   ILE A 247     -17.969  -3.162  11.389  1.00 69.82           N  
ATOM   1931  CA  ILE A 247     -18.115  -1.715  11.264  1.00 69.82           C  
ATOM   1932  C   ILE A 247     -17.060  -1.015  12.117  1.00 69.82           C  
ATOM   1933  CB  ILE A 247     -19.531  -1.253  11.676  1.00 69.82           C  
ATOM   1934  O   ILE A 247     -16.826  -1.397  13.266  1.00 69.82           O  
ATOM   1935  CG1 ILE A 247     -20.588  -1.906  10.779  1.00 69.82           C  
ATOM   1936  CG2 ILE A 247     -19.636   0.274  11.625  1.00 69.82           C  
ATOM   1937  CD1 ILE A 247     -22.019  -1.694  11.254  1.00 69.82           C  
ATOM   1938  N   CYS A 248     -16.332  -0.162  11.407  1.00 68.98           N  
ATOM   1939  CA  CYS A 248     -15.357   0.693  12.074  1.00 68.98           C  
ATOM   1940  C   CYS A 248     -15.935   2.079  12.335  1.00 68.98           C  
ATOM   1941  CB  CYS A 248     -14.084   0.810  11.236  1.00 68.98           C  
ATOM   1942  O   CYS A 248     -16.565   2.669  11.456  1.00 68.98           O  
ATOM   1943  SG  CYS A 248     -12.780   1.779  12.025  1.00 68.98           S  
ATOM   1944  N   SER A 249     -15.846   2.539  13.669  1.00 70.99           N  
ATOM   1945  CA  SER A 249     -16.298   3.878  14.036  1.00 70.99           C  
ATOM   1946  C   SER A 249     -15.131   4.751  14.487  1.00 70.99           C  
ATOM   1947  CB  SER A 249     -17.348   3.804  15.145  1.00 70.99           C  
ATOM   1948  O   SER A 249     -14.294   4.316  15.281  1.00 70.99           O  
ATOM   1949  OG  SER A 249     -18.464   3.036  14.730  1.00 70.99           O  
ATOM   1950  N   VAL A 250     -14.991   5.861  13.797  1.00 73.00           N  
ATOM   1951  CA  VAL A 250     -13.910   6.780  14.135  1.00 73.00           C  
ATOM   1952  C   VAL A 250     -14.490   8.075  14.699  1.00 73.00           C  
ATOM   1953  CB  VAL A 250     -13.020   7.084  12.909  1.00 73.00           C  
ATOM   1954  O   VAL A 250     -15.458   8.616  14.159  1.00 73.00           O  
ATOM   1955  CG1 VAL A 250     -12.135   5.885  12.573  1.00 73.00           C  
ATOM   1956  CG2 VAL A 250     -13.881   7.470  11.708  1.00 73.00           C  
ATOM   1957  N   SER A 251     -14.033   8.443  15.932  1.00 70.05           N  
ATOM   1958  CA  SER A 251     -14.484   9.691  16.539  1.00 70.05           C  
ATOM   1959  C   SER A 251     -13.317  10.641  16.783  1.00 70.05           C  
ATOM   1960  CB  SER A 251     -15.211   9.414  17.856  1.00 70.05           C  
ATOM   1961  O   SER A 251     -12.220  10.207  17.142  1.00 70.05           O  
ATOM   1962  OG  SER A 251     -15.910   8.183  17.796  1.00 70.05           O  
ATOM   1963  N   LEU A 252     -13.456  11.904  16.436  1.00 61.34           N  
ATOM   1964  CA  LEU A 252     -12.428  12.914  16.663  1.00 61.34           C  
ATOM   1965  C   LEU A 252     -12.666  13.645  17.980  1.00 61.34           C  
ATOM   1966  CB  LEU A 252     -12.400  13.918  15.507  1.00 61.34           C  
ATOM   1967  O   LEU A 252     -13.779  14.102  18.250  1.00 61.34           O  
ATOM   1968  CG  LEU A 252     -11.823  13.412  14.184  1.00 61.34           C  
ATOM   1969  CD1 LEU A 252     -12.639  13.944  13.011  1.00 61.34           C  
ATOM   1970  CD2 LEU A 252     -10.358  13.816  14.050  1.00 61.34           C  
ATOM   1971  N   SER A 253     -11.785  13.308  19.062  1.00 56.59           N  
ATOM   1972  CA  SER A 253     -11.992  14.021  20.319  1.00 56.59           C  
ATOM   1973  C   SER A 253     -11.151  15.292  20.378  1.00 56.59           C  
ATOM   1974  CB  SER A 253     -11.655  13.121  21.508  1.00 56.59           C  
ATOM   1975  O   SER A 253     -10.035  15.330  19.854  1.00 56.59           O  
ATOM   1976  OG  SER A 253     -12.330  11.879  21.406  1.00 56.59           O  
ATOM   1977  N   SER A 254     -11.707  16.580  20.330  1.00 45.21           N  
ATOM   1978  CA  SER A 254     -11.108  17.893  20.546  1.00 45.21           C  
ATOM   1979  C   SER A 254     -10.233  17.903  21.795  1.00 45.21           C  
ATOM   1980  CB  SER A 254     -12.193  18.965  20.665  1.00 45.21           C  
ATOM   1981  O   SER A 254     -10.571  17.274  22.801  1.00 45.21           O  
ATOM   1982  OG  SER A 254     -12.620  19.392  19.383  1.00 45.21           O  
TER    1983      SER A 254                                                      
ENDMDL                                                                          
END                                                                             
