# Supplementary material for: Uncoupled evolution of the Polycomb system and deep origin of non-canonical PRC1
Source: Commun Biol. 2023 Nov 10;6:1144. doi: 10.1038/s42003-023-05501-x (PMC10638273; doi:10.1038/s42003-023-05501-x)
Supplement: Supplementary file 8 — Supplementary Data 5 [file 42003_2023_5501_MOESM8_ESM.zip › Supplementary Data 5/PCGF_putative_checks/PCGF_alphafold_remainedputative/BREMOT008734_PCGF_a3129.result/BREMOT008734_PCGF_a3129_unrelaxed_rank_2_model_3.pdb]

MODEL     1                                                                     
ATOM      1  N   PHE A   1       5.805  -0.587  13.573  1.00 32.50           N  
ATOM      2  CA  PHE A   1       6.251  -1.263  12.360  1.00 32.50           C  
ATOM      3  C   PHE A   1       7.424  -0.522  11.728  1.00 32.50           C  
ATOM      4  CB  PHE A   1       5.101  -1.381  11.355  1.00 32.50           C  
ATOM      5  O   PHE A   1       7.284   0.628  11.308  1.00 32.50           O  
ATOM      6  CG  PHE A   1       4.420  -2.723  11.367  1.00 32.50           C  
ATOM      7  CD1 PHE A   1       4.888  -3.763  10.573  1.00 32.50           C  
ATOM      8  CD2 PHE A   1       3.311  -2.945  12.173  1.00 32.50           C  
ATOM      9  CE1 PHE A   1       4.260  -5.006  10.582  1.00 32.50           C  
ATOM     10  CE2 PHE A   1       2.678  -4.184  12.188  1.00 32.50           C  
ATOM     11  CZ  PHE A   1       3.153  -5.213  11.391  1.00 32.50           C  
ATOM     12  N   ASP A   2       8.615  -0.438  12.417  1.00 32.02           N  
ATOM     13  CA  ASP A   2       9.705   0.008  11.555  1.00 32.02           C  
ATOM     14  C   ASP A   2      10.428  -1.180  10.924  1.00 32.02           C  
ATOM     15  CB  ASP A   2      10.695   0.868  12.343  1.00 32.02           C  
ATOM     16  O   ASP A   2      11.248  -1.831  11.574  1.00 32.02           O  
ATOM     17  CG  ASP A   2      11.134   2.110  11.588  1.00 32.02           C  
ATOM     18  OD1 ASP A   2      10.937   2.176  10.355  1.00 32.02           O  
ATOM     19  OD2 ASP A   2      11.684   3.030  12.230  1.00 32.02           O  
ATOM     20  N   LEU A   3       9.800  -2.012  10.093  1.00 34.21           N  
ATOM     21  CA  LEU A   3      10.568  -2.813   9.146  1.00 34.21           C  
ATOM     22  C   LEU A   3      11.208  -1.929   8.081  1.00 34.21           C  
ATOM     23  CB  LEU A   3       9.673  -3.864   8.484  1.00 34.21           C  
ATOM     24  O   LEU A   3      11.145  -2.241   6.890  1.00 34.21           O  
ATOM     25  CG  LEU A   3       9.337  -5.096   9.326  1.00 34.21           C  
ATOM     26  CD1 LEU A   3       8.026  -5.718   8.856  1.00 34.21           C  
ATOM     27  CD2 LEU A   3      10.471  -6.114   9.261  1.00 34.21           C  
ATOM     28  N   ARG A   4      11.706  -0.702   8.475  1.00 42.45           N  
ATOM     29  CA  ARG A   4      12.508   0.101   7.558  1.00 42.45           C  
ATOM     30  C   ARG A   4      13.777  -0.640   7.148  1.00 42.45           C  
ATOM     31  CB  ARG A   4      12.868   1.445   8.193  1.00 42.45           C  
ATOM     32  O   ARG A   4      14.516  -0.180   6.275  1.00 42.45           O  
ATOM     33  CG  ARG A   4      11.715   2.435   8.235  1.00 42.45           C  
ATOM     34  CD  ARG A   4      12.165   3.805   8.724  1.00 42.45           C  
ATOM     35  NE  ARG A   4      11.836   4.009  10.132  1.00 42.45           N  
ATOM     36  NH1 ARG A   4      12.391   6.252  10.150  1.00 42.45           N  
ATOM     37  NH2 ARG A   4      11.623   5.241  12.058  1.00 42.45           N  
ATOM     38  CZ  ARG A   4      11.951   5.167  10.777  1.00 42.45           C  
ATOM     39  N   ILE A   5      13.749  -1.940   6.577  1.00 36.32           N  
ATOM     40  CA  ILE A   5      15.028  -2.241   5.945  1.00 36.32           C  
ATOM     41  C   ILE A   5      14.851  -3.374   4.936  1.00 36.32           C  
ATOM     42  CB  ILE A   5      16.101  -2.618   6.991  1.00 36.32           C  
ATOM     43  O   ILE A   5      14.632  -4.526   5.319  1.00 36.32           O  
ATOM     44  CG1 ILE A   5      16.299  -1.472   7.989  1.00 36.32           C  
ATOM     45  CG2 ILE A   5      17.421  -2.981   6.304  1.00 36.32           C  
ATOM     46  CD1 ILE A   5      17.223  -1.814   9.150  1.00 36.32           C  
ATOM     47  N   MET A   6      14.061  -3.238   4.020  1.00 33.53           N  
ATOM     48  CA  MET A   6      14.838  -3.819   2.929  1.00 33.53           C  
ATOM     49  C   MET A   6      15.234  -2.751   1.915  1.00 33.53           C  
ATOM     50  CB  MET A   6      14.046  -4.930   2.237  1.00 33.53           C  
ATOM     51  O   MET A   6      14.403  -1.938   1.506  1.00 33.53           O  
ATOM     52  CG  MET A   6      13.834  -6.162   3.101  1.00 33.53           C  
ATOM     53  SD  MET A   6      12.902  -7.481   2.229  1.00 33.53           S  
ATOM     54  CE  MET A   6      13.898  -7.632   0.720  1.00 33.53           C  
ATOM     55  N   GLU A   7      16.067  -1.790   2.243  1.00 36.89           N  
ATOM     56  CA  GLU A   7      16.938  -1.098   1.298  1.00 36.89           C  
ATOM     57  C   GLU A   7      16.578  -1.448  -0.143  1.00 36.89           C  
ATOM     58  CB  GLU A   7      18.406  -1.438   1.571  1.00 36.89           C  
ATOM     59  O   GLU A   7      16.754  -2.590  -0.572  1.00 36.89           O  
ATOM     60  CG  GLU A   7      19.063  -0.538   2.607  1.00 36.89           C  
ATOM     61  CD  GLU A   7      20.511  -0.906   2.890  1.00 36.89           C  
ATOM     62  OE1 GLU A   7      21.172  -0.202   3.686  1.00 36.89           O  
ATOM     63  OE2 GLU A   7      20.988  -1.907   2.309  1.00 36.89           O  
ATOM     64  N   VAL A   8      15.375  -1.243  -0.591  1.00 43.47           N  
ATOM     65  CA  VAL A   8      14.999  -1.023  -1.984  1.00 43.47           C  
ATOM     66  C   VAL A   8      16.249  -1.005  -2.860  1.00 43.47           C  
ATOM     67  CB  VAL A   8      14.207   0.293  -2.157  1.00 43.47           C  
ATOM     68  O   VAL A   8      16.235  -1.516  -3.983  1.00 43.47           O  
ATOM     69  CG1 VAL A   8      13.860   0.525  -3.626  1.00 43.47           C  
ATOM     70  CG2 VAL A   8      12.941   0.269  -1.302  1.00 43.47           C  
ATOM     71  N   GLU A   9      17.526  -0.976  -2.215  1.00 39.25           N  
ATOM     72  CA  GLU A   9      18.690  -1.018  -3.095  1.00 39.25           C  
ATOM     73  C   GLU A   9      19.192  -2.447  -3.279  1.00 39.25           C  
ATOM     74  CB  GLU A   9      19.812  -0.133  -2.546  1.00 39.25           C  
ATOM     75  O   GLU A   9      19.633  -2.821  -4.368  1.00 39.25           O  
ATOM     76  CG  GLU A   9      19.592   1.355  -2.778  1.00 39.25           C  
ATOM     77  CD  GLU A   9      20.749   2.215  -2.295  1.00 39.25           C  
ATOM     78  OE1 GLU A   9      20.762   3.433  -2.585  1.00 39.25           O  
ATOM     79  OE2 GLU A   9      21.650   1.667  -1.622  1.00 39.25           O  
ATOM     80  N   GLN A  10      18.888  -3.384  -2.271  1.00 37.54           N  
ATOM     81  CA  GLN A  10      19.414  -4.738  -2.404  1.00 37.54           C  
ATOM     82  C   GLN A  10      18.484  -5.609  -3.245  1.00 37.54           C  
ATOM     83  CB  GLN A  10      19.624  -5.371  -1.028  1.00 37.54           C  
ATOM     84  O   GLN A  10      18.932  -6.555  -3.897  1.00 37.54           O  
ATOM     85  CG  GLN A  10      20.767  -4.753  -0.235  1.00 37.54           C  
ATOM     86  CD  GLN A  10      20.965  -5.409   1.119  1.00 37.54           C  
ATOM     87  NE2 GLN A  10      21.905  -4.887   1.899  1.00 37.54           N  
ATOM     88  OE1 GLN A  10      20.278  -6.377   1.461  1.00 37.54           O  
ATOM     89  N   VAL A  11      17.197  -5.080  -3.443  1.00 46.08           N  
ATOM     90  CA  VAL A  11      16.239  -5.844  -4.236  1.00 46.08           C  
ATOM     91  C   VAL A  11      16.534  -5.659  -5.723  1.00 46.08           C  
ATOM     92  CB  VAL A  11      14.784  -5.425  -3.926  1.00 46.08           C  
ATOM     93  O   VAL A  11      16.432  -6.607  -6.505  1.00 46.08           O  
ATOM     94  CG1 VAL A  11      13.796  -6.270  -4.728  1.00 46.08           C  
ATOM     95  CG2 VAL A  11      14.503  -5.546  -2.429  1.00 46.08           C  
ATOM     96  N   SER A  12      17.032  -4.333  -6.057  1.00 47.53           N  
ATOM     97  CA  SER A  12      17.455  -4.100  -7.434  1.00 47.53           C  
ATOM     98  C   SER A  12      18.682  -4.936  -7.784  1.00 47.53           C  
ATOM     99  CB  SER A  12      17.757  -2.618  -7.659  1.00 47.53           C  
ATOM    100  O   SER A  12      18.784  -5.464  -8.893  1.00 47.53           O  
ATOM    101  OG  SER A  12      18.754  -2.165  -6.760  1.00 47.53           O  
ATOM    102  N   ASP A  13      19.542  -5.170  -6.662  1.00 42.53           N  
ATOM    103  CA  ASP A  13      20.762  -5.918  -6.945  1.00 42.53           C  
ATOM    104  C   ASP A  13      20.473  -7.412  -7.076  1.00 42.53           C  
ATOM    105  CB  ASP A  13      21.805  -5.678  -5.852  1.00 42.53           C  
ATOM    106  O   ASP A  13      21.086  -8.099  -7.895  1.00 42.53           O  
ATOM    107  CG  ASP A  13      22.356  -4.263  -5.858  1.00 42.53           C  
ATOM    108  OD1 ASP A  13      22.335  -3.605  -6.921  1.00 42.53           O  
ATOM    109  OD2 ASP A  13      22.817  -3.803  -4.792  1.00 42.53           O  
ATOM    110  N   ALA A  14      19.438  -7.867  -6.312  1.00 40.12           N  
ATOM    111  CA  ALA A  14      19.119  -9.292  -6.363  1.00 40.12           C  
ATOM    112  C   ALA A  14      18.355  -9.638  -7.637  1.00 40.12           C  
ATOM    113  CB  ALA A  14      18.311  -9.700  -5.133  1.00 40.12           C  
ATOM    114  O   ALA A  14      18.527 -10.723  -8.197  1.00 40.12           O  
ATOM    115  N   LEU A  15      17.598  -8.636  -8.245  1.00 45.90           N  
ATOM    116  CA  LEU A  15      16.864  -8.872  -9.483  1.00 45.90           C  
ATOM    117  C   LEU A  15      17.783  -8.746 -10.693  1.00 45.90           C  
ATOM    118  CB  LEU A  15      15.696  -7.891  -9.609  1.00 45.90           C  
ATOM    119  O   LEU A  15      17.605  -9.451 -11.689  1.00 45.90           O  
ATOM    120  CG  LEU A  15      14.507  -8.128  -8.677  1.00 45.90           C  
ATOM    121  CD1 LEU A  15      13.518  -6.970  -8.774  1.00 45.90           C  
ATOM    122  CD2 LEU A  15      13.823  -9.450  -9.007  1.00 45.90           C  
ATOM    123  N   ASN A  16      18.818  -7.859 -10.457  1.00 48.92           N  
ATOM    124  CA  ASN A  16      19.758  -7.726 -11.564  1.00 48.92           C  
ATOM    125  C   ASN A  16      20.671  -8.944 -11.673  1.00 48.92           C  
ATOM    126  CB  ASN A  16      20.590  -6.451 -11.413  1.00 48.92           C  
ATOM    127  O   ASN A  16      21.070  -9.330 -12.774  1.00 48.92           O  
ATOM    128  CG  ASN A  16      19.823  -5.204 -11.807  1.00 48.92           C  
ATOM    129  ND2 ASN A  16      20.281  -4.052 -11.332  1.00 48.92           N  
ATOM    130  OD1 ASN A  16      18.827  -5.275 -12.531  1.00 48.92           O  
ATOM    131  N   LYS A  17      20.868  -9.664 -10.581  1.00 48.45           N  
ATOM    132  CA  LYS A  17      21.735 -10.837 -10.636  1.00 48.45           C  
ATOM    133  C   LYS A  17      20.993 -12.042 -11.208  1.00 48.45           C  
ATOM    134  CB  LYS A  17      22.279 -11.168  -9.245  1.00 48.45           C  
ATOM    135  O   LYS A  17      21.584 -12.866 -11.909  1.00 48.45           O  
ATOM    136  CG  LYS A  17      23.322 -10.184  -8.739  1.00 48.45           C  
ATOM    137  CD  LYS A  17      23.746 -10.504  -7.311  1.00 48.45           C  
ATOM    138  CE  LYS A  17      24.725  -9.470  -6.772  1.00 48.45           C  
ATOM    139  NZ  LYS A  17      24.911  -9.599  -5.295  1.00 48.45           N  
ATOM    140  N   ASP A  18      19.649 -12.037 -11.062  1.00 49.45           N  
ATOM    141  CA  ASP A  18      18.906 -13.171 -11.604  1.00 49.45           C  
ATOM    142  C   ASP A  18      18.631 -12.986 -13.094  1.00 49.45           C  
ATOM    143  CB  ASP A  18      17.590 -13.362 -10.846  1.00 49.45           C  
ATOM    144  O   ASP A  18      18.577 -13.961 -13.847  1.00 49.45           O  
ATOM    145  CG  ASP A  18      17.755 -14.161  -9.565  1.00 49.45           C  
ATOM    146  OD1 ASP A  18      18.770 -14.876  -9.418  1.00 49.45           O  
ATOM    147  OD2 ASP A  18      16.860 -14.077  -8.696  1.00 49.45           O  
ATOM    148  N   ALA A  19      18.487 -11.636 -13.506  1.00 47.97           N  
ATOM    149  CA  ALA A  19      18.346 -11.427 -14.944  1.00 47.97           C  
ATOM    150  C   ALA A  19      19.624 -11.814 -15.683  1.00 47.97           C  
ATOM    151  CB  ALA A  19      17.985  -9.972 -15.237  1.00 47.97           C  
ATOM    152  O   ALA A  19      19.569 -12.332 -16.801  1.00 47.97           O  
ATOM    153  N   THR A  20      20.808 -11.745 -14.925  1.00 48.84           N  
ATOM    154  CA  THR A  20      22.053 -12.142 -15.574  1.00 48.84           C  
ATOM    155  C   THR A  20      22.231 -13.657 -15.523  1.00 48.84           C  
ATOM    156  CB  THR A  20      23.267 -11.457 -14.921  1.00 48.84           C  
ATOM    157  O   THR A  20      22.739 -14.260 -16.470  1.00 48.84           O  
ATOM    158  CG2 THR A  20      23.408 -10.015 -15.397  1.00 48.84           C  
ATOM    159  OG1 THR A  20      23.104 -11.465 -13.497  1.00 48.84           O  
ATOM    160  N   VAL A  21      21.581 -14.295 -14.463  1.00 50.22           N  
ATOM    161  CA  VAL A  21      21.790 -15.737 -14.379  1.00 50.22           C  
ATOM    162  C   VAL A  21      20.813 -16.455 -15.308  1.00 50.22           C  
ATOM    163  CB  VAL A  21      21.625 -16.251 -12.931  1.00 50.22           C  
ATOM    164  O   VAL A  21      21.175 -17.438 -15.959  1.00 50.22           O  
ATOM    165  CG1 VAL A  21      21.738 -17.774 -12.883  1.00 50.22           C  
ATOM    166  CG2 VAL A  21      22.663 -15.606 -12.015  1.00 50.22           C  
ATOM    167  N   GLU A  22      19.665 -15.801 -15.632  1.00 49.38           N  
ATOM    168  CA  GLU A  22      18.717 -16.408 -16.561  1.00 49.38           C  
ATOM    169  C   GLU A  22      19.118 -16.145 -18.010  1.00 49.38           C  
ATOM    170  CB  GLU A  22      17.302 -15.883 -16.304  1.00 49.38           C  
ATOM    171  O   GLU A  22      18.908 -16.991 -18.881  1.00 49.38           O  
ATOM    172  CG  GLU A  22      16.646 -16.467 -15.061  1.00 49.38           C  
ATOM    173  CD  GLU A  22      15.202 -16.028 -14.882  1.00 49.38           C  
ATOM    174  OE1 GLU A  22      14.485 -16.623 -14.045  1.00 49.38           O  
ATOM    175  OE2 GLU A  22      14.782 -15.081 -15.584  1.00 49.38           O  
ATOM    176  N   ALA A  23      19.900 -15.024 -18.235  1.00 43.55           N  
ATOM    177  CA  ALA A  23      20.391 -14.743 -19.582  1.00 43.55           C  
ATOM    178  C   ALA A  23      21.606 -15.605 -19.913  1.00 43.55           C  
ATOM    179  CB  ALA A  23      20.737 -13.263 -19.725  1.00 43.55           C  
ATOM    180  O   ALA A  23      21.787 -16.020 -21.060  1.00 43.55           O  
ATOM    181  N   GLN A  24      22.268 -16.156 -18.848  1.00 48.33           N  
ATOM    182  CA  GLN A  24      23.413 -17.013 -19.138  1.00 48.33           C  
ATOM    183  C   GLN A  24      22.995 -18.479 -19.220  1.00 48.33           C  
ATOM    184  CB  GLN A  24      24.500 -16.835 -18.077  1.00 48.33           C  
ATOM    185  O   GLN A  24      23.582 -19.256 -19.976  1.00 48.33           O  
ATOM    186  CG  GLN A  24      25.262 -15.522 -18.192  1.00 48.33           C  
ATOM    187  CD  GLN A  24      26.301 -15.349 -17.100  1.00 48.33           C  
ATOM    188  NE2 GLN A  24      27.394 -14.667 -17.424  1.00 48.33           N  
ATOM    189  OE1 GLN A  24      26.122 -15.824 -15.974  1.00 48.33           O  
ATOM    190  N   GLN A  25      21.777 -18.766 -18.753  1.00 48.84           N  
ATOM    191  CA  GLN A  25      21.307 -20.144 -18.860  1.00 48.84           C  
ATOM    192  C   GLN A  25      20.516 -20.356 -20.148  1.00 48.84           C  
ATOM    193  CB  GLN A  25      20.449 -20.515 -17.650  1.00 48.84           C  
ATOM    194  O   GLN A  25      20.550 -21.440 -20.733  1.00 48.84           O  
ATOM    195  CG  GLN A  25      20.401 -22.010 -17.365  1.00 48.84           C  
ATOM    196  CD  GLN A  25      20.298 -22.323 -15.884  1.00 48.84           C  
ATOM    197  NE2 GLN A  25      20.393 -23.603 -15.541  1.00 48.84           N  
ATOM    198  OE1 GLN A  25      20.135 -21.421 -15.056  1.00 48.84           O  
ATOM    199  N   GLN A  26      20.146 -19.238 -20.818  1.00 48.12           N  
ATOM    200  CA  GLN A  26      19.386 -19.407 -22.051  1.00 48.12           C  
ATOM    201  C   GLN A  26      20.302 -19.371 -23.271  1.00 48.12           C  
ATOM    202  CB  GLN A  26      18.309 -18.327 -22.171  1.00 48.12           C  
ATOM    203  O   GLN A  26      19.926 -19.835 -24.350  1.00 48.12           O  
ATOM    204  CG  GLN A  26      17.092 -18.571 -21.289  1.00 48.12           C  
ATOM    205  CD  GLN A  26      16.066 -17.458 -21.384  1.00 48.12           C  
ATOM    206  NE2 GLN A  26      14.846 -17.736 -20.936  1.00 48.12           N  
ATOM    207  OE1 GLN A  26      16.366 -16.357 -21.857  1.00 48.12           O  
ATOM    208  N   ASN A  27      21.636 -19.151 -23.067  1.00 44.50           N  
ATOM    209  CA  ASN A  27      22.573 -19.253 -24.181  1.00 44.50           C  
ATOM    210  C   ASN A  27      23.219 -20.634 -24.245  1.00 44.50           C  
ATOM    211  CB  ASN A  27      23.648 -18.168 -24.079  1.00 44.50           C  
ATOM    212  O   ASN A  27      23.728 -21.038 -25.292  1.00 44.50           O  
ATOM    213  CG  ASN A  27      24.127 -17.692 -25.436  1.00 44.50           C  
ATOM    214  ND2 ASN A  27      25.010 -16.700 -25.438  1.00 44.50           N  
ATOM    215  OD1 ASN A  27      23.706 -18.210 -26.474  1.00 44.50           O  
ATOM    216  N   SER A  28      22.773 -21.548 -23.382  1.00 50.07           N  
ATOM    217  CA  SER A  28      23.262 -22.903 -23.615  1.00 50.07           C  
ATOM    218  C   SER A  28      22.109 -23.881 -23.811  1.00 50.07           C  
ATOM    219  CB  SER A  28      24.139 -23.364 -22.450  1.00 50.07           C  
ATOM    220  O   SER A  28      22.297 -24.970 -24.357  1.00 50.07           O  
ATOM    221  OG  SER A  28      23.502 -23.113 -21.210  1.00 50.07           O  
ATOM    222  N   LYS A  29      20.926 -23.408 -24.149  1.00 42.77           N  
ATOM    223  CA  LYS A  29      20.029 -24.514 -24.471  1.00 42.77           C  
ATOM    224  C   LYS A  29      19.201 -24.206 -25.715  1.00 42.77           C  
ATOM    225  CB  LYS A  29      19.105 -24.817 -23.290  1.00 42.77           C  
ATOM    226  O   LYS A  29      18.027 -24.573 -25.793  1.00 42.77           O  
ATOM    227  CG  LYS A  29      19.028 -26.293 -22.927  1.00 42.77           C  
ATOM    228  CD  LYS A  29      18.138 -26.525 -21.713  1.00 42.77           C  
ATOM    229  CE  LYS A  29      18.076 -27.999 -21.337  1.00 42.77           C  
ATOM    230  NZ  LYS A  29      17.387 -28.209 -20.029  1.00 42.77           N  
ATOM    231  N   GLU A  30      19.743 -23.379 -26.688  1.00 44.96           N  
ATOM    232  CA  GLU A  30      19.166 -23.375 -28.029  1.00 44.96           C  
ATOM    233  C   GLU A  30      19.777 -24.472 -28.896  1.00 44.96           C  
ATOM    234  CB  GLU A  30      19.359 -22.010 -28.694  1.00 44.96           C  
ATOM    235  O   GLU A  30      20.960 -24.414 -29.237  1.00 44.96           O  
ATOM    236  CG  GLU A  30      18.366 -20.954 -28.230  1.00 44.96           C  
ATOM    237  CD  GLU A  30      18.548 -19.614 -28.924  1.00 44.96           C  
ATOM    238  OE1 GLU A  30      17.704 -18.710 -28.728  1.00 44.96           O  
ATOM    239  OE2 GLU A  30      19.541 -19.467 -29.670  1.00 44.96           O  
ATOM    240  N   LYS A  31      19.680 -25.754 -28.411  1.00 41.34           N  
ATOM    241  CA  LYS A  31      19.804 -26.874 -29.341  1.00 41.34           C  
ATOM    242  C   LYS A  31      18.839 -27.999 -28.978  1.00 41.34           C  
ATOM    243  CB  LYS A  31      21.240 -27.400 -29.359  1.00 41.34           C  
ATOM    244  O   LYS A  31      18.807 -28.451 -27.831  1.00 41.34           O  
ATOM    245  CG  LYS A  31      21.688 -27.930 -30.713  1.00 41.34           C  
ATOM    246  CD  LYS A  31      23.138 -28.396 -30.679  1.00 41.34           C  
ATOM    247  CE  LYS A  31      23.572 -28.973 -32.019  1.00 41.34           C  
ATOM    248  NZ  LYS A  31      24.999 -29.413 -31.997  1.00 41.34           N  
ATOM    249  N   GLU A  32      17.611 -27.946 -29.355  1.00 40.43           N  
ATOM    250  CA  GLU A  32      16.905 -28.998 -30.079  1.00 40.43           C  
ATOM    251  C   GLU A  32      15.634 -29.416 -29.347  1.00 40.43           C  
ATOM    252  CB  GLU A  32      17.816 -30.211 -30.287  1.00 40.43           C  
ATOM    253  O   GLU A  32      15.688 -29.835 -28.188  1.00 40.43           O  
ATOM    254  CG  GLU A  32      18.976 -29.954 -31.237  1.00 40.43           C  
ATOM    255  CD  GLU A  32      19.638 -31.229 -31.735  1.00 40.43           C  
ATOM    256  OE1 GLU A  32      20.423 -31.165 -32.708  1.00 40.43           O  
ATOM    257  OE2 GLU A  32      19.369 -32.300 -31.147  1.00 40.43           O  
ATOM    258  N   ALA A  33      14.483 -28.822 -29.709  1.00 35.57           N  
ATOM    259  CA  ALA A  33      13.390 -29.763 -29.942  1.00 35.57           C  
ATOM    260  C   ALA A  33      12.101 -29.028 -30.299  1.00 35.57           C  
ATOM    261  CB  ALA A  33      13.175 -30.644 -28.714  1.00 35.57           C  
ATOM    262  O   ALA A  33      11.610 -28.209 -29.518  1.00 35.57           O  
ATOM    263  N   GLU A  34      11.923 -28.660 -31.518  1.00 39.07           N  
ATOM    264  CA  GLU A  34      10.911 -28.796 -32.561  1.00 39.07           C  
ATOM    265  C   GLU A  34      10.200 -30.143 -32.469  1.00 39.07           C  
ATOM    266  CB  GLU A  34      11.541 -28.627 -33.946  1.00 39.07           C  
ATOM    267  O   GLU A  34      10.848 -31.190 -32.408  1.00 39.07           O  
ATOM    268  CG  GLU A  34      11.922 -27.192 -34.278  1.00 39.07           C  
ATOM    269  CD  GLU A  34      12.148 -26.960 -35.764  1.00 39.07           C  
ATOM    270  OE1 GLU A  34      12.301 -25.788 -36.178  1.00 39.07           O  
ATOM    271  OE2 GLU A  34      12.172 -27.957 -36.519  1.00 39.07           O  
ATOM    272  N   ASP A  35       8.988 -30.207 -31.889  1.00 39.99           N  
ATOM    273  CA  ASP A  35       7.863 -30.977 -32.410  1.00 39.99           C  
ATOM    274  C   ASP A  35       6.625 -30.803 -31.533  1.00 39.99           C  
ATOM    275  CB  ASP A  35       8.229 -32.459 -32.514  1.00 39.99           C  
ATOM    276  O   ASP A  35       6.690 -30.983 -30.315  1.00 39.99           O  
ATOM    277  CG  ASP A  35       8.902 -32.812 -33.829  1.00 39.99           C  
ATOM    278  OD1 ASP A  35       8.754 -32.056 -34.813  1.00 39.99           O  
ATOM    279  OD2 ASP A  35       9.585 -33.858 -33.882  1.00 39.99           O  
ATOM    280  N   ASP A  36       5.602 -30.051 -31.909  1.00 38.63           N  
ATOM    281  CA  ASP A  36       4.283 -30.034 -32.535  1.00 38.63           C  
ATOM    282  C   ASP A  36       3.420 -31.188 -32.029  1.00 38.63           C  
ATOM    283  CB  ASP A  36       4.411 -30.102 -34.058  1.00 38.63           C  
ATOM    284  O   ASP A  36       3.808 -32.353 -32.134  1.00 38.63           O  
ATOM    285  CG  ASP A  36       3.237 -29.466 -34.781  1.00 38.63           C  
ATOM    286  OD1 ASP A  36       2.385 -28.834 -34.121  1.00 38.63           O  
ATOM    287  OD2 ASP A  36       3.163 -29.600 -36.022  1.00 38.63           O  
ATOM    288  N   ASP A  37       2.427 -30.934 -31.120  1.00 42.05           N  
ATOM    289  CA  ASP A  37       1.186 -31.701 -31.062  1.00 42.05           C  
ATOM    290  C   ASP A  37       0.063 -30.881 -30.431  1.00 42.05           C  
ATOM    291  CB  ASP A  37       1.393 -32.999 -30.280  1.00 42.05           C  
ATOM    292  O   ASP A  37       0.217 -30.354 -29.327  1.00 42.05           O  
ATOM    293  CG  ASP A  37       0.289 -34.015 -30.515  1.00 42.05           C  
ATOM    294  OD1 ASP A  37       0.205 -34.578 -31.628  1.00 42.05           O  
ATOM    295  OD2 ASP A  37      -0.505 -34.253 -29.579  1.00 42.05           O  
ATOM    296  N   SER A  38      -0.824 -30.296 -31.229  1.00 35.58           N  
ATOM    297  CA  SER A  38      -2.242 -30.323 -31.574  1.00 35.58           C  
ATOM    298  C   SER A  38      -3.040 -31.141 -30.564  1.00 35.58           C  
ATOM    299  CB  SER A  38      -2.441 -30.896 -32.977  1.00 35.58           C  
ATOM    300  O   SER A  38      -2.651 -32.259 -30.216  1.00 35.58           O  
ATOM    301  OG  SER A  38      -1.979 -29.987 -33.962  1.00 35.58           O  
ATOM    302  N   LYS A  39      -4.003 -30.471 -29.801  1.00 44.80           N  
ATOM    303  CA  LYS A  39      -5.370 -30.904 -29.527  1.00 44.80           C  
ATOM    304  C   LYS A  39      -6.066 -29.950 -28.560  1.00 44.80           C  
ATOM    305  CB  LYS A  39      -5.379 -32.324 -28.959  1.00 44.80           C  
ATOM    306  O   LYS A  39      -5.518 -29.616 -27.507  1.00 44.80           O  
ATOM    307  CG  LYS A  39      -6.507 -33.196 -29.489  1.00 44.80           C  
ATOM    308  CD  LYS A  39      -6.417 -34.618 -28.949  1.00 44.80           C  
ATOM    309  CE  LYS A  39      -7.505 -35.509 -29.533  1.00 44.80           C  
ATOM    310  NZ  LYS A  39      -7.227 -36.956 -29.286  1.00 44.80           N  
ATOM    311  N   LYS A  40      -7.178 -29.213 -28.962  1.00 33.76           N  
ATOM    312  CA  LYS A  40      -8.628 -29.051 -28.924  1.00 33.76           C  
ATOM    313  C   LYS A  40      -9.162 -29.211 -27.503  1.00 33.76           C  
ATOM    314  CB  LYS A  40      -9.306 -30.057 -29.855  1.00 33.76           C  
ATOM    315  O   LYS A  40      -8.814 -30.168 -26.808  1.00 33.76           O  
ATOM    316  CG  LYS A  40     -10.212 -29.421 -30.899  1.00 33.76           C  
ATOM    317  CD  LYS A  40     -10.830 -30.469 -31.816  1.00 33.76           C  
ATOM    318  CE  LYS A  40     -11.627 -29.826 -32.943  1.00 33.76           C  
ATOM    319  NZ  LYS A  40     -12.205 -30.849 -33.866  1.00 33.76           N  
ATOM    320  N   GLY A  41      -9.811 -28.160 -26.936  1.00 33.30           N  
ATOM    321  CA  GLY A  41     -11.092 -28.200 -26.247  1.00 33.30           C  
ATOM    322  C   GLY A  41     -11.553 -26.837 -25.767  1.00 33.30           C  
ATOM    323  O   GLY A  41     -10.756 -26.052 -25.250  1.00 33.30           O  
ATOM    324  N   ALA A  42     -12.495 -26.194 -26.495  1.00 33.94           N  
ATOM    325  CA  ALA A  42     -13.820 -25.582 -26.458  1.00 33.94           C  
ATOM    326  C   ALA A  42     -14.514 -25.856 -25.127  1.00 33.94           C  
ATOM    327  CB  ALA A  42     -14.675 -26.093 -27.615  1.00 33.94           C  
ATOM    328  O   ALA A  42     -14.550 -26.997 -24.662  1.00 33.94           O  
ATOM    329  N   SER A  43     -14.630 -24.908 -24.228  1.00 47.58           N  
ATOM    330  CA  SER A  43     -15.828 -24.822 -23.399  1.00 47.58           C  
ATOM    331  C   SER A  43     -16.057 -23.398 -22.903  1.00 47.58           C  
ATOM    332  CB  SER A  43     -15.726 -25.776 -22.208  1.00 47.58           C  
ATOM    333  O   SER A  43     -15.109 -22.711 -22.515  1.00 47.58           O  
ATOM    334  OG  SER A  43     -14.713 -25.354 -21.311  1.00 47.58           O  
ATOM    335  N   ASP A  44     -16.904 -22.589 -23.521  1.00 37.83           N  
ATOM    336  CA  ASP A  44     -18.102 -21.762 -23.409  1.00 37.83           C  
ATOM    337  C   ASP A  44     -18.598 -21.706 -21.966  1.00 37.83           C  
ATOM    338  CB  ASP A  44     -19.207 -22.293 -24.325  1.00 37.83           C  
ATOM    339  O   ASP A  44     -18.820 -22.744 -21.340  1.00 37.83           O  
ATOM    340  CG  ASP A  44     -18.942 -22.018 -25.795  1.00 37.83           C  
ATOM    341  OD1 ASP A  44     -18.293 -21.000 -26.118  1.00 37.83           O  
ATOM    342  OD2 ASP A  44     -19.388 -22.826 -26.638  1.00 37.83           O  
ATOM    343  N   ASN A  45     -18.388 -20.669 -21.198  1.00 42.28           N  
ATOM    344  CA  ASN A  45     -19.321 -20.312 -20.134  1.00 42.28           C  
ATOM    345  C   ASN A  45     -19.587 -18.810 -20.102  1.00 42.28           C  
ATOM    346  CB  ASN A  45     -18.796 -20.788 -18.778  1.00 42.28           C  
ATOM    347  O   ASN A  45     -18.651 -18.011 -20.033  1.00 42.28           O  
ATOM    348  CG  ASN A  45     -19.754 -21.732 -18.079  1.00 42.28           C  
ATOM    349  ND2 ASN A  45     -19.452 -22.066 -16.830  1.00 42.28           N  
ATOM    350  OD1 ASN A  45     -20.756 -22.160 -18.658  1.00 42.28           O  
ATOM    351  N   ASP A  46     -20.593 -18.317 -20.809  1.00 35.76           N  
ATOM    352  CA  ASP A  46     -21.731 -17.404 -20.768  1.00 35.76           C  
ATOM    353  C   ASP A  46     -22.383 -17.400 -19.387  1.00 35.76           C  
ATOM    354  CB  ASP A  46     -22.761 -17.782 -21.835  1.00 35.76           C  
ATOM    355  O   ASP A  46     -22.713 -18.458 -18.848  1.00 35.76           O  
ATOM    356  CG  ASP A  46     -22.404 -17.259 -23.215  1.00 35.76           C  
ATOM    357  OD1 ASP A  46     -21.840 -16.148 -23.319  1.00 35.76           O  
ATOM    358  OD2 ASP A  46     -22.692 -17.962 -24.207  1.00 35.76           O  
ATOM    359  N   THR A  47     -22.218 -16.384 -18.526  1.00 49.16           N  
ATOM    360  CA  THR A  47     -23.227 -16.014 -17.539  1.00 49.16           C  
ATOM    361  C   THR A  47     -23.277 -14.499 -17.360  1.00 49.16           C  
ATOM    362  CB  THR A  47     -22.952 -16.685 -16.180  1.00 49.16           C  
ATOM    363  O   THR A  47     -22.251 -13.864 -17.110  1.00 49.16           O  
ATOM    364  CG2 THR A  47     -24.054 -16.364 -15.176  1.00 49.16           C  
ATOM    365  OG1 THR A  47     -22.884 -18.105 -16.361  1.00 49.16           O  
ATOM    366  N   GLU A  48     -24.065 -13.774 -18.092  1.00 36.43           N  
ATOM    367  CA  GLU A  48     -25.083 -12.731 -18.012  1.00 36.43           C  
ATOM    368  C   GLU A  48     -25.881 -12.836 -16.716  1.00 36.43           C  
ATOM    369  CB  GLU A  48     -26.024 -12.805 -19.218  1.00 36.43           C  
ATOM    370  O   GLU A  48     -26.352 -13.917 -16.357  1.00 36.43           O  
ATOM    371  CG  GLU A  48     -25.362 -12.438 -20.538  1.00 36.43           C  
ATOM    372  CD  GLU A  48     -26.353 -12.002 -21.605  1.00 36.43           C  
ATOM    373  OE1 GLU A  48     -25.931 -11.391 -22.613  1.00 36.43           O  
ATOM    374  OE2 GLU A  48     -27.562 -12.274 -21.432  1.00 36.43           O  
ATOM    375  N   MET A  49     -25.800 -11.795 -15.830  1.00 41.74           N  
ATOM    376  CA  MET A  49     -26.820 -11.411 -14.858  1.00 41.74           C  
ATOM    377  C   MET A  49     -26.895  -9.894 -14.718  1.00 41.74           C  
ATOM    378  CB  MET A  49     -26.534 -12.048 -13.497  1.00 41.74           C  
ATOM    379  O   MET A  49     -25.869  -9.229 -14.565  1.00 41.74           O  
ATOM    380  CG  MET A  49     -27.059 -13.468 -13.362  1.00 41.74           C  
ATOM    381  SD  MET A  49     -28.718 -13.532 -12.580  1.00 41.74           S  
ATOM    382  CE  MET A  49     -28.257 -13.339 -10.835  1.00 41.74           C  
ATOM    383  N   SER A  50     -27.862  -9.239 -15.353  1.00 32.06           N  
ATOM    384  CA  SER A  50     -28.994  -8.317 -15.326  1.00 32.06           C  
ATOM    385  C   SER A  50     -29.423  -8.010 -13.895  1.00 32.06           C  
ATOM    386  CB  SER A  50     -30.174  -8.894 -16.108  1.00 32.06           C  
ATOM    387  O   SER A  50     -29.372  -8.883 -13.026  1.00 32.06           O  
ATOM    388  OG  SER A  50     -30.554 -10.157 -15.587  1.00 32.06           O  
ATOM    389  N   GLU A  51     -29.685  -6.730 -13.637  1.00 32.34           N  
ATOM    390  CA  GLU A  51     -30.867  -5.907 -13.396  1.00 32.34           C  
ATOM    391  C   GLU A  51     -30.855  -5.323 -11.986  1.00 32.34           C  
ATOM    392  CB  GLU A  51     -32.144  -6.721 -13.618  1.00 32.34           C  
ATOM    393  O   GLU A  51     -30.607  -6.040 -11.014  1.00 32.34           O  
ATOM    394  CG  GLU A  51     -32.598  -6.770 -15.069  1.00 32.34           C  
ATOM    395  CD  GLU A  51     -33.871  -7.577 -15.273  1.00 32.34           C  
ATOM    396  OE1 GLU A  51     -34.455  -7.520 -16.379  1.00 32.34           O  
ATOM    397  OE2 GLU A  51     -34.288  -8.270 -14.319  1.00 32.34           O  
ATOM    398  N   SER A  52     -31.076  -3.996 -11.861  1.00 32.70           N  
ATOM    399  CA  SER A  52     -32.237  -3.211 -11.455  1.00 32.70           C  
ATOM    400  C   SER A  52     -31.957  -2.435 -10.172  1.00 32.70           C  
ATOM    401  CB  SER A  52     -33.454  -4.115 -11.259  1.00 32.70           C  
ATOM    402  O   SER A  52     -31.361  -2.970  -9.234  1.00 32.70           O  
ATOM    403  OG  SER A  52     -33.079  -5.341 -10.657  1.00 32.70           O  
ATOM    404  N   GLU A  53     -32.188  -1.117 -10.190  1.00 42.95           N  
ATOM    405  CA  GLU A  53     -33.244  -0.307  -9.590  1.00 42.95           C  
ATOM    406  C   GLU A  53     -32.667   0.916  -8.882  1.00 42.95           C  
ATOM    407  CB  GLU A  53     -34.069  -1.142  -8.608  1.00 42.95           C  
ATOM    408  O   GLU A  53     -31.745   0.794  -8.073  1.00 42.95           O  
ATOM    409  CG  GLU A  53     -34.891  -2.237  -9.271  1.00 42.95           C  
ATOM    410  CD  GLU A  53     -35.805  -2.972  -8.303  1.00 42.95           C  
ATOM    411  OE1 GLU A  53     -36.859  -3.489  -8.737  1.00 42.95           O  
ATOM    412  OE2 GLU A  53     -35.464  -3.030  -7.100  1.00 42.95           O  
ATOM    413  N   LYS A  54     -33.073   2.137  -9.357  1.00 32.15           N  
ATOM    414  CA  LYS A  54     -33.993   3.242  -9.106  1.00 32.15           C  
ATOM    415  C   LYS A  54     -34.050   3.584  -7.620  1.00 32.15           C  
ATOM    416  CB  LYS A  54     -35.393   2.902  -9.619  1.00 32.15           C  
ATOM    417  O   LYS A  54     -34.136   2.691  -6.775  1.00 32.15           O  
ATOM    418  CG  LYS A  54     -35.636   3.302 -11.067  1.00 32.15           C  
ATOM    419  CD  LYS A  54     -37.089   3.090 -11.470  1.00 32.15           C  
ATOM    420  CE  LYS A  54     -37.285   3.259 -12.971  1.00 32.15           C  
ATOM    421  NZ  LYS A  54     -38.670   2.893 -13.393  1.00 32.15           N  
ATOM    422  N   GLU A  55     -33.928   4.886  -7.276  1.00 38.98           N  
ATOM    423  CA  GLU A  55     -34.835   5.769  -6.549  1.00 38.98           C  
ATOM    424  C   GLU A  55     -34.067   6.858  -5.805  1.00 38.98           C  
ATOM    425  CB  GLU A  55     -35.693   4.967  -5.567  1.00 38.98           C  
ATOM    426  O   GLU A  55     -33.084   6.573  -5.118  1.00 38.98           O  
ATOM    427  CG  GLU A  55     -36.678   4.022  -6.240  1.00 38.98           C  
ATOM    428  CD  GLU A  55     -37.693   3.427  -5.277  1.00 38.98           C  
ATOM    429  OE1 GLU A  55     -38.633   2.739  -5.735  1.00 38.98           O  
ATOM    430  OE2 GLU A  55     -37.547   3.651  -4.055  1.00 38.98           O  
ATOM    431  N   ASP A  56     -34.384   8.130  -6.101  1.00 35.16           N  
ATOM    432  CA  ASP A  56     -35.238   9.185  -5.564  1.00 35.16           C  
ATOM    433  C   ASP A  56     -34.431  10.165  -4.716  1.00 35.16           C  
ATOM    434  CB  ASP A  56     -36.376   8.585  -4.735  1.00 35.16           C  
ATOM    435  O   ASP A  56     -33.657   9.753  -3.849  1.00 35.16           O  
ATOM    436  CG  ASP A  56     -37.402   7.852  -5.581  1.00 35.16           C  
ATOM    437  OD1 ASP A  56     -37.632   8.250  -6.743  1.00 35.16           O  
ATOM    438  OD2 ASP A  56     -37.989   6.869  -5.079  1.00 35.16           O  
ATOM    439  N   GLU A  57     -34.390  11.407  -5.146  1.00 33.47           N  
ATOM    440  CA  GLU A  57     -34.921  12.740  -4.876  1.00 33.47           C  
ATOM    441  C   GLU A  57     -35.084  12.976  -3.377  1.00 33.47           C  
ATOM    442  CB  GLU A  57     -36.262  12.940  -5.588  1.00 33.47           C  
ATOM    443  O   GLU A  57     -35.625  12.128  -2.665  1.00 33.47           O  
ATOM    444  CG  GLU A  57     -36.128  13.397  -7.033  1.00 33.47           C  
ATOM    445  CD  GLU A  57     -37.245  14.331  -7.473  1.00 33.47           C  
ATOM    446  OE1 GLU A  57     -37.003  15.198  -8.343  1.00 33.47           O  
ATOM    447  OE2 GLU A  57     -38.369  14.195  -6.942  1.00 33.47           O  
ATOM    448  N   SER A  58     -34.421  14.033  -2.821  1.00 38.10           N  
ATOM    449  CA  SER A  58     -34.949  15.057  -1.926  1.00 38.10           C  
ATOM    450  C   SER A  58     -33.865  16.051  -1.522  1.00 38.10           C  
ATOM    451  CB  SER A  58     -35.556  14.417  -0.677  1.00 38.10           C  
ATOM    452  O   SER A  58     -32.729  15.660  -1.246  1.00 38.10           O  
ATOM    453  OG  SER A  58     -34.558  13.770   0.093  1.00 38.10           O  
ATOM    454  N   GLY A  59     -33.836  17.293  -2.053  1.00 30.02           N  
ATOM    455  CA  GLY A  59     -34.177  18.635  -1.609  1.00 30.02           C  
ATOM    456  C   GLY A  59     -33.933  18.854  -0.128  1.00 30.02           C  
ATOM    457  O   GLY A  59     -34.255  17.994   0.694  1.00 30.02           O  
ATOM    458  N   ILE A  60     -32.941  19.782   0.290  1.00 33.57           N  
ATOM    459  CA  ILE A  60     -33.170  20.749   1.357  1.00 33.57           C  
ATOM    460  C   ILE A  60     -31.865  21.468   1.691  1.00 33.57           C  
ATOM    461  CB  ILE A  60     -33.747  20.072   2.620  1.00 33.57           C  
ATOM    462  O   ILE A  60     -30.825  20.830   1.866  1.00 33.57           O  
ATOM    463  CG1 ILE A  60     -35.155  19.532   2.342  1.00 33.57           C  
ATOM    464  CG2 ILE A  60     -33.758  21.048   3.800  1.00 33.57           C  
ATOM    465  CD1 ILE A  60     -35.728  18.685   3.469  1.00 33.57           C  
ATOM    466  N   HIS A  61     -31.705  22.816   1.460  1.00 30.86           N  
ATOM    467  CA  HIS A  61     -31.749  24.115   2.121  1.00 30.86           C  
ATOM    468  C   HIS A  61     -30.353  24.713   2.255  1.00 30.86           C  
ATOM    469  CB  HIS A  61     -32.402  23.993   3.499  1.00 30.86           C  
ATOM    470  O   HIS A  61     -29.417  24.028   2.674  1.00 30.86           O  
ATOM    471  CG  HIS A  61     -33.849  24.372   3.514  1.00 30.86           C  
ATOM    472  CD2 HIS A  61     -34.967  23.610   3.556  1.00 30.86           C  
ATOM    473  ND1 HIS A  61     -34.275  25.682   3.480  1.00 30.86           N  
ATOM    474  CE1 HIS A  61     -35.597  25.710   3.501  1.00 30.86           C  
ATOM    475  NE2 HIS A  61     -36.041  24.466   3.547  1.00 30.86           N  
ATOM    476  N   LYS A  62     -30.105  25.811   1.583  1.00 28.34           N  
ATOM    477  CA  LYS A  62     -29.949  27.249   1.781  1.00 28.34           C  
ATOM    478  C   LYS A  62     -29.698  27.578   3.249  1.00 28.34           C  
ATOM    479  CB  LYS A  62     -31.185  27.997   1.280  1.00 28.34           C  
ATOM    480  O   LYS A  62     -30.393  27.071   4.132  1.00 28.34           O  
ATOM    481  CG  LYS A  62     -31.114  28.399  -0.186  1.00 28.34           C  
ATOM    482  CD  LYS A  62     -32.364  29.153  -0.621  1.00 28.34           C  
ATOM    483  CE  LYS A  62     -32.287  29.570  -2.083  1.00 28.34           C  
ATOM    484  NZ  LYS A  62     -33.577  30.149  -2.563  1.00 28.34           N  
ATOM    485  N   ASP A  63     -28.513  28.208   3.557  1.00 36.22           N  
ATOM    486  CA  ASP A  63     -28.332  29.419   4.352  1.00 36.22           C  
ATOM    487  C   ASP A  63     -26.866  29.610   4.734  1.00 36.22           C  
ATOM    488  CB  ASP A  63     -29.202  29.370   5.610  1.00 36.22           C  
ATOM    489  O   ASP A  63     -26.203  28.665   5.165  1.00 36.22           O  
ATOM    490  CG  ASP A  63     -30.675  29.600   5.321  1.00 36.22           C  
ATOM    491  OD1 ASP A  63     -31.002  30.362   4.385  1.00 36.22           O  
ATOM    492  OD2 ASP A  63     -31.517  29.016   6.038  1.00 36.22           O  
ATOM    493  N   GLN A  64     -26.211  30.660   4.266  1.00 33.85           N  
ATOM    494  CA  GLN A  64     -25.659  31.967   4.605  1.00 33.85           C  
ATOM    495  C   GLN A  64     -25.092  31.973   6.022  1.00 33.85           C  
ATOM    496  CB  GLN A  64     -26.726  33.054   4.462  1.00 33.85           C  
ATOM    497  O   GLN A  64     -25.772  31.577   6.970  1.00 33.85           O  
ATOM    498  CG  GLN A  64     -27.017  33.443   3.019  1.00 33.85           C  
ATOM    499  CD  GLN A  64     -27.954  34.632   2.909  1.00 33.85           C  
ATOM    500  NE2 GLN A  64     -27.824  35.390   1.826  1.00 33.85           N  
ATOM    501  OE1 GLN A  64     -28.787  34.865   3.790  1.00 33.85           O  
ATOM    502  N   ALA A  65     -23.747  32.070   6.175  1.00 41.46           N  
ATOM    503  CA  ALA A  65     -23.120  32.865   7.228  1.00 41.46           C  
ATOM    504  C   ALA A  65     -21.676  33.206   6.870  1.00 41.46           C  
ATOM    505  CB  ALA A  65     -23.173  32.122   8.560  1.00 41.46           C  
ATOM    506  O   ALA A  65     -20.927  32.347   6.398  1.00 41.46           O  
ATOM    507  N   SER A  66     -21.300  34.441   6.408  1.00 33.72           N  
ATOM    508  CA  SER A  66     -20.595  35.667   6.769  1.00 33.72           C  
ATOM    509  C   SER A  66     -19.719  35.459   8.000  1.00 33.72           C  
ATOM    510  CB  SER A  66     -21.589  36.801   7.026  1.00 33.72           C  
ATOM    511  O   SER A  66     -20.157  34.864   8.986  1.00 33.72           O  
ATOM    512  OG  SER A  66     -22.435  36.490   8.120  1.00 33.72           O  
ATOM    513  N   ASP A  67     -18.341  35.437   7.844  1.00 46.51           N  
ATOM    514  CA  ASP A  67     -17.416  36.018   8.812  1.00 46.51           C  
ATOM    515  C   ASP A  67     -16.068  36.329   8.164  1.00 46.51           C  
ATOM    516  CB  ASP A  67     -17.223  35.077  10.003  1.00 46.51           C  
ATOM    517  O   ASP A  67     -15.459  35.459   7.539  1.00 46.51           O  
ATOM    518  CG  ASP A  67     -18.329  35.194  11.036  1.00 46.51           C  
ATOM    519  OD1 ASP A  67     -18.824  36.317  11.275  1.00 46.51           O  
ATOM    520  OD2 ASP A  67     -18.707  34.155  11.619  1.00 46.51           O  
ATOM    521  N   GLN A  68     -15.844  37.558   7.706  1.00 35.79           N  
ATOM    522  CA  GLN A  68     -14.998  38.721   7.949  1.00 35.79           C  
ATOM    523  C   GLN A  68     -14.110  38.510   9.172  1.00 35.79           C  
ATOM    524  CB  GLN A  68     -15.851  39.978   8.130  1.00 35.79           C  
ATOM    525  O   GLN A  68     -14.598  38.150  10.245  1.00 35.79           O  
ATOM    526  CG  GLN A  68     -15.122  41.271   7.792  1.00 35.79           C  
ATOM    527  CD  GLN A  68     -16.068  42.425   7.520  1.00 35.79           C  
ATOM    528  NE2 GLN A  68     -15.516  43.627   7.390  1.00 35.79           N  
ATOM    529  OE1 GLN A  68     -17.285  42.238   7.426  1.00 35.79           O  
ATOM    530  N   GLU A  69     -12.780  38.608   8.991  1.00 40.76           N  
ATOM    531  CA  GLU A  69     -11.755  39.460   9.585  1.00 40.76           C  
ATOM    532  C   GLU A  69     -10.380  38.801   9.514  1.00 40.76           C  
ATOM    533  CB  GLU A  69     -12.105  39.791  11.038  1.00 40.76           C  
ATOM    534  O   GLU A  69     -10.233  37.623   9.846  1.00 40.76           O  
ATOM    535  CG  GLU A  69     -13.317  40.698  11.188  1.00 40.76           C  
ATOM    536  CD  GLU A  69     -13.251  41.589  12.418  1.00 40.76           C  
ATOM    537  OE1 GLU A  69     -13.969  42.614  12.465  1.00 40.76           O  
ATOM    538  OE2 GLU A  69     -12.475  41.261  13.342  1.00 40.76           O  
ATOM    539  N   LYS A  70      -9.359  39.486   8.863  1.00 33.90           N  
ATOM    540  CA  LYS A  70      -8.195  40.342   9.074  1.00 33.90           C  
ATOM    541  C   LYS A  70      -7.120  39.620   9.880  1.00 33.90           C  
ATOM    542  CB  LYS A  70      -8.602  41.635   9.783  1.00 33.90           C  
ATOM    543  O   LYS A  70      -7.407  39.044  10.931  1.00 33.90           O  
ATOM    544  CG  LYS A  70      -9.003  42.759   8.838  1.00 33.90           C  
ATOM    545  CD  LYS A  70      -9.112  44.091   9.570  1.00 33.90           C  
ATOM    546  CE  LYS A  70      -9.678  45.180   8.668  1.00 33.90           C  
ATOM    547  NZ  LYS A  70      -9.766  46.493   9.374  1.00 33.90           N  
ATOM    548  N   GLY A  71      -5.875  39.395   9.289  1.00 39.03           N  
ATOM    549  CA  GLY A  71      -4.586  39.713   9.883  1.00 39.03           C  
ATOM    550  C   GLY A  71      -3.411  39.297   9.018  1.00 39.03           C  
ATOM    551  O   GLY A  71      -3.417  38.211   8.435  1.00 39.03           O  
ATOM    552  N   ASP A  72      -2.700  40.250   8.357  1.00 31.65           N  
ATOM    553  CA  ASP A  72      -1.464  41.023   8.426  1.00 31.65           C  
ATOM    554  C   ASP A  72      -0.263  40.116   8.683  1.00 31.65           C  
ATOM    555  CB  ASP A  72      -1.560  42.091   9.518  1.00 31.65           C  
ATOM    556  O   ASP A  72      -0.250  39.352   9.651  1.00 31.65           O  
ATOM    557  CG  ASP A  72      -0.393  43.063   9.500  1.00 31.65           C  
ATOM    558  OD1 ASP A  72       0.007  43.516   8.406  1.00 31.65           O  
ATOM    559  OD2 ASP A  72       0.133  43.375  10.590  1.00 31.65           O  
ATOM    560  N   GLY A  73       0.721  40.025   7.743  1.00 31.64           N  
ATOM    561  CA  GLY A  73       2.103  40.478   7.718  1.00 31.64           C  
ATOM    562  C   GLY A  73       3.104  39.343   7.811  1.00 31.64           C  
ATOM    563  O   GLY A  73       3.005  38.491   8.697  1.00 31.64           O  
ATOM    564  N   GLY A  74       3.767  39.036   6.714  1.00 34.55           N  
ATOM    565  CA  GLY A  74       5.219  38.990   6.771  1.00 34.55           C  
ATOM    566  C   GLY A  74       5.847  38.407   5.520  1.00 34.55           C  
ATOM    567  O   GLY A  74       5.384  37.388   5.004  1.00 34.55           O  
ATOM    568  N   GLU A  75       6.181  39.206   4.500  1.00 37.54           N  
ATOM    569  CA  GLU A  75       7.318  39.536   3.646  1.00 37.54           C  
ATOM    570  C   GLU A  75       8.596  38.872   4.149  1.00 37.54           C  
ATOM    571  CB  GLU A  75       7.509  41.053   3.568  1.00 37.54           C  
ATOM    572  O   GLU A  75       8.965  39.027   5.315  1.00 37.54           O  
ATOM    573  CG  GLU A  75       6.403  41.774   2.811  1.00 37.54           C  
ATOM    574  CD  GLU A  75       6.604  43.280   2.744  1.00 37.54           C  
ATOM    575  OE1 GLU A  75       5.792  43.972   2.090  1.00 37.54           O  
ATOM    576  OE2 GLU A  75       7.583  43.771   3.351  1.00 37.54           O  
ATOM    577  N   GLU A  76       9.010  37.693   3.619  1.00 45.08           N  
ATOM    578  CA  GLU A  76      10.430  37.357   3.604  1.00 45.08           C  
ATOM    579  C   GLU A  76      10.794  36.557   2.356  1.00 45.08           C  
ATOM    580  CB  GLU A  76      10.811  36.573   4.862  1.00 45.08           C  
ATOM    581  O   GLU A  76      10.108  35.594   2.008  1.00 45.08           O  
ATOM    582  CG  GLU A  76      10.800  37.408   6.134  1.00 45.08           C  
ATOM    583  CD  GLU A  76      11.319  36.656   7.349  1.00 45.08           C  
ATOM    584  OE1 GLU A  76      11.410  37.259   8.443  1.00 45.08           O  
ATOM    585  OE2 GLU A  76      11.638  35.455   7.207  1.00 45.08           O  
ATOM    586  N   GLU A  77      11.339  37.262   1.316  1.00 43.71           N  
ATOM    587  CA  GLU A  77      12.572  37.386   0.546  1.00 43.71           C  
ATOM    588  C   GLU A  77      13.106  36.018   0.133  1.00 43.71           C  
ATOM    589  CB  GLU A  77      13.634  38.145   1.347  1.00 43.71           C  
ATOM    590  O   GLU A  77      13.226  35.116   0.964  1.00 43.71           O  
ATOM    591  CG  GLU A  77      13.281  39.601   1.611  1.00 43.71           C  
ATOM    592  CD  GLU A  77      14.498  40.478   1.861  1.00 43.71           C  
ATOM    593  OE1 GLU A  77      14.357  41.722   1.876  1.00 43.71           O  
ATOM    594  OE2 GLU A  77      15.601  39.916   2.042  1.00 43.71           O  
ATOM    595  N   LYS A  78      13.037  35.720  -1.149  1.00 35.73           N  
ATOM    596  CA  LYS A  78      13.898  35.565  -2.318  1.00 35.73           C  
ATOM    597  C   LYS A  78      15.070  34.634  -2.019  1.00 35.73           C  
ATOM    598  CB  LYS A  78      14.417  36.926  -2.787  1.00 35.73           C  
ATOM    599  O   LYS A  78      15.807  34.846  -1.054  1.00 35.73           O  
ATOM    600  CG  LYS A  78      14.836  36.958  -4.250  1.00 35.73           C  
ATOM    601  CD  LYS A  78      15.177  38.372  -4.702  1.00 35.73           C  
ATOM    602  CE  LYS A  78      15.555  38.412  -6.177  1.00 35.73           C  
ATOM    603  NZ  LYS A  78      15.859  39.801  -6.633  1.00 35.73           N  
ATOM    604  N   SER A  79      15.072  33.421  -2.520  1.00 42.88           N  
ATOM    605  CA  SER A  79      16.273  32.892  -3.160  1.00 42.88           C  
ATOM    606  C   SER A  79      15.934  31.758  -4.121  1.00 42.88           C  
ATOM    607  CB  SER A  79      17.268  32.400  -2.108  1.00 42.88           C  
ATOM    608  O   SER A  79      15.155  30.864  -3.784  1.00 42.88           O  
ATOM    609  OG  SER A  79      16.708  31.352  -1.336  1.00 42.88           O  
ATOM    610  N   GLU A  80      15.495  32.030  -5.272  1.00 51.95           N  
ATOM    611  CA  GLU A  80      15.442  31.356  -6.566  1.00 51.95           C  
ATOM    612  C   GLU A  80      16.704  30.534  -6.813  1.00 51.95           C  
ATOM    613  CB  GLU A  80      15.246  32.372  -7.694  1.00 51.95           C  
ATOM    614  O   GLU A  80      17.803  31.085  -6.893  1.00 51.95           O  
ATOM    615  CG  GLU A  80      13.889  33.061  -7.673  1.00 51.95           C  
ATOM    616  CD  GLU A  80      13.715  34.076  -8.790  1.00 51.95           C  
ATOM    617  OE1 GLU A  80      12.625  34.685  -8.893  1.00 51.95           O  
ATOM    618  OE2 GLU A  80      14.675  34.265  -9.570  1.00 51.95           O  
ATOM    619  N   GLU A  81      16.982  29.503  -6.103  1.00 48.26           N  
ATOM    620  CA  GLU A  81      18.035  28.532  -6.387  1.00 48.26           C  
ATOM    621  C   GLU A  81      17.651  27.627  -7.555  1.00 48.26           C  
ATOM    622  CB  GLU A  81      18.338  27.689  -5.146  1.00 48.26           C  
ATOM    623  O   GLU A  81      16.545  27.084  -7.588  1.00 48.26           O  
ATOM    624  CG  GLU A  81      18.996  28.470  -4.018  1.00 48.26           C  
ATOM    625  CD  GLU A  81      19.261  27.627  -2.780  1.00 48.26           C  
ATOM    626  OE1 GLU A  81      19.753  28.175  -1.767  1.00 48.26           O  
ATOM    627  OE2 GLU A  81      18.976  26.410  -2.824  1.00 48.26           O  
ATOM    628  N   GLU A  82      17.846  28.041  -8.818  1.00 56.94           N  
ATOM    629  CA  GLU A  82      18.021  27.437 -10.135  1.00 56.94           C  
ATOM    630  C   GLU A  82      18.585  26.024 -10.024  1.00 56.94           C  
ATOM    631  CB  GLU A  82      18.935  28.302 -11.006  1.00 56.94           C  
ATOM    632  O   GLU A  82      19.702  25.832  -9.537  1.00 56.94           O  
ATOM    633  CG  GLU A  82      18.307  29.619 -11.439  1.00 56.94           C  
ATOM    634  CD  GLU A  82      19.206  30.442 -12.348  1.00 56.94           C  
ATOM    635  OE1 GLU A  82      18.792  31.545 -12.773  1.00 56.94           O  
ATOM    636  OE2 GLU A  82      20.332  29.981 -12.638  1.00 56.94           O  
ATOM    637  N   GLU A  83      17.887  25.079  -9.539  1.00 56.49           N  
ATOM    638  CA  GLU A  83      18.199  23.653  -9.528  1.00 56.49           C  
ATOM    639  C   GLU A  83      18.302  23.100 -10.946  1.00 56.49           C  
ATOM    640  CB  GLU A  83      17.144  22.878  -8.735  1.00 56.49           C  
ATOM    641  O   GLU A  83      17.457  23.393 -11.795  1.00 56.49           O  
ATOM    642  CG  GLU A  83      17.160  23.169  -7.241  1.00 56.49           C  
ATOM    643  CD  GLU A  83      16.221  22.276  -6.446  1.00 56.49           C  
ATOM    644  OE1 GLU A  83      16.143  22.430  -5.206  1.00 56.49           O  
ATOM    645  OE2 GLU A  83      15.559  21.416  -7.068  1.00 56.49           O  
ATOM    646  N   GLU A  84      19.415  23.175 -11.617  1.00 55.49           N  
ATOM    647  CA  GLU A  84      20.005  22.440 -12.731  1.00 55.49           C  
ATOM    648  C   GLU A  84      19.318  21.092 -12.929  1.00 55.49           C  
ATOM    649  CB  GLU A  84      21.506  22.239 -12.508  1.00 55.49           C  
ATOM    650  O   GLU A  84      19.218  20.298 -11.991  1.00 55.49           O  
ATOM    651  CG  GLU A  84      22.334  23.499 -12.718  1.00 55.49           C  
ATOM    652  CD  GLU A  84      23.832  23.244 -12.685  1.00 55.49           C  
ATOM    653  OE1 GLU A  84      24.615  24.209 -12.840  1.00 55.49           O  
ATOM    654  OE2 GLU A  84      24.227  22.071 -12.503  1.00 55.49           O  
ATOM    655  N   GLU A  85      18.174  21.035 -13.529  1.00 60.39           N  
ATOM    656  CA  GLU A  85      17.380  19.959 -14.113  1.00 60.39           C  
ATOM    657  C   GLU A  85      18.272  18.896 -14.748  1.00 60.39           C  
ATOM    658  CB  GLU A  85      16.402  20.514 -15.152  1.00 60.39           C  
ATOM    659  O   GLU A  85      19.088  19.204 -15.619  1.00 60.39           O  
ATOM    660  CG  GLU A  85      15.102  21.035 -14.556  1.00 60.39           C  
ATOM    661  CD  GLU A  85      13.941  21.013 -15.538  1.00 60.39           C  
ATOM    662  OE1 GLU A  85      12.795  21.309 -15.130  1.00 60.39           O  
ATOM    663  OE2 GLU A  85      14.180  20.696 -16.725  1.00 60.39           O  
ATOM    664  N   GLU A  86      19.098  18.130 -14.073  1.00 58.31           N  
ATOM    665  CA  GLU A  86      19.766  16.905 -14.504  1.00 58.31           C  
ATOM    666  C   GLU A  86      18.844  16.047 -15.365  1.00 58.31           C  
ATOM    667  CB  GLU A  86      20.252  16.104 -13.294  1.00 58.31           C  
ATOM    668  O   GLU A  86      17.684  15.825 -15.011  1.00 58.31           O  
ATOM    669  CG  GLU A  86      21.740  16.257 -13.013  1.00 58.31           C  
ATOM    670  CD  GLU A  86      22.232  15.365 -11.885  1.00 58.31           C  
ATOM    671  OE1 GLU A  86      23.446  15.388 -11.578  1.00 58.31           O  
ATOM    672  OE2 GLU A  86      21.398  14.636 -11.303  1.00 58.31           O  
ATOM    673  N   ASP A  87      18.721  16.314 -16.607  1.00 49.51           N  
ATOM    674  CA  ASP A  87      18.289  15.628 -17.821  1.00 49.51           C  
ATOM    675  C   ASP A  87      17.829  14.205 -17.513  1.00 49.51           C  
ATOM    676  CB  ASP A  87      19.417  15.605 -18.854  1.00 49.51           C  
ATOM    677  O   ASP A  87      18.570  13.424 -16.912  1.00 49.51           O  
ATOM    678  CG  ASP A  87      19.896  16.993 -19.241  1.00 49.51           C  
ATOM    679  OD1 ASP A  87      19.083  17.942 -19.234  1.00 49.51           O  
ATOM    680  OD2 ASP A  87      21.097  17.138 -19.558  1.00 49.51           O  
ATOM    681  N   ALA A  88      16.750  14.014 -16.796  1.00 59.38           N  
ATOM    682  CA  ALA A  88      15.983  12.773 -16.726  1.00 59.38           C  
ATOM    683  C   ALA A  88      16.289  11.872 -17.919  1.00 59.38           C  
ATOM    684  CB  ALA A  88      14.487  13.075 -16.661  1.00 59.38           C  
ATOM    685  O   ALA A  88      16.146  12.286 -19.072  1.00 59.38           O  
ATOM    686  N   GLU A  89      17.528  11.506 -18.209  1.00 62.70           N  
ATOM    687  CA  GLU A  89      17.794  10.442 -19.172  1.00 62.70           C  
ATOM    688  C   GLU A  89      16.536   9.625 -19.455  1.00 62.70           C  
ATOM    689  CB  GLU A  89      18.913   9.526 -18.667  1.00 62.70           C  
ATOM    690  O   GLU A  89      15.866   9.167 -18.527  1.00 62.70           O  
ATOM    691  CG  GLU A  89      20.246  10.234 -18.474  1.00 62.70           C  
ATOM    692  CD  GLU A  89      21.402   9.278 -18.223  1.00 62.70           C  
ATOM    693  OE1 GLU A  89      22.554   9.745 -18.074  1.00 62.70           O  
ATOM    694  OE2 GLU A  89      21.153   8.053 -18.175  1.00 62.70           O  
ATOM    695  N   THR A  90      15.687  10.155 -20.253  1.00 66.79           N  
ATOM    696  CA  THR A  90      14.535   9.485 -20.846  1.00 66.79           C  
ATOM    697  C   THR A  90      14.877   8.044 -21.213  1.00 66.79           C  
ATOM    698  CB  THR A  90      14.038  10.232 -22.098  1.00 66.79           C  
ATOM    699  O   THR A  90      15.858   7.793 -21.916  1.00 66.79           O  
ATOM    700  CG2 THR A  90      12.700   9.677 -22.575  1.00 66.79           C  
ATOM    701  OG1 THR A  90      13.883  11.623 -21.787  1.00 66.79           O  
ATOM    702  N   TYR A  91      14.933   7.110 -20.355  1.00 62.24           N  
ATOM    703  CA  TYR A  91      15.115   5.672 -20.518  1.00 62.24           C  
ATOM    704  C   TYR A  91      14.104   5.103 -21.506  1.00 62.24           C  
ATOM    705  CB  TYR A  91      14.985   4.958 -19.169  1.00 62.24           C  
ATOM    706  O   TYR A  91      12.908   5.388 -21.414  1.00 62.24           O  
ATOM    707  CG  TYR A  91      15.228   3.470 -19.244  1.00 62.24           C  
ATOM    708  CD1 TYR A  91      14.165   2.569 -19.234  1.00 62.24           C  
ATOM    709  CD2 TYR A  91      16.520   2.961 -19.325  1.00 62.24           C  
ATOM    710  CE1 TYR A  91      14.384   1.197 -19.301  1.00 62.24           C  
ATOM    711  CE2 TYR A  91      16.751   1.591 -19.392  1.00 62.24           C  
ATOM    712  OH  TYR A  91      15.901  -0.639 -19.447  1.00 62.24           O  
ATOM    713  CZ  TYR A  91      15.678   0.719 -19.381  1.00 62.24           C  
ATOM    714  N   GLU A  92      14.523   4.795 -22.740  1.00 70.37           N  
ATOM    715  CA  GLU A  92      13.727   4.117 -23.758  1.00 70.37           C  
ATOM    716  C   GLU A  92      13.716   2.607 -23.535  1.00 70.37           C  
ATOM    717  CB  GLU A  92      14.258   4.437 -25.158  1.00 70.37           C  
ATOM    718  O   GLU A  92      14.774   1.981 -23.440  1.00 70.37           O  
ATOM    719  CG  GLU A  92      14.088   5.895 -25.561  1.00 70.37           C  
ATOM    720  CD  GLU A  92      14.221   6.123 -27.058  1.00 70.37           C  
ATOM    721  OE1 GLU A  92      13.905   7.237 -27.533  1.00 70.37           O  
ATOM    722  OE2 GLU A  92      14.645   5.180 -27.762  1.00 70.37           O  
ATOM    723  N   PRO A  93      12.652   2.063 -23.010  1.00 63.84           N  
ATOM    724  CA  PRO A  93      12.599   0.614 -22.804  1.00 63.84           C  
ATOM    725  C   PRO A  93      12.952  -0.174 -24.063  1.00 63.84           C  
ATOM    726  CB  PRO A  93      11.144   0.369 -22.396  1.00 63.84           C  
ATOM    727  O   PRO A  93      12.706   0.294 -25.178  1.00 63.84           O  
ATOM    728  CG  PRO A  93      10.388   1.529 -22.961  1.00 63.84           C  
ATOM    729  CD  PRO A  93      11.322   2.700 -23.067  1.00 63.84           C  
ATOM    730  N   VAL A  94      14.002  -1.023 -24.011  1.00 71.63           N  
ATOM    731  CA  VAL A  94      14.341  -1.972 -25.066  1.00 71.63           C  
ATOM    732  C   VAL A  94      13.162  -2.909 -25.318  1.00 71.63           C  
ATOM    733  CB  VAL A  94      15.604  -2.788 -24.710  1.00 71.63           C  
ATOM    734  O   VAL A  94      12.643  -3.528 -24.386  1.00 71.63           O  
ATOM    735  CG1 VAL A  94      15.978  -3.730 -25.854  1.00 71.63           C  
ATOM    736  CG2 VAL A  94      16.767  -1.855 -24.380  1.00 71.63           C  
ATOM    737  N   LEU A  95      12.400  -2.626 -26.356  1.00 67.15           N  
ATOM    738  CA  LEU A  95      11.276  -3.463 -26.761  1.00 67.15           C  
ATOM    739  C   LEU A  95      11.735  -4.572 -27.701  1.00 67.15           C  
ATOM    740  CB  LEU A  95      10.195  -2.617 -27.440  1.00 67.15           C  
ATOM    741  O   LEU A  95      12.255  -4.298 -28.785  1.00 67.15           O  
ATOM    742  CG  LEU A  95       9.596  -1.484 -26.605  1.00 67.15           C  
ATOM    743  CD1 LEU A  95       8.657  -0.637 -27.457  1.00 67.15           C  
ATOM    744  CD2 LEU A  95       8.865  -2.045 -25.390  1.00 67.15           C  
ATOM    745  N   ASP A  96      12.208  -5.680 -27.239  1.00 75.23           N  
ATOM    746  CA  ASP A  96      12.497  -6.832 -28.087  1.00 75.23           C  
ATOM    747  C   ASP A  96      11.429  -7.912 -27.931  1.00 75.23           C  
ATOM    748  CB  ASP A  96      13.878  -7.406 -27.760  1.00 75.23           C  
ATOM    749  O   ASP A  96      11.070  -8.279 -26.810  1.00 75.23           O  
ATOM    750  CG  ASP A  96      15.014  -6.592 -28.354  1.00 75.23           C  
ATOM    751  OD1 ASP A  96      14.758  -5.727 -29.219  1.00 75.23           O  
ATOM    752  OD2 ASP A  96      16.177  -6.821 -27.956  1.00 75.23           O  
ATOM    753  N   ASN A  97      10.718  -8.153 -29.009  1.00 68.98           N  
ATOM    754  CA  ASN A  97       9.897  -9.329 -29.275  1.00 68.98           C  
ATOM    755  C   ASN A  97       8.906  -9.589 -28.144  1.00 68.98           C  
ATOM    756  CB  ASN A  97      10.778 -10.559 -29.503  1.00 68.98           C  
ATOM    757  O   ASN A  97       8.881 -10.681 -27.574  1.00 68.98           O  
ATOM    758  CG  ASN A  97      11.339 -10.623 -30.910  1.00 68.98           C  
ATOM    759  ND2 ASN A  97      11.728 -11.817 -31.340  1.00 68.98           N  
ATOM    760  OD1 ASN A  97      11.423  -9.606 -31.605  1.00 68.98           O  
ATOM    761  N   ARG A  98       8.426  -8.597 -27.413  1.00 79.02           N  
ATOM    762  CA  ARG A  98       7.364  -8.626 -26.413  1.00 79.02           C  
ATOM    763  C   ARG A  98       7.934  -8.499 -25.005  1.00 79.02           C  
ATOM    764  CB  ARG A  98       6.546  -9.914 -26.533  1.00 79.02           C  
ATOM    765  O   ARG A  98       7.263  -8.831 -24.025  1.00 79.02           O  
ATOM    766  CG  ARG A  98       5.726 -10.006 -27.810  1.00 79.02           C  
ATOM    767  CD  ARG A  98       4.873 -11.267 -27.843  1.00 79.02           C  
ATOM    768  NE  ARG A  98       3.971 -11.277 -28.990  1.00 79.02           N  
ATOM    769  NH1 ARG A  98       2.333 -12.534 -27.952  1.00 79.02           N  
ATOM    770  NH2 ARG A  98       2.044 -11.826 -30.113  1.00 79.02           N  
ATOM    771  CZ  ARG A  98       2.784 -11.879 -29.016  1.00 79.02           C  
ATOM    772  N   GLN A  99       9.217  -8.316 -24.958  1.00 78.94           N  
ATOM    773  CA  GLN A  99       9.875  -8.190 -23.662  1.00 78.94           C  
ATOM    774  C   GLN A  99      10.440  -6.786 -23.466  1.00 78.94           C  
ATOM    775  CB  GLN A  99      10.989  -9.229 -23.522  1.00 78.94           C  
ATOM    776  O   GLN A  99      11.048  -6.223 -24.378  1.00 78.94           O  
ATOM    777  CG  GLN A  99      11.408  -9.491 -22.081  1.00 78.94           C  
ATOM    778  CD  GLN A  99      12.294 -10.714 -21.941  1.00 78.94           C  
ATOM    779  NE2 GLN A  99      12.379 -11.249 -20.728  1.00 78.94           N  
ATOM    780  OE1 GLN A  99      12.897 -11.175 -22.915  1.00 78.94           O  
ATOM    781  N   ALA A 100       9.932  -6.154 -22.465  1.00 79.25           N  
ATOM    782  CA  ALA A 100      10.413  -4.851 -22.014  1.00 79.25           C  
ATOM    783  C   ALA A 100      11.145  -4.968 -20.681  1.00 79.25           C  
ATOM    784  CB  ALA A 100       9.251  -3.868 -21.895  1.00 79.25           C  
ATOM    785  O   ALA A 100      10.741  -5.741 -19.809  1.00 79.25           O  
ATOM    786  N   SER A 101      12.438  -4.534 -20.731  1.00 80.24           N  
ATOM    787  CA  SER A 101      13.240  -4.520 -19.511  1.00 80.24           C  
ATOM    788  C   SER A 101      13.477  -3.096 -19.021  1.00 80.24           C  
ATOM    789  CB  SER A 101      14.581  -5.218 -19.743  1.00 80.24           C  
ATOM    790  O   SER A 101      13.750  -2.196 -19.819  1.00 80.24           O  
ATOM    791  OG  SER A 101      15.579  -4.280 -20.107  1.00 80.24           O  
ATOM    792  N   PHE A 102      13.115  -2.876 -17.891  1.00 81.90           N  
ATOM    793  CA  PHE A 102      13.356  -1.599 -17.228  1.00 81.90           C  
ATOM    794  C   PHE A 102      13.685  -1.808 -15.755  1.00 81.90           C  
ATOM    795  CB  PHE A 102      12.138  -0.681 -17.369  1.00 81.90           C  
ATOM    796  O   PHE A 102      13.418  -2.875 -15.199  1.00 81.90           O  
ATOM    797  CG  PHE A 102      10.836  -1.337 -16.997  1.00 81.90           C  
ATOM    798  CD1 PHE A 102      10.092  -2.026 -17.947  1.00 81.90           C  
ATOM    799  CD2 PHE A 102      10.356  -1.266 -15.696  1.00 81.90           C  
ATOM    800  CE1 PHE A 102       8.886  -2.634 -17.606  1.00 81.90           C  
ATOM    801  CE2 PHE A 102       9.152  -1.871 -15.347  1.00 81.90           C  
ATOM    802  CZ  PHE A 102       8.418  -2.554 -16.303  1.00 81.90           C  
ATOM    803  N   PRO A 103      14.505  -0.894 -15.256  1.00 84.62           N  
ATOM    804  CA  PRO A 103      14.862  -0.984 -13.838  1.00 84.62           C  
ATOM    805  C   PRO A 103      13.644  -0.921 -12.918  1.00 84.62           C  
ATOM    806  CB  PRO A 103      15.771   0.229 -13.625  1.00 84.62           C  
ATOM    807  O   PRO A 103      12.759  -0.085 -13.117  1.00 84.62           O  
ATOM    808  CG  PRO A 103      15.412   1.174 -14.726  1.00 84.62           C  
ATOM    809  CD  PRO A 103      14.862   0.379 -15.876  1.00 84.62           C  
ATOM    810  N   VAL A 104      13.519  -1.809 -12.076  1.00 84.95           N  
ATOM    811  CA  VAL A 104      12.409  -1.934 -11.137  1.00 84.95           C  
ATOM    812  C   VAL A 104      12.278  -0.652 -10.318  1.00 84.95           C  
ATOM    813  CB  VAL A 104      12.592  -3.148 -10.200  1.00 84.95           C  
ATOM    814  O   VAL A 104      11.172  -0.261  -9.937  1.00 84.95           O  
ATOM    815  CG1 VAL A 104      11.493  -3.184  -9.140  1.00 84.95           C  
ATOM    816  CG2 VAL A 104      12.604  -4.446 -11.005  1.00 84.95           C  
ATOM    817  N   CYS A 105      13.365   0.052  -9.997  1.00 86.18           N  
ATOM    818  CA  CYS A 105      13.384   1.274  -9.200  1.00 86.18           C  
ATOM    819  C   CYS A 105      12.464   2.331  -9.800  1.00 86.18           C  
ATOM    820  CB  CYS A 105      14.807   1.823  -9.095  1.00 86.18           C  
ATOM    821  O   CYS A 105      11.882   3.138  -9.074  1.00 86.18           O  
ATOM    822  SG  CYS A 105      15.599   2.102 -10.694  1.00 86.18           S  
ATOM    823  N   GLU A 106      12.267   2.187 -11.067  1.00 85.68           N  
ATOM    824  CA  GLU A 106      11.424   3.158 -11.759  1.00 85.68           C  
ATOM    825  C   GLU A 106       9.945   2.894 -11.492  1.00 85.68           C  
ATOM    826  CB  GLU A 106      11.700   3.134 -13.264  1.00 85.68           C  
ATOM    827  O   GLU A 106       9.123   3.809 -11.564  1.00 85.68           O  
ATOM    828  CG  GLU A 106      13.070   3.672 -13.647  1.00 85.68           C  
ATOM    829  CD  GLU A 106      13.345   3.605 -15.141  1.00 85.68           C  
ATOM    830  OE1 GLU A 106      14.515   3.782 -15.552  1.00 85.68           O  
ATOM    831  OE2 GLU A 106      12.383   3.375 -15.907  1.00 85.68           O  
ATOM    832  N   LEU A 107       9.669   1.703 -11.120  1.00 88.19           N  
ATOM    833  CA  LEU A 107       8.282   1.311 -10.896  1.00 88.19           C  
ATOM    834  C   LEU A 107       7.912   1.439  -9.422  1.00 88.19           C  
ATOM    835  CB  LEU A 107       8.047  -0.125 -11.370  1.00 88.19           C  
ATOM    836  O   LEU A 107       6.730   1.415  -9.070  1.00 88.19           O  
ATOM    837  CG  LEU A 107       8.167  -0.370 -12.875  1.00 88.19           C  
ATOM    838  CD1 LEU A 107       8.032  -1.858 -13.183  1.00 88.19           C  
ATOM    839  CD2 LEU A 107       7.116   0.434 -13.633  1.00 88.19           C  
ATOM    840  N   ASN A 108       8.926   1.589  -8.630  1.00 89.59           N  
ATOM    841  CA  ASN A 108       8.757   1.570  -7.181  1.00 89.59           C  
ATOM    842  C   ASN A 108       7.771   2.639  -6.717  1.00 89.59           C  
ATOM    843  CB  ASN A 108      10.105   1.751  -6.481  1.00 89.59           C  
ATOM    844  O   ASN A 108       7.021   2.426  -5.763  1.00 89.59           O  
ATOM    845  CG  ASN A 108      10.942   0.487  -6.487  1.00 89.59           C  
ATOM    846  ND2 ASN A 108      12.193   0.601  -6.058  1.00 89.59           N  
ATOM    847  OD1 ASN A 108      10.467  -0.584  -6.876  1.00 89.59           O  
ATOM    848  N   GLN A 109       7.686   3.752  -7.373  1.00 89.20           N  
ATOM    849  CA  GLN A 109       6.799   4.835  -6.962  1.00 89.20           C  
ATOM    850  C   GLN A 109       5.336   4.410  -7.046  1.00 89.20           C  
ATOM    851  CB  GLN A 109       7.035   6.078  -7.822  1.00 89.20           C  
ATOM    852  O   GLN A 109       4.481   4.970  -6.356  1.00 89.20           O  
ATOM    853  CG  GLN A 109       6.657   5.894  -9.286  1.00 89.20           C  
ATOM    854  CD  GLN A 109       6.904   7.139 -10.117  1.00 89.20           C  
ATOM    855  NE2 GLN A 109       6.209   7.246 -11.244  1.00 89.20           N  
ATOM    856  OE1 GLN A 109       7.711   7.997  -9.748  1.00 89.20           O  
ATOM    857  N   TYR A 110       5.129   3.409  -7.864  1.00 91.12           N  
ATOM    858  CA  TYR A 110       3.754   2.967  -8.074  1.00 91.12           C  
ATOM    859  C   TYR A 110       3.457   1.708  -7.270  1.00 91.12           C  
ATOM    860  CB  TYR A 110       3.494   2.711  -9.562  1.00 91.12           C  
ATOM    861  O   TYR A 110       2.296   1.320  -7.119  1.00 91.12           O  
ATOM    862  CG  TYR A 110       3.768   3.907 -10.441  1.00 91.12           C  
ATOM    863  CD1 TYR A 110       2.900   4.996 -10.459  1.00 91.12           C  
ATOM    864  CD2 TYR A 110       4.894   3.949 -11.256  1.00 91.12           C  
ATOM    865  CE1 TYR A 110       3.147   6.099 -11.269  1.00 91.12           C  
ATOM    866  CE2 TYR A 110       5.151   5.047 -12.071  1.00 91.12           C  
ATOM    867  OH  TYR A 110       4.524   7.205 -12.874  1.00 91.12           O  
ATOM    868  CZ  TYR A 110       4.274   6.116 -12.070  1.00 91.12           C  
ATOM    869  N   LEU A 111       4.458   1.043  -6.713  1.00 92.40           N  
ATOM    870  CA  LEU A 111       4.264  -0.271  -6.110  1.00 92.40           C  
ATOM    871  C   LEU A 111       4.554  -0.229  -4.613  1.00 92.40           C  
ATOM    872  CB  LEU A 111       5.161  -1.310  -6.787  1.00 92.40           C  
ATOM    873  O   LEU A 111       4.374  -1.229  -3.914  1.00 92.40           O  
ATOM    874  CG  LEU A 111       4.996  -1.465  -8.300  1.00 92.40           C  
ATOM    875  CD1 LEU A 111       6.013  -2.463  -8.844  1.00 92.40           C  
ATOM    876  CD2 LEU A 111       3.576  -1.902  -8.641  1.00 92.40           C  
ATOM    877  N   ILE A 112       4.934   0.933  -4.116  1.00 93.21           N  
ATOM    878  CA  ILE A 112       5.345   1.030  -2.719  1.00 93.21           C  
ATOM    879  C   ILE A 112       4.269   1.757  -1.915  1.00 93.21           C  
ATOM    880  CB  ILE A 112       6.702   1.755  -2.579  1.00 93.21           C  
ATOM    881  O   ILE A 112       3.709   2.755  -2.374  1.00 93.21           O  
ATOM    882  CG1 ILE A 112       7.825   0.909  -3.188  1.00 93.21           C  
ATOM    883  CG2 ILE A 112       6.992   2.076  -1.110  1.00 93.21           C  
ATOM    884  CD1 ILE A 112       9.181   1.601  -3.205  1.00 93.21           C  
ATOM    885  N   CYS A 113       3.999   1.178  -0.778  1.00 94.99           N  
ATOM    886  CA  CYS A 113       3.067   1.790   0.162  1.00 94.99           C  
ATOM    887  C   CYS A 113       3.723   2.948   0.904  1.00 94.99           C  
ATOM    888  CB  CYS A 113       2.558   0.754   1.164  1.00 94.99           C  
ATOM    889  O   CYS A 113       4.792   2.786   1.496  1.00 94.99           O  
ATOM    890  SG  CYS A 113       1.405   1.424   2.382  1.00 94.99           S  
ATOM    891  N   SER A 114       3.119   4.116   0.970  1.00 93.96           N  
ATOM    892  CA  SER A 114       3.703   5.308   1.577  1.00 93.96           C  
ATOM    893  C   SER A 114       3.621   5.250   3.099  1.00 93.96           C  
ATOM    894  CB  SER A 114       3.000   6.568   1.068  1.00 93.96           C  
ATOM    895  O   SER A 114       4.322   5.991   3.792  1.00 93.96           O  
ATOM    896  OG  SER A 114       1.631   6.562   1.435  1.00 93.96           O  
ATOM    897  N   ILE A 115       2.764   4.399   3.658  1.00 93.70           N  
ATOM    898  CA  ILE A 115       2.571   4.278   5.099  1.00 93.70           C  
ATOM    899  C   ILE A 115       3.630   3.347   5.685  1.00 93.70           C  
ATOM    900  CB  ILE A 115       1.155   3.759   5.437  1.00 93.70           C  
ATOM    901  O   ILE A 115       4.327   3.709   6.635  1.00 93.70           O  
ATOM    902  CG1 ILE A 115       0.091   4.736   4.923  1.00 93.70           C  
ATOM    903  CG2 ILE A 115       1.009   3.534   6.945  1.00 93.70           C  
ATOM    904  CD1 ILE A 115      -1.337   4.233   5.077  1.00 93.70           C  
ATOM    905  N   CYS A 116       3.849   2.140   5.018  1.00 93.94           N  
ATOM    906  CA  CYS A 116       4.791   1.168   5.561  1.00 93.94           C  
ATOM    907  C   CYS A 116       6.120   1.220   4.815  1.00 93.94           C  
ATOM    908  CB  CYS A 116       4.209  -0.243   5.485  1.00 93.94           C  
ATOM    909  O   CYS A 116       7.085   0.564   5.211  1.00 93.94           O  
ATOM    910  SG  CYS A 116       3.983  -0.848   3.798  1.00 93.94           S  
ATOM    911  N   ASN A 117       6.199   1.979   3.768  1.00 92.04           N  
ATOM    912  CA  ASN A 117       7.390   2.099   2.934  1.00 92.04           C  
ATOM    913  C   ASN A 117       7.850   0.739   2.415  1.00 92.04           C  
ATOM    914  CB  ASN A 117       8.521   2.781   3.707  1.00 92.04           C  
ATOM    915  O   ASN A 117       9.050   0.488   2.298  1.00 92.04           O  
ATOM    916  CG  ASN A 117       8.207   4.225   4.047  1.00 92.04           C  
ATOM    917  ND2 ASN A 117       8.802   4.724   5.124  1.00 92.04           N  
ATOM    918  OD1 ASN A 117       7.435   4.887   3.347  1.00 92.04           O  
ATOM    919  N   GLY A 118       7.022  -0.121   2.247  1.00 91.20           N  
ATOM    920  CA  GLY A 118       7.215  -1.428   1.639  1.00 91.20           C  
ATOM    921  C   GLY A 118       6.362  -1.643   0.404  1.00 91.20           C  
ATOM    922  O   GLY A 118       5.617  -0.751  -0.006  1.00 91.20           O  
ATOM    923  N   TYR A 119       6.591  -2.801  -0.291  1.00 92.90           N  
ATOM    924  CA  TYR A 119       5.768  -3.136  -1.448  1.00 92.90           C  
ATOM    925  C   TYR A 119       4.327  -3.408  -1.031  1.00 92.90           C  
ATOM    926  CB  TYR A 119       6.338  -4.354  -2.180  1.00 92.90           C  
ATOM    927  O   TYR A 119       4.075  -3.885   0.078  1.00 92.90           O  
ATOM    928  CG  TYR A 119       7.653  -4.085  -2.871  1.00 92.90           C  
ATOM    929  CD1 TYR A 119       7.714  -3.281  -4.007  1.00 92.90           C  
ATOM    930  CD2 TYR A 119       8.837  -4.636  -2.391  1.00 92.90           C  
ATOM    931  CE1 TYR A 119       8.923  -3.032  -4.648  1.00 92.90           C  
ATOM    932  CE2 TYR A 119      10.051  -4.395  -3.025  1.00 92.90           C  
ATOM    933  OH  TYR A 119      11.284  -3.349  -4.781  1.00 92.90           O  
ATOM    934  CZ  TYR A 119      10.084  -3.592  -4.150  1.00 92.90           C  
ATOM    935  N   LEU A 120       3.403  -3.045  -1.891  1.00 94.03           N  
ATOM    936  CA  LEU A 120       1.980  -3.135  -1.584  1.00 94.03           C  
ATOM    937  C   LEU A 120       1.582  -4.571  -1.261  1.00 94.03           C  
ATOM    938  CB  LEU A 120       1.144  -2.613  -2.756  1.00 94.03           C  
ATOM    939  O   LEU A 120       1.927  -5.496  -2.000  1.00 94.03           O  
ATOM    940  CG  LEU A 120       1.278  -1.123  -3.074  1.00 94.03           C  
ATOM    941  CD1 LEU A 120       0.700  -0.820  -4.452  1.00 94.03           C  
ATOM    942  CD2 LEU A 120       0.588  -0.284  -2.003  1.00 94.03           C  
ATOM    943  N   ARG A 121       0.935  -4.760  -0.096  1.00 92.23           N  
ATOM    944  CA  ARG A 121       0.281  -6.003   0.301  1.00 92.23           C  
ATOM    945  C   ARG A 121      -1.233  -5.829   0.368  1.00 92.23           C  
ATOM    946  CB  ARG A 121       0.812  -6.483   1.654  1.00 92.23           C  
ATOM    947  O   ARG A 121      -1.732  -4.965   1.092  1.00 92.23           O  
ATOM    948  CG  ARG A 121       2.282  -6.870   1.635  1.00 92.23           C  
ATOM    949  CD  ARG A 121       2.707  -7.533   2.938  1.00 92.23           C  
ATOM    950  NE  ARG A 121       2.913  -6.551   4.000  1.00 92.23           N  
ATOM    951  NH1 ARG A 121       5.106  -6.094   3.435  1.00 92.23           N  
ATOM    952  NH2 ARG A 121       4.125  -5.019   5.207  1.00 92.23           N  
ATOM    953  CZ  ARG A 121       4.048  -5.890   4.211  1.00 92.23           C  
ATOM    954  N   ASP A 122      -1.811  -6.733  -0.401  1.00 92.66           N  
ATOM    955  CA  ASP A 122      -3.248  -6.502  -0.505  1.00 92.66           C  
ATOM    956  C   ASP A 122      -3.548  -5.043  -0.841  1.00 92.66           C  
ATOM    957  CB  ASP A 122      -3.951  -6.898   0.795  1.00 92.66           C  
ATOM    958  O   ASP A 122      -4.204  -4.344  -0.065  1.00 92.66           O  
ATOM    959  CG  ASP A 122      -3.909  -8.393   1.060  1.00 92.66           C  
ATOM    960  OD1 ASP A 122      -3.891  -9.184   0.092  1.00 92.66           O  
ATOM    961  OD2 ASP A 122      -3.898  -8.783   2.248  1.00 92.66           O  
ATOM    962  N   ALA A 123      -3.116  -4.672  -2.049  1.00 94.87           N  
ATOM    963  CA  ALA A 123      -3.226  -3.283  -2.486  1.00 94.87           C  
ATOM    964  C   ALA A 123      -4.664  -2.784  -2.375  1.00 94.87           C  
ATOM    965  CB  ALA A 123      -2.725  -3.136  -3.921  1.00 94.87           C  
ATOM    966  O   ALA A 123      -5.594  -3.446  -2.841  1.00 94.87           O  
ATOM    967  N   TYR A 124      -4.833  -1.683  -1.745  1.00 94.34           N  
ATOM    968  CA  TYR A 124      -6.105  -0.997  -1.549  1.00 94.34           C  
ATOM    969  C   TYR A 124      -6.032   0.441  -2.046  1.00 94.34           C  
ATOM    970  CB  TYR A 124      -6.504  -1.019  -0.070  1.00 94.34           C  
ATOM    971  O   TYR A 124      -5.205   1.226  -1.576  1.00 94.34           O  
ATOM    972  CG  TYR A 124      -7.978  -0.792   0.164  1.00 94.34           C  
ATOM    973  CD1 TYR A 124      -8.463   0.468   0.508  1.00 94.34           C  
ATOM    974  CD2 TYR A 124      -8.888  -1.836   0.041  1.00 94.34           C  
ATOM    975  CE1 TYR A 124      -9.820   0.681   0.727  1.00 94.34           C  
ATOM    976  CE2 TYR A 124     -10.248  -1.635   0.257  1.00 94.34           C  
ATOM    977  OH  TYR A 124     -12.048  -0.169   0.814  1.00 94.34           O  
ATOM    978  CZ  TYR A 124     -10.703  -0.375   0.599  1.00 94.34           C  
ATOM    979  N   THR A 125      -6.911   0.767  -2.961  1.00 94.43           N  
ATOM    980  CA  THR A 125      -6.867   2.067  -3.620  1.00 94.43           C  
ATOM    981  C   THR A 125      -8.044   2.935  -3.186  1.00 94.43           C  
ATOM    982  CB  THR A 125      -6.874   1.917  -5.153  1.00 94.43           C  
ATOM    983  O   THR A 125      -9.195   2.494  -3.227  1.00 94.43           O  
ATOM    984  CG2 THR A 125      -6.785   3.276  -5.839  1.00 94.43           C  
ATOM    985  OG1 THR A 125      -5.754   1.118  -5.554  1.00 94.43           O  
ATOM    986  N   ILE A 126      -7.654   4.183  -2.794  1.00 92.65           N  
ATOM    987  CA  ILE A 126      -8.679   5.153  -2.426  1.00 92.65           C  
ATOM    988  C   ILE A 126      -9.389   5.656  -3.681  1.00 92.65           C  
ATOM    989  CB  ILE A 126      -8.079   6.339  -1.638  1.00 92.65           C  
ATOM    990  O   ILE A 126      -8.741   6.075  -4.642  1.00 92.65           O  
ATOM    991  CG1 ILE A 126      -7.427   5.843  -0.342  1.00 92.65           C  
ATOM    992  CG2 ILE A 126      -9.152   7.391  -1.344  1.00 92.65           C  
ATOM    993  CD1 ILE A 126      -6.660   6.919   0.416  1.00 92.65           C  
ATOM    994  N   SER A 127     -10.684   5.762  -3.744  1.00 91.05           N  
ATOM    995  CA  SER A 127     -11.501   6.056  -4.917  1.00 91.05           C  
ATOM    996  C   SER A 127     -11.412   7.530  -5.297  1.00 91.05           C  
ATOM    997  CB  SER A 127     -12.960   5.673  -4.664  1.00 91.05           C  
ATOM    998  O   SER A 127     -11.463   7.876  -6.479  1.00 91.05           O  
ATOM    999  OG  SER A 127     -13.433   6.261  -3.465  1.00 91.05           O  
ATOM   1000  N   GLU A 128     -11.215   8.424  -4.346  1.00 90.20           N  
ATOM   1001  CA  GLU A 128     -11.265   9.862  -4.594  1.00 90.20           C  
ATOM   1002  C   GLU A 128      -9.950  10.366  -5.181  1.00 90.20           C  
ATOM   1003  CB  GLU A 128     -11.589  10.619  -3.304  1.00 90.20           C  
ATOM   1004  O   GLU A 128      -9.949  11.200  -6.090  1.00 90.20           O  
ATOM   1005  CG  GLU A 128     -12.903  10.202  -2.660  1.00 90.20           C  
ATOM   1006  CD  GLU A 128     -14.113  10.459  -3.544  1.00 90.20           C  
ATOM   1007  OE1 GLU A 128     -15.115   9.717  -3.432  1.00 90.20           O  
ATOM   1008  OE2 GLU A 128     -14.058  11.410  -4.356  1.00 90.20           O  
ATOM   1009  N   CYS A 129      -8.784   9.822  -4.726  1.00 92.88           N  
ATOM   1010  CA  CYS A 129      -7.504  10.356  -5.176  1.00 92.88           C  
ATOM   1011  C   CYS A 129      -6.687   9.286  -5.889  1.00 92.88           C  
ATOM   1012  CB  CYS A 129      -6.711  10.914  -3.995  1.00 92.88           C  
ATOM   1013  O   CYS A 129      -5.657   9.587  -6.495  1.00 92.88           O  
ATOM   1014  SG  CYS A 129      -6.359   9.692  -2.712  1.00 92.88           S  
ATOM   1015  N   LEU A 130      -7.121   7.991  -5.801  1.00 93.26           N  
ATOM   1016  CA  LEU A 130      -6.546   6.839  -6.487  1.00 93.26           C  
ATOM   1017  C   LEU A 130      -5.128   6.566  -5.997  1.00 93.26           C  
ATOM   1018  CB  LEU A 130      -6.540   7.065  -8.002  1.00 93.26           C  
ATOM   1019  O   LEU A 130      -4.283   6.094  -6.760  1.00 93.26           O  
ATOM   1020  CG  LEU A 130      -7.905   7.262  -8.663  1.00 93.26           C  
ATOM   1021  CD1 LEU A 130      -7.740   7.501 -10.160  1.00 93.26           C  
ATOM   1022  CD2 LEU A 130      -8.804   6.058  -8.404  1.00 93.26           C  
ATOM   1023  N   HIS A 131      -4.816   6.913  -4.794  1.00 94.61           N  
ATOM   1024  CA  HIS A 131      -3.576   6.471  -4.168  1.00 94.61           C  
ATOM   1025  C   HIS A 131      -3.748   5.109  -3.504  1.00 94.61           C  
ATOM   1026  CB  HIS A 131      -3.099   7.499  -3.140  1.00 94.61           C  
ATOM   1027  O   HIS A 131      -4.788   4.835  -2.900  1.00 94.61           O  
ATOM   1028  CG  HIS A 131      -2.602   8.771  -3.750  1.00 94.61           C  
ATOM   1029  CD2 HIS A 131      -1.650   8.996  -4.685  1.00 94.61           C  
ATOM   1030  ND1 HIS A 131      -3.100  10.007  -3.400  1.00 94.61           N  
ATOM   1031  CE1 HIS A 131      -2.474  10.941  -4.097  1.00 94.61           C  
ATOM   1032  NE2 HIS A 131      -1.589  10.354  -4.884  1.00 94.61           N  
ATOM   1033  N   SER A 132      -2.778   4.210  -3.669  1.00 95.20           N  
ATOM   1034  CA  SER A 132      -2.875   2.828  -3.209  1.00 95.20           C  
ATOM   1035  C   SER A 132      -1.983   2.585  -1.996  1.00 95.20           C  
ATOM   1036  CB  SER A 132      -2.497   1.862  -4.332  1.00 95.20           C  
ATOM   1037  O   SER A 132      -0.869   3.107  -1.924  1.00 95.20           O  
ATOM   1038  OG  SER A 132      -3.336   2.046  -5.459  1.00 95.20           O  
ATOM   1039  N   PHE A 133      -2.523   1.888  -1.065  1.00 95.52           N  
ATOM   1040  CA  PHE A 133      -1.838   1.481   0.156  1.00 95.52           C  
ATOM   1041  C   PHE A 133      -2.107   0.013   0.464  1.00 95.52           C  
ATOM   1042  CB  PHE A 133      -2.276   2.353   1.337  1.00 95.52           C  
ATOM   1043  O   PHE A 133      -2.948  -0.618  -0.180  1.00 95.52           O  
ATOM   1044  CG  PHE A 133      -2.159   3.831   1.075  1.00 95.52           C  
ATOM   1045  CD1 PHE A 133      -0.970   4.504   1.329  1.00 95.52           C  
ATOM   1046  CD2 PHE A 133      -3.239   4.547   0.576  1.00 95.52           C  
ATOM   1047  CE1 PHE A 133      -0.859   5.871   1.088  1.00 95.52           C  
ATOM   1048  CE2 PHE A 133      -3.136   5.914   0.332  1.00 95.52           C  
ATOM   1049  CZ  PHE A 133      -1.945   6.574   0.590  1.00 95.52           C  
ATOM   1050  N   CYS A 134      -1.317  -0.537   1.492  1.00 95.29           N  
ATOM   1051  CA  CYS A 134      -1.682  -1.856   1.996  1.00 95.29           C  
ATOM   1052  C   CYS A 134      -3.023  -1.811   2.719  1.00 95.29           C  
ATOM   1053  CB  CYS A 134      -0.602  -2.389   2.937  1.00 95.29           C  
ATOM   1054  O   CYS A 134      -3.342  -0.823   3.382  1.00 95.29           O  
ATOM   1055  SG  CYS A 134       1.027  -2.527   2.171  1.00 95.29           S  
ATOM   1056  N   LYS A 135      -3.809  -2.787   2.536  1.00 93.14           N  
ATOM   1057  CA  LYS A 135      -5.126  -2.823   3.163  1.00 93.14           C  
ATOM   1058  C   LYS A 135      -5.028  -2.567   4.664  1.00 93.14           C  
ATOM   1059  CB  LYS A 135      -5.807  -4.169   2.905  1.00 93.14           C  
ATOM   1060  O   LYS A 135      -5.754  -1.730   5.205  1.00 93.14           O  
ATOM   1061  CG  LYS A 135      -7.223  -4.261   3.454  1.00 93.14           C  
ATOM   1062  CD  LYS A 135      -7.859  -5.609   3.137  1.00 93.14           C  
ATOM   1063  CE  LYS A 135      -9.256  -5.723   3.731  1.00 93.14           C  
ATOM   1064  NZ  LYS A 135      -9.875  -7.050   3.440  1.00 93.14           N  
ATOM   1065  N   LEU A 136      -4.154  -3.188   5.275  1.00 92.31           N  
ATOM   1066  CA  LEU A 136      -4.019  -3.079   6.723  1.00 92.31           C  
ATOM   1067  C   LEU A 136      -3.426  -1.729   7.113  1.00 92.31           C  
ATOM   1068  CB  LEU A 136      -3.142  -4.210   7.267  1.00 92.31           C  
ATOM   1069  O   LEU A 136      -3.806  -1.151   8.134  1.00 92.31           O  
ATOM   1070  CG  LEU A 136      -3.716  -5.623   7.161  1.00 92.31           C  
ATOM   1071  CD1 LEU A 136      -2.701  -6.647   7.658  1.00 92.31           C  
ATOM   1072  CD2 LEU A 136      -5.020  -5.732   7.944  1.00 92.31           C  
ATOM   1073  N   CYS A 137      -2.537  -1.291   6.257  1.00 94.44           N  
ATOM   1074  CA  CYS A 137      -1.927   0.008   6.517  1.00 94.44           C  
ATOM   1075  C   CYS A 137      -2.973   1.116   6.494  1.00 94.44           C  
ATOM   1076  CB  CYS A 137      -0.835   0.303   5.489  1.00 94.44           C  
ATOM   1077  O   CYS A 137      -2.991   1.977   7.375  1.00 94.44           O  
ATOM   1078  SG  CYS A 137       0.640  -0.722   5.679  1.00 94.44           S  
ATOM   1079  N   LEU A 138      -3.741   1.019   5.504  1.00 91.86           N  
ATOM   1080  CA  LEU A 138      -4.769   2.043   5.357  1.00 91.86           C  
ATOM   1081  C   LEU A 138      -5.826   1.914   6.449  1.00 91.86           C  
ATOM   1082  CB  LEU A 138      -5.429   1.947   3.979  1.00 91.86           C  
ATOM   1083  O   LEU A 138      -6.272   2.918   7.009  1.00 91.86           O  
ATOM   1084  CG  LEU A 138      -6.309   3.127   3.564  1.00 91.86           C  
ATOM   1085  CD1 LEU A 138      -5.512   4.426   3.613  1.00 91.86           C  
ATOM   1086  CD2 LEU A 138      -6.887   2.900   2.171  1.00 91.86           C  
ATOM   1087  N   PHE A 139      -6.191   0.765   6.799  1.00 90.03           N  
ATOM   1088  CA  PHE A 139      -7.163   0.496   7.852  1.00 90.03           C  
ATOM   1089  C   PHE A 139      -6.662   1.012   9.196  1.00 90.03           C  
ATOM   1090  CB  PHE A 139      -7.458  -1.005   7.943  1.00 90.03           C  
ATOM   1091  O   PHE A 139      -7.408   1.657   9.936  1.00 90.03           O  
ATOM   1092  CG  PHE A 139      -8.522  -1.355   8.948  1.00 90.03           C  
ATOM   1093  CD1 PHE A 139      -8.179  -1.817  10.212  1.00 90.03           C  
ATOM   1094  CD2 PHE A 139      -9.867  -1.221   8.627  1.00 90.03           C  
ATOM   1095  CE1 PHE A 139      -9.162  -2.142  11.144  1.00 90.03           C  
ATOM   1096  CE2 PHE A 139     -10.855  -1.543   9.553  1.00 90.03           C  
ATOM   1097  CZ  PHE A 139     -10.501  -2.005  10.810  1.00 90.03           C  
ATOM   1098  N   ASN A 140      -5.480   0.696   9.513  1.00 90.54           N  
ATOM   1099  CA  ASN A 140      -4.895   1.150  10.770  1.00 90.54           C  
ATOM   1100  C   ASN A 140      -4.810   2.673  10.831  1.00 90.54           C  
ATOM   1101  CB  ASN A 140      -3.510   0.533  10.972  1.00 90.54           C  
ATOM   1102  O   ASN A 140      -4.997   3.267  11.894  1.00 90.54           O  
ATOM   1103  CG  ASN A 140      -3.571  -0.951  11.276  1.00 90.54           C  
ATOM   1104  ND2 ASN A 140      -2.408  -1.587  11.362  1.00 90.54           N  
ATOM   1105  OD1 ASN A 140      -4.654  -1.522  11.431  1.00 90.54           O  
ATOM   1106  N   TYR A 141      -4.474   3.219   9.731  1.00 90.33           N  
ATOM   1107  CA  TYR A 141      -4.393   4.672   9.644  1.00 90.33           C  
ATOM   1108  C   TYR A 141      -5.731   5.315   9.987  1.00 90.33           C  
ATOM   1109  CB  TYR A 141      -3.950   5.103   8.243  1.00 90.33           C  
ATOM   1110  O   TYR A 141      -5.788   6.266  10.770  1.00 90.33           O  
ATOM   1111  CG  TYR A 141      -3.879   6.600   8.062  1.00 90.33           C  
ATOM   1112  CD1 TYR A 141      -4.918   7.298   7.452  1.00 90.33           C  
ATOM   1113  CD2 TYR A 141      -2.772   7.319   8.501  1.00 90.33           C  
ATOM   1114  CE1 TYR A 141      -4.856   8.677   7.281  1.00 90.33           C  
ATOM   1115  CE2 TYR A 141      -2.699   8.699   8.336  1.00 90.33           C  
ATOM   1116  OH  TYR A 141      -3.678  10.733   7.560  1.00 90.33           O  
ATOM   1117  CZ  TYR A 141      -3.745   9.368   7.726  1.00 90.33           C  
ATOM   1118  N   PHE A 142      -6.807   4.824   9.519  1.00 87.65           N  
ATOM   1119  CA  PHE A 142      -8.123   5.402   9.763  1.00 87.65           C  
ATOM   1120  C   PHE A 142      -8.623   5.043  11.157  1.00 87.65           C  
ATOM   1121  CB  PHE A 142      -9.126   4.925   8.707  1.00 87.65           C  
ATOM   1122  O   PHE A 142      -9.381   5.801  11.765  1.00 87.65           O  
ATOM   1123  CG  PHE A 142      -8.868   5.478   7.331  1.00 87.65           C  
ATOM   1124  CD1 PHE A 142      -8.545   6.818   7.155  1.00 87.65           C  
ATOM   1125  CD2 PHE A 142      -8.949   4.658   6.214  1.00 87.65           C  
ATOM   1126  CE1 PHE A 142      -8.306   7.333   5.883  1.00 87.65           C  
ATOM   1127  CE2 PHE A 142      -8.711   5.165   4.939  1.00 87.65           C  
ATOM   1128  CZ  PHE A 142      -8.391   6.503   4.776  1.00 87.65           C  
ATOM   1129  N   ASP A 143      -8.216   3.875  11.631  1.00 87.20           N  
ATOM   1130  CA  ASP A 143      -8.631   3.423  12.956  1.00 87.20           C  
ATOM   1131  C   ASP A 143      -7.985   4.268  14.052  1.00 87.20           C  
ATOM   1132  CB  ASP A 143      -8.279   1.947  13.154  1.00 87.20           C  
ATOM   1133  O   ASP A 143      -8.567   4.455  15.122  1.00 87.20           O  
ATOM   1134  CG  ASP A 143      -9.320   1.006  12.573  1.00 87.20           C  
ATOM   1135  OD1 ASP A 143     -10.410   1.472  12.177  1.00 87.20           O  
ATOM   1136  OD2 ASP A 143      -9.049  -0.212  12.513  1.00 87.20           O  
ATOM   1137  N   ALA A 144      -6.787   4.740  13.783  1.00 87.40           N  
ATOM   1138  CA  ALA A 144      -6.047   5.543  14.752  1.00 87.40           C  
ATOM   1139  C   ALA A 144      -6.640   6.944  14.871  1.00 87.40           C  
ATOM   1140  CB  ALA A 144      -4.573   5.624  14.360  1.00 87.40           C  
ATOM   1141  O   ALA A 144      -6.455   7.619  15.887  1.00 87.40           O  
ATOM   1142  N   ARG A 145      -7.432   7.352  14.026  1.00 83.04           N  
ATOM   1143  CA  ARG A 145      -8.027   8.685  14.024  1.00 83.04           C  
ATOM   1144  C   ARG A 145      -9.394   8.676  14.699  1.00 83.04           C  
ATOM   1145  CB  ARG A 145      -8.152   9.216  12.594  1.00 83.04           C  
ATOM   1146  O   ARG A 145     -10.017   7.621  14.837  1.00 83.04           O  
ATOM   1147  CG  ARG A 145      -6.818   9.507  11.926  1.00 83.04           C  
ATOM   1148  CD  ARG A 145      -7.001  10.080  10.528  1.00 83.04           C  
ATOM   1149  NE  ARG A 145      -5.719  10.329   9.875  1.00 83.04           N  
ATOM   1150  NH1 ARG A 145      -6.278  12.440   9.122  1.00 83.04           N  
ATOM   1151  NH2 ARG A 145      -4.208  11.566   8.666  1.00 83.04           N  
ATOM   1152  CZ  ARG A 145      -5.404  11.445   9.222  1.00 83.04           C  
ATOM   1153  N   ASP A 146      -9.633   9.816  15.222  1.00 80.55           N  
ATOM   1154  CA  ASP A 146     -10.926   9.964  15.884  1.00 80.55           C  
ATOM   1155  C   ASP A 146     -12.072   9.865  14.879  1.00 80.55           C  
ATOM   1156  CB  ASP A 146     -10.996  11.297  16.631  1.00 80.55           C  
ATOM   1157  O   ASP A 146     -11.931  10.276  13.726  1.00 80.55           O  
ATOM   1158  CG  ASP A 146      -9.973  11.406  17.748  1.00 80.55           C  
ATOM   1159  OD1 ASP A 146      -9.814  10.440  18.526  1.00 80.55           O  
ATOM   1160  OD2 ASP A 146      -9.321  12.468  17.853  1.00 80.55           O  
ATOM   1161  N   GLU A 147     -13.112   9.216  15.223  1.00 77.34           N  
ATOM   1162  CA  GLU A 147     -14.294   8.991  14.396  1.00 77.34           C  
ATOM   1163  C   GLU A 147     -14.921  10.311  13.958  1.00 77.34           C  
ATOM   1164  CB  GLU A 147     -15.323   8.143  15.147  1.00 77.34           C  
ATOM   1165  O   GLU A 147     -15.574  10.378  12.915  1.00 77.34           O  
ATOM   1166  CG  GLU A 147     -14.877   6.708  15.392  1.00 77.34           C  
ATOM   1167  CD  GLU A 147     -15.934   5.861  16.082  1.00 77.34           C  
ATOM   1168  OE1 GLU A 147     -15.700   4.649  16.291  1.00 77.34           O  
ATOM   1169  OE2 GLU A 147     -17.006   6.413  16.416  1.00 77.34           O  
ATOM   1170  N   GLU A 148     -14.545  11.472  14.690  1.00 80.85           N  
ATOM   1171  CA  GLU A 148     -15.143  12.776  14.416  1.00 80.85           C  
ATOM   1172  C   GLU A 148     -14.358  13.528  13.345  1.00 80.85           C  
ATOM   1173  CB  GLU A 148     -15.222  13.612  15.696  1.00 80.85           C  
ATOM   1174  O   GLU A 148     -14.852  14.503  12.775  1.00 80.85           O  
ATOM   1175  CG  GLU A 148     -16.034  12.961  16.806  1.00 80.85           C  
ATOM   1176  CD  GLU A 148     -17.499  12.772  16.445  1.00 80.85           C  
ATOM   1177  OE1 GLU A 148     -18.124  11.803  16.934  1.00 80.85           O  
ATOM   1178  OE2 GLU A 148     -18.026  13.598  15.667  1.00 80.85           O  
ATOM   1179  N   ASP A 149     -13.158  13.003  13.096  1.00 83.73           N  
ATOM   1180  CA  ASP A 149     -12.324  13.657  12.092  1.00 83.73           C  
ATOM   1181  C   ASP A 149     -12.651  13.148  10.690  1.00 83.73           C  
ATOM   1182  CB  ASP A 149     -10.842  13.437  12.399  1.00 83.73           C  
ATOM   1183  O   ASP A 149     -13.050  11.994  10.521  1.00 83.73           O  
ATOM   1184  CG  ASP A 149     -10.391  14.129  13.674  1.00 83.73           C  
ATOM   1185  OD1 ASP A 149     -10.974  15.172  14.041  1.00 83.73           O  
ATOM   1186  OD2 ASP A 149      -9.444  13.627  14.317  1.00 83.73           O  
ATOM   1187  N   ILE A 150     -12.682  14.117   9.765  1.00 85.03           N  
ATOM   1188  CA  ILE A 150     -12.851  13.784   8.354  1.00 85.03           C  
ATOM   1189  C   ILE A 150     -11.648  12.981   7.865  1.00 85.03           C  
ATOM   1190  CB  ILE A 150     -13.035  15.053   7.492  1.00 85.03           C  
ATOM   1191  O   ILE A 150     -10.501  13.393   8.054  1.00 85.03           O  
ATOM   1192  CG1 ILE A 150     -14.214  15.885   8.012  1.00 85.03           C  
ATOM   1193  CG2 ILE A 150     -13.234  14.681   6.020  1.00 85.03           C  
ATOM   1194  CD1 ILE A 150     -14.164  17.351   7.603  1.00 85.03           C  
ATOM   1195  N   PRO A 151     -11.921  11.778   7.393  1.00 86.42           N  
ATOM   1196  CA  PRO A 151     -10.817  10.969   6.872  1.00 86.42           C  
ATOM   1197  C   PRO A 151     -10.112  11.626   5.688  1.00 86.42           C  
ATOM   1198  CB  PRO A 151     -11.504   9.668   6.445  1.00 86.42           C  
ATOM   1199  O   PRO A 151     -10.769  12.166   4.794  1.00 86.42           O  
ATOM   1200  CG  PRO A 151     -12.918  10.059   6.162  1.00 86.42           C  
ATOM   1201  CD  PRO A 151     -13.274  11.229   7.033  1.00 86.42           C  
ATOM   1202  N   GLU A 152      -8.748  11.600   5.734  1.00 90.90           N  
ATOM   1203  CA  GLU A 152      -7.905  12.153   4.678  1.00 90.90           C  
ATOM   1204  C   GLU A 152      -6.898  11.122   4.178  1.00 90.90           C  
ATOM   1205  CB  GLU A 152      -7.175  13.405   5.173  1.00 90.90           C  
ATOM   1206  O   GLU A 152      -6.475  10.243   4.932  1.00 90.90           O  
ATOM   1207  CG  GLU A 152      -8.106  14.526   5.613  1.00 90.90           C  
ATOM   1208  CD  GLU A 152      -7.376  15.690   6.263  1.00 90.90           C  
ATOM   1209  OE1 GLU A 152      -8.043  16.651   6.710  1.00 90.90           O  
ATOM   1210  OE2 GLU A 152      -6.127  15.642   6.326  1.00 90.90           O  
ATOM   1211  N   CYS A 153      -6.598  11.278   2.871  1.00 93.02           N  
ATOM   1212  CA  CYS A 153      -5.581  10.427   2.263  1.00 93.02           C  
ATOM   1213  C   CYS A 153      -4.209  10.699   2.867  1.00 93.02           C  
ATOM   1214  CB  CYS A 153      -5.535  10.645   0.751  1.00 93.02           C  
ATOM   1215  O   CYS A 153      -3.792  11.854   2.977  1.00 93.02           O  
ATOM   1216  SG  CYS A 153      -4.177   9.780  -0.068  1.00 93.02           S  
ATOM   1217  N   PRO A 154      -3.509   9.614   3.292  1.00 92.49           N  
ATOM   1218  CA  PRO A 154      -2.183   9.788   3.890  1.00 92.49           C  
ATOM   1219  C   PRO A 154      -1.161  10.348   2.904  1.00 92.49           C  
ATOM   1220  CB  PRO A 154      -1.803   8.370   4.324  1.00 92.49           C  
ATOM   1221  O   PRO A 154      -0.166  10.951   3.316  1.00 92.49           O  
ATOM   1222  CG  PRO A 154      -3.100   7.631   4.392  1.00 92.49           C  
ATOM   1223  CD  PRO A 154      -4.045   8.233   3.392  1.00 92.49           C  
ATOM   1224  N   ARG A 155      -1.461  10.217   1.649  1.00 92.60           N  
ATOM   1225  CA  ARG A 155      -0.516  10.655   0.627  1.00 92.60           C  
ATOM   1226  C   ARG A 155      -0.802  12.089   0.195  1.00 92.60           C  
ATOM   1227  CB  ARG A 155      -0.564   9.723  -0.586  1.00 92.60           C  
ATOM   1228  O   ARG A 155       0.111  12.915   0.123  1.00 92.60           O  
ATOM   1229  CG  ARG A 155       0.442  10.073  -1.671  1.00 92.60           C  
ATOM   1230  CD  ARG A 155       0.457   9.032  -2.782  1.00 92.60           C  
ATOM   1231  NE  ARG A 155       1.140   7.810  -2.366  1.00 92.60           N  
ATOM   1232  NH1 ARG A 155       3.221   8.470  -3.122  1.00 92.60           N  
ATOM   1233  NH2 ARG A 155       2.956   6.425  -2.120  1.00 92.60           N  
ATOM   1234  CZ  ARG A 155       2.437   7.571  -2.537  1.00 92.60           C  
ATOM   1235  N   CYS A 156      -2.030  12.431  -0.076  1.00 94.85           N  
ATOM   1236  CA  CYS A 156      -2.314  13.721  -0.695  1.00 94.85           C  
ATOM   1237  C   CYS A 156      -3.153  14.596   0.228  1.00 94.85           C  
ATOM   1238  CB  CYS A 156      -3.038  13.528  -2.027  1.00 94.85           C  
ATOM   1239  O   CYS A 156      -3.378  15.773  -0.061  1.00 94.85           O  
ATOM   1240  SG  CYS A 156      -4.684  12.803  -1.863  1.00 94.85           S  
ATOM   1241  N   HIS A 157      -3.671  13.999   1.320  1.00 91.40           N  
ATOM   1242  CA  HIS A 157      -4.413  14.689   2.369  1.00 91.40           C  
ATOM   1243  C   HIS A 157      -5.749  15.208   1.849  1.00 91.40           C  
ATOM   1244  CB  HIS A 157      -3.587  15.844   2.938  1.00 91.40           C  
ATOM   1245  O   HIS A 157      -6.327  16.132   2.424  1.00 91.40           O  
ATOM   1246  CG  HIS A 157      -2.290  15.411   3.546  1.00 91.40           C  
ATOM   1247  CD2 HIS A 157      -1.011  15.654   3.176  1.00 91.40           C  
ATOM   1248  ND1 HIS A 157      -2.223  14.627   4.677  1.00 91.40           N  
ATOM   1249  CE1 HIS A 157      -0.954  14.405   4.977  1.00 91.40           C  
ATOM   1250  NE2 HIS A 157      -0.198  15.017   4.082  1.00 91.40           N  
ATOM   1251  N   CYS A 158      -6.145  14.662   0.684  1.00 90.67           N  
ATOM   1252  CA  CYS A 158      -7.475  14.978   0.176  1.00 90.67           C  
ATOM   1253  C   CYS A 158      -8.556  14.380   1.069  1.00 90.67           C  
ATOM   1254  CB  CYS A 158      -7.640  14.463  -1.254  1.00 90.67           C  
ATOM   1255  O   CYS A 158      -8.424  13.249   1.538  1.00 90.67           O  
ATOM   1256  SG  CYS A 158      -6.554  15.272  -2.449  1.00 90.67           S  
ATOM   1257  N   GLN A 159      -9.530  15.144   1.355  1.00 88.29           N  
ATOM   1258  CA  GLN A 159     -10.642  14.709   2.193  1.00 88.29           C  
ATOM   1259  C   GLN A 159     -11.495  13.666   1.476  1.00 88.29           C  
ATOM   1260  CB  GLN A 159     -11.507  15.903   2.601  1.00 88.29           C  
ATOM   1261  O   GLN A 159     -11.865  13.850   0.315  1.00 88.29           O  
ATOM   1262  CG  GLN A 159     -10.810  16.872   3.547  1.00 88.29           C  
ATOM   1263  CD  GLN A 159     -11.670  18.072   3.896  1.00 88.29           C  
ATOM   1264  NE2 GLN A 159     -11.027  19.193   4.203  1.00 88.29           N  
ATOM   1265  OE1 GLN A 159     -12.903  17.993   3.888  1.00 88.29           O  
ATOM   1266  N   LEU A 160     -11.710  12.478   2.158  1.00 84.83           N  
ATOM   1267  CA  LEU A 160     -12.479  11.373   1.595  1.00 84.83           C  
ATOM   1268  C   LEU A 160     -13.949  11.477   1.989  1.00 84.83           C  
ATOM   1269  CB  LEU A 160     -11.908  10.031   2.061  1.00 84.83           C  
ATOM   1270  O   LEU A 160     -14.272  11.589   3.173  1.00 84.83           O  
ATOM   1271  CG  LEU A 160     -10.409   9.818   1.839  1.00 84.83           C  
ATOM   1272  CD1 LEU A 160      -9.974   8.474   2.413  1.00 84.83           C  
ATOM   1273  CD2 LEU A 160     -10.071   9.907   0.355  1.00 84.83           C  
ATOM   1274  N   ASP A 161     -14.753  12.034   1.049  1.00 76.38           N  
ATOM   1275  CA  ASP A 161     -16.159  12.386   1.218  1.00 76.38           C  
ATOM   1276  C   ASP A 161     -17.034  11.136   1.281  1.00 76.38           C  
ATOM   1277  CB  ASP A 161     -16.625  13.297   0.080  1.00 76.38           C  
ATOM   1278  O   ASP A 161     -18.235  11.226   1.545  1.00 76.38           O  
ATOM   1279  CG  ASP A 161     -16.002  14.681   0.136  1.00 76.38           C  
ATOM   1280  OD1 ASP A 161     -15.628  15.138   1.237  1.00 76.38           O  
ATOM   1281  OD2 ASP A 161     -15.886  15.321  -0.932  1.00 76.38           O  
ATOM   1282  N   SER A 162     -16.472   9.997   1.717  1.00 62.02           N  
ATOM   1283  CA  SER A 162     -17.410   8.891   1.556  1.00 62.02           C  
ATOM   1284  C   SER A 162     -18.092   8.547   2.876  1.00 62.02           C  
ATOM   1285  CB  SER A 162     -16.695   7.657   1.005  1.00 62.02           C  
ATOM   1286  O   SER A 162     -17.449   8.534   3.927  1.00 62.02           O  
ATOM   1287  OG  SER A 162     -17.116   7.381  -0.320  1.00 62.02           O  
ATOM   1288  N   MET A 163     -19.240   9.141   3.073  1.00 57.49           N  
ATOM   1289  CA  MET A 163     -20.313   8.876   4.026  1.00 57.49           C  
ATOM   1290  C   MET A 163     -20.289   7.421   4.482  1.00 57.49           C  
ATOM   1291  CB  MET A 163     -21.674   9.209   3.412  1.00 57.49           C  
ATOM   1292  O   MET A 163     -20.732   7.104   5.588  1.00 57.49           O  
ATOM   1293  CG  MET A 163     -21.927  10.700   3.256  1.00 57.49           C  
ATOM   1294  SD  MET A 163     -22.319  11.517   4.852  1.00 57.49           S  
ATOM   1295  CE  MET A 163     -22.215  13.259   4.354  1.00 57.49           C  
ATOM   1296  N   ASP A 164     -19.393   6.548   3.834  1.00 59.52           N  
ATOM   1297  CA  ASP A 164     -19.487   5.145   4.224  1.00 59.52           C  
ATOM   1298  C   ASP A 164     -18.158   4.641   4.782  1.00 59.52           C  
ATOM   1299  CB  ASP A 164     -19.919   4.284   3.035  1.00 59.52           C  
ATOM   1300  O   ASP A 164     -17.090   5.055   4.327  1.00 59.52           O  
ATOM   1301  CG  ASP A 164     -20.418   2.911   3.448  1.00 59.52           C  
ATOM   1302  OD1 ASP A 164     -20.540   2.646   4.663  1.00 59.52           O  
ATOM   1303  OD2 ASP A 164     -20.689   2.085   2.550  1.00 59.52           O  
ATOM   1304  N   PRO A 165     -18.164   3.809   5.976  1.00 58.24           N  
ATOM   1305  CA  PRO A 165     -17.011   3.214   6.656  1.00 58.24           C  
ATOM   1306  C   PRO A 165     -16.117   2.414   5.711  1.00 58.24           C  
ATOM   1307  CB  PRO A 165     -17.653   2.300   7.703  1.00 58.24           C  
ATOM   1308  O   PRO A 165     -16.512   2.123   4.579  1.00 58.24           O  
ATOM   1309  CG  PRO A 165     -19.125   2.483   7.519  1.00 58.24           C  
ATOM   1310  CD  PRO A 165     -19.349   3.409   6.358  1.00 58.24           C  
ATOM   1311  N   MET A 166     -14.853   2.630   5.764  1.00 60.67           N  
ATOM   1312  CA  MET A 166     -13.629   2.080   5.189  1.00 60.67           C  
ATOM   1313  C   MET A 166     -13.944   1.173   4.004  1.00 60.67           C  
ATOM   1314  CB  MET A 166     -12.839   1.305   6.246  1.00 60.67           C  
ATOM   1315  O   MET A 166     -13.210   1.159   3.015  1.00 60.67           O  
ATOM   1316  CG  MET A 166     -11.369   1.125   5.903  1.00 60.67           C  
ATOM   1317  SD  MET A 166     -10.450   0.216   7.205  1.00 60.67           S  
ATOM   1318  CE  MET A 166      -8.989  -0.303   6.262  1.00 60.67           C  
ATOM   1319  N   ARG A 167     -15.140   0.479   4.055  1.00 60.35           N  
ATOM   1320  CA  ARG A 167     -15.436  -0.415   2.940  1.00 60.35           C  
ATOM   1321  C   ARG A 167     -15.734   0.374   1.670  1.00 60.35           C  
ATOM   1322  CB  ARG A 167     -16.618  -1.326   3.280  1.00 60.35           C  
ATOM   1323  O   ARG A 167     -15.412  -0.071   0.566  1.00 60.35           O  
ATOM   1324  CG  ARG A 167     -16.702  -2.574   2.417  1.00 60.35           C  
ATOM   1325  CD  ARG A 167     -17.815  -3.505   2.877  1.00 60.35           C  
ATOM   1326  NE  ARG A 167     -17.401  -4.317   4.017  1.00 60.35           N  
ATOM   1327  NH1 ARG A 167     -19.056  -5.907   3.749  1.00 60.35           N  
ATOM   1328  NH2 ARG A 167     -17.539  -6.101   5.457  1.00 60.35           N  
ATOM   1329  CZ  ARG A 167     -18.000  -5.440   4.405  1.00 60.35           C  
ATOM   1330  N   THR A 168     -16.132   1.630   1.909  1.00 65.11           N  
ATOM   1331  CA  THR A 168     -16.514   2.372   0.713  1.00 65.11           C  
ATOM   1332  C   THR A 168     -15.459   3.419   0.367  1.00 65.11           C  
ATOM   1333  CB  THR A 168     -17.881   3.057   0.893  1.00 65.11           C  
ATOM   1334  O   THR A 168     -15.469   3.978  -0.731  1.00 65.11           O  
ATOM   1335  CG2 THR A 168     -18.487   3.439  -0.454  1.00 65.11           C  
ATOM   1336  OG1 THR A 168     -18.773   2.160   1.568  1.00 65.11           O  
ATOM   1337  N   ARG A 169     -14.470   3.514   1.250  1.00 75.82           N  
ATOM   1338  CA  ARG A 169     -13.528   4.606   1.030  1.00 75.82           C  
ATOM   1339  C   ARG A 169     -12.475   4.221  -0.004  1.00 75.82           C  
ATOM   1340  CB  ARG A 169     -12.851   5.006   2.343  1.00 75.82           C  
ATOM   1341  O   ARG A 169     -11.947   5.083  -0.710  1.00 75.82           O  
ATOM   1342  CG  ARG A 169     -13.728   5.847   3.257  1.00 75.82           C  
ATOM   1343  CD  ARG A 169     -12.965   6.334   4.480  1.00 75.82           C  
ATOM   1344  NE  ARG A 169     -12.896   5.307   5.516  1.00 75.82           N  
ATOM   1345  NH1 ARG A 169     -14.150   6.486   7.058  1.00 75.82           N  
ATOM   1346  NH2 ARG A 169     -13.335   4.409   7.584  1.00 75.82           N  
ATOM   1347  CZ  ARG A 169     -13.461   5.403   6.717  1.00 75.82           C  
ATOM   1348  N   GLY A 170     -12.412   2.875  -0.232  1.00 84.28           N  
ATOM   1349  CA  GLY A 170     -11.472   2.310  -1.186  1.00 84.28           C  
ATOM   1350  C   GLY A 170     -11.842   0.907  -1.630  1.00 84.28           C  
ATOM   1351  O   GLY A 170     -12.888   0.383  -1.239  1.00 84.28           O  
ATOM   1352  N   ARG A 171     -11.113   0.461  -2.654  1.00 90.84           N  
ATOM   1353  CA  ARG A 171     -11.336  -0.866  -3.220  1.00 90.84           C  
ATOM   1354  C   ARG A 171     -10.028  -1.643  -3.322  1.00 90.84           C  
ATOM   1355  CB  ARG A 171     -11.992  -0.760  -4.598  1.00 90.84           C  
ATOM   1356  O   ARG A 171      -8.955  -1.050  -3.450  1.00 90.84           O  
ATOM   1357  CG  ARG A 171     -13.381  -0.142  -4.573  1.00 90.84           C  
ATOM   1358  CD  ARG A 171     -14.035  -0.170  -5.947  1.00 90.84           C  
ATOM   1359  NE  ARG A 171     -15.323   0.518  -5.946  1.00 90.84           N  
ATOM   1360  NH1 ARG A 171     -15.779   0.108  -8.173  1.00 90.84           N  
ATOM   1361  NH2 ARG A 171     -17.272   1.283  -6.889  1.00 90.84           N  
ATOM   1362  CZ  ARG A 171     -16.122   0.635  -7.003  1.00 90.84           C  
ATOM   1363  N   MET A 172     -10.296  -2.908  -3.021  1.00 93.17           N  
ATOM   1364  CA  MET A 172      -9.153  -3.777  -3.288  1.00 93.17           C  
ATOM   1365  C   MET A 172      -8.713  -3.665  -4.744  1.00 93.17           C  
ATOM   1366  CB  MET A 172      -9.493  -5.231  -2.955  1.00 93.17           C  
ATOM   1367  O   MET A 172      -9.534  -3.778  -5.655  1.00 93.17           O  
ATOM   1368  CG  MET A 172      -9.792  -5.469  -1.483  1.00 93.17           C  
ATOM   1369  SD  MET A 172      -8.347  -5.120  -0.407  1.00 93.17           S  
ATOM   1370  CE  MET A 172      -9.039  -3.814   0.644  1.00 93.17           C  
ATOM   1371  N   ASP A 173      -7.427  -3.340  -4.949  1.00 94.69           N  
ATOM   1372  CA  ASP A 173      -6.850  -3.189  -6.281  1.00 94.69           C  
ATOM   1373  C   ASP A 173      -6.102  -4.451  -6.703  1.00 94.69           C  
ATOM   1374  CB  ASP A 173      -5.911  -1.982  -6.325  1.00 94.69           C  
ATOM   1375  O   ASP A 173      -4.914  -4.603  -6.409  1.00 94.69           O  
ATOM   1376  CG  ASP A 173      -5.515  -1.589  -7.738  1.00 94.69           C  
ATOM   1377  OD1 ASP A 173      -5.528  -2.457  -8.638  1.00 94.69           O  
ATOM   1378  OD2 ASP A 173      -5.184  -0.403  -7.952  1.00 94.69           O  
ATOM   1379  N   ARG A 174      -6.803  -5.377  -7.371  1.00 94.82           N  
ATOM   1380  CA  ARG A 174      -6.259  -6.680  -7.740  1.00 94.82           C  
ATOM   1381  C   ARG A 174      -5.192  -6.542  -8.820  1.00 94.82           C  
ATOM   1382  CB  ARG A 174      -7.374  -7.611  -8.221  1.00 94.82           C  
ATOM   1383  O   ARG A 174      -4.230  -7.312  -8.852  1.00 94.82           O  
ATOM   1384  CG  ARG A 174      -8.389  -7.964  -7.145  1.00 94.82           C  
ATOM   1385  CD  ARG A 174      -9.416  -8.970  -7.647  1.00 94.82           C  
ATOM   1386  NE  ARG A 174     -10.367  -9.335  -6.602  1.00 94.82           N  
ATOM   1387  NH1 ARG A 174     -10.986 -11.336  -7.577  1.00 94.82           N  
ATOM   1388  NH2 ARG A 174     -11.927 -10.684  -5.591  1.00 94.82           N  
ATOM   1389  CZ  ARG A 174     -11.091 -10.451  -6.592  1.00 94.82           C  
ATOM   1390  N   VAL A 175      -5.393  -5.543  -9.630  1.00 94.59           N  
ATOM   1391  CA  VAL A 175      -4.442  -5.333 -10.717  1.00 94.59           C  
ATOM   1392  C   VAL A 175      -3.090  -4.910 -10.147  1.00 94.59           C  
ATOM   1393  CB  VAL A 175      -4.953  -4.274 -11.720  1.00 94.59           C  
ATOM   1394  O   VAL A 175      -2.052  -5.456 -10.527  1.00 94.59           O  
ATOM   1395  CG1 VAL A 175      -3.902  -3.996 -12.793  1.00 94.59           C  
ATOM   1396  CG2 VAL A 175      -6.263  -4.732 -12.357  1.00 94.59           C  
ATOM   1397  N   LYS A 176      -3.167  -3.955  -9.273  1.00 93.44           N  
ATOM   1398  CA  LYS A 176      -1.931  -3.473  -8.662  1.00 93.44           C  
ATOM   1399  C   LYS A 176      -1.236  -4.583  -7.880  1.00 93.44           C  
ATOM   1400  CB  LYS A 176      -2.214  -2.283  -7.745  1.00 93.44           C  
ATOM   1401  O   LYS A 176      -0.015  -4.739  -7.964  1.00 93.44           O  
ATOM   1402  CG  LYS A 176      -2.362  -0.958  -8.478  1.00 93.44           C  
ATOM   1403  CD  LYS A 176      -2.050   0.223  -7.567  1.00 93.44           C  
ATOM   1404  CE  LYS A 176      -2.119   1.544  -8.320  1.00 93.44           C  
ATOM   1405  NZ  LYS A 176      -2.376   2.693  -7.400  1.00 93.44           N  
ATOM   1406  N   GLN A 177      -2.098  -5.283  -7.199  1.00 94.36           N  
ATOM   1407  CA  GLN A 177      -1.548  -6.403  -6.443  1.00 94.36           C  
ATOM   1408  C   GLN A 177      -0.932  -7.445  -7.372  1.00 94.36           C  
ATOM   1409  CB  GLN A 177      -2.629  -7.047  -5.574  1.00 94.36           C  
ATOM   1410  O   GLN A 177       0.150  -7.968  -7.096  1.00 94.36           O  
ATOM   1411  CG  GLN A 177      -2.097  -8.096  -4.607  1.00 94.36           C  
ATOM   1412  CD  GLN A 177      -1.069  -7.536  -3.641  1.00 94.36           C  
ATOM   1413  NE2 GLN A 177       0.062  -8.222  -3.517  1.00 94.36           N  
ATOM   1414  OE1 GLN A 177      -1.290  -6.496  -3.013  1.00 94.36           O  
ATOM   1415  N   ASN A 178      -1.532  -7.710  -8.418  1.00 93.65           N  
ATOM   1416  CA  ASN A 178      -1.025  -8.666  -9.396  1.00 93.65           C  
ATOM   1417  C   ASN A 178       0.286  -8.192 -10.015  1.00 93.65           C  
ATOM   1418  CB  ASN A 178      -2.066  -8.921 -10.488  1.00 93.65           C  
ATOM   1419  O   ASN A 178       1.189  -8.995 -10.258  1.00 93.65           O  
ATOM   1420  CG  ASN A 178      -3.185  -9.834 -10.026  1.00 93.65           C  
ATOM   1421  ND2 ASN A 178      -4.415  -9.500 -10.397  1.00 93.65           N  
ATOM   1422  OD1 ASN A 178      -2.946 -10.831  -9.340  1.00 93.65           O  
ATOM   1423  N   LEU A 179       0.388  -6.914 -10.181  1.00 92.83           N  
ATOM   1424  CA  LEU A 179       1.624  -6.365 -10.729  1.00 92.83           C  
ATOM   1425  C   LEU A 179       2.784  -6.565  -9.759  1.00 92.83           C  
ATOM   1426  CB  LEU A 179       1.456  -4.876 -11.042  1.00 92.83           C  
ATOM   1427  O   LEU A 179       3.880  -6.953 -10.169  1.00 92.83           O  
ATOM   1428  CG  LEU A 179       0.618  -4.532 -12.274  1.00 92.83           C  
ATOM   1429  CD1 LEU A 179       0.432  -3.022 -12.385  1.00 92.83           C  
ATOM   1430  CD2 LEU A 179       1.267  -5.090 -13.536  1.00 92.83           C  
ATOM   1431  N   VAL A 180       2.480  -6.310  -8.600  1.00 92.09           N  
ATOM   1432  CA  VAL A 180       3.509  -6.470  -7.577  1.00 92.09           C  
ATOM   1433  C   VAL A 180       3.926  -7.936  -7.488  1.00 92.09           C  
ATOM   1434  CB  VAL A 180       3.021  -5.969  -6.199  1.00 92.09           C  
ATOM   1435  O   VAL A 180       5.118  -8.247  -7.449  1.00 92.09           O  
ATOM   1436  CG1 VAL A 180       4.054  -6.276  -5.117  1.00 92.09           C  
ATOM   1437  CG2 VAL A 180       2.726  -4.471  -6.251  1.00 92.09           C  
ATOM   1438  N   ASP A 181       2.967  -8.874  -7.572  1.00 90.94           N  
ATOM   1439  CA  ASP A 181       3.220 -10.305  -7.433  1.00 90.94           C  
ATOM   1440  C   ASP A 181       3.994 -10.845  -8.633  1.00 90.94           C  
ATOM   1441  CB  ASP A 181       1.905 -11.070  -7.269  1.00 90.94           C  
ATOM   1442  O   ASP A 181       4.875 -11.694  -8.479  1.00 90.94           O  
ATOM   1443  CG  ASP A 181       1.234 -10.815  -5.930  1.00 90.94           C  
ATOM   1444  OD1 ASP A 181       1.898 -10.305  -5.002  1.00 90.94           O  
ATOM   1445  OD2 ASP A 181       0.031 -11.130  -5.802  1.00 90.94           O  
ATOM   1446  N   LYS A 182       3.663 -10.296  -9.814  1.00 90.08           N  
ATOM   1447  CA  LYS A 182       4.304 -10.792 -11.028  1.00 90.08           C  
ATOM   1448  C   LYS A 182       5.689 -10.178 -11.210  1.00 90.08           C  
ATOM   1449  CB  LYS A 182       3.436 -10.497 -12.253  1.00 90.08           C  
ATOM   1450  O   LYS A 182       6.608 -10.839 -11.699  1.00 90.08           O  
ATOM   1451  CG  LYS A 182       2.151 -11.311 -12.311  1.00 90.08           C  
ATOM   1452  CD  LYS A 182       1.409 -11.090 -13.622  1.00 90.08           C  
ATOM   1453  CE  LYS A 182       0.119 -11.897 -13.679  1.00 90.08           C  
ATOM   1454  NZ  LYS A 182      -0.094 -12.508 -15.025  1.00 90.08           N  
ATOM   1455  N   LEU A 183       5.851  -8.977 -10.774  1.00 88.68           N  
ATOM   1456  CA  LEU A 183       7.124  -8.299 -10.992  1.00 88.68           C  
ATOM   1457  C   LEU A 183       8.117  -8.638  -9.886  1.00 88.68           C  
ATOM   1458  CB  LEU A 183       6.919  -6.783 -11.062  1.00 88.68           C  
ATOM   1459  O   LEU A 183       9.328  -8.654 -10.116  1.00 88.68           O  
ATOM   1460  CG  LEU A 183       6.134  -6.261 -12.267  1.00 88.68           C  
ATOM   1461  CD1 LEU A 183       5.924  -4.755 -12.150  1.00 88.68           C  
ATOM   1462  CD2 LEU A 183       6.855  -6.606 -13.566  1.00 88.68           C  
ATOM   1463  N   LEU A 184       7.495  -8.965  -8.730  1.00 87.91           N  
ATOM   1464  CA  LEU A 184       8.361  -9.231  -7.586  1.00 87.91           C  
ATOM   1465  C   LEU A 184       7.985 -10.547  -6.914  1.00 87.91           C  
ATOM   1466  CB  LEU A 184       8.278  -8.085  -6.574  1.00 87.91           C  
ATOM   1467  O   LEU A 184       7.437 -10.550  -5.809  1.00 87.91           O  
ATOM   1468  CG  LEU A 184       8.572  -6.684  -7.111  1.00 87.91           C  
ATOM   1469  CD1 LEU A 184       8.187  -5.629  -6.080  1.00 87.91           C  
ATOM   1470  CD2 LEU A 184      10.044  -6.554  -7.491  1.00 87.91           C  
ATOM   1471  N   PRO A 185       8.226 -11.629  -7.474  1.00 82.48           N  
ATOM   1472  CA  PRO A 185       7.807 -12.932  -6.953  1.00 82.48           C  
ATOM   1473  C   PRO A 185       8.569 -13.336  -5.692  1.00 82.48           C  
ATOM   1474  CB  PRO A 185       8.115 -13.890  -8.107  1.00 82.48           C  
ATOM   1475  O   PRO A 185       8.004 -13.980  -4.805  1.00 82.48           O  
ATOM   1476  CG  PRO A 185       9.102 -13.158  -8.957  1.00 82.48           C  
ATOM   1477  CD  PRO A 185       8.881 -11.683  -8.783  1.00 82.48           C  
ATOM   1478  N   ARG A 186       9.765 -12.891  -5.602  1.00 77.99           N  
ATOM   1479  CA  ARG A 186      10.591 -13.293  -4.468  1.00 77.99           C  
ATOM   1480  C   ARG A 186      10.058 -12.705  -3.166  1.00 77.99           C  
ATOM   1481  CB  ARG A 186      12.044 -12.862  -4.681  1.00 77.99           C  
ATOM   1482  O   ARG A 186      10.165 -13.328  -2.108  1.00 77.99           O  
ATOM   1483  CG  ARG A 186      12.744 -13.594  -5.815  1.00 77.99           C  
ATOM   1484  CD  ARG A 186      14.237 -13.299  -5.840  1.00 77.99           C  
ATOM   1485  NE  ARG A 186      14.923 -14.076  -6.868  1.00 77.99           N  
ATOM   1486  NH1 ARG A 186      16.849 -12.800  -6.841  1.00 77.99           N  
ATOM   1487  NH2 ARG A 186      16.677 -14.594  -8.259  1.00 77.99           N  
ATOM   1488  CZ  ARG A 186      16.148 -13.822  -7.320  1.00 77.99           C  
ATOM   1489  N   PHE A 187       9.436 -11.616  -3.310  1.00 75.68           N  
ATOM   1490  CA  PHE A 187       8.955 -10.919  -2.123  1.00 75.68           C  
ATOM   1491  C   PHE A 187       7.709 -11.597  -1.565  1.00 75.68           C  
ATOM   1492  CB  PHE A 187       8.656  -9.451  -2.444  1.00 75.68           C  
ATOM   1493  O   PHE A 187       7.554 -11.718  -0.348  1.00 75.68           O  
ATOM   1494  CG  PHE A 187       9.886  -8.592  -2.557  1.00 75.68           C  
ATOM   1495  CD1 PHE A 187      10.600  -8.224  -1.424  1.00 75.68           C  
ATOM   1496  CD2 PHE A 187      10.327  -8.151  -3.798  1.00 75.68           C  
ATOM   1497  CE1 PHE A 187      11.739  -7.428  -1.525  1.00 75.68           C  
ATOM   1498  CE2 PHE A 187      11.464  -7.356  -3.908  1.00 75.68           C  
ATOM   1499  CZ  PHE A 187      12.168  -6.994  -2.770  1.00 75.68           C  
ATOM   1500  N   CYS A 188       6.867 -11.998  -2.365  1.00 75.29           N  
ATOM   1501  CA  CYS A 188       5.684 -12.726  -1.921  1.00 75.29           C  
ATOM   1502  C   CYS A 188       6.072 -14.013  -1.202  1.00 75.29           C  
ATOM   1503  CB  CYS A 188       4.776 -13.049  -3.108  1.00 75.29           C  
ATOM   1504  O   CYS A 188       5.549 -14.310  -0.127  1.00 75.29           O  
ATOM   1505  SG  CYS A 188       3.169 -13.722  -2.634  1.00 75.29           S  
ATOM   1506  N   LYS A 189       7.019 -14.729  -1.724  1.00 79.29           N  
ATOM   1507  CA  LYS A 189       7.435 -16.000  -1.139  1.00 79.29           C  
ATOM   1508  C   LYS A 189       8.157 -15.784   0.189  1.00 79.29           C  
ATOM   1509  CB  LYS A 189       8.338 -16.767  -2.107  1.00 79.29           C  
ATOM   1510  O   LYS A 189       7.923 -16.514   1.154  1.00 79.29           O  
ATOM   1511  CG  LYS A 189       7.615 -17.302  -3.334  1.00 79.29           C  
ATOM   1512  CD  LYS A 189       8.551 -18.109  -4.226  1.00 79.29           C  
ATOM   1513  CE  LYS A 189       7.847 -18.587  -5.488  1.00 79.29           C  
ATOM   1514  NZ  LYS A 189       8.791 -19.262  -6.428  1.00 79.29           N  
ATOM   1515  N   GLN A 190       9.087 -14.909   0.211  1.00 79.26           N  
ATOM   1516  CA  GLN A 190       9.830 -14.566   1.420  1.00 79.26           C  
ATOM   1517  C   GLN A 190       8.888 -14.137   2.541  1.00 79.26           C  
ATOM   1518  CB  GLN A 190      10.843 -13.456   1.131  1.00 79.26           C  
ATOM   1519  O   GLN A 190       9.050 -14.557   3.689  1.00 79.26           O  
ATOM   1520  CG  GLN A 190      11.735 -13.115   2.317  1.00 79.26           C  
ATOM   1521  CD  GLN A 190      12.804 -12.095   1.972  1.00 79.26           C  
ATOM   1522  NE2 GLN A 190      13.875 -12.069   2.758  1.00 79.26           N  
ATOM   1523  OE1 GLN A 190      12.669 -11.336   1.007  1.00 79.26           O  
ATOM   1524  N   GLU A 191       7.971 -13.398   2.134  1.00 78.29           N  
ATOM   1525  CA  GLU A 191       7.017 -12.900   3.120  1.00 78.29           C  
ATOM   1526  C   GLU A 191       6.162 -14.032   3.682  1.00 78.29           C  
ATOM   1527  CB  GLU A 191       6.123 -11.820   2.505  1.00 78.29           C  
ATOM   1528  O   GLU A 191       5.883 -14.070   4.882  1.00 78.29           O  
ATOM   1529  CG  GLU A 191       5.289 -11.057   3.525  1.00 78.29           C  
ATOM   1530  CD  GLU A 191       4.425  -9.973   2.903  1.00 78.29           C  
ATOM   1531  OE1 GLU A 191       3.563  -9.402   3.610  1.00 78.29           O  
ATOM   1532  OE2 GLU A 191       4.610  -9.691   1.698  1.00 78.29           O  
ATOM   1533  N   GLU A 192       5.734 -14.893   2.869  1.00 81.73           N  
ATOM   1534  CA  GLU A 192       4.963 -16.053   3.305  1.00 81.73           C  
ATOM   1535  C   GLU A 192       5.761 -16.910   4.284  1.00 81.73           C  
ATOM   1536  CB  GLU A 192       4.530 -16.894   2.102  1.00 81.73           C  
ATOM   1537  O   GLU A 192       5.219 -17.389   5.282  1.00 81.73           O  
ATOM   1538  CG  GLU A 192       3.482 -17.947   2.432  1.00 81.73           C  
ATOM   1539  CD  GLU A 192       2.935 -18.656   1.203  1.00 81.73           C  
ATOM   1540  OE1 GLU A 192       2.071 -19.549   1.352  1.00 81.73           O  
ATOM   1541  OE2 GLU A 192       3.375 -18.315   0.082  1.00 81.73           O  
ATOM   1542  N   THR A 193       6.988 -17.089   3.922  1.00 85.13           N  
ATOM   1543  CA  THR A 193       7.860 -17.857   4.804  1.00 85.13           C  
ATOM   1544  C   THR A 193       7.975 -17.186   6.169  1.00 85.13           C  
ATOM   1545  CB  THR A 193       9.263 -18.028   4.193  1.00 85.13           C  
ATOM   1546  O   THR A 193       7.946 -17.860   7.202  1.00 85.13           O  
ATOM   1547  CG2 THR A 193       9.207 -18.847   2.907  1.00 85.13           C  
ATOM   1548  OG1 THR A 193       9.810 -16.736   3.900  1.00 85.13           O  
ATOM   1549  N   LEU A 194       8.076 -15.945   6.142  1.00 80.77           N  
ATOM   1550  CA  LEU A 194       8.184 -15.200   7.391  1.00 80.77           C  
ATOM   1551  C   LEU A 194       6.886 -15.283   8.187  1.00 80.77           C  
ATOM   1552  CB  LEU A 194       8.533 -13.735   7.113  1.00 80.77           C  
ATOM   1553  O   LEU A 194       6.912 -15.393   9.415  1.00 80.77           O  
ATOM   1554  CG  LEU A 194       9.921 -13.468   6.529  1.00 80.77           C  
ATOM   1555  CD1 LEU A 194      10.084 -11.986   6.208  1.00 80.77           C  
ATOM   1556  CD2 LEU A 194      11.006 -13.934   7.494  1.00 80.77           C  
ATOM   1557  N   ARG A 195       5.815 -15.205   7.423  1.00 79.67           N  
ATOM   1558  CA  ARG A 195       4.514 -15.315   8.075  1.00 79.67           C  
ATOM   1559  C   ARG A 195       4.342 -16.682   8.727  1.00 79.67           C  
ATOM   1560  CB  ARG A 195       3.387 -15.068   7.070  1.00 79.67           C  
ATOM   1561  O   ARG A 195       3.833 -16.783   9.845  1.00 79.67           O  
ATOM   1562  CG  ARG A 195       3.203 -13.606   6.697  1.00 79.67           C  
ATOM   1563  CD  ARG A 195       1.967 -13.394   5.835  1.00 79.67           C  
ATOM   1564  NE  ARG A 195       1.791 -11.989   5.479  1.00 79.67           N  
ATOM   1565  NH1 ARG A 195      -0.084 -12.339   4.176  1.00 79.67           N  
ATOM   1566  NH2 ARG A 195       0.755 -10.222   4.440  1.00 79.67           N  
ATOM   1567  CZ  ARG A 195       0.821 -11.520   4.699  1.00 79.67           C  
ATOM   1568  N   LYS A 196       4.708 -17.699   8.081  1.00 85.38           N  
ATOM   1569  CA  LYS A 196       4.612 -19.062   8.593  1.00 85.38           C  
ATOM   1570  C   LYS A 196       5.545 -19.270   9.782  1.00 85.38           C  
ATOM   1571  CB  LYS A 196       4.933 -20.074   7.492  1.00 85.38           C  
ATOM   1572  O   LYS A 196       5.186 -19.945  10.750  1.00 85.38           O  
ATOM   1573  CG  LYS A 196       3.861 -20.180   6.417  1.00 85.38           C  
ATOM   1574  CD  LYS A 196       4.234 -21.205   5.354  1.00 85.38           C  
ATOM   1575  CE  LYS A 196       3.190 -21.271   4.248  1.00 85.38           C  
ATOM   1576  NZ  LYS A 196       3.600 -22.202   3.154  1.00 85.38           N  
ATOM   1577  N   ALA A 197       6.641 -18.737   9.681  1.00 86.25           N  
ATOM   1578  CA  ALA A 197       7.613 -18.843  10.765  1.00 86.25           C  
ATOM   1579  C   ALA A 197       7.095 -18.171  12.034  1.00 86.25           C  
ATOM   1580  CB  ALA A 197       8.946 -18.228  10.347  1.00 86.25           C  
ATOM   1581  O   ALA A 197       7.266 -18.697  13.136  1.00 86.25           O  
ATOM   1582  N   CYS A 198       6.431 -16.984  11.796  1.00 80.83           N  
ATOM   1583  CA  CYS A 198       5.880 -16.268  12.941  1.00 80.83           C  
ATOM   1584  C   CYS A 198       4.724 -17.041  13.563  1.00 80.83           C  
ATOM   1585  CB  CYS A 198       5.409 -14.874  12.525  1.00 80.83           C  
ATOM   1586  O   CYS A 198       4.586 -17.082  14.787  1.00 80.83           O  
ATOM   1587  SG  CYS A 198       4.920 -13.827  13.913  1.00 80.83           S  
ATOM   1588  N   GLU A 199       3.911 -17.720  12.744  1.00 84.80           N  
ATOM   1589  CA  GLU A 199       2.767 -18.497  13.211  1.00 84.80           C  
ATOM   1590  C   GLU A 199       3.219 -19.738  13.975  1.00 84.80           C  
ATOM   1591  CB  GLU A 199       1.875 -18.900  12.034  1.00 84.80           C  
ATOM   1592  O   GLU A 199       2.614 -20.107  14.984  1.00 84.80           O  
ATOM   1593  CG  GLU A 199       0.560 -19.543  12.451  1.00 84.80           C  
ATOM   1594  CD  GLU A 199      -0.431 -19.678  11.306  1.00 84.80           C  
ATOM   1595  OE1 GLU A 199      -1.587 -20.095  11.550  1.00 84.80           O  
ATOM   1596  OE2 GLU A 199      -0.049 -19.367  10.156  1.00 84.80           O  
ATOM   1597  N   GLU A 200       4.262 -20.329  13.471  1.00 84.44           N  
ATOM   1598  CA  GLU A 200       4.813 -21.512  14.127  1.00 84.44           C  
ATOM   1599  C   GLU A 200       5.376 -21.167  15.503  1.00 84.44           C  
ATOM   1600  CB  GLU A 200       5.900 -22.151  13.259  1.00 84.44           C  
ATOM   1601  O   GLU A 200       5.225 -21.940  16.452  1.00 84.44           O  
ATOM   1602  CG  GLU A 200       6.354 -23.518  13.750  1.00 84.44           C  
ATOM   1603  CD  GLU A 200       7.297 -24.219  12.785  1.00 84.44           C  
ATOM   1604  OE1 GLU A 200       7.680 -25.382  13.047  1.00 84.44           O  
ATOM   1605  OE2 GLU A 200       7.657 -23.600  11.758  1.00 84.44           O  
ATOM   1606  N   LYS A 201       5.956 -20.024  15.592  1.00 82.56           N  
ATOM   1607  CA  LYS A 201       6.473 -19.552  16.873  1.00 82.56           C  
ATOM   1608  C   LYS A 201       5.338 -19.271  17.854  1.00 82.56           C  
ATOM   1609  CB  LYS A 201       7.321 -18.294  16.680  1.00 82.56           C  
ATOM   1610  O   LYS A 201       5.454 -19.563  19.046  1.00 82.56           O  
ATOM   1611  CG  LYS A 201       8.645 -18.543  15.972  1.00 82.56           C  
ATOM   1612  CD  LYS A 201       9.477 -17.271  15.879  1.00 82.56           C  
ATOM   1613  CE  LYS A 201      10.780 -17.508  15.127  1.00 82.56           C  
ATOM   1614  NZ  LYS A 201      11.574 -16.251  14.984  1.00 82.56           N  
ATOM   1615  N   LYS A 202       4.265 -18.710  17.355  1.00 80.91           N  
ATOM   1616  CA  LYS A 202       3.101 -18.420  18.188  1.00 80.91           C  
ATOM   1617  C   LYS A 202       2.447 -19.705  18.685  1.00 80.91           C  
ATOM   1618  CB  LYS A 202       2.084 -17.579  17.414  1.00 80.91           C  
ATOM   1619  O   LYS A 202       1.989 -19.773  19.828  1.00 80.91           O  
ATOM   1620  CG  LYS A 202       2.460 -16.110  17.292  1.00 80.91           C  
ATOM   1621  CD  LYS A 202       1.371 -15.311  16.586  1.00 80.91           C  
ATOM   1622  CE  LYS A 202       1.780 -13.857  16.393  1.00 80.91           C  
ATOM   1623  NZ  LYS A 202       0.778 -13.104  15.581  1.00 80.91           N  
ATOM   1624  N   LYS A 203       2.370 -20.691  17.854  1.00 77.98           N  
ATOM   1625  CA  LYS A 203       1.796 -21.978  18.235  1.00 77.98           C  
ATOM   1626  C   LYS A 203       2.622 -22.646  19.331  1.00 77.98           C  
ATOM   1627  CB  LYS A 203       1.693 -22.902  17.020  1.00 77.98           C  
ATOM   1628  O   LYS A 203       2.068 -23.253  20.250  1.00 77.98           O  
ATOM   1629  CG  LYS A 203       0.572 -22.537  16.058  1.00 77.98           C  
ATOM   1630  CD  LYS A 203       0.516 -23.495  14.876  1.00 77.98           C  
ATOM   1631  CE  LYS A 203      -0.530 -23.066  13.856  1.00 77.98           C  
ATOM   1632  NZ  LYS A 203      -0.830 -24.155  12.878  1.00 77.98           N  
ATOM   1633  N   HIS A 204       3.940 -22.428  19.301  1.00 73.30           N  
ATOM   1634  CA  HIS A 204       4.803 -23.026  20.313  1.00 73.30           C  
ATOM   1635  C   HIS A 204       4.715 -22.266  21.632  1.00 73.30           C  
ATOM   1636  CB  HIS A 204       6.253 -23.065  19.825  1.00 73.30           C  
ATOM   1637  O   HIS A 204       4.807 -22.864  22.706  1.00 73.30           O  
ATOM   1638  CG  HIS A 204       7.142 -23.936  20.655  1.00 73.30           C  
ATOM   1639  CD2 HIS A 204       7.364 -25.271  20.617  1.00 73.30           C  
ATOM   1640  ND1 HIS A 204       7.929 -23.442  21.672  1.00 73.30           N  
ATOM   1641  CE1 HIS A 204       8.600 -24.439  22.225  1.00 73.30           C  
ATOM   1642  NE2 HIS A 204       8.274 -25.559  21.604  1.00 73.30           N  
ATOM   1643  N   GLU A 205       4.315 -20.951  21.633  1.00 68.88           N  
ATOM   1644  CA  GLU A 205       4.198 -20.151  22.849  1.00 68.88           C  
ATOM   1645  C   GLU A 205       2.884 -20.435  23.572  1.00 68.88           C  
ATOM   1646  CB  GLU A 205       4.307 -18.659  22.523  1.00 68.88           C  
ATOM   1647  O   GLU A 205       2.833 -20.426  24.803  1.00 68.88           O  
ATOM   1648  CG  GLU A 205       5.734 -18.182  22.299  1.00 68.88           C  
ATOM   1649  CD  GLU A 205       5.825 -16.706  21.946  1.00 68.88           C  
ATOM   1650  OE1 GLU A 205       6.949 -16.203  21.721  1.00 68.88           O  
ATOM   1651  OE2 GLU A 205       4.763 -16.046  21.894  1.00 68.88           O  
ATOM   1652  N   ILE A 206       1.828 -20.751  22.849  1.00 59.33           N  
ATOM   1653  CA  ILE A 206       0.539 -21.031  23.472  1.00 59.33           C  
ATOM   1654  C   ILE A 206       0.562 -22.420  24.106  1.00 59.33           C  
ATOM   1655  CB  ILE A 206      -0.617 -20.927  22.452  1.00 59.33           C  
ATOM   1656  O   ILE A 206      -0.019 -22.632  25.172  1.00 59.33           O  
ATOM   1657  CG1 ILE A 206      -0.687 -19.512  21.866  1.00 59.33           C  
ATOM   1658  CG2 ILE A 206      -1.948 -21.318  23.101  1.00 59.33           C  
ATOM   1659  CD1 ILE A 206      -1.576 -19.394  20.636  1.00 59.33           C  
ATOM   1660  N   GLU A 207       1.375 -23.293  23.549  1.00 58.66           N  
ATOM   1661  CA  GLU A 207       1.418 -24.620  24.156  1.00 58.66           C  
ATOM   1662  C   GLU A 207       2.319 -24.635  25.388  1.00 58.66           C  
ATOM   1663  CB  GLU A 207       1.896 -25.661  23.141  1.00 58.66           C  
ATOM   1664  O   GLU A 207       2.149 -25.471  26.278  1.00 58.66           O  
ATOM   1665  CG  GLU A 207       0.914 -25.910  22.005  1.00 58.66           C  
ATOM   1666  CD  GLU A 207       1.421 -26.913  20.982  1.00 58.66           C  
ATOM   1667  OE1 GLU A 207       0.671 -27.248  20.037  1.00 58.66           O  
ATOM   1668  OE2 GLU A 207       2.578 -27.369  21.127  1.00 58.66           O  
ATOM   1669  N   ALA A 208       3.143 -23.577  25.581  1.00 57.58           N  
ATOM   1670  CA  ALA A 208       4.025 -23.553  26.745  1.00 57.58           C  
ATOM   1671  C   ALA A 208       3.337 -22.902  27.942  1.00 57.58           C  
ATOM   1672  CB  ALA A 208       5.321 -22.816  26.414  1.00 57.58           C  
ATOM   1673  O   ALA A 208       3.749 -23.104  29.087  1.00 57.58           O  
ATOM   1674  N   ASP A 209       2.083 -22.402  27.784  1.00 54.86           N  
ATOM   1675  CA  ASP A 209       1.423 -21.805  28.941  1.00 54.86           C  
ATOM   1676  C   ASP A 209       0.435 -22.782  29.574  1.00 54.86           C  
ATOM   1677  CB  ASP A 209       0.704 -20.515  28.542  1.00 54.86           C  
ATOM   1678  O   ASP A 209      -0.205 -22.462  30.578  1.00 54.86           O  
ATOM   1679  CG  ASP A 209       1.652 -19.346  28.339  1.00 54.86           C  
ATOM   1680  OD1 ASP A 209       2.535 -19.122  29.195  1.00 54.86           O  
ATOM   1681  OD2 ASP A 209       1.512 -18.641  27.317  1.00 54.86           O  
ATOM   1682  N   ASP A 210       0.463 -24.101  29.142  1.00 56.37           N  
ATOM   1683  CA  ASP A 210      -0.424 -24.968  29.913  1.00 56.37           C  
ATOM   1684  C   ASP A 210       0.371 -25.866  30.858  1.00 56.37           C  
ATOM   1685  CB  ASP A 210      -1.286 -25.820  28.979  1.00 56.37           C  
ATOM   1686  O   ASP A 210      -0.208 -26.559  31.698  1.00 56.37           O  
ATOM   1687  CG  ASP A 210      -2.605 -25.157  28.621  1.00 56.37           C  
ATOM   1688  OD1 ASP A 210      -3.369 -24.785  29.537  1.00 56.37           O  
ATOM   1689  OD2 ASP A 210      -2.883 -25.008  27.411  1.00 56.37           O  
ATOM   1690  N   GLU A 211       1.587 -25.478  31.388  1.00 55.88           N  
ATOM   1691  CA  GLU A 211       2.054 -26.276  32.518  1.00 55.88           C  
ATOM   1692  C   GLU A 211       2.891 -25.436  33.479  1.00 55.88           C  
ATOM   1693  CB  GLU A 211       2.864 -27.479  32.029  1.00 55.88           C  
ATOM   1694  O   GLU A 211       3.932 -24.898  33.095  1.00 55.88           O  
ATOM   1695  CG  GLU A 211       2.063 -28.455  31.179  1.00 55.88           C  
ATOM   1696  CD  GLU A 211       0.996 -29.199  31.965  1.00 55.88           C  
ATOM   1697  OE1 GLU A 211      -0.124 -29.390  31.438  1.00 55.88           O  
ATOM   1698  OE2 GLU A 211       1.280 -29.594  33.118  1.00 55.88           O  
ATOM   1699  N   ASP A 212       2.257 -24.398  34.257  1.00 46.71           N  
ATOM   1700  CA  ASP A 212       2.818 -24.209  35.592  1.00 46.71           C  
ATOM   1701  C   ASP A 212       2.099 -23.085  36.335  1.00 46.71           C  
ATOM   1702  CB  ASP A 212       4.316 -23.909  35.506  1.00 46.71           C  
ATOM   1703  O   ASP A 212       2.042 -21.952  35.853  1.00 46.71           O  
ATOM   1704  CG  ASP A 212       5.179 -25.054  36.006  1.00 46.71           C  
ATOM   1705  OD1 ASP A 212       4.746 -25.791  36.918  1.00 46.71           O  
ATOM   1706  OD2 ASP A 212       6.303 -25.219  35.485  1.00 46.71           O  
ATOM   1707  N   ALA A 213       0.902 -23.178  36.886  1.00 41.83           N  
ATOM   1708  CA  ALA A 213       0.425 -22.714  38.186  1.00 41.83           C  
ATOM   1709  C   ALA A 213       1.435 -23.028  39.285  1.00 41.83           C  
ATOM   1710  CB  ALA A 213      -0.927 -23.345  38.513  1.00 41.83           C  
ATOM   1711  O   ALA A 213       1.883 -24.170  39.418  1.00 41.83           O  
ATOM   1712  N   PRO A 214       2.104 -22.027  39.898  1.00 44.53           N  
ATOM   1713  CA  PRO A 214       1.811 -21.657  41.284  1.00 44.53           C  
ATOM   1714  C   PRO A 214       1.989 -20.163  41.546  1.00 44.53           C  
ATOM   1715  CB  PRO A 214       2.823 -22.477  42.089  1.00 44.53           C  
ATOM   1716  O   PRO A 214       2.684 -19.479  40.791  1.00 44.53           O  
ATOM   1717  CG  PRO A 214       4.040 -22.539  41.224  1.00 44.53           C  
ATOM   1718  CD  PRO A 214       3.712 -21.919  39.895  1.00 44.53           C  
ATOM   1719  N   SER A 215       0.917 -19.415  42.002  1.00 35.37           N  
ATOM   1720  CA  SER A 215       0.630 -18.565  43.152  1.00 35.37           C  
ATOM   1721  C   SER A 215       1.907 -17.957  43.723  1.00 35.37           C  
ATOM   1722  CB  SER A 215      -0.096 -19.359  44.238  1.00 35.37           C  
ATOM   1723  O   SER A 215       2.927 -18.639  43.839  1.00 35.37           O  
ATOM   1724  OG  SER A 215       0.784 -20.277  44.864  1.00 35.37           O  
ATOM   1725  N   SER A 216       2.295 -16.737  43.355  1.00 35.12           N  
ATOM   1726  CA  SER A 216       2.814 -15.762  44.308  1.00 35.12           C  
ATOM   1727  C   SER A 216       3.267 -14.488  43.603  1.00 35.12           C  
ATOM   1728  CB  SER A 216       3.977 -16.356  45.103  1.00 35.12           C  
ATOM   1729  O   SER A 216       3.894 -14.548  42.543  1.00 35.12           O  
ATOM   1730  OG  SER A 216       4.934 -16.939  44.236  1.00 35.12           O  
ATOM   1731  N   SER A 217       2.461 -13.474  43.535  1.00 31.57           N  
ATOM   1732  CA  SER A 217       2.622 -12.036  43.722  1.00 31.57           C  
ATOM   1733  C   SER A 217       4.034 -11.693  44.182  1.00 31.57           C  
ATOM   1734  CB  SER A 217       1.604 -11.509  44.735  1.00 31.57           C  
ATOM   1735  O   SER A 217       4.557 -12.311  45.112  1.00 31.57           O  
ATOM   1736  OG  SER A 217       0.875 -12.576  45.316  1.00 31.57           O  
ATOM   1737  N   PRO A 218       4.736 -10.906  43.436  1.00 39.20           N  
ATOM   1738  CA  PRO A 218       5.438  -9.871  44.199  1.00 39.20           C  
ATOM   1739  C   PRO A 218       5.446  -8.519  43.491  1.00 39.20           C  
ATOM   1740  CB  PRO A 218       6.858 -10.429  44.326  1.00 39.20           C  
ATOM   1741  O   PRO A 218       5.371  -8.461  42.261  1.00 39.20           O  
ATOM   1742  CG  PRO A 218       7.096 -11.162  43.045  1.00 39.20           C  
ATOM   1743  CD  PRO A 218       5.829 -11.137  42.239  1.00 39.20           C  
ATOM   1744  N   SER A 219       4.708  -7.506  43.979  1.00 27.38           N  
ATOM   1745  CA  SER A 219       4.916  -6.130  44.418  1.00 27.38           C  
ATOM   1746  C   SER A 219       6.391  -5.853  44.690  1.00 27.38           C  
ATOM   1747  CB  SER A 219       4.093  -5.837  45.673  1.00 27.38           C  
ATOM   1748  O   SER A 219       7.083  -6.680  45.286  1.00 27.38           O  
ATOM   1749  OG  SER A 219       4.284  -6.849  46.647  1.00 27.38           O  
ATOM   1750  N   PHE A 220       7.026  -4.991  43.886  1.00 28.87           N  
ATOM   1751  CA  PHE A 220       7.892  -3.956  44.436  1.00 28.87           C  
ATOM   1752  C   PHE A 220       8.847  -3.428  43.373  1.00 28.87           C  
ATOM   1753  CB  PHE A 220       8.684  -4.494  45.632  1.00 28.87           C  
ATOM   1754  O   PHE A 220       9.454  -4.206  42.634  1.00 28.87           O  
ATOM   1755  CG  PHE A 220       8.431  -3.747  46.914  1.00 28.87           C  
ATOM   1756  CD1 PHE A 220       9.137  -2.588  47.210  1.00 28.87           C  
ATOM   1757  CD2 PHE A 220       7.487  -4.205  47.823  1.00 28.87           C  
ATOM   1758  CE1 PHE A 220       8.905  -1.894  48.395  1.00 28.87           C  
ATOM   1759  CE2 PHE A 220       7.249  -3.518  49.010  1.00 28.87           C  
ATOM   1760  CZ  PHE A 220       7.960  -2.363  49.295  1.00 28.87           C  
ATOM   1761  N   SER A 221       8.752  -2.103  43.086  1.00 26.11           N  
ATOM   1762  CA  SER A 221       9.377  -0.788  43.181  1.00 26.11           C  
ATOM   1763  C   SER A 221      10.665  -0.727  42.366  1.00 26.11           C  
ATOM   1764  CB  SER A 221       9.672  -0.438  44.640  1.00 26.11           C  
ATOM   1765  O   SER A 221      11.449  -1.679  42.362  1.00 26.11           O  
ATOM   1766  OG  SER A 221       9.997  -1.602  45.381  1.00 26.11           O  
ATOM   1767  N   SER A 222      10.723   0.302  41.521  1.00 26.29           N  
ATOM   1768  CA  SER A 222      11.477   1.524  41.260  1.00 26.29           C  
ATOM   1769  C   SER A 222      12.939   1.369  41.665  1.00 26.29           C  
ATOM   1770  CB  SER A 222      10.855   2.707  42.003  1.00 26.29           C  
ATOM   1771  O   SER A 222      13.241   0.788  42.709  1.00 26.29           O  
ATOM   1772  OG  SER A 222      10.740   2.427  43.387  1.00 26.29           O  
ATOM   1773  N   SER A 223      13.822   1.571  40.738  1.00 26.84           N  
ATOM   1774  CA  SER A 223      14.972   2.466  40.656  1.00 26.84           C  
ATOM   1775  C   SER A 223      16.264   1.686  40.438  1.00 26.84           C  
ATOM   1776  CB  SER A 223      15.084   3.312  41.925  1.00 26.84           C  
ATOM   1777  O   SER A 223      16.495   0.664  41.087  1.00 26.84           O  
ATOM   1778  OG  SER A 223      13.824   3.852  42.283  1.00 26.84           O  
ATOM   1779  N   SER A 224      16.963   2.004  39.377  1.00 28.92           N  
ATOM   1780  CA  SER A 224      18.328   2.519  39.349  1.00 28.92           C  
ATOM   1781  C   SER A 224      18.972   2.306  37.983  1.00 28.92           C  
ATOM   1782  CB  SER A 224      19.176   1.849  40.432  1.00 28.92           C  
ATOM   1783  O   SER A 224      18.843   1.233  37.391  1.00 28.92           O  
ATOM   1784  OG  SER A 224      18.772   0.505  40.627  1.00 28.92           O  
ATOM   1785  N   SER A 225      19.066   3.393  37.240  1.00 27.88           N  
ATOM   1786  CA  SER A 225      20.099   4.216  36.619  1.00 27.88           C  
ATOM   1787  C   SER A 225      21.476   3.578  36.767  1.00 27.88           C  
ATOM   1788  CB  SER A 225      20.109   5.617  37.230  1.00 27.88           C  
ATOM   1789  O   SER A 225      21.878   3.205  37.871  1.00 27.88           O  
ATOM   1790  OG  SER A 225      19.732   5.573  38.596  1.00 27.88           O  
ATOM   1791  N   SER A 226      21.968   2.980  35.748  1.00 28.82           N  
ATOM   1792  CA  SER A 226      23.409   2.928  35.523  1.00 28.82           C  
ATOM   1793  C   SER A 226      23.749   3.172  34.056  1.00 28.82           C  
ATOM   1794  CB  SER A 226      23.973   1.578  35.967  1.00 28.82           C  
ATOM   1795  O   SER A 226      23.077   2.652  33.163  1.00 28.82           O  
ATOM   1796  OG  SER A 226      23.173   0.514  35.482  1.00 28.82           O  
ATOM   1797  N   SER A 227      24.166   4.384  33.703  1.00 26.74           N  
ATOM   1798  CA  SER A 227      25.310   4.978  33.020  1.00 26.74           C  
ATOM   1799  C   SER A 227      26.422   3.956  32.813  1.00 26.74           C  
ATOM   1800  CB  SER A 227      25.845   6.173  33.810  1.00 26.74           C  
ATOM   1801  O   SER A 227      26.881   3.328  33.769  1.00 26.74           O  
ATOM   1802  OG  SER A 227      24.779   6.948  34.332  1.00 26.74           O  
ATOM   1803  N   LEU A 228      26.622   3.448  31.582  1.00 28.55           N  
ATOM   1804  CA  LEU A 228      27.913   3.149  30.973  1.00 28.55           C  
ATOM   1805  C   LEU A 228      27.811   3.156  29.452  1.00 28.55           C  
ATOM   1806  CB  LEU A 228      28.431   1.791  31.455  1.00 28.55           C  
ATOM   1807  O   LEU A 228      26.859   2.614  28.886  1.00 28.55           O  
ATOM   1808  CG  LEU A 228      28.681   1.655  32.957  1.00 28.55           C  
ATOM   1809  CD1 LEU A 228      28.706   0.184  33.359  1.00 28.55           C  
ATOM   1810  CD2 LEU A 228      29.984   2.344  33.348  1.00 28.55           C  
ATOM   1811  N   SER A 229      28.430   4.138  28.747  1.00 26.53           N  
ATOM   1812  CA  SER A 229      29.510   4.340  27.787  1.00 26.53           C  
ATOM   1813  C   SER A 229      29.934   3.022  27.147  1.00 26.53           C  
ATOM   1814  CB  SER A 229      30.713   4.998  28.463  1.00 26.53           C  
ATOM   1815  O   SER A 229      29.997   1.991  27.820  1.00 26.53           O  
ATOM   1816  OG  SER A 229      31.127   4.250  29.593  1.00 26.53           O  
ATOM   1817  N   SER A 230      29.864   2.896  25.829  1.00 27.22           N  
ATOM   1818  CA  SER A 230      30.816   2.641  24.753  1.00 27.22           C  
ATOM   1819  C   SER A 230      30.415   1.415  23.940  1.00 27.22           C  
ATOM   1820  CB  SER A 230      32.225   2.452  25.316  1.00 27.22           C  
ATOM   1821  O   SER A 230      29.987   0.404  24.501  1.00 27.22           O  
ATOM   1822  OG  SER A 230      32.209   1.566  26.422  1.00 27.22           O  
ATOM   1823  N   SER A 231      29.943   1.526  22.670  1.00 29.79           N  
ATOM   1824  CA  SER A 231      30.493   1.021  21.416  1.00 29.79           C  
ATOM   1825  C   SER A 231      29.787  -0.257  20.978  1.00 29.79           C  
ATOM   1826  CB  SER A 231      31.994   0.763  21.554  1.00 29.79           C  
ATOM   1827  O   SER A 231      29.481  -1.118  21.805  1.00 29.79           O  
ATOM   1828  OG  SER A 231      32.280   0.095  22.771  1.00 29.79           O  
ATOM   1829  N   SER A 232      28.776  -0.175  20.079  1.00 34.85           N  
ATOM   1830  CA  SER A 232      28.554  -0.843  18.801  1.00 34.85           C  
ATOM   1831  C   SER A 232      27.277  -1.677  18.828  1.00 34.85           C  
ATOM   1832  CB  SER A 232      29.746  -1.732  18.447  1.00 34.85           C  
ATOM   1833  O   SER A 232      27.164  -2.623  19.610  1.00 34.85           O  
ATOM   1834  OG  SER A 232      30.882  -0.947  18.127  1.00 34.85           O  
ATOM   1835  N   LEU A 233      26.093  -1.091  19.188  1.00 32.84           N  
ATOM   1836  CA  LEU A 233      24.834  -1.796  19.405  1.00 32.84           C  
ATOM   1837  C   LEU A 233      24.286  -2.346  18.093  1.00 32.84           C  
ATOM   1838  CB  LEU A 233      23.804  -0.868  20.053  1.00 32.84           C  
ATOM   1839  O   LEU A 233      24.189  -1.618  17.102  1.00 32.84           O  
ATOM   1840  CG  LEU A 233      24.181  -0.281  21.414  1.00 32.84           C  
ATOM   1841  CD1 LEU A 233      23.193   0.810  21.814  1.00 32.84           C  
ATOM   1842  CD2 LEU A 233      24.233  -1.377  22.473  1.00 32.84           C  
ATOM   1843  N   SER A 234      24.751  -3.500  17.640  1.00 36.23           N  
ATOM   1844  CA  SER A 234      24.099  -4.678  17.077  1.00 36.23           C  
ATOM   1845  C   SER A 234      22.659  -4.799  17.564  1.00 36.23           C  
ATOM   1846  CB  SER A 234      24.875  -5.945  17.439  1.00 36.23           C  
ATOM   1847  O   SER A 234      22.395  -4.713  18.766  1.00 36.23           O  
ATOM   1848  OG  SER A 234      25.832  -6.251  16.439  1.00 36.23           O  
ATOM   1849  N   SER A 235      21.709  -3.840  17.282  1.00 28.03           N  
ATOM   1850  CA  SER A 235      20.306  -3.727  17.666  1.00 28.03           C  
ATOM   1851  C   SER A 235      19.577  -5.056  17.495  1.00 28.03           C  
ATOM   1852  CB  SER A 235      19.610  -2.644  16.841  1.00 28.03           C  
ATOM   1853  O   SER A 235      19.721  -5.721  16.467  1.00 28.03           O  
ATOM   1854  OG  SER A 235      20.558  -1.752  16.280  1.00 28.03           O  
ATOM   1855  N   SER A 236      19.673  -5.939  18.480  1.00 32.20           N  
ATOM   1856  CA  SER A 236      18.848  -7.045  18.956  1.00 32.20           C  
ATOM   1857  C   SER A 236      17.390  -6.623  19.104  1.00 32.20           C  
ATOM   1858  CB  SER A 236      19.374  -7.569  20.293  1.00 32.20           C  
ATOM   1859  O   SER A 236      17.100  -5.550  19.636  1.00 32.20           O  
ATOM   1860  OG  SER A 236      20.561  -8.321  20.106  1.00 32.20           O  
ATOM   1861  N   LEU A 237      16.511  -6.950  18.105  1.00 26.66           N  
ATOM   1862  CA  LEU A 237      15.081  -6.814  17.851  1.00 26.66           C  
ATOM   1863  C   LEU A 237      14.285  -7.829  18.665  1.00 26.66           C  
ATOM   1864  CB  LEU A 237      14.782  -6.992  16.360  1.00 26.66           C  
ATOM   1865  O   LEU A 237      14.615  -9.017  18.676  1.00 26.66           O  
ATOM   1866  CG  LEU A 237      14.804  -5.722  15.508  1.00 26.66           C  
ATOM   1867  CD1 LEU A 237      15.583  -5.962  14.219  1.00 26.66           C  
ATOM   1868  CD2 LEU A 237      13.384  -5.258  15.202  1.00 26.66           C  
ATOM   1869  N   THR A 238      13.580  -7.274  19.666  1.00 31.58           N  
ATOM   1870  CA  THR A 238      12.587  -8.032  20.420  1.00 31.58           C  
ATOM   1871  C   THR A 238      11.176  -7.557  20.086  1.00 31.58           C  
ATOM   1872  CB  THR A 238      12.827  -7.912  21.937  1.00 31.58           C  
ATOM   1873  O   THR A 238      10.918  -6.352  20.031  1.00 31.58           O  
ATOM   1874  CG2 THR A 238      14.028  -8.745  22.371  1.00 31.58           C  
ATOM   1875  OG1 THR A 238      13.066  -6.539  22.270  1.00 31.58           O  
ATOM   1876  N   VAL A 239      10.384  -8.465  19.514  1.00 28.38           N  
ATOM   1877  CA  VAL A 239       9.023  -8.462  18.988  1.00 28.38           C  
ATOM   1878  C   VAL A 239       8.090  -9.175  19.965  1.00 28.38           C  
ATOM   1879  CB  VAL A 239       8.951  -9.132  17.597  1.00 28.38           C  
ATOM   1880  O   VAL A 239       8.381 -10.287  20.412  1.00 28.38           O  
ATOM   1881  CG1 VAL A 239       7.526  -9.083  17.048  1.00 28.38           C  
ATOM   1882  CG2 VAL A 239       9.923  -8.458  16.631  1.00 28.38           C  
ATOM   1883  N   SER A 240       7.395  -8.394  20.731  1.00 29.36           N  
ATOM   1884  CA  SER A 240       6.390  -8.983  21.610  1.00 29.36           C  
ATOM   1885  C   SER A 240       4.979  -8.668  21.127  1.00 29.36           C  
ATOM   1886  CB  SER A 240       6.571  -8.480  23.043  1.00 29.36           C  
ATOM   1887  O   SER A 240       4.710  -7.558  20.661  1.00 29.36           O  
ATOM   1888  OG  SER A 240       7.940  -8.492  23.411  1.00 29.36           O  
ATOM   1889  N   PHE A 241       4.171  -9.817  21.056  1.00 29.14           N  
ATOM   1890  CA  PHE A 241       2.833 -10.210  20.629  1.00 29.14           C  
ATOM   1891  C   PHE A 241       1.862 -10.186  21.803  1.00 29.14           C  
ATOM   1892  CB  PHE A 241       2.858 -11.604  19.996  1.00 29.14           C  
ATOM   1893  O   PHE A 241       2.181 -10.673  22.890  1.00 29.14           O  
ATOM   1894  CG  PHE A 241       1.808 -11.808  18.937  1.00 29.14           C  
ATOM   1895  CD1 PHE A 241       0.638 -12.500  19.222  1.00 29.14           C  
ATOM   1896  CD2 PHE A 241       1.993 -11.307  17.655  1.00 29.14           C  
ATOM   1897  CE1 PHE A 241      -0.335 -12.690  18.243  1.00 29.14           C  
ATOM   1898  CE2 PHE A 241       1.025 -11.493  16.671  1.00 29.14           C  
ATOM   1899  CZ  PHE A 241      -0.137 -12.186  16.968  1.00 29.14           C  
ATOM   1900  N   SER A 242       0.907  -9.279  21.729  1.00 30.23           N  
ATOM   1901  CA  SER A 242      -0.259  -9.398  22.599  1.00 30.23           C  
ATOM   1902  C   SER A 242      -1.453  -9.976  21.846  1.00 30.23           C  
ATOM   1903  CB  SER A 242      -0.628  -8.037  23.190  1.00 30.23           C  
ATOM   1904  O   SER A 242      -1.768  -9.534  20.739  1.00 30.23           O  
ATOM   1905  OG  SER A 242      -0.871  -8.143  24.582  1.00 30.23           O  
ATOM   1906  N   SER A 243      -1.747 -11.300  22.181  1.00 44.84           N  
ATOM   1907  CA  SER A 243      -2.795 -12.239  21.795  1.00 44.84           C  
ATOM   1908  C   SER A 243      -4.172 -11.734  22.215  1.00 44.84           C  
ATOM   1909  CB  SER A 243      -2.538 -13.614  22.412  1.00 44.84           C  
ATOM   1910  O   SER A 243      -5.192 -12.316  21.843  1.00 44.84           O  
ATOM   1911  OG  SER A 243      -1.428 -14.243  21.794  1.00 44.84           O  
ATOM   1912  N   SER A 244      -4.570 -10.438  21.848  1.00 40.01           N  
ATOM   1913  CA  SER A 244      -6.025 -10.348  21.806  1.00 40.01           C  
ATOM   1914  C   SER A 244      -6.483  -9.194  20.921  1.00 40.01           C  
ATOM   1915  CB  SER A 244      -6.592 -10.175  23.216  1.00 40.01           C  
ATOM   1916  O   SER A 244      -7.662  -9.103  20.571  1.00 40.01           O  
ATOM   1917  OG  SER A 244      -6.009 -11.107  24.111  1.00 40.01           O  
ATOM   1918  N   SER A 245      -6.114  -9.129  19.565  1.00 37.08           N  
ATOM   1919  CA  SER A 245      -6.932  -8.482  18.545  1.00 37.08           C  
ATOM   1920  C   SER A 245      -6.155  -8.302  17.245  1.00 37.08           C  
ATOM   1921  CB  SER A 245      -7.433  -7.125  19.041  1.00 37.08           C  
ATOM   1922  O   SER A 245      -4.941  -8.092  17.266  1.00 37.08           O  
ATOM   1923  OG  SER A 245      -6.476  -6.514  19.889  1.00 37.08           O  
ATOM   1924  N   SER A 246      -6.028  -9.315  16.378  1.00 40.79           N  
ATOM   1925  CA  SER A 246      -5.597  -9.327  14.984  1.00 40.79           C  
ATOM   1926  C   SER A 246      -4.993  -7.987  14.581  1.00 40.79           C  
ATOM   1927  CB  SER A 246      -6.769  -9.665  14.062  1.00 40.79           C  
ATOM   1928  O   SER A 246      -5.269  -7.478  13.492  1.00 40.79           O  
ATOM   1929  OG  SER A 246      -6.408  -9.490  12.703  1.00 40.79           O  
ATOM   1930  N   ILE A 247      -4.218  -7.256  15.513  1.00 37.90           N  
ATOM   1931  CA  ILE A 247      -3.515  -6.026  15.167  1.00 37.90           C  
ATOM   1932  C   ILE A 247      -2.077  -6.093  15.677  1.00 37.90           C  
ATOM   1933  CB  ILE A 247      -4.230  -4.784  15.745  1.00 37.90           C  
ATOM   1934  O   ILE A 247      -1.831  -6.524  16.806  1.00 37.90           O  
ATOM   1935  CG1 ILE A 247      -5.573  -5.183  16.369  1.00 37.90           C  
ATOM   1936  CG2 ILE A 247      -4.425  -3.720  14.661  1.00 37.90           C  
ATOM   1937  CD1 ILE A 247      -6.105  -4.182  17.385  1.00 37.90           C  
ATOM   1938  N   CYS A 248      -0.969  -6.423  14.795  1.00 31.00           N  
ATOM   1939  CA  CYS A 248       0.473  -6.535  14.988  1.00 31.00           C  
ATOM   1940  C   CYS A 248       1.079  -5.189  15.365  1.00 31.00           C  
ATOM   1941  CB  CYS A 248       1.143  -7.070  13.723  1.00 31.00           C  
ATOM   1942  O   CYS A 248       0.876  -4.194  14.666  1.00 31.00           O  
ATOM   1943  SG  CYS A 248      -0.006  -7.838  12.559  1.00 31.00           S  
ATOM   1944  N   SER A 249       1.120  -4.788  16.701  1.00 30.56           N  
ATOM   1945  CA  SER A 249       1.825  -3.583  17.127  1.00 30.56           C  
ATOM   1946  C   SER A 249       3.223  -3.914  17.640  1.00 30.56           C  
ATOM   1947  CB  SER A 249       1.034  -2.855  18.214  1.00 30.56           C  
ATOM   1948  O   SER A 249       3.411  -4.900  18.355  1.00 30.56           O  
ATOM   1949  OG  SER A 249      -0.296  -2.609  17.789  1.00 30.56           O  
ATOM   1950  N   VAL A 250       4.301  -3.538  16.864  1.00 33.70           N  
ATOM   1951  CA  VAL A 250       5.708  -3.597  17.247  1.00 33.70           C  
ATOM   1952  C   VAL A 250       6.187  -2.209  17.668  1.00 33.70           C  
ATOM   1953  CB  VAL A 250       6.587  -4.138  16.098  1.00 33.70           C  
ATOM   1954  O   VAL A 250       5.922  -1.219  16.982  1.00 33.70           O  
ATOM   1955  CG1 VAL A 250       7.334  -5.396  16.537  1.00 33.70           C  
ATOM   1956  CG2 VAL A 250       5.735  -4.423  14.863  1.00 33.70           C  
ATOM   1957  N   SER A 251       6.581  -2.087  18.971  1.00 27.68           N  
ATOM   1958  CA  SER A 251       7.264  -0.919  19.516  1.00 27.68           C  
ATOM   1959  C   SER A 251       8.734  -1.218  19.792  1.00 27.68           C  
ATOM   1960  CB  SER A 251       6.581  -0.449  20.801  1.00 27.68           C  
ATOM   1961  O   SER A 251       9.087  -2.342  20.156  1.00 27.68           O  
ATOM   1962  OG  SER A 251       5.225  -0.859  20.829  1.00 27.68           O  
ATOM   1963  N   LEU A 252       9.675  -0.324  19.258  1.00 27.58           N  
ATOM   1964  CA  LEU A 252      11.109  -0.221  19.508  1.00 27.58           C  
ATOM   1965  C   LEU A 252      11.396   0.777  20.624  1.00 27.58           C  
ATOM   1966  CB  LEU A 252      11.847   0.195  18.232  1.00 27.58           C  
ATOM   1967  O   LEU A 252      10.834   1.875  20.640  1.00 27.58           O  
ATOM   1968  CG  LEU A 252      12.536  -0.924  17.452  1.00 27.58           C  
ATOM   1969  CD1 LEU A 252      12.066  -0.926  16.001  1.00 27.58           C  
ATOM   1970  CD2 LEU A 252      14.052  -0.775  17.528  1.00 27.58           C  
ATOM   1971  N   SER A 253      11.918   0.330  21.816  1.00 32.25           N  
ATOM   1972  CA  SER A 253      12.615   1.216  22.743  1.00 32.25           C  
ATOM   1973  C   SER A 253      14.081   1.379  22.355  1.00 32.25           C  
ATOM   1974  CB  SER A 253      12.514   0.683  24.173  1.00 32.25           C  
ATOM   1975  O   SER A 253      14.701   0.445  21.843  1.00 32.25           O  
ATOM   1976  OG  SER A 253      11.172   0.714  24.627  1.00 32.25           O  
ATOM   1977  N   SER A 254      14.479   2.569  21.949  1.00 34.59           N  
ATOM   1978  CA  SER A 254      15.769   3.234  21.794  1.00 34.59           C  
ATOM   1979  C   SER A 254      16.852   2.534  22.607  1.00 34.59           C  
ATOM   1980  CB  SER A 254      15.670   4.701  22.216  1.00 34.59           C  
ATOM   1981  O   SER A 254      16.594   2.057  23.715  1.00 34.59           O  
ATOM   1982  OG  SER A 254      15.315   5.518  21.115  1.00 34.59           O  
TER    1983      SER A 254                                                      
ENDMDL                                                                          
END                                                                             
