# Supplementary material for: Uncoupled evolution of the Polycomb system and deep origin of non-canonical PRC1
Source: Commun Biol. 2023 Nov 10;6:1144. doi: 10.1038/s42003-023-05501-x (PMC10638273; doi:10.1038/s42003-023-05501-x)
Supplement: Supplementary file 8 — Supplementary Data 5 [file 42003_2023_5501_MOESM8_ESM.zip › Supplementary Data 5/PCGF_putative_checks/PCGF_alphafold_remainedputative/BREMOT008734_PCGF_a3129.result/BREMOT008734_PCGF_a3129_unrelaxed_rank_3_model_4.pdb]

MODEL     1                                                                     
ATOM      1  N   PHE A   1      12.919  12.969   3.633  1.00 38.34           N  
ATOM      2  CA  PHE A   1      12.416  13.141   4.991  1.00 38.34           C  
ATOM      3  C   PHE A   1      11.171  12.293   5.219  1.00 38.34           C  
ATOM      4  CB  PHE A   1      12.104  14.616   5.267  1.00 38.34           C  
ATOM      5  O   PHE A   1      10.205  12.383   4.458  1.00 38.34           O  
ATOM      6  CG  PHE A   1      13.145  15.310   6.103  1.00 38.34           C  
ATOM      7  CD1 PHE A   1      13.082  15.270   7.491  1.00 38.34           C  
ATOM      8  CD2 PHE A   1      14.188  16.003   5.501  1.00 38.34           C  
ATOM      9  CE1 PHE A   1      14.044  15.912   8.267  1.00 38.34           C  
ATOM     10  CE2 PHE A   1      15.153  16.647   6.270  1.00 38.34           C  
ATOM     11  CZ  PHE A   1      15.079  16.601   7.653  1.00 38.34           C  
ATOM     12  N   ASP A   2      11.231  10.948   5.332  1.00 44.94           N  
ATOM     13  CA  ASP A   2      10.269   9.857   5.461  1.00 44.94           C  
ATOM     14  C   ASP A   2       9.637   9.844   6.851  1.00 44.94           C  
ATOM     15  CB  ASP A   2      10.941   8.512   5.177  1.00 44.94           C  
ATOM     16  O   ASP A   2      10.331   9.661   7.853  1.00 44.94           O  
ATOM     17  CG  ASP A   2      10.107   7.609   4.285  1.00 44.94           C  
ATOM     18  OD1 ASP A   2       8.880   7.825   4.175  1.00 44.94           O  
ATOM     19  OD2 ASP A   2      10.680   6.672   3.689  1.00 44.94           O  
ATOM     20  N   LEU A   3       8.915  10.892   7.264  1.00 42.73           N  
ATOM     21  CA  LEU A   3       8.096  10.779   8.466  1.00 42.73           C  
ATOM     22  C   LEU A   3       7.559   9.361   8.626  1.00 42.73           C  
ATOM     23  CB  LEU A   3       6.935  11.775   8.419  1.00 42.73           C  
ATOM     24  O   LEU A   3       6.719   8.918   7.840  1.00 42.73           O  
ATOM     25  CG  LEU A   3       7.237  13.193   8.906  1.00 42.73           C  
ATOM     26  CD1 LEU A   3       7.262  14.163   7.730  1.00 42.73           C  
ATOM     27  CD2 LEU A   3       6.212  13.631   9.947  1.00 42.73           C  
ATOM     28  N   ARG A   4       8.344   8.286   8.553  1.00 51.99           N  
ATOM     29  CA  ARG A   4       8.158   6.840   8.611  1.00 51.99           C  
ATOM     30  C   ARG A   4       7.357   6.439   9.845  1.00 51.99           C  
ATOM     31  CB  ARG A   4       9.510   6.123   8.609  1.00 51.99           C  
ATOM     32  O   ARG A   4       7.662   6.874  10.958  1.00 51.99           O  
ATOM     33  CG  ARG A   4      10.019   5.773   7.219  1.00 51.99           C  
ATOM     34  CD  ARG A   4      11.357   5.048   7.275  1.00 51.99           C  
ATOM     35  NE  ARG A   4      12.354   5.689   6.422  1.00 51.99           N  
ATOM     36  NH1 ARG A   4      13.978   4.081   6.759  1.00 51.99           N  
ATOM     37  NH2 ARG A   4      14.403   5.879   5.403  1.00 51.99           N  
ATOM     38  CZ  ARG A   4      13.576   5.215   6.197  1.00 51.99           C  
ATOM     39  N   ILE A   5       6.072   6.533   9.857  1.00 54.68           N  
ATOM     40  CA  ILE A   5       5.171   5.409  10.085  1.00 54.68           C  
ATOM     41  C   ILE A   5       4.773   5.357  11.558  1.00 54.68           C  
ATOM     42  CB  ILE A   5       5.816   4.072   9.656  1.00 54.68           C  
ATOM     43  O   ILE A   5       5.635   5.307  12.439  1.00 54.68           O  
ATOM     44  CG1 ILE A   5       6.207   4.118   8.175  1.00 54.68           C  
ATOM     45  CG2 ILE A   5       4.869   2.901   9.936  1.00 54.68           C  
ATOM     46  CD1 ILE A   5       6.873   2.845   7.670  1.00 54.68           C  
ATOM     47  N   MET A   6       3.792   6.051  11.978  1.00 52.90           N  
ATOM     48  CA  MET A   6       3.116   5.397  13.094  1.00 52.90           C  
ATOM     49  C   MET A   6       3.013   3.893  12.862  1.00 52.90           C  
ATOM     50  CB  MET A   6       1.722   5.990  13.302  1.00 52.90           C  
ATOM     51  O   MET A   6       2.886   3.444  11.722  1.00 52.90           O  
ATOM     52  CG  MET A   6       1.733   7.458  13.697  1.00 52.90           C  
ATOM     53  SD  MET A   6       0.047   8.118  13.999  1.00 52.90           S  
ATOM     54  CE  MET A   6      -0.386   7.209  15.509  1.00 52.90           C  
ATOM     55  N   GLU A   7       3.660   3.035  13.621  1.00 58.65           N  
ATOM     56  CA  GLU A   7       3.528   1.583  13.542  1.00 58.65           C  
ATOM     57  C   GLU A   7       2.094   1.177  13.216  1.00 58.65           C  
ATOM     58  CB  GLU A   7       3.974   0.930  14.852  1.00 58.65           C  
ATOM     59  O   GLU A   7       1.144   1.720  13.784  1.00 58.65           O  
ATOM     60  CG  GLU A   7       5.478   0.979  15.083  1.00 58.65           C  
ATOM     61  CD  GLU A   7       5.914   0.266  16.353  1.00 58.65           C  
ATOM     62  OE1 GLU A   7       7.135   0.083  16.558  1.00 58.65           O  
ATOM     63  OE2 GLU A   7       5.026  -0.113  17.150  1.00 58.65           O  
ATOM     64  N   VAL A   8       1.821   0.764  11.952  1.00 64.63           N  
ATOM     65  CA  VAL A   8       0.546   0.189  11.534  1.00 64.63           C  
ATOM     66  C   VAL A   8      -0.162  -0.427  12.739  1.00 64.63           C  
ATOM     67  CB  VAL A   8       0.738  -0.873  10.428  1.00 64.63           C  
ATOM     68  O   VAL A   8      -1.370  -0.251  12.913  1.00 64.63           O  
ATOM     69  CG1 VAL A   8      -0.583  -1.577  10.122  1.00 64.63           C  
ATOM     70  CG2 VAL A   8       1.310  -0.230   9.166  1.00 64.63           C  
ATOM     71  N   GLU A   9       0.701  -1.058  13.629  1.00 63.87           N  
ATOM     72  CA  GLU A   9       0.101  -1.715  14.786  1.00 63.87           C  
ATOM     73  C   GLU A   9      -0.495  -0.694  15.752  1.00 63.87           C  
ATOM     74  CB  GLU A   9       1.134  -2.582  15.509  1.00 63.87           C  
ATOM     75  O   GLU A   9      -1.576  -0.911  16.303  1.00 63.87           O  
ATOM     76  CG  GLU A   9       1.380  -3.929  14.844  1.00 63.87           C  
ATOM     77  CD  GLU A   9       2.315  -4.828  15.637  1.00 63.87           C  
ATOM     78  OE1 GLU A   9       2.505  -6.002  15.245  1.00 63.87           O  
ATOM     79  OE2 GLU A   9       2.862  -4.354  16.658  1.00 63.87           O  
ATOM     80  N   GLN A  10       0.236   0.414  15.954  1.00 66.06           N  
ATOM     81  CA  GLN A  10      -0.227   1.448  16.874  1.00 66.06           C  
ATOM     82  C   GLN A  10      -1.515   2.094  16.372  1.00 66.06           C  
ATOM     83  CB  GLN A  10       0.852   2.514  17.071  1.00 66.06           C  
ATOM     84  O   GLN A  10      -2.415   2.390  17.160  1.00 66.06           O  
ATOM     85  CG  GLN A  10       2.099   2.003  17.780  1.00 66.06           C  
ATOM     86  CD  GLN A  10       3.147   3.083  17.977  1.00 66.06           C  
ATOM     87  NE2 GLN A  10       4.078   2.846  18.894  1.00 66.06           N  
ATOM     88  OE1 GLN A  10       3.120   4.121  17.308  1.00 66.06           O  
ATOM     89  N   VAL A  11      -1.639   2.068  15.093  1.00 68.01           N  
ATOM     90  CA  VAL A  11      -2.804   2.687  14.471  1.00 68.01           C  
ATOM     91  C   VAL A  11      -3.996   1.736  14.544  1.00 68.01           C  
ATOM     92  CB  VAL A  11      -2.523   3.077  13.003  1.00 68.01           C  
ATOM     93  O   VAL A  11      -5.107   2.148  14.886  1.00 68.01           O  
ATOM     94  CG1 VAL A  11      -3.781   3.640  12.343  1.00 68.01           C  
ATOM     95  CG2 VAL A  11      -1.380   4.088  12.929  1.00 68.01           C  
ATOM     96  N   SER A  12      -3.721   0.516  14.237  1.00 68.73           N  
ATOM     97  CA  SER A  12      -4.779  -0.488  14.292  1.00 68.73           C  
ATOM     98  C   SER A  12      -5.327  -0.637  15.708  1.00 68.73           C  
ATOM     99  CB  SER A  12      -4.264  -1.838  13.792  1.00 68.73           C  
ATOM    100  O   SER A  12      -6.540  -0.739  15.902  1.00 68.73           O  
ATOM    101  OG  SER A  12      -3.126  -2.247  14.531  1.00 68.73           O  
ATOM    102  N   ASP A  13      -4.457  -0.596  16.732  1.00 72.49           N  
ATOM    103  CA  ASP A  13      -4.872  -0.713  18.127  1.00 72.49           C  
ATOM    104  C   ASP A  13      -5.711   0.490  18.553  1.00 72.49           C  
ATOM    105  CB  ASP A  13      -3.653  -0.853  19.040  1.00 72.49           C  
ATOM    106  O   ASP A  13      -6.716   0.338  19.250  1.00 72.49           O  
ATOM    107  CG  ASP A  13      -2.947  -2.189  18.885  1.00 72.49           C  
ATOM    108  OD1 ASP A  13      -3.548  -3.136  18.334  1.00 72.49           O  
ATOM    109  OD2 ASP A  13      -1.780  -2.295  19.321  1.00 72.49           O  
ATOM    110  N   ALA A  14      -5.285   1.686  18.116  1.00 67.51           N  
ATOM    111  CA  ALA A  14      -5.990   2.920  18.452  1.00 67.51           C  
ATOM    112  C   ALA A  14      -7.383   2.944  17.829  1.00 67.51           C  
ATOM    113  CB  ALA A  14      -5.186   4.134  17.994  1.00 67.51           C  
ATOM    114  O   ALA A  14      -8.349   3.366  18.469  1.00 67.51           O  
ATOM    115  N   LEU A  15      -7.527   2.377  16.585  1.00 69.11           N  
ATOM    116  CA  LEU A  15      -8.805   2.371  15.883  1.00 69.11           C  
ATOM    117  C   LEU A  15      -9.737   1.309  16.457  1.00 69.11           C  
ATOM    118  CB  LEU A  15      -8.593   2.125  14.386  1.00 69.11           C  
ATOM    119  O   LEU A  15     -10.952   1.511  16.520  1.00 69.11           O  
ATOM    120  CG  LEU A  15      -7.962   3.271  13.594  1.00 69.11           C  
ATOM    121  CD1 LEU A  15      -7.817   2.883  12.126  1.00 69.11           C  
ATOM    122  CD2 LEU A  15      -8.793   4.541  13.737  1.00 69.11           C  
ATOM    123  N   ASN A  16      -9.120   0.208  16.810  1.00 75.41           N  
ATOM    124  CA  ASN A  16      -9.940  -0.835  17.417  1.00 75.41           C  
ATOM    125  C   ASN A  16     -10.449  -0.418  18.794  1.00 75.41           C  
ATOM    126  CB  ASN A  16      -9.156  -2.146  17.515  1.00 75.41           C  
ATOM    127  O   ASN A  16     -11.555  -0.791  19.190  1.00 75.41           O  
ATOM    128  CG  ASN A  16      -9.001  -2.835  16.174  1.00 75.41           C  
ATOM    129  ND2 ASN A  16      -7.981  -3.677  16.054  1.00 75.41           N  
ATOM    130  OD1 ASN A  16      -9.791  -2.613  15.253  1.00 75.41           O  
ATOM    131  N   LYS A  17      -9.717   0.362  19.501  1.00 72.03           N  
ATOM    132  CA  LYS A  17     -10.128   0.871  20.806  1.00 72.03           C  
ATOM    133  C   LYS A  17     -11.239   1.908  20.667  1.00 72.03           C  
ATOM    134  CB  LYS A  17      -8.935   1.477  21.546  1.00 72.03           C  
ATOM    135  O   LYS A  17     -12.165   1.946  21.479  1.00 72.03           O  
ATOM    136  CG  LYS A  17      -7.914   0.452  22.019  1.00 72.03           C  
ATOM    137  CD  LYS A  17      -6.728   1.120  22.703  1.00 72.03           C  
ATOM    138  CE  LYS A  17      -5.661   0.104  23.089  1.00 72.03           C  
ATOM    139  NZ  LYS A  17      -4.436   0.767  23.631  1.00 72.03           N  
ATOM    140  N   ASP A  18     -11.116   2.811  19.624  1.00 68.48           N  
ATOM    141  CA  ASP A  18     -12.134   3.828  19.382  1.00 68.48           C  
ATOM    142  C   ASP A  18     -13.462   3.192  18.978  1.00 68.48           C  
ATOM    143  CB  ASP A  18     -11.669   4.806  18.301  1.00 68.48           C  
ATOM    144  O   ASP A  18     -14.530   3.698  19.327  1.00 68.48           O  
ATOM    145  CG  ASP A  18     -10.546   5.716  18.768  1.00 68.48           C  
ATOM    146  OD1 ASP A  18     -10.375   5.895  19.993  1.00 68.48           O  
ATOM    147  OD2 ASP A  18      -9.828   6.261  17.902  1.00 68.48           O  
ATOM    148  N   ALA A  19     -13.345   2.057  18.189  1.00 65.96           N  
ATOM    149  CA  ALA A  19     -14.559   1.365  17.765  1.00 65.96           C  
ATOM    150  C   ALA A  19     -15.242   0.681  18.946  1.00 65.96           C  
ATOM    151  CB  ALA A  19     -14.237   0.344  16.677  1.00 65.96           C  
ATOM    152  O   ALA A  19     -16.472   0.626  19.013  1.00 65.96           O  
ATOM    153  N   THR A  20     -14.400   0.126  19.930  1.00 64.96           N  
ATOM    154  CA  THR A  20     -14.950  -0.529  21.111  1.00 64.96           C  
ATOM    155  C   THR A  20     -15.604   0.490  22.040  1.00 64.96           C  
ATOM    156  CB  THR A  20     -13.861  -1.302  21.878  1.00 64.96           C  
ATOM    157  O   THR A  20     -16.648   0.215  22.634  1.00 64.96           O  
ATOM    158  CG2 THR A  20     -13.479  -2.585  21.147  1.00 64.96           C  
ATOM    159  OG1 THR A  20     -12.698  -0.476  22.009  1.00 64.96           O  
ATOM    160  N   VAL A  21     -15.009   1.677  22.161  1.00 62.31           N  
ATOM    161  CA  VAL A  21     -15.555   2.730  23.011  1.00 62.31           C  
ATOM    162  C   VAL A  21     -16.862   3.249  22.417  1.00 62.31           C  
ATOM    163  CB  VAL A  21     -14.552   3.892  23.190  1.00 62.31           C  
ATOM    164  O   VAL A  21     -17.831   3.485  23.143  1.00 62.31           O  
ATOM    165  CG1 VAL A  21     -15.184   5.033  23.986  1.00 62.31           C  
ATOM    166  CG2 VAL A  21     -13.280   3.398  23.876  1.00 62.31           C  
ATOM    167  N   GLU A  22     -16.978   3.378  21.056  1.00 59.24           N  
ATOM    168  CA  GLU A  22     -18.190   3.828  20.378  1.00 59.24           C  
ATOM    169  C   GLU A  22     -19.295   2.780  20.470  1.00 59.24           C  
ATOM    170  CB  GLU A  22     -17.895   4.155  18.911  1.00 59.24           C  
ATOM    171  O   GLU A  22     -20.470   3.121  20.620  1.00 59.24           O  
ATOM    172  CG  GLU A  22     -17.063   5.414  18.717  1.00 59.24           C  
ATOM    173  CD  GLU A  22     -16.944   5.836  17.261  1.00 59.24           C  
ATOM    174  OE1 GLU A  22     -16.648   7.023  16.995  1.00 59.24           O  
ATOM    175  OE2 GLU A  22     -17.149   4.972  16.379  1.00 59.24           O  
ATOM    176  N   ALA A  23     -18.876   1.454  20.361  1.00 58.02           N  
ATOM    177  CA  ALA A  23     -19.869   0.390  20.482  1.00 58.02           C  
ATOM    178  C   ALA A  23     -20.399   0.294  21.910  1.00 58.02           C  
ATOM    179  CB  ALA A  23     -19.274  -0.947  20.047  1.00 58.02           C  
ATOM    180  O   ALA A  23     -21.590   0.056  22.122  1.00 58.02           O  
ATOM    181  N   GLN A  24     -19.552   0.538  22.985  1.00 61.94           N  
ATOM    182  CA  GLN A  24     -19.995   0.502  24.375  1.00 61.94           C  
ATOM    183  C   GLN A  24     -20.830   1.733  24.719  1.00 61.94           C  
ATOM    184  CB  GLN A  24     -18.796   0.401  25.319  1.00 61.94           C  
ATOM    185  O   GLN A  24     -21.772   1.649  25.509  1.00 61.94           O  
ATOM    186  CG  GLN A  24     -18.078  -0.941  25.259  1.00 61.94           C  
ATOM    187  CD  GLN A  24     -16.879  -1.007  26.185  1.00 61.94           C  
ATOM    188  NE2 GLN A  24     -16.785  -2.083  26.959  1.00 61.94           N  
ATOM    189  OE1 GLN A  24     -16.042  -0.098  26.205  1.00 61.94           O  
ATOM    190  N   GLN A  25     -20.570   2.887  24.111  1.00 59.46           N  
ATOM    191  CA  GLN A  25     -21.364   4.087  24.353  1.00 59.46           C  
ATOM    192  C   GLN A  25     -22.753   3.962  23.734  1.00 59.46           C  
ATOM    193  CB  GLN A  25     -20.652   5.322  23.800  1.00 59.46           C  
ATOM    194  O   GLN A  25     -23.739   4.426  24.311  1.00 59.46           O  
ATOM    195  CG  GLN A  25     -21.162   6.636  24.377  1.00 59.46           C  
ATOM    196  CD  GLN A  25     -20.045   7.621  24.669  1.00 59.46           C  
ATOM    197  NE2 GLN A  25     -20.375   8.699  25.372  1.00 59.46           N  
ATOM    198  OE1 GLN A  25     -18.896   7.415  24.267  1.00 59.46           O  
ATOM    199  N   GLN A  26     -22.834   3.192  22.604  1.00 56.72           N  
ATOM    200  CA  GLN A  26     -24.152   3.030  21.998  1.00 56.72           C  
ATOM    201  C   GLN A  26     -24.974   1.982  22.742  1.00 56.72           C  
ATOM    202  CB  GLN A  26     -24.021   2.646  20.524  1.00 56.72           C  
ATOM    203  O   GLN A  26     -26.199   2.093  22.828  1.00 56.72           O  
ATOM    204  CG  GLN A  26     -23.521   3.778  19.635  1.00 56.72           C  
ATOM    205  CD  GLN A  26     -23.369   3.361  18.185  1.00 56.72           C  
ATOM    206  NE2 GLN A  26     -23.372   4.338  17.284  1.00 56.72           N  
ATOM    207  OE1 GLN A  26     -23.249   2.171  17.876  1.00 56.72           O  
ATOM    208  N   ASN A  27     -24.299   1.082  23.408  1.00 57.21           N  
ATOM    209  CA  ASN A  27     -25.060   0.132  24.213  1.00 57.21           C  
ATOM    210  C   ASN A  27     -25.523   0.755  25.527  1.00 57.21           C  
ATOM    211  CB  ASN A  27     -24.233  -1.126  24.484  1.00 57.21           C  
ATOM    212  O   ASN A  27     -26.619   0.460  26.007  1.00 57.21           O  
ATOM    213  CG  ASN A  27     -24.344  -2.150  23.371  1.00 57.21           C  
ATOM    214  ND2 ASN A  27     -23.307  -2.962  23.207  1.00 57.21           N  
ATOM    215  OD1 ASN A  27     -25.354  -2.209  22.665  1.00 57.21           O  
ATOM    216  N   SER A  28     -24.893   1.759  26.043  1.00 56.93           N  
ATOM    217  CA  SER A  28     -25.381   2.416  27.251  1.00 56.93           C  
ATOM    218  C   SER A  28     -26.445   3.457  26.923  1.00 56.93           C  
ATOM    219  CB  SER A  28     -24.226   3.076  28.006  1.00 56.93           C  
ATOM    220  O   SER A  28     -27.360   3.689  27.716  1.00 56.93           O  
ATOM    221  OG  SER A  28     -23.257   3.580  27.103  1.00 56.93           O  
ATOM    222  N   LYS A  29     -26.521   3.915  25.729  1.00 55.22           N  
ATOM    223  CA  LYS A  29     -27.575   4.854  25.357  1.00 55.22           C  
ATOM    224  C   LYS A  29     -28.854   4.118  24.966  1.00 55.22           C  
ATOM    225  CB  LYS A  29     -27.115   5.750  24.207  1.00 55.22           C  
ATOM    226  O   LYS A  29     -29.958   4.588  25.249  1.00 55.22           O  
ATOM    227  CG  LYS A  29     -27.849   7.081  24.127  1.00 55.22           C  
ATOM    228  CD  LYS A  29     -27.242   7.991  23.067  1.00 55.22           C  
ATOM    229  CE  LYS A  29     -28.012   9.300  22.946  1.00 55.22           C  
ATOM    230  NZ  LYS A  29     -27.332  10.258  22.024  1.00 55.22           N  
ATOM    231  N   GLU A  30     -28.775   2.865  24.552  1.00 56.83           N  
ATOM    232  CA  GLU A  30     -30.006   2.116  24.320  1.00 56.83           C  
ATOM    233  C   GLU A  30     -30.525   1.493  25.613  1.00 56.83           C  
ATOM    234  CB  GLU A  30     -29.783   1.028  23.266  1.00 56.83           C  
ATOM    235  O   GLU A  30     -31.732   1.293  25.771  1.00 56.83           O  
ATOM    236  CG  GLU A  30     -29.608   1.568  21.854  1.00 56.83           C  
ATOM    237  CD  GLU A  30     -29.424   0.475  20.812  1.00 56.83           C  
ATOM    238  OE1 GLU A  30     -29.433   0.785  19.599  1.00 56.83           O  
ATOM    239  OE2 GLU A  30     -29.271  -0.700  21.213  1.00 56.83           O  
ATOM    240  N   LYS A  31     -29.744   1.408  26.728  1.00 50.82           N  
ATOM    241  CA  LYS A  31     -30.294   0.936  27.995  1.00 50.82           C  
ATOM    242  C   LYS A  31     -30.897   2.087  28.795  1.00 50.82           C  
ATOM    243  CB  LYS A  31     -29.215   0.233  28.820  1.00 50.82           C  
ATOM    244  O   LYS A  31     -31.849   1.892  29.553  1.00 50.82           O  
ATOM    245  CG  LYS A  31     -29.758  -0.785  29.811  1.00 50.82           C  
ATOM    246  CD  LYS A  31     -28.635  -1.548  30.501  1.00 50.82           C  
ATOM    247  CE  LYS A  31     -29.174  -2.519  31.543  1.00 50.82           C  
ATOM    248  NZ  LYS A  31     -28.077  -3.280  32.212  1.00 50.82           N  
ATOM    249  N   GLU A  32     -30.778   3.333  28.403  1.00 50.84           N  
ATOM    250  CA  GLU A  32     -31.543   4.375  29.081  1.00 50.84           C  
ATOM    251  C   GLU A  32     -32.756   4.795  28.256  1.00 50.84           C  
ATOM    252  CB  GLU A  32     -30.657   5.590  29.371  1.00 50.84           C  
ATOM    253  O   GLU A  32     -33.625   5.520  28.744  1.00 50.84           O  
ATOM    254  CG  GLU A  32     -29.606   5.342  30.443  1.00 50.84           C  
ATOM    255  CD  GLU A  32     -28.887   6.608  30.882  1.00 50.84           C  
ATOM    256  OE1 GLU A  32     -28.254   6.603  31.962  1.00 50.84           O  
ATOM    257  OE2 GLU A  32     -28.958   7.613  30.139  1.00 50.84           O  
ATOM    258  N   ALA A  33     -33.004   4.202  27.135  1.00 44.72           N  
ATOM    259  CA  ALA A  33     -34.276   4.526  26.494  1.00 44.72           C  
ATOM    260  C   ALA A  33     -35.290   3.402  26.690  1.00 44.72           C  
ATOM    261  CB  ALA A  33     -34.067   4.797  25.006  1.00 44.72           C  
ATOM    262  O   ALA A  33     -36.453   3.533  26.302  1.00 44.72           O  
ATOM    263  N   GLU A  34     -35.063   2.446  27.612  1.00 45.69           N  
ATOM    264  CA  GLU A  34     -36.214   1.600  27.915  1.00 45.69           C  
ATOM    265  C   GLU A  34     -36.727   1.852  29.330  1.00 45.69           C  
ATOM    266  CB  GLU A  34     -35.856   0.122  27.740  1.00 45.69           C  
ATOM    267  O   GLU A  34     -37.691   1.221  29.768  1.00 45.69           O  
ATOM    268  CG  GLU A  34     -35.713  -0.309  26.288  1.00 45.69           C  
ATOM    269  CD  GLU A  34     -35.809  -1.814  26.096  1.00 45.69           C  
ATOM    270  OE1 GLU A  34     -36.020  -2.268  24.949  1.00 45.69           O  
ATOM    271  OE2 GLU A  34     -35.673  -2.546  27.102  1.00 45.69           O  
ATOM    272  N   ASP A  35     -36.478   3.061  29.808  1.00 41.77           N  
ATOM    273  CA  ASP A  35     -37.295   3.397  30.970  1.00 41.77           C  
ATOM    274  C   ASP A  35     -37.964   4.759  30.796  1.00 41.77           C  
ATOM    275  CB  ASP A  35     -36.447   3.387  32.244  1.00 41.77           C  
ATOM    276  O   ASP A  35     -37.299   5.795  30.855  1.00 41.77           O  
ATOM    277  CG  ASP A  35     -36.147   1.985  32.745  1.00 41.77           C  
ATOM    278  OD1 ASP A  35     -37.003   1.087  32.594  1.00 41.77           O  
ATOM    279  OD2 ASP A  35     -35.047   1.778  33.300  1.00 41.77           O  
ATOM    280  N   ASP A  36     -38.664   5.036  29.687  1.00 40.29           N  
ATOM    281  CA  ASP A  36     -39.570   6.177  29.772  1.00 40.29           C  
ATOM    282  C   ASP A  36     -40.904   5.872  29.095  1.00 40.29           C  
ATOM    283  CB  ASP A  36     -38.932   7.417  29.141  1.00 40.29           C  
ATOM    284  O   ASP A  36     -40.958   5.671  27.880  1.00 40.29           O  
ATOM    285  CG  ASP A  36     -39.416   8.715  29.763  1.00 40.29           C  
ATOM    286  OD1 ASP A  36     -40.482   9.226  29.355  1.00 40.29           O  
ATOM    287  OD2 ASP A  36     -38.725   9.233  30.666  1.00 40.29           O  
ATOM    288  N   ASP A  37     -41.645   4.929  29.605  1.00 34.92           N  
ATOM    289  CA  ASP A  37     -43.035   4.814  30.034  1.00 34.92           C  
ATOM    290  C   ASP A  37     -43.640   6.188  30.312  1.00 34.92           C  
ATOM    291  CB  ASP A  37     -43.142   3.931  31.278  1.00 34.92           C  
ATOM    292  O   ASP A  37     -43.095   6.964  31.100  1.00 34.92           O  
ATOM    293  CG  ASP A  37     -44.422   3.115  31.319  1.00 34.92           C  
ATOM    294  OD1 ASP A  37     -45.393   3.536  31.983  1.00 34.92           O  
ATOM    295  OD2 ASP A  37     -44.459   2.039  30.682  1.00 34.92           O  
ATOM    296  N   SER A  38     -44.469   6.678  29.371  1.00 34.03           N  
ATOM    297  CA  SER A  38     -45.856   7.065  29.607  1.00 34.03           C  
ATOM    298  C   SER A  38     -46.009   8.583  29.631  1.00 34.03           C  
ATOM    299  CB  SER A  38     -46.362   6.473  30.923  1.00 34.03           C  
ATOM    300  O   SER A  38     -45.253   9.278  30.313  1.00 34.03           O  
ATOM    301  OG  SER A  38     -46.590   5.080  30.793  1.00 34.03           O  
ATOM    302  N   LYS A  39     -46.433   9.177  28.546  1.00 37.46           N  
ATOM    303  CA  LYS A  39     -47.432  10.240  28.620  1.00 37.46           C  
ATOM    304  C   LYS A  39     -47.467  11.051  27.328  1.00 37.46           C  
ATOM    305  CB  LYS A  39     -47.151  11.160  29.809  1.00 37.46           C  
ATOM    306  O   LYS A  39     -46.427  11.509  26.848  1.00 37.46           O  
ATOM    307  CG  LYS A  39     -48.355  11.392  30.710  1.00 37.46           C  
ATOM    308  CD  LYS A  39     -47.988  12.232  31.927  1.00 37.46           C  
ATOM    309  CE  LYS A  39     -49.165  12.374  32.883  1.00 37.46           C  
ATOM    310  NZ  LYS A  39     -48.733  12.879  34.221  1.00 37.46           N  
ATOM    311  N   LYS A  40     -48.598  10.884  26.495  1.00 32.18           N  
ATOM    312  CA  LYS A  40     -49.728  11.715  26.092  1.00 32.18           C  
ATOM    313  C   LYS A  40     -49.331  12.680  24.978  1.00 32.18           C  
ATOM    314  CB  LYS A  40     -50.276  12.494  27.289  1.00 32.18           C  
ATOM    315  O   LYS A  40     -48.289  13.334  25.058  1.00 32.18           O  
ATOM    316  CG  LYS A  40     -51.721  12.164  27.633  1.00 32.18           C  
ATOM    317  CD  LYS A  40     -52.199  12.950  28.847  1.00 32.18           C  
ATOM    318  CE  LYS A  40     -53.599  12.526  29.273  1.00 32.18           C  
ATOM    319  NZ  LYS A  40     -54.093  13.329  30.431  1.00 32.18           N  
ATOM    320  N   GLY A  41     -50.009  12.463  23.805  1.00 30.25           N  
ATOM    321  CA  GLY A  41     -50.975  13.274  23.082  1.00 30.25           C  
ATOM    322  C   GLY A  41     -50.342  14.142  22.011  1.00 30.25           C  
ATOM    323  O   GLY A  41     -49.276  14.724  22.225  1.00 30.25           O  
ATOM    324  N   ALA A  42     -50.707  13.741  20.817  1.00 30.08           N  
ATOM    325  CA  ALA A  42     -51.347  14.286  19.622  1.00 30.08           C  
ATOM    326  C   ALA A  42     -51.204  15.804  19.567  1.00 30.08           C  
ATOM    327  CB  ALA A  42     -52.821  13.891  19.580  1.00 30.08           C  
ATOM    328  O   ALA A  42     -51.475  16.495  20.552  1.00 30.08           O  
ATOM    329  N   SER A  43     -50.361  16.328  18.694  1.00 42.66           N  
ATOM    330  CA  SER A  43     -50.662  17.533  17.928  1.00 42.66           C  
ATOM    331  C   SER A  43     -49.563  17.833  16.915  1.00 42.66           C  
ATOM    332  CB  SER A  43     -50.847  18.730  18.862  1.00 42.66           C  
ATOM    333  O   SER A  43     -48.376  17.689  17.217  1.00 42.66           O  
ATOM    334  OG  SER A  43     -49.641  19.025  19.546  1.00 42.66           O  
ATOM    335  N   ASP A  44     -49.889  17.662  15.656  1.00 37.30           N  
ATOM    336  CA  ASP A  44     -49.955  18.387  14.391  1.00 37.30           C  
ATOM    337  C   ASP A  44     -49.183  19.702  14.470  1.00 37.30           C  
ATOM    338  CB  ASP A  44     -51.410  18.654  14.000  1.00 37.30           C  
ATOM    339  O   ASP A  44     -49.391  20.495  15.390  1.00 37.30           O  
ATOM    340  CG  ASP A  44     -52.115  17.422  13.461  1.00 37.30           C  
ATOM    341  OD1 ASP A  44     -51.482  16.624  12.738  1.00 37.30           O  
ATOM    342  OD2 ASP A  44     -53.317  17.249  13.761  1.00 37.30           O  
ATOM    343  N   ASN A  45     -48.060  19.807  13.780  1.00 34.69           N  
ATOM    344  CA  ASN A  45     -47.659  21.073  13.177  1.00 34.69           C  
ATOM    345  C   ASN A  45     -46.625  20.867  12.074  1.00 34.69           C  
ATOM    346  CB  ASN A  45     -47.115  22.027  14.243  1.00 34.69           C  
ATOM    347  O   ASN A  45     -45.611  20.200  12.285  1.00 34.69           O  
ATOM    348  CG  ASN A  45     -47.670  23.431  14.109  1.00 34.69           C  
ATOM    349  ND2 ASN A  45     -47.104  24.367  14.863  1.00 34.69           N  
ATOM    350  OD1 ASN A  45     -48.600  23.673  13.336  1.00 34.69           O  
ATOM    351  N   ASP A  46     -47.027  20.889  10.838  1.00 32.77           N  
ATOM    352  CA  ASP A  46     -46.699  21.587   9.598  1.00 32.77           C  
ATOM    353  C   ASP A  46     -45.869  22.838   9.875  1.00 32.77           C  
ATOM    354  CB  ASP A  46     -47.974  21.958   8.838  1.00 32.77           C  
ATOM    355  O   ASP A  46     -46.231  23.654  10.726  1.00 32.77           O  
ATOM    356  CG  ASP A  46     -48.641  20.764   8.179  1.00 32.77           C  
ATOM    357  OD1 ASP A  46     -47.945  19.968   7.513  1.00 32.77           O  
ATOM    358  OD2 ASP A  46     -49.874  20.619   8.325  1.00 32.77           O  
ATOM    359  N   THR A  47     -44.548  22.834   9.626  1.00 42.44           N  
ATOM    360  CA  THR A  47     -43.792  24.035   9.290  1.00 42.44           C  
ATOM    361  C   THR A  47     -42.636  23.702   8.351  1.00 42.44           C  
ATOM    362  CB  THR A  47     -43.246  24.723  10.555  1.00 42.44           C  
ATOM    363  O   THR A  47     -41.831  22.814   8.640  1.00 42.44           O  
ATOM    364  CG2 THR A  47     -42.502  26.007  10.205  1.00 42.44           C  
ATOM    365  OG1 THR A  47     -44.338  25.040  11.428  1.00 42.44           O  
ATOM    366  N   GLU A  48     -42.779  23.822   7.085  1.00 32.67           N  
ATOM    367  CA  GLU A  48     -42.149  24.591   6.016  1.00 32.67           C  
ATOM    368  C   GLU A  48     -41.026  25.471   6.558  1.00 32.67           C  
ATOM    369  CB  GLU A  48     -43.186  25.451   5.289  1.00 32.67           C  
ATOM    370  O   GLU A  48     -41.210  26.182   7.548  1.00 32.67           O  
ATOM    371  CG  GLU A  48     -44.193  24.646   4.480  1.00 32.67           C  
ATOM    372  CD  GLU A  48     -44.757  25.411   3.293  1.00 32.67           C  
ATOM    373  OE1 GLU A  48     -45.188  24.770   2.307  1.00 32.67           O  
ATOM    374  OE2 GLU A  48     -44.769  26.661   3.349  1.00 32.67           O  
ATOM    375  N   MET A  49     -39.782  25.154   6.241  1.00 35.59           N  
ATOM    376  CA  MET A  49     -38.707  26.142   6.213  1.00 35.59           C  
ATOM    377  C   MET A  49     -37.624  25.740   5.219  1.00 35.59           C  
ATOM    378  CB  MET A  49     -38.100  26.317   7.606  1.00 35.59           C  
ATOM    379  O   MET A  49     -37.138  24.607   5.248  1.00 35.59           O  
ATOM    380  CG  MET A  49     -37.599  27.725   7.884  1.00 35.59           C  
ATOM    381  SD  MET A  49     -37.066  27.951   9.625  1.00 35.59           S  
ATOM    382  CE  MET A  49     -36.088  29.471   9.465  1.00 35.59           C  
ATOM    383  N   SER A  50     -37.663  26.211   4.040  1.00 34.95           N  
ATOM    384  CA  SER A  50     -36.852  26.984   3.105  1.00 34.95           C  
ATOM    385  C   SER A  50     -35.557  27.457   3.757  1.00 34.95           C  
ATOM    386  CB  SER A  50     -37.638  28.187   2.581  1.00 34.95           C  
ATOM    387  O   SER A  50     -35.550  27.842   4.928  1.00 34.95           O  
ATOM    388  OG  SER A  50     -38.082  29.002   3.652  1.00 34.95           O  
ATOM    389  N   GLU A  51     -34.407  27.009   3.241  1.00 37.09           N  
ATOM    390  CA  GLU A  51     -33.230  27.864   3.124  1.00 37.09           C  
ATOM    391  C   GLU A  51     -32.176  27.232   2.220  1.00 37.09           C  
ATOM    392  CB  GLU A  51     -32.635  28.151   4.505  1.00 37.09           C  
ATOM    393  O   GLU A  51     -31.764  26.091   2.441  1.00 37.09           O  
ATOM    394  CG  GLU A  51     -33.237  29.367   5.193  1.00 37.09           C  
ATOM    395  CD  GLU A  51     -32.611  29.662   6.547  1.00 37.09           C  
ATOM    396  OE1 GLU A  51     -32.594  30.842   6.965  1.00 37.09           O  
ATOM    397  OE2 GLU A  51     -32.133  28.704   7.195  1.00 37.09           O  
ATOM    398  N   SER A  52     -32.083  27.615   1.014  1.00 33.96           N  
ATOM    399  CA  SER A  52     -31.191  28.288   0.076  1.00 33.96           C  
ATOM    400  C   SER A  52     -29.831  28.566   0.708  1.00 33.96           C  
ATOM    401  CB  SER A  52     -31.813  29.598  -0.411  1.00 33.96           C  
ATOM    402  O   SER A  52     -29.754  29.027   1.849  1.00 33.96           O  
ATOM    403  OG  SER A  52     -32.424  30.294   0.662  1.00 33.96           O  
ATOM    404  N   GLU A  53     -28.802  27.877   0.220  1.00 42.95           N  
ATOM    405  CA  GLU A  53     -27.506  28.523   0.033  1.00 42.95           C  
ATOM    406  C   GLU A  53     -26.629  27.732  -0.933  1.00 42.95           C  
ATOM    407  CB  GLU A  53     -26.790  28.691   1.375  1.00 42.95           C  
ATOM    408  O   GLU A  53     -26.400  26.537  -0.736  1.00 42.95           O  
ATOM    409  CG  GLU A  53     -27.471  29.675   2.317  1.00 42.95           C  
ATOM    410  CD  GLU A  53     -26.680  29.933   3.589  1.00 42.95           C  
ATOM    411  OE1 GLU A  53     -26.723  31.070   4.111  1.00 42.95           O  
ATOM    412  OE2 GLU A  53     -26.011  28.990   4.068  1.00 42.95           O  
ATOM    413  N   LYS A  54     -26.550  28.077  -2.209  1.00 32.87           N  
ATOM    414  CA  LYS A  54     -25.663  28.641  -3.222  1.00 32.87           C  
ATOM    415  C   LYS A  54     -24.221  28.690  -2.725  1.00 32.87           C  
ATOM    416  CB  LYS A  54     -26.127  30.043  -3.621  1.00 32.87           C  
ATOM    417  O   LYS A  54     -23.962  29.105  -1.594  1.00 32.87           O  
ATOM    418  CG  LYS A  54     -27.363  30.057  -4.509  1.00 32.87           C  
ATOM    419  CD  LYS A  54     -27.676  31.461  -5.009  1.00 32.87           C  
ATOM    420  CE  LYS A  54     -28.987  31.500  -5.783  1.00 32.87           C  
ATOM    421  NZ  LYS A  54     -29.407  32.900  -6.090  1.00 32.87           N  
ATOM    422  N   GLU A  55     -23.321  27.878  -3.338  1.00 35.20           N  
ATOM    423  CA  GLU A  55     -22.003  28.407  -3.675  1.00 35.20           C  
ATOM    424  C   GLU A  55     -21.252  27.464  -4.611  1.00 35.20           C  
ATOM    425  CB  GLU A  55     -21.182  28.655  -2.407  1.00 35.20           C  
ATOM    426  O   GLU A  55     -21.127  26.271  -4.328  1.00 35.20           O  
ATOM    427  CG  GLU A  55     -21.777  29.709  -1.485  1.00 35.20           C  
ATOM    428  CD  GLU A  55     -20.877  30.054  -0.309  1.00 35.20           C  
ATOM    429  OE1 GLU A  55     -21.167  31.038   0.408  1.00 35.20           O  
ATOM    430  OE2 GLU A  55     -19.875  29.334  -0.104  1.00 35.20           O  
ATOM    431  N   ASP A  56     -21.154  27.798  -5.893  1.00 32.10           N  
ATOM    432  CA  ASP A  56     -20.321  28.453  -6.898  1.00 32.10           C  
ATOM    433  C   ASP A  56     -19.058  27.641  -7.177  1.00 32.10           C  
ATOM    434  CB  ASP A  56     -19.949  29.867  -6.447  1.00 32.10           C  
ATOM    435  O   ASP A  56     -18.307  27.315  -6.256  1.00 32.10           O  
ATOM    436  CG  ASP A  56     -21.131  30.820  -6.450  1.00 32.10           C  
ATOM    437  OD1 ASP A  56     -22.031  30.674  -7.306  1.00 32.10           O  
ATOM    438  OD2 ASP A  56     -21.162  31.728  -5.591  1.00 32.10           O  
ATOM    439  N   GLU A  57     -19.042  27.048  -8.323  1.00 27.11           N  
ATOM    440  CA  GLU A  57     -18.351  27.283  -9.587  1.00 27.11           C  
ATOM    441  C   GLU A  57     -16.903  27.703  -9.355  1.00 27.11           C  
ATOM    442  CB  GLU A  57     -19.082  28.346 -10.411  1.00 27.11           C  
ATOM    443  O   GLU A  57     -16.629  28.575  -8.527  1.00 27.11           O  
ATOM    444  CG  GLU A  57     -19.201  28.005 -11.889  1.00 27.11           C  
ATOM    445  CD  GLU A  57     -19.677  29.174 -12.738  1.00 27.11           C  
ATOM    446  OE1 GLU A  57     -19.007  29.508 -13.741  1.00 27.11           O  
ATOM    447  OE2 GLU A  57     -20.728  29.760 -12.396  1.00 27.11           O  
ATOM    448  N   SER A  58     -15.966  26.931  -9.921  1.00 31.89           N  
ATOM    449  CA  SER A  58     -14.993  27.386 -10.909  1.00 31.89           C  
ATOM    450  C   SER A  58     -13.748  26.506 -10.905  1.00 31.89           C  
ATOM    451  CB  SER A  58     -14.601  28.840 -10.645  1.00 31.89           C  
ATOM    452  O   SER A  58     -13.274  26.098  -9.842  1.00 31.89           O  
ATOM    453  OG  SER A  58     -13.895  28.956  -9.421  1.00 31.89           O  
ATOM    454  N   GLY A  59     -13.539  25.778 -12.063  1.00 28.73           N  
ATOM    455  CA  GLY A  59     -12.612  26.116 -13.131  1.00 28.73           C  
ATOM    456  C   GLY A  59     -11.697  24.968 -13.513  1.00 28.73           C  
ATOM    457  O   GLY A  59     -11.096  24.331 -12.646  1.00 28.73           O  
ATOM    458  N   ILE A  60     -12.028  24.339 -14.569  1.00 27.04           N  
ATOM    459  CA  ILE A  60     -11.525  23.968 -15.888  1.00 27.04           C  
ATOM    460  C   ILE A  60     -10.190  24.663 -16.145  1.00 27.04           C  
ATOM    461  CB  ILE A  60     -12.537  24.324 -16.999  1.00 27.04           C  
ATOM    462  O   ILE A  60     -10.100  25.892 -16.086  1.00 27.04           O  
ATOM    463  CG1 ILE A  60     -13.832  23.523 -16.819  1.00 27.04           C  
ATOM    464  CG2 ILE A  60     -11.929  24.078 -18.383  1.00 27.04           C  
ATOM    465  CD1 ILE A  60     -14.969  23.973 -17.726  1.00 27.04           C  
ATOM    466  N   HIS A  61      -9.087  23.861 -16.204  1.00 31.78           N  
ATOM    467  CA  HIS A  61      -7.941  24.107 -17.072  1.00 31.78           C  
ATOM    468  C   HIS A  61      -7.591  22.866 -17.887  1.00 31.78           C  
ATOM    469  CB  HIS A  61      -6.731  24.553 -16.249  1.00 31.78           C  
ATOM    470  O   HIS A  61      -7.409  21.782 -17.328  1.00 31.78           O  
ATOM    471  CG  HIS A  61      -6.767  25.997 -15.864  1.00 31.78           C  
ATOM    472  CD2 HIS A  61      -7.506  26.652 -14.938  1.00 31.78           C  
ATOM    473  ND1 HIS A  61      -5.972  26.948 -16.467  1.00 31.78           N  
ATOM    474  CE1 HIS A  61      -6.220  28.129 -15.925  1.00 31.78           C  
ATOM    475  NE2 HIS A  61      -7.148  27.977 -14.995  1.00 31.78           N  
ATOM    476  N   LYS A  62      -8.096  22.719 -19.120  1.00 28.05           N  
ATOM    477  CA  LYS A  62      -7.786  22.403 -20.511  1.00 28.05           C  
ATOM    478  C   LYS A  62      -6.431  22.976 -20.917  1.00 28.05           C  
ATOM    479  CB  LYS A  62      -8.879  22.935 -21.439  1.00 28.05           C  
ATOM    480  O   LYS A  62      -6.181  24.171 -20.746  1.00 28.05           O  
ATOM    481  CG  LYS A  62     -10.007  21.947 -21.696  1.00 28.05           C  
ATOM    482  CD  LYS A  62     -11.070  22.538 -22.613  1.00 28.05           C  
ATOM    483  CE  LYS A  62     -12.189  21.543 -22.888  1.00 28.05           C  
ATOM    484  NZ  LYS A  62     -13.278  22.148 -23.713  1.00 28.05           N  
ATOM    485  N   ASP A  63      -5.433  22.151 -20.975  1.00 45.28           N  
ATOM    486  CA  ASP A  63      -4.319  22.375 -21.892  1.00 45.28           C  
ATOM    487  C   ASP A  63      -4.115  21.173 -22.811  1.00 45.28           C  
ATOM    488  CB  ASP A  63      -3.034  22.667 -21.115  1.00 45.28           C  
ATOM    489  O   ASP A  63      -4.015  20.037 -22.343  1.00 45.28           O  
ATOM    490  CG  ASP A  63      -3.055  24.018 -20.421  1.00 45.28           C  
ATOM    491  OD1 ASP A  63      -3.586  24.992 -20.997  1.00 45.28           O  
ATOM    492  OD2 ASP A  63      -2.533  24.110 -19.289  1.00 45.28           O  
ATOM    493  N   GLN A  64      -4.588  21.242 -24.039  1.00 30.62           N  
ATOM    494  CA  GLN A  64      -4.218  21.188 -25.449  1.00 30.62           C  
ATOM    495  C   GLN A  64      -2.707  21.046 -25.616  1.00 30.62           C  
ATOM    496  CB  GLN A  64      -4.712  22.436 -26.182  1.00 30.62           C  
ATOM    497  O   GLN A  64      -1.936  21.726 -24.937  1.00 30.62           O  
ATOM    498  CG  GLN A  64      -6.219  22.466 -26.398  1.00 30.62           C  
ATOM    499  CD  GLN A  64      -6.671  23.663 -27.214  1.00 30.62           C  
ATOM    500  NE2 GLN A  64      -7.641  23.447 -28.096  1.00 30.62           N  
ATOM    501  OE1 GLN A  64      -6.153  24.773 -27.052  1.00 30.62           O  
ATOM    502  N   ALA A  65      -2.352  20.003 -26.461  1.00 26.85           N  
ATOM    503  CA  ALA A  65      -1.584  20.165 -27.693  1.00 26.85           C  
ATOM    504  C   ALA A  65      -0.712  18.942 -27.961  1.00 26.85           C  
ATOM    505  CB  ALA A  65      -0.722  21.423 -27.620  1.00 26.85           C  
ATOM    506  O   ALA A  65       0.028  18.494 -27.081  1.00 26.85           O  
ATOM    507  N   SER A  66      -1.005  18.204 -29.130  1.00 28.00           N  
ATOM    508  CA  SER A  66      -0.606  18.079 -30.528  1.00 28.00           C  
ATOM    509  C   SER A  66       0.681  17.273 -30.665  1.00 28.00           C  
ATOM    510  CB  SER A  66      -0.423  19.460 -31.159  1.00 28.00           C  
ATOM    511  O   SER A  66       1.606  17.430 -29.865  1.00 28.00           O  
ATOM    512  OG  SER A  66       0.597  20.186 -30.494  1.00 28.00           O  
ATOM    513  N   ASP A  67       0.602  16.184 -31.394  1.00 32.58           N  
ATOM    514  CA  ASP A  67       1.332  16.016 -32.647  1.00 32.58           C  
ATOM    515  C   ASP A  67       1.876  14.596 -32.779  1.00 32.58           C  
ATOM    516  CB  ASP A  67       2.475  17.029 -32.742  1.00 32.58           C  
ATOM    517  O   ASP A  67       2.589  14.114 -31.896  1.00 32.58           O  
ATOM    518  CG  ASP A  67       2.078  18.305 -33.464  1.00 32.58           C  
ATOM    519  OD1 ASP A  67       1.350  18.232 -34.477  1.00 32.58           O  
ATOM    520  OD2 ASP A  67       2.499  19.394 -33.016  1.00 32.58           O  
ATOM    521  N   GLN A  68       1.317  13.855 -33.779  1.00 32.37           N  
ATOM    522  CA  GLN A  68       1.789  13.451 -35.099  1.00 32.37           C  
ATOM    523  C   GLN A  68       2.237  11.992 -35.099  1.00 32.37           C  
ATOM    524  CB  GLN A  68       2.935  14.352 -35.559  1.00 32.37           C  
ATOM    525  O   GLN A  68       3.103  11.603 -34.312  1.00 32.37           O  
ATOM    526  CG  GLN A  68       2.833  14.780 -37.017  1.00 32.37           C  
ATOM    527  CD  GLN A  68       3.620  16.043 -37.315  1.00 32.37           C  
ATOM    528  NE2 GLN A  68       3.899  16.280 -38.592  1.00 32.37           N  
ATOM    529  OE1 GLN A  68       3.973  16.799 -36.404  1.00 32.37           O  
ATOM    530  N   GLU A  69       1.548  11.195 -35.878  1.00 28.11           N  
ATOM    531  CA  GLU A  69       1.502  10.471 -37.145  1.00 28.11           C  
ATOM    532  C   GLU A  69       2.576   9.389 -37.201  1.00 28.11           C  
ATOM    533  CB  GLU A  69       1.666  11.436 -38.322  1.00 28.11           C  
ATOM    534  O   GLU A  69       3.738   9.642 -36.876  1.00 28.11           O  
ATOM    535  CG  GLU A  69       0.494  12.389 -38.503  1.00 28.11           C  
ATOM    536  CD  GLU A  69       0.509  13.112 -39.841  1.00 28.11           C  
ATOM    537  OE1 GLU A  69      -0.568  13.544 -40.310  1.00 28.11           O  
ATOM    538  OE2 GLU A  69       1.608  13.247 -40.424  1.00 28.11           O  
ATOM    539  N   LYS A  70       2.083   8.128 -37.519  1.00 29.10           N  
ATOM    540  CA  LYS A  70       2.438   7.262 -38.640  1.00 29.10           C  
ATOM    541  C   LYS A  70       1.990   5.825 -38.389  1.00 29.10           C  
ATOM    542  CB  LYS A  70       3.945   7.304 -38.896  1.00 29.10           C  
ATOM    543  O   LYS A  70       2.310   5.243 -37.351  1.00 29.10           O  
ATOM    544  CG  LYS A  70       4.363   8.299 -39.969  1.00 29.10           C  
ATOM    545  CD  LYS A  70       5.841   8.163 -40.312  1.00 29.10           C  
ATOM    546  CE  LYS A  70       6.297   9.255 -41.269  1.00 29.10           C  
ATOM    547  NZ  LYS A  70       7.738   9.107 -41.633  1.00 29.10           N  
ATOM    548  N   GLY A  71       0.950   5.429 -39.122  1.00 22.06           N  
ATOM    549  CA  GLY A  71       0.617   4.574 -40.250  1.00 22.06           C  
ATOM    550  C   GLY A  71       1.187   3.173 -40.126  1.00 22.06           C  
ATOM    551  O   GLY A  71       2.306   2.994 -39.640  1.00 22.06           O  
ATOM    552  N   ASP A  72       0.305   2.179 -40.237  1.00 26.53           N  
ATOM    553  CA  ASP A  72       0.286   1.093 -41.213  1.00 26.53           C  
ATOM    554  C   ASP A  72      -0.639  -0.035 -40.760  1.00 26.53           C  
ATOM    555  CB  ASP A  72       1.699   0.554 -41.445  1.00 26.53           C  
ATOM    556  O   ASP A  72      -0.433  -0.624 -39.697  1.00 26.53           O  
ATOM    557  CG  ASP A  72       1.790  -0.374 -42.643  1.00 26.53           C  
ATOM    558  OD1 ASP A  72       0.991  -0.225 -43.592  1.00 26.53           O  
ATOM    559  OD2 ASP A  72       2.667  -1.265 -42.636  1.00 26.53           O  
ATOM    560  N   GLY A  73      -1.821  -0.098 -41.414  1.00 22.65           N  
ATOM    561  CA  GLY A  73      -2.430  -0.963 -42.411  1.00 22.65           C  
ATOM    562  C   GLY A  73      -2.726  -2.357 -41.892  1.00 22.65           C  
ATOM    563  O   GLY A  73      -1.852  -3.010 -41.319  1.00 22.65           O  
ATOM    564  N   GLY A  74      -3.961  -2.612 -41.689  1.00 27.73           N  
ATOM    565  CA  GLY A  74      -4.562  -3.836 -42.196  1.00 27.73           C  
ATOM    566  C   GLY A  74      -6.022  -3.987 -41.813  1.00 27.73           C  
ATOM    567  O   GLY A  74      -6.393  -3.757 -40.660  1.00 27.73           O  
ATOM    568  N   GLU A  75      -6.922  -3.608 -42.703  1.00 27.17           N  
ATOM    569  CA  GLU A  75      -8.116  -4.004 -43.444  1.00 27.17           C  
ATOM    570  C   GLU A  75      -8.637  -5.357 -42.967  1.00 27.17           C  
ATOM    571  CB  GLU A  75      -7.825  -4.053 -44.946  1.00 27.17           C  
ATOM    572  O   GLU A  75      -7.893  -6.339 -42.936  1.00 27.17           O  
ATOM    573  CG  GLU A  75      -7.873  -2.692 -45.626  1.00 27.17           C  
ATOM    574  CD  GLU A  75      -7.568  -2.753 -47.114  1.00 27.17           C  
ATOM    575  OE1 GLU A  75      -7.677  -1.711 -47.799  1.00 27.17           O  
ATOM    576  OE2 GLU A  75      -7.218  -3.852 -47.598  1.00 27.17           O  
ATOM    577  N   GLU A  76      -9.700  -5.348 -42.239  1.00 33.74           N  
ATOM    578  CA  GLU A  76     -10.731  -6.372 -42.379  1.00 33.74           C  
ATOM    579  C   GLU A  76     -12.076  -5.876 -41.855  1.00 33.74           C  
ATOM    580  CB  GLU A  76     -10.321  -7.651 -41.645  1.00 33.74           C  
ATOM    581  O   GLU A  76     -12.162  -5.363 -40.737  1.00 33.74           O  
ATOM    582  CG  GLU A  76      -9.146  -8.377 -42.285  1.00 33.74           C  
ATOM    583  CD  GLU A  76      -8.863  -9.732 -41.656  1.00 33.74           C  
ATOM    584  OE1 GLU A  76      -8.006 -10.478 -42.182  1.00 33.74           O  
ATOM    585  OE2 GLU A  76      -9.504 -10.050 -40.630  1.00 33.74           O  
ATOM    586  N   GLU A  77     -12.952  -5.338 -42.689  1.00 30.46           N  
ATOM    587  CA  GLU A  77     -14.348  -5.444 -43.103  1.00 30.46           C  
ATOM    588  C   GLU A  77     -15.112  -6.427 -42.221  1.00 30.46           C  
ATOM    589  CB  GLU A  77     -14.442  -5.870 -44.570  1.00 30.46           C  
ATOM    590  O   GLU A  77     -14.649  -7.544 -41.982  1.00 30.46           O  
ATOM    591  CG  GLU A  77     -14.133  -4.753 -45.556  1.00 30.46           C  
ATOM    592  CD  GLU A  77     -14.543  -5.082 -46.983  1.00 30.46           C  
ATOM    593  OE1 GLU A  77     -14.529  -4.173 -47.844  1.00 30.46           O  
ATOM    594  OE2 GLU A  77     -14.880  -6.259 -47.243  1.00 30.46           O  
ATOM    595  N   LYS A  78     -15.992  -5.923 -41.360  1.00 29.56           N  
ATOM    596  CA  LYS A  78     -17.219  -6.667 -41.090  1.00 29.56           C  
ATOM    597  C   LYS A  78     -18.144  -5.884 -40.162  1.00 29.56           C  
ATOM    598  CB  LYS A  78     -16.896  -8.031 -40.478  1.00 29.56           C  
ATOM    599  O   LYS A  78     -17.708  -5.373 -39.129  1.00 29.56           O  
ATOM    600  CG  LYS A  78     -18.038  -9.034 -40.564  1.00 29.56           C  
ATOM    601  CD  LYS A  78     -17.620 -10.402 -40.041  1.00 29.56           C  
ATOM    602  CE  LYS A  78     -18.738 -11.425 -40.193  1.00 29.56           C  
ATOM    603  NZ  LYS A  78     -18.364 -12.746 -39.607  1.00 29.56           N  
ATOM    604  N   SER A  79     -19.211  -5.275 -40.722  1.00 33.16           N  
ATOM    605  CA  SER A  79     -20.667  -5.346 -40.782  1.00 33.16           C  
ATOM    606  C   SER A  79     -21.301  -4.765 -39.522  1.00 33.16           C  
ATOM    607  CB  SER A  79     -21.126  -6.792 -40.972  1.00 33.16           C  
ATOM    608  O   SER A  79     -20.840  -5.029 -38.410  1.00 33.16           O  
ATOM    609  OG  SER A  79     -20.671  -7.609 -39.907  1.00 33.16           O  
ATOM    610  N   GLU A  80     -21.655  -3.563 -39.594  1.00 33.78           N  
ATOM    611  CA  GLU A  80     -22.663  -2.624 -39.111  1.00 33.78           C  
ATOM    612  C   GLU A  80     -23.940  -3.350 -38.695  1.00 33.78           C  
ATOM    613  CB  GLU A  80     -22.979  -1.576 -40.182  1.00 33.78           C  
ATOM    614  O   GLU A  80     -24.571  -4.024 -39.512  1.00 33.78           O  
ATOM    615  CG  GLU A  80     -21.825  -0.629 -40.474  1.00 33.78           C  
ATOM    616  CD  GLU A  80     -22.167   0.432 -41.509  1.00 33.78           C  
ATOM    617  OE1 GLU A  80     -21.316   1.307 -41.785  1.00 33.78           O  
ATOM    618  OE2 GLU A  80     -23.296   0.388 -42.047  1.00 33.78           O  
ATOM    619  N   GLU A  81     -23.958  -3.929 -37.515  1.00 37.21           N  
ATOM    620  CA  GLU A  81     -25.212  -4.306 -36.870  1.00 37.21           C  
ATOM    621  C   GLU A  81     -25.626  -3.276 -35.823  1.00 37.21           C  
ATOM    622  CB  GLU A  81     -25.091  -5.690 -36.226  1.00 37.21           C  
ATOM    623  O   GLU A  81     -24.829  -2.907 -34.958  1.00 37.21           O  
ATOM    624  CG  GLU A  81     -24.971  -6.827 -37.231  1.00 37.21           C  
ATOM    625  CD  GLU A  81     -24.894  -8.198 -36.579  1.00 37.21           C  
ATOM    626  OE1 GLU A  81     -24.768  -9.210 -37.305  1.00 37.21           O  
ATOM    627  OE2 GLU A  81     -24.961  -8.261 -35.331  1.00 37.21           O  
ATOM    628  N   GLU A  82     -26.334  -2.283 -36.167  1.00 39.58           N  
ATOM    629  CA  GLU A  82     -27.320  -1.384 -35.575  1.00 39.58           C  
ATOM    630  C   GLU A  82     -28.133  -2.091 -34.494  1.00 39.58           C  
ATOM    631  CB  GLU A  82     -28.252  -0.824 -36.653  1.00 39.58           C  
ATOM    632  O   GLU A  82     -28.831  -3.067 -34.774  1.00 39.58           O  
ATOM    633  CG  GLU A  82     -27.575   0.148 -37.608  1.00 39.58           C  
ATOM    634  CD  GLU A  82     -28.536   0.783 -38.599  1.00 39.58           C  
ATOM    635  OE1 GLU A  82     -28.107   1.657 -39.387  1.00 39.58           O  
ATOM    636  OE2 GLU A  82     -29.729   0.405 -38.588  1.00 39.58           O  
ATOM    637  N   GLU A  83     -27.556  -2.365 -33.366  1.00 41.24           N  
ATOM    638  CA  GLU A  83     -28.227  -2.875 -32.174  1.00 41.24           C  
ATOM    639  C   GLU A  83     -28.900  -1.749 -31.395  1.00 41.24           C  
ATOM    640  CB  GLU A  83     -27.235  -3.617 -31.274  1.00 41.24           C  
ATOM    641  O   GLU A  83     -28.292  -0.704 -31.153  1.00 41.24           O  
ATOM    642  CG  GLU A  83     -26.735  -4.929 -31.861  1.00 41.24           C  
ATOM    643  CD  GLU A  83     -25.883  -5.734 -30.892  1.00 41.24           C  
ATOM    644  OE1 GLU A  83     -25.418  -6.836 -31.264  1.00 41.24           O  
ATOM    645  OE2 GLU A  83     -25.679  -5.259 -29.753  1.00 41.24           O  
ATOM    646  N   GLU A  84     -30.072  -1.393 -31.632  1.00 46.33           N  
ATOM    647  CA  GLU A  84     -31.223  -0.869 -30.903  1.00 46.33           C  
ATOM    648  C   GLU A  84     -31.034  -1.013 -29.396  1.00 46.33           C  
ATOM    649  CB  GLU A  84     -32.507  -1.578 -31.342  1.00 46.33           C  
ATOM    650  O   GLU A  84     -30.779  -2.112 -28.899  1.00 46.33           O  
ATOM    651  CG  GLU A  84     -33.120  -1.009 -32.614  1.00 46.33           C  
ATOM    652  CD  GLU A  84     -34.463  -1.630 -32.962  1.00 46.33           C  
ATOM    653  OE1 GLU A  84     -35.054  -1.256 -34.001  1.00 46.33           O  
ATOM    654  OE2 GLU A  84     -34.930  -2.497 -32.189  1.00 46.33           O  
ATOM    655  N   GLU A  85     -30.290  -0.192 -28.742  1.00 49.53           N  
ATOM    656  CA  GLU A  85     -30.008   0.037 -27.328  1.00 49.53           C  
ATOM    657  C   GLU A  85     -31.298   0.181 -26.525  1.00 49.53           C  
ATOM    658  CB  GLU A  85     -29.135   1.281 -27.148  1.00 49.53           C  
ATOM    659  O   GLU A  85     -32.124   1.048 -26.817  1.00 49.53           O  
ATOM    660  CG  GLU A  85     -27.840   1.020 -26.392  1.00 49.53           C  
ATOM    661  CD  GLU A  85     -27.046   2.285 -26.107  1.00 49.53           C  
ATOM    662  OE1 GLU A  85     -25.980   2.199 -25.457  1.00 49.53           O  
ATOM    663  OE2 GLU A  85     -27.494   3.371 -26.537  1.00 49.53           O  
ATOM    664  N   GLU A  86     -32.055  -0.843 -26.278  1.00 50.12           N  
ATOM    665  CA  GLU A  86     -32.995  -1.258 -25.241  1.00 50.12           C  
ATOM    666  C   GLU A  86     -32.626  -0.656 -23.888  1.00 50.12           C  
ATOM    667  CB  GLU A  86     -33.047  -2.785 -25.141  1.00 50.12           C  
ATOM    668  O   GLU A  86     -31.456  -0.654 -23.503  1.00 50.12           O  
ATOM    669  CG  GLU A  86     -34.374  -3.385 -25.580  1.00 50.12           C  
ATOM    670  CD  GLU A  86     -34.414  -4.901 -25.467  1.00 50.12           C  
ATOM    671  OE1 GLU A  86     -35.462  -5.507 -25.786  1.00 50.12           O  
ATOM    672  OE2 GLU A  86     -33.388  -5.488 -25.055  1.00 50.12           O  
ATOM    673  N   ASP A  87     -33.263   0.384 -23.493  1.00 52.85           N  
ATOM    674  CA  ASP A  87     -33.739   1.105 -22.317  1.00 52.85           C  
ATOM    675  C   ASP A  87     -33.143   0.524 -21.037  1.00 52.85           C  
ATOM    676  CB  ASP A  87     -35.267   1.070 -22.248  1.00 52.85           C  
ATOM    677  O   ASP A  87     -33.353  -0.650 -20.725  1.00 52.85           O  
ATOM    678  CG  ASP A  87     -35.930   1.595 -23.509  1.00 52.85           C  
ATOM    679  OD1 ASP A  87     -35.355   2.482 -24.176  1.00 52.85           O  
ATOM    680  OD2 ASP A  87     -37.039   1.120 -23.837  1.00 52.85           O  
ATOM    681  N   ALA A  88     -31.855   0.648 -20.809  1.00 60.30           N  
ATOM    682  CA  ALA A  88     -31.099   0.406 -19.583  1.00 60.30           C  
ATOM    683  C   ALA A  88     -31.896   0.834 -18.354  1.00 60.30           C  
ATOM    684  CB  ALA A  88     -29.761   1.140 -19.628  1.00 60.30           C  
ATOM    685  O   ALA A  88     -32.316   1.989 -18.251  1.00 60.30           O  
ATOM    686  N   GLU A  89     -32.940   0.221 -17.947  1.00 70.39           N  
ATOM    687  CA  GLU A  89     -33.587   0.300 -16.641  1.00 70.39           C  
ATOM    688  C   GLU A  89     -32.558   0.443 -15.523  1.00 70.39           C  
ATOM    689  CB  GLU A  89     -34.459  -0.935 -16.397  1.00 70.39           C  
ATOM    690  O   GLU A  89     -31.602  -0.332 -15.448  1.00 70.39           O  
ATOM    691  CG  GLU A  89     -35.573  -1.112 -17.419  1.00 70.39           C  
ATOM    692  CD  GLU A  89     -36.614  -2.138 -16.999  1.00 70.39           C  
ATOM    693  OE1 GLU A  89     -37.674  -2.232 -17.659  1.00 70.39           O  
ATOM    694  OE2 GLU A  89     -36.368  -2.853 -16.002  1.00 70.39           O  
ATOM    695  N   THR A  90     -32.124   1.587 -15.181  1.00 60.33           N  
ATOM    696  CA  THR A  90     -31.321   2.090 -14.072  1.00 60.33           C  
ATOM    697  C   THR A  90     -31.827   1.535 -12.743  1.00 60.33           C  
ATOM    698  CB  THR A  90     -31.332   3.629 -14.027  1.00 60.33           C  
ATOM    699  O   THR A  90     -33.009   1.671 -12.418  1.00 60.33           O  
ATOM    700  CG2 THR A  90     -30.244   4.160 -13.099  1.00 60.33           C  
ATOM    701  OG1 THR A  90     -31.111   4.142 -15.346  1.00 60.33           O  
ATOM    702  N   TYR A  91     -31.529   0.330 -12.346  1.00 74.80           N  
ATOM    703  CA  TYR A  91     -31.768  -0.256 -11.032  1.00 74.80           C  
ATOM    704  C   TYR A  91     -31.009   0.503  -9.950  1.00 74.80           C  
ATOM    705  CB  TYR A  91     -31.359  -1.732 -11.019  1.00 74.80           C  
ATOM    706  O   TYR A  91     -29.836   0.839 -10.126  1.00 74.80           O  
ATOM    707  CG  TYR A  91     -31.850  -2.488  -9.808  1.00 74.80           C  
ATOM    708  CD1 TYR A  91     -30.998  -2.760  -8.740  1.00 74.80           C  
ATOM    709  CD2 TYR A  91     -33.166  -2.931  -9.729  1.00 74.80           C  
ATOM    710  CE1 TYR A  91     -31.445  -3.457  -7.623  1.00 74.80           C  
ATOM    711  CE2 TYR A  91     -33.624  -3.629  -8.617  1.00 74.80           C  
ATOM    712  OH  TYR A  91     -33.206  -4.578  -6.467  1.00 74.80           O  
ATOM    713  CZ  TYR A  91     -32.758  -3.887  -7.570  1.00 74.80           C  
ATOM    714  N   GLU A  92     -31.751   1.251  -9.056  1.00 74.73           N  
ATOM    715  CA  GLU A  92     -31.223   1.817  -7.818  1.00 74.73           C  
ATOM    716  C   GLU A  92     -30.677   0.725  -6.902  1.00 74.73           C  
ATOM    717  CB  GLU A  92     -32.302   2.623  -7.091  1.00 74.73           C  
ATOM    718  O   GLU A  92     -31.311  -0.317  -6.723  1.00 74.73           O  
ATOM    719  CG  GLU A  92     -32.789   3.838  -7.867  1.00 74.73           C  
ATOM    720  CD  GLU A  92     -33.681   4.756  -7.046  1.00 74.73           C  
ATOM    721  OE1 GLU A  92     -33.976   5.884  -7.503  1.00 74.73           O  
ATOM    722  OE2 GLU A  92     -34.088   4.344  -5.937  1.00 74.73           O  
ATOM    723  N   PRO A  93     -29.388   0.726  -6.602  1.00 73.70           N  
ATOM    724  CA  PRO A  93     -28.781  -0.249  -5.692  1.00 73.70           C  
ATOM    725  C   PRO A  93     -29.476  -0.300  -4.334  1.00 73.70           C  
ATOM    726  CB  PRO A  93     -27.341   0.251  -5.551  1.00 73.70           C  
ATOM    727  O   PRO A  93     -29.980   0.720  -3.855  1.00 73.70           O  
ATOM    728  CG  PRO A  93     -27.403   1.701  -5.905  1.00 73.70           C  
ATOM    729  CD  PRO A  93     -28.579   1.921  -6.813  1.00 73.70           C  
ATOM    730  N   VAL A  94     -30.157  -1.438  -3.953  1.00 77.65           N  
ATOM    731  CA  VAL A  94     -30.671  -1.709  -2.615  1.00 77.65           C  
ATOM    732  C   VAL A  94     -29.561  -1.508  -1.585  1.00 77.65           C  
ATOM    733  CB  VAL A  94     -31.247  -3.138  -2.506  1.00 77.65           C  
ATOM    734  O   VAL A  94     -28.490  -2.109  -1.693  1.00 77.65           O  
ATOM    735  CG1 VAL A  94     -31.841  -3.378  -1.119  1.00 77.65           C  
ATOM    736  CG2 VAL A  94     -32.299  -3.373  -3.589  1.00 77.65           C  
ATOM    737  N   LEU A  95     -29.398  -0.383  -1.058  1.00 67.94           N  
ATOM    738  CA  LEU A  95     -28.460  -0.129   0.030  1.00 67.94           C  
ATOM    739  C   LEU A  95     -28.894  -0.851   1.301  1.00 67.94           C  
ATOM    740  CB  LEU A  95     -28.342   1.374   0.298  1.00 67.94           C  
ATOM    741  O   LEU A  95     -30.016  -0.660   1.776  1.00 67.94           O  
ATOM    742  CG  LEU A  95     -27.745   2.218  -0.829  1.00 67.94           C  
ATOM    743  CD1 LEU A  95     -27.842   3.702  -0.488  1.00 67.94           C  
ATOM    744  CD2 LEU A  95     -26.297   1.818  -1.089  1.00 67.94           C  
ATOM    745  N   ASP A  96     -28.497  -2.071   1.500  1.00 78.46           N  
ATOM    746  CA  ASP A  96     -28.651  -2.826   2.740  1.00 78.46           C  
ATOM    747  C   ASP A  96     -27.848  -2.191   3.873  1.00 78.46           C  
ATOM    748  CB  ASP A  96     -28.218  -4.280   2.540  1.00 78.46           C  
ATOM    749  O   ASP A  96     -26.654  -1.924   3.722  1.00 78.46           O  
ATOM    750  CG  ASP A  96     -28.654  -5.190   3.675  1.00 78.46           C  
ATOM    751  OD1 ASP A  96     -29.255  -4.698   4.655  1.00 78.46           O  
ATOM    752  OD2 ASP A  96     -28.390  -6.409   3.591  1.00 78.46           O  
ATOM    753  N   ASN A  97     -28.462  -1.312   4.680  1.00 79.63           N  
ATOM    754  CA  ASN A  97     -27.911  -0.551   5.797  1.00 79.63           C  
ATOM    755  C   ASN A  97     -27.469  -1.466   6.935  1.00 79.63           C  
ATOM    756  CB  ASN A  97     -28.930   0.473   6.303  1.00 79.63           C  
ATOM    757  O   ASN A  97     -27.458  -1.056   8.098  1.00 79.63           O  
ATOM    758  CG  ASN A  97     -29.216   1.563   5.289  1.00 79.63           C  
ATOM    759  ND2 ASN A  97     -30.438   2.081   5.304  1.00 79.63           N  
ATOM    760  OD1 ASN A  97     -28.346   1.935   4.497  1.00 79.63           O  
ATOM    761  N   ARG A  98     -27.099  -2.571   6.598  1.00 84.78           N  
ATOM    762  CA  ARG A  98     -26.537  -3.446   7.621  1.00 84.78           C  
ATOM    763  C   ARG A  98     -25.150  -2.974   8.044  1.00 84.78           C  
ATOM    764  CB  ARG A  98     -26.468  -4.889   7.116  1.00 84.78           C  
ATOM    765  O   ARG A  98     -24.381  -2.474   7.221  1.00 84.78           O  
ATOM    766  CG  ARG A  98     -26.290  -5.920   8.219  1.00 84.78           C  
ATOM    767  CD  ARG A  98     -26.354  -7.342   7.678  1.00 84.78           C  
ATOM    768  NE  ARG A  98     -26.056  -8.327   8.714  1.00 84.78           N  
ATOM    769  NH1 ARG A  98     -26.275 -10.159   7.325  1.00 84.78           N  
ATOM    770  NH2 ARG A  98     -25.743 -10.448   9.536  1.00 84.78           N  
ATOM    771  CZ  ARG A  98     -26.025  -9.642   8.523  1.00 84.78           C  
ATOM    772  N   GLN A  99     -25.047  -2.858   9.328  1.00 84.25           N  
ATOM    773  CA  GLN A  99     -23.769  -2.477   9.920  1.00 84.25           C  
ATOM    774  C   GLN A  99     -22.923  -3.706  10.241  1.00 84.25           C  
ATOM    775  CB  GLN A  99     -23.988  -1.645  11.184  1.00 84.25           C  
ATOM    776  O   GLN A  99     -23.433  -4.695  10.772  1.00 84.25           O  
ATOM    777  CG  GLN A  99     -22.768  -0.840  11.611  1.00 84.25           C  
ATOM    778  CD  GLN A  99     -23.121   0.327  12.514  1.00 84.25           C  
ATOM    779  NE2 GLN A  99     -22.219   1.298  12.608  1.00 84.25           N  
ATOM    780  OE1 GLN A  99     -24.196   0.355  13.122  1.00 84.25           O  
ATOM    781  N   ALA A 100     -21.740  -3.669   9.683  1.00 82.64           N  
ATOM    782  CA  ALA A 100     -20.716  -4.671   9.965  1.00 82.64           C  
ATOM    783  C   ALA A 100     -19.480  -4.032  10.591  1.00 82.64           C  
ATOM    784  CB  ALA A 100     -20.337  -5.418   8.689  1.00 82.64           C  
ATOM    785  O   ALA A 100     -19.142  -2.887  10.281  1.00 82.64           O  
ATOM    786  N   SER A 101     -19.066  -4.713  11.723  1.00 82.04           N  
ATOM    787  CA  SER A 101     -17.848  -4.303  12.415  1.00 82.04           C  
ATOM    788  C   SER A 101     -16.780  -5.389  12.345  1.00 82.04           C  
ATOM    789  CB  SER A 101     -18.150  -3.967  13.876  1.00 82.04           C  
ATOM    790  O   SER A 101     -17.080  -6.574  12.503  1.00 82.04           O  
ATOM    791  OG  SER A 101     -16.950  -3.833  14.619  1.00 82.04           O  
ATOM    792  N   PHE A 102     -15.654  -5.024  11.994  1.00 83.90           N  
ATOM    793  CA  PHE A 102     -14.506  -5.923  11.948  1.00 83.90           C  
ATOM    794  C   PHE A 102     -13.237  -5.205  12.391  1.00 83.90           C  
ATOM    795  CB  PHE A 102     -14.323  -6.491  10.537  1.00 83.90           C  
ATOM    796  O   PHE A 102     -13.177  -3.973  12.375  1.00 83.90           O  
ATOM    797  CG  PHE A 102     -14.300  -5.442   9.459  1.00 83.90           C  
ATOM    798  CD1 PHE A 102     -15.478  -5.018   8.856  1.00 83.90           C  
ATOM    799  CD2 PHE A 102     -13.099  -4.879   9.047  1.00 83.90           C  
ATOM    800  CE1 PHE A 102     -15.459  -4.047   7.857  1.00 83.90           C  
ATOM    801  CE2 PHE A 102     -13.072  -3.908   8.050  1.00 83.90           C  
ATOM    802  CZ  PHE A 102     -14.253  -3.494   7.456  1.00 83.90           C  
ATOM    803  N   PRO A 103     -12.342  -6.077  12.941  1.00 84.45           N  
ATOM    804  CA  PRO A 103     -11.071  -5.478  13.354  1.00 84.45           C  
ATOM    805  C   PRO A 103     -10.268  -4.928  12.178  1.00 84.45           C  
ATOM    806  CB  PRO A 103     -10.334  -6.643  14.021  1.00 84.45           C  
ATOM    807  O   PRO A 103     -10.203  -5.560  11.120  1.00 84.45           O  
ATOM    808  CG  PRO A 103     -11.014  -7.870  13.508  1.00 84.45           C  
ATOM    809  CD  PRO A 103     -12.405  -7.500  13.078  1.00 84.45           C  
ATOM    810  N   VAL A 104      -9.801  -3.780  12.337  1.00 82.65           N  
ATOM    811  CA  VAL A 104      -9.034  -3.079  11.313  1.00 82.65           C  
ATOM    812  C   VAL A 104      -7.821  -3.916  10.913  1.00 82.65           C  
ATOM    813  CB  VAL A 104      -8.581  -1.684  11.798  1.00 82.65           C  
ATOM    814  O   VAL A 104      -7.392  -3.886   9.757  1.00 82.65           O  
ATOM    815  CG1 VAL A 104      -7.643  -1.036  10.781  1.00 82.65           C  
ATOM    816  CG2 VAL A 104      -9.793  -0.790  12.057  1.00 82.65           C  
ATOM    817  N   CYS A 105      -7.195  -4.686  11.801  1.00 83.21           N  
ATOM    818  CA  CYS A 105      -6.012  -5.500  11.545  1.00 83.21           C  
ATOM    819  C   CYS A 105      -6.271  -6.500  10.425  1.00 83.21           C  
ATOM    820  CB  CYS A 105      -5.586  -6.240  12.813  1.00 83.21           C  
ATOM    821  O   CYS A 105      -5.344  -6.901   9.719  1.00 83.21           O  
ATOM    822  SG  CYS A 105      -5.139  -5.146  14.179  1.00 83.21           S  
ATOM    823  N   GLU A 106      -7.490  -6.817  10.273  1.00 86.50           N  
ATOM    824  CA  GLU A 106      -7.854  -7.771   9.229  1.00 86.50           C  
ATOM    825  C   GLU A 106      -7.753  -7.139   7.844  1.00 86.50           C  
ATOM    826  CB  GLU A 106      -9.268  -8.308   9.461  1.00 86.50           C  
ATOM    827  O   GLU A 106      -7.565  -7.840   6.848  1.00 86.50           O  
ATOM    828  CG  GLU A 106      -9.382  -9.247  10.654  1.00 86.50           C  
ATOM    829  CD  GLU A 106     -10.787  -9.790  10.858  1.00 86.50           C  
ATOM    830  OE1 GLU A 106     -11.073 -10.340  11.945  1.00 86.50           O  
ATOM    831  OE2 GLU A 106     -11.609  -9.665   9.922  1.00 86.50           O  
ATOM    832  N   LEU A 107      -7.804  -5.856   7.823  1.00 87.01           N  
ATOM    833  CA  LEU A 107      -7.772  -5.139   6.553  1.00 87.01           C  
ATOM    834  C   LEU A 107      -6.348  -4.727   6.197  1.00 87.01           C  
ATOM    835  CB  LEU A 107      -8.674  -3.903   6.612  1.00 87.01           C  
ATOM    836  O   LEU A 107      -6.068  -4.369   5.050  1.00 87.01           O  
ATOM    837  CG  LEU A 107     -10.175  -4.165   6.744  1.00 87.01           C  
ATOM    838  CD1 LEU A 107     -10.931  -2.850   6.899  1.00 87.01           C  
ATOM    839  CD2 LEU A 107     -10.690  -4.945   5.538  1.00 87.01           C  
ATOM    840  N   ASN A 108      -5.499  -4.733   7.139  1.00 87.35           N  
ATOM    841  CA  ASN A 108      -4.147  -4.202   6.996  1.00 87.35           C  
ATOM    842  C   ASN A 108      -3.397  -4.880   5.854  1.00 87.35           C  
ATOM    843  CB  ASN A 108      -3.370  -4.354   8.306  1.00 87.35           C  
ATOM    844  O   ASN A 108      -2.601  -4.241   5.162  1.00 87.35           O  
ATOM    845  CG  ASN A 108      -3.770  -3.325   9.345  1.00 87.35           C  
ATOM    846  ND2 ASN A 108      -3.250  -3.475  10.558  1.00 87.35           N  
ATOM    847  OD1 ASN A 108      -4.539  -2.404   9.060  1.00 87.35           O  
ATOM    848  N   GLN A 109      -3.641  -6.066   5.575  1.00 88.93           N  
ATOM    849  CA  GLN A 109      -2.930  -6.792   4.527  1.00 88.93           C  
ATOM    850  C   GLN A 109      -3.215  -6.194   3.153  1.00 88.93           C  
ATOM    851  CB  GLN A 109      -3.314  -8.273   4.545  1.00 88.93           C  
ATOM    852  O   GLN A 109      -2.438  -6.382   2.215  1.00 88.93           O  
ATOM    853  CG  GLN A 109      -4.757  -8.539   4.141  1.00 88.93           C  
ATOM    854  CD  GLN A 109      -5.102 -10.017   4.132  1.00 88.93           C  
ATOM    855  NE2 GLN A 109      -5.846 -10.446   3.118  1.00 88.93           N  
ATOM    856  OE1 GLN A 109      -4.701 -10.766   5.028  1.00 88.93           O  
ATOM    857  N   TYR A 110      -4.275  -5.465   3.087  1.00 91.22           N  
ATOM    858  CA  TYR A 110      -4.679  -4.914   1.798  1.00 91.22           C  
ATOM    859  C   TYR A 110      -4.378  -3.422   1.724  1.00 91.22           C  
ATOM    860  CB  TYR A 110      -6.170  -5.160   1.551  1.00 91.22           C  
ATOM    861  O   TYR A 110      -4.470  -2.816   0.654  1.00 91.22           O  
ATOM    862  CG  TYR A 110      -6.571  -6.612   1.648  1.00 91.22           C  
ATOM    863  CD1 TYR A 110      -6.232  -7.516   0.645  1.00 91.22           C  
ATOM    864  CD2 TYR A 110      -7.289  -7.082   2.743  1.00 91.22           C  
ATOM    865  CE1 TYR A 110      -6.601  -8.855   0.729  1.00 91.22           C  
ATOM    866  CE2 TYR A 110      -7.663  -8.418   2.837  1.00 91.22           C  
ATOM    867  OH  TYR A 110      -7.682 -10.620   1.916  1.00 91.22           O  
ATOM    868  CZ  TYR A 110      -7.315  -9.296   1.827  1.00 91.22           C  
ATOM    869  N   LEU A 111      -4.050  -2.809   2.805  1.00 91.62           N  
ATOM    870  CA  LEU A 111      -3.971  -1.352   2.838  1.00 91.62           C  
ATOM    871  C   LEU A 111      -2.568  -0.892   3.218  1.00 91.62           C  
ATOM    872  CB  LEU A 111      -4.993  -0.782   3.825  1.00 91.62           C  
ATOM    873  O   LEU A 111      -2.310   0.309   3.319  1.00 91.62           O  
ATOM    874  CG  LEU A 111      -6.458  -1.132   3.563  1.00 91.62           C  
ATOM    875  CD1 LEU A 111      -7.348  -0.541   4.651  1.00 91.62           C  
ATOM    876  CD2 LEU A 111      -6.888  -0.637   2.186  1.00 91.62           C  
ATOM    877  N   ILE A 112      -1.653  -1.889   3.385  1.00 91.21           N  
ATOM    878  CA  ILE A 112      -0.319  -1.535   3.857  1.00 91.21           C  
ATOM    879  C   ILE A 112       0.695  -1.730   2.732  1.00 91.21           C  
ATOM    880  CB  ILE A 112       0.084  -2.371   5.093  1.00 91.21           C  
ATOM    881  O   ILE A 112       0.634  -2.719   1.998  1.00 91.21           O  
ATOM    882  CG1 ILE A 112      -0.807  -2.018   6.290  1.00 91.21           C  
ATOM    883  CG2 ILE A 112       1.563  -2.159   5.429  1.00 91.21           C  
ATOM    884  CD1 ILE A 112      -0.533  -2.854   7.533  1.00 91.21           C  
ATOM    885  N   CYS A 113       1.538  -0.749   2.637  1.00 93.59           N  
ATOM    886  CA  CYS A 113       2.645  -0.829   1.690  1.00 93.59           C  
ATOM    887  C   CYS A 113       3.740  -1.754   2.207  1.00 93.59           C  
ATOM    888  CB  CYS A 113       3.223   0.561   1.423  1.00 93.59           C  
ATOM    889  O   CYS A 113       4.206  -1.600   3.337  1.00 93.59           O  
ATOM    890  SG  CYS A 113       4.587   0.567   0.238  1.00 93.59           S  
ATOM    891  N   SER A 114       4.259  -2.701   1.401  1.00 92.36           N  
ATOM    892  CA  SER A 114       5.252  -3.674   1.845  1.00 92.36           C  
ATOM    893  C   SER A 114       6.656  -3.080   1.825  1.00 92.36           C  
ATOM    894  CB  SER A 114       5.206  -4.925   0.967  1.00 92.36           C  
ATOM    895  O   SER A 114       7.590  -3.661   2.383  1.00 92.36           O  
ATOM    896  OG  SER A 114       5.524  -4.608  -0.377  1.00 92.36           O  
ATOM    897  N   ILE A 115       6.849  -1.905   1.172  1.00 92.15           N  
ATOM    898  CA  ILE A 115       8.151  -1.255   1.076  1.00 92.15           C  
ATOM    899  C   ILE A 115       8.376  -0.367   2.298  1.00 92.15           C  
ATOM    900  CB  ILE A 115       8.273  -0.423  -0.220  1.00 92.15           C  
ATOM    901  O   ILE A 115       9.386  -0.501   2.993  1.00 92.15           O  
ATOM    902  CG1 ILE A 115       8.129  -1.327  -1.450  1.00 92.15           C  
ATOM    903  CG2 ILE A 115       9.603   0.336  -0.252  1.00 92.15           C  
ATOM    904  CD1 ILE A 115       8.081  -0.572  -2.771  1.00 92.15           C  
ATOM    905  N   CYS A 116       7.389   0.479   2.606  1.00 91.52           N  
ATOM    906  CA  CYS A 116       7.563   1.402   3.722  1.00 91.52           C  
ATOM    907  C   CYS A 116       6.864   0.884   4.973  1.00 91.52           C  
ATOM    908  CB  CYS A 116       7.023   2.786   3.362  1.00 91.52           C  
ATOM    909  O   CYS A 116       7.034   1.440   6.059  1.00 91.52           O  
ATOM    910  SG  CYS A 116       5.227   2.841   3.176  1.00 91.52           S  
ATOM    911  N   ASN A 117       6.102  -0.214   4.918  1.00 90.19           N  
ATOM    912  CA  ASN A 117       5.359  -0.818   6.018  1.00 90.19           C  
ATOM    913  C   ASN A 117       4.389   0.175   6.652  1.00 90.19           C  
ATOM    914  CB  ASN A 117       6.318  -1.372   7.074  1.00 90.19           C  
ATOM    915  O   ASN A 117       4.152   0.131   7.860  1.00 90.19           O  
ATOM    916  CG  ASN A 117       7.092  -2.580   6.583  1.00 90.19           C  
ATOM    917  ND2 ASN A 117       7.483  -3.449   7.508  1.00 90.19           N  
ATOM    918  OD1 ASN A 117       7.338  -2.730   5.383  1.00 90.19           O  
ATOM    919  N   GLY A 118       3.926   1.061   5.953  1.00 88.64           N  
ATOM    920  CA  GLY A 118       2.888   2.014   6.314  1.00 88.64           C  
ATOM    921  C   GLY A 118       1.646   1.899   5.450  1.00 88.64           C  
ATOM    922  O   GLY A 118       1.591   1.069   4.540  1.00 88.64           O  
ATOM    923  N   TYR A 119       0.540   2.688   5.852  1.00 90.33           N  
ATOM    924  CA  TYR A 119      -0.663   2.711   5.027  1.00 90.33           C  
ATOM    925  C   TYR A 119      -0.380   3.336   3.666  1.00 90.33           C  
ATOM    926  CB  TYR A 119      -1.784   3.481   5.732  1.00 90.33           C  
ATOM    927  O   TYR A 119       0.503   4.187   3.539  1.00 90.33           O  
ATOM    928  CG  TYR A 119      -2.386   2.741   6.902  1.00 90.33           C  
ATOM    929  CD1 TYR A 119      -3.278   1.689   6.702  1.00 90.33           C  
ATOM    930  CD2 TYR A 119      -2.066   3.091   8.209  1.00 90.33           C  
ATOM    931  CE1 TYR A 119      -3.837   1.006   7.776  1.00 90.33           C  
ATOM    932  CE2 TYR A 119      -2.619   2.415   9.291  1.00 90.33           C  
ATOM    933  OH  TYR A 119      -4.052   0.701  10.133  1.00 90.33           O  
ATOM    934  CZ  TYR A 119      -3.501   1.374   9.065  1.00 90.33           C  
ATOM    935  N   LEU A 120      -1.148   2.868   2.686  1.00 91.83           N  
ATOM    936  CA  LEU A 120      -0.901   3.279   1.308  1.00 91.83           C  
ATOM    937  C   LEU A 120      -1.106   4.782   1.144  1.00 91.83           C  
ATOM    938  CB  LEU A 120      -1.819   2.519   0.348  1.00 91.83           C  
ATOM    939  O   LEU A 120      -2.100   5.332   1.622  1.00 91.83           O  
ATOM    940  CG  LEU A 120      -1.565   1.017   0.213  1.00 91.83           C  
ATOM    941  CD1 LEU A 120      -2.745   0.339  -0.476  1.00 91.83           C  
ATOM    942  CD2 LEU A 120      -0.272   0.760  -0.554  1.00 91.83           C  
ATOM    943  N   ARG A 121      -0.154   5.459   0.486  1.00 89.96           N  
ATOM    944  CA  ARG A 121      -0.224   6.847   0.040  1.00 89.96           C  
ATOM    945  C   ARG A 121      -0.121   6.941  -1.478  1.00 89.96           C  
ATOM    946  CB  ARG A 121       0.884   7.678   0.693  1.00 89.96           C  
ATOM    947  O   ARG A 121       0.880   6.525  -2.065  1.00 89.96           O  
ATOM    948  CG  ARG A 121       0.739   7.823   2.199  1.00 89.96           C  
ATOM    949  CD  ARG A 121       1.717   8.843   2.764  1.00 89.96           C  
ATOM    950  NE  ARG A 121       3.056   8.280   2.914  1.00 89.96           N  
ATOM    951  NH1 ARG A 121       2.676   7.400   5.016  1.00 89.96           N  
ATOM    952  NH2 ARG A 121       4.720   7.139   4.011  1.00 89.96           N  
ATOM    953  CZ  ARG A 121       3.481   7.608   3.980  1.00 89.96           C  
ATOM    954  N   ASP A 122      -1.157   7.567  -1.967  1.00 91.50           N  
ATOM    955  CA  ASP A 122      -1.198   7.535  -3.426  1.00 91.50           C  
ATOM    956  C   ASP A 122      -0.961   6.121  -3.951  1.00 91.50           C  
ATOM    957  CB  ASP A 122      -0.162   8.495  -4.014  1.00 91.50           C  
ATOM    958  O   ASP A 122       0.016   5.872  -4.660  1.00 91.50           O  
ATOM    959  CG  ASP A 122      -0.468   9.953  -3.716  1.00 91.50           C  
ATOM    960  OD1 ASP A 122      -1.657  10.307  -3.563  1.00 91.50           O  
ATOM    961  OD2 ASP A 122       0.488  10.754  -3.638  1.00 91.50           O  
ATOM    962  N   ALA A 123      -1.883   5.276  -3.610  1.00 94.18           N  
ATOM    963  CA  ALA A 123      -1.766   3.855  -3.927  1.00 94.18           C  
ATOM    964  C   ALA A 123      -1.477   3.646  -5.411  1.00 94.18           C  
ATOM    965  CB  ALA A 123      -3.039   3.114  -3.526  1.00 94.18           C  
ATOM    966  O   ALA A 123      -2.152   4.221  -6.268  1.00 94.18           O  
ATOM    967  N   TYR A 124      -0.517   2.875  -5.678  1.00 93.93           N  
ATOM    968  CA  TYR A 124      -0.093   2.476  -7.015  1.00 93.93           C  
ATOM    969  C   TYR A 124      -0.015   0.958  -7.131  1.00 93.93           C  
ATOM    970  CB  TYR A 124       1.264   3.096  -7.357  1.00 93.93           C  
ATOM    971  O   TYR A 124       0.738   0.311  -6.399  1.00 93.93           O  
ATOM    972  CG  TYR A 124       1.435   3.413  -8.823  1.00 93.93           C  
ATOM    973  CD1 TYR A 124       2.098   2.531  -9.674  1.00 93.93           C  
ATOM    974  CD2 TYR A 124       0.934   4.594  -9.361  1.00 93.93           C  
ATOM    975  CE1 TYR A 124       2.259   2.819 -11.025  1.00 93.93           C  
ATOM    976  CE2 TYR A 124       1.090   4.892 -10.710  1.00 93.93           C  
ATOM    977  OH  TYR A 124       1.909   4.291 -12.870  1.00 93.93           O  
ATOM    978  CZ  TYR A 124       1.752   4.000 -11.533  1.00 93.93           C  
ATOM    979  N   THR A 125      -0.776   0.449  -8.082  1.00 94.32           N  
ATOM    980  CA  THR A 125      -0.901  -0.998  -8.214  1.00 94.32           C  
ATOM    981  C   THR A 125      -0.228  -1.485  -9.494  1.00 94.32           C  
ATOM    982  CB  THR A 125      -2.378  -1.434  -8.210  1.00 94.32           C  
ATOM    983  O   THR A 125      -0.452  -0.927 -10.570  1.00 94.32           O  
ATOM    984  CG2 THR A 125      -2.505  -2.949  -8.338  1.00 94.32           C  
ATOM    985  OG1 THR A 125      -2.990  -1.016  -6.984  1.00 94.32           O  
ATOM    986  N   ILE A 126       0.552  -2.558  -9.305  1.00 92.25           N  
ATOM    987  CA  ILE A 126       1.202  -3.189 -10.449  1.00 92.25           C  
ATOM    988  C   ILE A 126       0.191  -4.043 -11.210  1.00 92.25           C  
ATOM    989  CB  ILE A 126       2.408  -4.050 -10.010  1.00 92.25           C  
ATOM    990  O   ILE A 126      -0.478  -4.897 -10.623  1.00 92.25           O  
ATOM    991  CG1 ILE A 126       3.462  -3.179  -9.317  1.00 92.25           C  
ATOM    992  CG2 ILE A 126       3.010  -4.787 -11.210  1.00 92.25           C  
ATOM    993  CD1 ILE A 126       4.615  -3.967  -8.710  1.00 92.25           C  
ATOM    994  N   SER A 127       0.101  -3.978 -12.493  1.00 90.45           N  
ATOM    995  CA  SER A 127      -0.929  -4.580 -13.334  1.00 90.45           C  
ATOM    996  C   SER A 127      -0.728  -6.086 -13.462  1.00 90.45           C  
ATOM    997  CB  SER A 127      -0.931  -3.938 -14.722  1.00 90.45           C  
ATOM    998  O   SER A 127      -1.698  -6.845 -13.515  1.00 90.45           O  
ATOM    999  OG  SER A 127      -1.236  -2.557 -14.637  1.00 90.45           O  
ATOM   1000  N   GLU A 128       0.429  -6.598 -13.366  1.00 89.64           N  
ATOM   1001  CA  GLU A 128       0.725  -8.008 -13.602  1.00 89.64           C  
ATOM   1002  C   GLU A 128       0.407  -8.853 -12.371  1.00 89.64           C  
ATOM   1003  CB  GLU A 128       2.192  -8.190 -14.000  1.00 89.64           C  
ATOM   1004  O   GLU A 128      -0.135  -9.953 -12.491  1.00 89.64           O  
ATOM   1005  CG  GLU A 128       2.590  -7.422 -15.252  1.00 89.64           C  
ATOM   1006  CD  GLU A 128       1.806  -7.839 -16.486  1.00 89.64           C  
ATOM   1007  OE1 GLU A 128       1.479  -6.965 -17.321  1.00 89.64           O  
ATOM   1008  OE2 GLU A 128       1.516  -9.049 -16.618  1.00 89.64           O  
ATOM   1009  N   CYS A 129       0.659  -8.293 -11.177  1.00 92.83           N  
ATOM   1010  CA  CYS A 129       0.465  -9.112  -9.986  1.00 92.83           C  
ATOM   1011  C   CYS A 129      -0.545  -8.472  -9.041  1.00 92.83           C  
ATOM   1012  CB  CYS A 129       1.793  -9.324  -9.259  1.00 92.83           C  
ATOM   1013  O   CYS A 129      -0.988  -9.102  -8.079  1.00 92.83           O  
ATOM   1014  SG  CYS A 129       2.542  -7.796  -8.651  1.00 92.83           S  
ATOM   1015  N   LEU A 130      -0.935  -7.228  -9.257  1.00 93.56           N  
ATOM   1016  CA  LEU A 130      -1.955  -6.485  -8.525  1.00 93.56           C  
ATOM   1017  C   LEU A 130      -1.519  -6.237  -7.085  1.00 93.56           C  
ATOM   1018  CB  LEU A 130      -3.286  -7.240  -8.545  1.00 93.56           C  
ATOM   1019  O   LEU A 130      -2.356  -6.156  -6.183  1.00 93.56           O  
ATOM   1020  CG  LEU A 130      -3.918  -7.465  -9.919  1.00 93.56           C  
ATOM   1021  CD1 LEU A 130      -5.269  -8.158  -9.775  1.00 93.56           C  
ATOM   1022  CD2 LEU A 130      -4.067  -6.142 -10.662  1.00 93.56           C  
ATOM   1023  N   HIS A 131      -0.239  -6.164  -6.805  1.00 94.81           N  
ATOM   1024  CA  HIS A 131       0.258  -5.692  -5.518  1.00 94.81           C  
ATOM   1025  C   HIS A 131       0.402  -4.173  -5.507  1.00 94.81           C  
ATOM   1026  CB  HIS A 131       1.599  -6.349  -5.187  1.00 94.81           C  
ATOM   1027  O   HIS A 131       0.799  -3.576  -6.511  1.00 94.81           O  
ATOM   1028  CG  HIS A 131       1.497  -7.816  -4.915  1.00 94.81           C  
ATOM   1029  CD2 HIS A 131       0.749  -8.505  -4.021  1.00 94.81           C  
ATOM   1030  ND1 HIS A 131       2.229  -8.754  -5.610  1.00 94.81           N  
ATOM   1031  CE1 HIS A 131       1.934  -9.960  -5.154  1.00 94.81           C  
ATOM   1032  NE2 HIS A 131       1.039  -9.836  -4.189  1.00 94.81           N  
ATOM   1033  N   SER A 132      -0.013  -3.570  -4.446  1.00 95.38           N  
ATOM   1034  CA  SER A 132      -0.076  -2.114  -4.361  1.00 95.38           C  
ATOM   1035  C   SER A 132       0.980  -1.570  -3.405  1.00 95.38           C  
ATOM   1036  CB  SER A 132      -1.465  -1.662  -3.910  1.00 95.38           C  
ATOM   1037  O   SER A 132       1.294  -2.202  -2.394  1.00 95.38           O  
ATOM   1038  OG  SER A 132      -2.456  -2.083  -4.833  1.00 95.38           O  
ATOM   1039  N   PHE A 133       1.523  -0.444  -3.824  1.00 94.65           N  
ATOM   1040  CA  PHE A 133       2.523   0.292  -3.060  1.00 94.65           C  
ATOM   1041  C   PHE A 133       2.230   1.787  -3.082  1.00 94.65           C  
ATOM   1042  CB  PHE A 133       3.927   0.024  -3.611  1.00 94.65           C  
ATOM   1043  O   PHE A 133       1.374   2.246  -3.841  1.00 94.65           O  
ATOM   1044  CG  PHE A 133       4.252  -1.438  -3.759  1.00 94.65           C  
ATOM   1045  CD1 PHE A 133       4.818  -2.148  -2.708  1.00 94.65           C  
ATOM   1046  CD2 PHE A 133       3.992  -2.102  -4.951  1.00 94.65           C  
ATOM   1047  CE1 PHE A 133       5.120  -3.501  -2.842  1.00 94.65           C  
ATOM   1048  CE2 PHE A 133       4.291  -3.454  -5.092  1.00 94.65           C  
ATOM   1049  CZ  PHE A 133       4.856  -4.151  -4.037  1.00 94.65           C  
ATOM   1050  N   CYS A 134       3.039   2.549  -2.159  1.00 93.17           N  
ATOM   1051  CA  CYS A 134       2.994   4.000  -2.302  1.00 93.17           C  
ATOM   1052  C   CYS A 134       3.658   4.440  -3.601  1.00 93.17           C  
ATOM   1053  CB  CYS A 134       3.677   4.677  -1.114  1.00 93.17           C  
ATOM   1054  O   CYS A 134       4.597   3.796  -4.073  1.00 93.17           O  
ATOM   1055  SG  CYS A 134       2.976   4.218   0.486  1.00 93.17           S  
ATOM   1056  N   LYS A 135       3.086   5.398  -4.218  1.00 91.87           N  
ATOM   1057  CA  LYS A 135       3.621   5.886  -5.485  1.00 91.87           C  
ATOM   1058  C   LYS A 135       5.118   6.163  -5.379  1.00 91.87           C  
ATOM   1059  CB  LYS A 135       2.884   7.150  -5.929  1.00 91.87           C  
ATOM   1060  O   LYS A 135       5.903   5.688  -6.202  1.00 91.87           O  
ATOM   1061  CG  LYS A 135       3.332   7.686  -7.281  1.00 91.87           C  
ATOM   1062  CD  LYS A 135       2.565   8.944  -7.665  1.00 91.87           C  
ATOM   1063  CE  LYS A 135       3.061   9.521  -8.985  1.00 91.87           C  
ATOM   1064  NZ  LYS A 135       2.366  10.798  -9.327  1.00 91.87           N  
ATOM   1065  N   LEU A 136       5.523   6.794  -4.385  1.00 90.70           N  
ATOM   1066  CA  LEU A 136       6.920   7.186  -4.236  1.00 90.70           C  
ATOM   1067  C   LEU A 136       7.787   5.983  -3.881  1.00 90.70           C  
ATOM   1068  CB  LEU A 136       7.061   8.267  -3.161  1.00 90.70           C  
ATOM   1069  O   LEU A 136       8.935   5.889  -4.322  1.00 90.70           O  
ATOM   1070  CG  LEU A 136       6.499   9.647  -3.509  1.00 90.70           C  
ATOM   1071  CD1 LEU A 136       6.618  10.584  -2.312  1.00 90.70           C  
ATOM   1072  CD2 LEU A 136       7.218  10.227  -4.722  1.00 90.70           C  
ATOM   1073  N   CYS A 137       7.224   5.103  -3.060  1.00 91.89           N  
ATOM   1074  CA  CYS A 137       7.955   3.898  -2.686  1.00 91.89           C  
ATOM   1075  C   CYS A 137       8.282   3.055  -3.913  1.00 91.89           C  
ATOM   1076  CB  CYS A 137       7.147   3.069  -1.688  1.00 91.89           C  
ATOM   1077  O   CYS A 137       9.409   2.582  -4.064  1.00 91.89           O  
ATOM   1078  SG  CYS A 137       6.998   3.834  -0.059  1.00 91.89           S  
ATOM   1079  N   LEU A 138       7.283   2.923  -4.676  1.00 90.52           N  
ATOM   1080  CA  LEU A 138       7.477   2.112  -5.873  1.00 90.52           C  
ATOM   1081  C   LEU A 138       8.434   2.796  -6.843  1.00 90.52           C  
ATOM   1082  CB  LEU A 138       6.136   1.846  -6.563  1.00 90.52           C  
ATOM   1083  O   LEU A 138       9.304   2.144  -7.426  1.00 90.52           O  
ATOM   1084  CG  LEU A 138       6.145   0.802  -7.681  1.00 90.52           C  
ATOM   1085  CD1 LEU A 138       6.696  -0.523  -7.165  1.00 90.52           C  
ATOM   1086  CD2 LEU A 138       4.743   0.618  -8.251  1.00 90.52           C  
ATOM   1087  N   PHE A 139       8.372   4.074  -6.925  1.00 88.09           N  
ATOM   1088  CA  PHE A 139       9.242   4.863  -7.789  1.00 88.09           C  
ATOM   1089  C   PHE A 139      10.692   4.768  -7.330  1.00 88.09           C  
ATOM   1090  CB  PHE A 139       8.794   6.327  -7.814  1.00 88.09           C  
ATOM   1091  O   PHE A 139      11.594   4.558  -8.144  1.00 88.09           O  
ATOM   1092  CG  PHE A 139       9.620   7.200  -8.720  1.00 88.09           C  
ATOM   1093  CD1 PHE A 139      10.561   8.076  -8.195  1.00 88.09           C  
ATOM   1094  CD2 PHE A 139       9.454   7.144 -10.098  1.00 88.09           C  
ATOM   1095  CE1 PHE A 139      11.328   8.885  -9.031  1.00 88.09           C  
ATOM   1096  CE2 PHE A 139      10.216   7.949 -10.939  1.00 88.09           C  
ATOM   1097  CZ  PHE A 139      11.151   8.820 -10.404  1.00 88.09           C  
ATOM   1098  N   ASN A 140      10.898   4.960  -6.129  1.00 88.62           N  
ATOM   1099  CA  ASN A 140      12.250   4.884  -5.585  1.00 88.62           C  
ATOM   1100  C   ASN A 140      12.842   3.487  -5.750  1.00 88.62           C  
ATOM   1101  CB  ASN A 140      12.259   5.294  -4.111  1.00 88.62           C  
ATOM   1102  O   ASN A 140      14.046   3.341  -5.967  1.00 88.62           O  
ATOM   1103  CG  ASN A 140      12.014   6.777  -3.915  1.00 88.62           C  
ATOM   1104  ND2 ASN A 140      11.733   7.174  -2.680  1.00 88.62           N  
ATOM   1105  OD1 ASN A 140      12.075   7.559  -4.867  1.00 88.62           O  
ATOM   1106  N   TYR A 141      11.965   2.528  -5.611  1.00 88.98           N  
ATOM   1107  CA  TYR A 141      12.395   1.145  -5.786  1.00 88.98           C  
ATOM   1108  C   TYR A 141      12.941   0.917  -7.190  1.00 88.98           C  
ATOM   1109  CB  TYR A 141      11.235   0.183  -5.514  1.00 88.98           C  
ATOM   1110  O   TYR A 141      14.020   0.342  -7.358  1.00 88.98           O  
ATOM   1111  CG  TYR A 141      11.590  -1.270  -5.722  1.00 88.98           C  
ATOM   1112  CD1 TYR A 141      11.298  -1.913  -6.922  1.00 88.98           C  
ATOM   1113  CD2 TYR A 141      12.216  -2.001  -4.718  1.00 88.98           C  
ATOM   1114  CE1 TYR A 141      11.621  -3.252  -7.118  1.00 88.98           C  
ATOM   1115  CE2 TYR A 141      12.544  -3.341  -4.903  1.00 88.98           C  
ATOM   1116  OH  TYR A 141      12.566  -5.282  -6.292  1.00 88.98           O  
ATOM   1117  CZ  TYR A 141      12.244  -3.956  -6.104  1.00 88.98           C  
ATOM   1118  N   PHE A 142      12.326   1.425  -8.121  1.00 86.66           N  
ATOM   1119  CA  PHE A 142      12.751   1.217  -9.501  1.00 86.66           C  
ATOM   1120  C   PHE A 142      13.920   2.129  -9.851  1.00 86.66           C  
ATOM   1121  CB  PHE A 142      11.587   1.461 -10.466  1.00 86.66           C  
ATOM   1122  O   PHE A 142      14.759   1.779 -10.683  1.00 86.66           O  
ATOM   1123  CG  PHE A 142      10.513   0.409 -10.401  1.00 86.66           C  
ATOM   1124  CD1 PHE A 142      10.834  -0.939 -10.501  1.00 86.66           C  
ATOM   1125  CD2 PHE A 142       9.181   0.769 -10.239  1.00 86.66           C  
ATOM   1126  CE1 PHE A 142       9.841  -1.915 -10.441  1.00 86.66           C  
ATOM   1127  CE2 PHE A 142       8.184  -0.200 -10.178  1.00 86.66           C  
ATOM   1128  CZ  PHE A 142       8.516  -1.542 -10.280  1.00 86.66           C  
ATOM   1129  N   ASP A 143      13.965   3.309  -9.242  1.00 85.66           N  
ATOM   1130  CA  ASP A 143      15.029   4.272  -9.509  1.00 85.66           C  
ATOM   1131  C   ASP A 143      16.367   3.776  -8.965  1.00 85.66           C  
ATOM   1132  CB  ASP A 143      14.687   5.633  -8.900  1.00 85.66           C  
ATOM   1133  O   ASP A 143      17.423   4.089  -9.520  1.00 85.66           O  
ATOM   1134  CG  ASP A 143      15.453   6.778  -9.540  1.00 85.66           C  
ATOM   1135  OD1 ASP A 143      15.735   6.719 -10.756  1.00 85.66           O  
ATOM   1136  OD2 ASP A 143      15.779   7.747  -8.820  1.00 85.66           O  
ATOM   1137  N   ALA A 144      16.317   3.062  -7.903  1.00 85.69           N  
ATOM   1138  CA  ALA A 144      17.523   2.562  -7.249  1.00 85.69           C  
ATOM   1139  C   ALA A 144      18.129   1.399  -8.029  1.00 85.69           C  
ATOM   1140  CB  ALA A 144      17.213   2.134  -5.816  1.00 85.69           C  
ATOM   1141  O   ALA A 144      19.311   1.086  -7.870  1.00 85.69           O  
ATOM   1142  N   ARG A 145      17.452   0.891  -8.967  1.00 81.27           N  
ATOM   1143  CA  ARG A 145      17.928  -0.262  -9.725  1.00 81.27           C  
ATOM   1144  C   ARG A 145      18.573   0.173 -11.037  1.00 81.27           C  
ATOM   1145  CB  ARG A 145      16.780  -1.234 -10.003  1.00 81.27           C  
ATOM   1146  O   ARG A 145      18.298   1.266 -11.537  1.00 81.27           O  
ATOM   1147  CG  ARG A 145      16.250  -1.933  -8.761  1.00 81.27           C  
ATOM   1148  CD  ARG A 145      15.398  -3.143  -9.115  1.00 81.27           C  
ATOM   1149  NE  ARG A 145      14.959  -3.861  -7.921  1.00 81.27           N  
ATOM   1150  NH1 ARG A 145      14.822  -5.921  -8.958  1.00 81.27           N  
ATOM   1151  NH2 ARG A 145      14.303  -5.715  -6.735  1.00 81.27           N  
ATOM   1152  CZ  ARG A 145      14.696  -5.164  -7.874  1.00 81.27           C  
ATOM   1153  N   ASP A 146      19.492  -0.673 -11.398  1.00 78.70           N  
ATOM   1154  CA  ASP A 146      20.171  -0.408 -12.662  1.00 78.70           C  
ATOM   1155  C   ASP A 146      19.214  -0.555 -13.842  1.00 78.70           C  
ATOM   1156  CB  ASP A 146      21.368  -1.346 -12.835  1.00 78.70           C  
ATOM   1157  O   ASP A 146      18.284  -1.364 -13.797  1.00 78.70           O  
ATOM   1158  CG  ASP A 146      22.446  -1.132 -11.788  1.00 78.70           C  
ATOM   1159  OD1 ASP A 146      22.729   0.032 -11.433  1.00 78.70           O  
ATOM   1160  OD2 ASP A 146      23.019  -2.137 -11.315  1.00 78.70           O  
ATOM   1161  N   GLU A 147      19.349   0.316 -14.839  1.00 75.22           N  
ATOM   1162  CA  GLU A 147      18.508   0.361 -16.031  1.00 75.22           C  
ATOM   1163  C   GLU A 147      18.559  -0.960 -16.793  1.00 75.22           C  
ATOM   1164  CB  GLU A 147      18.932   1.513 -16.945  1.00 75.22           C  
ATOM   1165  O   GLU A 147      17.605  -1.320 -17.486  1.00 75.22           O  
ATOM   1166  CG  GLU A 147      18.619   2.892 -16.383  1.00 75.22           C  
ATOM   1167  CD  GLU A 147      19.017   4.025 -17.316  1.00 75.22           C  
ATOM   1168  OE1 GLU A 147      18.853   5.208 -16.939  1.00 75.22           O  
ATOM   1169  OE2 GLU A 147      19.496   3.728 -18.433  1.00 75.22           O  
ATOM   1170  N   GLU A 148      19.591  -1.835 -16.507  1.00 78.61           N  
ATOM   1171  CA  GLU A 148      19.794  -3.082 -17.238  1.00 78.61           C  
ATOM   1172  C   GLU A 148      19.062  -4.240 -16.566  1.00 78.61           C  
ATOM   1173  CB  GLU A 148      21.286  -3.400 -17.356  1.00 78.61           C  
ATOM   1174  O   GLU A 148      18.863  -5.293 -17.176  1.00 78.61           O  
ATOM   1175  CG  GLU A 148      22.089  -2.327 -18.077  1.00 78.61           C  
ATOM   1176  CD  GLU A 148      23.558  -2.684 -18.239  1.00 78.61           C  
ATOM   1177  OE1 GLU A 148      24.296  -1.927 -18.910  1.00 78.61           O  
ATOM   1178  OE2 GLU A 148      23.974  -3.730 -17.693  1.00 78.61           O  
ATOM   1179  N   ASP A 149      18.615  -3.985 -15.407  1.00 81.21           N  
ATOM   1180  CA  ASP A 149      17.922  -5.043 -14.678  1.00 81.21           C  
ATOM   1181  C   ASP A 149      16.450  -5.114 -15.079  1.00 81.21           C  
ATOM   1182  CB  ASP A 149      18.046  -4.825 -13.169  1.00 81.21           C  
ATOM   1183  O   ASP A 149      15.838  -4.092 -15.397  1.00 81.21           O  
ATOM   1184  CG  ASP A 149      19.463  -5.018 -12.656  1.00 81.21           C  
ATOM   1185  OD1 ASP A 149      20.262  -5.712 -13.320  1.00 81.21           O  
ATOM   1186  OD2 ASP A 149      19.781  -4.472 -11.578  1.00 81.21           O  
ATOM   1187  N   ILE A 150      16.007  -6.371 -15.229  1.00 83.58           N  
ATOM   1188  CA  ILE A 150      14.588  -6.612 -15.466  1.00 83.58           C  
ATOM   1189  C   ILE A 150      13.780  -6.173 -14.247  1.00 83.58           C  
ATOM   1190  CB  ILE A 150      14.313  -8.099 -15.784  1.00 83.58           C  
ATOM   1191  O   ILE A 150      14.059  -6.598 -13.123  1.00 83.58           O  
ATOM   1192  CG1 ILE A 150      15.131  -8.544 -17.002  1.00 83.58           C  
ATOM   1193  CG2 ILE A 150      12.817  -8.334 -16.013  1.00 83.58           C  
ATOM   1194  CD1 ILE A 150      15.224 -10.055 -17.166  1.00 83.58           C  
ATOM   1195  N   PRO A 151      12.881  -5.223 -14.484  1.00 85.87           N  
ATOM   1196  CA  PRO A 151      12.058  -4.779 -13.357  1.00 85.87           C  
ATOM   1197  C   PRO A 151      11.183  -5.894 -12.789  1.00 85.87           C  
ATOM   1198  CB  PRO A 151      11.199  -3.667 -13.964  1.00 85.87           C  
ATOM   1199  O   PRO A 151      10.539  -6.625 -13.546  1.00 85.87           O  
ATOM   1200  CG  PRO A 151      11.116  -3.999 -15.419  1.00 85.87           C  
ATOM   1201  CD  PRO A 151      12.374  -4.718 -15.816  1.00 85.87           C  
ATOM   1202  N   GLU A 152      11.204  -5.990 -11.391  1.00 90.13           N  
ATOM   1203  CA  GLU A 152      10.403  -6.991 -10.692  1.00 90.13           C  
ATOM   1204  C   GLU A 152       9.606  -6.363  -9.552  1.00 90.13           C  
ATOM   1205  CB  GLU A 152      11.295  -8.113 -10.154  1.00 90.13           C  
ATOM   1206  O   GLU A 152      10.036  -5.370  -8.961  1.00 90.13           O  
ATOM   1207  CG  GLU A 152      12.034  -8.884 -11.238  1.00 90.13           C  
ATOM   1208  CD  GLU A 152      13.076  -9.844 -10.686  1.00 90.13           C  
ATOM   1209  OE1 GLU A 152      13.801 -10.479 -11.486  1.00 90.13           O  
ATOM   1210  OE2 GLU A 152      13.168  -9.964  -9.444  1.00 90.13           O  
ATOM   1211  N   CYS A 153       8.443  -7.008  -9.321  1.00 92.39           N  
ATOM   1212  CA  CYS A 153       7.628  -6.584  -8.189  1.00 92.39           C  
ATOM   1213  C   CYS A 153       8.379  -6.769  -6.876  1.00 92.39           C  
ATOM   1214  CB  CYS A 153       6.315  -7.366  -8.151  1.00 92.39           C  
ATOM   1215  O   CYS A 153       8.972  -7.823  -6.638  1.00 92.39           O  
ATOM   1216  SG  CYS A 153       5.303  -7.018  -6.696  1.00 92.39           S  
ATOM   1217  N   PRO A 154       8.383  -5.705  -5.998  1.00 91.78           N  
ATOM   1218  CA  PRO A 154       9.069  -5.814  -4.709  1.00 91.78           C  
ATOM   1219  C   PRO A 154       8.416  -6.833  -3.777  1.00 91.78           C  
ATOM   1220  CB  PRO A 154       8.962  -4.400  -4.132  1.00 91.78           C  
ATOM   1221  O   PRO A 154       9.065  -7.342  -2.860  1.00 91.78           O  
ATOM   1222  CG  PRO A 154       8.640  -3.532  -5.305  1.00 91.78           C  
ATOM   1223  CD  PRO A 154       7.870  -4.348  -6.305  1.00 91.78           C  
ATOM   1224  N   ARG A 155       7.187  -7.165  -4.053  1.00 92.75           N  
ATOM   1225  CA  ARG A 155       6.462  -8.071  -3.168  1.00 92.75           C  
ATOM   1226  C   ARG A 155       6.589  -9.516  -3.639  1.00 92.75           C  
ATOM   1227  CB  ARG A 155       4.987  -7.675  -3.084  1.00 92.75           C  
ATOM   1228  O   ARG A 155       6.919 -10.404  -2.850  1.00 92.75           O  
ATOM   1229  CG  ARG A 155       4.183  -8.501  -2.093  1.00 92.75           C  
ATOM   1230  CD  ARG A 155       2.735  -8.036  -2.014  1.00 92.75           C  
ATOM   1231  NE  ARG A 155       2.520  -7.133  -0.888  1.00 92.75           N  
ATOM   1232  NH1 ARG A 155       0.923  -8.453   0.134  1.00 92.75           N  
ATOM   1233  NH2 ARG A 155       1.547  -6.462   1.081  1.00 92.75           N  
ATOM   1234  CZ  ARG A 155       1.664  -7.351   0.106  1.00 92.75           C  
ATOM   1235  N   CYS A 156       6.358  -9.786  -4.893  1.00 94.50           N  
ATOM   1236  CA  CYS A 156       6.255 -11.171  -5.339  1.00 94.50           C  
ATOM   1237  C   CYS A 156       7.377 -11.516  -6.311  1.00 94.50           C  
ATOM   1238  CB  CYS A 156       4.900 -11.423  -5.999  1.00 94.50           C  
ATOM   1239  O   CYS A 156       7.533 -12.674  -6.701  1.00 94.50           O  
ATOM   1240  SG  CYS A 156       4.639 -10.470  -7.511  1.00 94.50           S  
ATOM   1241  N   HIS A 157       8.076 -10.502  -6.795  1.00 91.94           N  
ATOM   1242  CA  HIS A 157       9.259 -10.618  -7.640  1.00 91.94           C  
ATOM   1243  C   HIS A 157       8.890 -11.095  -9.041  1.00 91.94           C  
ATOM   1244  CB  HIS A 157      10.274 -11.574  -7.011  1.00 91.94           C  
ATOM   1245  O   HIS A 157       9.734 -11.634  -9.760  1.00 91.94           O  
ATOM   1246  CG  HIS A 157      10.747 -11.142  -5.659  1.00 91.94           C  
ATOM   1247  CD2 HIS A 157      10.625 -11.729  -4.446  1.00 91.94           C  
ATOM   1248  ND1 HIS A 157      11.437  -9.967  -5.453  1.00 91.94           N  
ATOM   1249  CE1 HIS A 157      11.720  -9.851  -4.166  1.00 91.94           C  
ATOM   1250  NE2 HIS A 157      11.238 -10.907  -3.533  1.00 91.94           N  
ATOM   1251  N   CYS A 158       7.614 -10.992  -9.360  1.00 90.48           N  
ATOM   1252  CA  CYS A 158       7.219 -11.284 -10.733  1.00 90.48           C  
ATOM   1253  C   CYS A 158       7.800 -10.257 -11.698  1.00 90.48           C  
ATOM   1254  CB  CYS A 158       5.696 -11.310 -10.858  1.00 90.48           C  
ATOM   1255  O   CYS A 158       7.892  -9.073 -11.369  1.00 90.48           O  
ATOM   1256  SG  CYS A 158       4.916  -9.702 -10.595  1.00 90.48           S  
ATOM   1257  N   GLN A 159       8.212 -10.701 -12.830  1.00 88.57           N  
ATOM   1258  CA  GLN A 159       8.829  -9.844 -13.838  1.00 88.57           C  
ATOM   1259  C   GLN A 159       7.790  -8.953 -14.513  1.00 88.57           C  
ATOM   1260  CB  GLN A 159       9.558 -10.687 -14.886  1.00 88.57           C  
ATOM   1261  O   GLN A 159       6.697  -9.412 -14.852  1.00 88.57           O  
ATOM   1262  CG  GLN A 159      10.775 -11.424 -14.344  1.00 88.57           C  
ATOM   1263  CD  GLN A 159      11.437 -12.309 -15.383  1.00 88.57           C  
ATOM   1264  NE2 GLN A 159      12.388 -13.127 -14.947  1.00 88.57           N  
ATOM   1265  OE1 GLN A 159      11.095 -12.258 -16.569  1.00 88.57           O  
ATOM   1266  N   LEU A 160       8.175  -7.660 -14.612  1.00 85.25           N  
ATOM   1267  CA  LEU A 160       7.284  -6.680 -15.223  1.00 85.25           C  
ATOM   1268  C   LEU A 160       7.664  -6.432 -16.679  1.00 85.25           C  
ATOM   1269  CB  LEU A 160       7.320  -5.363 -14.443  1.00 85.25           C  
ATOM   1270  O   LEU A 160       8.849  -6.356 -17.011  1.00 85.25           O  
ATOM   1271  CG  LEU A 160       7.080  -5.460 -12.936  1.00 85.25           C  
ATOM   1272  CD1 LEU A 160       7.207  -4.085 -12.289  1.00 85.25           C  
ATOM   1273  CD2 LEU A 160       5.711  -6.067 -12.651  1.00 85.25           C  
ATOM   1274  N   ASP A 161       6.754  -6.781 -17.688  1.00 75.92           N  
ATOM   1275  CA  ASP A 161       6.903  -6.881 -19.136  1.00 75.92           C  
ATOM   1276  C   ASP A 161       7.177  -5.512 -19.756  1.00 75.92           C  
ATOM   1277  CB  ASP A 161       5.654  -7.502 -19.764  1.00 75.92           C  
ATOM   1278  O   ASP A 161       7.875  -5.411 -20.767  1.00 75.92           O  
ATOM   1279  CG  ASP A 161       5.558  -9.001 -19.535  1.00 75.92           C  
ATOM   1280  OD1 ASP A 161       6.580  -9.632 -19.192  1.00 75.92           O  
ATOM   1281  OD2 ASP A 161       4.450  -9.555 -19.703  1.00 75.92           O  
ATOM   1282  N   SER A 162       7.087  -4.439 -18.947  1.00 64.26           N  
ATOM   1283  CA  SER A 162       7.071  -3.164 -19.657  1.00 64.26           C  
ATOM   1284  C   SER A 162       8.317  -2.342 -19.344  1.00 64.26           C  
ATOM   1285  CB  SER A 162       5.818  -2.365 -19.297  1.00 64.26           C  
ATOM   1286  O   SER A 162       8.870  -2.437 -18.247  1.00 64.26           O  
ATOM   1287  OG  SER A 162       4.649  -3.047 -19.715  1.00 64.26           O  
ATOM   1288  N   MET A 163       9.003  -1.857 -20.396  1.00 56.72           N  
ATOM   1289  CA  MET A 163      10.229  -1.066 -20.448  1.00 56.72           C  
ATOM   1290  C   MET A 163       9.976   0.361 -19.971  1.00 56.72           C  
ATOM   1291  CB  MET A 163      10.800  -1.049 -21.867  1.00 56.72           C  
ATOM   1292  O   MET A 163      10.914   1.147 -19.828  1.00 56.72           O  
ATOM   1293  CG  MET A 163      11.268  -2.410 -22.355  1.00 56.72           C  
ATOM   1294  SD  MET A 163      13.054  -2.694 -22.041  1.00 56.72           S  
ATOM   1295  CE  MET A 163      12.969  -3.495 -20.416  1.00 56.72           C  
ATOM   1296  N   ASP A 164       8.762   0.701 -19.425  1.00 61.77           N  
ATOM   1297  CA  ASP A 164       8.627   2.057 -18.903  1.00 61.77           C  
ATOM   1298  C   ASP A 164       8.253   2.041 -17.422  1.00 61.77           C  
ATOM   1299  CB  ASP A 164       7.582   2.838 -19.701  1.00 61.77           C  
ATOM   1300  O   ASP A 164       7.279   1.396 -17.030  1.00 61.77           O  
ATOM   1301  CG  ASP A 164       7.546   4.315 -19.348  1.00 61.77           C  
ATOM   1302  OD1 ASP A 164       8.407   4.776 -18.567  1.00 61.77           O  
ATOM   1303  OD2 ASP A 164       6.648   5.023 -19.852  1.00 61.77           O  
ATOM   1304  N   PRO A 165       9.092   2.589 -16.534  1.00 58.39           N  
ATOM   1305  CA  PRO A 165       9.020   2.637 -15.072  1.00 58.39           C  
ATOM   1306  C   PRO A 165       7.793   3.393 -14.566  1.00 58.39           C  
ATOM   1307  CB  PRO A 165      10.309   3.363 -14.678  1.00 58.39           C  
ATOM   1308  O   PRO A 165       7.200   3.009 -13.555  1.00 58.39           O  
ATOM   1309  CG  PRO A 165      10.854   3.897 -15.964  1.00 58.39           C  
ATOM   1310  CD  PRO A 165      10.125   3.239 -17.100  1.00 58.39           C  
ATOM   1311  N   MET A 166       6.927   4.099 -15.522  1.00 55.12           N  
ATOM   1312  CA  MET A 166       5.911   4.898 -14.842  1.00 55.12           C  
ATOM   1313  C   MET A 166       4.559   4.761 -15.533  1.00 55.12           C  
ATOM   1314  CB  MET A 166       6.327   6.369 -14.792  1.00 55.12           C  
ATOM   1315  O   MET A 166       3.519   4.734 -14.872  1.00 55.12           O  
ATOM   1316  CG  MET A 166       7.044   6.761 -13.511  1.00 55.12           C  
ATOM   1317  SD  MET A 166       7.344   8.568 -13.397  1.00 55.12           S  
ATOM   1318  CE  MET A 166       5.759   9.111 -12.700  1.00 55.12           C  
ATOM   1319  N   ARG A 167       4.689   4.536 -16.842  1.00 56.93           N  
ATOM   1320  CA  ARG A 167       3.369   4.561 -17.463  1.00 56.93           C  
ATOM   1321  C   ARG A 167       2.848   3.147 -17.698  1.00 56.93           C  
ATOM   1322  CB  ARG A 167       3.410   5.331 -18.784  1.00 56.93           C  
ATOM   1323  O   ARG A 167       1.651   2.890 -17.557  1.00 56.93           O  
ATOM   1324  CG  ARG A 167       2.266   6.318 -18.958  1.00 56.93           C  
ATOM   1325  CD  ARG A 167       2.297   6.981 -20.328  1.00 56.93           C  
ATOM   1326  NE  ARG A 167       2.277   8.437 -20.222  1.00 56.93           N  
ATOM   1327  NH1 ARG A 167       0.084   8.664 -20.914  1.00 56.93           N  
ATOM   1328  NH2 ARG A 167       1.318  10.518 -20.372  1.00 56.93           N  
ATOM   1329  CZ  ARG A 167       1.226   9.203 -20.503  1.00 56.93           C  
ATOM   1330  N   THR A 168       3.774   2.261 -17.526  1.00 59.77           N  
ATOM   1331  CA  THR A 168       3.210   0.976 -17.922  1.00 59.77           C  
ATOM   1332  C   THR A 168       3.452  -0.076 -16.843  1.00 59.77           C  
ATOM   1333  CB  THR A 168       3.804   0.491 -19.257  1.00 59.77           C  
ATOM   1334  O   THR A 168       2.856  -1.155 -16.876  1.00 59.77           O  
ATOM   1335  CG2 THR A 168       2.917  -0.569 -19.902  1.00 59.77           C  
ATOM   1336  OG1 THR A 168       3.926   1.605 -20.151  1.00 59.77           O  
ATOM   1337  N   ARG A 169       4.018   0.308 -15.645  1.00 68.99           N  
ATOM   1338  CA  ARG A 169       4.382  -0.775 -14.738  1.00 68.99           C  
ATOM   1339  C   ARG A 169       3.343  -0.937 -13.633  1.00 68.99           C  
ATOM   1340  CB  ARG A 169       5.762  -0.524 -14.126  1.00 68.99           C  
ATOM   1341  O   ARG A 169       3.072  -2.054 -13.188  1.00 68.99           O  
ATOM   1342  CG  ARG A 169       6.917  -0.800 -15.077  1.00 68.99           C  
ATOM   1343  CD  ARG A 169       8.264  -0.660 -14.382  1.00 68.99           C  
ATOM   1344  NE  ARG A 169       9.355  -0.531 -15.344  1.00 68.99           N  
ATOM   1345  NH1 ARG A 169      10.902   0.220 -13.801  1.00 68.99           N  
ATOM   1346  NH2 ARG A 169      11.500  -0.036 -16.000  1.00 68.99           N  
ATOM   1347  CZ  ARG A 169      10.583  -0.116 -15.046  1.00 68.99           C  
ATOM   1348  N   GLY A 170       2.445   0.195 -13.573  1.00 81.76           N  
ATOM   1349  CA  GLY A 170       1.408   0.298 -12.559  1.00 81.76           C  
ATOM   1350  C   GLY A 170       0.478   1.477 -12.774  1.00 81.76           C  
ATOM   1351  O   GLY A 170       0.661   2.255 -13.712  1.00 81.76           O  
ATOM   1352  N   ARG A 171      -0.659   1.360 -12.141  1.00 89.08           N  
ATOM   1353  CA  ARG A 171      -1.703   2.373 -12.260  1.00 89.08           C  
ATOM   1354  C   ARG A 171      -2.114   2.899 -10.889  1.00 89.08           C  
ATOM   1355  CB  ARG A 171      -2.922   1.806 -12.991  1.00 89.08           C  
ATOM   1356  O   ARG A 171      -2.096   2.159  -9.903  1.00 89.08           O  
ATOM   1357  CG  ARG A 171      -2.631   1.348 -14.411  1.00 89.08           C  
ATOM   1358  CD  ARG A 171      -2.761   2.490 -15.410  1.00 89.08           C  
ATOM   1359  NE  ARG A 171      -2.923   1.997 -16.774  1.00 89.08           N  
ATOM   1360  NH1 ARG A 171      -1.758   3.732 -17.760  1.00 89.08           N  
ATOM   1361  NH2 ARG A 171      -2.649   2.062 -19.054  1.00 89.08           N  
ATOM   1362  CZ  ARG A 171      -2.443   2.598 -17.859  1.00 89.08           C  
ATOM   1363  N   MET A 172      -2.181   4.196 -10.990  1.00 92.49           N  
ATOM   1364  CA  MET A 172      -2.770   4.753  -9.776  1.00 92.49           C  
ATOM   1365  C   MET A 172      -4.094   4.070  -9.450  1.00 92.49           C  
ATOM   1366  CB  MET A 172      -2.983   6.261  -9.924  1.00 92.49           C  
ATOM   1367  O   MET A 172      -4.956   3.931 -10.319  1.00 92.49           O  
ATOM   1368  CG  MET A 172      -1.692   7.062  -9.954  1.00 92.49           C  
ATOM   1369  SD  MET A 172      -1.985   8.861 -10.164  1.00 92.49           S  
ATOM   1370  CE  MET A 172      -0.364   9.510  -9.670  1.00 92.49           C  
ATOM   1371  N   ASP A 173      -4.201   3.597  -8.213  1.00 94.71           N  
ATOM   1372  CA  ASP A 173      -5.409   2.921  -7.748  1.00 94.71           C  
ATOM   1373  C   ASP A 173      -6.236   3.834  -6.846  1.00 94.71           C  
ATOM   1374  CB  ASP A 173      -5.051   1.632  -7.006  1.00 94.71           C  
ATOM   1375  O   ASP A 173      -5.999   3.902  -5.638  1.00 94.71           O  
ATOM   1376  CG  ASP A 173      -6.254   0.742  -6.749  1.00 94.71           C  
ATOM   1377  OD1 ASP A 173      -7.392   1.256  -6.689  1.00 94.71           O  
ATOM   1378  OD2 ASP A 173      -6.063  -0.485  -6.603  1.00 94.71           O  
ATOM   1379  N   ARG A 174      -7.172   4.532  -7.393  1.00 94.93           N  
ATOM   1380  CA  ARG A 174      -7.970   5.525  -6.682  1.00 94.93           C  
ATOM   1381  C   ARG A 174      -8.929   4.856  -5.702  1.00 94.93           C  
ATOM   1382  CB  ARG A 174      -8.752   6.394  -7.669  1.00 94.93           C  
ATOM   1383  O   ARG A 174      -9.207   5.397  -4.630  1.00 94.93           O  
ATOM   1384  CG  ARG A 174      -7.874   7.285  -8.534  1.00 94.93           C  
ATOM   1385  CD  ARG A 174      -8.702   8.248  -9.373  1.00 94.93           C  
ATOM   1386  NE  ARG A 174      -7.860   9.067 -10.241  1.00 94.93           N  
ATOM   1387  NH1 ARG A 174      -9.207  10.941 -10.124  1.00 94.93           N  
ATOM   1388  NH2 ARG A 174      -7.285  10.980 -11.374  1.00 94.93           N  
ATOM   1389  CZ  ARG A 174      -8.119  10.327 -10.578  1.00 94.93           C  
ATOM   1390  N   VAL A 175      -9.363   3.742  -6.092  1.00 95.02           N  
ATOM   1391  CA  VAL A 175     -10.301   3.023  -5.237  1.00 95.02           C  
ATOM   1392  C   VAL A 175      -9.609   2.615  -3.938  1.00 95.02           C  
ATOM   1393  CB  VAL A 175     -10.876   1.777  -5.948  1.00 95.02           C  
ATOM   1394  O   VAL A 175     -10.144   2.833  -2.848  1.00 95.02           O  
ATOM   1395  CG1 VAL A 175     -11.720   0.946  -4.984  1.00 95.02           C  
ATOM   1396  CG2 VAL A 175     -11.701   2.191  -7.165  1.00 95.02           C  
ATOM   1397  N   LYS A 176      -8.474   2.053  -4.105  1.00 93.45           N  
ATOM   1398  CA  LYS A 176      -7.725   1.637  -2.922  1.00 93.45           C  
ATOM   1399  C   LYS A 176      -7.369   2.836  -2.048  1.00 93.45           C  
ATOM   1400  CB  LYS A 176      -6.456   0.887  -3.326  1.00 93.45           C  
ATOM   1401  O   LYS A 176      -7.464   2.766  -0.820  1.00 93.45           O  
ATOM   1402  CG  LYS A 176      -6.686  -0.575  -3.680  1.00 93.45           C  
ATOM   1403  CD  LYS A 176      -5.392  -1.376  -3.619  1.00 93.45           C  
ATOM   1404  CE  LYS A 176      -5.629  -2.849  -3.925  1.00 93.45           C  
ATOM   1405  NZ  LYS A 176      -4.437  -3.683  -3.591  1.00 93.45           N  
ATOM   1406  N   GLN A 177      -6.966   3.864  -2.776  1.00 93.92           N  
ATOM   1407  CA  GLN A 177      -6.643   5.079  -2.037  1.00 93.92           C  
ATOM   1408  C   GLN A 177      -7.871   5.625  -1.313  1.00 93.92           C  
ATOM   1409  CB  GLN A 177      -6.071   6.143  -2.975  1.00 93.92           C  
ATOM   1410  O   GLN A 177      -7.782   6.040  -0.156  1.00 93.92           O  
ATOM   1411  CG  GLN A 177      -5.559   7.385  -2.258  1.00 93.92           C  
ATOM   1412  CD  GLN A 177      -4.459   7.075  -1.260  1.00 93.92           C  
ATOM   1413  NE2 GLN A 177      -4.557   7.657  -0.070  1.00 93.92           N  
ATOM   1414  OE1 GLN A 177      -3.529   6.317  -1.556  1.00 93.92           O  
ATOM   1415  N   ASN A 178      -8.966   5.568  -1.845  1.00 93.32           N  
ATOM   1416  CA  ASN A 178     -10.210   6.029  -1.239  1.00 93.32           C  
ATOM   1417  C   ASN A 178     -10.602   5.169  -0.040  1.00 93.32           C  
ATOM   1418  CB  ASN A 178     -11.338   6.044  -2.273  1.00 93.32           C  
ATOM   1419  O   ASN A 178     -11.102   5.684   0.961  1.00 93.32           O  
ATOM   1420  CG  ASN A 178     -11.208   7.187  -3.261  1.00 93.32           C  
ATOM   1421  ND2 ASN A 178     -11.801   7.023  -4.437  1.00 93.32           N  
ATOM   1422  OD1 ASN A 178     -10.580   8.208  -2.969  1.00 93.32           O  
ATOM   1423  N   LEU A 179     -10.318   3.926  -0.176  1.00 92.04           N  
ATOM   1424  CA  LEU A 179     -10.617   3.035   0.939  1.00 92.04           C  
ATOM   1425  C   LEU A 179      -9.770   3.387   2.158  1.00 92.04           C  
ATOM   1426  CB  LEU A 179     -10.376   1.577   0.540  1.00 92.04           C  
ATOM   1427  O   LEU A 179     -10.280   3.441   3.279  1.00 92.04           O  
ATOM   1428  CG  LEU A 179     -11.388   0.964  -0.429  1.00 92.04           C  
ATOM   1429  CD1 LEU A 179     -10.995  -0.471  -0.768  1.00 92.04           C  
ATOM   1430  CD2 LEU A 179     -12.793   1.013   0.162  1.00 92.04           C  
ATOM   1431  N   VAL A 180      -8.558   3.607   1.895  1.00 89.91           N  
ATOM   1432  CA  VAL A 180      -7.657   3.967   2.984  1.00 89.91           C  
ATOM   1433  C   VAL A 180      -8.113   5.279   3.619  1.00 89.91           C  
ATOM   1434  CB  VAL A 180      -6.197   4.091   2.496  1.00 89.91           C  
ATOM   1435  O   VAL A 180      -8.189   5.389   4.846  1.00 89.91           O  
ATOM   1436  CG1 VAL A 180      -5.296   4.615   3.613  1.00 89.91           C  
ATOM   1437  CG2 VAL A 180      -5.690   2.743   1.985  1.00 89.91           C  
ATOM   1438  N   ASP A 181      -8.512   6.249   2.823  1.00 88.91           N  
ATOM   1439  CA  ASP A 181      -8.906   7.577   3.284  1.00 88.91           C  
ATOM   1440  C   ASP A 181     -10.206   7.518   4.083  1.00 88.91           C  
ATOM   1441  CB  ASP A 181      -9.061   8.532   2.098  1.00 88.91           C  
ATOM   1442  O   ASP A 181     -10.360   8.227   5.080  1.00 88.91           O  
ATOM   1443  CG  ASP A 181      -7.735   8.896   1.453  1.00 88.91           C  
ATOM   1444  OD1 ASP A 181      -6.674   8.683   2.077  1.00 88.91           O  
ATOM   1445  OD2 ASP A 181      -7.753   9.404   0.311  1.00 88.91           O  
ATOM   1446  N   LYS A 182     -11.098   6.635   3.656  1.00 88.54           N  
ATOM   1447  CA  LYS A 182     -12.413   6.573   4.289  1.00 88.54           C  
ATOM   1448  C   LYS A 182     -12.386   5.680   5.526  1.00 88.54           C  
ATOM   1449  CB  LYS A 182     -13.462   6.066   3.299  1.00 88.54           C  
ATOM   1450  O   LYS A 182     -13.087   5.944   6.504  1.00 88.54           O  
ATOM   1451  CG  LYS A 182     -13.675   6.979   2.100  1.00 88.54           C  
ATOM   1452  CD  LYS A 182     -14.320   8.297   2.509  1.00 88.54           C  
ATOM   1453  CE  LYS A 182     -14.607   9.178   1.301  1.00 88.54           C  
ATOM   1454  NZ  LYS A 182     -14.960  10.572   1.703  1.00 88.54           N  
ATOM   1455  N   LEU A 183     -11.605   4.696   5.476  1.00 85.66           N  
ATOM   1456  CA  LEU A 183     -11.580   3.759   6.594  1.00 85.66           C  
ATOM   1457  C   LEU A 183     -10.676   4.269   7.711  1.00 85.66           C  
ATOM   1458  CB  LEU A 183     -11.105   2.380   6.127  1.00 85.66           C  
ATOM   1459  O   LEU A 183     -10.903   3.968   8.885  1.00 85.66           O  
ATOM   1460  CG  LEU A 183     -12.049   1.618   5.195  1.00 85.66           C  
ATOM   1461  CD1 LEU A 183     -11.426   0.289   4.782  1.00 85.66           C  
ATOM   1462  CD2 LEU A 183     -13.400   1.397   5.866  1.00 85.66           C  
ATOM   1463  N   LEU A 184      -9.719   5.112   7.285  1.00 84.14           N  
ATOM   1464  CA  LEU A 184      -8.742   5.573   8.266  1.00 84.14           C  
ATOM   1465  C   LEU A 184      -8.605   7.091   8.225  1.00 84.14           C  
ATOM   1466  CB  LEU A 184      -7.381   4.919   8.015  1.00 84.14           C  
ATOM   1467  O   LEU A 184      -7.566   7.614   7.815  1.00 84.14           O  
ATOM   1468  CG  LEU A 184      -7.363   3.391   7.956  1.00 84.14           C  
ATOM   1469  CD1 LEU A 184      -6.028   2.897   7.410  1.00 84.14           C  
ATOM   1470  CD2 LEU A 184      -7.635   2.799   9.335  1.00 84.14           C  
ATOM   1471  N   PRO A 185      -9.615   7.869   8.594  1.00 76.45           N  
ATOM   1472  CA  PRO A 185      -9.589   9.330   8.492  1.00 76.45           C  
ATOM   1473  C   PRO A 185      -8.591   9.971   9.454  1.00 76.45           C  
ATOM   1474  CB  PRO A 185     -11.023   9.733   8.845  1.00 76.45           C  
ATOM   1475  O   PRO A 185      -7.974  10.987   9.122  1.00 76.45           O  
ATOM   1476  CG  PRO A 185     -11.601   8.535   9.526  1.00 76.45           C  
ATOM   1477  CD  PRO A 185     -10.862   7.316   9.053  1.00 76.45           C  
ATOM   1478  N   ARG A 186      -8.474   9.370  10.608  1.00 70.74           N  
ATOM   1479  CA  ARG A 186      -7.597   9.948  11.621  1.00 70.74           C  
ATOM   1480  C   ARG A 186      -6.148   9.965  11.145  1.00 70.74           C  
ATOM   1481  CB  ARG A 186      -7.708   9.172  12.935  1.00 70.74           C  
ATOM   1482  O   ARG A 186      -5.376  10.849  11.522  1.00 70.74           O  
ATOM   1483  CG  ARG A 186      -9.074   9.273  13.596  1.00 70.74           C  
ATOM   1484  CD  ARG A 186      -9.060   8.704  15.008  1.00 70.74           C  
ATOM   1485  NE  ARG A 186     -10.344   8.892  15.678  1.00 70.74           N  
ATOM   1486  NH1 ARG A 186      -9.975   7.276  17.287  1.00 70.74           N  
ATOM   1487  NH2 ARG A 186     -11.937   8.462  17.275  1.00 70.74           N  
ATOM   1488  CZ  ARG A 186     -10.749   8.210  16.745  1.00 70.74           C  
ATOM   1489  N   PHE A 187      -5.903   9.103  10.274  1.00 68.76           N  
ATOM   1490  CA  PHE A 187      -4.514   8.957   9.857  1.00 68.76           C  
ATOM   1491  C   PHE A 187      -4.163   9.973   8.777  1.00 68.76           C  
ATOM   1492  CB  PHE A 187      -4.251   7.537   9.347  1.00 68.76           C  
ATOM   1493  O   PHE A 187      -3.038  10.474   8.730  1.00 68.76           O  
ATOM   1494  CG  PHE A 187      -4.235   6.495  10.433  1.00 68.76           C  
ATOM   1495  CD1 PHE A 187      -3.148   6.380  11.290  1.00 68.76           C  
ATOM   1496  CD2 PHE A 187      -5.310   5.630  10.597  1.00 68.76           C  
ATOM   1497  CE1 PHE A 187      -3.131   5.417  12.296  1.00 68.76           C  
ATOM   1498  CE2 PHE A 187      -5.300   4.665  11.600  1.00 68.76           C  
ATOM   1499  CZ  PHE A 187      -4.210   4.559  12.448  1.00 68.76           C  
ATOM   1500  N   CYS A 188      -5.047  10.246   7.966  1.00 66.38           N  
ATOM   1501  CA  CYS A 188      -4.823  11.295   6.977  1.00 66.38           C  
ATOM   1502  C   CYS A 188      -4.542  12.632   7.654  1.00 66.38           C  
ATOM   1503  CB  CYS A 188      -6.032  11.426   6.052  1.00 66.38           C  
ATOM   1504  O   CYS A 188      -3.622  13.351   7.260  1.00 66.38           O  
ATOM   1505  SG  CYS A 188      -6.156  10.106   4.825  1.00 66.38           S  
ATOM   1506  N   LYS A 189      -5.282  12.930   8.709  1.00 72.25           N  
ATOM   1507  CA  LYS A 189      -5.142  14.209   9.401  1.00 72.25           C  
ATOM   1508  C   LYS A 189      -3.838  14.265  10.193  1.00 72.25           C  
ATOM   1509  CB  LYS A 189      -6.331  14.449  10.332  1.00 72.25           C  
ATOM   1510  O   LYS A 189      -3.155  15.291  10.202  1.00 72.25           O  
ATOM   1511  CG  LYS A 189      -7.637  14.736   9.605  1.00 72.25           C  
ATOM   1512  CD  LYS A 189      -8.775  15.000  10.584  1.00 72.25           C  
ATOM   1513  CE  LYS A 189     -10.095  15.227   9.859  1.00 72.25           C  
ATOM   1514  NZ  LYS A 189     -11.230  15.394  10.816  1.00 72.25           N  
ATOM   1515  N   GLN A 190      -3.580  13.187  10.932  1.00 70.16           N  
ATOM   1516  CA  GLN A 190      -2.357  13.106  11.724  1.00 70.16           C  
ATOM   1517  C   GLN A 190      -1.120  13.203  10.836  1.00 70.16           C  
ATOM   1518  CB  GLN A 190      -2.325  11.806  12.530  1.00 70.16           C  
ATOM   1519  O   GLN A 190      -0.154  13.887  11.181  1.00 70.16           O  
ATOM   1520  CG  GLN A 190      -1.128  11.692  13.464  1.00 70.16           C  
ATOM   1521  CD  GLN A 190      -1.218  10.493  14.390  1.00 70.16           C  
ATOM   1522  NE2 GLN A 190      -0.369  10.468  15.412  1.00 70.16           N  
ATOM   1523  OE1 GLN A 190      -2.044   9.598  14.189  1.00 70.16           O  
ATOM   1524  N   GLU A 191      -1.223  12.525   9.752  1.00 68.92           N  
ATOM   1525  CA  GLU A 191      -0.101  12.556   8.818  1.00 68.92           C  
ATOM   1526  C   GLU A 191       0.119  13.962   8.267  1.00 68.92           C  
ATOM   1527  CB  GLU A 191      -0.329  11.571   7.669  1.00 68.92           C  
ATOM   1528  O   GLU A 191       1.259  14.412   8.135  1.00 68.92           O  
ATOM   1529  CG  GLU A 191       0.878  11.398   6.759  1.00 68.92           C  
ATOM   1530  CD  GLU A 191       0.655  10.376   5.655  1.00 68.92           C  
ATOM   1531  OE1 GLU A 191       1.547  10.211   4.792  1.00 68.92           O  
ATOM   1532  OE2 GLU A 191      -0.420   9.737   5.653  1.00 68.92           O  
ATOM   1533  N   GLU A 192      -0.876  14.600   7.874  1.00 71.92           N  
ATOM   1534  CA  GLU A 192      -0.792  15.976   7.391  1.00 71.92           C  
ATOM   1535  C   GLU A 192      -0.162  16.890   8.438  1.00 71.92           C  
ATOM   1536  CB  GLU A 192      -2.179  16.496   7.004  1.00 71.92           C  
ATOM   1537  O   GLU A 192       0.672  17.736   8.109  1.00 71.92           O  
ATOM   1538  CG  GLU A 192      -2.157  17.857   6.324  1.00 71.92           C  
ATOM   1539  CD  GLU A 192      -3.516  18.284   5.792  1.00 71.92           C  
ATOM   1540  OE1 GLU A 192      -3.611  19.364   5.167  1.00 71.92           O  
ATOM   1541  OE2 GLU A 192      -4.493  17.532   6.003  1.00 71.92           O  
ATOM   1542  N   THR A 193      -0.636  16.734   9.667  1.00 76.13           N  
ATOM   1543  CA  THR A 193      -0.101  17.535  10.763  1.00 76.13           C  
ATOM   1544  C   THR A 193       1.398  17.299  10.924  1.00 76.13           C  
ATOM   1545  CB  THR A 193      -0.819  17.218  12.088  1.00 76.13           C  
ATOM   1546  O   THR A 193       2.162  18.245  11.124  1.00 76.13           O  
ATOM   1547  CG2 THR A 193      -0.341  18.138  13.207  1.00 76.13           C  
ATOM   1548  OG1 THR A 193      -2.231  17.390  11.914  1.00 76.13           O  
ATOM   1549  N   LEU A 194       1.766  16.042  10.851  1.00 70.41           N  
ATOM   1550  CA  LEU A 194       3.180  15.709  10.989  1.00 70.41           C  
ATOM   1551  C   LEU A 194       3.989  16.287   9.832  1.00 70.41           C  
ATOM   1552  CB  LEU A 194       3.370  14.192  11.052  1.00 70.41           C  
ATOM   1553  O   LEU A 194       5.113  16.755  10.028  1.00 70.41           O  
ATOM   1554  CG  LEU A 194       2.902  13.503  12.335  1.00 70.41           C  
ATOM   1555  CD1 LEU A 194       3.077  11.992  12.220  1.00 70.41           C  
ATOM   1556  CD2 LEU A 194       3.661  14.044  13.541  1.00 70.41           C  
ATOM   1557  N   ARG A 195       3.415  16.170   8.664  1.00 69.64           N  
ATOM   1558  CA  ARG A 195       4.078  16.740   7.496  1.00 69.64           C  
ATOM   1559  C   ARG A 195       4.273  18.244   7.657  1.00 69.64           C  
ATOM   1560  CB  ARG A 195       3.275  16.449   6.226  1.00 69.64           C  
ATOM   1561  O   ARG A 195       5.347  18.771   7.361  1.00 69.64           O  
ATOM   1562  CG  ARG A 195       4.022  16.764   4.940  1.00 69.64           C  
ATOM   1563  CD  ARG A 195       3.193  16.424   3.709  1.00 69.64           C  
ATOM   1564  NE  ARG A 195       3.702  17.094   2.515  1.00 69.64           N  
ATOM   1565  NH1 ARG A 195       3.464  15.258   1.133  1.00 69.64           N  
ATOM   1566  NH2 ARG A 195       4.294  17.226   0.300  1.00 69.64           N  
ATOM   1567  CZ  ARG A 195       3.819  16.524   1.319  1.00 69.64           C  
ATOM   1568  N   LYS A 196       3.280  18.949   8.057  1.00 77.41           N  
ATOM   1569  CA  LYS A 196       3.347  20.394   8.260  1.00 77.41           C  
ATOM   1570  C   LYS A 196       4.351  20.749   9.353  1.00 77.41           C  
ATOM   1571  CB  LYS A 196       1.967  20.951   8.614  1.00 77.41           C  
ATOM   1572  O   LYS A 196       5.081  21.735   9.237  1.00 77.41           O  
ATOM   1573  CG  LYS A 196       0.990  20.973   7.448  1.00 77.41           C  
ATOM   1574  CD  LYS A 196      -0.353  21.564   7.855  1.00 77.41           C  
ATOM   1575  CE  LYS A 196      -1.350  21.533   6.704  1.00 77.41           C  
ATOM   1576  NZ  LYS A 196      -2.682  22.072   7.111  1.00 77.41           N  
ATOM   1577  N   ALA A 197       4.309  19.979  10.367  1.00 76.68           N  
ATOM   1578  CA  ALA A 197       5.234  20.206  11.474  1.00 76.68           C  
ATOM   1579  C   ALA A 197       6.683  20.057  11.017  1.00 76.68           C  
ATOM   1580  CB  ALA A 197       4.939  19.241  12.620  1.00 76.68           C  
ATOM   1581  O   ALA A 197       7.549  20.841  11.413  1.00 76.68           O  
ATOM   1582  N   CYS A 198       6.921  19.004  10.170  1.00 67.42           N  
ATOM   1583  CA  CYS A 198       8.274  18.787   9.669  1.00 67.42           C  
ATOM   1584  C   CYS A 198       8.691  19.907   8.723  1.00 67.42           C  
ATOM   1585  CB  CYS A 198       8.370  17.440   8.953  1.00 67.42           C  
ATOM   1586  O   CYS A 198       9.837  20.358   8.756  1.00 67.42           O  
ATOM   1587  SG  CYS A 198      10.063  16.937   8.573  1.00 67.42           S  
ATOM   1588  N   GLU A 199       7.725  20.344   7.852  1.00 76.35           N  
ATOM   1589  CA  GLU A 199       8.003  21.438   6.926  1.00 76.35           C  
ATOM   1590  C   GLU A 199       8.324  22.728   7.676  1.00 76.35           C  
ATOM   1591  CB  GLU A 199       6.817  21.659   5.983  1.00 76.35           C  
ATOM   1592  O   GLU A 199       9.202  23.489   7.265  1.00 76.35           O  
ATOM   1593  CG  GLU A 199       7.134  22.559   4.797  1.00 76.35           C  
ATOM   1594  CD  GLU A 199       6.141  22.418   3.655  1.00 76.35           C  
ATOM   1595  OE1 GLU A 199       6.333  23.065   2.600  1.00 76.35           O  
ATOM   1596  OE2 GLU A 199       5.163  21.654   3.816  1.00 76.35           O  
ATOM   1597  N   GLU A 200       7.614  22.951   8.746  1.00 79.92           N  
ATOM   1598  CA  GLU A 200       7.842  24.132   9.573  1.00 79.92           C  
ATOM   1599  C   GLU A 200       9.212  24.080  10.243  1.00 79.92           C  
ATOM   1600  CB  GLU A 200       6.744  24.268  10.631  1.00 79.92           C  
ATOM   1601  O   GLU A 200       9.903  25.096  10.336  1.00 79.92           O  
ATOM   1602  CG  GLU A 200       6.762  25.599  11.368  1.00 79.92           C  
ATOM   1603  CD  GLU A 200       5.557  25.800  12.274  1.00 79.92           C  
ATOM   1604  OE1 GLU A 200       5.487  26.837  12.971  1.00 79.92           O  
ATOM   1605  OE2 GLU A 200       4.675  24.912  12.286  1.00 79.92           O  
ATOM   1606  N   LYS A 201       9.597  22.884  10.708  1.00 77.18           N  
ATOM   1607  CA  LYS A 201      10.909  22.697  11.320  1.00 77.18           C  
ATOM   1608  C   LYS A 201      12.026  22.908  10.302  1.00 77.18           C  
ATOM   1609  CB  LYS A 201      11.020  21.302  11.938  1.00 77.18           C  
ATOM   1610  O   LYS A 201      13.068  23.481  10.626  1.00 77.18           O  
ATOM   1611  CG  LYS A 201      10.168  21.107  13.183  1.00 77.18           C  
ATOM   1612  CD  LYS A 201      10.363  19.720  13.782  1.00 77.18           C  
ATOM   1613  CE  LYS A 201       9.493  19.515  15.015  1.00 77.18           C  
ATOM   1614  NZ  LYS A 201       9.629  18.134  15.566  1.00 77.18           N  
ATOM   1615  N   LYS A 202      11.820  22.485   9.123  1.00 73.87           N  
ATOM   1616  CA  LYS A 202      12.809  22.670   8.065  1.00 73.87           C  
ATOM   1617  C   LYS A 202      12.945  24.143   7.691  1.00 73.87           C  
ATOM   1618  CB  LYS A 202      12.437  21.848   6.831  1.00 73.87           C  
ATOM   1619  O   LYS A 202      14.051  24.626   7.440  1.00 73.87           O  
ATOM   1620  CG  LYS A 202      13.533  21.781   5.777  1.00 73.87           C  
ATOM   1621  CD  LYS A 202      13.134  20.885   4.612  1.00 73.87           C  
ATOM   1622  CE  LYS A 202      14.210  20.856   3.535  1.00 73.87           C  
ATOM   1623  NZ  LYS A 202      13.873  19.896   2.441  1.00 73.87           N  
ATOM   1624  N   LYS A 203      11.814  24.812   7.592  1.00 73.07           N  
ATOM   1625  CA  LYS A 203      11.825  26.244   7.307  1.00 73.07           C  
ATOM   1626  C   LYS A 203      12.563  27.016   8.397  1.00 73.07           C  
ATOM   1627  CB  LYS A 203      10.398  26.775   7.164  1.00 73.07           C  
ATOM   1628  O   LYS A 203      13.294  27.966   8.106  1.00 73.07           O  
ATOM   1629  CG  LYS A 203       9.704  26.346   5.879  1.00 73.07           C  
ATOM   1630  CD  LYS A 203       8.302  26.933   5.778  1.00 73.07           C  
ATOM   1631  CE  LYS A 203       7.576  26.438   4.535  1.00 73.07           C  
ATOM   1632  NZ  LYS A 203       6.519  27.397   4.092  1.00 73.07           N  
ATOM   1633  N   HIS A 204      12.428  26.520   9.639  1.00 70.80           N  
ATOM   1634  CA  HIS A 204      13.102  27.179  10.751  1.00 70.80           C  
ATOM   1635  C   HIS A 204      14.596  26.872  10.749  1.00 70.80           C  
ATOM   1636  CB  HIS A 204      12.481  26.754  12.083  1.00 70.80           C  
ATOM   1637  O   HIS A 204      15.412  27.734  11.085  1.00 70.80           O  
ATOM   1638  CG  HIS A 204      12.926  27.584  13.245  1.00 70.80           C  
ATOM   1639  CD2 HIS A 204      12.467  28.765  13.721  1.00 70.80           C  
ATOM   1640  ND1 HIS A 204      13.970  27.216  14.065  1.00 70.80           N  
ATOM   1641  CE1 HIS A 204      14.135  28.138  14.998  1.00 70.80           C  
ATOM   1642  NE2 HIS A 204      13.236  29.089  14.812  1.00 70.80           N  
ATOM   1643  N   GLU A 205      15.072  25.731  10.248  1.00 65.12           N  
ATOM   1644  CA  GLU A 205      16.487  25.374  10.185  1.00 65.12           C  
ATOM   1645  C   GLU A 205      17.191  26.112   9.050  1.00 65.12           C  
ATOM   1646  CB  GLU A 205      16.654  23.862  10.013  1.00 65.12           C  
ATOM   1647  O   GLU A 205      18.360  26.484   9.175  1.00 65.12           O  
ATOM   1648  CG  GLU A 205      16.457  23.072  11.299  1.00 65.12           C  
ATOM   1649  CD  GLU A 205      16.573  21.569  11.103  1.00 65.12           C  
ATOM   1650  OE1 GLU A 205      16.497  20.819  12.103  1.00 65.12           O  
ATOM   1651  OE2 GLU A 205      16.743  21.138   9.941  1.00 65.12           O  
ATOM   1652  N   ILE A 206      16.485  26.411   7.940  1.00 62.78           N  
ATOM   1653  CA  ILE A 206      17.091  27.158   6.843  1.00 62.78           C  
ATOM   1654  C   ILE A 206      17.167  28.639   7.208  1.00 62.78           C  
ATOM   1655  CB  ILE A 206      16.303  26.970   5.528  1.00 62.78           C  
ATOM   1656  O   ILE A 206      18.143  29.317   6.878  1.00 62.78           O  
ATOM   1657  CG1 ILE A 206      16.292  25.492   5.119  1.00 62.78           C  
ATOM   1658  CG2 ILE A 206      16.894  27.841   4.415  1.00 62.78           C  
ATOM   1659  CD1 ILE A 206      15.327  25.170   3.986  1.00 62.78           C  
ATOM   1660  N   GLU A 207      16.312  29.160   8.083  1.00 61.34           N  
ATOM   1661  CA  GLU A 207      16.444  30.561   8.472  1.00 61.34           C  
ATOM   1662  C   GLU A 207      17.452  30.725   9.605  1.00 61.34           C  
ATOM   1663  CB  GLU A 207      15.087  31.134   8.887  1.00 61.34           C  
ATOM   1664  O   GLU A 207      18.051  31.792   9.761  1.00 61.34           O  
ATOM   1665  CG  GLU A 207      14.113  31.309   7.731  1.00 61.34           C  
ATOM   1666  CD  GLU A 207      12.784  31.914   8.152  1.00 61.34           C  
ATOM   1667  OE1 GLU A 207      11.969  32.264   7.269  1.00 61.34           O  
ATOM   1668  OE2 GLU A 207      12.556  32.041   9.376  1.00 61.34           O  
ATOM   1669  N   ALA A 208      17.831  29.687  10.308  1.00 57.95           N  
ATOM   1670  CA  ALA A 208      18.827  29.859  11.363  1.00 57.95           C  
ATOM   1671  C   ALA A 208      20.241  29.703  10.812  1.00 57.95           C  
ATOM   1672  CB  ALA A 208      18.585  28.860  12.491  1.00 57.95           C  
ATOM   1673  O   ALA A 208      21.213  30.105  11.457  1.00 57.95           O  
ATOM   1674  N   ASP A 209      20.451  29.314   9.550  1.00 55.53           N  
ATOM   1675  CA  ASP A 209      21.818  29.298   9.039  1.00 55.53           C  
ATOM   1676  C   ASP A 209      22.130  30.577   8.266  1.00 55.53           C  
ATOM   1677  CB  ASP A 209      22.042  28.076   8.146  1.00 55.53           C  
ATOM   1678  O   ASP A 209      23.248  30.757   7.778  1.00 55.53           O  
ATOM   1679  CG  ASP A 209      22.028  26.768   8.917  1.00 55.53           C  
ATOM   1680  OD1 ASP A 209      22.736  26.656   9.942  1.00 55.53           O  
ATOM   1681  OD2 ASP A 209      21.306  25.839   8.495  1.00 55.53           O  
ATOM   1682  N   ASP A 210      21.215  31.591   8.228  1.00 52.56           N  
ATOM   1683  CA  ASP A 210      21.662  32.823   7.585  1.00 52.56           C  
ATOM   1684  C   ASP A 210      21.934  33.914   8.619  1.00 52.56           C  
ATOM   1685  CB  ASP A 210      20.623  33.306   6.571  1.00 52.56           C  
ATOM   1686  O   ASP A 210      22.364  35.015   8.268  1.00 52.56           O  
ATOM   1687  CG  ASP A 210      20.591  32.465   5.308  1.00 52.56           C  
ATOM   1688  OD1 ASP A 210      21.647  32.297   4.660  1.00 52.56           O  
ATOM   1689  OD2 ASP A 210      19.500  31.967   4.955  1.00 52.56           O  
ATOM   1690  N   GLU A 211      22.297  33.658   9.860  1.00 47.93           N  
ATOM   1691  CA  GLU A 211      22.823  34.802  10.598  1.00 47.93           C  
ATOM   1692  C   GLU A 211      23.897  34.371  11.593  1.00 47.93           C  
ATOM   1693  CB  GLU A 211      21.695  35.537  11.327  1.00 47.93           C  
ATOM   1694  O   GLU A 211      23.603  33.678  12.569  1.00 47.93           O  
ATOM   1695  CG  GLU A 211      20.675  36.177  10.395  1.00 47.93           C  
ATOM   1696  CD  GLU A 211      21.168  37.468   9.762  1.00 47.93           C  
ATOM   1697  OE1 GLU A 211      20.937  37.675   8.549  1.00 47.93           O  
ATOM   1698  OE2 GLU A 211      21.792  38.278  10.483  1.00 47.93           O  
ATOM   1699  N   ASP A 212      25.069  33.853  11.084  1.00 43.04           N  
ATOM   1700  CA  ASP A 212      26.227  34.058  11.949  1.00 43.04           C  
ATOM   1701  C   ASP A 212      27.526  34.016  11.147  1.00 43.04           C  
ATOM   1702  CB  ASP A 212      26.260  33.005  13.059  1.00 43.04           C  
ATOM   1703  O   ASP A 212      27.903  32.967  10.622  1.00 43.04           O  
ATOM   1704  CG  ASP A 212      25.814  33.549  14.405  1.00 43.04           C  
ATOM   1705  OD1 ASP A 212      26.401  34.542  14.887  1.00 43.04           O  
ATOM   1706  OD2 ASP A 212      24.869  32.978  14.991  1.00 43.04           O  
ATOM   1707  N   ALA A 213      27.768  34.973  10.278  1.00 33.82           N  
ATOM   1708  CA  ALA A 213      29.027  35.611   9.901  1.00 33.82           C  
ATOM   1709  C   ALA A 213      29.680  36.289  11.103  1.00 33.82           C  
ATOM   1710  CB  ALA A 213      28.795  36.625   8.784  1.00 33.82           C  
ATOM   1711  O   ALA A 213      29.066  37.137  11.754  1.00 33.82           O  
ATOM   1712  N   PRO A 214      30.743  35.681  11.724  1.00 42.59           N  
ATOM   1713  CA  PRO A 214      31.942  36.491  11.953  1.00 42.59           C  
ATOM   1714  C   PRO A 214      33.211  35.829  11.422  1.00 42.59           C  
ATOM   1715  CB  PRO A 214      31.992  36.623  13.477  1.00 42.59           C  
ATOM   1716  O   PRO A 214      33.313  34.599  11.412  1.00 42.59           O  
ATOM   1717  CG  PRO A 214      31.297  35.403  13.989  1.00 42.59           C  
ATOM   1718  CD  PRO A 214      30.580  34.747  12.845  1.00 42.59           C  
ATOM   1719  N   SER A 215      33.907  36.571  10.438  1.00 33.46           N  
ATOM   1720  CA  SER A 215      35.239  37.139  10.252  1.00 33.46           C  
ATOM   1721  C   SER A 215      36.276  36.401  11.091  1.00 33.46           C  
ATOM   1722  CB  SER A 215      35.244  38.625  10.612  1.00 33.46           C  
ATOM   1723  O   SER A 215      36.028  36.083  12.256  1.00 33.46           O  
ATOM   1724  OG  SER A 215      35.033  38.807  12.001  1.00 33.46           O  
ATOM   1725  N   SER A 216      36.999  35.489  10.515  1.00 35.53           N  
ATOM   1726  CA  SER A 216      38.431  35.358  10.763  1.00 35.53           C  
ATOM   1727  C   SER A 216      39.017  34.170  10.006  1.00 35.53           C  
ATOM   1728  CB  SER A 216      38.705  35.204  12.260  1.00 35.53           C  
ATOM   1729  O   SER A 216      38.445  33.078  10.017  1.00 35.53           O  
ATOM   1730  OG  SER A 216      37.643  34.514  12.897  1.00 35.53           O  
ATOM   1731  N   SER A 217      39.669  34.500   8.880  1.00 29.38           N  
ATOM   1732  CA  SER A 217      40.947  34.009   8.375  1.00 29.38           C  
ATOM   1733  C   SER A 217      41.623  33.088   9.386  1.00 29.38           C  
ATOM   1734  CB  SER A 217      41.875  35.176   8.037  1.00 29.38           C  
ATOM   1735  O   SER A 217      41.740  33.430  10.565  1.00 29.38           O  
ATOM   1736  OG  SER A 217      41.383  36.386   8.589  1.00 29.38           O  
ATOM   1737  N   PRO A 218      41.975  31.871   9.027  1.00 37.76           N  
ATOM   1738  CA  PRO A 218      43.360  31.435   8.836  1.00 37.76           C  
ATOM   1739  C   PRO A 218      43.506  30.411   7.712  1.00 37.76           C  
ATOM   1740  CB  PRO A 218      43.725  30.817  10.188  1.00 37.76           C  
ATOM   1741  O   PRO A 218      42.568  29.662   7.428  1.00 37.76           O  
ATOM   1742  CG  PRO A 218      42.460  30.190  10.676  1.00 37.76           C  
ATOM   1743  CD  PRO A 218      41.356  30.535   9.718  1.00 37.76           C  
ATOM   1744  N   SER A 219      44.319  30.786   6.720  1.00 25.28           N  
ATOM   1745  CA  SER A 219      45.512  30.286   6.045  1.00 25.28           C  
ATOM   1746  C   SER A 219      45.900  28.904   6.559  1.00 25.28           C  
ATOM   1747  CB  SER A 219      46.680  31.255   6.233  1.00 25.28           C  
ATOM   1748  O   SER A 219      45.941  28.675   7.770  1.00 25.28           O  
ATOM   1749  OG  SER A 219      46.909  31.506   7.609  1.00 25.28           O  
ATOM   1750  N   PHE A 220      45.794  27.893   5.750  1.00 26.28           N  
ATOM   1751  CA  PHE A 220      46.791  26.855   5.518  1.00 26.28           C  
ATOM   1752  C   PHE A 220      46.322  25.885   4.441  1.00 26.28           C  
ATOM   1753  CB  PHE A 220      47.090  26.096   6.815  1.00 26.28           C  
ATOM   1754  O   PHE A 220      45.211  25.357   4.514  1.00 26.28           O  
ATOM   1755  CG  PHE A 220      48.542  25.745   6.992  1.00 26.28           C  
ATOM   1756  CD1 PHE A 220      49.006  24.471   6.686  1.00 26.28           C  
ATOM   1757  CD2 PHE A 220      49.444  26.689   7.465  1.00 26.28           C  
ATOM   1758  CE1 PHE A 220      50.350  24.144   6.849  1.00 26.28           C  
ATOM   1759  CE2 PHE A 220      50.789  26.369   7.630  1.00 26.28           C  
ATOM   1760  CZ  PHE A 220      51.240  25.096   7.323  1.00 26.28           C  
ATOM   1761  N   SER A 221      46.900  25.970   3.256  1.00 22.73           N  
ATOM   1762  CA  SER A 221      47.698  25.253   2.266  1.00 22.73           C  
ATOM   1763  C   SER A 221      47.480  23.747   2.365  1.00 22.73           C  
ATOM   1764  CB  SER A 221      49.183  25.574   2.439  1.00 22.73           C  
ATOM   1765  O   SER A 221      47.432  23.193   3.465  1.00 22.73           O  
ATOM   1766  OG  SER A 221      49.609  25.288   3.760  1.00 22.73           O  
ATOM   1767  N   SER A 222      47.053  23.233   1.210  1.00 23.41           N  
ATOM   1768  CA  SER A 222      47.571  22.287   0.226  1.00 23.41           C  
ATOM   1769  C   SER A 222      46.917  20.917   0.379  1.00 23.41           C  
ATOM   1770  CB  SER A 222      49.089  22.153   0.358  1.00 23.41           C  
ATOM   1771  O   SER A 222      46.797  20.401   1.492  1.00 23.41           O  
ATOM   1772  OG  SER A 222      49.458  21.914   1.705  1.00 23.41           O  
ATOM   1773  N   SER A 223      46.210  20.561  -0.683  1.00 23.44           N  
ATOM   1774  CA  SER A 223      46.325  19.568  -1.747  1.00 23.44           C  
ATOM   1775  C   SER A 223      45.713  18.236  -1.329  1.00 23.44           C  
ATOM   1776  CB  SER A 223      47.790  19.366  -2.136  1.00 23.44           C  
ATOM   1777  O   SER A 223      45.944  17.763  -0.214  1.00 23.44           O  
ATOM   1778  OG  SER A 223      48.454  20.612  -2.259  1.00 23.44           O  
ATOM   1779  N   SER A 224      44.634  17.910  -2.087  1.00 24.16           N  
ATOM   1780  CA  SER A 224      44.400  16.880  -3.094  1.00 24.16           C  
ATOM   1781  C   SER A 224      43.619  15.706  -2.513  1.00 24.16           C  
ATOM   1782  CB  SER A 224      45.726  16.385  -3.672  1.00 24.16           C  
ATOM   1783  O   SER A 224      43.895  15.262  -1.396  1.00 24.16           O  
ATOM   1784  OG  SER A 224      46.777  16.550  -2.735  1.00 24.16           O  
ATOM   1785  N   SER A 225      42.372  15.632  -2.962  1.00 26.16           N  
ATOM   1786  CA  SER A 225      41.487  14.741  -3.706  1.00 26.16           C  
ATOM   1787  C   SER A 225      41.239  13.444  -2.942  1.00 26.16           C  
ATOM   1788  CB  SER A 225      42.074  14.427  -5.082  1.00 26.16           C  
ATOM   1789  O   SER A 225      42.183  12.729  -2.601  1.00 26.16           O  
ATOM   1790  OG  SER A 225      43.410  13.967  -4.966  1.00 26.16           O  
ATOM   1791  N   SER A 226      40.325  13.414  -1.991  1.00 23.16           N  
ATOM   1792  CA  SER A 226      39.808  12.249  -1.279  1.00 23.16           C  
ATOM   1793  C   SER A 226      38.382  11.924  -1.712  1.00 23.16           C  
ATOM   1794  CB  SER A 226      39.850  12.481   0.232  1.00 23.16           C  
ATOM   1795  O   SER A 226      37.529  12.812  -1.775  1.00 23.16           O  
ATOM   1796  OG  SER A 226      39.826  13.867   0.529  1.00 23.16           O  
ATOM   1797  N   SER A 227      38.273  11.113  -2.727  1.00 23.70           N  
ATOM   1798  CA  SER A 227      37.590   9.848  -2.974  1.00 23.70           C  
ATOM   1799  C   SER A 227      36.731   9.441  -1.781  1.00 23.70           C  
ATOM   1800  CB  SER A 227      38.601   8.743  -3.285  1.00 23.70           C  
ATOM   1801  O   SER A 227      37.231   9.328  -0.660  1.00 23.70           O  
ATOM   1802  OG  SER A 227      39.752   8.872  -2.469  1.00 23.70           O  
ATOM   1803  N   LEU A 228      35.539   9.966  -1.643  1.00 25.15           N  
ATOM   1804  CA  LEU A 228      34.355   9.563  -0.893  1.00 25.15           C  
ATOM   1805  C   LEU A 228      33.899   8.167  -1.305  1.00 25.15           C  
ATOM   1806  CB  LEU A 228      33.218  10.566  -1.104  1.00 25.15           C  
ATOM   1807  O   LEU A 228      33.676   7.906  -2.489  1.00 25.15           O  
ATOM   1808  CG  LEU A 228      33.477  11.995  -0.622  1.00 25.15           C  
ATOM   1809  CD1 LEU A 228      32.469  12.955  -1.245  1.00 25.15           C  
ATOM   1810  CD2 LEU A 228      33.420  12.064   0.900  1.00 25.15           C  
ATOM   1811  N   SER A 229      34.547   7.142  -0.806  1.00 25.11           N  
ATOM   1812  CA  SER A 229      34.194   5.792  -0.376  1.00 25.11           C  
ATOM   1813  C   SER A 229      32.924   5.795   0.468  1.00 25.11           C  
ATOM   1814  CB  SER A 229      35.341   5.164   0.415  1.00 25.11           C  
ATOM   1815  O   SER A 229      32.766   6.635   1.357  1.00 25.11           O  
ATOM   1816  OG  SER A 229      35.597   5.899   1.600  1.00 25.11           O  
ATOM   1817  N   SER A 230      31.809   5.630  -0.170  1.00 25.06           N  
ATOM   1818  CA  SER A 230      30.531   4.934  -0.057  1.00 25.06           C  
ATOM   1819  C   SER A 230      30.640   3.724   0.865  1.00 25.06           C  
ATOM   1820  CB  SER A 230      30.038   4.492  -1.435  1.00 25.06           C  
ATOM   1821  O   SER A 230      31.456   2.830   0.631  1.00 25.06           O  
ATOM   1822  OG  SER A 230      31.129   4.210  -2.294  1.00 25.06           O  
ATOM   1823  N   SER A 231      30.751   3.892   2.141  1.00 26.54           N  
ATOM   1824  CA  SER A 231      30.531   2.816   3.101  1.00 26.54           C  
ATOM   1825  C   SER A 231      29.066   2.736   3.516  1.00 26.54           C  
ATOM   1826  CB  SER A 231      31.409   3.012   4.338  1.00 26.54           C  
ATOM   1827  O   SER A 231      28.450   3.754   3.839  1.00 26.54           O  
ATOM   1828  OG  SER A 231      31.677   4.388   4.551  1.00 26.54           O  
ATOM   1829  N   SER A 232      28.274   1.980   2.788  1.00 28.18           N  
ATOM   1830  CA  SER A 232      27.443   0.796   2.980  1.00 28.18           C  
ATOM   1831  C   SER A 232      27.200   0.526   4.461  1.00 28.18           C  
ATOM   1832  CB  SER A 232      28.091  -0.426   2.330  1.00 28.18           C  
ATOM   1833  O   SER A 232      28.141   0.260   5.212  1.00 28.18           O  
ATOM   1834  OG  SER A 232      27.120  -1.418   2.043  1.00 28.18           O  
ATOM   1835  N   LEU A 233      26.423   1.334   5.169  1.00 26.59           N  
ATOM   1836  CA  LEU A 233      25.897   0.813   6.426  1.00 26.59           C  
ATOM   1837  C   LEU A 233      24.442   0.385   6.271  1.00 26.59           C  
ATOM   1838  CB  LEU A 233      26.018   1.862   7.534  1.00 26.59           C  
ATOM   1839  O   LEU A 233      23.596   1.183   5.861  1.00 26.59           O  
ATOM   1840  CG  LEU A 233      27.438   2.283   7.917  1.00 26.59           C  
ATOM   1841  CD1 LEU A 233      27.398   3.390   8.965  1.00 26.59           C  
ATOM   1842  CD2 LEU A 233      28.232   1.085   8.427  1.00 26.59           C  
ATOM   1843  N   SER A 234      24.184  -0.738   5.656  1.00 27.69           N  
ATOM   1844  CA  SER A 234      23.223  -1.822   5.832  1.00 27.69           C  
ATOM   1845  C   SER A 234      22.792  -1.947   7.290  1.00 27.69           C  
ATOM   1846  CB  SER A 234      23.816  -3.148   5.353  1.00 27.69           C  
ATOM   1847  O   SER A 234      23.632  -2.069   8.183  1.00 27.69           O  
ATOM   1848  OG  SER A 234      24.578  -3.759   6.380  1.00 27.69           O  
ATOM   1849  N   SER A 235      22.029  -1.014   7.901  1.00 25.28           N  
ATOM   1850  CA  SER A 235      21.353  -1.304   9.161  1.00 25.28           C  
ATOM   1851  C   SER A 235      20.136  -2.197   8.943  1.00 25.28           C  
ATOM   1852  CB  SER A 235      20.926  -0.007   9.852  1.00 25.28           C  
ATOM   1853  O   SER A 235      19.269  -1.885   8.125  1.00 25.28           O  
ATOM   1854  OG  SER A 235      21.984   0.935   9.851  1.00 25.28           O  
ATOM   1855  N   SER A 236      20.368  -3.458   8.657  1.00 25.73           N  
ATOM   1856  CA  SER A 236      19.576  -4.664   8.880  1.00 25.73           C  
ATOM   1857  C   SER A 236      18.896  -4.634  10.245  1.00 25.73           C  
ATOM   1858  CB  SER A 236      20.454  -5.911   8.766  1.00 25.73           C  
ATOM   1859  O   SER A 236      19.559  -4.472  11.271  1.00 25.73           O  
ATOM   1860  OG  SER A 236      19.737  -7.069   9.157  1.00 25.73           O  
ATOM   1861  N   LEU A 237      17.878  -3.853  10.430  1.00 23.77           N  
ATOM   1862  CA  LEU A 237      16.974  -4.023  11.562  1.00 23.77           C  
ATOM   1863  C   LEU A 237      16.138  -5.289  11.405  1.00 23.77           C  
ATOM   1864  CB  LEU A 237      16.056  -2.806  11.703  1.00 23.77           C  
ATOM   1865  O   LEU A 237      15.547  -5.521  10.347  1.00 23.77           O  
ATOM   1866  CG  LEU A 237      16.502  -1.732  12.696  1.00 23.77           C  
ATOM   1867  CD1 LEU A 237      15.926  -0.375  12.304  1.00 23.77           C  
ATOM   1868  CD2 LEU A 237      16.084  -2.106  14.114  1.00 23.77           C  
ATOM   1869  N   THR A 238      16.594  -6.391  11.925  1.00 24.09           N  
ATOM   1870  CA  THR A 238      15.941  -7.649  12.273  1.00 24.09           C  
ATOM   1871  C   THR A 238      14.872  -7.427  13.339  1.00 24.09           C  
ATOM   1872  CB  THR A 238      16.962  -8.687  12.774  1.00 24.09           C  
ATOM   1873  O   THR A 238      15.110  -6.732  14.329  1.00 24.09           O  
ATOM   1874  CG2 THR A 238      17.988  -9.015  11.694  1.00 24.09           C  
ATOM   1875  OG1 THR A 238      17.642  -8.165  13.922  1.00 24.09           O  
ATOM   1876  N   VAL A 239      13.637  -7.208  12.928  1.00 25.62           N  
ATOM   1877  CA  VAL A 239      12.484  -7.153  13.820  1.00 25.62           C  
ATOM   1878  C   VAL A 239      11.755  -8.495  13.805  1.00 25.62           C  
ATOM   1879  CB  VAL A 239      11.515  -6.016  13.426  1.00 25.62           C  
ATOM   1880  O   VAL A 239      11.489  -9.053  12.738  1.00 25.62           O  
ATOM   1881  CG1 VAL A 239      10.292  -6.007  14.342  1.00 25.62           C  
ATOM   1882  CG2 VAL A 239      12.230  -4.667  13.470  1.00 25.62           C  
ATOM   1883  N   SER A 240      12.068  -9.328  14.699  1.00 22.98           N  
ATOM   1884  CA  SER A 240      11.494 -10.534  15.286  1.00 22.98           C  
ATOM   1885  C   SER A 240      10.020 -10.338  15.623  1.00 22.98           C  
ATOM   1886  CB  SER A 240      12.264 -10.936  16.545  1.00 22.98           C  
ATOM   1887  O   SER A 240       9.626  -9.279  16.118  1.00 22.98           O  
ATOM   1888  OG  SER A 240      13.661 -10.812  16.341  1.00 22.98           O  
ATOM   1889  N   PHE A 241       9.126 -10.958  14.860  1.00 23.68           N  
ATOM   1890  CA  PHE A 241       7.749 -11.426  14.754  1.00 23.68           C  
ATOM   1891  C   PHE A 241       7.310 -12.112  16.042  1.00 23.68           C  
ATOM   1892  CB  PHE A 241       7.596 -12.385  13.569  1.00 23.68           C  
ATOM   1893  O   PHE A 241       7.981 -13.026  16.525  1.00 23.68           O  
ATOM   1894  CG  PHE A 241       6.246 -12.320  12.907  1.00 23.68           C  
ATOM   1895  CD1 PHE A 241       5.271 -13.268  13.190  1.00 23.68           C  
ATOM   1896  CD2 PHE A 241       5.953 -11.311  11.999  1.00 23.68           C  
ATOM   1897  CE1 PHE A 241       4.021 -13.211  12.579  1.00 23.68           C  
ATOM   1898  CE2 PHE A 241       4.706 -11.247  11.384  1.00 23.68           C  
ATOM   1899  CZ  PHE A 241       3.742 -12.198  11.674  1.00 23.68           C  
ATOM   1900  N   SER A 242       6.864 -11.434  17.005  1.00 25.91           N  
ATOM   1901  CA  SER A 242       6.117 -12.195  18.001  1.00 25.91           C  
ATOM   1902  C   SER A 242       4.613 -12.047  17.796  1.00 25.91           C  
ATOM   1903  CB  SER A 242       6.494 -11.745  19.413  1.00 25.91           C  
ATOM   1904  O   SER A 242       4.110 -10.933  17.633  1.00 25.91           O  
ATOM   1905  OG  SER A 242       7.587 -12.501  19.906  1.00 25.91           O  
ATOM   1906  N   SER A 243       4.050 -12.838  16.907  1.00 27.84           N  
ATOM   1907  CA  SER A 243       2.705 -13.379  16.735  1.00 27.84           C  
ATOM   1908  C   SER A 243       1.994 -13.529  18.076  1.00 27.84           C  
ATOM   1909  CB  SER A 243       2.757 -14.730  16.022  1.00 27.84           C  
ATOM   1910  O   SER A 243       2.436 -14.294  18.936  1.00 27.84           O  
ATOM   1911  OG  SER A 243       2.601 -14.567  14.622  1.00 27.84           O  
ATOM   1912  N   SER A 244       1.672 -12.474  18.838  1.00 35.78           N  
ATOM   1913  CA  SER A 244       0.726 -12.772  19.908  1.00 35.78           C  
ATOM   1914  C   SER A 244      -0.700 -12.419  19.499  1.00 35.78           C  
ATOM   1915  CB  SER A 244       1.102 -12.016  21.182  1.00 35.78           C  
ATOM   1916  O   SER A 244      -0.945 -11.344  18.948  1.00 35.78           O  
ATOM   1917  OG  SER A 244       2.507 -12.016  21.372  1.00 35.78           O  
ATOM   1918  N   SER A 245      -1.403 -13.319  18.800  1.00 31.35           N  
ATOM   1919  CA  SER A 245      -2.790 -13.764  18.878  1.00 31.35           C  
ATOM   1920  C   SER A 245      -3.523 -13.091  20.033  1.00 31.35           C  
ATOM   1921  CB  SER A 245      -2.857 -15.284  19.037  1.00 31.35           C  
ATOM   1922  O   SER A 245      -3.193 -13.315  21.199  1.00 31.35           O  
ATOM   1923  OG  SER A 245      -1.971 -15.924  18.135  1.00 31.35           O  
ATOM   1924  N   SER A 246      -3.835 -11.821  19.989  1.00 31.79           N  
ATOM   1925  CA  SER A 246      -4.854 -11.384  20.938  1.00 31.79           C  
ATOM   1926  C   SER A 246      -6.251 -11.488  20.335  1.00 31.79           C  
ATOM   1927  CB  SER A 246      -4.588  -9.946  21.385  1.00 31.79           C  
ATOM   1928  O   SER A 246      -6.517 -10.926  19.270  1.00 31.79           O  
ATOM   1929  OG  SER A 246      -5.418  -9.599  22.481  1.00 31.79           O  
ATOM   1930  N   ILE A 247      -6.820 -12.656  20.194  1.00 29.25           N  
ATOM   1931  CA  ILE A 247      -8.208 -13.089  20.081  1.00 29.25           C  
ATOM   1932  C   ILE A 247      -9.064 -12.351  21.108  1.00 29.25           C  
ATOM   1933  CB  ILE A 247      -8.342 -14.617  20.271  1.00 29.25           C  
ATOM   1934  O   ILE A 247      -8.762 -12.366  22.303  1.00 29.25           O  
ATOM   1935  CG1 ILE A 247      -7.102 -15.333  19.724  1.00 29.25           C  
ATOM   1936  CG2 ILE A 247      -9.616 -15.135  19.598  1.00 29.25           C  
ATOM   1937  CD1 ILE A 247      -6.939 -16.761  20.227  1.00 29.25           C  
ATOM   1938  N   CYS A 248      -9.507 -11.150  20.871  1.00 25.34           N  
ATOM   1939  CA  CYS A 248     -10.607 -10.586  21.646  1.00 25.34           C  
ATOM   1940  C   CYS A 248     -11.948 -11.121  21.157  1.00 25.34           C  
ATOM   1941  CB  CYS A 248     -10.595  -9.060  21.563  1.00 25.34           C  
ATOM   1942  O   CYS A 248     -12.221 -11.119  19.956  1.00 25.34           O  
ATOM   1943  SG  CYS A 248     -10.550  -8.244  23.174  1.00 25.34           S  
ATOM   1944  N   SER A 249     -12.437 -12.264  21.700  1.00 24.99           N  
ATOM   1945  CA  SER A 249     -13.725 -12.932  21.858  1.00 24.99           C  
ATOM   1946  C   SER A 249     -14.824 -11.935  22.211  1.00 24.99           C  
ATOM   1947  CB  SER A 249     -13.641 -14.013  22.936  1.00 24.99           C  
ATOM   1948  O   SER A 249     -14.655 -11.108  23.109  1.00 24.99           O  
ATOM   1949  OG  SER A 249     -12.546 -14.881  22.693  1.00 24.99           O  
ATOM   1950  N   VAL A 250     -15.517 -11.326  21.264  1.00 27.72           N  
ATOM   1951  CA  VAL A 250     -16.766 -10.655  21.610  1.00 27.72           C  
ATOM   1952  C   VAL A 250     -17.949 -11.560  21.276  1.00 27.72           C  
ATOM   1953  CB  VAL A 250     -16.905  -9.302  20.876  1.00 27.72           C  
ATOM   1954  O   VAL A 250     -17.994 -12.162  20.200  1.00 27.72           O  
ATOM   1955  CG1 VAL A 250     -17.264  -8.189  21.858  1.00 27.72           C  
ATOM   1956  CG2 VAL A 250     -15.616  -8.966  20.129  1.00 27.72           C  
ATOM   1957  N   SER A 251     -18.528 -12.214  22.256  1.00 26.25           N  
ATOM   1958  CA  SER A 251     -19.763 -12.906  22.612  1.00 26.25           C  
ATOM   1959  C   SER A 251     -20.986 -12.147  22.110  1.00 26.25           C  
ATOM   1960  CB  SER A 251     -19.855 -13.094  24.126  1.00 26.25           C  
ATOM   1961  O   SER A 251     -21.061 -10.924  22.241  1.00 26.25           O  
ATOM   1962  OG  SER A 251     -18.564 -13.221  24.698  1.00 26.25           O  
ATOM   1963  N   LEU A 252     -21.672 -12.601  21.004  1.00 25.86           N  
ATOM   1964  CA  LEU A 252     -23.012 -12.225  20.569  1.00 25.86           C  
ATOM   1965  C   LEU A 252     -24.067 -13.098  21.242  1.00 25.86           C  
ATOM   1966  CB  LEU A 252     -23.134 -12.339  19.047  1.00 25.86           C  
ATOM   1967  O   LEU A 252     -23.938 -14.324  21.269  1.00 25.86           O  
ATOM   1968  CG  LEU A 252     -23.064 -11.028  18.262  1.00 25.86           C  
ATOM   1969  CD1 LEU A 252     -21.661 -10.820  17.702  1.00 25.86           C  
ATOM   1970  CD2 LEU A 252     -24.099 -11.020  17.142  1.00 25.86           C  
ATOM   1971  N   SER A 253     -24.696 -12.573  22.383  1.00 25.49           N  
ATOM   1972  CA  SER A 253     -26.014 -12.796  22.968  1.00 25.49           C  
ATOM   1973  C   SER A 253     -27.122 -12.525  21.956  1.00 25.49           C  
ATOM   1974  CB  SER A 253     -26.210 -11.910  24.200  1.00 25.49           C  
ATOM   1975  O   SER A 253     -27.018 -11.601  21.146  1.00 25.49           O  
ATOM   1976  OG  SER A 253     -25.288 -12.255  25.219  1.00 25.49           O  
ATOM   1977  N   SER A 254     -27.775 -13.700  21.500  1.00 26.75           N  
ATOM   1978  CA  SER A 254     -29.035 -14.180  20.942  1.00 26.75           C  
ATOM   1979  C   SER A 254     -29.867 -13.029  20.386  1.00 26.75           C  
ATOM   1980  CB  SER A 254     -29.838 -14.935  22.002  1.00 26.75           C  
ATOM   1981  O   SER A 254     -29.938 -11.958  20.992  1.00 26.75           O  
ATOM   1982  OG  SER A 254     -29.554 -16.322  21.954  1.00 26.75           O  
TER    1983      SER A 254                                                      
ENDMDL                                                                          
END                                                                             
