# Supplementary material for: Uncoupled evolution of the Polycomb system and deep origin of non-canonical PRC1
Source: Commun Biol. 2023 Nov 10;6:1144. doi: 10.1038/s42003-023-05501-x (PMC10638273; doi:10.1038/s42003-023-05501-x)
Supplement: Supplementary file 8 — Supplementary Data 5 [file 42003_2023_5501_MOESM8_ESM.zip › Supplementary Data 5/PCGF_putative_checks/PCGF_alphafold_remainedputative/BREMOT008734_PCGF_a3129.result/BREMOT008734_PCGF_a3129_unrelaxed_rank_4_model_1.pdb]

MODEL     1                                                                     
ATOM      1  N   PHE A   1      16.417  -7.749  -0.283  1.00 31.28           N  
ATOM      2  CA  PHE A   1      15.799  -8.305   0.915  1.00 31.28           C  
ATOM      3  C   PHE A   1      14.714  -9.310   0.548  1.00 31.28           C  
ATOM      4  CB  PHE A   1      15.208  -7.189   1.783  1.00 31.28           C  
ATOM      5  O   PHE A   1      13.709  -8.950  -0.069  1.00 31.28           O  
ATOM      6  CG  PHE A   1      16.019  -6.883   3.013  1.00 31.28           C  
ATOM      7  CD1 PHE A   1      15.797  -7.573   4.199  1.00 31.28           C  
ATOM      8  CD2 PHE A   1      17.005  -5.905   2.984  1.00 31.28           C  
ATOM      9  CE1 PHE A   1      16.547  -7.292   5.339  1.00 31.28           C  
ATOM     10  CE2 PHE A   1      17.758  -5.618   4.119  1.00 31.28           C  
ATOM     11  CZ  PHE A   1      17.526  -6.313   5.296  1.00 31.28           C  
ATOM     12  N   ASP A   2      15.246 -10.412  -0.208  1.00 27.54           N  
ATOM     13  CA  ASP A   2      14.968 -11.798  -0.571  1.00 27.54           C  
ATOM     14  C   ASP A   2      14.075 -12.470   0.469  1.00 27.54           C  
ATOM     15  CB  ASP A   2      16.273 -12.582  -0.731  1.00 27.54           C  
ATOM     16  O   ASP A   2      14.541 -12.838   1.550  1.00 27.54           O  
ATOM     17  CG  ASP A   2      16.535 -13.012  -2.163  1.00 27.54           C  
ATOM     18  OD1 ASP A   2      15.577 -13.090  -2.962  1.00 27.54           O  
ATOM     19  OD2 ASP A   2      17.710 -13.278  -2.496  1.00 27.54           O  
ATOM     20  N   LEU A   3      12.725 -12.190   0.411  1.00 30.85           N  
ATOM     21  CA  LEU A   3      11.910 -13.216   1.051  1.00 30.85           C  
ATOM     22  C   LEU A   3      10.939 -13.839   0.054  1.00 30.85           C  
ATOM     23  CB  LEU A   3      11.137 -12.627   2.234  1.00 30.85           C  
ATOM     24  O   LEU A   3       9.939 -13.219  -0.316  1.00 30.85           O  
ATOM     25  CG  LEU A   3      11.852 -12.643   3.586  1.00 30.85           C  
ATOM     26  CD1 LEU A   3      11.829 -11.253   4.213  1.00 30.85           C  
ATOM     27  CD2 LEU A   3      11.211 -13.666   4.518  1.00 30.85           C  
ATOM     28  N   ARG A   4      11.378 -14.391  -1.098  1.00 28.31           N  
ATOM     29  CA  ARG A   4      10.872 -15.449  -1.967  1.00 28.31           C  
ATOM     30  C   ARG A   4      10.494 -16.687  -1.161  1.00 28.31           C  
ATOM     31  CB  ARG A   4      11.910 -15.813  -3.031  1.00 28.31           C  
ATOM     32  O   ARG A   4      11.260 -17.134  -0.305  1.00 28.31           O  
ATOM     33  CG  ARG A   4      11.882 -14.910  -4.254  1.00 28.31           C  
ATOM     34  CD  ARG A   4      12.851 -15.385  -5.328  1.00 28.31           C  
ATOM     35  NE  ARG A   4      13.399 -14.267  -6.091  1.00 28.31           N  
ATOM     36  NH1 ARG A   4      14.690 -15.583  -7.484  1.00 28.31           N  
ATOM     37  NH2 ARG A   4      14.694 -13.303  -7.724  1.00 28.31           N  
ATOM     38  CZ  ARG A   4      14.260 -14.387  -7.098  1.00 28.31           C  
ATOM     39  N   ILE A   5       9.150 -16.890  -0.749  1.00 35.11           N  
ATOM     40  CA  ILE A   5       8.198 -17.983  -0.916  1.00 35.11           C  
ATOM     41  C   ILE A   5       8.291 -18.933   0.276  1.00 35.11           C  
ATOM     42  CB  ILE A   5       8.444 -18.750  -2.234  1.00 35.11           C  
ATOM     43  O   ILE A   5       9.361 -19.475   0.564  1.00 35.11           O  
ATOM     44  CG1 ILE A   5       8.348 -17.798  -3.432  1.00 35.11           C  
ATOM     45  CG2 ILE A   5       7.455 -19.911  -2.376  1.00 35.11           C  
ATOM     46  CD1 ILE A   5       8.643 -18.458  -4.772  1.00 35.11           C  
ATOM     47  N   MET A   6       7.312 -18.877   1.270  1.00 30.36           N  
ATOM     48  CA  MET A   6       6.956 -20.101   1.983  1.00 30.36           C  
ATOM     49  C   MET A   6       5.460 -20.143   2.278  1.00 30.36           C  
ATOM     50  CB  MET A   6       7.749 -20.215   3.286  1.00 30.36           C  
ATOM     51  O   MET A   6       4.889 -19.162   2.757  1.00 30.36           O  
ATOM     52  CG  MET A   6       9.210 -20.581   3.084  1.00 30.36           C  
ATOM     53  SD  MET A   6      10.078 -20.913   4.666  1.00 30.36           S  
ATOM     54  CE  MET A   6       8.657 -21.241   5.747  1.00 30.36           C  
ATOM     55  N   GLU A   7       4.568 -21.007   1.489  1.00 29.61           N  
ATOM     56  CA  GLU A   7       3.737 -22.207   1.478  1.00 29.61           C  
ATOM     57  C   GLU A   7       2.375 -21.942   2.112  1.00 29.61           C  
ATOM     58  CB  GLU A   7       4.441 -23.356   2.205  1.00 29.61           C  
ATOM     59  O   GLU A   7       2.295 -21.476   3.251  1.00 29.61           O  
ATOM     60  CG  GLU A   7       5.420 -24.128   1.332  1.00 29.61           C  
ATOM     61  CD  GLU A   7       6.028 -25.332   2.033  1.00 29.61           C  
ATOM     62  OE1 GLU A   7       6.701 -26.148   1.364  1.00 29.61           O  
ATOM     63  OE2 GLU A   7       5.828 -25.461   3.262  1.00 29.61           O  
ATOM     64  N   VAL A   8       1.292 -21.517   1.417  1.00 35.47           N  
ATOM     65  CA  VAL A   8      -0.155 -21.378   1.288  1.00 35.47           C  
ATOM     66  C   VAL A   8      -0.843 -22.638   1.807  1.00 35.47           C  
ATOM     67  CB  VAL A   8      -0.571 -21.106  -0.175  1.00 35.47           C  
ATOM     68  O   VAL A   8      -1.919 -22.564   2.405  1.00 35.47           O  
ATOM     69  CG1 VAL A   8      -2.092 -21.043  -0.301  1.00 35.47           C  
ATOM     70  CG2 VAL A   8       0.064 -19.812  -0.679  1.00 35.47           C  
ATOM     71  N   GLU A   9      -0.212 -23.454   2.846  1.00 37.58           N  
ATOM     72  CA  GLU A   9      -1.060 -24.526   3.360  1.00 37.58           C  
ATOM     73  C   GLU A   9      -0.937 -24.648   4.876  1.00 37.58           C  
ATOM     74  CB  GLU A   9      -0.706 -25.858   2.694  1.00 37.58           C  
ATOM     75  O   GLU A   9      -1.901 -25.007   5.556  1.00 37.58           O  
ATOM     76  CG  GLU A   9      -1.452 -26.113   1.393  1.00 37.58           C  
ATOM     77  CD  GLU A   9      -1.251 -27.519   0.851  1.00 37.58           C  
ATOM     78  OE1 GLU A   9      -1.973 -27.915  -0.092  1.00 37.58           O  
ATOM     79  OE2 GLU A   9      -0.366 -28.231   1.375  1.00 37.58           O  
ATOM     80  N   GLN A  10      -0.071 -23.711   5.534  1.00 39.70           N  
ATOM     81  CA  GLN A  10       0.084 -23.866   6.977  1.00 39.70           C  
ATOM     82  C   GLN A  10      -0.387 -22.618   7.718  1.00 39.70           C  
ATOM     83  CB  GLN A  10       1.541 -24.169   7.332  1.00 39.70           C  
ATOM     84  O   GLN A  10      -0.735 -22.686   8.899  1.00 39.70           O  
ATOM     85  CG  GLN A  10       1.999 -25.560   6.914  1.00 39.70           C  
ATOM     86  CD  GLN A  10       3.417 -25.869   7.357  1.00 39.70           C  
ATOM     87  NE2 GLN A  10       4.033 -26.861   6.724  1.00 39.70           N  
ATOM     88  OE1 GLN A  10       3.953 -25.221   8.262  1.00 39.70           O  
ATOM     89  N   VAL A  11      -0.919 -21.542   6.870  1.00 38.77           N  
ATOM     90  CA  VAL A  11      -1.388 -20.268   7.403  1.00 38.77           C  
ATOM     91  C   VAL A  11      -2.913 -20.265   7.470  1.00 38.77           C  
ATOM     92  CB  VAL A  11      -0.889 -19.078   6.552  1.00 38.77           C  
ATOM     93  O   VAL A  11      -3.500 -19.674   8.379  1.00 38.77           O  
ATOM     94  CG1 VAL A  11      -1.395 -17.755   7.125  1.00 38.77           C  
ATOM     95  CG2 VAL A  11       0.636 -19.082   6.473  1.00 38.77           C  
ATOM     96  N   SER A  12      -3.634 -21.164   6.792  1.00 36.19           N  
ATOM     97  CA  SER A  12      -5.082 -21.344   6.821  1.00 36.19           C  
ATOM     98  C   SER A  12      -5.511 -22.185   8.019  1.00 36.19           C  
ATOM     99  CB  SER A  12      -5.566 -22.001   5.527  1.00 36.19           C  
ATOM    100  O   SER A  12      -6.556 -21.929   8.620  1.00 36.19           O  
ATOM    101  OG  SER A  12      -4.997 -23.290   5.374  1.00 36.19           O  
ATOM    102  N   ASP A  13      -4.638 -22.996   8.632  1.00 38.11           N  
ATOM    103  CA  ASP A  13      -4.930 -23.839   9.787  1.00 38.11           C  
ATOM    104  C   ASP A  13      -4.662 -23.093  11.093  1.00 38.11           C  
ATOM    105  CB  ASP A  13      -4.103 -25.125   9.737  1.00 38.11           C  
ATOM    106  O   ASP A  13      -5.340 -23.323  12.096  1.00 38.11           O  
ATOM    107  CG  ASP A  13      -4.568 -26.087   8.658  1.00 38.11           C  
ATOM    108  OD1 ASP A  13      -5.749 -26.024   8.252  1.00 38.11           O  
ATOM    109  OD2 ASP A  13      -3.748 -26.919   8.212  1.00 38.11           O  
ATOM    110  N   ALA A  14      -3.822 -22.016  10.973  1.00 40.61           N  
ATOM    111  CA  ALA A  14      -3.477 -21.187  12.125  1.00 40.61           C  
ATOM    112  C   ALA A  14      -4.494 -20.065  12.317  1.00 40.61           C  
ATOM    113  CB  ALA A  14      -2.074 -20.608  11.964  1.00 40.61           C  
ATOM    114  O   ALA A  14      -4.796 -19.680  13.449  1.00 40.61           O  
ATOM    115  N   LEU A  15      -5.251 -19.661  11.269  1.00 41.14           N  
ATOM    116  CA  LEU A  15      -6.293 -18.640  11.269  1.00 41.14           C  
ATOM    117  C   LEU A  15      -7.648 -19.246  11.619  1.00 41.14           C  
ATOM    118  CB  LEU A  15      -6.367 -17.950   9.905  1.00 41.14           C  
ATOM    119  O   LEU A  15      -8.476 -18.596  12.261  1.00 41.14           O  
ATOM    120  CG  LEU A  15      -5.214 -17.007   9.558  1.00 41.14           C  
ATOM    121  CD1 LEU A  15      -5.369 -16.479   8.136  1.00 41.14           C  
ATOM    122  CD2 LEU A  15      -5.146 -15.856  10.557  1.00 41.14           C  
ATOM    123  N   ASN A  16      -7.819 -20.572  11.443  1.00 43.94           N  
ATOM    124  CA  ASN A  16      -9.031 -21.317  11.768  1.00 43.94           C  
ATOM    125  C   ASN A  16      -8.996 -21.847  13.198  1.00 43.94           C  
ATOM    126  CB  ASN A  16      -9.235 -22.467  10.779  1.00 43.94           C  
ATOM    127  O   ASN A  16     -10.038 -21.970  13.844  1.00 43.94           O  
ATOM    128  CG  ASN A  16     -10.009 -22.046   9.545  1.00 43.94           C  
ATOM    129  ND2 ASN A  16     -10.054 -22.920   8.547  1.00 43.94           N  
ATOM    130  OD1 ASN A  16     -10.561 -20.944   9.490  1.00 43.94           O  
ATOM    131  N   LYS A  17      -7.789 -21.877  13.803  1.00 49.05           N  
ATOM    132  CA  LYS A  17      -7.614 -22.341  15.177  1.00 49.05           C  
ATOM    133  C   LYS A  17      -7.690 -21.179  16.163  1.00 49.05           C  
ATOM    134  CB  LYS A  17      -6.279 -23.072  15.330  1.00 49.05           C  
ATOM    135  O   LYS A  17      -8.207 -21.333  17.272  1.00 49.05           O  
ATOM    136  CG  LYS A  17      -6.244 -24.443  14.671  1.00 49.05           C  
ATOM    137  CD  LYS A  17      -4.888 -25.113  14.844  1.00 49.05           C  
ATOM    138  CE  LYS A  17      -4.805 -26.419  14.067  1.00 49.05           C  
ATOM    139  NZ  LYS A  17      -3.417 -26.973  14.060  1.00 49.05           N  
ATOM    140  N   ASP A  18      -7.470 -19.902  15.664  1.00 48.06           N  
ATOM    141  CA  ASP A  18      -7.503 -18.680  16.461  1.00 48.06           C  
ATOM    142  C   ASP A  18      -8.890 -18.043  16.433  1.00 48.06           C  
ATOM    143  CB  ASP A  18      -6.456 -17.683  15.959  1.00 48.06           C  
ATOM    144  O   ASP A  18      -9.304 -17.399  17.400  1.00 48.06           O  
ATOM    145  CG  ASP A  18      -5.094 -17.880  16.600  1.00 48.06           C  
ATOM    146  OD1 ASP A  18      -5.028 -18.197  17.808  1.00 48.06           O  
ATOM    147  OD2 ASP A  18      -4.077 -17.715  15.892  1.00 48.06           O  
ATOM    148  N   ALA A  19      -9.736 -18.333  15.371  1.00 44.81           N  
ATOM    149  CA  ALA A  19     -11.139 -17.944  15.254  1.00 44.81           C  
ATOM    150  C   ALA A  19     -12.027 -18.825  16.128  1.00 44.81           C  
ATOM    151  CB  ALA A  19     -11.591 -18.017  13.797  1.00 44.81           C  
ATOM    152  O   ALA A  19     -13.033 -18.360  16.670  1.00 44.81           O  
ATOM    153  N   THR A  20     -11.574 -20.091  16.443  1.00 52.71           N  
ATOM    154  CA  THR A  20     -12.291 -21.032  17.297  1.00 52.71           C  
ATOM    155  C   THR A  20     -11.951 -20.796  18.766  1.00 52.71           C  
ATOM    156  CB  THR A  20     -11.966 -22.489  16.919  1.00 52.71           C  
ATOM    157  O   THR A  20     -12.811 -20.936  19.638  1.00 52.71           O  
ATOM    158  CG2 THR A  20     -12.872 -22.981  15.796  1.00 52.71           C  
ATOM    159  OG1 THR A  20     -10.602 -22.572  16.488  1.00 52.71           O  
ATOM    160  N   VAL A  21     -10.759 -20.121  19.056  1.00 51.12           N  
ATOM    161  CA  VAL A  21     -10.283 -19.851  20.409  1.00 51.12           C  
ATOM    162  C   VAL A  21     -10.788 -18.487  20.872  1.00 51.12           C  
ATOM    163  CB  VAL A  21      -8.741 -19.905  20.490  1.00 51.12           C  
ATOM    164  O   VAL A  21     -11.152 -18.315  22.038  1.00 51.12           O  
ATOM    165  CG1 VAL A  21      -8.258 -19.484  21.876  1.00 51.12           C  
ATOM    166  CG2 VAL A  21      -8.238 -21.307  20.149  1.00 51.12           C  
ATOM    167  N   GLU A  22     -11.083 -17.481  19.932  1.00 45.22           N  
ATOM    168  CA  GLU A  22     -11.620 -16.147  20.180  1.00 45.22           C  
ATOM    169  C   GLU A  22     -13.144 -16.172  20.260  1.00 45.22           C  
ATOM    170  CB  GLU A  22     -11.167 -15.173  19.090  1.00 45.22           C  
ATOM    171  O   GLU A  22     -13.743 -15.410  21.021  1.00 45.22           O  
ATOM    172  CG  GLU A  22      -9.758 -14.634  19.294  1.00 45.22           C  
ATOM    173  CD  GLU A  22      -9.424 -13.468  18.378  1.00 45.22           C  
ATOM    174  OE1 GLU A  22      -8.523 -12.667  18.718  1.00 45.22           O  
ATOM    175  OE2 GLU A  22     -10.069 -13.352  17.312  1.00 45.22           O  
ATOM    176  N   ALA A  23     -13.812 -17.198  19.636  1.00 50.13           N  
ATOM    177  CA  ALA A  23     -15.247 -17.464  19.699  1.00 50.13           C  
ATOM    178  C   ALA A  23     -15.608 -18.230  20.968  1.00 50.13           C  
ATOM    179  CB  ALA A  23     -15.699 -18.241  18.465  1.00 50.13           C  
ATOM    180  O   ALA A  23     -16.683 -18.030  21.537  1.00 50.13           O  
ATOM    181  N   GLN A  24     -14.646 -18.923  21.634  1.00 55.43           N  
ATOM    182  CA  GLN A  24     -14.819 -19.659  22.882  1.00 55.43           C  
ATOM    183  C   GLN A  24     -14.488 -18.784  24.087  1.00 55.43           C  
ATOM    184  CB  GLN A  24     -13.947 -20.916  22.890  1.00 55.43           C  
ATOM    185  O   GLN A  24     -15.090 -18.932  25.153  1.00 55.43           O  
ATOM    186  CG  GLN A  24     -14.511 -22.062  22.062  1.00 55.43           C  
ATOM    187  CD  GLN A  24     -13.612 -23.284  22.060  1.00 55.43           C  
ATOM    188  NE2 GLN A  24     -14.187 -24.443  21.760  1.00 55.43           N  
ATOM    189  OE1 GLN A  24     -12.410 -23.186  22.326  1.00 55.43           O  
ATOM    190  N   GLN A  25     -13.768 -17.649  23.864  1.00 55.20           N  
ATOM    191  CA  GLN A  25     -13.379 -16.686  24.888  1.00 55.20           C  
ATOM    192  C   GLN A  25     -14.382 -15.539  24.974  1.00 55.20           C  
ATOM    193  CB  GLN A  25     -11.979 -16.138  24.607  1.00 55.20           C  
ATOM    194  O   GLN A  25     -14.626 -15.000  26.056  1.00 55.20           O  
ATOM    195  CG  GLN A  25     -11.079 -16.093  25.835  1.00 55.20           C  
ATOM    196  CD  GLN A  25      -9.612 -16.274  25.494  1.00 55.20           C  
ATOM    197  NE2 GLN A  25      -8.810 -16.627  26.493  1.00 55.20           N  
ATOM    198  OE1 GLN A  25      -9.202 -16.100  24.341  1.00 55.20           O  
ATOM    199  N   GLN A  26     -15.223 -15.304  23.897  1.00 52.45           N  
ATOM    200  CA  GLN A  26     -16.287 -14.308  23.827  1.00 52.45           C  
ATOM    201  C   GLN A  26     -17.613 -14.884  24.316  1.00 52.45           C  
ATOM    202  CB  GLN A  26     -16.439 -13.783  22.398  1.00 52.45           C  
ATOM    203  O   GLN A  26     -18.451 -14.157  24.854  1.00 52.45           O  
ATOM    204  CG  GLN A  26     -15.414 -12.721  22.022  1.00 52.45           C  
ATOM    205  CD  GLN A  26     -15.554 -12.254  20.585  1.00 52.45           C  
ATOM    206  NE2 GLN A  26     -14.909 -11.139  20.258  1.00 52.45           N  
ATOM    207  OE1 GLN A  26     -16.236 -12.890  19.775  1.00 52.45           O  
ATOM    208  N   ASN A  27     -17.710 -16.249  24.433  1.00 52.07           N  
ATOM    209  CA  ASN A  27     -18.842 -16.988  24.981  1.00 52.07           C  
ATOM    210  C   ASN A  27     -18.678 -17.236  26.478  1.00 52.07           C  
ATOM    211  CB  ASN A  27     -19.027 -18.314  24.240  1.00 52.07           C  
ATOM    212  O   ASN A  27     -19.664 -17.286  27.215  1.00 52.07           O  
ATOM    213  CG  ASN A  27     -20.487 -18.680  24.054  1.00 52.07           C  
ATOM    214  ND2 ASN A  27     -20.738 -19.774  23.345  1.00 52.07           N  
ATOM    215  OD1 ASN A  27     -21.381 -17.986  24.544  1.00 52.07           O  
ATOM    216  N   SER A  28     -17.467 -16.944  27.021  1.00 53.04           N  
ATOM    217  CA  SER A  28     -17.147 -17.078  28.439  1.00 53.04           C  
ATOM    218  C   SER A  28     -17.044 -15.714  29.113  1.00 53.04           C  
ATOM    219  CB  SER A  28     -15.839 -17.848  28.623  1.00 53.04           C  
ATOM    220  O   SER A  28     -17.305 -15.587  30.311  1.00 53.04           O  
ATOM    221  OG  SER A  28     -14.994 -17.681  27.498  1.00 53.04           O  
ATOM    222  N   LYS A  29     -17.101 -14.586  28.346  1.00 49.33           N  
ATOM    223  CA  LYS A  29     -17.027 -13.213  28.838  1.00 49.33           C  
ATOM    224  C   LYS A  29     -18.380 -12.515  28.726  1.00 49.33           C  
ATOM    225  CB  LYS A  29     -15.966 -12.424  28.069  1.00 49.33           C  
ATOM    226  O   LYS A  29     -18.687 -11.617  29.512  1.00 49.33           O  
ATOM    227  CG  LYS A  29     -15.245 -11.377  28.907  1.00 49.33           C  
ATOM    228  CD  LYS A  29     -14.120 -10.713  28.124  1.00 49.33           C  
ATOM    229  CE  LYS A  29     -13.411  -9.651  28.955  1.00 49.33           C  
ATOM    230  NZ  LYS A  29     -12.265  -9.043  28.215  1.00 49.33           N  
ATOM    231  N   GLU A  30     -19.445 -13.213  28.176  1.00 49.05           N  
ATOM    232  CA  GLU A  30     -20.828 -12.752  28.099  1.00 49.05           C  
ATOM    233  C   GLU A  30     -21.706 -13.468  29.121  1.00 49.05           C  
ATOM    234  CB  GLU A  30     -21.386 -12.958  26.688  1.00 49.05           C  
ATOM    235  O   GLU A  30     -22.774 -12.972  29.486  1.00 49.05           O  
ATOM    236  CG  GLU A  30     -20.862 -11.959  25.667  1.00 49.05           C  
ATOM    237  CD  GLU A  30     -21.475 -12.135  24.287  1.00 49.05           C  
ATOM    238  OE1 GLU A  30     -21.265 -11.263  23.414  1.00 49.05           O  
ATOM    239  OE2 GLU A  30     -22.172 -13.153  24.077  1.00 49.05           O  
ATOM    240  N   LYS A  31     -21.069 -14.196  30.162  1.00 45.96           N  
ATOM    241  CA  LYS A  31     -21.756 -14.823  31.288  1.00 45.96           C  
ATOM    242  C   LYS A  31     -21.227 -14.294  32.618  1.00 45.96           C  
ATOM    243  CB  LYS A  31     -21.604 -16.344  31.230  1.00 45.96           C  
ATOM    244  O   LYS A  31     -21.904 -14.392  33.644  1.00 45.96           O  
ATOM    245  CG  LYS A  31     -22.874 -17.106  31.579  1.00 45.96           C  
ATOM    246  CD  LYS A  31     -22.659 -18.613  31.508  1.00 45.96           C  
ATOM    247  CE  LYS A  31     -23.928 -19.377  31.860  1.00 45.96           C  
ATOM    248  NZ  LYS A  31     -23.689 -20.850  31.917  1.00 45.96           N  
ATOM    249  N   GLU A  32     -20.627 -12.959  32.665  1.00 45.23           N  
ATOM    250  CA  GLU A  32     -20.240 -12.334  33.927  1.00 45.23           C  
ATOM    251  C   GLU A  32     -20.323 -10.813  33.837  1.00 45.23           C  
ATOM    252  CB  GLU A  32     -18.825 -12.761  34.327  1.00 45.23           C  
ATOM    253  O   GLU A  32     -19.637 -10.196  33.019  1.00 45.23           O  
ATOM    254  CG  GLU A  32     -18.728 -14.208  34.790  1.00 45.23           C  
ATOM    255  CD  GLU A  32     -17.378 -14.553  35.398  1.00 45.23           C  
ATOM    256  OE1 GLU A  32     -17.239 -15.650  35.985  1.00 45.23           O  
ATOM    257  OE2 GLU A  32     -16.451 -13.719  35.287  1.00 45.23           O  
ATOM    258  N   ALA A  33     -21.409 -10.132  33.257  1.00 42.79           N  
ATOM    259  CA  ALA A  33     -21.521  -8.712  33.580  1.00 42.79           C  
ATOM    260  C   ALA A  33     -22.980  -8.262  33.577  1.00 42.79           C  
ATOM    261  CB  ALA A  33     -20.708  -7.876  32.595  1.00 42.79           C  
ATOM    262  O   ALA A  33     -23.619  -8.215  32.524  1.00 42.79           O  
ATOM    263  N   GLU A  34     -23.921  -8.888  34.369  1.00 39.99           N  
ATOM    264  CA  GLU A  34     -25.240  -8.424  34.786  1.00 39.99           C  
ATOM    265  C   GLU A  34     -25.256  -8.066  36.270  1.00 39.99           C  
ATOM    266  CB  GLU A  34     -26.302  -9.486  34.490  1.00 39.99           C  
ATOM    267  O   GLU A  34     -24.805  -8.850  37.107  1.00 39.99           O  
ATOM    268  CG  GLU A  34     -26.927  -9.362  33.108  1.00 39.99           C  
ATOM    269  CD  GLU A  34     -28.099 -10.306  32.892  1.00 39.99           C  
ATOM    270  OE1 GLU A  34     -28.766 -10.215  31.836  1.00 39.99           O  
ATOM    271  OE2 GLU A  34     -28.354 -11.142  33.788  1.00 39.99           O  
ATOM    272  N   ASP A  35     -24.812  -6.822  36.733  1.00 43.17           N  
ATOM    273  CA  ASP A  35     -25.495  -6.193  37.859  1.00 43.17           C  
ATOM    274  C   ASP A  35     -24.691  -5.012  38.399  1.00 43.17           C  
ATOM    275  CB  ASP A  35     -25.745  -7.212  38.973  1.00 43.17           C  
ATOM    276  O   ASP A  35     -23.495  -5.141  38.671  1.00 43.17           O  
ATOM    277  CG  ASP A  35     -26.981  -8.061  38.732  1.00 43.17           C  
ATOM    278  OD1 ASP A  35     -27.921  -7.592  38.055  1.00 43.17           O  
ATOM    279  OD2 ASP A  35     -27.016  -9.208  39.227  1.00 43.17           O  
ATOM    280  N   ASP A  36     -25.000  -3.712  38.069  1.00 47.77           N  
ATOM    281  CA  ASP A  36     -25.268  -2.749  39.133  1.00 47.77           C  
ATOM    282  C   ASP A  36     -24.918  -1.330  38.690  1.00 47.77           C  
ATOM    283  CB  ASP A  36     -24.486  -3.114  40.396  1.00 47.77           C  
ATOM    284  O   ASP A  36     -23.796  -1.070  38.252  1.00 47.77           O  
ATOM    285  CG  ASP A  36     -25.207  -2.721  41.674  1.00 47.77           C  
ATOM    286  OD1 ASP A  36     -25.719  -1.584  41.760  1.00 47.77           O  
ATOM    287  OD2 ASP A  36     -25.261  -3.554  42.604  1.00 47.77           O  
ATOM    288  N   ASP A  37     -25.963  -0.421  38.446  1.00 44.01           N  
ATOM    289  CA  ASP A  37     -26.617   0.620  39.233  1.00 44.01           C  
ATOM    290  C   ASP A  37     -26.268   2.010  38.704  1.00 44.01           C  
ATOM    291  CB  ASP A  37     -26.226   0.505  40.707  1.00 44.01           C  
ATOM    292  O   ASP A  37     -25.092   2.337  38.534  1.00 44.01           O  
ATOM    293  CG  ASP A  37     -27.416   0.273  41.621  1.00 44.01           C  
ATOM    294  OD1 ASP A  37     -28.346   1.108  41.635  1.00 44.01           O  
ATOM    295  OD2 ASP A  37     -27.423  -0.753  42.335  1.00 44.01           O  
ATOM    296  N   SER A  38     -27.262   2.750  38.149  1.00 40.22           N  
ATOM    297  CA  SER A  38     -28.095   3.927  38.376  1.00 40.22           C  
ATOM    298  C   SER A  38     -27.249   5.141  38.746  1.00 40.22           C  
ATOM    299  CB  SER A  38     -29.120   3.655  39.477  1.00 40.22           C  
ATOM    300  O   SER A  38     -26.382   5.057  39.619  1.00 40.22           O  
ATOM    301  OG  SER A  38     -30.247   2.971  38.958  1.00 40.22           O  
ATOM    302  N   LYS A  39     -27.247   6.231  37.930  1.00 50.73           N  
ATOM    303  CA  LYS A  39     -27.528   7.583  38.403  1.00 50.73           C  
ATOM    304  C   LYS A  39     -27.637   8.562  37.237  1.00 50.73           C  
ATOM    305  CB  LYS A  39     -26.444   8.047  39.377  1.00 50.73           C  
ATOM    306  O   LYS A  39     -26.741   8.632  36.393  1.00 50.73           O  
ATOM    307  CG  LYS A  39     -26.969   8.419  40.756  1.00 50.73           C  
ATOM    308  CD  LYS A  39     -25.839   8.826  41.693  1.00 50.73           C  
ATOM    309  CE  LYS A  39     -26.354   9.126  43.094  1.00 50.73           C  
ATOM    310  NZ  LYS A  39     -25.236   9.323  44.065  1.00 50.73           N  
ATOM    311  N   LYS A  40     -28.867   9.111  36.938  1.00 43.26           N  
ATOM    312  CA  LYS A  40     -29.718  10.291  36.812  1.00 43.26           C  
ATOM    313  C   LYS A  40     -28.905  11.573  36.963  1.00 43.26           C  
ATOM    314  CB  LYS A  40     -30.841  10.257  37.849  1.00 43.26           C  
ATOM    315  O   LYS A  40     -28.117  11.708  37.902  1.00 43.26           O  
ATOM    316  CG  LYS A  40     -32.212   9.948  37.267  1.00 43.26           C  
ATOM    317  CD  LYS A  40     -33.289   9.944  38.344  1.00 43.26           C  
ATOM    318  CE  LYS A  40     -34.611   9.405  37.813  1.00 43.26           C  
ATOM    319  NZ  LYS A  40     -35.722   9.600  38.792  1.00 43.26           N  
ATOM    320  N   GLY A  41     -28.966  12.454  35.957  1.00 33.42           N  
ATOM    321  CA  GLY A  41     -29.623  13.737  35.761  1.00 33.42           C  
ATOM    322  C   GLY A  41     -28.670  14.914  35.840  1.00 33.42           C  
ATOM    323  O   GLY A  41     -27.768  14.934  36.680  1.00 33.42           O  
ATOM    324  N   ALA A  42     -28.646  15.736  34.763  1.00 35.68           N  
ATOM    325  CA  ALA A  42     -29.087  17.031  34.250  1.00 35.68           C  
ATOM    326  C   ALA A  42     -28.063  18.120  34.556  1.00 35.68           C  
ATOM    327  CB  ALA A  42     -30.446  17.402  34.839  1.00 35.68           C  
ATOM    328  O   ALA A  42     -27.532  18.187  35.667  1.00 35.68           O  
ATOM    329  N   SER A  43     -27.671  18.942  33.539  1.00 43.72           N  
ATOM    330  CA  SER A  43     -27.988  20.341  33.270  1.00 43.72           C  
ATOM    331  C   SER A  43     -26.721  21.166  33.071  1.00 43.72           C  
ATOM    332  CB  SER A  43     -28.817  20.933  34.410  1.00 43.72           C  
ATOM    333  O   SER A  43     -25.743  20.999  33.803  1.00 43.72           O  
ATOM    334  OG  SER A  43     -27.979  21.379  35.462  1.00 43.72           O  
ATOM    335  N   ASP A  44     -26.580  21.905  31.935  1.00 41.93           N  
ATOM    336  CA  ASP A  44     -26.690  23.250  31.378  1.00 41.93           C  
ATOM    337  C   ASP A  44     -25.328  23.937  31.329  1.00 41.93           C  
ATOM    338  CB  ASP A  44     -27.674  24.090  32.195  1.00 41.93           C  
ATOM    339  O   ASP A  44     -24.585  23.925  32.313  1.00 41.93           O  
ATOM    340  CG  ASP A  44     -29.124  23.703  31.957  1.00 41.93           C  
ATOM    341  OD1 ASP A  44     -29.481  23.352  30.812  1.00 41.93           O  
ATOM    342  OD2 ASP A  44     -29.916  23.754  32.923  1.00 41.93           O  
ATOM    343  N   ASN A  45     -24.946  24.473  30.138  1.00 42.01           N  
ATOM    344  CA  ASN A  45     -24.912  25.859  29.684  1.00 42.01           C  
ATOM    345  C   ASN A  45     -23.592  26.190  28.993  1.00 42.01           C  
ATOM    346  CB  ASN A  45     -25.153  26.814  30.855  1.00 42.01           C  
ATOM    347  O   ASN A  45     -22.519  25.891  29.519  1.00 42.01           O  
ATOM    348  CG  ASN A  45     -26.588  27.297  30.929  1.00 42.01           C  
ATOM    349  ND2 ASN A  45     -26.915  28.024  31.991  1.00 42.01           N  
ATOM    350  OD1 ASN A  45     -27.397  27.017  30.040  1.00 42.01           O  
ATOM    351  N   ASP A  46     -23.590  26.653  27.692  1.00 36.17           N  
ATOM    352  CA  ASP A  46     -23.482  27.773  26.763  1.00 36.17           C  
ATOM    353  C   ASP A  46     -22.195  28.561  27.001  1.00 36.17           C  
ATOM    354  CB  ASP A  46     -24.695  28.697  26.892  1.00 36.17           C  
ATOM    355  O   ASP A  46     -21.847  28.860  28.145  1.00 36.17           O  
ATOM    356  CG  ASP A  46     -25.961  28.098  26.305  1.00 36.17           C  
ATOM    357  OD1 ASP A  46     -25.907  27.524  25.196  1.00 36.17           O  
ATOM    358  OD2 ASP A  46     -27.023  28.203  26.956  1.00 36.17           O  
ATOM    359  N   THR A  47     -21.355  28.814  25.979  1.00 42.61           N  
ATOM    360  CA  THR A  47     -20.998  30.159  25.541  1.00 42.61           C  
ATOM    361  C   THR A  47     -19.832  30.116  24.557  1.00 42.61           C  
ATOM    362  CB  THR A  47     -20.631  31.058  26.736  1.00 42.61           C  
ATOM    363  O   THR A  47     -18.805  29.491  24.830  1.00 42.61           O  
ATOM    364  CG2 THR A  47     -20.321  32.480  26.281  1.00 42.61           C  
ATOM    365  OG1 THR A  47     -21.729  31.091  27.656  1.00 42.61           O  
ATOM    366  N   GLU A  48     -20.061  30.612  23.301  1.00 43.14           N  
ATOM    367  CA  GLU A  48     -19.797  31.620  22.278  1.00 43.14           C  
ATOM    368  C   GLU A  48     -18.407  32.226  22.445  1.00 43.14           C  
ATOM    369  CB  GLU A  48     -20.860  32.721  22.321  1.00 43.14           C  
ATOM    370  O   GLU A  48     -17.969  32.489  23.567  1.00 43.14           O  
ATOM    371  CG  GLU A  48     -22.231  32.273  21.836  1.00 43.14           C  
ATOM    372  CD  GLU A  48     -23.020  33.382  21.159  1.00 43.14           C  
ATOM    373  OE1 GLU A  48     -23.963  33.076  20.395  1.00 43.14           O  
ATOM    374  OE2 GLU A  48     -22.691  34.566  21.393  1.00 43.14           O  
ATOM    375  N   MET A  49     -17.626  32.414  21.335  1.00 40.33           N  
ATOM    376  CA  MET A  49     -17.222  33.616  20.610  1.00 40.33           C  
ATOM    377  C   MET A  49     -15.734  33.578  20.279  1.00 40.33           C  
ATOM    378  CB  MET A  49     -17.545  34.870  21.425  1.00 40.33           C  
ATOM    379  O   MET A  49     -14.905  33.327  21.156  1.00 40.33           O  
ATOM    380  CG  MET A  49     -18.370  35.897  20.668  1.00 40.33           C  
ATOM    381  SD  MET A  49     -18.687  37.411  21.656  1.00 40.33           S  
ATOM    382  CE  MET A  49     -17.014  37.746  22.273  1.00 40.33           C  
ATOM    383  N   SER A  50     -15.403  33.637  18.964  1.00 40.61           N  
ATOM    384  CA  SER A  50     -14.892  34.525  17.926  1.00 40.61           C  
ATOM    385  C   SER A  50     -13.407  34.811  18.124  1.00 40.61           C  
ATOM    386  CB  SER A  50     -15.675  35.839  17.910  1.00 40.61           C  
ATOM    387  O   SER A  50     -12.945  34.962  19.257  1.00 40.61           O  
ATOM    388  OG  SER A  50     -15.602  36.483  19.171  1.00 40.61           O  
ATOM    389  N   GLU A  51     -12.635  34.711  17.049  1.00 40.53           N  
ATOM    390  CA  GLU A  51     -11.993  35.526  16.023  1.00 40.53           C  
ATOM    391  C   GLU A  51     -10.477  35.543  16.198  1.00 40.53           C  
ATOM    392  CB  GLU A  51     -12.542  36.955  16.050  1.00 40.53           C  
ATOM    393  O   GLU A  51      -9.978  35.703  17.314  1.00 40.53           O  
ATOM    394  CG  GLU A  51     -13.852  37.126  15.295  1.00 40.53           C  
ATOM    395  CD  GLU A  51     -14.340  38.565  15.257  1.00 40.53           C  
ATOM    396  OE1 GLU A  51     -15.238  38.881  14.444  1.00 40.53           O  
ATOM    397  OE2 GLU A  51     -13.819  39.384  16.047  1.00 40.53           O  
ATOM    398  N   SER A  52      -9.801  35.345  15.103  1.00 44.13           N  
ATOM    399  CA  SER A  52      -9.164  36.200  14.106  1.00 44.13           C  
ATOM    400  C   SER A  52      -7.667  35.926  14.018  1.00 44.13           C  
ATOM    401  CB  SER A  52      -9.402  37.675  14.433  1.00 44.13           C  
ATOM    402  O   SER A  52      -7.011  35.695  15.036  1.00 44.13           O  
ATOM    403  OG  SER A  52      -8.890  37.995  15.715  1.00 44.13           O  
ATOM    404  N   GLU A  53      -7.206  35.726  12.812  1.00 46.18           N  
ATOM    405  CA  GLU A  53      -6.604  36.505  11.734  1.00 46.18           C  
ATOM    406  C   GLU A  53      -5.132  36.148  11.550  1.00 46.18           C  
ATOM    407  CB  GLU A  53      -6.752  38.004  12.007  1.00 46.18           C  
ATOM    408  O   GLU A  53      -4.381  36.067  12.525  1.00 46.18           O  
ATOM    409  CG  GLU A  53      -8.187  38.505  11.927  1.00 46.18           C  
ATOM    410  CD  GLU A  53      -8.298  40.020  12.006  1.00 46.18           C  
ATOM    411  OE1 GLU A  53      -9.354  40.571  11.620  1.00 46.18           O  
ATOM    412  OE2 GLU A  53      -7.322  40.660  12.456  1.00 46.18           O  
ATOM    413  N   LYS A  54      -4.736  35.940  10.286  1.00 44.97           N  
ATOM    414  CA  LYS A  54      -4.215  36.601   9.093  1.00 44.97           C  
ATOM    415  C   LYS A  54      -2.713  36.376   8.950  1.00 44.97           C  
ATOM    416  CB  LYS A  54      -4.518  38.100   9.134  1.00 44.97           C  
ATOM    417  O   LYS A  54      -1.973  36.450   9.933  1.00 44.97           O  
ATOM    418  CG  LYS A  54      -5.927  38.459   8.684  1.00 44.97           C  
ATOM    419  CD  LYS A  54      -6.117  39.968   8.593  1.00 44.97           C  
ATOM    420  CE  LYS A  54      -7.564  40.332   8.289  1.00 44.97           C  
ATOM    421  NZ  LYS A  54      -7.798  41.804   8.392  1.00 44.97           N  
ATOM    422  N   GLU A  55      -2.250  36.126   7.734  1.00 46.50           N  
ATOM    423  CA  GLU A  55      -1.695  36.957   6.669  1.00 46.50           C  
ATOM    424  C   GLU A  55      -0.559  36.240   5.945  1.00 46.50           C  
ATOM    425  CB  GLU A  55      -1.202  38.293   7.230  1.00 46.50           C  
ATOM    426  O   GLU A  55       0.337  35.684   6.583  1.00 46.50           O  
ATOM    427  CG  GLU A  55      -2.315  39.189   7.752  1.00 46.50           C  
ATOM    428  CD  GLU A  55      -1.834  40.578   8.143  1.00 46.50           C  
ATOM    429  OE1 GLU A  55      -2.678  41.441   8.475  1.00 46.50           O  
ATOM    430  OE2 GLU A  55      -0.604  40.804   8.115  1.00 46.50           O  
ATOM    431  N   ASP A  56      -0.587  36.262   4.553  1.00 46.36           N  
ATOM    432  CA  ASP A  56      -0.209  37.144   3.453  1.00 46.36           C  
ATOM    433  C   ASP A  56       0.781  36.458   2.514  1.00 46.36           C  
ATOM    434  CB  ASP A  56       0.389  38.445   3.989  1.00 46.36           C  
ATOM    435  O   ASP A  56       1.774  35.882   2.965  1.00 46.36           O  
ATOM    436  CG  ASP A  56      -0.641  39.344   4.649  1.00 46.36           C  
ATOM    437  OD1 ASP A  56      -1.799  39.392   4.180  1.00 46.36           O  
ATOM    438  OD2 ASP A  56      -0.292  40.013   5.646  1.00 46.36           O  
ATOM    439  N   GLU A  57       0.544  36.540   1.211  1.00 46.39           N  
ATOM    440  CA  GLU A  57       0.658  37.295  -0.033  1.00 46.39           C  
ATOM    441  C   GLU A  57       1.984  37.009  -0.733  1.00 46.39           C  
ATOM    442  CB  GLU A  57       0.518  38.796   0.234  1.00 46.39           C  
ATOM    443  O   GLU A  57       3.033  36.956  -0.088  1.00 46.39           O  
ATOM    444  CG  GLU A  57      -0.843  39.363  -0.143  1.00 46.39           C  
ATOM    445  CD  GLU A  57      -0.761  40.723  -0.817  1.00 46.39           C  
ATOM    446  OE1 GLU A  57      -1.520  40.969  -1.782  1.00 46.39           O  
ATOM    447  OE2 GLU A  57       0.070  41.549  -0.378  1.00 46.39           O  
ATOM    448  N   SER A  58       1.974  36.784  -2.042  1.00 42.87           N  
ATOM    449  CA  SER A  58       2.061  37.516  -3.302  1.00 42.87           C  
ATOM    450  C   SER A  58       2.912  36.764  -4.320  1.00 42.87           C  
ATOM    451  CB  SER A  58       2.641  38.912  -3.072  1.00 42.87           C  
ATOM    452  O   SER A  58       3.961  36.215  -3.976  1.00 42.87           O  
ATOM    453  OG  SER A  58       3.976  38.831  -2.603  1.00 42.87           O  
ATOM    454  N   GLY A  59       2.425  36.587  -5.607  1.00 41.81           N  
ATOM    455  CA  GLY A  59       2.428  37.301  -6.874  1.00 41.81           C  
ATOM    456  C   GLY A  59       3.307  36.648  -7.924  1.00 41.81           C  
ATOM    457  O   GLY A  59       4.415  36.199  -7.622  1.00 41.81           O  
ATOM    458  N   ILE A  60       2.797  36.393  -9.204  1.00 45.31           N  
ATOM    459  CA  ILE A  60       2.815  37.114 -10.472  1.00 45.31           C  
ATOM    460  C   ILE A  60       2.973  36.125 -11.625  1.00 45.31           C  
ATOM    461  CB  ILE A  60       3.947  38.165 -10.508  1.00 45.31           C  
ATOM    462  O   ILE A  60       3.897  35.308 -11.628  1.00 45.31           O  
ATOM    463  CG1 ILE A  60       3.726  39.226  -9.424  1.00 45.31           C  
ATOM    464  CG2 ILE A  60       4.041  38.810 -11.894  1.00 45.31           C  
ATOM    465  CD1 ILE A  60       4.854  40.242  -9.313  1.00 45.31           C  
ATOM    466  N   HIS A  61       2.050  36.054 -12.719  1.00 42.41           N  
ATOM    467  CA  HIS A  61       1.624  36.445 -14.058  1.00 42.41           C  
ATOM    468  C   HIS A  61       2.543  35.854 -15.122  1.00 42.41           C  
ATOM    469  CB  HIS A  61       1.585  37.969 -14.185  1.00 42.41           C  
ATOM    470  O   HIS A  61       3.768  35.888 -14.979  1.00 42.41           O  
ATOM    471  CG  HIS A  61       0.205  38.541 -14.122  1.00 42.41           C  
ATOM    472  CD2 HIS A  61      -0.471  39.121 -13.103  1.00 42.41           C  
ATOM    473  ND1 HIS A  61      -0.647  38.550 -15.206  1.00 42.41           N  
ATOM    474  CE1 HIS A  61      -1.791  39.114 -14.854  1.00 42.41           C  
ATOM    475  NE2 HIS A  61      -1.710  39.469 -13.583  1.00 42.41           N  
ATOM    476  N   LYS A  62       2.002  35.248 -16.240  1.00 36.96           N  
ATOM    477  CA  LYS A  62       1.679  35.642 -17.609  1.00 36.96           C  
ATOM    478  C   LYS A  62       2.281  34.668 -18.617  1.00 36.96           C  
ATOM    479  CB  LYS A  62       2.176  37.061 -17.891  1.00 36.96           C  
ATOM    480  O   LYS A  62       3.458  34.314 -18.521  1.00 36.96           O  
ATOM    481  CG  LYS A  62       1.143  38.144 -17.616  1.00 36.96           C  
ATOM    482  CD  LYS A  62       1.662  39.523 -18.004  1.00 36.96           C  
ATOM    483  CE  LYS A  62       0.620  40.604 -17.754  1.00 36.96           C  
ATOM    484  NZ  LYS A  62       1.155  41.968 -18.048  1.00 36.96           N  
ATOM    485  N   ASP A  63       1.523  34.084 -19.538  1.00 41.68           N  
ATOM    486  CA  ASP A  63       1.120  34.213 -20.936  1.00 41.68           C  
ATOM    487  C   ASP A  63       1.992  33.344 -21.840  1.00 41.68           C  
ATOM    488  CB  ASP A  63       1.192  35.675 -21.382  1.00 41.68           C  
ATOM    489  O   ASP A  63       3.217  33.331 -21.704  1.00 41.68           O  
ATOM    490  CG  ASP A  63       0.035  36.510 -20.864  1.00 41.68           C  
ATOM    491  OD1 ASP A  63      -1.099  35.992 -20.770  1.00 41.68           O  
ATOM    492  OD2 ASP A  63       0.258  37.699 -20.548  1.00 41.68           O  
ATOM    493  N   GLN A  64       1.386  32.471 -22.738  1.00 43.77           N  
ATOM    494  CA  GLN A  64       1.221  32.486 -24.187  1.00 43.77           C  
ATOM    495  C   GLN A  64       1.424  31.094 -24.778  1.00 43.77           C  
ATOM    496  CB  GLN A  64       2.194  33.476 -24.829  1.00 43.77           C  
ATOM    497  O   GLN A  64       2.417  30.426 -24.482  1.00 43.77           O  
ATOM    498  CG  GLN A  64       1.775  34.932 -24.683  1.00 43.77           C  
ATOM    499  CD  GLN A  64       2.643  35.877 -25.494  1.00 43.77           C  
ATOM    500  NE2 GLN A  64       2.214  37.129 -25.604  1.00 43.77           N  
ATOM    501  OE1 GLN A  64       3.691  35.484 -26.016  1.00 43.77           O  
ATOM    502  N   ALA A  65       0.381  30.488 -25.451  1.00 40.72           N  
ATOM    503  CA  ALA A  65      -0.159  30.127 -26.760  1.00 40.72           C  
ATOM    504  C   ALA A  65       0.890  29.413 -27.607  1.00 40.72           C  
ATOM    505  CB  ALA A  65      -0.668  31.370 -27.486  1.00 40.72           C  
ATOM    506  O   ALA A  65       2.051  29.826 -27.648  1.00 40.72           O  
ATOM    507  N   SER A  66       0.563  28.181 -28.214  1.00 41.24           N  
ATOM    508  CA  SER A  66       0.422  27.874 -29.634  1.00 41.24           C  
ATOM    509  C   SER A  66       0.893  26.457 -29.943  1.00 41.24           C  
ATOM    510  CB  SER A  66       1.207  28.877 -30.480  1.00 41.24           C  
ATOM    511  O   SER A  66       1.911  26.006 -29.412  1.00 41.24           O  
ATOM    512  OG  SER A  66       2.596  28.781 -30.214  1.00 41.24           O  
ATOM    513  N   ASP A  67       0.010  25.577 -30.483  1.00 44.42           N  
ATOM    514  CA  ASP A  67      -0.263  25.140 -31.849  1.00 44.42           C  
ATOM    515  C   ASP A  67       0.246  23.720 -32.084  1.00 44.42           C  
ATOM    516  CB  ASP A  67       0.373  26.100 -32.856  1.00 44.42           C  
ATOM    517  O   ASP A  67       1.403  23.413 -31.788  1.00 44.42           O  
ATOM    518  CG  ASP A  67      -0.553  27.234 -33.260  1.00 44.42           C  
ATOM    519  OD1 ASP A  67      -1.778  27.011 -33.373  1.00 44.42           O  
ATOM    520  OD2 ASP A  67      -0.053  28.361 -33.470  1.00 44.42           O  
ATOM    521  N   GLN A  68      -0.655  22.781 -32.467  1.00 42.35           N  
ATOM    522  CA  GLN A  68      -1.071  22.195 -33.737  1.00 42.35           C  
ATOM    523  C   GLN A  68      -0.476  20.802 -33.921  1.00 42.35           C  
ATOM    524  CB  GLN A  68      -0.666  23.097 -34.904  1.00 42.35           C  
ATOM    525  O   GLN A  68       0.736  20.617 -33.792  1.00 42.35           O  
ATOM    526  CG  GLN A  68      -1.721  23.201 -35.996  1.00 42.35           C  
ATOM    527  CD  GLN A  68      -1.436  24.316 -36.984  1.00 42.35           C  
ATOM    528  NE2 GLN A  68      -2.187  24.345 -38.080  1.00 42.35           N  
ATOM    529  OE1 GLN A  68      -0.547  25.146 -36.765  1.00 42.35           O  
ATOM    530  N   GLU A  69      -1.334  19.789 -34.168  1.00 45.58           N  
ATOM    531  CA  GLU A  69      -1.853  19.041 -35.309  1.00 45.58           C  
ATOM    532  C   GLU A  69      -1.493  17.562 -35.209  1.00 45.58           C  
ATOM    533  CB  GLU A  69      -1.321  19.625 -36.621  1.00 45.58           C  
ATOM    534  O   GLU A  69      -0.338  17.215 -34.951  1.00 45.58           O  
ATOM    535  CG  GLU A  69      -1.919  20.977 -36.979  1.00 45.58           C  
ATOM    536  CD  GLU A  69      -1.751  21.338 -38.447  1.00 45.58           C  
ATOM    537  OE1 GLU A  69      -2.467  22.241 -38.936  1.00 45.58           O  
ATOM    538  OE2 GLU A  69      -0.898  20.710 -39.113  1.00 45.58           O  
ATOM    539  N   LYS A  70      -2.489  16.629 -35.261  1.00 38.57           N  
ATOM    540  CA  LYS A  70      -3.153  15.782 -36.249  1.00 38.57           C  
ATOM    541  C   LYS A  70      -2.483  14.414 -36.339  1.00 38.57           C  
ATOM    542  CB  LYS A  70      -3.154  16.457 -37.621  1.00 38.57           C  
ATOM    543  O   LYS A  70      -1.258  14.323 -36.439  1.00 38.57           O  
ATOM    544  CG  LYS A  70      -4.391  17.299 -37.896  1.00 38.57           C  
ATOM    545  CD  LYS A  70      -4.454  17.742 -39.352  1.00 38.57           C  
ATOM    546  CE  LYS A  70      -5.629  18.677 -39.603  1.00 38.57           C  
ATOM    547  NZ  LYS A  70      -5.683  19.129 -41.026  1.00 38.57           N  
ATOM    548  N   GLY A  71      -3.171  13.286 -36.036  1.00 37.74           N  
ATOM    549  CA  GLY A  71      -3.379  12.247 -37.031  1.00 37.74           C  
ATOM    550  C   GLY A  71      -3.708  10.896 -36.424  1.00 37.74           C  
ATOM    551  O   GLY A  71      -3.117  10.502 -35.417  1.00 37.74           O  
ATOM    552  N   ASP A  72      -4.919  10.264 -36.676  1.00 40.11           N  
ATOM    553  CA  ASP A  72      -5.497   9.326 -37.633  1.00 40.11           C  
ATOM    554  C   ASP A  72      -5.646   7.936 -37.019  1.00 40.11           C  
ATOM    555  CB  ASP A  72      -4.640   9.253 -38.898  1.00 40.11           C  
ATOM    556  O   ASP A  72      -4.670   7.356 -36.539  1.00 40.11           O  
ATOM    557  CG  ASP A  72      -5.338   8.549 -40.048  1.00 40.11           C  
ATOM    558  OD1 ASP A  72      -6.581   8.630 -40.149  1.00 40.11           O  
ATOM    559  OD2 ASP A  72      -4.638   7.905 -40.860  1.00 40.11           O  
ATOM    560  N   GLY A  73      -6.797   7.410 -36.706  1.00 33.56           N  
ATOM    561  CA  GLY A  73      -7.616   6.372 -37.311  1.00 33.56           C  
ATOM    562  C   GLY A  73      -7.150   4.969 -36.969  1.00 33.56           C  
ATOM    563  O   GLY A  73      -5.955   4.672 -37.037  1.00 33.56           O  
ATOM    564  N   GLY A  74      -7.938   4.234 -36.095  1.00 35.15           N  
ATOM    565  CA  GLY A  74      -8.303   2.884 -36.494  1.00 35.15           C  
ATOM    566  C   GLY A  74      -9.202   2.187 -35.490  1.00 35.15           C  
ATOM    567  O   GLY A  74      -8.941   2.224 -34.286  1.00 35.15           O  
ATOM    568  N   GLU A  75     -10.502   2.119 -35.793  1.00 36.22           N  
ATOM    569  CA  GLU A  75     -11.660   1.232 -35.838  1.00 36.22           C  
ATOM    570  C   GLU A  75     -11.235  -0.233 -35.807  1.00 36.22           C  
ATOM    571  CB  GLU A  75     -12.502   1.509 -37.086  1.00 36.22           C  
ATOM    572  O   GLU A  75     -10.412  -0.663 -36.618  1.00 36.22           O  
ATOM    573  CG  GLU A  75     -13.421   2.715 -36.952  1.00 36.22           C  
ATOM    574  CD  GLU A  75     -14.250   2.978 -38.199  1.00 36.22           C  
ATOM    575  OE1 GLU A  75     -15.127   3.872 -38.168  1.00 36.22           O  
ATOM    576  OE2 GLU A  75     -14.022   2.285 -39.216  1.00 36.22           O  
ATOM    577  N   GLU A  76     -11.349  -0.833 -34.586  1.00 43.87           N  
ATOM    578  CA  GLU A  76     -11.586  -2.273 -34.567  1.00 43.87           C  
ATOM    579  C   GLU A  76     -12.583  -2.654 -33.476  1.00 43.87           C  
ATOM    580  CB  GLU A  76     -10.272  -3.032 -34.366  1.00 43.87           C  
ATOM    581  O   GLU A  76     -12.432  -2.251 -32.321  1.00 43.87           O  
ATOM    582  CG  GLU A  76      -9.474  -3.230 -35.647  1.00 43.87           C  
ATOM    583  CD  GLU A  76      -8.224  -4.072 -35.452  1.00 43.87           C  
ATOM    584  OE1 GLU A  76      -7.526  -4.363 -36.449  1.00 43.87           O  
ATOM    585  OE2 GLU A  76      -7.940  -4.445 -34.291  1.00 43.87           O  
ATOM    586  N   GLU A  77     -13.830  -2.939 -33.917  1.00 41.32           N  
ATOM    587  CA  GLU A  77     -14.844  -3.984 -34.032  1.00 41.32           C  
ATOM    588  C   GLU A  77     -14.766  -4.959 -32.861  1.00 41.32           C  
ATOM    589  CB  GLU A  77     -14.691  -4.738 -35.355  1.00 41.32           C  
ATOM    590  O   GLU A  77     -13.704  -5.519 -32.581  1.00 41.32           O  
ATOM    591  CG  GLU A  77     -15.162  -3.951 -36.569  1.00 41.32           C  
ATOM    592  CD  GLU A  77     -15.688  -4.834 -37.690  1.00 41.32           C  
ATOM    593  OE1 GLU A  77     -16.320  -4.307 -38.633  1.00 41.32           O  
ATOM    594  OE2 GLU A  77     -15.466  -6.064 -37.624  1.00 41.32           O  
ATOM    595  N   LYS A  78     -15.637  -4.919 -31.811  1.00 29.80           N  
ATOM    596  CA  LYS A  78     -16.813  -5.652 -31.353  1.00 29.80           C  
ATOM    597  C   LYS A  78     -16.416  -6.841 -30.484  1.00 29.80           C  
ATOM    598  CB  LYS A  78     -17.646  -6.128 -32.544  1.00 29.80           C  
ATOM    599  O   LYS A  78     -15.637  -7.696 -30.910  1.00 29.80           O  
ATOM    600  CG  LYS A  78     -19.078  -6.500 -32.189  1.00 29.80           C  
ATOM    601  CD  LYS A  78     -19.893  -6.835 -33.431  1.00 29.80           C  
ATOM    602  CE  LYS A  78     -21.324  -7.216 -33.076  1.00 29.80           C  
ATOM    603  NZ  LYS A  78     -22.103  -7.629 -34.282  1.00 29.80           N  
ATOM    604  N   SER A  79     -16.598  -6.709 -29.214  1.00 33.88           N  
ATOM    605  CA  SER A  79     -17.352  -7.770 -28.555  1.00 33.88           C  
ATOM    606  C   SER A  79     -18.100  -7.242 -27.335  1.00 33.88           C  
ATOM    607  CB  SER A  79     -16.422  -8.910 -28.139  1.00 33.88           C  
ATOM    608  O   SER A  79     -17.506  -6.599 -26.467  1.00 33.88           O  
ATOM    609  OG  SER A  79     -15.462  -8.458 -27.200  1.00 33.88           O  
ATOM    610  N   GLU A  80     -19.181  -6.564 -27.567  1.00 35.88           N  
ATOM    611  CA  GLU A  80     -20.234  -6.191 -26.628  1.00 35.88           C  
ATOM    612  C   GLU A  80     -20.746  -7.408 -25.861  1.00 35.88           C  
ATOM    613  CB  GLU A  80     -21.391  -5.507 -27.361  1.00 35.88           C  
ATOM    614  O   GLU A  80     -21.250  -8.359 -26.461  1.00 35.88           O  
ATOM    615  CG  GLU A  80     -21.034  -4.144 -27.935  1.00 35.88           C  
ATOM    616  CD  GLU A  80     -22.209  -3.449 -28.604  1.00 35.88           C  
ATOM    617  OE1 GLU A  80     -22.051  -2.294 -29.061  1.00 35.88           O  
ATOM    618  OE2 GLU A  80     -23.297  -4.064 -28.672  1.00 35.88           O  
ATOM    619  N   GLU A  81     -19.938  -8.040 -25.020  1.00 43.07           N  
ATOM    620  CA  GLU A  81     -20.404  -8.955 -23.983  1.00 43.07           C  
ATOM    621  C   GLU A  81     -21.397  -8.271 -23.048  1.00 43.07           C  
ATOM    622  CB  GLU A  81     -19.223  -9.508 -23.182  1.00 43.07           C  
ATOM    623  O   GLU A  81     -21.110  -7.203 -22.503  1.00 43.07           O  
ATOM    624  CG  GLU A  81     -18.303 -10.415 -23.988  1.00 43.07           C  
ATOM    625  CD  GLU A  81     -17.158 -10.989 -23.170  1.00 43.07           C  
ATOM    626  OE1 GLU A  81     -16.328 -11.740 -23.730  1.00 43.07           O  
ATOM    627  OE2 GLU A  81     -17.091 -10.686 -21.957  1.00 43.07           O  
ATOM    628  N   GLU A  82     -22.629  -7.993 -23.496  1.00 42.15           N  
ATOM    629  CA  GLU A  82     -23.841  -7.727 -22.727  1.00 42.15           C  
ATOM    630  C   GLU A  82     -23.735  -8.298 -21.316  1.00 42.15           C  
ATOM    631  CB  GLU A  82     -25.066  -8.306 -23.438  1.00 42.15           C  
ATOM    632  O   GLU A  82     -23.616  -9.512 -21.139  1.00 42.15           O  
ATOM    633  CG  GLU A  82     -25.431  -7.581 -24.725  1.00 42.15           C  
ATOM    634  CD  GLU A  82     -26.716  -8.090 -25.358  1.00 42.15           C  
ATOM    635  OE1 GLU A  82     -27.147  -7.531 -26.392  1.00 42.15           O  
ATOM    636  OE2 GLU A  82     -27.297  -9.056 -24.815  1.00 42.15           O  
ATOM    637  N   GLU A  83     -22.779  -7.897 -20.475  1.00 43.97           N  
ATOM    638  CA  GLU A  83     -22.748  -8.218 -19.051  1.00 43.97           C  
ATOM    639  C   GLU A  83     -24.016  -7.739 -18.350  1.00 43.97           C  
ATOM    640  CB  GLU A  83     -21.515  -7.601 -18.387  1.00 43.97           C  
ATOM    641  O   GLU A  83     -24.420  -6.585 -18.506  1.00 43.97           O  
ATOM    642  CG  GLU A  83     -20.198  -8.205 -18.852  1.00 43.97           C  
ATOM    643  CD  GLU A  83     -19.008  -7.768 -18.014  1.00 43.97           C  
ATOM    644  OE1 GLU A  83     -17.873  -8.219 -18.289  1.00 43.97           O  
ATOM    645  OE2 GLU A  83     -19.211  -6.968 -17.074  1.00 43.97           O  
ATOM    646  N   GLU A  84     -25.200  -8.284 -18.524  1.00 44.97           N  
ATOM    647  CA  GLU A  84     -26.364  -8.270 -17.643  1.00 44.97           C  
ATOM    648  C   GLU A  84     -26.073  -7.502 -16.357  1.00 44.97           C  
ATOM    649  CB  GLU A  84     -26.807  -9.697 -17.315  1.00 44.97           C  
ATOM    650  O   GLU A  84     -25.132  -7.829 -15.632  1.00 44.97           O  
ATOM    651  CG  GLU A  84     -27.547 -10.388 -18.451  1.00 44.97           C  
ATOM    652  CD  GLU A  84     -28.219 -11.685 -18.028  1.00 44.97           C  
ATOM    653  OE1 GLU A  84     -28.895 -12.321 -18.868  1.00 44.97           O  
ATOM    654  OE2 GLU A  84     -28.068 -12.069 -16.846  1.00 44.97           O  
ATOM    655  N   GLU A  85     -25.907  -6.136 -16.357  1.00 46.62           N  
ATOM    656  CA  GLU A  85     -26.004  -5.120 -15.314  1.00 46.62           C  
ATOM    657  C   GLU A  85     -26.813  -5.627 -14.123  1.00 46.62           C  
ATOM    658  CB  GLU A  85     -26.632  -3.838 -15.867  1.00 46.62           C  
ATOM    659  O   GLU A  85     -27.997  -5.942 -14.259  1.00 46.62           O  
ATOM    660  CG  GLU A  85     -25.663  -2.972 -16.659  1.00 46.62           C  
ATOM    661  CD  GLU A  85     -26.053  -1.502 -16.682  1.00 46.62           C  
ATOM    662  OE1 GLU A  85     -25.277  -0.677 -17.215  1.00 46.62           O  
ATOM    663  OE2 GLU A  85     -27.143  -1.174 -16.162  1.00 46.62           O  
ATOM    664  N   GLU A  86     -26.490  -6.806 -13.486  1.00 47.82           N  
ATOM    665  CA  GLU A  86     -27.040  -7.183 -12.187  1.00 47.82           C  
ATOM    666  C   GLU A  86     -27.196  -5.966 -11.279  1.00 47.82           C  
ATOM    667  CB  GLU A  86     -26.153  -8.232 -11.512  1.00 47.82           C  
ATOM    668  O   GLU A  86     -26.263  -5.175 -11.126  1.00 47.82           O  
ATOM    669  CG  GLU A  86     -26.657  -9.659 -11.674  1.00 47.82           C  
ATOM    670  CD  GLU A  86     -25.797 -10.685 -10.952  1.00 47.82           C  
ATOM    671  OE1 GLU A  86     -26.147 -11.887 -10.965  1.00 47.82           O  
ATOM    672  OE2 GLU A  86     -24.766 -10.283 -10.369  1.00 47.82           O  
ATOM    673  N   ASP A  87     -28.102  -5.070 -11.512  1.00 41.72           N  
ATOM    674  CA  ASP A  87     -28.680  -4.061 -10.630  1.00 41.72           C  
ATOM    675  C   ASP A  87     -27.791  -3.823  -9.411  1.00 41.72           C  
ATOM    676  CB  ASP A  87     -30.083  -4.478 -10.184  1.00 41.72           C  
ATOM    677  O   ASP A  87     -27.580  -4.730  -8.603  1.00 41.72           O  
ATOM    678  CG  ASP A  87     -30.867  -5.183 -11.277  1.00 41.72           C  
ATOM    679  OD1 ASP A  87     -30.627  -4.910 -12.473  1.00 41.72           O  
ATOM    680  OD2 ASP A  87     -31.735  -6.017 -10.939  1.00 41.72           O  
ATOM    681  N   ALA A  88     -26.485  -3.400  -9.512  1.00 50.49           N  
ATOM    682  CA  ALA A  88     -25.657  -2.843  -8.446  1.00 50.49           C  
ATOM    683  C   ALA A  88     -26.517  -2.201  -7.361  1.00 50.49           C  
ATOM    684  CB  ALA A  88     -24.674  -1.822  -9.015  1.00 50.49           C  
ATOM    685  O   ALA A  88     -27.296  -1.286  -7.638  1.00 50.49           O  
ATOM    686  N   GLU A  89     -27.530  -2.896  -6.776  1.00 57.34           N  
ATOM    687  CA  GLU A  89     -28.187  -2.371  -5.583  1.00 57.34           C  
ATOM    688  C   GLU A  89     -27.400  -1.206  -4.988  1.00 57.34           C  
ATOM    689  CB  GLU A  89     -28.364  -3.474  -4.537  1.00 57.34           C  
ATOM    690  O   GLU A  89     -26.208  -1.337  -4.702  1.00 57.34           O  
ATOM    691  CG  GLU A  89     -29.252  -4.621  -4.998  1.00 57.34           C  
ATOM    692  CD  GLU A  89     -30.099  -5.211  -3.882  1.00 57.34           C  
ATOM    693  OE1 GLU A  89     -31.016  -6.012  -4.174  1.00 57.34           O  
ATOM    694  OE2 GLU A  89     -29.845  -4.868  -2.706  1.00 57.34           O  
ATOM    695  N   THR A  90     -27.425  -0.054  -5.608  1.00 63.72           N  
ATOM    696  CA  THR A  90     -26.925   1.199  -5.052  1.00 63.72           C  
ATOM    697  C   THR A  90     -27.135   1.242  -3.541  1.00 63.72           C  
ATOM    698  CB  THR A  90     -27.613   2.413  -5.703  1.00 63.72           C  
ATOM    699  O   THR A  90     -28.255   1.060  -3.060  1.00 63.72           O  
ATOM    700  CG2 THR A  90     -26.930   3.715  -5.298  1.00 63.72           C  
ATOM    701  OG1 THR A  90     -27.555   2.280  -7.129  1.00 63.72           O  
ATOM    702  N   TYR A  91     -26.280   0.575  -2.774  1.00 64.42           N  
ATOM    703  CA  TYR A  91     -26.248   0.631  -1.317  1.00 64.42           C  
ATOM    704  C   TYR A  91     -26.114   2.068  -0.830  1.00 64.42           C  
ATOM    705  CB  TYR A  91     -25.093  -0.215  -0.772  1.00 64.42           C  
ATOM    706  O   TYR A  91     -25.226   2.801  -1.272  1.00 64.42           O  
ATOM    707  CG  TYR A  91     -25.032  -0.259   0.735  1.00 64.42           C  
ATOM    708  CD1 TYR A  91     -24.098   0.499   1.437  1.00 64.42           C  
ATOM    709  CD2 TYR A  91     -25.907  -1.060   1.461  1.00 64.42           C  
ATOM    710  CE1 TYR A  91     -24.036   0.460   2.826  1.00 64.42           C  
ATOM    711  CE2 TYR A  91     -25.855  -1.108   2.850  1.00 64.42           C  
ATOM    712  OH  TYR A  91     -24.862  -0.387   4.898  1.00 64.42           O  
ATOM    713  CZ  TYR A  91     -24.918  -0.345   3.523  1.00 64.42           C  
ATOM    714  N   GLU A  92     -27.224   2.632  -0.342  1.00 71.49           N  
ATOM    715  CA  GLU A  92     -27.228   3.951   0.284  1.00 71.49           C  
ATOM    716  C   GLU A  92     -26.737   3.878   1.727  1.00 71.49           C  
ATOM    717  CB  GLU A  92     -28.629   4.565   0.235  1.00 71.49           C  
ATOM    718  O   GLU A  92     -27.276   3.119   2.534  1.00 71.49           O  
ATOM    719  CG  GLU A  92     -29.111   4.887  -1.172  1.00 71.49           C  
ATOM    720  CD  GLU A  92     -30.099   6.041  -1.219  1.00 71.49           C  
ATOM    721  OE1 GLU A  92     -30.235   6.681  -2.286  1.00 71.49           O  
ATOM    722  OE2 GLU A  92     -30.742   6.308  -0.179  1.00 71.49           O  
ATOM    723  N   PRO A  93     -25.525   4.423   1.945  1.00 68.95           N  
ATOM    724  CA  PRO A  93     -25.035   4.383   3.325  1.00 68.95           C  
ATOM    725  C   PRO A  93     -26.034   4.965   4.322  1.00 68.95           C  
ATOM    726  CB  PRO A  93     -23.761   5.230   3.271  1.00 68.95           C  
ATOM    727  O   PRO A  93     -26.794   5.875   3.981  1.00 68.95           O  
ATOM    728  CG  PRO A  93     -23.947   6.126   2.090  1.00 68.95           C  
ATOM    729  CD  PRO A  93     -24.850   5.439   1.107  1.00 68.95           C  
ATOM    730  N   VAL A  94     -26.418   4.187   5.373  1.00 75.45           N  
ATOM    731  CA  VAL A  94     -27.286   4.674   6.440  1.00 75.45           C  
ATOM    732  C   VAL A  94     -26.545   5.719   7.272  1.00 75.45           C  
ATOM    733  CB  VAL A  94     -27.774   3.521   7.345  1.00 75.45           C  
ATOM    734  O   VAL A  94     -25.447   5.461   7.769  1.00 75.45           O  
ATOM    735  CG1 VAL A  94     -28.700   4.049   8.440  1.00 75.45           C  
ATOM    736  CG2 VAL A  94     -28.481   2.453   6.512  1.00 75.45           C  
ATOM    737  N   LEU A  95     -26.964   7.014   7.161  1.00 74.29           N  
ATOM    738  CA  LEU A  95     -26.357   8.100   7.923  1.00 74.29           C  
ATOM    739  C   LEU A  95     -27.095   8.319   9.239  1.00 74.29           C  
ATOM    740  CB  LEU A  95     -26.355   9.394   7.104  1.00 74.29           C  
ATOM    741  O   LEU A  95     -28.309   8.533   9.247  1.00 74.29           O  
ATOM    742  CG  LEU A  95     -25.492   9.396   5.841  1.00 74.29           C  
ATOM    743  CD1 LEU A  95     -25.716  10.679   5.048  1.00 74.29           C  
ATOM    744  CD2 LEU A  95     -24.019   9.232   6.199  1.00 74.29           C  
ATOM    745  N   ASP A  96     -26.667   7.824  10.325  1.00 76.12           N  
ATOM    746  CA  ASP A  96     -27.262   8.093  11.630  1.00 76.12           C  
ATOM    747  C   ASP A  96     -26.257   8.762  12.565  1.00 76.12           C  
ATOM    748  CB  ASP A  96     -27.784   6.799  12.259  1.00 76.12           C  
ATOM    749  O   ASP A  96     -25.212   8.186  12.876  1.00 76.12           O  
ATOM    750  CG  ASP A  96     -28.917   7.033  13.243  1.00 76.12           C  
ATOM    751  OD1 ASP A  96     -29.338   8.196  13.423  1.00 76.12           O  
ATOM    752  OD2 ASP A  96     -29.390   6.046  13.846  1.00 76.12           O  
ATOM    753  N   ASN A  97     -26.607  10.007  12.920  1.00 68.65           N  
ATOM    754  CA  ASN A  97     -25.825  10.746  13.905  1.00 68.65           C  
ATOM    755  C   ASN A  97     -24.345  10.781  13.534  1.00 68.65           C  
ATOM    756  CB  ASN A  97     -26.009  10.141  15.299  1.00 68.65           C  
ATOM    757  O   ASN A  97     -23.487  10.453  14.355  1.00 68.65           O  
ATOM    758  CG  ASN A  97     -27.287  10.601  15.971  1.00 68.65           C  
ATOM    759  ND2 ASN A  97     -27.242  10.753  17.290  1.00 68.65           N  
ATOM    760  OD1 ASN A  97     -28.307  10.817  15.312  1.00 68.65           O  
ATOM    761  N   ARG A  98     -24.045  11.133  12.175  1.00 72.91           N  
ATOM    762  CA  ARG A  98     -22.703  11.385  11.659  1.00 72.91           C  
ATOM    763  C   ARG A  98     -21.920  10.085  11.513  1.00 72.91           C  
ATOM    764  CB  ARG A  98     -21.948  12.352  12.573  1.00 72.91           C  
ATOM    765  O   ARG A  98     -20.689  10.085  11.585  1.00 72.91           O  
ATOM    766  CG  ARG A  98     -22.497  13.770  12.557  1.00 72.91           C  
ATOM    767  CD  ARG A  98     -21.672  14.704  13.432  1.00 72.91           C  
ATOM    768  NE  ARG A  98     -22.222  16.057  13.445  1.00 72.91           N  
ATOM    769  NH1 ARG A  98     -20.183  17.105  13.729  1.00 72.91           N  
ATOM    770  NH2 ARG A  98     -22.105  18.346  13.583  1.00 72.91           N  
ATOM    771  CZ  ARG A  98     -21.502  17.166  13.586  1.00 72.91           C  
ATOM    772  N   GLN A  99     -22.631   9.037  11.602  1.00 74.18           N  
ATOM    773  CA  GLN A  99     -22.095   7.694  11.403  1.00 74.18           C  
ATOM    774  C   GLN A  99     -22.678   7.049  10.149  1.00 74.18           C  
ATOM    775  CB  GLN A  99     -22.377   6.817  12.624  1.00 74.18           C  
ATOM    776  O   GLN A  99     -23.883   7.131   9.906  1.00 74.18           O  
ATOM    777  CG  GLN A  99     -21.611   7.235  13.872  1.00 74.18           C  
ATOM    778  CD  GLN A  99     -21.881   6.328  15.058  1.00 74.18           C  
ATOM    779  NE2 GLN A  99     -21.833   6.893  16.259  1.00 74.18           N  
ATOM    780  OE1 GLN A  99     -22.131   5.130  14.895  1.00 74.18           O  
ATOM    781  N   ALA A 100     -21.722   6.725   9.223  1.00 79.17           N  
ATOM    782  CA  ALA A 100     -22.100   6.042   7.988  1.00 79.17           C  
ATOM    783  C   ALA A 100     -21.772   4.553   8.063  1.00 79.17           C  
ATOM    784  CB  ALA A 100     -21.398   6.679   6.791  1.00 79.17           C  
ATOM    785  O   ALA A 100     -20.719   4.168   8.576  1.00 79.17           O  
ATOM    786  N   SER A 101     -22.887   3.675   7.824  1.00 77.74           N  
ATOM    787  CA  SER A 101     -22.686   2.229   7.820  1.00 77.74           C  
ATOM    788  C   SER A 101     -22.885   1.648   6.424  1.00 77.74           C  
ATOM    789  CB  SER A 101     -23.641   1.552   8.803  1.00 77.74           C  
ATOM    790  O   SER A 101     -23.826   2.018   5.720  1.00 77.74           O  
ATOM    791  OG  SER A 101     -23.699   0.156   8.568  1.00 77.74           O  
ATOM    792  N   PHE A 102     -21.951   0.943   5.945  1.00 79.50           N  
ATOM    793  CA  PHE A 102     -21.994   0.244   4.666  1.00 79.50           C  
ATOM    794  C   PHE A 102     -21.210  -1.061   4.736  1.00 79.50           C  
ATOM    795  CB  PHE A 102     -21.439   1.131   3.548  1.00 79.50           C  
ATOM    796  O   PHE A 102     -20.373  -1.241   5.622  1.00 79.50           O  
ATOM    797  CG  PHE A 102     -20.078   1.701   3.845  1.00 79.50           C  
ATOM    798  CD1 PHE A 102     -19.947   2.910   4.518  1.00 79.50           C  
ATOM    799  CD2 PHE A 102     -18.929   1.027   3.451  1.00 79.50           C  
ATOM    800  CE1 PHE A 102     -18.688   3.439   4.794  1.00 79.50           C  
ATOM    801  CE2 PHE A 102     -17.668   1.550   3.723  1.00 79.50           C  
ATOM    802  CZ  PHE A 102     -17.550   2.757   4.394  1.00 79.50           C  
ATOM    803  N   PRO A 103     -21.693  -1.974   3.933  1.00 81.18           N  
ATOM    804  CA  PRO A 103     -20.939  -3.229   3.887  1.00 81.18           C  
ATOM    805  C   PRO A 103     -19.487  -3.030   3.459  1.00 81.18           C  
ATOM    806  CB  PRO A 103     -21.703  -4.062   2.855  1.00 81.18           C  
ATOM    807  O   PRO A 103     -19.217  -2.303   2.499  1.00 81.18           O  
ATOM    808  CG  PRO A 103     -23.020  -3.372   2.707  1.00 81.18           C  
ATOM    809  CD  PRO A 103     -22.853  -1.934   3.109  1.00 81.18           C  
ATOM    810  N   VAL A 104     -18.612  -3.520   4.188  1.00 79.86           N  
ATOM    811  CA  VAL A 104     -17.172  -3.416   3.975  1.00 79.86           C  
ATOM    812  C   VAL A 104     -16.818  -3.928   2.581  1.00 79.86           C  
ATOM    813  CB  VAL A 104     -16.381  -4.198   5.047  1.00 79.86           C  
ATOM    814  O   VAL A 104     -15.880  -3.434   1.950  1.00 79.86           O  
ATOM    815  CG1 VAL A 104     -14.884  -4.165   4.745  1.00 79.86           C  
ATOM    816  CG2 VAL A 104     -16.662  -3.630   6.437  1.00 79.86           C  
ATOM    817  N   CYS A 105     -17.517  -4.850   2.046  1.00 80.53           N  
ATOM    818  CA  CYS A 105     -17.300  -5.423   0.722  1.00 80.53           C  
ATOM    819  C   CYS A 105     -17.418  -4.356  -0.360  1.00 80.53           C  
ATOM    820  CB  CYS A 105     -18.301  -6.547   0.453  1.00 80.53           C  
ATOM    821  O   CYS A 105     -16.810  -4.477  -1.425  1.00 80.53           O  
ATOM    822  SG  CYS A 105     -20.025  -6.052   0.663  1.00 80.53           S  
ATOM    823  N   GLU A 106     -18.133  -3.382  -0.030  1.00 83.37           N  
ATOM    824  CA  GLU A 106     -18.350  -2.280  -0.962  1.00 83.37           C  
ATOM    825  C   GLU A 106     -17.122  -1.377  -1.046  1.00 83.37           C  
ATOM    826  CB  GLU A 106     -19.577  -1.462  -0.552  1.00 83.37           C  
ATOM    827  O   GLU A 106     -16.939  -0.660  -2.032  1.00 83.37           O  
ATOM    828  CG  GLU A 106     -20.897  -2.195  -0.745  1.00 83.37           C  
ATOM    829  CD  GLU A 106     -22.109  -1.356  -0.373  1.00 83.37           C  
ATOM    830  OE1 GLU A 106     -23.223  -1.916  -0.259  1.00 83.37           O  
ATOM    831  OE2 GLU A 106     -21.944  -0.129  -0.196  1.00 83.37           O  
ATOM    832  N   LEU A 107     -16.251  -1.471  -0.106  1.00 85.22           N  
ATOM    833  CA  LEU A 107     -15.056  -0.640  -0.013  1.00 85.22           C  
ATOM    834  C   LEU A 107     -13.821  -1.411  -0.469  1.00 85.22           C  
ATOM    835  CB  LEU A 107     -14.860  -0.142   1.421  1.00 85.22           C  
ATOM    836  O   LEU A 107     -12.758  -0.822  -0.675  1.00 85.22           O  
ATOM    837  CG  LEU A 107     -15.886   0.870   1.934  1.00 85.22           C  
ATOM    838  CD1 LEU A 107     -15.636   1.179   3.406  1.00 85.22           C  
ATOM    839  CD2 LEU A 107     -15.842   2.146   1.099  1.00 85.22           C  
ATOM    840  N   ASN A 108     -13.984  -2.662  -0.615  1.00 86.60           N  
ATOM    841  CA  ASN A 108     -12.885  -3.575  -0.911  1.00 86.60           C  
ATOM    842  C   ASN A 108     -12.184  -3.205  -2.215  1.00 86.60           C  
ATOM    843  CB  ASN A 108     -13.388  -5.019  -0.969  1.00 86.60           C  
ATOM    844  O   ASN A 108     -10.964  -3.331  -2.326  1.00 86.60           O  
ATOM    845  CG  ASN A 108     -13.577  -5.627   0.407  1.00 86.60           C  
ATOM    846  ND2 ASN A 108     -14.106  -6.844   0.450  1.00 86.60           N  
ATOM    847  OD1 ASN A 108     -13.251  -5.008   1.423  1.00 86.60           O  
ATOM    848  N   GLN A 109     -12.863  -2.748  -3.145  1.00 86.13           N  
ATOM    849  CA  GLN A 109     -12.288  -2.401  -4.440  1.00 86.13           C  
ATOM    850  C   GLN A 109     -11.288  -1.256  -4.310  1.00 86.13           C  
ATOM    851  CB  GLN A 109     -13.389  -2.025  -5.433  1.00 86.13           C  
ATOM    852  O   GLN A 109     -10.433  -1.070  -5.178  1.00 86.13           O  
ATOM    853  CG  GLN A 109     -14.150  -0.761  -5.058  1.00 86.13           C  
ATOM    854  CD  GLN A 109     -15.242  -0.416  -6.054  1.00 86.13           C  
ATOM    855  NE2 GLN A 109     -15.428   0.875  -6.307  1.00 86.13           N  
ATOM    856  OE1 GLN A 109     -15.913  -1.303  -6.592  1.00 86.13           O  
ATOM    857  N   TYR A 110     -11.425  -0.538  -3.213  1.00 89.17           N  
ATOM    858  CA  TYR A 110     -10.579   0.636  -3.026  1.00 89.17           C  
ATOM    859  C   TYR A 110      -9.475   0.358  -2.014  1.00 89.17           C  
ATOM    860  CB  TYR A 110     -11.417   1.835  -2.569  1.00 89.17           C  
ATOM    861  O   TYR A 110      -8.535   1.145  -1.879  1.00 89.17           O  
ATOM    862  CG  TYR A 110     -12.535   2.191  -3.519  1.00 89.17           C  
ATOM    863  CD1 TYR A 110     -12.272   2.835  -4.726  1.00 89.17           C  
ATOM    864  CD2 TYR A 110     -13.856   1.886  -3.210  1.00 89.17           C  
ATOM    865  CE1 TYR A 110     -13.299   3.167  -5.603  1.00 89.17           C  
ATOM    866  CE2 TYR A 110     -14.892   2.214  -4.080  1.00 89.17           C  
ATOM    867  OH  TYR A 110     -15.624   3.179  -6.136  1.00 89.17           O  
ATOM    868  CZ  TYR A 110     -14.603   2.853  -5.272  1.00 89.17           C  
ATOM    869  N   LEU A 111      -9.555  -0.727  -1.308  1.00 91.57           N  
ATOM    870  CA  LEU A 111      -8.652  -0.962  -0.187  1.00 91.57           C  
ATOM    871  C   LEU A 111      -7.827  -2.225  -0.409  1.00 91.57           C  
ATOM    872  CB  LEU A 111      -9.439  -1.075   1.121  1.00 91.57           C  
ATOM    873  O   LEU A 111      -6.974  -2.567   0.413  1.00 91.57           O  
ATOM    874  CG  LEU A 111     -10.270   0.145   1.520  1.00 91.57           C  
ATOM    875  CD1 LEU A 111     -11.035  -0.133   2.809  1.00 91.57           C  
ATOM    876  CD2 LEU A 111      -9.379   1.373   1.675  1.00 91.57           C  
ATOM    877  N   ILE A 112      -8.010  -2.850  -1.578  1.00 91.93           N  
ATOM    878  CA  ILE A 112      -7.345  -4.126  -1.819  1.00 91.93           C  
ATOM    879  C   ILE A 112      -6.213  -3.935  -2.826  1.00 91.93           C  
ATOM    880  CB  ILE A 112      -8.339  -5.195  -2.326  1.00 91.93           C  
ATOM    881  O   ILE A 112      -6.365  -3.207  -3.810  1.00 91.93           O  
ATOM    882  CG1 ILE A 112      -9.358  -5.537  -1.233  1.00 91.93           C  
ATOM    883  CG2 ILE A 112      -7.592  -6.449  -2.791  1.00 91.93           C  
ATOM    884  CD1 ILE A 112     -10.461  -6.482  -1.690  1.00 91.93           C  
ATOM    885  N   CYS A 113      -5.123  -4.556  -2.498  1.00 93.91           N  
ATOM    886  CA  CYS A 113      -3.982  -4.594  -3.406  1.00 93.91           C  
ATOM    887  C   CYS A 113      -4.204  -5.613  -4.517  1.00 93.91           C  
ATOM    888  CB  CYS A 113      -2.701  -4.930  -2.642  1.00 93.91           C  
ATOM    889  O   CYS A 113      -4.483  -6.782  -4.247  1.00 93.91           O  
ATOM    890  SG  CYS A 113      -1.228  -4.996  -3.686  1.00 93.91           S  
ATOM    891  N   SER A 114      -4.003  -5.279  -5.795  1.00 92.23           N  
ATOM    892  CA  SER A 114      -4.278  -6.143  -6.938  1.00 92.23           C  
ATOM    893  C   SER A 114      -3.150  -7.145  -7.158  1.00 92.23           C  
ATOM    894  CB  SER A 114      -4.485  -5.310  -8.204  1.00 92.23           C  
ATOM    895  O   SER A 114      -3.314  -8.122  -7.892  1.00 92.23           O  
ATOM    896  OG  SER A 114      -3.324  -4.554  -8.503  1.00 92.23           O  
ATOM    897  N   ILE A 115      -1.974  -6.903  -6.565  1.00 91.50           N  
ATOM    898  CA  ILE A 115      -0.819  -7.784  -6.698  1.00 91.50           C  
ATOM    899  C   ILE A 115      -0.923  -8.927  -5.691  1.00 91.50           C  
ATOM    900  CB  ILE A 115       0.506  -7.013  -6.500  1.00 91.50           C  
ATOM    901  O   ILE A 115      -0.833 -10.100  -6.063  1.00 91.50           O  
ATOM    902  CG1 ILE A 115       0.651  -5.918  -7.563  1.00 91.50           C  
ATOM    903  CG2 ILE A 115       1.699  -7.972  -6.535  1.00 91.50           C  
ATOM    904  CD1 ILE A 115       1.847  -5.001  -7.347  1.00 91.50           C  
ATOM    905  N   CYS A 116      -1.198  -8.650  -4.382  1.00 91.94           N  
ATOM    906  CA  CYS A 116      -1.258  -9.676  -3.347  1.00 91.94           C  
ATOM    907  C   CYS A 116      -2.701 -10.063  -3.046  1.00 91.94           C  
ATOM    908  CB  CYS A 116      -0.574  -9.190  -2.069  1.00 91.94           C  
ATOM    909  O   CYS A 116      -2.951 -11.039  -2.335  1.00 91.94           O  
ATOM    910  SG  CYS A 116      -1.461  -7.858  -1.230  1.00 91.94           S  
ATOM    911  N   ASN A 117      -3.703  -9.350  -3.603  1.00 89.73           N  
ATOM    912  CA  ASN A 117      -5.129  -9.575  -3.391  1.00 89.73           C  
ATOM    913  C   ASN A 117      -5.495  -9.497  -1.912  1.00 89.73           C  
ATOM    914  CB  ASN A 117      -5.552 -10.925  -3.973  1.00 89.73           C  
ATOM    915  O   ASN A 117      -6.411 -10.184  -1.458  1.00 89.73           O  
ATOM    916  CG  ASN A 117      -5.458 -10.965  -5.485  1.00 89.73           C  
ATOM    917  ND2 ASN A 117      -5.161 -12.139  -6.030  1.00 89.73           N  
ATOM    918  OD1 ASN A 117      -5.650  -9.949  -6.158  1.00 89.73           O  
ATOM    919  N   GLY A 118      -4.756  -8.811  -1.206  1.00 89.38           N  
ATOM    920  CA  GLY A 118      -4.986  -8.496   0.195  1.00 89.38           C  
ATOM    921  C   GLY A 118      -5.211  -7.017   0.446  1.00 89.38           C  
ATOM    922  O   GLY A 118      -5.171  -6.211  -0.487  1.00 89.38           O  
ATOM    923  N   TYR A 119      -5.605  -6.641   1.750  1.00 91.38           N  
ATOM    924  CA  TYR A 119      -5.745  -5.233   2.107  1.00 91.38           C  
ATOM    925  C   TYR A 119      -4.407  -4.510   2.010  1.00 91.38           C  
ATOM    926  CB  TYR A 119      -6.315  -5.091   3.521  1.00 91.38           C  
ATOM    927  O   TYR A 119      -3.354  -5.106   2.246  1.00 91.38           O  
ATOM    928  CG  TYR A 119      -7.785  -5.419   3.620  1.00 91.38           C  
ATOM    929  CD1 TYR A 119      -8.743  -4.591   3.041  1.00 91.38           C  
ATOM    930  CD2 TYR A 119      -8.218  -6.556   4.294  1.00 91.38           C  
ATOM    931  CE1 TYR A 119     -10.099  -4.887   3.131  1.00 91.38           C  
ATOM    932  CE2 TYR A 119      -9.571  -6.862   4.390  1.00 91.38           C  
ATOM    933  OH  TYR A 119     -11.844  -6.323   3.898  1.00 91.38           O  
ATOM    934  CZ  TYR A 119     -10.503  -6.024   3.806  1.00 91.38           C  
ATOM    935  N   LEU A 120      -4.464  -3.256   1.587  1.00 91.96           N  
ATOM    936  CA  LEU A 120      -3.268  -2.457   1.344  1.00 91.96           C  
ATOM    937  C   LEU A 120      -2.411  -2.364   2.602  1.00 91.96           C  
ATOM    938  CB  LEU A 120      -3.649  -1.052   0.868  1.00 91.96           C  
ATOM    939  O   LEU A 120      -2.928  -2.117   3.693  1.00 91.96           O  
ATOM    940  CG  LEU A 120      -4.356  -0.964  -0.486  1.00 91.96           C  
ATOM    941  CD1 LEU A 120      -4.971   0.419  -0.673  1.00 91.96           C  
ATOM    942  CD2 LEU A 120      -3.385  -1.281  -1.618  1.00 91.96           C  
ATOM    943  N   ARG A 121      -1.122  -2.656   2.488  1.00 90.66           N  
ATOM    944  CA  ARG A 121      -0.086  -2.447   3.494  1.00 90.66           C  
ATOM    945  C   ARG A 121       0.897  -1.367   3.053  1.00 90.66           C  
ATOM    946  CB  ARG A 121       0.662  -3.752   3.776  1.00 90.66           C  
ATOM    947  O   ARG A 121       1.526  -1.487   2.000  1.00 90.66           O  
ATOM    948  CG  ARG A 121      -0.211  -4.847   4.369  1.00 90.66           C  
ATOM    949  CD  ARG A 121       0.615  -6.036   4.837  1.00 90.66           C  
ATOM    950  NE  ARG A 121       1.247  -6.728   3.717  1.00 90.66           N  
ATOM    951  NH1 ARG A 121      -0.612  -7.992   3.182  1.00 90.66           N  
ATOM    952  NH2 ARG A 121       1.317  -8.209   1.963  1.00 90.66           N  
ATOM    953  CZ  ARG A 121       0.649  -7.642   2.957  1.00 90.66           C  
ATOM    954  N   ASP A 122       0.949  -0.415   3.968  1.00 91.20           N  
ATOM    955  CA  ASP A 122       1.760   0.712   3.517  1.00 91.20           C  
ATOM    956  C   ASP A 122       1.389   1.121   2.093  1.00 91.20           C  
ATOM    957  CB  ASP A 122       3.248   0.367   3.594  1.00 91.20           C  
ATOM    958  O   ASP A 122       2.207   1.012   1.177  1.00 91.20           O  
ATOM    959  CG  ASP A 122       3.733   0.144   5.016  1.00 91.20           C  
ATOM    960  OD1 ASP A 122       3.263   0.846   5.937  1.00 91.20           O  
ATOM    961  OD2 ASP A 122       4.594  -0.739   5.216  1.00 91.20           O  
ATOM    962  N   ALA A 123       0.149   1.541   1.948  1.00 93.50           N  
ATOM    963  CA  ALA A 123      -0.426   1.881   0.649  1.00 93.50           C  
ATOM    964  C   ALA A 123       0.505   2.799  -0.140  1.00 93.50           C  
ATOM    965  CB  ALA A 123      -1.792   2.539   0.827  1.00 93.50           C  
ATOM    966  O   ALA A 123       0.942   3.834   0.368  1.00 93.50           O  
ATOM    967  N   TYR A 124       0.773   2.389  -1.315  1.00 92.71           N  
ATOM    968  CA  TYR A 124       1.609   3.117  -2.263  1.00 92.71           C  
ATOM    969  C   TYR A 124       0.869   3.353  -3.574  1.00 92.71           C  
ATOM    970  CB  TYR A 124       2.910   2.354  -2.528  1.00 92.71           C  
ATOM    971  O   TYR A 124       0.453   2.402  -4.239  1.00 92.71           O  
ATOM    972  CG  TYR A 124       4.067   3.243  -2.917  1.00 92.71           C  
ATOM    973  CD1 TYR A 124       4.479   3.343  -4.243  1.00 92.71           C  
ATOM    974  CD2 TYR A 124       4.750   3.984  -1.958  1.00 92.71           C  
ATOM    975  CE1 TYR A 124       5.545   4.159  -4.606  1.00 92.71           C  
ATOM    976  CE2 TYR A 124       5.817   4.804  -2.309  1.00 92.71           C  
ATOM    977  OH  TYR A 124       7.263   5.695  -3.986  1.00 92.71           O  
ATOM    978  CZ  TYR A 124       6.207   4.885  -3.633  1.00 92.71           C  
ATOM    979  N   THR A 125       0.725   4.628  -3.925  1.00 92.65           N  
ATOM    980  CA  THR A 125      -0.113   4.993  -5.063  1.00 92.65           C  
ATOM    981  C   THR A 125       0.739   5.517  -6.215  1.00 92.65           C  
ATOM    982  CB  THR A 125      -1.157   6.054  -4.669  1.00 92.65           C  
ATOM    983  O   THR A 125       1.606   6.370  -6.016  1.00 92.65           O  
ATOM    984  CG2 THR A 125      -2.059   6.401  -5.849  1.00 92.65           C  
ATOM    985  OG1 THR A 125      -1.964   5.547  -3.599  1.00 92.65           O  
ATOM    986  N   ILE A 126       0.449   4.949  -7.384  1.00 90.64           N  
ATOM    987  CA  ILE A 126       1.106   5.408  -8.602  1.00 90.64           C  
ATOM    988  C   ILE A 126       0.497   6.736  -9.047  1.00 90.64           C  
ATOM    989  CB  ILE A 126       0.995   4.362  -9.734  1.00 90.64           C  
ATOM    990  O   ILE A 126      -0.716   6.833  -9.249  1.00 90.64           O  
ATOM    991  CG1 ILE A 126       1.668   3.050  -9.315  1.00 90.64           C  
ATOM    992  CG2 ILE A 126       1.605   4.901 -11.030  1.00 90.64           C  
ATOM    993  CD1 ILE A 126       1.474   1.910 -10.306  1.00 90.64           C  
ATOM    994  N   SER A 127       1.210   7.807  -9.312  1.00 88.40           N  
ATOM    995  CA  SER A 127       0.780   9.179  -9.562  1.00 88.40           C  
ATOM    996  C   SER A 127       0.159   9.319 -10.948  1.00 88.40           C  
ATOM    997  CB  SER A 127       1.957  10.145  -9.421  1.00 88.40           C  
ATOM    998  O   SER A 127      -0.738  10.139 -11.152  1.00 88.40           O  
ATOM    999  OG  SER A 127       3.030   9.756 -10.261  1.00 88.40           O  
ATOM   1000  N   GLU A 128       0.515   8.527 -11.908  1.00 87.33           N  
ATOM   1001  CA  GLU A 128       0.082   8.619 -13.299  1.00 87.33           C  
ATOM   1002  C   GLU A 128      -1.327   8.062 -13.477  1.00 87.33           C  
ATOM   1003  CB  GLU A 128       1.060   7.879 -14.216  1.00 87.33           C  
ATOM   1004  O   GLU A 128      -2.137   8.630 -14.212  1.00 87.33           O  
ATOM   1005  CG  GLU A 128       2.459   8.477 -14.232  1.00 87.33           C  
ATOM   1006  CD  GLU A 128       3.439   7.736 -13.336  1.00 87.33           C  
ATOM   1007  OE1 GLU A 128       4.662   7.979 -13.442  1.00 87.33           O  
ATOM   1008  OE2 GLU A 128       2.979   6.905 -12.521  1.00 87.33           O  
ATOM   1009  N   CYS A 129      -1.650   6.992 -12.726  1.00 90.95           N  
ATOM   1010  CA  CYS A 129      -2.944   6.351 -12.929  1.00 90.95           C  
ATOM   1011  C   CYS A 129      -3.722   6.266 -11.621  1.00 90.95           C  
ATOM   1012  CB  CYS A 129      -2.763   4.953 -13.517  1.00 90.95           C  
ATOM   1013  O   CYS A 129      -4.901   5.907 -11.617  1.00 90.95           O  
ATOM   1014  SG  CYS A 129      -1.752   3.858 -12.496  1.00 90.95           S  
ATOM   1015  N   LEU A 130      -3.058   6.611 -10.469  1.00 91.74           N  
ATOM   1016  CA  LEU A 130      -3.643   6.683  -9.135  1.00 91.74           C  
ATOM   1017  C   LEU A 130      -4.109   5.308  -8.670  1.00 91.74           C  
ATOM   1018  CB  LEU A 130      -4.818   7.665  -9.117  1.00 91.74           C  
ATOM   1019  O   LEU A 130      -5.084   5.197  -7.923  1.00 91.74           O  
ATOM   1020  CG  LEU A 130      -4.485   9.126  -9.424  1.00 91.74           C  
ATOM   1021  CD1 LEU A 130      -5.738   9.989  -9.319  1.00 91.74           C  
ATOM   1022  CD2 LEU A 130      -3.398   9.636  -8.484  1.00 91.74           C  
ATOM   1023  N   HIS A 131      -3.609   4.223  -9.064  1.00 92.58           N  
ATOM   1024  CA  HIS A 131      -3.817   2.887  -8.516  1.00 92.58           C  
ATOM   1025  C   HIS A 131      -2.864   2.612  -7.358  1.00 92.58           C  
ATOM   1026  CB  HIS A 131      -3.638   1.828  -9.606  1.00 92.58           C  
ATOM   1027  O   HIS A 131      -1.693   2.998  -7.407  1.00 92.58           O  
ATOM   1028  CG  HIS A 131      -4.714   1.850 -10.645  1.00 92.58           C  
ATOM   1029  CD2 HIS A 131      -6.061   1.786 -10.532  1.00 92.58           C  
ATOM   1030  ND1 HIS A 131      -4.443   1.944 -11.993  1.00 92.58           N  
ATOM   1031  CE1 HIS A 131      -5.582   1.938 -12.666  1.00 92.58           C  
ATOM   1032  NE2 HIS A 131      -6.579   1.843 -11.802  1.00 92.58           N  
ATOM   1033  N   SER A 132      -3.405   2.109  -6.314  1.00 93.93           N  
ATOM   1034  CA  SER A 132      -2.659   1.893  -5.079  1.00 93.93           C  
ATOM   1035  C   SER A 132      -2.331   0.417  -4.882  1.00 93.93           C  
ATOM   1036  CB  SER A 132      -3.450   2.413  -3.877  1.00 93.93           C  
ATOM   1037  O   SER A 132      -3.149  -0.453  -5.187  1.00 93.93           O  
ATOM   1038  OG  SER A 132      -3.701   3.802  -4.003  1.00 93.93           O  
ATOM   1039  N   PHE A 133      -1.145   0.159  -4.385  1.00 94.26           N  
ATOM   1040  CA  PHE A 133      -0.630  -1.169  -4.072  1.00 94.26           C  
ATOM   1041  C   PHE A 133       0.082  -1.170  -2.725  1.00 94.26           C  
ATOM   1042  CB  PHE A 133       0.324  -1.649  -5.170  1.00 94.26           C  
ATOM   1043  O   PHE A 133       0.363  -0.109  -2.164  1.00 94.26           O  
ATOM   1044  CG  PHE A 133      -0.252  -1.556  -6.558  1.00 94.26           C  
ATOM   1045  CD1 PHE A 133      -0.978  -2.611  -7.096  1.00 94.26           C  
ATOM   1046  CD2 PHE A 133      -0.066  -0.413  -7.324  1.00 94.26           C  
ATOM   1047  CE1 PHE A 133      -1.512  -2.528  -8.380  1.00 94.26           C  
ATOM   1048  CE2 PHE A 133      -0.597  -0.322  -8.608  1.00 94.26           C  
ATOM   1049  CZ  PHE A 133      -1.318  -1.381  -9.134  1.00 94.26           C  
ATOM   1050  N   CYS A 134       0.421  -2.395  -2.225  1.00 92.89           N  
ATOM   1051  CA  CYS A 134       1.339  -2.471  -1.094  1.00 92.89           C  
ATOM   1052  C   CYS A 134       2.742  -2.033  -1.499  1.00 92.89           C  
ATOM   1053  CB  CYS A 134       1.382  -3.892  -0.533  1.00 92.89           C  
ATOM   1054  O   CYS A 134       3.188  -2.317  -2.612  1.00 92.89           O  
ATOM   1055  SG  CYS A 134      -0.225  -4.503   0.022  1.00 92.89           S  
ATOM   1056  N   LYS A 135       3.350  -1.269  -0.636  1.00 90.81           N  
ATOM   1057  CA  LYS A 135       4.689  -0.764  -0.927  1.00 90.81           C  
ATOM   1058  C   LYS A 135       5.615  -1.890  -1.379  1.00 90.81           C  
ATOM   1059  CB  LYS A 135       5.276  -0.063   0.299  1.00 90.81           C  
ATOM   1060  O   LYS A 135       6.290  -1.771  -2.403  1.00 90.81           O  
ATOM   1061  CG  LYS A 135       6.633   0.579   0.054  1.00 90.81           C  
ATOM   1062  CD  LYS A 135       7.153   1.281   1.302  1.00 90.81           C  
ATOM   1063  CE  LYS A 135       8.540   1.868   1.078  1.00 90.81           C  
ATOM   1064  NZ  LYS A 135       9.081   2.500   2.318  1.00 90.81           N  
ATOM   1065  N   LEU A 136       5.642  -2.897  -0.704  1.00 89.31           N  
ATOM   1066  CA  LEU A 136       6.530  -4.019  -0.988  1.00 89.31           C  
ATOM   1067  C   LEU A 136       6.103  -4.741  -2.262  1.00 89.31           C  
ATOM   1068  CB  LEU A 136       6.546  -5.000   0.187  1.00 89.31           C  
ATOM   1069  O   LEU A 136       6.949  -5.202  -3.032  1.00 89.31           O  
ATOM   1070  CG  LEU A 136       7.810  -5.006   1.049  1.00 89.31           C  
ATOM   1071  CD1 LEU A 136       7.991  -3.655   1.733  1.00 89.31           C  
ATOM   1072  CD2 LEU A 136       7.750  -6.129   2.079  1.00 89.31           C  
ATOM   1073  N   CYS A 137       4.806  -4.880  -2.454  1.00 91.14           N  
ATOM   1074  CA  CYS A 137       4.259  -5.519  -3.645  1.00 91.14           C  
ATOM   1075  C   CYS A 137       4.669  -4.766  -4.905  1.00 91.14           C  
ATOM   1076  CB  CYS A 137       2.735  -5.597  -3.560  1.00 91.14           C  
ATOM   1077  O   CYS A 137       5.085  -5.377  -5.891  1.00 91.14           O  
ATOM   1078  SG  CYS A 137       2.134  -6.715  -2.275  1.00 91.14           S  
ATOM   1079  N   LEU A 138       4.477  -3.564  -4.818  1.00 89.31           N  
ATOM   1080  CA  LEU A 138       4.843  -2.721  -5.952  1.00 89.31           C  
ATOM   1081  C   LEU A 138       6.353  -2.717  -6.160  1.00 89.31           C  
ATOM   1082  CB  LEU A 138       4.340  -1.291  -5.741  1.00 89.31           C  
ATOM   1083  O   LEU A 138       6.828  -2.773  -7.297  1.00 89.31           O  
ATOM   1084  CG  LEU A 138       4.434  -0.355  -6.947  1.00 89.31           C  
ATOM   1085  CD1 LEU A 138       3.693  -0.951  -8.140  1.00 89.31           C  
ATOM   1086  CD2 LEU A 138       3.879   1.022  -6.600  1.00 89.31           C  
ATOM   1087  N   PHE A 139       7.110  -2.648  -5.184  1.00 87.03           N  
ATOM   1088  CA  PHE A 139       8.566  -2.712  -5.228  1.00 87.03           C  
ATOM   1089  C   PHE A 139       9.031  -4.014  -5.867  1.00 87.03           C  
ATOM   1090  CB  PHE A 139       9.153  -2.579  -3.819  1.00 87.03           C  
ATOM   1091  O   PHE A 139       9.917  -4.009  -6.725  1.00 87.03           O  
ATOM   1092  CG  PHE A 139      10.658  -2.554  -3.789  1.00 87.03           C  
ATOM   1093  CD1 PHE A 139      11.380  -3.699  -3.478  1.00 87.03           C  
ATOM   1094  CD2 PHE A 139      11.350  -1.383  -4.071  1.00 87.03           C  
ATOM   1095  CE1 PHE A 139      12.772  -3.679  -3.449  1.00 87.03           C  
ATOM   1096  CE2 PHE A 139      12.741  -1.355  -4.044  1.00 87.03           C  
ATOM   1097  CZ  PHE A 139      13.451  -2.504  -3.732  1.00 87.03           C  
ATOM   1098  N   ASN A 140       8.539  -5.080  -5.394  1.00 87.13           N  
ATOM   1099  CA  ASN A 140       8.893  -6.387  -5.938  1.00 87.13           C  
ATOM   1100  C   ASN A 140       8.528  -6.497  -7.415  1.00 87.13           C  
ATOM   1101  CB  ASN A 140       8.215  -7.502  -5.139  1.00 87.13           C  
ATOM   1102  O   ASN A 140       9.240  -7.140  -8.189  1.00 87.13           O  
ATOM   1103  CG  ASN A 140       8.796  -7.661  -3.748  1.00 87.13           C  
ATOM   1104  ND2 ASN A 140       8.112  -8.422  -2.902  1.00 87.13           N  
ATOM   1105  OD1 ASN A 140       9.852  -7.103  -3.436  1.00 87.13           O  
ATOM   1106  N   TYR A 141       7.411  -5.992  -7.727  1.00 88.07           N  
ATOM   1107  CA  TYR A 141       6.947  -5.983  -9.110  1.00 88.07           C  
ATOM   1108  C   TYR A 141       7.945  -5.270 -10.016  1.00 88.07           C  
ATOM   1109  CB  TYR A 141       5.576  -5.309  -9.213  1.00 88.07           C  
ATOM   1110  O   TYR A 141       8.302  -5.781 -11.080  1.00 88.07           O  
ATOM   1111  CG  TYR A 141       5.049  -5.217 -10.624  1.00 88.07           C  
ATOM   1112  CD1 TYR A 141       5.170  -4.039 -11.358  1.00 88.07           C  
ATOM   1113  CD2 TYR A 141       4.429  -6.306 -11.227  1.00 88.07           C  
ATOM   1114  CE1 TYR A 141       4.684  -3.948 -12.659  1.00 88.07           C  
ATOM   1115  CE2 TYR A 141       3.939  -6.227 -12.526  1.00 88.07           C  
ATOM   1116  OH  TYR A 141       3.589  -4.963 -14.520  1.00 88.07           O  
ATOM   1117  CZ  TYR A 141       4.072  -5.046 -13.233  1.00 88.07           C  
ATOM   1118  N   PHE A 142       8.413  -4.137  -9.646  1.00 85.48           N  
ATOM   1119  CA  PHE A 142       9.358  -3.366 -10.444  1.00 85.48           C  
ATOM   1120  C   PHE A 142      10.741  -4.007 -10.414  1.00 85.48           C  
ATOM   1121  CB  PHE A 142       9.437  -1.922  -9.940  1.00 85.48           C  
ATOM   1122  O   PHE A 142      11.499  -3.905 -11.380  1.00 85.48           O  
ATOM   1123  CG  PHE A 142       8.205  -1.109 -10.231  1.00 85.48           C  
ATOM   1124  CD1 PHE A 142       7.582  -1.185 -11.471  1.00 85.48           C  
ATOM   1125  CD2 PHE A 142       7.669  -0.268  -9.265  1.00 85.48           C  
ATOM   1126  CE1 PHE A 142       6.442  -0.433 -11.744  1.00 85.48           C  
ATOM   1127  CE2 PHE A 142       6.530   0.486  -9.530  1.00 85.48           C  
ATOM   1128  CZ  PHE A 142       5.918   0.403 -10.770  1.00 85.48           C  
ATOM   1129  N   ASP A 143      11.080  -4.595  -9.279  1.00 84.42           N  
ATOM   1130  CA  ASP A 143      12.381  -5.234  -9.107  1.00 84.42           C  
ATOM   1131  C   ASP A 143      12.513  -6.462 -10.005  1.00 84.42           C  
ATOM   1132  CB  ASP A 143      12.597  -5.627  -7.644  1.00 84.42           C  
ATOM   1133  O   ASP A 143      13.616  -6.810 -10.433  1.00 84.42           O  
ATOM   1134  CG  ASP A 143      14.060  -5.836  -7.296  1.00 84.42           C  
ATOM   1135  OD1 ASP A 143      14.931  -5.167  -7.893  1.00 84.42           O  
ATOM   1136  OD2 ASP A 143      14.345  -6.680  -6.419  1.00 84.42           O  
ATOM   1137  N   ALA A 144      11.476  -7.173 -10.212  1.00 83.67           N  
ATOM   1138  CA  ALA A 144      11.433  -8.396 -11.009  1.00 83.67           C  
ATOM   1139  C   ALA A 144      11.559  -8.086 -12.497  1.00 83.67           C  
ATOM   1140  CB  ALA A 144      10.142  -9.164 -10.735  1.00 83.67           C  
ATOM   1141  O   ALA A 144      11.941  -8.952 -13.288  1.00 83.67           O  
ATOM   1142  N   ARG A 145      11.436  -6.927 -12.940  1.00 80.39           N  
ATOM   1143  CA  ARG A 145      11.497  -6.529 -14.343  1.00 80.39           C  
ATOM   1144  C   ARG A 145      12.896  -6.052 -14.717  1.00 80.39           C  
ATOM   1145  CB  ARG A 145      10.473  -5.430 -14.635  1.00 80.39           C  
ATOM   1146  O   ARG A 145      13.656  -5.606 -13.855  1.00 80.39           O  
ATOM   1147  CG  ARG A 145       9.028  -5.900 -14.568  1.00 80.39           C  
ATOM   1148  CD  ARG A 145       8.059  -4.803 -14.984  1.00 80.39           C  
ATOM   1149  NE  ARG A 145       6.671  -5.251 -14.904  1.00 80.39           N  
ATOM   1150  NH1 ARG A 145       5.787  -3.364 -15.901  1.00 80.39           N  
ATOM   1151  NH2 ARG A 145       4.404  -5.060 -15.217  1.00 80.39           N  
ATOM   1152  CZ  ARG A 145       5.624  -4.557 -15.341  1.00 80.39           C  
ATOM   1153  N   ASP A 146      13.211  -6.384 -15.945  1.00 76.79           N  
ATOM   1154  CA  ASP A 146      14.515  -5.975 -16.457  1.00 76.79           C  
ATOM   1155  C   ASP A 146      14.631  -4.453 -16.512  1.00 76.79           C  
ATOM   1156  CB  ASP A 146      14.757  -6.571 -17.846  1.00 76.79           C  
ATOM   1157  O   ASP A 146      13.630  -3.755 -16.686  1.00 76.79           O  
ATOM   1158  CG  ASP A 146      14.818  -8.088 -17.837  1.00 76.79           C  
ATOM   1159  OD1 ASP A 146      15.446  -8.668 -16.926  1.00 76.79           O  
ATOM   1160  OD2 ASP A 146      14.235  -8.709 -18.752  1.00 76.79           O  
ATOM   1161  N   GLU A 147      15.753  -3.919 -16.111  1.00 72.84           N  
ATOM   1162  CA  GLU A 147      16.065  -2.494 -16.053  1.00 72.84           C  
ATOM   1163  C   GLU A 147      15.774  -1.811 -17.387  1.00 72.84           C  
ATOM   1164  CB  GLU A 147      17.529  -2.279 -15.660  1.00 72.84           C  
ATOM   1165  O   GLU A 147      15.525  -0.604 -17.431  1.00 72.84           O  
ATOM   1166  CG  GLU A 147      17.846  -2.685 -14.228  1.00 72.84           C  
ATOM   1167  CD  GLU A 147      19.294  -2.431 -13.840  1.00 72.84           C  
ATOM   1168  OE1 GLU A 147      19.683  -2.761 -12.696  1.00 72.84           O  
ATOM   1169  OE2 GLU A 147      20.046  -1.898 -14.686  1.00 72.84           O  
ATOM   1170  N   GLU A 148      15.614  -2.608 -18.517  1.00 72.72           N  
ATOM   1171  CA  GLU A 148      15.440  -2.117 -19.881  1.00 72.72           C  
ATOM   1172  C   GLU A 148      13.962  -2.015 -20.246  1.00 72.72           C  
ATOM   1173  CB  GLU A 148      16.167  -3.024 -20.877  1.00 72.72           C  
ATOM   1174  O   GLU A 148      13.606  -1.393 -21.249  1.00 72.72           O  
ATOM   1175  CG  GLU A 148      17.663  -3.139 -20.625  1.00 72.72           C  
ATOM   1176  CD  GLU A 148      18.421  -1.854 -20.918  1.00 72.72           C  
ATOM   1177  OE1 GLU A 148      19.556  -1.690 -20.414  1.00 72.72           O  
ATOM   1178  OE2 GLU A 148      17.876  -1.003 -21.655  1.00 72.72           O  
ATOM   1179  N   ASP A 149      13.133  -2.532 -19.333  1.00 79.51           N  
ATOM   1180  CA  ASP A 149      11.690  -2.484 -19.547  1.00 79.51           C  
ATOM   1181  C   ASP A 149      11.085  -1.223 -18.933  1.00 79.51           C  
ATOM   1182  CB  ASP A 149      11.019  -3.728 -18.962  1.00 79.51           C  
ATOM   1183  O   ASP A 149      11.532  -0.764 -17.880  1.00 79.51           O  
ATOM   1184  CG  ASP A 149      11.375  -5.001 -19.710  1.00 79.51           C  
ATOM   1185  OD1 ASP A 149      11.649  -4.937 -20.928  1.00 79.51           O  
ATOM   1186  OD2 ASP A 149      11.380  -6.078 -19.076  1.00 79.51           O  
ATOM   1187  N   ILE A 150      10.225  -0.589 -19.705  1.00 81.45           N  
ATOM   1188  CA  ILE A 150       9.462   0.559 -19.227  1.00 81.45           C  
ATOM   1189  C   ILE A 150       8.517   0.122 -18.110  1.00 81.45           C  
ATOM   1190  CB  ILE A 150       8.667   1.225 -20.373  1.00 81.45           C  
ATOM   1191  O   ILE A 150       7.720  -0.802 -18.289  1.00 81.45           O  
ATOM   1192  CG1 ILE A 150       9.611   1.644 -21.505  1.00 81.45           C  
ATOM   1193  CG2 ILE A 150       7.871   2.424 -19.851  1.00 81.45           C  
ATOM   1194  CD1 ILE A 150       8.909   1.919 -22.828  1.00 81.45           C  
ATOM   1195  N   PRO A 151       8.775   0.733 -16.922  1.00 84.43           N  
ATOM   1196  CA  PRO A 151       7.857   0.388 -15.833  1.00 84.43           C  
ATOM   1197  C   PRO A 151       6.405   0.733 -16.154  1.00 84.43           C  
ATOM   1198  CB  PRO A 151       8.371   1.227 -14.660  1.00 84.43           C  
ATOM   1199  O   PRO A 151       6.123   1.818 -16.668  1.00 84.43           O  
ATOM   1200  CG  PRO A 151       9.073   2.383 -15.296  1.00 84.43           C  
ATOM   1201  CD  PRO A 151       9.610   1.941 -16.628  1.00 84.43           C  
ATOM   1202  N   GLU A 152       5.491  -0.278 -15.847  1.00 89.24           N  
ATOM   1203  CA  GLU A 152       4.063  -0.086 -16.080  1.00 89.24           C  
ATOM   1204  C   GLU A 152       3.247  -0.459 -14.845  1.00 89.24           C  
ATOM   1205  CB  GLU A 152       3.599  -0.910 -17.284  1.00 89.24           C  
ATOM   1206  O   GLU A 152       3.676  -1.285 -14.037  1.00 89.24           O  
ATOM   1207  CG  GLU A 152       3.739  -2.413 -17.092  1.00 89.24           C  
ATOM   1208  CD  GLU A 152       3.351  -3.214 -18.324  1.00 89.24           C  
ATOM   1209  OE1 GLU A 152       3.286  -4.462 -18.242  1.00 89.24           O  
ATOM   1210  OE2 GLU A 152       3.109  -2.589 -19.381  1.00 89.24           O  
ATOM   1211  N   CYS A 153       2.050   0.165 -14.779  1.00 91.18           N  
ATOM   1212  CA  CYS A 153       1.123  -0.143 -13.695  1.00 91.18           C  
ATOM   1213  C   CYS A 153       0.600  -1.569 -13.814  1.00 91.18           C  
ATOM   1214  CB  CYS A 153      -0.047   0.841 -13.696  1.00 91.18           C  
ATOM   1215  O   CYS A 153       0.141  -1.980 -14.881  1.00 91.18           O  
ATOM   1216  SG  CYS A 153      -1.343   0.431 -12.507  1.00 91.18           S  
ATOM   1217  N   PRO A 154       0.666  -2.348 -12.684  1.00 90.84           N  
ATOM   1218  CA  PRO A 154       0.191  -3.733 -12.692  1.00 90.84           C  
ATOM   1219  C   PRO A 154      -1.322  -3.838 -12.862  1.00 90.84           C  
ATOM   1220  CB  PRO A 154       0.624  -4.262 -11.322  1.00 90.84           C  
ATOM   1221  O   PRO A 154      -1.830  -4.883 -13.277  1.00 90.84           O  
ATOM   1222  CG  PRO A 154       1.693  -3.320 -10.870  1.00 90.84           C  
ATOM   1223  CD  PRO A 154       1.416  -1.966 -11.457  1.00 90.84           C  
ATOM   1224  N   ARG A 155      -2.030  -2.754 -12.614  1.00 90.98           N  
ATOM   1225  CA  ARG A 155      -3.487  -2.749 -12.685  1.00 90.98           C  
ATOM   1226  C   ARG A 155      -3.967  -2.313 -14.065  1.00 90.98           C  
ATOM   1227  CB  ARG A 155      -4.074  -1.829 -11.611  1.00 90.98           C  
ATOM   1228  O   ARG A 155      -4.825  -2.965 -14.664  1.00 90.98           O  
ATOM   1229  CG  ARG A 155      -5.593  -1.842 -11.553  1.00 90.98           C  
ATOM   1230  CD  ARG A 155      -6.114  -1.173 -10.288  1.00 90.98           C  
ATOM   1231  NE  ARG A 155      -7.564  -1.302 -10.169  1.00 90.98           N  
ATOM   1232  NH1 ARG A 155      -7.696  -0.249  -8.117  1.00 90.98           N  
ATOM   1233  NH2 ARG A 155      -9.596  -1.031  -9.133  1.00 90.98           N  
ATOM   1234  CZ  ARG A 155      -8.282  -0.860  -9.140  1.00 90.98           C  
ATOM   1235  N   CYS A 156      -3.478  -1.268 -14.618  1.00 92.49           N  
ATOM   1236  CA  CYS A 156      -4.037  -0.684 -15.832  1.00 92.49           C  
ATOM   1237  C   CYS A 156      -3.021  -0.708 -16.967  1.00 92.49           C  
ATOM   1238  CB  CYS A 156      -4.495   0.752 -15.575  1.00 92.49           C  
ATOM   1239  O   CYS A 156      -3.354  -0.397 -18.112  1.00 92.49           O  
ATOM   1240  SG  CYS A 156      -3.151   1.876 -15.135  1.00 92.49           S  
ATOM   1241  N   HIS A 157      -1.743  -1.062 -16.616  1.00 89.75           N  
ATOM   1242  CA  HIS A 157      -0.654  -1.275 -17.563  1.00 89.75           C  
ATOM   1243  C   HIS A 157      -0.249   0.031 -18.239  1.00 89.75           C  
ATOM   1244  CB  HIS A 157      -1.056  -2.309 -18.616  1.00 89.75           C  
ATOM   1245  O   HIS A 157       0.344   0.017 -19.320  1.00 89.75           O  
ATOM   1246  CG  HIS A 157      -1.343  -3.663 -18.049  1.00 89.75           C  
ATOM   1247  CD2 HIS A 157      -2.500  -4.359 -17.952  1.00 89.75           C  
ATOM   1248  ND1 HIS A 157      -0.366  -4.458 -17.491  1.00 89.75           N  
ATOM   1249  CE1 HIS A 157      -0.911  -5.589 -17.074  1.00 89.75           C  
ATOM   1250  NE2 HIS A 157      -2.206  -5.553 -17.342  1.00 89.75           N  
ATOM   1251  N   CYS A 158      -0.668   1.158 -17.703  1.00 88.45           N  
ATOM   1252  CA  CYS A 158      -0.219   2.468 -18.162  1.00 88.45           C  
ATOM   1253  C   CYS A 158       1.283   2.631 -17.958  1.00 88.45           C  
ATOM   1254  CB  CYS A 158      -0.966   3.580 -17.427  1.00 88.45           C  
ATOM   1255  O   CYS A 158       1.812   2.281 -16.902  1.00 88.45           O  
ATOM   1256  SG  CYS A 158      -0.490   5.243 -17.945  1.00 88.45           S  
ATOM   1257  N   GLN A 159       1.944   3.075 -18.993  1.00 86.82           N  
ATOM   1258  CA  GLN A 159       3.392   3.251 -18.973  1.00 86.82           C  
ATOM   1259  C   GLN A 159       3.795   4.391 -18.041  1.00 86.82           C  
ATOM   1260  CB  GLN A 159       3.921   3.514 -20.383  1.00 86.82           C  
ATOM   1261  O   GLN A 159       3.188   5.464 -18.066  1.00 86.82           O  
ATOM   1262  CG  GLN A 159       3.800   2.319 -21.318  1.00 86.82           C  
ATOM   1263  CD  GLN A 159       4.249   2.632 -22.733  1.00 86.82           C  
ATOM   1264  NE2 GLN A 159       4.005   1.704 -23.652  1.00 86.82           N  
ATOM   1265  OE1 GLN A 159       4.809   3.701 -22.999  1.00 86.82           O  
ATOM   1266  N   LEU A 160       4.804   4.097 -17.247  1.00 82.76           N  
ATOM   1267  CA  LEU A 160       5.299   5.081 -16.290  1.00 82.76           C  
ATOM   1268  C   LEU A 160       6.535   5.792 -16.831  1.00 82.76           C  
ATOM   1269  CB  LEU A 160       5.625   4.412 -14.952  1.00 82.76           C  
ATOM   1270  O   LEU A 160       7.421   5.155 -17.406  1.00 82.76           O  
ATOM   1271  CG  LEU A 160       4.499   3.603 -14.307  1.00 82.76           C  
ATOM   1272  CD1 LEU A 160       4.975   2.983 -12.997  1.00 82.76           C  
ATOM   1273  CD2 LEU A 160       3.275   4.481 -14.074  1.00 82.76           C  
ATOM   1274  N   ASP A 161       6.434   7.094 -17.205  1.00 67.98           N  
ATOM   1275  CA  ASP A 161       7.279   7.997 -17.979  1.00 67.98           C  
ATOM   1276  C   ASP A 161       8.575   8.310 -17.234  1.00 67.98           C  
ATOM   1277  CB  ASP A 161       6.530   9.293 -18.298  1.00 67.98           C  
ATOM   1278  O   ASP A 161       9.599   8.603 -17.855  1.00 67.98           O  
ATOM   1279  CG  ASP A 161       5.460   9.113 -19.360  1.00 67.98           C  
ATOM   1280  OD1 ASP A 161       5.540   8.147 -20.149  1.00 67.98           O  
ATOM   1281  OD2 ASP A 161       4.530   9.947 -19.410  1.00 67.98           O  
ATOM   1282  N   SER A 162       8.966   7.674 -16.006  1.00 61.13           N  
ATOM   1283  CA  SER A 162      10.168   8.076 -15.282  1.00 61.13           C  
ATOM   1284  C   SER A 162      11.008   6.865 -14.891  1.00 61.13           C  
ATOM   1285  CB  SER A 162       9.799   8.876 -14.032  1.00 61.13           C  
ATOM   1286  O   SER A 162      10.469   5.791 -14.614  1.00 61.13           O  
ATOM   1287  OG  SER A 162       9.117  10.068 -14.382  1.00 61.13           O  
ATOM   1288  N   MET A 163      12.224   6.763 -15.377  1.00 52.50           N  
ATOM   1289  CA  MET A 163      13.393   5.890 -15.324  1.00 52.50           C  
ATOM   1290  C   MET A 163      13.749   5.544 -13.883  1.00 52.50           C  
ATOM   1291  CB  MET A 163      14.589   6.549 -16.015  1.00 52.50           C  
ATOM   1292  O   MET A 163      14.554   4.643 -13.637  1.00 52.50           O  
ATOM   1293  CG  MET A 163      14.407   6.732 -17.513  1.00 52.50           C  
ATOM   1294  SD  MET A 163      15.091   5.332 -18.481  1.00 52.50           S  
ATOM   1295  CE  MET A 163      13.579   4.373 -18.770  1.00 52.50           C  
ATOM   1296  N   ASP A 164      12.854   6.016 -12.802  1.00 59.69           N  
ATOM   1297  CA  ASP A 164      13.118   5.510 -11.459  1.00 59.69           C  
ATOM   1298  C   ASP A 164      11.830   5.042 -10.785  1.00 59.69           C  
ATOM   1299  CB  ASP A 164      13.798   6.582 -10.606  1.00 59.69           C  
ATOM   1300  O   ASP A 164      10.999   5.861 -10.385  1.00 59.69           O  
ATOM   1301  CG  ASP A 164      14.508   6.011  -9.390  1.00 59.69           C  
ATOM   1302  OD1 ASP A 164      14.233   4.852  -9.012  1.00 59.69           O  
ATOM   1303  OD2 ASP A 164      15.348   6.728  -8.804  1.00 59.69           O  
ATOM   1304  N   PRO A 165      11.513   3.802 -10.803  1.00 57.08           N  
ATOM   1305  CA  PRO A 165      10.312   3.053 -10.427  1.00 57.08           C  
ATOM   1306  C   PRO A 165      10.029   3.107  -8.927  1.00 57.08           C  
ATOM   1307  CB  PRO A 165      10.635   1.624 -10.870  1.00 57.08           C  
ATOM   1308  O   PRO A 165       8.868   3.075  -8.513  1.00 57.08           O  
ATOM   1309  CG  PRO A 165      12.108   1.624 -11.118  1.00 57.08           C  
ATOM   1310  CD  PRO A 165      12.568   3.047 -11.261  1.00 57.08           C  
ATOM   1311  N   MET A 166      10.925   3.794  -7.993  1.00 55.77           N  
ATOM   1312  CA  MET A 166      10.751   3.595  -6.557  1.00 55.77           C  
ATOM   1313  C   MET A 166      10.867   4.917  -5.806  1.00 55.77           C  
ATOM   1314  CB  MET A 166      11.781   2.598  -6.023  1.00 55.77           C  
ATOM   1315  O   MET A 166      10.180   5.130  -4.805  1.00 55.77           O  
ATOM   1316  CG  MET A 166      11.209   1.219  -5.737  1.00 55.77           C  
ATOM   1317  SD  MET A 166      12.285   0.227  -4.630  1.00 55.77           S  
ATOM   1318  CE  MET A 166      11.108  -1.048  -4.099  1.00 55.77           C  
ATOM   1319  N   ARG A 167      11.438   6.011  -6.236  1.00 53.27           N  
ATOM   1320  CA  ARG A 167      11.677   7.263  -5.524  1.00 53.27           C  
ATOM   1321  C   ARG A 167      10.920   8.416  -6.175  1.00 53.27           C  
ATOM   1322  CB  ARG A 167      13.174   7.579  -5.479  1.00 53.27           C  
ATOM   1323  O   ARG A 167      10.471   9.337  -5.489  1.00 53.27           O  
ATOM   1324  CG  ARG A 167      13.650   8.115  -4.138  1.00 53.27           C  
ATOM   1325  CD  ARG A 167      15.096   8.587  -4.201  1.00 53.27           C  
ATOM   1326  NE  ARG A 167      16.027   7.521  -3.843  1.00 53.27           N  
ATOM   1327  NH1 ARG A 167      17.930   8.752  -4.287  1.00 53.27           N  
ATOM   1328  NH2 ARG A 167      18.105   6.591  -3.544  1.00 53.27           N  
ATOM   1329  CZ  ARG A 167      17.352   7.624  -3.892  1.00 53.27           C  
ATOM   1330  N   THR A 168      10.342   8.158  -7.321  1.00 52.54           N  
ATOM   1331  CA  THR A 168       9.786   9.280  -8.068  1.00 52.54           C  
ATOM   1332  C   THR A 168       8.436   8.910  -8.675  1.00 52.54           C  
ATOM   1333  CB  THR A 168      10.745   9.740  -9.182  1.00 52.54           C  
ATOM   1334  O   THR A 168       7.626   9.787  -8.982  1.00 52.54           O  
ATOM   1335  CG2 THR A 168      10.618  11.239  -9.433  1.00 52.54           C  
ATOM   1336  OG1 THR A 168      12.093   9.444  -8.796  1.00 52.54           O  
ATOM   1337  N   ARG A 169       7.737   7.646  -8.334  1.00 60.92           N  
ATOM   1338  CA  ARG A 169       6.685   7.149  -9.215  1.00 60.92           C  
ATOM   1339  C   ARG A 169       5.438   6.776  -8.421  1.00 60.92           C  
ATOM   1340  CB  ARG A 169       7.178   5.941 -10.014  1.00 60.92           C  
ATOM   1341  O   ARG A 169       4.315   6.970  -8.891  1.00 60.92           O  
ATOM   1342  CG  ARG A 169       7.941   6.307 -11.277  1.00 60.92           C  
ATOM   1343  CD  ARG A 169       8.295   5.076 -12.099  1.00 60.92           C  
ATOM   1344  NE  ARG A 169       9.692   4.690 -11.917  1.00 60.92           N  
ATOM   1345  NH1 ARG A 169       9.936   3.796 -14.033  1.00 60.92           N  
ATOM   1346  NH2 ARG A 169      11.699   3.784 -12.568  1.00 60.92           N  
ATOM   1347  CZ  ARG A 169      10.439   4.091 -12.840  1.00 60.92           C  
ATOM   1348  N   GLY A 170       5.618   6.713  -6.984  1.00 68.03           N  
ATOM   1349  CA  GLY A 170       4.515   6.422  -6.083  1.00 68.03           C  
ATOM   1350  C   GLY A 170       4.705   7.009  -4.697  1.00 68.03           C  
ATOM   1351  O   GLY A 170       5.818   7.388  -4.325  1.00 68.03           O  
ATOM   1352  N   ARG A 171       3.655   7.498  -4.255  1.00 85.18           N  
ATOM   1353  CA  ARG A 171       3.631   8.173  -2.962  1.00 85.18           C  
ATOM   1354  C   ARG A 171       2.894   7.338  -1.920  1.00 85.18           C  
ATOM   1355  CB  ARG A 171       2.978   9.551  -3.086  1.00 85.18           C  
ATOM   1356  O   ARG A 171       1.945   6.623  -2.249  1.00 85.18           O  
ATOM   1357  CG  ARG A 171       3.657  10.466  -4.093  1.00 85.18           C  
ATOM   1358  CD  ARG A 171       4.615  11.437  -3.417  1.00 85.18           C  
ATOM   1359  NE  ARG A 171       5.022  12.510  -4.320  1.00 85.18           N  
ATOM   1360  NH1 ARG A 171       6.583  13.413  -2.876  1.00 85.18           N  
ATOM   1361  NH2 ARG A 171       6.240  14.357  -4.937  1.00 85.18           N  
ATOM   1362  CZ  ARG A 171       5.947  13.424  -4.042  1.00 85.18           C  
ATOM   1363  N   MET A 172       3.638   7.368  -0.854  1.00 90.10           N  
ATOM   1364  CA  MET A 172       2.876   6.777   0.243  1.00 90.10           C  
ATOM   1365  C   MET A 172       1.523   7.463   0.397  1.00 90.10           C  
ATOM   1366  CB  MET A 172       3.660   6.867   1.553  1.00 90.10           C  
ATOM   1367  O   MET A 172       1.443   8.693   0.406  1.00 90.10           O  
ATOM   1368  CG  MET A 172       4.947   6.058   1.554  1.00 90.10           C  
ATOM   1369  SD  MET A 172       5.686   5.915   3.228  1.00 90.10           S  
ATOM   1370  CE  MET A 172       4.928   4.363   3.782  1.00 90.10           C  
ATOM   1371  N   ASP A 173       0.489   6.704   0.373  1.00 92.59           N  
ATOM   1372  CA  ASP A 173      -0.868   7.212   0.552  1.00 92.59           C  
ATOM   1373  C   ASP A 173      -1.335   7.032   1.995  1.00 92.59           C  
ATOM   1374  CB  ASP A 173      -1.834   6.512  -0.405  1.00 92.59           C  
ATOM   1375  O   ASP A 173      -1.855   5.974   2.357  1.00 92.59           O  
ATOM   1376  CG  ASP A 173      -3.181   7.207  -0.502  1.00 92.59           C  
ATOM   1377  OD1 ASP A 173      -3.590   7.882   0.467  1.00 92.59           O  
ATOM   1378  OD2 ASP A 173      -3.840   7.077  -1.556  1.00 92.59           O  
ATOM   1379  N   ARG A 174      -1.050   7.981   2.784  1.00 92.79           N  
ATOM   1380  CA  ARG A 174      -1.299   7.925   4.221  1.00 92.79           C  
ATOM   1381  C   ARG A 174      -2.795   7.901   4.517  1.00 92.79           C  
ATOM   1382  CB  ARG A 174      -0.643   9.114   4.927  1.00 92.79           C  
ATOM   1383  O   ARG A 174      -3.234   7.256   5.471  1.00 92.79           O  
ATOM   1384  CG  ARG A 174       0.876   9.082   4.905  1.00 92.79           C  
ATOM   1385  CD  ARG A 174       1.476  10.208   5.735  1.00 92.79           C  
ATOM   1386  NE  ARG A 174       2.920  10.053   5.891  1.00 92.79           N  
ATOM   1387  NH1 ARG A 174       3.052  11.300   7.832  1.00 92.79           N  
ATOM   1388  NH2 ARG A 174       4.944  10.370   6.929  1.00 92.79           N  
ATOM   1389  CZ  ARG A 174       3.635  10.575   6.884  1.00 92.79           C  
ATOM   1390  N   VAL A 175      -3.521   8.483   3.655  1.00 92.55           N  
ATOM   1391  CA  VAL A 175      -4.968   8.543   3.831  1.00 92.55           C  
ATOM   1392  C   VAL A 175      -5.575   7.160   3.605  1.00 92.55           C  
ATOM   1393  CB  VAL A 175      -5.614   9.571   2.874  1.00 92.55           C  
ATOM   1394  O   VAL A 175      -6.390   6.695   4.405  1.00 92.55           O  
ATOM   1395  CG1 VAL A 175      -7.137   9.525   2.981  1.00 92.55           C  
ATOM   1396  CG2 VAL A 175      -5.096  10.976   3.173  1.00 92.55           C  
ATOM   1397  N   LYS A 176      -5.219   6.543   2.595  1.00 91.49           N  
ATOM   1398  CA  LYS A 176      -5.720   5.210   2.274  1.00 91.49           C  
ATOM   1399  C   LYS A 176      -5.277   4.190   3.319  1.00 91.49           C  
ATOM   1400  CB  LYS A 176      -5.245   4.778   0.886  1.00 91.49           C  
ATOM   1401  O   LYS A 176      -6.059   3.327   3.722  1.00 91.49           O  
ATOM   1402  CG  LYS A 176      -6.049   5.378  -0.258  1.00 91.49           C  
ATOM   1403  CD  LYS A 176      -5.673   4.751  -1.595  1.00 91.49           C  
ATOM   1404  CE  LYS A 176      -6.477   5.351  -2.740  1.00 91.49           C  
ATOM   1405  NZ  LYS A 176      -6.160   4.694  -4.044  1.00 91.49           N  
ATOM   1406  N   GLN A 177      -4.046   4.481   3.682  1.00 92.13           N  
ATOM   1407  CA  GLN A 177      -3.564   3.615   4.752  1.00 92.13           C  
ATOM   1408  C   GLN A 177      -4.352   3.839   6.039  1.00 92.13           C  
ATOM   1409  CB  GLN A 177      -2.073   3.850   5.002  1.00 92.13           C  
ATOM   1410  O   GLN A 177      -4.695   2.884   6.739  1.00 92.13           O  
ATOM   1411  CG  GLN A 177      -1.453   2.868   5.987  1.00 92.13           C  
ATOM   1412  CD  GLN A 177      -1.576   1.425   5.535  1.00 92.13           C  
ATOM   1413  NE2 GLN A 177      -1.984   0.550   6.448  1.00 92.13           N  
ATOM   1414  OE1 GLN A 177      -1.309   1.100   4.374  1.00 92.13           O  
ATOM   1415  N   ASN A 178      -4.609   4.959   6.360  1.00 91.58           N  
ATOM   1416  CA  ASN A 178      -5.387   5.317   7.541  1.00 91.58           C  
ATOM   1417  C   ASN A 178      -6.807   4.764   7.466  1.00 91.58           C  
ATOM   1418  CB  ASN A 178      -5.418   6.836   7.723  1.00 91.58           C  
ATOM   1419  O   ASN A 178      -7.356   4.312   8.473  1.00 91.58           O  
ATOM   1420  CG  ASN A 178      -4.109   7.388   8.252  1.00 91.58           C  
ATOM   1421  ND2 ASN A 178      -3.792   8.623   7.881  1.00 91.58           N  
ATOM   1422  OD1 ASN A 178      -3.387   6.710   8.988  1.00 91.58           O  
ATOM   1423  N   LEU A 179      -7.313   4.757   6.303  1.00 90.55           N  
ATOM   1424  CA  LEU A 179      -8.652   4.213   6.104  1.00 90.55           C  
ATOM   1425  C   LEU A 179      -8.668   2.707   6.340  1.00 90.55           C  
ATOM   1426  CB  LEU A 179      -9.153   4.526   4.691  1.00 90.55           C  
ATOM   1427  O   LEU A 179      -9.591   2.183   6.968  1.00 90.55           O  
ATOM   1428  CG  LEU A 179      -9.501   5.987   4.403  1.00 90.55           C  
ATOM   1429  CD1 LEU A 179      -9.905   6.157   2.942  1.00 90.55           C  
ATOM   1430  CD2 LEU A 179     -10.613   6.465   5.330  1.00 90.55           C  
ATOM   1431  N   VAL A 180      -7.742   2.080   5.867  1.00 89.85           N  
ATOM   1432  CA  VAL A 180      -7.622   0.640   6.070  1.00 89.85           C  
ATOM   1433  C   VAL A 180      -7.474   0.339   7.560  1.00 89.85           C  
ATOM   1434  CB  VAL A 180      -6.426   0.054   5.287  1.00 89.85           C  
ATOM   1435  O   VAL A 180      -8.138  -0.557   8.087  1.00 89.85           O  
ATOM   1436  CG1 VAL A 180      -6.217  -1.417   5.640  1.00 89.85           C  
ATOM   1437  CG2 VAL A 180      -6.640   0.221   3.783  1.00 89.85           C  
ATOM   1438  N   ASP A 181      -6.664   1.136   8.252  1.00 88.30           N  
ATOM   1439  CA  ASP A 181      -6.370   0.939   9.668  1.00 88.30           C  
ATOM   1440  C   ASP A 181      -7.604   1.205  10.528  1.00 88.30           C  
ATOM   1441  CB  ASP A 181      -5.218   1.845  10.108  1.00 88.30           C  
ATOM   1442  O   ASP A 181      -7.834   0.513  11.522  1.00 88.30           O  
ATOM   1443  CG  ASP A 181      -3.881   1.434   9.516  1.00 88.30           C  
ATOM   1444  OD1 ASP A 181      -3.739   0.271   9.080  1.00 88.30           O  
ATOM   1445  OD2 ASP A 181      -2.961   2.280   9.488  1.00 88.30           O  
ATOM   1446  N   LYS A 182      -8.384   2.186  10.132  1.00 87.51           N  
ATOM   1447  CA  LYS A 182      -9.537   2.609  10.921  1.00 87.51           C  
ATOM   1448  C   LYS A 182     -10.759   1.749  10.613  1.00 87.51           C  
ATOM   1449  CB  LYS A 182      -9.854   4.082  10.662  1.00 87.51           C  
ATOM   1450  O   LYS A 182     -11.563   1.462  11.502  1.00 87.51           O  
ATOM   1451  CG  LYS A 182      -8.814   5.046  11.217  1.00 87.51           C  
ATOM   1452  CD  LYS A 182      -8.842   5.082  12.740  1.00 87.51           C  
ATOM   1453  CE  LYS A 182      -7.865   6.111  13.293  1.00 87.51           C  
ATOM   1454  NZ  LYS A 182      -7.597   5.894  14.746  1.00 87.51           N  
ATOM   1455  N   LEU A 183     -10.902   1.315   9.397  1.00 85.54           N  
ATOM   1456  CA  LEU A 183     -12.090   0.577   8.983  1.00 85.54           C  
ATOM   1457  C   LEU A 183     -11.915  -0.917   9.229  1.00 85.54           C  
ATOM   1458  CB  LEU A 183     -12.391   0.831   7.504  1.00 85.54           C  
ATOM   1459  O   LEU A 183     -12.896  -1.636   9.437  1.00 85.54           O  
ATOM   1460  CG  LEU A 183     -12.787   2.260   7.127  1.00 85.54           C  
ATOM   1461  CD1 LEU A 183     -12.975   2.377   5.619  1.00 85.54           C  
ATOM   1462  CD2 LEU A 183     -14.056   2.675   7.864  1.00 85.54           C  
ATOM   1463  N   LEU A 184     -10.643  -1.317   9.288  1.00 85.11           N  
ATOM   1464  CA  LEU A 184     -10.365  -2.742   9.426  1.00 85.11           C  
ATOM   1465  C   LEU A 184      -9.279  -2.986  10.469  1.00 85.11           C  
ATOM   1466  CB  LEU A 184      -9.941  -3.339   8.082  1.00 85.11           C  
ATOM   1467  O   LEU A 184      -8.176  -3.423  10.131  1.00 85.11           O  
ATOM   1468  CG  LEU A 184     -10.915  -3.147   6.918  1.00 85.11           C  
ATOM   1469  CD1 LEU A 184     -10.216  -3.422   5.591  1.00 85.11           C  
ATOM   1470  CD2 LEU A 184     -12.133  -4.050   7.085  1.00 85.11           C  
ATOM   1471  N   PRO A 185      -9.485  -2.685  11.654  1.00 78.92           N  
ATOM   1472  CA  PRO A 185      -8.494  -2.785  12.727  1.00 78.92           C  
ATOM   1473  C   PRO A 185      -8.069  -4.225  13.006  1.00 78.92           C  
ATOM   1474  CB  PRO A 185      -9.220  -2.186  13.934  1.00 78.92           C  
ATOM   1475  O   PRO A 185      -6.927  -4.469  13.404  1.00 78.92           O  
ATOM   1476  CG  PRO A 185     -10.667  -2.208  13.560  1.00 78.92           C  
ATOM   1477  CD  PRO A 185     -10.772  -2.202  12.062  1.00 78.92           C  
ATOM   1478  N   ARG A 186      -9.002  -5.125  12.722  1.00 74.01           N  
ATOM   1479  CA  ARG A 186      -8.740  -6.544  12.939  1.00 74.01           C  
ATOM   1480  C   ARG A 186      -7.656  -7.052  11.995  1.00 74.01           C  
ATOM   1481  CB  ARG A 186     -10.020  -7.362  12.756  1.00 74.01           C  
ATOM   1482  O   ARG A 186      -6.952  -8.014  12.309  1.00 74.01           O  
ATOM   1483  CG  ARG A 186     -11.082  -7.088  13.809  1.00 74.01           C  
ATOM   1484  CD  ARG A 186     -11.810  -8.361  14.220  1.00 74.01           C  
ATOM   1485  NE  ARG A 186     -12.638  -8.150  15.404  1.00 74.01           N  
ATOM   1486  NH1 ARG A 186     -14.425  -9.392  14.628  1.00 74.01           N  
ATOM   1487  NH2 ARG A 186     -14.527  -8.390  16.688  1.00 74.01           N  
ATOM   1488  CZ  ARG A 186     -13.861  -8.645  15.571  1.00 74.01           C  
ATOM   1489  N   PHE A 187      -7.443  -6.401  10.910  1.00 70.83           N  
ATOM   1490  CA  PHE A 187      -6.505  -6.774   9.858  1.00 70.83           C  
ATOM   1491  C   PHE A 187      -5.099  -6.288  10.188  1.00 70.83           C  
ATOM   1492  CB  PHE A 187      -6.954  -6.202   8.509  1.00 70.83           C  
ATOM   1493  O   PHE A 187      -4.115  -6.965   9.884  1.00 70.83           O  
ATOM   1494  CG  PHE A 187      -8.148  -6.904   7.920  1.00 70.83           C  
ATOM   1495  CD1 PHE A 187      -8.034  -8.191   7.410  1.00 70.83           C  
ATOM   1496  CD2 PHE A 187      -9.386  -6.274   7.876  1.00 70.83           C  
ATOM   1497  CE1 PHE A 187      -9.138  -8.843   6.865  1.00 70.83           C  
ATOM   1498  CE2 PHE A 187     -10.493  -6.919   7.333  1.00 70.83           C  
ATOM   1499  CZ  PHE A 187     -10.367  -8.203   6.826  1.00 70.83           C  
ATOM   1500  N   CYS A 188      -4.992  -5.223  10.739  1.00 68.14           N  
ATOM   1501  CA  CYS A 188      -3.714  -4.699  11.209  1.00 68.14           C  
ATOM   1502  C   CYS A 188      -3.125  -5.593  12.293  1.00 68.14           C  
ATOM   1503  CB  CYS A 188      -3.881  -3.277  11.743  1.00 68.14           C  
ATOM   1504  O   CYS A 188      -1.929  -5.890  12.278  1.00 68.14           O  
ATOM   1505  SG  CYS A 188      -4.104  -2.036  10.450  1.00 68.14           S  
ATOM   1506  N   LYS A 189      -3.936  -6.074  13.150  1.00 70.68           N  
ATOM   1507  CA  LYS A 189      -3.537  -6.937  14.258  1.00 70.68           C  
ATOM   1508  C   LYS A 189      -3.199  -8.341  13.767  1.00 70.68           C  
ATOM   1509  CB  LYS A 189      -4.642  -7.002  15.313  1.00 70.68           C  
ATOM   1510  O   LYS A 189      -2.237  -8.954  14.235  1.00 70.68           O  
ATOM   1511  CG  LYS A 189      -4.804  -5.721  16.119  1.00 70.68           C  
ATOM   1512  CD  LYS A 189      -5.880  -5.867  17.188  1.00 70.68           C  
ATOM   1513  CE  LYS A 189      -6.103  -4.561  17.939  1.00 70.68           C  
ATOM   1514  NZ  LYS A 189      -7.206  -4.678  18.939  1.00 70.68           N  
ATOM   1515  N   GLN A 190      -3.948  -8.843  12.887  1.00 71.14           N  
ATOM   1516  CA  GLN A 190      -3.754 -10.153  12.274  1.00 71.14           C  
ATOM   1517  C   GLN A 190      -2.472 -10.187  11.446  1.00 71.14           C  
ATOM   1518  CB  GLN A 190      -4.954 -10.521  11.400  1.00 71.14           C  
ATOM   1519  O   GLN A 190      -1.728 -11.169  11.485  1.00 71.14           O  
ATOM   1520  CG  GLN A 190      -4.914 -11.948  10.870  1.00 71.14           C  
ATOM   1521  CD  GLN A 190      -6.202 -12.353  10.177  1.00 71.14           C  
ATOM   1522  NE2 GLN A 190      -6.429 -13.657  10.063  1.00 71.14           N  
ATOM   1523  OE1 GLN A 190      -6.986 -11.500   9.749  1.00 71.14           O  
ATOM   1524  N   GLU A 191      -2.212  -9.183  10.806  1.00 71.26           N  
ATOM   1525  CA  GLU A 191      -1.003  -9.040  10.000  1.00 71.26           C  
ATOM   1526  C   GLU A 191       0.242  -8.963  10.879  1.00 71.26           C  
ATOM   1527  CB  GLU A 191      -1.095  -7.799   9.109  1.00 71.26           C  
ATOM   1528  O   GLU A 191       1.275  -9.550  10.553  1.00 71.26           O  
ATOM   1529  CG  GLU A 191       0.048  -7.671   8.112  1.00 71.26           C  
ATOM   1530  CD  GLU A 191      -0.082  -6.461   7.201  1.00 71.26           C  
ATOM   1531  OE1 GLU A 191       0.841  -6.206   6.395  1.00 71.26           O  
ATOM   1532  OE2 GLU A 191      -1.115  -5.761   7.296  1.00 71.26           O  
ATOM   1533  N   GLU A 192       0.155  -8.243  11.837  1.00 73.56           N  
ATOM   1534  CA  GLU A 192       1.249  -8.148  12.799  1.00 73.56           C  
ATOM   1535  C   GLU A 192       1.552  -9.505  13.428  1.00 73.56           C  
ATOM   1536  CB  GLU A 192       0.920  -7.124  13.889  1.00 73.56           C  
ATOM   1537  O   GLU A 192       2.716  -9.863  13.614  1.00 73.56           O  
ATOM   1538  CG  GLU A 192       2.102  -6.772  14.779  1.00 73.56           C  
ATOM   1539  CD  GLU A 192       1.814  -5.622  15.732  1.00 73.56           C  
ATOM   1540  OE1 GLU A 192       2.737  -5.192  16.460  1.00 73.56           O  
ATOM   1541  OE2 GLU A 192       0.656  -5.150  15.752  1.00 73.56           O  
ATOM   1542  N   THR A 193       0.564 -10.075  13.808  1.00 76.75           N  
ATOM   1543  CA  THR A 193       0.715 -11.409  14.378  1.00 76.75           C  
ATOM   1544  C   THR A 193       1.385 -12.350  13.381  1.00 76.75           C  
ATOM   1545  CB  THR A 193      -0.646 -11.992  14.803  1.00 76.75           C  
ATOM   1546  O   THR A 193       2.250 -13.146  13.755  1.00 76.75           O  
ATOM   1547  CG2 THR A 193      -1.222 -11.232  15.992  1.00 76.75           C  
ATOM   1548  OG1 THR A 193      -1.561 -11.903  13.704  1.00 76.75           O  
ATOM   1549  N   LEU A 194       0.969 -12.356  12.167  1.00 70.81           N  
ATOM   1550  CA  LEU A 194       1.543 -13.189  11.116  1.00 70.81           C  
ATOM   1551  C   LEU A 194       3.003 -12.823  10.868  1.00 70.81           C  
ATOM   1552  CB  LEU A 194       0.742 -13.044   9.819  1.00 70.81           C  
ATOM   1553  O   LEU A 194       3.838 -13.702  10.641  1.00 70.81           O  
ATOM   1554  CG  LEU A 194      -0.654 -13.670   9.811  1.00 70.81           C  
ATOM   1555  CD1 LEU A 194      -1.385 -13.318   8.520  1.00 70.81           C  
ATOM   1556  CD2 LEU A 194      -0.563 -15.182   9.986  1.00 70.81           C  
ATOM   1557  N   ARG A 195       3.252 -11.571  10.897  1.00 73.46           N  
ATOM   1558  CA  ARG A 195       4.626 -11.100  10.747  1.00 73.46           C  
ATOM   1559  C   ARG A 195       5.508 -11.616  11.878  1.00 73.46           C  
ATOM   1560  CB  ARG A 195       4.669  -9.571  10.704  1.00 73.46           C  
ATOM   1561  O   ARG A 195       6.639 -12.048  11.643  1.00 73.46           O  
ATOM   1562  CG  ARG A 195       4.200  -8.978   9.385  1.00 73.46           C  
ATOM   1563  CD  ARG A 195       4.330  -7.461   9.372  1.00 73.46           C  
ATOM   1564  NE  ARG A 195       3.833  -6.889   8.124  1.00 73.46           N  
ATOM   1565  NH1 ARG A 195       4.556  -4.742   8.579  1.00 73.46           N  
ATOM   1566  NH2 ARG A 195       3.463  -5.197   6.616  1.00 73.46           N  
ATOM   1567  CZ  ARG A 195       3.952  -5.610   7.776  1.00 73.46           C  
ATOM   1568  N   LYS A 196       5.111 -11.518  13.006  1.00 76.59           N  
ATOM   1569  CA  LYS A 196       5.833 -11.998  14.181  1.00 76.59           C  
ATOM   1570  C   LYS A 196       6.032 -13.510  14.124  1.00 76.59           C  
ATOM   1571  CB  LYS A 196       5.089 -11.616  15.461  1.00 76.59           C  
ATOM   1572  O   LYS A 196       7.092 -14.016  14.498  1.00 76.59           O  
ATOM   1573  CG  LYS A 196       5.166 -10.135  15.803  1.00 76.59           C  
ATOM   1574  CD  LYS A 196       4.422  -9.820  17.095  1.00 76.59           C  
ATOM   1575  CE  LYS A 196       4.429  -8.328  17.396  1.00 76.59           C  
ATOM   1576  NZ  LYS A 196       3.669  -8.010  18.641  1.00 76.59           N  
ATOM   1577  N   ALA A 197       5.012 -14.107  13.763  1.00 75.06           N  
ATOM   1578  CA  ALA A 197       5.065 -15.561  13.634  1.00 75.06           C  
ATOM   1579  C   ALA A 197       6.095 -15.981  12.590  1.00 75.06           C  
ATOM   1580  CB  ALA A 197       3.689 -16.113  13.271  1.00 75.06           C  
ATOM   1581  O   ALA A 197       6.829 -16.953  12.789  1.00 75.06           O  
ATOM   1582  N   CYS A 198       6.142 -15.318  11.447  1.00 71.13           N  
ATOM   1583  CA  CYS A 198       7.096 -15.578  10.375  1.00 71.13           C  
ATOM   1584  C   CYS A 198       8.519 -15.268  10.825  1.00 71.13           C  
ATOM   1585  CB  CYS A 198       6.751 -14.750   9.138  1.00 71.13           C  
ATOM   1586  O   CYS A 198       9.454 -15.994  10.483  1.00 71.13           O  
ATOM   1587  SG  CYS A 198       5.745 -15.635   7.927  1.00 71.13           S  
ATOM   1588  N   GLU A 199       8.756 -14.203  11.602  1.00 74.47           N  
ATOM   1589  CA  GLU A 199      10.056 -13.837  12.157  1.00 74.47           C  
ATOM   1590  C   GLU A 199      10.543 -14.881  13.157  1.00 74.47           C  
ATOM   1591  CB  GLU A 199       9.988 -12.461  12.825  1.00 74.47           C  
ATOM   1592  O   GLU A 199      11.734 -15.196  13.203  1.00 74.47           O  
ATOM   1593  CG  GLU A 199       9.875 -11.305  11.842  1.00 74.47           C  
ATOM   1594  CD  GLU A 199       9.639  -9.963  12.517  1.00 74.47           C  
ATOM   1595  OE1 GLU A 199       9.446  -8.951  11.806  1.00 74.47           O  
ATOM   1596  OE2 GLU A 199       9.649  -9.924  13.768  1.00 74.47           O  
ATOM   1597  N   GLU A 200       9.641 -15.324  13.927  1.00 76.71           N  
ATOM   1598  CA  GLU A 200       9.960 -16.356  14.909  1.00 76.71           C  
ATOM   1599  C   GLU A 200      10.370 -17.659  14.229  1.00 76.71           C  
ATOM   1600  CB  GLU A 200       8.769 -16.600  15.840  1.00 76.71           C  
ATOM   1601  O   GLU A 200      11.274 -18.353  14.698  1.00 76.71           O  
ATOM   1602  CG  GLU A 200       9.147 -16.695  17.311  1.00 76.71           C  
ATOM   1603  CD  GLU A 200       7.951 -16.605  18.245  1.00 76.71           C  
ATOM   1604  OE1 GLU A 200       8.141 -16.657  19.481  1.00 76.71           O  
ATOM   1605  OE2 GLU A 200       6.814 -16.483  17.736  1.00 76.71           O  
ATOM   1606  N   LYS A 201       9.700 -18.013  13.164  1.00 73.04           N  
ATOM   1607  CA  LYS A 201      10.030 -19.193  12.369  1.00 73.04           C  
ATOM   1608  C   LYS A 201      11.402 -19.051  11.718  1.00 73.04           C  
ATOM   1609  CB  LYS A 201       8.964 -19.434  11.299  1.00 73.04           C  
ATOM   1610  O   LYS A 201      12.149 -20.026  11.613  1.00 73.04           O  
ATOM   1611  CG  LYS A 201       7.641 -19.947  11.848  1.00 73.04           C  
ATOM   1612  CD  LYS A 201       6.651 -20.247  10.730  1.00 73.04           C  
ATOM   1613  CE  LYS A 201       5.321 -20.748  11.278  1.00 73.04           C  
ATOM   1614  NZ  LYS A 201       4.321 -20.968  10.191  1.00 73.04           N  
ATOM   1615  N   LYS A 202      11.784 -17.943  11.233  1.00 70.33           N  
ATOM   1616  CA  LYS A 202      13.080 -17.636  10.636  1.00 70.33           C  
ATOM   1617  C   LYS A 202      14.191 -17.683  11.681  1.00 70.33           C  
ATOM   1618  CB  LYS A 202      13.050 -16.262   9.965  1.00 70.33           C  
ATOM   1619  O   LYS A 202      15.302 -18.133  11.394  1.00 70.33           O  
ATOM   1620  CG  LYS A 202      12.429 -16.265   8.576  1.00 70.33           C  
ATOM   1621  CD  LYS A 202      12.514 -14.892   7.922  1.00 70.33           C  
ATOM   1622  CE  LYS A 202      11.774 -14.858   6.592  1.00 70.33           C  
ATOM   1623  NZ  LYS A 202      11.713 -13.477   6.027  1.00 70.33           N  
ATOM   1624  N   LYS A 203      13.946 -17.193  12.898  1.00 69.78           N  
ATOM   1625  CA  LYS A 203      14.891 -17.240  14.010  1.00 69.78           C  
ATOM   1626  C   LYS A 203      15.168 -18.679  14.436  1.00 69.78           C  
ATOM   1627  CB  LYS A 203      14.363 -16.434  15.198  1.00 69.78           C  
ATOM   1628  O   LYS A 203      16.303 -19.026  14.767  1.00 69.78           O  
ATOM   1629  CG  LYS A 203      15.382 -16.230  16.310  1.00 69.78           C  
ATOM   1630  CD  LYS A 203      14.837 -15.326  17.409  1.00 69.78           C  
ATOM   1631  CE  LYS A 203      15.815 -15.204  18.570  1.00 69.78           C  
ATOM   1632  NZ  LYS A 203      15.187 -14.548  19.756  1.00 69.78           N  
ATOM   1633  N   HIS A 204      14.160 -19.535  14.381  1.00 64.52           N  
ATOM   1634  CA  HIS A 204      14.270 -20.944  14.740  1.00 64.52           C  
ATOM   1635  C   HIS A 204      14.969 -21.739  13.643  1.00 64.52           C  
ATOM   1636  CB  HIS A 204      12.887 -21.536  15.017  1.00 64.52           C  
ATOM   1637  O   HIS A 204      15.679 -22.707  13.928  1.00 64.52           O  
ATOM   1638  CG  HIS A 204      12.925 -22.811  15.798  1.00 64.52           C  
ATOM   1639  CD2 HIS A 204      12.955 -23.035  17.133  1.00 64.52           C  
ATOM   1640  ND1 HIS A 204      12.940 -24.051  15.197  1.00 64.52           N  
ATOM   1641  CE1 HIS A 204      12.976 -24.986  16.132  1.00 64.52           C  
ATOM   1642  NE2 HIS A 204      12.986 -24.395  17.315  1.00 64.52           N  
ATOM   1643  N   GLU A 205      14.988 -21.346  12.338  1.00 58.02           N  
ATOM   1644  CA  GLU A 205      15.654 -21.948  11.187  1.00 58.02           C  
ATOM   1645  C   GLU A 205      17.124 -21.542  11.125  1.00 58.02           C  
ATOM   1646  CB  GLU A 205      14.945 -21.555   9.889  1.00 58.02           C  
ATOM   1647  O   GLU A 205      17.966 -22.311  10.656  1.00 58.02           O  
ATOM   1648  CG  GLU A 205      13.574 -22.194   9.720  1.00 58.02           C  
ATOM   1649  CD  GLU A 205      12.894 -21.818   8.413  1.00 58.02           C  
ATOM   1650  OE1 GLU A 205      11.835 -22.402   8.090  1.00 58.02           O  
ATOM   1651  OE2 GLU A 205      13.426 -20.933   7.706  1.00 58.02           O  
ATOM   1652  N   ILE A 206      17.551 -20.396  11.676  1.00 58.20           N  
ATOM   1653  CA  ILE A 206      18.907 -19.866  11.757  1.00 58.20           C  
ATOM   1654  C   ILE A 206      19.606 -20.421  12.996  1.00 58.20           C  
ATOM   1655  CB  ILE A 206      18.909 -18.321  11.787  1.00 58.20           C  
ATOM   1656  O   ILE A 206      20.807 -20.697  12.968  1.00 58.20           O  
ATOM   1657  CG1 ILE A 206      18.289 -17.761  10.502  1.00 58.20           C  
ATOM   1658  CG2 ILE A 206      20.330 -17.786  11.989  1.00 58.20           C  
ATOM   1659  CD1 ILE A 206      17.956 -16.277  10.571  1.00 58.20           C  
ATOM   1660  N   GLU A 207      18.894 -20.842  14.046  1.00 56.15           N  
ATOM   1661  CA  GLU A 207      19.422 -21.439  15.268  1.00 56.15           C  
ATOM   1662  C   GLU A 207      19.512 -22.958  15.146  1.00 56.15           C  
ATOM   1663  CB  GLU A 207      18.555 -21.059  16.471  1.00 56.15           C  
ATOM   1664  O   GLU A 207      20.286 -23.599  15.860  1.00 56.15           O  
ATOM   1665  CG  GLU A 207      18.642 -19.588  16.852  1.00 56.15           C  
ATOM   1666  CD  GLU A 207      17.817 -19.236  18.079  1.00 56.15           C  
ATOM   1667  OE1 GLU A 207      17.954 -18.105  18.599  1.00 56.15           O  
ATOM   1668  OE2 GLU A 207      17.028 -20.098  18.526  1.00 56.15           O  
ATOM   1669  N   ALA A 208      18.885 -23.551  14.135  1.00 54.50           N  
ATOM   1670  CA  ALA A 208      18.931 -24.988  13.875  1.00 54.50           C  
ATOM   1671  C   ALA A 208      20.071 -25.337  12.922  1.00 54.50           C  
ATOM   1672  CB  ALA A 208      17.599 -25.468  13.306  1.00 54.50           C  
ATOM   1673  O   ALA A 208      20.517 -26.485  12.872  1.00 54.50           O  
ATOM   1674  N   ASP A 209      20.828 -24.345  12.355  1.00 53.59           N  
ATOM   1675  CA  ASP A 209      21.946 -24.577  11.447  1.00 53.59           C  
ATOM   1676  C   ASP A 209      23.278 -24.264  12.124  1.00 53.59           C  
ATOM   1677  CB  ASP A 209      21.790 -23.736  10.178  1.00 53.59           C  
ATOM   1678  O   ASP A 209      24.341 -24.616  11.607  1.00 53.59           O  
ATOM   1679  CG  ASP A 209      20.665 -24.220   9.280  1.00 53.59           C  
ATOM   1680  OD1 ASP A 209      20.673 -25.403   8.876  1.00 53.59           O  
ATOM   1681  OD2 ASP A 209      19.765 -23.410   8.971  1.00 53.59           O  
ATOM   1682  N   ASP A 210      23.376 -24.061  13.489  1.00 54.76           N  
ATOM   1683  CA  ASP A 210      24.615 -23.769  14.205  1.00 54.76           C  
ATOM   1684  C   ASP A 210      24.820 -24.738  15.366  1.00 54.76           C  
ATOM   1685  CB  ASP A 210      24.611 -22.327  14.717  1.00 54.76           C  
ATOM   1686  O   ASP A 210      25.881 -24.748  15.993  1.00 54.76           O  
ATOM   1687  CG  ASP A 210      25.110 -21.330  13.686  1.00 54.76           C  
ATOM   1688  OD1 ASP A 210      26.256 -21.469  13.207  1.00 54.76           O  
ATOM   1689  OD2 ASP A 210      24.351 -20.394  13.352  1.00 54.76           O  
ATOM   1690  N   GLU A 211      24.351 -26.059  15.326  1.00 50.27           N  
ATOM   1691  CA  GLU A 211      24.721 -27.062  16.320  1.00 50.27           C  
ATOM   1692  C   GLU A 211      24.783 -28.455  15.700  1.00 50.27           C  
ATOM   1693  CB  GLU A 211      23.734 -27.050  17.490  1.00 50.27           C  
ATOM   1694  O   GLU A 211      23.777 -28.965  15.204  1.00 50.27           O  
ATOM   1695  CG  GLU A 211      23.725 -25.746  18.274  1.00 50.27           C  
ATOM   1696  CD  GLU A 211      24.883 -25.626  19.252  1.00 50.27           C  
ATOM   1697  OE1 GLU A 211      25.467 -24.524  19.368  1.00 50.27           O  
ATOM   1698  OE2 GLU A 211      25.209 -26.641  19.906  1.00 50.27           O  
ATOM   1699  N   ASP A 212      25.781 -28.686  14.658  1.00 41.69           N  
ATOM   1700  CA  ASP A 212      26.386 -30.014  14.687  1.00 41.69           C  
ATOM   1701  C   ASP A 212      27.529 -30.119  13.680  1.00 41.69           C  
ATOM   1702  CB  ASP A 212      25.335 -31.090  14.404  1.00 41.69           C  
ATOM   1703  O   ASP A 212      27.313 -29.995  12.473  1.00 41.69           O  
ATOM   1704  CG  ASP A 212      24.484 -31.421  15.618  1.00 41.69           C  
ATOM   1705  OD1 ASP A 212      25.045 -31.744  16.687  1.00 41.69           O  
ATOM   1706  OD2 ASP A 212      23.241 -31.361  15.503  1.00 41.69           O  
ATOM   1707  N   ALA A 213      28.778 -29.659  13.942  1.00 38.83           N  
ATOM   1708  CA  ALA A 213      29.966 -30.427  13.580  1.00 38.83           C  
ATOM   1709  C   ALA A 213      30.250 -31.516  14.609  1.00 38.83           C  
ATOM   1710  CB  ALA A 213      31.174 -29.504  13.439  1.00 38.83           C  
ATOM   1711  O   ALA A 213      30.130 -31.286  15.815  1.00 38.83           O  
ATOM   1712  N   PRO A 214      30.858 -32.820  14.247  1.00 41.31           N  
ATOM   1713  CA  PRO A 214      31.926 -33.518  13.529  1.00 41.31           C  
ATOM   1714  C   PRO A 214      31.568 -34.964  13.197  1.00 41.31           C  
ATOM   1715  CB  PRO A 214      33.105 -33.457  14.504  1.00 41.31           C  
ATOM   1716  O   PRO A 214      30.555 -35.479  13.679  1.00 41.31           O  
ATOM   1717  CG  PRO A 214      32.485 -33.563  15.859  1.00 41.31           C  
ATOM   1718  CD  PRO A 214      30.992 -33.526  15.705  1.00 41.31           C  
ATOM   1719  N   SER A 215      31.915 -35.495  11.872  1.00 31.93           N  
ATOM   1720  CA  SER A 215      32.858 -36.569  11.582  1.00 31.93           C  
ATOM   1721  C   SER A 215      32.152 -37.778  10.977  1.00 31.93           C  
ATOM   1722  CB  SER A 215      33.603 -36.986  12.851  1.00 31.93           C  
ATOM   1723  O   SER A 215      31.099 -38.195  11.464  1.00 31.93           O  
ATOM   1724  OG  SER A 215      32.768 -37.763  13.692  1.00 31.93           O  
ATOM   1725  N   SER A 216      32.200 -37.923   9.613  1.00 38.15           N  
ATOM   1726  CA  SER A 216      32.729 -39.062   8.870  1.00 38.15           C  
ATOM   1727  C   SER A 216      32.233 -39.060   7.428  1.00 38.15           C  
ATOM   1728  CB  SER A 216      32.340 -40.375   9.551  1.00 38.15           C  
ATOM   1729  O   SER A 216      31.030 -38.955   7.180  1.00 38.15           O  
ATOM   1730  OG  SER A 216      30.955 -40.392   9.855  1.00 38.15           O  
ATOM   1731  N   SER A 217      33.055 -38.468   6.546  1.00 39.03           N  
ATOM   1732  CA  SER A 217      33.298 -38.758   5.137  1.00 39.03           C  
ATOM   1733  C   SER A 217      33.183 -40.252   4.852  1.00 39.03           C  
ATOM   1734  CB  SER A 217      34.680 -38.256   4.716  1.00 39.03           C  
ATOM   1735  O   SER A 217      33.570 -41.079   5.681  1.00 39.03           O  
ATOM   1736  OG  SER A 217      35.306 -37.557   5.778  1.00 39.03           O  
ATOM   1737  N   PRO A 218      33.100 -40.697   3.465  1.00 44.02           N  
ATOM   1738  CA  PRO A 218      33.007 -40.384   2.037  1.00 44.02           C  
ATOM   1739  C   PRO A 218      32.703 -41.611   1.182  1.00 44.02           C  
ATOM   1740  CB  PRO A 218      34.392 -39.819   1.709  1.00 44.02           C  
ATOM   1741  O   PRO A 218      32.669 -42.733   1.695  1.00 44.02           O  
ATOM   1742  CG  PRO A 218      35.334 -40.591   2.575  1.00 44.02           C  
ATOM   1743  CD  PRO A 218      34.530 -41.467   3.492  1.00 44.02           C  
ATOM   1744  N   SER A 219      31.926 -41.473  -0.058  1.00 30.63           N  
ATOM   1745  CA  SER A 219      32.372 -41.967  -1.356  1.00 30.63           C  
ATOM   1746  C   SER A 219      31.200 -42.137  -2.316  1.00 30.63           C  
ATOM   1747  CB  SER A 219      33.110 -43.297  -1.198  1.00 30.63           C  
ATOM   1748  O   SER A 219      30.145 -42.647  -1.932  1.00 30.63           O  
ATOM   1749  OG  SER A 219      32.368 -44.191  -0.387  1.00 30.63           O  
ATOM   1750  N   PHE A 220      31.126 -41.370  -3.458  1.00 30.28           N  
ATOM   1751  CA  PHE A 220      31.500 -41.722  -4.823  1.00 30.28           C  
ATOM   1752  C   PHE A 220      30.468 -41.205  -5.817  1.00 30.28           C  
ATOM   1753  CB  PHE A 220      31.653 -43.239  -4.966  1.00 30.28           C  
ATOM   1754  O   PHE A 220      29.263 -41.355  -5.604  1.00 30.28           O  
ATOM   1755  CG  PHE A 220      32.965 -43.768  -4.454  1.00 30.28           C  
ATOM   1756  CD1 PHE A 220      34.117 -43.673  -5.226  1.00 30.28           C  
ATOM   1757  CD2 PHE A 220      33.047 -44.361  -3.201  1.00 30.28           C  
ATOM   1758  CE1 PHE A 220      35.334 -44.162  -4.755  1.00 30.28           C  
ATOM   1759  CE2 PHE A 220      34.259 -44.852  -2.724  1.00 30.28           C  
ATOM   1760  CZ  PHE A 220      35.401 -44.752  -3.502  1.00 30.28           C  
ATOM   1761  N   SER A 221      30.853 -40.265  -6.768  1.00 32.83           N  
ATOM   1762  CA  SER A 221      31.420 -40.102  -8.103  1.00 32.83           C  
ATOM   1763  C   SER A 221      30.468 -39.339  -9.019  1.00 32.83           C  
ATOM   1764  CB  SER A 221      31.749 -41.463  -8.716  1.00 32.83           C  
ATOM   1765  O   SER A 221      29.278 -39.654  -9.086  1.00 32.83           O  
ATOM   1766  OG  SER A 221      30.696 -42.384  -8.492  1.00 32.83           O  
ATOM   1767  N   SER A 222      30.910 -38.194  -9.523  1.00 31.45           N  
ATOM   1768  CA  SER A 222      31.526 -37.443 -10.612  1.00 31.45           C  
ATOM   1769  C   SER A 222      30.648 -37.454 -11.858  1.00 31.45           C  
ATOM   1770  CB  SER A 222      32.905 -38.015 -10.945  1.00 31.45           C  
ATOM   1771  O   SER A 222      30.130 -38.501 -12.250  1.00 31.45           O  
ATOM   1772  OG  SER A 222      32.939 -39.413 -10.713  1.00 31.45           O  
ATOM   1773  N   SER A 223      30.159 -36.266 -12.317  1.00 35.66           N  
ATOM   1774  CA  SER A 223      30.523 -35.603 -13.565  1.00 35.66           C  
ATOM   1775  C   SER A 223      29.551 -34.476 -13.896  1.00 35.66           C  
ATOM   1776  CB  SER A 223      30.560 -36.610 -14.715  1.00 35.66           C  
ATOM   1777  O   SER A 223      28.334 -34.653 -13.811  1.00 35.66           O  
ATOM   1778  OG  SER A 223      31.010 -37.875 -14.263  1.00 35.66           O  
ATOM   1779  N   SER A 224      29.951 -33.145 -13.869  1.00 31.16           N  
ATOM   1780  CA  SER A 224      30.399 -32.098 -14.782  1.00 31.16           C  
ATOM   1781  C   SER A 224      29.220 -31.304 -15.334  1.00 31.16           C  
ATOM   1782  CB  SER A 224      31.203 -32.700 -15.935  1.00 31.16           C  
ATOM   1783  O   SER A 224      28.200 -31.882 -15.717  1.00 31.16           O  
ATOM   1784  OG  SER A 224      30.887 -34.071 -16.106  1.00 31.16           O  
ATOM   1785  N   SER A 225      28.984 -29.994 -14.905  1.00 32.59           N  
ATOM   1786  CA  SER A 225      29.012 -28.760 -15.683  1.00 32.59           C  
ATOM   1787  C   SER A 225      27.831 -27.860 -15.334  1.00 32.59           C  
ATOM   1788  CB  SER A 225      29.002 -29.069 -17.181  1.00 32.59           C  
ATOM   1789  O   SER A 225      26.695 -28.327 -15.236  1.00 32.59           O  
ATOM   1790  OG  SER A 225      28.062 -30.087 -17.478  1.00 32.59           O  
ATOM   1791  N   SER A 226      28.015 -26.839 -14.487  1.00 30.87           N  
ATOM   1792  CA  SER A 226      27.888 -25.388 -14.563  1.00 30.87           C  
ATOM   1793  C   SER A 226      26.546 -24.982 -15.164  1.00 30.87           C  
ATOM   1794  CB  SER A 226      29.028 -24.792 -15.390  1.00 30.87           C  
ATOM   1795  O   SER A 226      26.122 -25.537 -16.180  1.00 30.87           O  
ATOM   1796  OG  SER A 226      29.343 -25.629 -16.489  1.00 30.87           O  
ATOM   1797  N   SER A 227      25.530 -24.706 -14.289  1.00 29.26           N  
ATOM   1798  CA  SER A 227      24.659 -23.553 -14.499  1.00 29.26           C  
ATOM   1799  C   SER A 227      23.462 -23.587 -13.555  1.00 29.26           C  
ATOM   1800  CB  SER A 227      24.175 -23.503 -15.948  1.00 29.26           C  
ATOM   1801  O   SER A 227      22.851 -24.639 -13.355  1.00 29.26           O  
ATOM   1802  OG  SER A 227      23.679 -24.767 -16.357  1.00 29.26           O  
ATOM   1803  N   LEU A 228      23.620 -23.016 -12.415  1.00 27.15           N  
ATOM   1804  CA  LEU A 228      22.708 -22.247 -11.575  1.00 27.15           C  
ATOM   1805  C   LEU A 228      21.288 -22.295 -12.130  1.00 27.15           C  
ATOM   1806  CB  LEU A 228      23.177 -20.794 -11.465  1.00 27.15           C  
ATOM   1807  O   LEU A 228      21.050 -21.904 -13.275  1.00 27.15           O  
ATOM   1808  CG  LEU A 228      24.543 -20.569 -10.815  1.00 27.15           C  
ATOM   1809  CD1 LEU A 228      25.045 -19.160 -11.111  1.00 27.15           C  
ATOM   1810  CD2 LEU A 228      24.466 -20.811  -9.312  1.00 27.15           C  
ATOM   1811  N   SER A 229      20.587 -23.414 -12.004  1.00 27.92           N  
ATOM   1812  CA  SER A 229      19.155 -23.428 -12.285  1.00 27.92           C  
ATOM   1813  C   SER A 229      18.341 -23.202 -11.016  1.00 27.92           C  
ATOM   1814  CB  SER A 229      18.749 -24.753 -12.931  1.00 27.92           C  
ATOM   1815  O   SER A 229      18.491 -23.935 -10.036  1.00 27.92           O  
ATOM   1816  OG  SER A 229      19.266 -25.850 -12.197  1.00 27.92           O  
ATOM   1817  N   SER A 230      18.289 -21.955 -10.516  1.00 30.72           N  
ATOM   1818  CA  SER A 230      17.297 -21.190  -9.768  1.00 30.72           C  
ATOM   1819  C   SER A 230      15.882 -21.667 -10.076  1.00 30.72           C  
ATOM   1820  CB  SER A 230      17.421 -19.699 -10.082  1.00 30.72           C  
ATOM   1821  O   SER A 230      15.421 -21.565 -11.215  1.00 30.72           O  
ATOM   1822  OG  SER A 230      18.308 -19.485 -11.166  1.00 30.72           O  
ATOM   1823  N   SER A 231      15.443 -22.897  -9.739  1.00 31.04           N  
ATOM   1824  CA  SER A 231      14.045 -23.278  -9.562  1.00 31.04           C  
ATOM   1825  C   SER A 231      13.322 -22.308  -8.633  1.00 31.04           C  
ATOM   1826  CB  SER A 231      13.943 -24.699  -9.007  1.00 31.04           C  
ATOM   1827  O   SER A 231      13.773 -22.058  -7.514  1.00 31.04           O  
ATOM   1828  OG  SER A 231      14.903 -24.912  -7.986  1.00 31.04           O  
ATOM   1829  N   SER A 232      13.054 -20.997  -9.102  1.00 29.03           N  
ATOM   1830  CA  SER A 232      12.033 -19.957  -9.021  1.00 29.03           C  
ATOM   1831  C   SER A 232      10.768 -20.476  -8.346  1.00 29.03           C  
ATOM   1832  CB  SER A 232      11.696 -19.426 -10.414  1.00 29.03           C  
ATOM   1833  O   SER A 232      10.075 -21.336  -8.892  1.00 29.03           O  
ATOM   1834  OG  SER A 232      11.006 -18.191 -10.328  1.00 29.03           O  
ATOM   1835  N   LEU A 233      10.795 -20.872  -7.067  1.00 26.71           N  
ATOM   1836  CA  LEU A 233       9.661 -21.113  -6.182  1.00 26.71           C  
ATOM   1837  C   LEU A 233       9.042 -19.798  -5.721  1.00 26.71           C  
ATOM   1838  CB  LEU A 233      10.094 -21.941  -4.969  1.00 26.71           C  
ATOM   1839  O   LEU A 233       9.729 -18.953  -5.144  1.00 26.71           O  
ATOM   1840  CG  LEU A 233      10.620 -23.347  -5.261  1.00 26.71           C  
ATOM   1841  CD1 LEU A 233      11.386 -23.886  -4.057  1.00 26.71           C  
ATOM   1842  CD2 LEU A 233       9.474 -24.281  -5.633  1.00 26.71           C  
ATOM   1843  N   SER A 234       8.174 -19.106  -6.552  1.00 28.93           N  
ATOM   1844  CA  SER A 234       7.044 -18.183  -6.526  1.00 28.93           C  
ATOM   1845  C   SER A 234       6.170 -18.415  -5.298  1.00 28.93           C  
ATOM   1846  CB  SER A 234       6.204 -18.328  -7.795  1.00 28.93           C  
ATOM   1847  O   SER A 234       5.611 -19.500  -5.123  1.00 28.93           O  
ATOM   1848  OG  SER A 234       5.037 -17.528  -7.719  1.00 28.93           O  
ATOM   1849  N   SER A 235       6.532 -18.009  -4.057  1.00 27.72           N  
ATOM   1850  CA  SER A 235       5.691 -17.994  -2.864  1.00 27.72           C  
ATOM   1851  C   SER A 235       4.887 -16.702  -2.771  1.00 27.72           C  
ATOM   1852  CB  SER A 235       6.543 -18.166  -1.606  1.00 27.72           C  
ATOM   1853  O   SER A 235       5.458 -15.617  -2.639  1.00 27.72           O  
ATOM   1854  OG  SER A 235       7.476 -19.220  -1.770  1.00 27.72           O  
ATOM   1855  N   SER A 236       3.863 -16.491  -3.588  1.00 30.29           N  
ATOM   1856  CA  SER A 236       2.759 -15.544  -3.479  1.00 30.29           C  
ATOM   1857  C   SER A 236       1.799 -15.940  -2.362  1.00 30.29           C  
ATOM   1858  CB  SER A 236       2.001 -15.449  -4.804  1.00 30.29           C  
ATOM   1859  O   SER A 236       1.391 -17.100  -2.269  1.00 30.29           O  
ATOM   1860  OG  SER A 236       2.834 -14.926  -5.824  1.00 30.29           O  
ATOM   1861  N   LEU A 237       2.078 -15.705  -1.057  1.00 28.59           N  
ATOM   1862  CA  LEU A 237       1.082 -15.715   0.009  1.00 28.59           C  
ATOM   1863  C   LEU A 237      -0.243 -15.139  -0.480  1.00 28.59           C  
ATOM   1864  CB  LEU A 237       1.582 -14.921   1.218  1.00 28.59           C  
ATOM   1865  O   LEU A 237      -0.293 -14.001  -0.951  1.00 28.59           O  
ATOM   1866  CG  LEU A 237       2.672 -15.585   2.062  1.00 28.59           C  
ATOM   1867  CD1 LEU A 237       3.370 -14.549   2.936  1.00 28.59           C  
ATOM   1868  CD2 LEU A 237       2.081 -16.702   2.916  1.00 28.59           C  
ATOM   1869  N   THR A 238      -1.078 -15.927  -1.197  1.00 29.24           N  
ATOM   1870  CA  THR A 238      -2.457 -15.613  -1.556  1.00 29.24           C  
ATOM   1871  C   THR A 238      -3.394 -15.875  -0.380  1.00 29.24           C  
ATOM   1872  CB  THR A 238      -2.917 -16.433  -2.775  1.00 29.24           C  
ATOM   1873  O   THR A 238      -3.326 -16.931   0.252  1.00 29.24           O  
ATOM   1874  CG2 THR A 238      -2.066 -16.120  -4.001  1.00 29.24           C  
ATOM   1875  OG1 THR A 238      -2.806 -17.830  -2.474  1.00 29.24           O  
ATOM   1876  N   VAL A 239      -3.590 -14.960   0.577  1.00 31.75           N  
ATOM   1877  CA  VAL A 239      -4.642 -14.975   1.587  1.00 31.75           C  
ATOM   1878  C   VAL A 239      -6.006 -14.842   0.914  1.00 31.75           C  
ATOM   1879  CB  VAL A 239      -4.448 -13.847   2.625  1.00 31.75           C  
ATOM   1880  O   VAL A 239      -6.225 -13.930   0.113  1.00 31.75           O  
ATOM   1881  CG1 VAL A 239      -5.535 -13.907   3.697  1.00 31.75           C  
ATOM   1882  CG2 VAL A 239      -3.062 -13.940   3.260  1.00 31.75           C  
ATOM   1883  N   SER A 240      -6.630 -15.987   0.520  1.00 28.85           N  
ATOM   1884  CA  SER A 240      -8.015 -16.104   0.076  1.00 28.85           C  
ATOM   1885  C   SER A 240      -8.986 -15.746   1.196  1.00 28.85           C  
ATOM   1886  CB  SER A 240      -8.299 -17.522  -0.422  1.00 28.85           C  
ATOM   1887  O   SER A 240      -8.821 -16.191   2.334  1.00 28.85           O  
ATOM   1888  OG  SER A 240      -7.183 -18.041  -1.125  1.00 28.85           O  
ATOM   1889  N   PHE A 241      -9.544 -14.445   1.163  1.00 36.81           N  
ATOM   1890  CA  PHE A 241     -10.485 -13.996   2.182  1.00 36.81           C  
ATOM   1891  C   PHE A 241     -11.919 -14.092   1.674  1.00 36.81           C  
ATOM   1892  CB  PHE A 241     -10.174 -12.557   2.606  1.00 36.81           C  
ATOM   1893  O   PHE A 241     -12.201 -13.745   0.526  1.00 36.81           O  
ATOM   1894  CG  PHE A 241     -10.091 -12.368   4.096  1.00 36.81           C  
ATOM   1895  CD1 PHE A 241     -11.216 -12.005   4.828  1.00 36.81           C  
ATOM   1896  CD2 PHE A 241      -8.889 -12.552   4.766  1.00 36.81           C  
ATOM   1897  CE1 PHE A 241     -11.143 -11.829   6.208  1.00 36.81           C  
ATOM   1898  CE2 PHE A 241      -8.808 -12.378   6.145  1.00 36.81           C  
ATOM   1899  CZ  PHE A 241      -9.936 -12.016   6.864  1.00 36.81           C  
ATOM   1900  N   SER A 242     -12.703 -15.032   2.238  1.00 30.55           N  
ATOM   1901  CA  SER A 242     -14.156 -15.159   2.180  1.00 30.55           C  
ATOM   1902  C   SER A 242     -14.840 -14.015   2.921  1.00 30.55           C  
ATOM   1903  CB  SER A 242     -14.601 -16.498   2.769  1.00 30.55           C  
ATOM   1904  O   SER A 242     -14.502 -13.722   4.070  1.00 30.55           O  
ATOM   1905  OG  SER A 242     -14.833 -17.447   1.743  1.00 30.55           O  
ATOM   1906  N   SER A 243     -15.035 -12.807   2.244  1.00 36.25           N  
ATOM   1907  CA  SER A 243     -15.752 -11.582   2.582  1.00 36.25           C  
ATOM   1908  C   SER A 243     -17.091 -11.890   3.244  1.00 36.25           C  
ATOM   1909  CB  SER A 243     -15.977 -10.730   1.331  1.00 36.25           C  
ATOM   1910  O   SER A 243     -17.967 -12.503   2.630  1.00 36.25           O  
ATOM   1911  OG  SER A 243     -14.911  -9.813   1.150  1.00 36.25           O  
ATOM   1912  N   SER A 244     -17.093 -12.400   4.500  1.00 34.56           N  
ATOM   1913  CA  SER A 244     -18.371 -12.498   5.198  1.00 34.56           C  
ATOM   1914  C   SER A 244     -18.719 -11.190   5.900  1.00 34.56           C  
ATOM   1915  CB  SER A 244     -18.341 -13.640   6.214  1.00 34.56           C  
ATOM   1916  O   SER A 244     -17.829 -10.467   6.353  1.00 34.56           O  
ATOM   1917  OG  SER A 244     -17.400 -14.628   5.833  1.00 34.56           O  
ATOM   1918  N   SER A 245     -19.628 -10.293   5.353  1.00 37.67           N  
ATOM   1919  CA  SER A 245     -20.684  -9.323   5.624  1.00 37.67           C  
ATOM   1920  C   SER A 245     -20.424  -8.573   6.926  1.00 37.67           C  
ATOM   1921  CB  SER A 245     -22.045 -10.017   5.689  1.00 37.67           C  
ATOM   1922  O   SER A 245     -21.051  -8.857   7.949  1.00 37.67           O  
ATOM   1923  OG  SER A 245     -21.908 -11.352   6.145  1.00 37.67           O  
ATOM   1924  N   SER A 246     -19.241  -7.922   7.087  1.00 45.39           N  
ATOM   1925  CA  SER A 246     -19.073  -7.080   8.266  1.00 45.39           C  
ATOM   1926  C   SER A 246     -19.361  -5.617   7.946  1.00 45.39           C  
ATOM   1927  CB  SER A 246     -17.657  -7.218   8.827  1.00 45.39           C  
ATOM   1928  O   SER A 246     -19.077  -5.150   6.841  1.00 45.39           O  
ATOM   1929  OG  SER A 246     -17.691  -7.601  10.191  1.00 45.39           O  
ATOM   1930  N   ILE A 247     -20.469  -4.982   8.529  1.00 45.18           N  
ATOM   1931  CA  ILE A 247     -20.905  -3.592   8.454  1.00 45.18           C  
ATOM   1932  C   ILE A 247     -19.910  -2.699   9.191  1.00 45.18           C  
ATOM   1933  CB  ILE A 247     -22.323  -3.412   9.039  1.00 45.18           C  
ATOM   1934  O   ILE A 247     -19.523  -2.994  10.324  1.00 45.18           O  
ATOM   1935  CG1 ILE A 247     -23.332  -4.274   8.271  1.00 45.18           C  
ATOM   1936  CG2 ILE A 247     -22.734  -1.936   9.015  1.00 45.18           C  
ATOM   1937  CD1 ILE A 247     -24.691  -4.386   8.947  1.00 45.18           C  
ATOM   1938  N   CYS A 248     -19.100  -1.873   8.424  1.00 42.85           N  
ATOM   1939  CA  CYS A 248     -18.146  -0.917   8.976  1.00 42.85           C  
ATOM   1940  C   CYS A 248     -18.810   0.430   9.233  1.00 42.85           C  
ATOM   1941  CB  CYS A 248     -16.959  -0.739   8.030  1.00 42.85           C  
ATOM   1942  O   CYS A 248     -19.637   0.881   8.438  1.00 42.85           O  
ATOM   1943  SG  CYS A 248     -15.828  -2.147   8.008  1.00 42.85           S  
ATOM   1944  N   SER A 249     -18.673   0.997  10.542  1.00 44.72           N  
ATOM   1945  CA  SER A 249     -19.180   2.306  10.940  1.00 44.72           C  
ATOM   1946  C   SER A 249     -18.057   3.335  11.011  1.00 44.72           C  
ATOM   1947  CB  SER A 249     -19.889   2.219  12.292  1.00 44.72           C  
ATOM   1948  O   SER A 249     -16.977   3.048  11.532  1.00 44.72           O  
ATOM   1949  OG  SER A 249     -19.094   1.518  13.233  1.00 44.72           O  
ATOM   1950  N   VAL A 250     -17.908   4.342  10.113  1.00 48.14           N  
ATOM   1951  CA  VAL A 250     -16.907   5.404  10.117  1.00 48.14           C  
ATOM   1952  C   VAL A 250     -17.540   6.710  10.592  1.00 48.14           C  
ATOM   1953  CB  VAL A 250     -16.277   5.596   8.719  1.00 48.14           C  
ATOM   1954  O   VAL A 250     -18.697   6.997  10.276  1.00 48.14           O  
ATOM   1955  CG1 VAL A 250     -15.474   4.361   8.314  1.00 48.14           C  
ATOM   1956  CG2 VAL A 250     -17.360   5.896   7.683  1.00 48.14           C  
ATOM   1957  N   SER A 251     -16.941   7.391  11.655  1.00 45.93           N  
ATOM   1958  CA  SER A 251     -17.370   8.676  12.199  1.00 45.93           C  
ATOM   1959  C   SER A 251     -16.832   9.835  11.367  1.00 45.93           C  
ATOM   1960  CB  SER A 251     -16.913   8.824  13.650  1.00 45.93           C  
ATOM   1961  O   SER A 251     -15.652   9.855  11.010  1.00 45.93           O  
ATOM   1962  OG  SER A 251     -17.466   7.800  14.459  1.00 45.93           O  
ATOM   1963  N   LEU A 252     -17.656  10.664  10.653  1.00 38.94           N  
ATOM   1964  CA  LEU A 252     -17.257  11.770   9.789  1.00 38.94           C  
ATOM   1965  C   LEU A 252     -17.136  13.065  10.586  1.00 38.94           C  
ATOM   1966  CB  LEU A 252     -18.262  11.950   8.649  1.00 38.94           C  
ATOM   1967  O   LEU A 252     -18.049  13.429  11.330  1.00 38.94           O  
ATOM   1968  CG  LEU A 252     -18.405  10.776   7.679  1.00 38.94           C  
ATOM   1969  CD1 LEU A 252     -19.652  10.949   6.818  1.00 38.94           C  
ATOM   1970  CD2 LEU A 252     -17.161  10.648   6.808  1.00 38.94           C  
ATOM   1971  N   SER A 253     -15.786  13.532  10.966  1.00 44.49           N  
ATOM   1972  CA  SER A 253     -15.676  14.836  11.612  1.00 44.49           C  
ATOM   1973  C   SER A 253     -15.130  15.886  10.650  1.00 44.49           C  
ATOM   1974  CB  SER A 253     -14.778  14.749  12.847  1.00 44.49           C  
ATOM   1975  O   SER A 253     -14.286  15.581   9.805  1.00 44.49           O  
ATOM   1976  OG  SER A 253     -15.150  13.650  13.662  1.00 44.49           O  
ATOM   1977  N   SER A 254     -15.874  16.937  10.148  1.00 31.43           N  
ATOM   1978  CA  SER A 254     -15.544  18.181   9.461  1.00 31.43           C  
ATOM   1979  C   SER A 254     -14.268  18.800  10.020  1.00 31.43           C  
ATOM   1980  CB  SER A 254     -16.697  19.179   9.576  1.00 31.43           C  
ATOM   1981  O   SER A 254     -14.002  18.710  11.220  1.00 31.43           O  
ATOM   1982  OG  SER A 254     -17.639  18.982   8.535  1.00 31.43           O  
TER    1983      SER A 254                                                      
ENDMDL                                                                          
END                                                                             
