# Supplementary material for: Uncoupled evolution of the Polycomb system and deep origin of non-canonical PRC1
Source: Commun Biol. 2023 Nov 10;6:1144. doi: 10.1038/s42003-023-05501-x (PMC10638273; doi:10.1038/s42003-023-05501-x)
Supplement: Supplementary file 8 — Supplementary Data 5 [file 42003_2023_5501_MOESM8_ESM.zip › Supplementary Data 5/PCGF_putative_checks/PCGF_alphafold_remainedputative/BREMOT008734_PCGF_a3129.result/BREMOT008734_PCGF_a3129_unrelaxed_rank_5_model_5.pdb]

MODEL     1                                                                     
ATOM      1  N   PHE A   1       3.773 -13.983 -17.476  1.00 34.45           N  
ATOM      2  CA  PHE A   1       2.680 -13.630 -16.578  1.00 34.45           C  
ATOM      3  C   PHE A   1       1.919 -12.418 -17.102  1.00 34.45           C  
ATOM      4  CB  PHE A   1       3.211 -13.347 -15.169  1.00 34.45           C  
ATOM      5  O   PHE A   1       2.517 -11.378 -17.388  1.00 34.45           O  
ATOM      6  CG  PHE A   1       3.135 -14.530 -14.243  1.00 34.45           C  
ATOM      7  CD1 PHE A   1       2.003 -14.752 -13.467  1.00 34.45           C  
ATOM      8  CD2 PHE A   1       4.195 -15.422 -14.148  1.00 34.45           C  
ATOM      9  CE1 PHE A   1       1.930 -15.847 -12.609  1.00 34.45           C  
ATOM     10  CE2 PHE A   1       4.130 -16.518 -13.293  1.00 34.45           C  
ATOM     11  CZ  PHE A   1       2.997 -16.728 -12.523  1.00 34.45           C  
ATOM     12  N   ASP A   2       1.014 -12.577 -18.084  1.00 30.16           N  
ATOM     13  CA  ASP A   2       0.048 -11.687 -18.719  1.00 30.16           C  
ATOM     14  C   ASP A   2      -0.913 -11.095 -17.690  1.00 30.16           C  
ATOM     15  CB  ASP A   2      -0.735 -12.430 -19.803  1.00 30.16           C  
ATOM     16  O   ASP A   2      -1.669 -11.826 -17.046  1.00 30.16           O  
ATOM     17  CG  ASP A   2      -0.396 -11.960 -21.207  1.00 30.16           C  
ATOM     18  OD1 ASP A   2       0.169 -10.856 -21.361  1.00 30.16           O  
ATOM     19  OD2 ASP A   2      -0.699 -12.699 -22.168  1.00 30.16           O  
ATOM     20  N   LEU A   3      -0.539 -10.120 -16.806  1.00 30.90           N  
ATOM     21  CA  LEU A   3      -1.292  -9.367 -15.809  1.00 30.90           C  
ATOM     22  C   LEU A   3      -2.342  -8.483 -16.474  1.00 30.90           C  
ATOM     23  CB  LEU A   3      -0.350  -8.510 -14.960  1.00 30.90           C  
ATOM     24  O   LEU A   3      -2.006  -7.613 -17.282  1.00 30.90           O  
ATOM     25  CG  LEU A   3      -0.381  -8.759 -13.451  1.00 30.90           C  
ATOM     26  CD1 LEU A   3       0.403 -10.021 -13.107  1.00 30.90           C  
ATOM     27  CD2 LEU A   3       0.176  -7.556 -12.698  1.00 30.90           C  
ATOM     28  N   ARG A   4      -3.388  -9.030 -17.077  1.00 31.51           N  
ATOM     29  CA  ARG A   4      -4.620  -8.439 -17.590  1.00 31.51           C  
ATOM     30  C   ARG A   4      -5.362  -7.683 -16.493  1.00 31.51           C  
ATOM     31  CB  ARG A   4      -5.525  -9.517 -18.189  1.00 31.51           C  
ATOM     32  O   ARG A   4      -5.508  -8.184 -15.376  1.00 31.51           O  
ATOM     33  CG  ARG A   4      -5.183  -9.880 -19.625  1.00 31.51           C  
ATOM     34  CD  ARG A   4      -6.286 -10.703 -20.277  1.00 31.51           C  
ATOM     35  NE  ARG A   4      -5.762 -11.927 -20.877  1.00 31.51           N  
ATOM     36  NH1 ARG A   4      -7.764 -12.555 -21.845  1.00 31.51           N  
ATOM     37  NH2 ARG A   4      -5.899 -13.862 -22.106  1.00 31.51           N  
ATOM     38  CZ  ARG A   4      -6.476 -12.779 -21.608  1.00 31.51           C  
ATOM     39  N   ILE A   5      -5.164  -6.468 -16.198  1.00 34.80           N  
ATOM     40  CA  ILE A   5      -5.958  -5.420 -15.566  1.00 34.80           C  
ATOM     41  C   ILE A   5      -7.440  -5.781 -15.636  1.00 34.80           C  
ATOM     42  CB  ILE A   5      -5.709  -4.046 -16.228  1.00 34.80           C  
ATOM     43  O   ILE A   5      -7.968  -6.053 -16.717  1.00 34.80           O  
ATOM     44  CG1 ILE A   5      -4.229  -3.659 -16.117  1.00 34.80           C  
ATOM     45  CG2 ILE A   5      -6.604  -2.974 -15.599  1.00 34.80           C  
ATOM     46  CD1 ILE A   5      -3.951  -2.188 -16.394  1.00 34.80           C  
ATOM     47  N   MET A   6      -7.959  -6.548 -14.679  1.00 31.77           N  
ATOM     48  CA  MET A   6      -9.378  -6.787 -14.429  1.00 31.77           C  
ATOM     49  C   MET A   6     -10.150  -5.473 -14.376  1.00 31.77           C  
ATOM     50  CB  MET A   6      -9.572  -7.561 -13.124  1.00 31.77           C  
ATOM     51  O   MET A   6      -9.658  -4.480 -13.838  1.00 31.77           O  
ATOM     52  CG  MET A   6      -8.888  -8.918 -13.109  1.00 31.77           C  
ATOM     53  SD  MET A   6      -9.291  -9.891 -11.606  1.00 31.77           S  
ATOM     54  CE  MET A   6     -11.103  -9.901 -11.707  1.00 31.77           C  
ATOM     55  N   GLU A   7     -10.838  -5.048 -15.454  1.00 30.34           N  
ATOM     56  CA  GLU A   7     -11.881  -4.041 -15.627  1.00 30.34           C  
ATOM     57  C   GLU A   7     -12.720  -3.893 -14.361  1.00 30.34           C  
ATOM     58  CB  GLU A   7     -12.779  -4.394 -16.815  1.00 30.34           C  
ATOM     59  O   GLU A   7     -12.999  -4.879 -13.676  1.00 30.34           O  
ATOM     60  CG  GLU A   7     -12.089  -4.269 -18.166  1.00 30.34           C  
ATOM     61  CD  GLU A   7     -13.021  -4.517 -19.341  1.00 30.34           C  
ATOM     62  OE1 GLU A   7     -12.628  -4.238 -20.497  1.00 30.34           O  
ATOM     63  OE2 GLU A   7     -14.153  -4.993 -19.104  1.00 30.34           O  
ATOM     64  N   VAL A   8     -12.709  -2.802 -13.640  1.00 38.55           N  
ATOM     65  CA  VAL A   8     -13.411  -2.225 -12.499  1.00 38.55           C  
ATOM     66  C   VAL A   8     -14.862  -2.701 -12.490  1.00 38.55           C  
ATOM     67  CB  VAL A   8     -13.357  -0.681 -12.520  1.00 38.55           C  
ATOM     68  O   VAL A   8     -15.431  -2.958 -11.426  1.00 38.55           O  
ATOM     69  CG1 VAL A   8     -14.113  -0.097 -11.327  1.00 38.55           C  
ATOM     70  CG2 VAL A   8     -11.907  -0.199 -12.525  1.00 38.55           C  
ATOM     71  N   GLU A   9     -15.367  -3.328 -13.593  1.00 34.62           N  
ATOM     72  CA  GLU A   9     -16.768  -3.719 -13.461  1.00 34.62           C  
ATOM     73  C   GLU A   9     -16.896  -5.182 -13.046  1.00 34.62           C  
ATOM     74  CB  GLU A   9     -17.519  -3.477 -14.773  1.00 34.62           C  
ATOM     75  O   GLU A   9     -17.860  -5.560 -12.377  1.00 34.62           O  
ATOM     76  CG  GLU A   9     -17.964  -2.035 -14.970  1.00 34.62           C  
ATOM     77  CD  GLU A   9     -18.884  -1.849 -16.166  1.00 34.62           C  
ATOM     78  OE1 GLU A   9     -19.536  -0.785 -16.270  1.00 34.62           O  
ATOM     79  OE2 GLU A   9     -18.955  -2.775 -17.004  1.00 34.62           O  
ATOM     80  N   GLN A  10     -15.809  -5.913 -13.127  1.00 31.40           N  
ATOM     81  CA  GLN A  10     -15.913  -7.309 -12.715  1.00 31.40           C  
ATOM     82  C   GLN A  10     -15.519  -7.481 -11.251  1.00 31.40           C  
ATOM     83  CB  GLN A  10     -15.040  -8.198 -13.602  1.00 31.40           C  
ATOM     84  O   GLN A  10     -15.846  -8.495 -10.630  1.00 31.40           O  
ATOM     85  CG  GLN A  10     -15.510  -8.275 -15.048  1.00 31.40           C  
ATOM     86  CD  GLN A  10     -14.713  -9.269 -15.873  1.00 31.40           C  
ATOM     87  NE2 GLN A  10     -15.246  -9.641 -17.031  1.00 31.40           N  
ATOM     88  OE1 GLN A  10     -13.626  -9.697 -15.472  1.00 31.40           O  
ATOM     89  N   VAL A  11     -15.034  -6.458 -10.558  1.00 38.02           N  
ATOM     90  CA  VAL A  11     -14.718  -6.543  -9.136  1.00 38.02           C  
ATOM     91  C   VAL A  11     -15.996  -6.399  -8.312  1.00 38.02           C  
ATOM     92  CB  VAL A  11     -13.690  -5.468  -8.717  1.00 38.02           C  
ATOM     93  O   VAL A  11     -16.165  -7.074  -7.294  1.00 38.02           O  
ATOM     94  CG1 VAL A  11     -13.403  -5.551  -7.219  1.00 38.02           C  
ATOM     95  CG2 VAL A  11     -12.400  -5.623  -9.521  1.00 38.02           C  
ATOM     96  N   SER A  12     -16.968  -5.761  -8.928  1.00 35.93           N  
ATOM     97  CA  SER A  12     -18.224  -5.692  -8.188  1.00 35.93           C  
ATOM     98  C   SER A  12     -19.007  -6.995  -8.304  1.00 35.93           C  
ATOM     99  CB  SER A  12     -19.079  -4.528  -8.691  1.00 35.93           C  
ATOM    100  O   SER A  12     -19.654  -7.424  -7.346  1.00 35.93           O  
ATOM    101  OG  SER A  12     -19.423  -4.709 -10.054  1.00 35.93           O  
ATOM    102  N   ASP A  13     -18.800  -7.789  -9.319  1.00 36.60           N  
ATOM    103  CA  ASP A  13     -19.571  -9.026  -9.404  1.00 36.60           C  
ATOM    104  C   ASP A  13     -18.913 -10.139  -8.591  1.00 36.60           C  
ATOM    105  CB  ASP A  13     -19.729  -9.462 -10.862  1.00 36.60           C  
ATOM    106  O   ASP A  13     -19.601 -11.000  -8.038  1.00 36.60           O  
ATOM    107  CG  ASP A  13     -20.673  -8.569 -11.648  1.00 36.60           C  
ATOM    108  OD1 ASP A  13     -21.545  -7.914 -11.037  1.00 36.60           O  
ATOM    109  OD2 ASP A  13     -20.546  -8.523 -12.891  1.00 36.60           O  
ATOM    110  N   ALA A  14     -17.613 -10.037  -8.375  1.00 35.86           N  
ATOM    111  CA  ALA A  14     -17.004 -11.107  -7.590  1.00 35.86           C  
ATOM    112  C   ALA A  14     -17.160 -10.847  -6.094  1.00 35.86           C  
ATOM    113  CB  ALA A  14     -15.528 -11.258  -7.950  1.00 35.86           C  
ATOM    114  O   ALA A  14     -17.266 -11.786  -5.302  1.00 35.86           O  
ATOM    115  N   LEU A  15     -17.512  -9.676  -5.707  1.00 39.10           N  
ATOM    116  CA  LEU A  15     -17.738  -9.449  -4.284  1.00 39.10           C  
ATOM    117  C   LEU A  15     -19.214  -9.607  -3.936  1.00 39.10           C  
ATOM    118  CB  LEU A  15     -17.253  -8.054  -3.880  1.00 39.10           C  
ATOM    119  O   LEU A  15     -19.559  -9.875  -2.783  1.00 39.10           O  
ATOM    120  CG  LEU A  15     -15.738  -7.842  -3.863  1.00 39.10           C  
ATOM    121  CD1 LEU A  15     -15.411  -6.378  -3.589  1.00 39.10           C  
ATOM    122  CD2 LEU A  15     -15.083  -8.745  -2.823  1.00 39.10           C  
ATOM    123  N   ASN A  16     -20.011  -9.746  -5.004  1.00 39.15           N  
ATOM    124  CA  ASN A  16     -21.407  -9.953  -4.632  1.00 39.15           C  
ATOM    125  C   ASN A  16     -21.779 -11.433  -4.652  1.00 39.15           C  
ATOM    126  CB  ASN A  16     -22.332  -9.161  -5.558  1.00 39.15           C  
ATOM    127  O   ASN A  16     -22.853 -11.814  -4.183  1.00 39.15           O  
ATOM    128  CG  ASN A  16     -22.625  -7.767  -5.038  1.00 39.15           C  
ATOM    129  ND2 ASN A  16     -23.566  -7.082  -5.677  1.00 39.15           N  
ATOM    130  OD1 ASN A  16     -22.011  -7.311  -4.070  1.00 39.15           O  
ATOM    131  N   LYS A  17     -20.927 -12.342  -5.014  1.00 38.33           N  
ATOM    132  CA  LYS A  17     -21.340 -13.742  -4.982  1.00 38.33           C  
ATOM    133  C   LYS A  17     -20.966 -14.396  -3.655  1.00 38.33           C  
ATOM    134  CB  LYS A  17     -20.709 -14.514  -6.142  1.00 38.33           C  
ATOM    135  O   LYS A  17     -21.629 -15.336  -3.212  1.00 38.33           O  
ATOM    136  CG  LYS A  17     -21.131 -14.019  -7.518  1.00 38.33           C  
ATOM    137  CD  LYS A  17     -20.459 -14.815  -8.629  1.00 38.33           C  
ATOM    138  CE  LYS A  17     -20.817 -14.269 -10.005  1.00 38.33           C  
ATOM    139  NZ  LYS A  17     -20.051 -14.952 -11.089  1.00 38.33           N  
ATOM    140  N   ASP A  18     -20.337 -13.627  -2.740  1.00 36.94           N  
ATOM    141  CA  ASP A  18     -20.104 -14.242  -1.437  1.00 36.94           C  
ATOM    142  C   ASP A  18     -21.052 -13.673  -0.384  1.00 36.94           C  
ATOM    143  CB  ASP A  18     -18.651 -14.041  -1.001  1.00 36.94           C  
ATOM    144  O   ASP A  18     -21.139 -14.197   0.728  1.00 36.94           O  
ATOM    145  CG  ASP A  18     -17.700 -15.045  -1.627  1.00 36.94           C  
ATOM    146  OD1 ASP A  18     -18.148 -16.140  -2.033  1.00 36.94           O  
ATOM    147  OD2 ASP A  18     -16.490 -14.741  -1.714  1.00 36.94           O  
ATOM    148  N   ALA A  19     -22.025 -12.855  -0.868  1.00 32.13           N  
ATOM    149  CA  ALA A  19     -22.937 -12.309   0.134  1.00 32.13           C  
ATOM    150  C   ALA A  19     -24.304 -12.984   0.057  1.00 32.13           C  
ATOM    151  CB  ALA A  19     -23.082 -10.800  -0.043  1.00 32.13           C  
ATOM    152  O   ALA A  19     -25.142 -12.807   0.944  1.00 32.13           O  
ATOM    153  N   THR A  20     -24.451 -14.074  -0.807  1.00 31.86           N  
ATOM    154  CA  THR A  20     -25.781 -14.661  -0.690  1.00 31.86           C  
ATOM    155  C   THR A  20     -25.732 -15.956   0.116  1.00 31.86           C  
ATOM    156  CB  THR A  20     -26.392 -14.939  -2.076  1.00 31.86           C  
ATOM    157  O   THR A  20     -26.773 -16.498   0.494  1.00 31.86           O  
ATOM    158  CG2 THR A  20     -27.621 -14.069  -2.320  1.00 31.86           C  
ATOM    159  OG1 THR A  20     -25.415 -14.660  -3.087  1.00 31.86           O  
ATOM    160  N   VAL A  21     -24.737 -16.162   1.084  1.00 31.22           N  
ATOM    161  CA  VAL A  21     -24.984 -17.343   1.904  1.00 31.22           C  
ATOM    162  C   VAL A  21     -24.940 -16.965   3.383  1.00 31.22           C  
ATOM    163  CB  VAL A  21     -23.960 -18.462   1.610  1.00 31.22           C  
ATOM    164  O   VAL A  21     -25.526 -17.650   4.224  1.00 31.22           O  
ATOM    165  CG1 VAL A  21     -24.178 -19.653   2.542  1.00 31.22           C  
ATOM    166  CG2 VAL A  21     -24.053 -18.899   0.149  1.00 31.22           C  
ATOM    167  N   GLU A  22     -25.513 -15.767   3.828  1.00 27.03           N  
ATOM    168  CA  GLU A  22     -25.691 -15.786   5.277  1.00 27.03           C  
ATOM    169  C   GLU A  22     -26.760 -14.790   5.715  1.00 27.03           C  
ATOM    170  CB  GLU A  22     -24.368 -15.484   5.985  1.00 27.03           C  
ATOM    171  O   GLU A  22     -26.869 -14.469   6.901  1.00 27.03           O  
ATOM    172  CG  GLU A  22     -23.360 -16.622   5.920  1.00 27.03           C  
ATOM    173  CD  GLU A  22     -22.401 -16.644   7.099  1.00 27.03           C  
ATOM    174  OE1 GLU A  22     -21.878 -17.730   7.436  1.00 27.03           O  
ATOM    175  OE2 GLU A  22     -22.172 -15.566   7.691  1.00 27.03           O  
ATOM    176  N   ALA A  23     -27.865 -14.594   4.970  1.00 27.38           N  
ATOM    177  CA  ALA A  23     -28.934 -13.782   5.546  1.00 27.38           C  
ATOM    178  C   ALA A  23     -30.087 -14.656   6.029  1.00 27.38           C  
ATOM    179  CB  ALA A  23     -29.435 -12.762   4.527  1.00 27.38           C  
ATOM    180  O   ALA A  23     -30.832 -15.215   5.221  1.00 27.38           O  
ATOM    181  N   GLN A  24     -29.805 -15.848   6.664  1.00 33.78           N  
ATOM    182  CA  GLN A  24     -30.950 -16.410   7.372  1.00 33.78           C  
ATOM    183  C   GLN A  24     -30.620 -16.658   8.842  1.00 33.78           C  
ATOM    184  CB  GLN A  24     -31.405 -17.711   6.710  1.00 33.78           C  
ATOM    185  O   GLN A  24     -29.613 -17.295   9.159  1.00 33.78           O  
ATOM    186  CG  GLN A  24     -32.348 -17.505   5.533  1.00 33.78           C  
ATOM    187  CD  GLN A  24     -32.681 -18.798   4.813  1.00 33.78           C  
ATOM    188  NE2 GLN A  24     -33.966 -19.022   4.559  1.00 33.78           N  
ATOM    189  OE1 GLN A  24     -31.791 -19.590   4.488  1.00 33.78           O  
ATOM    190  N   GLN A  25     -30.277 -15.653   9.649  1.00 32.83           N  
ATOM    191  CA  GLN A  25     -30.638 -15.941  11.033  1.00 32.83           C  
ATOM    192  C   GLN A  25     -30.565 -14.683  11.893  1.00 32.83           C  
ATOM    193  CB  GLN A  25     -29.728 -17.026  11.611  1.00 32.83           C  
ATOM    194  O   GLN A  25     -29.489 -14.110  12.074  1.00 32.83           O  
ATOM    195  CG  GLN A  25     -30.362 -17.820  12.745  1.00 32.83           C  
ATOM    196  CD  GLN A  25     -30.202 -19.319  12.572  1.00 32.83           C  
ATOM    197  NE2 GLN A  25     -30.799 -20.087  13.477  1.00 32.83           N  
ATOM    198  OE1 GLN A  25     -29.548 -19.783  11.633  1.00 32.83           O  
ATOM    199  N   GLN A  26     -31.494 -13.675  11.768  1.00 33.14           N  
ATOM    200  CA  GLN A  26     -31.688 -12.730  12.863  1.00 33.14           C  
ATOM    201  C   GLN A  26     -33.163 -12.618  13.237  1.00 33.14           C  
ATOM    202  CB  GLN A  26     -31.136 -11.354  12.490  1.00 33.14           C  
ATOM    203  O   GLN A  26     -34.007 -12.342  12.382  1.00 33.14           O  
ATOM    204  CG  GLN A  26     -29.616 -11.301  12.414  1.00 33.14           C  
ATOM    205  CD  GLN A  26     -29.097  -9.947  11.970  1.00 33.14           C  
ATOM    206  NE2 GLN A  26     -27.800  -9.719  12.153  1.00 33.14           N  
ATOM    207  OE1 GLN A  26     -29.854  -9.112  11.465  1.00 33.14           O  
ATOM    208  N   ASN A  27     -33.707 -13.509  14.042  1.00 26.23           N  
ATOM    209  CA  ASN A  27     -34.900 -13.244  14.839  1.00 26.23           C  
ATOM    210  C   ASN A  27     -34.636 -13.447  16.328  1.00 26.23           C  
ATOM    211  CB  ASN A  27     -36.060 -14.130  14.380  1.00 26.23           C  
ATOM    212  O   ASN A  27     -34.076 -14.468  16.730  1.00 26.23           O  
ATOM    213  CG  ASN A  27     -37.348 -13.353  14.188  1.00 26.23           C  
ATOM    214  ND2 ASN A  27     -38.398 -14.043  13.759  1.00 26.23           N  
ATOM    215  OD1 ASN A  27     -37.397 -12.143  14.422  1.00 26.23           O  
ATOM    216  N   SER A  28     -34.623 -12.385  17.117  1.00 32.34           N  
ATOM    217  CA  SER A  28     -35.457 -12.065  18.272  1.00 32.34           C  
ATOM    218  C   SER A  28     -34.606 -11.744  19.496  1.00 32.34           C  
ATOM    219  CB  SER A  28     -36.402 -13.225  18.587  1.00 32.34           C  
ATOM    220  O   SER A  28     -33.637 -12.449  19.787  1.00 32.34           O  
ATOM    221  OG  SER A  28     -35.702 -14.458  18.593  1.00 32.34           O  
ATOM    222  N   LYS A  29     -34.593 -10.459  19.903  1.00 31.81           N  
ATOM    223  CA  LYS A  29     -35.057 -10.091  21.237  1.00 31.81           C  
ATOM    224  C   LYS A  29     -34.587  -8.689  21.615  1.00 31.81           C  
ATOM    225  CB  LYS A  29     -34.571 -11.104  22.274  1.00 31.81           C  
ATOM    226  O   LYS A  29     -33.399  -8.379  21.513  1.00 31.81           O  
ATOM    227  CG  LYS A  29     -35.561 -11.358  23.402  1.00 31.81           C  
ATOM    228  CD  LYS A  29     -35.046 -12.417  24.369  1.00 31.81           C  
ATOM    229  CE  LYS A  29     -36.040 -12.681  25.492  1.00 31.81           C  
ATOM    230  NZ  LYS A  29     -35.638 -13.854  26.323  1.00 31.81           N  
ATOM    231  N   GLU A  30     -35.443  -7.691  21.459  1.00 28.97           N  
ATOM    232  CA  GLU A  30     -36.142  -6.588  22.111  1.00 28.97           C  
ATOM    233  C   GLU A  30     -36.071  -6.710  23.630  1.00 28.97           C  
ATOM    234  CB  GLU A  30     -37.602  -6.533  21.655  1.00 28.97           C  
ATOM    235  O   GLU A  30     -36.406  -7.756  24.190  1.00 28.97           O  
ATOM    236  CG  GLU A  30     -37.780  -6.071  20.216  1.00 28.97           C  
ATOM    237  CD  GLU A  30     -39.237  -5.990  19.787  1.00 28.97           C  
ATOM    238  OE1 GLU A  30     -39.515  -5.497  18.670  1.00 28.97           O  
ATOM    239  OE2 GLU A  30     -40.108  -6.421  20.576  1.00 28.97           O  
ATOM    240  N   LYS A  31     -35.294  -5.839  24.281  1.00 33.33           N  
ATOM    241  CA  LYS A  31     -35.719  -5.309  25.573  1.00 33.33           C  
ATOM    242  C   LYS A  31     -34.995  -4.006  25.898  1.00 33.33           C  
ATOM    243  CB  LYS A  31     -35.475  -6.335  26.681  1.00 33.33           C  
ATOM    244  O   LYS A  31     -33.769  -3.927  25.789  1.00 33.33           O  
ATOM    245  CG  LYS A  31     -36.505  -6.294  27.800  1.00 33.33           C  
ATOM    246  CD  LYS A  31     -36.243  -7.375  28.841  1.00 33.33           C  
ATOM    247  CE  LYS A  31     -37.227  -7.288  30.000  1.00 33.33           C  
ATOM    248  NZ  LYS A  31     -36.949  -8.320  31.042  1.00 33.33           N  
ATOM    249  N   GLU A  32     -35.666  -2.892  25.764  1.00 28.05           N  
ATOM    250  CA  GLU A  32     -36.089  -1.668  26.438  1.00 28.05           C  
ATOM    251  C   GLU A  32     -35.547  -1.607  27.863  1.00 28.05           C  
ATOM    252  CB  GLU A  32     -37.616  -1.561  26.450  1.00 28.05           C  
ATOM    253  O   GLU A  32     -35.743  -2.538  28.647  1.00 28.05           O  
ATOM    254  CG  GLU A  32     -38.229  -1.363  25.071  1.00 28.05           C  
ATOM    255  CD  GLU A  32     -39.617  -0.744  25.115  1.00 28.05           C  
ATOM    256  OE1 GLU A  32     -40.099  -0.258  24.067  1.00 28.05           O  
ATOM    257  OE2 GLU A  32     -40.227  -0.743  26.208  1.00 28.05           O  
ATOM    258  N   ALA A  33     -34.544  -0.735  28.079  1.00 33.31           N  
ATOM    259  CA  ALA A  33     -34.461  -0.070  29.377  1.00 33.31           C  
ATOM    260  C   ALA A  33     -33.962   1.365  29.228  1.00 33.31           C  
ATOM    261  CB  ALA A  33     -33.548  -0.852  30.319  1.00 33.31           C  
ATOM    262  O   ALA A  33     -32.980   1.617  28.526  1.00 33.31           O  
ATOM    263  N   GLU A  34     -34.810   2.337  29.168  1.00 28.82           N  
ATOM    264  CA  GLU A  34     -35.145   3.592  29.834  1.00 28.82           C  
ATOM    265  C   GLU A  34     -34.352   3.759  31.127  1.00 28.82           C  
ATOM    266  CB  GLU A  34     -36.646   3.662  30.125  1.00 28.82           C  
ATOM    267  O   GLU A  34     -34.251   2.824  31.925  1.00 28.82           O  
ATOM    268  CG  GLU A  34     -37.495   3.991  28.905  1.00 28.82           C  
ATOM    269  CD  GLU A  34     -38.898   4.457  29.258  1.00 28.82           C  
ATOM    270  OE1 GLU A  34     -39.627   4.925  28.355  1.00 28.82           O  
ATOM    271  OE2 GLU A  34     -39.271   4.354  30.448  1.00 28.82           O  
ATOM    272  N   ASP A  35     -33.551   4.876  31.231  1.00 35.89           N  
ATOM    273  CA  ASP A  35     -33.583   5.869  32.301  1.00 35.89           C  
ATOM    274  C   ASP A  35     -32.345   6.762  32.259  1.00 35.89           C  
ATOM    275  CB  ASP A  35     -33.691   5.184  33.665  1.00 35.89           C  
ATOM    276  O   ASP A  35     -31.224   6.272  32.109  1.00 35.89           O  
ATOM    277  CG  ASP A  35     -35.121   4.840  34.045  1.00 35.89           C  
ATOM    278  OD1 ASP A  35     -36.060   5.489  33.535  1.00 35.89           O  
ATOM    279  OD2 ASP A  35     -35.310   3.915  34.863  1.00 35.89           O  
ATOM    280  N   ASP A  36     -32.486   8.114  32.078  1.00 36.37           N  
ATOM    281  CA  ASP A  36     -32.591   9.392  32.775  1.00 36.37           C  
ATOM    282  C   ASP A  36     -31.210   9.950  33.110  1.00 36.37           C  
ATOM    283  CB  ASP A  36     -33.421   9.240  34.052  1.00 36.37           C  
ATOM    284  O   ASP A  36     -30.355   9.233  33.634  1.00 36.37           O  
ATOM    285  CG  ASP A  36     -33.860  10.571  34.635  1.00 36.37           C  
ATOM    286  OD1 ASP A  36     -34.096  11.527  33.865  1.00 36.37           O  
ATOM    287  OD2 ASP A  36     -33.968  10.667  35.877  1.00 36.37           O  
ATOM    288  N   ASP A  37     -30.883  11.117  32.582  1.00 33.19           N  
ATOM    289  CA  ASP A  37     -30.675  12.538  32.845  1.00 33.19           C  
ATOM    290  C   ASP A  37     -29.789  12.746  34.071  1.00 33.19           C  
ATOM    291  CB  ASP A  37     -32.015  13.251  33.037  1.00 33.19           C  
ATOM    292  O   ASP A  37     -30.016  12.134  35.118  1.00 33.19           O  
ATOM    293  CG  ASP A  37     -32.002  14.683  32.532  1.00 33.19           C  
ATOM    294  OD1 ASP A  37     -31.806  15.614  33.342  1.00 33.19           O  
ATOM    295  OD2 ASP A  37     -32.194  14.883  31.313  1.00 33.19           O  
ATOM    296  N   SER A  38     -28.649  13.362  33.817  1.00 36.83           N  
ATOM    297  CA  SER A  38     -28.200  14.517  34.587  1.00 36.83           C  
ATOM    298  C   SER A  38     -26.759  14.882  34.248  1.00 36.83           C  
ATOM    299  CB  SER A  38     -28.327  14.244  36.086  1.00 36.83           C  
ATOM    300  O   SER A  38     -25.899  14.005  34.144  1.00 36.83           O  
ATOM    301  OG  SER A  38     -29.681  14.032  36.447  1.00 36.83           O  
ATOM    302  N   LYS A  39     -26.574  15.968  33.548  1.00 30.14           N  
ATOM    303  CA  LYS A  39     -25.988  17.300  33.663  1.00 30.14           C  
ATOM    304  C   LYS A  39     -24.837  17.310  34.664  1.00 30.14           C  
ATOM    305  CB  LYS A  39     -27.051  18.320  34.075  1.00 30.14           C  
ATOM    306  O   LYS A  39     -24.957  16.763  35.762  1.00 30.14           O  
ATOM    307  CG  LYS A  39     -27.138  19.529  33.155  1.00 30.14           C  
ATOM    308  CD  LYS A  39     -28.296  20.441  33.539  1.00 30.14           C  
ATOM    309  CE  LYS A  39     -28.449  21.596  32.558  1.00 30.14           C  
ATOM    310  NZ  LYS A  39     -29.736  22.326  32.758  1.00 30.14           N  
ATOM    311  N   LYS A  40     -23.673  17.826  34.238  1.00 34.20           N  
ATOM    312  CA  LYS A  40     -22.935  18.988  34.727  1.00 34.20           C  
ATOM    313  C   LYS A  40     -21.434  18.817  34.512  1.00 34.20           C  
ATOM    314  CB  LYS A  40     -23.228  19.225  36.210  1.00 34.20           C  
ATOM    315  O   LYS A  40     -20.881  17.748  34.780  1.00 34.20           O  
ATOM    316  CG  LYS A  40     -23.957  20.530  36.496  1.00 34.20           C  
ATOM    317  CD  LYS A  40     -24.215  20.711  37.986  1.00 34.20           C  
ATOM    318  CE  LYS A  40     -24.993  21.989  38.268  1.00 34.20           C  
ATOM    319  NZ  LYS A  40     -25.009  22.318  39.725  1.00 34.20           N  
ATOM    320  N   GLY A  41     -20.845  19.687  33.635  1.00 29.03           N  
ATOM    321  CA  GLY A  41     -19.974  20.852  33.652  1.00 29.03           C  
ATOM    322  C   GLY A  41     -18.520  20.506  33.916  1.00 29.03           C  
ATOM    323  O   GLY A  41     -18.220  19.686  34.786  1.00 29.03           O  
ATOM    324  N   ALA A  42     -17.802  20.633  32.854  1.00 26.22           N  
ATOM    325  CA  ALA A  42     -16.567  21.170  32.289  1.00 26.22           C  
ATOM    326  C   ALA A  42     -16.012  22.297  33.155  1.00 26.22           C  
ATOM    327  CB  ALA A  42     -16.806  21.666  30.865  1.00 26.22           C  
ATOM    328  O   ALA A  42     -16.746  23.207  33.547  1.00 26.22           O  
ATOM    329  N   SER A  43     -15.053  22.024  33.991  1.00 36.13           N  
ATOM    330  CA  SER A  43     -14.029  23.039  34.217  1.00 36.13           C  
ATOM    331  C   SER A  43     -12.665  22.402  34.462  1.00 36.13           C  
ATOM    332  CB  SER A  43     -14.406  23.927  35.404  1.00 36.13           C  
ATOM    333  O   SER A  43     -12.568  21.362  35.117  1.00 36.13           O  
ATOM    334  OG  SER A  43     -14.378  23.189  36.613  1.00 36.13           O  
ATOM    335  N   ASP A  44     -11.776  22.536  33.456  1.00 32.69           N  
ATOM    336  CA  ASP A  44     -10.401  22.800  33.044  1.00 32.69           C  
ATOM    337  C   ASP A  44      -9.651  23.596  34.109  1.00 32.69           C  
ATOM    338  CB  ASP A  44     -10.376  23.552  31.711  1.00 32.69           C  
ATOM    339  O   ASP A  44     -10.101  24.666  34.524  1.00 32.69           O  
ATOM    340  CG  ASP A  44     -10.814  22.694  30.537  1.00 32.69           C  
ATOM    341  OD1 ASP A  44     -10.587  21.465  30.562  1.00 32.69           O  
ATOM    342  OD2 ASP A  44     -11.389  23.252  29.578  1.00 32.69           O  
ATOM    343  N   ASN A  45      -8.933  22.939  34.933  1.00 39.62           N  
ATOM    344  CA  ASN A  45      -7.810  23.626  35.562  1.00 39.62           C  
ATOM    345  C   ASN A  45      -6.525  22.810  35.459  1.00 39.62           C  
ATOM    346  CB  ASN A  45      -8.124  23.938  37.027  1.00 39.62           C  
ATOM    347  O   ASN A  45      -6.507  21.627  35.803  1.00 39.62           O  
ATOM    348  CG  ASN A  45      -7.542  25.263  37.480  1.00 39.62           C  
ATOM    349  ND2 ASN A  45      -7.550  25.499  38.786  1.00 39.62           N  
ATOM    350  OD1 ASN A  45      -7.088  26.067  36.662  1.00 39.62           O  
ATOM    351  N   ASP A  46      -5.685  23.089  34.444  1.00 32.76           N  
ATOM    352  CA  ASP A  46      -4.260  23.091  34.128  1.00 32.76           C  
ATOM    353  C   ASP A  46      -3.457  23.796  35.219  1.00 32.76           C  
ATOM    354  CB  ASP A  46      -4.011  23.761  32.775  1.00 32.76           C  
ATOM    355  O   ASP A  46      -3.706  24.964  35.524  1.00 32.76           O  
ATOM    356  CG  ASP A  46      -4.507  22.932  31.603  1.00 32.76           C  
ATOM    357  OD1 ASP A  46      -4.408  21.687  31.651  1.00 32.76           O  
ATOM    358  OD2 ASP A  46      -4.998  23.530  30.621  1.00 32.76           O  
ATOM    359  N   THR A  47      -2.929  23.095  36.176  1.00 44.53           N  
ATOM    360  CA  THR A  47      -1.786  23.523  36.975  1.00 44.53           C  
ATOM    361  C   THR A  47      -0.670  22.484  36.922  1.00 44.53           C  
ATOM    362  CB  THR A  47      -2.190  23.773  38.439  1.00 44.53           C  
ATOM    363  O   THR A  47      -0.917  21.289  37.103  1.00 44.53           O  
ATOM    364  CG2 THR A  47      -1.023  24.337  39.243  1.00 44.53           C  
ATOM    365  OG1 THR A  47      -3.277  24.706  38.476  1.00 44.53           O  
ATOM    366  N   GLU A  48       0.363  22.705  36.129  1.00 29.97           N  
ATOM    367  CA  GLU A  48       1.818  22.613  36.065  1.00 29.97           C  
ATOM    368  C   GLU A  48       2.443  22.778  37.447  1.00 29.97           C  
ATOM    369  CB  GLU A  48       2.382  23.662  35.104  1.00 29.97           C  
ATOM    370  O   GLU A  48       2.093  23.701  38.186  1.00 29.97           O  
ATOM    371  CG  GLU A  48       2.032  23.410  33.644  1.00 29.97           C  
ATOM    372  CD  GLU A  48       2.908  24.187  32.674  1.00 29.97           C  
ATOM    373  OE1 GLU A  48       3.005  23.788  31.491  1.00 29.97           O  
ATOM    374  OE2 GLU A  48       3.502  25.202  33.101  1.00 29.97           O  
ATOM    375  N   MET A  49       3.104  21.784  37.959  1.00 33.88           N  
ATOM    376  CA  MET A  49       4.276  21.929  38.819  1.00 33.88           C  
ATOM    377  C   MET A  49       4.991  20.593  38.992  1.00 33.88           C  
ATOM    378  CB  MET A  49       3.875  22.488  40.185  1.00 33.88           C  
ATOM    379  O   MET A  49       4.348  19.559  39.180  1.00 33.88           O  
ATOM    380  CG  MET A  49       3.271  23.882  40.123  1.00 33.88           C  
ATOM    381  SD  MET A  49       4.535  25.204  40.268  1.00 33.88           S  
ATOM    382  CE  MET A  49       5.145  24.880  41.946  1.00 33.88           C  
ATOM    383  N   SER A  50       6.184  20.425  38.404  1.00 26.52           N  
ATOM    384  CA  SER A  50       7.609  20.153  38.553  1.00 26.52           C  
ATOM    385  C   SER A  50       7.899  19.418  39.858  1.00 26.52           C  
ATOM    386  CB  SER A  50       8.412  21.454  38.503  1.00 26.52           C  
ATOM    387  O   SER A  50       7.285  19.706  40.888  1.00 26.52           O  
ATOM    388  OG  SER A  50       7.741  22.486  39.206  1.00 26.52           O  
ATOM    389  N   GLU A  51       8.701  18.305  39.735  1.00 25.11           N  
ATOM    390  CA  GLU A  51       9.973  17.669  40.065  1.00 25.11           C  
ATOM    391  C   GLU A  51      10.062  17.352  41.555  1.00 25.11           C  
ATOM    392  CB  GLU A  51      11.145  18.561  39.646  1.00 25.11           C  
ATOM    393  O   GLU A  51       9.722  18.189  42.394  1.00 25.11           O  
ATOM    394  CG  GLU A  51      11.540  18.411  38.184  1.00 25.11           C  
ATOM    395  CD  GLU A  51      12.722  19.281  37.789  1.00 25.11           C  
ATOM    396  OE1 GLU A  51      13.258  19.107  36.671  1.00 25.11           O  
ATOM    397  OE2 GLU A  51      13.117  20.144  38.605  1.00 25.11           O  
ATOM    398  N   SER A  52      10.374  16.087  41.844  1.00 29.88           N  
ATOM    399  CA  SER A  52      11.496  15.548  42.606  1.00 29.88           C  
ATOM    400  C   SER A  52      11.099  14.278  43.350  1.00 29.88           C  
ATOM    401  CB  SER A  52      12.020  16.588  43.597  1.00 29.88           C  
ATOM    402  O   SER A  52      10.000  14.193  43.901  1.00 29.88           O  
ATOM    403  OG  SER A  52      11.940  17.892  43.048  1.00 29.88           O  
ATOM    404  N   GLU A  53      11.683  13.181  42.939  1.00 26.82           N  
ATOM    405  CA  GLU A  53      12.500  12.057  43.386  1.00 26.82           C  
ATOM    406  C   GLU A  53      12.436  11.896  44.902  1.00 26.82           C  
ATOM    407  CB  GLU A  53      13.953  12.236  42.937  1.00 26.82           C  
ATOM    408  O   GLU A  53      12.640  12.860  45.643  1.00 26.82           O  
ATOM    409  CG  GLU A  53      14.144  12.158  41.429  1.00 26.82           C  
ATOM    410  CD  GLU A  53      15.605  12.181  41.008  1.00 26.82           C  
ATOM    411  OE1 GLU A  53      15.914  11.770  39.866  1.00 26.82           O  
ATOM    412  OE2 GLU A  53      16.447  12.612  41.827  1.00 26.82           O  
ATOM    413  N   LYS A  54      11.806  10.833  45.354  1.00 34.03           N  
ATOM    414  CA  LYS A  54      12.287  10.083  46.511  1.00 34.03           C  
ATOM    415  C   LYS A  54      11.746   8.656  46.504  1.00 34.03           C  
ATOM    416  CB  LYS A  54      11.894  10.787  47.810  1.00 34.03           C  
ATOM    417  O   LYS A  54      10.556   8.439  46.263  1.00 34.03           O  
ATOM    418  CG  LYS A  54      12.666  12.071  48.077  1.00 34.03           C  
ATOM    419  CD  LYS A  54      12.407  12.596  49.483  1.00 34.03           C  
ATOM    420  CE  LYS A  54      13.161  13.894  49.743  1.00 34.03           C  
ATOM    421  NZ  LYS A  54      12.753  14.522  51.035  1.00 34.03           N  
ATOM    422  N   GLU A  55      12.574   7.691  46.120  1.00 27.23           N  
ATOM    423  CA  GLU A  55      12.992   6.341  46.489  1.00 27.23           C  
ATOM    424  C   GLU A  55      12.739   6.071  47.970  1.00 27.23           C  
ATOM    425  CB  GLU A  55      14.471   6.128  46.161  1.00 27.23           C  
ATOM    426  O   GLU A  55      13.236   6.798  48.833  1.00 27.23           O  
ATOM    427  CG  GLU A  55      14.787   6.192  44.674  1.00 27.23           C  
ATOM    428  CD  GLU A  55      16.210   5.770  44.343  1.00 27.23           C  
ATOM    429  OE1 GLU A  55      16.549   5.668  43.143  1.00 27.23           O  
ATOM    430  OE2 GLU A  55      16.991   5.539  45.293  1.00 27.23           O  
ATOM    431  N   ASP A  56      11.619   5.423  48.317  1.00 34.64           N  
ATOM    432  CA  ASP A  56      11.554   4.682  49.573  1.00 34.64           C  
ATOM    433  C   ASP A  56      11.061   3.255  49.344  1.00 34.64           C  
ATOM    434  CB  ASP A  56      10.642   5.399  50.572  1.00 34.64           C  
ATOM    435  O   ASP A  56      10.060   3.041  48.658  1.00 34.64           O  
ATOM    436  CG  ASP A  56      11.244   6.687  51.105  1.00 34.64           C  
ATOM    437  OD1 ASP A  56      12.487   6.791  51.189  1.00 34.64           O  
ATOM    438  OD2 ASP A  56      10.469   7.606  51.448  1.00 34.64           O  
ATOM    439  N   GLU A  57      11.973   2.322  49.250  1.00 28.80           N  
ATOM    440  CA  GLU A  57      12.270   0.976  49.731  1.00 28.80           C  
ATOM    441  C   GLU A  57      11.746   0.768  51.149  1.00 28.80           C  
ATOM    442  CB  GLU A  57      13.777   0.708  49.683  1.00 28.80           C  
ATOM    443  O   GLU A  57      12.057   1.547  52.052  1.00 28.80           O  
ATOM    444  CG  GLU A  57      14.142  -0.652  49.107  1.00 28.80           C  
ATOM    445  CD  GLU A  57      15.589  -1.042  49.360  1.00 28.80           C  
ATOM    446  OE1 GLU A  57      15.903  -2.254  49.341  1.00 28.80           O  
ATOM    447  OE2 GLU A  57      16.415  -0.129  49.581  1.00 28.80           O  
ATOM    448  N   SER A  58      10.586   0.140  51.330  1.00 33.00           N  
ATOM    449  CA  SER A  58      10.364  -0.686  52.512  1.00 33.00           C  
ATOM    450  C   SER A  58       9.428  -1.851  52.205  1.00 33.00           C  
ATOM    451  CB  SER A  58       9.789   0.153  53.653  1.00 33.00           C  
ATOM    452  O   SER A  58       8.436  -1.685  51.491  1.00 33.00           O  
ATOM    453  OG  SER A  58       8.496   0.633  53.324  1.00 33.00           O  
ATOM    454  N   GLY A  59       9.980  -3.035  51.879  1.00 25.87           N  
ATOM    455  CA  GLY A  59       9.966  -4.389  52.411  1.00 25.87           C  
ATOM    456  C   GLY A  59       8.920  -4.595  53.490  1.00 25.87           C  
ATOM    457  O   GLY A  59       8.771  -3.761  54.385  1.00 25.87           O  
ATOM    458  N   ILE A  60       7.768  -5.292  53.163  1.00 31.31           N  
ATOM    459  CA  ILE A  60       7.125  -6.091  54.200  1.00 31.31           C  
ATOM    460  C   ILE A  60       6.250  -7.164  53.556  1.00 31.31           C  
ATOM    461  CB  ILE A  60       6.282  -5.211  55.150  1.00 31.31           C  
ATOM    462  O   ILE A  60       5.480  -6.877  52.637  1.00 31.31           O  
ATOM    463  CG1 ILE A  60       7.193  -4.305  55.988  1.00 31.31           C  
ATOM    464  CG2 ILE A  60       5.398  -6.080  56.049  1.00 31.31           C  
ATOM    465  CD1 ILE A  60       6.447  -3.241  56.780  1.00 31.31           C  
ATOM    466  N   HIS A  61       6.655  -8.472  53.643  1.00 33.10           N  
ATOM    467  CA  HIS A  61       6.432  -9.769  54.272  1.00 33.10           C  
ATOM    468  C   HIS A  61       5.213 -10.467  53.678  1.00 33.10           C  
ATOM    469  CB  HIS A  61       6.261  -9.609  55.783  1.00 33.10           C  
ATOM    470  O   HIS A  61       4.165  -9.844  53.490  1.00 33.10           O  
ATOM    471  CG  HIS A  61       7.542  -9.718  56.547  1.00 33.10           C  
ATOM    472  CD2 HIS A  61       8.389  -8.765  57.003  1.00 33.10           C  
ATOM    473  ND1 HIS A  61       8.085 -10.928  56.921  1.00 33.10           N  
ATOM    474  CE1 HIS A  61       9.213 -10.714  57.577  1.00 33.10           C  
ATOM    475  NE2 HIS A  61       9.420  -9.410  57.641  1.00 33.10           N  
ATOM    476  N   LYS A  62       5.477 -11.588  53.016  1.00 24.52           N  
ATOM    477  CA  LYS A  62       5.222 -13.023  53.102  1.00 24.52           C  
ATOM    478  C   LYS A  62       3.885 -13.305  53.780  1.00 24.52           C  
ATOM    479  CB  LYS A  62       6.351 -13.724  53.859  1.00 24.52           C  
ATOM    480  O   LYS A  62       3.569 -12.711  54.814  1.00 24.52           O  
ATOM    481  CG  LYS A  62       7.617 -13.924  53.038  1.00 24.52           C  
ATOM    482  CD  LYS A  62       8.646 -14.757  53.790  1.00 24.52           C  
ATOM    483  CE  LYS A  62       9.885 -15.015  52.943  1.00 24.52           C  
ATOM    484  NZ  LYS A  62      10.902 -15.822  53.681  1.00 24.52           N  
ATOM    485  N   ASP A  63       2.987 -13.908  53.033  1.00 31.18           N  
ATOM    486  CA  ASP A  63       2.327 -15.127  53.491  1.00 31.18           C  
ATOM    487  C   ASP A  63       0.961 -15.294  52.829  1.00 31.18           C  
ATOM    488  CB  ASP A  63       2.175 -15.116  55.013  1.00 31.18           C  
ATOM    489  O   ASP A  63       0.195 -14.334  52.722  1.00 31.18           O  
ATOM    490  CG  ASP A  63       3.497 -15.282  55.742  1.00 31.18           C  
ATOM    491  OD1 ASP A  63       4.402 -15.966  55.217  1.00 31.18           O  
ATOM    492  OD2 ASP A  63       3.635 -14.725  56.853  1.00 31.18           O  
ATOM    493  N   GLN A  64       0.852 -16.411  52.059  1.00 33.53           N  
ATOM    494  CA  GLN A  64       0.190 -17.703  52.208  1.00 33.53           C  
ATOM    495  C   GLN A  64      -1.005 -17.819  51.267  1.00 33.53           C  
ATOM    496  CB  GLN A  64      -0.258 -17.914  53.655  1.00 33.53           C  
ATOM    497  O   GLN A  64      -1.856 -16.928  51.222  1.00 33.53           O  
ATOM    498  CG  GLN A  64       0.846 -18.422  54.572  1.00 33.53           C  
ATOM    499  CD  GLN A  64       0.359 -18.692  55.983  1.00 33.53           C  
ATOM    500  NE2 GLN A  64       1.045 -19.586  56.687  1.00 33.53           N  
ATOM    501  OE1 GLN A  64      -0.626 -18.101  56.438  1.00 33.53           O  
ATOM    502  N   ALA A  65      -0.809 -18.661  50.230  1.00 25.87           N  
ATOM    503  CA  ALA A  65      -1.232 -19.995  49.814  1.00 25.87           C  
ATOM    504  C   ALA A  65      -2.729 -20.191  50.038  1.00 25.87           C  
ATOM    505  CB  ALA A  65      -0.441 -21.063  50.566  1.00 25.87           C  
ATOM    506  O   ALA A  65      -3.243 -19.907  51.123  1.00 25.87           O  
ATOM    507  N   SER A  66      -3.522 -20.236  48.957  1.00 34.40           N  
ATOM    508  CA  SER A  66      -4.604 -21.214  48.915  1.00 34.40           C  
ATOM    509  C   SER A  66      -4.912 -21.636  47.483  1.00 34.40           C  
ATOM    510  CB  SER A  66      -5.864 -20.649  49.571  1.00 34.40           C  
ATOM    511  O   SER A  66      -4.942 -20.801  46.576  1.00 34.40           O  
ATOM    512  OG  SER A  66      -6.343 -19.524  48.854  1.00 34.40           O  
ATOM    513  N   ASP A  67      -4.371 -22.734  47.052  1.00 31.66           N  
ATOM    514  CA  ASP A  67      -4.725 -24.088  46.637  1.00 31.66           C  
ATOM    515  C   ASP A  67      -6.190 -24.167  46.212  1.00 31.66           C  
ATOM    516  CB  ASP A  67      -4.451 -25.084  47.766  1.00 31.66           C  
ATOM    517  O   ASP A  67      -7.084 -23.791  46.974  1.00 31.66           O  
ATOM    518  CG  ASP A  67      -2.992 -25.498  47.850  1.00 31.66           C  
ATOM    519  OD1 ASP A  67      -2.331 -25.621  46.796  1.00 31.66           O  
ATOM    520  OD2 ASP A  67      -2.500 -25.705  48.980  1.00 31.66           O  
ATOM    521  N   GLN A  68      -6.488 -24.150  44.909  1.00 38.36           N  
ATOM    522  CA  GLN A  68      -7.580 -24.992  44.431  1.00 38.36           C  
ATOM    523  C   GLN A  68      -7.273 -25.559  43.048  1.00 38.36           C  
ATOM    524  CB  GLN A  68      -8.891 -24.204  44.396  1.00 38.36           C  
ATOM    525  O   GLN A  68      -6.890 -24.819  42.139  1.00 38.36           O  
ATOM    526  CG  GLN A  68     -10.136 -25.077  44.473  1.00 38.36           C  
ATOM    527  CD  GLN A  68     -11.355 -24.320  44.966  1.00 38.36           C  
ATOM    528  NE2 GLN A  68     -12.536 -24.767  44.555  1.00 38.36           N  
ATOM    529  OE1 GLN A  68     -11.235 -23.342  45.710  1.00 38.36           O  
ATOM    530  N   GLU A  69      -6.758 -26.797  43.025  1.00 29.59           N  
ATOM    531  CA  GLU A  69      -6.968 -28.104  42.411  1.00 29.59           C  
ATOM    532  C   GLU A  69      -8.078 -28.050  41.365  1.00 29.59           C  
ATOM    533  CB  GLU A  69      -7.299 -29.152  43.476  1.00 29.59           C  
ATOM    534  O   GLU A  69      -9.131 -27.453  41.600  1.00 29.59           O  
ATOM    535  CG  GLU A  69      -6.124 -29.507  44.376  1.00 29.59           C  
ATOM    536  CD  GLU A  69      -6.364 -30.754  45.212  1.00 29.59           C  
ATOM    537  OE1 GLU A  69      -5.380 -31.365  45.687  1.00 29.59           O  
ATOM    538  OE2 GLU A  69      -7.546 -31.123  45.394  1.00 29.59           O  
ATOM    539  N   LYS A  70      -7.720 -28.565  40.160  1.00 28.67           N  
ATOM    540  CA  LYS A  70      -8.014 -29.807  39.451  1.00 28.67           C  
ATOM    541  C   LYS A  70      -8.994 -29.568  38.306  1.00 28.67           C  
ATOM    542  CB  LYS A  70      -8.578 -30.854  40.413  1.00 28.67           C  
ATOM    543  O   LYS A  70     -10.052 -28.967  38.503  1.00 28.67           O  
ATOM    544  CG  LYS A  70      -7.547 -31.855  40.912  1.00 28.67           C  
ATOM    545  CD  LYS A  70      -8.201 -32.997  41.680  1.00 28.67           C  
ATOM    546  CE  LYS A  70      -7.165 -33.951  42.257  1.00 28.67           C  
ATOM    547  NZ  LYS A  70      -7.803 -35.113  42.944  1.00 28.67           N  
ATOM    548  N   GLY A  71      -8.528 -29.695  37.006  1.00 35.02           N  
ATOM    549  CA  GLY A  71      -9.108 -30.690  36.119  1.00 35.02           C  
ATOM    550  C   GLY A  71      -8.358 -30.830  34.808  1.00 35.02           C  
ATOM    551  O   GLY A  71      -7.964 -29.830  34.202  1.00 35.02           O  
ATOM    552  N   ASP A  72      -7.461 -31.753  34.664  1.00 30.74           N  
ATOM    553  CA  ASP A  72      -6.969 -32.832  33.813  1.00 30.74           C  
ATOM    554  C   ASP A  72      -8.041 -33.285  32.825  1.00 30.74           C  
ATOM    555  CB  ASP A  72      -6.505 -34.016  34.664  1.00 30.74           C  
ATOM    556  O   ASP A  72      -9.122 -33.720  33.229  1.00 30.74           O  
ATOM    557  CG  ASP A  72      -5.868 -35.123  33.842  1.00 30.74           C  
ATOM    558  OD1 ASP A  72      -5.062 -34.823  32.935  1.00 30.74           O  
ATOM    559  OD2 ASP A  72      -6.178 -36.306  34.101  1.00 30.74           O  
ATOM    560  N   GLY A  73      -8.164 -32.665  31.657  1.00 34.04           N  
ATOM    561  CA  GLY A  73      -8.861 -33.387  30.604  1.00 34.04           C  
ATOM    562  C   GLY A  73      -8.046 -33.519  29.332  1.00 34.04           C  
ATOM    563  O   GLY A  73      -7.388 -32.567  28.908  1.00 34.04           O  
ATOM    564  N   GLY A  74      -7.280 -34.649  29.179  1.00 28.75           N  
ATOM    565  CA  GLY A  74      -7.331 -35.741  28.220  1.00 28.75           C  
ATOM    566  C   GLY A  74      -7.068 -35.296  26.794  1.00 28.75           C  
ATOM    567  O   GLY A  74      -7.611 -34.285  26.343  1.00 28.75           O  
ATOM    568  N   GLU A  75      -5.836 -35.531  26.312  1.00 29.32           N  
ATOM    569  CA  GLU A  75      -5.110 -36.270  25.284  1.00 29.32           C  
ATOM    570  C   GLU A  75      -5.988 -36.522  24.061  1.00 29.32           C  
ATOM    571  CB  GLU A  75      -4.591 -37.598  25.841  1.00 29.32           C  
ATOM    572  O   GLU A  75      -7.082 -37.078  24.180  1.00 29.32           O  
ATOM    573  CG  GLU A  75      -3.238 -37.489  26.529  1.00 29.32           C  
ATOM    574  CD  GLU A  75      -2.770 -38.799  27.143  1.00 29.32           C  
ATOM    575  OE1 GLU A  75      -1.639 -38.849  27.678  1.00 29.32           O  
ATOM    576  OE2 GLU A  75      -3.540 -39.784  27.088  1.00 29.32           O  
ATOM    577  N   GLU A  76      -5.858 -35.735  22.981  1.00 36.67           N  
ATOM    578  CA  GLU A  76      -5.903 -36.378  21.671  1.00 36.67           C  
ATOM    579  C   GLU A  76      -4.895 -35.750  20.713  1.00 36.67           C  
ATOM    580  CB  GLU A  76      -7.313 -36.295  21.079  1.00 36.67           C  
ATOM    581  O   GLU A  76      -4.884 -34.532  20.526  1.00 36.67           O  
ATOM    582  CG  GLU A  76      -8.296 -37.282  21.693  1.00 36.67           C  
ATOM    583  CD  GLU A  76      -9.659 -37.268  21.019  1.00 36.67           C  
ATOM    584  OE1 GLU A  76     -10.522 -38.100  21.379  1.00 36.67           O  
ATOM    585  OE2 GLU A  76      -9.865 -36.418  20.125  1.00 36.67           O  
ATOM    586  N   GLU A  77      -3.684 -36.197  20.765  1.00 32.41           N  
ATOM    587  CA  GLU A  77      -2.569 -36.383  19.842  1.00 32.41           C  
ATOM    588  C   GLU A  77      -3.065 -36.650  18.424  1.00 32.41           C  
ATOM    589  CB  GLU A  77      -1.670 -37.531  20.309  1.00 32.41           C  
ATOM    590  O   GLU A  77      -3.771 -37.631  18.181  1.00 32.41           O  
ATOM    591  CG  GLU A  77      -0.876 -37.217  21.569  1.00 32.41           C  
ATOM    592  CD  GLU A  77       0.145 -38.288  21.918  1.00 32.41           C  
ATOM    593  OE1 GLU A  77       0.959 -38.072  22.844  1.00 32.41           O  
ATOM    594  OE2 GLU A  77       0.132 -39.351  21.258  1.00 32.41           O  
ATOM    595  N   LYS A  78      -3.537 -35.701  17.690  1.00 32.98           N  
ATOM    596  CA  LYS A  78      -3.578 -35.881  16.241  1.00 32.98           C  
ATOM    597  C   LYS A  78      -2.325 -35.314  15.581  1.00 32.98           C  
ATOM    598  CB  LYS A  78      -4.825 -35.219  15.653  1.00 32.98           C  
ATOM    599  O   LYS A  78      -1.936 -34.175  15.850  1.00 32.98           O  
ATOM    600  CG  LYS A  78      -5.166 -35.683  14.245  1.00 32.98           C  
ATOM    601  CD  LYS A  78      -6.499 -35.115  13.776  1.00 32.98           C  
ATOM    602  CE  LYS A  78      -6.846 -35.587  12.371  1.00 32.98           C  
ATOM    603  NZ  LYS A  78      -8.129 -34.993  11.888  1.00 32.98           N  
ATOM    604  N   SER A  79      -1.333 -36.080  15.449  1.00 32.62           N  
ATOM    605  CA  SER A  79      -0.191 -36.265  14.560  1.00 32.62           C  
ATOM    606  C   SER A  79      -0.530 -35.852  13.132  1.00 32.62           C  
ATOM    607  CB  SER A  79       0.276 -37.721  14.581  1.00 32.62           C  
ATOM    608  O   SER A  79      -1.491 -36.355  12.546  1.00 32.62           O  
ATOM    609  OG  SER A  79      -0.797 -38.597  14.280  1.00 32.62           O  
ATOM    610  N   GLU A  80      -0.619 -34.577  12.769  1.00 37.02           N  
ATOM    611  CA  GLU A  80      -0.704 -34.231  11.353  1.00 37.02           C  
ATOM    612  C   GLU A  80       0.623 -33.679  10.839  1.00 37.02           C  
ATOM    613  CB  GLU A  80      -1.824 -33.216  11.113  1.00 37.02           C  
ATOM    614  O   GLU A  80       1.240 -32.831  11.486  1.00 37.02           O  
ATOM    615  CG  GLU A  80      -3.223 -33.795  11.267  1.00 37.02           C  
ATOM    616  CD  GLU A  80      -4.325 -32.788  10.979  1.00 37.02           C  
ATOM    617  OE1 GLU A  80      -5.516 -33.174  10.979  1.00 37.02           O  
ATOM    618  OE2 GLU A  80      -3.995 -31.603  10.752  1.00 37.02           O  
ATOM    619  N   GLU A  81       1.499 -34.534  10.354  1.00 33.67           N  
ATOM    620  CA  GLU A  81       2.384 -34.691   9.204  1.00 33.67           C  
ATOM    621  C   GLU A  81       2.865 -33.337   8.689  1.00 33.67           C  
ATOM    622  CB  GLU A  81       1.679 -35.459   8.084  1.00 33.67           C  
ATOM    623  O   GLU A  81       2.056 -32.447   8.417  1.00 33.67           O  
ATOM    624  CG  GLU A  81       1.516 -36.946   8.366  1.00 33.67           C  
ATOM    625  CD  GLU A  81       0.837 -37.700   7.234  1.00 33.67           C  
ATOM    626  OE1 GLU A  81       0.646 -38.932   7.354  1.00 33.67           O  
ATOM    627  OE2 GLU A  81       0.494 -37.055   6.218  1.00 33.67           O  
ATOM    628  N   GLU A  82       3.878 -32.770   9.311  1.00 37.32           N  
ATOM    629  CA  GLU A  82       4.885 -31.764   8.984  1.00 37.32           C  
ATOM    630  C   GLU A  82       5.082 -31.651   7.475  1.00 37.32           C  
ATOM    631  CB  GLU A  82       6.216 -32.094   9.665  1.00 37.32           C  
ATOM    632  O   GLU A  82       5.392 -32.641   6.808  1.00 37.32           O  
ATOM    633  CG  GLU A  82       6.194 -31.913  11.176  1.00 37.32           C  
ATOM    634  CD  GLU A  82       7.550 -32.136  11.826  1.00 37.32           C  
ATOM    635  OE1 GLU A  82       7.675 -31.931  13.055  1.00 37.32           O  
ATOM    636  OE2 GLU A  82       8.496 -32.517  11.100  1.00 37.32           O  
ATOM    637  N   GLU A  83       4.144 -31.167   6.713  1.00 37.77           N  
ATOM    638  CA  GLU A  83       4.391 -30.740   5.339  1.00 37.77           C  
ATOM    639  C   GLU A  83       5.642 -29.871   5.247  1.00 37.77           C  
ATOM    640  CB  GLU A  83       3.182 -29.981   4.785  1.00 37.77           C  
ATOM    641  O   GLU A  83       5.825 -28.951   6.047  1.00 37.77           O  
ATOM    642  CG  GLU A  83       2.007 -30.878   4.422  1.00 37.77           C  
ATOM    643  CD  GLU A  83       0.884 -30.138   3.712  1.00 37.77           C  
ATOM    644  OE1 GLU A  83      -0.104 -30.786   3.300  1.00 37.77           O  
ATOM    645  OE2 GLU A  83       0.995 -28.900   3.566  1.00 37.77           O  
ATOM    646  N   GLU A  84       6.809 -30.402   5.114  1.00 39.08           N  
ATOM    647  CA  GLU A  84       8.123 -29.960   4.654  1.00 39.08           C  
ATOM    648  C   GLU A  84       8.023 -28.654   3.872  1.00 39.08           C  
ATOM    649  CB  GLU A  84       8.783 -31.040   3.793  1.00 39.08           C  
ATOM    650  O   GLU A  84       7.289 -28.571   2.884  1.00 39.08           O  
ATOM    651  CG  GLU A  84       9.425 -32.161   4.598  1.00 39.08           C  
ATOM    652  CD  GLU A  84      10.220 -33.135   3.742  1.00 39.08           C  
ATOM    653  OE1 GLU A  84      10.848 -34.062   4.302  1.00 39.08           O  
ATOM    654  OE2 GLU A  84      10.215 -32.968   2.502  1.00 39.08           O  
ATOM    655  N   GLU A  85       7.701 -27.532   4.479  1.00 42.78           N  
ATOM    656  CA  GLU A  85       7.839 -26.177   3.952  1.00 42.78           C  
ATOM    657  C   GLU A  85       9.077 -26.053   3.068  1.00 42.78           C  
ATOM    658  CB  GLU A  85       7.903 -25.159   5.094  1.00 42.78           C  
ATOM    659  O   GLU A  85      10.174 -26.445   3.469  1.00 42.78           O  
ATOM    660  CG  GLU A  85       6.628 -24.347   5.266  1.00 42.78           C  
ATOM    661  CD  GLU A  85       6.789 -23.172   6.218  1.00 42.78           C  
ATOM    662  OE1 GLU A  85       5.850 -22.353   6.335  1.00 42.78           O  
ATOM    663  OE2 GLU A  85       7.864 -23.070   6.850  1.00 42.78           O  
ATOM    664  N   GLU A  86       9.075 -26.489   1.820  1.00 43.29           N  
ATOM    665  CA  GLU A  86      10.031 -26.137   0.775  1.00 43.29           C  
ATOM    666  C   GLU A  86      10.660 -24.772   1.039  1.00 43.29           C  
ATOM    667  CB  GLU A  86       9.355 -26.148  -0.599  1.00 43.29           C  
ATOM    668  O   GLU A  86       9.954 -23.801   1.317  1.00 43.29           O  
ATOM    669  CG  GLU A  86       9.165 -27.542  -1.179  1.00 43.29           C  
ATOM    670  CD  GLU A  86       8.601 -27.532  -2.591  1.00 43.29           C  
ATOM    671  OE1 GLU A  86       8.497 -28.615  -3.211  1.00 43.29           O  
ATOM    672  OE2 GLU A  86       8.262 -26.432  -3.083  1.00 43.29           O  
ATOM    673  N   ASP A  87      11.657 -24.710   1.876  1.00 43.99           N  
ATOM    674  CA  ASP A  87      12.701 -23.751   2.225  1.00 43.99           C  
ATOM    675  C   ASP A  87      12.754 -22.606   1.215  1.00 43.99           C  
ATOM    676  CB  ASP A  87      14.062 -24.444   2.307  1.00 43.99           C  
ATOM    677  O   ASP A  87      12.788 -22.840   0.005  1.00 43.99           O  
ATOM    678  CG  ASP A  87      14.094 -25.570   3.325  1.00 43.99           C  
ATOM    679  OD1 ASP A  87      13.456 -25.444   4.393  1.00 43.99           O  
ATOM    680  OD2 ASP A  87      14.764 -26.591   3.059  1.00 43.99           O  
ATOM    681  N   ALA A  88      11.804 -21.671   1.199  1.00 45.59           N  
ATOM    682  CA  ALA A  88      11.973 -20.355   0.589  1.00 45.59           C  
ATOM    683  C   ALA A  88      13.432 -20.106   0.217  1.00 45.59           C  
ATOM    684  CB  ALA A  88      11.473 -19.262   1.531  1.00 45.59           C  
ATOM    685  O   ALA A  88      14.327 -20.270   1.048  1.00 45.59           O  
ATOM    686  N   GLU A  89      14.027 -20.834  -0.708  1.00 54.55           N  
ATOM    687  CA  GLU A  89      15.363 -20.516  -1.204  1.00 54.55           C  
ATOM    688  C   GLU A  89      15.720 -19.058  -0.931  1.00 54.55           C  
ATOM    689  CB  GLU A  89      15.464 -20.811  -2.703  1.00 54.55           C  
ATOM    690  O   GLU A  89      14.920 -18.158  -1.193  1.00 54.55           O  
ATOM    691  CG  GLU A  89      14.116 -20.946  -3.396  1.00 54.55           C  
ATOM    692  CD  GLU A  89      14.164 -21.826  -4.635  1.00 54.55           C  
ATOM    693  OE1 GLU A  89      13.100 -22.067  -5.250  1.00 54.55           O  
ATOM    694  OE2 GLU A  89      15.274 -22.280  -4.993  1.00 54.55           O  
ATOM    695  N   THR A  90      16.081 -18.737   0.274  1.00 45.42           N  
ATOM    696  CA  THR A  90      16.640 -17.443   0.646  1.00 45.42           C  
ATOM    697  C   THR A  90      17.730 -17.021  -0.335  1.00 45.42           C  
ATOM    698  CB  THR A  90      17.215 -17.473   2.074  1.00 45.42           C  
ATOM    699  O   THR A  90      18.592 -17.825  -0.696  1.00 45.42           O  
ATOM    700  CG2 THR A  90      16.739 -16.271   2.884  1.00 45.42           C  
ATOM    701  OG1 THR A  90      16.791 -18.675   2.729  1.00 45.42           O  
ATOM    702  N   TYR A  91      17.404 -16.210  -1.389  1.00 56.12           N  
ATOM    703  CA  TYR A  91      18.371 -15.610  -2.302  1.00 56.12           C  
ATOM    704  C   TYR A  91      19.200 -14.544  -1.594  1.00 56.12           C  
ATOM    705  CB  TYR A  91      17.660 -15.000  -3.513  1.00 56.12           C  
ATOM    706  O   TYR A  91      18.663 -13.734  -0.835  1.00 56.12           O  
ATOM    707  CG  TYR A  91      18.357 -15.270  -4.825  1.00 56.12           C  
ATOM    708  CD1 TYR A  91      19.241 -14.342  -5.371  1.00 56.12           C  
ATOM    709  CD2 TYR A  91      18.131 -16.453  -5.521  1.00 56.12           C  
ATOM    710  CE1 TYR A  91      19.883 -14.586  -6.580  1.00 56.12           C  
ATOM    711  CE2 TYR A  91      18.768 -16.707  -6.731  1.00 56.12           C  
ATOM    712  OH  TYR A  91      20.274 -16.016  -8.450  1.00 56.12           O  
ATOM    713  CZ  TYR A  91      19.641 -15.769  -7.252  1.00 56.12           C  
ATOM    714  N   GLU A  92      20.429 -14.862  -1.221  1.00 55.61           N  
ATOM    715  CA  GLU A  92      21.343 -13.854  -0.693  1.00 55.61           C  
ATOM    716  C   GLU A  92      21.761 -12.866  -1.778  1.00 55.61           C  
ATOM    717  CB  GLU A  92      22.580 -14.518  -0.081  1.00 55.61           C  
ATOM    718  O   GLU A  92      22.144 -13.269  -2.879  1.00 55.61           O  
ATOM    719  CG  GLU A  92      22.278 -15.371   1.142  1.00 55.61           C  
ATOM    720  CD  GLU A  92      23.506 -15.661   1.990  1.00 55.61           C  
ATOM    721  OE1 GLU A  92      23.352 -16.037   3.174  1.00 55.61           O  
ATOM    722  OE2 GLU A  92      24.633 -15.509   1.466  1.00 55.61           O  
ATOM    723  N   PRO A  93      21.226 -11.629  -1.735  1.00 54.08           N  
ATOM    724  CA  PRO A  93      21.703 -10.685  -2.748  1.00 54.08           C  
ATOM    725  C   PRO A  93      23.225 -10.679  -2.879  1.00 54.08           C  
ATOM    726  CB  PRO A  93      21.194  -9.334  -2.240  1.00 54.08           C  
ATOM    727  O   PRO A  93      23.933 -10.956  -1.908  1.00 54.08           O  
ATOM    728  CG  PRO A  93      20.951  -9.542  -0.780  1.00 54.08           C  
ATOM    729  CD  PRO A  93      20.721 -11.007  -0.538  1.00 54.08           C  
ATOM    730  N   VAL A  94      23.800 -11.027  -4.085  1.00 62.64           N  
ATOM    731  CA  VAL A  94      25.223 -10.849  -4.352  1.00 62.64           C  
ATOM    732  C   VAL A  94      25.638  -9.419  -4.012  1.00 62.64           C  
ATOM    733  CB  VAL A  94      25.569 -11.168  -5.824  1.00 62.64           C  
ATOM    734  O   VAL A  94      25.003  -8.459  -4.456  1.00 62.64           O  
ATOM    735  CG1 VAL A  94      27.062 -10.977  -6.081  1.00 62.64           C  
ATOM    736  CG2 VAL A  94      25.140 -12.592  -6.175  1.00 62.64           C  
ATOM    737  N   LEU A  95      26.204  -9.247  -2.846  1.00 59.06           N  
ATOM    738  CA  LEU A  95      26.703  -7.942  -2.426  1.00 59.06           C  
ATOM    739  C   LEU A  95      28.090  -7.680  -3.003  1.00 59.06           C  
ATOM    740  CB  LEU A  95      26.747  -7.851  -0.899  1.00 59.06           C  
ATOM    741  O   LEU A  95      29.057  -8.353  -2.637  1.00 59.06           O  
ATOM    742  CG  LEU A  95      25.407  -7.631  -0.194  1.00 59.06           C  
ATOM    743  CD1 LEU A  95      25.481  -8.117   1.249  1.00 59.06           C  
ATOM    744  CD2 LEU A  95      25.010  -6.160  -0.248  1.00 59.06           C  
ATOM    745  N   ASP A  96      28.335  -7.552  -4.211  1.00 70.40           N  
ATOM    746  CA  ASP A  96      29.617  -7.134  -4.768  1.00 70.40           C  
ATOM    747  C   ASP A  96      29.686  -5.615  -4.910  1.00 70.40           C  
ATOM    748  CB  ASP A  96      29.856  -7.800  -6.125  1.00 70.40           C  
ATOM    749  O   ASP A  96      28.843  -5.010  -5.575  1.00 70.40           O  
ATOM    750  CG  ASP A  96      31.199  -8.503  -6.213  1.00 70.40           C  
ATOM    751  OD1 ASP A  96      31.965  -8.480  -5.226  1.00 70.40           O  
ATOM    752  OD2 ASP A  96      31.495  -9.083  -7.280  1.00 70.40           O  
ATOM    753  N   ASN A  97      30.406  -4.978  -4.078  1.00 67.61           N  
ATOM    754  CA  ASN A  97      30.740  -3.566  -4.231  1.00 67.61           C  
ATOM    755  C   ASN A  97      29.488  -2.708  -4.387  1.00 67.61           C  
ATOM    756  CB  ASN A  97      31.676  -3.363  -5.425  1.00 67.61           C  
ATOM    757  O   ASN A  97      29.332  -2.007  -5.388  1.00 67.61           O  
ATOM    758  CG  ASN A  97      33.112  -3.733  -5.111  1.00 67.61           C  
ATOM    759  ND2 ASN A  97      34.011  -3.471  -6.053  1.00 67.61           N  
ATOM    760  OD1 ASN A  97      33.411  -4.250  -4.032  1.00 67.61           O  
ATOM    761  N   ARG A  98      28.433  -2.736  -3.461  1.00 73.09           N  
ATOM    762  CA  ARG A  98      27.257  -1.875  -3.403  1.00 73.09           C  
ATOM    763  C   ARG A  98      26.298  -2.180  -4.549  1.00 73.09           C  
ATOM    764  CB  ARG A  98      27.666  -0.401  -3.440  1.00 73.09           C  
ATOM    765  O   ARG A  98      25.530  -1.312  -4.971  1.00 73.09           O  
ATOM    766  CG  ARG A  98      28.230   0.115  -2.126  1.00 73.09           C  
ATOM    767  CD  ARG A  98      28.616   1.585  -2.216  1.00 73.09           C  
ATOM    768  NE  ARG A  98      29.064   2.104  -0.927  1.00 73.09           N  
ATOM    769  NH1 ARG A  98      28.380   4.274  -1.331  1.00 73.09           N  
ATOM    770  NH2 ARG A  98      29.385   3.735   0.658  1.00 73.09           N  
ATOM    771  CZ  ARG A  98      28.942   3.370  -0.536  1.00 73.09           C  
ATOM    772  N   GLN A  99      26.517  -3.350  -5.200  1.00 73.16           N  
ATOM    773  CA  GLN A  99      25.641  -3.862  -6.248  1.00 73.16           C  
ATOM    774  C   GLN A  99      24.884  -5.100  -5.776  1.00 73.16           C  
ATOM    775  CB  GLN A  99      26.444  -4.186  -7.509  1.00 73.16           C  
ATOM    776  O   GLN A  99      25.478  -6.018  -5.207  1.00 73.16           O  
ATOM    777  CG  GLN A  99      25.883  -3.552  -8.775  1.00 73.16           C  
ATOM    778  CD  GLN A  99      26.890  -3.517  -9.909  1.00 73.16           C  
ATOM    779  NE2 GLN A  99      26.624  -2.688 -10.913  1.00 73.16           N  
ATOM    780  OE1 GLN A  99      27.900  -4.229  -9.883  1.00 73.16           O  
ATOM    781  N   ALA A 100      23.572  -4.940  -5.793  1.00 75.66           N  
ATOM    782  CA  ALA A 100      22.678  -6.048  -5.471  1.00 75.66           C  
ATOM    783  C   ALA A 100      21.753  -6.365  -6.643  1.00 75.66           C  
ATOM    784  CB  ALA A 100      21.859  -5.727  -4.223  1.00 75.66           C  
ATOM    785  O   ALA A 100      21.298  -5.459  -7.345  1.00 75.66           O  
ATOM    786  N   SER A 101      21.826  -7.710  -7.108  1.00 75.14           N  
ATOM    787  CA  SER A 101      20.915  -8.188  -8.143  1.00 75.14           C  
ATOM    788  C   SER A 101      19.967  -9.250  -7.597  1.00 75.14           C  
ATOM    789  CB  SER A 101      21.699  -8.753  -9.328  1.00 75.14           C  
ATOM    790  O   SER A 101      20.362 -10.080  -6.775  1.00 75.14           O  
ATOM    791  OG  SER A 101      22.270 -10.009  -9.001  1.00 75.14           O  
ATOM    792  N   PHE A 102      18.725  -9.017  -7.829  1.00 78.69           N  
ATOM    793  CA  PHE A 102      17.690  -9.951  -7.404  1.00 78.69           C  
ATOM    794  C   PHE A 102      16.547  -9.988  -8.411  1.00 78.69           C  
ATOM    795  CB  PHE A 102      17.157  -9.571  -6.019  1.00 78.69           C  
ATOM    796  O   PHE A 102      16.369  -9.050  -9.191  1.00 78.69           O  
ATOM    797  CG  PHE A 102      16.747  -8.128  -5.901  1.00 78.69           C  
ATOM    798  CD1 PHE A 102      17.675  -7.154  -5.550  1.00 78.69           C  
ATOM    799  CD2 PHE A 102      15.434  -7.745  -6.141  1.00 78.69           C  
ATOM    800  CE1 PHE A 102      17.298  -5.818  -5.440  1.00 78.69           C  
ATOM    801  CE2 PHE A 102      15.051  -6.412  -6.033  1.00 78.69           C  
ATOM    802  CZ  PHE A 102      15.984  -5.450  -5.682  1.00 78.69           C  
ATOM    803  N   PRO A 103      15.937 -11.210  -8.449  1.00 80.53           N  
ATOM    804  CA  PRO A 103      14.767 -11.301  -9.326  1.00 80.53           C  
ATOM    805  C   PRO A 103      13.621 -10.397  -8.877  1.00 80.53           C  
ATOM    806  CB  PRO A 103      14.369 -12.776  -9.232  1.00 80.53           C  
ATOM    807  O   PRO A 103      13.274 -10.377  -7.693  1.00 80.53           O  
ATOM    808  CG  PRO A 103      15.037 -13.273  -7.991  1.00 80.53           C  
ATOM    809  CD  PRO A 103      16.178 -12.354  -7.662  1.00 80.53           C  
ATOM    810  N   VAL A 104      13.157  -9.631  -9.806  1.00 80.08           N  
ATOM    811  CA  VAL A 104      12.107  -8.651  -9.549  1.00 80.08           C  
ATOM    812  C   VAL A 104      10.863  -9.357  -9.013  1.00 80.08           C  
ATOM    813  CB  VAL A 104      11.757  -7.846 -10.820  1.00 80.08           C  
ATOM    814  O   VAL A 104      10.117  -8.790  -8.210  1.00 80.08           O  
ATOM    815  CG1 VAL A 104      10.531  -6.966 -10.582  1.00 80.08           C  
ATOM    816  CG2 VAL A 104      12.950  -6.998 -11.259  1.00 80.08           C  
ATOM    817  N   CYS A 105      10.559 -10.607  -9.391  1.00 83.22           N  
ATOM    818  CA  CYS A 105       9.388 -11.370  -8.976  1.00 83.22           C  
ATOM    819  C   CYS A 105       9.352 -11.534  -7.461  1.00 83.22           C  
ATOM    820  CB  CYS A 105       9.377 -12.743  -9.647  1.00 83.22           C  
ATOM    821  O   CYS A 105       8.279 -11.667  -6.872  1.00 83.22           O  
ATOM    822  SG  CYS A 105      10.979 -13.577  -9.624  1.00 83.22           S  
ATOM    823  N   GLU A 106      10.442 -11.421  -6.883  1.00 83.53           N  
ATOM    824  CA  GLU A 106      10.529 -11.567  -5.433  1.00 83.53           C  
ATOM    825  C   GLU A 106      10.012 -10.321  -4.720  1.00 83.53           C  
ATOM    826  CB  GLU A 106      11.971 -11.857  -5.007  1.00 83.53           C  
ATOM    827  O   GLU A 106       9.549 -10.398  -3.581  1.00 83.53           O  
ATOM    828  CG  GLU A 106      12.449 -13.256  -5.369  1.00 83.53           C  
ATOM    829  CD  GLU A 106      13.883 -13.528  -4.944  1.00 83.53           C  
ATOM    830  OE1 GLU A 106      14.517 -14.453  -5.500  1.00 83.53           O  
ATOM    831  OE2 GLU A 106      14.378 -12.810  -4.045  1.00 83.53           O  
ATOM    832  N   LEU A 107      10.016  -9.279  -5.492  1.00 86.00           N  
ATOM    833  CA  LEU A 107       9.604  -8.009  -4.903  1.00 86.00           C  
ATOM    834  C   LEU A 107       8.121  -7.752  -5.148  1.00 86.00           C  
ATOM    835  CB  LEU A 107      10.435  -6.858  -5.476  1.00 86.00           C  
ATOM    836  O   LEU A 107       7.511  -6.921  -4.471  1.00 86.00           O  
ATOM    837  CG  LEU A 107      11.917  -6.839  -5.100  1.00 86.00           C  
ATOM    838  CD1 LEU A 107      12.629  -5.689  -5.806  1.00 86.00           C  
ATOM    839  CD2 LEU A 107      12.084  -6.730  -3.588  1.00 86.00           C  
ATOM    840  N   ASN A 108       7.614  -8.474  -6.058  1.00 87.53           N  
ATOM    841  CA  ASN A 108       6.257  -8.234  -6.536  1.00 87.53           C  
ATOM    842  C   ASN A 108       5.237  -8.345  -5.407  1.00 87.53           C  
ATOM    843  CB  ASN A 108       5.907  -9.205  -7.666  1.00 87.53           C  
ATOM    844  O   ASN A 108       4.251  -7.606  -5.380  1.00 87.53           O  
ATOM    845  CG  ASN A 108       6.523  -8.806  -8.992  1.00 87.53           C  
ATOM    846  ND2 ASN A 108       6.418  -9.683  -9.983  1.00 87.53           N  
ATOM    847  OD1 ASN A 108       7.090  -7.718  -9.124  1.00 87.53           O  
ATOM    848  N   GLN A 109       5.454  -9.187  -4.433  1.00 86.42           N  
ATOM    849  CA  GLN A 109       4.494  -9.393  -3.353  1.00 86.42           C  
ATOM    850  C   GLN A 109       4.361  -8.142  -2.489  1.00 86.42           C  
ATOM    851  CB  GLN A 109       4.906 -10.586  -2.489  1.00 86.42           C  
ATOM    852  O   GLN A 109       3.348  -7.954  -1.812  1.00 86.42           O  
ATOM    853  CG  GLN A 109       6.206 -10.373  -1.725  1.00 86.42           C  
ATOM    854  CD  GLN A 109       6.614 -11.586  -0.911  1.00 86.42           C  
ATOM    855  NE2 GLN A 109       7.475 -11.374   0.079  1.00 86.42           N  
ATOM    856  OE1 GLN A 109       6.158 -12.705  -1.168  1.00 86.42           O  
ATOM    857  N   TYR A 110       5.423  -7.291  -2.569  1.00 90.04           N  
ATOM    858  CA  TYR A 110       5.428  -6.109  -1.715  1.00 90.04           C  
ATOM    859  C   TYR A 110       5.037  -4.865  -2.505  1.00 90.04           C  
ATOM    860  CB  TYR A 110       6.807  -5.911  -1.078  1.00 90.04           C  
ATOM    861  O   TYR A 110       4.761  -3.814  -1.922  1.00 90.04           O  
ATOM    862  CG  TYR A 110       7.295  -7.110  -0.302  1.00 90.04           C  
ATOM    863  CD1 TYR A 110       6.761  -7.420   0.947  1.00 90.04           C  
ATOM    864  CD2 TYR A 110       8.290  -7.934  -0.815  1.00 90.04           C  
ATOM    865  CE1 TYR A 110       7.208  -8.523   1.666  1.00 90.04           C  
ATOM    866  CE2 TYR A 110       8.746  -9.040  -0.104  1.00 90.04           C  
ATOM    867  OH  TYR A 110       8.646 -10.419   1.842  1.00 90.04           O  
ATOM    868  CZ  TYR A 110       8.199  -9.326   1.134  1.00 90.04           C  
ATOM    869  N   LEU A 111       4.968  -5.004  -3.812  1.00 91.78           N  
ATOM    870  CA  LEU A 111       4.796  -3.806  -4.626  1.00 91.78           C  
ATOM    871  C   LEU A 111       3.506  -3.881  -5.437  1.00 91.78           C  
ATOM    872  CB  LEU A 111       5.992  -3.619  -5.564  1.00 91.78           C  
ATOM    873  O   LEU A 111       3.171  -2.945  -6.166  1.00 91.78           O  
ATOM    874  CG  LEU A 111       7.359  -3.462  -4.896  1.00 91.78           C  
ATOM    875  CD1 LEU A 111       8.456  -3.368  -5.951  1.00 91.78           C  
ATOM    876  CD2 LEU A 111       7.374  -2.234  -3.991  1.00 91.78           C  
ATOM    877  N   ILE A 112       2.765  -4.972  -5.257  1.00 91.72           N  
ATOM    878  CA  ILE A 112       1.567  -5.177  -6.064  1.00 91.72           C  
ATOM    879  C   ILE A 112       0.323  -4.958  -5.205  1.00 91.72           C  
ATOM    880  CB  ILE A 112       1.543  -6.588  -6.692  1.00 91.72           C  
ATOM    881  O   ILE A 112       0.295  -5.342  -4.033  1.00 91.72           O  
ATOM    882  CG1 ILE A 112       2.655  -6.727  -7.737  1.00 91.72           C  
ATOM    883  CG2 ILE A 112       0.172  -6.882  -7.308  1.00 91.72           C  
ATOM    884  CD1 ILE A 112       2.803  -8.133  -8.302  1.00 91.72           C  
ATOM    885  N   CYS A 113      -0.599  -4.277  -5.803  1.00 93.59           N  
ATOM    886  CA  CYS A 113      -1.894  -4.060  -5.169  1.00 93.59           C  
ATOM    887  C   CYS A 113      -2.752  -5.317  -5.237  1.00 93.59           C  
ATOM    888  CB  CYS A 113      -2.627  -2.894  -5.832  1.00 93.59           C  
ATOM    889  O   CYS A 113      -2.900  -5.916  -6.304  1.00 93.59           O  
ATOM    890  SG  CYS A 113      -4.252  -2.557  -5.120  1.00 93.59           S  
ATOM    891  N   SER A 114      -3.386  -5.724  -4.139  1.00 92.54           N  
ATOM    892  CA  SER A 114      -4.169  -6.954  -4.078  1.00 92.54           C  
ATOM    893  C   SER A 114      -5.557  -6.756  -4.678  1.00 92.54           C  
ATOM    894  CB  SER A 114      -4.294  -7.439  -2.633  1.00 92.54           C  
ATOM    895  O   SER A 114      -6.260  -7.728  -4.962  1.00 92.54           O  
ATOM    896  OG  SER A 114      -4.950  -6.471  -1.832  1.00 92.54           O  
ATOM    897  N   ILE A 115      -5.951  -5.517  -4.900  1.00 91.85           N  
ATOM    898  CA  ILE A 115      -7.269  -5.188  -5.431  1.00 91.85           C  
ATOM    899  C   ILE A 115      -7.218  -5.157  -6.957  1.00 91.85           C  
ATOM    900  CB  ILE A 115      -7.776  -3.834  -4.885  1.00 91.85           C  
ATOM    901  O   ILE A 115      -7.976  -5.866  -7.624  1.00 91.85           O  
ATOM    902  CG1 ILE A 115      -7.886  -3.882  -3.357  1.00 91.85           C  
ATOM    903  CG2 ILE A 115      -9.121  -3.466  -5.519  1.00 91.85           C  
ATOM    904  CD1 ILE A 115      -8.251  -2.548  -2.720  1.00 91.85           C  
ATOM    905  N   CYS A 116      -6.278  -4.425  -7.515  1.00 90.76           N  
ATOM    906  CA  CYS A 116      -6.213  -4.290  -8.966  1.00 90.76           C  
ATOM    907  C   CYS A 116      -5.211  -5.273  -9.561  1.00 90.76           C  
ATOM    908  CB  CYS A 116      -5.833  -2.862  -9.355  1.00 90.76           C  
ATOM    909  O   CYS A 116      -5.125  -5.415 -10.782  1.00 90.76           O  
ATOM    910  SG  CYS A 116      -4.132  -2.421  -8.934  1.00 90.76           S  
ATOM    911  N   ASN A 117      -4.386  -5.932  -8.712  1.00 89.74           N  
ATOM    912  CA  ASN A 117      -3.362  -6.884  -9.129  1.00 89.74           C  
ATOM    913  C   ASN A 117      -2.314  -6.225 -10.021  1.00 89.74           C  
ATOM    914  CB  ASN A 117      -3.998  -8.076  -9.848  1.00 89.74           C  
ATOM    915  O   ASN A 117      -1.717  -6.883 -10.875  1.00 89.74           O  
ATOM    916  CG  ASN A 117      -4.845  -8.930  -8.925  1.00 89.74           C  
ATOM    917  ND2 ASN A 117      -4.273 -10.026  -8.440  1.00 89.74           N  
ATOM    918  OD1 ASN A 117      -6.004  -8.608  -8.651  1.00 89.74           O  
ATOM    919  N   GLY A 118      -2.189  -5.003  -9.927  1.00 89.59           N  
ATOM    920  CA  GLY A 118      -1.153  -4.211 -10.571  1.00 89.59           C  
ATOM    921  C   GLY A 118      -0.168  -3.605  -9.590  1.00 89.59           C  
ATOM    922  O   GLY A 118      -0.282  -3.812  -8.380  1.00 89.59           O  
ATOM    923  N   TYR A 119       0.900  -2.972 -10.143  1.00 91.54           N  
ATOM    924  CA  TYR A 119       1.854  -2.290  -9.275  1.00 91.54           C  
ATOM    925  C   TYR A 119       1.207  -1.096  -8.584  1.00 91.54           C  
ATOM    926  CB  TYR A 119       3.076  -1.830 -10.076  1.00 91.54           C  
ATOM    927  O   TYR A 119       0.267  -0.499  -9.115  1.00 91.54           O  
ATOM    928  CG  TYR A 119       3.983  -2.959 -10.501  1.00 91.54           C  
ATOM    929  CD1 TYR A 119       4.762  -3.642  -9.569  1.00 91.54           C  
ATOM    930  CD2 TYR A 119       4.064  -3.346 -11.835  1.00 91.54           C  
ATOM    931  CE1 TYR A 119       5.601  -4.682  -9.957  1.00 91.54           C  
ATOM    932  CE2 TYR A 119       4.900  -4.384 -12.234  1.00 91.54           C  
ATOM    933  OH  TYR A 119       6.491  -6.074 -11.678  1.00 91.54           O  
ATOM    934  CZ  TYR A 119       5.662  -5.045 -11.289  1.00 91.54           C  
ATOM    935  N   LEU A 120       1.697  -0.840  -7.347  1.00 92.85           N  
ATOM    936  CA  LEU A 120       1.101   0.200  -6.516  1.00 92.85           C  
ATOM    937  C   LEU A 120       1.180   1.558  -7.206  1.00 92.85           C  
ATOM    938  CB  LEU A 120       1.797   0.264  -5.155  1.00 92.85           C  
ATOM    939  O   LEU A 120       2.230   1.929  -7.736  1.00 92.85           O  
ATOM    940  CG  LEU A 120       1.613  -0.948  -4.241  1.00 92.85           C  
ATOM    941  CD1 LEU A 120       2.640  -0.924  -3.114  1.00 92.85           C  
ATOM    942  CD2 LEU A 120       0.195  -0.984  -3.679  1.00 92.85           C  
ATOM    943  N   ARG A 121       0.063   2.266  -7.224  1.00 90.24           N  
ATOM    944  CA  ARG A 121      -0.077   3.656  -7.645  1.00 90.24           C  
ATOM    945  C   ARG A 121      -0.581   4.527  -6.500  1.00 90.24           C  
ATOM    946  CB  ARG A 121      -1.026   3.762  -8.841  1.00 90.24           C  
ATOM    947  O   ARG A 121      -1.640   4.259  -5.928  1.00 90.24           O  
ATOM    948  CG  ARG A 121      -0.534   3.038 -10.084  1.00 90.24           C  
ATOM    949  CD  ARG A 121      -1.330   3.434 -11.320  1.00 90.24           C  
ATOM    950  NE  ARG A 121      -2.719   2.995 -11.229  1.00 90.24           N  
ATOM    951  NH1 ARG A 121      -2.295   0.828 -11.908  1.00 90.24           N  
ATOM    952  NH2 ARG A 121      -4.433   1.475 -11.395  1.00 90.24           N  
ATOM    953  CZ  ARG A 121      -3.146   1.767 -11.511  1.00 90.24           C  
ATOM    954  N   ASP A 122       0.265   5.566  -6.448  1.00 91.34           N  
ATOM    955  CA  ASP A 122      -0.067   6.349  -5.262  1.00 91.34           C  
ATOM    956  C   ASP A 122      -0.289   5.445  -4.051  1.00 91.34           C  
ATOM    957  CB  ASP A 122      -1.310   7.205  -5.514  1.00 91.34           C  
ATOM    958  O   ASP A 122      -1.393   5.389  -3.506  1.00 91.34           O  
ATOM    959  CG  ASP A 122      -1.092   8.268  -6.576  1.00 91.34           C  
ATOM    960  OD1 ASP A 122       0.053   8.741  -6.740  1.00 91.34           O  
ATOM    961  OD2 ASP A 122      -2.075   8.638  -7.253  1.00 91.34           O  
ATOM    962  N   ALA A 123       0.804   4.763  -3.724  1.00 94.25           N  
ATOM    963  CA  ALA A 123       0.745   3.763  -2.661  1.00 94.25           C  
ATOM    964  C   ALA A 123       0.113   4.341  -1.398  1.00 94.25           C  
ATOM    965  CB  ALA A 123       2.142   3.228  -2.356  1.00 94.25           C  
ATOM    966  O   ALA A 123       0.523   5.402  -0.921  1.00 94.25           O  
ATOM    967  N   TYR A 124      -0.866   3.695  -0.914  1.00 92.98           N  
ATOM    968  CA  TYR A 124      -1.584   4.001   0.319  1.00 92.98           C  
ATOM    969  C   TYR A 124      -1.559   2.813   1.273  1.00 92.98           C  
ATOM    970  CB  TYR A 124      -3.032   4.396   0.014  1.00 92.98           C  
ATOM    971  O   TYR A 124      -2.024   1.724   0.930  1.00 92.98           O  
ATOM    972  CG  TYR A 124      -3.571   5.475   0.922  1.00 92.98           C  
ATOM    973  CD1 TYR A 124      -4.449   5.165   1.958  1.00 92.98           C  
ATOM    974  CD2 TYR A 124      -3.204   6.805   0.746  1.00 92.98           C  
ATOM    975  CE1 TYR A 124      -4.950   6.156   2.797  1.00 92.98           C  
ATOM    976  CE2 TYR A 124      -3.699   7.803   1.578  1.00 92.98           C  
ATOM    977  OH  TYR A 124      -5.062   8.454   3.426  1.00 92.98           O  
ATOM    978  CZ  TYR A 124      -4.569   7.470   2.599  1.00 92.98           C  
ATOM    979  N   THR A 125      -1.044   3.132   2.468  1.00 93.57           N  
ATOM    980  CA  THR A 125      -0.841   2.060   3.436  1.00 93.57           C  
ATOM    981  C   THR A 125      -1.778   2.225   4.629  1.00 93.57           C  
ATOM    982  CB  THR A 125       0.618   2.021   3.927  1.00 93.57           C  
ATOM    983  O   THR A 125      -1.891   3.316   5.191  1.00 93.57           O  
ATOM    984  CG2 THR A 125       0.839   0.872   4.905  1.00 93.57           C  
ATOM    985  OG1 THR A 125       1.490   1.851   2.803  1.00 93.57           O  
ATOM    986  N   ILE A 126      -2.400   1.081   4.979  1.00 91.68           N  
ATOM    987  CA  ILE A 126      -3.278   1.066   6.143  1.00 91.68           C  
ATOM    988  C   ILE A 126      -2.442   1.028   7.420  1.00 91.68           C  
ATOM    989  CB  ILE A 126      -4.250  -0.134   6.103  1.00 91.68           C  
ATOM    990  O   ILE A 126      -1.568   0.171   7.572  1.00 91.68           O  
ATOM    991  CG1 ILE A 126      -5.126  -0.070   4.846  1.00 91.68           C  
ATOM    992  CG2 ILE A 126      -5.112  -0.175   7.368  1.00 91.68           C  
ATOM    993  CD1 ILE A 126      -5.986  -1.307   4.627  1.00 91.68           C  
ATOM    994  N   SER A 127      -2.740   1.777   8.428  1.00 89.54           N  
ATOM    995  CA  SER A 127      -1.925   1.983   9.620  1.00 89.54           C  
ATOM    996  C   SER A 127      -2.040   0.804  10.580  1.00 89.54           C  
ATOM    997  CB  SER A 127      -2.334   3.273  10.333  1.00 89.54           C  
ATOM    998  O   SER A 127      -1.067   0.439  11.244  1.00 89.54           O  
ATOM    999  OG  SER A 127      -3.737   3.315  10.529  1.00 89.54           O  
ATOM   1000  N   GLU A 128      -3.105   0.123  10.583  1.00 88.67           N  
ATOM   1001  CA  GLU A 128      -3.349  -0.940  11.553  1.00 88.67           C  
ATOM   1002  C   GLU A 128      -2.662  -2.237  11.136  1.00 88.67           C  
ATOM   1003  CB  GLU A 128      -4.852  -1.173  11.730  1.00 88.67           C  
ATOM   1004  O   GLU A 128      -2.053  -2.917  11.964  1.00 88.67           O  
ATOM   1005  CG  GLU A 128      -5.614   0.057  12.199  1.00 88.67           C  
ATOM   1006  CD  GLU A 128      -5.216   0.514  13.593  1.00 88.67           C  
ATOM   1007  OE1 GLU A 128      -5.255   1.736  13.866  1.00 88.67           O  
ATOM   1008  OE2 GLU A 128      -4.862  -0.356  14.420  1.00 88.67           O  
ATOM   1009  N   CYS A 129      -2.672  -2.535   9.826  1.00 92.01           N  
ATOM   1010  CA  CYS A 129      -2.121  -3.817   9.400  1.00 92.01           C  
ATOM   1011  C   CYS A 129      -0.941  -3.616   8.457  1.00 92.01           C  
ATOM   1012  CB  CYS A 129      -3.195  -4.660   8.714  1.00 92.01           C  
ATOM   1013  O   CYS A 129      -0.240  -4.573   8.120  1.00 92.01           O  
ATOM   1014  SG  CYS A 129      -3.866  -3.908   7.215  1.00 92.01           S  
ATOM   1015  N   LEU A 130      -0.715  -2.357   7.960  1.00 92.90           N  
ATOM   1016  CA  LEU A 130       0.408  -1.932   7.131  1.00 92.90           C  
ATOM   1017  C   LEU A 130       0.357  -2.600   5.762  1.00 92.90           C  
ATOM   1018  CB  LEU A 130       1.736  -2.255   7.821  1.00 92.90           C  
ATOM   1019  O   LEU A 130       1.399  -2.897   5.172  1.00 92.90           O  
ATOM   1020  CG  LEU A 130       1.990  -1.563   9.161  1.00 92.90           C  
ATOM   1021  CD1 LEU A 130       3.356  -1.959   9.712  1.00 92.90           C  
ATOM   1022  CD2 LEU A 130       1.887  -0.049   9.010  1.00 92.90           C  
ATOM   1023  N   HIS A 131      -0.791  -2.958   5.286  1.00 94.59           N  
ATOM   1024  CA  HIS A 131      -0.962  -3.379   3.900  1.00 94.59           C  
ATOM   1025  C   HIS A 131      -1.209  -2.182   2.987  1.00 94.59           C  
ATOM   1026  CB  HIS A 131      -2.116  -4.376   3.781  1.00 94.59           C  
ATOM   1027  O   HIS A 131      -1.906  -1.239   3.368  1.00 94.59           O  
ATOM   1028  CG  HIS A 131      -1.847  -5.687   4.448  1.00 94.59           C  
ATOM   1029  CD2 HIS A 131      -0.824  -6.563   4.308  1.00 94.59           C  
ATOM   1030  ND1 HIS A 131      -2.695  -6.231   5.389  1.00 94.59           N  
ATOM   1031  CE1 HIS A 131      -2.203  -7.388   5.799  1.00 94.59           C  
ATOM   1032  NE2 HIS A 131      -1.068  -7.613   5.159  1.00 94.59           N  
ATOM   1033  N   SER A 132      -0.531  -2.247   1.855  1.00 94.98           N  
ATOM   1034  CA  SER A 132      -0.562  -1.109   0.941  1.00 94.98           C  
ATOM   1035  C   SER A 132      -1.367  -1.430  -0.314  1.00 94.98           C  
ATOM   1036  CB  SER A 132       0.858  -0.695   0.553  1.00 94.98           C  
ATOM   1037  O   SER A 132      -1.305  -2.548  -0.829  1.00 94.98           O  
ATOM   1038  OG  SER A 132       1.622  -0.377   1.704  1.00 94.98           O  
ATOM   1039  N   PHE A 133      -2.116  -0.427  -0.702  1.00 94.88           N  
ATOM   1040  CA  PHE A 133      -2.930  -0.481  -1.910  1.00 94.88           C  
ATOM   1041  C   PHE A 133      -2.774   0.797  -2.726  1.00 94.88           C  
ATOM   1042  CB  PHE A 133      -4.405  -0.701  -1.557  1.00 94.88           C  
ATOM   1043  O   PHE A 133      -2.175   1.768  -2.260  1.00 94.88           O  
ATOM   1044  CG  PHE A 133      -4.643  -1.879  -0.651  1.00 94.88           C  
ATOM   1045  CD1 PHE A 133      -4.904  -3.137  -1.178  1.00 94.88           C  
ATOM   1046  CD2 PHE A 133      -4.605  -1.727   0.729  1.00 94.88           C  
ATOM   1047  CE1 PHE A 133      -5.124  -4.229  -0.342  1.00 94.88           C  
ATOM   1048  CE2 PHE A 133      -4.824  -2.814   1.571  1.00 94.88           C  
ATOM   1049  CZ  PHE A 133      -5.085  -4.064   1.033  1.00 94.88           C  
ATOM   1050  N   CYS A 134      -3.404   0.726  -3.970  1.00 93.17           N  
ATOM   1051  CA  CYS A 134      -3.519   1.986  -4.696  1.00 93.17           C  
ATOM   1052  C   CYS A 134      -4.511   2.920  -4.015  1.00 93.17           C  
ATOM   1053  CB  CYS A 134      -3.951   1.734  -6.141  1.00 93.17           C  
ATOM   1054  O   CYS A 134      -5.489   2.466  -3.418  1.00 93.17           O  
ATOM   1055  SG  CYS A 134      -2.840   0.640  -7.053  1.00 93.17           S  
ATOM   1056  N   LYS A 135      -4.186   4.173  -4.006  1.00 91.13           N  
ATOM   1057  CA  LYS A 135      -5.071   5.149  -3.377  1.00 91.13           C  
ATOM   1058  C   LYS A 135      -6.503   4.997  -3.881  1.00 91.13           C  
ATOM   1059  CB  LYS A 135      -4.572   6.571  -3.636  1.00 91.13           C  
ATOM   1060  O   LYS A 135      -7.441   4.910  -3.085  1.00 91.13           O  
ATOM   1061  CG  LYS A 135      -5.370   7.648  -2.915  1.00 91.13           C  
ATOM   1062  CD  LYS A 135      -4.819   9.039  -3.201  1.00 91.13           C  
ATOM   1063  CE  LYS A 135      -5.654  10.121  -2.531  1.00 91.13           C  
ATOM   1064  NZ  LYS A 135      -5.152  11.489  -2.857  1.00 91.13           N  
ATOM   1065  N   LEU A 136      -6.694   4.909  -5.119  1.00 89.75           N  
ATOM   1066  CA  LEU A 136      -8.026   4.843  -5.711  1.00 89.75           C  
ATOM   1067  C   LEU A 136      -8.679   3.494  -5.428  1.00 89.75           C  
ATOM   1068  CB  LEU A 136      -7.954   5.081  -7.221  1.00 89.75           C  
ATOM   1069  O   LEU A 136      -9.891   3.419  -5.214  1.00 89.75           O  
ATOM   1070  CG  LEU A 136      -7.717   6.525  -7.669  1.00 89.75           C  
ATOM   1071  CD1 LEU A 136      -6.898   6.552  -8.955  1.00 89.75           C  
ATOM   1072  CD2 LEU A 136      -9.044   7.252  -7.857  1.00 89.75           C  
ATOM   1073  N   CYS A 137      -7.842   2.471  -5.480  1.00 91.90           N  
ATOM   1074  CA  CYS A 137      -8.359   1.137  -5.194  1.00 91.90           C  
ATOM   1075  C   CYS A 137      -8.932   1.065  -3.784  1.00 91.90           C  
ATOM   1076  CB  CYS A 137      -7.258   0.089  -5.361  1.00 91.90           C  
ATOM   1077  O   CYS A 137     -10.015   0.514  -3.577  1.00 91.90           O  
ATOM   1078  SG  CYS A 137      -6.757  -0.174  -7.076  1.00 91.90           S  
ATOM   1079  N   LEU A 138      -8.165   1.601  -2.923  1.00 90.04           N  
ATOM   1080  CA  LEU A 138      -8.598   1.571  -1.530  1.00 90.04           C  
ATOM   1081  C   LEU A 138      -9.825   2.454  -1.323  1.00 90.04           C  
ATOM   1082  CB  LEU A 138      -7.466   2.027  -0.606  1.00 90.04           C  
ATOM   1083  O   LEU A 138     -10.754   2.075  -0.606  1.00 90.04           O  
ATOM   1084  CG  LEU A 138      -7.663   1.767   0.888  1.00 90.04           C  
ATOM   1085  CD1 LEU A 138      -7.893   0.281   1.141  1.00 90.04           C  
ATOM   1086  CD2 LEU A 138      -6.462   2.270   1.682  1.00 90.04           C  
ATOM   1087  N   PHE A 139      -9.907   3.508  -1.985  1.00 87.20           N  
ATOM   1088  CA  PHE A 139     -11.029   4.438  -1.929  1.00 87.20           C  
ATOM   1089  C   PHE A 139     -12.296   3.790  -2.473  1.00 87.20           C  
ATOM   1090  CB  PHE A 139     -10.712   5.713  -2.717  1.00 87.20           C  
ATOM   1091  O   PHE A 139     -13.362   3.889  -1.862  1.00 87.20           O  
ATOM   1092  CG  PHE A 139     -11.809   6.742  -2.674  1.00 87.20           C  
ATOM   1093  CD1 PHE A 139     -12.654   6.923  -3.762  1.00 87.20           C  
ATOM   1094  CD2 PHE A 139     -11.997   7.527  -1.544  1.00 87.20           C  
ATOM   1095  CE1 PHE A 139     -13.671   7.875  -3.726  1.00 87.20           C  
ATOM   1096  CE2 PHE A 139     -13.011   8.480  -1.500  1.00 87.20           C  
ATOM   1097  CZ  PHE A 139     -13.846   8.652  -2.592  1.00 87.20           C  
ATOM   1098  N   ASN A 140     -12.181   3.262  -3.579  1.00 87.83           N  
ATOM   1099  CA  ASN A 140     -13.330   2.606  -4.194  1.00 87.83           C  
ATOM   1100  C   ASN A 140     -13.839   1.449  -3.338  1.00 87.83           C  
ATOM   1101  CB  ASN A 140     -12.977   2.112  -5.599  1.00 87.83           C  
ATOM   1102  O   ASN A 140     -15.041   1.178  -3.304  1.00 87.83           O  
ATOM   1103  CG  ASN A 140     -12.773   3.247  -6.582  1.00 87.83           C  
ATOM   1104  ND2 ASN A 140     -12.289   2.918  -7.775  1.00 87.83           N  
ATOM   1105  OD1 ASN A 140     -13.046   4.410  -6.273  1.00 87.83           O  
ATOM   1106  N   TYR A 141     -12.916   0.863  -2.770  1.00 88.49           N  
ATOM   1107  CA  TYR A 141     -13.258  -0.263  -1.907  1.00 88.49           C  
ATOM   1108  C   TYR A 141     -14.103   0.194  -0.724  1.00 88.49           C  
ATOM   1109  CB  TYR A 141     -11.990  -0.960  -1.405  1.00 88.49           C  
ATOM   1110  O   TYR A 141     -15.124  -0.422  -0.408  1.00 88.49           O  
ATOM   1111  CG  TYR A 141     -12.263  -2.131  -0.493  1.00 88.49           C  
ATOM   1112  CD1 TYR A 141     -12.188  -1.994   0.891  1.00 88.49           C  
ATOM   1113  CD2 TYR A 141     -12.594  -3.378  -1.013  1.00 88.49           C  
ATOM   1114  CE1 TYR A 141     -12.436  -3.071   1.736  1.00 88.49           C  
ATOM   1115  CE2 TYR A 141     -12.845  -4.462  -0.178  1.00 88.49           C  
ATOM   1116  OH  TYR A 141     -13.010  -5.369   2.023  1.00 88.49           O  
ATOM   1117  CZ  TYR A 141     -12.764  -4.299   1.192  1.00 88.49           C  
ATOM   1118  N   PHE A 142     -13.774   1.234  -0.102  1.00 85.65           N  
ATOM   1119  CA  PHE A 142     -14.498   1.731   1.062  1.00 85.65           C  
ATOM   1120  C   PHE A 142     -15.795   2.413   0.642  1.00 85.65           C  
ATOM   1121  CB  PHE A 142     -13.628   2.704   1.863  1.00 85.65           C  
ATOM   1122  O   PHE A 142     -16.766   2.434   1.402  1.00 85.65           O  
ATOM   1123  CG  PHE A 142     -12.486   2.043   2.586  1.00 85.65           C  
ATOM   1124  CD1 PHE A 142     -12.667   0.829   3.237  1.00 85.65           C  
ATOM   1125  CD2 PHE A 142     -11.231   2.637   2.616  1.00 85.65           C  
ATOM   1126  CE1 PHE A 142     -11.611   0.215   3.907  1.00 85.65           C  
ATOM   1127  CE2 PHE A 142     -10.171   2.029   3.283  1.00 85.65           C  
ATOM   1128  CZ  PHE A 142     -10.364   0.819   3.929  1.00 85.65           C  
ATOM   1129  N   ASP A 143     -15.794   2.960  -0.508  1.00 84.65           N  
ATOM   1130  CA  ASP A 143     -16.979   3.644  -1.017  1.00 84.65           C  
ATOM   1131  C   ASP A 143     -18.079   2.646  -1.371  1.00 84.65           C  
ATOM   1132  CB  ASP A 143     -16.625   4.492  -2.240  1.00 84.65           C  
ATOM   1133  O   ASP A 143     -19.266   2.970  -1.294  1.00 84.65           O  
ATOM   1134  CG  ASP A 143     -16.032   5.841  -1.875  1.00 84.65           C  
ATOM   1135  OD1 ASP A 143     -16.064   6.219  -0.684  1.00 84.65           O  
ATOM   1136  OD2 ASP A 143     -15.529   6.534  -2.786  1.00 84.65           O  
ATOM   1137  N   ALA A 144     -17.657   1.537  -1.812  1.00 83.88           N  
ATOM   1138  CA  ALA A 144     -18.599   0.506  -2.239  1.00 83.88           C  
ATOM   1139  C   ALA A 144     -19.307  -0.121  -1.042  1.00 83.88           C  
ATOM   1140  CB  ALA A 144     -17.880  -0.569  -3.051  1.00 83.88           C  
ATOM   1141  O   ALA A 144     -20.391  -0.693  -1.183  1.00 83.88           O  
ATOM   1142  N   ARG A 145     -18.878   0.129   0.126  1.00 78.38           N  
ATOM   1143  CA  ARG A 145     -19.459  -0.469   1.324  1.00 78.38           C  
ATOM   1144  C   ARG A 145     -20.440   0.489   1.993  1.00 78.38           C  
ATOM   1145  CB  ARG A 145     -18.361  -0.868   2.313  1.00 78.38           C  
ATOM   1146  O   ARG A 145     -20.348   1.705   1.815  1.00 78.38           O  
ATOM   1147  CG  ARG A 145     -17.465  -1.992   1.816  1.00 78.38           C  
ATOM   1148  CD  ARG A 145     -16.484  -2.446   2.888  1.00 78.38           C  
ATOM   1149  NE  ARG A 145     -16.057  -3.826   2.678  1.00 78.38           N  
ATOM   1150  NH1 ARG A 145     -14.725  -3.919   4.563  1.00 78.38           N  
ATOM   1151  NH2 ARG A 145     -14.909  -5.748   3.193  1.00 78.38           N  
ATOM   1152  CZ  ARG A 145     -15.231  -4.495   3.478  1.00 78.38           C  
ATOM   1153  N   ASP A 146     -21.406  -0.134   2.635  1.00 74.82           N  
ATOM   1154  CA  ASP A 146     -22.395   0.649   3.369  1.00 74.82           C  
ATOM   1155  C   ASP A 146     -21.754   1.375   4.550  1.00 74.82           C  
ATOM   1156  CB  ASP A 146     -23.533  -0.248   3.859  1.00 74.82           C  
ATOM   1157  O   ASP A 146     -20.779   0.890   5.129  1.00 74.82           O  
ATOM   1158  CG  ASP A 146     -24.313  -0.889   2.724  1.00 74.82           C  
ATOM   1159  OD1 ASP A 146     -24.600  -0.204   1.718  1.00 74.82           O  
ATOM   1160  OD2 ASP A 146     -24.646  -2.088   2.838  1.00 74.82           O  
ATOM   1161  N   GLU A 147     -22.181   2.640   4.810  1.00 72.79           N  
ATOM   1162  CA  GLU A 147     -21.690   3.541   5.849  1.00 72.79           C  
ATOM   1163  C   GLU A 147     -21.820   2.911   7.233  1.00 72.79           C  
ATOM   1164  CB  GLU A 147     -22.443   4.874   5.805  1.00 72.79           C  
ATOM   1165  O   GLU A 147     -21.039   3.219   8.136  1.00 72.79           O  
ATOM   1166  CG  GLU A 147     -22.038   5.771   4.644  1.00 72.79           C  
ATOM   1167  CD  GLU A 147     -22.773   7.102   4.630  1.00 72.79           C  
ATOM   1168  OE1 GLU A 147     -22.551   7.908   3.698  1.00 72.79           O  
ATOM   1169  OE2 GLU A 147     -23.575   7.342   5.560  1.00 72.79           O  
ATOM   1170  N   GLU A 148     -22.685   1.786   7.346  1.00 72.62           N  
ATOM   1171  CA  GLU A 148     -22.955   1.195   8.653  1.00 72.62           C  
ATOM   1172  C   GLU A 148     -22.005   0.036   8.942  1.00 72.62           C  
ATOM   1173  CB  GLU A 148     -24.408   0.719   8.738  1.00 72.62           C  
ATOM   1174  O   GLU A 148     -21.854  -0.377  10.093  1.00 72.62           O  
ATOM   1175  CG  GLU A 148     -25.416   1.720   8.195  1.00 72.62           C  
ATOM   1176  CD  GLU A 148     -26.206   2.428   9.285  1.00 72.62           C  
ATOM   1177  OE1 GLU A 148     -26.865   3.450   8.990  1.00 72.62           O  
ATOM   1178  OE2 GLU A 148     -26.163   1.957  10.443  1.00 72.62           O  
ATOM   1179  N   ASP A 149     -21.328  -0.334   7.911  1.00 79.90           N  
ATOM   1180  CA  ASP A 149     -20.413  -1.456   8.096  1.00 79.90           C  
ATOM   1181  C   ASP A 149     -19.037  -0.973   8.549  1.00 79.90           C  
ATOM   1182  CB  ASP A 149     -20.288  -2.266   6.804  1.00 79.90           C  
ATOM   1183  O   ASP A 149     -18.611   0.128   8.192  1.00 79.90           O  
ATOM   1184  CG  ASP A 149     -21.563  -3.007   6.443  1.00 79.90           C  
ATOM   1185  OD1 ASP A 149     -22.318  -3.403   7.356  1.00 79.90           O  
ATOM   1186  OD2 ASP A 149     -21.813  -3.200   5.233  1.00 79.90           O  
ATOM   1187  N   ILE A 150     -18.427  -1.753   9.491  1.00 82.66           N  
ATOM   1188  CA  ILE A 150     -17.069  -1.508   9.964  1.00 82.66           C  
ATOM   1189  C   ILE A 150     -16.077  -1.737   8.827  1.00 82.66           C  
ATOM   1190  CB  ILE A 150     -16.719  -2.408  11.170  1.00 82.66           C  
ATOM   1191  O   ILE A 150     -16.109  -2.779   8.167  1.00 82.66           O  
ATOM   1192  CG1 ILE A 150     -17.761  -2.240  12.282  1.00 82.66           C  
ATOM   1193  CG2 ILE A 150     -15.312  -2.096  11.687  1.00 82.66           C  
ATOM   1194  CD1 ILE A 150     -17.943  -3.476  13.152  1.00 82.66           C  
ATOM   1195  N   PRO A 151     -15.331  -0.655   8.527  1.00 85.26           N  
ATOM   1196  CA  PRO A 151     -14.309  -0.831   7.492  1.00 85.26           C  
ATOM   1197  C   PRO A 151     -13.277  -1.896   7.856  1.00 85.26           C  
ATOM   1198  CB  PRO A 151     -13.658   0.552   7.401  1.00 85.26           C  
ATOM   1199  O   PRO A 151     -12.832  -1.962   9.005  1.00 85.26           O  
ATOM   1200  CG  PRO A 151     -13.970   1.208   8.707  1.00 85.26           C  
ATOM   1201  CD  PRO A 151     -15.215   0.583   9.269  1.00 85.26           C  
ATOM   1202  N   GLU A 152     -12.941  -2.735   6.813  1.00 89.47           N  
ATOM   1203  CA  GLU A 152     -11.958  -3.801   6.980  1.00 89.47           C  
ATOM   1204  C   GLU A 152     -10.918  -3.772   5.864  1.00 89.47           C  
ATOM   1205  CB  GLU A 152     -12.648  -5.167   7.022  1.00 89.47           C  
ATOM   1206  O   GLU A 152     -11.203  -3.320   4.754  1.00 89.47           O  
ATOM   1207  CG  GLU A 152     -13.430  -5.499   5.759  1.00 89.47           C  
ATOM   1208  CD  GLU A 152     -14.201  -6.805   5.858  1.00 89.47           C  
ATOM   1209  OE1 GLU A 152     -14.765  -7.257   4.835  1.00 89.47           O  
ATOM   1210  OE2 GLU A 152     -14.244  -7.382   6.968  1.00 89.47           O  
ATOM   1211  N   CYS A 153      -9.721  -4.259   6.244  1.00 91.61           N  
ATOM   1212  CA  CYS A 153      -8.655  -4.388   5.256  1.00 91.61           C  
ATOM   1213  C   CYS A 153      -9.013  -5.428   4.201  1.00 91.61           C  
ATOM   1214  CB  CYS A 153      -7.339  -4.768   5.933  1.00 91.61           C  
ATOM   1215  O   CYS A 153      -9.445  -6.533   4.533  1.00 91.61           O  
ATOM   1216  SG  CYS A 153      -5.994  -5.104   4.775  1.00 91.61           S  
ATOM   1217  N   PRO A 154      -8.880  -5.069   2.856  1.00 90.92           N  
ATOM   1218  CA  PRO A 154      -9.205  -6.013   1.784  1.00 90.92           C  
ATOM   1219  C   PRO A 154      -8.264  -7.215   1.751  1.00 90.92           C  
ATOM   1220  CB  PRO A 154      -9.058  -5.169   0.515  1.00 90.92           C  
ATOM   1221  O   PRO A 154      -8.616  -8.263   1.204  1.00 90.92           O  
ATOM   1222  CG  PRO A 154      -9.130  -3.753   0.988  1.00 90.92           C  
ATOM   1223  CD  PRO A 154      -8.618  -3.694   2.398  1.00 90.92           C  
ATOM   1224  N   ARG A 155      -7.145  -7.047   2.363  1.00 91.86           N  
ATOM   1225  CA  ARG A 155      -6.145  -8.109   2.333  1.00 91.86           C  
ATOM   1226  C   ARG A 155      -6.280  -9.023   3.545  1.00 91.86           C  
ATOM   1227  CB  ARG A 155      -4.734  -7.517   2.277  1.00 91.86           C  
ATOM   1228  O   ARG A 155      -6.299 -10.248   3.407  1.00 91.86           O  
ATOM   1229  CG  ARG A 155      -3.636  -8.557   2.121  1.00 91.86           C  
ATOM   1230  CD  ARG A 155      -2.271  -7.911   1.928  1.00 91.86           C  
ATOM   1231  NE  ARG A 155      -2.052  -7.520   0.539  1.00 91.86           N  
ATOM   1232  NH1 ARG A 155      -0.918  -9.448  -0.041  1.00 91.86           N  
ATOM   1233  NH2 ARG A 155      -1.270  -7.807  -1.602  1.00 91.86           N  
ATOM   1234  CZ  ARG A 155      -1.414  -8.259  -0.365  1.00 91.86           C  
ATOM   1235  N   CYS A 156      -6.398  -8.501   4.779  1.00 94.01           N  
ATOM   1236  CA  CYS A 156      -6.316  -9.335   5.973  1.00 94.01           C  
ATOM   1237  C   CYS A 156      -7.635  -9.327   6.736  1.00 94.01           C  
ATOM   1238  CB  CYS A 156      -5.186  -8.857   6.884  1.00 94.01           C  
ATOM   1239  O   CYS A 156      -7.812 -10.091   7.687  1.00 94.01           O  
ATOM   1240  SG  CYS A 156      -5.457  -7.211   7.577  1.00 94.01           S  
ATOM   1241  N   HIS A 157      -8.471  -8.358   6.377  1.00 90.59           N  
ATOM   1242  CA  HIS A 157      -9.823  -8.254   6.915  1.00 90.59           C  
ATOM   1243  C   HIS A 157      -9.804  -7.789   8.367  1.00 90.59           C  
ATOM   1244  CB  HIS A 157     -10.549  -9.595   6.803  1.00 90.59           C  
ATOM   1245  O   HIS A 157     -10.747  -8.046   9.118  1.00 90.59           O  
ATOM   1246  CG  HIS A 157     -10.680 -10.091   5.398  1.00 90.59           C  
ATOM   1247  CD2 HIS A 157     -10.189 -11.201   4.797  1.00 90.59           C  
ATOM   1248  ND1 HIS A 157     -11.389  -9.410   4.432  1.00 90.59           N  
ATOM   1249  CE1 HIS A 157     -11.328 -10.083   3.294  1.00 90.59           C  
ATOM   1250  NE2 HIS A 157     -10.606 -11.173   3.489  1.00 90.59           N  
ATOM   1251  N   CYS A 158      -8.732  -7.218   8.746  1.00 89.33           N  
ATOM   1252  CA  CYS A 158      -8.653  -6.588  10.059  1.00 89.33           C  
ATOM   1253  C   CYS A 158      -9.550  -5.357  10.128  1.00 89.33           C  
ATOM   1254  CB  CYS A 158      -7.211  -6.197  10.381  1.00 89.33           C  
ATOM   1255  O   CYS A 158      -9.627  -4.586   9.171  1.00 89.33           O  
ATOM   1256  SG  CYS A 158      -7.005  -5.458  12.016  1.00 89.33           S  
ATOM   1257  N   GLN A 159     -10.224  -5.213  11.207  1.00 87.80           N  
ATOM   1258  CA  GLN A 159     -11.141  -4.092  11.383  1.00 87.80           C  
ATOM   1259  C   GLN A 159     -10.381  -2.789  11.612  1.00 87.80           C  
ATOM   1260  CB  GLN A 159     -12.095  -4.355  12.550  1.00 87.80           C  
ATOM   1261  O   GLN A 159      -9.447  -2.742  12.416  1.00 87.80           O  
ATOM   1262  CG  GLN A 159     -13.061  -5.506  12.306  1.00 87.80           C  
ATOM   1263  CD  GLN A 159     -13.966  -5.774  13.494  1.00 87.80           C  
ATOM   1264  NE2 GLN A 159     -14.748  -6.846  13.414  1.00 87.80           N  
ATOM   1265  OE1 GLN A 159     -13.962  -5.025  14.476  1.00 87.80           O  
ATOM   1266  N   LEU A 160     -10.727  -1.763  10.780  1.00 84.54           N  
ATOM   1267  CA  LEU A 160     -10.081  -0.458  10.872  1.00 84.54           C  
ATOM   1268  C   LEU A 160     -10.880   0.483  11.768  1.00 84.54           C  
ATOM   1269  CB  LEU A 160      -9.919   0.159   9.480  1.00 84.54           C  
ATOM   1270  O   LEU A 160     -12.113   0.467  11.748  1.00 84.54           O  
ATOM   1271  CG  LEU A 160      -9.204  -0.700   8.436  1.00 84.54           C  
ATOM   1272  CD1 LEU A 160      -9.180   0.013   7.088  1.00 84.54           C  
ATOM   1273  CD2 LEU A 160      -7.788  -1.032   8.896  1.00 84.54           C  
ATOM   1274  N   ASP A 161     -10.172   0.971  12.896  1.00 74.98           N  
ATOM   1275  CA  ASP A 161     -10.847   1.878  13.820  1.00 74.98           C  
ATOM   1276  C   ASP A 161     -11.447   3.070  13.078  1.00 74.98           C  
ATOM   1277  CB  ASP A 161      -9.878   2.364  14.900  1.00 74.98           C  
ATOM   1278  O   ASP A 161     -10.934   3.481  12.035  1.00 74.98           O  
ATOM   1279  CG  ASP A 161      -9.759   1.399  16.066  1.00 74.98           C  
ATOM   1280  OD1 ASP A 161     -10.593   0.475  16.182  1.00 74.98           O  
ATOM   1281  OD2 ASP A 161      -8.823   1.566  16.879  1.00 74.98           O  
ATOM   1282  N   SER A 162     -12.727   3.340  13.302  1.00 63.76           N  
ATOM   1283  CA  SER A 162     -13.779   4.189  12.754  1.00 63.76           C  
ATOM   1284  C   SER A 162     -13.350   5.652  12.725  1.00 63.76           C  
ATOM   1285  CB  SER A 162     -15.065   4.043  13.569  1.00 63.76           C  
ATOM   1286  O   SER A 162     -14.080   6.509  12.221  1.00 63.76           O  
ATOM   1287  OG  SER A 162     -15.498   2.693  13.587  1.00 63.76           O  
ATOM   1288  N   MET A 163     -12.030   6.031  13.171  1.00 51.89           N  
ATOM   1289  CA  MET A 163     -11.884   7.483  13.203  1.00 51.89           C  
ATOM   1290  C   MET A 163     -11.430   8.014  11.847  1.00 51.89           C  
ATOM   1291  CB  MET A 163     -10.889   7.901  14.288  1.00 51.89           C  
ATOM   1292  O   MET A 163     -10.740   7.316  11.102  1.00 51.89           O  
ATOM   1293  CG  MET A 163     -11.409   7.708  15.703  1.00 51.89           C  
ATOM   1294  SD  MET A 163     -12.630   8.991  16.184  1.00 51.89           S  
ATOM   1295  CE  MET A 163     -14.038   7.939  16.636  1.00 51.89           C  
ATOM   1296  N   ASP A 164     -12.427   8.277  10.921  1.00 59.13           N  
ATOM   1297  CA  ASP A 164     -12.358   8.939   9.622  1.00 59.13           C  
ATOM   1298  C   ASP A 164     -11.602   8.081   8.609  1.00 59.13           C  
ATOM   1299  CB  ASP A 164     -11.690  10.309   9.752  1.00 59.13           C  
ATOM   1300  O   ASP A 164     -10.459   7.688   8.850  1.00 59.13           O  
ATOM   1301  CG  ASP A 164     -11.764  11.129   8.476  1.00 59.13           C  
ATOM   1302  OD1 ASP A 164     -12.587  10.808   7.591  1.00 59.13           O  
ATOM   1303  OD2 ASP A 164     -10.990  12.103   8.352  1.00 59.13           O  
ATOM   1304  N   PRO A 165     -12.335   7.580   7.526  1.00 54.01           N  
ATOM   1305  CA  PRO A 165     -11.857   6.625   6.523  1.00 54.01           C  
ATOM   1306  C   PRO A 165     -10.558   7.071   5.856  1.00 54.01           C  
ATOM   1307  CB  PRO A 165     -13.003   6.577   5.509  1.00 54.01           C  
ATOM   1308  O   PRO A 165      -9.669   6.250   5.618  1.00 54.01           O  
ATOM   1309  CG  PRO A 165     -13.916   7.689   5.911  1.00 54.01           C  
ATOM   1310  CD  PRO A 165     -13.480   8.204   7.253  1.00 54.01           C  
ATOM   1311  N   MET A 166     -10.367   8.499   5.695  1.00 55.45           N  
ATOM   1312  CA  MET A 166      -9.310   8.857   4.754  1.00 55.45           C  
ATOM   1313  C   MET A 166      -8.035   9.253   5.492  1.00 55.45           C  
ATOM   1314  CB  MET A 166      -9.764  10.001   3.845  1.00 55.45           C  
ATOM   1315  O   MET A 166      -6.932   8.915   5.059  1.00 55.45           O  
ATOM   1316  CG  MET A 166      -9.391   9.807   2.384  1.00 55.45           C  
ATOM   1317  SD  MET A 166     -10.066  11.129   1.305  1.00 55.45           S  
ATOM   1318  CE  MET A 166     -11.618  11.489   2.173  1.00 55.45           C  
ATOM   1319  N   ARG A 167      -8.273   9.980   6.585  1.00 56.84           N  
ATOM   1320  CA  ARG A 167      -7.060  10.451   7.244  1.00 56.84           C  
ATOM   1321  C   ARG A 167      -6.560   9.433   8.264  1.00 56.84           C  
ATOM   1322  CB  ARG A 167      -7.306  11.798   7.926  1.00 56.84           C  
ATOM   1323  O   ARG A 167      -5.352   9.251   8.427  1.00 56.84           O  
ATOM   1324  CG  ARG A 167      -6.058  12.655   8.068  1.00 56.84           C  
ATOM   1325  CD  ARG A 167      -6.359  13.982   8.750  1.00 56.84           C  
ATOM   1326  NE  ARG A 167      -7.064  14.899   7.858  1.00 56.84           N  
ATOM   1327  NH1 ARG A 167      -5.347  16.441   7.750  1.00 56.84           N  
ATOM   1328  NH2 ARG A 167      -7.294  16.803   6.595  1.00 56.84           N  
ATOM   1329  CZ  ARG A 167      -6.567  16.046   7.403  1.00 56.84           C  
ATOM   1330  N   THR A 168      -7.543   8.600   8.700  1.00 58.72           N  
ATOM   1331  CA  THR A 168      -7.102   7.768   9.814  1.00 58.72           C  
ATOM   1332  C   THR A 168      -6.946   6.315   9.375  1.00 58.72           C  
ATOM   1333  CB  THR A 168      -8.088   7.847  10.994  1.00 58.72           C  
ATOM   1334  O   THR A 168      -6.127   5.578   9.929  1.00 58.72           O  
ATOM   1335  CG2 THR A 168      -7.419   7.427  12.299  1.00 58.72           C  
ATOM   1336  OG1 THR A 168      -8.561   9.194  11.125  1.00 58.72           O  
ATOM   1337  N   ARG A 169      -7.485   6.006   8.069  1.00 67.39           N  
ATOM   1338  CA  ARG A 169      -7.525   4.590   7.720  1.00 67.39           C  
ATOM   1339  C   ARG A 169      -6.227   4.155   7.046  1.00 67.39           C  
ATOM   1340  CB  ARG A 169      -8.715   4.295   6.804  1.00 67.39           C  
ATOM   1341  O   ARG A 169      -5.745   3.044   7.275  1.00 67.39           O  
ATOM   1342  CG  ARG A 169      -9.856   3.565   7.494  1.00 67.39           C  
ATOM   1343  CD  ARG A 169     -11.027   3.329   6.550  1.00 67.39           C  
ATOM   1344  NE  ARG A 169     -12.003   4.413   6.620  1.00 67.39           N  
ATOM   1345  NH1 ARG A 169     -13.322   3.398   8.223  1.00 67.39           N  
ATOM   1346  NH2 ARG A 169     -13.894   5.459   7.397  1.00 67.39           N  
ATOM   1347  CZ  ARG A 169     -13.071   4.421   7.413  1.00 67.39           C  
ATOM   1348  N   GLY A 170      -5.582   5.209   6.354  1.00 75.66           N  
ATOM   1349  CA  GLY A 170      -4.381   4.992   5.563  1.00 75.66           C  
ATOM   1350  C   GLY A 170      -3.656   6.277   5.212  1.00 75.66           C  
ATOM   1351  O   GLY A 170      -4.172   7.371   5.450  1.00 75.66           O  
ATOM   1352  N   ARG A 171      -2.317   6.100   5.071  1.00 87.16           N  
ATOM   1353  CA  ARG A 171      -1.419   7.202   4.739  1.00 87.16           C  
ATOM   1354  C   ARG A 171      -0.691   6.937   3.425  1.00 87.16           C  
ATOM   1355  CB  ARG A 171      -0.406   7.428   5.863  1.00 87.16           C  
ATOM   1356  O   ARG A 171      -0.402   5.786   3.090  1.00 87.16           O  
ATOM   1357  CG  ARG A 171      -0.993   8.099   7.095  1.00 87.16           C  
ATOM   1358  CD  ARG A 171       0.069   8.848   7.888  1.00 87.16           C  
ATOM   1359  NE  ARG A 171      -0.454   9.335   9.162  1.00 87.16           N  
ATOM   1360  NH1 ARG A 171       1.427  10.564   9.700  1.00 87.16           N  
ATOM   1361  NH2 ARG A 171      -0.367  10.522  11.126  1.00 87.16           N  
ATOM   1362  CZ  ARG A 171       0.203  10.139   9.993  1.00 87.16           C  
ATOM   1363  N   MET A 172      -0.663   8.055   2.775  1.00 91.08           N  
ATOM   1364  CA  MET A 172       0.191   7.935   1.597  1.00 91.08           C  
ATOM   1365  C   MET A 172       1.601   7.506   1.988  1.00 91.08           C  
ATOM   1366  CB  MET A 172       0.240   9.258   0.831  1.00 91.08           C  
ATOM   1367  O   MET A 172       2.207   8.095   2.885  1.00 91.08           O  
ATOM   1368  CG  MET A 172      -1.013   9.543   0.018  1.00 91.08           C  
ATOM   1369  SD  MET A 172      -0.742  10.826  -1.266  1.00 91.08           S  
ATOM   1370  CE  MET A 172      -1.867  10.229  -2.558  1.00 91.08           C  
ATOM   1371  N   ASP A 173       2.013   6.479   1.351  1.00 93.72           N  
ATOM   1372  CA  ASP A 173       3.354   5.960   1.601  1.00 93.72           C  
ATOM   1373  C   ASP A 173       4.322   6.388   0.500  1.00 93.72           C  
ATOM   1374  CB  ASP A 173       3.326   4.434   1.713  1.00 93.72           C  
ATOM   1375  O   ASP A 173       4.377   5.766  -0.563  1.00 93.72           O  
ATOM   1376  CG  ASP A 173       4.620   3.857   2.259  1.00 93.72           C  
ATOM   1377  OD1 ASP A 173       5.685   4.493   2.105  1.00 93.72           O  
ATOM   1378  OD2 ASP A 173       4.575   2.754   2.846  1.00 93.72           O  
ATOM   1379  N   ARG A 174       5.054   7.436   0.784  1.00 93.90           N  
ATOM   1380  CA  ARG A 174       5.948   8.018  -0.212  1.00 93.90           C  
ATOM   1381  C   ARG A 174       7.143   7.108  -0.474  1.00 93.90           C  
ATOM   1382  CB  ARG A 174       6.429   9.399   0.239  1.00 93.90           C  
ATOM   1383  O   ARG A 174       7.625   7.017  -1.605  1.00 93.90           O  
ATOM   1384  CG  ARG A 174       5.333  10.452   0.275  1.00 93.90           C  
ATOM   1385  CD  ARG A 174       5.905  11.855   0.424  1.00 93.90           C  
ATOM   1386  NE  ARG A 174       4.876  12.877   0.250  1.00 93.90           N  
ATOM   1387  NH1 ARG A 174       6.262  14.383  -0.822  1.00 93.90           N  
ATOM   1388  NH2 ARG A 174       4.063  14.910  -0.443  1.00 93.90           N  
ATOM   1389  CZ  ARG A 174       5.069  14.055  -0.338  1.00 93.90           C  
ATOM   1390  N   VAL A 175       7.543   6.478   0.503  1.00 93.66           N  
ATOM   1391  CA  VAL A 175       8.701   5.599   0.382  1.00 93.66           C  
ATOM   1392  C   VAL A 175       8.371   4.433  -0.547  1.00 93.66           C  
ATOM   1393  CB  VAL A 175       9.158   5.070   1.760  1.00 93.66           C  
ATOM   1394  O   VAL A 175       9.145   4.113  -1.452  1.00 93.66           O  
ATOM   1395  CG1 VAL A 175      10.278   4.043   1.599  1.00 93.66           C  
ATOM   1396  CG2 VAL A 175       9.613   6.225   2.650  1.00 93.66           C  
ATOM   1397  N   LYS A 176       7.263   3.829  -0.286  1.00 92.30           N  
ATOM   1398  CA  LYS A 176       6.851   2.689  -1.100  1.00 92.30           C  
ATOM   1399  C   LYS A 176       6.631   3.102  -2.553  1.00 92.30           C  
ATOM   1400  CB  LYS A 176       5.576   2.059  -0.536  1.00 92.30           C  
ATOM   1401  O   LYS A 176       7.028   2.385  -3.474  1.00 92.30           O  
ATOM   1402  CG  LYS A 176       5.480   0.556  -0.753  1.00 92.30           C  
ATOM   1403  CD  LYS A 176       4.363  -0.059   0.080  1.00 92.30           C  
ATOM   1404  CE  LYS A 176       4.907  -1.042   1.107  1.00 92.30           C  
ATOM   1405  NZ  LYS A 176       3.809  -1.724   1.856  1.00 92.30           N  
ATOM   1406  N   GLN A 177       6.023   4.287  -2.622  1.00 92.58           N  
ATOM   1407  CA  GLN A 177       5.817   4.811  -3.968  1.00 92.58           C  
ATOM   1408  C   GLN A 177       7.148   5.088  -4.660  1.00 92.58           C  
ATOM   1409  CB  GLN A 177       4.972   6.085  -3.925  1.00 92.58           C  
ATOM   1410  O   GLN A 177       7.312   4.790  -5.845  1.00 92.58           O  
ATOM   1411  CG  GLN A 177       4.524   6.573  -5.296  1.00 92.58           C  
ATOM   1412  CD  GLN A 177       3.692   5.545  -6.042  1.00 92.58           C  
ATOM   1413  NE2 GLN A 177       4.101   5.226  -7.265  1.00 92.58           N  
ATOM   1414  OE1 GLN A 177       2.691   5.042  -5.522  1.00 92.58           O  
ATOM   1415  N   ASN A 178       8.036   5.577  -3.985  1.00 91.79           N  
ATOM   1416  CA  ASN A 178       9.362   5.853  -4.527  1.00 91.79           C  
ATOM   1417  C   ASN A 178      10.081   4.568  -4.930  1.00 91.79           C  
ATOM   1418  CB  ASN A 178      10.202   6.637  -3.517  1.00 91.79           C  
ATOM   1419  O   ASN A 178      10.768   4.531  -5.952  1.00 91.79           O  
ATOM   1420  CG  ASN A 178       9.814   8.101  -3.445  1.00 91.79           C  
ATOM   1421  ND2 ASN A 178       9.934   8.689  -2.261  1.00 91.79           N  
ATOM   1422  OD1 ASN A 178       9.408   8.697  -4.446  1.00 91.79           O  
ATOM   1423  N   LEU A 179       9.844   3.553  -4.206  1.00 91.69           N  
ATOM   1424  CA  LEU A 179      10.463   2.270  -4.520  1.00 91.69           C  
ATOM   1425  C   LEU A 179       9.903   1.699  -5.819  1.00 91.69           C  
ATOM   1426  CB  LEU A 179      10.247   1.276  -3.376  1.00 91.69           C  
ATOM   1427  O   LEU A 179      10.656   1.200  -6.658  1.00 91.69           O  
ATOM   1428  CG  LEU A 179      11.045   1.530  -2.097  1.00 91.69           C  
ATOM   1429  CD1 LEU A 179      10.667   0.513  -1.025  1.00 91.69           C  
ATOM   1430  CD2 LEU A 179      12.542   1.484  -2.381  1.00 91.69           C  
ATOM   1431  N   VAL A 180       8.687   1.799  -5.909  1.00 89.91           N  
ATOM   1432  CA  VAL A 180       8.041   1.305  -7.121  1.00 89.91           C  
ATOM   1433  C   VAL A 180       8.536   2.096  -8.330  1.00 89.91           C  
ATOM   1434  CB  VAL A 180       6.502   1.392  -7.020  1.00 89.91           C  
ATOM   1435  O   VAL A 180       8.875   1.516  -9.364  1.00 89.91           O  
ATOM   1436  CG1 VAL A 180       5.852   1.023  -8.352  1.00 89.91           C  
ATOM   1437  CG2 VAL A 180       5.989   0.487  -5.902  1.00 89.91           C  
ATOM   1438  N   ASP A 181       8.684   3.411  -8.211  1.00 87.92           N  
ATOM   1439  CA  ASP A 181       9.075   4.305  -9.296  1.00 87.92           C  
ATOM   1440  C   ASP A 181      10.531   4.076  -9.698  1.00 87.92           C  
ATOM   1441  CB  ASP A 181       8.865   5.765  -8.892  1.00 87.92           C  
ATOM   1442  O   ASP A 181      10.871   4.140 -10.881  1.00 87.92           O  
ATOM   1443  CG  ASP A 181       7.399   6.148  -8.793  1.00 87.92           C  
ATOM   1444  OD1 ASP A 181       6.538   5.405  -9.312  1.00 87.92           O  
ATOM   1445  OD2 ASP A 181       7.101   7.204  -8.193  1.00 87.92           O  
ATOM   1446  N   LYS A 182      11.327   3.766  -8.708  1.00 88.29           N  
ATOM   1447  CA  LYS A 182      12.756   3.626  -8.971  1.00 88.29           C  
ATOM   1448  C   LYS A 182      13.095   2.209  -9.426  1.00 88.29           C  
ATOM   1449  CB  LYS A 182      13.570   3.985  -7.727  1.00 88.29           C  
ATOM   1450  O   LYS A 182      13.966   2.016 -10.277  1.00 88.29           O  
ATOM   1451  CG  LYS A 182      13.489   5.454  -7.337  1.00 88.29           C  
ATOM   1452  CD  LYS A 182      14.270   6.333  -8.304  1.00 88.29           C  
ATOM   1453  CE  LYS A 182      14.296   7.785  -7.845  1.00 88.29           C  
ATOM   1454  NZ  LYS A 182      14.434   8.727  -8.996  1.00 88.29           N  
ATOM   1455  N   LEU A 183      12.376   1.262  -8.921  1.00 86.43           N  
ATOM   1456  CA  LEU A 183      12.713  -0.127  -9.216  1.00 86.43           C  
ATOM   1457  C   LEU A 183      12.050  -0.584 -10.511  1.00 86.43           C  
ATOM   1458  CB  LEU A 183      12.288  -1.039  -8.062  1.00 86.43           C  
ATOM   1459  O   LEU A 183      12.580  -1.447 -11.214  1.00 86.43           O  
ATOM   1460  CG  LEU A 183      13.076  -0.895  -6.759  1.00 86.43           C  
ATOM   1461  CD1 LEU A 183      12.490  -1.802  -5.682  1.00 86.43           C  
ATOM   1462  CD2 LEU A 183      14.550  -1.211  -6.987  1.00 86.43           C  
ATOM   1463  N   LEU A 184      10.925   0.104 -10.806  1.00 85.49           N  
ATOM   1464  CA  LEU A 184      10.169  -0.381 -11.956  1.00 85.49           C  
ATOM   1465  C   LEU A 184       9.700   0.780 -12.826  1.00 85.49           C  
ATOM   1466  CB  LEU A 184       8.966  -1.209 -11.496  1.00 85.49           C  
ATOM   1467  O   LEU A 184       8.497   1.023 -12.947  1.00 85.49           O  
ATOM   1468  CG  LEU A 184       9.281  -2.505 -10.748  1.00 85.49           C  
ATOM   1469  CD1 LEU A 184       9.056  -2.321  -9.250  1.00 85.49           C  
ATOM   1470  CD2 LEU A 184       8.432  -3.652 -11.284  1.00 85.49           C  
ATOM   1471  N   PRO A 185      10.558   1.505 -13.462  1.00 78.46           N  
ATOM   1472  CA  PRO A 185      10.163   2.682 -14.238  1.00 78.46           C  
ATOM   1473  C   PRO A 185       9.409   2.322 -15.516  1.00 78.46           C  
ATOM   1474  CB  PRO A 185      11.499   3.354 -14.563  1.00 78.46           C  
ATOM   1475  O   PRO A 185       8.454   3.008 -15.889  1.00 78.46           O  
ATOM   1476  CG  PRO A 185      12.526   2.293 -14.334  1.00 78.46           C  
ATOM   1477  CD  PRO A 185      11.976   1.301 -13.349  1.00 78.46           C  
ATOM   1478  N   ARG A 186       9.877   1.232 -16.106  1.00 77.67           N  
ATOM   1479  CA  ARG A 186       9.268   0.830 -17.370  1.00 77.67           C  
ATOM   1480  C   ARG A 186       7.813   0.417 -17.170  1.00 77.67           C  
ATOM   1481  CB  ARG A 186      10.056  -0.316 -18.007  1.00 77.67           C  
ATOM   1482  O   ARG A 186       6.959   0.708 -18.009  1.00 77.67           O  
ATOM   1483  CG  ARG A 186      11.375   0.113 -18.627  1.00 77.67           C  
ATOM   1484  CD  ARG A 186      11.846  -0.871 -19.690  1.00 77.67           C  
ATOM   1485  NE  ARG A 186      12.999  -0.359 -20.425  1.00 77.67           N  
ATOM   1486  NH1 ARG A 186      13.758  -2.438 -21.089  1.00 77.67           N  
ATOM   1487  NH2 ARG A 186      14.894  -0.546 -21.709  1.00 77.67           N  
ATOM   1488  CZ  ARG A 186      13.881  -1.116 -21.073  1.00 77.67           C  
ATOM   1489  N   PHE A 187       7.519  -0.220 -16.141  1.00 75.39           N  
ATOM   1490  CA  PHE A 187       6.179  -0.736 -15.888  1.00 75.39           C  
ATOM   1491  C   PHE A 187       5.223   0.394 -15.528  1.00 75.39           C  
ATOM   1492  CB  PHE A 187       6.206  -1.778 -14.765  1.00 75.39           C  
ATOM   1493  O   PHE A 187       4.043   0.353 -15.883  1.00 75.39           O  
ATOM   1494  CG  PHE A 187       6.822  -3.090 -15.169  1.00 75.39           C  
ATOM   1495  CD1 PHE A 187       6.143  -3.963 -16.011  1.00 75.39           C  
ATOM   1496  CD2 PHE A 187       8.081  -3.451 -14.708  1.00 75.39           C  
ATOM   1497  CE1 PHE A 187       6.710  -5.178 -16.387  1.00 75.39           C  
ATOM   1498  CE2 PHE A 187       8.655  -4.664 -15.079  1.00 75.39           C  
ATOM   1499  CZ  PHE A 187       7.967  -5.526 -15.918  1.00 75.39           C  
ATOM   1500  N   CYS A 188       5.778   1.390 -14.883  1.00 69.81           N  
ATOM   1501  CA  CYS A 188       4.981   2.562 -14.534  1.00 69.81           C  
ATOM   1502  C   CYS A 188       4.519   3.298 -15.786  1.00 69.81           C  
ATOM   1503  CB  CYS A 188       5.783   3.509 -13.641  1.00 69.81           C  
ATOM   1504  O   CYS A 188       3.357   3.698 -15.882  1.00 69.81           O  
ATOM   1505  SG  CYS A 188       5.919   2.953 -11.928  1.00 69.81           S  
ATOM   1506  N   LYS A 189       5.372   3.360 -16.767  1.00 77.19           N  
ATOM   1507  CA  LYS A 189       5.060   4.044 -18.019  1.00 77.19           C  
ATOM   1508  C   LYS A 189       4.048   3.252 -18.841  1.00 77.19           C  
ATOM   1509  CB  LYS A 189       6.332   4.275 -18.836  1.00 77.19           C  
ATOM   1510  O   LYS A 189       3.126   3.828 -19.423  1.00 77.19           O  
ATOM   1511  CG  LYS A 189       7.255   5.337 -18.258  1.00 77.19           C  
ATOM   1512  CD  LYS A 189       8.477   5.558 -19.141  1.00 77.19           C  
ATOM   1513  CE  LYS A 189       9.441   6.561 -18.523  1.00 77.19           C  
ATOM   1514  NZ  LYS A 189      10.718   6.649 -19.292  1.00 77.19           N  
ATOM   1515  N   GLN A 190       4.299   1.955 -18.948  1.00 76.28           N  
ATOM   1516  CA  GLN A 190       3.392   1.063 -19.663  1.00 76.28           C  
ATOM   1517  C   GLN A 190       1.990   1.108 -19.063  1.00 76.28           C  
ATOM   1518  CB  GLN A 190       3.924  -0.371 -19.646  1.00 76.28           C  
ATOM   1519  O   GLN A 190       0.997   1.142 -19.793  1.00 76.28           O  
ATOM   1520  CG  GLN A 190       3.085  -1.349 -20.457  1.00 76.28           C  
ATOM   1521  CD  GLN A 190       3.698  -2.735 -20.524  1.00 76.28           C  
ATOM   1522  NE2 GLN A 190       3.303  -3.510 -21.527  1.00 76.28           N  
ATOM   1523  OE1 GLN A 190       4.522  -3.105 -19.681  1.00 76.28           O  
ATOM   1524  N   GLU A 191       1.920   1.035 -17.806  1.00 74.02           N  
ATOM   1525  CA  GLU A 191       0.634   1.063 -17.115  1.00 74.02           C  
ATOM   1526  C   GLU A 191      -0.093   2.383 -17.356  1.00 74.02           C  
ATOM   1527  CB  GLU A 191       0.824   0.834 -15.614  1.00 74.02           C  
ATOM   1528  O   GLU A 191      -1.309   2.400 -17.563  1.00 74.02           O  
ATOM   1529  CG  GLU A 191      -0.481   0.730 -14.837  1.00 74.02           C  
ATOM   1530  CD  GLU A 191      -1.216  -0.580 -15.070  1.00 74.02           C  
ATOM   1531  OE1 GLU A 191      -2.367  -0.722 -14.600  1.00 74.02           O  
ATOM   1532  OE2 GLU A 191      -0.634  -1.472 -15.727  1.00 74.02           O  
ATOM   1533  N   GLU A 192       0.570   3.472 -17.326  1.00 75.72           N  
ATOM   1534  CA  GLU A 192       0.004   4.785 -17.616  1.00 75.72           C  
ATOM   1535  C   GLU A 192      -0.545   4.848 -19.039  1.00 75.72           C  
ATOM   1536  CB  GLU A 192       1.052   5.881 -17.408  1.00 75.72           C  
ATOM   1537  O   GLU A 192      -1.617   5.409 -19.272  1.00 75.72           O  
ATOM   1538  CG  GLU A 192       0.469   7.285 -17.338  1.00 75.72           C  
ATOM   1539  CD  GLU A 192       1.446   8.314 -16.793  1.00 75.72           C  
ATOM   1540  OE1 GLU A 192       1.044   9.481 -16.580  1.00 75.72           O  
ATOM   1541  OE2 GLU A 192       2.624   7.952 -16.578  1.00 75.72           O  
ATOM   1542  N   THR A 193       0.201   4.320 -19.934  1.00 80.33           N  
ATOM   1543  CA  THR A 193      -0.227   4.277 -21.328  1.00 80.33           C  
ATOM   1544  C   THR A 193      -1.527   3.491 -21.471  1.00 80.33           C  
ATOM   1545  CB  THR A 193       0.856   3.651 -22.226  1.00 80.33           C  
ATOM   1546  O   THR A 193      -2.429   3.901 -22.204  1.00 80.33           O  
ATOM   1547  CG2 THR A 193       0.551   3.888 -23.702  1.00 80.33           C  
ATOM   1548  OG1 THR A 193       2.126   4.236 -21.912  1.00 80.33           O  
ATOM   1549  N   LEU A 194      -1.618   2.375 -20.879  1.00 74.49           N  
ATOM   1550  CA  LEU A 194      -2.817   1.546 -20.928  1.00 74.49           C  
ATOM   1551  C   LEU A 194      -4.013   2.286 -20.336  1.00 74.49           C  
ATOM   1552  CB  LEU A 194      -2.593   0.232 -20.176  1.00 74.49           C  
ATOM   1553  O   LEU A 194      -5.130   2.179 -20.849  1.00 74.49           O  
ATOM   1554  CG  LEU A 194      -1.659  -0.780 -20.843  1.00 74.49           C  
ATOM   1555  CD1 LEU A 194      -1.417  -1.968 -19.918  1.00 74.49           C  
ATOM   1556  CD2 LEU A 194      -2.236  -1.242 -22.176  1.00 74.49           C  
ATOM   1557  N   ARG A 195      -3.789   3.077 -19.356  1.00 71.63           N  
ATOM   1558  CA  ARG A 195      -4.850   3.856 -18.726  1.00 71.63           C  
ATOM   1559  C   ARG A 195      -5.366   4.941 -19.666  1.00 71.63           C  
ATOM   1560  CB  ARG A 195      -4.355   4.486 -17.422  1.00 71.63           C  
ATOM   1561  O   ARG A 195      -6.576   5.140 -19.788  1.00 71.63           O  
ATOM   1562  CG  ARG A 195      -5.470   4.967 -16.507  1.00 71.63           C  
ATOM   1563  CD  ARG A 195      -4.922   5.625 -15.249  1.00 71.63           C  
ATOM   1564  NE  ARG A 195      -5.990   6.183 -14.424  1.00 71.63           N  
ATOM   1565  NH1 ARG A 195      -4.609   6.768 -12.667  1.00 71.63           N  
ATOM   1566  NH2 ARG A 195      -6.859   7.193 -12.553  1.00 71.63           N  
ATOM   1567  CZ  ARG A 195      -5.817   6.713 -13.217  1.00 71.63           C  
ATOM   1568  N   LYS A 196      -4.483   5.653 -20.199  1.00 80.88           N  
ATOM   1569  CA  LYS A 196      -4.857   6.718 -21.126  1.00 80.88           C  
ATOM   1570  C   LYS A 196      -5.620   6.161 -22.324  1.00 80.88           C  
ATOM   1571  CB  LYS A 196      -3.617   7.476 -21.601  1.00 80.88           C  
ATOM   1572  O   LYS A 196      -6.567   6.785 -22.808  1.00 80.88           O  
ATOM   1573  CG  LYS A 196      -2.980   8.353 -20.532  1.00 80.88           C  
ATOM   1574  CD  LYS A 196      -1.778   9.114 -21.076  1.00 80.88           C  
ATOM   1575  CE  LYS A 196      -1.100   9.940 -19.991  1.00 80.88           C  
ATOM   1576  NZ  LYS A 196       0.127  10.622 -20.500  1.00 80.88           N  
ATOM   1577  N   ALA A 197      -5.238   5.040 -22.648  1.00 80.07           N  
ATOM   1578  CA  ALA A 197      -5.907   4.384 -23.768  1.00 80.07           C  
ATOM   1579  C   ALA A 197      -7.332   3.984 -23.398  1.00 80.07           C  
ATOM   1580  CB  ALA A 197      -5.114   3.160 -24.219  1.00 80.07           C  
ATOM   1581  O   ALA A 197      -8.252   4.118 -24.208  1.00 80.07           O  
ATOM   1582  N   CYS A 198      -7.509   3.516 -22.173  1.00 72.04           N  
ATOM   1583  CA  CYS A 198      -8.830   3.127 -21.691  1.00 72.04           C  
ATOM   1584  C   CYS A 198      -9.738   4.343 -21.549  1.00 72.04           C  
ATOM   1585  CB  CYS A 198      -8.719   2.402 -20.350  1.00 72.04           C  
ATOM   1586  O   CYS A 198     -10.928   4.274 -21.861  1.00 72.04           O  
ATOM   1587  SG  CYS A 198     -10.145   1.363 -19.964  1.00 72.04           S  
ATOM   1588  N   GLU A 199      -9.135   5.453 -21.086  1.00 78.30           N  
ATOM   1589  CA  GLU A 199      -9.892   6.689 -20.909  1.00 78.30           C  
ATOM   1590  C   GLU A 199     -10.338   7.260 -22.252  1.00 78.30           C  
ATOM   1591  CB  GLU A 199      -9.061   7.724 -20.147  1.00 78.30           C  
ATOM   1592  O   GLU A 199     -11.449   7.779 -22.373  1.00 78.30           O  
ATOM   1593  CG  GLU A 199      -8.976   7.464 -18.650  1.00 78.30           C  
ATOM   1594  CD  GLU A 199      -8.021   8.403 -17.931  1.00 78.30           C  
ATOM   1595  OE1 GLU A 199      -7.796   8.223 -16.712  1.00 78.30           O  
ATOM   1596  OE2 GLU A 199      -7.495   9.327 -18.591  1.00 78.30           O  
ATOM   1597  N   GLU A 200      -9.478   7.142 -23.214  1.00 81.76           N  
ATOM   1598  CA  GLU A 200      -9.791   7.618 -24.558  1.00 81.76           C  
ATOM   1599  C   GLU A 200     -10.909   6.794 -25.189  1.00 81.76           C  
ATOM   1600  CB  GLU A 200      -8.544   7.579 -25.446  1.00 81.76           C  
ATOM   1601  O   GLU A 200     -11.774   7.337 -25.881  1.00 81.76           O  
ATOM   1602  CG  GLU A 200      -8.692   8.350 -26.750  1.00 81.76           C  
ATOM   1603  CD  GLU A 200      -7.404   8.424 -27.553  1.00 81.76           C  
ATOM   1604  OE1 GLU A 200      -7.419   8.978 -28.676  1.00 81.76           O  
ATOM   1605  OE2 GLU A 200      -6.370   7.923 -27.056  1.00 81.76           O  
ATOM   1606  N   LYS A 201     -10.898   5.507 -24.889  1.00 77.96           N  
ATOM   1607  CA  LYS A 201     -11.951   4.630 -25.393  1.00 77.96           C  
ATOM   1608  C   LYS A 201     -13.296   4.962 -24.753  1.00 77.96           C  
ATOM   1609  CB  LYS A 201     -11.596   3.164 -25.138  1.00 77.96           C  
ATOM   1610  O   LYS A 201     -14.335   4.900 -25.412  1.00 77.96           O  
ATOM   1611  CG  LYS A 201     -10.430   2.655 -25.972  1.00 77.96           C  
ATOM   1612  CD  LYS A 201     -10.201   1.164 -25.761  1.00 77.96           C  
ATOM   1613  CE  LYS A 201      -9.058   0.646 -26.624  1.00 77.96           C  
ATOM   1614  NZ  LYS A 201      -8.744  -0.784 -26.326  1.00 77.96           N  
ATOM   1615  N   LYS A 202     -13.295   5.318 -23.539  1.00 76.42           N  
ATOM   1616  CA  LYS A 202     -14.512   5.677 -22.819  1.00 76.42           C  
ATOM   1617  C   LYS A 202     -15.087   6.995 -23.332  1.00 76.42           C  
ATOM   1618  CB  LYS A 202     -14.239   5.774 -21.317  1.00 76.42           C  
ATOM   1619  O   LYS A 202     -16.306   7.150 -23.432  1.00 76.42           O  
ATOM   1620  CG  LYS A 202     -14.205   4.429 -20.606  1.00 76.42           C  
ATOM   1621  CD  LYS A 202     -14.006   4.596 -19.105  1.00 76.42           C  
ATOM   1622  CE  LYS A 202     -13.842   3.251 -18.410  1.00 76.42           C  
ATOM   1623  NZ  LYS A 202     -13.570   3.412 -16.950  1.00 76.42           N  
ATOM   1624  N   LYS A 203     -14.226   7.953 -23.673  1.00 75.62           N  
ATOM   1625  CA  LYS A 203     -14.646   9.249 -24.198  1.00 75.62           C  
ATOM   1626  C   LYS A 203     -15.283   9.103 -25.577  1.00 75.62           C  
ATOM   1627  CB  LYS A 203     -13.459  10.210 -24.268  1.00 75.62           C  
ATOM   1628  O   LYS A 203     -16.266   9.779 -25.887  1.00 75.62           O  
ATOM   1629  CG  LYS A 203     -13.179  10.944 -22.964  1.00 75.62           C  
ATOM   1630  CD  LYS A 203     -11.952  11.839 -23.079  1.00 75.62           C  
ATOM   1631  CE  LYS A 203     -11.544  12.407 -21.726  1.00 75.62           C  
ATOM   1632  NZ  LYS A 203     -11.697  13.892 -21.680  1.00 75.62           N  
ATOM   1633  N   HIS A 204     -14.722   8.197 -26.364  1.00 71.74           N  
ATOM   1634  CA  HIS A 204     -15.253   8.004 -27.708  1.00 71.74           C  
ATOM   1635  C   HIS A 204     -16.599   7.288 -27.672  1.00 71.74           C  
ATOM   1636  CB  HIS A 204     -14.262   7.215 -28.567  1.00 71.74           C  
ATOM   1637  O   HIS A 204     -17.464   7.542 -28.513  1.00 71.74           O  
ATOM   1638  CG  HIS A 204     -14.546   7.291 -30.033  1.00 71.74           C  
ATOM   1639  CD2 HIS A 204     -14.364   8.294 -30.924  1.00 71.74           C  
ATOM   1640  ND1 HIS A 204     -15.090   6.241 -30.741  1.00 71.74           N  
ATOM   1641  CE1 HIS A 204     -15.229   6.596 -32.007  1.00 71.74           C  
ATOM   1642  NE2 HIS A 204     -14.796   7.837 -32.145  1.00 71.74           N  
ATOM   1643  N   GLU A 205     -16.840   6.460 -26.687  1.00 64.92           N  
ATOM   1644  CA  GLU A 205     -18.118   5.766 -26.563  1.00 64.92           C  
ATOM   1645  C   GLU A 205     -19.215   6.712 -26.083  1.00 64.92           C  
ATOM   1646  CB  GLU A 205     -17.993   4.577 -25.606  1.00 64.92           C  
ATOM   1647  O   GLU A 205     -20.369   6.593 -26.499  1.00 64.92           O  
ATOM   1648  CG  GLU A 205     -17.501   3.301 -26.273  1.00 64.92           C  
ATOM   1649  CD  GLU A 205     -17.307   2.150 -25.297  1.00 64.92           C  
ATOM   1650  OE1 GLU A 205     -16.816   1.077 -25.714  1.00 64.92           O  
ATOM   1651  OE2 GLU A 205     -17.651   2.324 -24.107  1.00 64.92           O  
ATOM   1652  N   ILE A 206     -18.856   7.635 -25.261  1.00 57.23           N  
ATOM   1653  CA  ILE A 206     -19.850   8.586 -24.776  1.00 57.23           C  
ATOM   1654  C   ILE A 206     -20.220   9.560 -25.892  1.00 57.23           C  
ATOM   1655  CB  ILE A 206     -19.337   9.358 -23.539  1.00 57.23           C  
ATOM   1656  O   ILE A 206     -21.382   9.952 -26.023  1.00 57.23           O  
ATOM   1657  CG1 ILE A 206     -19.009   8.386 -22.401  1.00 57.23           C  
ATOM   1658  CG2 ILE A 206     -20.364  10.402 -23.090  1.00 57.23           C  
ATOM   1659  CD1 ILE A 206     -18.258   9.023 -21.239  1.00 57.23           C  
ATOM   1660  N   GLU A 207     -19.246   9.963 -26.797  1.00 57.50           N  
ATOM   1661  CA  GLU A 207     -19.620  10.873 -27.876  1.00 57.50           C  
ATOM   1662  C   GLU A 207     -20.373  10.138 -28.982  1.00 57.50           C  
ATOM   1663  CB  GLU A 207     -18.381  11.563 -28.452  1.00 57.50           C  
ATOM   1664  O   GLU A 207     -21.156  10.744 -29.715  1.00 57.50           O  
ATOM   1665  CG  GLU A 207     -17.691  12.504 -27.474  1.00 57.50           C  
ATOM   1666  CD  GLU A 207     -16.511  13.242 -28.085  1.00 57.50           C  
ATOM   1667  OE1 GLU A 207     -15.991  14.187 -27.448  1.00 57.50           O  
ATOM   1668  OE2 GLU A 207     -16.103  12.874 -29.209  1.00 57.50           O  
ATOM   1669  N   ALA A 208     -20.169   8.820 -29.157  1.00 56.49           N  
ATOM   1670  CA  ALA A 208     -20.992   8.172 -30.176  1.00 56.49           C  
ATOM   1671  C   ALA A 208     -22.426   7.989 -29.688  1.00 56.49           C  
ATOM   1672  CB  ALA A 208     -20.390   6.825 -30.568  1.00 56.49           C  
ATOM   1673  O   ALA A 208     -23.358   7.919 -30.493  1.00 56.49           O  
ATOM   1674  N   ASP A 209     -22.746   8.171 -28.452  1.00 53.13           N  
ATOM   1675  CA  ASP A 209     -24.148   8.012 -28.079  1.00 53.13           C  
ATOM   1676  C   ASP A 209     -24.830   9.368 -27.911  1.00 53.13           C  
ATOM   1677  CB  ASP A 209     -24.271   7.198 -26.788  1.00 53.13           C  
ATOM   1678  O   ASP A 209     -26.024   9.436 -27.610  1.00 53.13           O  
ATOM   1679  CG  ASP A 209     -23.866   5.745 -26.963  1.00 53.13           C  
ATOM   1680  OD1 ASP A 209     -24.344   5.089 -27.913  1.00 53.13           O  
ATOM   1681  OD2 ASP A 209     -23.064   5.251 -26.141  1.00 53.13           O  
ATOM   1682  N   ASP A 210     -24.145  10.541 -28.171  1.00 50.26           N  
ATOM   1683  CA  ASP A 210     -24.780  11.822 -27.879  1.00 50.26           C  
ATOM   1684  C   ASP A 210     -25.244  12.510 -29.161  1.00 50.26           C  
ATOM   1685  CB  ASP A 210     -23.821  12.734 -27.110  1.00 50.26           C  
ATOM   1686  O   ASP A 210     -25.177  13.736 -29.273  1.00 50.26           O  
ATOM   1687  CG  ASP A 210     -23.780  12.430 -25.622  1.00 50.26           C  
ATOM   1688  OD1 ASP A 210     -24.850  12.390 -24.978  1.00 50.26           O  
ATOM   1689  OD2 ASP A 210     -22.667  12.233 -25.089  1.00 50.26           O  
ATOM   1690  N   GLU A 211     -25.441  11.761 -30.355  1.00 52.29           N  
ATOM   1691  CA  GLU A 211     -26.354  12.399 -31.299  1.00 52.29           C  
ATOM   1692  C   GLU A 211     -27.809  12.180 -30.893  1.00 52.29           C  
ATOM   1693  CB  GLU A 211     -26.118  11.872 -32.716  1.00 52.29           C  
ATOM   1694  O   GLU A 211     -28.312  11.055 -30.948  1.00 52.29           O  
ATOM   1695  CG  GLU A 211     -24.686  12.038 -33.204  1.00 52.29           C  
ATOM   1696  CD  GLU A 211     -24.323  13.480 -33.519  1.00 52.29           C  
ATOM   1697  OE1 GLU A 211     -23.188  13.903 -33.203  1.00 52.29           O  
ATOM   1698  OE2 GLU A 211     -25.181  14.194 -34.085  1.00 52.29           O  
ATOM   1699  N   ASP A 212     -28.229  12.189 -29.664  1.00 43.54           N  
ATOM   1700  CA  ASP A 212     -29.631  12.410 -29.326  1.00 43.54           C  
ATOM   1701  C   ASP A 212     -29.768  13.096 -27.969  1.00 43.54           C  
ATOM   1702  CB  ASP A 212     -30.398  11.086 -29.325  1.00 43.54           C  
ATOM   1703  O   ASP A 212     -29.321  12.564 -26.951  1.00 43.54           O  
ATOM   1704  CG  ASP A 212     -30.703  10.576 -30.723  1.00 43.54           C  
ATOM   1705  OD1 ASP A 212     -31.242  11.344 -31.548  1.00 43.54           O  
ATOM   1706  OD2 ASP A 212     -30.405   9.394 -31.000  1.00 43.54           O  
ATOM   1707  N   ALA A 213     -29.377  14.330 -27.850  1.00 35.23           N  
ATOM   1708  CA  ALA A 213     -30.140  15.343 -27.126  1.00 35.23           C  
ATOM   1709  C   ALA A 213     -29.267  16.056 -26.097  1.00 35.23           C  
ATOM   1710  CB  ALA A 213     -31.352  14.712 -26.445  1.00 35.23           C  
ATOM   1711  O   ALA A 213     -28.470  15.420 -25.403  1.00 35.23           O  
ATOM   1712  N   PRO A 214     -29.551  17.371 -26.043  1.00 38.42           N  
ATOM   1713  CA  PRO A 214     -28.847  18.483 -25.400  1.00 38.42           C  
ATOM   1714  C   PRO A 214     -29.251  18.674 -23.940  1.00 38.42           C  
ATOM   1715  CB  PRO A 214     -29.256  19.694 -26.243  1.00 38.42           C  
ATOM   1716  O   PRO A 214     -30.315  18.206 -23.525  1.00 38.42           O  
ATOM   1717  CG  PRO A 214     -30.669  19.418 -26.647  1.00 38.42           C  
ATOM   1718  CD  PRO A 214     -31.028  18.028 -26.206  1.00 38.42           C  
ATOM   1719  N   SER A 215     -28.325  18.751 -23.036  1.00 31.27           N  
ATOM   1720  CA  SER A 215     -28.382  19.578 -21.835  1.00 31.27           C  
ATOM   1721  C   SER A 215     -27.753  18.866 -20.642  1.00 31.27           C  
ATOM   1722  CB  SER A 215     -29.828  19.954 -21.510  1.00 31.27           C  
ATOM   1723  O   SER A 215     -27.877  17.647 -20.505  1.00 31.27           O  
ATOM   1724  OG  SER A 215     -30.516  18.857 -20.934  1.00 31.27           O  
ATOM   1725  N   SER A 216     -26.593  19.411 -20.163  1.00 33.08           N  
ATOM   1726  CA  SER A 216     -26.265  20.074 -18.906  1.00 33.08           C  
ATOM   1727  C   SER A 216     -24.849  19.733 -18.454  1.00 33.08           C  
ATOM   1728  CB  SER A 216     -27.265  19.684 -17.817  1.00 33.08           C  
ATOM   1729  O   SER A 216     -24.411  18.587 -18.578  1.00 33.08           O  
ATOM   1730  OG  SER A 216     -27.316  18.276 -17.662  1.00 33.08           O  
ATOM   1731  N   SER A 217     -23.937  20.605 -18.700  1.00 30.84           N  
ATOM   1732  CA  SER A 217     -22.779  21.265 -18.105  1.00 30.84           C  
ATOM   1733  C   SER A 217     -21.968  20.295 -17.252  1.00 30.84           C  
ATOM   1734  CB  SER A 217     -23.219  22.458 -17.255  1.00 30.84           C  
ATOM   1735  O   SER A 217     -22.524  19.577 -16.419  1.00 30.84           O  
ATOM   1736  OG  SER A 217     -24.604  22.384 -16.965  1.00 30.84           O  
ATOM   1737  N   PRO A 218     -20.718  20.259 -17.514  1.00 34.83           N  
ATOM   1738  CA  PRO A 218     -19.446  19.636 -17.138  1.00 34.83           C  
ATOM   1739  C   PRO A 218     -18.820  20.273 -15.900  1.00 34.83           C  
ATOM   1740  CB  PRO A 218     -18.567  19.859 -18.371  1.00 34.83           C  
ATOM   1741  O   PRO A 218     -19.034  21.459 -15.636  1.00 34.83           O  
ATOM   1742  CG  PRO A 218     -19.112  21.096 -19.011  1.00 34.83           C  
ATOM   1743  CD  PRO A 218     -20.229  21.621 -18.156  1.00 34.83           C  
ATOM   1744  N   SER A 219     -18.568  19.471 -14.776  1.00 25.39           N  
ATOM   1745  CA  SER A 219     -17.398  19.858 -13.994  1.00 25.39           C  
ATOM   1746  C   SER A 219     -16.961  18.734 -13.060  1.00 25.39           C  
ATOM   1747  CB  SER A 219     -17.689  21.121 -13.183  1.00 25.39           C  
ATOM   1748  O   SER A 219     -17.779  18.178 -12.324  1.00 25.39           O  
ATOM   1749  OG  SER A 219     -18.828  20.940 -12.360  1.00 25.39           O  
ATOM   1750  N   PHE A 220     -16.158  17.830 -13.497  1.00 24.90           N  
ATOM   1751  CA  PHE A 220     -15.193  17.463 -12.467  1.00 24.90           C  
ATOM   1752  C   PHE A 220     -13.792  17.342 -13.056  1.00 24.90           C  
ATOM   1753  CB  PHE A 220     -15.596  16.147 -11.795  1.00 24.90           C  
ATOM   1754  O   PHE A 220     -13.578  16.593 -14.012  1.00 24.90           O  
ATOM   1755  CG  PHE A 220     -15.554  16.196 -10.291  1.00 24.90           C  
ATOM   1756  CD1 PHE A 220     -14.412  15.810  -9.601  1.00 24.90           C  
ATOM   1757  CD2 PHE A 220     -16.659  16.628  -9.568  1.00 24.90           C  
ATOM   1758  CE1 PHE A 220     -14.371  15.854  -8.209  1.00 24.90           C  
ATOM   1759  CE2 PHE A 220     -16.625  16.675  -8.177  1.00 24.90           C  
ATOM   1760  CZ  PHE A 220     -15.481  16.287  -7.500  1.00 24.90           C  
ATOM   1761  N   SER A 221     -13.093  18.467 -13.290  1.00 22.70           N  
ATOM   1762  CA  SER A 221     -11.657  18.711 -13.377  1.00 22.70           C  
ATOM   1763  C   SER A 221     -10.958  18.375 -12.064  1.00 22.70           C  
ATOM   1764  CB  SER A 221     -11.383  20.168 -13.752  1.00 22.70           C  
ATOM   1765  O   SER A 221     -11.367  18.843 -11.000  1.00 22.70           O  
ATOM   1766  OG  SER A 221     -12.515  20.978 -13.486  1.00 22.70           O  
ATOM   1767  N   SER A 222     -10.380  17.224 -11.948  1.00 24.22           N  
ATOM   1768  CA  SER A 222      -9.205  17.219 -11.082  1.00 24.22           C  
ATOM   1769  C   SER A 222      -7.989  16.648 -11.804  1.00 24.22           C  
ATOM   1770  CB  SER A 222      -9.479  16.413  -9.812  1.00 24.22           C  
ATOM   1771  O   SER A 222      -8.037  15.532 -12.325  1.00 24.22           O  
ATOM   1772  OG  SER A 222     -10.557  15.514 -10.008  1.00 24.22           O  
ATOM   1773  N   SER A 223      -7.347  17.449 -12.622  1.00 19.86           N  
ATOM   1774  CA  SER A 223      -5.930  17.433 -12.972  1.00 19.86           C  
ATOM   1775  C   SER A 223      -5.067  17.904 -11.807  1.00 19.86           C  
ATOM   1776  CB  SER A 223      -5.671  18.311 -14.197  1.00 19.86           C  
ATOM   1777  O   SER A 223      -5.299  18.980 -11.251  1.00 19.86           O  
ATOM   1778  OG  SER A 223      -6.712  18.168 -15.148  1.00 19.86           O  
ATOM   1779  N   SER A 224      -4.639  17.055 -10.950  1.00 22.82           N  
ATOM   1780  CA  SER A 224      -3.445  17.411 -10.190  1.00 22.82           C  
ATOM   1781  C   SER A 224      -2.229  16.627 -10.672  1.00 22.82           C  
ATOM   1782  CB  SER A 224      -3.665  17.161  -8.698  1.00 22.82           C  
ATOM   1783  O   SER A 224      -2.291  15.405 -10.821  1.00 22.82           O  
ATOM   1784  OG  SER A 224      -4.702  16.217  -8.493  1.00 22.82           O  
ATOM   1785  N   SER A 225      -1.519  17.142 -11.692  1.00 19.47           N  
ATOM   1786  CA  SER A 225      -0.115  16.991 -12.060  1.00 19.47           C  
ATOM   1787  C   SER A 225       0.800  17.640 -11.027  1.00 19.47           C  
ATOM   1788  CB  SER A 225       0.146  17.600 -13.438  1.00 19.47           C  
ATOM   1789  O   SER A 225       0.577  18.783 -10.622  1.00 19.47           O  
ATOM   1790  OG  SER A 225      -0.229  18.966 -13.464  1.00 19.47           O  
ATOM   1791  N   SER A 226       1.140  16.957 -10.001  1.00 21.26           N  
ATOM   1792  CA  SER A 226       2.262  17.415  -9.188  1.00 21.26           C  
ATOM   1793  C   SER A 226       3.574  16.797  -9.659  1.00 21.26           C  
ATOM   1794  CB  SER A 226       2.030  17.077  -7.715  1.00 21.26           C  
ATOM   1795  O   SER A 226       3.642  15.594  -9.918  1.00 21.26           O  
ATOM   1796  OG  SER A 226       1.075  16.039  -7.582  1.00 21.26           O  
ATOM   1797  N   SER A 227       4.315  17.528 -10.527  1.00 18.75           N  
ATOM   1798  CA  SER A 227       5.759  17.552 -10.738  1.00 18.75           C  
ATOM   1799  C   SER A 227       6.497  17.957  -9.466  1.00 18.75           C  
ATOM   1800  CB  SER A 227       6.119  18.512 -11.873  1.00 18.75           C  
ATOM   1801  O   SER A 227       6.151  18.957  -8.833  1.00 18.75           O  
ATOM   1802  OG  SER A 227       5.345  19.696 -11.795  1.00 18.75           O  
ATOM   1803  N   LEU A 228       6.847  17.025  -8.572  1.00 22.63           N  
ATOM   1804  CA  LEU A 228       7.813  17.346  -7.527  1.00 22.63           C  
ATOM   1805  C   LEU A 228       9.195  16.803  -7.878  1.00 22.63           C  
ATOM   1806  CB  LEU A 228       7.356  16.777  -6.181  1.00 22.63           C  
ATOM   1807  O   LEU A 228       9.329  15.641  -8.269  1.00 22.63           O  
ATOM   1808  CG  LEU A 228       6.043  17.329  -5.623  1.00 22.63           C  
ATOM   1809  CD1 LEU A 228       5.408  16.323  -4.669  1.00 22.63           C  
ATOM   1810  CD2 LEU A 228       6.278  18.663  -4.923  1.00 22.63           C  
ATOM   1811  N   SER A 229      10.002  17.698  -8.450  1.00 20.02           N  
ATOM   1812  CA  SER A 229      11.455  17.838  -8.486  1.00 20.02           C  
ATOM   1813  C   SER A 229      12.052  17.766  -7.085  1.00 20.02           C  
ATOM   1814  CB  SER A 229      11.850  19.157  -9.151  1.00 20.02           C  
ATOM   1815  O   SER A 229      11.582  18.445  -6.169  1.00 20.02           O  
ATOM   1816  OG  SER A 229      10.825  20.124  -8.999  1.00 20.02           O  
ATOM   1817  N   SER A 230      12.410  16.576  -6.573  1.00 24.44           N  
ATOM   1818  CA  SER A 230      13.295  16.494  -5.415  1.00 24.44           C  
ATOM   1819  C   SER A 230      14.755  16.392  -5.842  1.00 24.44           C  
ATOM   1820  CB  SER A 230      12.925  15.295  -4.541  1.00 24.44           C  
ATOM   1821  O   SER A 230      15.086  15.651  -6.770  1.00 24.44           O  
ATOM   1822  OG  SER A 230      12.925  14.099  -5.302  1.00 24.44           O  
ATOM   1823  N   SER A 231      15.416  17.613  -5.981  1.00 22.77           N  
ATOM   1824  CA  SER A 231      16.771  18.070  -5.689  1.00 22.77           C  
ATOM   1825  C   SER A 231      17.339  17.366  -4.461  1.00 22.77           C  
ATOM   1826  CB  SER A 231      16.792  19.584  -5.475  1.00 22.77           C  
ATOM   1827  O   SER A 231      16.646  17.206  -3.455  1.00 22.77           O  
ATOM   1828  OG  SER A 231      15.677  19.998  -4.703  1.00 22.77           O  
ATOM   1829  N   SER A 232      18.328  16.507  -4.719  1.00 28.56           N  
ATOM   1830  CA  SER A 232      19.756  16.387  -4.441  1.00 28.56           C  
ATOM   1831  C   SER A 232      20.002  15.792  -3.059  1.00 28.56           C  
ATOM   1832  CB  SER A 232      20.440  17.750  -4.548  1.00 28.56           C  
ATOM   1833  O   SER A 232      19.515  16.318  -2.055  1.00 28.56           O  
ATOM   1834  OG  SER A 232      20.450  18.204  -5.891  1.00 28.56           O  
ATOM   1835  N   LEU A 233      20.338  14.490  -2.964  1.00 35.31           N  
ATOM   1836  CA  LEU A 233      21.459  13.988  -2.176  1.00 35.31           C  
ATOM   1837  C   LEU A 233      22.248  12.944  -2.959  1.00 35.31           C  
ATOM   1838  CB  LEU A 233      20.962  13.388  -0.858  1.00 35.31           C  
ATOM   1839  O   LEU A 233      21.665  12.129  -3.678  1.00 35.31           O  
ATOM   1840  CG  LEU A 233      20.324  14.363   0.133  1.00 35.31           C  
ATOM   1841  CD1 LEU A 233      19.386  13.620   1.077  1.00 35.31           C  
ATOM   1842  CD2 LEU A 233      21.399  15.109   0.916  1.00 35.31           C  
ATOM   1843  N   SER A 234      23.307  13.342  -3.677  1.00 34.07           N  
ATOM   1844  CA  SER A 234      24.624  12.950  -4.168  1.00 34.07           C  
ATOM   1845  C   SER A 234      24.916  11.485  -3.859  1.00 34.07           C  
ATOM   1846  CB  SER A 234      25.710  13.835  -3.555  1.00 34.07           C  
ATOM   1847  O   SER A 234      25.956  10.957  -4.257  1.00 34.07           O  
ATOM   1848  OG  SER A 234      25.617  15.160  -4.048  1.00 34.07           O  
ATOM   1849  N   SER A 235      23.893  10.570  -4.140  1.00 36.25           N  
ATOM   1850  CA  SER A 235      24.217   9.196  -4.507  1.00 36.25           C  
ATOM   1851  C   SER A 235      23.272   8.674  -5.584  1.00 36.25           C  
ATOM   1852  CB  SER A 235      24.156   8.285  -3.280  1.00 36.25           C  
ATOM   1853  O   SER A 235      22.073   8.958  -5.556  1.00 36.25           O  
ATOM   1854  OG  SER A 235      24.637   8.958  -2.129  1.00 36.25           O  
ATOM   1855  N   SER A 236      23.692   8.709  -6.871  1.00 44.14           N  
ATOM   1856  CA  SER A 236      22.887   8.271  -8.006  1.00 44.14           C  
ATOM   1857  C   SER A 236      22.569   6.782  -7.917  1.00 44.14           C  
ATOM   1858  CB  SER A 236      23.608   8.569  -9.322  1.00 44.14           C  
ATOM   1859  O   SER A 236      23.438   5.976  -7.577  1.00 44.14           O  
ATOM   1860  OG  SER A 236      24.957   8.935  -9.084  1.00 44.14           O  
ATOM   1861  N   LEU A 237      21.491   6.370  -7.227  1.00 41.48           N  
ATOM   1862  CA  LEU A 237      21.003   5.002  -7.362  1.00 41.48           C  
ATOM   1863  C   LEU A 237      20.704   4.674  -8.821  1.00 41.48           C  
ATOM   1864  CB  LEU A 237      19.747   4.793  -6.512  1.00 41.48           C  
ATOM   1865  O   LEU A 237      19.983   5.415  -9.493  1.00 41.48           O  
ATOM   1866  CG  LEU A 237      19.400   3.346  -6.159  1.00 41.48           C  
ATOM   1867  CD1 LEU A 237      19.723   3.065  -4.695  1.00 41.48           C  
ATOM   1868  CD2 LEU A 237      17.931   3.062  -6.452  1.00 41.48           C  
ATOM   1869  N   THR A 238      21.513   3.779  -9.416  1.00 56.13           N  
ATOM   1870  CA  THR A 238      21.243   3.295 -10.766  1.00 56.13           C  
ATOM   1871  C   THR A 238      20.593   1.915 -10.726  1.00 56.13           C  
ATOM   1872  CB  THR A 238      22.532   3.235 -11.606  1.00 56.13           C  
ATOM   1873  O   THR A 238      21.043   1.033  -9.991  1.00 56.13           O  
ATOM   1874  CG2 THR A 238      23.148   4.621 -11.769  1.00 56.13           C  
ATOM   1875  OG1 THR A 238      23.479   2.377 -10.957  1.00 56.13           O  
ATOM   1876  N   VAL A 239      19.353   1.838 -11.189  1.00 49.56           N  
ATOM   1877  CA  VAL A 239      18.629   0.577 -11.311  1.00 49.56           C  
ATOM   1878  C   VAL A 239      18.631   0.119 -12.768  1.00 49.56           C  
ATOM   1879  CB  VAL A 239      17.179   0.702 -10.793  1.00 49.56           C  
ATOM   1880  O   VAL A 239      18.324   0.901 -13.671  1.00 49.56           O  
ATOM   1881  CG1 VAL A 239      16.466  -0.648 -10.852  1.00 49.56           C  
ATOM   1882  CG2 VAL A 239      17.167   1.255  -9.369  1.00 49.56           C  
ATOM   1883  N   SER A 240      19.315  -0.936 -13.052  1.00 56.05           N  
ATOM   1884  CA  SER A 240      19.267  -1.532 -14.383  1.00 56.05           C  
ATOM   1885  C   SER A 240      18.438  -2.812 -14.386  1.00 56.05           C  
ATOM   1886  CB  SER A 240      20.680  -1.829 -14.889  1.00 56.05           C  
ATOM   1887  O   SER A 240      18.485  -3.591 -13.431  1.00 56.05           O  
ATOM   1888  OG  SER A 240      21.647  -1.477 -13.915  1.00 56.05           O  
ATOM   1889  N   PHE A 241      17.535  -2.786 -15.321  1.00 42.52           N  
ATOM   1890  CA  PHE A 241      16.659  -3.934 -15.524  1.00 42.52           C  
ATOM   1891  C   PHE A 241      17.019  -4.668 -16.810  1.00 42.52           C  
ATOM   1892  CB  PHE A 241      15.193  -3.493 -15.564  1.00 42.52           C  
ATOM   1893  O   PHE A 241      17.204  -4.044 -17.857  1.00 42.52           O  
ATOM   1894  CG  PHE A 241      14.224  -4.624 -15.780  1.00 42.52           C  
ATOM   1895  CD1 PHE A 241      13.720  -4.893 -17.046  1.00 42.52           C  
ATOM   1896  CD2 PHE A 241      13.818  -5.418 -14.715  1.00 42.52           C  
ATOM   1897  CE1 PHE A 241      12.823  -5.940 -17.249  1.00 42.52           C  
ATOM   1898  CE2 PHE A 241      12.922  -6.465 -14.910  1.00 42.52           C  
ATOM   1899  CZ  PHE A 241      12.425  -6.724 -16.177  1.00 42.52           C  
ATOM   1900  N   SER A 242      17.267  -6.006 -16.658  1.00 42.19           N  
ATOM   1901  CA  SER A 242      17.368  -6.878 -17.823  1.00 42.19           C  
ATOM   1902  C   SER A 242      16.050  -7.598 -18.091  1.00 42.19           C  
ATOM   1903  CB  SER A 242      18.488  -7.902 -17.632  1.00 42.19           C  
ATOM   1904  O   SER A 242      15.560  -8.344 -17.240  1.00 42.19           O  
ATOM   1905  OG  SER A 242      18.828  -8.511 -18.865  1.00 42.19           O  
ATOM   1906  N   SER A 243      15.476  -7.322 -19.268  1.00 44.69           N  
ATOM   1907  CA  SER A 243      14.223  -7.945 -19.680  1.00 44.69           C  
ATOM   1908  C   SER A 243      14.395  -9.446 -19.889  1.00 44.69           C  
ATOM   1909  CB  SER A 243      13.700  -7.300 -20.964  1.00 44.69           C  
ATOM   1910  O   SER A 243      13.473 -10.223 -19.634  1.00 44.69           O  
ATOM   1911  OG  SER A 243      13.564  -5.898 -20.803  1.00 44.69           O  
ATOM   1912  N   SER A 244      15.574  -9.841 -20.321  1.00 57.06           N  
ATOM   1913  CA  SER A 244      15.773 -11.247 -20.657  1.00 57.06           C  
ATOM   1914  C   SER A 244      15.825 -12.113 -19.403  1.00 57.06           C  
ATOM   1915  CB  SER A 244      17.058 -11.429 -21.466  1.00 57.06           C  
ATOM   1916  O   SER A 244      15.306 -13.232 -19.393  1.00 57.06           O  
ATOM   1917  OG  SER A 244      18.086 -10.588 -20.972  1.00 57.06           O  
ATOM   1918  N   SER A 245      16.206 -11.433 -18.265  1.00 47.82           N  
ATOM   1919  CA  SER A 245      16.357 -12.252 -17.067  1.00 47.82           C  
ATOM   1920  C   SER A 245      15.461 -11.750 -15.939  1.00 47.82           C  
ATOM   1921  CB  SER A 245      17.814 -12.263 -16.604  1.00 47.82           C  
ATOM   1922  O   SER A 245      15.375 -12.378 -14.881  1.00 47.82           O  
ATOM   1923  OG  SER A 245      18.426 -11.006 -16.836  1.00 47.82           O  
ATOM   1924  N   SER A 246      14.513 -10.712 -16.181  1.00 49.58           N  
ATOM   1925  CA  SER A 246      13.666 -10.142 -15.138  1.00 49.58           C  
ATOM   1926  C   SER A 246      14.462  -9.872 -13.866  1.00 49.58           C  
ATOM   1927  CB  SER A 246      12.495 -11.076 -14.828  1.00 49.58           C  
ATOM   1928  O   SER A 246      14.005 -10.180 -12.764  1.00 49.58           O  
ATOM   1929  OG  SER A 246      11.259 -10.450 -15.125  1.00 49.58           O  
ATOM   1930  N   ILE A 247      15.779  -9.574 -14.050  1.00 49.41           N  
ATOM   1931  CA  ILE A 247      16.656  -9.248 -12.931  1.00 49.41           C  
ATOM   1932  C   ILE A 247      16.852  -7.736 -12.851  1.00 49.41           C  
ATOM   1933  CB  ILE A 247      18.022  -9.960 -13.057  1.00 49.41           C  
ATOM   1934  O   ILE A 247      17.103  -7.082 -13.866  1.00 49.41           O  
ATOM   1935  CG1 ILE A 247      17.832 -11.481 -13.071  1.00 49.41           C  
ATOM   1936  CG2 ILE A 247      18.959  -9.535 -11.922  1.00 49.41           C  
ATOM   1937  CD1 ILE A 247      19.085 -12.257 -13.454  1.00 49.41           C  
ATOM   1938  N   CYS A 248      16.534  -7.219 -11.615  1.00 44.59           N  
ATOM   1939  CA  CYS A 248      16.858  -5.824 -11.339  1.00 44.59           C  
ATOM   1940  C   CYS A 248      18.197  -5.707 -10.619  1.00 44.59           C  
ATOM   1941  CB  CYS A 248      15.759  -5.175 -10.499  1.00 44.59           C  
ATOM   1942  O   CYS A 248      18.473  -6.464  -9.687  1.00 44.59           O  
ATOM   1943  SG  CYS A 248      14.637  -4.128 -11.452  1.00 44.59           S  
ATOM   1944  N   SER A 249      19.107  -4.966 -11.211  1.00 49.38           N  
ATOM   1945  CA  SER A 249      20.349  -4.640 -10.518  1.00 49.38           C  
ATOM   1946  C   SER A 249      20.330  -3.209  -9.992  1.00 49.38           C  
ATOM   1947  CB  SER A 249      21.549  -4.835 -11.446  1.00 49.38           C  
ATOM   1948  O   SER A 249      19.930  -2.286 -10.705  1.00 49.38           O  
ATOM   1949  OG  SER A 249      21.519  -6.120 -12.044  1.00 49.38           O  
ATOM   1950  N   VAL A 250      20.460  -3.084  -8.715  1.00 51.13           N  
ATOM   1951  CA  VAL A 250      20.529  -1.769  -8.087  1.00 51.13           C  
ATOM   1952  C   VAL A 250      21.979  -1.439  -7.736  1.00 51.13           C  
ATOM   1953  CB  VAL A 250      19.645  -1.696  -6.822  1.00 51.13           C  
ATOM   1954  O   VAL A 250      22.689  -2.268  -7.162  1.00 51.13           O  
ATOM   1955  CG1 VAL A 250      19.566  -0.263  -6.300  1.00 51.13           C  
ATOM   1956  CG2 VAL A 250      18.248  -2.239  -7.116  1.00 51.13           C  
ATOM   1957  N   SER A 251      22.511  -0.444  -8.312  1.00 48.81           N  
ATOM   1958  CA  SER A 251      23.837   0.022  -7.921  1.00 48.81           C  
ATOM   1959  C   SER A 251      23.781   1.435  -7.348  1.00 48.81           C  
ATOM   1960  CB  SER A 251      24.793  -0.015  -9.115  1.00 48.81           C  
ATOM   1961  O   SER A 251      23.023   2.277  -7.834  1.00 48.81           O  
ATOM   1962  OG  SER A 251      24.288  -0.857 -10.137  1.00 48.81           O  
ATOM   1963  N   LEU A 252      24.393   1.606  -6.236  1.00 38.43           N  
ATOM   1964  CA  LEU A 252      24.564   2.906  -5.598  1.00 38.43           C  
ATOM   1965  C   LEU A 252      25.898   3.533  -5.990  1.00 38.43           C  
ATOM   1966  CB  LEU A 252      24.479   2.772  -4.075  1.00 38.43           C  
ATOM   1967  O   LEU A 252      26.947   2.898  -5.866  1.00 38.43           O  
ATOM   1968  CG  LEU A 252      23.081   2.872  -3.463  1.00 38.43           C  
ATOM   1969  CD1 LEU A 252      22.620   1.504  -2.969  1.00 38.43           C  
ATOM   1970  CD2 LEU A 252      23.065   3.889  -2.327  1.00 38.43           C  
ATOM   1971  N   SER A 253      25.887   4.567  -6.827  1.00 50.81           N  
ATOM   1972  CA  SER A 253      27.151   5.249  -7.086  1.00 50.81           C  
ATOM   1973  C   SER A 253      27.287   6.504  -6.231  1.00 50.81           C  
ATOM   1974  CB  SER A 253      27.269   5.615  -8.566  1.00 50.81           C  
ATOM   1975  O   SER A 253      26.298   7.187  -5.960  1.00 50.81           O  
ATOM   1976  OG  SER A 253      27.011   4.488  -9.386  1.00 50.81           O  
ATOM   1977  N   SER A 254      28.408   6.640  -5.316  1.00 41.50           N  
ATOM   1978  CA  SER A 254      28.797   7.831  -4.568  1.00 41.50           C  
ATOM   1979  C   SER A 254      29.302   8.928  -5.499  1.00 41.50           C  
ATOM   1980  CB  SER A 254      29.874   7.490  -3.538  1.00 41.50           C  
ATOM   1981  O   SER A 254      29.945   8.643  -6.512  1.00 41.50           O  
ATOM   1982  OG  SER A 254      29.295   6.929  -2.372  1.00 41.50           O  
TER    1983      SER A 254                                                      
ENDMDL                                                                          
END                                                                             
