# Supplementary material for: Uncoupled evolution of the Polycomb system and deep origin of non-canonical PRC1
Source: Commun Biol. 2023 Nov 10;6:1144. doi: 10.1038/s42003-023-05501-x (PMC10638273; doi:10.1038/s42003-023-05501-x)
Supplement: Supplementary file 8 — Supplementary Data 5 [file 42003_2023_5501_MOESM8_ESM.zip › Supplementary Data 5/PCGF_putative_checks/PCGF_alphafold_remainedputative/CHOSPE030776_PCGF_fcfb5.result/CHOSPE030776_PCGF_fcfb5.a3m]

#136	1
>101
RSWGPMSNAMETDAPAPIVLGPNSRIEGKQLVIKTAALNKFLTCGICQGYFRGATTINECLHTFCRVCIVAHLREESTCPSCNTDLGAQPTDKLRGDRLLESIVEKLFPDIVKADRDLEELLRKSRVKGPAPMETE
>A0A2M4AYE4	98	0.432	1.823E-20	29	131	136	1	103	208
-----------------------------ERRIKLKTLNEHITCEICRGYFIDATTVTECLHTFCKSCLVKHLEENNTCPTCENVIHQsHPLQYISFDRTMQDIVYKLVPNLVENETEREREFYKSR-NLPCP----
>W6URI3	98	0.330	2.498E-20	2	133	136	9	137	1527
--WFRMS-------PCQVADGcPCDLMQEMsiNEHIDLAYLNPHLICNICHGYLIDAVSITECLHPFCKSCIVKYLSTNNTCPVCDITIHQsHPLNYISADRTLQDIVYKIVPNLKEAERKSRSDFYRFIGQSPPPSE--
>UPI0015891968	97	0.391	4.693E-20	29	135	136	7	120	228
-----------------------------ERRIKLKTLNSHITCKICRGYLIDATTVTECLHTFCKSCLVKHLEEKHTCPTCQIVIHQsHPLQYISFDRTMQDIVYKLVPDLQENEIKREREFYRARG-LPCPkdilpnaSETE
>Q174M1	97	0.432	6.431E-20	29	131	136	1	103	223
-----------------------------ERRIKLKTLNKHITCEICKGYFIDATTVTECLHTFCKSCLVKHLEENNTCPTCQNVIHQsHPLQYISFDRTMQDIVYKLVPNLMEDEMRREREFYKSR-NLPCP----
>A0A7R9P6E5	97	0.403	6.431E-20	29	131	136	7	109	230
-----------------------------ERRIKLEALNNHIICTICQGYLIDATTVTECLHTFCKSCLVKHLEENNTCPTCQQVIHQsHPLNYISFDRTMQDIVYKLVPELQDNEMKREREFYRKR-NLPCP----
>H2ZJE1	97	0.417	6.431E-20	25	126	136	5	107	250
-------------------------LQGSDLIVKIRSLNPHIVCALCAGYFIDATTISECSHTFCKSCIVKHLQTKKFCPECSQKVHEtQPLMNLRSDRVMQDIVYKLVPNLFQAEQQREAEFYRSRG---------
>A0A7R8VMV4	97	0.403	6.431E-20	29	131	136	18	120	299
-----------------------------ERRIKLEALNNHIICTICQGYLIDATTVTECLHTFCKSCLVKHLEENNTCPTCQQVIHQsHPLNYISFDRTMQDIVYKLVPELQDNEMKREREFYRKR-NLPCP----
>UPI0018859860	96	0.432	8.814E-20	29	131	136	1	103	222
-----------------------------EVEIKLEDINPHITCKICKGYFVDATTITECLHTFCKSCLVKHLEERNTCPECSSIIHQsHPLQYISFDRTMQDIVFKLVPNILEDEMERERLFYKTRG-LPNP----
>A0A182YHP6	96	0.413	8.814E-20	29	131	136	1	103	222
-----------------------------ERRIKLKTLNEHITCEICRGYFIDATTVTECLHTFCKSCLVKHLEENNTCPTCENVIHQsHPLQYISFDRTMQDIVYKLVPNLMDNEMQREREFYKTR-NLPCP----
>UPI0006C982FE	96	0.413	8.814E-20	29	131	136	1	103	224
-----------------------------ERKIKLKTLNSHITCKICRGYLIDATTVTECLHTFCKSCLVKHLDEKNTCPQCQIVIHQsHPLQYISFDRTMQDIVYKLVPDLQENEIKREREFYRSRG-LPCP----
>UPI0009E2363F	96	0.415	8.814E-20	25	135	136	0	112	244
-------------------------MDSKEVVIKICDLNPHVVCSLCAGYFVDATTITECLHTFCKSCIVKYFQTSKNCPMCNLQIHEtQPLFNLRLDRTMQDIVAKLVPGIVEAEEKRRREFYESRGMAvVKPSQDE
>A0A6J2KKD6	96	0.420	1.208E-19	29	134	136	3	108	189
-----------------------------ERRIKLKTLNSHITCKICRGYFIDATTVTECLHTFCKSCLVKHLEENNTCPTCNIVIHQsHPLQYISFDRTMQDIVYKLVPDLQDNELKRERDFYRARG-LPCPKDT-
>U5EX59	96	0.423	1.208E-19	29	131	136	1	103	222
-----------------------------ERKIKLKTLNKHITCEICHGYFIDATTVTECLHTFCKSCLVKHLEENNTCPSCGDVIHQsHPLQYISFDRTMQDIVYKLVPNLMENEMKREREFYRLR-NLPCP----
>A0A0T6AXL7	96	0.423	1.208E-19	29	131	136	3	105	226
-----------------------------ERRIKLKTLNSHITCKICRGYLIDATTVTECLHTFCKSCLVKHLEENNTCPTCNNVIHQsHPLQYISFDRTMQDIVYKLVPDLQKNEISREREFYRGRG-LPCP----
>A0A7R8X766	96	0.409	1.208E-19	29	132	136	1	104	227
-----------------------------ERMIKLKTLNSHITCKLCRGYLIDATTVTECLHTFCKSCIVKHLEDNNTCPECETVIHQsHPLNFISFDRTMQDIVFKLVPHLQKDEEEREREFYRSRG-LPCPS---
>UPI0018E56FD0	96	0.423	1.655E-19	29	131	136	3	105	225
-----------------------------ERRIKLKTLNSHITCKICRGYFIDATTVTECLHTFCKSCLVKHLEENNTCPTCNIVIHQsHPLQYISFDRTMQDIVYKLVPDLQDNEIKRERDFYRARG-LPCP----
>UPI000626BD5B	96	0.403	1.655E-19	29	131	136	7	109	230
-----------------------------ERRIKLKTLNSHITCKICRGYLIDATTVTECLHTFCKSCLVKHLEEKHTCPTCQIVIHQsHPLQYISFDRTMQDIVYKLVPDLQENEIKREREFYRARG-LPCP----
>A0A7M7G1P9	96	0.403	1.655E-19	29	131	136	7	109	230
-----------------------------ERRIKLKTLNSHITCKICKGYLIDATTVTECLHTFCKSCLVKHLEEKHTCPTCQIVIHQsHPLQYISFDRTMQDIVYKLVPDLQENEIKREREFYRARG-LPCP----
>A0A212FDF3	96	0.423	1.655E-19	29	131	136	1	103	682
-----------------------------ERRIKLKTLNSHITCKICRGYFIDATTVTECLHTFCKSCLVKHLEENNTCPTCNIVIHQsHPLQYISFDRTMQDIVYKLVPDLQDNEIKRERDFYRARG-LPCP----
>A0A1S3JKL0	95	0.403	2.269E-19	24	131	136	2	109	142
------------------------RRKGGERRIRLKTVNPHITCRLCKGYLIDATTITECLHTFCKCCIVKYLEENNTCPTCQIVIHQsHPLNYISHDRTMQDIVYKLVPNLHKNEQDREEKFYSKRG-LPLP----
>E0VYM5	95	0.403	2.269E-19	29	131	136	1	103	221
-----------------------------ERRIKLKTLNSHITCKICRGYLIDATTVTECLHTFCKSCLVKHLEENNTCPTCNIVIHQsHPLQYISFDRTMQDIVYKLVPHLQENEMKQEREFYRLRG-LPCP----
>B0XGN2	95	0.424	2.269E-19	29	132	136	1	106	223
-----------------------------ERRIKLKTLNKHITCEICSGYFIDATTVTECLHTFCKSCLVKHLEENNTCPTCENVIHQsHPLQYISFDRTMQDIVYKLVPNLLENETQREREFYKSRnLQCPKDM---
>UPI0006C9DEA5	95	0.411	2.269E-19	29	134	136	1	106	224
-----------------------------ERKIKLKTLNSHITCKICRGYLIDATTVTECLHTFCKSCLVKHLDEKNTCPQCQIVIHQsHPLQYISFDRTMQDIVYKLVPDLQENETKREREFYRSRG-LPYPKDT-
>UPI0005CED44A	95	0.413	2.269E-19	29	131	136	1	103	224
-----------------------------ERRIKLKTLNSHITCKICRGYLIDATTVTECLHTFCKSCLVKHLDEKNTCPQCQIVIHQsHPLQYISFDRTMQDIVYKLVPDLQEGEIKREREFYRSRG-LPYP----
>A0A7E5W787	95	0.423	2.269E-19	29	131	136	3	105	224
-----------------------------ERRIKLKTLNSHITCKICRGYFIDATTVTECLHTFCKSCLVKHLEENNTCPTCNIVIHQsHPLQYISFDRTMQDIVYKLVPDLQDNEIKRERDFYRAR-NLPCP----
>A0A5N4AV41	95	0.423	2.269E-19	29	131	136	1	103	224
-----------------------------ERRIKLKTLNSHITCKICRGYFIDATTVTECLHTFCKSCLVKHLEENNTCPTCTIVIHQsHPLQYISFDRTMQDIVYKLVPDLQKNETNREREFYRLRG-LPCP----
>A0A6B2EF25	95	0.413	2.269E-19	29	131	136	1	103	225
-----------------------------ERKIKLKTLNSHITCKICRGYFIDATTVTECLHTFCKSCLVKHLEENNTCPTCGNVIHQsHPLQYISFDRTMQDIVYKLVPNLQDNEMRREREFYKTR-NLPCP----
>A0A5E4QGF3	95	0.413	2.269E-19	29	131	136	3	105	225
-----------------------------ERRIKLKTLNSHITCKICRGYFIDATTVTECLHTFCKSCLVKHLEENNTCPTCSIVIHQsHPLQYISFDRTMQDIVYKLVPDLQDNELKRERDFYRARG-LPCP----
>A0A1W4X5V9	95	0.401	2.269E-19	29	135	136	3	114	226
-----------------------------ERRIKLKTLNSHITCKICRGYLIDATTVTECLHTFCKSCLVKHLEENNTCPTCNIVIHQsHPLQYISFDRTMQDIVYKLVPDLQKNEINREREFYRLRgLQCPkdiPPNPGE
>A0A7J7A5X9	95	0.423	2.269E-19	29	131	136	3	105	226
-----------------------------ERRIKLRTLNSHITCKICRGYLIDATTVTECLHTFCKSCLVKHLEENNTCPTCNIVIHQsHPLQYISFDRTMQDIVYKLVPDLQKNEINREREFYRLRG-LPCP----
>UPI000C206BA8	95	0.413	2.269E-19	29	131	136	3	105	226
-----------------------------ERRIKLKTLNNYITCKICRGYLIDATTVTECLHTFCKSCLVKHLEENNTCPTCSNVIHQsHPLQYISFDRTMQDIVYKLVPDLQKSEIAREREFYRNRG-LPCP----
>UPI0008408AA0	95	0.396	2.269E-19	22	131	136	3	109	230
----------------------NSAMERR---IKLKTLNSHIICKICKGYLIDATTVTECLHTFCKSCLVKHLEEKHTCPTCQIVIHQsHPLQYISFDRTMQDIVYKLVPDLQETEIKREREFYRARG-LPCP----
>A0A1S3IMS6	95	0.403	2.269E-19	24	131	136	1	108	234
------------------------RRKGGERRIRLKTVNPHITCRLCKGYLIDATTITECLHTFCKCCIVKYLEENNTCPTCQIVIHQsHPLNYISHDRTMQDIVYKLVPNLHKNEQDREEKFYSKRG-LPLP----
>Q4QR06	95	0.340	2.269E-19	1	135	136	2	139	259
-SQGPLVIAMRLRNQLQSVYKMDPLRNEEVVKVKIKELNEHIVCYLCAGYFIDATTITECLHTFCKSCIVKYLQTSKYCPLCNIKIHEtQPLLNLKLDRVMQDIVYKLVPGLQENEDSRIRDFYHSRGLerVLQPSAVE
>A0A1A9XB22	95	0.413	3.109E-19	29	131	136	1	103	222
-----------------------------ERRVKLKAINPHITCKICGGYFIDATTVTECLHTFCKSCLVKHLEEKKTCPTCENVIHQsHPLQYISFDRTMQDIVYKLVPNLQEDEMRREREFYKSR-NMPCP----
>UPI0012D3E084	95	0.432	3.109E-19	29	131	136	1	103	224
-----------------------------ERRIKLHTLNKHITCEICSGYFIDATTVTECLHTFCKSCLVKHLEENNTCPRCGNVIHQsHPLQYISFDRTMQDIVYKLVPNLQGDEMKREREFYKSR-NLPNP----
>J3JXH5	95	0.423	3.109E-19	29	131	136	3	105	225
-----------------------------ERKIKLKTLNNHITCKICRGYLIDATTVTECLHTFCKSCLVKHLEENNTCPTCKIVIHQsHPLQYISFDRTMQDIVYKLVPDLQKNEIESEREFYKAR-RLPNP----
>UPI00087466B3	95	0.413	3.109E-19	29	131	136	3	105	227
-----------------------------ERKIKLKTLNSHITCKICRGYLIDATTVTECLHTFCKSCLVKHLEENNTCPTCSIVIHQsHPLQYISFDRTMQDIVYKLVPDLQKNEINREREFYRQRG-LPNP----
>UPI000C251CB0	95	0.413	3.109E-19	29	131	136	3	105	231
-----------------------------ERKIKLKTLNSHITCKICRGYLIDATTVTECLHTFCKSCLVKHLEENNTCPTCNIVIHQsHPLQYISFDRTMQDIVYKLVPDLQRDEINREKEFYRQRG-LPNP----
>UPI0005D05C00	94	0.413	4.261E-19	29	131	136	3	105	225
-----------------------------ERRIKLKTLNSHITCKICRGYFIDATTVTECLHTFCKSCLVKHLEENNTCPTCTIVIHQsHPLQYISFDRTMQDIVYKLVPDLQDNELKRERDFYRARG-LPCP----
>A0A0K8TT69	94	0.405	4.261E-19	29	135	136	1	111	228
-----------------------------ERKIKLITLNAHITCKICGGYFIDATTVTECLHTFCKSCLVKHLEEKKTCPTCENVIHQsHPLQYISFDRTMQDIVYKLVPNLQENETRREREFYKSRnIPCPKdlPQNHE
>UPI0011834FF0	94	0.413	5.839E-19	29	131	136	3	105	224
-----------------------------ERRIKLKTLNSHITCKICRGYFIDATTVTECLHTFCKSCLVKHLEENNTCPTCNIVIHQsHPLHYISFDRTMQDIVYKLVPDLQDNELKRERDFYRAQG-LPCP----
>A0A1X7UXZ4	94	0.407	5.839E-19	36	131	136	9	111	226
------------------------------------DINQHITCSLCAGYLIDATTIIECLHTFCKTCIVKYLQNCNSCPVCNTVVHEtQPLLNIRPDRTMQDIVYKLVPSLYNAEQKRREEFYRERgeedpnVQPPPP----
>A0A6P3XU53	94	0.403	5.839E-19	29	131	136	7	109	232
-----------------------------ERRIKLKTLNSHITCKICRGYLIDATTVTECLHTFCKSCLVKHLEEKHTCPTCQIVIHQsHPLQYISFDRTMQDIVYKLVPDLQENETKRERDFYRARG-LPCP----
>UPI000BAF0582	94	0.428	5.839E-19	30	126	136	5	102	240
------------------------------LKIKIQLINPHIVCSMCAGYFIDATTITECLHTFCKSCIVKHLQSSKNCPQCGVKVHEtQPLLHLRPDRTMQDIVYKLVPHLFESEEKRKEEFYNSRG---------
>A0A6P4T8Y0	94	0.328	5.839E-19	1	135	136	180	318	467
-SWAsgfliPLSFLRVT---LPRPPAPHPGIMHRTTRIKITELNPHLMCALCGGYFIDATTIVECLHSFCKTCIVRYLETNKYCPMCDVQVHKtRPLLSIRSDKTLQDIVYKLVPGLFKDEMKRRRDFYAAYPLTevPNGS-NE
>A0A0N1PEP8	94	0.413	5.839E-19	29	131	136	3	105	815
-----------------------------ERRIKLKTLNSHITCKICRGYFIDATTVTECLHTFCKSCLVKHLEENNTCPTCNIVIHQsHPLQYISFDRTMQDIVYKLVPDLQDNEIKRERDFYRAKG-LPCP----
>R4G8N3	94	0.403	8.002E-19	29	131	136	1	103	222
-----------------------------ERKIKLRTLNAYITCKICRGYLVDATTVTECLHTFCKSCMVKHLEENNTCPTCQIVIHQsHPLQYISFDRTMQDIVYKLVPNLQENEMKREREFYKQRG-LPCP----
>A0A482XPY8	94	0.403	8.002E-19	29	131	136	1	103	223
-----------------------------ERRIKLKTLNVHITCKICRGYLIDATTVTECLHTFCKSCLVKHLEENNTCPTCNIVIHQsHPLQYISFDRTMQDIVYKLVPNLQENEMKREREFYRIRG-LPCP----
>A0A1B6FDV8	94	0.413	8.002E-19	29	131	136	1	103	224
-----------------------------ERKIKLKTLNVHITCKICRGYLVDATTVTECLHTFCKSCLVKHLEENNTCPSCQIVIHQsHPLQYISFDRTMQDIVYKLVPDLQDNEIKREREFYRLRG-LPCP----
>A0A1B6M647	94	0.413	8.002E-19	29	131	136	1	103	224
-----------------------------ERKIKLKTLNVHITCKICRGYFIDATTVTECLHTFCKSCLVKHLEENNTCPSCQIVIHQsHPLQYISFDRTMQDIVYKLVPELQDNEIKREREFYRLRG-LPCP----
>UPI0008F9C15B	94	0.413	8.002E-19	29	131	136	1	103	224
-----------------------------ERKIKLKSLNEYITCKICQGYLVDATTVTECLHTFCKSCLVKHLEENNTCPQCQIVIHQsHPLQYISFDRTMQDIVYKLVPQLQKNELKREQEFYRIRG-LPCP----
>UPI0006D4F063	94	0.403	8.002E-19	29	131	136	4	106	225
-----------------------------ERKIKLKTLNAYITCKICRGYLVDATTVTECLHTFCKSCMVKHLEDNNTCPTCQIVIHQsHPLQYISFDRTMQDIVYKLVPNLQENEIKREREFYKSRG-LPCP----
>A0A1E1W5S2	94	0.407	8.002E-19	29	130	136	3	105	225
-----------------------------ERRIKLKALNSHITCKICRGYFIDATTVTECLHTFCKSCLVKHLEENNTCPTCSIVIHQsHPLQYISFDRTMQDIVYKLVPDLQDNELKRERDFYRARGLTCP-----
>UPI00096B1EDA	94	0.413	8.002E-19	29	131	136	3	105	226
-----------------------------ERRIKLKTLNSHITCKICKGYLIDATTVTECLHTFCKSCLVKHLEENNTCPTCSIVIHQsHPLQYISFDRTMQDIVYKLVPDLQKNEIARERDFYRQRG-LPCP----
>A0A0L8GLG9	94	0.428	8.002E-19	32	128	136	6	103	238
--------------------------------IRIRQVNPHIVCSLCAGYFIDATTITECLHTFCKSCIVKYLQSSKCCPHCNMKIHEtQPLANLRADRTLQDIVYKLVPGLFENEEKRREEFYNSRGLG-------
>UPI00148AD14C	94	0.428	8.002E-19	30	126	136	5	102	240
------------------------------LKIKIQLINPHIVCSMCAGYFIDATTITECLHTFCKSCIVKHLQSSKNCPQCGVKVHEtQPLLHLRPDRTLQDVVYKLVPHLFESEEKRKEEFYNSRG---------
>UPI000E6D8ED3	94	0.407	8.002E-19	29	130	136	1	103	252
-----------------------------ERRIKLKTLNSHITCKICRGYFIDATTVTECLHTFCKSCLVKHLEENNTCPTCNIVIHQsHPLQYISFDRTMQDIVYKLVPDLQDSELKRERDFYRTRGLTCP-----
>A0A6M2DFW2	93	0.403	1.097E-18	29	131	136	1	103	223
-----------------------------ERRIKLKTLNNHITCKICRGYFIDATTVTECLHTFCKSCLVKHLEENNSCPTCTIVIHQsHPLQYISFDRTMQDIVFKLVPDLQENENKREREFYRLRG-LPFP----
>A0A1B6CER0	93	0.413	1.097E-18	29	131	136	1	103	225
-----------------------------ERKIKLKTLNCHITCKICRGYLVDATTVTECLHTFCKSCLVKHLEENNTCPSCQIVIHQsHPLQYISFDRTMQDIVYKLVPNLQENEIKRERDFYRSRG-LPCP----
>A0A7R8YSB0	93	0.413	2.059E-18	29	131	136	1	103	223
-----------------------------ERKIKLITLNAHITCKICSGYFIDATTVTECLHTFCKSCLVKHLEEKKTCPTCKNVIHQsHPLQYISFDRTMQDIVYKLVPNLQGNEMRREREFYKAR-NMPCP----
>A0A139WPA3	93	0.413	2.059E-18	29	131	136	1	103	224
-----------------------------ERRIKLKTLNSHITCKICRGYLIDATTVTECLHTFCKSCLVKHLEENNTCPTCNIVIHQsHPLQYISFDRTMQDIVYKLVPELQKNEITREREFYHQRG-LPCP----
>A0A6P5VQD7	92	0.403	2.822E-18	29	131	136	1	103	222
-----------------------------ERRVKLKTINPHITCKICGGYFIDATTVTECLHTFCKSCLVKHLEEKKTCPTCDNIIHQsHPLQYISFDRTMQDIVYKLVPKLQEDESRRERDFYKSR-NMPCP----
>B4N5I1	92	0.403	2.822E-18	29	131	136	1	103	222
-----------------------------ERRVKLKTINPHITCKICGGYFIDATTVTECLHTFCKSCLVKHLEEKKTCPTCDNIIHQsHPLQYISFDRTMQDIVYKLVPKLQEDESRRERDFYKSR-NMPCP----
>A0A1S3CYV0	92	0.415	2.822E-18	27	131	136	4	108	228
---------------------------GDKKKIKVKTLNNILTCKICKGYLIDATTVTECLHTFCKSCLVQHLDEKNTCPSCNIIIHQsHPLQYISFDRTMQDLVYKLVPNLQANEMKREREFYRIRG-LPCP----
>UPI0003F095CF	92	0.403	2.822E-18	20	126	136	24	132	260
--------------------GPGTPGSDKEvLTIKIRDVNPHVVCILCAGYFIDATTVTECLHTFCKSCIVKYLQTSKCCPMCNIKIHEtQPLINLKADRTMQDIVFKLVPNLYENEEDRKREFYKSRG---------
>UPI001458EF7A	92	0.408	3.867E-18	30	126	136	27	124	257
------------------------------LKIRVYDVNEHIVCSLCGGYFIDATTTTECLHTFCKSCIVKYLQTSKSCPQCGNKVHEsQPLIHLRADRTMQDIVYKLVPNLFENEEKRREDFYKSRG---------
>UPI00187D9F85	91	0.423	5.299E-18	29	131	136	1	103	219
-----------------------------ERKIQLKTLNKHITCKICRGYFIDATTVTECLHTFCKSCLVKHLEDNSTCPACDSVIHQsHPLNYISFDRTMQDIVYKLVPNLQENETKRERDFYKSR-NMPCP----
>UPI00083C6AD2	91	0.407	5.299E-18	29	134	136	2	109	225
-----------------------------ERRIKLRTLNNHITCKICRGYLIDATTVTECLHTFCKSCLVKHLEENNTCPTCNIVIHQsHPLQYISFDRTMQDIVYKLVPDLQKNEIARERDFYKIRGLTcPKDIQN-
>A0A0P5PJZ5	91	0.407	5.299E-18	29	134	136	1	108	225
-----------------------------ERKIKLRTLNSHIICKICSGYLIDATTVTECLHTFCKSCLVKHLEENNTCPSCNIMIHQsHPLQYISFDRTMQDIVYKLVPDLQDNEMKREKNFYMNRGITcPKDMLT-
>A0A210PPQ0	91	0.418	7.261E-18	30	126	136	8	105	238
------------------------------LKVRVFDVNAHIVCSLCAGYFIDATTTTECLHTFCKSCIVKHLQMSKSCPQCGNKVHEsQPLIHLRADRTMQDIVYKLVPDLFENEEKRREDFYKSRG---------
>UPI000C045CD2	91	0.400	7.261E-18	25	135	136	0	114	246
-------------------------MDSKEVVIRICDLNPHVVCSLCAGYFVDATTITECLHTFCKSCIVKYFQTSKNCPMCNLQIHEtQPLFNLRLDRTMQDIVAKVVPGILEAEEKRRREFYASRgmvVEKPAQSNDE
>UPI00174AE8BF	91	0.345	7.261E-18	5	135	136	0	131	315
-----MSEAHPPSSWSPWAAW-HSKPKMLTRKIKLWDINAHITCRLCSGYLIDATTVTECLHTFCRSCLVKYLEENNTCPTCRIVIHQsHPLQYIGHDRTMQDIVYKLVPGLQEAEmRKQREFYHKLGMEVPGDIKGE
>A0A0A9XEZ0	91	0.414	9.949E-18	29	126	136	1	99	222
-----------------------------ERKIKLKTLNAYITCKICRGYLVDATTVTECLHTFCKSCLVKHLEENNTCPTCQIVIHQsYPLQYISFDRTMQDIVYKLVPDLQANEMKRERDFYKARG---------
>A0A6L5D5F5	91	0.403	9.949E-18	29	131	136	22	124	322
-----------------------------ERKIKLKTLNTHITCKICRGYLVEATTVTECLHTFCKSCLVKHLEENNTCPSCQIVIHQsHPLQYISFDRTMQDIVFKLVPGLQDDEIRREREFYRARG-LPCP----
>UPI000C043941	90	0.407	1.363E-17	25	126	136	0	102	247
-------------------------MDSKEVVIRICDLNPHVVCSLCAGYFVDATTITECLHTFCKSCIVKYFQTSKNCPMCNLQIHEtQPLFNLRLDRTMQDIVAKVVPGILEAEEKRRREFYASRG---------
>A0A7K7WU23	90	0.398	1.868E-17	36	135	136	2	103	223
------------------------------------ELNEHIVCCLCAGYFIDATTITECLHTFCKSCIVKYLQTSKYCPMCNTKIHEtQPLLNLKLDRVMQDIVYKLVPGLQESEEKRIREFYQSRGLdrVTQPS-NE
>A0A6S7G0Q7	90	0.406	1.868E-17	31	115	136	11	96	276
-------------------------------TLKLSEINENLTCPLCKGYLIDACTIVECLHSFCKSCIVRFLDTSYNCPVCHTEVHKtKPMVNVRPDPTLQDIVYKIVPDLYENER--------------------
>A0A7K9FMN6	89	0.401	2.559E-17	36	134	136	2	103	229
------------------------------------ELNEHIVCCLCAGYFIDATTITECLHTFCKSCIVKYLQTSKYCPMCNTKIHEtQPLLNLKLDRVMQDIVYKLVPGLQESEEKRIREFYQSRGLdrVTQPSGT-
>A0A2P6MZX1	89	0.403	2.559E-17	25	131	136	31	139	267
-------------------------VDGRDIKFETRILNEFLVCSLCMGYIKDAHTIVECLHTFCKSCITKYLRDKTDCPTCEVALGPYPLDKIKFDRQIHNIVCKIFPQFEAEDAEEERKYYSSVGLktDPPP----
>A0A7S4P2T1	89	0.459	2.559E-17	25	135	136	26	135	286
-------------------------IEGRNLVFKRRHFNKFFTCGLCEGYLREAHTIRECLHSFCKSCILKYLQTKKTCPTCSVDLGVHPQRLLKFDRALQQLQDKVYPEAKKEDERREAEFFKERGE-PNPHEEE
>U3KFP9	89	0.415	2.559E-17	28	131	136	2	107	352
----------------------------RTTRIKITELNPHLMCALCGGYFIDATTIVECLHSFCKTCIVRYLETNKYCPMCDVQVHKtRPLLSIRSDKTLQDIVYKLVPGLFKGAAKDGEDLGIRRVPVPAvP----
>UPI0007AD94F0	89	0.405	2.559E-17	28	131	136	2	106	406
----------------------------RTTRIKITELNPHLMCALCGGYFIDATTIVECLHSFCKTCIVRYLETNKYCPMCDVQVHKtRPLLSIRSDKTLQDIVYKLVPGLFKGAAK-DGEDFPSRVPVPAvP----
>A0A1E1XF27	89	0.407	2.559E-17	33	133	136	7	104	550
---------------------------------KLVELNEHLTCVLCGGYFVDATTIIECLHSFCKTCIVKYLQVHKMCPVCDVQVHKtRPLQNIRSDPTLQDIVYKLVPGLYK-----NEMRRRRQYYASlAPSE--
>A0A1A6G0F2	89	0.401	3.507E-17	24	124	136	21	121	122
------------------------RIE-EEVRVKIKDLNEHIVCCLCAGYFTDATTITECLHTFCKSCIVKYLQTSKYCPMCNIKIHEtQPLLNLKLDRVMQDIVYKLVPGLQDSEEKRIREFYQS-----------
>A0A2G8LFR3	89	0.410	3.507E-17	28	126	136	190	289	329
----------------------------QPLRINIRELNQHVVCILCAGYFIDATTIIECLHTFCKSCIVKYLQTSKQCPMCNIKIHEtQPLLNLRPDRTMQDIIFKLIPGLFEGEEQRKKQFYKSRG---------
>R7TL35	89	0.319	3.507E-17	2	135	136	113	256	340
--WLSLHNQSEiepspSSKPAiiPPYQGPSMELQrwPPDIQIQATDLNSLFVCTLCNGYFYNATTITECLHTFCKSCLVKHVDRSLHCPKCKILIHPtDPFVHMRHDSTIQDIMFRIFPNLESENQKKEEEFYVSRGLPWPPKEKE
>UPI00083BCD07	89	0.392	3.507E-17	31	131	136	19	115	1042
-------------------------------RIPITNLNGHLTCSLCKGYFVDATTIIECLHSFCRSCIVKYLQTNRYCPVCDVQVHKtKPLLNIRPDKTLQDIVYKLVPKLFQ-----NEMQRRRQYYSDHP----
>A0A7S0Q4F3	89	0.393	4.805E-17	18	134	136	25	132	134
------------------TYVPPVR-HGRDITFQTRIVNPHLVCHLCMGYFKDACTIIECLHTFCRACIHRHFKDSNACPTCDSHLGTNPRDLVRTDRTLQSIVDKIFPQFAHRESG------SKR--SPPPSAT-
>A0A0A9Y432	89	0.444	4.805E-17	32	128	136	2	100	165
--------------------------------VKLADLNAFLTCCICGGYLINATTITECGHTFCRSCLVLHIRSSNKCPSCNGIIHPsQPLKFIRPDQTMQDIVYKLVPGLRENEEKREmEFNQKAGIPT-------
>A0A336MBT1	89	0.403	4.805E-17	29	131	136	1	103	225
-----------------------------ERKIKLKSLNSYITCLICHGYLIDATTVIECLHTFCKSCLVKHLEENNTCPTCLIIIHQsHPLNYISFDRTMQDIVYKLVPNLQEDELNRERDFYKER-NLPNP----
>A0A7L4NDU1	89	0.400	4.805E-17	36	132	136	2	101	227
------------------------------------ELNEHIVCCLCAGYFIDATTITECLHTFCKSCIVKYLQTSKYCPMCNTKIHEtQPLLNLKLDRVMQDIVYKLVPGLQESEEKRIREFYQSRGLdrVTQPS---
>A0A7K9C252	89	0.400	4.805E-17	36	132	136	2	101	247
------------------------------------ELNEHIVCCLCAGYFIDATTITECLHTFCKSCIVKYLQTSKYCPMCNTKIHEtQPLLNLKLDRVMQDIVYKLVPGLQESEEKRIREFYQSRGLdrVTQPS---
>A0A7K7BGX1	89	0.400	4.805E-17	36	132	136	2	101	249
------------------------------------ELNEHIVCCLCAGYFIDATTITECLHTFCKSCIVKYLQTSKYCPMCNTKIHEtQPLLNLKLDRVMQDIVYKLVPGLQESEEKRIREFYQSRGLdrVTQPS---
>A0A7S2SQ63	89	0.361	4.805E-17	10	126	136	14	132	265
----------ESALPPPPAPeDPAAESDGRTVKLDMDRLNSLFTCRICGGYFRDAHTITECLHTFCKSCLLKSFNEGyNVCPHCKVDLGPQPRNLILYDRTMQELVNKVLPGLDREDEEKEADFYAARG---------
>UPI0018E3A7D0	89	0.296	4.805E-17	3	132	136	43	176	293
---GPLTRR-ETRPQGSSGSrLPNLEWEGAnqeEHLVPLSQLTPHISCYICKGYLIDAATITECLHSFCKSCIIKHFEHSNRCPKCDIVVHEaKPLNSLRLDPQLQNIVYKLVAGLEEKEEKRRHEFYNQNCPQPGPS---
>UPI000FFB87F5	89	0.400	4.805E-17	36	132	136	2	101	297
------------------------------------ELNEHIVCCLCAGYFIDATTITECLHTFCKSCIVKYLQTSKYCPMCNTKIHEtQPLLNLKLDRVMQDIVYKLVPGLQESEEKRIREFYQSRGLdrVTQPS---
>UPI0006B10663	89	0.393	4.805E-17	32	129	136	11	106	352
--------------------------------VKLADLNPHLQCVLCGGYFIDATTITECLHSFCRVCIVNYLKAHKYCPVCDVLIHKtRPMLNIRPDQTLQDIVYKLVPGLFNNEMKRRREFY---AQNP------
>UPI0014585DD1	89	0.310	4.805E-17	4	134	136	80	224	356
----PLPVAKVASLRDQLSLLPESPSRRKEpINVRIRDINPYITCGLCGGYLYEASTITECMHSFCKTCIVRHTERHLNCPTCDAAIHPtDPFVHIRNDSTIQDIVYRLLPDIAEEEQRREKLFYEehERVTGvqitpkltlpPPPPRT-
>UPI000C141CE7	89	0.397	4.805E-17	34	130	136	29	123	1600
----------------------------------LGEVNEHITCPLCRGYYIDATTIVECLHSFCRSCIIKHLRAKSYCPVCEMMINSaKP--NIKPDKALQDIVYKLVPGLFQKEMERRQQFYSSR-PGPA-----
>A0A151PHG9	88	0.423	6.584E-17	36	126	136	2	93	223
------------------------------------ELNEHIVCCLCAGYFIDATTITECLHTFCKSCIVKYLQTSKYCPMCNTKIHEtQPLLNLKLDRVMQDIVYKLVPGLQENEEKRIREFYQSRG---------
>A0A553PF53	88	0.407	6.584E-17	34	135	136	10	116	242
----------------------------------LRDLNEMITCKICQGYLIDATTVTECLHTFCKSCIVKHLEDANTCPECEDLIHQsHPLDYIAFDRTMQDLVYKIVPQLEKAEYDRERAFYAERG-LPCPkdqmaEENE
>UPI0002659338	88	0.413	6.584E-17	29	131	136	1	103	250
-----------------------------ERKIKLKTLNVHITCRICKGYLIDATTVTECLHTFCKSCLVKHLEEKNTCPQCETLIHQsHPLNYVAYDRTMQDVVYRLVPDLQKKELRREHDFYKSKG-LPFP----
>A0A6P8I519	88	0.407	6.584E-17	25	126	136	0	102	253
-------------------------MDSHEVVIKLRDLNPHLVCSLCAGYFVDATTITECLHTFCKSCIVKYLQSSKCCPTCNLKIHEtQPLVNLQLDRTMHDIVLKVVPNLFKDEMRRRQEFYESRG---------
>A0A6P8IYP2	88	0.436	6.584E-17	33	121	136	5	98	368
---------------------------------KLKSLNPHITCVLCGGYLVDATTIIECLHSFCRSCIIRWLQKSYHCPVCETEIHKtRPFLNIRPDRVLQDIVYKLVPgfyhDELQRRKDFEEKL--------------
>UPI00084AE385	88	0.354	6.584E-17	2	124	136	19	141	1291
--WGEgvgLFANPSSQAPQPPKPSKGS----AGVNISLGDLNPHFVCVLCFGYFVDATTITECLHTFCRSCIVSFLKEHRHCPHCDTlLLKTRPFSSLRSDRVLQALVYKTVPGLFQTEMRRRIRFYQN-----------
>A0A6P7FZC0	88	0.403	9.020E-17	29	131	136	3	105	227
-----------------------------ERKIKLRTLNSHITCKICRGYLIDATTVTECLHTFCKTCLVKHLEENNTCPTCSIVIHQsHALQYISFDRTMQDIVYKLVPDLQKDETAREKDFYRQRG-LPYP----
>UPI00109BF09D	88	0.380	9.020E-17	28	131	136	6	109	257
----------------------------KRRKIRIRDLNPHLTCMLCKGYFVNPVTITECIHTFCKSCLVRHISLVNKCPSCGIVIHEtQPVYNIRSDRTMQDIINKILPRIEHDERKREKRFYKTKG-LPYP----
>UPI0004CD6FCA	88	0.408	9.020E-17	31	122	136	14	106	1505
-------------------------------RIRLANLNDQLTCKLCNGYFIDATTIIECLHSFCRSCIVKYLESNKYCPICEVQVHKsKPLLNIRPDHTLQDIVYKLVPGCYQNEMRCRREFY-------------
>A0A6A4IWB4	87	0.411	1.236E-16	32	134	136	30	136	222
--------------------------------VKLADLNSFLTCCICGGYLINATTITECVHTFCRSCLLQHIKSSNKCPSCNGIIHPsQPLKSLRPDQTMQDIVYKLVPGLRENEEKREiEFNQKAGLPTKknSPQTN-
>UPI000BA7FEEB	87	0.409	1.236E-16	25	128	136	0	103	228
-------------------------MEEK-LNIRIRDLNPHIVCILCAGYFIDATTITECLHTFCKSCIVKFLQTSKHCPMCNIKVHEtQPLLNLKSDRTLQDIVYKIVPSLWENELKQREDFEKMRGLT-------
>UPI00106BB54B	87	0.427	1.236E-16	29	123	136	1	96	230
-----------------------------EQRMKMKELNEFITCGICSGYLINASTVTECLHTFCRSCIVKHLEENTHCPKCEKVIHHsHPMNYLRLDRTMQDVVYKLVPGLQNREKKREEKFKR------------
>A0A7K6DMU7	87	0.423	1.236E-16	36	126	136	2	93	235
------------------------------------ELNEHIVCFLCAGYFIDATTITECLHTFCKSCIVKYLQTSKYCPMCNTKIHEtQPLLNLKLDRVMQDIVYKLVPGLQQSEEKRIREFYQSRG---------
>A0A0B6Z8P9	87	0.408	1.236E-16	30	126	136	9	106	245
------------------------------IKIRIQDINPHVVCSLCGGYFIDATTITECLHTFCKSCIVKYLMSCKHCPQCQLKVHEtHPLFLLRPDRTLQDIVYKLIPNLFENEELRREEFNKSRG---------
>A0A7S0NCW8	87	0.436	1.236E-16	12	114	136	3	101	247
------------DQPEPGAA----VLEGSDVVFPTRIMNEHLICSLCMGYLRDAMTVTECLHTFCKPCIMQHFSEYLTCPTCEMDLGPAPHEKVRTDRAMQNIVDKVFPHFAKEE---------------------
>A0A7S4C3W2	87	0.407	1.236E-16	18	130	136	69	174	288
------------------TYVPPVR-NGRQISFQTRIINPHLVCTLCMGYFKDACTIIECLHTFCRACIHRHFKDSNVCPTCDSHLGTNPRDLVRTDRTLQSIVDKVFPQFADYECG------TKRAPSPA-----
>A9V6D0	87	0.423	1.236E-16	13	122	136	138	248	381
-------------APPAGLARRTSSRRAHQLRVKMVDVNQYIVCQICMGYIVNATTISECLHSFCRSCIVKHFRKSKICPVCNQQAHEtAPLDTLRQDRTLQSIINKLLPDVAEAEREARRAFY-------------
>A0A6P7VF34	87	0.392	1.236E-16	33	133	136	7	113	428
---------------------------------KLVELNPHLTCVLCGGYFIDATTIIECLHSFCRTCIVRYLWVHKMCPVCDVQVHKtRPLLNIRSDQTLQDIVYKLVPGLFKNEMRRRREFYsrlpeSARTALPASSE--
>A0A7S0QIP1	87	0.424	1.693E-16	13	118	136	1	106	250
-------------GPSRSETKMSAVLEGSDVVFPTKLMNEHLICSLCMGYLRDAQTITECLHTFCKRCVHLHFREYATCPTCEITLGPAPFEKLRSDRAMQNIVDKVFPHFAKEEAAAE-----------------
>A0A2R5LL05	87	0.392	1.693E-16	33	133	136	7	113	400
---------------------------------KLVELNPHLTCMLCGGYFVDATTIIECLHSFCKTCIVRYLSLHKICPVCDVQVHKtRPLVNIRSDQTLQDIVYKLVPGLFKSEmRKRREFYARlppsARGCIPTSSE--
>UPI00077FB065	87	0.398	1.693E-16	32	135	136	6	112	431
--------------------------------IKVADLNNLLTCVICKGYYIDATTIVECLHSFCRTCIVRYLQTEKYCPKCEVQVHKtRPLVNIRSDQTLQDIVYKLVPNLFKNEMKRRRDFYSQSnidIRN-IPSSSE
>G3MKP5	87	0.401	1.693E-16	33	132	136	7	103	552
---------------------------------KLIELNEHLTCVLCGGYFVDATTIIECLHSFCKTCIVKYLEVHKMCPVCDVQVHKtRPLQNIRSDQTLQDIVYKLVPGLYK-----NEMRRRRQYYASlAPS---
>A0A7R9J3D5	87	0.403	2.320E-16	29	131	136	7	107	108
-----------------------------ERRIKLEALNNHIICTICQGYLIDATTVTECLHTFCKSCLVKHLEENNTCPTCQQVIHQsHPLNYISFDRTMQDIVYKLVPELQDSE-FLEQTT--VVGYFPTP----
>UPI000359F0B6	87	0.423	2.320E-16	36	126	136	10	101	240
------------------------------------DINPHVVCSLCRGYFIDATTITECLHTFCKSCIVKYLMSCKHCPQCKLKVHEtHPLFLLRPDRTLQDIVYKLIPNLFENEELRREEFNKSRG---------
>A0A2H1W7W2	87	0.397	2.320E-16	34	130	136	29	123	1107
----------------------------------LGEVNEHITCPLCRGYYIDATTIVECLHSFCRSCIIKHLRAKSYCPVCEMMINSaKP--NIKLDKALQDIVYKLVPGLFQREMERRQQFYSSR-PGPA-----
>A0A7K8DT89	86	0.400	3.178E-16	36	132	136	2	101	203
------------------------------------ELNEHIVCFLCAGYFIDATTITECLHTFCKSCIVKYLQTSKYCPMCNTKIHEtQPLLNLKLDRVMQDIVYKLVPGLQHSEEKRIREFYQSRGLdrVTQPS---
>A0A7L1QLV7	86	0.400	3.178E-16	36	132	136	2	101	208
------------------------------------ELNEHIVCFLCAGYFIDATTITECLHTFCKSCIVKYLQTSKYCPMCNTKIHEtQPLLNLKLDRVMQDIVYKLVPGLQHSEEKRIREFYQSRGLdrVTQPS---
>A0A7L3QWL0	86	0.400	3.178E-16	36	132	136	2	101	224
------------------------------------ELNEHIVCFLCAGYFIDATTITECLHTFCKSCIVKYLQTSKYCPMCNTKIHEtQPLLNLKLDRVMQDIVYKLVPGLQHSEEKRIREFYQSRGLdrVTQPS---
>A0A7L3GWE8	86	0.400	3.178E-16	36	132	136	2	101	226
------------------------------------ELNEHIVCFLCAGYFIDATTITECLHTFCKSCIVKYLQTSKYCPMCNTKIHEtQPLLNLKLDRVMQDIVYKLVPGLQHSEEKRIREFYQSRGLdrVTQPS---
>A0A7S3ZJF1	86	0.373	3.178E-16	9	130	136	0	118	231
---------MTSDGPDAKK--QKSDDDWRRTSFKIADVNPHLVCALCGGYFRDCHTITECLHSFCQVCILAHLRQNkNSCPRCGVDLGPHPMTAVLHDRQLQAVVDKIFPEFEDIDR--QARQARRSLEAPP-----
>A0A6J3RCP2	86	0.390	3.178E-16	32	135	136	19	118	235
--------------------------------IKLWDINAHITCRLCSGYLIDATTVTECLHTFCRSCLVKYLEENNTCPTCRIVIHQsHPLQYIGHDRTMQDIVYKLVPGLQEGE-HLSGM-QQQQTAGP---ETE
>UPI0009E299AE	86	0.434	3.178E-16	31	121	136	3	94	239
-------------------------------TVKLRELNPFIICGICNGYLIDATTITECLHTFCRSCIVKHLQEDNFCPTCKIVIHQsYPMNYISPDRTMQEIVYKLVPDLQERELQRQKEF--------------
>A0A7K8HNL3	86	0.400	3.178E-16	36	132	136	2	101	250
------------------------------------ELNEHIVCFLCAGYFIDATTITECLHTFCKSCIVKYLQTSKYCPMCNTKIHEtQPLLNLKLDRVMQDIVYKLVPGLQHSEEKRIREFYQSRGLdrVTQPS---
>UPI0010FCC2F1	86	0.425	3.178E-16	27	124	136	6	106	288
---------------------------NKEQRIKLEELNPFIMCELCKGYLIKPTTIAECLHTFCRSCIVQYLQESeeNICPQCSTVIHEtNPFEMLRSDQKLQDIIFKLVPGLHERERVREEEFNRS-----------
>UPI00077A0BA6	86	0.425	3.178E-16	27	124	136	6	106	304
---------------------------NKEQRIKLEELNPFIMCELCKGYLIKPTTIAECLHTFCRSCIVQYLQESeeNICPQCSTVIHEtNPFEMLRSDQKLQDIIFKLVPGLHERERVREEEFNRS-----------
>L8H7D5	86	0.382	3.178E-16	25	126	136	89	190	326
-------------------------LDGRNIIFKTRLLSGFLVCQLCMGVLRDAHTIRECLHTFCKSCLYKYFQTTADCPLCGVDLRPNPFERIRFDRTVQTIVNKIFSDLIEKDIAKEAHFYRSRG---------
>A0A7R9RVJ5	86	0.404	3.178E-16	31	122	136	19	112	793
-------------------------------RLKVADLAPQLTCPLCKGYFIDATTITECLHSFCKTCIIGYLKSNQFCPTCEVQVHKtKPLLSIKPDQTLQSIVYKLVPGLYHAEmRNRKQFLQ-------------
>A0A5S6QE60	86	0.341	4.354E-16	9	133	136	0	126	237
---------MRNSVRASSHSPAETAMESRRVLL--RGLNPFITCYVCKGYLIDATTVSECLHAFCKSCLVSHLREKTTCPKCEIVIHQsHPLNYVMHDRNLQDIVYKLVPNLYKNEMQRREAFYRERNLpfeNPLKSE--
>A0A3S1BL95	86	0.408	4.354E-16	30	126	136	6	103	242
------------------------------LKIRIQDINPHVVCSLCGGYFIDATTITECLHTFCKSCIVKYLMSCKHCPQCQLKVHEtHPLLLLRPDRTLQDVVYKLIPNLFEDEELRREAFNKSRG---------
>A0A7M5X4R8	86	0.366	4.354E-16	29	134	136	2	109	254
-----------------------------EESIKVKELNDNFTCIICNGYLIRPVAITECLHYFCRSCIVKYLETTSeyKCPYCETLIHEtNPWELLREDKKLEYIIYQLVPGLAQNEKKRRKLFYSRRGMVD-PDEN-
>UPI0015C320B2	86	0.290	4.354E-16	2	131	136	15	155	274
--EAPKSNAAVSSEPATRTLGcsesrhPHlgkERANQEESCVPLSQLTPYISCSICKGYLIDAATITECLHSFCKSCILKPFDHSHRCPKCNIVVHEaKRHHNLRLDRHLQNXVYKGVAGLEEKEKKRRHQFSKeNCSQTPKP----
>A0A6P8NYQ4	86	0.410	4.354E-16	32	129	136	43	142	279
--------------------------------IKLWDINAHITCRLCSGYLIDATTVTECLHTFCRSCLVKYLEENNTCPSCRIVIHQsHPLQYIGHDRTMQDIVYKLVPGLQEAEmRKQREFYHKLGMEVP------
>UPI0005F38BBD	86	0.422	4.354E-16	34	122	136	11	100	1467
----------------------------------LAKLNEQLTCKLCGGYFIDATTIIECLHSFCRSCIVKYLANNKYCPICEVQVHKsRPLLNIRPDRMLQDIVYKLVPGCYQNEMRCRKEFY-------------
>UPI000BF79852	86	0.321	4.354E-16	3	134	136	211	346	2015
---PDVSEGDEQHEGATVPTGtPVSNVPMYPVKkAKLTDVNKHLKCPLCHGYFVDATTIVECLHSFCRTCIIKHLSKNqfPNCPECKFQLaGTKLHQYLRSDSTLQDIVYKLVPGLFRNEMERRRQFYAN-IPLSPKSPN-
>UPI0009E306E5	85	0.471	5.965E-16	25	112	136	0	88	96
-------------------------MDSKEVVIKICDLNPHVVCSLCAGYFVDATTITECLHTFCKSCIVKYFQTSKNCPMCNLQIHEtQPLFNLRLDRTMQDIVAKLVPGIVE-----------------------
>UPI0015603C46	85	0.414	5.965E-16	40	131	136	3	96	233
----------------------------------------YIRCTICTGYFIDATTITECLHTFCKSCIVKHFFYSNRCPKCNVVVHQtQPLYNIRLDRQLQDLVYKLVPHLEQNEKRQLHEFYKERGLeVPKP----
>UPI001ABE45C7	85	0.407	5.965E-16	26	131	136	49	156	283
--------------------------EGHEHMINLADLNPYIRCSICEGYFIDATTITECLHTFCKSCIVRHFYYSNRCPKCNVVVHQtQPLYNIRLDRQLQDIVFKLVANLEEREKKQMYDFYSERGLeIPKP----
>A0A1I7SE20	85	0.305	5.965E-16	7	125	136	20	140	286
-------EEDGSAGSSKLPDTPDHIQDGQhGYMVKLRLLNPNLTCGLCEGYLIDAITIMDCLHSFCKSCLLMYFEDNKDCPKCHFVIHQsHPTHYVTYDRTLQEIVYKLVPGLLEAEQKRRKLFYEER----------
>A0A7R9UF62	85	0.414	5.965E-16	24	131	136	81	191	314
------------------------RQETKFVRFRVADINQHLICRLCNGYFRDAHTINECLHTFCKSCLFIRLHEGmKKCpaPGCQTDLSVTAEGLICADRQMQSIVDKLFPHLRVEDAENEAKFYRERNIAPKP----
>A0A7E4USY2	85	0.303	5.965E-16	3	135	136	54	185	321
---PPTEEASSSSPPAPVY---KAVEHGNRLDLPLVALTPFITCKLCRGYYVDVLTVEDCLHSFCKSCLLKHFDETdNTCPTCGNMIHQsHPTHYVRFDRQLQDIVYKIVPGMQEEEQRRRAAFWAKYVPDSSDSESE
>UPI0011563884	85	0.415	8.172E-16	25	112	136	3	91	92
-------------------------VRQEEVKVKMKELNEHIVCCLCAGYFIDATTITECLHTFCKSCIVKYLQTSKYCPMCNTKIHEtQPLLNLKLDRVMQDVVYKLVPGLQE-----------------------
>A0A7K5CCN4	85	0.400	8.172E-16	36	132	136	2	101	224
------------------------------------ELNEHIVCFLCAGYFIDATTITECLHTFCKSCIVKYLQTSKYCPMCNTKIHEtQPLLNLKLDRVMQDIVYKLVPGRQHSEEKRIREFYQSRGLdrVTQPS---
>A0A7L3L0P5	85	0.411	8.172E-16	32	131	136	2	103	230
--------------------------------INLAELTPYILCSICKGYFIDATTITECLHTFCKSCIVRHFYYSNRCPKCNIVVHQtQPLYNIRLDRQLQDIVYKLVVNLEEREKKQMHDFYKERGLeVPKP----
>UPI0009E61687	85	0.383	8.172E-16	27	135	136	34	140	277
---------------------------NRERKLKLQDLNSFITCEICRGYLIKPTTITECLHTFCRSCIVKYLQDSddNNCPSCSSQIHEtNPFDLLRSDKTLEDIIHKLVPKLQEREQRREREFLEQLN-----SENE
>A0A7K9MSR7	85	0.411	8.172E-16	32	131	136	65	166	290
--------------------------------INLAELTPYILCSICKGYFIDATTITECLHTFCKSCIVRHFYYSNRCPKCNIVVHQtQPLYNIRLDRQLQDIVYKLVVNLEEREKKQMHDFYKERGLeVPKP----
>A0A6P7Y6D1	85	0.400	8.172E-16	26	131	136	69	176	303
--------------------------EENERMINLSELNAYILCSICKGYLIDATTITECLHTFCKSCIVRHFYYSNRCPKCNIIVHQtQPLYNIRLDRQLQDIVYKLVINL--EDREKKKMFdfYKERGLdVPKP----
>A0A7M5WVR3	85	0.416	8.172E-16	29	123	136	1	96	430
-----------------------------QRKIQLEHVNPFLTCAVCKGYLVDATTIVECLHSFCRGCIIRHLENSYNCPKCSTEIHKtKPFEYIRSDPSLQEIVYKLVPELYQNEETRKEHWKK------------
>UPI0006769274	85	0.395	8.172E-16	36	130	136	31	123	1619
------------------------------------EVNEHITCTLCRGYYIDATTIVECLHSFCRSCIIKHLQVKSYCPVCEMMINSaKP--NIKLDKALQDIVYKLVPGLFQKEMERRQQFYSSR-PGPA-----
>A0A7L1L0W8	85	0.401	1.120E-15	32	131	136	2	103	212
--------------------------------INLTELTPYILCSICKGYFIDATTITECLHTFCKSCIVRHFYYSNRCPKCNIVVHQtQPLYNIRLDRQLQDIVYKLVVNLEEREKKQMHDFYKERGLeVPKP----
>A0A7R9MLZ8	85	0.406	1.120E-15	33	122	136	34	124	224
---------------------------------RLSDVNAELTCILCSGYFIDATTISECLHSFCKSCIVKYLQTNKCCPICETQVHTtKPLLSIRSDKILQDIVYKLIPDVFKSEMHRRRDFY-------------
>A0A7K6NCY1	85	0.401	1.120E-15	36	131	136	2	103	228
------------------------------------ELNEHIVCCLCAGYFIDATTITECLHTFCKSCIVKYLQTSKYCPMCNTKIHEtQPLLNLKLDRVMQDIVYKLVPGLQESESSHGSqvvpWCQQGRGElTPAP----
>A0A6U4U5M8	85	0.457	1.120E-15	25	118	136	12	105	252
-------------------------LEGSDVVFQTKHMNQHLICSLCMGYLRDANTVTECLHTFCKVCIYKHLAEYSFCPTCEVSLGPTPKDRIRSDRAIQNIVDKVFPHFAREEAAAE-----------------
>A0A7L0XUJ7	85	0.430	1.120E-15	28	112	136	2	87	327
----------------------------RTTRIKITELNPHLMCALCGGYFIDATTIVECLHSFCKTCIVRYLETNKYCPMCDVQVHKtRPLLSIRSDKTLQDIVYKLVPGLFK-----------------------
>UPI000FFB228B	85	0.430	1.120E-15	28	112	136	2	87	407
----------------------------RTTRIKITELNPHLMCALCGGYFIDATTIVECLHSFCKTCIVRYLETNKYCPMCDVQVHKtRPLLSIRSDKTLQDIVYKLVPGLFK-----------------------
>A0A653DKJ8	84	0.470	1.534E-15	29	112	136	3	87	89
-----------------------------ERKIKLKTLNNHITCKICRGYLIDATTVTECLHTFCKSCLVKHLEENNTCPTCNIVIHQsHPLQYISFDRTMQDIVYKLVPDLQK-----------------------
>A0A087TLL3	84	0.459	1.534E-15	32	117	136	6	92	94
--------------------------------IKVADLNKLLTCVLCKGYYIDATTIIECLHSFCRTCIVRYLQTNKFCPTCEVQVHKtRPLVNIRSDQTLQDIVYKLVPGLFKNEMKR------------------
>G7YJ33	84	0.336	1.534E-15	32	135	136	7	116	119
--------------------------------VKLSTLNGHLICGLCGGYLIDATVLTECVHVFCRSCIVKYLTEHKVCPLCQSLIQEtRPGHALRPDTVLQRVVYKLVPGLLKTEmqrltEFCSSMSASETLQNTRASENE
>A0A498N801	84	0.408	1.534E-15	32	123	136	5	97	168
--------------------------------IKLWDINAHITCRLCEGYLIDATTVTECLHTFCRSCLVKYLEENNTCPTCRIVIHQsHPLQYIGHDRTMQDIVYKLVPGLQEGDLKSEDTANK------------
>A0A7S1Z6H7	84	0.303	1.534E-15	5	126	136	49	180	201
-----LSASHSSAShhPHPHPHPPQSRdhppgpvVSGGTIDFPLSPVHSRLICTLCMGYFRDPYTIAECLHTFCKSCLFFAFRSGfRRCPECETSLEPDPFKEALSDRTMQTLVDKIFPHLKEKDDRDEREFYARRG---------
>F0X051	84	0.322	1.534E-15	9	123	136	0	117	239
---------MAKKAPGPTSSLETIIMDGRKVSFRYKDINRHFICTLCNGYFRDAQTIKECLHTFCNGCIRSYFWRNrdaHKCPTCSVHLGVKPWTQLISDPSIQGLISKIFPDPTQQEKKEELKFYK------------
>A0A3P8YLR6	84	0.386	1.534E-15	28	132	136	2	102	326
----------------------------RTTSIKITELNPHLMCVLCGGYFIDATTIVECLHSFCRMCIVRYLETSKYCPICDVQVHKtKPLLNIRSDKTLQDIVYKLVPGLFK-----DEMKRRRDFYAAHPS---
>UPI000B90E5B9	84	0.310	1.534E-15	2	132	136	16	146	707
--WAP-QVSGVDILQSPNRLCPYFPMMHRPTRLKITDVNPHLICILCGGYLIDATTMIECLHSYCRACIVAYLRQSRQCPRCDTIVHKtRPLLNIRSDKTLQNLVYKLVPNLFKDEMKRRRDFYAKHPQASTSM---
>G7YWZ9	84	0.406	2.101E-15	37	126	136	11	101	112
-------------------------------------INPMLTCKLCNGYLIDATTIVECLHSFCRSCILSYLKLHTTCPICDTLLHKtRPHYAIRPDRALQAMVYKLIPNLFEKEMSCRREFFKGMI---------
>A0A4W3JXP9	84	0.428	2.101E-15	32	114	136	5	88	238
--------------------------------IKLWDINAHITCRLCNGYLIDATTVTECLHTFCRSCLVKYLEENNTCPTCRIVIHQsHPLQYIGHDRTMQDIVYKLVPGLQEAE---------------------
>A0A2B4SH59	84	0.450	2.101E-15	32	121	136	4	94	239
--------------------------------VKLRELNPFITCGICSGYLIDATTITECLHTFCRSCIVKHLQEENFCPTCKIVIHQsYPMNYISADRTMQEIVYKLVPGLQERELQRQKEF--------------
>UPI00093FC79F	84	0.411	2.101E-15	32	131	136	1	102	242
--------------------------------INLAELTPYILCSICKGYFIDATTITECLHTFCKSCIVRHFYYSNRCPKCNIVVHQtQPLYNIRLDRQLQDIVYKLVVNLEESKKKQMHDFYKERGLeVPKP----
>UPI00109B91CD	84	0.418	2.101E-15	30	126	136	6	103	253
------------------------------LTIKVRDLNPHVVCSLCAGYFIDATTITECLHTFCRSCIVKYLQTSKYCPTCNLKIHEtQPLVNLQLDRTMQEIVLKVIPNLFRDEERRRKQFYASRG---------
>A0A7S3TRG4	84	0.483	2.101E-15	18	110	136	30	121	284
------------------TYAPPT-LSGRELTFQTRVLNPYLVCTLCMGYFSDASTIIECLHTFCRRCILAHFRDSSHCPTCNANLEPNPRDYVRTDRTLQAIVDKVFPQF-------------------------
>A0A4W5K4C2	84	0.430	2.101E-15	28	112	136	2	87	303
----------------------------RTTRIKITELNPHLMCVLCGGYFIDATTIIECLHSFCKMCIVRYLETSKYCPICDVPVHKtKPLLNIRSDKTLQDIVYKLVPGLFK-----------------------
>A0A0K0E3C9	84	0.309	2.101E-15	2	125	136	80	203	319
--WMKR-NAVKSSVES-KKVDFKYEIKGDHFLLPLRNVNPQITCPICNGYFVDATTVIECVHTFCRSCLLKHFEEGdNTCPACHIEIHQcYPSQYVIFDRTMQDIVYKLVPGMWEEEQKRRKEFEKMK----------
>UPI0004574F76	84	0.428	2.101E-15	32	114	136	113	196	350
--------------------------------IKLWDINAHITCRLCNGYLIDATTVTECLHTFCRSCLVKYLEENNTCPTCRIVIHQsHPLQYIGHDRTMQDIVYKLVPGLQEAE---------------------
>A0A4E0QY84	84	0.418	2.101E-15	37	133	136	11	104	372
-------------------------------------INPLLTCKLCGGYLIDATTIVECLHSFCRSCIVGYLELHTTCPICDTLLHKtRPHYAIRPDRALQAIVYKLIPDLFEKEMAYRRQFYKEH----PCSE--
>A0A5A8EKD2	84	0.256	2.101E-15	21	132	136	25	147	376
---------------------PRPLPEGREVTIQLGKLDDELRCPICRDVLKHTHVVMQCMHRFCRRCIERAVRASHCCPFCRESIPSR--RSTRPDKAFDGLIGLLYPDLDVYEAEEERRLEDfSRsfsanaaaiatsVPSPMPS---
>UPI000C208103	84	0.401	2.101E-15	28	133	136	8	107	1060
----------------------------KQDKIKLVEINEYITCKLCQGYFIDATTISECLHSFCRSCIIQFLQENSHCPVCEMIINKaKP--NIKLDKTLQDIVYKLVPELFINEMARRQWFYMSR-----PEE--
>UPI001885202A	84	0.330	2.101E-15	17	130	136	106	220	1376
-----------------PYAGMASAGDPEPGRPRLDDLRSQLTCVICAGYFIDATTIVECLHTFCRSCILRHLEASSYCPVCDVMIHRtKGSSSLKADRILQTMVYKMIPGLFRGEMKRRREFYQMKPYADP-----
>T1H4U8	83	0.435	2.878E-15	29	112	136	1	85	86
-----------------------------ERRVKLRTLNPNITCKICDGYFIDATTVTECLHTFCKSCLVKHLEENKTCPTCENVIHQsHPLQYISFDRTMQDIVYKLVPNLQE-----------------------
>A0A5J4NW94	83	0.436	2.878E-15	37	122	136	11	97	140
-------------------------------------INPMLTCKLCAGYLIDATTIVECLHSFCRSCILSHLKQHTTCPVCDTLLHKtRPHYAIRPDRALQAIVYKLIPNLFEREMSCRREFY-------------
>A0A3M6TZ24	83	0.450	2.878E-15	32	121	136	4	94	239
--------------------------------VKLRELNPFITCGICSGYLIDATTITECLHTFCRSCIVKHLQDENFCPSCKIVIHQsYPMNYISADRTMQEIVYKLVPGLQERELQRQKEF--------------
>A0A7S3ALQ4	83	0.403	2.878E-15	12	129	136	18	139	271
------------DEPAPgAAPEYDDRYvepvrDEKNIIFQTRILNQHLVCTLCMGYFKDACTIIECLHTFCRSCIMRHFCESNVCPQCDSQLGTNPKDLVRTDRTLQSIVDKVFPQFVQTNE--QAKAATKRPATP------
>A0A0X3P4S8	83	0.419	2.878E-15	31	122	136	5	97	315
-------------------------------HIPLRDLNPLLTCALCQGYLIDATTIEECLHSFCKSCIIKFLERLNTCPVCGTLLHKtRPQYAIRSDHVLQAIVYKLVPNLFENEMSLRRGFY-------------
>A0A667Y8J1	83	0.415	2.878E-15	31	129	136	7	107	333
-------------------------------RIKITDLNPHLTCPLCAGYFIDATTIVECLHSFCKTCIVAFLETNKFCPRCDVQVHKtCPQLSIRADKTLQDIVYKLVPGLFKDEMKRRRDFYaENRVLEP------
>A0A4S2L724	83	0.415	2.878E-15	37	124	136	11	99	350
-------------------------------------INPMLTCKLCNGYLIDATTIVECLHSFCRSCILSYLKLHTTCPICDTLLHKtRPHYAIRPDRALQAMVYKLIPNLFEKEMSCRREFFKD-----------
>A0A6A5DWR9	83	0.416	2.878E-15	38	132	136	12	102	353
--------------------------------------NPYLTCNLCQGYLIDATTIVECLHSFCRSCILTYLKLNTTCPVCATLLHKtKPHCAIRPDRALQSIVYKLIPNLFEKEMLCRRKFYEDH-----PS---
>UPI000643C900	83	0.416	2.878E-15	32	114	136	5	88	367
--------------------------------IKLWDINAHITCRLCSGYLIDATTVTECLHTFCRSCLVKYLEENNTCPTCRIVIHQsHPLQYIGHDRTMQDIVYKLVPGLQEGE---------------------
>A0A6P8J3R8	83	0.403	2.878E-15	33	135	136	5	99	560
---------------------------------KLKSLNPHITCVLCGGYLVDATTIIECLHSFCRSCIVRYLETSFHCPVCDVEIHKtRPLLHIKPDRVLQDIVYKLVPGL-CHETKNEE-----RI---IPGETE
>C3YJ50	83	0.418	2.878E-15	28	112	136	408	493	628
----------------------------KFVMVKICDINPHIVCILCAGYFIDATTVTECLHTFCKSCIVKYLQTSKFCPMCNIKIHEtQPLLNLRPDRTMQDIVYKVVPGLWE-----------------------
>UPI0006D8E30C	83	0.435	3.943E-15	29	112	136	1	85	133
-----------------------------EVKVKIKDLNEHIVCYLCAGYFIDATTITECLHTFCKSCIVKYLQTSKYCPMCNIKIHEtQPLLNLKLDRVMQDIVYKLVPRLQE-----------------------
>A0A7L3NDP2	83	0.462	3.943E-15	36	114	136	2	81	226
------------------------------------ELNEHIVCCLCAGYFIDATTITECLHTFCKSCIVKYLQTSKYCPMCNTKIHEtQPLLNLKLDRVMQDIVYKLVPGLQERE---------------------
>A0A7L2C2G5	83	0.396	3.943E-15	36	131	136	2	107	230
------------------------------------ELNEHIVCFLCAGYFIDATTITECLHTFCKSCIVKYLQTSKYCPMCNTKIHEtQPLLNLKLDRVMQDIVYKLVPGAVEKRirefyqsRGLDRVTQPxaQRGLTVPP----
>A0A2B4SH78	83	0.422	3.943E-15	30	125	136	3	94	325
------------------------------LKMPLEELNPHLMCVLCSGYLVDATTIIECLHSFCRSCIVKYLQTSYHCPVCDVEVHKtKPLLHIRPDRPLQDIVNKLVPGLVY-----DELDRRSK----------
>UPI000A2A4AAE	83	0.423	3.943E-15	37	119	136	9	93	375
-------------------------------------LNPHIICVLCGGYLVDATTIIECLHSFCRSCIICWLEKSYRCPVCETEIHKtRPYLNIRPDRVLQDIVYKLVPGLYDNElRRRKE----------------
>A0A6P8J3S4	83	0.402	3.943E-15	33	123	136	5	101	382
---------------------------------KLKSLNPHITCVLCGGYLVDATTIIECLHSFCRSCIICWLERRSfHCPVCETEIHKtRPFLNIRPDRVLQDVVYKLVPGLYHDEvhrrKKFEEEFEK------------
>A0A1Y2BX43	83	0.264	3.943E-15	11	128	136	45	160	442
-----------TAPPPPPPPPPITFNDNDAIDAEEDALSTTLKCAICRGLMHQPTSVLPCLHTFCGGCISAWTKSNPSCPACR-----RPAEKLGRNRQVADVIDVLVvakPHLKRSESDMRDVESRNVVLN-------
>UPI000C777443	83	0.293	3.943E-15	3	135	136	16	157	1168
---PPLEdqNGMEVTAPVQKSAKviqgeIKQRLEKEKERKKLDlvALNPYIMCAVCKGYLIDPVTVVECLHSFCKSCIVKHVDGSKACPSCGVQIHKtKPLLSLRADKALQDIVYKVVPGLYRTEMKNRVNFYNNHPEA-EPASLE
>UPI00073DB57F	83	0.413	3.943E-15	37	122	136	22	108	1478
-------------------------------------LNEQLTCKLCSGYFIDATTIIECLHSFCRSCIVKYLEKSKYCPICEVQVHKsKPLLNIRPDHTLQDIVYKIVPGCYQNEMRLRQDFY-------------
>W4FF58	83	0.447	5.401E-15	35	131	136	6	108	210
-----------------------------------AAINAHLVCILCQGYFRDAHTLPECLHSFCKSCIFRHFHLGcRTCPKCHADLGVSP--KCIFDRTLHEIVDKLFPTLKDTDAALEAEFYashgfQKRVLpvSPPP----
>UPI0009E4B30F	83	0.438	5.401E-15	27	121	136	6	103	284
---------------------------NKEQKIKLAELNPFITCELCKGYLIKPTTIAECLHTFCRSCIVQNLQDNeeNICPKCSTVIHEtNPFEMLRSDQMLEDIIFKLVPGLQERERRCQEEF--------------
>A0A6I9XUH1	83	0.440	5.401E-15	28	110	136	2	85	315
----------------------------RTTRIKITELNPHLMCVICGGYFIDATTIIECLHSFCKTCIVHYLESSKYCPICDVQVHKtKPLLNIRSDKTLQDIVYKLVPGL-------------------------
>UPI000A2A6AC9	83	0.430	5.401E-15	37	114	136	9	87	376
-------------------------------------LNPHIICVLCGGYLVDATTIIECLHSFCRSCIICWLEKSYKCPVCETEIHKtRPYLNIRPDRVLQDIVYKLVPGLYDNE---------------------
>A0A498LC72	83	0.408	5.401E-15	28	119	136	182	274	784
----------------------------RTTRIKITELNPHLMCVLCGGYFIDATTIIECLHSFCKMCIVRYLETSKYCPICDVQVHKtKPLLNIRSDKTLQDIVYKLVPGLFKTANGSNE----------------
>A0A2H8TFL1	83	0.319	5.401E-15	5	123	136	0	119	1117
-----MSSSSSSSSSPPWllqKLFGDPVVPCIGGRVKLTDVNRQLICVLCRGYLVDATSIVECLHSFCRSCIVLHLDKNNFCPICREDIQNSKV--LKPDKALQDIVYKLVPGLYHSEMKRRQEFYK------------
>A0A7R9KI43	83	0.441	5.401E-15	33	117	136	52	137	1333
---------------------------------RLSDINAELTCILCNGYFIDATTISECLHSFCKSCIVKYLLTNKCCPICETQVhGTKPLLSIRSDKILQDIVYKLIPDVFKNEMHR------------------
>A0A086QKG4	83	0.307	5.401E-15	2	130	136	599	739	1441
--WGRTREEYEAIARAlrPgvsvyeATAEPRRIDEsllSKQTTLGESELRCDLSCPICMGIFQNVVVVKDCLHRFCADCIEKCVRTGlRECPQCRIHVASR--RALRPDPIFERILNKLFPDVSAFEAKNAELITLSnlRMRTPA-----
>A0A6A4KBQ7	82	0.421	7.398E-15	31	112	136	5	87	88
-------------------------------RIKVTEVNPHLICVLCRGYYIDATTIIECLHSFCKTCIVKYLQTNKYCPICDVQVHKtSPLLNIRSDKTLQNIVYKLVPSLFK-----------------------
>T1JS07	82	0.432	7.398E-15	32	111	136	5	85	96
--------------------------------ISLKSLNDHITCHICNGYLIDATTITECLHTFCKTCIIMWLKEHQVCPMCKDQfLQTRSLLNIRSDPTLQDIVYKIVPGLF------------------------
>A0A183KCZ2	82	0.441	7.398E-15	38	122	136	12	97	120
--------------------------------------NPYLTCNLCRGYLIDATTIVECLHSFCRSCILTYLKLNTTCPVCATLLHKtKPHCAIRPDRALQSIVYKLIPNLFEKEMLCRRKFY-------------
>UPI00122F2CF4	82	0.426	7.398E-15	32	112	136	5	86	184
--------------------------------IKLWDINAHITCRLCSGYLIDATTVTECLHTFCRSCLVKYLEENNTCPTCRIVIHQsHPLQYIGHDRTMQDIVYKLVPGLQE-----------------------
>UPI00077193E0	82	0.328	7.398E-15	0	123	136	22	141	193
RSLYP---YMLRSMLQKLLCDQETTMAGISRRTYLRDVNPYLMCPLCRGYLIDATTVVECLHSFCRSCILKHLRSEAHCPSCRHVLNKaKP--NMKADKALQDIVYKLVPGLYHREMRRRRDFYK------------
>A0A6P8G615	82	0.407	7.398E-15	36	131	136	10	112	237
------------------------------------DFNRYITCYLCRGYLIKPTTVTECLHTFCKSCIVQHFEESNECPQCGIQVHEtNPLEMLRLDKTLEEIIFKLVPDLREKEEQRElEFWRKTKSKgngedGPIP----
>UPI00077ABCF6	82	0.445	7.398E-15	31	121	136	3	94	239
-------------------------------TLKLRELNAFITCGICSGYLIDATTITECLHTFCRSCIVKHLQEENICPTCKIVIHHsYPMNYISSDRTMQEIVYKLVPGLQDRELQRQKEF--------------
>A0A4D9DI17	82	0.462	7.398E-15	36	114	136	2	81	265
------------------------------------ELNEHIVCCLCAGYFIDATTITECLHTFCKSCIVKYLQTSKYCPMCNTKIHEtQPLLNLKLDRVMQDVVYKLVPGLQESD---------------------
>UPI0003AF7F7A	82	0.405	7.398E-15	31	129	136	7	107	296
-------------------------------RIKITDLNPHLTCPLCAGYLIDATTIVECLHSFCKTCIVAFLETNKFCPRCDVQVHKtCPQLSIRADKTLQDIVYKLVPGLFKDEMKRRRDFYaENRVLEP------
>A0A553RDL8	82	0.408	7.398E-15	28	119	136	4	96	306
----------------------------RTTRIKITELNPHLMCVLCGGYFIDATTIIECLHSFCKMCIVRYLETNKYCPACDVQVHKtKPLLNIRSDKTLQDIVYKLVPGLFKTANGSNE----------------
>A0A3Q3W2L1	82	0.405	7.398E-15	31	129	136	7	107	306
-------------------------------RIKITDLNPHLTCPLCAGYLIDATTIVECLHSFCKTCIVAFLETNKFCPRCDVQVHKtCPQLSIRADKTLQDIVYKLVPGLFKDEMKRRRDFYaENRVLEP------
>A0A3Q3W8L8	82	0.405	7.398E-15	31	129	136	7	107	316
-------------------------------RIKITDLNPHLTCPLCAGYLIDATTIVECLHSFCKTCIVAFLETNKFCPRCDVQVHKtCPQLSIRADKTLQDIVYKLVPGLFKDEMKRRRDFYaENRVLEP------
>A0A3M6TCN8	82	0.430	7.398E-15	33	117	136	5	90	318
---------------------------------KIQDLNPHIMCVLCGGYLVDATTIVECLHSFCRSCIVKYLQASYHCPVCDVEVHKtKPLLHIRPDRTLQDIVFKLVPGLYQAELKL------------------
>A0A3Q2W6A8	82	0.430	7.398E-15	28	112	136	2	87	319
----------------------------RTTRIKITELNPHLMCVLCGGYFIDATTIIECLHSFCKMCIVRYLETSKYCPICDVQVHKtKPLLNIRSDKTLQDIVYKLVPGLFK-----------------------
>A0A3Q4AU74	82	0.405	7.398E-15	31	129	136	7	107	321
-------------------------------RIKITDLNPHLTCPLCAGYLIDATTIVECLHSFCKTCIVAFLETNKFCPRCDVQVHKtCPQLSIRADKTLQDIVYKLVPGLFKDEMKRRRDFYaENRVLEP------
>A0A3Q4ANM2	82	0.430	7.398E-15	28	112	136	2	87	329
----------------------------RTTRIKITELNPHLMCVLCGGYFIDATTIIECLHSFCKMCIVRYLETSKYCPICDVQVHKtKPLLNIRSDKTLQDIVYKLVPGLFK-----------------------
>A0A672FDA8	82	0.405	7.398E-15	31	129	136	7	107	331
-------------------------------RIKITDLNPHLTCPLCAGYLVDATTIVECLHSFCKTCIVAFLETNKFCPRCDVQVHKtCPQLSIRADKTLQDIVYKLVPGLFKDEMKRRRDFYaENRVLEP------
>UPI0014465608	82	0.405	7.398E-15	31	129	136	7	107	333
-------------------------------RIKITDLNPHLTCPLCAGYLIDATTIVECLHSFCKTCIVAFLETNKFCPRCDVQVHKtCPQLSIRADKTLQDIVYKLVPGLFKDEMKRRRDFYaENRVLEP------
>B5LUQ2	82	0.395	7.398E-15	38	132	136	12	102	354
--------------------------------------NPYLTCNLCRGYLIDATTIVECLHSFCRSCILTYLKLNTTCPVCETLLHKtKPHCAIRPDRALQAIVYKLIPNLFEKEMLCRRKFYEAH-----PS---
>A0A7S4G8H7	82	0.228	7.398E-15	5	126	136	67	188	361
-----LERDADTDAPPAKKPRrtPSRKAAVPRTTADMSSMEENLQCGVCQEVFYKPVTCIPCMHNFCAACFSQWMERSDACPQCRVKV-----VEVRRNHAIANVAEdflKSYPDRRRSEAELKELDAKNKI---------
>UPI001486FB04	82	0.405	7.398E-15	31	129	136	158	258	484
-------------------------------RIKITDLNPHLTCPLCAGYLIDATTIVECLHSFCKTCIVAFLETNKFCPRCDVQVHKtCPQLSIRADKTLQDIVYKLVPGLFKDEMKRRRDFYaENRVLEP------
>F2UN13	82	0.344	7.398E-15	20	131	136	312	427	569
--------------------DPTaTVISGQTMRYNLERLNPYLMCRLCDGYLIDATTLSECLHTFCKSCIVNFFESNNSCPVCGTLAHEiNPHDTLRQDRTMQTIVYKLVPGLLEDETHRRRVFeaELNGEELPSP----
>W5Q5J9	82	0.426	1.013E-14	32	112	136	5	86	93
--------------------------------IKLWDINAHITCRLCGGYLIDATTVTECLHTFCRSCLVKYLEENNTCPTCRIVIHQsHPLQYIGHDRTMQDIVYKLVPGLQE-----------------------
>UPI000C044206	82	0.435	1.013E-14	27	124	136	6	106	183
---------------------------NKEQRIKIVELNPFITCELCQGYLIKPTTIAECLHTFCRSCIVQNLQDNeeNICPKCSTVIHEtNPFEMLRSDQMLEDIIFKLVPGLQERERHRLEEFNKN-----------
>A0A087SUV6	82	0.413	1.013E-14	36	126	136	10	101	186
------------------------------------DLNPQIVCILCAGYFIDATTITECLHTFCKSCIVKYLQTTKYCPMCNVKVHEtQPLLNLKIDRTLQDIVYKVVPGLWDNEMKRRQDFEKMRG---------
>UPI0018656992	82	0.392	1.013E-14	36	135	136	10	121	235
------------------------------------DFNHFITCYVCKGYLIKPTTVTECLHTFCKSCIVQHFEDSNDCPKCGIQVHEtNPLEMLRLDNTLEEIIFKLVPGLREKEQQQEiEFWRKNKSKengeedGPRPkkprMEDE
>A0A401S6G6	82	0.390	1.013E-14	36	134	136	10	105	235
------------------------------------EFNAFITCYICKGYLIKPTTVTECLHTFCKSCIVQHFEDTNDCPKCGIQVHEtNPLEMLRLDNTLEEIIFKLVPGLKEMEKRQEEEFWKKN----KPQEN-
>UPI000FFB454D	82	0.474	1.013E-14	36	112	136	2	79	239
------------------------------------ELNEHIVCCLCAGYFIDATTITECLHTFCKSCIVKYLQTSKYCPMCNTKIHEtQPLLNLKLDRVMQDIVYKLVPGLQE-----------------------
>G4YW37	82	0.316	1.013E-14	9	131	136	0	138	251
---------MSTSSAALAPSLDDSscnvmFAEARTETLRMADINEFLICKLCKGYLRDPYTVKECLHTFCHGCIRGfYLydsTKSCSCPTCHVRLGAKPWAHIIPDPAMKELTEKLLPDYRAKEEEEESVFYaklgikRKRVDAPAtP----
>A0A672NTB9	82	0.283	1.013E-14	0	132	136	18	150	278
RTDASLSGGDESRDTDHS-QRTHEQHPDDERSLPLRDFYPYIRCALCNGFFIDATTITECLHTFCKSCIVKHFFYSNRCPNCSIVVHQtQPMYSIRPDRQLQDIVFKMVPYLEEDERSRIYAFYKQRGLDVPKS---
>A0A0R3T3Z3	82	0.412	1.013E-14	36	131	136	10	101	288
------------------------------------ELNPLLTCALCKGYIIDATTVIECLHSFCRTCIVNYLVNHNTCPVCDTLLHKtRPFCAIRPDIALQAIVYKLLPKVFE-----NEMSSRRKFYGALP----
>UPI000F54CA5F	82	0.435	1.013E-14	27	124	136	6	106	335
---------------------------NKEQRIKIAELNPFITCELCKGYLIKPTTIAECLHTFCRSCIVQNLQDNeeNICPKCSTVIHEtNPFEMLRSDQMLEDIIFKLVPGLQERERCRLEEFNKN-----------
>UPI000BAFD7D8	82	0.404	1.013E-14	31	128	136	9	102	864
-------------------------------RMPVQELNPYLTCVLCGGYLIDATTIIECLHSFCRTCIVHYLHTSNYCPVCECLVHKkNPHQNLRSDKTLQDVVYKLVPDLFT-----EEMRRRRRYYN-------
>A0A443SWM5	82	0.439	1.013E-14	34	114	136	23	104	1086
----------------------------------LSDINPVLTCVLCGGYFIDATTIVECLHSFCKSCIVRYLETSTTCPICDAQLHKtKPLLSIRSDKTLQDIIYKLVPGLFKSE---------------------
>R7V7L0	81	0.419	1.388E-14	32	111	136	6	86	100
--------------------------------VKLTELNPHLICVLCGGYYVDATTITECLHTFCKTCIVRYLDSSKYCPVCDVMVHKtKPLLHIRSDHLLQALVYKMVPGLF------------------------
>T2M5Z3	81	0.429	1.388E-14	30	131	136	8	113	167
------------------------------VCIKLRDLNPYLVCMLCAGYFVDATTIIECLHTFCKSCIVRHLQSSKRCPTCNIQIHEtEPMSKLMLDRTMQDIIQKLIPwvfiDESRRAQDFECKLNK-QVVTDIP----
>A0A4W3HCK1	81	0.436	1.388E-14	29	114	136	18	104	205
-----------------------------QQSVCLADVNPYILCPICGGYFIDATTITECLHTFCKSCIVKHFDYSNRCPKCNLTVHQtWPLYNIRLDRKLQDIVYKLVPNLESSE---------------------
>W2Y7C2	81	0.300	1.388E-14	25	135	136	2	114	212
-------------------------LDARTMAVRLAELTEHLGCALCHGILRDAHTIPDCLHSFCKSCIYRHFLVKGSCicPKCDKMLSPRPIATLITDQKLQAVVDRIFPEFKEQELILEKEFYAKNNFKLKPDMTE
>A0A3Q0HAC1	81	0.386	1.388E-14	36	134	136	10	105	222
------------------------------------DFNPHITCYICKGYLIKPTTVTECLHTFCKTCIVQHFEDSNDCPRCGNQVHEtNPLEMLRLDNTLEEIIFKLVPGLREQELQREiEFWRKNK-----PQEN-
>A0A2S2N463	81	0.257	1.388E-14	2	128	136	39	174	228
--WGAM--AAPASAQSASKTWelslyelhrtPQeAIMDGTEIAVSPRSLHSELMCPICLDMLKNTMTTKECLHRFCSDCIVTALRSgNKECPTCRKKLVSK--RSLRPDPNFDALISKIYPSRDEYEAHQDRvLAKLSRLHN-------
>UPI0010693B50	81	0.400	1.388E-14	27	125	136	6	110	240
---------------------------NKTITVELRELNDLLTCYLCKGYWIRPTTIAECLHTFCRSCIVRYLDDSdeNECPRCSTVIHEtNPLELLRADQTLEDIIFKLVPHLQESEKQRETnfnLAQKRR----------
>UPI000640CCF6	81	0.429	1.388E-14	30	131	136	8	113	254
------------------------------VCIKLRDLNPYLVCMLCAGYFVDATTIIECLHTFCKSCIVRHLQSSKRCPTCNIQIHEtEPMSKLMLDRTMQDIIQKLIPwvfiDESRRAQDFECKLNK-QVVTDIP----
>UPI00092F790E	81	0.386	1.388E-14	36	134	136	10	105	256
------------------------------------DFNPHITCYICKGYLIKPTTVTECLHTFCKTCIVQHFEDSNDCPRCGNQVHEtNPLEMLRLDNTLEEIIFKLVPGLREQELQREiEFWRKNK-----PQEN-
>A0A7S0EYT2	81	0.494	1.388E-14	26	110	136	179	263	276
--------------------------DPRNITFQTRILNPHLVCTLCMGYFNDACTIIECLHTFCRACIMRHFRESQVCPTCDSNLGTNPRDLVRTDRTLQSIVDKVFPQF-------------------------
>A0A4Y2CW44	81	0.413	1.388E-14	36	126	136	10	101	287
------------------------------------DLNPHIVCILCAGYFIDATTITECLHTFCKSCIVKYLQTTKFCPMCNIKVHEtQPLLNLKIDRTLQDIVYKVVPGLWDNEMKRCQDFEKMRG---------
>A0A3Q2XD42	81	0.405	1.388E-14	31	129	136	7	107	333
-------------------------------RIKITDLNSHLTCPLCAGYLVDATTIVECLHSFCKTCIVAFLETNKFCPRCDVQVHKtCPQLSIRADKTLQDIVYKLVPGLFKDEMKRRRDFYsENRVLEP------
>UPI0018A72F11	81	0.414	1.388E-14	31	123	136	5	98	633
-------------------------------RVKLTELNAHLVCVLCSGYFVDATTIIECLHTFCKTCIVRYLHTSSFCPICDVQVHKtKPLLSLREDRTLQDVVFKLVPGLFHSETRRRHHFYK------------
>A0A482VPB5	81	0.462	1.388E-14	36	114	136	10	89	705
------------------------------------DLNQHLTCKLCQGYFIDATTIIECLHSFCRSCIVKYLETNKYCPVCDVQVHKtKPLLNVRADKTLQDIVYKLVPRLLQNE---------------------
>A0A7K6EQ87	81	0.410	1.901E-14	36	131	136	2	101	225
------------------------------------ELNEHIVCFLCAGYFIDATTITECLHTFCKSCIVKYLQTSKYCPMCNTKIHEtQPLLNLKLDRVMQDIVYKLVPGLQHSTGGLgsgAGGCRGRRGLTVPP----
>A0A1J4MPH7	81	0.434	1.901E-14	27	123	136	30	128	281
---------------------------GLDVSFKRRVVSDLLICPICEGFFRGATTIRECLHTFCKTCIIKHIESKgSECPKCGQDIGIYPLQGLVFDRTIQNITDKIFPEFKEKERKLySEFLEK------------
>UPI000C254806	81	0.388	2.604E-14	21	127	136	3	99	137
---------------------PIKRPE----KIKLTEINPYLTCYLCKGYLIDATTISECLHSFCRSCIIKFLQDNSYCPVCEVIINKaKP--NLKLDKTLQDIVYKLVPEL-----FLREMTRRKQYY--------
>A0A7K7Z0R1	81	0.418	2.604E-14	36	131	136	2	99	222
------------------------------------ELNEHIVCFLCAGYFIDATTITECLHTFCKSCIVKYLQTSKYCPMCNTKIHEtQPLLNLKLDRVMQDIVYKLVPGLQhNGPRCVPEPPVPCRGLTVPP----
>A0A6P8I556	81	0.446	2.604E-14	29	121	136	1	94	238
-----------------------------ERTIKLCAVREHITCGLCGGYLIDATTIVECLHTFCRSCLVKHLRECNFCPSCKIVLHQsHPMNYISTDRTLQDIVYKLVPDLQEREIQRQKEF--------------
>A0A7S4M3Q8	81	0.356	2.604E-14	26	133	136	23	135	255
--------------------------DGRTITFKPQILNEFLTCNICRGYYREPVTVRECLHTFCKSCMYKYIVDNSgprlSCPDCGYALGSRPFESVKEDCVLQELAIKIFPQVFDKDKDDEERFYE--YIGKPlkrPGE--
>UPI00145538A9	81	0.345	2.604E-14	24	134	136	19	131	263
------------------------RGRPKPLVVRLTEINQYITCHLCSGYYVDATTIIECLHTFCKSCLIQYLHTSKKCPTCDVLIHEtNPFSCIRLDRTKQDVLNKLLPYVSSDEHENKILFYKQRgIQFPEQVET-
>A0A564ZA19	81	0.402	2.604E-14	36	131	136	10	101	290
------------------------------------ELNPLLTCSLCKGYIIDATTVIECLHSFCRTCIVNYLVNHNVCPVCDTLLHKtRPYCAIRPDTALQAIVYKLLPKVFE-----REMSSRRKFYGALP----
>A0A0L0D358	81	0.520	2.604E-14	15	109	136	2	99	295
---------------SASVLGPeqDAVIQGGKLVVRTRALNAYLVCELCNGYFRNATTVSECLHTFCEPCILRHFDSGSTkCPTCETDLGADPFTAIRQDMALKSLVERIFPN--------------------------
>UPI000F54E66C	81	0.430	2.604E-14	30	114	136	3	88	319
------------------------------LKMPLGELNPHLMCVLCSGYLVDATTIIECLHSFCRSCIVKYLQTSYHCPVCDVEVHKtKPLLHIRPDRPLQEIVNKLVPGLVYDE---------------------
>UPI0009E5166A	81	0.272	2.604E-14	24	129	136	353	461	581
------------------------RVEEATRKTVIEQMEDEFTCIICQDLFINSTTL-PCAHSFCEYCLKSWLQKKSNCPICRQPIMGRPVRSLVLDNAIAKMVESMdeetKTRRQTVSQEREELKRAASGVTP------
>A0A146LLX1	81	0.364	2.604E-14	36	135	136	9	110	1044
------------------------------------EVNPHLICVLCRGYFIEATTITECLHSFCRSCLVKYLETSKFCPICDVQLHKnNPLLSVRCDPTLQQLVYKLIPGLYA-----NEMARRRKYYselgGPSsdPEASE
>A0A1W4XLD8	81	0.390	2.604E-14	28	131	136	55	152	1286
----------------------------KPEKIRLVEINSHLTCYLCKGYFIDATTISECLHSFCRSCLIKFLQDNSHCPICEVLINKaKP--NIKLDKTLQDIVYKLVPEL-----FLNEMLRRQRFYQKHP----
>UPI00187D7247	81	0.394	2.604E-14	16	117	136	6	105	1412
----------------PTGKAPRSS---SSRRLKVSSLNDVLTCPLCHGYLIEPTTINNCFHSFCRSCIIKHLEKYPysNCPSCRSN-KPVNLSHLRSDTQLKSIVYKLVPGLYQAERKR------------------
>UPI0009E5E1A1	80	0.432	3.567E-14	33	112	136	5	85	93
---------------------------------KLQDLNAHIMCVLCGGYLVDATTIVECLHSFCRSCIVKYLQTSYHCPVCDVEVHKtKPLLHIRPDRTLQDIVFKLVPGLYQ-----------------------
>A0A7K6Q922	80	0.486	3.567E-14	36	110	136	2	77	201
------------------------------------ELNEHIVCFLCAGYFIDATTITECLHTFCKSCIVKYLQTSKYCPMCNTKIHEtQPLLNLKLDRVMQDIVYKLVPGL-------------------------
>A0A7K9Q9V4	80	0.486	3.567E-14	36	110	136	2	77	211
------------------------------------ELNEHIVCFLCAGYFIDATTITECLHTFCKSCIVKYLQTSKYCPMCNTKIHEtQPLLNLKLDRVMQDIVYKLVPGL-------------------------
>C3Y3R1	80	0.426	3.567E-14	32	112	136	5	86	217
--------------------------------IRLLDVNPHITCMLCKGYLVDATTITECLHTFCKSCIVQYLEENNDCPTCKQVIHQsHPLNYISHDRTMQDIVYKLVPGLQK-----------------------
>A0A4Y2M777	80	0.397	3.567E-14	31	125	136	3	100	231
-------------------------------RVSLRSLNPFISCYICNGYLIDATAITECLHTFCKSCIVKHLdsKKGNTCPKCDVVIHRsNPLQGIRLDRKMQDIVYKLVPNLQLREMLREERFCRER----------
>A0A7K9JBC2	80	0.486	3.567E-14	36	110	136	2	77	236
------------------------------------ELNEHIVCFLCAGYFIDATTITECLHTFCKSCIVKYLQTSKYCPMCNTKIHEtQPLLNLKLDRVMQDIVYKLVPGL-------------------------
>A0A7L3A4K4	80	0.486	3.567E-14	36	110	136	2	77	256
------------------------------------ELNEHIVCFLCAGYFIDATTITECLHTFCKSCIVKYLQTSKYCPMCNTKIHEtQPLLNLKLDRVMQDIVYKLVPGL-------------------------
>A0A3B4E030	80	0.339	3.567E-14	16	123	136	47	155	292
----------------PPPALQQQVKMTTQRKHLVKDFNHFITCYVCKGYLIKPTTVTECLHTFCKSCIVQHFEDSNECPKCGIQVHEtNPLEMLRLDNTLEEIIFKLVPGLREREQQREIEFWK------------
>A0A3P8XZ50	80	0.408	3.567E-14	31	122	136	7	99	333
-------------------------------RIKITELNPNLICPLCVGYFIDATTIVECLHSFCKTCIVAFLETNKFCPRCDVQVHKtCPQLSIRSDKTLQDIVYKLVPGLFKDEMKRRRDFY-------------
>A0A6J2XCH5	80	0.400	3.567E-14	28	131	136	6	103	1357
----------------------------KQEKIKLVEINQYLTCYLCKGYLIDATTISECLHSFCRSCIIQFLQDNSYCPVCKVIINKaKP--NLKLDKTLQDIVYKLVPEL-----FMKEMLRRKNYYKDYP----
>A0A0A1XAZ8	80	0.290	3.567E-14	7	135	136	374	512	1531
-------EASKKAAGPPLVTADDASADNlivdKPRKVLLSVMNPHIICHLCTGYLIDATTIVECLHSFCHSCLIKHLRTEQYCPRCEMMINTaKP--NIKPDTTLQAIVYKLVPGLYERELMRKRAFYKDRpadaaIATPeqRGEDTE
>A0A226EJ47	80	0.336	4.885E-14	14	128	136	20	126	241
--------------PNNATKKPKERVPVKE---ELTQINQYLMCSLCSGYLIDATSIIECQHTFCKSCILKYLETNGYCPICDIELNTvKPHLSLRSDVIVQRLVYKLVPGLL-----LSEL-RRRREYA-------
>A0A5D6XKN8	80	0.338	4.885E-14	14	133	136	57	173	407
--------------PRAPVTDPRAT---KTLPVRV--LNAELTCPICLGVIRSTMVVMECLHRFCGECIQKCLRlSNRECPSCRIHIPSK--RSLRRDENFDALISKIYPDLAAFERDeakLIEEINRSRHYNNAFTE--
>A0A6P8J931	80	0.443	4.885E-14	33	110	136	5	83	568
---------------------------------KLKSLNPHITCVLCGGYLVDATTIIECLHSFCRSCIVRYLETSFHCPVCDVEIHKtRPLLHIKPDRVLQDIVYKLVPGL-------------------------
>A0A0R3RUF6	80	0.278	4.885E-14	0	135	136	393	522	650
RRW-----AM-SRKP---------TLIGDEYKILLKTLNPHITCPLCKGYFVEATTVTDCLHTFCKSCLLKHFEnVNNCCPKCsnlihqaRLKIlfgTSHPSHYVSFDRTMQELVYKLVPGVQIREKENQNAFLRT-VKT-EPGENE
>A0A0N5APD0	80	0.417	4.885E-14	37	126	136	13	103	681
-------------------------------------LNENILCKLCQHYIIDAVTILECVHSFCRSCLLKHLKESKTCPLCKIELGPKFTKAFKRDFFLQSMVYKLVPHVYWNEiKQRAEYLRKSVI---------
>UPI000CEF6BB0	80	0.364	4.885E-14	36	135	136	10	111	897
------------------------------------EINPHLICVLCSGYFIEATTIVECLHSFCRSCLVKYLEKSKFCPICDVQLHKnNPLLSVRCDSTLQQLVYKLIPGLYG-----REMARRRKYYselgGPSsdPDCGE
>U4UPI6	79	0.444	6.691E-14	35	114	136	18	98	102
-----------------------------------SQLNSCITCGLCKGYFIDATTIIECLHTFCRSCIVRYLNTHKYCPICDVQVHKsKPLLNIRQDKTLQALVYKLVPRLYQGE---------------------
>A0A485LRD4	79	0.378	6.691E-14	32	135	136	1	117	211
--------------------------------IHSAQLNPHLVCFLCHGYLRDAHTLSECLHSFCKSCILRHFHDGaRACPKCHADLGVTP--KCVFDRTLHEIVDKLFPNLKDEDAALEREFYaahgfekqllPSKAPTvenpPPPAQVE
>A0A267H2H9	79	0.384	6.691E-14	30	132	136	8	106	274
------------------------------VHLPINQLNEHITCRLCQGYLIDATTIVECLHAFCRSCLLTHLTQQHACPVCDIQLHKgDPYRAIRLDRALQSLVYKLVPGLFK-----SEMTRRRQFYVEHPS---
>A0A2P4YWP0	79	0.424	6.691E-14	27	123	136	30	128	283
---------------------------GLDVSFKRKVVSDLLLCPICEGFFRGATTIRECLHTFCKACIIEHIESKgSECPKCGQNIGIYPLQGLVFDRTIQNITDKIFPEFKDKERKLySEFLEK------------
>Q5CSC1	79	0.413	6.691E-14	27	117	136	30	121	284
---------------------------GLDVSFKRKVVSDLLICPICEGFFRGATTIRECLHTFCKACIIEHIESKgAECPKCGQNIGIYPLQGLVFDRTIQNITDKIFPEFKDKERKL------------------
>A0A139XZS0	79	0.238	6.691E-14	2	134	136	12	157	801
--EGPAA----SSAPSQSPIAP----EGGQATVDsrqEEEVSQEFECVICMKILLLPVT-TPCGHNFCKGCIDEAVSYRPCCPLCRCPLllsgAADPVTGLssgsalRVNTLLQQLLERNYPramrqrRLYEEERLQEAAARRrmQRQQARlRPSET-
>A0A6P7FD11	79	0.408	6.691E-14	31	127	136	10	100	1144
-------------------------------RIKLAEINPYLTCYLCKGYLIDATTISECLHSFCRSCIIKFLQDNSYCPICEVIINKaKP--NLKLDKTLQDIVYKLVPEL-----FLREMTRRKQYY--------
>A0A0L7LMT8	79	0.462	9.164E-14	29	107	136	1	80	163
-----------------------------ERRIKLKTLNSHITCKICRGYFIDATTVTECLHTFCKSCLVKHLEENNTCPTCTIVIHQsHPLQYISFDRTMQDIVYKLV----------------------------
>A0A7N6BAK3	79	0.396	9.164E-14	36	134	136	11	106	222
------------------------------------DFNHFITCYLCRGYLIKPTTVTECLHTFCKSCIVQHFEESNDCPKCGIQVHEtNPLEMLRLDNTLEEIIFKLVPGLREKEEQQElEFWRKNQ-----PKEN-
>A0A3Q3DLJ7	79	0.410	9.164E-14	33	125	136	8	102	234
---------------------------------RVRDFNHFITCYLCGGYLIKPTTVTECLHTFCKSCIVQHFEESNDCPKCGIQVHEtNPLEMLRLDNTLEEIIFKLVPGLREQEEDRElEFWRKNQ----------
>UPI000878D2B3	79	0.402	9.164E-14	36	125	136	10	101	235
------------------------------------EFNHFITCYVCKGYLIKPTTVTECLHTFCKSCIVQHFEDSNDCPKCGIQVHEtNPLEMLRLDNTLEEIIFKLVPGLREREQQQEiEFWKKNR----------
>A0A3B4EVD1	79	0.396	9.164E-14	36	134	136	11	106	242
------------------------------------DFNHFITCYLCRGYLIKPTTVTECLHTFCKSCIVQHFEESNDCPKCGIQVHEtNPLEMLRLDNTLEEIIFKLVPGLREKEEQQElEFWRKNQ-----PKEN-
>A0A6P7JTE5	79	0.396	9.164E-14	36	134	136	11	106	242
------------------------------------DFNHFITCYLCRGYLIKPTTVTECLHTFCKSCIVQHFEESNDCPKCGIQVHEtNPLEMLRLDNTLEEIIFKLVPGLREKEEQQElEFWRKNQ-----PKEN-
>UPI0011EA0861	79	0.396	9.164E-14	36	134	136	11	106	246
------------------------------------DFNHFITCYLCRGYLIKPTTVTECLHTFCKSCIVQHFEESNDCPKCGIQVHEtNPLEMLRLDNTLEEIIFKLVPGLREKEEQQElEFWRKNQ-----PKEN-
>UPI0014722BC8	79	0.386	9.164E-14	36	134	136	11	106	247
------------------------------------DFNHFITCYLCRGYLIKPTTVTECLHTFCKSCIVQHFEESNDCPKCGIQVHEtNPLEMLRLDNTLEEVIFKLVPGLREKEEEQElEFWRKNQ-----PKEN-
>A0A3Q1IYJ6	79	0.396	9.164E-14	36	134	136	14	109	250
------------------------------------DFNHFITCYLCRGYLIKPTTVTECLHTFCKSCIVQHFEESNDCPKCGIQVHEtNPLEMLRLDNTLEEIIFKLVPGLREKEEQQElEFWRKNQ-----PKEN-
>A0A3M7SVL8	79	0.487	9.164E-14	34	114	136	20	101	254
----------------------------------LTDVNTFITCVLCKGYLIDATTITECLHTFCKKCIVEYLEENTNCPICDTLLHQsHPLLYIAHDRTLQSIVYKLVPDLERAE---------------------
>A0A3Q2ZSP9	79	0.386	9.164E-14	36	134	136	11	106	279
------------------------------------DFNHFITCYLCRGYLIKPTTVTECLHTFCKSCIVQHFEESNDCPKCGIQVHEtNPLEMLRLDNTLEEIIFKLVPGLREKEEQQEfEFWRRNQ-----PKEN-
>A0A0R3WC59	79	0.383	9.164E-14	28	133	136	2	104	279
----------------------------KVTHIPVVELNHLLTCHLCKGYIIDATTVVECLHSFCKTCIINYLDNHNTCPVCDTLLHKtRPQCAIRSDYAMQAIVYKLLPKV--FDREMAS--RRNFYNSLHPEE--
>A0A7S0DIX7	79	0.341	9.164E-14	10	128	136	27	140	281
----------EIDRDAPVRPADTSS---REISLRVRKLNADFTCPICLGIMRETMTVMECLHRFCKDCIELSIRMGrKQCPSCRTKVPSR--RNLRRDVAFDSLILQVYPDIDKATEE-QELETKRVIQG-------
>V9EFB7	79	0.291	9.164E-14	14	130	136	52	162	339
--------------PRAPVTDPNVT---KTLSI--QQLNADLTCPICRGIMKDTMVVMGCLHRFCGECILAVMldpQSKNECPNCRTHIPTK--RSLRPDSNFDALIHTIYPNLTEFENQIVEQLNQTR--APP-----
>A0A7R9Q441	79	0.304	9.164E-14	3	122	136	80	203	366
---GPTFKA-NGNTNGPKTSGHQLLMRPPREPIVIKEFNELIQCSICEGYLIDATTVIECLHSFCKTCIISHLDSNtpksRFCPRCDQQIHKtKPKLNIRSDPTLQDIVYKLVPGLYKNEMTRRKEFY-------------
>A0A5D3CZD3	79	0.432	9.164E-14	30	129	136	7	110	399
------------------------------VKLPTEKLMRCLTCPLCHNLFTNATTISECLHTFCRDCISEKIAEEelEGCPVCNTNLGGVPLEKLRADHTMDDLREKIFPCKVRKEKEPEKtqLSSSSSVSLP------
>UPI0018AEA2D1	79	0.428	9.164E-14	4	108	136	23	123	459
----PSPSAMASSEEAAVEPEPPQ-MMGR---VKREPVAKCLTCPLCHKLLRDATTISMCLHTFCRKCILEKLNEEDSCPICNIDLGCVPVEKLRPDHNLQDLRAKIFP---------------------------
>A0A1I8GB08	79	0.310	9.164E-14	2	116	136	327	436	461
--EGELSKARDAAASSDGVT-PEARAD---IMRSLAEvLETELNCPICCDLLVDAAT-MPCSHTFCRYCIEEWLRRKNECPQCRAPGNGSLSRALVVDSYVDRMVAELAPE-RRAERD-------------------
>A0A0G4GJV3	79	0.351	9.164E-14	30	122	136	90	181	628
------------------------------LTLEGGTLDKELVCPICLGYLKQTVTIKACLHRFCAECIEKCLRSGgRECPQCRFRIGSR--RECRPDPIYDGMVRRLFPDVEEFERQQEQKAQ-------------
>A0A6J1TQH8	79	0.343	9.164E-14	34	134	136	7	108	1246
----------------------------------LKDLTPLITCHICKGYFVDATTVTECLHTFCRSCIVKHFKRSLFCPECDVQVEKgCPLNKLRPDPRKQLLVYKMVPRMHANEMERQQQFLKKYAVANPMSQN-
>UPI001176DFC3	79	0.390	1.255E-13	36	134	136	11	106	244
------------------------------------DFNHFITCYLCRGYLIKPTTVTECLHTFCKSCIVQHFEESNDCPKCGIQVHEtNPLEMLRLDNTLEEIIFKLVPGLREKEEQQELEFWK-RNQ---PKEN-
>A0A3B4TM06	79	0.396	1.255E-13	36	134	136	11	106	248
------------------------------------DFNHFITCYLCRGYLIKPTTVTECLHTFCKSCIVQHFEESNDCPKCGIQVHEtNPLEMLRLDNTLEEIIFKLVPGLREREEQQElEFWRKNQ-----PKEN-
>A0A5J6BXQ8	79	0.414	1.255E-13	36	128	136	10	103	278
------------------------------------DLNEFVTCNLCNGYLIDATTLTECMHSFCKTCIVKYLENFSTCPICNCQLHKgKPYLDVKSDNVLQSIVYLLFPSVFEEEKKRRKIHSNSKVKS-------
>UPI0009B2F3E8	79	0.400	1.255E-13	31	129	136	14	112	338
-------------------------------RIKITDLNPHLTCPLCAGYLIDATTIVECLHSFCKTCIVAFLETNKFCPRCDVQXPNTLFFS-RADKTLQDIVYKLVPGLFKDEMKRRRDFYaENRVLEP------
>A0A7S0HAW5	79	0.297	1.255E-13	14	123	136	87	193	492
--------------PPGRPPVPDDSTAISKIPARI--LNAELTCPICLSIVRSTHTFMECLHRFCQECIEKYLRlGQKECPKCRVKVSSR--RALRPDPQFDKLIQAFYPDIDAYEEKEEEFISK------------
>L7MCL7	79	0.336	1.255E-13	1	114	136	16	134	596
-SWRCCWIFDPAFEPLPAAPHRIRRVGGLPHRtmpgTRLADLNSVITCMLCNGYLVDATTLVECLHSFCKVCIVQFLNTSLLCPICDVPVHQtKPHQSIRLDRTLQDIVYKVVPGLYQKE---------------------
>UPI0006C9760B	79	0.283	1.255E-13	0	130	136	496	624	637
RKLPVLETIDLTKTPDTPGTSSNLRKnsQGKEVIDKVSNiMDEQLTCSICTELFIRAVTLSNCMHTFCQHCIEVWSKRRRECPNCRAAI-VSMTRSLVVDNFIEKMIESLTPEQMQKRKQLIE----ERQRLPA-----
>K1PP40	79	0.421	1.255E-13	37	111	136	6	81	894
-------------------------------------LNPHLICVLCGGYLIDATTIVECLHSFCKTCIVRYLETSKFCPICDVQVHKtKPFTNIRLDHTLQDLVYKLVPGLF------------------------
>B7QCN2	79	0.333	1.255E-13	3	115	136	7	118	1230
---GPRS-AFVLATQDPYPC-IAAFMRPPWERPPVASLNSCLSCPLCRGYLVDAVTLVKCLHSFCKSCILKHLETGSSCPVCELRLSKiNMEVQLRRDEILQNIVYKAIPGLYQNER--------------------
>A0A7D9E7Y1	78	0.410	1.719E-13	27	118	136	6	100	240
---------------------------NKTITVKLCEFNDLLTCYLCKGYWIRPTTIAECLHTFCRSCIVQYLDDSdeNECPKCCTVIHEtNPLELLRADQTLEDIIFKLVPHLQESEQQRE-----------------
>A0A6F9DNT6	78	0.336	1.719E-13	7	114	136	79	188	318
-------EFHMNNTTLPATEITNTTTPaGDEEKINIQDINIFLCCKLCCGYLVDATTITECLHSFCKSCILKHFQLHNSCPICGVVVHNtTPVSGLKPDIVLQDIVNKLLPGIPTGE---------------------
>UPI001403A4B2	78	0.428	1.719E-13	36	125	136	58	148	600
------------------------------------DVNCHLICTVCQGYLVDATTITECLHSFCRSCVVPHVAEFHQCPSCSVPLSTtKPFSQLRRDYTLQSIVYKMIPRLARNELERRRKFRLER----------
>A0A7R8VR25	78	0.296	1.719E-13	23	135	136	372	486	627
-----------------------SCIKAKQDLINnfEDVIESELQCSICNELFVNAVTL-HCMHTFCEYCISKWKEKKNDCPVCRSKI-VSQTRMLVLDSLIDRMLDKLSDDLKHRRQEVVEE-RKVKELLsakPKPSSSE
>A0A1B9G5M6	78	0.218	1.719E-13	0	132	136	385	539	704
RVTPPkehasaLRNALKAITPAPaSSQAPASALSRD--THFEDGLEEEMTCPICMSIMVGPHQVTPCGHALCGGCGVQWIQTRAstgdriNCPTCREAVDRtNP---LTPARTLENLIRKWIDNKIATEgewegsvdfREREECWRIHKEHSPegiiPPS---
>A0A5N4A130	78	0.336	1.719E-13	19	124	136	2	106	905
-------------------PGVQKRMTARQILLK--ELNPFLTCTLCRGYLIDATSLVDCLHVFCRACILRYFENfKLGCPTCNVVYKKKNNSCFRPDPIVQSLVYKLVPGLYSKEVQRREDFYRS-----------
>A0A7S3E4N6	78	0.333	2.354E-13	20	131	136	1	123	203
--------------------DPGAR---EERRRRAEKILTNLTCSICGDLYKEATTITECLHSFCRTCIDPLMQMGsnaNKCPVCGIQLATDPysTGQIQFDRVLNDIVVKLFPRASDGARskEREERFRleqalkRQReQPKPPP----
>A0A803K9D9	78	0.411	2.354E-13	29	112	136	3	87	213
-----------------------------QRRRFVKEFNPHITCYICKGYLIKPTTVTECLHTFCKTCIVQHFEESNDCPKCGNQVHEtNPLEMLRLDNTLEEIIFKLVPGLRE-----------------------
>UPI00148F5BD8	78	0.386	2.354E-13	36	134	136	11	106	249
------------------------------------DFNHFITCYLCRGYLIKPTTVTECLHTFCKSCIVQHFEDSNDCPRCGIQVHEtNPLEMLRLDNTLEEIIFKLVPGLREKEEQQElEFWRKNQ-----PKEN-
>UPI0001CBB3B6	78	0.428	2.354E-13	36	125	136	8	98	252
------------------------------------EFNHFITCSICGGYLIKPSTIAECLHTFCKSCIVRHFEESKNCPRCGIQVHEtHPCEMLRMDKTMEDIVFKLVPGIQEREKQRERDFWTSR----------
>UPI00138FA89B	78	0.355	2.354E-13	27	123	136	6	126	270
---------------------------NKERTLKLSDLNPFITCGLCEGYLIKPTTITECLHTFCKSCIVTYLQDSedNTCPSCNTVIHEtnpfdllrymtgtmlgrgedieHPFRLIRSDQTLEDIVFKLVPGLQQDEKERENKFSR------------
>A0A5B8MBP2	78	0.379	2.354E-13	41	131	136	29	144	330
-----------------------------------------LTCPLCKEPYKEATTITECIHTFCRACLDSKLQigKDNECPTCRTPLGADPYQKnqIRFDAVLNDIVTKLFPREGDSERDkqrevrslkeralLAELAkpkkrkynRRPKVEPPPP----
>A0A653DMG1	78	0.252	2.354E-13	11	131	136	276	399	484
-----------SSLPHPSQ--PSSSAEKPAEAIieiaplpeqQYEEMEDEMMCSICSEMFFKAVTL-NCSHTFCKYCIEKWKKNRNICPICRAKITTM-NATLVLDNVIQKIVKTLPEDVQKRRDEVAE--ERERELRPPP----
>UPI0010FCA119	78	0.264	2.354E-13	4	120	136	151	266	576
----PHSEASDLDeGPATkkrPKKGEKATEEKKPEVVAHNSIADSLICSICQDIFHDCVSLQPCIHSFCAACYSQWMDRSSDCPSCRKRV-----ERVSKNHIVNNLVEAFLKEHPERCRSVEEL---------------
>A0A7N4NRE2	78	0.278	2.354E-13	20	121	136	1455	1557	2009
--------------------GGSSRARNYSRKVPFQSFDPsDLDCPLCMRLFYEPVT-TPCGHTFCMKCLEKSLDRSPICPLCKEDLEEQCIRRCNKNLLMEALIAKYMPeDLDERRRIFEEEM--------------
>A0A6P7KS65	78	0.390	3.223E-13	36	134	136	11	106	238
------------------------------------DFNHFITCYLCRGYLIKPTTVTECLHTFCKSCIVQHFEESNDCPKCGIQVHEtNPLEMLRLDNTLEEIIFKLVPGLREKEEQQEIDFWK-RNQ---PKEN-
>V4ADD6	78	0.307	3.223E-13	20	135	136	19	148	259
--------------------DENKREEdESKVYVPVVNINCYLTCGICKGYLYEASTITDCMHTFCKSCIVKFTEKNVHCPTCNIVIHPtEPLINIKLDRTLQDILYSLLPHVAEEELEREKKFYeihgieKKYIPayvTPclkSPVKTE
>A0A7S1K2X3	78	0.386	3.223E-13	30	123	136	58	158	335
------------------------------VEFRVRVLADLLTCRMCGGFFKDAMTVKECLHTFCKSCIYGYLSKQdlrKKCycpyPDCGEDLGAQPFDAVESDRTLQNLVDKLFPEFAEREKKEREGLYR------------
>UPI000A1C6F14	78	0.303	3.223E-13	37	135	136	5	98	477
-------------------------------------LSEDLTCSICLSLFTEPVVL-PCGHSFCRDCITMSLDKHSHCPQCRSPVDTK-TKTLSSNHVLKGLVERV---KETTKQKQEYLKDKERAEFLCPEHDE
>A0A0G4G8N5	78	0.386	3.223E-13	30	123	136	37	137	485
------------------------------VEFRVRVLADLLTCRMCGGFFKDAMTVKECLHTFCKSCIYGYLSKQdlrKKCycpyPDCGEDLGAQPFDAVESDRTLQNLVDKLFPEFAEREKKEREGLYR------------
>A0A226ESD6	78	0.245	3.223E-13	29	132	136	298	410	559
-----------------------------EVNKKLQDiLESEFSCCICSCVFVEPSISPSCGHTYCHHCISEWLKKKPECPICRSPINTPPKKHIEMGNYINK-VYEFAGndvkekrDIQIKDRQKEKEAAKNvlRMAAPHPM---
>K0S997	78	0.247	3.223E-13	21	128	136	38	144	581
---------------------PRRGDPSSTIRLDINDINAAFQCPICLGYIKNCRTVMECLHRFCEDCIEKYIRlGKKECPQCRKPVPSR--RSLRTDKSFDALMRSIHGDVDEIEKYQEEKIVKANMQT-------
>A0A7R9GX53	78	0.296	3.223E-13	23	135	136	310	424	1178
-----------------------SCIKAKQDLINnfEDVIESELQCSICNELFVNAVTL-HCMHTFCEYCISKWKEKKKDCPVCRSKI-VSETRMLILDSLIDRMLNKLSDDLKHRRQEVVEE-RKVKELLsakPKPSSSE
>A0A0L0BMR9	77	0.400	4.414E-13	33	117	136	37	118	123
---------------------------------KINAFNELFTCYLCQGYMINPTTIDVCAHTYCRSCIARHLAVECYCPQCGKPINT---TNLQSDDVLRSIIYKLVPGLYQKERER------------------
>A0A3M0KKT0	77	0.412	4.414E-13	36	114	136	10	89	186
------------------------------------DFNPHITCYICKGYLIKPTTVTECLHTFCKTCIVQHFEDSNDCPRCGNQVHEtNPLEMLRLDNTLEEIIFKLVPGLREHE---------------------
>A0A7S4M4F3	77	0.279	4.414E-13	5	121	136	24	133	195
-----LTEYDLHREPLPLV--PNN----EERTLILRKLNQELTCSICLCVINTCSVVRHCLHRFCHECITKYLRVgKKECPTCRGTCANQ--RHLRPDPRFDELVQVLYPDLEAHEEEQEKMI--------------
>A0A4W6FPN3	77	0.430	4.414E-13	28	112	136	4	89	331
----------------------------RTTRIKITELNPHLMCVLCGGYFIDATTIIECLHSFCKMCIVRYLETSKYCPICDVQVHKTEFLFLsRSDKTLQDIVYKLVPGLFK-----------------------
>UPI000CED3801	77	0.372	4.414E-13	28	135	136	3	109	352
----------------------------KVINVRRETLEACMTCPLCNELFHEATALAPCLHTFCRKCIYEKLSDEkiKYCPVCHTDLGGHPVEKLRRDHNLQDICSKILP--LKRRKIAEPEFTPS-ISLPVDGEEE
>A0A0A0L4K2	77	0.423	4.414E-13	30	129	136	7	110	388
------------------------------VKLPTEKLMGCLTCPLCHNLFTNATTISECLHTFCRDCIYEKIAEEelEGCPVCNTNLGGVPLEKLRADHTMDDLREKIFSCKWRKEKEPEEtqLSSSSSVSLP------
>B6U5U6	77	0.274	4.414E-13	2	134	136	72	204	487
--WVAAADETEPTPTSSRSYHPMRAGTMDEfMLVKLAEIRKEVQCPICLGIIRKTRTVMECLHRFCRDCIDKSMRlGNNECPACRTHCASR--RSLRDDPNYDALIAALYPDIDKYEEEEFAFSEQERIRNKKIQET-
>A0A7J6QMB5	77	0.230	4.414E-13	14	118	136	159	270	585
--------------PAPSAQPPRqpttPQLSGQKRRRDsssselpgEEEISQELRCAICQDLMYRPVSVLDCLHNFCSSCLSQWLQRHTDCPQCRSRV-----RSVKPNRTVVNLTEKLVEAEKIRDRRSE-----------------
>A0A3M6TZ16	77	0.447	4.414E-13	27	119	136	6	101	934
---------------------------NKEQRIKIAELNPFITCELCKGYLIKPTTIAECLHTFCRSCIVQNLQDNeeNICPKCSTVIHEtNPFEMLRSDQMLEDIIFKLVPGLQEITMDKHE----------------
>A0A6P6YCF6	77	0.411	4.414E-13	34	122	136	149	238	1114
----------------------------------LSDINEMITCAICSGYFIDATTIVECLDTFCKSCIVNYLETSKSCPICDVPLSKiKPHQSLRQDKLKQSLVYKLIPQIFIDEMKRRRKFY-------------
>UPI0018A820EE	77	0.400	4.414E-13	33	117	136	43	124	1566
---------------------------------KINAFNELFTCYLCQGYMINPTTIDVCAHTYCRSCIARHLAVECYCPQCGKPITTA---NLQADDVLRSIIYKLVPGLYQKERER------------------
>A0A0L0CJ45	77	0.400	4.414E-13	33	117	136	74	155	1591
---------------------------------KINAFNELFTCYLCQGYMINPTTIDVCAHTYCRSCIARHLAVECYCPQCGKPINT---TNLQSDDVLRSIIYKLVPGLYQKERER------------------
>UPI0006D8F382	77	0.407	6.045E-13	35	114	136	9	89	214
-----------------------------------EDFNPYITCFICKGYLIKPTTVTECLHTFCKSCIVQHFEDSNDCPRCGNQVHEtNPLEMLRLDNTLEEIIFKLVPGLREDE---------------------
>A0A6P7Y828	77	0.386	6.045E-13	36	135	136	10	105	215
------------------------------------EFNPYITCYICKGYLIKPTTVTECLHTFCKSCIVQHFEESNDCPKCGNQVHEtNPLEMLRLDNTLEEIIFKLVPRLRE---DGSPKAKKAR--TDEDYENE
>A0A3Q2PAU3	77	0.416	6.045E-13	36	118	136	11	94	245
------------------------------------DFNHFITCYLCRGYLIKPTTVTECLHTFCKSCIVQHFEESNDCPKCGIQVHEtNPLEMLRLDNTLEEIIFKLVPGLREKEEQQE-----------------
>A0A7K5R982	77	0.363	6.045E-13	36	132	136	2	111	258
------------------------------------ELNEHIVCFLCAGYFIDATTITECLHTFCKSCIVKYLQTSKYCPMCNTKIHEtQPLLNLKLDRVMQDIVYKLgLPSGTEVslshlspagEEKRIREFYQSRGLdrVTQPS---
>A0A3B6KRX4	77	0.392	6.045E-13	5	129	136	0	125	398
-----MQNA-VLACPAPSggGAGGDGGVGGAgVVMVKRAALVACLTCPLCRRLLRDAATITECLHTFCRKCISKEFIDKEICycPTCNIDLGCAPEEKLRVDHSLQYVRSKIFPSKRRKVVDQEAI---SPVESP------
>A0A7S1T8A8	77	0.306	6.045E-13	28	128	136	119	214	439
----------------------------REKVRKMREYSDEFECVLCLKIFFEPVT-TVCGHTFCRECIVRALDHTDSCPMCRCVL-HLDVNKHPVNVTLRNIIERCFPDEAAARQ--EEIIQ-EREQN-------
>UPI0009E5ECB1	77	0.268	6.045E-13	36	135	136	9	113	472
------------------------------------EVNPELICSICAGVLEDPVE-SPCRHVFCSPCISRWLDSNHSCPNCRKKVRSRDLKPALP--LLKNIISKLKIRCDFVQHGCTETVELERlgahtNLCPfAPMtcENE
>A0A5J4Y462	77	0.322	6.045E-13	10	105	136	240	329	498
----------ESAAPAEKVAAP-AADSGAK-----QALENEFECTICRDFMVATHSVVPCGHMFCGSCLSDWLQKNPTCPKCRAAATAPPVRTMAVDNVLESLVEK------------------------------
>UPI001888C98F	77	0.409	6.045E-13	33	114	136	4	86	693
---------------------------------RLADLNSVITCMLCNGYLVDATTLIECLHSFCKVCIVQFLNTSLLCPICDVPVHQtKPHQSIRLDRTLQNIVYKVVPGLYQKE---------------------
>A0A087TCI5	76	0.417	8.277E-13	31	108	136	2	80	81
-------------------------------RLKVTDINPHFICVLCDGYLIDATTIVECLHSFCRTCIVRYLENSKYCPVCDVQVHKtKPLLSIRSDKTLQDIVYKLIP---------------------------
>A7SGP2	76	0.438	8.277E-13	36	130	136	0	88	92
------------------------------------DLNPFITCGLCEGYLIKPTTITECLHTFCKSCIVTYLQDSedNTCPSCNTVIHEtNPFDLLRSDQTLEDIVFKLVPGLQQGSHA---------IPSPP-----
>A0A402G1A0	76	0.261	8.277E-13	6	127	136	37	160	228
------SEAAKAKVPRPLCLWGEAAMAAGG---PVRELCEELTCPICLECFMEPVILPECGHNFCRACLDSYWGERATeasCPVCKRP---ARARDLRPNRQLANVVEiaqklRLQGGDARKEDAPERLCGRHREP--------
>A0A1W0X363	76	0.323	8.277E-13	29	131	136	2	105	231
-----------------------------ERRIRMRSLLPIIQCRLCKGCIVDATTIKECLHSFCKSCLVKYLQKNRSCPKCEILIHQsHPLDYIGHDHIVQKIVSKIFPHLDQ-DEKQRELQYYLQNPNrPNP----
>S9WU91	76	0.425	8.277E-13	36	114	136	10	89	262
------------------------------------DFNPYITCYICKGYLIKPTTVTECLHTFCKTCIVQHFEDSNDCPRCGNQVHEtNPLEMLRLDNTLEEIIFKLVPGLREHD---------------------
>F6ZZ26	76	0.392	8.277E-13	14	114	136	103	200	269
--------------PNAVEAKPND----DEIKIKLADLNIHISCKICCGYLVDATTITECLHSFCKSCITKHLAVYLTCPICDVKLQNaNIYSSVKADIVLQDIVDKLLPGIQTME---------------------
>UPI0013F3321C	76	0.252	8.277E-13	21	132	136	27	139	314
---------------------PQKRTTNDLETVALqSDENNNFKCPICLDTLKNTRITKSCFHRFCKDCIITALRlGNKECPVCRRKLISK--RSLNPDPQLDELISKMFPVCKEKNSSRQKRLGKRKYKTqPACS---
>A0A6P7X7T3	76	0.252	8.277E-13	24	135	136	377	489	516
------------------------RAQKEEFLSQMNDvLENELQCIICSEYFIEAVTL-NCAHSFCSYCIKEWMKRKVECPICRQEI-VSQTRSLVLDNCIDRMVENLSLEMKQRRDTliLERKEQLKAIATPPKSDSE
>A0A0U9HNV1	76	0.273	8.277E-13	21	131	136	193	302	554
---------------------PLKRLKGIELSE--AEKSEKLECGICHDIWHNCVSTIPCLHTFCAACLSGWVKRSNTCPKCRGQL-----TAVSRNRDLNALVEDFLKENPDKQRDPEDLAQadkeniFDKDPFPLP----
>L9KW36	76	0.425	8.277E-13	36	114	136	10	89	653
------------------------------------DFNPYITCYICKGYLIKPTTVTECLHTFCKTCIVQHFEDSNDCPRCGNQVHEtNPLEMLRLDNTLEEIIFKLVPGLREHD---------------------
>H3CKS7	76	0.402	1.133E-12	36	120	136	10	96	254
------------------------------------DFNHFITCYLCRGYLIKPTTVTECLHTFCKSCIVQHFEDSNDCPKCGIQVHEtNPLEMLRLDNTLEEIIFKLVPGLRERtEEEQQEL---------------
>A0A7S1YM11	76	0.282	1.133E-12	4	125	136	22	150	316
----PLSRYQEPHLDAHLTLFDLHRCPRAkakdsdsfRLSIPLKTLNEEFTCPICLGYMRKTSMVMECLHRFCEECIQKCLRiGKKECPSCRIKIPTR--RSLRPDTKFDAIVSCILGPLEELEKEEEREAERAK----------
>UPI000CD9B5A4	76	0.394	1.133E-12	30	134	136	6	102	440
------------------------------VKLRRESVAACMTCPICNKLFRDATTIPECLHTFCRKCIHKKLTDDelECCPICNIDLGCVPLEKLRPDHSLQDVRGKIFPS------------KRRRVKAPEvvPSVT-
>F1RNQ5	76	0.293	1.133E-12	0	105	136	12	114	516
RSEGHRLRGPACSLPAFPPTPPPDR--GQRSSMEAEDLQEELSCSICLDYFEDPVSI-ECGHNFCRDCLRRGLAQGCNqfpCPECRRP--STP-SALRPNWALARLAQK------------------------------
>A0A6S7P7C9	76	0.394	1.133E-12	30	134	136	128	224	539
------------------------------VKLRRESVAACMTCPICNKLFRDATTIPECLHTFCRKCIHKKLTDDelECCPICNIDLGCVPLEKLRPDHSLQDVRGKIFPS------------KRRRVKAPEvvPSVT-
>A0A2V0PJX4	76	0.315	1.133E-12	15	106	136	369	454	597
---------------APPPLQPQ--PQRPRSASPEDALAAEATCAICRELFLAPFTLQPCGHVFCGACLQDWLRRKAQCPSCRADVAAPP----APNRTVANIADLL-----------------------------
>UPI00138FEAEC	76	0.210	1.133E-12	0	126	136	169	300	685
RAHPESASTSEPEGPTPKKPHPDDgkdatpsmSAEVPKLRSQDS-LAETLLCNICQDIFHDCISLQPCMHSFCASCYSQWMEHSRDCPSCRNTV-----SRINKNHIVNNLVEAYlraHPDKCRSDEEIKEMDARNKI---------
>UPI0018940EF5	76	0.409	1.133E-12	33	114	136	4	86	692
---------------------------------RLADLNSVITCMLCNGYLVDATTLVECLHSFCKVCIVQFLNTSLLCPICDVPVHQtKPHQSIRLDRTLQDIVYKVVPGLYQKE---------------------
>UPI000329B927	76	0.348	1.133E-12	31	135	136	8	115	1550
-------------------------------TLKVREFNEFLSCHICGGYLINPTTVDNCLHTYCRSCIVQHLHQDTYCPLCKAAGGGKQinVSNLKSDDVLRALIFKLVPGLYQKEHER-ALQYKvaQRRNGQQSSEVE
>J9J5Y3	76	0.355	1.552E-12	32	131	136	15	118	193
--------------------------------IKKRDLHSYLKCPLCTGFFRDAHTINECLDTFCKSCIYKYFyedQNKENCPKCNIHLGGRPLETIISDQTIQKIVDLLYPQFKKKDEQAIKMMYQAFASTdPLP----
>H2XLZ0	76	0.423	1.552E-12	32	114	136	21	105	223
--------------------------------IRLRNLNEHITCYLCHGYLIDATTITECLHTFCKSCIVSHVEDGrNECPKCEAVIHHsYPLQYLAYDRTMQDIVEKLVPKLKQSE---------------------
>A0A7S3K0S2	76	0.414	1.552E-12	16	108	136	58	150	285
----------------PIPADDHLR-DFKMISFRAADVNAHLVCRLCEGYFRDAHTITECLHTFCKQCLITYLRSgKGVCPHCNVFLGPHPQNVILHDRTMQTLVDKIFP---------------------------
>A0A1W0X529	76	0.291	1.552E-12	0	114	136	5	116	286
RLW-NLTPYELSRAPHPIPLD-----DGRVVHTTGRLLESELQCNICLDILRNTRTTKECLHRFCFECIQKALEQSsrsedRKCPVCRAKLVS--MRALRADPLFDQIISAIFPNVHSLE---------------------
>A0A1S3IKS6	76	0.416	1.552E-12	32	126	136	14	109	292
--------------------------------VHLNELNPFLTCGICKGYLIDATTITECLHSFCKSCIVRHGQFYLNCPTCNLQIHPtLPLLHCKLDSQKQDIVFKLLPNIYKNEQKRRKLFWKEYQ---------
>A0A662XV28	76	0.257	1.552E-12	26	125	136	98	197	328
--------------------------DATKLEESAPAVMEVLACVICCgDLMLKPATL-PCGHSFCKACVELWLRSCPNCPTCRHPVAAPLSTQVPVNRVLQDLVTTLYPKQTQELEQRGQLDRLNR----------
>A0A7S4BVY7	76	0.242	1.552E-12	35	126	136	15	104	351
-----------------------------------SSLESQLCCVICQETMHRPVAAQPCLHSFCAGCFSQWMAHSKECPQCRKPV-----REVSRNHLLCNIVDdflKTHPHNRRDDAEIARLDQADQI---------
>A0A7S3B9C0	76	0.247	1.552E-12	27	115	136	107	195	354
---------------------------GQKRKQRSDAISEEFECAVCQDIMLKAHFLSPCGHMFCEDCVLTWLRKSKTCPTCRQPVRSAPAPAVAVDNLIAREMEEHMDEAERNER--------------------
>A0A6J1RQD8	76	0.244	1.552E-12	5	125	136	165	298	360
-----LLNQIESTGPPPLTKEKISEIP--VVTISQEQVDKSLQCSVCWENFKvdEPVRQLVCTHVYHEGCIIPWLELHGTCPVCRKPLSSeaeqsSTDDGGRRDP-LRNLAAQLNPleaaasqsrvnQMRQINRQMEEL--RSR----------
>UPI0010166C98	76	0.292	1.552E-12	2	120	136	27	144	391
--WNfPL-NICVLDFQSDSSMGDEDEDESEdeYITIDLSDFKE-LKCAICLGIIRNTRTVTECLHRFCKECIEKSMRLGiNECPICRVHVPSR--RSLREDPNFDKLIAALVPDIDKYE-EQEAL---------------
>A0A3B6MYA9	76	0.386	1.552E-12	5	129	136	0	127	399
-----MQNA-VLACPAPSggGAGGDGGVGGGgagVVMVKRAALVACLTCPLCRRLLRDAATITECLHTFCRKCISKEFIDKEICycPTCNIDLGCAPEEKLRVDHSLQYVRSKIFPSKRRKVVDQEAI---SPVESP------
>A0A453M3B0	76	0.386	1.552E-12	5	129	136	9	136	412
-----MQNA-VLACPAPSggGAGGDGGVGGGgagVVMVKRAALVACLTCPLCRRLLRDAATITECLHTFCRKCISKEFIDKEICycPTCNIDLGCAPEEKLRVDHSLQYVRSKIFPSKRRKVVDQEAI---SPVESP------
>A0A251UZ70	76	0.383	1.552E-12	27	134	136	3	102	427
---------------------------NQVVKLRRKELAACMTCPICNKLLRDATTVPECLHTFCRKCIHKKVTDEelECCPICNIDLGCVPLEKLRPDHNLQDVRGKIFPS------------KRRRVKAPevAPSVT-
>A0A2P6QQ18	76	0.413	1.552E-12	27	134	136	6	117	429
---------------------------NQVVKVKREKLEACMTCPMCKGLFEEATTISECLHTFCKKCIYDKIINEdlDRCPVCKTDLGVAPMDKLRADNSLEDIRAKLFPsgskkvKAQAADRNLQAVGSEKVL----PSET-
>A0A0L8FYW4	76	0.310	1.552E-12	39	123	136	230	315	530
---------------------------------------EDLQCSLCFVLLFQPVV-TPCGHTFCKECLVRTLDHNPKCPLCKTSLEQyIAEQNWAVVDSLQNIICTYFPeDYAKVEREHEELMKK------------
>A0A176WQ23	76	0.454	1.552E-12	30	115	136	16	103	576
------------------------------VRVPRAPLILCLTCPLCGDLFREATTVSECLHTFCRDCIQGRLSdgETNSCPICNVSLGTLPLEKLRADHQLDDVKAKLFPDASRKRK--------------------
>A0A2A4J7C8	76	0.276	1.552E-12	21	134	136	467	587	641
---------------------PDNAGEGssKQSVLTEMGelMESELQCSVCNELFVEATTL-NCSHTFCKYCISVWKKKKKDCPICRAPI-TSECKSLVLDSFIEKMVQSLSEDMKRKRKDIldnrkDEETALTRVQSTPTSTT-
>A0A6M2DDU3	76	0.300	1.552E-12	16	135	136	61	193	1049
----------------PIAQRPIDRvlmVADSEPRPRLSDLNRALTCGYCKGYLINAVKIEDCHHTFCRSCIVQYInNENKQCPTCLSSAPSqneKPqpnlqMSNLILDRVLQSCVYKMVPGLYRREQQRQAEFYMQHGLSNAfPSKLE
>UPI00084B5A5F	76	0.357	1.552E-12	31	124	136	834	928	1245
-------------------------------RIPMDVVNTHFICSLCNGYFVDATTIVVCLHSFCCACIVRYLEHSVFCPVCEVLLHAtVPTSKLRPDPQLQALLYAILPELYYEEQRRRREFYSS-----------
>F0XWS9	76	0.284	1.552E-12	13	132	136	1384	1499	1806
-------------APAPAeAPAPAEATPSPVEPLDESS----FDCAVCLQLLCEPTTL-PCGHSFCRGCVADALtAAAARCPACRSAVPARVAGDLRVNRLLEQVVHARAPDAYAARR--AALAAAPRAGAPePPS---
>S8DRE0	75	0.488	2.125E-12	25	108	136	4	89	92
-------------------------MSHQVLNLKRKAVAPCMTCPLCRKLFRDATTIIECLHTFCRKCIYEKLcdEEMETCPICNISLGCVPLDKLRTDHNLQDVVSKIFP---------------------------
>UPI000C03E4D5	75	0.425	2.125E-12	27	110	136	6	92	102
---------------------------NREKKLKLQDLNSFITCKLCSGYLIKPTTITECLHTFCRSCIVRYLQDRddNKCPTCSILIHEtNPFEMLRSDQTLEDVVYKLVPAL-------------------------
>A0A197KE30	75	0.324	2.125E-12	14	125	136	45	156	218
--------------PVSTPSSSSKPLPGDTVVV-TRPLDKALQCSVCLECFTGPFTV-ECGHSFCYACISDWVQINKSCPSCRTKLLRRPTFSYSLSAQVDQSVERLpEPERTKmKQRVKEEMDRIRR----------
>E4XD86	75	0.300	2.125E-12	20	118	136	22	124	266
--------------------DDIKELDKKEEYVGvsLSPISNLLACPICNGYLVNATAITECLHVFCRSCLIRKLQQTQECPLphCREKVIVSAEGALRYDRTLQDLIHLLVPRVLQVETKLE-----------------
>A0A024TAH0	75	0.246	2.125E-12	0	132	136	24	168	271
RRMNPNSLYDEVTLIDGLTLYDIFRQPRRQataaLTISPTLVHAEMQCPICLGIIRDAVVIKTCLHRFCDKCLKECLRSGiKECPSCRAPIGPKR-SSIGRDVSFDQLIAAVYPDLERYEAAEDERIAtaitPKRLQqddnVPSPS---
>Q9VHI7	75	0.274	2.125E-12	5	134	136	216	343	380
-----MLNQMETSGPPPLSAQRINEIPNVQ--INAEEVNRKIQCSICWDDFKidETVRKLPCSHLYHENCIVPWLNLHSTCPICRKSLADDGND--ADDEFV--MLDAFGPE-MAADGSNSERRSASTATGtdnPSPANN-
>UPI0019D63AC2	75	0.433	2.125E-12	27	114	136	25	114	383
---------------------------GDVVRLKRSALAACLTCPLCGRLLRDAATITECLHTFCRKCILEEFINKEVCccPICSTDLGWAPLEKLRIDHSLQYVRSKIFPKKQKVE---------------------
>UPI00155A1111	75	0.398	2.125E-12	25	130	136	1	105	392
-------------------------MSGPVAKVPRERLAACMTCRICNKLFDDATTISECLHTFCRKCIFDKITEDelDYCPVCNTNLGCAPLEKLRPDHNLQDLTAKIFPSEKSKVIAPEEVAS---VPLPA-----
>UPI00155ADF20	75	0.398	2.125E-12	25	130	136	1	105	429
-------------------------MSGPVAKVPRERLAACMTCRICNKLFDDATTISECLHTFCRKCIFDKITEDelDYCPVCNTNLGCAPLEKLRPDHNLQDLTAKIFPSEKSKVIAPEEVAS---VPLPA-----
>R7UDJ5	75	0.275	2.125E-12	23	131	136	295	396	429
-----------------------EQQEKMKRTVK-DAMESELVCPICHEYFVEA-TSLNCSHTFCAVCIDIWLQDNFECPQCRQDVDSR-----VRSRALDNHIDRLMDSVTEEEKEARTELKRQRAEYQPP----
>T1KWU9	75	0.304	2.125E-12	9	135	136	0	124	433
---------MSSNASTATSTTQNIKLNNN---LKLSHFNNQFKCSLCLGYIINATTINECLDSFCRSCIVKHFNDNHDCPKCGLKLNEtRKWETLRMDSILQSFIYKLVPGLFRSELKLRKEFHSKSNVSPCDYYDE
>A0A6P4BDN6	75	0.460	2.125E-12	27	113	136	2	90	445
---------------------------GQAVKLNRAKLEACLTCPLCNKLFNNATTISECLHTFCRGCIDKKLIDEqlKHCPVCNADLGCSPLDKLRTDHSLQDLRNKILPEEGKK----------------------
>UPI00071A4372	75	0.254	2.125E-12	1	115	136	32	143	451
-SW----DKINSSSPPRLVSFPDkpCLVSCAPDELSMAGLREELSCPVCLDIYRDP-TSLSCGHSFCRDCIRQALRSQsspARCPLCQ-----SPGVELQPNFHLRNIVHKFMdsPEYQQGEK--------------------
>A0A3N4KQU8	75	0.284	2.125E-12	35	129	136	91	180	475
-----------------------------------DTLERDLSCAICSEVLNNPVACIDCLHNFCGSCLVPWLERINTCPTCRQVV-----KKIRDNHSTAGLIETLLTRFPDKRRDPAELKELEKVYKP------
>A0A1B6LGD0	75	0.297	2.125E-12	26	116	136	338	424	476
--------------------------ENAEKKFKI-EMEEELQCSICAELFIEP-TVLNCGHMFCKTCIEEWKRKKKVCPMCRTKI----VTSVRI-FTVDMIIEKsvaLLPDEAKTHRE-------------------
>A0A2R6XP66	75	0.247	2.125E-12	22	129	136	180	282	486
----------------------NSRQQKRAKVVRSDELD----CTLCLKLLYSPIT-TPCGHSFCRGCLLQAMDHGNKCPMCRTVLFVSP-KTYPVSVTLNNLIQRNFPEEYKERKdEMDEVLQPGKEILP------
>A0A7S3D970	75	0.344	2.125E-12	26	111	136	21	107	516
--------------------------DGKgNIIVDAVSLQRSLGCSLCHGFLDNPHTIVECNHSFCRTCLNLWLSRKQMCPTCGIDLSPRPLEKVRADIRLDTVMRKIFPEYY------------------------
>A0A1Y1VN72	75	0.276	2.125E-12	27	128	136	167	264	626
---------------------------GKEEIDDL--LDDELKCGICYEIMYNATTCSPCMHSFCAGCLSQWLNNSKDCPHCRTKI-----REIRKNNQTNNIINAFLlsnPEKKRNDEDLADLDKIDTIKN-------
>A0A6A5C1V6	75	0.287	2.125E-12	23	128	136	405	504	629
-----------------------SSVSEDKLKLKiiHDTCHTEFTCCICYNWFVEP-TILQCGHNFCKKCLYDWLAKNQSCPLCRKKLSKGS----YPNRQLESILNTTVKTMLSEE---EQLLREERIKS-------
>A0A6G1MAT7	75	0.250	2.125E-12	14	129	136	25	144	630
--------------PSPPVPAPTPTDKSDAIST---DLEKELTCSICTSIFHHPVTLLDCLHSYCGSCAKEWFTSAPSnqqggsypvskgCPTCRQSV-----RAIKPSPHLASITEMFIKHNPQHARDPEEITRLAKVYTP------
>UPI0015C3940D	75	0.264	2.125E-12	0	119	136	473	596	813
RNRCQIDEIHEdTDVPNKVSkqDLPADQVAKQDPSIPLASFDaSDLECSLCMRLFYEPVT-TPCGHTFCLKCLERCLDHNAKCPLCKDVlLQCLPSRKYSKNVIMEELIAKFLPEELKERRRLHE----------------
>UPI0004967BE7	75	0.425	2.910E-12	36	114	136	11	90	107
------------------------------------DFNHFITCYLCRGYLIKPTTVTECLHTFCKSCIVQHFEESNDCPKCGIQVHEtNPLEMLRLDNTLEEIIFKLVPGLRESE---------------------
>UPI001643F6E1	75	0.425	2.910E-12	36	114	136	11	90	107
------------------------------------DFNHFITCYLCRGYLIKPTTVTECLHTFCKSCIVQHFEESNDCPKCGIQVHEtNPLEMLRLDNTLEEIIFKLVPGLRESE---------------------
>B3RQH8	75	0.411	2.910E-12	29	112	136	3	87	169
-----------------------------EAQVKVQQINPHVICYLCQGYLIDATTITECLHSFCRSCIVKHFDKSLLCPLCNLRVHEtRPHLNIRSDTTLQEIVYGLVPGLLK-----------------------
>A0A402G524	75	0.400	2.910E-12	36	109	136	8	84	172
------------------------------------ELSEELTCPICLDFFRDPVTVGDCGHNFCRACLAAcWGdpREAPSCPLCRDP--AQP-EALRPNRQLANvveIVKKIQPE--------------------------
>A0A067C3X8	75	0.386	2.910E-12	30	129	136	7	105	215
------------------------------LRLMPDALHAHLVCSLCYGYFRDVHTLSECLHSFCKSCLLRHLHgGSRRCPICDMDLG--PTPHYVFDRTLNALLQKLMPELEASDAALEAAFMHSTQESP------
>A0A6F9DNE0	75	0.418	2.910E-12	31	114	136	7	92	229
-------------------------------TVKLRELNEHITCLICGGYLIDATTITECLHTFCRSCLVSRIeEEKHNCPKCGLLIHHsHPLQYIAHDRTMQGIVEKLVPGLQERE---------------------
>A0A3Q0S454	75	0.425	2.910E-12	36	114	136	11	90	235
------------------------------------DFNHFITCYLCRGYLIKPTTVTECLHTFCKSCIVQHFEESNDCPKCGIQVHEtNPLEMLRLDNTLEEIIFKLVPGLRESE---------------------
>A0A0R3X3Z2	75	0.439	2.910E-12	28	108	136	2	83	279
----------------------------KVTHIPVVELNHLLTCHLCKGYIIDATTVVECLHSFCKTCIINYLDNHNTCPVCDTLLHKtRPQCAIRSDSAMQAIVYKLLP---------------------------
>A0A2G5DNX3	75	0.409	2.910E-12	28	108	136	3	85	380
----------------------------KYLRVQRSVLEECFTCPICHDLFEKATTISECLHTYCNNCITEIFKKRgaNVCPVCKIDLGCRPANTLRVDHNLQDIKSTVFP---------------------------
>A0A6J1IYE8	75	0.439	2.910E-12	30	118	136	5	95	396
------------------------------VKVETEKLMGCLTCPLCNNLFTDATTISECLHTFCRDCIYEKITEEelEGCPVCNTNLGGVPLEKLRADHTMDDLREKTFPCQRRKEKAPE-----------------
>A0A7M7NGV5	75	0.238	2.910E-12	26	135	136	254	362	441
--------------------------EGAKPQQEDEEQDEILEtliCSICQDILHKCISLQPCMHSFCAACISGWMKHSKRCPQCRKSV-KRFGHNYIVNSLVDAYLKQ-NPDKQRTKEDLEEM--DARGNVPCNMTLE
>A0A0D9VYT9	75	0.439	2.910E-12	29	108	136	4	85	445
-----------------------------EVRVRREALAARLTCPLCKGLFREATAITECLHTFCKECIMEKIDDEeiDCCPVCDISLGGDPEEKLRPDHNIQDIRNKVFP---------------------------
>UPI000D6299DC	75	0.407	2.910E-12	27	134	136	14	114	448
---------------------------NQVVKIPRDAISACMTCPICNKLFRDATTIPECLHTFCRKCIHKKLTDEelECCPICNIDLGCVPLEKLsKPDHNLQDIRAKIFPS------------KRRRVKAPEvvPSVT-
>A0A6J1EA43	75	0.439	2.910E-12	30	118	136	89	179	486
------------------------------VKVETEKLMGCLTCPLCNNLFTDATTISECLHTFCRDCIYEKITEEelEGCPVCNTNLGGVPLEKLRADHTMDDLREKTFPCQRRKEKAPE-----------------
>A0A7K9E0N6	75	0.280	2.910E-12	24	135	136	350	461	495
------------------------RAQKEEVLNQMNDvLENELRCTICSEHFIEAVTL-NCAHSFCSYCINEWTKRKVECPICRREITSK-TRSLALDNCIDSMVEKLDVEVKEHRLTLiRERKEKQNVLVKPAMDNE
>UPI00053C7F84	75	0.455	2.910E-12	22	109	136	26	115	517
----------------------DQRKMVMKVKLEKEKLKTCLTCPICNDLFDRATTISECLHTFCRKCIYDKITEEdlDSCPVCNADLGCAPLEKLRPDHSLQDLRLKLFPE--------------------------
>A0A7J0EW54	75	0.364	2.910E-12	30	132	136	5	99	537
------------------------------VKVRREIISACMTCPLCNKILREATTISVCLHTFCRKCIYQKLSDEevDSCPVCDIDLGCIPVEKLRPDHNLQDIRAKIFP------------FRRRKIKSPdvPPS---
>A0A5J9W1X8	75	0.340	2.910E-12	3	132	136	21	151	627
---GPAA-AAQPEQPRRASSeGGGQRPDGGEVMmVRRSLVAPCVTCGLCGGILRDPTTVSECLHSFCRKCIFQKLEDEdiNCCPTCTIDLGCAPLEKLRVDHSLLRIGLMVFP---AKRRRVEEISPSDPALvSPPPS---
>A0A0V0RQP9	75	0.328	2.910E-12	11	135	136	585	706	861
-----------TAKQSYCPICPKRNCENLMCKYKPKHLNE-FICSLCMGYMIEATTVVECMHHFCRSCILLHIEKDAHCPSCGILINKfKLESALKLDHTLQLLIYKLIPTVYK-----EEILRRARfqVMNESPEERE
>A0A2M4AG41	75	0.316	2.910E-12	1	129	136	67	207	1125
-TQSPASSTTATTAASPSlPLAGMMMMPGDAERIRmrsnasnrrrVKDFNDSITCTLCNGYLIEATTINDCLHAFCRSCIVQYLAKQRYCPRC-KSYNSKPitVTSLRPDRTLRALVYKLVPGLHKSEIQRMVQFYTESQPGP------
>A0A7R9T742	75	0.247	2.910E-12	37	124	136	923	1015	1278
-------------------------------------LDDELRCVICTDMYVNPHALNGCGHLFCHECVSTWLKKNNQCPICRHKLLVPTSKALTPCHMTQGLLDRYVlPYLPAKDvaalRDRARELRDN-----------
>UPI000719DEDA	75	0.294	2.910E-12	38	122	136	15	96	1456
--------------------------------------DPELICGICCCVFENP-TETPCRHVFCKKCISVWLRDQNTCPHCRGLVFRCEIKPVVP--IIQNMICKLLIKCDNFEKGCKELLR-------------
>A0A6P8I877	74	0.417	3.984E-12	28	105	136	3	81	82
----------------------------KRRKIRIADLNPHLICKLCKGYLVNPVTITECIHTFCKSCIIRHISLVNRCPTCNTVIHEtQPLYNIRLDRTMQDIINK------------------------------
>UPI000B8CA152	74	0.380	3.984E-12	30	131	136	8	107	139
------------------------------VKVKREELETCMTCSICNKLFKEATTISLCLHTFCRKCIYDKLSGDdemDCCPICDVELGISPTDKLRPDHNWQDIRAKIFPSKGKRTAAPEAM-----TSASPP----
>A0A453RCY8	74	0.386	3.984E-12	5	129	136	0	127	177
-----MQNA-VLACPAPSggGAGGDGRVRGGgagVVMVKRAALEACLTCPLCCRLLRDAATITECLHTFCRKCISKEFIDKEICycPTRNIDLGSAPEEKLRVDHSLQYVRSKIFPSKRRKVVDQEAI---SPVESP------
>A0A061DR38	74	0.400	3.984E-12	27	131	136	2	99	380
---------------------------NQVVKVKREAIAACMTCPLCNKLLRDATTISECLHTFCRKCIYDKIQEEelECCPICNTDLGCVPLEKLRPDHNLQDVRAKIFP------------LKRRKVKAPeivPP----
>A0A7S2TTX5	74	0.330	3.984E-12	26	131	136	162	282	396
--------------------------DSREITFKLRDMNEHLVCKLCHGYFREAHTIMECLHTFCKVCLYNYLltrddrvgtSRKSDCPICKCNLINaEPMKNhVRFDRTKQNIVDLILPRFKQKDQSLKRKpsdVKTSQVSvAPPP----
>A0A5J9W8R4	74	0.462	3.984E-12	31	108	136	8	87	445
-------------------------------RVRRETLAARLTCPLCHGLLREATAITECLHAFCRECIMKEINDEdaDHCPVCNIDLGCDPEEKLRPDHNLQDLRNKLFP---------------------------
>UPI000A2A6DE0	74	0.308	3.984E-12	26	129	136	333	435	541
--------------------------EVAQTVV--EQMEDEFSCIVCQELIIRATTL-ACSHSFCEYCLYSWLKKRNSCPVCRKSVETQPIHSIVLDNAIAKMVEAM-DDDSKERRKvlLQERAEKSRdVIFP------
>A0C646	74	0.247	3.984E-12	21	127	136	158	269	593
---------------------PPKRKEQSPIHVpKIDGLEDELQCTICNDYLFEAVAANPCNHHFCGSCLSNWFKKQTyECPNCRAKL-----TGVMQARTINNLVEKWLkinPHEKRTEQllnkmKEENLIYKNPEQ--------
>A0A165I918	74	0.289	3.984E-12	14	129	136	198	317	618
--------------PPPASRRPTDRERERERdpaARFEKELLAELTCEICFALLLQPVT-TPCQHTFCASCLHRALDHSSACPLCRTALPDYTYFQEHPcNRVVLAILLKAFPGAYEERRaALEAEERDARLDTP------
>I0Z5W6	74	0.280	3.984E-12	3	115	136	289	393	677
---GPSGEG--TSSGARAAAAPSSR------SV-LSKLEDDFECVVCQEMLVCAHTLVPCGHVFCGQCLMGWLHKAANCPNCRTDVTAPPVPALLINNMAEGLEGRLAPeDAAERER--------------------
>A0A1D1VJC0	74	0.293	3.984E-12	30	131	136	4	112	749
------------------------------LKLKKGDIIPCFTCRLCDGVLIDATTLPECHHAFCRSCLVHYCTRTNvdvfTCPVldCGAEIHTsRPLEKIKNDTTLQTVVYKLFPDAYEDEMLKRREFYRLHPQTVFP----
>A0A1W0X084	74	0.295	3.984E-12	31	135	136	5	114	938
-------------------------------HLPRSALMRRFKCGICDGLLIDAVALPDCEHAYCRSCIVQhcweWKKddSNCRCPnsECRREIRKtMPWEALRSHTDLQAIIYKLFPDAYE-----EEMARRREFYCSnPPTEKE
>T1EI68	74	0.326	5.454E-12	31	121	136	1	92	93
-------------------------------RFQLRTLNQYFLCSICNGYIHNATTITECLHTFCKKCILDYTKFYLNCPICQELIHPtNPMEEIMHDSPIQDLLYKLMPSVYEEELRRERLF--------------
>A0A7J0EEX0	74	0.379	5.454E-12	30	135	136	7	110	180
------------------------------VAIKSERIAACMTCPICHKLFKNATTISECLHTFCRKCIHDLITKEdlDCCPVCNVYLGCSPLDKLRADHSLQDIRAAIFGALGRREPKKAE----AGPSNPLPATIE
>A0A3Q3EZ71	74	0.430	5.454E-12	36	113	136	11	89	218
------------------------------------DFNHFITCYLCRGYLIKPTTVTECLHTFCKSCIVQHFEESNDCPKCGIQVHEtNPLEMLRLDNTLEEIIFKLVPGLREK----------------------
>F0WM00	74	0.302	5.454E-12	25	131	136	7	115	244
-------------------------LDNRTVTVPLISINHHFVCVLCDGYLREAHTIPECLHSFCKSCIYRHFLiyQERTCPKCNLLLKPCPITTLVSDQQIQNLLDCVWPELLKQDAIQEKEFYSKYCFVKKP----
>UPI000EFE9328	74	0.313	5.454E-12	36	134	136	154	248	339
------------------------------------AIDSDLQCNICFELFIKP-TVLNCSHTFCETCIHVWTNRSRKCPICRVQIRSK-SYCLTLDSFIEKIVEHL-PKEFKYKRSL-AIKERSKIKIDKPRVN-
>A0A3P3YEN6	74	0.312	5.454E-12	22	125	136	143	249	354
----------------------NDEPDADDVRVsKRQDIMYELTCSICLEPYLDPLTF-QCSHSFCQSCIELWLRQNCECPVCRTPVTRDPVPSL----SLKNQVERcLSPrDLTaymtrKADVEKESLRMKRR----------
>A0A5N6M3V5	74	0.435	5.454E-12	30	112	136	36	120	367
------------------------------VKLRRKELAACMTCPICNKLFRNATTIPECLHTFCKKCIHKKLTDEelECCPICEIDLGCVPLEKLRPDHNLQDVRGKIFPSKRR-----------------------
>A0A2T7BZQ1	74	0.422	5.454E-12	27	114	136	25	114	383
---------------------------GDVVRLKRSALAACLTCPLCDRLLRDAATITECLHTFCRKCISEEFINKEVCccPICSIDLGCAPLEKLRIDHSLQYVRSKIFPKKQKFE---------------------
>A0A6J1D078	74	0.406	5.454E-12	30	118	136	6	96	405
------------------------------VKVKSEKLKACLTCPLCTNLFANATTVSECLHTFCRDCIYDKITADelEGCPVCNTNLGGVPLEKLRADHTMDDLREKIFPCKRRMEKAPE-----------------
>A0A6J0ZYX1	74	0.464	5.454E-12	27	108	136	2	85	427
---------------------------NQVVKVKREAIAACMTCPLCNNLLRDATTISECLHTFCRKCIYDKIQEEelECCPICNTDLGCVPLEKLRPDHNLQDVRAKIFP---------------------------
>C1E0E2	74	0.277	5.454E-12	35	117	136	9	90	443
-----------------------------------DELREQLECNVCTDVLLNPVT-TPCGHTFCKECLSRAVDVRNQCPLCRTILLVGACAEIPVNVTLASVISKLLPASLAARRER------------------
>A0A6G0UNC0	74	0.280	5.454E-12	35	133	136	4	99	483
-----------------------------------AGMYEHISCPICKGFLIDTITLTRCAHFFCRSCLLRHLQQRKNCPTCHEEL-INLQSAFHPDHTLQDFVYKYAPSTYWKEiRQRADFIEK---RFPTPQE--
>A0A0D2VX15	74	0.200	5.454E-12	33	131	136	166	265	535
---------------------------------RTDDMEQNLQCGICMEILHDCVSVVPCLHDFCGACYSDWMEKKSDCPTCRAKV-----TSISRNHRIKNLCESFlaeHPEKRRPDDEIAEMNARNKITSDmlkPP----
>UPI000540158D	74	0.214	5.454E-12	4	126	136	252	391	632
----PMKKKMkedgELDPNVPLMVTDQCRnaqathEDARVATMKPDKMEETLTCIICQDLLHDCVSLQPCMHTFCAACYSGWMERSSLCPTCRCPVERicknHILNNLVEAYLIQHPVNAVCPwnlDKSRSEEDVRSMDARNKI---------
>A0A5J4ZQ88	74	0.277	5.454E-12	0	120	136	13	134	684
KSEPPpsSDEISEVAPPLPPPLLlpPPPPPERTVVKTEVAELDKDFLCPICMQIIKDA-FLTACGHSYCYMCIVTHLQNKNDCPSCGNYLTTK---QLFPNFLLNKLMMKTSAHqVAKTATPCEQL---------------
>E4X3E1	74	0.290	5.454E-12	26	117	136	579	671	802
--------------------------ESEYRTVSIKDISPALACPLCGGYIIDAISLDGCGHAFCRGCILRHIHESKKCPVCDVTIhYTDPTKSMKHDQLLCDLIYLMVPGLMTAEKKL------------------
>UPI0010FAD545	74	0.402	5.454E-12	34	114	136	9	88	1431
----------------------------------LRDINQHLICLLCRGYLIDATTVVECLHSFCRSCILKHLNTSAQCPSCKHVLNKaKP--NIKADKTLQEIVYKLVPGLYHRE---------------------
>A0A1V9YEK9	74	0.291	7.467E-12	0	124	136	49	180	187
RTPNPASNYDEPAMAAGydVTLYDICRKPRAivdsELQIDASTLHDELHCTICTGIIREAMVITTCLHRFCSACIQRHIHEKGktlQCPICNTVFATR--RALRKDENFDQLIHSLYGDVAAYEQEEESRIQQN-----------
>A0A3B3C6F2	74	0.435	7.467E-12	36	112	136	11	88	217
------------------------------------DFNHFITCYLCRGYLIKPTTVTECLHTFCKSCIVQHFEESNDCPKCGIQVHEtNPLEMLRLDNTLEEIIFKLVPGLRE-----------------------
>A0A674NCI9	74	0.417	7.467E-12	36	113	136	24	102	253
------------------------------------DFNHFITCYLCRGYLIKPTTVTECLHTFCKSCIVQHFEDSNDCPKCGIQVHEtNPLEMLRLDNTLEEIIFKLVPGLREK----------------------
>A0A7S4MC10	74	0.268	7.467E-12	21	133	136	7	127	320
---------------------PTRRCDGNFQLFNSPLMRNSVTCSLCFDVYLHPVTTT-CGHSFCRNCISTSFIYSKSCPLCRSPLLTDP-QNLHTSVALESFVKNNFPvEYAQKVQDHRETLKfcDDRMPlllvnsyAPFPQE--
>A0A3L6S792	74	0.411	7.467E-12	27	114	136	25	114	347
---------------------------GDVVRLKRSALAACLTCPLCDRLLRDAATITQCLHTFCRKCISEEFINKEVCccPICSIDLGCAPLEKLRIDHSLQYVRSKIFPKKQKVE---------------------
>UPI0018FF2307	74	0.417	7.467E-12	30	118	136	5	95	371
------------------------------VKLPTQKLMGCLTCPLCDNLFTHATTISECLHTFCRDCIYEKIteEESEGCPVCNTNLGGVPLEKLKADHTMDDLREKIFPCKRRKEKEPE-----------------
>A0A6M2ETS1	74	0.402	7.467E-12	27	116	136	3	94	408
---------------------------GQVVKVQKERIAACMTCPLCNKVFREATTISECLHTFCRKCIYMKLTDEelDSCPVCDIKLGCSPLEKLRADHSLQDLRARIFPSKRKKARE-------------------
>UPI0005CA8E6F	74	0.465	7.467E-12	30	113	136	9	94	428
------------------------------VKVKREKLEACMTCPVCNELFREATTISECLHTFCKRCIYDKIINEdcDRCPVCKTDLGVAPMEKLRADNSLEDIRAKIFPSESKK----------------------
>A0A137P0A7	74	0.270	7.467E-12	7	114	136	89	198	433
-------NYIQSLSSGPQIIQPNSCAsnSGDKYLMLEQDIYNQLECNVCYSILHDPVT-TSCGHTFCRHCIIRSLDYKDQCPFCRTQLFNfHSAFSCPPNHLINSLTTIIFPEATKAR---------------------
>UPI001897C10C	74	0.282	7.467E-12	29	126	136	29	125	461
-----------------------------EVIVGEERYGPDFTCPICFGLFRKAVATTDCLHRFCEECITTSLRRcNKECPTCRRKLVSK--RSLRRDYRMDAMIAALLPNYDEDGASPAERATASQG---------
>A0A0D9W066	74	0.367	7.467E-12	10	131	136	78	224	462
----------ERTIPSPAshlaaCLGMQSAADvaalgggGDVLVVKCAGVAACLTCPLCRRLLRDATTISECLHTFCRKCIHEEFDNKESCccPTCNIDLGCAPLEKLRVDHSIQFVRSKIFPFKRKKVKDPEVMSpaaspikRKERSLSsltiPAP----
>UPI00077AD0BA	74	0.283	7.467E-12	27	135	136	1	116	463
---------------------------GIEQERFVNKVDQELICCICANVFEDAVE-SPCRHVFCRECISRWLQEWNTCPTCRRPL---QAQEMRPSlPLLNNIINKMQIRCNYSEQGCtatveyERLGIhvRSCPYGPNGMacENE
>UPI0019D6101E	74	0.411	7.467E-12	31	130	136	8	104	469
-------------------------------RVRRDALAARMTCPLCRGLLREATAITQCLHTFCRVCIMEKINDEdvNCCPVCNIDLGCDPEEKLRPDHNLQDIRNKLFP---IKKRKVDSV--KAPTRLPP-----
>A0A2R2MI68	74	0.224	7.467E-12	22	126	136	289	403	527
----------------------QKELQKKEEIMQklEEGMENELQCSICNEMFIEA-LILNCSHSFCKLCLDKWMETNNVCPLCRKAFKKkKKLPNRVLDNHIEHLVATLGTDVQERRRqvveerkaEQEEWNERQRV---------
>A0A3P4RWZ0	74	0.280	7.467E-12	4	131	136	38	144	536
----PRRAAPRTTTPtATPTTTPTQR-SGME----AEDLQEDLTCSICLDYFEDPVSI-ECGHNFCRSCLHRsWGPGGGSfpCPECRQP---SPFSSLRPNWALARLT---------------ERTRRQR-QGPVP----
>A0A2G5U4P9	74	0.312	7.467E-12	4	125	136	284	404	540
----PKANFSSTNGVPPV----MNNFRRATVKCDMEVLNPFFTCSICDGYIVDAITIIDCMHTFCKRCLLNYFdNDNKTCPTCGTFIhGSHPTHYVTYDRALNDLVNQFVPKMEDNELEaRKKLLRDCR----------
>A0A6A5Z8W1	74	0.266	7.467E-12	15	129	136	204	322	566
---------------SSSTAGDDHQDLDLQLLERARDVtQKEVDCLVCYNMMLDPTT-TPCGHTFCRRCLTRVLDHANICPICRRNLPIPPsLQNHPSNTTLVAILDGLCPDLVAARSqalNLEEQAGEATLDTP------
>A0A5M3MUR9	74	0.260	7.467E-12	5	123	136	0	115	582
-----MAEAIV-DQITTCLVSPTSTYPSTQVMNYVDTPNSNLMCCICHAPFIDPTTTKACMHTFCRDCIVEAVKHAPQCPIDRFPL--SPDDLVPANPIVKHLVDELIVECSQRELGCEHTCQR------------
>A0A2C5YFI2	74	0.243	7.467E-12	1	129	136	212	353	635
-TW-TLAEAGELDygaelvhrhVPVPGAPQEPDAYDAQTLAALQKAMRNEMDCQICYGLFIDPLT-TGCGHTFCRSCLHRVLDHSRCCPVCRRALSINPLlkrSSCPSNYFISNLVETFWSTELKSRKALlaaEAALRQTELNLP------
>UPI0006B0E701	74	0.203	7.467E-12	22	126	136	203	305	638
----------------------DSYVKVHPKSIESDGLEEALVCSLCLELLYNPVCLQPCMHCYCSGCYSEWMDVSNECPQCRCQV-----ERLSRNHLVKNLVEAYitkHPEKKRCEEDIEMLNARDRI---------
>UPI000BB0C11B	74	0.232	7.467E-12	11	119	136	424	538	762
-----------STTQPPLSPQetPQKQQKSAEIVpmdVSKTLLDvDDFECSLCYRLLHEPVT-TPCGHSFCRPCLDRCLDHQSNCPLCKGSLVEYLAERRqTRDESLENIIKTYFPEEYEGRKKLHE----------------
>UPI000B8FF544	74	0.254	7.467E-12	37	135	136	144	238	831
-------------------------------------LETEFNCSICNDIYIDP-AVLSCGHTYCSYCINRALAIDCLCPVCRTGYNFNPPSK---NIEMRNFINKIFqmlPEDMRTTRDQ---VLQERAALPNPSSNE
>M1V895	74	0.340	7.467E-12	7	103	136	75	166	855
-------EQHRTTQPAPRQFSPAQRCNHNQVKRLGPALKS-LECPICFDLFRAAVT-TRCGHTFCFSCIMRHFRNHKSCPVCGGFLTR---DQIAPDSSVQKAV--------------------------------
>A0A7J6MQV6	74	0.265	7.467E-12	2	100	136	15	124	1126
--WGsflPMpprrSTAAKakakaKAAPPPSPPPPPTY---KLRYCDKESISPNLHCSVCCEVFTDPICAWPCGHTFCRECLYQWLgLRNTTCPECRTTITQaNCHNDLMARKFLD-----------------------------------
>UPI00087066CD	74	0.322	7.467E-12	33	124	136	5	97	1701
---------------------------------KLVSVNSAITCSLCKGYLINAMTLCRCMHTFCRSCIHRYLDTSSTCPTCQQRVFRSRMDtHMLPDHTLQSIVYRVVPGLYEDEMRRRRQFYEN-----------
>A0A1Y3BMA6	73	0.433	1.022E-11	41	122	136	1	83	123
-----------------------------------------ITCAICSGYFIDATTIVECLDTFCKSCIVNYLETSKSCPICDVPLSKiKPHQSLRQDKLKQSLVYKLVPQIFIDEMNRRRQFY-------------
>A0A3Q0F7X7	73	0.260	1.022E-11	5	125	136	0	139	174
-----MSGLSLPDEPPPPEQSPEEVQSENEVEserrnsssdddicmeIDYSDISEDLRCPICLGVIRKTKIVMECLHRFCGECIEKSIRLcKNECPVCREHYPGGC--TLGDDRHYDHLISIIHPDIEQYEeesfrREIKELERKKR----------
>UPI0018F6C129	73	0.423	1.022E-11	36	112	136	10	87	215
------------------------------------EFNAFITCYVCKGYLIKPTTVTECLHTFCKSCIVQHFEDTNDCPKCGIQVHEtNPLEMLRLDNTLEEIIFKLVPGLKE-----------------------
>A0A7S2TI86	73	0.329	1.022E-11	28	119	136	9	99	218
----------------------------KQLEGYQEGMSEELECSVCFEYFIDSRTL-SCSHSFCEQCITDHLKRKDDCPHCRAKVGV-PWKSVTVDNMVNRLTAKL-PEADKKEREgiLEE----------------
>A0A4S8MSH8	73	0.292	1.022E-11	15	118	136	70	169	239
---------------SPSVF-PNKKAKAKQDEL-LDDLSDEISCPICFDLLVGAHLLNPCGHTLCGPCSYTWitLKKQTTCPVCRTKC--CHYKSLIPNIIVDNIVEKYI--EIQVARGDE-----------------
>A0A0N4U1S9	73	0.259	1.022E-11	21	124	136	100	205	245
---------------------PNgNTLGLADDKLKLNKICDNLTCSICLEIIHKCVSIFPCLHKFCAGCLSDWIKMRKSCPKCRNHI--NDVNDIAQDVTIDNIIVVFleqYPAHCRAASELEELDRKD-----------
>A0A4W4G0X3	73	0.423	1.022E-11	36	112	136	10	87	247
------------------------------------EFNHFITCYMCKGYLIKPTTVTECLHTFCKSCIVQHFEDSNECPKCGIQVHEtNPLEMLRLDNTLEEIIFKLVPGLRE-----------------------
>A0A078B2U4	73	0.402	1.022E-11	35	123	136	24	115	264
-----------------------------------ADMMQYLTCWLCKGVYRDAHTINECMCTYCKGCIYKYFTENATrykCPSCHSELGGKPLEYVVRDQILQNIVDSLIPDFKERDDKLKSILLK------------
>A0BGS0	73	0.307	1.022E-11	33	121	136	44	131	273
---------------------------------QVAKIFDELQCPICLSLFEQPVYIKDCSHRFCKECIEKSirFQREKSCPTCRKKIATR--RDLRVDEVVNKILNTVVPDIKQYRM-QEELL--------------
>UPI0008A0A90C	73	0.421	1.022E-11	26	118	136	8	99	278
--------------------------PPQMVTVKRELLAACMTCPLCHKLLRDATTISECLHTFCRKCICEKLTDEeiDCCPICNIDLGCVPVEKLRPDHNLQDLRAKIFP---FKRRKVE-----------------
>A0A7S1SYB2	73	0.277	1.022E-11	26	131	136	83	180	287
--------------------------EGREVTW-----DDDLECTLCMEMLFEPVT-SPCGHTFCQDCFARAMDHHNRCPMCRVVLHV--GRKLPVTVALRSILLRNFPEQYEARRS--EMEKSQRIEddGPVP----
>UPI0019217504	73	0.423	1.022E-11	25	114	136	5	96	290
-------------------------LEMGVLKIRRDLLEACMTCQICHKLVTDATAISECLHIFCKKCIFEKLADEevSHCPVCNIDLGCNPFEKLRPDHNIQEIREKIFPSKKEKE---------------------
>A0A0D0VDQ9	73	0.255	1.022E-11	10	129	136	10	139	314
----------EKDRP-PLVSTPTTRVirtfEEIRIPVKAEEVYPELECAICSHILGAPQSLVPCGHSFCGPCAWKWIKTNtnrATCPHCRIEISV--TDPIVPNIVVDQIVDrklqKLAQGLEKESMllDRQEKLREWKDLQP------
>A0A0D2N4C8	73	0.336	1.022E-11	25	135	136	0	111	327
-------------------------MSNDYINVQRRPLMEFLTCPLCSNIYREATTICVCLHTFCKQCIYEKVDKEKThyCPVCDAYLGSIPQHMLRNDHKLEKLVKQIFPLEKPNEDNTENRF-SNHSMNPIMKQNE
>UPI0019D5A6D9	73	0.411	1.022E-11	27	114	136	25	114	353
---------------------------GDVVRLKRSALAACLTCPLCGRLLRDAAAITECLHTFCRKCISEEFINKEVCccPICSIDLGCAPLEKLRIDHSLQFVRSKIFPKKQKVE---------------------
>UPI0019D5C407	73	0.411	1.022E-11	27	114	136	25	114	366
---------------------------GDVVRLKRSALAACLTCPLCGRLLRDAAAITECLHTFCRKCISEEFINKEVCccPICSIDLGCAPLEKLRIDHSLQFVRSKIFPKKQKVE---------------------
>A0A507CF65	73	0.296	1.022E-11	21	123	136	207	312	373
---------------------PNtavSQVNDRQLSISANAMRPLLTCPVCLCVLRNTVAVMECMHRFCRDCIVTSIRlGKKECPYCRVPCPSK--RSVRADPHFDAVVSLIFPeDEDEQEDANMALIAR------------
>UPI0019D53954	73	0.411	1.022E-11	27	114	136	25	114	383
---------------------------GDVVRLKRSALAACLTCPLCGRLLRDAAAITECLHTFCRKCISEEFINKEVCccPICSIDLGCAPLEKLRIDHSLQFVRSKIFPKKQKVE---------------------
>A0A5J9W9A3	73	0.415	1.022E-11	27	113	136	28	116	387
---------------------------GGVVRAKRSALAACLTCPLCSRLLRDAVTITECLHTFCRKCISEEFINKAicRCPTCSIDLGCAPLEKLRVDHSLQYVRSKVFPSKRQK----------------------
>UPI000B76E770	73	0.413	1.022E-11	30	119	136	6	94	403
------------------------------VQVRRDKLEACMTCPLCKQLLREATTISLCLHTFCRKCIYDKLSDEdvDCCPVCDVNLGIVPEEKLRPDHNLQDIIAKIFP---ANGRKVEE----------------
>A0A2I0W907	73	0.410	1.022E-11	23	120	136	6	105	407
-----------------------SIAPPQEVRVQRKLLLACMTCPLCHKLLRDATAISECLHTFCRKCIFDNLADEdaDCCPICNIDLGCVPLEKLRPDHNLEDIRTKIFPYKRRKVNAPEAL---------------
>UPI0013A5D56E	73	0.276	1.022E-11	0	119	136	72	190	421
RPWGRLPSIHALPPPAPVKSVLTHRREAMAAVFLPGNLQDEATCSVCLEFFKDPVSI-ECGHNFCRACIAKsWkdLEMDFPCPQCREVF---QQKNLRPNRQLANMAEIISQFTLRGAKGAEE----------------
>A0A5N6R1C7	73	0.401	1.022E-11	30	129	136	6	104	426
------------------------------VKVKRDKLASCMACPLCNKLFRDATTISECLHTFCRKCIYEKITDEelNHCPVCNIDLGCAPLEKLRADHNVQDLRAKLFPSVRKKIKATEAITS---VPLP------
>A0A803KPP0	73	0.413	1.022E-11	30	119	136	6	94	430
------------------------------VQVRRDKLEACMTCPLCKQLLREATTISLCLHTFCRKCIYDKLSDEdvDCCPVCDVNLGIVPEEKLRPDHNLQDIIAKIFP---ANGRKVEE----------------
>A0A2S3IIA8	73	0.421	1.022E-11	31	130	136	8	104	452
-------------------------------RVRRDALAARMKCPLCQGLLREATAITQCLHTFCRVCIMEKINDEdvDCCPVCNIDLGCDPEEKLRPDHNLQDIRNKLFP---IKKRKVDSL--KAPTTLPP-----
>A0A6J5V9C8	73	0.452	1.022E-11	27	108	136	2	85	459
---------------------------GQVVKVKRETLEACMTCPLCNKLLKEATTISLCLHTFCRKCIYEKLSDEevDCCPVCNIDLGCLPVEKLRPDHNLQDIRAKIFP---------------------------
>A0A2S3II67	73	0.421	1.022E-11	31	130	136	8	104	478
-------------------------------RVRRDALAARMKCPLCQGLLREATAITQCLHTFCRVCIMEKINDEdvDCCPVCNIDLGCDPEEKLRPDHNLQDIRNKLFP---IKKRKVDSL--KAPTTLPP-----
>UPI000B8CC47A	73	0.450	1.022E-11	41	118	136	20	99	490
-----------------------------------------MTCGICNNLFEDATTINECLHTFCKKCIHKRFleEDQKECPVCGIELDSNPMKNLRPDHLLQALRQKLFLGERKRDKEPE-----------------
>A0A0E9NC32	73	0.312	1.022E-11	37	116	136	149	226	499
-------------------------------------LKPNLDCSVCYDIFCDPTT-TPCGHSFCRVCLLRSMDYSTSCPTCRASLPSHR-DPLAKNRMLAKAIMTLFPTQARERCE-------------------
>A0A1X2ITQ5	73	0.265	1.022E-11	26	108	136	3	80	500
--------------------------ETSEKISQCKQIREGLCCMICVEYFDNPHTL-ECGHSYCQGCLHQWLNNNKSCPECRLPVSRRPC----PSYVLQKIVDAFKP---------------------------
>A0DDD6	73	0.218	1.022E-11	26	131	136	137	250	516
--------------------------EQQQKKLQmMEEMQDDIHCPICDDVIFQCVSLIPCLHNFCGACFSDWMAKQKTCPSCRKEV-----QSVNKNPMVNNVVEKyllMHPEKKRPPEEYKEMDEKNKIKGdalvfnqaaPPP----
>A0A1E5VNV6	73	0.435	1.022E-11	32	114	136	11	94	555
--------------------------------VRRDLLTPGLTCPLCKGLFREATALTECLHTFCRECIMEQINGKDieYCPVCDVHLGCDPEQKLRSDKNLQDIRNKLFP-IKEKE---------------------
>A0A7J0F7V2	73	0.383	1.022E-11	30	132	136	5	99	581
------------------------------VKVRREILSACMTCPLCNKILREATTISLCLHTFCRKCIYQKLSDEevDSCPVCDIDLGCIPVEKLRPDHNLQDIRAKIFP------------FRRRKIKSPdvAPS---
>A0A5J9V6U6	73	0.313	1.022E-11	4	132	136	20	150	581
----PCSRTAVSRPGRLLPAVASRRVgKGKEaaVLVRRSSVAPCVTCCLCGGILRDATTVPDCLHTFCRKCIFQKITHAdiKCCPSCNISLGHAPLEKLRADHSLQYISSMMFP---AKRRKFEEISSPHQDLVSLPS---
>M5FZ23	73	0.238	1.022E-11	8	132	136	30	175	624
--------ALSTSSASPdrlSASSSSSRMESLSEERPdlssevLDALEAELSCACCAGLLHRPALLQPCNHAFCASCVVSWVRNGGTaCPTCR-----SPSDSIHSARFLQNMIDLLVrfrPEAARSLKEKQEadviwlpgqLLplppARPRHQSPPPM---
>A0A7S3UBH1	73	0.292	1.022E-11	20	106	136	23	107	632
--------------------GGIERVPKKQDEVDeeTSVADADFQCQVCTNVYRDP-FLTQCGHTFCYRCIWTHLKHSNTCPICRKKVTR---DKIYPNFVLGKLLKKL-----------------------------
>A0A6G1G5A4	73	0.300	1.022E-11	4	120	136	240	357	659
----PYDNDLIFERPTP-DSGQTSQINLEMPNLVRNQLERELDCPICYKLLLYPTT-TSCGHTFCRSCLLRALDFSILCPNCRQELKMhGTLQGHEPNRVVTGLTQLLFPDRSEQRRqeDLAEL---------------
>UPI0009074C45	73	0.285	1.022E-11	15	129	136	162	271	768
---------------PAAPLCPGAIAAGD----LAGSIQEELTCSVCLDYFGDPVTL-GCGHNFCRACIDQcWGESEPNCccPQCR---ERAPRRHLRPNRQLGNVVE-LVKKLRlRAEKELEGQCMCERHQEP------
>B4J507	73	0.386	1.022E-11	34	133	136	8	101	1357
----------------------------------LTAVNPHIICHLCQGYLINATTIVECLHSFCHNCLINHLRKERYCPRCEMVINNaKP--NIKSDTTLQAIVYKLVPGLYE-----RELMRKRGFYKDRPQE--
>F2UJW4	73	0.288	1.022E-11	27	120	136	328	419	1679
---------------------------GGEEEEEEDDMEENLLCSICRDVLHDAASLLPCLHTFCAGCCSQWLTSNSTCPDCRVNV-----RKMRRNHLVNNLVGvylKSHPDKKRDAADIATL---------------
>A0A7S0CSN4	73	0.259	1.400E-11	35	115	136	2	81	91
-----------------------------------DDLDPAFECTVCTDLFLDPVTA-PCGHSFCRRCLARSLDHKPECPLCRAQVFGVFAHDAKVSVTIQEIIERHVPEDVRAAR--------------------
>UPI00096B5433	73	0.453	1.400E-11	33	106	136	6	80	108
---------------------------------RIADLNDVITCKICSGYFIDATTIVECLHTFCRSCIVKYLERNKYCPVCEVQVHKtKPLLSIKRDKTIQDVVYKL-----------------------------
>UPI000FD64145	73	0.283	1.400E-11	12	135	136	5	119	159
------------DDPHPSR-GPSGF-------SSAGSLKEELLCPICYEPFREAVTL-GCGHNFCRGCVRRsWERRLRSCPVCK---ETSARDELRVNHTLSNLVEMILKEEEEEEEEEEGgrRGRKGRRAALCPLHGE
>B6AI95	73	0.354	1.400E-11	27	121	136	30	125	279
---------------------------GLDVAFRIKVIADLLECPLCKGFFRNATTIKECLHTFCNVCIINYIESGKeSCPKCGEYMGVHPIEGLVFDRTIQNITDKIFPQFRILENQLKKEF--------------
>A0A2G4STD2	73	0.289	1.400E-11	25	131	136	56	153	303
-------------------------IEQDFVSFKR-QLADLLVCGICLDTIKDPHSL-DCGHSFCGECLLSWFEQNKICPSCNTPAPRQP----AANHTIHNIV-SLIKDQHNVKR-LAKDAWKS-IYASRP----
>F2QS39	73	0.297	1.400E-11	39	124	136	30	122	318
---------------------------------------EHLTCTICQDLMIIP-FVTSCGHSFCYGCIYEWLRKRPrTCPICRTTVQAEPIPNHSLRNILSQFIEtclEIFPEVADTvktiHAQQTELFEKD-----------
>A0A067ESL7	73	0.401	1.400E-11	28	131	136	5	105	368
----------------------------QTLKVNREKLVACMTCPLCSKLFRDATTISECLHSFCRKCIYEKITEEeiDSCPVCNTDLGCAPLEKLRADHNLQDLRIKIFPS------KRRNLDAPDSVSSvPLP----
>UPI000D628EBF	73	0.401	1.400E-11	28	131	136	7	107	379
----------------------------QTLKVNREKLVACMTCPLCSKLFRDATTISECLHSFCRKCIYEKITEEeiDSCPVCNTDLGCAPLEKLRADHNLQDLRIKIFPS------KRRNLDAPDSVSSvPLP----
>UPI00072E2EFD	73	0.248	1.400E-11	0	131	136	30	165	426
KSWNPKEGdfsvkaAMEKLRPSP--------IAGQVAKSSANRISRDLTCSICLDLFKQPVSL-PCDHTFCQGCIEGyWTgprgpgqGGTGSCPQCRK---VYPGKSYRPNRIVANIVESYCHGLEEsrstgclADAGCAE-----RAPAPVP----
>V4U282	73	0.401	1.400E-11	28	131	136	7	107	426
----------------------------QTLKVNREKLVACMTCPLCSKLFRDATTISECLHSFCRKCIYEKITEEeiDSCPVCNTDLGCAPLEKLRADHNLQDLRIKIFPS------KRRNLDAPDSVSSvPLP----
>A0A0B0N1B0	73	0.390	1.400E-11	27	131	136	2	99	429
---------------------------NQVVKVKREAIAACMTCPLCNKLLRDATTISECLHTFCRKCIYDKIEEEelECCPICNIDLGCVPLEKLRPDHNLQDVRAKIFP------------LKRRKVKAPevvPP----
>A0A2H5PPJ3	73	0.401	1.400E-11	28	131	136	7	107	439
----------------------------QTLKVNREKLVACMTCPLCSKLFRDATTISECLHSFCRKCIYEKITEEeiDSCPVCNTDLGCAPLEKLRADHNLQDLRIKIFPS------KRRNLDAPDSVSSvPLP----
>A0A5J4Y1T6	73	0.284	1.400E-11	6	129	136	171	307	463
------SHAVSHDQQSSMPAeMETGTVDDSMVWRSKEKLAACLSCDLCNGVLKDPVTAPECMHSFCRDCIDQHVlfgGTKNTCPVCkaaglQTVFGPQPfqHGKLQYDPMLADMIRKLFPraDVEKSIQERHDAEAKLRASLP------
>UPI0019D52DB7	73	0.407	1.400E-11	31	131	136	8	104	465
-------------------------------RVRRDALAARMTCPLCQGLLREATAITQCLHTFCRVCIMEKINDEdvDCCPVCNIDLGCDPEEKLRPDHNLQDIRNKLFP---IKKRKVDSVTAPT---TSPP----
>UPI000F4F3297	73	0.234	1.400E-11	24	132	136	363	467	494
------------------------RAQKDEVVTQMTEvLENELQCIICAELFIEAVTL-SCAHSFCQHCIADWRRRRDECPICRRPIVSQ-----ARSLVLDNCIDRMVENLSSAMRERRTvLISQRKGQRKSPS---
>A0A7R8ZNU9	73	0.272	1.400E-11	0	114	136	40	154	526
RSSGVTRQRMNMSIPFRVTreLSFKCRVRRPQYRL-VSPPPEEFTCSICTELLFDPVEISTCDHLFCRKCVTDWLKRSRTCPECRT-----PATFLRdANRNLRNFLANLsvhCPEEFCDD---------------------
>A0A4P9X8C5	73	0.263	1.400E-11	13	106	136	5	92	550
-------------GPPSATDDPAS-----PVLAALAPLADLLRCPICSEWLETPMMLLPCSHNFCSLCLRRAVSGGaDTCPLCRTAFRGTP--DLRPNRAVDDLVAAL-----------------------------
>A0A5N6QS79	73	0.368	1.400E-11	30	134	136	5	125	561
------------------------------VKVKRETIEACMTCPLCNKLLKDATTISLCLHTFCRKCIYEKLSDEevDCCPVCNVDLGCLPVEKLRPDHNLQDIRGKIFP-LKRRKVEAPEVTptnslpvkRKERslsslvVSTPKvPMQT-
>UPI00073820E6	73	0.316	1.400E-11	21	131	136	349	460	581
---------------------PSTSNKGAEVGTKiMTAMDEQFTCSICQELFVMATTL-NCTHTFCSHCIRSWRQKQHHCPICRSTI-TSMNRALVVDNFIDEAVGNL-PQEEQDKRT--QLLRERRdleapVATPAP----
>UPI0004449B82	73	0.241	1.400E-11	6	104	136	263	368	592
------SDAHSS---SPQSSLPMKRSKGKEKEMPLSQgsqgrirsllqgFEDNMTCPICFDLFSVPHLGNPCGHSFCGLCGMGWIKENRTCPMCRAKLNKqVP---MIPNISLDNTIE-------------------------------
>A0A2B4RSY8	73	0.333	1.400E-11	39	128	136	360	447	664
---------------------------------------EDLECKVCYNILYQPVTTT-CGHTFCRTCLHRGLDYRSECPYCRRALNCGVERNIKINVIIKETVEKLFPDEY-AEREKSFMKEKSRWEG-------
>Q4RPJ1	73	0.240	1.400E-11	7	125	136	229	348	709
-------NGSSSDSPHTSAEGaPvKTAVRNNVDGTKTDKMEESLTCVICQDLLHDCISLQPCMHVFCAACYSGWMERSSLCPTCRCPV-----ERIRKNHILNNLVEAYllqHPGrLTHSEGRASRNMRKKR----------
>A0A7R9A086	73	0.237	1.400E-11	34	126	136	313	403	718
----------------------------------TGDLLANLTCSICTEVMHQCVAVQPCMHSFCGGCYSKWMAKSNQCPQCRAKV-----NAVARNHMMQNLVD-LFlkenPGFKRAKEDIEDLEKSNKI---------
>U6KVH6	73	0.247	1.400E-11	4	123	136	33	149	734
----PASISLQQAAAAARRA-PAELLQQR-RTLSSIKLREDLSCPICMSILDHTVVVKTCLHRFCAECIEKCVRIGiRECPQCRSHVASR--RSLRPDGALDRVVRRIFPSLKAFEEKHHVLLAR------------
>A0A5C5G3P7	73	0.257	1.400E-11	10	127	136	554	678	924
----------ETRSPSPArtLATPTSgALHAGTSATALfAQLQNECECQICFQLFHEPVTA-PCGHSYCRNCLARSYDHSDKCPLCRTDLP--PLSYFrwqRANHALTAVIEAALPELAAERAaavKEEELALLEHVP--------
>L7MGP1	73	0.289	1.400E-11	0	122	136	8	132	2649
RGAPPGSAAACGARPXQqgrgAPPGSAAACGARPDVV---GLNPCLTCKLCKGYLVDAMTLVKCLHSFCRSCILKHLETGHACPVCDLRLSKiNMESHLIKDDTLQNVVYKAVPGLYQKEMKRRRDFY-------------
>UPI00192EFA53	72	0.265	1.916E-11	0	131	136	30	174	226
RSIG-RSTArslHRLASPPPRGLDPavvETFPTAAYSAVKGHRIgDASLGCAVCLEDFEDGdvlRLIPECDHAFHPDCIGAWLASHTSCPVCRAHLASRPAGDLesqqaESSTEVEVIVEAASPDASTPERSQRE-GGGEGIQLPGP----
>A0A7L2YLV3	72	0.323	1.916E-11	7	131	136	39	170	294
-------EEMEGDSGARFGTddGELDSDDDRERMINLAELTPYILCSICKGYFIDATTITECLHTFCKSCIVRHFYYSNRCPKCNIVVHQtQPLYNISKN-SLSGYLECLgFIwNMSDGEGEKKQMhdFYKERGLeVPKP----
>A0A7S1CNP8	72	0.248	1.916E-11	15	131	136	150	282	377
---------------AAPAAPPHAAASTADTDAAAAKMEANLECCICNEVLYHPVAAMPCNHKFCGACLTGWLRTNPgaSCPQCRTPIVAAGPDNLtwtIVEGFLSTTAGKdLgRPpaERDQMDRDDHLWARRSTVaqlagmrPAPPP----
>A0A2G5CZ90	72	0.311	1.916E-11	22	128	136	71	177	383
----------------------NQETEGDEFIdVEESLIRKYLTCPICLGIMQQTHAVNECLHRFCKDCIDQSlLWVNHECPACRKHLPSK--HNLRKDTRYDRIIMEFYPNINDDNNDDMELDEEDKVHN-------
>A0A4U6SQX7	72	0.413	1.916E-11	30	114	136	33	119	388
------------------------------VRLKRSVLAACLTCPLCGRLLRDAATITECLHTFCRKCISEEFIKKEVCwcPVCSIDLGCAPLEKLRMDHSLQYVRSKIFPRRQKVE---------------------
>A0A7S4NXN2	72	0.329	1.916E-11	37	116	136	261	337	416
-------------------------------------VGGDLVCPICQDYMV-ACTSLQCSHLFCNACIHTWLSKHKCCPVCRKEIETleEPIRM----RVVDSMIEKLAPHLPKEDQE-------------------
>A0A1R3JLA1	72	0.402	1.916E-11	32	121	136	12	103	433
--------------------------------VDREKLVACMTCPLCNKLFKDATTISECLHSFCRKCIYEKLTKENlgNCPVCKIDLGCAPLEKLRADNNWQDIRTKIFPSKRKQSNEPESTF--------------
>A0A4U6STS4	72	0.462	1.916E-11	31	108	136	8	87	486
-------------------------------RVRRDVLAARMTCPLCQGLLREATAITHCLHTFCRECIMEKINDDevECCPVCNIDLGCDPEEKLRPDHNLQDIRNKLFP---------------------------
>UPI001402E20E	72	0.310	1.916E-11	4	127	136	5	124	489
----PLFHPSESETSPPATA--MASIDVLQ-SMKDEAL-----CPICLDFFVDPVTI-DCGHNYCRTCIVRHWQSErgtTTCPQCRALL---PEKTLRPNRFVSNIVEnvmKLRLDkaVVQTELRCQEHDERLKVY--------
>A0A1Y1XSU2	72	0.252	1.916E-11	10	129	136	360	482	501
----------EIISPAtPVALKESSTVEMQEDVEAPDtsnqcfkELESEITCAICWEYLVSAHFLNPCGHIFCGECISEWISANevPQCPSCRVKFKGVP----IASTTMDNIV-SVVATRFLSSSEVEE--RTNRQQSW------
>A0A409WGY1	72	0.269	1.916E-11	6	129	136	156	280	583
------SAALDRLVPANVPLIPASTNPRDSLLAEyDKKLLEELTCHICYVLFYQPVT-TPCQHTYCAKCLQRSIDHSAKCPICRDDIPGSYFQDQPVNKTLLAIILKAYPILYQERSDiIEQEERHARLNTP------
>A0A1U8QVC0	72	0.272	1.916E-11	7	115	136	169	275	623
-------NVSEVSYQPPLSACYTKYT--RTLTKLRATVRNELDCQVCYSLILDPLT-TPCGHTFCRRCVAMALSHSNLCPICRRKLNMpSSVRSERNNKSLSDIIETLLPDEVASRR--------------------
>A0A7S4C744	72	0.257	1.916E-11	23	120	136	466	569	768
-----------------------SAPPVAPLHMDRPTLLSKLECALCLNIFCDPVT-TRCGHTFCRVCLSRALDHDNHCPFCRAQLPAYLSAEHKPNAVLQRLIESHCSEELQArkqqlrqEQDMENM---------------
>A0A6P3WXS2	72	0.293	1.916E-11	9	131	136	0	119	935
---------MRKQAVSEPTANSMEVAEREKPLVK--DLNEHIMCPLCRGYLIDATTLAECLHSFCRGCIVRLSNGARVCPVC----GVRTTPPLLPDTRLQRLVYLVVPGLFRAELQRRRhflVLNPLCPPLPPP----
>UPI001A7E2164	72	0.298	1.916E-11	26	135	136	686	796	1348
--------------------------EVDESQFSIMSLEDELTCSICLSTFDCPVTI-PCGHNFCQDCLLATWKESYSCPQCRTLFATRP--ELKKNTVLTAVVETFKVRSSKSEDNptAEEsqVKKKEIIRCDTCMETE
>A0A183APW8	72	0.293	2.623E-11	23	133	136	60	170	215
-----------------------SVIENITL---DRTVKDNFSCPICQGFLVRA-RVLGCGHQFCRECLYRWLKLRRMCPMCRQPV-VACVTALFVDTFLDDVVDHCGNDELKRQRQLrkQEKASASLDEGPvtrIPTE--
>Q4SWB5	72	0.418	2.623E-11	41	113	136	1	74	224
-----------------------------------------ITCYLCRGYLIKPTTVTECLHTFCKSCIVQHFEDSNDCPKCGIQVHEtNPLEMLRLDNTLEEIIFKLVPGLREK----------------------
>A0A482SWM6	72	0.441	2.623E-11	37	115	136	14	99	249
-------------------------------------VSSHLTCPLCQGLYRDAHTISECLHTFCKGCLMKELtfksvRGSIACPTCSTALGHiqSIHTKIVHDRNLQSIVDKLFPEFDEQER--------------------
>D2A604	72	0.243	2.623E-11	10	120	136	133	243	334
----------ELEEPFAAEGAPPEAKPQPE--PNSEDLDTELTCSICSELFIKAVTL-NCSHTFCKFCIDRWMKNKSNCPICRKSI-----TNIAPTLVLDNFIEKFIKtqsdDVKETRknliQQREEM---------------
>A0A5E4AQ02	72	0.325	2.623E-11	37	115	136	5	81	377
-------------------------------------LEDKLTCAICLGLYRDPATL-PCGHNFCRACIQDcWRRCQKECPECRQPFP--DGAELCRNVALSDLLELLRPGAGADPR--------------------
>A0A315VBI7	72	0.384	2.623E-11	36	118	136	11	101	378
------------------------------------DFNHFITCYLCRGYLIKPTTVTECLHTFCKSCIVQHFEESNDCPKCGIQVHEtNPLEMLRwgspliqLDNTLEEIIFKLVPGLREKEEQQE-----------------
>UPI000D1CDDF8	72	0.367	2.623E-11	31	134	136	13	111	394
-------------------------------RVSKAPIVACLTCPLCGNLFREATTISECLHTFCKDCIHDRFsdEETNSCPMCNVDLGTVPLEKLRADPQLDDVQAKIF-NLNPKKRPA------AHIAASPPSHT-
>A0A427Y7F5	72	0.283	2.623E-11	9	127	136	29	147	414
---------HTGDAPddSPESVKPHS-PESQDI---LDALEEELTCGMCSGVFIEPVALDICGHVFCGSCITLWLKNRYgqelplSCPQCR----ISPIGSASPSRLARTMVSLLVSRRPEACRALNERVQADQVY--------
>A0A1R3KRW3	72	0.400	2.623E-11	27	129	136	2	94	426
---------------------------NQVVKVRREAIAACMTCPLCNKLLRDATTISECLHTFCRKCIYDKIQEEelECCPICNIDLGCVPLEKLRPDHNLQDVRTKIFP------------LRRRKVKAP------
>A0A4X2KXH6	72	0.283	2.623E-11	15	135	136	0	119	478
---------------SPVVCAGEA---GRTGASALESLQVEASCAICLDYLNDPVTI-DCGHNFCRTCILRcWeeLEERFPCPVCRRHF---PLRTFRTNRQLGNVAEiarKLIPKRSKRRRHEEAVCEKHQQALSLFCEKE
>A0A0S4JT63	72	0.297	2.623E-11	33	130	136	148	241	499
---------------------------------KEEQMIEELTCGICRQLFYKACTVLPCLHVFCGHCISQSAKHNSQCPECRGDV-----YEIRPTHKINNVVDQLLlkrPDLKRPDDEIAECDTLNNI--PP-----
>A0A444YKG5	72	0.371	2.623E-11	32	132	136	5	97	512
--------------------------------VKRQKLQACITCPLCHKLLRDATTISLCLHTFCRKCIYKKLSDDemDCCPVCYVDLGCLPLQKLRPDHNLQDIRAKIFP------------FRRRKIDAPQvvPS---
>A0A7S0FAV7	72	0.302	2.623E-11	12	124	136	180	293	541
------------DAAAEAALPPAKRPRlAKGGAANMEELFEGATCIICQEVLHRATSVQPCLHSFCSACLSGWLKRRgpALCPLCRKPV-----AAVTRNYTLSGLVEGLlkaHPDQQRADKELAELDAQD-----------
>A0A436ZX69	72	0.273	2.623E-11	5	117	136	54	167	544
-----LSENMEvliAQAKASKTSAGSTAAQAAQAETIYDKLERELTCSICCELFKDPITLLNCLHNFCGSCIVPWGRQKTSCPSCRAKIQGcRDAFALKP--LIDMLVKE-KPELGFSKEDM------------------
>A0A493TAY6	72	0.291	2.623E-11	4	133	136	205	338	581
----PLHTAPVAVAPARGSSSPSAALPSPlQGADAMASEAKDVTCPVCQVAPKEPSYVLACLHRFCFGCIMRWAKRSSTCPLCRQRITSIRYSIWAEDDFLE--VQ-LAPDaEAQADSQQDEQGAAEPVPQPAvgglvPEE--
>J9IIB5	72	0.387	2.623E-11	35	124	136	544	636	803
-----------------------------------ADMLQYLTCWLCKGVYRDAHTINECMCTYCKGCVFKYYSDNPTrykCPQCQSELGGKPLETVVKDQVLQNIVDSLIPDFKQRDDKLKSLLLKS-----------
>A0A7R9I125	72	0.348	2.623E-11	29	114	136	667	775	844
-----------------------------ERRIKLEALNNHIICTICQGYLIDATTVTECLHTceysmqFldirveldrqgrgdrvCKSCLVKHLEENNTCPTCQQVIHQsHPLNYISFDRTMQDIVYKLVPELQDSE---------------------
>UPI00155A70BD	72	0.267	2.623E-11	5	131	136	2	143	1471
-----LQTTHKTAQLAPMdstiaTASSSSAVSTAATHCDVRQFHGLITCGLCHGYMIDPTTVDHCYHTYCRSCILKHLLRVAYCPQCKSSGGKEISEiNLRSDDILRSLIYKLVPGLYRRECDQladfkeqhRELFdGDDQQAVPEP----
>A0A1I8MXK1	72	0.406	2.623E-11	33	117	136	43	128	1512
---------------------------------KINAFNELFQCYLCQGYLINPTTIDACLHSYCRSCIVKHLAEDCYCPRCKGSGGKaLTHSNLKSDNVLRSIIYKLVPGLYQKERER------------------
>J3LSP7	72	0.358	3.590E-11	27	134	136	5	124	245
---------------------------GGVRRVRRGALAACMTCPLCRGLLREATAITECLHTFCKECIMEKIDDEevDCCPVCNINLGCDPEEKLRPDHNVQDIRNRVFPlKVRKVDTHKAStltlpLKRKQRSLSslvvDTPMNN-
>A0A3Q3IUU1	72	0.390	3.590E-11	31	129	136	7	92	308
-------------------------------RIKITDLNPHLTCPLCAGYLIDATTIVECLHSFCKTCIVAFLETNKFCP--------------RSDKTLQDIVYKLVPGLFKDEMKRRRDFYaENRVLEP------
>E4Z5F0	72	0.250	3.590E-11	35	122	136	10	95	314
-----------------------------------EDVDEELICPICRGVLENVIYAPKCEHAFCSDCIHEWLTNQQTCPLDRTPLQKEELNSVP--RIMKNMLGKLRVKCENKEHGCKEIVR-------------
>A0A1B9HZ10	72	0.238	3.590E-11	3	131	136	48	192	354
---GPSSQTSVKKERSTNQGGPRviRTFEEIKVPVKSEEWYEELECAICSQILGATQTIVPCGHSFCGPCSWKWIKSNdhPSCPSCRMKV--SDTTPLIPNIMVDQIIDrKLanLPDGAEKsammiERKEKAQAWKviqasmPPVKAPPP----
>V4KY23	72	0.455	3.590E-11	32	108	136	4	82	359
--------------------------------VKRETMKACLSCPLCDHILRDATTISECLHTFCRKCIYEKITEDeiESCPVCNIDLGSTPLEKLRPDHNLQDLRAKIFP---------------------------
>A0A3B6LVA4	72	0.430	3.590E-11	32	129	136	1	97	370
--------------------------------VKRAALVACLTCPLCRRLLRDAATITECLHTFCRKCISKEFIDKEICycPTCNIDLGCAPEEKLRVDHSLQYVRSKIFPSKRRKVVDQEAI---SPVESP------
>A0A0A9PPQ0	72	0.428	3.590E-11	27	108	136	17	100	374
---------------------------GEVVRAKRSALAACLTCPLCGRLLRDAATITECLHTFCRKCISKEFVNKeiCCCPTCSINLGCAPLEKLRVDHTLQYVRSKIFP---------------------------
>A0A1D6L3N1	72	0.462	3.590E-11	31	108	136	8	87	382
-------------------------------RVRREALAACMTCPLCRGLLREATAITVCLHTFCRECILEKINDEeiDCCPVCNIDLGCDPEEKLRPDHNLQDIRNKVFP---------------------------
>UPI000D1CC9E5	72	0.377	3.590E-11	31	134	136	13	111	399
-------------------------------RVSKAPIVACLTCPLCGNLFREATTISECLHTFCKDCIHDRFsdEETNSCPMCNVDLGTVPLEKLRADPQLDDVQAKIF-NLNPKKRPA------APVAASPPSHT-
>A0A4Y7QJU6	72	0.265	3.590E-11	9	132	136	0	122	404
---------MDTAALLKSVSDPSDFPDEK-SAPGLRSLDHALRCNICGEFFDGPVTL-PCGHGFCSLCIREHMRQESNCPMCRV---AAPESSLRKNIAMEEAIAAWtsaRPLVLRlVSDEKKSITEREANPSTTPS---
>A0A287SM86	72	0.370	3.590E-11	5	120	136	28	150	424
-----MQDA-VLACPAPSdggAGGGDGEVGSAgpgVVMVKRAALVERLTCPLCRRLLRDAATITECLHTFCRKCISKEFIDKEICycPTCNIDLGCAPEEKLRVDHSLQYVRSKIFPSKRRKVVDQEAI---------------
>A0A023BD48	72	0.296	3.590E-11	23	135	136	135	260	441
-----------------------SELGDSVLCLSHTEILKDLSCYLCKGLCKEAMTVKECCHRFCNDCIQKWLRSgKQTCPQCVCKIPSRRV--LRADKNMDLIIQRLFPDleplqHFDRTRSRESVEASSAESGepeltssssPLPSEDE
>A0A6G1DQH7	72	0.452	3.590E-11	27	108	136	5	88	441
---------------------------GGVLRVWREALAACMTCPLCRGLLREATAITECLHTFCKECIMEKINDEevDCCPVCNIDLGIAPEEKLRPDHNVQDIRNKVFP---------------------------
>A0A6F9DQB5	72	0.269	3.590E-11	26	131	136	340	449	458
--------------------------EAEELAKKhvVGKLEEELQCIICSELFVKSTTL-NCSHTFCQFCIDGWLKKKNkVCPVCRAEVTSR-NHSLVLDNYIEAAIAEMSPELQERrkmlitERKNAEAALKDP---PKP----
>UPI000359B72C	72	0.264	3.590E-11	5	118	136	73	181	514
-----LSGETEENSSAPST---ELRHREKTDSKFDADLENEFACPVCLRIVIQPTTL-NCGHTSCRVCLARWYfnSKKKECPLCRKRYQGHP----MINRQIKNLLESVFPDkIKEREQELE-----------------
>A0D3K4	72	0.247	3.590E-11	26	130	136	137	240	517
--------------------------EQQQKKIQmLEDMQEDMHCPICDDLIFQCVSLVPCLHNFCGACFSDWMAKSKTCPSCRKDV-----QSVNKNSMVNNVVERyllMNPDKKRPAEEYKEMESKNKIKGDA-----
>W9YFC0	72	0.270	3.590E-11	22	119	136	183	281	519
----------------------NCRLDVAALESIRDPVRAELDCHVCYQLMLDPVT-TSCGHTFCRRCFGRAMDHSSYCPMCRRRLPTqaASSAPLASNKLLNDLMQCLLPDQLAARKAMAE----------------
>UPI001B379512	72	0.274	3.590E-11	12	129	136	86	208	530
------------NTPPPPTRSPEeCEMEWPidwQGLEYIDMVDENLHCSICRTPFHKPVSTNPCGHVFCSSCLDQYLhaiqprngHRETPCPICRTPLTYNPW----SNRPSQSLVRRAsRPC----DRVLTAMLGQLRVKCP------
>K7FUA4	72	0.326	3.590E-11	12	104	136	80	166	538
------------SCPSHLPP-PESTMAAAE---PLQNIKAEVTCPICQELFLDPVT-SECGHSFCRECIAQHCQgdRDIACPLCNEKL---RKGNLRPNRELKNIVE-------------------------------
>A0A1X7UEF5	72	0.210	3.590E-11	4	126	136	141	268	561
----PINTKTKCSTPPPIevneekkAAVTDSGDPPKLELNKKDSIEETLLCQICQEILHDCVSLQPCTHTYCAGCYSDWMSYSNECPSCRLKV-----ERITKNFIVNNLVSAYLrsnPGKKRPEEDLKELDEKNKI---------
>A0A2P5ENU9	72	0.375	3.590E-11	33	131	136	9	100	567
---------------------------------KREKLEACMTCPLCNKLLKEATTISLCLHTFCRKCIYEKLSDEevDYCPVCKIDLGCLPVEKLRPDHNLQDIRAKIFP------------LKRRKINAPevtPP----
>A0A162IR48	72	0.255	3.590E-11	4	129	136	187	318	583
----PLQQTESESGPAATRDHEDSAEQEQSSFTQTQQLtRSELDCQVCYALFHDPLT-TGCGHTFCRSCLHRILDHSRYCPLCRRRLSISPLlnrVSCPSNACLTKIIETFWTDELAARRsaiEAEEAARLRDLETP------
>UPI001425990E	72	0.271	3.590E-11	22	134	136	587	701	801
----------------------NSRLKveiaKQKAMEKVSDvMESELQCSICAELFIQATTL-NCSHSFCHTCIMEWFKKKKECPCCRTKVTTY-TRSIVLDNYIDKMVESLSEELKIRRTEIVKE-RKNRPDSSAASGT-
>A0A1S3I410	72	0.269	3.590E-11	21	132	136	8	118	996
---------------------PDPS-DWPEDFEEVKGLETLLRCPICFDYLNTAMIIPECSHNYCSLCIRRFINYKTQCPTCSTPVSER---ELKNNRLLDDIVKKFLaarSRLLQAARSLKPCANDDQVQSPSTS---
>UPI0010A06DF8	72	0.250	3.590E-11	1	119	136	519	640	1028
-SWkGntPITDATERKRNQLSLPGEAAAMAAFEGPV--RDLSEEATCSICLDYFRDPVIIPECGHNFCRSCLTQYWGKSegeASCPQCRENV---EQGSIRRNLQLANFVEIIkkFNHLGGKEGKEGE----------------
>A0A6A0HDB2	71	0.390	4.915E-11	31	116	136	50	136	140
-------------------------------RIPMDVVNTHFICSLCNGYFVDATTIVVCLHSFCCACIVRYLEHSVFCPVCEVLLHAtVPTSKLRPDPQLQALLYAILPELYYGQCD-------------------
>W5LW03	71	0.269	4.915E-11	35	135	136	3	92	146
-----------------------------------SKLTSELQCPVCLGLFADPVTL-PCGHNVCRGCLESYLataRETHLCPECRAPI---PRRDFRTNWALRNM----------ADRARQEEEKRDREPPRCPEHGE
>A0A433QK82	71	0.294	4.915E-11	35	126	136	53	142	190
-----------------------------------DAFGDQLTCGICHEILYKAVSLLPCLHTFCAACYSDWLVVSDKCPSCRDK-----AQAVRVNHLLNNVVDvylKQYPKMDRTEEDKKECDERNKI---------
>A0A0N7KI10	71	0.440	4.915E-11	27	108	136	5	88	192
---------------------------GGVRRVRREALVACMTCPLCKGLLREATAITECLHTFCKECIMEKIDDEevDHCPVCNIDLGCDPEEKLRPDHNVQDIRNKVFP---------------------------
>A0A6J0MMD8	71	0.405	4.915E-11	33	125	136	5	105	303
---------------------------------KRDTMRARLSCPICDSILLDATTISECLHTFCRKCIYEKITEEeiEGCPVCNIDLGGTPLDKLRPDHNLQDLRAKIFPvkgrkvPARRKERSMSSLVVTKR----------
>UPI0006C9A480	71	0.237	4.915E-11	27	135	136	1	116	315
---------------------------GFDLTRFQGTVDEELICPICSGVLQDPVQAAGCEHAFCKICMNEWISRQPTCPLDRTPI--TPAQLVPAPRILRNLLSRLrikcdnFVDGCQQDIKLDALMAhlEECEYNPkRPVTCE
>UPI0004E5453E	71	0.425	4.915E-11	30	114	136	15	101	325
------------------------------LKIRRDLLEACMMCQICHKLVTDATAISECLHIFCRKCIFERLTEGevACCPICNIDLGCNPFEKLRPDHNIKDIREKIFPSKKEKE---------------------
>UPI0007638714	71	0.286	4.915E-11	5	116	136	67	176	336
-----LSNEKITCKPKDLNLKQQN--ESQDLLLKndiIKVMNSDLQCPICNEWLFKA-TSANCNHTFCETCIKKWLKINKACPVCRTSI-QYTSTSLTVDNFITNLCH-LFGGLTKERRE-------------------
>A0A7S2T8A4	71	0.254	4.915E-11	34	130	136	193	300	339
----------------------------------LEQVEESFSCIICQDYLVGAACLAPCGHTFCAGCLKKWEKRTRTCPVCRQKFTDsVPMRSI--DQFLESaLVPLLEPEERRLYQKRAEEWKRagkqcgvakkaARKPTPP-----
>A0A699ZTH8	71	0.250	4.915E-11	37	134	136	237	342	358
-------------------------------------ISNHLTCPICCEWLLACHTL-SCGHMFCGLCLATWLVQKQSCPSCRKPIAGIPVRCFQVDNTITDLLgfNQMSPaTNLERKRKQEHwegvqnqVVQRS-MKGPSPGST-
>A0A0Q3N7Q6	71	0.421	4.915E-11	26	118	136	31	125	366
--------------------------DGGVVRVKRSALVACLTCPLCRRLLRDAATITECLHTFCRKCISEEFINKEVCrcPTCNIDLGCAPEEKLRVDHSLLYVRSKIFPYKRRKVKDQE-----------------
>A0A0D2KM09	71	0.264	4.915E-11	9	119	136	0	133	368
---------MERAASAPRPQPPDEIAElatlyppdqwleaGSTVPVQLAKLNEETRCPICFGKIKAARVSMVCLHRFCSACIEQFLRNQPqvegkekkdqgkECPVCRAHLGSR--RAVKPDPVFDRIIAALYGDVEAYESQEEE----------------
>I1GM65	71	0.421	4.915E-11	26	118	136	31	125	385
--------------------------DGGVVRVKRSALVACLTCPLCRRLLRDAATITECLHTFCRKCISEEFINKEVCrcPTCNIDLGCAPEEKLRVDHSLLYVRSKIFPYKRRKVKDQE-----------------
>A0A0Q3J3Z2	71	0.421	4.915E-11	26	118	136	31	125	390
--------------------------DGGVVRVKRSALVACLTCPLCRRLLRDAATITECLHTFCRKCISEEFINKEVCrcPTCNIDLGCAPEEKLRVDHSLLYVRSKIFPYKRRKVKDQE-----------------
>UPI000B8B3AF0	71	0.432	4.915E-11	30	108	136	6	86	401
------------------------------VKVRREKLEACMTCPLCNQLLREATTISLCLHTFCRKCIYKRLSDEdvDYCPVCDINLGIVPEEKLRPDHNLQDIMAKIFP---------------------------
>G8B720	71	0.214	4.915E-11	34	128	136	21	126	422
----------------------------------LSKITNSLECSICSEIMLAPMT-TECGHSFCYECLHQWFQNKINCPTCRHEIQTKPALNMKLNDvskSLAELIidARLDPNVDSFRArkkdamsKYESHAKKKRVFG-------
>A0A0D9ZCX8	71	0.440	4.915E-11	27	108	136	5	88	439
---------------------------GGVRRVRREALVACMTCPLCKGLLREATAITECLHTFCKECIMEKIDDEevDHCPVCNIDLGCDPEEKLRPDHNVQDIRNKVFP---------------------------
>UPI00138FD147	71	0.291	4.915E-11	26	124	136	252	353	441
--------------------------DGNETKAWLEDLNEELLCCICRELMISAHAL-PCSHTFCHSCITGWLKQAADCPSCRANSTNKLLVPVkVLDNTIEKVAKKVLPldELEQREKAIQELLdRKS-----------
>A0A5N5LSB5	71	0.402	4.915E-11	27	116	136	3	94	453
---------------------------GQVVKVQKERVAACMTCPLCDKLFRDATTISECLHTFCRKCIYMKITDEelDNCPVCDIELGCSPLEKLRADHSLQDLRAKIFPSKRKKVRE-------------------
>A0A4Q3GGX8	71	0.214	4.915E-11	10	124	136	67	182	506
----------ENDLKRPRDVAPPPLLNEETTKVtksQHENLQEELTCAICKGVIYNCVTLAPCQHNFCSACLSEHLQHSMRCPLCRENI-----ILAKKNQLLRNLIDHIVnnsPQLQRTSEEYAIMDQKD-----------
>A0A0B7MZ40	71	0.262	4.915E-11	4	102	136	11	104	551
----PKSDSQQNRWPSILSLLGGSR-QQTEKPEETGKIDEELSCPICQDLMKE-VYVTHCGHSFCHECISLHLDNQSDCPMCRSELNK---NNIYPNFQLNKL---------------------------------
>A0A3N4M0W5	71	0.305	4.915E-11	35	129	136	92	181	553
-----------------------------------ESLESALSCPICSDYLYRPVAAISCLHTYCGSCLVTWLKRSSLCPNCRTRV-TAIKDDHRTNNLLE-MYLKLHPEKARTEEDKVDM---DKIYKP------
>A0A5N5MMS4	71	0.366	4.915E-11	25	132	136	0	99	585
-------------------------MSGQIVKVRRGIFEACMTCPLCKKLFKEATTISSCLHTFCRKCIYEKLSDEevDCCPVCNIDLGCLPVDKLRADHNLQDIRDRIFP------------FKRRKVKAPEimPS---
>UPI000A2C0D38	71	0.261	4.915E-11	4	118	136	448	569	587
----PILEEVSNDIPPLITLDssPKdselEKLKAKQEVENVKEdfkklIEDELICNICTEVLIKPITL-GCSHTFCKFCISEWKEKKRQCPMCRASIKT-ETPCLFLDNFISKAVEQLDP--ASVEKRLE-----------------
>A5AFM2	71	0.355	4.915E-11	30	131	136	5	99	662
------------------------------VKVRRETIAACMTCPLCNKLLKEATTISLCLHTFCRKCIYEKLSDEevDCCPVCNIDLGCVPVDKLRPDHNLQDIRAKIFP------------FKRRKISVPqvmPP----
>A0A0G4FP14	71	0.261	4.915E-11	36	135	136	20	129	701
------------------------------------AFGEILECPICRDILHDACWFDPCGHAFCRECLTRHLQENAWCPVCRAvHTGRRPLSEIRSFGTVDDLAAQLR-TLMASEQmsALQKLIDPLMHPpassgGPPdeaPQEEE
>A0A3Q0IPM3	71	0.265	4.915E-11	37	131	136	482	579	726
-------------------------------------LESEAQCTICSEIFVNAITLLGCFHTFCEFCITEWKKQKQECPICRHKIVRnQEKRNFLIDNWIKSFIDKMSPAMKSAREEVVRiRAQQAQNNGaPHP----
>A0A433Q1R8	71	0.230	4.915E-11	34	123	136	360	446	832
----------------------------------LGELDSEFVCAICCDVMVVPHTVNPCGHMYCGACLDSWLKSKNTCPECRTMISReQP---MIPAFKMGAVIDA-YAKQTMGQEDLKERAKR------------
>A0A1Y2BAP2	71	0.273	4.915E-11	23	102	136	481	563	1001
-----------------------EKLDGLDDEISftyTATVSEFLQCPVCTEPLYEPQRLDNCGHTFCSSCLNEWFTKQRTCPECRGPVKAlTPADRIVRN-LLDAL---------------------------------
>UPI000867C534	71	0.290	6.727E-11	35	120	136	73	156	191
-----------------------------------EEVDRLLRCAICFEIFHRPVTLPDCQHTFCGSCLFQSLQQREACPHCRTEV--YPDRQGKRAFPIDSLLEVLLSEHPDKKRTAEEL---------------
>F4RAD4	71	0.272	6.727E-11	5	121	136	98	208	214
-----LSNYQSKTPEPDHPTKPSSSASAPSL-----DLDEELACPICCELFVSPVNF-ACGHSFCGSCAHDWLQKESVCPSCRQESTSPPARM----YILESIIQKYFDHqlsmLRSEGKDSEALA--------------
>A0A7S3VWP5	71	0.296	6.727E-11	13	130	136	34	154	255
-------------APPPSLPMiEDARLGMLE-VGGRATVDTDLSCPICLGPLREP-MATECLHRFCFQCIQTALRLGgpeKRCPTCRLKIATR--RALRRDDNFEQLVTTLIPVETRVEQPepmLDVRLYQHRPLRPA-----
>A0A6V7U376	71	0.282	6.727E-11	7	129	136	20	135	342
-------NYDEVRPPHKQLV--NS--GGIKMPVLVKKLGPSLTCPICLDLLRN-TTVTECLHRFCADCIKNSIyKTNRQCPTCRRKIVSK--RNLRSDPNIDLLIDTIWPDRNIYER-IHNILMDSNYESP------
>A0A2I4EGQ7	71	0.395	6.727E-11	28	121	136	5	98	342
----------------------------QMVKVQREKIAVCMNCPLCNKLFEDATTISECLHTFCRICIYEKLTDEelNHCPVCNIDLGCAPLEKLRADHTLQGLRDKVFP--FGGKADSPELM--------------
>A0A6P6B235	71	0.372	6.727E-11	27	131	136	2	99	365
---------------------------NQVVKVRREAIVACMTCPLCHKLLKDATTISECLHTFCRKCIYDKVQEEelECCPICNIDLGCVPLEKLRPDHNLQDVRAKIFP------------LNRRKVKLPealPP----
>A0A4P9ZPA9	71	0.297	6.727E-11	32	129	136	50	148	365
--------------------------------VDQQALLTELECHICCSLPIRPVTTL-CGHTFCQSCLLRTLDHNGACPLCRHSLGRyADYVDHQPNRALVALCEALFPN-QMADRHAAEaaEIQQRQLEVP------
>UPI001923D10D	71	0.433	6.727E-11	28	108	136	3	85	374
----------------------------RVVKVRREAIAACMTCPLCNKLLRDATTISECLHTFCRKCIYGKIEDEelECCPICNIDLGCVPLEKLRPDHNLQDVRSKIFP---------------------------
>A0A2U1MNR1	71	0.408	6.727E-11	41	134	136	18	103	414
-----------------------------------------MTCPICNKLYRDATTVAECLHTFCRKCISKKFNDDelECCPICNADLGCVPEEKLRSDNSLQDMRGKIFPS------------KRRRVKAPevTPSVT-
>A0A1Y1Z7P9	71	0.265	6.727E-11	14	108	136	100	196	420
--------------PQPQAQKPidsDSSSPNPELPTLATILQPEFECQICYRILFEPLT-TSCGHTFCKECLLRTTDHSSRCPTCRNAISFSQVRDQQTNHALSRLVELLFP---------------------------
>A0A0E0KIV9	71	0.440	6.727E-11	27	108	136	5	88	430
---------------------------GGVRRVRREALVACMTCPLCKGLLREATSITECLHTFCKECIMDKIDDEevDRCPVCNIDLGCDPEEKLRPDHNVQDIRNKVFP---------------------------
>A0A368PVQ3	71	0.388	6.727E-11	14	129	136	7	124	442
--------------PRAASAGGGDRAEaGEVVMVRRSAVVPCVTCGLCGRILRDATTVSECLHSFCRKCVFKKFKDEDTtfCPTCSTDLGCDPLEKLRTDHSLLCLRLMLFP---VKRRKVEEisLLHPASVSLP------
>Q22U80	71	0.290	6.727E-11	34	121	136	40	130	447
----------------------------------LKKLNYMLTCPICLDIFQEPVYVKGCSHRFCKECIEKAIRSSkmKQCPTCRRIIGTKRL--LRVDFNVQEIINLIYGDiskFLELKQSNDELL--------------
>UPI000BE4FE11	71	0.388	6.727E-11	14	129	136	7	124	454
--------------PRAASAGGGDRAEaGEVVMVRRSAVVPCVTCGLCGRILRDATTVSECLHSFCRKCVFKKFKDEDTtfCPTCSTDLGCDPLEKLRTDHSLLCLRLMLFP---VKRRKVEEisLLHPASVSLP------
>A0A1A8VBB8	71	0.271	6.727E-11	2	115	136	2	111	456
--WDPAEEADDF---APVwTTGSYSIPESRQSKPRTSNISEqEFSCHCCYDILVSPTTLT-CGHNFCRHCLALWWEssHKHECPECREKWEGFP----KINILLRDATEKLFREVVERRR--------------------
>UPI00087812EC	71	0.311	6.727E-11	35	122	136	3	88	470
-----------------------------------SGLLQELRCPICLEFFNNPTTL-PCEHTFCHSCIQGTLvAQGPRCPECRATF---LQDQLRPNRILRNMVDRVHTELGVGTCPMhQECLR-------------
>D0MX23	71	0.285	6.727E-11	0	129	136	241	358	475
RRGGAIENAAVDG-------DPNSAAKRARENEK-QERERRMMCSVCLEYFHGSATL-PCSHTFCGHCISNWFRNSLSCPECRDIVKTVP----VRNRALDELVERLVGqtDAYKYLvRRRAQMQRRS--IGP------
>UPI00074FE753	71	0.383	6.727E-11	35	104	136	7	76	478
-----------------------------------EELCEEVTCSICLDYFRDPVTVAECGHSFCRACLTQsWGESGgeASCPVCRGK--AQP-GNLRLNRQLANVVE-------------------------------
>A0A0L8FZE2	71	0.269	6.727E-11	29	131	136	352	451	507
-----------------------------EVLTKFSEmLEMELQCSICNELFVQATTL-NCSHTFCFYCIHMWMNKKNDCPVCRTSIKSQ-AKALVVDSYIDKMTAFFSPEMKEKRAQYVK--ERKALKVPQP----
>A0A7R8XFR7	71	0.284	6.727E-11	24	135	136	387	496	523
------------------------RRSFKQLEV---TMETELQCPICNELYVQAVVV-DCGHTFCSMCIEIWCKMQQTCPSCRCEVKTYR-RLLMLDNYINRLVTNL-PDDIQQQRKgllqEREVSRESQQITVEAEATE
>A0A2K1IDF8	71	0.466	6.727E-11	28	115	136	11	100	534
----------------------------KEVRIPKAPLLTCLTCPLCNYLIWEATTISECLHTFCKDCIAAELtnGESECCPVCHVGLGTLPLEKLRADHQLNDLKEKLFPSNVKKRK--------------------
>A9SW52	71	0.477	6.727E-11	28	115	136	11	100	537
----------------------------KEVRIPKAPLLACLTCPLCNYLIREATTISECLHTFCKACITAELSngESECCPMCHVGLGTLPLEKLRADHQLNDLKEKLFPSNVKKRK--------------------
>UPI0005293281	71	0.248	6.727E-11	2	124	136	186	325	548
--WGrPpekllHLGASEiTASPSASVSLPAKGDNEEETAAARYPqpcLEEllslsDLECSLCIRLFFEPVT-TPCGHTFCKECLERCLDHRPNCPLCKQSLREyLKAGNYNPTVVLQDIMLATFPTQLSERRDLhrAEMAELS-----------
>A0A1W0WMP4	71	0.304	6.727E-11	31	117	136	57	148	559
-------------------------------TVALSEINARFSCPLCRGYIIDCVTAEECGHAYCRSCIARHIANGTvTCPSCARFINKdepgEPFQKLKADPVLQRLIFKLVPNLVSKETER------------------
>G0NYJ7	71	0.309	6.727E-11	2	125	136	284	425	561
--WnfGPISsinqrrrEEMMAYFPRANFTSdngvPNVMTNFRRATVKynMEVLNPFITCSICDGYIVDATTIIDCMHTFCKSCLLSYFdNDNRTCPTCGTFIhGSHPTHYVTYDRAVNELVNQFVPKLEKKEMEsRKQFLRDCR----------
>A0A183C474	71	0.305	6.727E-11	21	132	136	14	122	577
---------------------PNSdGVENEKDEQFL-GLSEHISCPLCGDFLSDAVTLTGCLHFFCRLCLLRHIssesASKNCCPKCDVQLGPeKPF--FHRDPALQELVFKLVPDIFW--RRLARVARSRR----RPS---
>A0A4P9XC93	71	0.268	6.727E-11	14	128	136	90	201	605
--------------PPPAVdlgLMTATALAGDsQTPTPVAELRAILSCQICYELYCHPATLTACGHTFCGPCILRWCHYAAACPACRTPIATPPAHPL----ALAQAVARV---ATVAERAALGQTSRRRGYG-------
>UPI000626233F	71	0.298	6.727E-11	23	128	136	376	487	650
-----------------------STGSVNEVFNKVGDiMDEQLTCSICSELFVTATTL-ECTHTFCQYCINTWKEKKAECPVCRASI-TAMHRSLVLDNFIDKMVENLsadykkrRTDIVEERRENERLAKQATASG-------
>UPI0015915A69	71	0.296	6.727E-11	23	122	136	301	403	683
-----------------------SGLQGKKDEMADEGpvqnLCEETTCSICLEYFTDPVTI-DCGHNFCQTCITKtWGKSGgdASCPQCREPCQQR---NFRPNRQLASIVE-IVKKFSlQVARGAEALGR-------------
>UPI00148A3585	71	0.232	6.727E-11	17	119	136	429	539	763
-----------------PPLSPQESPQKQQKSEEIVPMDiskilvnvEDFECSLCYRLLYEPVT-TPCGHSFCRPCLDRCLDHQSNCPLCKSTLAEYLAERRqTRDESLENIIKTYFQKEYEARKKLHE----------------
>A0A7S1HYH7	71	0.221	6.727E-11	21	110	136	438	526	852
---------------------PSSVLDGGTLQY-DEAVDEEFSCPLCWDVMADAVCMTRCGHSFCSACLKRSLVRKKECPTCRQT-----GDDCVPNFTLRKLIAALtvkccYPGC-------------------------
>UPI00083BD037	71	0.343	6.727E-11	28	125	136	5	98	874
----------------------------KTQRILVKDLNPMLTCSLCDGYFIDATSIIECHHTFCRSCILKYFKKKRECPSCpKTKKDKDKKISIKPDEQMQALLYKMIPGLYA-----NEMLRRAK----------
>UPI00146A88EE	71	0.244	6.727E-11	38	131	136	577	662	877
--------------------------------------EEQFQCSICLDVFRDPVS-TPCGHNFCKTCITEHWKMNYRCPMCNEGFQIRPL--LRVNTLFSEMVGEFRKSAQQKANR-----KRSQQQSFTP----
>A0A6A0GY72	70	0.402	9.208E-11	2	94	136	19	111	116
--WGEgvgLFANPSSQAPQPPKPSKGS----AGVNISLGDLNPHFVCVLCFGYFVDATTITECLHTFCRSCIVSFLKEHRHCPHCDTlLLKTRPFSSLR-----------------------------------------
>A0A7S3TSQ6	70	0.474	9.208E-11	18	95	136	30	106	127
------------------TYAPPT-LSGRELTFQTRVLNPYLVCTLCMGYFSDASTIIECLHTFCRRCILAHFRDSSHCPTCNANLEPNPRDYVRP----------------------------------------
>A0A674I997	70	0.293	9.208E-11	14	118	136	3	107	129
--------------PGSIPCSITVFLPGFRPSLLCSGLQEEATCPVCLEYFTEPVTL-ECGHNFCRACISQCWEGSDTatsCPQCRETVQQR---NLRPNRqLLRNIVEAARELKLQTGREPE-----------------
>A0A1I8AHC5	70	0.344	9.208E-11	37	128	136	13	105	136
-------------------------------------LKERLLCTVCKKLLVDAVVLNECRHIYCRACLLGHLDREDRCADCLTHLGPNKTAAFRPDPTLQDLVYKLTPQHYYQEvRYRKEFAARRRLQG-------
>A0A7S2XZI6	70	0.247	9.208E-11	3	96	136	19	119	144
---GIIDQLMQNDpNQHGPPPAPPEVIESlKTIVVQTDELDKNKECAVCMNDFGygEQAKQVPCKHLFHEACIVPWLKQHNSCPVCRAEFSQEPslfNSYVPPN---------------------------------------
>A0A7K6F377	70	0.485	9.208E-11	36	102	136	2	69	210
------------------------------------ELNEHIVCFLCAGYFIDATTITECLHTFCKSCIVKYLQTSKYCPMCNTKIHEtQPLLNLKLDRVMQDI---------------------------------
>A0A6A4QXL9	70	0.422	9.208E-11	28	115	136	2	90	268
----------------------------KEPRYK-AKVSPPLTCLLCNEFFKKATTVKECMHTFCKECIEKKIIDDNikHCPVCNVDLGCSPLEKLREDRKLQHLREKIFPKKGKNAK--------------------
>A0A2R5H116	70	0.263	9.208E-11	34	123	136	102	193	270
----------------------------------LEKLKSDLSCSVCFSAMRSPISL-QCGHSFCLACIAPWLKEKTSCPVCRCDCLSY--RSYQPNVALRDLMDRLgmrVADeEHESTRElLEELDAR------------
>A0A0C3L8M8	70	0.275	9.208E-11	13	129	136	9	123	317
-------------APPSPPLG--S--DNPEVVAKfFKSLQAEVQCEICFSLLYKPVT-TPCQHTFCSKCLSRTLDHSILCPLCRQDLPGfAYFYEHAVNKVVESLIVYAFPNmLTDRKAAIEEEERNARLDTP------
>W8BMZ6	70	0.239	9.208E-11	5	131	136	192	325	348
-----LLNQMETSGPPPL---PKEKIEEiPKVNVNSEDVNRKTQCSVCWEDFRldEVVRRLPCSHIYHENCIIPWLDLHGTCPICRKSLSDeeDANDAVMASADTGDM-DASMSEISRTDNttmdgtDLHEGAHSSNSSIPPP----
>F2U5B6	70	0.292	9.208E-11	36	123	136	29	114	348
------------------------------------ELVAQMKCPICLNLIEE-TMATECMHRFCGECIKRSLRHsKKECPTCRKPCASKRV--LRRDPNFDELIQTLFPDPDVVEDYQEQLMER------------
>A0A151M5W2	70	0.279	9.208E-11	36	123	136	8	96	374
------------------------------------ALEDELSCPICLDYFKDPVLL-CCGHNFCQACITMvWegLEGHVSCPQCRKRF---QGKSFQPNTLLGAVVEKaqLVVSQAGNERPAAGTCQK------------
>A0A2T0A139	70	0.257	9.208E-11	3	121	136	6	125	394
---GP----SRTSTPTPhAAQRDDKHLDIAGLSPSfLTDLHNECECQVCFQLFHEPVT-SPCGHSFCRQCLARSYDHSDKCPLCRADLP--PLAYFrwqRPNIALTKIIETALPQ-QAAERaatvKEEELA--------------
>UPI000B77A3FE	70	0.440	9.208E-11	27	108	136	2	85	401
---------------------------GQVVKVKRDIIQACMTCPLCKKLLRDATTISLCLHTFCRKCIYEKLSDEevDCCPVCNIDLGYLPVEKLRPDHNMQDIRAKIFP---------------------------
>A0A6L2NXI4	70	0.408	9.208E-11	41	134	136	18	103	414
-----------------------------------------MTCPICNKLYRDATTLAECLHTFCRKCISKKFTDDelECCPICNADLGCVPEEKLRSDNNLQDMRGKIFPS------------KRQRVKAPevTPSVT-
>UPI0009E4B745	70	0.428	9.208E-11	30	118	136	12	102	423
------------------------------VRVKREVLAACMTCPLCHKLLREATTISECLHTFCRKCIFEKIndEEAECCPICQIDLGCVPEEKLRPDHTLEDVRTKIFPYKRKKANGSE-----------------
>A0C1A9	70	0.320	9.208E-11	26	106	136	3	80	425
--------------------------ERQFEVIKTQQVNQHLLCSICREVFYNPIRAT-CGHTFCGTCLVRWIQMKKSCPLCRHKL--ERNYQFDKDILATKIVGDI-----------------------------
>A0A0E9NMQ8	70	0.283	9.208E-11	20	134	136	5	114	430
--------------------DPSDWTP--TLLPALSSLDSSLRCQICKDFFTAP-LITTCSHTFCSLCIRRCLASEQICPTCRSP---EQEMRLRRNVVVAEIVEVW----GKERQELLDLARKDRTPphsttIPPPTPN-
>A0A4Q4XUN4	70	0.209	9.208E-11	7	132	136	227	398	434
-------NLMEANPQtnAPPPASEDAIAKLPKQKLDAEMLGPELKgeCTICIDEVSvgDEVTVLPCKHWFHNDCVVLWLKQHNTCPICRASITGeaagqprgdssasqpgpsgfspfprpGPAERRRSNLrnrgeaRLDSIRDLANPhDRRQAARrdsnspPMETpLAQSSRARSPSPS---
>A0A077WSV0	70	0.277	9.208E-11	1	94	136	189	286	440
-TWENFLRAMfwpneDQDRPAPATQSDIDQLEKRQLKEGDAGIDTE--CSICQENFGvdNEIMILPCKHEYHGLCIQRWLQVSATCPMCRCNI-ISPEESQR-----------------------------------------
>A0A7S4HYC3	70	0.278	9.208E-11	36	127	136	137	228	440
------------------------------------DIENEFECVLCLKLFYEPATL-PCGHTFCRHCVGQSTLFNNKCPLCRTVFHAnfKPPVTV----TLKNILEKLFPQEYktrEQEVKAEETEESMRLP--------
>A0A287SB52	70	0.390	9.208E-11	0	114	136	40	160	442
RSrWrrCPRAAAAErwgTRVPAGGG-GEMGYAPGL-ARVPRALLAPCVTCPLCRGYFREASAFSECGHTFCRECIMKKIDEEeiEACPVCDVALGITPEEKLRADISIQAIRNNLFPPKVEVD---------------------
>UPI00193E83B1	70	0.250	9.208E-11	37	131	136	311	408	499
-------------------------------------IEAELQCSICNEVIVTASISIPCFHVFCNACITLWFKQKKECAVCRT-----PSHMRVPCKILDSFIEKLmdmVPD-QEYKQKRQQICEERRIQerdsraAPAP----
>A0A388KNS3	70	0.268	9.208E-11	37	112	136	11	91	502
-------------------------------------IPPGLTCPICMDVFRDPVLVPCCSNTFCRTCLDQALARNDACPICRAPI-LAVGDPVLPNRAVAALVQAaesaiiLMPEEGE-----------------------
>UPI0014025E29	70	0.308	9.208E-11	22	131	136	356	475	564
----------------------QEKTEKKQVICSfENVMENELQCIICSELFIQATTL-SCAHTFCRNCIEEWLKQKELCPICRAS-PTSSTPSLVLDNCIARMVESL-GQEKKAERDeivRERLqlaqgasasTSRARDLNWAP----
>A0A6N2LZ45	70	0.354	9.208E-11	27	132	136	6	103	571
---------------------------GQIVKVQRQVLEACMTCPLCNKLLKEATTISLCLHSFCRKCIYEKLSDEevDCCPVCNIDLGCLPVEKLRPDHNLQDIRAKVFP------------FKRRKVNAPEimPS---
>A0A5J4Y5G4	70	0.245	9.208E-11	14	117	136	8	109	577
--------------QAPASQMPHA--NNGLIAINLSDLEAETRCPVCLGVIKNARLVSGCMHRFCAECIEKWLRvcRENNCPQCRMPMQSR--RDCKKDGKYDRLLRLLYDDIEKYETEM------------------
>UPI000644B0E5	70	0.254	9.208E-11	28	126	136	293	389	638
----------------------------KKTKVEHDSMEDNLVCGICQDLIHKCLTLIPCMHNFCTCCYGDWRENSTICPQCRTDV-----KLAQKNHAINNLIEsylKTHPDKKRDPQELEEMDKRSKI---------
>A0A5N5IAF5	70	0.357	9.208E-11	30	134	136	74	170	694
------------------------------VRVRRETIAACMTCPLCDKLFRDATTISECLHTFCRKCIYNKISDEelEVCPICNIDLGCVPLEKLRPDHSWQDVRAKIFP------------FKRRKVSAPEvmPSVT-
>UPI0018859A2B	70	0.327	9.208E-11	24	124	136	375	480	698
------------------------RREGKQhvrTVADGQASRDDFECSLCYRLLWHP-TSTPCGHTFCRSCIDRWLDHSPTCPLCKMALDEFLADRGRaTTTFLHYAMETLLAvDMSERQRvHEEEMLADS-----------
>A0A7S3L8X3	70	0.395	9.208E-11	37	122	136	667	757	870
-------------------------------------LQSQLICELCMGYFREPYRITTCLHTFCKSCLLLALERaGHQCPSCQTYLGRlaKPNEiAFKPDRMLHDLMDKvLFPELAIADDDAEAEFY-------------
>A0A6B0RX67	70	0.260	9.208E-11	0	131	136	507	630	1018
RTpWCP---APRVPNPSPeSRQRPPDPAENAALVRSIGAmaapdlstnLQEEATCAICLDYFTDPVM-TDCGHNFCRECIRRcWGQPEGpyACPECRELF---PQRNLRPNRPL---------------AKMAEMARRLHPPSPVP----
>A0A150GU48	70	0.278	1.260E-10	2	125	136	3	142	202
--EPPALEEEDLDVSQPewWRPQPHATLDEADCQERPAApLTRALSCQLCGELLREAMTAPECGHTYCYDCIESRVEiggNHNVCPVpgCGAVLGPNPFDHHRllYDTLLDGLVRKIFPRpqldaaLAARRAEREEETRRAR----------
>UPI000D532588	70	0.224	1.260E-10	1	125	136	9	143	221
-SWGfPLglwSGGLES-GPSQ-TLMLAWHLQsgGYDLSLFARPPDSNFLCSVCHGVLKRPVRL-PCRHIFCKKCILRWLARQKTCPCCRKEVKRKKMVHVnKLQRTIGRLeVKQRCPlgcgaTLGPAERARHNCYRQLR----------
>L1INF6	70	0.500	1.260E-10	47	114	136	6	73	221
-----------------------------------------------MGYLRDAMTVTECLHTFCKPCIMQHFSEYLTCPTCEKDLGPAPHEKVRTDRAMQNIVDKVFPHFAKEE---------------------
>UPI001589022E	70	0.444	1.260E-10	30	108	136	14	94	247
------------------------------VRVKRKKLEACMTCPLCNHLLNEATTISLCLHTFCRKCIYKKLTHEKvdCCPICNMHLGRLPTEKLRPDNYLQDMRAKIFP---------------------------
>A0A7S3UFC0	70	0.357	1.260E-10	35	119	136	13	107	252
-----------------------------------AALEVCFTCPICSMLFREPHTVVECMHTFCKDCIQALVKDQcsaNQCPLCREKLGYSPFKSgeIKSDVLLAEIVKKVFANdedkaMAEKQQKMEE----------------
>A0A1A8MHV4	70	0.313	1.260E-10	35	131	136	8	92	274
-----------------------------------DDLKKELTCAICLEIFKDPVIL-KCGHNFCRFCICMHWDENGgdygyQCPQCRTVFNKR---TFTKNYLVQNLVDKL--------DDLECL-----GPCPAP----
>A0A1S2XVV9	70	0.355	1.260E-10	28	130	136	4	110	297
----------------------------RQLIKRRDAIVKYLSCNLCNQFLIDATKIIDCFHTFCKECIHTKIREEDleCCPICHIHLGMNPFQKMRPDLSLQDIRNRIFPvgKEKEAREYLPANLLKASGYNPP-----
>UPI00057B2D2F	70	0.444	1.260E-10	30	108	136	77	157	315
------------------------------VRVKRKNLEACMTCPLCNHLLNEATTISLCLHTFCRKCIYKKLTHEKvdCCPICNMHLGRLPTEKLRPDNYLQDMRAKIFP---------------------------
>A0A2K2AC38	70	0.444	1.260E-10	30	108	136	77	157	318
------------------------------VRVKRKKLEACMTCPLCNHLLNEATTISLCLHTFCRKCIYKKLTHEKidCCPICNMHLGRLPTEKLRPDNYLQDMRAKIFP---------------------------
>A0A1Y2EUM4	70	0.269	1.260E-10	23	122	136	4	105	361
-----------------------ERLQALED--DFTKLRKQLNCHICTELMFEPMVLTECGHTFCYGCSYDWLKTHKTCPTCRAKVRTKPTPIYLIRELVDVFVNRIelqSPlDEGAVLRQHQEEQR-------------
>J9IM84	70	0.285	1.260E-10	35	125	136	6	91	363
-----------------------------------EEIEDELTCTICLDLLYQPVS-TQCGHTFCKTCLSNSLKYKNQCTICREPI-LLSSDLLPVNIVLQKLIEKKYPKIVK---KIEEAAASKR----------
>UPI0010A4F75C	70	0.263	1.260E-10	15	135	136	92	217	370
---------------APRGLDPlviQTFPTLQYSHVKIHKIGkGALECAVCLSEFEDTETLrliPKCDHVFHPECIDEWLASHTTCPVCRADLVPQPDQSLRG-------VQNVNPDAADLEAqnedvEPEPEHGQQRTADPDPEPVE
>A0A6A7C0D3	70	0.260	1.260E-10	19	127	136	15	133	370
-------------------LNPPERPSVDlRLLEYAATPDENLVCPICRSPFIDPVVLTECDHCFCRGCIRRaWenssiyspLGPRGKCPTCRTEAKLGPRAHSGEGRILANILDDLLVCCPRKDEGCEVVTKRGHVQ--------
>A0A1C7NDF5	70	0.271	1.260E-10	28	134	136	4	102	384
----------------------------QDLLNQIAKLKEELTCTICTGVIDDPHVLV-CGHTFCGVCILQWLPTKKICPVCRVAVMRQP---VHVN-MIQKLSD--FFXALDNTKSIERLT-RAHWQDLFPTET-
>A0A7J7IN04	70	0.318	1.260E-10	29	119	136	1	88	422
-----------------------------QPVVEASVESYGLDCPLCLRLLYEPLT-TPCGHTFCRDCLARSMDHASYCPLCRTVLHMDPEKHPTT-VAVEKVCEQLFPD-SYRQRACEE----------------
>UPI00192246DD	70	0.440	1.260E-10	27	108	136	2	85	428
---------------------------NQVVKVKREAIVACMTCPLCNKLLRDATTISECLHTFCRKCIYGKIEDEelECCPICNIDLGCVPLQKLRPDHNLQDVRSKIFP---------------------------
>A0A6P5XJW9	70	0.414	1.260E-10	27	118	136	2	95	429
---------------------------NQVVKVRREAIAVCMTCPLCNKLLRDATTISECLHTFCRKCIYDKIQEEelECCPICNIDLGCVPLEKLRPDHSLQDVRAKVFPLKRRKVRAPE-----------------
>A0A7C9EGJ0	70	0.419	1.260E-10	30	108	136	5	85	429
------------------------------VRVKRDKIAACMKCPLCNKLLKEATTISLCLHTFCRKCIYDKLSDEdvDSCPVCDINLGCVPVDKLRPDHNLQDIRAKIFP---------------------------
>A0A2I0WHB5	70	0.462	1.260E-10	18	108	136	12	99	435
------------------VAGPPQI-----VRVKREVLVACMTCPLCKKLIRDATTISECLHTFCRKCIFDKLndEEEESCPICHIDLGCVPVEKLRADHNLEDIRAKIFP---------------------------
>UPI0009E28DE7	70	0.472	1.260E-10	30	118	136	19	109	455
------------------------------VRVKREVLVACMTCSLCNKLLRDATTISECLHTFCRKCIFDKLndDEEECCPICQLDLGVVPTEKLRPDHNLEDIRAKIFPYKRRKFHGLE-----------------
>L1LBP6	70	0.275	1.260E-10	0	121	136	132	269	458
RSWYDdlpiiksrrdaMNNPDVSESPNPIETMrrPMliETAEGLDIRFVLGILTDILSCRLCKGLFYNAHTVRECMHTFCKSClILSTIECGLMCPTCFTPIPADILEGIEYDHNIQGLVDKIFPKFNEIESEQKKIL--------------
>L7N2Z8	70	0.298	1.260E-10	36	120	136	10	102	461
------------------------------------ELKEELTCPICLDHFSEPVSI-ECGHSFCRACITRtWrgIHSNFECPQCR---NISRWKFLRPNRLVENMVEitgrlaatKMSPvSKKQCEKHQEPM---------------
>A0A5E4G126	70	0.375	1.260E-10	17	134	136	6	125	481
-----------------LLLCPMPMMSSQVVKRERAKLEACMTCPLCNKLFSEATTISECLHTFCRKCIYKKIidEEVDYCPKCKADLGVSPLEKLRADNNWEDIRAKLFPSDRKKVNAAADLNVQDIKEKTVPSET-
>UPI00053C422A	70	0.284	1.260E-10	4	118	136	164	267	486
----PLrSNLQELEKALP---GLMSKTHGK------TERSDDFDCTLCLKLLYEPVT-TSCGHTFCRSCLFQSMDRGNKCPLCRTVLFITP-RTCAVSVTLNNVIQKNFPDEY-AERKSE-----------------
>UPI0010A04DF3	70	0.277	1.260E-10	33	135	136	6	108	535
---------------------------------KPASLTEELECPVCLDFFRDPVML-ECGHNICRPCILKYMNSQRavQCPECRAAV-NGP-GSLVANRALRNLADK--ARAMQLSDVVPQGASKSYSEVPataPPMQTE
>A0A7G2CNK4	70	0.267	1.260E-10	24	131	136	131	234	536
------------------------RIKG---VTTVTQLQEELTCGICRTVYLRPCTLVPCMHVFCASCISDWIKTKDHsavpCPECRANV-----TEVRPTHKIQSCVEQFFSANPSLRRTPAEIADAERNDTIPP----
>J9ERL4	70	0.280	1.260E-10	32	129	136	3	102	553
--------------------------------IHGADLNENLCCSLCKSYLIDAVTLTECLHSYCRACLLDNIEKTevYHCTKCAASFGRDLSEAFVRDDTLQKLVYKMVPEVYWQELFQRGEFLKKRIVSP------
>A0A061SE17	70	0.265	1.260E-10	0	124	136	246	400	556
RCRPP--DEMDCN-PSPSkrsrlqrxTAGgacgrPASQLEGQENRPKTPDslrssggrqvfqvLENQLECSICQEMMIAPHSVVPCGHMFCGDCLHXLLKTGRqglTCPQCRSVLTAPPVKCLRVENILLEVVERTqSPtsrGDRAARRRQWEKVSKS-----------
>A0A6A6P258	70	0.280	1.260E-10	2	106	136	180	285	563
--EGNLNYWSECLYTCPLSEVDTSRAAAKEVVVRLGQSNnGGLDCGVCYRIMLDPVT-TPCGHTFCRQCLSRTLRHNWQCPACRADLPIPPsLDNQASNVVLMGLLDAI-----------------------------
>A0A6A5BL95	70	0.262	1.260E-10	22	128	136	255	365	579
----------------------DSDMEDSQ--EEESDMLRELTCPICSAVFYKPVCVIPCLHNFCSSCLSAWVDPSRnlfwgqtiNCPTCRADV-----HEVRKNPQLNNLTESYLKNHPKKDRSKEEkesMDSKDRFLG-------
>A0A7S0N1N9	70	0.337	1.260E-10	30	106	136	7	79	582
------------------------------LFLRSSEIHPTLYCGINMGVMENPVR-TPCDHLFCSHCITQWLSYNQTCPSCREPLAT---GDLKRDRNIESIINDL-----------------------------
>UPI001454FAB3	70	0.282	1.260E-10	0	128	136	392	525	631
RAW-KMTNKKEPESPSISGATVYKEAKVKALNEMYQLLDSELRCSICSELFIAPVVL-NCSHTFCSYCINQWKRRTNWCPICRTSITArNPIGKL--DAFIIKFARRVGEDAEKKrletikEREVHEraLQRDGRSWG-------
>A0A5N5MN61	70	0.440	1.260E-10	27	108	136	427	510	634
---------------------------GQVVRVKRKKLEACMTCPLCNHLLNEATTISLCLHTFCRKCIHKKLTHEKvdCCPICNMHLGRLPTEKLRSDNYLQDMRAKIFP---------------------------
>A0A6J0SER9	70	0.260	1.260E-10	24	118	136	27	122	760
------------------------RREGDTVMAAEGLVEEfcdEITCPICLSSFQDPVILVECGHNFCRACLTGcWDEAEGCCPYCRRRVST---ESFRANRQLGNLVG-LVKRLQERrEADME-----------------
>A0A383W488	70	0.303	1.260E-10	35	113	136	92	167	878
-----------------------------------AELQEELSCGICLEICVRPCA-TPCGHAFCRACLRLALQHKRQCPKCRAAVP--PTWQPKVNVALWNTIQLLFPKHAAA----------------------
>A0A6H5IT88	70	0.296	1.260E-10	9	129	136	0	118	920
---------MNNNQSAAKVSSKEKRVATKMPRRPkpsVKELNEHIVCSLCRGYLIDATTLVECLHSFCRGCIVRRLQAGPkNCPVC---CASASQDPLVHDVALQRLVYLVVPGLYKSEIERRRHF---RQVNP------
>L8HHW8	70	0.260	1.725E-10	25	118	136	2	93	206
-------------------------LEGaDSTMVKLEGVD--FMCPVCTELIYKPVT-TPCGHTFCEVCLAMALAYKAKCPMCRETCGLS-HAQFKVNVLMAAIIEQSFGDLYKKRaQEME-----------------
>A0A087U3P0	70	0.245	1.725E-10	36	133	136	10	116	223
------------------------------------EVDEELICPICSGVLEEPLHAPQCEHAFCKNCINEWLTRQHSCPVDRQPITPselKPAPRILRNllsRLLimcdnASFGCKLVVKLERLEVHREEcEHNPKR---PVPCE--
>A0A3P6EN80	70	0.267	1.725E-10	0	131	136	74	221	224
RTWlerfiG-MNNAHSvgaggnrLSLNRPRAPGIDaSVIEtfptFRYSTVKMLMISkEALECPICLNEFEDDETLlliPKCCHVFHPDCIYAWLQSHATCPLCRANLVPVPGESF---FSIEIPVrgPKLFkmPRDVSSDDE-----FSARVQNRKP----
>UPI00156C5695	70	0.339	1.725E-10	21	130	136	111	224	274
---------------------PDSEDE-EERLINLSELTPYILCSICKGYLIDATTITECLHTFCKSCIVRHFYYSNRCPKCNIVVHQtQPLYNISANEGTGHFkpLEKKFVRVSGEAtiGHVEKFLRRKMGLDPA-----
>UPI0019236151	70	0.418	1.725E-10	25	108	136	0	85	292
-------------------------MSDDFVKVQRRPFTEFLTCPLCQNLFREATTICICLHTFCKQCIYRKLEEEnrNHCPACNADLGSFPEKMLRHNHNLRKLVSQISP---------------------------
>Q4N251	70	0.220	1.725E-10	37	129	136	2	96	309
-------------------------------------VPKDFECPICFNILYKPVT-TSCGHNFCKFCIDQAIHSSPNCPLCRIPLSSQ----YSPNLLLTQLINERFKDEIQSRHpskisfnEVQNSMQNSPDYNP------
>UPI00083C3AD0	70	0.285	1.725E-10	36	131	136	168	259	318
------------------------------------DFEEELACSICTELLVKAVTL-NCQHTFCSYCISLWRKNKNLCPICKTKI-----KEHVPTLLINNLVEKVVENLPLEERKRRETIIKQRevVEKPKP----
>A0A2R6Q591	70	0.355	1.725E-10	5	106	136	0	102	326
-----MDNHSLPKSPAQ-PSGMTQVPDNTYRRIKARKLTRHLTCPLCENIFKEATTINECNHTFCEECIYEKVQEGiTSCPECNLDLSDlDPENYLRPDTMIRGLIKAF-----------------------------
>A0A060S7P7	70	0.247	1.725E-10	34	131	136	185	302	333
----------------------------------LARLEEELTCPICYDFLVATHTTAPCGHSCCGECLLTYLKgvgRKATCPVCRAALTRaRP---LIPTFTLDNMVQKHVealeqtgsvdwqPFAQRRRDFAERKAQSskvtediSRFKLPPP----
>A0A1Y2AUN9	70	0.252	1.725E-10	17	131	136	53	187	370
-----------------PPLSPSSAYhRGSTRVIKTfDEIEvptivtteewyEELECGICSHILAAPQALVPCGHTFCGPCAWQWIRigKNYTCPHCRMEIPEaTP---LIPNIIVDQIIErklrSLVdgPQKQEMIFEREEKSENWRVlQASLP----
>A0A388K5T3	70	0.256	1.725E-10	24	125	136	209	316	371
------------------------RLPGIDD-LAISKPSQEVICSICLEVFRNPVITVPCGHVFCRDCIVRSLdEVDEVCPACKTPLSLSSSSAFPPARTAQAIIDDIRVRCVngvwynTTEDKFEELKSRER----------
>A0A3L6EIH8	70	0.462	1.725E-10	31	108	136	8	87	389
-------------------------------RVRREALAACMTCPLCRGLLREATAIALCLHTFCRDCIVEKINDDdaDCCPVCNIDLGCDPEEKLRPDHNLQDIRNKVFP---------------------------
>UPI00071A6350	70	0.310	1.725E-10	26	122	136	2	100	402
--------------------------EAQEGSGGAGSLEAELTCPICLGMYREPVSL-ACGHNFCQQCIKKVLGTQhnsqrlSTCPTCRARLG--PGMKLQNNFNLANIVEAFRASKGQ-QAGRESLQQ-------------
>UPI00074FD8E3	70	0.368	1.725E-10	34	104	136	6	78	403
----------------------------------LEELCEEATCSICLDYFSDPVTIAECGHNFCRAClICSWgdpgASSEPTCPHCRGRV---ELGSLRPNRQLANFVE-------------------------------
>D8LS07	70	0.358	1.725E-10	8	84	136	287	364	432
--------AAELGQPPPPPLPPPAYLErdGRQ-VIRASELNAS--CSVCLfGYFVDeAVTLLPCGHLYHTECIDIWMRDHVDCPYCRAD---------------------------------------------------
>M1UUM4	70	0.319	1.725E-10	41	134	136	13	102	437
-----------------------------------------LDCPLCMRLLYEPLT-TPCGHTFCRSCLARALDHASYCPICRTVLYV-DSEKHPVTVAVAKVCEELFPDVYRQRAIEEE--RECTHQFDAPAAT-
>A0A2I0VJA8	70	0.481	1.725E-10	30	108	136	32	112	448
------------------------------VRVKREVLAACMTCPLCHKLLRGATTISECLHTFCRQCIFEKLndEEAECCPICQIDLGCVPEEKLRPDHNLEDVRAKIFP---------------------------
>A0A0D3BCV9	70	0.368	1.725E-10	25	135	136	0	132	456
-------------------------MEQKMTVLKakRQDMKACFSCPICNNLYDRATTISECLHTFCKRCIEEKLVVENlkACPVCNVDLGVAPLDKLRSDNMWDELRLKVFkqkPKSVKAAATIETasasLTYsrkkktatSPRVSTspePTPLESE
>A0A2S7PCS8	70	0.313	1.725E-10	37	134	136	106	201	458
-------------------------------------VADDLKCQVCLALFTDPVTTT-CGHTFCRNCLHQIMNRQVSCPICRTLIDLA-SDRAPTDILINNLVHGLFPD-EAAARAIEAADEvKVRFEIPCFICT-
>A0A3B1J224	70	0.254	1.725E-10	35	135	136	2	107	478
-----------------------------------SMLSMQIQCPVCLGSFRDPVCL-PCEHSYCRVCITSHAAVSTSgsfCPECRQPFSR---DNIRVNRTLRNIVDAARAHLEEHEAFRERaRAFRMRQdqsssIGQCPDHDE
>A0A1B6QI43	70	0.450	1.725E-10	31	108	136	8	87	488
-------------------------------RVRREALAACMTCPLCRGLLRAATAITLCLHTFCRECIMEKINDEevDCCPVCDIDLGCDPEEKLRPDHNLQDIRNKVFP---------------------------
>A0A7S3FRA7	70	0.264	1.725E-10	0	123	136	124	258	491
RAWAlYLCENYESSAKAyrsalGLDPGPTERSEYQEGLARVEALlkgkggavleADDFECSLCFKLFYEPVT-TSCGHTFCRSCLLRSQDYGNRCPACRTVLFV--TSKAAVNVTLRNVLRKHFG--AEYDRRREEETAK------------
>A0A6J0P5C0	70	0.393	1.725E-10	30	132	136	3	119	512
------------------------------LKAKRQDMKACFTCPICNNLYDRATTISECLHTFCRRCIEDKLVVENlkACPVCNVDLGVAPLDKLRGDNTWDELRIKVFkqkPKRVKAAAAAAEaaetaasasLTYSRKKKTSLPS---
>A0A2V0NT53	70	0.252	1.725E-10	15	118	136	19	131	520
---------------ASLYPAEQWLQPGSTVPVHLARLNEETRCPICFGKIKSARVSMVCLHRFCAGCIEQFMRNQleggkrardqgKECPVCRAHLSSR--RAVRPDPVFDQIISGLFGDVEAYEKEEE-----------------
>A0A1U7LVC8	70	0.275	1.725E-10	37	116	136	192	266	520
-------------------------------------VRPELECHICYLVFYEPIT-TECGHTFCKNCLQRAMEQNPLCPLCRFPL--VPEYQC--NRVIFNLLNYLVPALAHQRRE-------------------
>UPI0008735BC4	70	0.268	1.725E-10	14	131	136	305	418	533
--------------PGPSTIKTDKPPEQTD---NYEVMENELQCVICSELFVKALTL-NCSHTFCKYCIRMWNKNKSDCPICRTKI-TSMTSTIVLDNVIEKVIETSNEEIKQHRRSvLEERRKQEEAESQPP----
>A0A3E2HR62	70	0.289	1.725E-10	5	109	136	182	287	562
-----LYNAEVTFTSLPPVAETAELLDQTLLENLKEVMRPELDCQVCYALFLDPVT-TNCGHTFCRKCLQRVLDNSSLCPVCRRGLAIpPPMSSQAPvNVLLSKLLRGLFPD--------------------------
>A0A4P9XL53	70	0.314	1.725E-10	34	134	136	246	348	642
----------------------------------LERLNHGLTCAICVDLFHLPQTI-QCGHSFCMDCLRSWLPQSKSCPTCRVKLTRRPVPAL----TLRTLVEELRACLAgataapKRDAGLATLLhSTDPWLDWFPTET-
>A0A086TKS5	70	0.264	1.725E-10	2	131	136	162	299	646
--EPPRHTSLSKTKPEekkqKLDLGKTgSPTDGKskEEKEKeDTAFEREFECGICHEIMHRALALQPCLHSFCRECCKIWLRNNKICPTCRQDV-TRTKRDFKLN-NLISLFLKTRPHMARDDVDEEDEGAESDTSNimPEP----
>A0A6A5LZQ5	70	0.271	1.725E-10	3	128	136	6	130	675
---GPFVPAVKSEPSKPIPSDPPslSAADTYPVAgVAISEPDKDFLCPICMQLIKDA-FLTSCGHSFCYMCIIIHLRNKSDCPCCGHYL---TNSHLFPNFLLDKLLKKMSARQISKTASPVEHFRQSLQKG-------
>UPI0006417F5D	70	0.252	1.725E-10	38	126	136	376	465	682
--------------------------------------EEDFECKICYDIFLKPVT-TPCGHVFCKNCLTQTMDHNPCCPICRLSLVEYQSSSMTETFIIEQILEEFFKESYEEKQNQrkERMERLSRV---------
>A0A1Y2GUT9	70	0.289	1.725E-10	6	126	136	156	264	838
------SSASTSTTASPRPLHPP--IPADLLT----AVSNDFHCPICLSLMKE-TFLTQCGHSFCYLCISQHLNERQDCPTCRAPLTR---DQIFPNFLLNSIFERTAAEL--QDSTAESRTREPRI---------
>UPI000C778931	70	0.280	1.725E-10	35	123	136	35	119	860
-----------------------------------EDVDEDLMCQICLQPFVNP-TDTPCSHTFCQACMTAYLRVNCTCPICRKPL--NQLTCSPSNLVLKRLLDKL-PVVCPNSDSCSETNQR------------
>A0A1R3G9G9	70	0.462	1.725E-10	32	109	136	445	524	944
--------------------------------VDREKLVACMTCPLCNKLFKDATTISECLHTFCRKCIYEKLTKEhlGNCPVCNIDLGCAPLEKLRADNNWQDIRTKIFPN--------------------------
>A0A0M3JRN8	70	0.275	1.725E-10	36	122	136	852	933	982
------------------------------------DLLEAVSCAICTDIMHRCVVINPCGHKFCAGCLSEWMQASKTCPICRGVV----LSTIR-DNSMDVIIKLLLDANPERRRPVEELQR-------------
>A0A7E4W7W1	70	0.333	1.725E-10	37	126	136	5	93	989
-------------------------------------IERNITCPLCHGYLIDAVTLQECTHFFCRRCFLLHLQREKTCPQCAIKL-TDLKTAFFRDDVLQNLIYKLTPATYWREVELRADFIEKRV---------
>A0A0G4EI56	70	0.238	1.725E-10	10	130	136	25	144	1316
----------EMATPSPEATPNEASAEERPVVVAkrgkddpVSKIQSELMCPICLDFFQLPVT-MNCGHTFCKYCISHNAQRDrGICPVCRRPLG----EALNVNTVIQSLIGSLgFKRKAEPDR---PLF--DPGSIPP-----
>A0A7S4RZV4	69	0.274	2.361E-10	18	108	136	1	86	114
------------------VLRPPAAQYPRRSLRRMAGLGDLLQCPICLDNLRDPVLLGECGHTFCSPCIE--LLARRQCPQCRCSFGP---ESVVPNYALRALLREHRP---------------------------
>L1JQS4	69	0.296	2.361E-10	23	112	136	6	94	117
-----------------------EAVPNATVRIPRKVIDSDFTCAICMNIISETTIITDCLHRFCADCITQCLRHSKrECPSCRTPVASQ--RKLVRDADFDTMICKMYRDVSE-----------------------
>A0A402G4U5	69	0.270	2.361E-10	32	125	136	14	101	161
--------------------------------LPTATIKEELLCPICYEPFKDAVTL-RCGHNFCKGCVGRsWeNQTRPVCPVCK---ARASLEDLRTNHTLANIVEM----FLKQEKKQQEQQQRAR----------
>A0A6P5AB62	69	0.274	2.361E-10	26	130	136	18	126	203
--------------------------EEERYFLNPESVSEHLYCSICQDVFKEPQRA-PCGHSYCKQCIMAWLRTSKTCPEDRRPV---REKDLHYDFILANIIGDHMVACPFRKLGCEfvgklELLtshRKSCCFNPA-----
>F1L7M1	69	0.297	2.361E-10	37	120	136	105	186	230
-------------------------------------LAEALECLICKEIIYKCATICPCGHKFCAGCISLWMATNMTCPVCRRDV-IAPIRDCTFDSVVEVLLQN-NPGMRRTNEDREHL---------------
>F2U4M6	69	0.284	2.361E-10	21	120	136	19	118	267
---------------------PQKVIsDGRSVSVPIHIFNEEVRCPICLGLIENTYTAMSCLHRFCAECIQKCLRlGKKECPTCRAPLASR--RRLRRDDMFDQIISTVYPSRDIYDEQQSAL---------------
>UPI000FCCE2DE	69	0.264	2.361E-10	36	135	136	26	121	269
------------------------------------AMETAWSCPICQDTRRSRASVLPCRHQFCLSCILQWAQRNPSCPLCRTPIDAvRFSEQGRWDSLLFVI---MHPGESPQASSQ---ARRASGESPeTPTVGE
>A0A287SB76	69	0.430	2.361E-10	31	114	136	8	93	280
-------------------------------RVPRALLAPCVTCPLCRGYFREASAFSECGHTFCRECIMKKIDEEeiEACPVCDVALGITPEEKLRADISIQAIRNNLFPPKVEVD---------------------
>A0A2D4CIW8	69	0.228	2.361E-10	26	126	136	105	208	310
--------------------------PPPENSLASENIPESLACVICCEeLMLQPASL-PCGHSFCRRCLDVWLTSCSSCPTCRQPASCGASTRVpAVNVALQDVISRYFPkELRETEqRDHEERRQQLRV---------
>L1J9B8	69	0.265	2.361E-10	36	123	136	59	147	364
------------------------------------AFENDLTCPICLDLVARPVTLTECGHTFCFLCIRTNIstvqQQHlvPSCPNCRKNITTAPS---APNLMIEKCVKTLIGSKPQSEQ--AELMNK------------
>A0A1Y2ASS0	69	0.250	2.361E-10	4	134	136	6	122	372
----PLL-ALATDEPPPF---PASYPQ-------LQRLDRSIVCPICKEPFSAPVSI-ACGHSFCSHCIRGSMEVTKKCPVCHESV---SEGSIRRNRALEEITDAWdeaRPSLIKLSQPP---AGPSRKRPPPqPISN-
>UPI000D1C24A3	69	0.420	2.361E-10	30	114	136	3	90	378
------------------------------VKVARAPLVACLTCPLCSSLLDEATTICECLHSFCRECIHLKLSEDDTqsCPICDVYLGVAPLEKLRPDPQLDELRNKLFsPGAPRVR---------------------
>A0A068SA79	69	0.310	2.361E-10	34	119	136	19	100	387
----------------------------------LSRMMKELQCPICLQPITEA-TSTPCGHTFCRDCIQHWLKRNTPCPCCNFKLHRRL---LYEAESIDRIVAE-FGKLREAyEQETHE----------------
>C5M8Z2	69	0.330	2.361E-10	34	130	136	22	117	395
----------------------------------LSELDLLKRCFICKDFFRAPVTISTCHHIYCSQCIREHLLRKPNCPICKCEI---FESNLRPDPLLEDIVrcYKLLrPQLLTLLKN-EEPINKSTDSNDP-----
>D8RU24	69	0.420	2.361E-10	30	114	136	3	90	400
------------------------------VKVARAPLVACLTCPLCSSLLDEATTICECLHSFCRECIHLKLSEDDTqsCPICDVYLGVAPLEKLRPDPQLDELRNKLFsPGAPRVR---------------------
>A0A3B4B8D2	69	0.271	2.361E-10	37	125	136	6	94	408
-------------------------------------LEDHLLCSICLDLFTDPVS-TPCEHIFCRVCITKHWESSseRRCPLCKTSFSVRP--DLRVNPLFSQVVSQVkTTGLQTVRENRRRMLNRRQ----------
>UPI0005402273	69	0.407	2.361E-10	30	108	136	5	85	429
------------------------------VKVRREKIAACMTCPLCNKLLKEATTISLCLHTFCRKCIYRKISDEdvDSCPVCNIHLGCIPEEKLRPDHNLQDIRAKIFP---------------------------
>UPI0018F68F5C	69	0.284	2.361E-10	36	121	136	4	94	466
------------------------------------DLTQELTCPICLEIFTHPVSL-ECGHHFCSSCISQsWQKVPGdvSCPQCRQVFTQR---NVRPARTLSNVVEKFRevkvtqPQEEFYCQEHEEKL--------------
>UPI001129889A	69	0.288	2.361E-10	25	118	136	0	97	471
-------------------------MPGRSSVM--ETLFADLTCPVCLEYFTDPVTL-GCGHNFCRSCISRCWERPGSCffcPVCRQNC---PRRSLEGNRQLGEAVQRLctqpaqtCPGCQCTNRQHE-----------------
>A0A1E3Q4X3	69	0.266	2.361E-10	35	119	136	26	114	473
-----------------------------------ANLHRNYTCTVCDNLMFEPCVI-ACGHSFCYTCLLEWFRRHKSCPSCRLLVNTRPTISFQIKETVDNLVDKLelvVPteDKGAVRKRQKE----------------
>UPI000BBEDE0D	69	0.368	2.361E-10	25	135	136	27	159	474
-------------------------MEKKMTVLKakRQDMKACFSCPICNNLYDRATTISECLHTFCKRCIEEKLVVENlkACPVCNVDLGVAPLDKLRSDNMWDELRLKVFkqkPKSVKAAAAIETasasLTYSRKKKTatsprastspePAPLESE
>G4T9V5	69	0.261	2.361E-10	3	107	136	52	161	523
---PPLHDAsPTSSSPEAQIQSPQERSDSEHSQPPsdpfSKALRGLLQCEICLNTLNEPVT-TPCQHTFCTSCLQRSLDHLATCPLCRHDYTNvARFHSPRVNRIINSIISTFF----------------------------
>UPI00071DC9D7	69	0.197	2.361E-10	2	125	136	21	150	529
--WTP------SSTPSPLPGKPSpGPFWGRfsETRVKkkhqtktmaagnaVENLQEEATCAVCLDFFRDPVILLSCGHNFCRRCLEGC---SGSCPQCRLPF---SQNGFQPNRQLANLVAAVreLATEEEEEEEEKEICRRHR----------
>UPI0015613998	69	0.277	2.361E-10	1	120	136	201	331	540
-SW-PVSeetqgqqiqEEMEQEAADTKdKAGGSSQQQDSPLNV-LS--MSDFECPLCIRLFFQPVT-TPCGHTFCKNCLERSLDHNLRCPLCKQNL-HQFLKNRKYNRtfLLEEIMFKLFPSQLEErkqvhDSEMAEL---------------
>A0A368H5U6	69	0.232	2.361E-10	17	123	136	20	132	545
-----------------STADCSSRNEVTRSLRRLSSLPADFCCSICMNIFTKPSML-SCGHSFCSKCIQHWLSENISCPTCRM--GTqVPIRNIALEQVVEEFKisqeYRLFrntkPVVTRMEQGHTSLFRR------------
>UPI00106B3192	69	0.268	2.361E-10	35	134	136	369	471	563
-----------------------------------EKMEDEFTCIICQELFFEAMTL-ACSHSFCDYCLKLWLKKKKTCPICRTDI----NGTFVRSRVLDSAVEKIVETMDEETKNRRQAVFEERkkkevevtIINDSPPGT-
>A0A2V0NLE8	69	0.265	2.361E-10	13	131	136	201	343	598
-------------GPGARAAQPLASLDEAHMEQRPAPpLAEALRCPLCRDVLKEAMAVLECGHTMCYDCLDARIAVgggHNNCPVpnCGVLLGPNPFDhaKVKYDSTLDSLVKKVFPrplldaalDRRRAEreegtRELRERMMRQRAQhedAPRP----
>A0A2U1LWM6	69	0.383	2.361E-10	28	132	136	208	308	632
----------------------------RVVKVVRDEIAACMTCPICDKLFRCATTIPECLHTFCRKCIRKKFIDEelECCPICSIDLGCAPLEKLRPDHNLEDVRAKIFP--YKRAR----VQAPEVVPTTLPS---
>A0A1L9PID2	69	0.277	2.361E-10	16	115	136	208	306	661
----------------PFVSSYYERYSHSLEKL-RAAVRNELDCHVCYSLILDPLT-TPCGHTFCGSCVAMALSHSNLCPVCRRKLNMsSSVRSERINKRLSDIIQTLLPEEVAARR--------------------
>UPI00165AC994	69	0.267	2.361E-10	22	119	136	92	191	708
----------------------QERAGGRRRTGAERGGLEDFSCGMCLGFLSEPVTL-PCGHCFCKSCLEREREEKerpGTCGECRASLGVADPHAYRVNVVLSSLLVKWFPALHRAERLRRE----------------
>A0A1D2A498	69	0.292	2.361E-10	40	133	136	91	183	763
----------------------------------------DFSCPVCREVMRSPCV-TPCGHTFCHACILRHVQRDSTCPCCRSYLTEA---RVWPNHLLAGVCKAL--EVRGARTRLSPIARLKRLLeevGPAmlPEE--
>A0A0G4GKQ4	69	0.348	2.361E-10	30	114	136	29	114	877
------------------------------VEFRLKVLADLMTCEICEGFFCDPYTVKECLHTFCRSCIVEYIyQEGKKCPRCSQPFEGNYLQCVVSDRAILNLSQKLFPNFTKKE---------------------
>A0A7J7F7A5	69	0.285	2.361E-10	6	131	136	410	523	948
------SHLHTYSQPAfPGPLQPFFCLGAPksgQMVISTVTLWEEATCAICLDYFTDPVM-TDCGHNFCRECIRRcWGQPEGpyACPECR-EL--SPQRNLRPNRPL---------------AKMAEMARRLHPPSPVP----
>A0A7S2PLD4	69	0.315	3.231E-10	31	106	136	2	73	115
-------------------------------TYGDNDINA-FTCPICHEFFRDASFIARCGHEFCHSCISSWLHTKNTCPTCRGP---AFPEELKPCYFFRSILRKI-----------------------------
>A0A401QAT0	69	0.293	3.231E-10	37	120	136	0	87	128
-------------------------------------MEEDLSCAVCHDLYKDPVLL-DCDHSFCRSCITQYWEEAGTtsCPICRKE---NPSRDLRPIRTLSNIVEMFVksdkGDKIQQEcsRHKEKL---------------
>A0A654GR45	69	0.278	3.231E-10	12	88	136	48	124	145
------------NGPPPADAAALSRLPKRTLT--SADIVKSESCPICFDDYAagNVVITLPCEHFFHDSCITRWLKEHGTCPICRKNLAGR-----------------------------------------------
>A0A498K1F9	69	0.369	3.231E-10	27	132	136	5	114	150
---------------------------GSQVVkVKREIIEACLKCGLCNKVSEEATTISLCLHTFCRKCIFQKLSEEeyDQCPVCDTHLGNLPVTTLRPDFNLQHIIATIFP-AKENTVNAPEVNMDPKANDPdvPPS---
>A0A7S4JVL8	69	0.297	3.231E-10	24	135	136	29	156	161
------------------------RERTRELESKCGELEknilrvsDEFKCVICLEIISYA-SALRCGHAFCRQCIVDWLKERRTCPTCRKSTTKrdKPVPVLSIDQAIEGIKSKL-PEEEARslEKRMEEgkeAAAQAR-NGPAqrrarPMNQE
>A0A4D8Y9C8	69	0.261	3.231E-10	14	112	136	47	153	170
--------------PVPSPPPPPAAVSSlPTFLYKLEIQESPPECAVCLSEFEEgetGRILPECKHSFHVDCIDAWLRSHPQCPICRTRVTGQPDCGVVSIRVEEGLVDEsasgLIPDVDR-----------------------
>A0A1E4RYB7	69	0.244	3.231E-10	43	124	136	10	98	171
-------------------------------------------CPVCHEQMFVP-FMTQCGHNFCYTCLSSWLYEHESCPSCRTYVRTAP----TLNIALQNLVNSLFttylqvlPpdapeDCEAEKRRMESHYQRD-----------
>D8M8E8	69	0.276	3.231E-10	27	102	136	155	228	236
---------------------------GKRISVQEAMQEGNACCPICMETVKYPTKL-PCDHVFCETCIAQWLETNQTCPVCRSKL-NRSGDWIHGNGSRSNV---------------------------------
>UPI00142D5A79	69	0.459	3.231E-10	37	108	136	0	73	246
-------------------------------------MRECLSCPLCDSILLDATTVSECLHTFCRKCIYEKITEDeiECCPVCNIDLGGTPLDKLRPDHNLQDLRAKIFP---------------------------
>A0A402ER83	69	0.274	3.231E-10	13	101	136	18	105	250
-------------APSPPSSSSSSCAPPQP---EGAALEAQFSCPICLEVFQRPVRVAPCRHTFCGECLQPCLQVpSPLCPLCRMPFDPKKVEKAsSVDKQLSS----------------------------------
>A0A0S3SAX7	69	0.266	3.231E-10	26	122	136	144	246	250
--------------------------EEKHLKEKKEKDEDGKRCAICLEDFKtgEEVMLTPCKHMFHEDCIVPWLTTKGQCPVCRRvicEMGCGNPSSFSNNNwtTLES--SNLFnGELLSVFRDMEEAFQ-------------
>A0A1Y1N5C1	69	0.278	3.231E-10	38	132	136	4	93	277
--------------------------------------EDELLCSICNELFIKAITL-PCLHKFCQHCIDQWRAQKSDCPICRAKI-----TDYSRTTLLDDYIEKIVEgrDVEYRNRRKAEIEEREK-PRPSPS---
>A0A453LS65	69	0.418	3.231E-10	31	114	136	8	93	280
-------------------------------RVRRALLAPCVTCPLCDGYFREASAFTECGHTFCRECIMKKIDEEeiEACPVCDVALGITPEEKLRADISIQAIRNYLFPPKAEVD---------------------
>A0A7S4KLC9	69	0.265	3.231E-10	28	120	136	15	106	307
----------------------------DYVRIPMKALNSDFSCPVCLGIIKSAMVVTQCMHRFCEECISNSLRlGNKECPKCRAKCASK--RHLRPDHAFDKLLLSVIKDVDKFEDEQLKL---------------
>A0A5J4TCE5	69	0.266	3.231E-10	35	120	136	0	84	315
-----------------------------------DDMENELQCGICSEIMHNCVSVISCLHTFCSFCLSMWLdQGSNTCPHCRNNI-----DYVVRNFKIRNVVDAYlteHPDKKRDKETIEEL---------------
>UPI00155AAE59	69	0.231	3.231E-10	10	130	136	108	242	318
----------SSDLPPPRYLNPNSVAASRASLEALPTfkitpsflqLDPILFCAVCKDQFVVDVEAkrLPCNHIYHSDCILPWLSQQNSCPLCRFRL---PTDEGEDSGDAGATVTMTFGDLMEDHElfglgsTLRHIARRNRLVFPA-----
>A0A5P1EGS4	69	0.514	3.231E-10	41	108	136	0	69	322
-----------------------------------------MTCPLCNKLLRDATTISECLHTFCRKCIFQKLDDEevDCCPICKIDLGCVPVEKLRTDHNLQDIRAKIFP---------------------------
>R7Z296	69	0.261	3.231E-10	16	122	136	18	123	324
----------------PLGTNPTQGSSGSaSRTPETWRPESELSCQICSEIFHQPLLLCPCYHTFCGHCIKRWFGQNTTCPTCRTN-----AEAAVPNRQVASMAEAYldaHPLQKKTAAELREIGR-------------
>J4D6P2	69	0.231	3.231E-10	5	131	136	184	329	388
-----LQFVMENDPNSyGSPPAAKKVVEAlKVVELTTEKAKEYETCTICTEDFKEGdkiHLLTddkeKCGHAFHVDCIIPWLKQHNSCPVCRFELPTdDDNYNRQRDYLMSRIVEEVRrnagpqanqPTNNETNTGAKGLFRES-NPGPlAP----
>M8C745	69	0.441	3.231E-10	31	114	136	8	93	401
-------------------------------RVPRAALAAFVTCPLCKGYFREASAFAECGHTFCRDCILKKIGEEGieSCPVCNAALGIAPEEKLRDDPKIQAIRDHAFPPKAEVD---------------------
>A0A7S1WWK8	69	0.205	3.231E-10	36	134	136	244	350	401
------------------------------------DIEDDIRCGICTDVLFRCLTLVPCGHNFCTACLVKWRRRSYACPECREPV-----QQAVRSTSIDSVVETFllaHPKAARSEAEIKamEMAERDPNNTamlrwltrPGPSWT-
>A0A0B2QFX2	69	0.244	3.231E-10	18	101	136	189	286	409
------------------PPSPSHVFEGDQsdcsmnvkngiTRVRVSEIDKLFHCPICMDEFKvggDKACQLPCTHTYCSECILRWLDNNKTCPVCRLQLNGCSFDSINCNNGLDS----------------------------------
>UPI00148A603D	69	0.266	3.231E-10	30	134	136	22	118	414
------------------------------LTVSISKLEDYLQCSICMNSLSS-TTVTSCGHRYCFTCIKEWVDRKHTCPCCNARL---EQSSLIKDHQFDSLIATIT---CERERE-EEKYFESLINSVSHEET-
>A0A453LS44	69	0.418	3.231E-10	31	114	136	60	145	427
-------------------------------RVRRALLAPCVTCPLCDGYFREASAFTECGHTFCRECIMKKIDEEeiEACPVCDVALGITPEEKLRADISIQAIRNYLFPPKAEVD---------------------
>UPI0004A551A0	69	0.327	3.231E-10	23	123	136	28	132	492
-----------------------ERKEQEQRKLKLErlitALEDSLLCGVCQGSYIDAVSLMPCLHTFCGACLKPWLLGHATCPQCRIDV-SHATESRMADQLTEALIE-YDPTKARptGERDQAKAIYK------------
>A4HTT2	69	0.259	3.231E-10	13	135	136	146	273	524
-------------APSSAVDGiaANGRVDYMFQRLKqettRARMSAELTCSVCKSIFHRPCSVLPCMHVFCAGCISGWMAqgEQHACPKCRVSITDvRPTHRLqscAENYLLAN------PASRRPAEELAQLDAADKIH-PLGMRTE
>A0A1F5LKH9	69	0.255	3.231E-10	0	116	136	153	280	537
RGWleGIYALALEgrfLSDASEVVYDPqvsDGSAESRDLVQYqalRDSLRAELDCQVCYALILDPIT-TPCGHTFCQKCVVRVLDHTDLCPICRRKLGMPTSLKEEPmNRTITHLIDQFFPEQIATRRE-------------------
>A0A553N882	69	0.287	3.231E-10	35	131	136	18	108	569
-----------------------------------AQLAERLRCRICYDLYQAP-VITGCGHHFCAQCIRNYLNYKPQCPLCYQDTFEA---DLRPNRDFQAILELLL------ERILPQMAAQTRISAPsaplPP----
>UPI0001CBBBD3	69	0.271	3.231E-10	23	125	136	387	489	606
-----------------------SIQKAKEEAIQnvADVMEDELQCSLCYELFVEATTL-SCSHSFCNWCITEWLvtKKHCDCPVCRAKVTSR-NKSIVLDSYIDKMVENL-SDELKTRR-LELIAERKK----------
>A0A5N5PJE4	69	0.252	3.231E-10	38	112	136	144	219	616
--------------------------------------EEQLLCSICLDVFTDPVT-TPCGHNFCKSCLTQCWEKSQHCPLCKDNFTKRP--ELKINTTLREVADhfkkKSGPDKPE-----------------------
>A0A0D2W0N2	69	0.369	3.231E-10	25	122	136	59	164	712
-------------------------LEGGKVSVRLRTLTPWLVCRICLGYCVTPTVIVECMHPFCKSCIVKHIrttRWNATrkklpniqvlCPECDHPLYDNPYHSLKQDRLLADILQLLLPDVVR-----EELAR-------------
>A0A507CB93	69	0.288	3.231E-10	34	123	136	406	489	751
----------------------------------LSAAQEELTCSVCFEFLVGA-MVISCGHSFCYVCIMDWMKNQRTCPQCRSGIQGNP----IPNLMLRKIVDTII-NEFASDGDQDDLKRR------------
>A0A2C9JLX3	69	0.268	3.231E-10	17	131	136	466	584	789
-----------------LASDPMSA---DKILVKPKERNvEDLECGLCYRLFYQPVT-TPCGHTFCRKCLDRCLDHTVTCPMCKGNLAEYLAERRqAVNIAIEGILETYFKEeylerCRMNDEEMVELIRMgSGQQSDIP----
>A0A1S3JM22	69	0.255	3.231E-10	39	128	136	14	101	890
---------------------------------------PELVCCICHCVFLDPVQ-TPCAHVFCRICIETWLDSHQSCPTCRRQ-GIKKVDLTETVPIIRSMIQSLTMRCDNAENGCTELMKLEQYET-------
>G0QUH5	68	0.315	4.421E-10	37	112	136	0	73	94
-------------------------------------MNQVPECIICQDIYYTPVTL-HCGHTFCKECAIQSLLIKPLCPMCRTPTIGNP-QNLRPNTTLMNTNDEIFQDIFE-----------------------
>A0A139A204	68	0.287	4.421E-10	26	109	136	40	124	125
--------------------------EGDQrVTLPMSKLEKIFQCPICLDVMNVCVATTACLHRFCKACLSNHLfrAKEKVCPTCRKPCPS--MRSTRKDERFQGIIKAVFPG--------------------------
>A0A287SB89	68	0.450	4.421E-10	37	114	136	0	79	185
-------------------------------------LAPCVTCPLCRGYFREASAFSECGHTFCRECIMKKIDEEeiEACPVCDVALGITPEEKLRADISIQAIRNNLFPPKVEVD---------------------
>E4XWY1	68	0.357	4.421E-10	34	116	136	14	97	200
----------------------------------LRDLNSVISCSFCKGYLVEPTVIPECSHTFCRTCILRHFQDELDCPECGIEVHPtQPEKCIIYDEVLNQILCELIPNLAQRVQD-------------------
>UPI0002B40F5F	68	0.254	4.421E-10	25	132	136	0	113	200
-------------------------MEEARHFLNPESVSVHLYCSVCQDVFREPFRA-PCGHSFCKECINNWLSQSQTCPEDRKPINQK---QLHYDFILANIIgDQMVacPfrsKGCEFVNKLETLssHKKSCVFNPinLPS---
>A0A7S4HCC8	68	0.279	4.421E-10	37	122	136	0	80	218
-------------------------------------MEASITCGICQDVMYRAVALQPCLHSFCGACYSEWMNVKGDCPECRADVRV-----VSRNHTLNGIIEDFFKTNPSKARSPDEMAR-------------
>UPI0018AE7150	68	0.252	4.421E-10	14	134	136	82	213	241
--------------PSPPrrVCGPSPAPRSAIDAIPTVEISEsSLICAVCKDdlPLRSSARRLPCSHLYHSDCIVPWLSLHDSCPLCRSPLEPsAPrglsSSSVRSDDNLINMLRSL--NRRRRRRvvGVESSTRMARVEvGSTGMEN-
>A0A067QHX9	68	0.295	4.421E-10	21	106	136	165	246	254
---------------------PESFLKAKQEVLDkfEEPIETEFQCSICRELLVMA-TILNCGHTCCRSCIVKWMEEKNNCPICRTSITSQ-----FRSSVMDNIINSW-----------------------------
>A0A7S2VP53	68	0.270	4.421E-10	17	106	136	6	98	279
-----------------VFAVPRDSPRVDFMSISDDDivsvVSPTLLCSICHGVFRDPVFCgdTPCQHVFCRVCITNALSARACCPLCRKIM--RP-HQLRPNLAISALVDEL-----------------------------
>A0A7S4NYV8	68	0.258	4.421E-10	2	123	136	43	157	294
--EGLTSYDMERE---PLKLIEDE----STCTLPLGLFAKELQCPICLGLLSNTLTSMECLHRFCSDCVNSSIRKvKKECPVCRVECATR--RAFRPDPLFDELITSLYGdDIDAFEEKMEKETQK------------
>A0A7R9LK34	68	0.313	4.421E-10	39	121	136	17	97	302
---------------------------------------DEFTCGICLQIFREPTVVPCCRHTYCRECISRWLANTNTCPNDRRGLIASQLYD--PQRLVTNLLAKLHIQCHFYAQGCDAVL--------------
>A0A0L0D1J6	68	0.268	4.421E-10	0	104	136	97	192	310
RSEP----ARKKAKPLP----PDSENDVPALPrkfVRAEWVAKHFTCPICCDVFQGPLRA-PCGHTFCTSCILTWLQHAESCPMDRAALTP---DNLHADLIVANVID-------------------------------
>UPI0009E2FEEB	68	0.430	4.421E-10	25	108	136	7	92	315
-------------------------VEPQVVRVKRKVLSACMTCPLCHKLLRDATAISTCLHTFCRKCIVDYFSDEdwGCCPICNIGLGRTPVEKLRPDHNLEVIRTKILP---------------------------
>UPI0008116889	68	0.343	4.421E-10	6	122	136	45	173	322
------STKMEVDSSSS-----NSRAEvNPEVKIKIEDedepekpralttFNPLMTCILCGGYFVDATTIVECLDTFCKSCIVKYLEDDsnpKNCPICETAINKnKPLLSLREDKLKQDIVYKLVPQAFKCEMERRRDFY-------------
>A0A0G4IL71	68	0.307	4.421E-10	40	127	136	7	95	323
----------------------------------------DFECSICLELLFDPVTI-PCGHTLCRVCLMRSLNEKLQCPLCRHDCQVNAL-NHPGTTLIATLLYKLFPtemAIREQDAIVRKRCYKRRLP--------
>A0A7S2HX00	68	0.172	4.421E-10	36	125	136	215	302	344
------------------------------------ELDELVVCPICMQVIYKCVALTPCSHNFCMACCSDWMSRKDDCPVCR-----RGITAVMKNHPMDAVVQAFLeanPEWKRSDEELRAMDARDK----------
>A0A7S4I7U6	68	0.272	4.421E-10	30	106	136	8	81	387
------------------------------VLLFVSPVAEELTCPICLEVFNSPVML-ECGHTFCKECFHVCMENKRECPLCKSPCSVD--YAPRNNILIASMVDNL-----------------------------
>A0A7J6X1V2	68	0.485	4.421E-10	41	108	136	16	85	408
-----------------------------------------LTCPLCFNLFTEATTICLCFHTFCRACIYQKLEgdRKNCCPVCNVYLGSCPEEKLRPDNNLQAIRIKVFP---------------------------
>A0A397G8W8	68	0.277	4.421E-10	2	91	136	233	332	411
--WGstgfdnIISQLMEqqAGRQAPPPAS-DEIIENlPKLKISKKQVDEQLGCPVCKDEFQidEEVIHLPCTHTFHGDCIKPWLKVNGTCPVCRYSLVSTESD--------------------------------------------
>A0A175YPM3	68	0.327	4.421E-10	26	131	136	8	120	438
--------------------------DREKVLIRKAFMAKLLTCSICNNIFKDPVNISECLHIFCStvcnRCIREKIEEEnlNRCPVCSLYLGSMPLDKLRPDHSWSAITASIGPSLGQAVKVDDEISSgEAEQSSPSP----
>Q23JD8	68	0.360	4.421E-10	22	115	136	15	112	447
----------------------DQFLEKKRFPLNL--LNSFLVCGICDGYFRFAHTITECGHTFCKICIHDYISKNqntknkRKCPSCKGELEIHLSKSIRKDPYKQQMVDFLYPQFAKQEQ--------------------
>S9VVC8	68	0.261	4.421E-10	27	131	136	65	173	452
---------------------------NAELPSFLAKLKKTIDCPICTETLQRPFT-TSCGHTYCYECLKSWLKESKSCPTCRQKIHTQPSPAYLV-YDLMGVIASVDPtlSLLKIRDDpskrQEEVLFDGIFQGTEP----
>UPI0014559496	68	0.245	4.421E-10	1	108	136	15	112	458
-TEDPSYDTMNSNAQS--AALPSEALPAN-----LPMPESTFTCGCCYETMVQPTTL-NCGHSFCRLCLARWWKTQKrtTCPECRYPWTGFP----HVNIILRSTIEKLYP---------------------------
>A0A6J2WAH9	68	0.310	4.421E-10	35	131	136	2	93	486
-----------------------------------SGLFHQIQCPICLNDFTDPVSL-PCDHSFCRRCITIDMEINSdacRCPECRSTFTRR---EMRDNRLLRNIVE-------AARRHLEEhETLRKRVDrtAPPP----
>A0A4E0RDA1	68	0.236	4.421E-10	33	134	136	170	275	486
---------------------------------DESVMESNLTCSICTLIFFECCSVQPCLHSFCTLCYLQWMALSDVCPVCRMPV-----QNYAKNHQLDAL-ATLFvtqhPDKGRTNADKEEikkEIQRlsstiRRI--PQPQST-
>A0A1R2BFZ5	68	0.200	4.421E-10	14	119	136	127	236	499
--------------PKPIeiTPTPEAKPKPSEPTKGVSDIDNKLSdtlkCQICMEIMHQPVSLIPCLHNFCGGCYSDWHKRADDCPSCRKKV-----AEVKRNHMIFSLIEDFlkkYPNEKRPQEEIEE----------------
>Q4DRP0	68	0.257	4.421E-10	5	127	136	156	275	535
-----LSNpAKESKPDAPSV---EFVFQRVSSEIKVDVLVEELTCPVCRGLFIRPCSTIPCLHVCCAACISQWIDVgHKSCVQCRANI-----WEVRPAHKIQSCVEELLksnPQLARSDAELHEFAKNDTIP--------
>A0A0C3JQ44	68	0.228	4.421E-10	8	132	136	90	224	561
--------ATDTSSPPPLSSVIPSSPSITTAMTKytslVEDLAQELQCGCCSELVYRPVVVSPCQHFFCGSCCVLWIQNGGTnCPACRGV-----STHVTSSRPLQTMVDILLrsdPSRMRAERERmqaDEVYkpgQPMRIPAPRePS---
>UPI0004409017	68	0.264	4.421E-10	9	110	136	0	99	576
---------MRRSANAAFLP---TRVPRRVPMISytyVDEVNSNLICCVCHCPFLNPVVTTTCSHTFCRRCIERSLEQQPCCPVDRSPL---TLDDLKPeNLLLRNMVDELIVEC-------------------------
>A0A0M0K3C4	68	0.306	4.421E-10	35	130	136	53	150	590
-----------------------------------DTLDRSLSCPICLSIMRAP-TATECLHRFCSECIETSIRiGKKECPSCRFPIATR--RALRRDLNFEALMLTLFPggveDEDDEDDIMNNLALYRHVPLRP-----
>UPI00140395E1	68	0.315	4.421E-10	32	121	136	5	96	631
--------------------------------LPLSRLQSNLTCSICQGYLIDATTITECMHTFCKSCLLQRVESGRTfCPRCGIQLQRsRLGEQLKLDHAVQALVYAAVPGLWHEEQRRRKHF--------------
>C1N6R7	68	0.285	4.421E-10	37	132	136	29	119	655
-------------------------------------LDESLRCAICQDLFTMPVSLRSCTHSYCALCIRRTLNQfKRECPTCRKE---ASEEDLQPNHALTLVVSA----FKAARADLLACARgKKRVVTPPPS---
>C3YLW8	68	0.259	4.421E-10	38	125	136	7	109	680
--------------------------------------DQFLSCPVCMLHFRDP-RVLPCLHTFCKGCLKEWATKQQplECPTCRTqvSLPEQGVDGLRTNFYVNNLLDfaaakkgtepdhELVPQEVMKEKKGVERFQRKR----------
>E4Y1K9	68	0.304	4.421E-10	35	135	136	22	122	760
-----------------------------------EDADEDLCCPICLSPFLNP-TDLPCCHSFCRACILPYLRKTPQCPQCRKaaTVTDCRDSSLSLRRLCDKM-AVICPKCpYKTERSlLSDHLTKCRLKS--PDENE
>A0A0G4HDE7	68	0.247	4.421E-10	26	129	136	9	116	955
--------------------------EKGEKQEGSEQVYSELQCSICWDYFHLPVTL-GCGHTFCKYCITDKSIHNRNCPLCRSPLGP----HFSINTVLQNLINTLglkrkmdpKPAPLPVDQDWWAvMFIKQQVSLP------
>A0A7S3RS14	68	0.285	6.050E-10	37	119	136	3	84	142
-------------------------------------MASAFECSVCLRLLHEPATL-PCGHSFCRRCLVTCLDHQPRCPSCRTDVPSeFCSGSVAVSYSLAEAVRRLHPE-QAGERAAEE----------------
>A0A7N1A4U0	68	0.333	6.050E-10	32	134	136	5	112	153
--------------------------------VRRKAVASCLSCSICRGTLNEATTVSVCLHSFCKSCITKKIVEEdvSNCPQCNTYLGGDPLEKLRVDNSLQKIRATIFPSKSYKPKFCHKsklTCQSDPIANASPKSN-
>A0A7S0BEX1	68	0.290	6.050E-10	2	107	136	54	161	168
--WPDLLQNMTVTSENPPTS--NEVIENLPEVpvEAHPAKGGKLACPICTDEFEAKAIELQCKHLFHRHCIVPWLEKRNTCPMCRHELPTDDLEYERrkKERERRAIAEKLY----------------------------
>A0A075APT0	68	0.285	6.050E-10	35	118	136	18	101	174
-----------------------------------DELRKILDCPLCHKLCSQAMTITDCMHTFCKSCILNYVKKNHKCPECKLKIDAATISNIKPDYQIQSLIKKIDSSVVQDYDKIE-----------------
>UPI00109FC54B	68	0.302	6.050E-10	34	123	136	28	119	193
----------------------------------LEELIDAMTCPICLGYFKDPVML-DCGHNFCKACIVQsWpeSEEASACPECRRLF--QPMDS-RPNWQLAkvvHLVKLWVERCTERRREVCKRHRK------------
>T0QP45	68	0.289	6.050E-10	30	134	136	4	116	240
------------------------------LHVASSSINPYITCTLCNGYFRQPYTVRECIHTFCKSCIFKHIvtQDKRACPVCEGPFGTYPLsgtkrkpPEIVQDHAMEGLVKKLLAKLDVQDA-QDEVAFYAKHDIPHKSNT-
>A0A7S3L8H1	68	0.257	6.050E-10	33	131	136	138	231	269
---------------------------------KRQELDptEEFACAICLEIMVEPVTAVPCGHSFCRTCLMDSVRE---CHTCRSALTGRPVPARSLNHAIALLVE-HSPGLFATD-DVEQ--YRARTAATKP----
>A0A061SH51	68	0.294	6.050E-10	15	106	136	11	103	275
---------------SPCdTVGKEVAPPGTYVYVQDP--SDNLICPICMGIFSDACTLLGCHHVFCRTCISQAVRLKRECPACRKSLPSkRKVSQLfTRNRLANNFVGEL-----------------------------
>A0A7N0USZ6	68	0.481	6.050E-10	32	108	136	5	83	278
--------------------------------VKKNAVASCLSCSICLGLLNEATTVSVCLHTFCKSCITKKIVEEdiSNCPQCNTYLGGDPLEKLRMDNSLQKIRATLFP---------------------------
>A0A6V7VZM3	68	0.240	6.050E-10	7	135	136	13	143	285
-------ESFKNSENSSSTAG--TSQKPMENFVSLSSINPYITCPLCNGYFVDATTVIDCLHTFCKSCLLKYFDEDNTdCPKCHYQIHQsHPSHYVAFDRTMQDIAEEQrrREQFKLKQKKKEEKERREQEQNGSFEKDE
>A0A293N609	68	0.316	6.050E-10	26	122	136	215	308	312
--------------------------QGDYVVSTVKDvLENELTCSICCELFVEAVIL-QCGHTFCSHCIRSWRRQRDICPMCQTKVVTQ-----NRNFLADNVIEGLLsctP-LLKQRRDRLSLAR-------------
>A0A6P8XR31	68	0.252	6.050E-10	27	121	136	1	93	334
---------------------------GYDLALIIGHVDEELLCPICADVLEEPMQSSSCEHAFCRYCIEKWMQEKQICPVDRSDL--MPVHLVSVSRLMRNMLSRLKIKCSFAENGCSAIL--------------
>A0A0B7N9M2	68	0.247	6.050E-10	33	129	136	17	106	375
---------------------------------QLSTLDELLRCPICKEIYKDALIITTCLHSFCALCIRRSLSNEQFCPICRKE---AYENSLKFNADIDNIANSW----RESRQFLLSMDRMATAHSP------
>A0A0D7BP89	68	0.290	6.050E-10	21	111	136	84	172	393
---------------------PPSR-QRRERRTSSPKfpLADELTCQICYMLLFEPVT-TQCQHTFCKPCLQRSLDHSPTCPLCRTAL--SPIAPSHPNAHLLELIRTKFEDQY------------------------
>A0A067MK86	68	0.304	6.050E-10	36	132	136	22	120	405
------------------------------------ALDAALRCAVCKDFFKGPVLLT-CGHTFCSFCIREALSEHKECPSCRKPVSDQ---SLHRNTTLEEVVLAFLrarPEILTAVKPPE--LKRKRARSDSsavagPS---
>A0A7J6VA42	68	0.439	6.050E-10	28	107	136	3	84	414
----------------------------KYLRGRRSVLKECFTCPICHALLKEASTISECLHTYCKKCIIEKLkpRVAKGCPVCKVDLGCNPVDKLRADHDLQDIRSKVF----------------------------
>A0A4U5N1U2	68	0.268	6.050E-10	29	128	136	310	414	430
-----------------------------EILAFKKQITDEFKCNICQDLLYNPVVVTPCSHRYCSSCMAELLRQDlitkkckiSKCPECRGTIGF-IAKDVRIREVLKSLV-KAFPDLQKTEAE-EEMLEKKDVFN-------
>A0A7G2CPI0	68	0.291	6.050E-10	38	108	136	10	80	443
--------------------------------------DSDFTCPVCYDLYSDPCSLV-CGHVFCKSCIARFLEERPRCPLCNTTIKSMRVVTPIANlSLLSSLFRELVP---------------------------
>UPI000A2A7AAD	68	0.307	6.050E-10	21	128	136	258	364	450
---------------------PQSEIINQN-KVFLNDLNEELLCCICRELLVLTHAL-PCSHTFCYVCIRNWLREAVDCPSCRSK---ASFNNLVPVKVLDNMVEKvavrvLTEDeLEERNIKMQEL--QDRING-------
>UPI0018F75B29	68	0.263	6.050E-10	36	121	136	4	94	461
------------------------------------DFTQELTCPICLEIFTHPVSL-ECGHHFCSSCISQsWQKVPGdvSCPQCRQVFTQR---NVRPARTLSNVVDKFRevkvtqPQEEFYCQEHEEKL--------------
>R0GBZ9	68	0.452	6.050E-10	31	112	136	5	88	484
-------------------------------RLKKTEVAKCLTCPLCHNLFEVATTINECLHTFCWKCIHSNFTAQnlPACPVCDTHLGSYPDEKLRVDHHKNAMKEKLFPSKKK-----------------------
>UPI000CD572F1	68	0.452	6.050E-10	31	112	136	5	88	497
-------------------------------RLKKTEVAKCLTCPLCHNLFEVATTINECLHTFCWKCIHSNFTAQnlPACPVCDTHLGSYPDEKLRVDHHKNAMKEKLFPSKKK-----------------------
>A0A7R8ZK21	68	0.273	6.050E-10	34	125	136	8	98	502
----------------------------------TSEIPDLFVCASCLGVVHQPVEVQPCLHLFCKACIEDWTRVDSTCPKCRKPITANALEEPATNllRLLNQF--KIkCPDCTRQTEHSE--FQRHR----------
>A0A1Y1ZD25	68	0.358	6.050E-10	41	118	136	179	258	508
-----------------------------------------LSCAICVDYFKTPCTA-ECGHTFCYCCLHEWLQVRKECPSCRKKISRRPYFSFSIKELVESFVDqvnSLREDLQKHTIKLE-----------------
>UPI000CD52EA5	68	0.452	6.050E-10	31	112	136	5	88	528
-------------------------------RLKKTEVAKCLTCPLCHNLFEVATTINECLHTFCWKCIHSNFTAQnlPACPVCDTHLGSYPDEKLRVDHHKNAMKEKLFPSKKK-----------------------
>A0A5N6KDC5	68	0.280	6.050E-10	5	96	136	289	388	560
-----MSQLMEqhqqSNAPGPAPPDAISALPKRALDEKMLGPEGKGECSVCMDdvFFSTEVAVLPCNHWFHEACASAWLSEHNTCPICRKGIGAeeAPSSPRHAD---------------------------------------
>A0A7I8VNR1	68	0.240	6.050E-10	25	126	136	197	299	581
-------------------------IEKQTSSVKESTVkndEDIMSCIICQELLYDCVSVMPCLHVFCGGCISLWLERNNTCPQCRVTI-----NRASRFHFLRDCIEmylKTHPERERSDEDKKHLDSLNTI---------
>G4N587	68	0.298	6.050E-10	4	88	136	281	362	606
----PMSNA----APPASEAA-IEKLERKKLDEKMLGTDETVECTICMDDLSlgDEATVLPCKHFFHGECVTIWLKEHNTCPICRTPMEQR-----------------------------------------------
>A0A078AGB5	68	0.262	6.050E-10	18	130	136	65	176	620
------------------TCGPRKlKDEDQDEEIDLEcfnQIKEILHCPVCYDILKEPLNVKMCLHKFCRHCIENYNRtVKKQCPQCRNPVGSRRL--LKTDYKLTYIIKALITDIDAYNKFEEE----SRQQVVP-----
>UPI00077F86DA	68	0.231	6.050E-10	38	126	136	330	423	627
--------------------------------------NQDFECSLCLQTFLEPIT-TSCGHTFCRRCLLRWFDHKPSCPLCKSHLNSYITEYKKgTTKFVLGLQKQLFPDVYAEReslhfKEMAKLFHSDKQ---------
>UPI00106BCF01	68	0.244	6.050E-10	40	123	136	335	419	634
----------------------------------------DLECSLCCRMFYEPVTC-PCGHTFCQWCLNRCLDHNPVCPVCRYSINEYINNEIQnITRSIQAVCKGYFPkKFEERKRQHEEEVAR------------
>A0A0L0DHT0	68	0.261	6.050E-10	39	121	136	566	644	645
---------------------------------------DSITCALCLELMYRPVTTT-CGHSFCHICLSEVFKFKPECPLCRAVLDAEP----AVNTVLAEVISSSFPEQYEARRlDAEAMA--------------
>A0A653H9F5	68	0.240	6.050E-10	22	120	136	90	182	662
----------------------NSEQQTEKVHEQeEEEIPAYLECAICMKLLVAPVTV-SCGHNFCRDCIEKVKEYKNTCPLCRVNLREKNN----TNILLAELIKEKYP--KEYERRIKEM---------------
>A0A0L0FT35	68	0.267	6.050E-10	3	103	136	638	726	769
---GPRSEAMVSSLP------PMQEVRVAQAMM--AKIQHAITCSICLSLLQAPMK-TPCNHRFCKFCIATHLNNQASCPLCKGPVTKR---SLAEDNEMLSLI--------------------------------
>A0A484NLQ3	68	0.450	6.050E-10	25	102	136	0	79	789
-------------------------MSNQVVKVRRETIAACMTCPLCSKLFRDATTISECLHTFCRRCIYKKLSDEETecCPICNIDLGCVPLEKLRADHNLQDI---------------------------------
>D8U572	68	0.225	6.050E-10	2	132	136	807	964	1427
--WMPLQDTSSkdTSRQAPVMAGKDSRpmepqppqfsahAEGMLSAIMLKDVKQHVTCALCNNLIASS-LVLSCGHQYCGSCLFDWLGNKPSCPNCQVPLRAIPMRCIALDGVVEAFLSSL-PeeEVAAYKARQEEgksaankvnkmfwWLQPSALPGMAPS---
>UPI0018CEC90C	68	0.259	6.050E-10	25	125	136	21	123	1441
-------------------------MKTTKERLQVREINQVFLCYLCNGYMVNPTSIDTCLHTYCRSCIVQYLSSKNiYCPQC-TPVISkqISLNNLKSDDILRDVIYKVVPGLYQHEYERIQRFREEK----------
>A0A493T5E9	68	0.295	8.279E-10	34	131	136	6	106	110
----------------------------------LETLRVEASCSVCLGYLRDPVLL-ECGHNFCRSCITRWwaeLSRDFPCPVCRK---TSRRRALRPNRQLANMVEaarQLRGPKRKATLPGFPLPRLPKNLAPPrP----
>A0A5E4M000	68	0.245	8.279E-10	9	108	136	11	117	134
---------HKSDSPSTTTTTADHRT--LQLLIQPTEsekrllakiLDNEFTCSICLELLKKPSKL-ECDHMFCSNCLEDWLRCNRTCPMCRSsKIGFKPVKCEFVGQLIKHLSSSAAP---------------------------
>UPI00126772C9	68	0.268	8.279E-10	39	131	136	15	103	156
---------------------------------------EELLCSICTELFIKAVTL-SCSHTFCKLCIDQWRKYEAVCPICRSPI-KHESPTIVLDNYIDKIVETRC-EKYKHNRKI-IVAEREALASSPP----
>A0A3B4GVJ5	68	0.260	8.279E-10	32	120	136	5	89	177
--------------------------------LPVSESEEDLCCPICRDIFRDPVLL-SCSHSFCKDCLRRWWREKPTqeCPMCQKRSSRvDPPVSL----VLKNLCESFV--ERRDQRASEDL---------------
>A0A1Y1LXB4	68	0.262	8.279E-10	33	135	136	5	90	212
---------------------------------QLEQVQNELLCSICYNYFLRAYTL-SCSHSFCLNCINVWRANHRDCPICRSPI-----YSMAPSRALDNMVATFNGDQYRGD-----------ISDPAPIEIE
>A0A1J1I8L8	68	0.387	8.279E-10	33	128	136	5	98	218
---------------------------------RVKTFNKILTCLLCKGYLIEATTINTCMHSFCRSCIVKHVKvfEKYFCPNCETDI---RLSNLRPDMRLRSLVYKIIPGLFAKEQ-QESIKRNEKQRN-------
>A0A6P3VK95	68	0.271	8.279E-10	38	129	136	22	102	240
--------------------------------------DQDLICTICQGVLRCPVRA-PCHHIFCKKCILQWLKRQETCPCCRKPI----------NHNLILVMYKLSKSIGRLKIKCKNEIRGCRATFP------
>UPI00063FB95F	68	0.402	8.279E-10	21	96	136	112	187	274
---------------------PDSEDE-EERLINLSELTPYILCSICKGYLIDATTITECLHTFCKSCIVRHFYYSNRCPKCNIVVHQtQPLYNISAN---------------------------------------
>A0A3M7IHI5	68	0.294	8.279E-10	29	120	136	31	121	277
-----------------------------EDLSKLAEGNADSDsCPICYQDFTDPAK-TPCGHIYCRECLEAWLKQTTNCPTCRTLLIAQALVEPQPNVIAE--IEALDLD-FEVDQQavMREL---------------
>A0A7S0ML38	68	0.252	8.279E-10	22	123	136	133	234	290
----------------------NDLLEAPQRTGSPSKIDAQITCGICFNILYKCVTLVPCMHNFCGPCMRSWSDKsgHATCPHCRGD-----ASHIRRNHAMVGIVEAFLrenPGRGPTPDELAELALR------------
>A0A1D2ND15	68	0.333	8.279E-10	18	123	136	150	251	296
------------------TAGTSAGTSGNDQSVAT-MLETELKCGICRQTYVDA-TITNCGHTFCRFCIneSQWIR--PYCPMC-NRFVTNISRNYEVDSLLDRIMSKL-PQEEKEAREREVLSRR------------
>A0A7S1L186	68	0.252	8.279E-10	20	128	136	159	268	300
--------------------GPRFEFLFQQVRPKASAssLVDELTCSICKCVYYRPVSVIPCLHTFCGHCISAWIKTGaGDCAECRSKM-----REVRPSHKIASVVADLIkakPEHAKSATECAQLDSENTIPA-------
>A0A163KAE1	68	0.262	8.279E-10	34	135	136	14	110	309
----------------------------------LQTLDENLRCPICKEFYDTAMILSTCSHSFCAICIRRSLASEQCCPKCRTP---SHDSNLHNNYDMDNVIHAWKQS-RKTILDLEALDRSP--PTDQPsSQNE
>UPI001555B434	68	0.289	8.279E-10	5	114	136	0	101	318
-----MGNA-NNKGPIP----PPSSKPTPEGMVKR--LQEDVTCSICLDILEDPVSI-ECGHNFCRGCLSAhWSGVSaweSQCPECRAPCSR---DRMIPDTRVKSLVEKIR-DLPREE---------------------
>A0A6P6G6U8	68	0.233	8.279E-10	11	116	136	107	223	322
-----------SNNPNPSTTNssslPasNAAVEALitvKIVASLLELDPLLFCPVCKDQFIVDVEAkqLPCKHLYHPDCILPWLANHSTCPVCRFQLPTRP---INPRRTTSGLVATTplrFGDVLTGEED-------------------
>A0A7J0DVL8	68	0.357	8.279E-10	15	106	136	8	102	326
---------------SPAqPSGMTQVPDNTYRRIKARKLTRHLTCPLCETIFKEATTINECNHTFCEECIYKKVQEGiTSCPECNLDLSDlDPENYLRPDTMIRGLIKAF-----------------------------
>UPI000B937F14	68	0.285	8.279E-10	34	131	136	143	236	328
----------------------------------LSAVDSNLLCNICFEIFIKP-TVVNCSHTFCESCIHVWTLRVKNCPICRVEVKTK-SYCLTLESFIEKIVEHL-PIEIKNKRE-AAIKERSKKRNKRP----
>B4MM21	68	0.270	8.279E-10	27	122	136	1	94	333
---------------------------GFDLTCIVGNVDEELICPICTEVLEDPMQSSSCEHAYCRVCIQKWIIEKQICPVDRTELLSGQL--VPASRLMRNMLARLRIKCVFAENGCEQLLQ-------------
>A0A315V5M2	68	0.352	8.279E-10	32	135	136	13	103	343
--------------------------------IKLCHINAHITCRLCEGYLIDATTVTECLHTFCRSCLVKYLEENNTCP--------------THDRTMQDIVYKLVPGLQEAEiKKQRDFYQKLGMEVPGDIKGE
>A0A6A6F2V2	68	0.285	8.279E-10	28	118	136	6	88	352
----------------------------KEYLEELKPLERH-ECPICRDLTIKPTQ-TPCRHTFCYECLHTWVREHNTCPSCRAELYVA-----RARRALAGSLPAYVPN-FGYERHGE-----------------
>A0A0C3LAV2	68	0.274	8.279E-10	4	131	136	80	203	374
----PATNAESKDQPV------ENAIEVAKAAKFVDDMEEELMCGCCAALLYHPVVISPCGHFFCGACTVMWVRNGGTsCPACR-----QPSTSVQHSRLLEGFVEILLRTYPEKQRSQAERDQADDVYSPsmnisiPP----
>A0A166C4Z6	68	0.266	8.279E-10	5	95	136	179	285	377
-----MNQLMENgSKPVPLAETEIDRLPRDKLRATHPLLGKD--CQICQDTFVDPKAAPpedgqpapagmlrtvelPCHHAFHEDCIVPWLKQSGTCPVCRFALTPQPTPHGPP----------------------------------------
>A0A2G5DI07	68	0.471	8.279E-10	41	108	136	21	90	413
-----------------------------------------LTCPLCFNLLTEATTICLCLHTFCRACLYQKLEddRKNCCPVCNVYLGSCPEEKLRPDNNLQAIRMKVFP---------------------------
>UPI001905BA98	68	0.278	8.279E-10	34	108	136	165	242	417
----------------------------------LESLRSSLQCQICLELISRPHIIPGCGHEFCGLCIRDWLTKSqagaHECPTCRKPIRTRPFKAYILPSVLE-IVKNATP---------------------------
>W2S3K6	68	0.254	8.279E-10	15	115	136	74	177	418
---------------HPVIEGTDDRVDSLDTAV-LENLREvvrvELECQVCYAIMVDPITTT-CGHTFCRQCVARVLDHANLCPICRRQLPMAPGLQLEPsNKRISYILEGLLKDVLEARK--------------------
>Q9C1X4	68	0.247	8.279E-10	2	101	136	346	453	513
--WGarglddIISQLMEqaqgHNAPAP---APEDVIAKMKVQKPPKElIDEEGECTICMEMFKinDDVIQLPCKHYFHENCIKPWLRVNGTCAICRAPV--DPNSQQRNNTSTDS----------------------------------
>A0A4P9Y4A5	68	0.279	8.279E-10	19	108	136	1	90	536
-------------------PNPKETVEEKEEWEFTQPLSHALKCPICHDLLRAPLITRGCSHSFCAVCIHRSIQHEPACPLCRARLHD---GDLHPNLALSAVceeVTVWCP---------------------------
>L8X129	68	0.276	8.279E-10	13	116	136	10	116	560
-------------APSkrPRDVSPEEEDHegvGEESQISTFSIDDEISCGICLGVLESPYTVIPCLHTFDKDCLLGWWQRNDTCPLCKT-----RATSGRHSFQLQAIVNHYeskRPPHKRARAD-------------------
>A0A5E3X8U4	68	0.232	8.279E-10	0	133	136	39	179	563
RDDGATAKRAREDSPGSGSEDAPSGPEEKTVTISgaalADDLEQDLMCGCCSALLYRPVVVNPCQHYFCGSCLLQWVRNGGTsCPACRAV-----STSVTNSRVLQLMIDILLrhdPtrARTQRERDQADAIYRSGQSLriPPPRE--
>A0A1L7X2F5	68	0.295	8.279E-10	36	134	136	215	318	574
------------------------------------ALRDELDCQICRNIYLDPYTTT-CGHTFCRKCIQSVLENTLFCPTCRRtqELATtIRSKNPPINLSLARIISGLCPEAMALRADissLDEELDKPKLDTPLFICT-
>A0A0J9XFC3	68	0.252	8.279E-10	37	117	136	31	112	590
-------------------------------------VQQNIICSICQEVMFAP-FVTSCGHTFCYTCLYEWLQRNCSCPTCREELNQRPVLSHGIKSLALTLVESIstTPSIKERYEEM------------------
>UPI001AAD931F	68	0.288	8.279E-10	10	120	136	261	376	593
----------EPDEPAPPeTYRLNHEEDGTQKICPYPSLKDLLSlsdveCSLCIRMFLEPVT-TPCGHTFCKECLLRCLDHQPYCPLCKQSLREyLRVGGYAVTALLMNLMETIFPS-EMADRKQVHL---------------
>A0A286RUG1	68	0.263	8.279E-10	42	135	136	11	120	649
------------------------------------------RCCICLDAPEDPATVLPCFHEFCLPCIERWLSSTPTCPLCKQSVGSVAHGISADDAFVETPIGDIYrPgrrHASGARRRLsfldgpEEVGEDGGAGGPGPSalveagENE
>Q22AN4	68	0.287	8.279E-10	37	116	136	13	89	688
-------------------------------------INKHLFCSICHEVFRRPVII-ACGHTFCKHCIQLWKVNHKFCPNCRQTIQKK--DNLLKNLIPQQIIDELDMNCASEECK-------------------
>A0A0S4IMY1	68	0.265	8.279E-10	34	131	136	8	101	700
----------------------------------LSAAHKELCCAICVDMLTNPVLLPACGHCFCSTCAHRTMERSSQCPLCKTPIGS--SRALLPLPLLNEVV--MLASRLAQSQGVEDLAFASQWSQPTP----
>UPI00193A342C	68	0.220	8.279E-10	22	126	136	407	523	731
----------------------QKETETKQFVrcVDRGNIEsSDFECSLCMLLLFNP-VCTPCGHTFCRECLERSMDHDNKCPLCKCEISFnitdkNIHSSPTIDTSLKQVIEDILPDeyverLEQHNEDVQELLASTPV---------
>UPI0008FA1741	68	0.244	8.279E-10	1	118	136	186	325	775
-SWEPLNNLNSTIQDAGLYQGqvlvieqknedgmwPReSSKTNKKTESRISVDRNEFVCAVCLDLLKDPVTIL-CGHSYCKSCITGHWDHEDqqrvySCPQCRQTFSPRP--ALARNTMLAEVVEKLkkteLPaDCYAGAGDVE-----------------
>A0A7S1H571	68	0.258	8.279E-10	3	115	136	490	606	807
---GALVEKLLSNDPNqrPSAAEVMAQLQPAkhQRQISAEALDEMLDeysCAICQSLVLDAHTVCEEEHIFCRTCLEQWLKQQQNCPGCRKPAVSDKPTRLR---VINNAVAKLAPKALSAEQ--------------------
>A0A7S0U727	68	0.257	8.279E-10	1	116	136	741	859	885
-SLGPL-------VPQLLELEPGSRISAVEVVEALSqkaqsahedavELCEEYMCPICQELVLDAHTVCSDEHVFCRMCLMQWLEAKNECPTCRTII--APPRRLRvINNAVEKLASRVLTDQQREERE-------------------
>A0A226EV14	68	0.255	8.279E-10	37	126	136	209	293	1093
-------------------------------------LEAEFSCSICNEIFILP-SVTKCGHTFCELCIATWTRDKVDCPICRTMIFTDWGKHVE----MDNFITRLHLRLSDEIRESRERLVQERV---------
>A0A7R8WAT0	68	0.250	8.279E-10	41	116	136	23	95	1421
-----------------------------------------LKCGICQEIMDDPVMIMPCQHAYCRGCIFEWLDSTKVCPECREPTSSA---GVLFSRWIQRTIDELRVKCQNVECE-------------------
>A0A7S0KKA8	67	0.322	1.133E-09	32	126	136	3	94	168
--------------------------------VKLGSVRADTRCAICWGTLKKVKVVSPCLHRFCQGCIEEHLRKlNHHCPTCRLHVPSR--RALRDDPGFDAIVEALYAN--ATDYDLEENAYSASV---------
>A0A1E4U316	67	0.318	1.133E-09	41	126	136	50	138	174
-----------------------------------------ITCSICQEIMLMPFML-QCGHTYCYNCVKEWTANQRKCPECRTNIKRLPILNLklreVVDSFLESVV-KIRPDFKKILKNLEKrLTADYRI---------
>A0A0P7TLA8	67	0.278	1.133E-09	23	132	136	64	170	185
-----------------------ERFGYKEVVFKGDAkkLDvHGQTCAVCLEDFRlkEELGVLPCQHAFHRRCLVKWLEVRCVCPMCNKPI-AGPLEHQR--HSLGTLLDELLPHDRCQGQSLQ-----KQIKAVAPS---
>A0A1V9YDT5	67	0.274	1.133E-09	21	129	136	77	186	215
---------------------PRALLDTA-LQVNASTLHDELHCTICTGIIREAMVITACLHRFCSGCIQRHIHEKgkaPACPICNALFTTR--RALRRDENFDQLIEAIYGDVEAYEAKEEARIQQhNKQHFP------
>A0A4S2MQ73	67	0.264	1.133E-09	30	129	136	68	178	216
------------------------------LRAELDRLRKNCTCVICQELLFEPYFL-QCGHTYCYHCIVQWVkqasnRKSRCCPECRTPLTIQP----APAYPIRNMVDLFVhhaeihsvpgsgPDLRKQQLEMAEVV-KKHLQGP------
>A0A7S3BEH0	67	0.315	1.133E-09	15	131	136	10	135	233
---------------APGEDLPMAIDWGD----KEEELRRLLTCTICKQLLYEAVTINECMHSFCKACCEAHYTMQAsqrrgvghddyKCPQCEIKLPSNVHDITLPDDSLDKMTAALFPREHARRRELaQRLLREARAEADaAP----
>UPI000C76140B	67	0.291	1.133E-09	38	131	136	16	108	233
--------------------------------------ETHLQCVVCSELFVDAVSI-NCGHTFCDYCINEWRKKKNNCPVCRTNIRAaNPVKVL--DEYSDKIFEQFVlEGAKKTRATLKEERAKLKAESVRP----
>A0A2G5IAL2	67	0.277	1.133E-09	21	115	136	4	102	239
---------------------PNDRESFLSTQLKSATVEEGAECGICQDLLKEPVKL-PCDHVFCRECITLWLTDKSTCPLDRGVLFES-EDDWETDDegegpeSVEAMIQSLNEGAREMER--------------------
>A0A6I8N2Q6	67	0.326	1.133E-09	37	118	136	9	96	253
-------------------------------------IQEEVTCPICLGFMKEPVS-TDCGHCFCSSCISALLETSGTtpgethpCPQCRTSF--QP-ETLRHNRHLGNIVAALRllgPGARPAETLCE-----------------
>A0A7S4UPB7	67	0.296	1.133E-09	23	106	136	72	159	258
-----------------------SREQVEQLPVPspsaeaVRGLPREALCPICHGPLRQSVALNPCGHAFCGGCVAPWLQRSGSCPTCRAVV---PRDCRWLNvRVLDELVEAL-----------------------------
>A0A1Y2CU30	67	0.297	1.133E-09	41	132	136	9	97	260
-----------------------------------------LTCSICMELLQDPVRVDPCDHYFCRPCIKGWLRKDrMTCPIDRTHVKGFK----APDRIVAEIVERLN-GKEGPARLLNNVSSTGSTSLkPSPS---
>A0A0T6B9G0	67	0.300	1.133E-09	24	131	136	75	180	261
------------------------RIQGmvfESITTKPTSNSDELQCIICTELFIKATTL-NCSHSFCKYCIEEWRKKNKNCPICRAKIITaNP--TIVLDNFIAKVLES-APDDTKQHRD--EVI-KTRDVLPtRP----
>A0A7R9KCU3	67	0.258	1.133E-09	34	125	136	12	104	266
----------------------------------TQEDEHELSCAICKNILLEPRVIQCCQQTFCKHCITEWFKRSPLCPVCRHQMRGNASARLSlPSRILNNRLKKLRIVCNHKERGCQEVLTLDR----------
>W1PIY0	67	0.255	1.133E-09	3	125	136	99	245	267
---GPGLNELierltENDLPGPPPA-PRSAIDAmPRVQISPAHLGSDPNCPVCKEEFEvrMEAREMPCKHLYHEDCIVPWLSLHNSCPVCRLELPVatEPTHEARsaEDVELGS-VEgrgrrglwswlwpfRWWPSWSWLHREGAEFGYDRR----------
>A0A2C9L8K4	67	0.260	1.133E-09	5	101	136	165	259	273
-----LLNHLEGTGAPP---AQREKIENLErVRINQTHIENTLQCSICMDDFElDlEVRKLPCDHLYHPECIIKWLEMHGTCPVCRKDL--NGIDRTRNEDALDS----------------------------------
>A0A1E3P6W9	67	0.258	1.133E-09	37	125	136	24	105	323
-------------------------------------LESTL-CPICQDHMFVP-FMTKCGHNFCYECITSWIQTNQTCPACRSELVEEP----YLNVHVQDMVNTLV-DTCQKISSLSQNVLRDR----------
>A0A7R9UDC2	67	0.290	1.133E-09	39	122	136	79	161	332
---------------------------------------PDLQCHFCLDILDDPVIVMECLHRFCNNCIQKHLRvgKQNEC-FCKTHIPSR--RSLRQDLNFKNLICKLYPNLQEFKRKQERYIQ-------------
>A0A6P7UHR2	67	0.245	1.133E-09	3	110	136	7	118	332
---PPTPETVRLRNRSESLMRPDTELTLPEIFPKdcDPPPDDELTCPICHALLREPVEC-RCRHVFCKGCITMWLRTKSTCPLCRVSVQAaslVPAHPLIRN-MLGNVkVKCRSPGC-------------------------
>A0A6J0KX80	67	0.234	1.133E-09	5	128	136	37	166	332
-----MDEEEEEDSQERIKSLTSEEQSESEFVesVELEDIRKYVQCPICLGIIRKTRTVMGCLHRFCQECIDKSMRfGNHECPACRKHCASR--RSLRPDPKFDAFIAATFGNIDSNEEqdlafDEDEFARNKQIQA-------
>A0A6J0VDM4	67	0.373	1.133E-09	35	103	136	1	71	342
-----------------------------------ASLHDETTCPICLEYFADPVT-TDCGHNFCRACITQCCGEEgggggeAKCPQCRETVG---AGSLRPNRTLANIV--------------------------------
>A0A2V0PNB4	67	0.289	1.133E-09	15	132	136	33	145	346
---------------APS-AGPGSSLSspaGDGTRICVDDLSPHLRCGLCRDH-VAGSLVLSCGHLFCGACLSDHLMASPSCPACQMQLRSIPVRCIAIDH----VVSVLLPALPPAARDAHRR-RRERGES-APS---
>A0A0L0H5I7	67	0.241	1.133E-09	29	114	136	52	136	348
-----------------------------QVTLPLKVLSEEFTCPVCRNILQQTMVTVECMHRFCYACIREALfKGNKECPACRRECHS--MRNLRPDTRFDEIIRMIYPSLGSSE---------------------
>A0A5P1EHL4	67	0.514	1.133E-09	41	108	136	0	69	387
-----------------------------------------MTCPLCKKLLRDATTIYECLHTFCRKCILEKLTDEevDCCPICNIDLGCVPVEKLRPDHSLQDVRAKIFP---------------------------
>UPI0017484835	67	0.351	1.133E-09	37	117	136	8	93	388
-------------------------------------VKEEVTCPICLELLTEPMSL-DCGHTFCQACITAHnrgsmIGQESSCPVCR--ITYQP-ENLRPNRHVANIVEalrevKLSPQ-EEQERDL------------------
>H2Z0D9	67	0.209	1.133E-09	20	132	136	75	192	388
--------------------GPKARLQDGE-TLDDSD----LECSLCMRLLCDP-VCTPCGHIFCQVCIERCLDHKAQCPLCKTSAQQtKSLEALHSpcDYVTKAIIRQYLPEEYaerqkQNEQEIEELTKIQPIFVSTiafPS---
>UPI0015902B1F	67	0.380	1.133E-09	37	104	136	9	75	394
-------------------------------------LCEETTCSICLEYFTDPVTI-DCGHNFCQTCITRALggpDREASCPQCRDRCQQR---NFRPNRQLASIVE-------------------------------
>V4AGN3	67	0.270	1.133E-09	31	126	136	8	99	409
-------------------------------TVPMSVMEDYINCTICMNILKKTVT-TSCCHRFCDTCIREWIDRNSSCPCCNTRL---THENLYNDRQFDSLIEDIMKDKERSELKYYEEVCNQRV---------
>L1IXG0	67	0.274	1.133E-09	8	130	136	35	167	420
--------AHDADAPRGKEFGGGSEnvdPSAVGDVAHPEEDSSDLTCSICLEVLWDPIVIPSCKHTFCRNCVIKSMHSSPngqQCPNCREDILVDPL-TCKGDGVLQEKIElSLSAACLEGRRrsaeaELEEL-QKMMVHAFP-----
>A0A6M1ZYC9	67	0.344	1.133E-09	40	131	136	160	241	435
----------------------------------------ELDCPICFEPFTNPHIITTCLHVFCKSCIDESWERKSECPSCNTAFKAkNLKYSFRDNNRLEAIKNKI-----------EEKLGIKPVPKPTP----
>A0A670HUH8	67	0.380	1.133E-09	37	104	136	47	113	439
-------------------------------------LCEETTCCICLEYFTDPVTI-ECGHNFCQSCITEaWgnSDQEASCPQCREP---RQQRNVRPNRQLASIVE-------------------------------
>A0A433U7C2	67	0.297	1.133E-09	23	121	136	25	116	444
-----------------------SLIKRKSLDVK-SDLEDDLACSVCLMLAVQPTTLV-CGHTSCRMCLAQWyfTSKTKTCPMCRQPYQGLP----RVNIQIRKMTRKLYP---EKARQREEEL--------------
>S7PY44	67	0.284	1.133E-09	36	135	136	9	115	467
------------------------------------AVDPNLMCCICRSPFVEPTTTRTCAHTFCYECIVHSIQITPQCPVDRSPL--APEDLYPADPVVRNLVDELiveCPERKSGCRHtcqrqlLASHMKDSCEFVKAPSDAE
>UPI0018F40A11	67	0.300	1.133E-09	19	106	136	1	86	470
-------------------ASPSSPTSPTFSPSSCSNLKSDLTCSVCLDYFQDP-VLTRCEHTFCRRCVLKfWgQQRRNICPVCRKIC---PTDHLLRNRALAGVLESL-----------------------------
>A0A5A8DJG6	67	0.376	1.133E-09	28	121	136	84	183	489
----------------------------KEVKVDTLELARRLRCDLCNGLFRDPVTLPECMHSFCHVCVLRKMRASgsidqprPECPVCGV-LSASGRMLYVRDPLLEGLVRKLFPDIVKADEEEGAMM--------------
>A0A670HUH2	67	0.380	1.133E-09	37	104	136	47	113	541
-------------------------------------LCEETTCCICLEYFTDPVTI-ECGHNFCQSCITEaWgnSDQEASCPQCREP---RQQRNVRPNRQLASIVE-------------------------------
>A0A7S3C215	67	0.265	1.133E-09	0	128	136	7	127	581
RAGSPRSVGMDVDAPTSAvatSLSPQQA--GGEADVSASQGDEPCVCPICRGAFSDP-FVAPCGHSFCHNCINTHLATRANCPACG---AFAATERLVPNYAL-----SLLAGKVGAAKAAAELDPAARLQN-------
>A0A1X7UG01	67	0.256	1.133E-09	23	126	136	331	441	649
-----------------------SRPPVS-LPLGDNGVDiGEFDCVLCAGLLFQPVTV-PCGHSFCRDCLARLFDHSPYCPVCRASLGEmfiqhtQSSGQMCIDVTLESIIQHLFSTLYEEKKsvFVAERIRLSKI---------
>A0A4P9Y6T1	67	0.304	1.133E-09	14	115	136	329	429	663
--------------QATLGVGEEQGLE-DKVMILRSQLAMELECGICYRLLSTPTT-TACGHTFCEECLSRSLDHAPRCPSCRAP--SPPLTHPRPtlSRALRILLIKVFpPSLLGQDR--------------------
>A0A0J0XED7	67	0.247	1.133E-09	16	117	136	70	176	665
----------------PLPTPPMMAMPQHEVVYNyVEDVDPNLVCSICQSALVNPVTTASCKHTFCRDCITRALAHSPSCPIDRSALTLSSLADTEP--LVQLMLDELkvrceAPGCSKVmERGL------------------
>A0A5J9W1U5	67	0.390	1.133E-09	29	121	136	1	100	699
-----------------------------EVLVRRYSIAPCVSCQLCGGFLRDATTIPDCLHSFCRECIVEKFRIEdiSCCPKCGIDLGCSPLKKLRADHSLQAIMSVIFPaERHKVEDivplHPEELA--------------
>A0A6A3NMS2	67	0.256	1.133E-09	15	131	136	1	113	841
---------------APWTL---SRLERA-----MESFSAQLQCAICLCAYDRPVSL-PCNHCFCEECIHRALELKAACPICKAPAKKR---RLRDDTTVQELlraTDMLCaaPDAAAEQKQQEEQHKEAPVKtekTPVP----
>A0A0R4ICA2	67	0.228	1.133E-09	34	134	136	23	135	939
----------------------------------LANASPDSKCPICLDGFNNVASLDRCLHQFCFRCIHEWSKNKAECPLCKQPFHSifhsvkgendfkefvlWPPENGAANANAADPSERvLRPRVLR-RRER----RSNRVQTPAPSST-
>A0A2A9MEY8	67	0.264	1.133E-09	0	115	136	372	501	2565
RAVGPsSSSASSACSPSsPLPVSPRavpSPLSGDRGSLSpaasspgalrqaaalLAGLRRELTCSICLELLQLPATV-DCGHTFCRYCISHTKMHRRACPLCRQPLG---FSSLSINTVLANLLNTL--GLRRARR--------------------
>A0A3L8Q9D5	67	0.461	1.550E-09	31	94	136	5	69	70
-------------------------------RIKITELNPHLMCALCGGYFIDATTIVECLHSFCRTCIVRYLESNKYCPMCDAQVHKtRPLLSIR-----------------------------------------
>A0A7S1QC61	67	0.289	1.550E-09	37	119	136	31	110	113
-------------------------------------VPDELQCGICHDVVDVPFVTEVCGHLYCHDCILAALDRKKECPLCRKPLTR---DGIRKDVRVQRQVQSLRVKCGNAEHGCEE----------------
>A0A6A5Q9B9	67	0.229	1.550E-09	32	110	136	7	93	139
--------------------------------IRGATIPSPLVCPICLDNLpppaaTDPaVTVTPCGHVFGKHCLATWMREHNTCPVCRDEVAPNRSHDTgsRPRHFALGAYATAGPDF-------------------------
>A0A0W8DKW6	67	0.282	1.550E-09	41	115	136	6	82	224
-----------------------------------------WSCPICLGRFERPVLVSCCGQSFCRSCLDDALRQADACPMCRSPLLSGPF-SVTSNRALEDALSALsssSPRCSTTEK--------------------
>A0A7R9GK27	67	0.243	1.550E-09	0	130	136	59	205	238
RTRALRRFAAENGVPLPAAAAaapvPASaAAAGQQRSSGSLANDQHLQkllenysCSICICPLHDPVTSTSCMHSFCGACLSRWvFAEGSTtinrpCPQCRV-----PMDVVMRNPMIKTTLEDLFnmmPDWRRPAAEVAEFDRENLFQPPA-----
>A0A2G9SF25	67	0.375	1.550E-09	36	104	136	10	77	255
------------------------------------DLQDEVTCAICLDHFKDPVSI-ECGHCFCRACIVQtWrgIRTNFPCPQCRK---TSKWKFLRPNRLLENVVD-------------------------------
>A0A267FZF5	67	0.265	1.550E-09	11	91	136	88	170	255
-----------SNGGAPPPATQQQLAAIKTVTIAEEQVKEGLQCFVCLDEFKQGVSadVLPCQHHFHQQCIKPWLEKRGTCPVCRSPLSASGTD--------------------------------------------
>A0A4U5P007	67	0.268	1.550E-09	41	120	136	3	84	269
-----------------------------------------LNCPICHDWLESsiPIAATFCDHVFHKECILRWLDEKHNCPTCRGKVCQYGLRTLRFSSASCRNIASLKADVEAANKRNEEL---------------
>A0A3M7H940	67	0.287	1.550E-09	29	120	136	31	121	277
-----------------------------EDLSRLAEGNPDSDnCPICYQTFTEPAK-TPCGHIYCRECLEAWLKQTTNCPTCRTLLIAQALIEPQPNVIAE--IEALDLDFEVDQQDvMREL---------------
>K1PE41	67	0.268	1.550E-09	5	99	136	179	272	289
-----LLNQLEGSGPAPAEKSKIDSLP--NVKVTQPQVDNILQCSICMEDFElhENVKKLPCEHHYHKVCIVTWLEMHGTCPVCRIDLNGVD-NSLKNDDNL------------------------------------
>UPI00045744BE	67	0.255	1.550E-09	34	119	136	6	95	295
----------------------------------LENMRNEATCLICLQFYMDPVSI-DCGHNFCRACILQYWgtgQGSVSCPQCRLQI---PQRSVRPNRFVSNMVEsirrlSLNPRLEEVGIQCEE----------------
>A0A7S0WEQ7	67	0.328	1.550E-09	40	106	136	75	137	297
----------------------------------------DLRCVICWELFRDP-VITPCGHSFCRACVDTELNASGRCPICRRP--TNPFE-VSPNLLAKTLVEEL-----------------------------
>K4LJW5	67	0.264	1.550E-09	14	108	136	67	172	308
--------------PLPQRGLPASALRSLPVTVyaggKDGAVDvDALECAVCLSEVADGekvRTLPKCGHGFHVECIDMWFHSHDTCPLCRAPVGAgaGDLDALpREDPSAASLEFPVFP---------------------------
>UPI001458BDD6	67	0.299	1.550E-09	28	118	136	5	108	358
----------------------------DQLLTSRLGLEEELSCTICLDLYDDPVSL-PCQHNFCRKCIHAHLQQKSdvlvhvlggqprrfQCPNCResTELTDAGIKILPKNFALQNIISKL--QAVKSENDEE-----------------
>UPI00129E9EB8	67	0.411	1.550E-09	28	94	136	2	69	361
----------------------------RTTRIKITELNPHLMCALCGGYFIDAATIVECLHSFCKTCIVRYLEANKYCPMCDAQVHKtRPLLSIR-----------------------------------------
>A0A409VAE7	67	0.218	1.550E-09	6	131	136	146	303	364
------SQIMERDSHRPVPAPEEtiTKLPREVLTVGSATLE--LDCAVCKDQFKlqtdDPdelvVVTLPCKHPFHQPCIVPWLKSSGTCPVCRFQLVAQPEQHPparqsvsgnsppRPTSTTSGPSTSSSPPRPHRGQDspgfLSSLFgsltghnlNRDRTRSPPP----
>A0A078AQ00	67	0.242	1.550E-09	26	120	136	175	267	383
--------------------------EEQKIRKQISQMADQFDCGICYMTMHQAVSLMPCLHTFCGGCFSDWLNRQKDCPSCRENVVEVKKHSL-INCLIENYLN-INPQLKRSEEEIKHL---------------
>A0A7S3LSG5	67	0.315	1.550E-09	39	128	136	3	92	390
---------------------------------------EDFQCTLCLKLLYKPTT-TICGHSFCLECFTQSLRYRAKCPICRSVLHAA-FSSLAVSRDFSRLLEANFPKEYSQRRKEEEekLLAKRRNKA-------
>A0A6I9YUV8	67	0.266	1.550E-09	34	119	136	8	94	479
----------------------------------LRDLYEEVTCPICLECFKEPVTITICGHNFCRACLSCYGQgpeiSGTSCPHCRKTFDHR--QNIIPNRLLANVVE-IAEKFRRAEESPAE----------------
>A0A665U6B2	67	0.336	1.550E-09	18	121	136	22	118	509
------------------VFLPSGHCPGD-LHRPTMDL---LECPLCLFLMCEPVTV-SCGHTFCRRCVEGH--PPSKCPACKVKLKQREVKSVRNNVLLISIVEKCCPDETRIKCQIQEKL--------------
>U6M6U9	67	0.270	1.550E-09	0	130	136	44	221	535
RVWGAMQRAP---APAAAQSEEDSdgeqciAFEGDEgldVSFPLKAVEKMFRCPLCSGYFRDAVTIKECLHTFCRWCLYDYAEGGETeevcCPYwagkdsrhympritaaCvagagsvvnlsgNSSVSSgtaaAANAAVLFDRTMQNVVDKLFPHFAQQERlEEEELQRYMQQhqhkQLPP-----
>A0A7R9QLS6	67	0.275	1.550E-09	20	135	136	418	528	605
--------------------GDKSRVVG----VSVEELDEY-TCGICLQVFVNPVVTQCCQQTYCSECIYGWLSDHNTCPNDRKKLSRegvGPAPRFVIN-LLNNM--KCMEGVIESARkDLDNCTVKSRTNLSS-SEVE
>UPI0010FCB8FD	67	0.261	1.550E-09	39	123	136	341	426	640
---------------------------------------EDLECTLCCRLFYEPVT-TPCGHVFCRACLNCNLDHRPTCPICRCSL-SKFLAERRENVtvNISQLIESTLPEEYAERKQIhEEEMKK------------
>A0A3N4LJY8	67	0.270	1.550E-09	26	121	136	39	137	655
--------------------------EIEDLRSDLAKLKKCVTCVICQDLLFEPYSL-QCGHVFCYTCLLDWFHHKKTCPECRAVVDRQPASAYLVRDMIDTFVvraELSSPHDQGAElRKLQAEA--------------
>UPI0018859924	67	0.282	1.550E-09	0	128	136	5	128	670
RSWG---------RPC-RTCGQHHARHEPHVYDYVEEVDEDLTCHICLQPLVGSLD-TPCGHTFCGACLVPYLNSHQNCPICRAALTTQACRS--SPLVLQKILEKLlvkCPnadlckEVAYARGDLEDHL-KNRCQG-------
>A0A4E0S0X5	67	0.256	1.550E-09	36	133	136	357	472	693
------------------------------------AIRDDFQCALCLLIFLYPCSL-PCGHTFCRECIEQSLDYKPECPLCKTPLSNfvKFLNSYSPEISLSqyrsasgrgisvciwKMVQMLFPnELDERQRAYErEMETLSRVGLDPDVE--
>A0A5J4YQK9	67	0.262	1.550E-09	39	134	136	18	135	761
---------------------------------------DDLKCGICMEVMQHPTALVVCTHMFCRHCILTWFERSPRCPLCKKSATKralraldKPNLQLMGETLLHALddVRAVCPDapalaspaqiYRQQQQRLTELAKQQRlvvQASPTPTAT-
>A0A1S1VLU5	67	0.206	1.550E-09	0	123	136	6	149	763
RTCPPLATVLR-NSPHDIAFVPGilGIARSDSSCMDSSkpglDLERELTCSICTELLYQPLTLLDCLHTYCGACLKDWFSFQAnqaenapnppaagtnifTCPSCRAPV-----RDTRHNATVATLLDMLVaanPDRRRSRTDVEEMSKK------------
>A0A6P8ERV2	67	0.260	1.550E-09	0	119	136	419	550	767
RKW-PVSDA----GPSVIYSGGNkhkkqgvtrSACTGRasptsHRTVARDLLKAtDFECSLCMRLFYEPVT-TPCGHTFCKSCLERCLDHTPQCPLCKESLKEyLACRKYNITRILNHvIVEHLSEEHSEREKvHVEE----------------
>A0A0G4FWA6	67	0.242	1.550E-09	16	130	136	27	156	1426
----------------PLVAMPGVR-EMFNLLVR---LERDLTCVICLNLFEDPEFLVTCGHVFCKKCLRRALQVNDECPLCKKAAQRrKPAkadksldhimkayTELRESTAVQNFLNLL--AIQQATHSREEnnvqvtLApREQKAEAPP-----
>A0A1A9WJ16	67	0.383	1.550E-09	33	114	136	58	140	1579
---------------------------------KVNAFNELFTCYLCQGYMINPTAIDNCMHAYCRSCIVKHLLSESICPQCelnnRKSV---SLANLKSDDILRSIIYKLVPGLYHSE---------------------
>UPI00193CE16D	67	0.285	1.550E-09	3	131	136	204	338	1713
---GPtVPGAMMT--PTGQFAVPQldhqAYKEGKKPVAQTDmekpAIPEDLLCSLCNDLLTDAVMIPCCGNSFCDDCIRTVLleSENHQCPDC-KECSVSP-DTLIPNRFLRTNVNN-FKSQTGYSRSQAAPLQSSKDAAPPP----
>R1B8A6	66	0.267	2.121E-09	16	113	136	9	104	108
----------------PNKAGGTSAVDAQMSVLEIGDecvLLDDVTCAICLSILHEPASL-QCGHTFCSRCVQTALRRTAACPVCRQPA----SQVLAINHLLSRLLTQTFPEETKA----------------------
>A0A067SVK8	66	0.232	2.121E-09	21	124	136	22	144	154
---------------------PKS-ISHRYLEIDLSWIHMIFMCPVCKDLYKEPITLVECGHTFCRKCIFGWfssiLHANNdnalinnwdqirpekpySCPMCRVGIECRPNTAFII-RQITAIIEDLTVIQEGSQPNIDEEFRDS-----------
>A0A504Y7T9	66	0.295	2.121E-09	37	123	136	37	121	171
-------------------------------------LENDFSCAICHEVFMNA-SVLGCGHCFCAYCIHVWLRRRPQCPICTRTCHRfVPLKMV--DSFITQIYASLLPSDLQLARTRELEFRK------------
>UPI0012638CA8	66	0.250	2.121E-09	14	119	136	53	162	176
--------------PPPMKIRPNlyYRLDSKNTVkeIQKEKENDVKSCAVCLEDFEpkETVMLTPCEHMFHEACIVPWVRSQGQCPVCRFVLSGQKRENNRVNVVAAN--DPFERELISVIRAIEE----------------
>A0A674K6V4	66	0.273	2.121E-09	1	112	136	2	105	190
-SWNP-PSAPEChFSPTASPLSMSSR--------GMERLREDVTCSICLDVLEDPVSI-ECGHNFCQGCLMAHWHgvsvQGYQCPECRAPCSR---DRMTPDTRLRALVEKITEPLRE-----------------------
>A0A7J8DQF8	66	0.426	2.121E-09	21	94	136	112	185	192
---------------------PESEDE-EERLINLSELTPYIMCSICKGYLIDATTITECLHTFCKSCIVRHFYYSNRCPKCNIVVHQtQPLYNIR-----------------------------------------
>A0A1W4XN66	66	0.333	2.121E-09	34	99	136	12	76	227
----------------------------------LEKIKEELICSICEDEFRDAVIF-HCSHTYCKSCIEEWLVRHNTCPICIQLIIEAPVKNLLINRLI------------------------------------
>A0A452H0E4	66	0.294	2.121E-09	37	126	136	10	100	238
-------------------------------------LQEELTCSLCLEYFKDPILITKCAHSFCRACITQHCKDPGTdvrCPHCRKSF---QQENLISNRHLANVVE-IVQGLngTAENQGEESKAEKQQV---------
>F2U360	66	0.283	2.121E-09	35	108	136	21	89	249
-----------------------------------ESVPERFMCPICHDVMVQPTQ-GPCQHEFGHQCIRAWIKDHPCCPVCRDPLTT---SMLTPARLMRELVEEL-P---------------------------
>UPI0010A51E5F	66	0.260	2.121E-09	38	129	136	22	102	260
--------------------------------------NPDLICTICHGVFRCPVRA-PCHHIFCKKCILQWLNRQESCPCCRKPV----------NQNLIFVIFKMSKSIGRMKIKCRNEIRGCRATFP------
>A0A0G4IQ93	66	0.302	2.121E-09	24	118	136	10	102	277
------------------------RTSEVVVVVPQRANDADLTCAVCMSVINEAWTVKECLHRFCHQCIEQSLRfSGPQCPACRVKCPS--HRSLRQDKAFDAIISSFYPDL-EKQQELQ-----------------
>UPI000C1D3BD6	66	0.258	2.121E-09	11	92	136	130	211	285
-----------SAGPSP---APDSAVEAlPVLALKADHLANDSQCPICKDEFGvgTEVRELPCKHFYHSECILPWLQRRNNCPVCRFELQGLSNDN-------------------------------------------
>A0A7L1XK72	66	0.417	2.121E-09	28	93	136	2	68	293
----------------------------RTTRIKITELNPHLMCALCGGYFIDATTIVECLHSFCKTCIVRYLETNKYCPMCDVQVHKtRPLLSI------------------------------------------
>A0A448Z8N3	66	0.227	2.121E-09	35	125	136	38	133	295
-----------------------------------SRITEEISCPICLDILVRPLTLAPCGHSFCKSCFSAsSLSSSsssscPECPQCRQPVEGS-----APSRRLAGLIETLvaVPNalFENKDKDRESYLERAK----------
>A0A1W0WKB5	66	0.244	2.121E-09	33	121	136	9	98	321
---------------------------------DPDSVDRELICSICGGVFENPVELESCEHVFCSACIERWLLESSKCPIDRKSVHSKSGNTPRaAPRIFRTLLQRMRIRCTFHEHGCGELL--------------
>A0A7J6N4Z3	66	0.309	2.121E-09	10	97	136	76	169	353
----------ESHAPPPAS---STAIQGlPQVVITPEDISEdaanNQECSICLEkqHVGNKATKLPCGHIFCTGCIVPWLRKNCTCPVCRYELPTndARFEAGRKDR--------------------------------------
>W7U8K8	66	0.285	2.121E-09	6	125	136	58	172	387
------SSHDSSHAPPSRPLTPTffdavaSPARGEMLTL------GDLECGVCLGLLCEAVT-TPCGHSLCRLCLVRALQRQTKCPVCRAVCMINAEDHAET-RLLTRLAKRAFPALY--EQRLEE-TRQER----------
>UPI000D72F64C	66	0.240	2.121E-09	32	133	136	8	107	397
--------------------------------IPARVVEEYFNCSICLNTMVEP-NMTACGHRFCSKCITEWVDRHRSCPCCNGVL---DSTRLFRDHQFDGLIDVCKKEIQNAEsAYFDSLLKPDQHMPPAtPVE--
>A0A5B8MCV9	66	0.252	2.121E-09	37	135	136	24	130	421
-------------------------------------LEEALRCPICGDFMENPVAVEECGHSFCSLCIRRNLEvqrsesrslESPKCPQCR---GEASSSTLRMQHNLRTVVEtfkALRPRLFRQLSCCQPPPSAGK-PDPPPSCEE
>A0A7N0UDU4	66	0.423	2.121E-09	32	107	136	7	84	432
--------------------------------VEREKLAACMRCGICNRLLRDATTVSECMHHFCRKCIYKNITVEevDTCPVCGVSLGADPLEKLRPDHSLRELRNKIF----------------------------
>UPI000738435E	66	0.263	2.121E-09	37	125	136	362	446	450
-------------------------------------LDEQLSCSICSEIFVNP-TSLNCSHTFCQYCISSWNKktKKANCPICRVRI-----KSMNQSRVFDCLIEKMVSELSSELKKRREQLIKDR----------
>A0A067MWV3	66	0.268	2.121E-09	14	115	136	98	215	454
--------------PRPRSVGPSrdrshqrkrRRLptpEPAHDPLTGSALEksvlSELTCGICRSLLYEPVTTT-CQHTFCSSCILRALDDKPACPLCQQRLPRlNHIHGPPVSKIILSILKSVFPNLYDERR--------------------
>A0A6P7XCM2	66	0.258	2.121E-09	37	118	136	10	90	470
-------------------------------------LSTDLTCPVCLEYYSDPVTL-ACGHSFCLSCISRCWERpygSFSCPVCRQNFTQR---TLKRNQQLGEAVQRLHTQRAQSSRGCE-----------------
>A0A6J0SAB4	66	0.288	2.121E-09	36	117	136	8	92	476
------------------------------------DLKEDALCPICRQLLTDP-VLMECGHNFCRLCISDyyvaWKEQSRllKCPVCGAPI---QEGRLRPNQQLASIVDKLkqMPSL-EEEKDL------------------
>UPI0006D50409	66	0.239	2.121E-09	35	128	136	323	414	490
-----------------------------------ETLDREMLCSICNDIIYEATTL-NCRHTFCRVCLFEWKKKKKECPVCRAKIKTetRP---LVIDSFIDKLADTVGGELKTRRMEVKEERTSKPIRG-------
>A0A6G1HRQ2	66	0.258	2.121E-09	15	122	136	192	301	531
---------------SPDADAPDAPDAALLDAVRGAA-ARELDCQVCLNLLFDAVT-TPCGHTFCRQCLARTLDHAPYCPVCRRGLGlPATLRHRPSNKRLVALLRGIFPELSEARAQavrAEEEVR-------------
>UPI001AACEFCF	66	0.375	2.121E-09	36	104	136	82	149	532
------------------------------------DLQDEVTCAICLDHFKDPVSI-ECGHCFCRACIVQtWrgIRTNFPCPQCRK---TSKCKFLRPNRLLENVVD-------------------------------
>UPI0010A00ABA	66	0.255	2.121E-09	2	121	136	45	168	545
--WHfPHSQVHS----HPATSHLNKATDSSSIMASSSstDVGKEATCPICMEYLTDPVTL-ACGH-FCRDCIVKYFDTwehigDLECPICKARMQR---GNFRPNWQLANIVEKIKllpPNKGEKDlcKKHEEKL--------------
>UPI00109F2201	66	0.268	2.121E-09	33	135	136	2	91	549
---------------------------------DLGGLRGALSCPVCLDLFRDPVMVSGCGHHLCRACVSRcWgqLERSLRCPLCRQLLPLHRL--LQPSPLLGSL---------------AERLRSPR-RGPplPPPEGE
>A0A1Z5K8A0	66	0.242	2.121E-09	10	102	136	18	124	551
----------STNATTPRTYDtsvPSVMLQGSsQFHCGLEAMEDSLSCVVCREIFRNPISLYPCQHSFCSECVRKSLKEQlkslkrtANCPVCRVQLDTsgiAFEKCIRPNPTLEDL---------------------------------
>A0A194XII0	66	0.306	2.121E-09	35	129	136	195	294	556
-----------------------------------EAIREELDCFICRNVYLEPHTTT-CGHTFCRNCIQSVLENSLSCPTCRTTqvlAPTIRSKNPPINLPLARIASGLFPEAMALRADissLDEELPKSDLSTP------
>A0A3M6XS18	66	0.272	2.121E-09	16	135	136	2	122	558
----------------PAFHVPDSTDWLNTPLKDFADLENALHCQICKEFYDTP-MITSCSHTFCSKCIRTSLSTDGKCPACRT---ADQASKLRNNWALQEVVATFqtaRPAAIEVAKQEQEAQQnkSDRAKRKRPIPDE
>A0A1E3HQY3	66	0.245	2.121E-09	5	98	136	276	377	568
-----LDRFMDAAGPQGSVPANDTVIEGlPRFTFDEKSLSqSQFKdCPVCKDDFQvdDAVVRIPCQHTFHDDCLVPWLKQNGTCPVCRFSLVSeedREAHRRRDNPL-------------------------------------
>A0A1R0H0L8	66	0.236	2.121E-09	2	100	136	448	553	623
--WGPsglddiITQLMEQNqgQNSPHPT-PEEYIQKLQrIKVTPGVLESSKECGICMEDYNvsDTIVQLGCHHQFHEDCITKWLRVNGSCPICRIPVGESSDDQ---NNSMD-----------------------------------
>UPI0004628F10	66	0.286	2.121E-09	18	123	136	135	244	626
------------------PLGPAAR-DYKVDLASSAAKDPtgyEITCSVCLEYFKDPVTL-ECGHNFCQSCVTQYWEKSDTqetsCPQCREKVQQR---NLKSNWYLANIIEitKKRPQGQKRAEDQERVCGK------------
>A0A6J1TGM1	66	0.302	2.121E-09	35	120	136	14	94	700
-----------------------------------EELDNELKCGICYERIVTP-MITSCSHTFCSLCIRKWLATKQVCPACSETVY---ESSLRRNPMVENIITALY-NFVKKREKRSTL---------------
>UPI001907BA59	66	0.223	2.121E-09	4	131	136	55	192	879
----PSYTAAEKGKQKMIGPADEESTTGTRTVERnaqlVDELVEELSCGCCAGLVYRPVVLQPCQHFFCGSCLTLWIQNSglNTCPQCR-----APSTHAVASRMIQSIVDVFLrnrPDFERAESERvqaDEVWQpvaEIKIPQPRP----
>T1FR92	66	0.303	2.121E-09	29	106	136	3	81	949
-----------------------------ETRLTYASIRSSISCLICGGVLNDALSLTDCHHSFCRECLKEHVQKSHSCPVCGTVIHPiHPWTYIMKDNQLQCIVSKL-----------------------------
>UPI0004576141	66	0.270	2.121E-09	14	119	136	553	657	1029
--------------PCPaLPSLPVDRVRPKKMAswSETELLTEELICSVCLEIFADPVTL-QCGHCFCRACITRYWGRPgvRRCPHCRQSF---TEGDLRQSRVLGNLADKARG--LSLRRSCEE----------------
>UPI00193F89E6	66	0.269	2.121E-09	3	118	136	621	741	1123
---GPRGAAQLTAGRVPRGAhGARRRPDAGAMAAKggIEELQEAVICSVCLAYFNDP-MILKCGHNFCRPCITQYCKESKTsppyrCPQCREPF---REGEFQPNRVLRNVVEiaKKIP-APSGERACE-----------------
>M7WMW8	66	0.244	2.121E-09	1	84	136	1263	1348	1358
-TEWPMPERSSTSTPLPVASTSATKMDEDVPAFARRGLEKEERCAICLDDYAddDDCMLGRCGHGFHEDCLTLALKEKGTCPVCRHD---------------------------------------------------
>UPI0012D47BB5	66	0.294	2.121E-09	0	133	136	186	306	1607
RSTGiPRSFIDAGNSPAtePINLPP---IEKKQ------EIPDDLICSICKDLFTDAVMIPCCGSSFCDECVRTALLESedNECPDCQEK-GSSP-GSLIPNRFLRNSVNS-FKNETGYNKP------RQPKKTAPPVE--
>A0A7R9MSX7	66	0.259	2.902E-09	28	99	136	5	80	89
----------------------------RERTVDLSDLErDELSCSICQDLLNRPVVAQCCLQMFCKDCIHNWLDSSNTCPYDRKPLSVrelcRP-PRLRSNEMF------------------------------------
>A0A1R2BUA7	66	0.291	2.902E-09	35	106	136	8	75	90
-----------------------------------SKIPKYLFCSICAEVFKEP-FCINCGHTFCKECIIRWLKDKVTCPTCKKPFTKKTMG---IDMIASQVVDDL-----------------------------
>A0A3B4UTL7	66	0.287	2.902E-09	37	116	136	13	87	123
-------------------------------------LDEHLTCSICMEMFEDPVT-TDCGHSFCKKCLDLCHEYAHLCPMCKKPLSRIP----DVNIVLRDIVQQQKVEKIKEEDD-------------------
>A0A3P7YL76	66	0.254	2.902E-09	28	127	136	2	106	130
----------------------------RNDTISLTQLEANLTCCVCLNIFFKPINIDPCNHKCCYSCVLSWLQQNrfvGRCPQCRCTI-----MSVKLDPALNSIVETMLtmkPALRRSNEEvamIEELeARNMREY--------
>H3A3U9	66	0.280	2.902E-09	34	120	136	4	88	149
----------------------------------TEGLEDEMTCCVCQELFKDPVTL-RCGHNFCQECVREYWKEKtsQSCPICRADFA---FSDLKINYTLRNIVETYKKEGKKSKAQSESI---------------
>A0A0B1T1R5	66	0.209	2.902E-09	41	131	136	0	104	149
-----------------------------------------MRCSICMEIFHNPVNVCPCNHKFCSSCLLSWKRTNqmAVCPQCRGPI-----LSMQKDALFSQVVESFLianPSKRRTAAELEAVDAveaecsvwqsgvrgRRRGATPQP----
>A7S9R7	66	0.283	2.902E-09	36	104	136	60	133	154
------------------------------------ALNDELRCSVCYEVFSDPRTLTACLHSFCKECLHKMLSKRSkyiHCPLCRKktAVPRRGVKGLPLNSVIRRLVD-------------------------------
>UPI000900B0DD	66	0.267	2.902E-09	10	92	136	143	225	226
----------SSNPPRGLSLGEINGL--KQEEFKSSGAEEESSsCSICWEEFSVGVNITplPCSHTFHHTCIATWFEKQATCPLCRFHI-TQPCSS-------------------------------------------
>A0A0H5QQI5	66	0.314	2.902E-09	39	108	136	3	68	234
---------------------------------------EELNCPICYETLSVP-TICPCGHSFCSICIRRYLKLQKKCPICNQ--VTDP-TSLIANRPLDAVIALILP---------------------------
>U4LCX5	66	0.225	2.902E-09	23	112	136	50	136	295
-----------------------SHLDAAQVTM-PEEMASLLTCAICFDFYLHPVHVEPCGHNYCGSCASQWFCNNHTCPTCRSN-----STAIVEHPWLSKMVsvaTKRFPDKKR-----------------------
>B4FDV2	66	0.301	2.902E-09	4	132	136	17	149	300
----PKSTAiLQSDQPPRAAAAreGGRGGTGPESLVRGSVVAPCVSCGICGGLLRDATAFTECLHAFCRKCIYDKVAKDNikCCPKCGI-FMGNPLEKLRPDHSLEHIRPLIFPAKRRKVVTMKK--RKERVSseSTLPS---
>A0A1E4SC11	66	0.235	2.902E-09	34	115	136	20	103	307
----------------------------------LGKITSIIECSICSETMHVPFT-TECGHSFCYECITSWFLNKLNCPSCRHEIEHRPVMNIQLKDIAKNITDLIIetrSDQLERDR--------------------
>A0A2Y9S2Y3	66	0.367	2.902E-09	35	106	136	6	80	327
-----------------------------------ANLQEEVTCPICLELLREPLSL-NCGHSFCQACITVNNKTSmissegeSTCPMCR--ISYQP-DNIRPNRHLANIVEKL-----------------------------
>A0A180GVW6	66	0.264	2.902E-09	9	106	136	0	97	336
---------MSADS-SPVLIDKDaSRflTQCGYMYRDEHSISKTLLCSICSEPWVHPVVANSCGHMFCERCIHTWIRHIPSCPIDRSSL---PANQLhQPPRILQELVDEL-----------------------------
>UPI0010A2B8ED	66	0.281	2.902E-09	26	132	136	107	207	343
--------------------------EVRDLRIGNSA----LECAVCLSEFEDTdkiRLLPKCNHVFHPDCIDRWFASRLTCPVCRAKL--SPSD-FAENEEADAVTES-NPDESPADAD-AEIEEQSTVESSEPM---
>A0A1Y1WM43	66	0.261	2.902E-09	9	134	136	0	109	346
---------MDTDIEDP-TDWPAEFAH-------LRETDQLLRCPICKEYLDTAMASANCGHTFCSLCVRRCLSQKTQCPMCHDQL---TESDLQPSRLIDSLVKS----FKQGRRQLLDTLTRNP-QSPAPAQN-
>G4T6G3	66	0.240	2.902E-09	26	105	136	174	254	363
--------------------------QGVKIRSALSAYDDDLSCPICLELFLSPQLLNPCGHSVCGDCVLLWVEKNPshvTCPTCRANL--VQGSIYIPNFAIETTVNK------------------------------
>UPI001900282A	66	0.255	2.902E-09	4	135	136	77	216	372
----PISNAAARSRRATRGLDP-AVIETFPTLV-YSDVKEHkigksaLECAVCLNEFEDDETLrliPKCDHVFHPECIDAWLASHSTCPVCRANLSPQLTESVHRVGDSNAVVN---PDSDGGDIEApsNDVVSETTAPPPvqIPTESE
>M2VW19	66	0.333	2.902E-09	39	119	136	158	239	381
---------------------------------------ENFTCPICLYVFYEPITL-RCSHTFCRSCISQAVygpLNMNSCPVCRSELGLEP-YEFALNSLLTSIIEDAFPLHAELSKRMHE----------------
>UPI00195FF4CB	66	0.326	2.902E-09	26	124	136	2	99	384
--------------------------EAGEGCVGAGSLRAELTCPICLELYREPMSL-SCGHSFCRLCIEEALYSQClwTCPTCMADLGV--TLELHNNFKLRSIVEAFKATTSKGQQARRESLQQD-----------
>A0A670Z8I6	66	0.235	2.902E-09	34	116	136	10	95	400
----------------------------------LRDLCDEITCPICLESFKDPVTITTCGHNFCRACLSCYCQgterggVGTPCPQCRKTF--HHGQNIIPNRPLANVVQ-IAEKFRRAEEE-------------------
>UPI0014589143	66	0.225	2.902E-09	30	134	136	6	112	406
------------------------------LLVSVTSLSDYLCCSICMNVMKETVM-TCCGHRYCNHCIKEWVDRNHKCPCCNKALG---MTEVFKDHQFDCLIDAINKEKTKSEtKYFESLINSAVDASQAevelsPIET-
>A0A168MER5	66	0.293	2.902E-09	35	135	136	15	121	417
-----------------------------------DAINDNLVCCICQNPFIDP-VISRCGHTFCQHCILQAIEASPMCPIDRASLGRddvEPAAKIISNMVNELLVycprhEQGCPHVGQ-RQFIESHLKNDCEYTVAPCELE
>A0A0L0DEL7	66	0.302	2.902E-09	30	125	136	6	97	431
------------------------------LTIPLATLASHFDCPICLTTLSDTAML-PCGHNFCRPCILECLNREHLCPCCRAAATAADA---RPNHHLDATVALIETEADKASRAYFEQLTSGR----------
>UPI0004F1C8FD	66	0.425	2.902E-09	25	107	136	2	88	449
-------------------------MEKKMTVLKakRQDMKACFSCPICNNLYDRATTISECLHTFCKRCIEDKLVVENlkACPVCNVDLGVAPLDKLRSDNMWDELRIKVF----------------------------
>UPI000FCD39EE	66	0.302	2.902E-09	37	118	136	9	91	483
-------------------------------------LKDELTCPICLDIYRNPVSL-GCGHSFCEECIQKeqkCQQGSSRCPLCLSP--AGLTEELKPNFHLRNIVENfLDASVHQEEEKQE-----------------
>A0A4S8MJN8	66	0.289	2.902E-09	35	132	136	10	114	488
-----------------------------------DGVNPNLLCCICRMPFNDPFTTQTCGHTFCRDCILQSLDHVYQCPIDRQALTADDLK--PADSIIRSLVDELVVECTnqtcshiCQRQLLEQHLQSScpYVEVPCPS---
>A0A2Y9E8L0	66	0.367	2.902E-09	35	106	136	6	80	489
-----------------------------------ANLQEEVTCPICLELLREPLSL-NCGHSFCQACITVNNKTSmissegeSTCPMCR--ISYQP-DNIRPNRHLANIVEKL-----------------------------
>S9X0A4	66	0.267	2.902E-09	35	119	136	168	252	494
-----------------------------------EALSIELECQICFGMLYDPVV-TPCGHTFCGPCIMQALTQSPQCPTCRSLLPSPVVLEHAKSRCISAFLQDYYPvHWLERQKSWEE----------------
>A0A2T3AMX1	66	0.250	2.902E-09	7	117	136	150	267	516
-------EALHIDSTTPED-DPRSLFEHDEVPRKgpIDKMERILRremdCAICHALLYQPWT-TPCGHTFCRNCVTRSLEISPTCPTCRTHIRLQNLDHRssQPNDFIVRITKYFWSdDLVQRKEHM------------------
>UPI0019041583	66	0.203	2.902E-09	34	132	136	149	271	536
----------------------------------LSSLQNALQCQICLEMLWKPYLVTPCGHVLCEGCLKGWFttncdseepivphLRKKTCPYCRTEVKTRPVSVYLIKSAVSTIIPSLdpssytHPEEDASQRDQFGTLEvKDVWEGifPPlaPS---
>UPI0015A93B56	66	0.260	2.902E-09	39	134	136	393	485	579
---------------------------------------EDLHCTICTELCIKTVVL-NCSHSFCKYCITEWKKKKKQCPICRERV-TTETDVLALDHFIEKVTDLLSKEELERRKELIESREQAKVQT-TPMTT-
>A0A1Y2F041	66	0.288	2.902E-09	34	128	136	73	163	608
----------------------------------LADLEAQVTCGICQEVFYRPLALIPCLHTFCGSCLVPWLPKSSACPSCRVE-----ATSASASHSSGRLVDLYlgLPGANEG-RSAEEKASLDKIYT-------
>A0A507B877	66	0.224	2.902E-09	3	123	136	257	397	1244
---GDLASSSSLNLSLPPHLLGSWETTGS-LKIAMDsprpgvDLEKELTCSICTELLYQPLTLLDCLHTFCGACLKEWFNWQAiaaetaptppapgapvfTCPSCRAPV-----RDTRHNATVATLLDMYLtanPDKSKPDEEKQEMNSK------------
>A0A6A4WAL1	66	0.280	3.970E-09	27	131	136	1	111	182
---------------------------GYETARFTSAnIDKDLMCPICMCVLEKPVE-TPCEHSFCEACILQWLQTRRRCPLDNTVVGTNQL--CEPSRLLTNQLGRLeiacdFRAEGCTERvPLEYLAahRLKCPHNPRP----
>A0A5N6QDW7	66	0.300	3.970E-09	0	105	136	41	142	193
RSW----ESMAEDVARPIP-GTRSAIEGlkKVTFEFEDGLRSIGECIICAEEFEGGLELTrlPCAHVYHGDCIVKWLETSHRCPLCRYPL---PYVRLLIDAYMKKSPYK------------------------------
>E3LLZ3	66	0.376	3.970E-09	41	105	136	4	70	194
-----------------------------------------LECAICFHYFDDferlPKVIDECGHTFCYACLENWLNNEDTCPMCRTPI--NLTAEIPTNLELLSVFEK------------------------------
>A0A2G5CV88	66	0.266	3.970E-09	28	116	136	103	190	194
----------------------------KYVTMKLSKIYGNIACPICSGILKKARAATECMHRFCGECIDKAMETgNQECPVCRVQIPN--LRSLRDDVNYDRIVAIICADMKKYENE-------------------
>A0A1Y2CCT9	66	0.346	3.970E-09	34	106	136	7	80	194
----------------------------------TSTADDNLTCVICREPFRNPRKLAECGHYFCQVCIVSWVraREDPTCVVCRAPI-TSQNAITGPDRLIVNMLDEL-----------------------------
>UPI000C20999B	66	0.227	3.970E-09	25	125	136	23	117	206
-------------------------MDFENTSIMTEKFAKELKCAICRELFVKAQTL-NCSHSFCKNCIEQWGEKNNRCPICRVEI-----ETMTPTNVLDNFVDVVVETLSEENKNYRKTLLEER----------
>A0A3Q2YPS8	66	0.455	3.970E-09	46	112	136	0	67	207
----------------------------------------------CCGFLIDATTITECLHTFCKSCIVKHFFYSNRCPSCTIIVHQtQPLYNIRPDRQLQDIVYKMIPFLEE-----------------------
>T1FF66	66	0.283	3.970E-09	41	121	136	15	92	231
-----------------------------------------LTCSICMEVVRHPKE-TPCEHTFCQKCLMDWIKISPTCPICRQPMQARDVKD--APRRLKSELSSLKVRCTFHSRGCDEEM--------------
>A0A0C9YK77	66	0.221	3.970E-09	5	134	136	40	165	240
-----LQALLSTDIPDPTDFSTNEFCQ----------LDASLRCTICGEFYDAPVTL-GCGHCFCSLCIREHIVRETQCPNCRKPTTEA---HFRLNPVLEEAVEAWkrsRPIVLRLSKEEQRRVESYRqvdiQQTPtrtRPLSN-
>A0A7S1J7X5	66	0.305	3.970E-09	33	104	136	25	92	254
---------------------------------DVQQIANELRCIICYDFFEEP-LVTPCNHCFCKECIEHHLRLSSKCPLCKTHITKR---ALTPVPVLVNIID-------------------------------
>UPI0011057267	66	0.355	3.970E-09	30	135	136	5	122	256
------------------------------VILKKTTILPFLTCKICDELLEDATAIVECLHLFCKKCIHHKIIEEelEHCPVCDLDLGPKPLEKLRHDESMQSIRNTIFPprkenvvnkaDDDVANAEKNELLGDLGIILFEDPENE
>A0A3B0MZA3	66	0.232	3.970E-09	16	130	136	31	135	258
----------------PRTVD-TEKFERLETTLNDSGLREELTCAICSGIISKCVVIKTCLHRFCSNCIEKCVRVGTRgCPKCRKHVPSRRF--FRNDPIYDSLISRIISNV--------EVFEELRMKNDP-----
>A0A6P6SCH7	66	0.218	3.970E-09	2	121	136	95	253	267
--WPPAAIALPNFQPQPSVQGPQdgsklSQEEQKRVLNRLKKeaynpmtklsrrkpnlyyrdspltISKELEkekheegkrCPICLEDFEpkEMVTITPCNHMFHEECIVPWVKNEGRCPVCRFAISERFGETAAGSSNVTA-NDHSASDLVAIIRAMEEAF--------------
>A0A564ZE47	66	0.287	3.970E-09	41	102	136	8	70	282
-----------------------------------------LECPICCQRLNDPRTL-PCEHIFCKHCITSWLSRVNYCPYCRKPATStqlkQP--SYILNDILNNI---------------------------------
>A0A7S3Q7B8	66	0.209	3.970E-09	5	134	136	4	165	284
-----LSEFMWSEAPfTTSIPVSDSSASATVIPLPLSALNaqlpqyevNALHCPCCHEFFENAITLRPCHHSFCSQCIRRNLATRNgvnhtkSCPICRTKLEIeRPggqvkklteEEAIIPNHGLQNAVDqykKMRSTLFDTLLELQTLkqqqLQQQQIQQSTDMVN-
>A0A0X3P7J8	66	0.216	3.970E-09	32	134	136	5	111	293
--------------------------------VQACKLDEMLECSICCDSFKNPVAL-PCLHVFCnEPCLQDWIKKgHRTCPNCRAAF--TPGSE-KPFHFLKNFIDGVKPttglpcDDCKILSTLQDCVHCSKKICPTCSDN-
>K8YN32	66	0.273	3.970E-09	31	132	136	51	156	303
-------------------------------TVRAGLLKPFLTCNLCAGYLRDPYLLTCCLfRRYCKDCLIRNLrQRDSRCPneKCQHYIGAKLSSVGRPDIQLKDLMVKLLPQVLEDERSREEAFYREQGLSCPFS---
>A0A6J0KP50	66	0.271	3.970E-09	32	134	136	115	216	307
--------------------------------VKESKIGsGDLECAICLNELEDreTVRLLPvCNHLFHVDCIDAWLYSHATCPVCRFDLAAKPVKTGAEDR--APVSDHVVIDIREA---VEEEKSRHQIVGKFPRSN-
>A0A2G5I4Z5	66	0.280	3.970E-09	43	126	136	17	104	307
-------------------------------------------CDICHEPMSDPAR-TDCRHFFCFECLKAWLESNNTCPTCRTQLFEetEPNtaqDAERQGDTTQAVLDIPVGQRMAIVRDLNEMMARLRV---------
>A0A131XHR1	66	0.270	3.970E-09	24	121	136	211	304	319
------------------------RLSAGDSVVRTVEsiMENELTCAICSELFVDAAML-QCGHTFCSYCIHNWRQQKNVCPFCLAAI-SSVTRSFVVDNIIDELVC-FNPEL---KRFRETLA--------------
>UPI0007EC5038	66	0.297	3.970E-09	37	108	136	5	74	342
-------------------------------------LEEDvVTCSICLGRYRDPVTL-PCGHSFCGNCIqDSWRSCEKSCPECRQPFP--EGAKLSRNVKMSTLLQAL-P---------------------------
>UPI000C6D298D	66	0.256	3.970E-09	23	129	136	5	115	345
-----------------------SSQKENTFYIPLNEEMKEIVCSICRSAFKNPVKC-SCGHTYCRSCIIVWLSHNESCPICRKKTDVSDLKSMLFDtRNTGKFIIS-YPDNDEERDEtvLEVLnpsLPNSQIYGP------
>S9XCM3	66	0.444	3.970E-09	32	93	136	173	235	354
--------------------------------IKLWDINAHITCRLCSGYLIDATTVTECLHTFCRSCLVKYLEENNTCPTCRIVIHQsHPLQYI------------------------------------------
>A0A0G2FQX9	66	0.238	3.970E-09	29	134	136	30	139	360
-----------------------------EILTTLKEIcQAELECQICYALVLDPLT-TNCGHTFCRKCVARVLDHSKLCPACRQPLPMaAGAASEPSNKCITALLQGLCPDllLLRAEiaaQEEEELGREE--NTPIFPCT-
>A0A4P1R536	66	0.215	3.970E-09	2	108	136	197	325	376
--WGPLrlsSTSMLRSNEA-LFSNESSQHDTHDhpliSKVKFSELDEKDKvpnCPICMEEFKddDEASKLPCNHTFCYKCILRWINNKKTCPVCRLQLDDckgddsfdqEPHQIPEPviENHIQNSWNYFFP---------------------------
>A0A077WJL6	66	0.245	3.970E-09	33	134	136	13	105	394
---------------------------------RLQKFDHDFRCAICKELYTTPVLLTTCMHSFCSLCIRRRLGQERHCPTCRT---AADESKLVRNGALDDLVSNW----SSAVRKL--IVAQQNNQSTTPVEN-
>A0A510P1R2	66	0.390	3.970E-09	33	134	136	17	109	401
---------------------------------KLAQLDSLQRCLICKDFLKAP-VITSCNHTFCSHCIRQHLMAESSCPLCKTE---QFESNLKRNILLEEIVlcyERLRPDL------LEQL--KSEEQTPHVEET-
>A0A6P3ZJD0	66	0.258	3.970E-09	22	120	136	123	234	402
----------------------DSFPTFAYSSVKAHKIGkGALECAVCLNEFEEEDTLrliPKCDHVFHPECVDAWLENHTTCPVCRAQLSPQPDEVVQPDGspiGLSADVEaqnddvTLEPGVEQRERDEQQL---------------
>A0A5C3NHU3	66	0.277	3.970E-09	10	105	136	183	280	412
----------EFSSPSAIKKGKQKEDTVGNAILDvLDTFDDDITCPICCDTFVAAHVGNPCGHCFCGECGWAWIsknRRHPTCAICRGQLSGdSP---MIPNYTLDSLVEK------------------------------
>A0A0F8UEF7	66	0.231	3.970E-09	13	129	136	281	412	428
-------------APPPATPDAIRSLPKK--AVDQEMLGSEgkAECSICMDSVKvgDEVTVLPCQHWFHAPCIEMWLNQHNTCPHCRRSIdltttpdlntTTTPFEGTSGTRRLSgSSRSSVYPSLNTTDEESDSRPRRaSRgGEGP------
>A0A0W0FY08	66	0.263	3.970E-09	10	114	136	261	366	442
----------ERDGFSPKKKG-KSKMETDDSLIKsiLADYEDEVNCPVCCDFIVGAHVFNPCGHSLCGDCGFEWAvkNRKSTCPVCRTKCDLyKP---MLPNILVDNIIQKYVVNLASVD---------------------
>A0A398A5Q5	66	0.437	3.970E-09	30	107	136	3	82	443
------------------------------LKAKRQDMKACFSCPICNNLYDRATTISECLHTFCKRCIEDKLVVENlkACPVCNVDLGVAPLDKLRSDNMWDELRLKVF----------------------------
>A0A139H754	66	0.307	3.970E-09	29	106	136	28	104	458
-----------------------------QLEGKVDVVAPEQECAICHEPVVEP-TRTACRHVFCLRCLKGWLATAHTCPSCRQELYEKPAAAHEHQQLLSVMTEML-----------------------------
>UPI000900E834	66	0.419	3.970E-09	30	108	136	3	83	466
------------------------------VRVKKEDVARCFTCPLCTKRFVGATTIIECLHTFCWDCIHDKFTTQKlrACPVCNVDLGGLPLEKLRKDYGWIELRQKIFP---------------------------
>UPI0018D6AFE7	66	0.298	3.970E-09	21	114	136	83	175	488
---------------------PNDSMddgEELPLSIPVKAVSEHFTCPICMERLSQ-TYITPCGHRYCGKCIKECVNRRSRCPCCNTKV---TGDKLFPDWAFDNLISMVSTEKNKAE---------------------
>A0A4W5R5U1	66	0.307	3.970E-09	34	131	136	1	90	505
----------------------------------TSVLSEQLQCPVCLCVFTDPVSL-PCDHTFCRPCISTHLlrssaKSQSRCPECRGPFSQK---DLRAHRVLTNM-----ADAVREEEEC-GLAAK----GPeAP----
>A0A423W4L0	66	0.235	3.970E-09	23	115	136	164	264	506
-----------------------SSTDREDTGEDIRRLDESLRinmdCGICYQLLYEPWT-TPCGHTFCRHCIKKALEQStagPVCPTCRRVLPMTYLDNRlgPANEFLQRLTRYFWPEELEQRK--------------------
>A0A316UD33	66	0.266	3.970E-09	32	121	136	35	118	514
--------------------------------LDIEAVKVELVCNICLDVPSHVATVLPCLHSFCWCCIEEWFKKHRKCPRC-----AQSASSAKPNAALNNLVQALV-EADPTLAKPEELI--------------
>A0A7C9E6U1	66	0.385	3.970E-09	40	120	136	17	96	519
----------------------------------------NMTCLLCNKLLKEAITISFCRHSFCRKCIYEKLSDRgfKSCPLCDISLGCIPVDKLRPDHNLQNIRANIFP---VKRRKIEAL---------------
>A0A0B7N8E1	66	0.376	3.970E-09	37	110	136	8	81	572
-------------------------------------IEEYLECNICDGSLIQPTIVGECGHRFCLKCIEKTLREEAVCPTCQKPVDSK---NLRPDTTLENIlvyVENLKTEL-------------------------
>A0A4U0VTJ6	66	0.247	3.970E-09	34	135	136	35	140	591
----------------------------------LSALDSSLRCAICSELYTAPVLLTHCGHSFDSRCLAQHFVVKRSCPTCHRE---AFHDHTVRNQALSELVESWraaRSDLLqlqaQAARNATPEAGHSRGLKPTNGETE
>A0A085LX31	66	0.250	3.970E-09	25	135	136	3	126	617
-------------------------MDAEQVALNvPRSLKDQFTCPICLDTLKRTVVSKECLHRFCRECIGRALRTgKRECPCCRAYLPSK--RSLLPDCTFDDIIRVMsVSRQSSAQMEASEggsiapqrtCANTSRTTNPPvgekP-ENE
>A0A2T9Y8L5	66	0.292	3.970E-09	2	88	136	492	588	628
--WGPnglddiitqlMEQAQNQNAPPPSSEELISNLPRKTLTEESPEIVKE--CGICMEQYAptEVLVFLDCHHEFHEDCIVKWLRVNGTCPICRVVVGKK-----------------------------------------------
>UPI0018DA291F	66	0.237	3.970E-09	39	131	136	563	658	727
---------------------------------------EALTCPVCLDLYLNPHRCLPCQHVFCESCLRRLAHTAQTrvatpCPLCRRVIWEA-----TPQDQLTTAIEELFPRLIAHRKQAERknLNKSYPLPGhPAP----
>UPI0010BDA9BA	66	0.258	3.970E-09	14	93	136	703	787	819
--------------PIPSMMGIISaVIDNFTVKynLKIEDMKEGVRCSICLTDYEveEEVRRLPCMHLFHAACIDQWFRADKRCPMCRVDITKRPEDEL------------------------------------------
>A0A5J4XX55	66	0.284	3.970E-09	22	105	136	63	146	874
----------------------NQVDHNASWRVAAAELmglaEDDFSCPICMSMIRDP-FVTDCGHTFCFQCISMHLVNKKSCPCCSTYV---TADKIHPNFLLHKVIHK------------------------------
>A0A4P9Y5X2	66	0.295	3.970E-09	39	108	136	15	83	997
---------------------------------------EDLQCPICTDAYIAPVQVTRCGHLFCRECLHHALSRTCTCPFCRAPL--LPAEDVVEARELAQRTDALIgP---------------------------
>A0A7S3Q2F9	66	0.240	3.970E-09	33	106	136	204	276	1038
---------------------------------QLEELQSVIKCSICLETLEDPYVVPDCGHRFCKECIHESIRlGNRQCPECRQIIRTK--RHIRQDRQCNAMISKF-----------------------------
>A0A6D2IS87	65	0.315	5.431E-09	26	118	136	10	103	116
--------------------------EEMSVVVDLRVVKPLLSCQICSKLMKQATSITLCLDHFCWECIYDYVTEHggQSCPVCGVYLGSRPLSKIRRDQQYERLINTIFPQ-EKKEVEME-----------------
>A0A7S3XVN3	65	0.326	5.431E-09	26	123	136	0	101	149
--------------------------QGGTLLAPLRPLSLELTCPVCRGLVRRATLVKECLHRFCGACIEKCLRVgNKECPTCRAHVASR--RSLRADPAWDAAVRAVFPRgaehaEAQAAKRAEEYNRR------------
>A0A7R9LEH2	65	0.284	5.431E-09	42	128	136	18	101	212
------------------------------------------ECAVCMDVYTDPVV-TECGHTFCRHCISLCMDSNPVCPQCRKDFITR---KLTVNFSIKSIIETGLEFRCDYDwNGCKELLSLDQLPG-------
>A0A2T2P8N8	65	0.260	5.431E-09	31	114	136	15	106	213
-------------------------------HLKESAPSDEEDCPICKDEWDAPieeVISLHCGHVFHRKCILAWFKDGNTCPSCRAKCFPSEVPMLYisrdPNSLLFDQVRMvLIPFVLEAR---------------------
>A0A444FQY4	65	0.273	5.431E-09	1	106	136	109	222	223
-SWKSLRlNETSTAGPPPgVSSARNARLSPATLaslpifVFSLDGDEKKLECSVCLAEFRqgeRGRLLPRCNHRFHADCVDTWLQSHSTCPICRSAIETTPPDS---DDAARSISSPL-----------------------------
>L5MJ91	65	0.358	5.431E-09	37	117	136	63	149	234
-------------------------------------VKEEVTCPICLELLTEPMSL-DCGHTFCQACITAHSREfmigrgESSCPVCRSTY--QP-ETMRPNRHVANIVEalrevKLSPQ-EEQERDL------------------
>UPI001A9F2E67	65	0.285	5.431E-09	9	106	136	0	82	278
---------MVTKQPFPELTLEDY----------DPAPSKELICVICRSVLREPVEC-PCRHVFCKSCISTWLEESSTCPVCR--IPAATFVSTLP--LLRNMISQL-----------------------------
>UPI000D724442	65	0.275	5.431E-09	0	106	136	33	142	278
RRWG-----VGLRLPAEPFQV-QREQKSKELpaamaaATPAREIQEESKCPICQDSLTAPVRI-NCGHSFCRGCITRHRETQGepgsdplSCPSCRTQI---QKGALRSNQQLTNIVEKL-----------------------------
>A0A1A0HBM8	65	0.271	5.431E-09	41	121	136	29	107	292
-----------------------------------------LECLICSEVMHVPYLAI-CGHSFCYGCLDAWFETKLNCPTCRQDMEEPPILNIQL-REVSKAVTDLVIDTLEDEKHKKELL--------------
>A0A3B4EKW4	65	0.358	5.431E-09	38	104	136	8	71	294
--------------------------------------DGFLDCAICHGLFNEPVS-TPCGHNFCTSCISAHLRQSRRCPFCRSTISHDVL--LQKNTVLAEVVE-------------------------------
>UPI000FFFB2A2	65	0.277	5.431E-09	35	123	136	7	102	295
-----------------------------------EAIMEEVACPICMSFLKEPVSI-DCGHTFCHSCLFGlWQvpaeseNWGYTCPLCRAPV---QLRNLRPNWQLASVAEKvrllqLCPG-MELKGDVCELHRK------------
>A0A2R5G8Z6	65	0.275	5.431E-09	41	117	136	36	112	296
-----------------------------------------MRCPICQGFFRSPCSLKGCGHAFCSECIRRAVQVKSECPTCRKK---SSAVDLIPNKAADAMVRAFLrerPEFAAVARGL------------------
>A0A662WGL6	65	0.237	5.431E-09	3	89	136	200	296	308
---GNMStvinQLMQNDPNRVRSAPPASkeVVEKlPKVKITQSDVDGSAECPVCKDFFVvdDEVHQLPCDHSFHPDCILPWLKQHNSCPLCRFELPTdDP----------------------------------------------
>D0MX82	65	0.260	5.431E-09	19	131	136	3	109	315
-------------------LGGDDVLDEWEWPADCEaqrEMESHLRCQICGDFFHGPVLL-PCSHTFCSACVRRFLQSkgaHGCCPSCKKPCASR---DLVPNRALEQ-VALLF------EKFKPELLKRLQG-TKAP----
>A0A7F8PW05	65	0.270	5.431E-09	27	119	136	12	118	324
---------------------------GAEALALAAELQGETTCSICLELFREPVSV-ECGHSFCRSCIARCWERPGVeapaasralpgplpCPQCREPV--RP-GQLRPNRQLASVATLLrrfgLPAAAPGERQPAE----------------
>UPI0010A314AE	65	0.294	5.431E-09	33	122	136	2	92	325
---------------------------------RESAVLENLRCSICTEFFTEPVTL-SCegQHTFCRSCIQASLnAGHGCCPECRTPIKKR---TFKVNRILSNMVEELKGerGHRNVCAEHGEMLQ-------------
>Q6CHI1	65	0.265	5.431E-09	9	135	136	0	111	344
---------MNSDIPDPSD-WIDSKLSG------LKDVDETLRCHICKEFFTAP-MITGCGHTFCSLCIQRYLtNTSQRCPTCMQE---QQISQLRKNVTVETLVEHFSAQRATILRVVKEAAKQ-----PIPEVVE
>A0A2A2J4W4	65	0.304	5.431E-09	26	125	136	116	219	346
--------------------------ESKKKKILVEELESRFECPICFGIIHNPMQSNACRHVFCELCLFEALDKKDTCPTCQKPVKSVVVAPVMLTDLLDMYIEmdpdaKLPPDEVE-RRFLKTLELKSK----------
>A0A7S2JGI0	65	0.277	5.431E-09	0	89	136	257	349	353
RGWIKSPNAASDDaiesmreVPySPEAFGPNaTRPDGAE--------PPPSDCCCCMENFGPEKTIiaTPCSHYFHKECLKEWLKLSKTCPLCRANLDIEP----------------------------------------------
>M2XNA9	65	0.257	5.431E-09	5	97	136	262	353	358
-----LDCLLELYSQRSSPTSKSfvDSLEGQLLTEQDAKEAES--CAICWEEFQvNTVVVfLPCSHLFCKNCICTWLKENSTCPTCRYKL---PVDNAKSNH--------------------------------------
>A0A7R9MBW2	65	0.295	5.431E-09	32	118	136	9	94	379
--------------------------------IDLSEVDrEDLSCGICRNIFRDPVVTPCCRQTFCRYCIRSWLRGHSVCPFDRSGLTVTELQN--APRSLENLLGRLQINCDNKDKGCQ-----------------
>UPI0006AAD75C	65	0.238	5.431E-09	21	131	136	215	340	379
---------------------PPARKEAVEALPTVKVTEPLLQCSVCLDEFERGVEAKemPCKHKFHVKCIVPWLEIHSSCPVCRFELPSgnddgDDESKVVSERGTRTVPESsnreeVVEDVGSVERGREEDVRSgngRRFSIPWP----
>A0A2C9L016	65	0.216	5.431E-09	27	133	136	6	112	380
---------------------------NEKLSIPYEAIENHILCSICLSVIRGA-VLTPCGHHYCSKCITEWVGQKHSCPCCNSSLTT---EQFYYNVQFDALIDEiLILRDKAEENYYEKMFNSSPdveILTTSPFE--
>A0A6P4YX72	65	0.283	5.431E-09	35	114	136	3	81	380
-----------------------------------ATLEESLSCGICLQPFTRP-KILPCGHTFCEECLREATRGGLSCPTCRARVPLkGGVEALPTNYQVAEMCQK-FSELAAAR---------------------
>T2M7Y3	65	0.244	5.431E-09	36	129	136	40	131	381
------------------------------------DFEENLICVICQEIFHDCYSCQPCMHSFCAGCYSVWKLESSQCPTCRKEVESVYKNHTLNNLSLAYL--NLNPNKCRSKEDLLMLDKRNTLNSP------
>A0A7J9FCQ4	65	0.355	5.431E-09	27	131	136	2	107	393
---------------------------NQVVKVKREAIAACMTCPLCNKLLRDATTISECLHTYlsfefylvCRKCIYDKIEEEelECCPICNIDLGCVPLEKLRPDHNLQDVRTKIFP------------LKRRKVKAPevvPP----
>A0A7R9KIK6	65	0.235	5.431E-09	27	135	136	1	116	393
---------------------------GYEITRFESTVDDELICSICEGVLQNPIQVVTCEHVFCSDCLEDWLdKGKHTCPLDREQVNR---EDLKTPRIVSNLLAKLSIKCDFADYgcqvvvKLENLAKhlTQCAFNPnTPMQCE
>A0A2G5ICI9	65	0.285	5.431E-09	11	94	136	308	387	397
-----------SRANAAALPSKDTFLANHLRVVKRPPEEE---CPICFHRFRNAVKL-PCDHVFCRDCIKRWFRRSNTCPFDRQKLFRWPAQRVR-----------------------------------------
>A0A0L0DEG8	65	0.265	5.431E-09	27	105	136	194	275	398
---------------------------GSAVALTLEELEEEFSCSICLEFMVQATAAAPCAHIFCADCLEEWcaLEEEgrQSCPQCRQPVLMRLHMRL-LDNTLAHMLAK------------------------------
>A0A6V7VHI6	65	0.270	5.431E-09	34	124	136	2	95	408
----------------------------------TQDLSKERVCPICLHHWNDPTVLDNCNHIFCFDCIIEWTRLKPVCPLCKCSLELlkhrlWVNDAVLPNWESEGQIENIM--ELRSEYELERLMEKS-----------
>A0A4S9LH86	65	0.222	5.431E-09	25	107	136	0	87	414
-------------------------MEEREVDFRaldyVSTYDSNLECPICRSAFVDPVVVTDCDHHFCRDCLDyttSWNQYSGTCPTCRRP--GRLNGSGSASKLLLNILDDLV----------------------------
>A0A565BAG4	65	0.333	5.431E-09	28	134	136	1	120	417
----------------------------DESSVKAERkvIGKCFTCPICNKFFVDATTIIECIHTFCRKCIRDKITAENlkACPVCQVDLGANPLEKLRTDNIWLDLRSTIFPPKPATKKHKAKkkkktvssvLAAPSRVSTSADQSN-
>A0A397I754	65	0.285	5.431E-09	31	114	136	10	93	451
-------------------------------VLYVETVNSNLICCICQTPFIEPVVVETCGHTFCRSCISQVLSTKPTCPVDRSVLSDASSELKSASKIISNMVNELLVYCLNKD---------------------
>A0A409VJ01	65	0.234	5.431E-09	16	134	136	23	147	454
----------------PSLTTPSEPLNSK----LVEELTQELQCGCCAELVYKPVLVIPCQHFFCGSCCVLWIRNGGTnCPACRGNSSVaMPFRALQP--IIDSLL-RLAPHkaRTQRERDQADEVYKSgvvleipspRESSPPPDVN-
>UPI00053B2A80	65	0.426	5.431E-09	30	108	136	3	84	464
------------------------------VRVKKKDVARCLTCPLCTKRFVCATTIIECLHTFCWDCIHDKLTTQKlraCCPVCNVDLGGLPLEKLRKDYGWIELRQKIFP---------------------------
>D7L2J1	65	0.406	5.431E-09	32	115	136	4	87	482
--------------------------------VETKVVEPKFACPLCNNRFKDATTISECLHTFCRSCIRNKFinERVKACPVCNVNLGVFPLHKLRSDYSWQSL--KLKVDRAKTER--------------------
>A0A2S7QK67	65	0.307	5.431E-09	37	110	136	113	187	497
-------------------------------------VDPNLMCPICHVPFVDPVTV-PCDHTFCKDCITQALAITEKCPMDRYTLSReDPLKK--ANRIICQQVEALlvvCPCC-------------------------
>A0A6F9DQE0	65	0.246	5.431E-09	37	115	136	11	88	514
-------------------------------------IEEALCCPICKEPFKIPVIIVSCSHNFCSICIRRYFAIKQECPICGID---ASQGSLSPNRIIDGLVQRFNElrDLLEQEQ--------------------
>A0A1Y2GVT2	65	0.246	5.431E-09	9	131	136	0	138	546
---------MSTrSSPEPIVQSPPNglSIEDKQDNDEEAEVEflhtpsPSILCPVCHEVCREPVITNGCNHSYCASCIYHSIEIEPFCPLCRSRI---KIEDLHPNLALAGLISELlvyctnkkygCPQIVRQDALHGHVLYCSYAPSVCP----
>UPI00077FDCC6	65	0.219	5.431E-09	31	128	136	323	426	633
-------------------------------RIGASLIDkQDFECPLCMRFLWEPIT-TPCGHTFCRVCLYRCFDHQPTCPLCKTSLTTCLAERVqSTNEMIELVMANVFSTEYFQRKalfieEMEELANAGKDPN-------
>A0A1D2A3S7	65	0.259	5.431E-09	31	108	136	366	446	634
-------------------------------RLQLHAITEHLVCAICQENLVATHVLVPCGHLFCGAClgdLYRSFKDPPQCPTCRTPCTAPPVRQKAIDGVLDLLVQQASP---------------------------
>F1KYS9	65	0.279	5.431E-09	14	106	136	25	114	646
--------------PPPGSSAPSTSLSSFDPFPNIA--NSAYNCPICLQLFREPYS-TICGHSFCRECISAHLERCSRCPICSRELDTASGPIVFPNFTAAAIADSI-----------------------------
>A0A2P4TC03	65	0.275	5.431E-09	23	131	136	452	558	648
-----------------------SSMERAE----AKAEDTDDTCPICMEKIVDKRILTKCKHTFCKSCIKKALEYKRTCPVCNTVYGLVQGD--QPDGRMDfrRISTSLpgYPDCGTIEI---EYVMRSGIQTqshPNP----
>UPI000B911D51	65	0.269	5.431E-09	33	133	136	14	111	663
---------------------------------DLRTIDNLLRCSICFEYLNVAMIIPSCSHNYCSLCIRRYMKYKRQCPSCNIEV---SASELCNNRTLDELVKTFIavrPHILKLCKKSE---AEEQAGCPPPDE--
>UPI0016009964	65	0.261	5.431E-09	2	106	136	87	190	703
--WSP-PENTKVDGKSQATTG----TRETDLPARIS--NDFLECSICCDIFKKPKILIPCLHTFCTLCLQEWVKRNVKetfpCPLCchEVTLPQNGVAGLKDNFFMESLVEAL-----------------------------
>A0A4X3NVV0	65	0.250	5.431E-09	29	131	136	7	113	843
-----------------------------ERCVDDRICPSDLKCAICHSIFVSPVML-SCGHSFCEPCVDSWLRKKHSCPTCRTNSIGNPIKNIVLGQIAEEHIRILaegpVPSDPLGSEDEEDLRNLSVSSSPAeP----
>A0A6P7HYY7	65	0.306	5.431E-09	21	106	136	18	100	1214
---------------------PSSqQLEEMATPTEPCPLKKHLTCSICFDKFKDPVT-TVCGHSFCRKCLDLTFQINDSmCPLCKTHLSKTP----QVNIVLRDVVHEL-----------------------------
>UPI0001CBB977	65	0.309	5.431E-09	41	109	136	1102	1170	1285
-----------------------------------------LECPICMERVSDPKMLQDCQHTFCRACIDRALKDKPVCPVCGLIYGT--LTGSQPDGTMNTTVDKLhsLPG--------------------------
>A0A402GBP0	65	0.304	7.430E-09	13	108	136	4	105	136
-------------GNPPLVCRKASLPEATAVMAAgglSAEVCADLVCPLCQGYFQAPVSVAECGHNFCRACLAgRWGASGadPSCPECG---AAAPPGTLRPNRhvaTLVEIVKQLSP---------------------------
>A0A182KAW9	65	0.265	7.430E-09	40	123	136	1	91	152
----------------------------------------ELSCSVCSELYVPsvHVVTTPCGHLFHNDCILPWLERSRTCPECRAECTAtalikvhfNVTANLERNTTL--LVEKLN-KLTTKLDEQVEALRK------------
>A0A7R9V949	65	0.301	7.430E-09	26	122	136	1	114	165
--------------------------EGRGL-LQLGVSEGDLECPICVETVQDA-FVTPCGHTFCHSCLTTHLRSRRNCPSCGTFITPehaYPnfllnkilrkaSRTLRPARPMTSLVERVQPllsgDVTRLRvSELDELMR-------------
>A0A177B692	65	0.273	7.430E-09	32	104	136	19	87	193
--------------------------------IDNDKISQALFCAICRDVFMDPIRI-PCGHTYCQKCLSLWMKSKSNCPECRANI---IKKFIHKDFIIQSIIE-------------------------------
>UPI000854662A	65	0.275	7.430E-09	27	123	136	18	123	227
---------------------------GYDLDIFAENPDDDLLCSICRGVLRCPVMV-SCSHIFCRKCILQWLKRQQTCPCCRTEVKGklfVQMHKLkkRINR-LQvkcpneaNGCPATFP-LSRTEEHAESCAFR------------
>I7MCM0	65	0.225	7.430E-09	25	112	136	65	161	230
-------------------------LENIELKNKISQikqmdenIENDLNCAICLELMHNPVSIIGCLHNFCGDCLNRFIYYNGTinnlCPTCRQPI-----ADVKQNSIIQSFIEkhlKIYPELKK-----------------------
>A0A6A4P6J8	65	0.294	7.430E-09	23	103	136	94	176	234
-----------------------SRIPMFVYKSETKELGtEELECVICLSGFEEgeiGRRLPKCGHTFHLECIDMWLSSHCTCPICRDPIVVQNNDG--DDDVLQIVI--------------------------------
>A0A672GUK6	65	0.422	7.430E-09	32	101	136	5	75	242
--------------------------------IKLCHINAHITCRLCEGYLIDATTVTECLHTFCRSCLVKYLEENNTCPTCRIVIHQsHPLQYIGARSLIEN----------------------------------
>UPI00097D8FD3	65	0.311	7.430E-09	32	135	136	13	118	249
--------------------------------IKLCHINAHITCRLCEGYLIDATTVTECLHTFCRSCLVKYLEENNTCPTCRIVIHQsHPLQYIGXKQASPRLIFFCFFSCFAAEiKKQRDFYQKLGMEVPGDIKGE
>A0A0C2FCD3	65	0.269	7.430E-09	38	123	136	27	110	249
--------------------------------------ESLLACDICLEIMHNAMNVSPCNHKFCAGCIYEWNSLNNKCPKCRWN-----AADITRDATLNSIIEQYliaFPEKRRDKAQLIELDER------------
>A0A7S2JDQ8	65	0.320	7.430E-09	0	99	136	7	99	281
RKRGREENAAAAALPPPPPPPPPEI---------ANLLRDSLTCSICFRLLCRPVSL-RCGHTYCSGCIVAHerVAQHATCPSCRTPLGQsPPVIAFQLDAFL------------------------------------
>A0A670I787	65	0.237	7.430E-09	3	126	136	8	138	287
---GLASGSPEDPGPAPklatdLPVLPKEVQQFAAMNEEPATIcfnEDDYYCPVCQDVFKTPVRISACQHVFCRKCFLMAMKEGGThCPLCRGIVTRK--EKARPNRALDveNNMKKLVGSCRCCDKQI--RFSRMRQ---------
>A0A3F2S347	65	0.261	7.430E-09	10	88	136	108	188	296
----------QTHGPPPTS---KSFLDKLPVKIWTADMkmtEQHTECVICLSDYEkdNKVIALPCGHTFHKDCGMAWLVEHNVCPTCRYELPTK-----------------------------------------------
>UPI0014557179	65	0.255	7.430E-09	5	92	136	211	298	316
-----LLNNVEGQGPSPAAQEDIAKLQ--TITINNEHLENTLECPVCKDEFSVGQQAKkmPCKHLFHPDCIVPWLELHNSCPVCRKSLDGHSTEK-------------------------------------------
>UPI000778E58A	65	0.290	7.430E-09	38	120	136	11	90	323
--------------------------------------NEEITCSLCQDYFKDPVIIVECGHSFCQGCLGQyYMEFGNiiSCPQCRKLI---LERNFRPNRKLDKDVEE---AINQHERKREKM---------------
>M5GEL7	65	0.252	7.430E-09	18	131	136	14	132	379
------------------VSDPSDFPENFG---DLRTLDRTLRCPICKDLFNAPVLLATCGHSFCSLCIREALKegEKKECPACRIPT---QESSIKKNIVLEESVEAykgarsnvlfLANDAVSRKRRREE-SANGTDETPRP----
>A0A4P9Y7Y5	65	0.250	7.430E-09	21	134	136	2	133	394
---------------------PNSPKDAPEDWPKegpgfLPMLDELLRCTICKTPFDAPMLLPDCGHSYCSLCIRKHLRQENYCPSCRTPVQEKQLVKVkcleevvllfrrhRAN-TLSWMNDRVgRTGILDGEARREE---DPVVEKPPttyPSST-
>UPI0004D088E6	65	0.358	7.430E-09	36	106	136	28	101	402
------------------------------------DLRDEVTCPICLELLTEPLSI-DCGHSFCQACITENSEESvigqegeSSCPVCQTSY--QP-ENLRPNRHLANIVERL-----------------------------
>A0A067Q814	65	0.272	7.430E-09	5	125	136	5	117	406
-----LTQLLLSDVPDPTDF-PKS-PPG------LRELDSSLRCNICGDLFDGPVTL-ACGHCFCSLCVRNALAEKAECPICRKQ---ASETQLRVNLAIETCVAAWklaRTHILRLTKEEEErLTRPKR----------
>A0A7R9M1R7	65	0.293	7.430E-09	32	106	136	8	80	418
--------------------------------VKCNDINIDLICNICRGVLEEGVWVPDCEHSFCRECINNWLSRRNVCPNDRQYLSLTQLKTIP--RFMRNILDKL-----------------------------
>A0A0L0S9C1	65	0.250	7.430E-09	6	132	136	11	134	430
------SAAMSTStIDDPSDWPPEYR--------DLATFDQALRCPMCGDLFTTAMMVIKCGHNFCSLCIRHRISASDTsCPVCREDVKEA---DLRPNRIVDDLVAAFSGcrsKILAVARQDPSMTRAQRassEPADAPS---
>A0A1Y2I2S5	65	0.269	7.430E-09	4	103	136	18	116	464
----PAAHALSSALNA--IDDPSDWPSAPAFSGAASQLDTHLRCPMCQELFTSPVLISGCLHTFCSLCIRSRLatsgNNNNTCPTCRRECQER---ELVANRLVDDVV--------------------------------
>A0A4P9ZZ91	65	0.240	7.430E-09	34	108	136	320	392	501
----------------------------------LSNLRENLVCSVCTEVYNRPYTL-ECGHSFCLECLQPWFPTSLTCPECRREVSRRPVRAYNLQNQADAM-RQLEP---------------------------
>UPI0015604D36	65	0.265	7.430E-09	39	130	136	15	97	522
---------------------------------------DNLDCAICLDLYKTPVTI-PCGHNFCMKCISEHWdkagkeEKESACPQCRRSFQSRP--ELKKNIDLSDLVDK-----KRKEDSVKSL-------GPP-----
>A0A7R9KX40	65	0.215	7.430E-09	31	106	136	6	81	532
-------------------------------RFRESDIKEEFICPICHDILQEPILLQTCEHVFCNQCINEWLQkcEQKSCPIDREEI---CENSLRpPQRSFKNLISNL-----------------------------
>A0A2S4PSL5	65	0.268	7.430E-09	10	134	136	179	315	550
----------ELDYPKLSLDGEKSdRISNPILLRLKEAIRSELDCQVCYGIFVDP-YITTCGHTFCQKCLEKVLEHSRLCPICRSSQARttGQRAAIAPSRLLGKILDGLYPEsasLRTVSAKNEEvCCEDMKVPlficTPsfPGMPT-
>A0A6G0XFA3	65	0.243	7.430E-09	18	131	136	204	320	581
------------------PADPQmPRDEQLEILENTRKM---LECAICQEIFTSATEATCCGQVFCKVCIERWVSERGSCPMCRDEL---TFAQLTASRHAQRMANEMVvncPYCSSSMKKavLEDhvdCCAEAPLEPPPP----
>A0A2G5B7H4	65	0.250	7.430E-09	33	108	136	231	301	641
---------------------------------RVAQVAEALQCAVCLEVFSQPHSL-ACGHTFCQGCLLEWLPQRRQCPTCRASVTQRPAVAF----AVQDAVSCLGP---------------------------
>A0A7R9SCY7	65	0.268	7.430E-09	4	104	136	535	640	692
----PGSETELTSLEVGFPLEKLSSLPSK--VLDEAALHKYEQCVICMDKYKlgDELIDLPCAHEFHRACAIRWLEQKTTCPVCRFQLESealmRPLeDHLEANNSSSDIMD-------------------------------
>UPI00045719AC	65	0.271	7.430E-09	23	118	136	542	633	1014
-----------------------SRLHADQWT-------EELNCPICLDFFIDPVTL-ECGHNFCCLCITQsWKKQvTNSCPACRQVIAKR---KLKVNPALASLSEKaqelsLSSTETGVKRHCE-----------------
>A0A261Y1L4	65	0.256	7.430E-09	25	106	136	1687	1765	2372
-------------------------VEEREAKKFAEQPSQSLFCPVCHSVFTDPLITTSCNHTFCAACIYQCLQMEKVCPLCRASI---TIGDLHANLIVENLVAEL-----------------------------
>A0A7R9A5X7	64	0.235	1.016E-08	5	91	136	0	101	129
-----MSGYFEehNCTPLPGGSAPNHALHFARLLLHTGSWEDlELEwsqlfgepCPICLKPYSddeDEVGATlPCKHTFHKSCVTLWLNKTNSCPLCRHELPTDDAD--------------------------------------------
>A0A443RY87	64	0.252	1.016E-08	25	106	136	11	92	131
-------------------------INGGEEVEEIEGTDRSESCSICYATITNKAVTDPCEHSFCFDCIRQWMRHNNQCPLCRQ-ICEQVKYNFRSETDFDRLtVESL-----------------------------
>A0A085LQB0	64	0.258	1.016E-08	25	131	136	17	126	145
-------------------------LETDEVAVIVPlTLKTELTCPICLDTLKETVRSKVCLHRFCRECIGRALRTgNSECPCCRSKLPCK--RYLTPDPTYDAVIRVILASqqaAAEMDASEAETYCAARVCCSRP----
>A0A0P1BFH4	64	0.257	1.016E-08	19	109	136	63	159	163
-------------------AGPES--DRLRLEALAAAASREPRCPICLDEYEADTMLMsaPCNHAFHKDCLKTWLSTRRTCPMCRYDVGAygsrnivgRPGQSEAQDAAIAA--ASLLPE--------------------------
>A0A0E0LY14	64	0.275	1.016E-08	12	108	136	32	140	163
------------SSPLPSFFAdqPRRGLEEAtirripTLRYHHQQQQQQQQCGVCLGDFREGerlRRLPPCLHSFHIDCIDAWLAAALTCPLCRAHVTTrQPDQPMRRSLSLDSCTIILHP---------------------------
>A0A7S0KUS0	64	0.291	1.016E-08	21	131	136	27	131	203
---------------------PESWPRVEQRR-----LDESLRCAICGDLFGMPVSFATCTHTYCSLCIRRTLEFKKECPTCRT---AGDESDLRPNHALETVV-----GAYKAARG--GLLACARVgngeappvaSAPPP----
>UPI000C9D6EDD	64	0.280	1.016E-08	19	115	136	85	181	213
-------------------LLPISQFKKNEEAESTASINTE--CAVCLGEFEEGeliKNLPNCNHSFHSSCIDAWLRNHSSCPLCRLHVSNLSIDCPTPDSS-SAMLETLSREDVDGER--------------------
>UPI0008442139	64	0.250	1.016E-08	12	132	136	91	213	217
------------DAPAPAPrkpagLDPAVIASFPTVRFEADAAGSAapAECAVCLSEFApgDAVRpLTVCRHAFHAACIDSWLGAHTTCPVCRTDLGAPPNEEIA--------VAEEHGDRGQAAAAVHEATGRRTTSSPPAS---
>UPI0006D90C1E	64	0.204	1.016E-08	35	124	136	5	98	222
-----------------------------------EAAGSDLCCSICLDFYKDPVIL-DCSHSFCRECISQvWekRERDPSCPQCRQVFSQR---SMKPNLALANVVQSfkkldWKAETSEQNRKRQKLEEKD-----------
>A0A5B0SHU3	64	0.250	1.016E-08	43	112	136	119	194	224
-------------------------------------------CPICWDPCSEPyCQLVKCKHYFCTSCIDQWLEINPHCPVCRAgpeELPRSNEATLTQSVTVQAIIQhmRLHPRLYK-----------------------
>UPI0009057F9D	64	0.405	1.016E-08	33	106	136	27	100	231
---------------------------------KLKEIYAALCCMLCSKLFEEATTVNLCLHTFCKRCIYQAVQETKCCPQCKEDLGSSPEEHLKDDEKIRSIAQKI-----------------------------
>I0YN70	64	0.265	1.016E-08	32	125	136	2	99	263
--------------------------------IDLSSLEAETRCSVCLGIVKSCRLVSGCMHRFCADCIEKWLRvaSEPSCPQCRVQMQSrrDCKRDVRFDRLLKLLYTNLRSYEAQVYDPKAEVLQEAR----------
>A0A7J6QE86	64	0.252	1.016E-08	6	131	136	95	234	281
------SNAMnrrQQDESHPATCkAFIERLPVAPKRVKTEMKADDLIessveeCSICTLEFEkeeaedSDCTSLPCGHFFHRDCLVPWLEKSDSCPVCRYKL---PTDSV---KYLREIGEDAEADKIEAERRRQNplraFFSRRPMMGRGP----
>A0A103XNV0	64	0.250	1.016E-08	13	134	136	94	226	285
-------------GNSPGKLGlPFSIISSLPLFVyKFSSNEDHdygLECAICLSVFEEdeiGRKLPGCGHAFHVECIDMWLHSHSTCPICRAAIQCNQ------NHNIDHLeIEITDPgqDLDVSTINNEDVLRLEIVTTisneiPvEPDET-
>A0A1Z5LHR6	64	0.237	1.016E-08	37	122	136	9	105	294
-------------------------------------LRDEARCPVCLDFLQEPVSV-DCGHSFCRACISELCEKAESsrggvyaCPQCRGPF--RPA-SLRPNRQLAGLVDSVrrlglaaVPaGARRCARHREPLSR-------------
>UPI000E6E4998	64	0.274	1.016E-08	38	126	136	140	222	310
--------------------------------------EEETTCAICNEMFVKTIAL-NCSHAFCKSCIVRWKQTKKICPVCRTKITAeVPL------LLVDNIINSFYGnGSDENKRTREQLI-KDRI---------
>A0A087HLJ0	64	0.376	1.016E-08	37	129	136	1	101	343
-------------------------------------VRRSLICLLCHNRLREATTISECLHTFCNKCIHEKITKDKidCCPVCNLHLGATPLKMLrRPDHNFQGLRSKIFPlkQNKAKKRSAEDLAdttKKSRSECP------
>S9RJY3	64	0.276	1.016E-08	33	135	136	18	125	343
---------------------------------RLKGLDSSMRCLICHDFFKGP-VITSCSHTFCSYCIRDYLREHPICPACRAP---EQESRLRKNKVVEDILDAFHStrlDLIQVLRKddssEANLNDDSRALSVPDsqSSTE
>UPI00142D38DA	64	0.319	1.016E-08	28	133	136	2	118	355
----------------------------KEIVLKQNVV-PLFNCLICKNLFDHPTNITECNHIFCRRCIEDKFTVENlkACPVCNVDLGVDPLDKLKLDNTWDDL-KKIFfkPNsgtsLKYSRKKKKYLTShiatSSGGSTPPePLE--
>A0A485LGH9	64	0.277	1.016E-08	4	115	136	133	254	371
----PRARAGSSSavVPATNHSGEKRKLaDEKELFVKkkFRALEEDplrhgespLKCPVCFEYFMESLTL-SCSHTFCGGCLRSWLLQSMTCPTCRLPVTEMPVRTRALDDLCVQLVD---PtDAAWAAR--------------------
>UPI000E77EC76	64	0.287	1.016E-08	9	97	136	186	277	390
---------LEHSGPPPLPRERLAALPTEQVTAEQAAANTA--CSVCWENFQlgETTARLECEHVFHQSCITPWLQLHATCPICRRSLlppGEPPAPPARPDP--------------------------------------
>UPI0007A6B912	64	0.343	1.016E-08	36	121	136	7	104	398
------------------------------------DIQKELTCSICLEFLTEPMSL-DCGHSFCQACITANSRQSrirqegeSSCPVCR--IIYQP-EKLRPNRHLVTIVEmlkevKLSPEEEQKRdlcaRHGEKLL--------------
>UPI000C6E1ED9	64	0.258	1.016E-08	43	122	136	4	95	402
-------------------------------------------CTICSDLFDeiNSIVSTPCGHTFHDACLFQWLGQSKTCPSCRKHVTKknicklyfesaNGTEELNPN-KLQNEVEHLKAQIHLKESEKQKLLQ-------------
>A0A166G0N4	64	0.227	1.016E-08	5	132	136	5	139	406
-----LADLLEADIQDPTDFPADDNAPG------LRSLDAALRCKICSELYDAPVIL-PCGHTFCSLCARQQLLDKPSCPTCWKET---SEGALKTNPMLEEAVEawkrsrqvtKIIPvtYLSPTSRPYvlqlstEDVERRSRPSRPPPS---
>A0A0V0GDC8	64	0.247	1.016E-08	26	131	136	253	353	425
--------------------------EKDILTTNISDlLEQEFSCSVCSEVLFQTTTL-QCRHTFCAKCVATWKTKKKECPVCRTRIKTevMP---LVIDSFIDKLTE-LIGGEFKKRR---EDIKQERASSRPP----
>A0A1Y5IK42	64	0.227	1.016E-08	14	114	136	267	375	434
--------------QSPQSADDDEGLKEKltQLVVeRLRDrpmwMESELKCGICHEWMTNPHSVITCGHTFCLECVDNSFCHSYTCPLCRSR-PSAPREFLfAPATLATKLLEEYViPTLTTKE---------------------
>A0A2C9KD99	64	0.280	1.016E-08	38	109	136	13	84	438
--------------------------------------DEELLCGICMNILDKPLE-TPCRHVFCTDCIHKAVREQSKCPLCRKKCKKSMLKDVLP--LVQNLINKLtmkCPN--------------------------
>A0A7S2YEC9	64	0.281	1.016E-08	26	119	136	174	265	438
--------------------------EGLRITCEVDALLDEFRCVICFGTLRRTKIVRDCLHRFCENCVETCLRRfkTNACPVCRTEIPTR--RNLTFDHVYNSLIDSL--GLHDVAGEHEE----------------
>A0A182WBQ4	64	0.271	1.016E-08	40	121	136	1	91	446
----------------------------------------NLVCPICSDLFVpsAEVNITPCGHMFHHLCLLQWLERSKTCPQCRDHCIAKRLIKVYFNVtaNLDttednaSLLEKL-DNLTLKIREQEGKL--------------
>A0A452U9D8	64	0.239	1.016E-08	0	135	136	3	149	451
RTNGPL------CSPLPViePVSPKwsKHLKGEKSLIQdgnpMENLEKQLICPICLEMFTKPVVILPCQHNLCRKCandIFQaanpfWTNRvgsvsmsggRFRCPSCRHEVimDRHGVYGLQRNLLVENII-----DIYK-----QECSSRPPQKGSHPMCKE
>D8LAX1	64	0.236	1.016E-08	1	128	136	280	418	461
-SW---TGSAQTDAPSIGSDDDNDdtavRLRaNDETVVRVSELPD--VCAICLGQYAtgEEVHVLPCLHIFHAECLDVWIRGHPSCPYCKGDLNVIPQENnsshettaiCYACSVLSRMVSFVAGPFVRFFRGLWERRRQQREQT-------
>A0A1G4KHT4	64	0.266	1.016E-08	5	112	136	0	104	462
-----MSRKATVDEQIGSVTDP--RDYRKTVIPELQDIDTLLRCNICKGFLKTP-VLTPCGHTFCSLCIREYLNREQKCPLCLAELREsMLKSEFLVNEIAASY-TKLRPKLLE-----------------------
>A0A1Y2AFR2	64	0.302	1.016E-08	37	109	136	22	94	468
-------------------------------------VNANLLCPICRLPLLNPVV-TPCGHTFCKECILESLKVSDKCPCDRKELKENEFNKV--DRLIHNILNELeicCPN--------------------------
>A0A7K7WPP0	64	0.315	1.016E-08	34	123	136	19	108	518
----------------------------------LEVLNIDTTCAICLDYLQDPVMI-PCGHSFCRACITQYWKpvvKDFSCPTCRHVCVQQI---MYPNRQLASIVETArqLP-FVKQKMQNEKICYK------------
>A0A6S7JSM6	64	0.276	1.016E-08	29	120	136	9	96	542
-----------------------------EDRFQTS-VDKNFFCPICTDVLKDPVQ---ChnQHLFCRACITEHLKNSQTCPVCMEKLTEEALSK--PARIVTNILDGLMVNCEHKERGCVEL---------------
>A0A6A5BNN5	64	0.300	1.016E-08	34	131	136	289	383	544
----------------------------------LKDIPKEFQCPLCSKLFNDAVTIPCCKTNYCNNCITHALIHNNlTCPNCQSP--EQSIDSLTPNYELRNKVEKfkltLDPDLAKATD------TKDTSSTPPP----
>UPI000C252BB5	64	0.219	1.016E-08	43	131	136	289	393	561
-------------------------------------------CIICREEMTSASKKLPCNHIFHTTCLRSWFQRQQTCPTCRLNIlqtpsnptrrqpPAAPPHAAPGNHmFLGHNIYQMFnqPEAENFQRQQQERpTEQQRQQTPLP----
>A0A498K3A2	64	0.404	1.016E-08	27	108	136	8	88	576
---------------------------GQVVKVKREKLEACMTCPLCNKLLKEATTISLCLHT---KCIFEKLsdEEGDCCPVCEIDLGILPVEKLRPDHNLQDIIAKIFP---------------------------
>A0A238F6Q9	64	0.281	1.016E-08	13	115	136	7	113	613
-------------APAPPVPEPINFNIDDPTDFASPEigfLDASLRCPICSELFVGPVILTTCYHTFCSRCLRQSLSERRKCPQCAMET---DTSRLRKNQRIEEVVQAWqkarCVDLADHRR--------------------
>A0A0N4X6K9	64	0.271	1.016E-08	35	124	136	66	152	622
-----------------------------------SSLGERLSCSICCEIFYKAANVIPCGHNFCLSCIMRFMATKadAECPQCRERI-----KDIGMAYTVNSIVDVLLEKDPDKKRTAEELQRED-----------
>A0A336LJR9	64	0.285	1.016E-08	22	93	136	590	666	676
----------------------QETIENNTLSYKFTPVNESFEsekCSICLSPFEvDSyVRRLPCMHFYHRECIEQWLQLNSTCPICRIDIQKSRKYNL------------------------------------------
>A0A152A6R0	64	0.277	1.016E-08	18	105	136	168	252	834
------------------TTSQNSS-NVKQLPKRKSEDEdlDELQCPICLDIIKEP-FISKCGHSYCYHCITIHLQKNHACPLCMSFLTR---DQIFPNFALNKFIEK------------------------------
>UPI0018A2204C	64	0.258	1.016E-08	14	119	136	345	464	836
--------------PLPSVLGTERFTGGADSGSKTQKtamasaapigkVLEEATCSICLEYLTAPVTI-DCGHNFCQACITQYCaQRKPEsgtkfpCPECRALF---QKGNFRPNRQLANIVESIKPLRLQPEKAQNE----------------
>A0A2P6VBQ8	64	0.254	1.016E-08	14	133	136	25	121	889
--------------PAAAAAAPAAG-EGTCETIRR----EDLACPVCLETLADP-FVTACGHSFCYACIARHLEAAKNCPACAAYL---SADLIYPNFLLSKIVKR----------------ARSRALdaAPPPLE--
>UPI00189D9292	64	0.290	1.016E-08	21	119	136	4	101	951
---------------------PSQSVCRAQRDMASALYSQDLTCPICRTIFTDPVNLL-CGHSFCRECITDVLSSQHRCPECDTAVPT-EGECLLTIHILKSLAEKAKeAEQVKKEKEKAE----------------
>A0A484KFV0	64	0.264	1.016E-08	28	109	136	1304	1389	1408
----------------------------KQREVEEEE-EEGKRCSVCLEDFEarEEVTVTPCRHMFHDECIVPWVTKEGSCPVCRSALLERKKSNVGPpavDRDLLEFVRALALD--------------------------
>A0A2A9MEN9	64	0.280	1.016E-08	38	108	136	378	451	1553
--------------------------------------EEDFKCPICFEIFLRPVV-TPCLHIFCRDCMLAVLLRTSMCPLCRGPVYAeqlEPIEACSSEKVVDfALNYLLLP---------------------------
>A0A397UH06	64	0.258	1.390E-08	5	89	136	29	117	143
-----LEEAnASSRGPPPAS---KKFIQNLPIVNK-SEIKSDDTCPICAEKFlsnmtpNNNVTRMPCKHMFDKECILPWLKLHNTCPSCRHEVDSdDP----------------------------------------------
>A0A183HAQ2	64	0.255	1.390E-08	41	119	136	4	89	159
-----------------------------------------LQCPICLDALAlNESSATCCGHTFHQSCILRWLKNYETCPVCRKEITTliqQLFFQMEENENFNSVGTDLFKmhnELQNALKHLQE----------------
>A0A067SWT7	64	0.242	1.390E-08	30	106	136	40	137	165
------------------------------VETDLSILNEMLSCPICKERLKRPMILTECGHAFCRNCILGWLNhcfqtrrggfpdpRSNittlriarfTCPTCRISIARKPVKDYTLD-NLTRLIEDL-----------------------------
>A0A1D2VAD8	64	0.223	1.390E-08	41	107	136	13	75	172
-----------------------------------------IECPICNEIMAAPMILHPCGHTVCYCCLKEWFSNNLSCPYCREKILIEP----SVNFVLKTIINSFF----------------------------
>UPI0006D9154C	64	0.278	1.390E-08	34	120	136	6	98	176
----------------------------------TGGLEEEMNCSVCQELFKDP-VITKCGHNFCRECVCEYWKEKtsQSCPICRAD---SAISDLITNHTLRNIVETYKKEgkksKVQSEsvcsQHREEL---------------
>A0A2G5I1N8	64	0.312	1.390E-08	28	106	136	60	139	177
----------------------------QQYLSDLTPLAKSSFCSICKEePMQEPTQLAECRHTFCHDCIVAWVQTANTCPTCRKELYEPEPDEADTEDFTDEIFDEL-----------------------------
>A0A261C4V0	64	0.428	1.390E-08	41	85	136	7	55	197
-----------------------------------------LECAICFHYFDDferlPKVIDECGHTFCYACLEDWLNNEDTCPMCRTPI--------------------------------------------------
>A0A0K9PWE8	64	0.222	1.390E-08	5	112	136	57	182	207
-----MRISYQAGGDLPTTVSePGLKKEVREmlpvVVFNESFLIRETQCSVCLGDYKSDdrlKRIPPCGHTFHVECIDNWLTTNITCPLCRASLiptvktPPPPSTSTSPSPSLSlslSIADDIeIPTIGE-----------------------
>A0A7S4FJB1	64	0.275	1.390E-08	14	104	136	152	245	256
--------------PPPSTPHTNaSRSTNASRSIKT----PQVSCAICIEGILRRTIVykLPCGHCFHTDCLKGWFKEHQTCPLCRMDLYEaagRPqWSDSEPDEEIDDTVE-------------------------------
>UPI0006AA60FC	64	0.222	1.390E-08	13	91	136	143	219	258
-------------GPPPAS---KSAVDALP-TVKVTMRSEMNQCAVCMDEFEDGVGVKemPCGHVYHQDCLIPWLRMRNTCPVCRHELRTYDVD--------------------------------------------
>A0A1C7N778	64	0.247	1.390E-08	23	114	136	151	239	258
-----------------------SRLKTIRLAINDPDIQEE--CIICQEHFTSalDLCVLPCEHKYHSECITRWLHVNSSCPICRSAVDEqttEPIDQLNRD------IDTLFGNFHSSE---------------------
>A0A7S0JG52	64	0.327	1.390E-08	8	112	136	71	171	261
--------ALQHSSP-PITPLPDAPTWEGRGVRHAGTSTSALACSICQGELKDRTEVVGCGHPFCRWCIEAWTACSSTCPNCR-----GPCERLRFSDGSESEVAqvTLRPDVEE-----------------------
>A0A2G5I1V6	64	0.294	1.390E-08	34	118	136	9	84	263
----------------------------------LSNLESD-QCDICYDAMVEP-AHTPCGHVYCLECLLTWLDENNTCPTCRTKLFEQDTDD-ESDDEMEA------DDEEDGDDELE-----------------
>UPI00074FEDF4	64	0.310	1.390E-08	37	134	136	9	102	275
-------------------------------------LREEATCAICWKYYTNP-SILDCGHSFCADCISEcWkeIPDNTACPQCRTAVERK---NCRLNTCLANVVElaKQMPSFVK-----EGEVRKVCEKHPEPSGT-
>A0A7S1KW10	64	0.306	1.390E-08	29	90	136	5	65	289
-----------------------------EDFADPAGITDELVCSICTGVFFDP-QVGRCGHRFCGFCIEQWLKRSTHCPLCRAELKAEDL---------------------------------------------
>UPI00109BD6E7	64	0.261	1.390E-08	34	124	136	8	118	298
----------------------------------TDDLEAQLTCAICNDIFTDPRTLLPCLHTFCFNCIKRWNEacekecKRLRCPTCRVVVNIeggdisKLPSSFQSNSLLQlykKCIAKSHSshDKVKTEKSAEDakkLIRED-----------
>R0GJI7	64	0.212	1.390E-08	0	125	136	104	247	321
RRWS-MEEArnWDFDGPSPVIVDhPIWHIRtiGLNPTVissikvcqysKKDGVVEGTDCSVCLSEFEEEETLrllPKCRHAFHLSCIDTWLRSHTNCPLCRAPIVVA-NTMMIDDGSSegQEEIGVMIPEESGDDDDIDEEIEEER----------
>A0A226DP55	64	0.306	1.390E-08	36	108	136	113	185	354
------------------------------------ELMEMFRCPICQDYLIEA-TATSCGHTFCATCLESWKKVKPICPLCSKQVKCH-IRLFNDDLLIEKMINKCddFP---------------------------
>UPI001878BD4B	64	0.221	1.390E-08	34	133	136	8	126	368
----------------------------------LTDIGKCLTCSICFDIFTDPVTLT-CGHSYCMKCLEDYLlgktKTRKDCPGCRGKI--RTGFKLNKNVLLCNIVNvhyehkrfvstEIFTkghemEVDFKEDKAEECVASHSQQTDinRPSE--
>UPI000644F217	64	0.250	1.390E-08	30	128	136	11	106	387
------------------------------LAIPIKPIVEELTCPICYSWIKDC-SMTPCGHNFCDKCVRECINRNHKCPLCNAQ---ATMDKLIKNHHLDKLIEIICHEKEEAsKRYFNDLINNADIKN-------
>A0A164VJL1	64	0.265	1.390E-08	19	131	136	97	219	392
-------------------ALPTlAYAEVKDLHIGKGA----LECAVCLNEFEDDETLrllPKCDHVFHLECIDMWLASHTTCPVCRADLAAEPVEAVaVADDVLpvsesANEVDNVVePQEVRVTIEHDE-SQERPTNGllemPKP----
>A0A2V1AE07	64	0.339	1.390E-08	33	135	136	17	121	399
---------------------------------RLSQLDSLQRCLICKDLLKAP-VITSCNHTFCSQCIRQHLMAENSCPLCKTE---QFESNLKRNILLEEIVlcfERLRPellDQLKADEPTEPAPVRSTESTSEPEVIE
>A0A397TMF6	64	0.287	1.390E-08	31	117	136	5	98	414
-------------------------------VVYVESVNSNLICCVCQTPFVDPVVIESCGHTFCKNCITQALLTRSTCPVDRSHISSvnefRPAAKIivnMVNELLTYCPNKNAGCTYQGQRQL------------------
>A0A164UPV1	64	0.479	1.390E-08	35	82	136	22	69	415
-----------------------------------SSIKEELRCGICMETFNTPYTIIPCLHSFCRPCLVEWWRERSDCPSCR-----------------------------------------------------
>A0A7S3Q8Q8	64	0.247	1.390E-08	11	118	136	27	136	456
-----------NAKPSGRSLiiPEDVRVKFKSALLKLESIVEstSFECAICLETIKDAHVVPECQHKFCERCIKDSIRKcGKECPECRTPIITQ--RHLRKDTKHDNLVQDVM-DLFALLKEVE-----------------
>UPI00053A4BD6	64	0.407	1.390E-08	30	108	136	3	83	468
------------------------------VRVKKTDVARCFTCPLCTKRFVVATTIIECLHTFCWDCIHDKFTTQKlrACPVCNVDLGGLPLEKLRKDYGWIELRQKVFP---------------------------
>A0A077B4L1	64	0.379	1.390E-08	34	106	136	5	79	479
----------------------------------LTNVKEEVTCPICLELLREPQSL-ECGHSFCQSCITAnHTkptvgQEESCCPVCRVSY--QP-GSLRPNRHLANIVERL-----------------------------
>A0A1Q9DFP1	64	0.302	1.390E-08	21	106	136	216	297	489
---------------------PEMGLSDDKLAEAHTILAG-LRCAICQEVFVDPVCGVECQHVFCSSCIGRAVTRQSQCPLCRVPL--DPM-QLRQSQPIQALVDDL-----------------------------
>UPI000734B90C	64	0.422	1.390E-08	33	120	136	6	91	497
---------------------------------RLASLKSVLTCGICKKLCKDVTIIEECCHRFCKKCITNKISEEkwNTCPECNMDLGVAPLHKLRPDHQLQ-VIRDIF---SSKRRELIEL---------------
>UPI000532CDF2	64	0.422	1.390E-08	33	120	136	6	91	518
---------------------------------RLASLKSVLTCGICKKLCKDVTIIEECCHRFCKKCITNKISEEkwNTCPECNRDLGVAPLHKLRPDHQLQ-VIRDIF---SSKRRELIEL---------------
>A0A485P379	64	0.259	1.390E-08	14	121	136	16	141	518
--------------PSP-THIPSGICEQEEPQGAAAMasellkcLQEEVTCPICLDILTQPLSL-DCGHSFCQACITAKTKESTTdqggesrCPVCRIRY---CTGELRPNWHVANIVERLrevkvSPEEGQKinlcERHEEKLL--------------
>A9UXJ6	64	0.296	1.390E-08	34	135	136	24	120	523
----------------------------------LRSLDGSLRCPICQGYFNHPVLLKTCSHNFCSECIRRHLTQqtrnfKKQCPICSKDCG---ISDMIPNIGLSHVLE-----MYRRAKPL--LLRKAQaGETMPPA-TE
>UPI0007B40001	64	0.261	1.390E-08	23	121	136	255	365	523
-----------------------ERLRNMEAKELIENLKAELTCSICLGYFTDPVTALKCGHTFCKDCLLQCDEQADatlTCPECKAVTRFsdtVPIKNLQdFSITGKTLIQKLlfsLPLLTTCDQhgEKEKLF--------------
>UPI0018A0EDEA	64	0.250	1.390E-08	36	125	136	8	99	544
------------------------------------DLLEEVTCSICLEYMKDPVSIL-CGHSFCLACITKYcvtFKSTKaamSCPFCEKSF---QEEDIRPNWILASLVSSLLTFEDKSENTAQEVWFCER----------
>A0A1I8C685	64	0.296	1.390E-08	39	128	136	2	92	570
---------------------------------------DSLTCRLCKNYLIDCVTTTSCLHSFCRSCLFKHIAKEATCPGCpGKTILPNLSTALRRDNKLQKIVYVVSPESYWREMEARGEFCQKRLLT-------
>UPI0010A02D47	64	0.240	1.390E-08	0	116	136	40	154	572
RVWRNLEESTVS------ALEPRYRITAMMASSALAIIEEEVTCPLSLELLKEPVS-TDCDHSFCRACItlnyesRRGTKMEGSCPVCQVHY---PFGNLRPNRQMAKIVERLkgFKSILEEKQK-------------------
>A0A7R8WEI9	64	0.236	1.390E-08	38	133	136	12	118	642
--------------------------------------DEDLTCSICSGVLENPVQAPQCEHAFCNLCIKQWLTQQLTCPIDRLPV---TVDSLKPvPRILRNMLARVeiecdnkahgCPEKIKLEalnQHLEQCQYNPKFPVECPNE--
>A0A484MHI1	64	0.258	1.390E-08	4	108	136	128	236	648
----PLIESMaddISEGPAPVA----EFIIGAIPAIKilKSHLVESQECNICKTEFEvgEEARELPCEHIYHSDCIVPWLRLHNSCPVCRKNVAGrrvtRVGDATRYDHGLD---YWCFP---------------------------
>A0A0L0DT54	64	0.255	1.390E-08	35	123	136	83	170	665
-----------------------------------SAVAELLTCSICLRLFHSCTVAKDCMHRFCDTCIRKSLRlANRECPTCRNPCPSK--RSTRADERVDALLKTVVGDVDEFESGMQPKIEK------------
>UPI00147088AD	64	0.258	1.390E-08	27	132	136	111	229	739
---------------------------GQEAAGAAGTGHEELCCRMCSSFLFEPVTL-PCGHSFCRKCLEREKKRRPfVCRDCKTGSKENDVQNYRVNVVLSSLLAKWFPNLYQAarlrregnelygDRKLEAaLDRYNRAVLLAPM---
>A0A2P6VAA1	64	0.261	1.390E-08	35	122	136	392	472	1276
-----------------------------------ENLAKSLSCPICLNVMKTPVARLPCCHYFCTKCIQKCVQHKPVCPVCKAKVGRR---DTRGDDTM----DKILKAFAGMEAHKDEVLR-------------
>A0A168PJV8	64	0.290	1.390E-08	15	104	136	666	754	1334
---------------SPISDQPSSISEtaiSKRNHLDNGDSDNGILCPICKDNMTEA-FVTRCGHSFCHQCITLHLDKHSNCPICRQDL---RQSQIIPNFQLNMIIE-------------------------------
>A0A1Y1I2D1	64	0.267	1.390E-08	41	133	136	19	115	1403
-----------------------------------------LKCPICKEDLKRPIASIPCGHDFCEACIILSLEAHGTkCPVCQQPCWR---SGIVRNQMLENVVsrlqdaKKLPPTATQTSKGRSfKLVAPSR-QGQNPQE--
>A0A396JQ48	64	0.455	1.902E-08	32	97	136	5	72	73
--------------------------------VNKAKLTAPLTCPLCSNIFREPTTIPECLHTFCRECIERKFidERLNHCPVCKVDLGYYPLDKLKYSP--------------------------------------
>A0A3B6FI86	64	0.263	1.902E-08	16	114	136	2	111	125
----------------PRQLGmEESYAATAAEVLKPVEMPSNGEgCPICLGQEEAAATVwkeTACGHSFHGRCVERWLEMKGTCPMCRRQLLVPPIATQRhiclPNPLMMMAIEILdrYPEIYSSE---------------------
>A0A1Y2H7F6	64	0.270	1.902E-08	41	125	136	0	78	135
-----------------------------------------MICSICHEDYAN--TCLKCHHEFHADCIQQWMQRSNSCPICRKDIHS-P--SLAFDKTLDQISKLLDTTILQCEK-LDKLIGNSQ----------
>A0A060YJZ2	64	0.281	1.902E-08	36	132	136	10	97	136
------------------------------------ELQKELICAICLDYFNEPVIL-KCGHNFCKFCILMHWEENGgedvgyQCPECRMIFNKI---SFTKNYLVKNLVDKL--------SGLECL---KPCEQPAPS---
>A0A1B6M8A8	64	0.330	1.902E-08	43	134	136	5	101	169
-------------------------------------------CAICIEPYRtaEVVRILPCRHEFHRGCIDPWLVEHRTCPMCKMDILKhyGFVDCVQFTGSQESI---LHMDIEEVVSESESLHHhaapRSRSLSPAPRST-
>A0A7R9MEE1	64	0.267	1.902E-08	5	105	136	1	87	174
-----MSATMKRKRPQPLVL---NCVSGSF-----EDKSNDFLCPICFEIIEEA-NVTKCGHTFCYKCISMSLERSNRCPKCNFVV-----EQVFPNFLLNELITK------------------------------
>A0A7S2X0F0	64	0.298	1.902E-08	35	126	136	6	100	192
-----------------------------------AALREATTCTICLSTIQNTRAVKECLHRFCRECIEVAMRQNrPECPLCKTRIPSR--RSCKEDKAFDALLESIYGDldqLRAAERKKsEEWWSKNKG---------
>A0A7S3QG17	64	0.233	1.902E-08	29	128	136	45	144	202
-----------------------------EVSTSIQSLSSFIECPICFETMVETHVSPECQHRLCGNCFKESLRKcNNECPQCRVGIPTR--RHLRPDGAFDELIDAL-KHVLKHDANgaLKDMVKMARDEG-------
>A0A507FPS5	64	0.252	1.902E-08	34	106	136	10	84	203
----------------------------------TEDISANLRCAICTDAFDQPRRLSRCGHYFCRDCIGGWLavADDAQCPVDRIPVSTASNAVVAPDRLVVALLDEI-----------------------------
>UPI000671742E	64	0.285	1.902E-08	21	92	136	13	89	205
---------------------PAARGSSSQLQQAGPAEDAADCpCPICLDIITDAAYVARCFHRFCSTCIRRWSRQNNTCPLCRQPIERvvrrMPEDH-------------------------------------------
>A0A7S0EI03	64	0.264	1.902E-08	11	108	136	148	237	241
-----------SSGPPPA-----SRDARFNLDMKT-VQDKDVVCAVCQEEF--PVngkaKMMPCGHPFHYDCLMEWLERKNSCPICRYSL---PSEQVAFD-LAEDLVRARDP---------------------------
>A0A5C3LF69	64	0.246	1.902E-08	30	106	136	136	212	241
------------------------------IVLDTHLIEDYIVCELCSLTLWSPFMLIECGHAFCKSCIEKWFQtqsmRQYTCPKCRENVTTRPAE----DFVLKSLVNLI-----------------------------
>A0A6A7AIN3	64	0.237	1.902E-08	33	134	136	18	137	247
---------------------------------KHSSLALETRCPICLDPYSaDPYMhashihcpvqirnINGCTHVFGTKCLRTWLRGHNTCPMCRAELYHRPISYWEGDIhprgtHTQDLFTLSdFP--TANNREDVPFQRRGRQHAIAPRHT-
>A0A7R9PU57	64	0.278	1.902E-08	27	102	136	1	78	254
---------------------------GIEVDKFVTKIDDELKCCICYGVLENPIQIVECEHTFCLICIQEWVRRTPKCPIDRRDVTTeslKPASRL-LNSFLNRL---------------------------------
>A0A6J1FSA6	64	0.260	1.902E-08	1	108	136	103	219	254
-SWITLQFSrpSENSNPAA-----NSDMEAiRRVKITESHLQKDSSCAICKEEFEigGEVRELPCRHFYHSDCIVPWLRIHNTCPICRYTLQNaidgesseesVEEGDGRGN-GWWNVVRSWWP---------------------------
>A0A1J6KFV1	64	0.271	1.902E-08	32	106	136	143	223	263
--------------------------------VKINELLKSCCCSICMEEFEvdSEASELPCKHFFHNDCIVPWLNRSNTCPLCRHKLPREDQEEIdretEENRVVLQFVHSL-----------------------------
>B4P5X2	64	0.250	1.902E-08	21	132	136	3	112	269
---------------------PKAENTSADDAISPTDSSPALNvlCAICNEFFRasDNVcYTNRCGHVFHFVCLTRWLRKSRSCPQCRTPCGDHPLPRLYLN----------FTEVSAECDDtpIEEKFYKMDTHFeWRPM---
>J9HYG5	64	0.216	1.902E-08	32	103	136	24	101	278
--------------------------------VNAEDLEQNLhnqvmsnTCPICFElflpPINQPFILFPCGHTFCKICIHKHINLKKECPFCRQKV-----QSMAPNISLQNLI--------------------------------
>A0A178WM38	64	0.228	1.902E-08	19	135	136	117	247	280
-------------------PAPESRTQLLQISIDP----EHAKCSICLNIWHDVVTAAPCLHNFCNGCFSEWMRRSEEkhkhvlCPQCRTTV-----QYVGKNHFLKNIQEEILKVDAALRRPVEDIAvldssasiqsnliigskRKRRLNMPAPTHEE
>A0A1S3VNP0	64	0.270	1.902E-08	4	102	136	67	177	298
----PTNTIVRISPPDSPhrGLDPSlLRMFPTFLYATVKDLRTEkkysLECAICLLEFDDDcilRLLTPCCHVFHQDCIDSWLRSHRTCPVCRTDLDTqaSNTDAQRPEQNEENM---------------------------------
>A0A0G4INP6	64	0.285	1.902E-08	37	106	136	8	73	304
-------------------------------------LSAALQCPICYSAMTTPVIL-PCSHSYCSMCIRRWLSAKKSCPVCSE--QADP-SQIIPNRALEHAIAVL-----------------------------
>A0A6M1ZZB0	64	0.266	1.902E-08	29	133	136	12	109	323
-----------------------------EELFSEQCVDKDLECIICMETFTNPHILISCFHVFCRDCIDDCRTRDSKCPICRIEF---EAEQIIPSPEHEKLLAELTQDIIKKTL----ITEKPKEKQPAPVE--
>UPI0007DAAB7E	64	0.358	1.902E-08	35	105	136	7	80	327
-----------------------------------EAIVEEVNCPICMTFLREPVSI-SCGHTFCHSCLSGlWkLSGESqdwgyTCPLCRAPV--QP-RKLRPNWQLASVVDK------------------------------
>A0A1Y2CQ39	64	0.259	1.902E-08	29	106	136	4	84	327
-----------------------------EYQLGGGYLDElNLRCTICTDGFIAPATLPGCGHTFCTSCLSVWFQNSNTCPLDRRVLGPseQPQQIAQPAAAIQETLNWL-----------------------------
>A0A7S2Y994	64	0.271	1.902E-08	24	115	136	20	109	342
------------------------RPMGYPEDLFANKCGDNLRCVICHEIFRDASVLM-CGHTFCNACIIESLAVKEDCPCCRRKVVTQ-TTEVIPNLFCRQIISELAVECIQNSR--------------------
>UPI000BF85013	64	0.306	1.902E-08	37	111	136	252	323	347
-------------------------------------MEEELTCSICSELFISAVTL-SCGHNFCQMCIRSWRRKKDACPICSAPIG-QEIRPINSGGFLVLLMN-VFPRFY------------------------
>M3K690	64	0.288	1.902E-08	33	135	136	21	127	357
---------------------------------KLSELDILKRCFICKDFLKAPVT-TSCHHTYCSQCIREHLLNSTNCPICKCEI---FESNLRADPLLEEIVrtYKLLrPQLLSLLKKEEpqqtdEIIELDDKSSDTPVVHE
>A0A061RNG7	64	0.238	1.902E-08	29	108	136	25	104	362
-----------------------------EIVEEVAGARHELpSCPICLNDILDPkekAVVTPCFHVFCRSCLQRWLQQKNLCPLCKGRVRTYIYKILDDNQF----SEKVLP---------------------------
>A0A421JR48	64	0.283	1.902E-08	34	107	136	155	227	374
----------------------------------LSRFSNDLKCCICLEIVISPMT-TACGHTYCYVCLKKWFAKRLLCPSCNSEIFHMPVLNVSMNDLSDQIISLLF----------------------------
>A0A2R9BMW1	64	0.275	1.902E-08	9	108	136	116	221	376
---------MHRAGPPPLraapLLPPGARgPSPPPLPSPPEAEEQESTCPICLGEIQNAKTLEKCRHSFCEGCITRALQVKKACPMC-GRFYGQLVGNQPQNGRM--LVSKdatlLLP---------------------------
>A0A2P6PEC5	64	0.256	1.902E-08	3	99	136	270	377	379
---GQLQELIQANGQPQVvTAGLDAQTIESYLKTQLGEsLElpdpNNKTCSICLGEYQSKemlRTIPECNHYFHVGCIDEWLRKNPTCPLCR-NLPRTPEVSLvRPhdDHSM------------------------------------
>A0A6H5KHS7	64	0.290	1.902E-08	41	131	136	26	116	393
-----------------------------------------LACPACLQLLAEPVSL-PCGHTFCRVCLVKELRRKPkECPSCHATCHTRQVAEDQPqNVMLAQIAKSLFPELLE-RRLRETEAEKAKFELCLP----
>A0A4W4ESJ3	64	0.266	1.902E-08	29	117	136	86	173	394
-----------------------------QGRFPISVQHESLCCA-CSRLFYAPVT-TPCGHTFCKSCLQRCLDHSPQCPLCKESLKVYLARRTYSStRLLENIIRQYLPQEYSGRHRL------------------
>A0A177TQS5	64	0.269	1.902E-08	35	131	136	193	290	412
-----------------------------------DGMEDYLMCGICMDVHLRPFTIEPCGHNCCIRCLYPWLAEHKTCPLCAVSV-----KKAFPNSDMHAL-AQLFveahPDKKHAQGDCNEaetLYLLARESSTVP----
>A0A6I8N0R2	64	0.271	1.902E-08	5	118	136	0	127	413
-----MTNAMSLWFPWRRVDAYSGTLGYRWQKLAsfgraMEALGKVLTCPICLDLFTPPVIVLNCSHNFCKMCLDQillcqnctHMNGQFCCPVCRKviYLRGRGTTALQRNILVENMLEK-FKDEQKVIQAKE-----------------
>B6JWP1	64	0.264	1.902E-08	22	135	136	6	122	426
----------------------DSSDWQNTRLPSLTSFESLLRCPICHDFFSGP-LITSCCHSFCSYCIRCYLKDHSICPICRSE---QQESRLRKNLVVEELVEgfnKLRSSLLEQLAPVPEpipESESKSICLPEPIvEDE
>A0A1D2A2N8	64	0.250	1.902E-08	10	131	136	5	138	429
----------EGERPSQSTDFPDTE-QGECLRL----LDVSLRCSICYGIYDTPLMLRGCGHTFCASCIRGSLdfqekAGQPACPGCRHPCDARdllPCHSLreaadRYRRARGAILDLLrpVPPPRASSAELEGAPAPPPaaAPGPPP----
>A0A139AW57	64	0.370	1.902E-08	30	118	136	3	91	443
------------------------------LTFSERSVHEYVTCGLCNGYLVGATTVRECMHAFCRSCISAHLLTSASCPICNTKLGVDKWAAISDDPTLNAAIRLIAPHAAAVADAKE-----------------
>A0A2T9ZHG7	64	0.260	1.902E-08	17	85	136	364	435	448
-----------------STASGDSRIEEKTTTDEMEfcELvcKSEISCDLCLSPITNP-TATPCGHVFCWKCIYEWLFTNTSCPFCRQSI--------------------------------------------------
>A0A1S3H2Y9	64	0.265	1.902E-08	40	116	136	1	67	448
----------------------------------------HFVCSICAEQFDReaDVSAVPCGHTFHDHCLMRWMEQSNTCPQCR----------LNVNR--RSVIHKLFFDLAEDEGD-------------------
>A0A0V0QMR7	64	0.277	1.902E-08	40	122	136	43	129	453
----------------------------------------ELSCIICSEIFYQPVTL-ACGHSFCKECISRALYIQPLCPICKGPNLSDP-QFLKENLIMRNLIEgtqeyqqKL-KKIEKEKQEQKELQQ-------------
>F4R334	64	0.266	1.902E-08	26	115	136	122	206	456
--------------------------EEKETKL-IQTISTELECSLCSLIFELPST-TRCGHTFCKGCLERSLDYTNRCPVCRQSLIRQ---TLSIDQTIQELIMKCFSTRFQTTR--------------------
>UPI000462331B	64	0.239	1.902E-08	35	129	136	80	170	526
-----------------------------------DSLEEELQCGCCSAIVYRPVVVAPCQHFFCGSCVILWIRNGGTsCPACRTV-----STSVAFSRPLQTVVDTLLRHVPGKARSVSERMQADAIYQP------
>A0A7D9HQ72	64	0.247	1.902E-08	23	127	136	2	104	530
-----------------------SAEHGYEDERFNHSVSAHFHCGICYNVLKEPVTCQRNEHYYCRACITEHLKNSPTCPTCQEGL--SPETITQAPRILRNCLDELSIRCDNSDRGCQEIVQLAQLQ--------
>A0A5B0S2X2	64	0.297	1.902E-08	16	108	136	189	273	545
----------------PPKPAGDSSIG--------ATLRAELECPLCSFVFDSPVTI-SCGHTFCRSCFLRARDHADHCPVCRQPFLMGPQAVPGVDLLIDRIIEQcLAP---------------------------
>A0A2R6XT85	64	0.221	1.902E-08	33	124	136	188	286	548
---------------------------------KRPKMMENLEtfkCSICLNVWHDVVSLTPCLHSFCNSCFSDWYRRSRkigtecKCPQCRGTV-----TSASRNHTLRGLVEDILkedPDLCPSPEHILEMEKKS-----------
>A0A1Y2GGX7	64	0.261	1.902E-08	9	129	136	0	112	570
---------MSNDITDPSD-WPTEYAS-------LREIDSHLRCPICKEMLRAAVML-QCHHNFCSECIRRHLDKESNCPACRIPTST---SQMRRNVALDEIANN-FKDCRSKLlrilmESLEPKRNTSQQHGP------
>A0A292Q2M9	64	0.247	1.902E-08	34	126	136	29	121	570
----------------------------------LGSVDSALRCQICKDYYHTPVM-TGCCHTFCSECIRRSLVREQKCPVCR---ATAQENQLRKNGAAQELVAAFVaarPLLMEVAKEsVEERRFSTRG---------
>A0A2Z6Q3H9	64	0.297	1.902E-08	32	113	136	19	102	600
--------------------------------VDPDSINEDLYCSICHDVFDTVKKIRRCRHEFCYACIVQALAQNKSCPICRASCTENDLQSSRVQDNLEQlLVYCNFsPDCDWK----------------------
>A0A0L0D9E8	64	0.287	1.902E-08	41	106	136	25	86	610
-----------------------------------------LACPICTETLRAP-ALTPCRHTFCTHCIFQAVALKPECPLCRAVLGS---DDIHPNLLVQDLLDEM-----------------------------
>A0A1D2NJZ4	64	0.244	1.902E-08	28	115	136	329	416	620
----------------------------KEEMFKkiLELMESELSCSVCNEVFIQA-TVIECGHTFCSFCIHEWSRKKQECPICRKRFASR-SRHIEVENFILKMFESFSGEIASKRK--------------------
>A0A316V3U4	64	0.218	1.902E-08	23	128	136	33	162	633
-----------------------SEIHQREYVYALDDqsISEWLKCPICLNPFIEPSLIPSCEHVFCKGCIEQHVetisqsrtndstedenveqsqyqkQAKGHCPSCRTRFVS---SQLRPAAaLIRNMVDSLLVKCPNESRGCAHLAERGLIEG-------
>M4BSN8	64	0.259	1.902E-08	32	131	136	250	357	639
--------------------------------VQLEALEntrKMLECAICQEVFTNATEATCCGQIFCKECIERWVSERSSCPMCREAISFSLLAASRHAQRMANEMTISCGYCSEtmKKASLAEHLKacdQAPVEPPPP----
>L8X8G3	64	0.248	1.902E-08	6	131	136	158	287	703
------SSAVSTILPPHDVPTPHD-DRGARLV---DEIESD--CGCCTELAYNPVSLSPCHHFFCGSCMTLHLSHSrnapnytrATCPACRTSL-----TGIAPSRVVQSLVAALlrvYPERARTERERaqaDEIYIAGReILIPPP----
>A0A423VPT8	64	0.230	1.902E-08	0	132	136	161	328	708
RASGPHTGEirMSTGSPyrssSPSPTRDTAHASNPQRYEPvidwqclqyVDQVDENLLCAICKAPFYKPMTTKACGHTFCEACIDQALEEARgrtyrvPCPLCRTDLGTgdnrashRFVRVVEMSAQLDRLVVK-CPNnaqvckWKGQRSSLEDHVRNVCDYTlyPCPS---
>A0A6P5ATB5	64	0.315	1.902E-08	38	109	136	532	604	719
--------------------------------------DQEKTCPICLDDFNDPKTIPQCKHKFCKNCLDQALKAASQCPICKTVVGTltgtQPKRGTMRDR-VDN--YTTLPG--------------------------
>A0A6P5ABY7	64	0.317	1.902E-08	26	123	136	89	188	770
--------------------------EGGEDK-ATDFLRDVVMCAVCQGLLFEPVTI-PCGHTFCKRCIEK--DPSKTCPRCRLRFTEaeyPDCQVLKPTVILCNIFDKWWPDEVKAVRlkwEGNDLFSK------------
>A0A2C9JLX3	64	0.302	1.902E-08	41	123	136	97	179	789
-----------------------------------------FTCGYCLGLLADPVTV-PCGHTFCRHCLEK--DKSNYCELCGSVNYRGKLKHLNSNFVLTNLIDKWFPNEWKAARlkkDGNEFFAK------------
>A0A498IW84	64	0.344	1.902E-08	30	134	136	409	512	840
------------------------------VRVRRETIAACMTCPLCDKLFRDATTISECLHTceFsflpvCRKCIYNKISDEelEVCPICNIDLGCVPLEKLRPDHSLQDVRAKIFP------------FKRRKVSAPEvmPSVT-
>A7AVG7	64	0.308	1.902E-08	28	131	136	355	443	859
----------------------------RQIVVDenlTNNILKDLICSICLDYFYHPVTLF-CGHTFCRYCIGHFRLASKFCPLCRREVGRIPAVT----TILWNLVKSL-------------KIRKRSVIPPAP----
>A0A7J6LRC3	64	0.212	1.902E-08	41	129	136	24	121	882
-----------------------------------------FECPICLRLLVEPVT-TACGHTFCKYCITKTMDHRQLCPSCRAPCPFIGSTNVMVANLIQqrhALIDVVvhpvnrFPEEYALRsKEVKELEEEEKANAP------
>UPI0018D8B47A	64	0.218	1.902E-08	0	119	136	529	664	890
RSRGEMSTSefltmrkrkrcMSSS--SDAILSPTRRVEFKFarvdlirkaRTVPREKVDkEDYECSLCYRLFLEPLT-TPCGHTFCKLCLNRSLDYNNSCPLCKDSLAEYLA---QRNNSVSEVVLFLLQEyLGEEYREREE----------------
>A0A0G4FQB3	64	0.282	1.902E-08	39	120	136	361	444	999
---------------------------------------PETSCNICQEDYRsmDKVLVLPCNHFWHTVCIAKWLGKNESCPICRQTFPGIYGD-LRNSRILnQSVVDQIEPTEDESNTRLRSL---------------
>UPI0010BE1538	64	0.303	1.902E-08	17	116	136	235	332	1354
-----------------PPFVPD--LDAKPIVEEKAPIPEDLQCWICKDLLTDAVLIPCCGTCFCDECIRFALleSDHHECPVC-HELDQTP-DKLIPNRFLRSKVSRLRGNLQKKKED-------------------
>UPI0012B67652	64	0.294	1.902E-08	31	98	136	1295	1362	1642
-------------------------------VIKTKQEDDVPKCSICLNEMKQPKTLPRCKHTFCKTCLETALQQSPKCPYCREPVTDKQSNPTRGHGT-------------------------------------
>UPI0006D93D80	63	0.288	2.601E-08	38	121	136	9	94	135
--------------------------------------EKELTCSVCHDIFTDPVTLT-CGHNFCQKCVCDYWGKGDTqlCPVCRAFV---SITNLKRNFALLSMVDSLKkePKAQPEDvcSEHEEKL--------------
>A0A2S2NX62	63	0.267	2.601E-08	38	108	136	35	104	142
--------------------------------------NNDLTCSICFDVFEKPSEL-NCSHVFCFKCVKNWMRNNRSCPICRRTILDPPVVCTMLEKLILEMKSASVP---------------------------
>K3YWG9	63	0.239	2.601E-08	2	89	136	16	106	144
--WPefyPRrasSEAPRSSKRARVAATEDAILGLQEVTGRSGD-----ECAICLQDFRaeETLRAMPCSHAFHQHCISQWLRRNAVCPLCRHELTATP----------------------------------------------
>A0A087G3W4	63	0.356	2.601E-08	37	135	136	18	112	171
-------------------------------------LSEILSCGICYDIFDKATALMDCLHIFCWKCINEKITQGdlKCCPVCFTDTGPNPVEKLRRAHSLEKFKDLVFGD--DDEEDNEEM----KQESTEGLETE
>S3DDT3	63	0.260	2.601E-08	38	102	136	15	87	173
--------------------------------------DTDNECPICQETFKDPITTDPCKHTYCKRCLRQWLEVTvngriRTCPLCRGSVEGfkEGAKHYRaSNYTKESL---------------------------------
>A0A6I9QD83	63	0.242	2.601E-08	0	95	136	63	169	178
RSSGPAGEARVADAEAGVdeaTLMSYPEVLYSKVKVKGSTMTTmASCCSICLADYKDTdvlRVLPDCGHLFHLSCVDPWLRSHPTCPLCRTsPLPSpisTPLAEVVP----------------------------------------
>A0A146I5N9	63	0.313	2.601E-08	21	102	136	60	137	194
---------------------PPPITQETSSQLALPEHPEHL-CGICKKIMSNPVKIPECPHTFCVVCLNEWLVQDNHCPECNENIFSRP----RRDWeTLKSI---------------------------------
>A0A4U5UFF5	63	0.444	2.601E-08	32	93	136	5	67	215
--------------------------------IKLCHINAHITCRLCEGYLIDATTVTECLHTFCRSCLVKYLEENNTCPTCRIVIHQsHPLQYI------------------------------------------
>A0A6J0N6P2	63	0.250	2.601E-08	9	100	136	116	211	226
---------MDLKEPSTLV---IRRLLKAQ-RVKPTDLKDksDIQCSICIEDFVDSTkniiRMPQCKHMFHQDCLFEWLSRQNSCPLCRSTVPMedQEAEHQRMDVQLE-----------------------------------
>UPI0007A705C0	63	0.304	2.601E-08	21	131	136	67	180	229
---------------------PESEDE-EERLINLSELTPHTLCSIGKGYLIDATTITKCLHTFCKSCIVRHFYYSNKCPECNILLHQtQPLYNISANEdtgHVKPLEKKFFRVSGEATIEHXKKFLKRKMDLDPP----
>A0A1U7YIY4	63	0.260	2.601E-08	37	119	136	125	216	238
-------------------------------------INESLKsccCSICMEEFEvdSEASELPCKHFFHNDCIVPWLNRSNTCPLCRHKLPREDQEEIdreiEENHVVLQFVHSLESREVGDDDDDDE----------------
>A0A3B3XPN7	63	0.444	2.601E-08	32	93	136	5	67	238
--------------------------------IKLCHINAHITCRLCEGYLIDATTVTECLHTFCRSCLVKYLEENNTCPTCRIVIHQsHPLQYI------------------------------------------
>A0A2R5LG70	63	0.313	2.601E-08	37	122	136	196	275	282
-------------------------------------LENELTCFICYELFVEAVIL-QCGHTFCNYCIQSWRRQRDICPFCQTKVLTQ-----NRNFLADNVIEGLLSCTPTLKQPRERLLQ-------------
>A0A0K9NTJ3	63	0.248	2.601E-08	0	126	136	82	202	295
RSW---------RGPATVGLDP-VVIETFPTMIysdvkSLMTGNSPLECAVCICEFEDdeELTLLPkCDHVFHPQCISMWLASHTTCPVCRGNLAAPPYESFR----------SVFPataenrGTRAVEEEEEEMTSEDHV---------
>A0A6C0CNL0	63	0.252	2.601E-08	23	105	136	3	85	315
-----------------------SRVEdiyPLELFVNPKEIHNlDLICAICHNVTKEPVV-TKCSHVFCKVCLQTALQHNRVCPLCRRE---NPCTNLAVNPFALRLVNK------------------------------
>R0FPE4	63	0.208	2.601E-08	5	108	136	155	271	326
-----LSSGTHHRGPPP---APKSSIDAlPTIKITQKHIKSSDShCPVCKDEFElkSEAKQMPCNHIYHSDCIVPWLVQHNSCPVCRKELPSrgsssstqsnqnRSTSTGRENNRRRNIFSNLWP---------------------------
>A0A7D9JZD3	63	0.258	2.601E-08	27	135	136	4	117	327
---------------------------GYELERFQSPVNRRYYCPICLNVLKDPFM---CrnEHPFCRDCIIRHLTNDQRCPACMDEL---TLDTLtKPSRLLTELLSELRIRCEFVERGCEEFVQLQYlekhvekcGYAPVPCSNE
>T1ISV8	63	0.241	2.601E-08	36	132	136	72	186	335
------------------------------------ALPEELEsnsddCAICWDKMESARKL-PCGHLFHNSCLRSWLEQDTSCPTCRTALSDqhdQETNEPLPNNenILAGLGTSLtTPDATsDVPQNRERAIRNhffhfdgSRYVSWLPS---
>A0A1M8ACD6	63	0.197	2.601E-08	25	102	136	24	114	336
-------------------------VQHKDASVTLKTIEQGLLCGVCMELYDRPCALSPCGHIFCAECLVSWFsvaeevahtsrnaRRKKVCPSCRAQVVTPPLELWALKGVLQAV---------------------------------
>H9JGF7	63	0.260	2.601E-08	37	134	136	131	244	338
-------------------------------------LEENNTCPTCNivihqshplqyisfdRTMQDIVyKLVPDLQDICKSCLVKHLEENNTCPTCNIVIHQsHPLQYISFDRTMQDIVYKLVPDLQDNELKRERDFYRARG-LPCPKDT-
>A0A146I2F7	63	0.250	2.601E-08	34	134	136	15	122	346
----------------------------------LQQLDASVRCPICSELFTGPVSL-NCGHSFCSLCVRNTMAatSQSQCPSCRAP---AKESQLRPNLVLEEIVSSWQParayivELAKNEqpaRKKRRLDEPPQSSSAGPSRT-
>A0A4P9XQX6	63	0.285	2.601E-08	37	111	136	27	101	346
-------------------------------------LHSELQCAICHNLVYRP-TITPCGHTFCRSCLERGHDHSQVCPSCRQPLPS-PVALFTygRHHLLTALTRRWLSHEY------------------------
>A0A0L0T2Z4	63	0.320	2.601E-08	21	92	136	240	314	360
---------------------PPEFIEQlPQVEIVEAQVDKALDCVVCQDKFTlgETVTKLPCDHLFHKDCIVPWMERNVTCPTCRADVVKEWAEN-------------------------------------------
>F0ZDR3	63	0.287	2.601E-08	30	120	136	8	97	361
------------------------------LLVDKSSVHQELFCIICSNLIKDARQCSE-SHIFCDSCIKEWLKTQTTCPSCRNFI---FYDNLAKNRLVNNLIGNLkihCPDGCCETITIDEL---------------
>A0A388L570	63	0.296	2.601E-08	38	125	136	198	286	364
--------------------------------------EHDLTCAICLEYFTEPMEL-DCSHTFCEMCISQVMRANKECPICRRQVGPHILKYLeMKDTkaSLQSLRTG-VQSCSTTEVRMKESVRRSR----------
>A0A7S2SC38	63	0.277	2.601E-08	32	132	136	257	351	374
--------------------------------IQAETAEVDTTCPICLGTFEKdmEVRVLPCKHFFHPQCVDEWLRLNSTCPSCRLDITSPPGEQGRRSD-------------SGADRDGIELAptasqSRGTVALLPPS---
>B3SC84	63	0.275	2.601E-08	35	103	136	219	283	376
-----------------------------------SKIGEEFTCSICQSLLVAAHLL-PCSHSFCKECIYTWLSNHSTCPTCRK---RSRLSQLVAEKVVDNAI--------------------------------
>UPI00165C56DC	63	0.264	2.601E-08	38	102	136	8	74	397
--------------------------------------EADYTCLVCCDIFTDPVLLL-CGHSFCQHCLQEWWRQSKlrICPVCKEIFPMtRPPQNLALRNLLDSL---------------------------------
>A0A7M7NAN7	63	0.265	2.601E-08	28	118	136	3	100	398
----------------------------KTEEEKAPSSSENLTCPLCLDIFDEATILTSCGHTFCRKCLKNYdLSHqdldHMICPLCRKitKLSANRVDDFLTNVTVNGLVDNYHVKCGGMNAVLE-----------------
>A0A674K6H2	63	0.290	2.601E-08	38	127	136	8	93	411
--------------------------------------NSLPSCPVCRDYFRAPVSI-HCGHSFCRACVSQcWgeSETNFACPLCR---GTAPHRSQRPNWQLGDLVEGVKP-LQEPEGDR--VLKKHRQP--------
>A0A2I0AKP0	63	0.250	2.601E-08	26	131	136	136	258	415
--------------------------EVKELKIGKGA----LECAICLNEFEDDdvlRLLPKCSHVFHQDCIDAWLATHITCPVCRANLADgadAPVGDSAGNegasdepraPDLTPATEDVVISVEEDERkdeiaDLARIASRRRGNGSrRP----
>UPI000BAF0195	63	0.222	2.601E-08	26	123	136	9	111	432
--------------------------EGQEVERfqRQPSMESEFICGCCSDLLVQPTTLT-CGHSFCRLCLAQWFiqSSKRTCPFCQQAYLGCP----KVNITIKNLIEKSFHHKLREREtevcntENENLIRR------------
>A0A6P6X3U2	63	0.392	2.601E-08	33	130	136	5	106	434
---------------------------------RHATIERLLACGICQKLVRDCTTIDECCHTFCKKCITGKITEENlrNCPECNIDLGGAPLQRLKHDYRWQSIRNKYVSIKKLAKPKVEDVAReaKNHVDNPP-----
>A0A0K9P6F4	63	0.227	2.601E-08	15	131	136	130	271	437
---------------SPYGLG-ESVIKALPVTIFSSSKGKNIyrDCAVCLLDFEDDdtlRTLPICSHVFHMDCIDVWLRSHANCPLCRSLVASSPflpmrAGRIRPN--IDDLVfGSTFPandddasghieiDLGPSERdyrdeEEEEEERENRGFRLPP----
>A0A5K3EPW0	63	0.235	2.601E-08	21	109	136	105	188	448
---------------------PAKRLS---LQKHSSCLDEYLSCPICSRILLECQSVQPCLHSFCKHCLLSWRVRSDECPTCRGKIRDY-AKNCQLDAIVQEYL-KSHPD--------------------------
>UPI001872B527	63	0.270	2.601E-08	21	131	136	8	113	455
---------------------PDSTDWLSTPLSGLSAVEAALRCQVCKDFFKTP-MLTSCCHTFCSLCIRRALSNEGKCPLCR---ASDQELKLRSNWAMEEIVES-FTKARKTTLEFARTAGQASARGSSP----
>A0A7S2M6B3	63	0.315	2.601E-08	22	94	136	387	457	475
----------------------DKPPEAPQL-IRTQTHQGELTCSICMDLMVQPVTL-PCGHSFCKAHIEAWLLQHESCPNCKHRILPERLYKRR-----------------------------------------
>A0A1J1GT01	63	0.275	2.601E-08	39	123	136	206	291	480
---------------------------------------EKYICPICLCLIHDPVTLNSCFHSFCWRCLATAIQKYsiDSCPSCRTKI-VYDKNSIKIDGILSQFLEKHFVNIEDNREKEEEENNK------------
>Q9LS86	63	0.434	2.601E-08	36	102	136	8	76	480
------------------------------------EVKPCLACPICTNPFKDATTISECLHTFCRSCIRNKFinERVNACPVCNVNLGVFPLEKLRSDCTWQDL---------------------------------
>A0A1S3AE62	63	0.366	2.601E-08	36	121	136	7	103	496
------------------------------------DIQEEVTCPICMDLLREP-LILDCSHVFCQACILANDKESgtaqegdKSCPVCR--ISYQP-KKLRPIRLLTNIVEKLrevklSPEEKKRDlcvRHGEKLL--------------
>UPI00045724DF	63	0.297	2.601E-08	14	134	136	7	116	504
--------------PSNRVA-PYSIGRRSFFVLCFQPVDDLLRCGICFEYFDIAMIIPQCSHNYCSLCVRKFLSYKTQCPICCATV-TEP--ELRNNRLLDELV-----KCFRSVREL--LLECDLEPSPSPTQT-
>A0A2R5GIK3	63	0.301	2.601E-08	22	124	136	3	103	507
----------------------NFRMAAMQL-ENLRAMEKLLECGLCNKLLDNPYS-TDCEHHFCKTCIDDALFDQSKCPTCGLPV--RP-RDLARNPTFCNIvgsVSKLRAALTRLETRREERARKS-----------
>A0A7I8VT65	63	0.261	2.601E-08	20	124	136	291	394	615
--------------------DPEDSIDNIKRKLDDAQLPmEEINCSLCWRMLFEPST-TVCGHTFCKECLKRSLDHSPNCPLCKSSLVQMLKHRLfSTDKIFELIVKHFYP--QQYSEHYSELLTES-----------
>A0A1E7F8Y4	63	0.226	2.601E-08	37	114	136	37	120	663
-------------------------------------IDDSLLCVICHTVYHTPMILDPCGHSFCKDCVTELLDTgHENCPVCRTqmlkNVGSgGGGGGIPPNRALTSFINSMTIRCMNND---------------------
>UPI0010A90674	63	0.261	2.601E-08	35	114	136	550	631	738
-----------------------------------EEEEEEDTCPICLDTMRDKKTLDKCRHSFCSPCIQQALKVKPACPVCqmlyGKETGNQPPGTMSTCQLLTDLPG--HPGCGTIE---------------------
>UPI00148A5BE0	63	0.261	2.601E-08	33	132	136	1	110	738
---------------------------------DEQSLNELLECSVCLDRLDHTSKVLPCQHTFCRRCLDEiyGTKRELRCPECRT-LVEIPVEELPSNILLIRLLEGLktknsertrSPARHGEHGYNESLFSKQSSTLNPPS---
>A0A3Q2XTQ0	63	0.267	2.601E-08	7	109	136	1037	1152	1206
-------NAAAGAAAAPPPVEPSSIWQksRDQPPLGANALNLEDPCAICHEEMSPPHcLVLECRHAFHEKCIASWLKDSSTCPNCRKetrfkDFPVLPVQSVSsfstcTDLSLRRLSSQVLAD--------------------------
>V7PFN7	63	0.385	2.601E-08	34	103	136	440	504	1268
----------------------------------TQHLQKELTCPICLDYFYLPVT-MNCGHTFCRYCIGHNKLNGKNCPLCRQPLGHSSC----INTILSNIV--------------------------------
>UPI0011EA48F1	63	0.380	2.601E-08	6	82	136	1634	1717	1738
------SNIMGRGSPArpasPILVNPASVWQpvGQQRVRSSNALNVEDPCIICHEDMSpDETCVLECRHSFHNECIRSWLKEQSTCPTCR-----------------------------------------------------
>A0A1Q9EML2	63	0.276	2.601E-08	5	103	136	852	956	2220
-----MQRSMEESGPKVPPASERVRDAlPRVVVTKEDLLDAtNSKCSVCLEDYRPGVRATrmLCGHLFCTGCIREWLREANTCPVCRYELATdcEDFESGRRTRMSGRIV--------------------------------
>A0A397IZC7	63	0.259	3.557E-08	15	89	136	33	108	113
---------------PPTLFSPSRRRRRRQRPgpYNRARFTNTVNCTICLSPPNSAVV-TPCGHTFCHRCLSNWTQRSLTCPVCRAGIHPIP----------------------------------------------
>A0A4Y2G716	63	0.271	3.557E-08	12	89	136	32	109	123
------------DAQSATVQEPSTSVEDQHPTVDTA---EEFECPICLGAAKRKGNIkhLRCSHEFHQSCIDKWLHNNRSCPLCRAPVPRsRP----------------------------------------------
>A0A7S0TFP9	63	0.264	3.557E-08	32	114	136	6	88	183
--------------------------------IFLSKPGDSFICAICHEVLKGASCFKECGHTFCEECISLATDRpNPACPTCRKPV----HTGCNPNYSLRDIIDKLevrCPEEVEER---------------------
>UPI00141A0661	63	0.260	3.557E-08	34	123	136	28	119	193
----------------------------------LQELIDAMTCPICLGYFKDPVML-DCGHNFCKACtVQSWpeSEGANACPECRRLF--QPMDS-RPNWQLAkvvQLVKLWVERRPERRREVCKRHRK------------
>X6LNY8	63	0.250	3.557E-08	42	119	136	29	102	195
------------------------------------------ECPVCTEVMEDP-FITPCKHLFCFGCISAWVHQTRSCPLCRSEIKGeeKLKKHVRPSKKKEEEV-----DVKREDEKKEE----------------
>UPI000579DF74	63	0.252	3.557E-08	39	135	136	82	190	202
---------------------------------------EDAQCSICLGEYQekEELRIMPkCGHNFHLSCIDVWLRKHSTCPVCRFQIQNSFNAKHTRQAAI-SMVQSIdSPD-TPSEHSRQWLLpsyqhqagnhINERHLDPVPGNSE
>L1J5B5	63	0.222	3.557E-08	15	108	136	48	146	208
---------------SPASVGQRlDSLEICEVKRSSSQVDqEEVVCAVCQCAFEDeeqGFVLRGCQHKFHVQCLSPWLERRHTCPCCRESLGSTPLRSSRPTVSIAELREEDVP---------------------------
>A0A1E1XV18	63	0.233	3.557E-08	39	130	136	18	121	222
---------------------------------------EEFVCPICLEIFQKPVTI-SCGHTFCSGCLAQCKQDDPKCPLCRSTF--DPSKTVRAKDIAKSIatlkapcsgcrkvlsLSKLRAHHSSCSDELEGAAAAPPVYQPP-----
>A0EDE2	63	0.265	3.557E-08	39	133	136	4	94	241
---------------------------------------DDYTCSICLGVFVDPCKL-KCNHAFCNACLLDLIDFNNikyKCPMCRLEFVNKDNP-LSIDEDLQNIVKENFPNQYQ--QRLEEI---KNIQSLLPNE--
>G3PX32	63	0.444	3.557E-08	32	93	136	10	72	245
--------------------------------IKLCHINAHITCRLCDGYLIDATTVTECLHTFCRSCLVKYLEENNTCPTCRIVIHQsHPLQYI------------------------------------------
>A0A7S3Q972	63	0.256	3.557E-08	11	118	136	27	136	245
-----------NAKPSGRSLiiPEDVRVKFKSALLKLESIVEstSFECAICLETIKDAHVVPECQHKFCGRCIKDSIRKcTKGCPQCRTPIIAQ--QHLRKDPKHDNLVQDVM-DLFALLKEVE-----------------
>UPI001A996F8D	63	0.444	3.557E-08	32	93	136	13	75	264
--------------------------------IKLCHINAHITCRLCDGYLIDATTVTECLHTFCRSCLVKYLEENNTCPTCRIVIHQsHPLQYI------------------------------------------
>A0A7N0V1T8	63	0.255	3.557E-08	14	131	136	43	174	264
--------------PAPATQGIDPQTVNAIPMVKYSDVKDFkigtgvLECAVCLAEFEDGdfvRLLPECDHVFHPLCIDKWLTAQATCPVCRTNLLAPPGSSYEatnADGGLgTNHVA-IRVDEDDDRRSTAHLIpsESSRISNQHP----
>A0A1W4X9B0	63	0.294	3.557E-08	37	114	136	0	70	266
-------------------------------------MEAELICSICHDYFLEATTI-SCSHTFCKICITDWQKQSRVCPICRQPI-----KHLIKSQALNAL-ANLARERYEKE---------------------
>A0A068YEU4	63	0.313	3.557E-08	39	105	136	6	68	279
---------------------------------------DLLDCSICSSRFDDPCAL-PCMHTFCRKCITDWLCKRAECPICRLSC---SLADLKKSFTLDDIVTS------------------------------
>C0PSK8	63	0.250	3.557E-08	5	97	136	109	200	282
-----LQELAESD-PGRRGPPPASRASVDALEnVKVSGKDAAAQCAVCKDEFEPGKYAKrmPCNHMYHADCILPWLAQHNSCPVCRYEM---PTDDPEYDR--------------------------------------
>A0A2P6P652	63	0.250	3.557E-08	7	106	136	168	285	298
-------EAMYSDVP-KLIPATESSIEGLE-KVRLDNLEDAVRqmpCTICMEGLDhfDAaeegtdhqhmIACLPCSHTYHGDCIVQWLKTNYVCPLCRSPIVEegEPSKApLRLHWpmLMMSAVGML-----------------------------
>A0A6P8H4Z4	63	0.235	3.557E-08	32	113	136	6	93	299
--------------------------------LSISLQEDELCCPVCFDELEEPKALPQCLHNFCKKCLESIKRAGNrnqliECPTCRVnsVLPEGSVDRLPTNHFLKSLVERI-PGRKEK----------------------
>UPI000734D54D	63	0.237	3.557E-08	7	101	136	172	269	309
-------NLAEND-PNRYGTPPASRaaVEGlPTIKVDEELMRSELaQCAVCKDDFEmgSDVIQMPCKHVYHKDCIIPWLELHSSCPVCRYELPTDEPEN--ENRQRDN----------------------------------
>C3YLA3	63	0.287	3.557E-08	38	116	136	11	88	348
--------------------------------------EDSMSCGICLQPFKRP-KILPCGHTFCEECLVEAARGGLRCPTCRVRVPLkGGVAALPNNYQVTEMCQK-FSELAAAARD-------------------
>A0A7S0X9H7	63	0.349	3.557E-08	29	106	136	12	94	349
-----------------------------ETPVNLETLRAALGCPLCGDMYRAPVTVMECLHTFCHECIIKKVqpgKGSNECPKCKIKLGNNPfvEKKIVKDGTKTSIVEKL-----------------------------
>R7THG0	63	0.285	3.557E-08	16	104	136	225	307	359
----------------PPFLPQPPKMEVK------KEIPDEFKCPICREMLKEAAIIRCCGYSFCDECIRDALldSEHHTCPQCGA--VGQPPDALVANKTLRKMVD-------------------------------
>A0A1Y1WVW6	63	0.261	3.557E-08	41	123	136	30	109	365
-----------------------------------------LSCPICT-YPAMPIVVrLPCGHIFCKVHILEWLKTNATCPMCKTEFEKK---DIIEDKIIEEIINTLKVSCPQKELGCNWLGER------------
>UPI0010A1C6A6	63	0.371	3.557E-08	35	105	136	52	125	372
-----------------------------------EAIVEEMNCPICMTFLREPVSI-NCGHTFCHSCLSGlWkLSGESqdlgyTCPLCRAP--AQP-RKLRPNWQLASVVDK------------------------------
>UPI000CD96D3F	63	0.252	3.557E-08	1	97	136	220	319	377
-TWRSVGEYLdgEIDRGAPPASA--SFVKNLErVVVGDDDVEGlGLVCVICKDSVCVGSVVnrLPCLHVYHPSCITPWLNAHNTCPLCRYELPT-DSDRRRPDR--------------------------------------
>A0A1Y2I7D5	63	0.260	3.557E-08	26	133	136	21	130	384
--------------------------PGDADAPGLRALDDALRCDICRDFYDAPVSL-SCGHTFCSVCIRSALPISATCPTCRKAVA---ESTLRRNVAVEAAVATW-----QKARSLilrlakEDIARNTRPQSSShtqrhPEE--
>A0A6A5AHM1	63	0.236	3.557E-08	4	109	136	8	121	386
----PADEEIETNVQEeeGPPAAQEARDPWEEEAVKLSAastenLLRMMECSICKEYLVKATQTSCCGAVFCKRCIYMWVRARGTCPVCRMqQIPSKLTLAKYVQRIADELKDDLCPN--------------------------
>A0A1E3QWH5	63	0.292	3.557E-08	43	107	136	30	89	387
-------------------------------------------CIICQEMMHIPFSTT-CGHTCCYECLNEWLTRQPQCPHCRTPILKEP----VLNRSIQSVVESFV----------------------------
>A0A3B1IR09	63	0.225	3.557E-08	23	118	136	235	345	392
-----------------------SKLQVRTLRRNDPEVEaEENTCAVCIDPFKrgDIVTNLPCSHLFHKTCIEPWLLEHHTCPMCkydilKAEVGVEPQESTTPTedvRFYPSSVSGSLPEtpavVTSQEQHVE-----------------
>A0A7S3K5X9	63	0.263	3.557E-08	23	135	136	13	118	399
-----------------------EAMPESQSLLEIQQiVEKQLECTLCFSLLVEPVT-TECGHTFCKQCLHLSSLHSACCPVCRTRLSGRLP---ATNTIIQALLEECMGDKYKAR--LAE--TKSTKKNQAPLNEE
>A0A182H2D8	63	0.236	3.557E-08	41	120	136	2	94	417
-----------------------------------------FSCTICTDIFVssDDIHVTPCGHAFHYVCILQWLERSKTCPECRNKCIAKSLIKIYlkittvadnpgDNALLQQNFDNLKLTLREKEVKLKNL---------------
>A0A3Q2QWW2	63	0.292	3.557E-08	35	120	136	1	87	429
-----------------------------------DPVRKDLTCAVCLTIFTDPVILL-CGHSFCRECVKLSLKSLNQCPQCPTIIPTDRMD-FTTNHILKSLAEKiilLIPKVGFCPEHDEKL---------------
>A0A507CI04	63	0.247	3.557E-08	35	128	136	184	279	447
-----------------------------------DELEEILTCGICQDLLFQAVSAVPCLHNFCGACFSAWIDKckpmAPECPNCRTQC-----KLVKKNHTIASLADtflKAHPEKARPAAEQEDMKARNKIDG-------
>A0A7J6TML0	63	0.283	3.557E-08	40	106	136	347	408	474
----------------------------------------DLQCAVCQCYMYNAVSVWPCLHCYCSSCIGCWVKKDDHCPQCRTRV-----EAIRPNLGISNLIEAL-----------------------------
>A0A4X2K4W9	63	0.329	3.557E-08	35	117	136	14	100	476
-----------------------------------ENLKADLTCPICLAYFTNPVTV-KCGHSFCIKCLLRCREGAGadamfTCPECRGVIKD---SKLVINRSLQdlSIVGKiLRPHLLQSVDDL------------------
>UPI00094EEC06	63	0.292	3.557E-08	39	135	136	7	100	492
---------------------------------------DDLTCSICLTIFTDPVTLL-CGHSFCRKCLICFWDTQHQCPQCRASLADaCTSEDLCTNFVLLSLAEK----AKQTDvIDKEHITAKAEVADMCPEHDE
>A0A444SDP6	63	0.296	3.557E-08	40	118	136	190	268	497
----------------------------------------DFECPLCFLCFWEPVT-TVCGHTFCRACLARSLDHASQCPLCKTSLRGynVVGNSPTVNQFLEHAMKTLVP-KDYSERSLQ-----------------
>UPI0011768D3D	63	0.259	3.557E-08	23	131	136	7	132	499
-----------------------SRLQGGggEREAALASLEKQLMCPICLEIFNKPVVILPCQHNLCRKCANElyqpSLFQARTtmmvnsgrfrCPSCRHEvvLDRHGVYGLQRNLLVENIID-VYKQEVSAVPSSGGVFSSSPAPLPPP----
>UPI001132236A	63	0.259	3.557E-08	5	134	136	0	108	509
-----MSNFNEADLPPNLTCLKN--------------VDTLLRCPICFDFLSIAVM-TKCSHNFCSLCIRKFMSYKLQCPVCNSPTTEQ---DLRNNRILDDLVT----NFQTARQKLSKAHFDSPPLSPkTPAST-
>A0A150GWR0	63	0.287	3.557E-08	14	93	136	449	541	547
--------------PSPQPPQPQqdasgaAVTTGEQQRRSAAAAGgcvlPVLTsrrsCPLCLSPKSHP-TSTPCGHTFCWGCITAWCLEKPECPLCRSDVRPQQLVAL------------------------------------------
>A0A3L7IKU1	63	0.299	3.557E-08	23	120	136	5	106	553
-----------------------SMLEFEALAASTAAALENLQveanCSVCLEYLKEPVIL-ECGHNFCKVCITRcWedLEQDFPCPVCRK---TSQYQNLWPNRQLGSMVEiaKYLKRVRQKTRE-ENL---------------
>UPI001AACEF37	63	0.304	3.557E-08	37	125	136	0	88	554
-------------------------------------MMELLACPCCQHPLWDPVTV-PCGHTFCKRCLQGAAR--GRCQVCRTKLKISGEQELRCNTLLSDLLDKcLDPHtkINRITRDLRHLIAQQK----------
>A0A2P6NGF8	63	0.274	3.557E-08	26	115	136	259	344	556
--------------------------EIKELTENeKKAMEEEFSCIVCQELIMTAMTL-ECSHSFCQQCLSSWMLTKKMCPYCRTVITKQPIRS----RTVDNAIEKFTASLSDQDK--------------------
>UPI0004545779	63	0.247	3.557E-08	37	123	136	9	96	570
-------------------------------------LQEELSCSVCMEYFVDPVTL-SCGHSFCRLCLLGcWeeAEESFSCPECRGAC---ELKDFQTNQRLGKLAvigKQLRPHLLQSPAE-EELCGR------------
>UPI000FFD3FCC	63	0.246	3.557E-08	14	135	136	26	159	574
--------------PLPEGVPPKGRnMDAKNL---LESLKVEITCFMCFGYFTDPVIV-KCGHTFCKECLLScWKEDHKpiICPNCKAII---KFGDFLYNRRLQDLAiigKMLRPHFLQSIRDLticekhgkeETLFceedYR-PLCGPCFLTTE
>A0A7J7JXV1	63	0.232	3.557E-08	32	115	136	274	358	582
--------------------------------VDLSPLSKDmFDCSLCFRLLHHPVT-TPCGHVFCQHCLARSMDHSLVCPQCRGDISEYLAKRNRaVTISIQHLLELRFPEEVEKRR--------------------
>A0A1Y1U8U6	63	0.313	3.557E-08	26	120	136	328	424	601
--------------------------EAKEMV--TAKLEEDLTCAICSGILVEAHQTNSCGHVSCGSCAVNWLQTQveegkePSCPLCRTHVNLyVPILAVR---ALDEMVKTWVEGKMKASEGPWEL---------------
>A0A167JBH2	63	0.356	3.557E-08	37	109	136	143	211	607
-------------------------------------LGSCLECPICCSRIEDPIT-TQCGHTFCRHCITRVSHFFRTCPVCRTELAVLCG---RNNQLLSRWLEILLPE--------------------------
>A0A7S3PPH2	63	0.376	3.557E-08	26	106	136	537	619	626
--------------------------DENDMSVKARDINQFLTCILCGGYFRDACTLVECLHTFCKCCLDLYfnqnLGRHTRCPVCDKDVGRKP--EIRPDHAKRSVMQRL-----------------------------
>UPI000B90D7C2	63	0.350	3.557E-08	34	106	136	8	86	627
----------------------------------LNKIGQHLECPICQGTFKNPKTL-NCLHSFCGDCLRVMTRSHPnskriCCPVCRQDtvLPHEGIDDLRTNFPLLSLVEDL-----------------------------
>A0A0D2WKV7	63	0.240	3.557E-08	0	132	136	4	146	688
RS--PFSHAASgaADGPPPPLSlsgfvaaassgnGPDDATDWT--MTELRNLDALMRCAVCLEFFNTAMMVTHCSHTFCSLCVRRHVEADGRCPSC---LKATSSLDLKNNRLLDDLVAAFVharPRLLELQRSSNTTMAMTTGAQAIPS---
>A0A1D1UJJ8	63	0.260	3.557E-08	38	106	136	97	162	709
--------------------------------------EEDLTCPVCRDIFKMP-YLAKCGHTFCHDCLAQICQHSKKCPMCSTEL--RDLSAAYVNLHVDSLVTRW-----------------------------
>A0A7K7YW08	63	0.237	3.557E-08	2	129	136	517	652	742
--WAPLSFDLSS--QEPTGASKNSSVRQKnnlssegQSQAKTEE-KEEDECPICKDRIIDKETLEKCKHAFCKICIDRAMTYKKVCPVCNTVCGVLTGNQPEGTMSTRTMPFSLpgYPncDTIEIAYDMRGGTQNSSHPNP------
>A0A4S4LGP8	63	0.240	3.557E-08	3	102	136	8	115	778
---GLLSTMMMSVTTSPLTkrtnFESDSEFGdvGDKDAIFDDAEEEFDEehCSICLQLFIDRAVISECSHEFCFDCILTWTDQSRRCPLCTRTIGPYLIHHIRSNFDYQKF---------------------------------
>UPI0018F43B45	63	0.263	3.557E-08	37	125	136	500	590	1039
-------------------------------------LSEDLTCSVCQSVFVEPVRL-DCEHNFCKSCIQQfWGKQRQavSCPECRQVL---PRRSFTSNKVLANLCEKtrqLELKLEQDRSLCEEEWGNLR----------
>A0A6P8KES7	63	0.239	3.557E-08	14	95	136	1149	1240	1258
--------------PRPnrgATLETIERntLPHKYRRIRrPSETDEDAEkCAICLNLFEieNEVRRLPCMHLFHTDCVDQWLVTNKHCPICRVDIEThMPNDALPP----------------------------------------
>UPI0010698D73	63	0.302	3.557E-08	25	131	136	3	116	1282
-------------------------MEWTRTRSVLADLKKFLICGICKGYLKDPCTLANCDHNFCRKCIEESLGHDSKCPECG---SFSWMKDLRVNNQLTTTVNmslklqSLIGDNIEVKK--NALQKKSKPLslslktSPPP----
>A0A401PJC3	63	0.240	3.557E-08	37	135	136	0	135	1649
-------------------------------------MEASLTCAVCLSVFENPTTLPVCSHNFCKKCILEcvtksfshslgyssggsssnnniWRNSQLECPLCRKsNFVAEGAVNLPGNTTLAEVV-KLFrsqqqqqtAGAGLEDGEQEEEvgeaggARPPRAPAPGPGESE
>A0A383VTQ3	63	0.250	3.557E-08	37	108	136	1383	1457	1788
-------------------------------------VPAELECPICLDAYEAPVM-TPCHHWFCKECILGVLSSSTHCPLCRGDLNPlalrAPGRNNQATPVLAKKTKSRMP---------------------------
>A0A7S3RW72	63	0.235	4.865E-08	35	102	136	4	70	100
-----------------------------------SEPDEVFLCTICCEVLCEPRML-ACGHSFCRACLERWLERRLRCPLCNSGVTLPPMRNVNLEHVIEQL---------------------------------
>E9G6E1	63	0.250	4.865E-08	40	120	136	1	82	101
----------------------------------------HAQCYVCQELFGdsDVVMAPQCGHTFHKTCITQWLRTKKSCPTCRQTTSNKKLGRIFFDIAFS--VEVNSADLQQKLDEMsREL---------------
>UPI00188790B4	63	0.237	4.865E-08	9	112	136	0	113	142
---------MTSNGPASSASGkwrlssyeeqrtPQEAItDHTEAAVHADSVRKEFTCAVCIGLLKD--TVRECGHRFCEKYITTALERgNQMCPLCRTKIES--ERSLLHDRRMDAMITALFLNKEE-----------------------
>A0A5D3CVT7	63	0.240	4.865E-08	14	87	136	81	163	164
--------------PPPRTRGaPESAIERLIMKQKFDGFNKEEEeeigdCSVCYEELKgkgKEVSRIPCGHVYHKSCVLTWLQINNSCPLCRAPLES------------------------------------------------
>A0A0E0LHC6	63	0.252	4.865E-08	14	96	136	51	157	165
--------------PAPPPPPQRRRDEGDYdddiVVFGIDEatlqalplvLYGEVRtrttqtcCAVCLESYGDGdvlRALPECGHLFHRECIFTWLRRRPTCPVCRTsPSPTSPTPTPLAD---------------------------------------
>A0A0K0DUK2	63	0.301	4.865E-08	35	120	136	62	146	174
-----------------------------------ENLNSNSQCTICLNYFGenDPnpkaeVIVMPCEHKFHSTCLKAWLGKAATCPLCRKDL---PSD----DQFLEELKKK-VEREQERQADVDEL---------------
>A0A7S0LCH5	63	0.295	4.865E-08	28	121	136	0	89	178
----------------------------DQAERKLDELIDGLErtvcCQICLEPLSNPQRL-ECEHFFCEFCIKRALCDAPTCPICKADVGRR---SMRDDPLIASLVDAIAP----VRARVESLF--------------
>A0A0A9CMV4	63	0.279	4.865E-08	15	96	136	102	185	189
---------------APVvhCLSPD-RGEGSSLQpAKEAPKEPVFTCPVCWNKLEEPST-TICGHIFCAECIKQAIQVHKKCPTCRRSLRSNNFHRIYlPN---------------------------------------
>A0A426XKU0	63	0.277	4.865E-08	2	101	136	40	152	210
--WGavPVSRA----TPASLASAP--RLRGLEassvaalpsVLIRFGGLKDGAECAVCLCELSEgdaARLLPKCGHAFHLECIDIWFRSHSTCPLCRSSVGPevadRGAELVPGDaRSLES----------------------------------
>S9V180	63	0.256	4.865E-08	11	89	136	125	203	212
-----------SRSPTLSDVRPGKRAPASAEALPFPTMAG---CMVCLSTFRDreAVTALPCGHLYHTDCIVPWLSRKATCPCCRAALAPpRP----------------------------------------------
>A0A3M0LJZ3	63	0.333	4.865E-08	43	131	136	32	122	218
-------------------------------------------CPICLGDVDNAAHVDTCLHTFCFGCIRQWAAVRAACPLCRQRFG-RILHTVRADDDYEEItwnkTNDLPPTNSEGERDAAGLPG-SRPKGGKP----
>A0A183MG39	63	0.276	4.865E-08	13	96	136	122	212	222
-------------GPPP---APESAIADLPTNILTEEQALKLgICSICFDDFKesESVIRLPCAHTYHQTCVTTWLKQHGTCPVCRKDLSGrdtsryeDPPPNLTGN---------------------------------------
>A0DRC8	63	0.306	4.865E-08	32	106	136	10	80	229
--------------------------------VNEHSISKYLKCTICSAVFDEPTRL-KCGHTFCKPCIVFWLKDHPNCPQCRANTKQK---DFQSDRIAAGIISEL-----------------------------
>A0A0N4Z208	63	0.287	4.865E-08	38	123	136	4	89	237
--------------------------------------EKSITCSICLDILYDPVNI-ECDHCFCKYCIQYAINLNDHCPICRQKIVNDPIFNLVIKKFIIDSIEKgLIKDISLKEYEENTLERR------------
>A0A674JCG7	63	0.270	4.865E-08	36	123	136	8	99	238
------------------------------------EITEEPICPICLQYFTKPVSA-DCGHNFCRGCITRYCKEWTTgdygplcCSVCRARI---RTGNLRPNRDLAHIIEKIqEEGLKADEAGKENLCAR------------
>A0A024U3H8	63	0.272	4.865E-08	5	89	136	172	249	250
-----LLQHHETHAPLPIP-----SLDAK--ATRPSSLDD---CAICLGDFDdnDAHVVTlPCNHMFHSDCVFPWLVRDHSCPLCRTSAVDYP----------------------------------------------
>A0A131YPM4	63	0.227	4.865E-08	39	109	136	50	125	252
---------------------------------------PELVCSVCLGVYRDPVEC-PCRHVFCSDCIHGWLVNGtglgaGSCPVCRQ--RSSPSQLMPVVPIVNNMIARLkvrCPN--------------------------
>A0A444FFL3	63	0.231	4.865E-08	21	109	136	53	147	270
---------------------PNSTVDLSlpVTVYRASHFEEGIECAFCLSKLADgeeTRLLTQCGHGFHRRCVDPWLRVNDTCPLCRSRVGAKPSANPsTGAGSTQNPPSEAVPE--------------------------
>A0A4D8ZMT0	63	0.384	4.865E-08	42	102	136	216	277	287
------------------------------------------ECVICREEMREgrDVCELPCNHLFHWICILRWLKKRNTCPCCRHRL---PTDDLRreIDRLLEEL---------------------------------
>A0A1I8GUY4	63	0.261	4.865E-08	4	91	136	183	267	287
----PLVKILANLIQTPTLFG-NNTAQSSTKSSDTGSCSDSNECPICRELMRGPVRL-ACQHAFCLDCLLRWLAQSRTCPMCRQAV-APPVD--------------------------------------------
>A0A7S1IPF0	63	0.277	4.865E-08	5	89	136	181	270	288
-----LAYLMENyDGPTGTPPASASAIESlKQLPVTSAHVDANEACSVCKEEYFidENVLQLPCLHMFHSDCCLPWLRQHNSCPTCRYELPTdDP----------------------------------------------
>A0A7J7ES09	63	0.272	4.865E-08	34	119	136	22	105	290
----------------------------------LSMMWEEVTCAICLDPIMXXXXI-ECGHSFCQECISEVGKDGgSVCPVCRHKF---MLRNLRPNRQLANMVDNLRKiSQGAKEGTQEE----------------
>A0A482XGR5	63	0.256	4.865E-08	19	92	136	215	289	292
-------------------LSPDEFGSRTQVTAKvVRPLKD--TCPLCLEE-RKCSSLTPCGHLFCWQCLIEWLHTEQRCPVCREPVQPcrvVPLHN-------------------------------------------
>A0A5C7IQW1	63	0.216	4.865E-08	25	133	136	87	203	293
-------------------------MKSLPVFVYSSETHPDgMDCAVCLSEFEEgesGRVLPKCKHNFHLDCIDMWFHSHSTCPLCRSPVEPFPADTENSGQVIVSITE---PgsssEMCHTCRNEEELVETTSSYGDrrrKPRE--
>UPI0013CE4CC4	63	0.266	4.865E-08	43	135	136	140	246	298
-------------------------------------------CPICLGDVKKPAYVAYCMHQFCFRCIQQWARGRDDCPVCRQPV-EEVLHSVRGDDDYEVFVTGL-PARLRRrtamdrprRRALQRRynLRRRPTINPPaaggsePAGTE
>UPI00156C57BE	63	0.358	4.865E-08	36	106	136	7	80	302
------------------------------------DIRDEVTCPICLELLTEPLSI-DCGHSFCQACITGNGAESvmgqegeSSCPVCQTSY--QPGD-LRPNRHLANIVERL-----------------------------
>A0A1S3E469	63	0.229	4.865E-08	17	104	136	165	260	307
-----------------PPASKDAVQKLPTVTVDDELLNSELnQCAVCQDEFEKGSQVKqmPCKHVYHDECLLPWLQLHNSCPVCRYELPTDDADyenRARGDGgdGLRSVVD-------------------------------
>UPI0018E7027F	63	0.346	4.865E-08	39	110	136	20	84	309
---------------------------------------DEVTCSICLEYFKDPVSI-ECGHNFCRACISQcWGESEPnfSCPQC--------XRNLRPNRELGNMVE-LVKRL-------------------------
>A0A4P9ZVH8	63	0.270	4.865E-08	34	134	136	16	119	319
----------------------------------LRHLDAHLRCGICKEFFTAAVSVTPCQHRFCSLCVRRALsaaaqgpaDTKVTCPSCRAPI---DTTHIQADPLLNDIVDA----FRKGRRQLLMIVQRGlRIEADSvPNHN-
>A0A6I9T384	63	0.295	4.865E-08	0	102	136	208	312	329
RSW-NLVNVM------GLIGGGGEGKEGREAAASVAAVVALPTveasgggeCVICKEEMKKGREVceLPCRHMFHWMCILRWLKKRNTCPCCRHRL---PTDDVRreIDRLLEDF---------------------------------
>Q4SQS3	63	0.300	4.865E-08	34	102	136	10	78	333
----------------------------------TSSLAKHLMCSICMDLFQNPVTL-GCGHTFCRQCLHCNFQYNdRVCPLCKQPQRNTPAVNIIIKNLIQQV---------------------------------
>A0A1U7LTU9	63	0.276	4.865E-08	30	102	136	6	78	334
------------------------------VTYKLEP-SDHLVCPICRNVFVEPVQ-TECGHIFCQICITTALNTSSTCPVDRRPMNDedlKPVHRVISN-LLDDL---------------------------------
>A0A642UXI6	63	0.304	4.865E-08	35	116	136	22	94	346
-----------------------------------SGIENNLRCHICKEFMSSP-VLTSCYHTFCSLCIRSHLNEEDTCPACRTKI---QSSSLRQNSVLVDLI-----GLYKTHRK-------------------
>A0A6D2HGR2	63	0.422	4.865E-08	41	108	136	14	84	361
-----------------------------------------FTCTICFQLFDCPTTISDCNHTFCKKCIEKKFTEEnvNACPVCKVDLGVAPLARLTADSRLEDMMSRYFvP---------------------------
>A0A251VIN4	63	0.266	4.865E-08	12	97	136	191	277	361
------------NNPARYGTPPaQKKAVETMPTVKIKvDLNNSVRCSVCLEDFEggNEAKEMPCKHRFHGECIITWLDLHSTCPVCRYQL---PFDETKLNR--------------------------------------
>A0A1I8F9R7	63	0.255	4.865E-08	35	120	136	165	244	365
-----------------------------------DPMEANLNCTICCEIFHDCVTLIPCLHGYCAGCYSQWQRTNPVCPQCR----VRP-ERVTKERAAEAYLAA-HPERRRPAEELEKL---------------
>UPI000D16ADF8	63	0.247	4.865E-08	34	131	136	233	339	369
----------------------------------LSRVAENWTqCPICLDDFDvgNEVRTLPCTHTFHVACIDAWLRLNVKCPHCRSSVF--PELELdRSNiPALPRLIpsrSRHFPSNHASDLNHGAVVVsipRSQTDNPRP----
>A0A443PT49	63	0.271	4.865E-08	42	135	136	232	338	377
------------------------------------------ECPICLEEFRvgNEVRGLPCAHNFHVECIDEWLRLNVKCPRCRCSVFPnldlSALSNLRADsgRASASVVTATRyvhaqPPGQSNLLRLQGLLRTIRTENTVPVNDE
>X6NY72	63	0.252	4.865E-08	32	114	136	221	310	390
--------------------------------VFLHSIEKDIQCGICVQMFAAPITL-SCGHSFCYVCLKGYMKHrslysSPKCPICRSCIIVdydRWNGGLTMNFTLQSLADKMIPRVLSAD---------------------
>UPI0003F0E4CC	63	0.268	4.865E-08	26	121	136	3	96	404
--------------------------EELPLSIPVKALWEHMTCPICMSVLCNTYM-TPCGHRYCKECIIECVNRRHKCPCCNTDV--HKVRDLLHDHQFDVLIQNIREAKEMAEKTYfEELI--------------
>UPI001425983F	63	0.273	4.865E-08	21	115	136	3	90	414
---------------------PNTDLP---LSIRVSSIDAHFDCPVCMCYFTKA-CLTSCGHRFCENCIKGCIDTRHKCPCCNTRL---EHAQLTHDPQFDSLVASVLKERKAAEQ--------------------
>V4LYG3	63	0.458	4.865E-08	25	114	136	0	95	489
-------------------------MERKiTLKAKKQDMERCFTCLICNKLYVRATSINECLHTFCRKCIEDKLIEENlkACPICNADLGVAPLDRLRTDNTWEDLrlnVFKPKPNSVKAE---------------------
>A0A4P9XNV5	63	0.308	4.865E-08	32	124	136	34	124	495
--------------------------------VYVDTVNPNLICCICQSPFREPLT-TPCGHTFCRACLQRAITVMHACPIDRLAL--QLEDARPADPIVRDIVNELRVQCPNYLSGCEQvLLRQD-----------
>A0A6A6VC07	63	0.224	4.865E-08	12	109	136	51	164	500
------------NSPSPLALMatgsPPARPQRYKVQpPDLASLDyidtpaPQLICGICQSPYVLPVRL-PCDHYFCKDCLSHHFATqdagNKSCPMCRGKLDINQ-ESLEVPKIMQDMLDALrvrCPN--------------------------
>A0A420Y6S5	63	0.267	4.865E-08	8	116	136	158	262	510
--------YLSADSPAHAELDAQVLAQVKEVT------RAEMDCQVCYALYYDSVT-TYCGHTFCRVCLQRVLDHARHCPVCRRPLTIQPItyrDTVPENELIKRITTYFWVDMLKDRRD-------------------
>U6GKA6	63	0.230	4.865E-08	0	130	136	14	203	531
RVGGPLH-----RSPAPAATesedseGEQciafEGDEGLDVSFPLKAVEKMFRCPLCNGYFRDAVTIKECLHTFCRWCLYDYVEGAETeevcCPYCerdmqlmtphrdgagkdsRHYMPRitaacvAGAGNVVslssnssgasaaaaaanaavlFDRTMQNVVDKLFPHFAQQERLEEEELQRFMQQhqhkqLPP-----
>A0A7R8ZSQ2	63	0.282	4.865E-08	35	109	136	9	83	534
-----------------------------------DPIPKSMKCSICFKLMLDALLLPSCGHTFCGPCARDCAERQGKCPLCMQP--SSP-DSLRPNHALRHVVGELrarCPE--------------------------
>A0A292PR78	63	0.250	4.865E-08	35	132	136	3	105	542
-----------------------------------SVIEKELTCSICTDILFDPVIFLDCLHANCGSCAKSWFaslsnsDSKPTCPACRAVV-----KETKGGVLLQNLVDDFVKNDPSKDRTPEEkrKLRSQYKPGDKvlPS---
>J9I7A6	63	0.285	4.865E-08	39	121	136	77	158	555
---------------------------------------ESFQCPLCKEIAADPGVIKHCLHFFCKNCIETCIRQyKKECPMCKKNMGTK--RELRRNRAFENIIKVLSKDIEIYQDNQSALF--------------
>A0A7R8ZSM9	63	0.264	4.865E-08	23	120	136	2	104	559
-----------------------SRSECRRPVFKfVSPPPEDFVCSICTEVLFDPVeiSVPDCEHLYCRPCITEWISTNPKCPEC-QRLAT--TSSLkEPNRRIRSFLDSLqvyCPlKGCSAKVKAEEL---------------
>A0A5N6Z301	63	0.252	4.865E-08	20	129	136	209	320	562
--------------------GPMD--QERQLMERLKEaVRNELDCQVCYSLILDPLT-TACGHTFCRGCVAMVLKNSDLCPACRRKLNMaSTMKSEPINKRISDIMGTLFPEQVASRSDaaaQEEAAVDDDTILP------
>A0A167LCK2	63	0.255	4.865E-08	29	109	136	16	98	567
-----------------------------EDSLKyAEEVNANLFCSICRMPFIDPYTTTNCHHTFCFLCIKEAISIVPQCPMCRCP---ASMGSLSPAPiIIRQMVDELlvaCPH--------------------------
>A0A7D9K2U4	63	0.262	4.865E-08	23	125	136	2	102	576
-----------------------SYIQGYDEERFATTVNQNFICLICFNVLREPVLCPRNHHCFCRSCITKHLENFRRCPTCADELTVETL--AEPPRMVKDYINELNIHCIYIDRGCQEILQLQR----------
>A0A6D2HDY4	63	0.422	4.865E-08	41	108	136	14	84	581
-----------------------------------------FTCTICFQLFDCPTTISDCNHTFCKKCIEKKFTEEnvNACPVCKVDLGVAPLARLTADSRLEDMMSRYFvP---------------------------
>A0A2U1J8S2	63	0.268	4.865E-08	31	109	136	455	531	618
-------------------------------VIDEPSLESLKECSVCLDGYEigDFGTELPCQHVFHEDCIIEWLNLSSTCPVCRSSIQKnVGSQNIETP-----IIEELLPD--------------------------
>A0A1D2NMJ0	63	0.262	4.865E-08	14	131	136	33	148	654
--------------PAPSSSSTQLDCSGTLTIERSSDLDTlGFLCSICMEDLKEP-TITFCGHTYCRICILATIDTTSRCPKCGTHITK---DKLCPNFALSDVIArnrRSNP--KSVQAEVLEATSSSICSSPSP----
>UPI001553D6C3	63	0.312	4.865E-08	9	119	136	0	114	665
---------MET--PAP----PRKRkhkAEGQELPPPTSLAGRELDnaiCTICEEYLTDPVTI-ECGHNFCLGCITRRCEgvETAACPQCGEMFQKR---AFRPNTLLGSIIQSikqveLKPEQKGREGNiCEE----------------
>A0A3M7QHY0	63	0.280	4.865E-08	24	104	136	95	173	687
------------------------RIKKRPITgVLSTDADAELTCPICFDIIDVAHV-TKCGHSFCQICIQTALEHTHRCPKCNTPC--TINKDVFPNFTLNQIIE-------------------------------
>C3Z1S1	63	0.265	4.865E-08	38	116	136	87	166	800
--------------------------------------EKFLTCPVCEEIYTDP-RVLPCLHTYCARCLEKWRngESQFTCPTCRHqvRLQGTGVSSLPPNFFINSLLD--FRALHKSEED-------------------
>A0A7R9PYL4	63	0.308	4.865E-08	35	102	136	449	515	903
-----------------------------------AEDRDEYTCSICQEIFKTPVTTTCCLQMFCEDCINEWLRHNTTCPYDRRQLTRSGLTK-PPRLVMNTL---------------------------------
>UPI0006542133	63	0.285	4.865E-08	3	102	136	956	1056	1057
---PPQSNTAQTPKPAwrPLsSQGPASW-EGAN-NLDDEEEEEEP-CVICHENLSpENLSVLPCAHKFHSQCIRPWLMQQGTCPTCRLHV-LLPEEFLgHPSRHLPKI---------------------------------
>A0A182FHJ6	63	0.243	4.865E-08	5	135	136	0	143	1217
-----MEDAPLVDCPPtPELLAPSSTPPSRKRMLYTSSSEEGDEsadgrgspppkCAICLGKCRQKAFTNSCRHQFCFPCLLEWSKVKPECPLCKQRFASILYQN-QANRLKEHIV--LRPqDLYRRMNlfppDLPHYTYHATLQVP-PSQSE
>Q9XZ21	63	0.277	4.865E-08	32	135	136	205	321	1231
--------------------------------VQNQEIPEDLICGICRDIFVDAVMIPCCGSSFCDDCVRTSLLESedSECPDCKEK-NCSP-GSLIPNRFLRNSVNAFknetgynksaaKPAAVKNEEKppVEKEVEKKPVAEVEPEETE
>Q0UHN6	63	0.231	4.865E-08	1	119	136	606	731	1282
-TWSP----QRASTPDPPTTPSQSHMDSTFDLPDSTDwiatslpqfesLEAALRCEVCKEFLSNP-VITSCSHTFCSICIRRCIATDGKCPSCKTACSS---DKLAPNIAVREVVMRFqeaRPKALEMARvDKEE----------------
>A0A4P9XQX1	63	0.295	4.865E-08	34	118	136	421	508	1445
----------------------------------TQDMREDLTCSICCDYFQQPVRSRRCQHIFCRACILASLVRIRTCPICRAPMRERDLaVSVRTAKLTDALrvRCDHAPRCRWIGRRVE-----------------
>M7BPF9	62	0.433	6.653E-08	36	94	136	10	69	70
------------------------------------DFNPHITCYICKGYLIKPTTVTECLHTFCKTCIVQHFEDSNDCPRCGNQVHEtNPLEMLR-----------------------------------------
>A0A7S0WMS0	62	0.242	6.653E-08	30	124	136	3	99	113
------------------------------IEVNLDELQQLTRCPICWGRLRHTKMVKKCMHRFCGECIDKHLRvaknQHAECPLCNAHLSCR--REMIEDPNFDALIVALYGSLEEFEAEEDKKLTES-----------
>A0A0C9Z0L4	62	0.237	6.653E-08	38	130	136	42	134	144
--------------------------------------ERDLSCAICLGVFSRPLTLPDCGHTYCGSCLESFFSKQiercpfsqRTCPTCRNHATSAPVPAFTLHGLLDGM--------SVVAREMREALSASQVHFTP-----
>F6TGC0	62	0.270	6.653E-08	7	89	136	36	116	145
-------EAFETEKLAP----PASKIVVENLKQRtVTELDPSEKCPVCLVPYSGTVIEMPCNHSFHKDCLHPWLNKTNSCPVCRFELLTdDP----------------------------------------------
>A0A7S1GH12	62	0.315	6.653E-08	35	107	136	7	73	152
-----------------------------------AGLLDESCCPICMELLVDSTALNPCGHIFCASCITNSV-TNGECPTCRQHFQSQ----IRI-RTLDNIIWKLV----------------------------
>A0A401TYV6	62	0.310	6.653E-08	37	132	136	11	97	164
-------------------------------------LTENLLCPICLSLLSDASTV-DCGHTFCRVCITGYWDSVPTavpsCPQCRRPV---PDRSTRPVHALRSAVEQL----RSAGGDP-----PPPPPPPPPS---
>A0A2I0T5U9	62	0.260	6.653E-08	40	133	136	14	98	171
----------------------------------------ELRCAFCLQFFSDPVLLAGCTHSFCRPCLLPHCRGKqrACCPLCREGF---ELKDLRPNRELAALVSLI--SEVVKEEEVE-----TRDET-KPSE--
>A0A7S2C9P0	62	0.287	6.653E-08	3	86	136	93	179	186
---GALREAMERSAQDGNTPRPLDAQTNASLPVRTVAPGETCEnCAICLEVPTegEKVKVLPCFHTFHDACISQWLEHSSKCPNCNHTVG-------------------------------------------------
>A0A7R9LJK4	62	0.290	6.653E-08	34	120	136	8	97	190
----------------------------------TDEISEELLCSICSEVLEEALT-TDCEHLFCRQCITEWLSVNRTCPIDRLYITARNLK--AAPRVVRNLLGKLdircdfAPDGCQTVVALEAL---------------
>A0A7R9LWL9	62	0.355	6.653E-08	40	122	136	18	104	206
----------------------------------------EYTCSICRDIFCCPMTTPCCLQTFCEDCITGWLQNNNTCPYDRERL---TLDKLsRAPRVLVNMIGNLniqcdFWDIGCRDvVKLEDLIQ-------------
>A0A2P6S618	62	0.301	6.653E-08	15	89	136	126	208	211
---------------HPSYLVPATResIEGLERVRldRLGVLEVGATCSICWLGYDDGqeqlVTRLPCSHYYHEDCIVQWLHINHFCPMCRFAMPTQP----------------------------------------------
>A0A6P8HZ01	62	0.273	6.653E-08	34	104	136	9	77	222
----------------------------------LTDDGKDLKCPICLEIFEKPIQI-SCGHSFCKDCIMGCLSKVsiSQCPVCRTSFTTVQMKN---NTRLANLIN-------------------------------
>A0A448WPS3	62	0.313	6.653E-08	37	121	136	33	113	227
-------------------------------------ISKELVCSICTEIIIH-ISSLDCGHVFCRVCIEKWMVLKKECPICRKSCSTaHPVTAM--DRTVQMLHEVLFTTDDNARR--NELL--------------
>A0A1W4X9H1	62	0.261	6.653E-08	37	135	136	10	114	232
-------------------------------------MENDLLCPICQDYFKQAITL-NCTHSFCYNCISNWRKTRNECPICRLHI-----AGLTASLALDNLVSAYtNQEKVKTQIIVEDNISRSDGWNSngevsyhngnrNPMDTE
>A0A1Q9ES70	62	0.221	6.653E-08	16	131	136	3	136	239
----------------PRHPGPNadRRTMGIREVefVNPESISETLKCPVCFEVFEDPVFCggRPCQHVFCRTCVEQSMvaesshsqsaceettGRTGHCPTCRARIG---VEDLQPHQALNSLLDEL-P--VRCRRGCGWTGRRDALPsheSPGP----
>UPI000CED43EB	62	0.328	6.653E-08	54	128	136	36	109	244
------------------------------------------------------TTITQCGHGFCKECIEKYLRHgNNKCPSCRVDFPSCP--SFRANEYFDEIVSKLYADNNQYENEELELNKTEQIPN-------
>A0A7R9L058	62	0.270	6.653E-08	31	102	136	34	107	253
-------------------------------RVATKVLDEGLLCGICSDILEDPLMIDVCEHSFCRHCICRWYKTSKTCPTDRKSFTEDKLVKIprFMNNHLNEL---------------------------------
>A0A7S2Y620	62	0.245	6.653E-08	30	131	136	164	281	285
------------------------------IEFSVDPIQHLFICSLCKGFYREPHTLTkQCLHTFCKSClvLNMAFQEEDlegkdplhahgfWCPECQDYLGSDWRKHALPDRALQHLMDKvMFRDMAAQDEEDERIFYTNRGIKKKP----
>A0A2D3V3T3	62	0.287	6.653E-08	31	94	136	14	77	288
-------------------------------VTNTSDIPAE-GCSICTDPFKEPVAL-PCKHIFCKECIVEWLSlpVRNTCPFCREECFTRTVPGPR-----------------------------------------
>A0A7J0G099	62	0.224	6.653E-08	19	129	136	90	218	293
-------------------LDPSVLKSLPELMFNPKDFEDGLECAVCLSELaagEKARLLPKCNHGFHVDCIDMWFQSHSTCPICRNPVSTqsSSAHELTLESILQsprpenSTLESLnFPTnvLFWGNQtqvsTLGPCLEEDRQLGP------
>A0A3P6DXT9	62	0.258	6.653E-08	33	108	136	133	217	307
---------------------------------DEEEEEEEEECVICLGLWEvgDfGRKLRFCGHGFHVECIDMWLSSHSTCPLCRSPvLAVSDQENLKPaiNGDVDGIVRlelQLFP---------------------------
>K0RXP7	62	0.244	6.653E-08	10	120	136	64	187	309
----------ESTVPPdemAFTHPPHFSACNP-LHRDLRDLDQSLRCEICYELYNIPVSLVPCLHTFCSHCIRTHLrdtmigmKRKADCPKCNQQV-TIPGSSdyekaILPNKDMETAVD-IFKRLRGSLRaNLVEL---------------
>A0A3L6D9Y5	62	0.259	6.653E-08	3	97	136	171	270	315
---GPgldlLLEYLaETDPNRQGT--PPARKE-AVAALPTVRVREDFTCPVCLDEVAgggDARE-MPCKHRFHDQCILPWLEMHSSCPVCRHQLPTeEPAEAIGSDR--------------------------------------
>A0A7S3PWD8	62	0.280	6.653E-08	28	124	136	117	214	316
----------------------------RKVRELLQPLQSDMKCPICLETQSKTYVIPDCLHRFCKECIETSLRKcKNECPQCRIFVSTR--RGLRPDKKYEDLLQSYkkILGIVDKDCPPRQILRKS-----------
>A0A0K9PNI7	62	0.232	6.653E-08	26	128	136	147	251	319
--------------------------EQARLTISLDVANS--KCSICLNIWHDVVTVAPCLHNFCNGCFTEWLKssqnnyKNVICPQCRVTI-----LSVGRNHFLHNIEETIllnFPLLKRSKEELALLDQSATVQT-------
>A0A6J0NF00	62	0.252	6.653E-08	12	128	136	185	317	326
------------DRPGPPPASEPTIEALPTVKITSKHLTNDMSqCTVCMEDFVagGEATELPCKHIYHKNCITPWLRLHNSCPICRRDLPP-PANTVtesqeRGDSIREEVPERRRPrwmqfwnnGLFGARVSPEEtRHRNSRAQS-------
>UPI0012DC4714	62	0.243	6.653E-08	37	116	136	5	82	352
-------------------------------------LDSYLCCHICSETFREPVSL-GCHHSFCSSCLDKfWDQtKNKNCPVCRRKCSK---DHLKVNFQLKELSDKYAGRQKAGEKD-------------------
>A0A6M1ZZ04	62	0.304	6.653E-08	41	131	136	35	115	353
-----------------------------------------LDCPICFEPYTNPHIITTCLHVFCKTCLEKSMDRRAQCPSCNTAFKAeDLKYSFNDNNRLEAIKNKI-----------EEKLGIKPEPKPAP----
>A0A397UY61	62	0.222	6.653E-08	30	96	136	143	223	354
------------------------------ITITQEHIDTKATCPICLEQLQlteiikgqnqKPIRQMPCKHIFCESCLFTWLKQNNTCPLCRYEIKDdlqsQPTPDIPQN---------------------------------------
>A0A6I9SSP2	62	0.270	6.653E-08	33	129	136	122	232	367
---------------------------------KEAAERKSYECAVCLNEFQEEeklRVIPNCGHGFHVDCVDVWLQNNANCPICRTGVSActRPDISLRPFGQILDTSSSaqiLIPSADnCTDRDEEdyvviEIGYEDRHYSP------
>A0A152A994	62	0.262	6.653E-08	33	131	136	4	86	373
---------------------------------KSASLEELLRCPICYDFF-NITMMTKCSHNYCSECIRRSLSFKDICPICRSACNS---TELKNNRHLDLIVSTF------------KQQQQQQVQPPPP----
>A0A6A5BU57	62	0.227	6.653E-08	1	95	136	261	365	373
-TWGDyvfsdnlddiitrMMNAMQGQGGTP----PASETVISRLKTRKATASDCKDCAVCQDQIKeeEDVTELPCGHIYHKDCVVPWLQRHANCPICRSEIGSN-GEALPP----------------------------------------
>A0A7S4PY42	62	0.287	6.653E-08	38	129	136	29	128	377
--------------------------------------ESSLKCAVCIDFLCSPLTL-SCGHTFCRLCVVQAARLAPTgqqCPQCRSPVELEDPVSHPTDESVEKQVRSVVPEAVFLARqaadvqKLEALLARPRQRLP------
>UPI0019007BE6	62	0.271	6.653E-08	5	84	136	298	377	390
-----LDIAAVTHTPAPPESAGGARYDlGDEKVMGYISGAAQRKCTLCLEELKDP-SATQCGHVFCWVCIGDWVREKPECPLCRRE---------------------------------------------------
>G1KGE3	62	0.294	6.653E-08	36	123	136	8	98	393
------------------------------------DLCKEATCSVCLDYFKDPVTL-DCGHNFCRACLTQtWEKpdnTQNSCPHC-KEISSQ--KNFRTNQLLANFVEitkKLSLQIPQKAKGKENVCEK------------
>A0A7C9EVV4	62	0.247	6.653E-08	9	108	136	0	105	394
---------ME--GPAP-GMEEDKKLEEAKLTSAAAFVEGGIQdacddsCSICLEEFCesDPSTVTGCKHEFHLQCILEWCQRSSQCPMCWQPISFkDPTSQELLDAVVQERNLRLNP---------------------------
>A0A7S4FWF2	62	0.252	6.653E-08	40	108	136	5	74	399
----------------------------------------YLRCVICTDVMRKPMSL-PCGHSFCATCCQQSLDRKAECPCCRKEVTHAPHPNISLCQAMDeQLVHCSFgP---------------------------
>UPI000904DA32	62	0.286	6.653E-08	14	134	136	79	206	420
--------------PVSRGLEPN-IIETLPVFVysDVKALNigkSILECAVCLNEFEDEDTLrflPNCCHVFHPECIDAWLAFRTTCPVCRANLKTKPAGKLQESIQETDDVESQNVSSVVSHPAPEEVINQSSQTSPVHSHT-
>A0A1X2H9T2	62	0.230	6.653E-08	37	131	136	9	102	421
-------------------------------------ISDELICALCQDLLSEPVSLIPCLHTFCSFCTSRYTTHNietetFICPVCREEV-----QDTHQNFMVQSIVEACR-KVESKKRDGSGVLSPQHEPTPEP----
>A0A7D9HWB2	62	0.416	6.653E-08	42	89	136	362	409	424
------------------------------------------TCPICQEEFSRAISLRSCKHTFCEDCISLWFDREQTCPLCRAKVVGDP----------------------------------------------
>A0A5C2SPY8	62	0.280	6.653E-08	40	134	136	3	105	438
----------------------------------------NLQCPICYGSFSHlRAMATPCGHIFCHGCIGAHLKYSVRCPVCRyQPVRARKLVHLFLHSCLpqESIMD--LPHaVEEFKADVptdvpAPL--RMPISVPmiPPPPT-
>A0A6P5KV29	62	0.274	6.653E-08	35	121	136	7	104	441
-----------------------------------AHLKYELTCAICLDYFTEPVLV-PCGHTFCKACLLQCWEEAPTrgiCPECKT---VNESRHFIANLDVENltLTGKLIrphllqmvggPSFCKEHQQVQELF--------------
>UPI0014585F3F	62	0.337	6.653E-08	43	112	136	4	65	448
-------------------------------------------CCICSDLFVNDASIsisaTPCGHTFHEECLFKWLATSSTCPSCRS----------RVNR--SNIIHKLFFDIGE-----------------------
>A0A7S0I1J9	62	0.278	6.653E-08	32	107	136	391	466	467
--------------------------------VRADELTGDpLEdiCTICHDPLSSPVRV-RCGHIFCEECVHQWLQRERTCPLCRSIVRNAR-QRLRTDGS-TSILPVIF----------------------------
>UPI00159277EE	62	0.230	6.653E-08	36	121	136	8	103	476
------------------------------------DVDQEILCPICKDYLTEPVTL-DCGHNYCQGCItnycDTWerMQGDLECPVCRVRI---QKGDFHRNFQLANIVEkiKLLPlnermeDLCKTHKEKLHLF--------------
>G3NN80	62	0.271	6.653E-08	25	132	136	4	110	485
-------------------------VEGRSTHpSQMESQNSSLICAICLDRFRIPVTI-PCGHTFCQKCIATHWDTKsksgigPGCPMCNEEFATRPV--LKRNVSMSVLTEAANstgPCC------RESLAR--GGEATRPM---
>A0A6J0V0S2	62	0.275	6.653E-08	25	119	136	0	89	485
-------------------------MEEAESPV--QGLQRAAVCSICLEYFKDPVSL-ECGHNFCLGCITQCCeraRRRSSCPHCR---RRACKRDFRPNRALANLVE--IAKRFKAEAEAAE----------------
>UPI0018FE1C69	62	0.254	6.653E-08	7	116	136	26	135	498
-------EAMNIRGPKDDSFDIADSTDWLETPLsKFADIDSLLRCQVCKDFFTTP-MITSCSHTFCSLCIRRCLNNDSKCPTCR---SNDQEVKLKSNAAIEDLVEAFkraRPAALELARK-------------------
>A0A1Y2C8S4	62	0.305	6.653E-08	41	123	136	10	89	513
-----------------------------------------LLCAICQDVYQDPLISALCNHSFCTKCITESLRVEPHCPLCRKYV---HVSDLHSNLVLKSLTDEL-P-VFCSHRvlGCSEVLRR------------
>A4H5J1	62	0.237	6.653E-08	28	122	136	167	257	521
----------------------------KQETTQAR-MSEELTCSLCRSIFHRPCSVLPCMHVFCAGCISVWIAqgQQHTCPECHENI-----TGIHPTHRLQIRAENFLLSDLASRRTSEELAQ-------------
>A0A5J5F858	62	0.218	6.653E-08	37	132	136	9	122	524
-------------------------------------VEKELICAICTDLIFDPITFLDCLHTNCGSCSKSWFSSQasnrnptPTCPICREPV-----RETRPNPSFANLLEEFLrknPEKKRTDDDIREaraIFKPgDRIvsggvvvnaNTPSPM---
>A0A1J7K0R9	62	0.243	6.653E-08	5	115	136	181	298	542
-----LAEMGELDYNAEVcYLSPDSTEHANLDAAILAQVKEvtraEMDCQVCYALYYDAVT-TPCGHTYCRVCLQRVLDHARYCPICRRPLSIQPLiyrEACPENELIKRITTYFWADMLEDRR--------------------
>A0A084G214	62	0.250	6.653E-08	6	101	136	313	413	561
------SNLMESN-PQSNAAPPASEgalanLERKKMDSDmLAGVGGSVECTVCIDEIKiaEEVVYLPCKHWFHEACVVMWLREHNTCPICRSSI--EPNNGSRSNNSANN----------------------------------
>H3EN75	62	0.273	6.653E-08	19	88	136	487	552	563
-------------------LLPNS-------SVKQTHVDDQKQCFICMDTYTqvgEPVAEMTCGHIFHSPCIVPWLQANSTCPVCRAEVVSR-----------------------------------------------
>A0A498IGY7	62	0.416	6.653E-08	27	108	136	7	87	575
---------------------------GQVVKVKREKLEACMTCPLCNKLLKEATTISLCLHT---VCIYEKLsdEEGDCCPVCEIDLGILPVEKLRPDHNLHDIIAKIFP---------------------------
>A0A7S0DKU2	62	0.267	6.653E-08	34	132	136	1	90	582
----------------------------------TRGLLSLLRCPICKDVMRTSVALRRCSHTFCSMCIRRYLNHHQSCPCCREEAFDSDLVCVR---QLDAVITEL--------RKESKLRSPPRPKSlrPSPS---
>A0A1S8W1C0	62	0.323	6.653E-08	36	106	136	99	166	583
------------------------------------AMDEALQCPICKELL-NAAMSLPCIHSFCSLCIRQHLLLKMRCPSCSKEV--DGLHALKNNRVLDDLVSQL-----------------------------
>A0A7D9EAU7	62	0.283	6.653E-08	5	117	136	0	98	593
-----MACKMENDEQG----YDDRRFEGR--------VREDLFCSICQGVLRNPRTCENKEHPFCLSCISQHLRNSHTCPECREHLTPETLKD--PPRFLKNTLSELKIKCDYNERGC------------------
>A0A1V9XYE5	62	0.224	6.653E-08	11	102	136	1	97	647
-----------SASPAPRPnPKPRPLMRKRSLGVvpssSETSSDPTLDCPICYSLIQDAYM-TRCGHSFCHDCVKRCIEKRPACPLCSCELVDkDGKEQIFPNRLLNDL---------------------------------
>A0A7R9GDV9	62	0.265	6.653E-08	40	115	136	414	490	708
----------------------------------------DVECPLCLRIFWEPVT-TSCGHTFCQSCLYRALDTSVACPLCKSSL-TQILERQYSNVTTKfvEMVARWfFPREVEERR--------------------
>Q6X208	62	0.314	6.653E-08	15	102	136	1	78	720
---------------APPVAGPSA----------AAAAAPELgSCCICLDVITGAARALPCLHAFCLACIRRWLEGRPTCPLCKAPV-RSLIHSVASDECFEEI---------------------------------
>A0A1S3KH63	62	0.265	6.653E-08	33	127	136	90	184	736
---------------------------------RTRKFKDMFECGICKGIMNDPVT-TPCGHSFCRNCLER--EQSKKCRTCGVVHFYMVASALKTNIILHKTVEKWFPSQVQSTKlKMEGnkLFEERKVQ--------
>E0VCK3	62	0.271	6.653E-08	33	134	136	1	106	744
---------------------------------DEWTLNDLLECSVCLERLDTSSKILPCQHTFCKKCLQEIVSTHKelKCPECRI-LVEAPIDELPPNVLLMRILEGMkNSELNKSDSSLKEgnILKSTSQGSNNPSCN-
>A0A0M5J9Q9	62	0.421	6.653E-08	25	88	136	0	63	804
-------------------------MEKPRTVQQLSEFNDLLTCRICQGYMIDPTTFDCCSHTFCRSCILKHLLRDVHCPQCKASGGSK-----------------------------------------------
>A0A7S1BW70	62	0.243	6.653E-08	21	127	136	850	968	1062
---------------------PPTFIDEMRQVKKADFLESYPTeCCICMNDFEDeDVnVVTECNHVFHKDCFEEWLKMARTCPVCRHNLlgsaaGVAGLGVIGSSADVDGAAASLFlsADLRDSEfhQEITNLLRILRQY--------
>A0A7R9ABL6	62	0.237	6.653E-08	0	105	136	28	142	1085
KSEGKLLQMLQMTIPIwTVTLtMANSKEGGKEVSVTqemelespvtSGVMEPDTLCPVCFELLEEPH-ITQCGHSFCLKCITKSLEMSNRCPKCSFVLNA--TDPIIPNFALNDIIAK------------------------------
>UPI001AADDBA8	62	0.348	6.653E-08	19	130	136	79	170	1643
-------------------AGPLS--PYRPSRVKLGSVHPCITCHLCKGYLIDATTIVECLHSFCHSCIMKHLRTEQYCPQC------------------EMMINKAKPNIKELAEDNEELLKAKYLLCPA-----
>R9AG79	62	0.257	6.653E-08	31	100	136	1312	1380	1645
-------------------------------HIKNSSEDDASECAICTLPFTNG-VITSCGHIFCQSCLNRWFQSRPECPHCRTKLSSSSLHKIKVHKTSQ-----------------------------------
>A0A0E9W6U7	62	0.465	9.098E-08	28	85	136	4	61	73
----------------------------RTTRIKITELNPHLMCVLCGGYFIDATTIIECLHSFCKMCIVRYLETSKYCPICDVQV--------------------------------------------------
>A0A493TDG1	62	0.246	9.098E-08	33	99	136	6	78	98
---------------------------------QPEEAPGDEECPICLGPLSSAARVDPCRHSFCLECIHLWAEARNTCPMCRRhiiaivNLTRRPRGRFQRNAWL------------------------------------
>A0A6C0H3M7	62	0.257	9.098E-08	37	101	136	0	65	113
-------------------------------------MDSDLECPICLRNIYKGMFVTHCLHFFCLECIEEAVKIKKSCPLCRKKLYYRPERRISKcNQNITS----------------------------------
>A0A1Y1YS14	62	0.275	9.098E-08	5	85	136	30	113	116
-----MTRLMEqpgKNAPTPAS---EDTINNLPIKLATHNLMALCKeCTVCKDDFVidDAVTHLPCKHVFHHECIRSWLLLNGTCPICRHSI--------------------------------------------------
>A0A7S0KBA7	62	0.375	9.098E-08	36	106	136	24	103	125
------------------------------------DMDKLLKavgCPICGEMFTHPVTVMECLHTFCHECIVKSVQpgrgANNVCPTCGIKLGNNPfvEKKVVKDQVKVSIVDKL-----------------------------
>A0A7N0TZC7	62	0.294	9.098E-08	32	96	136	61	128	130
--------------------------------IKGRELARASDCCICLSSVEqddSARSLPGCGHSFHLECIDAWLVRWPVCPLCRFNLKPKPIPHWSSD---------------------------------------
>A0A164WZW7	62	0.269	9.098E-08	2	88	136	56	132	140
--WGfDLDQLMkESTDPAPP--------EVK----KPKPAGEKLKCAICLCAFVAPIAIKVCGHVFCGACLGEAFSKKQECPKCRAPVAKR-----------------------------------------------
>A0A6A3AX19	62	0.255	9.098E-08	10	102	136	63	154	165
----------SSHAPPPPPPQQTRGLDSDTInALPLTMMTSGSECCICLGVFEDgekAKVLPHCQHCFHPECVDRWLSSESSCPLCRTSL------RVESDRVLhQNI---------------------------------
>A0A1I8A221	62	0.234	9.098E-08	43	132	136	17	114	170
-------------------------------------------CSICLDWLltdtEQDVSITDCGHVFHSNCIQRWSIRHSRCPMCKSSMGKERKIFLSGAPFSQSStqqeLERSYTTIAQLEKELQELRQXXXXCLTPPS---
>A0A453CM72	62	0.378	9.098E-08	5	129	136	0	127	177
-----MQNAM-LACPAPSGGGaeGDGVVGGGgagVVMVKRAALVACLTFPLCRRLLRDATTITECLHTFCRKCISKEIIDKEICycPRRNIDLGCAPEEKLRIDHSLKYVRSKILPSKIWKVVDQEAI---SPVESP------
>M1B9A3	62	0.275	9.098E-08	26	102	136	91	168	186
--------------------------EEEEVVEDQFADDEEQEaCAICLLEYKDkyAIATLQCGHKFHAECINKWLQRKDTCPFCRASV--YPTTQVVADTGVHSI---------------------------------
>A0A1B6D5D3	62	0.229	9.098E-08	40	120	136	1	96	187
----------------------------------------HLACVICSDLFTgaDPETIyaTSCGHLFHYACLLEWFERSKSCPQCRhkqsekniTRIYFSLPSNLAPDvdvTTLQYKIDSLNYQLKCKDVDIKNL---------------
>X6NBT8	62	0.272	9.098E-08	32	107	136	77	151	192
--------------------------------LSMDTLRVELRCPICLDILTKTMCVKECIHRFCKKCLDRALKTNgKYCPVCYTSVATR--QHTRRDISLDNLISYLF----------------------------
>C5YEL2	62	0.272	9.098E-08	13	94	136	85	171	199
-------------APAPACAAGGGDVESGEPAAEAGEAEAA-ECAICLAEFEEGesmRVLPQCGHAFHAACIDKWLRGHSSCPSCRRILSLqqlPPGERCR-----------------------------------------
>A0A287UV23	62	0.294	9.098E-08	4	115	136	90	194	204
----PXAAAAADDACAGAAASPSSSPGEGE--GAEAQGDRDLLCPICMALIKDA-FLTACGHSFCYMCIVTHLNHKSDCPCCANYLTKA---QLYPNFLLDKVSPAL-PLLLPHAR--------------------
>A0A6C0CC04	62	0.271	9.098E-08	38	103	136	100	162	232
--------------------------------------NPNLEaCPICYGNMLYPrlTKTLRCGHKFHRKCIEQWSDTNPSCPICRTSIEPeRP-------YHLQRLI--------------------------------
>A0A6J5WHZ2	62	0.283	9.098E-08	6	109	136	140	237	238
------SEEEEAAAP---KFVPASRAAIS--KLETATVEESAVCAVCLEEMAvgSDSTCMPCSHLYHRGCIVEWLQKSRVCPMCRFSLPADLSGRGSGRQTGSSI---LLPD--------------------------
>A0A6A6IAC3	62	0.282	9.098E-08	42	129	136	19	104	239
------------------------------------------TCSLCSEPYDsedhSGVELSLCGHQFCRLCLDKWFEKANTCPNCRTELFEKPDRAKHSDGVLIH-VPPRHPDVEYLPRG-----RHSREQSP------
>A0A433QPU5	62	0.230	9.098E-08	20	126	136	68	183	250
--------------------DGEEIFNGDQVLTDSTPALEDFTCAICLSLYYEPTLLPSCHHRFCRTCIEQlpiydpktsstpilplLLDSadpQKSCPLCRTPF--HPSSCVE-DTALINFLKLYFP------REMNGL-RKERG---------
>D2E855	62	0.226	9.098E-08	24	132	136	17	112	253
------------------------RVEKTtnELEVKAALFDKILEvlnCSVCLSDFGGKPKCLPCGHSFCTACIRQLNKRDKICPTCRRiYFTSGPCVNFALNSVL-------------------EICKPMRPESPPPS---
>K7G185	62	0.257	9.098E-08	36	120	136	8	104	258
------------------------------------EAEDEASCPICLGYFTDPVAI-DCGHSCCKVCIttycDTWEQGNHgplCCPICRAEIGK---VNFRRNWQLADLVEhvkqlRLKPGREEKEnlcaRHREKL---------------
>UPI0007046D66	62	0.358	9.098E-08	36	106	136	6	79	282
------------------------------------DIREEVTCPICLELLTEPLSI-DCGHTFCQACITENSEEamssqggESSCPVCQTSY--QP-GSLRPNRHLANIAERL-----------------------------
>UPI00158908F9	62	0.275	9.098E-08	25	93	136	217	282	286
-------------------------VESEEKLIQLDN-NEGIKCQLCFE--IKPTTVTPCGHLFCWSCIADWVRVRSQCPLCREHVTSSRIVYL------------------------------------------
>A0A0L0D8Y4	62	0.285	9.098E-08	41	132	136	0	95	305
-----------------------------------------MTCPICKDVLDCPQAIKNCLHRFCKVCLATSLRVaKKECPVCRQHCISK--RAARDDDLLRCLVEDLTfrappPPAESTRRRARNLVAPPSGSPYPPS---
>A0A7S4FR78	62	0.268	9.098E-08	40	106	136	14	77	305
----------------------------------------EFLCTVCSEVLDKPMCVCQEGHTFCKACISRWLEKQQTCPTCRCAISQA---SLRPSRIVETLIGAL-----------------------------
>A0A7S1U7D2	62	0.250	9.098E-08	2	95	136	184	299	309
--WPyTMRNsaaAAERARGLPDVTIPTvmlSKADGEELLAIINAGDGSLSarflvedgdgsCPVCINAFEEgDVTLTlPCGHDFHDACVSQWLRQRATCPLCRQDVRPaaPPSAAAAP----------------------------------------
>X6LXH7	62	0.294	9.098E-08	42	119	136	133	204	319
------------------------------------------ECPICSGVMEDP-FITPCRHLFCCKCICKWIHEKKSCPLCRSEI--KGEDKLKK-HVRQQKKEEV--DEKREDEKKEE----------------
>G1QYJ3	62	0.303	9.098E-08	13	106	136	16	107	351
-------------AQLPTVLKQPccSVMASGQFVNK---LQEEVICPICLDILQKPVTI-DCGHNFCLKCITQIEETSRgffKCPLCKTSV---RKNAIRFNSLLWNLVEKI-----------------------------
>A0A3Q3L2U3	62	0.304	9.098E-08	33	113	136	9	82	362
---------------------------------DTGSMEKHVTCTICMDVFVDPVT-TACGHSFCKKCL---LSNNyMTCPWCQKPLHATP----DVNIALKNIAEEIKKKIPEK----------------------
>A0A1X2G808	62	0.245	9.098E-08	1	93	136	265	368	369
-SEDPLL-APASDLPSgddgPLdedDFGFMSAFETSTDQPSADDHEEALQllkCALCLEP-RTVTTTTPCGHLFCWSCIVEWCQNKAECPLCRSAVNVshlIPLNNF------------------------------------------
>A0A1L9RPM5	62	0.247	9.098E-08	1	85	136	271	362	373
-TTGPKrdEDALITSIEHPSniPLLPASsaRYDLEQDSNALPWIPTEQQrkCTLCLESFKDP-SVTTCGHVFCWICVRDWVREKPECPLCRQEV--------------------------------------------------
>A0A7D9MD14	62	0.238	9.098E-08	37	135	136	10	112	375
-------------------------------------LEEELECSLCLERLDDPRVFPQCQHSFCYGCIVKLSQGKSkiFCPECRAevELGIPPdLTHFKRNTRINNILEYMNDNLPDSTKP--EVDQNTQNKTNeAPERNE
>A0A136IW07	62	0.255	9.098E-08	37	134	136	24	113	376
-------------------------------------VESALRCQVCKDFYKTP-MLTSCNHTFCSACIRRALLDEGKCPLCRK---GDQESKLRSNWSILDAVQA----FMSARPALVQVARNPPAHAPCPAST-
>G7KAK0	62	0.250	9.098E-08	41	134	136	140	238	385
-----------------------------------------LECAVCLNEFADDETLrliPNCSHVFHRDCVDVWLLHHSTCPVCRAEL-VPGSDDAGSSVQIQisepNLAEPVFnhePDVIE----PVGLDEKKKVLIVSPSVN-
>B0WRM6	62	0.266	9.098E-08	33	120	136	8	97	397
---------------------------------DAAEVTRLFECCICHQGLQDAHICAQCSQPFCRKCIDEWLAKEANCPCCRRALSAAGLVKARTFDQMQQVVNRLVASEGRNRcsEHRKEL---------------
>A0A7I4FS20	62	0.270	9.098E-08	28	108	136	86	166	398
----------------------------KELKI---DIKDGLQCPICLVEYEEAevlRKLPLCGHVFHIRCVDSWLEKQVTCPVCRIVLAGVSKLSLRTNRQ-QNYLNHYrFP---------------------------
>G0RYZ3	62	0.242	9.098E-08	14	92	136	322	416	419
--------------PAPIGGAPPASEAALERCLRPRKLEKELlgletgdetkeegvTCVVCVEEMRlgEEVAVLPCRHVFHGQCIGQWLALHNTCPVCRRSVEGDGAQK-------------------------------------------
>A0A7N8Y3D2	62	0.287	9.098E-08	39	113	136	7	85	431
---------------------------------------EDLTCSICQTLFTDPVNLL-CGHSFCRQCITDVLSVKQQCPHCRTDVSIdvkfkHDVYYVGPCARGWGPVADLCPEHEEK----------------------
>A0A067NC06	62	0.269	9.098E-08	14	131	136	21	138	432
--------------PSANVVDQEPVIDGGALV---NGLAEELQCGCCAALVYRPVIVSPCQHFFCGSCCVQWIRNGGTnCPSCRGV-----SNIVTPFRALQPILDTLLlaaPYMSRTERERAQadELYKggSSMRLPSP----
>UPI0010A089FB	62	0.289	9.098E-08	34	107	136	5	77	434
----------------------------------LSMLWDALTCSTCLDILKHPVSL-QCGHSFCLTCItDSWDQEGvCRCPHCRKTFTQRP--DLCINIHLANAVEKLY----------------------------
>A0A1J4KZB4	62	0.280	9.098E-08	38	87	136	314	362	439
--------------------------------------EDKWKCPICYDALQQPVV-TQCGHVFCWPCINEWLRRSNDCPVCHGMIDS------------------------------------------------
>A0A6J8D2W3	62	0.238	9.098E-08	35	115	136	29	111	443
-----------------------------------ADFENDLEqsdvnCGVCYDILIFPTTL-RCGHNFCRPCLAQWFSTsmKKECPVCRQQYREKP----EINSLISKLTEKAFKEKIEERK--------------------
>A0A0A8L2J8	62	0.269	9.098E-08	9	132	136	20	156	449
---------MKTSSHAETVTNPRDFLHTN--VPQLADLDSLLRCHICKD-FLSASVLTPCGHSFCSICIRKYLQKESKCPLCLSELTEsmlqkeflvqeicSSYVKLR-DSLLQHLTKPFNDDRRNNEIKMTDdyiEVTKERRRTPdSPS---
>H2RW94	62	0.280	9.098E-08	37	108	136	15	85	476
-------------------------------------LQQDLTCSVCRGIFSDP-LVLPCTHSFCRECLRKSTRFNGeQCPLCREKFTTSQA---IPNRVLSQVCQSfaLYP---------------------------
>UPI00141A1E60	62	0.255	9.098E-08	37	119	136	9	89	477
-------------------------------------LQEEVTCCICLDFFTDPVTL-ECEHSFCSACIAQcWgeTSANALCPLCKRAI---RATKSKPNKQLSNFAE-IAKQLKDQEREEAE----------------
>M0ZYI7	62	0.388	9.098E-08	33	120	136	6	91	494
---------------------------------RLASLKSVLTCGICKKLCKDVTIIEECCHRFCKTCITRRISKEkwNVCPECNMDLGVAPSQKIRSDHQMQGIRD-IF---SSKRRELIEL---------------
>W9XPK1	62	0.286	9.098E-08	14	133	136	1	113	495
--------------PEPYDFA-DSTDWLPTPLAALAPLESSLRCQVCKDFFTTP-MMTSCSHTFCSLCIRRYLSQEGRCPACR---EADQEVKLRRNWVLEDLVA----NFTASRKGLLEFARNAAVKLeeDNPAE--
>UPI001A94582D	62	0.260	9.098E-08	9	130	136	0	108	500
---------MALALPLLEPPWPPSLAP-------LKAVDDLLRCGICFDYFSIAVIIPQCSHSYCSLCIRKFLSYKTQCPTCCVAV---SESDLKNNRILDELVKS----FNSARQQLLQLVLDAPpVPSPP-----
>R1DXB3	62	0.232	9.098E-08	38	105	136	167	239	503
--------------------------------------EDHISCSVCQDILHNAVSLQPCLHSFCAGCVCGWLKQKKECPQCRCcpaECPQcrAPIVAASRNHTIIGILRK------------------------------
>A0A6M2A1A5	62	0.239	9.098E-08	25	117	136	9	104	527
-------------------------IEKFQTFYNEQCEKELLGCSVCLEGLKNPHMITLCQHVFCQACIAQCVNHAeaATCPECRKPFKAEELrYSFRENTRLENLWNECKGTFKKQNRKR------------------
>A0A2C9JNG0	62	0.231	9.098E-08	42	120	136	3	97	528
------------------------------------------QCCICSDLFENSPSVNiaaaPCGHTFHEACLMRWMENSSTCPSCRTPVKRnliikrlffDSADDHTQDDDTDRLLNQLgnlRAQLSEKEKKESEL---------------
>A0A0G4HM01	62	0.254	9.098E-08	33	130	136	258	345	580
---------------------------------KEYEAKGETMCSICLGDFEDGdwVRVLPCRHIFHSRCIDEWLSQHRTCPMrCNVDLETgLPL----PDRPVDR-----RPSVQRSVQEGE-----AGAEGPP-----
>A0A2P5IBU4	62	0.271	9.098E-08	11	106	136	125	222	615
-----------TRNPAPYS--PQIDWQGLE---YTSQVDENLLCGICKTPYYKPLTTKACGHTFCDDCLSRALEESRSqsrrrapCPLCRTELSVGGERGARRFIRVVDLSAQL-----------------------------
>UPI00193A073E	62	0.260	9.098E-08	6	105	136	11	95	646
------SSSASSSRPLPSVLG-TFR-----------DMNENFVCPICFNLIDEAYM-TQCGHTFCYSCLKSSLEQGNKCTKCNTLIKKK--DDIYPNFMLNDLIKK------------------------------
>G1NI31	62	0.263	9.098E-08	27	131	136	476	582	672
---------------------------GAREQAKAKTEDTNDTCPICMEKINDKEILTKCKHAFCKSCIKMALEYKQTCPVCNTVYGVMQGDQPEGRMHFNKISTPLpgYPGCGTIEI---EYVMQSGIQTqnhPNP----
>C3YCK8	62	0.304	9.098E-08	33	131	136	7	107	681
---------------------------------DLHDPEHILTCAICRGRFLKPKEL-PCLHTFCRDCLEQHVGGKNTfsCPSCHrvTDVPGTGVDGFLNNRHINSLIET---KKRERRQETCQVLEgvKLRDATPCP----
>A0A401P7W9	62	0.296	9.098E-08	21	125	136	54	154	692
---------------------PDPEPGHRVAAGGIGGGSGLLDCGGCREPLAQPVTL-RCGHTWCRHC----LRRNPRCPACGE--AAADLQSLRPNVILSHLMAKWFPAEVRRTRDkikLEELVAQCR----------
>A0A1X2HLE4	62	0.291	9.098E-08	37	112	136	9	85	716
-------------------------------------LKEAFCCNVCVDFFDKPYTL-DCGHTFCGACLITWFEHRTRCPNCNYDVIRRPIFAYTVSHQV-NVVRKhLFhlPDQSE-----------------------
>UPI0003F0CEC6	62	0.201	9.098E-08	4	126	136	120	267	719
----PQSERLALASPDGSASAQGgamaaEETETAPVVAEATEVWEGFRCWKCHGFLSDPVSLL-CGHTFCKLCLERERGRaaDQRCPLCGVKLSVwmtsalrarggrwagqpPPLPPLRVNVVLRGLLTKLFPCLTRASQLRHEgnRLYRERQ---------
>A0A5E3X4Z5	62	0.252	9.098E-08	25	128	136	29	142	732
-------------------------IEEDEMVIDVDAYDvepEEDHCTICLQAFVDRTVIPICSHEFCFECLMVWTGQSRKCPLCAQSIGEYVIHHIRSNndyskHYLPALPTSPRPQ-AQANRSgvrRARIPRRDRVWG-------
>A0A4S2M2U2	62	0.250	9.098E-08	24	132	136	170	298	734
------------------------RIPVKTLHPGDKEtLSDMDQCAICIEPYRpmDQLRILPCRHYFHKLCIDPWLLEQRSCPMCKLDI--LQAYGLRTDFYFNlpgsesaggpghvSLLGTIrsgFASASGSDDGMERIAlvhSSSLTTGPAPS---
>K1QA01	62	0.276	9.098E-08	23	125	136	2	121	764
-----------------------SRLTHRSLAGSIADLsdiaEEFLVCPICSEDFSDPRTL-SCLHSFCHDCISEHILQSTndqrppksfTCPVCkRTNEGPghVPTESwanvLPANNFLNGLLNA--AKLRAEDRRCDTCLHRNR----------
>W2W1X1	62	0.275	9.098E-08	6	120	136	184	285	993
------SEATHTLLPVSMALLSSPRLEAVRL------IREQLSCTLCGKIFQDP-QCLDCKHNFCLQCILLHLKQNNsHCPIC--QLPTRPSE-VTRNQFLESILAAW----NGVETELEAL---------------
>UPI000B45ECCB	62	0.250	9.098E-08	0	116	136	823	948	1042
RATKPAGN-MKILGDDPSTSKCGSMREGAT----CGDQVED-SCVICMDSFDDPVKLNRCGHMFCRECISESFHQKPVCPVCTTVYAVvqgdQPVNGTatvyRDDNSLPGysgcktlIINYIFPDGTQDEEH-------------------
>M9LX19	62	0.279	9.098E-08	35	116	136	690	774	1167
-----------------------------------SELVEVLECQLCYLLLYDPLT-TPCGHTFCKSCFARSLDHGDRCPLCRADMPNfSFFQDHRPNSaLLKVLVSDTatFSDEDAMDSD-------------------
>UPI0009E29331	62	0.247	9.098E-08	0	104	136	656	762	1464
RAWG-----LVTSTTSGILVCWRLRVM-AQSRSFFDDVKRELECSVCQEQFSetNEPKILKCLHTFCKSCLEAWLRQQGggalSCPTCRQitECSSNNISSLPSNLFYRQMVD-------------------------------
>W2PDN7	61	0.402	1.244E-07	25	93	136	23	94	109
-------------------------VEARTETLRMANINEFFICKLCKGYFRDPYTSKECLHTFCYGCIRGYYLYHPkssSCPTCNVNLGAKPLAKI------------------------------------------
>A0A1I7SKW6	61	0.317	1.244E-07	38	99	136	35	96	120
--------------------------------------DDQLKCPICGFFFRQPVRL-DCGHSFCKNCIDKWLRSCNSCSLCRQPtLQPRRNQDLERVRVL------------------------------------
>A0A5N5SQ77	61	0.430	1.244E-07	27	90	136	57	121	123
---------------------------NKKKRLAVAELNPHLLCILCGGYFIDATTVIECLHTFCKSCIVRYLETSKFCPICDVLVHKsKPL---------------------------------------------
>R1DK49	61	0.250	1.244E-07	42	131	136	25	124	126
------------------------------------------TCPICLEGYMpgDEVACMPCLHKLHWRCLYVWLERANTCPTCRWSLSSEGTDACSLGSSLDEAsaeeVSSLVSlSRSRGESELERLRQSGSTSGrssPDP----
>A0A2E7TSY0	61	0.244	1.244E-07	40	125	136	32	119	149
----------------------------------------ETDCTICLSNIGEDVYTLRCGHSFHPHCLHPWLRQNPTCPNCRKKIG------LRTQRWMERLKDedddsEWLPeqrDMPSVDASWSRMGRRAR----------
>A8XAH5	61	0.300	1.244E-07	38	107	136	2	65	158
--------------------------------------DEDFCCAVCLDFFVEPCII-KCGHSFCHLCIESHLNVNEKCPLCRSYTGS-P----IRNRQLESLTMSYV----------------------------
>A0A2U1LFG5	61	0.258	1.244E-07	7	89	136	72	158	159
-------NQASSSSPI-VSSSPFSRLKSRisGLWLNTVHRDGlHLNqvgLAICLSNRQNP-TATPCGHVFCWTCIMEWCNEKPECPLCRSPLTHRP----------------------------------------------
>A0A2P6RF68	61	0.260	1.244E-07	10	96	136	70	161	172
----------SSSRPKFIPAS-NSSIEGlEQMTLDITTITQTPSCVICLEDFaafvdyqqKEPITRLPCGHHYHVHCIVQWLEFSHLCPLCRYPM---PTEDDRSN---------------------------------------
>A0A6C0KIN9	61	0.267	1.244E-07	11	102	136	19	119	192
-----------TNYPKTKTGIPDmrSFINKKTLQQIISDETNSTTsvneCPICFEPITNGRAVLSCNHTFCLDCIIQHGRLTNTCPLCRCEFSTKPSKEKTqnlNDFDIQNI---------------------------------
>A0A183ELL8	61	0.213	1.244E-07	33	132	136	4	103	194
---------------------------------KSENISENVVCWLCNSYLIDAVSLSECMHSYCRSCLLQSLDKGGgtfRCLKCDRPIARDLSEAFARDNTIQNLVYKSAPDVFWQELKQRGEYLKKRA---VPS---
>A0A3M6THM8	61	0.263	1.244E-07	38	135	136	13	124	195
--------------------------------------EEDLQCPVCLEIFENPISI-PCGHTFCSDCLssVENLSGSSTCPVCRNNFNFNEKRRARdIDRQIRhstgtcSSCNRQFPmsRLREHRSSCETvsplpFVPVARTSQPRP-EDE
>A0A6A6QAP9	61	0.274	1.244E-07	43	131	136	48	119	220
-------------------------------------------CSICHDTMTDPKHVKVCNHAFCWKCLERWLDecEKNTCPMCR------DSNKL-FNTEFEIFVANLLPK------------RQERYQGPWP----
>A0A0D9WDU1	61	0.234	1.244E-07	0	118	136	92	217	221
RHDGDTDDAVAGEAPGSAAKKPSSGLDADaiaalpvfsYRREEDSGVEEdEVECAVCLAVMADgeaARRLPRCAHLFHRGCVDVWLREHSTCPVCRADVVVTRQES----STSRALVAS--PAAAAAERDLE-----------------
>A0A131XFV7	61	0.234	1.244E-07	39	135	136	18	129	222
---------------------------------------EEFTCPICLEIFQKPVTL-SCSHTFCSGCLAQCKQDDPKCPLCRSIF--DPSKTVRAKDLAKNIsslkascsgcgkvfsLSKLRAHHTNCSDDTEGAAAAPPVYQPPhsqPSGKE
>A0A7S2I675	61	0.277	1.244E-07	21	99	136	144	225	230
---------------------PDSVVKPVSLPdVQASPSSADCVsCPICLEDLDEerPITQTACGHVFHDACARRWLIKESTCPMCRTDLYTR-NMRLRSAPAM------------------------------------
>A0A1Y1HUU9	61	0.276	1.244E-07	8	91	136	148	239	252
--------ATQTTPPETVVTVRFSDLElGTfEDLTGLPRLNDE--CPICLREFGDDekvRQLPACRHSFHPECIAEWVAKHNTCPLCRTlllpPLPPeGPAD--------------------------------------------
>UPI000B7943D2	61	0.272	1.244E-07	2	92	136	130	225	253
--WWSASE--TTTQQAQGGLNP-SVLESFPVFIYSEKsglgLDkGSLECSVCLSQFEmDEklRMLPKCKHVFHVECVNRWLVDHSTCPFCRDDLAPRPGES-------------------------------------------
>A0A314Y656	61	0.219	1.244E-07	5	112	136	88	205	261
-----LSEQPKTGlEPSIIAALPTyvfRRVDGQ-----DDGRDNAIECAVCLSMLDHdemARLLPNCKHSFHVECIDTWLNSHTTCPICRTEVQPRLQPEPREDPvaggptapPLEPPLNSAFPSCME-----------------------
>A0A165FKC0	61	0.271	1.244E-07	42	131	136	2	84	262
------------------------------------------RCQICFDELGtnGQTTCTPCGHAFCSDCLAHALRIQAFCPSCRSPV--EPKLETLPAVEAQALITELCRKTPGRRHELERL-------GPRP----
>A0A061DAD4	61	0.250	1.244E-07	9	112	136	128	237	285
---------MENNsnrqGPPPAA---KRILETlDTDTLDEEQAKKLETCAICTEDFVAGDKIhwlskdrTLCGHGFHVDCIVPWLKQHNSCPVCRYEL---PTDDANYNRQREDLRSRLLEEVQR-----------------------
>A0A6P8PIM1	61	0.289	1.244E-07	37	116	136	14	92	286
-------------------------------------LKDELTCSICCELFREPVML-ECMHHFCKACILRfWQGYQKvaSCPQCRRE---HPSRTFRTSYLVARVVERVRQCNTEQQRK-------------------
>A0A0P4VQ13	61	0.256	1.244E-07	18	93	136	206	282	287
------------------TFGRNVPIGGQSLLESKAEYKQIARktCSMCLNNINSP-SCTPCGHIFCWKCILEWLNNENKCPLCREIISPARVVQL------------------------------------------
>A0A164PEF3	61	0.224	1.244E-07	34	116	136	199	287	306
----------------------------------LNPLSDLITCEICTLTMWEPYTLSQCGHTYCATCLSDWFLQNArsgvryTCPTCRAAVQIAPVQAYKMKEFIEMIAKQVTPNERPPRQD-------------------
>W1QIQ5	61	0.264	1.244E-07	14	131	136	6	113	315
--------------PLDSITDPSDWADSSF--PNLSKLDSLLRCHICKDFLKAP-VLTSCDHIFCSVCIRRSLESDKKCPLCHEETY---ESKLRKVLLLDE-ISSWF------TRNRPELLDKHRptaNNTPEP----
>A0A1I8H1U5	61	0.313	1.244E-07	35	115	136	20	98	321
-----------------------------------EETNKDLECPVCLGTFTDPLYVCASHHTLCRPCYERLLREASTCPICRSQLSTKPLQ----NSTMERLISSshLIPQEGATCR--------------------
>A0A2H5QRD5	61	0.256	1.244E-07	4	97	136	116	232	323
----PMIEYpMHDLQPdAGPTPAPVSAVEAlKRVRISESTQlmrNNEVQcCPICKEEFRvrddvdddsDEVMImeLPCKHLYHSDCIVPWLRHySTTCPVCRYELKDsiigSGGGNIMNDH--------------------------------------
>UPI001ABBF62D	61	0.252	1.244E-07	16	125	136	103	226	327
----------------PAVVATFPIVPYRE--IKEHKIGsGALECAVCLTEFEDAddlRLLPHCSHAFHPDCIDPWLETRTTCPLCRANLEKppppaaAPAPSSPPHAVVAMPVQQDEPkeDSDKDDRKEEaaelEKLRRER----------
>A0A7L1ATR4	61	0.250	1.244E-07	14	129	136	112	239	328
--------------PPAGAAGPPGAGPAR-------DEEPERQCPICLGEMRGPRTLERCRHSFCGECIARALQVRSACPVCgrfyGQLVGNQPPDGrmlVTRDAALplpgyeafgTIIIQYVFPpgvqGVSERARG-AALGARSVIPNP------
>UPI0012F4CCE6	61	0.299	1.244E-07	0	101	136	91	205	346
RS--PSGNLLHptSDSPAPhPGLDPlliNSFPTFPYSGIKEFRSDKiGLECAICLLEFDDDsflRLLTNCCHVFHQECIDLWLDSHKTCPVCRRDLDSvSPRDSsdkpIDPDSNTDN----------------------------------
>M5W942	61	0.413	1.244E-07	42	84	136	298	343	354
------------------------------------------TCPICLGTYKSKetlRTIPECNHYFHANCIDEWLRRNATCPLCRNP---------------------------------------------------
>A0A5K0X193	61	0.217	1.244E-07	0	96	136	48	170	356
RRRSPHRRAMQQQQQPPPPAM-DQFLEGEEpinyiWYINTVGLDESLInsitsckfksgeglveetgCSVCLSEFEDGddlRLLPKCSHAFHLQCIDRWLRAHVNCPLCRAPVFANNLNSVSGD---------------------------------------
>A0A1B0GI06	61	0.231	1.244E-07	41	117	136	2	79	377
-----------------------------------------IICPICTEPLRPNVdfSVTSCGHTFHSQCIKQWIQRSQTCPQCRKACTKKDLHQLfleMTDQGAQD-VEN---NLKQKKKEL------------------
>A0A087H721	61	0.254	1.244E-07	32	130	136	110	216	383
--------------------------------VKTQKLGkGVLECAICLNEFEDDETLrllPKCDHVFHPHCIGAWLEAHVTCPVCRANLAEvvAEPVGTEPDLELETVI--VNPEpvvavVPEQESVTSEIDSR-RLPGVP-----
>F1QUJ1	61	0.235	1.244E-07	0	110	136	128	263	384
RSLLPCVAAMEPDGErsllPPPPPQPRRSQRQQQKYRKSADMDtcvvlpmqqeasartvSELVvcheeestvCSICMGEMVEKTTLDKCGHAFCRSCLEQAFQVKKACPVCRL-VYGQLIGNQPANGSM--MVER-DPDL-------------------------
>A0A6A6CNS9	61	0.307	1.244E-07	33	101	136	288	365	385
---------------------------------KVSLLYDDLlrnECSVCLDPYEDATYVageDPCFHSFCFECIVTWADEKETCPMCRKAIDLvdlRRVDVTRVDRTVED----------------------------------
>A0A0P0V0F7	61	0.235	1.244E-07	0	131	136	62	209	392
RRDRPLVMEQEQRRPTPPRFGLDaaaiARLPSFPYVrarddgeVSDSASSSSVECAVCLSAVDEGETVrqlPACGHVFHRECIDMWLSSRASCPVCRGK--AAPADEL-ADAIVARI--AVTPDltttgCLPVDQSCFALSRLSyrRSSSSNP----
>A0A485KK18	61	0.273	1.244E-07	20	114	136	41	132	404
--------------------GEDSARQLQLSSMRTDNLRRMLECIICMEYLTQATQTACCGTVFCKGCIGLWIRMYHSCPVCRK---CQTVAQLTPARYVQRLALELKPDLCPSE---------------------
>A0A5B7BCZ7	61	0.269	1.244E-07	0	134	136	105	254	416
RRW--RRAAARGLEPAVIDTFPTFIYsEVKGLKIGKGA----LECAVCLNEFDDDetlRMLPKCSHVFHPVCVDAWLSSHITCPVCRANLVPkpgeiGPTTMLSQDSDGESVDSGLSPDIHDTHHQnlvhvADDLIidiQSNPSQTPkqsrPPRST-
>A0A7M7NXA1	61	0.252	1.244E-07	43	124	136	5	99	446
-------------------------------------------CSICADYFESDQTCVscPCGHVFHEHCLLQWLETSTTCPQCRRHTTSrkliklyfevQPPEDGHLDAaSLKNEVGTLEVDICRKKKEISDLIAEN-----------
>A0A168Q6K5	61	0.252	1.244E-07	0	114	136	266	391	450
RSF--MDNLMEIFSDPmetPQASNSDdldqciERLSRRTLLQDNS--ETKLECTICQESFGANAEILqmPCQHEYHTVCISQWLHVNATCPICRCPVIMERSDDLgpPPAFSLGSLTTRrhSYPSITDED---------------------
>A0A1I7ZLB8	61	0.257	1.244E-07	3	131	136	9	140	453
---GPHVTHDLSDYDKEYLSGKNFRPDFDVEAkaLNIENLQKELSCPICKNILQRTKITKDCMHRFCANCIVPLLRDgQKECPVCKKDFAKnGP---LRDDLNYDGIIEAIRhsqPS-PVKKRKFSDVFNEELHPLPKP----
>A0A565BN81	61	0.214	1.244E-07	19	133	136	114	244	463
-------------------PAPESRTQ----LLKISIDPDNAKCSICLNVWHDVVTAAPCLHNFCNGCFSEWMRRseakhqHVLCPQCRTTV-----QFVGRNHFLQNIQEDVLKADTTLRRPAEDIAvldssasiqsnliigskRKRRlsTLTPPPEE--
>A0A250XJ87	61	0.239	1.244E-07	34	103	136	23	92	466
----------------------------------LSLLAETFSCPICTQ-WSYPVQIMPdCGHAMCLKCSESWLQRKRSCPVCRCEVLEEPVTCPKLDQFLQTAV--------------------------------
>A0A1S3GQF9	61	0.239	1.244E-07	34	122	136	5	96	511
----------------------------------LANIKEEVTCPICLEFMIEPMSI-DCGHIFCQACITSSYKFNmgtgseSNCPVCQSPY---KFENLRLHRHMVNIVQSLkKATLSSKEQNVHHCAR-------------
>A0A4Y9YZ00	61	0.259	1.244E-07	38	134	136	19	124	518
--------------------------------------NSNLICCICRNPYVEPTTTRTCSHTFCYDCIHYAMRTSAHCPIDRSPITLD--DIVLADPIVRHLVDELFvqcpqrPDGCSYVCQRQLLASHIKescifIRIPCPDDT-
>A0A673C289	61	0.266	1.244E-07	39	120	136	7	93	518
---------------------------------------EDLTCSVCLSLFSDPVTLL-CGHSFCRKCITDSL--TTQCPLCQVSFPSsDEVKCLPTSHMLNTLAEKAkeaahktNPDQTQERPEAQWL---------------
>K1W6T5	61	0.282	1.244E-07	2	123	136	191	318	519
--EGSSQGAMLTADGGFVRAVPDARQWQKQAAVKtakddkgdESTLDAELTCPLCKKALREATRTPCCDTAFCEECIQTYLVDHDfECPQCESKITS--LDKLQPDQDLRDRVQA-YQDGQKEGKEAEEEVKK------------
>T0S8C3	61	0.244	1.244E-07	11	97	136	413	505	524
-----------SSAPAPRhgiTTAQMAAFQRIKFAVAATNATEEL-CPICLVDFEDgeTLVLLNCAHQFHGECIASWLAQNQTCPMCKRDVlaPCSPTSATPSGR--------------------------------------
>D6RMW1	61	0.266	1.244E-07	21	129	136	157	275	526
---------------------PLITTPEPVLAAFERELTQELSCDICCNLFYKPVT-TPCQHaslhielrTFCTKCLHRSLDHSQKCPVCRTELPGfayfqaHPLNSVVL-RLLH--LEAFRP-VYQARGEaIEEEERAARLDTP------
>A0A3S0ZR86	61	0.201	1.244E-07	30	132	136	253	376	526
------------------------------LVTADASIDDEHTCAICYEIMVRPHKVRPCDHVFCELCLRQlqdstasrlspWQRQGARnrgqqrdvlvlCPVCRGTI-----KKCQAENDLNEIIQSKYPHAYlERLKTVEEstrMLSNSRLPSSNPS---
>A0A7S3GHT1	61	0.243	1.244E-07	0	112	136	15	112	533
RTLRPSRMALSLSLPD----------QYKECWEK---VEREMSCSICLCEYENP-QVLRCGHVFCNACILRSLRETSACPLCKSDCWKR---SLTYDAKLSDLIQRVkeFHDLTE-----------------------
>A0A077B626	61	0.260	1.244E-07	43	134	136	7	100	539
-------------------------------------------CAICLEPPEDVSAALPCLHRFCHVCLTRWVALNPRCPLCKTPV-TSLLHAIENDREFKETAVNGGP-VAEYDEAFENALTptppQDRESGPASSRT-
>A0A061SDF3	61	0.260	1.244E-07	35	103	136	11	80	551
-----------------------------------SAFHNELTCPQCGELYKDPYVVPVCGHIFCRECILSVLEgpgiTQSQCPQCRRPVWKK---ELVKSHKYSNLV--------------------------------
>K1WDG7	61	0.240	1.244E-07	17	124	136	50	173	588
-----------------VPTNANNDTEATEDRT-ADALVEELECGMCAGVFIEPVALNGCGHVFCGSCVMQWIKSMPkyppsllpgdpvpepiSCPHCRH----APVQTATPCRLAKTMVGILLasrPDVARppNEHRQAELLYKS-----------
>UPI00174BB274	61	0.304	1.244E-07	39	107	136	531	593	594
---------------------------------------EEL-CAICQDAYVSPVVL-ECGHTFCDNCVTTWFKREQTCPMCRAKVG----DNLAWHDGTTTFFYQLY----------------------------
>UPI0018D0226B	61	0.257	1.244E-07	42	131	136	338	436	603
------------------------------------------TCAICWDAMKDARQL-PCKHLFHSSCLTVWLQQDPSCPTCRRALlpprPPQPPHSPRKGHgtpLYTSTSAALVAG-MTSSRYVSWLPSFSvevtRAPPPPP----
>UPI00167F26B9	61	0.242	1.244E-07	32	119	136	534	632	669
--------------------------------IKGSHLQEiDDVCAICYHEFTTSARITPCNHYFHALCLRKWLYIQDTCPMCHQKVYIeddiKDNSNISNNNGFiapnenQNPEEALREDAAGSDRELRE----------------
>A0A0L0HW76	61	0.325	1.244E-07	28	104	136	94	171	721
----------------------------KHRTSRLSALDSHLHCAICTSYFVGPYNL-ECGHIFCYHCILAWfnnLEQNsrpKKCPTCRADTTCRP----QYERTVSRLVE-------------------------------
>UPI0015544FA2	61	0.327	1.244E-07	23	125	136	87	192	739
-----------------------SRDQGAREEGGDAAAGP-LTCCGCRGFLGEPVTA-PCGHSYCRRCLRRELR--SRCRLCRDlllpPAGGGPAAQLRTSVVLSQLAEKWFPAECERARTgnlLGELLSQGR----------
>UPI0015AF67B7	61	0.272	1.244E-07	26	120	136	87	181	748
--------------------------PAAQPTVKTRDSESNaadvFSCPGCARFLGEPVTIV-CGHSYCKRCLQRHMFSK--CKLCGEDV-TSVSGELRPNVVLCSLLEKLFPDEIKRCKEIAEI---------------
>A0A1Q9EKJ2	61	0.289	1.244E-07	27	106	136	167	246	753
---------------------------GDERIVNPKAVSKSLRCVICTDVFIDPVSANglgHCQHVFCRSCIERALLRRHACPTCNAVM---HASGLQRNILAQSLLDEI-----------------------------
>A0A016TJ93	61	0.263	1.244E-07	28	116	136	4	91	754
----------------------------RQPPYRAMSASPNLKCGLCHDYLVNAVTVAGCMHSFCEECLLKNLSISGICPTkgCKKNV---DKNGYRRDSTLQMLVYKFMPRIFFENAE-------------------
>A0A0V0R681	61	0.232	1.244E-07	22	104	136	645	743	755
----------------------QNIQSGNDEKLKNEKQEnqekkQFIQCSICFDDYEENqfVRILECQHNFHKECVDDWLKQKSNCPLCRKDIAIknvkgnkinEENDFISNTNNLQNIVE-------------------------------
>A0A139A759	61	0.270	1.244E-07	18	110	136	2	91	755
------------------PPLKRQRLDSGDAVVTgvGSQADADLLCPICIDTLKEAYM-TRCGHSFCHACIVRHLELpRQECPVCSTPL---KADQIFPNFTLTKILSR--PNI-------------------------
>A0A0G4GG87	61	0.290	1.244E-07	40	101	136	128	188	796
----------------------------------------EFRCPICLDLMEHP-VITPCKHLFCGNCLLTALLRQSVCPLCRATAFVVQLQLLRTDATKDS----------------------------------
>A0A2T7PMY7	61	0.280	1.244E-07	33	131	136	1	113	805
---------------------------------DEQALSEILECSVCLERLDHTSKVLPCQHTFCRRCLEEivSTQQELRCPECRT-LVTVRVEDLPPNILLVRLLEGLkthghvlssKPASYQRKRDtsTENRQQSSRpvWEGPQP----
>UPI000C75948B	61	0.330	1.244E-07	28	135	136	17	133	821
----------------------------KTTVPALARLATALTCTICYDPFENP-VITGCSHTYCSVCIRKYLLFKQQCPQCGT-LTTD--GQLRTNKsidesagLLRDLVSSLeslitQPEKKKLPRDLNSVELKPPDSKPSPErRTE
>A0A316VI56	61	0.230	1.244E-07	19	116	136	409	509	853
-------------------LDDDEALEqpfsSRQLVLDslHTDMMDIMECQLCYMLLYQPLT-TPCGHTFCRRCFSRSLDHSTSCPLCRTDMP--PFSFFQEHPCSSTLVKLMTASITRKEKE-------------------
>A0A803PPL3	61	0.283	1.244E-07	0	103	136	159	267	864
RRNGSIPEFNSTVAPQPIiimGLDGPTLESYPKIVLGESGrLPkpNDNTCPICLSEYRpNETlkTIPECQHFFHSDCIDEWLRLNASCPICRK----SPNRPTIRDEAMQRKV--------------------------------
>A0A0V0QNB2	61	0.271	1.244E-07	25	124	136	344	439	876
-------------------------IEFEYLIEGCDSIDN-IKCSICHNIFKEPKACKNCLNHFCKNCIEYWLRENPrnrSCPLCKN------FSEMRCVPLLNSLLDKLVFKCIYFKSGCEERINYS-----------
>I7MJH3	61	0.283	1.244E-07	19	123	136	547	651	882
-------------------LSQQQNQEKKVPSLSESQINGKQTCSICLIEFNSDEQIrqTICNHTFHSQCLNDWLQKNDNCPICRQEFG--------INQMIEYIVSKkleLIQDQTQKDRinsNKEQLLSK------------
>F2TZ32	61	0.282	1.244E-07	40	121	136	690	773	974
----------------------------------------DVECQLCFGVLYEPVT-TPCGHCFCRVCITRALDHAPRCPMCRSSLRHFLSRREYATTcVMEEVIQRRFPHEVELRQQqvLDELA--------------
>A0A7S3Q3Q2	61	0.270	1.244E-07	8	132	136	7	139	1121
--------ATSSSPPSPRKLHP-YELALKELTFLTDETAK---CQICLETISDAHIIPGCLHRFCGGCIKESLQKNgNECTECGGKVHVLTKNYLRKDVKFDTFikvaikVKKLIEDeIGTTALSSIEIAEEMRAISPTstiqPM---
>S4NU16	61	0.411	1.701E-07	20	87	136	2	68	70
--------------------DENSSAVVPQRTL-LGEVNEQITCPLCRGYYIDATTIVECLHSFCRSCIIKHLQVKSYCPVCEMMINS------------------------------------------------
>A0A2P2KMI9	61	0.464	1.701E-07	30	98	136	5	75	108
------------------------------VKVKRETLEACMTCPLCNKLLRDATTISLCLHTFCRKCIYEKLSDEevDCCPVCNIDLGCLPVEKLRFNFL-------------------------------------
>A0A7S0XSN9	61	0.296	1.701E-07	21	119	136	2	107	114
---------------------PASVAAAATPVANTQGLDPmlqHLMCPICFDIVVLATSLSPCGHSLCRPCLEAFVRAGgGPCPSCRSDVTSsAPCITLR--NVVGSLPDTLPPakgeELRERIREAEE----------------
>A0A0M3JQZ9	61	0.355	1.701E-07	35	93	136	63	119	134
-----------------------------------ADLAHFSQCTICVSNAVNPLKL-PCGHVFCRQCIHTWLETENTCPNCRKDTPT-PLQDV------------------------------------------
>A0A6J1X1Q9	61	0.259	1.701E-07	16	87	136	43	115	147
----------------PRLPPPAS----KETVKNLPEItieDDDSSCPICLKNFQsgDKAKKMPCLHLFHSTCILKWLERTNSCPFCRFELPT------------------------------------------------
>A0A0E0BF90	61	0.341	1.701E-07	19	98	136	75	153	166
-------------------LLPASRKAIQGLREVTAAGAGEDECAVCLQDFEagDKLRMMPCCHTFHQRCIFDWLRLSCICPLCRHTL---PTQNVEDDRL-------------------------------------
>A0A6B2LM11	61	0.279	1.701E-07	32	97	136	49	113	178
--------------------------------IDEEKKSEYPECPICQENWNvgENVKLMPCKHFFHEECLGGWLNTRNSCPLCRYEL---PTDSRRYER--------------------------------------
>A0A067P7F5	61	0.285	1.701E-07	29	106	136	80	161	190
-----------------------------QAKLKVREAFQALDCSICLTTIKWPVSTCECQHYFCDSCLKQWLQWQKekkipeTCPLCRNWLFEDPQKMAV--RPLRDMVEIL-----------------------------
>A0A485KB47	61	0.259	1.701E-07	26	106	136	92	169	195
--------------------------DEDDDTLCMDTMREMLQCSLCMDIFTEATGVPCCGHVFCDVCIEQYVDRFDSCPTCQSEL---SLAQLAPARLTQRMANEL-----------------------------
>A0A146IES5	61	0.272	1.701E-07	34	110	136	110	181	201
----------------------------------LEPLRPHHRCAICHGVKAHPVT-TDCGHTYCFYCLRVWLQQSWRCPTCMKILRAAP----IRNFDLECWLDEAYPEL-------------------------
>A0A1S3TAD8	61	0.313	1.701E-07	28	91	136	144	208	209
----------------------------DTLLKKSTVLQAECCCCICLDEFHlnaECYTLT-CQHFFHKKCITRWLHTSQTCPMCRQPLRT-PND--------------------------------------------
>A0A7S0ALB3	61	0.256	1.701E-07	20	95	136	20	94	223
--------------------GPNGNLDVPS---GVQGLEEEETCPICLVEYSdgDEIRTLSCGHDFHRGCVDEWLRCHTSCPGCRRSFSDSPLDTNQP----------------------------------------
>U7DVX6	61	0.288	1.701E-07	10	112	136	66	172	226
----------ESIEPPKRGLDPlvISSLP--LFTYKLADQTDHgepVECSICLGTIVegDTVRVLPnCKHTFHVECIDMWLGSHSTCPICRTD--AEPMIQPAGEKAMNSGAEPSAPPIEE-----------------------
>UPI0011AF0EC7	61	0.265	1.701E-07	23	85	136	14	77	240
-----------------------STASNNQVLLAEPLQNSENQmCPICLDIINNQVSVSWCSHAFCFPCILEWSRNRPTCPICRVPF--------------------------------------------------
>A0A803R558	61	0.262	1.701E-07	15	88	136	163	239	241
---------------SPVGVG--ASLEGLE-KVKSDDVvsssGEKMTCPICFCNVLSGTELsrLPCSHLFHTHCILKWLEKRHTCPMCRFELPTR-----------------------------------------------
>A0A7S4K5N7	61	0.247	1.701E-07	39	129	136	139	225	245
---------------------------------------EHLDvdsCPVCLLEFDEGDKISrsrNCMHTFHGHCIYEWLKNHDTCPLCRQDVFV-PGKGT---EFLSN------SDNIRRELDREEFNVRMQGHNP------
>V5ID73	61	0.295	1.701E-07	43	130	136	127	208	248
-------------------------------------------CAICQDEFKRP-TVLACNHIFCEGCVSVWFDRERTCPMCRAQIADDP--RLEGRGHLAARPSLLTPS-PQPSTDRGGL--RASAAGPP-----
>A0A6U4SWM4	61	0.290	1.701E-07	15	94	136	140	224	248
---------------SPQKATSRSFLDGIqtegQLVEKC-DIERQVTCPVCEEglVLAESILRLPCNHVFHQDCIVPWLTCHNTCPICRLELPAESEDEAR-----------------------------------------
>J0WP15	61	0.266	1.701E-07	29	102	136	154	228	258
-----------------------------ELEEKMADLRKQVECEICLETLWKPWALTDCGHTFCQTCLVSLFDRQKfECPTCRARVTHRPVEIFAFKSVIHTI---------------------------------
>UPI000771491B	61	0.270	1.701E-07	40	131	136	5	90	265
----------------------------------------EWSCPICREASGNIAFVGSCLHQFCRDCIVRWARKNPSCPLCRQAVHTiiYPA---PPD---QGFVEMAVpqPSVPWSVGPREE----PGTAGPQP----
>X5HY50	61	0.271	1.701E-07	4	99	136	165	267	270
----PIHKYKVSRPQSSSAqQASSSSAEKKQEPVNSAAVakptDDGLTCSVCLEQVNEGELIrsLPCLHQFHANCIDPWLRQQGTCPVCKFRAGNGPVEMEDASYLL------------------------------------
>R7RXV2	61	0.263	1.701E-07	26	115	136	72	158	291
--------------------------ERFEERFRRAT--EILVCPLCKDIFQAPWILTECGHTFCEACIASHFDlVENSCPQCDAAITIPPVEDFHTVQLLD--IFAAAPGVDPIKR--------------------
>A0CL65	61	0.258	1.701E-07	37	114	136	10	93	295
-------------------------------------LQQEFECSLCLTFLTNPITI-PCGHTFCKECISNAVKQIPRCPTCRfQNFFNfrgtitIEIKNLKENLLIKSTVNELKKHLSIAD---------------------
>UPI000D0A40C1	61	0.237	1.701E-07	35	114	136	203	299	305
-----------------------------------SEADDHTSCSICMGDMVERTTLERCGHTFCRSCLDQAFKVKRACPVCRlvygQLIGNQPASGTMmverdPDLELSGhegygcicIIYSFTPGLQAPE---------------------
>A0A060T7Y6	61	0.270	1.701E-07	6	94	136	215	309	310
------SYALDRMGPDQESVKPlaNSHVGSPQLDLSDPTVLAYIpevsrKCTLCLEYMKDP-TATVCGHTFCWTCACEWTREKPECPLCRQPCQEQNLLPLR-----------------------------------------
>K8EH82	61	0.203	1.701E-07	24	112	136	12	114	313
------------------------RKKERNVALSSSSMDtfqHKISCPICKELFHLPVALVRCSHTFCSKCLNEYMKtfqddKKRNCPRCKGPVTDekdwdgTGEVALRPNREMEEIVESWKGNVLE-----------------------
>A0A367KPQ2	61	0.329	1.701E-07	34	118	136	15	95	324
----------------------------------LAGMTRELNCSSCFSLFNTP-TITYCGHTFCSACIKNAITTNSCCPLCQEPL---TLDQLSNSVRLQSIVTELSKLRDQFQREFE-----------------
>A0A371ER38	61	0.234	1.701E-07	2	87	136	207	302	342
--W--LSHCLNIRKPGNSTVAPRAPPASKEVVAKlpvitlteeiLANMGKDVECAICRENLVlnDKMQELPCKHTFHPPCLKPWLDEHNSCPICRFELQT------------------------------------------------
>H8X8T4	61	0.384	1.701E-07	34	108	136	25	98	359
----------------------------------LAELDVLERCYICKEFFRAP-VITSCHHTFCSQCIREYLITNNLCPLCKTEVY---ESTLKRDVLLEEIVEcykKIRP---------------------------
>A0A7D9JT58	61	0.239	1.701E-07	36	106	136	18	85	384
------------------------------------AVRNAYECAICLEVLKDPVQVRDCGHQFCALCIDDILKVNHRCPSCRIEISD---TTIFKDNAANRLIKQL-----------------------------
>A0A1Q9EEE2	61	0.271	1.701E-07	19	93	136	273	353	390
-------------------AAPPGSLERNTEVVSLDhpAVADQQQCSICLEDFGDSqdvlVMTKECGHVFHKEHLANWLGTHRTCPLCRTDLGKSTVDGF------------------------------------------
>F9XG46	61	0.238	1.701E-07	16	94	136	310	392	394
----------------PLVTDGKGKASHREDLSNEEVMQWIPTeqqrkCTLCLEPMKDP-SITTCGHCFCWTCVTEWLREQPMCPLCRQPAAVQHVLPLR-----------------------------------------
>A0A5E4PMJ7	61	0.272	1.701E-07	40	114	136	108	183	410
----------------------------------------DLECPICLDIYRGPITTT-CGHMFCKLCLERLLYYNNRCPICIRELHDFSIVKVNPTIAMTDILsfAKLYQHFNESE---------------------
>A0A5N5MDG9	61	0.237	1.701E-07	22	126	136	86	200	414
----------------------NSRFSGiDEEVIKslpffrfssLRGSKEGLECAVCISKFEESevlRLLPKCKHAFHDYCIDEWLKSHSSCPLCRYKLDPKDPKSFAYSRSWRHLQN---PSNLAEDPDLEIFVEREHG---------
>A0A1S3JG78	61	0.313	1.701E-07	38	130	136	8	107	420
--------------------------------------EDFLTCSICLGKFKNP-KVLGCTHTFCQHCLQDHLDRNFQgqsgfpCPICRRqcDLPGGGVNGLQTNHLLVSISHTLGqVEKAKAAKKCKVCCLKN-VLNPP-----
>A0A1V9Z4M0	61	0.252	1.701E-07	19	134	136	11	115	452
-------------------AWPTSLMEGRQ-------LEGFLRCQVCGEFMNGPVLLRNCRHCFCSECVRKHLlarGTNGNCPECKQACSS---GDLVPNRPLEMIID----HFRGLKGKVLALANGATVPITTPIKT-
>UPI001458F3A4	61	0.247	1.701E-07	20	119	136	13	109	452
--------------------GQEATEEGNQpavLKREQSVYDMDIKCHICYELLVKPSSL-ACGHTFCRLCLAEWYNASKrlECPDCRTPWQEVP----RVNIFIREVLQKDYP---EKLREREE----------------
>C5GT56	61	0.250	1.701E-07	16	92	136	270	357	460
----------------PVTPEQLALLKTQTLKETLQETDGALdrfdgteTCGICMEtvDLDSRVTVLPCKHWFHATCISPWLDDHNTCPHCRARIGRraPPTPN-------------------------------------------
>W6NEU1	61	0.214	1.701E-07	0	131	136	176	336	465
RTTGiPSQELMETTPEDPLAmLHPSgklvvpimhwkARQHTKKVTEEGPAVErvppPELTCPLCSHLLKDAVLTTCCGHSFCADCISNKLMESPdrQCPgkNCDQK--QLSVDALVPNKTVRQAAQAWAmggPGSGNQDQEhmrfrigLQPAVAAPAASTPPP----
>UPI00148A278D	61	0.296	1.701E-07	28	107	136	15	94	466
----------------------------DEKTIKLSEIKSFFVCSICTNLLSGTST-TVCGHRYCAHCIQSWFERRKDCPICKKSLRNhQEIRDHQFDELLKTIKEKAV----------------------------
>A0A4S8MNL3	61	0.263	1.701E-07	26	133	136	57	167	474
--------------------------DGTTATMKLADdLVQELQCGCCSELVYKPVVVSPCQHFFCGSCCVLWIRNGGTsCPACRGEstivTPSRPL-QIVLDTLLRSAPHK--ARAEGERRQADEIYKGATLRFPSPRE--
>A0A7S4BP50	61	0.276	1.701E-07	34	109	136	15	86	475
----------------------------------LNKLQSAFECPICAEQMACPASL-ECGHTFCFKCLQASLRSSALCPMCRYP---SHLTVPHINHVLRTVFQTLFPN--------------------------
>A0A238FC89	61	0.285	1.701E-07	25	118	136	0	95	495
-------------------------MESENVYDYVGEVNASLECAICRNPFIHPVMSPTCQHIFCHHCITRALLLSSTCPIDRSALLQQQL--IDAPRLVHQLVDELtvkCPHADKGcDVECE-----------------
>A0A0C9MUZ9	61	0.297	1.701E-07	8	117	136	11	126	527
--------APQCDRIHTTVLQPNVTIQAMQAIVvsfeashSLDALRKSLnvttECPICCTRFTNATT-TPCGHVFCRNCLVRSLDHQRSCPFCRDNLEFCP----PPTKILVDLLSQLYANDDETDDAL------------------
>A0A433P6Y5	61	0.316	1.701E-07	37	114	136	96	172	529
-------------------------------------VRPDLECPICKGLFREAVVIPCCGTTYCDECIRKWLLEKDfTCESCGTP--ERDLDGLVPNMDVRESVEAYLREFARSR---------------------
>M2XX06	61	0.289	1.701E-07	35	117	136	24	101	541
-----------------------------------STEEKLVECPICFTTLKDS-FVTPCQHTFCYECISKHLETKSSCPSCGRYL---VMSLLKPNYEVDEAV-KLYEERKRKKRSR------------------
>A0A7R9XSD9	61	0.203	1.701E-07	40	129	136	202	311	576
----------------------------------------DDVCIICRENMEvdaqggsKPKKL-PCGHSFHLHCLRSWLERQQACPTCRQSV--LPERERRANAareaaeeaQWQPLPPELqagyVPPevAAQLDREVEEFARDQRrgVQTP------
>A0A7I8W490	61	0.275	1.701E-07	38	106	136	33	98	593
--------------------------------------DPCL-CILCRKRMKDPHSIV-CGHTFCKKCIIKHLHDSRECPICKMII-SEGADGIFPNHSIRQIIEMI-----------------------------
>A0A2S5BIN8	61	0.287	1.701E-07	34	106	136	35	104	595
----------------------------------LATLDSSLRCDICSEIYTAPVMISVCGHTFDSRCIHEHFNVKRDCPVCHRE---AFVDHLIRNLVLDKLVANW-----------------------------
>A0A6J0B3V1	61	0.254	1.701E-07	14	131	136	2	110	601
--------------QSPDVSWPSEYLE-------LTKIDELLHCRICYEYIKTSVV-TPCSHNYCSICIRKFLHYKTQCPVCFENLYEK---DLHPNRILDEFMEcysSLKVKLVSCIRGAE--IRRNQKHPPAlP----
>A0A1Y1HKT3	61	0.246	1.701E-07	35	100	136	484	552	629
-----------------------------------STEGRDTSCAICLVDYEEGALLrpLPCGHAFHTACIDTWLKKDPSCPLCKRPLYIrIPVPQTVAERGLE-----------------------------------
>A0A6P8ILB7	61	0.256	1.701E-07	38	112	136	14	89	655
--------------------------------------EAHLSCPICLDYFEEPKSLPNCAHNICKACIQR-LDRGTgriVCPECRVESLIPQSGDFPTNYLLKSLVDGI-PGRKE-----------------------
>A0A4S2MC15	61	0.280	1.701E-07	35	119	136	340	424	660
-----------------------------------DSVRSELICGLCLRLLLYPCGL-PCGHTFCRECIEQSLDYRPECPMCK---GSMSQYVAAPDRgycaTLWKLVKFLLPEESAERQRLHE----------------
>A0A5C2SE58	61	0.172	1.701E-07	35	129	136	235	356	669
-----------------------------------STLQQSLSCQICLDLMHRPFALSPCGHSACHQCLVNWFKappadvpanqvlpvwlRKKTCPHCRAVVKDRPIEIWAIKEMVANLVKSgLAQGFYSPAEEAANdainvdpwtgIFRPERGDGP------
>A5AXV4	61	0.255	1.701E-07	23	109	136	231	318	688
-----------------------SRAEGAEEGMPRASRD----CSICLDGYRegDKLTCLPCGHKFHSACLDPWVRTCGDCPYCRSVIDIsSPLERCFgrrgGDGLMWNM--DLKPH--------------------------
>A0A165QDP0	61	0.198	1.701E-07	34	134	136	180	310	709
----------------------------------LGGMQERLTCEICLDLLHKPYSLAPCGHVACENCLVSWFGAEvpepapfhvfrvKKCPCCREEITERPAMAWKIKDMVEVLVksglaENLVPQPEEPEpapRARERdpwrgIFpsafrRDNRHPNPNPYPN-
>A0A553P9Z8	61	0.245	1.701E-07	11	108	136	12	116	710
-----------SDTPPPkadphdagPVSGPNTRAKGRISPGDSRCSSPEPHCAICLGGLENMSYTDSCLHKFCFTCLLEWSKVKPECPLCKARF-KSIIHNIKADDNYDSYTIPLQP---------------------------
>A0A3M7N4Z5	61	0.242	1.701E-07	37	129	136	14	115	752
-------------------------------------LEKDLICFICTEVLHRPLTLINCLHTFCGSCLKEWFSHQHqkacrshhppaqpyTCPTCRDSV-----KDARRNALINTLLESFLMANPSKNRTEEERLEMDKLYMP------
>A0A1S3KC14	61	0.241	1.701E-07	11	116	136	582	699	792
-----------SSVQRPPDHHFDHHGGPSQVTVQIEAEDDN--CPICMDTFTQKTTLDRCRHSFCKDCLERALAVQNKCPICGDLLGEqrgnQPDGYIdfSYDHgslpgyeGYKTIVIKIiFPDGIQQEDH-------------------
>UPI00148A1ED9	61	0.232	1.701E-07	19	116	136	777	887	982
-------------------AGPSVGVDSDYDNIEENE-DSSLTCVVCMDtEMEDPVMLKKCHHQFCRNCIEDYFSHKPICPVCNTVYGElfgnQPPGTatvFKDNASLPGfpcstlIIDYNIPDGTQTEEH-------------------
>UPI000F54F548	61	0.240	1.701E-07	0	135	136	194	330	1099
RTTGiPrtfLSTAEGTSSPPTSSLSPSNQEDetkskGKEKTPQSAGnkkVPAELRCPSCSNLLTDAVLIPCCGTSYCDDCIRNYLLENdQECPSCGTE-NVSP-DSLVINKQLRQAVNT---------------FKNARPASPfvtqlPPKTNE
>A0A7S4H9T1	61	0.248	1.701E-07	17	128	136	986	1102	1296
-----------------LSLQPNSRPSAEEVAVmletkrstrvtkeEAEEFCEEYLCSICQSLVVDAHTMCEDDHVFCGICLKQWLKTKQVCPTCR-----KPSTHIRRQKIVNNVAEKLAQKFLSPE-ELEE--RKEKQKA-------
>UPI000BAEA7B1	61	0.278	1.701E-07	14	102	136	1117	1209	1346
--------------PRPViqikTLGSDQS-YGKTLTNKP---EEEQTCCICMDTPTNPKRLQKCGHIFCKDCIDQYFSYKPACPSCGQIYGKmtgdQPRGTLSIRKYDQSL---------------------------------
>A0A0K9PA10	61	0.257	1.701E-07	34	103	136	510	575	1460
----------------------------------LERMGRELKCPICLSLVGSAVSL-GCNHVFCKSCIFNSMKATSSCPVCKVPFRRR---KVRPAPHMDNLV--------------------------------
>A0A6A6SEM1	61	0.254	1.701E-07	24	129	136	1101	1187	1483
------------------------RHEGQQQDMKHD-------CIICQDEFEIG-VLTSCGHKYCKECIQQWWHEHRTCPLCKQRLRARDFKNI-----------SFKPTVITATEENTEIATTSQLSSP------
>A0A167EQX2	61	0.267	1.701E-07	22	104	136	1308	1390	1500
----------------------QSKVDEKDATGADEDIDRL--CVICQSTFIIG-ALTVCGHQFCRECLQEWWKLHKTCPVCKHVLGPDQVYNFtyrRTDVEMTHLVE-------------------------------
>A0A3B3I8G2	61	0.346	1.701E-07	7	101	136	1627	1727	1728
-------NAVGRGSPAhTPPLLANSTVWQPvssQRPPGSKALNVEDPCIICHEDMNpDETAVLECRHSFHTECIKSWLKEQRTCPTCRThALLTDDFPKLPGRRHLAS----------------------------------
>A0A177AQJ2	61	0.272	2.326E-07	28	104	136	28	100	104
----------------------------QKTLTDNPNVNKNLICVICLNVFQDPMRI-HCGHSFCKVCIRKAMKVKKECPLCKIKI---DVTGMHEDFIIRNYVE-------------------------------
>A0A3Q0JJX9	61	0.296	2.326E-07	25	120	136	11	118	123
-------------------------MEEQRPLVKLTDVNPYILCVLCRGYIVDATSIAECLHSFCRSCIILHLAQEDYCPRCKVQINNsKPDMYLKQSFVLRDFLDQFhvavqslqglrVPDLGVEDGGYKAL---------------
>K8Z667	61	0.265	2.326E-07	10	88	136	45	126	137
----------ETRVPSgAAAFGYRSRgnsLEVDSFREGGIEERKEKKCALCMSTRKNP-AITPCGHVFCWKCVLAWCSEQPECPLCRSKCPPQ-----------------------------------------------
>R1CTC3	61	0.306	2.326E-07	12	97	136	24	111	146
------------NAPANAVAEDEARTREAAKRQKTEAEKRivAERCPICWDSPPDQLVTAPCGHTFCRSCIMAALVIRKECPCCRESLSSHRALTHRSDP--------------------------------------
>A0A7S3SK89	61	0.281	2.326E-07	42	125	136	3	95	150
------------------------------------------ECPCCMEPMETPVT-TACGHTFCTDCLAAWASMAITCPLCRCDLPPwlsrRVLNAARSNPqdqALEpvSIRERV--EADEAERrpvHMRRLQRERR----------
>A0A0N5BG80	61	0.250	2.326E-07	36	120	136	63	146	153
------------------------------------DLCSESQCTICLNYFgeKDPnptseVMIMPCDHKFHSSCLKMWLDRAAACPLCRKDLPS-------NDEFMDELKKKI-EREQKRQADIDEL---------------
>A0A397UAP9	61	0.247	2.326E-07	22	103	136	21	104	155
----------------------NQELNFREQIIEdlEANLNRfEVRCTICLEYMSNTCTI-SCGHTFCYDCLYKWFTKQKKCPTCCVKITIAPVLSFVIKDIIDHYI--------------------------------
>UPI000734C252	61	0.282	2.326E-07	10	86	136	68	151	155
----------ETRVFAPVIPTSKYAIEGLE-KVKVETLNGDkgfgETCMICLGKLItkDFVELTrmPCKHVFHGDCIIQWLEKNHVCPLCRFRMP-------------------------------------------------
>Q03605	61	0.300	2.326E-07	38	107	136	2	65	160
--------------------------------------DEDFCCAVCLDFFVEPCII-ECGHSYCRFCIESHLNINEKCPLCRAHTG-----NPIRNRQLESLTMSYV----------------------------
>A0A0R0EIM7	61	0.297	2.326E-07	21	93	136	93	162	163
---------------------PASS-EAIQTLLKKSTVQtQDECCSICLEGLDINVYTMPCNHMFHHQCIVTWLQNSHMCPLCRYPL---PLQKL------------------------------------------
>A0A6C0C6R4	61	0.262	2.326E-07	19	96	136	2	80	165
-------------------LNGDIVCESAKQFFDDKVVEEEVEeCPICYEPIKKyGFCTTNCDHTFCMDCMVRHLQINQSCPLCRGEV-APPPDNVQPD---------------------------------------
>B9HTJ5	61	0.264	2.326E-07	0	101	136	46	145	169
RRYGIETMATQSSiENSTAQLIPAYKFQKGMGLVGDDG-----TCAICLSEFEEGeelRTLPECLHSYHVECIDMWLHSHTNCPMCRTDTTPSPGVYLSA-RDLDS----------------------------------
>V7CDQ9	61	0.260	2.326E-07	14	101	136	64	154	175
--------------PRPIPIHtYQKKKKTDDEVAAEGEDDEDCTCAVCLGDFEEGeelRTLPECMHSFHVACIDTWLSSSSSCPVCRAHATPSPAVE-HPSPELAS----------------------------------
>A0A6A4Q2R3	61	0.250	2.326E-07	0	100	136	52	167	178
RYYGhlPLtfsttSAAQSSHAPPPPPpqgLDPTS-IKKLPIILYQAPVDhdggawEESECCICLGEFREGekvKVLPKCEHCFHCECVDEWLIHHSSCPLCRSSL---MVESSFPNVLIQ-----------------------------------
>A0A1Q3ASA1	61	0.277	2.326E-07	5	89	136	73	162	183
-----LSATAEQATPrLPSIGLNKSTLNQIPVMVYGSGLNfPVTDCPICLGEFVegeNARILPKCNHGFHVKCIDIWLASHSSCPLCRQQLFDHP----------------------------------------------
>A0A6G0W653	61	0.263	2.326E-07	43	116	136	70	145	186
-------------------------------------------CVVCMRIMDAAAASLPCGHLFHASCICAWLRVCNTCPTCRSPVPSQFSGRYAFRKITTTLvVHDLdVPKEALTAQD-------------------
>Q75JD3	61	0.265	2.326E-07	36	109	136	25	98	189
------------------------------------DIDDSFTCPICLKLLIDARQ--GCseGHVFCNNCITSWLKNKNNCAVCRLHI---SQNCLSKNRFLESNIKKIkvfCPN--------------------------
>A0A7R8H4B9	61	0.400	2.326E-07	55	125	136	6	78	191
-------------------------------------------------------TTKECLHRFCADCIVTALRSgNKECPTCRKKLVSK--RSLRPDPNFDQLVEKIFPNREEYEAQQEsilETLSKSR----------
>UPI0018D88A3B	61	0.252	2.326E-07	42	109	136	16	84	199
------------------------------------------QCPICLAEITgDEVVLDKCKHRFCKSCIARALKSNYRCPVCRKECG-EPRGN-QPNGTMKSETASYFhlPG--------------------------
>A0A4P1RAL1	61	0.287	2.326E-07	27	103	136	130	205	206
---------------------------GSQ-AIKLSSGSD---CAICLEDFKEgekCLAFTICGHLFHLNCIHCWLENKPTCPICRQCIPSIMNTKTRSVELLTNLV--------------------------------
>A0A218WI01	61	0.242	2.326E-07	14	109	136	74	175	210
--------------PSPCLMGLKGELKDKlPIVLFDEELGrRDSQCCVCLGEFElkeELLQVPSCKHVFHVDCIHHWLHSNSTCPLCRCSISPaATVPCIQPPPLPpQQMVAE-QPD--------------------------
>I1LCR7	61	0.260	2.326E-07	39	131	136	82	177	229
---------------------------------------ENSQCTVCLSEYQgeDMLRILPyCGHSFHVTCIDLWLQQNSTCPVCRISLREFPDRK----RLMQPLFSSaLQPhyDIESFDnRHYHCMIADNGLSSRTP----
>UPI000A39743B	61	0.252	2.326E-07	16	98	136	99	178	240
----------------PALPSPPQHTE-----IMSAELDNL--CPICLDSWEEASYVMPCCHRFCFTCIQRWTESKPECPLCKGSVNSvqanDDFEELLSDYL-------------------------------------
>A0A6C0DNG5	61	0.244	2.326E-07	15	101	136	153	243	244
---------------SPVLVVPSAAdISGNTELVPGS---PTLTtiCTICQDRMFPAetcRRLLPCQHTFHQSCIDQWFEQNVRCPTCRHDIRErVPVQPVSTDTQSTN----------------------------------
>UPI00192188AC	61	0.264	2.326E-07	23	87	136	175	242	247
-----------------------SFIEGLQrFAYGRGDGAREERCMICLEEFDAPAAVskTPCSHAFHSQCIIQWLEKSHLCPICRYQMPT------------------------------------------------
>UPI00155A7581	61	0.267	2.326E-07	14	118	136	65	175	248
--------------QAASFLSPSCEIGLKgELKGKLPTIlfDDELKardslCCVCLGEFEikeELHQVPSCKHVFHADCIYHWLRTNSTCPLCRCSVF--PNTK-AGNPV--SPVRSEHPDNQNSNQHRQ-----------------
>A0A6C0CBC1	61	0.242	2.326E-07	22	91	136	179	247	251
----------------------NNQVEKVEKILTDITCNDNTECSICLDVIDDCAKGTPCGHTFHHDCIIDWVKVKPLCPVCKFDF-IEPIE--------------------------------------------
>A0A7J7PMR4	61	0.315	2.326E-07	18	108	136	18	109	252
------------------TLLPISCTTIRQRQQPTRHMA--FECGICTSMFNssaRQPLILECGHTFCRECIQHNLGPQRWCPYCRQPI-NKHVDDLPRNYALENAMEAAnVP---------------------------
>A0A078B0R9	61	0.272	2.326E-07	15	118	136	117	221	260
---------------SPSVPGLNaqQLMRVKPNMADLSrSIKDDEVCPICQMELKDltiITQIPECKHMFHVNCIAEWLRRKAICPCCNRNLSTIFDQRTTAD--LDSFI---VPDNYDNNQHLQ-----------------
>G3MP50	61	0.243	2.326E-07	25	102	136	195	265	266
-------------------------LKSSEFREDSDAQASKYSCSMCVDIAKNASAI-PCGHIYCWYCITDWLRSNRHCPLCRTPC--EPQQAV----LLQNV---------------------------------
>A0A7S2EPP1	61	0.252	2.326E-07	42	135	136	135	227	285
------------------------------------------TCAICLDHYEPGDTLawgkhDTCNHVFHQDCIAGWLQNDDDCPLCRVDLLDKRHHKCDTHAAVDSVVA-----ASAADRERRQVMGNMDT-APIPEDEE
>A0A1S3TAC7	61	0.235	2.326E-07	24	106	136	128	210	295
------------------------RYRNNEVLVKETE------CLVCLGEFQQEeslRLLPKCSHAFHLPCIDAWLRTHKTCPLCRTPIVHdavSADGETESDSSLSDMIQDM-----------------------------
>A0A0D3DCF4	61	0.383	2.326E-07	30	85	136	108	167	303
------------------------------LEVKTQKIgNGALECAICLNEFGDDETLrllPKCDHVFHAHCIGAWLQGHVTCPVCRTNL--------------------------------------------------
>L1IW25	61	0.245	2.326E-07	8	103	136	126	218	307
--------ASESDsAPAASAFAihtlPTTEATGSETSIA---------CVICQENLSGTLKHMPCSHGFHQDCLEKWLQQHNSCPTCRCEIEScCPRYNTFNRNKIRSVV--------------------------------
>A0A059LNI1	61	0.289	2.326E-07	7	104	136	194	297	314
-------EEMEGLLSETPVQPPASRAFVRtlPRTIQTADtlralGGKDACCAICIGELgEDAVTLTlPCSHTYHARCVEPWLESKNSCPSCRAEL---PTDSQAYERHKQSVLD-------------------------------
>UPI0018F7325C	61	0.261	2.326E-07	34	135	136	16	118	317
----------------------------------LEKMEQESTCSICLAFYREPVSV-ECGHVFCRACILQHWQREPggtaACPLCGGgQLASR--TPLRDNPFAASLVASVRRLVQEVRRPAEG-----QGGGPllpwCPEHDE
>A0A067NTQ8	61	0.294	2.326E-07	4	93	136	227	320	321
----PVSSLLEFVDPEAEPARPAEEDERTMLDIRaiPAELRASRNCTLCLEERTDSCA-TECGHLFCWSCIVGWGREKPECPLCRQSLNLtrlLPIYNL------------------------------------------
>A0A7R9LRM7	61	0.290	2.326E-07	34	117	136	3	85	322
----------------------------------LSEMEkSEYTCSICHDIFCCPMTTPCCLQTLCEDCITGWLQNNTTCPYDRKSL---SLDKLtRAPRVLANMLGNLSIKCDFWDKGC------------------
>A0A6J1VVV2	61	0.300	2.326E-07	27	106	136	4	76	329
---------------------------GEETLV--GQLCQEATCPICLGFLEQPMVLF-CGHTFCRHCLAQ-LGTEASCPQCRVRV--EPV-STYPNQPLANIVCHL-----------------------------
>A0A2V1E2T3	61	0.272	2.326E-07	35	133	136	16	103	330
-----------------------------------EPLDAALRCEVCKEFYNNP-VITSCAHTFCSLCIRRCISADGKCPTCKNMC---QADKLVMNIAVREVVAKW----ADSRKDALELARKDKE---IPSE--
>A0A067D8F8	61	0.273	2.326E-07	20	96	136	187	269	347
--------------------DPNryGSLPAQKEVVKalpTVAIDQDLQCAVCLEEFVmgNEAKEMPCKHKFHGECIMPWLELQSSCPICRYQLPSDDL-KVQGN---------------------------------------
>UPI00073FAD4F	61	0.235	2.326E-07	35	126	136	1	100	377
-----------------------------------EGLYKELSCPVCLELFTPPVLELPCSHNYCKQCITKTLISQNcthvngqfFCPMCRKVtcLRGRGIDGLKRNVFAENVLEKIKEHGIRQEKRETRL--KSQI---------
>A0A2H9ZZM3	61	0.250	2.326E-07	39	131	136	110	216	381
---------------------------------------EGLECAVCLSRFQDSdiVRLLPrCKHVFHIDCLDRWLYSHSSCPLCRTRVDADDVAffnfSLSSRRLFQSIAGRPMPAESElelyVEREHAEgggkLAAGDKVE-PTP----
>A0A139INZ0	61	0.271	2.326E-07	16	85	136	34	102	392
----------------PPTMPALDQLRNYGLQVGDRARSRDTDCTICQERVKDPVV-TECRHIYCFECIQQWLRRSIQCPDCRRRL--------------------------------------------------
>A0A218XJV0	61	0.247	2.326E-07	2	92	136	272	380	394
--WHQRADYPDHSAPVarPLELHSTRGLDGPTIESYPKTLlgesrrlpkPNDNTCPICLSEYRSKetlRTIPECSHYFHADCIDQWLKMNSTCPLCRNsPCASaamTPSES-------------------------------------------
>A0A1X7VU58	61	0.232	2.326E-07	43	120	136	4	88	395
-------------------------------------------CVICAGTVQkDAFAAAPCGHAFHLTCLNEWLKHQKTCPQCRESCTPRRTLRLYledANTTI-NMSSQLdqlsAQDLKEKLQEMESL---------------
>A0A2D3ULQ6	61	0.321	2.326E-07	34	89	136	17	71	401
----------------------------------TTPLDDEELCSIGLHSFTQPVQ-TPCGHYFCTFCLLEWLNRENTCPNCRAKLFDYP----------------------------------------------
>A0A0M9FZN4	61	0.287	2.326E-07	36	106	136	8	75	408
------------------------------------DFSEELTCAVCLDSWKEPIELSPCGHIFCRECAVG-LKE---CPVCRKKIESsnQPNRTL-VNMALQIPVKCM-----------------------------
>UPI0008783DCA	61	0.316	2.326E-07	43	100	136	362	420	423
-------------------------------------------CPICQAAFRDPRVLL-CQHIFCDECISLWFNREKTCPLCRTVITDkvHRWKDGATSPHLQ-----------------------------------
>UPI0006CF0515	61	0.271	2.326E-07	37	128	136	270	355	431
-------------------------------------VEQELSCCVCSDIMFEA-TILNCKHTLCKACLNEWKKKKKECPECRTKI-KHETHNLLVDKFIER-VAPLLGNSFVNRRK--EII-RDRVAN-------
>A0C0T3	61	0.283	2.326E-07	41	107	136	5	66	440
-----------------------------------------FNCTICLNHLSDP-TCLSCGHTFCEKCINHHLKLNHSCPLCRKPT----LSEWPVNEMLKEVLLILF----------------------------
>J9KRP5	61	0.258	2.326E-07	28	107	136	360	439	440
----------------------------QNVALGTAPSKEQLTiagnnCPICHDEYATPVLL-QCEHIFCEACVAKWFDREQTCPICRANLVDNPAWQ---DGSTTNYIQ-LF----------------------------
>R1G4R8	61	0.425	2.326E-07	41	85	136	260	306	451
-----------------------------------------LTCPICLEPIDSHPVATTCLHVFCRGCIAGWLEQadEATCPMCREPL--------------------------------------------------
>A0A4W5P381	61	0.453	2.326E-07	32	94	136	75	138	453
--------------------------------LKITELNPNLICPLCVGYFIDATTIVECLHSFCKTCIVAFLETNKFCPRCDVQVHKtCPQLSIR-----------------------------------------
>A0A1Y2FC92	61	0.239	2.326E-07	40	121	136	113	202	453
----------------------------------------ELDCQICYAALFDPLT-TPCGHTFCRSCLLRSADHSPQCPTCRATIPPpfanlyhAPCSAVLASFFL-NFWRPLWRErqlHIKEEQDLTEIF--------------
>UPI0011D27A88	61	0.257	2.326E-07	9	100	136	366	461	464
---------MESESASrGMLPASQSVIENlPTVVLGRGDVEkNEGLCPVCKDEFEEGEKAidLPCSHRYHSDCILTWLRMRSTCPVCRYELPTDESDN-EGRRMLQ-----------------------------------
>A0A1E4TPB8	61	0.284	2.326E-07	26	124	136	8	101	482
--------------------------PSDWLQTKLPEiyqLDSMLRCYICKEFMNAP-VLTGCGHSFCSFCIRSAILYNGKCPLCNEE---QIESRLRKNLLLDQVI-KFFKNHTK---DLQKMLTKD-----------
>UPI000F4D3278	61	0.250	2.326E-07	35	134	136	2	96	498
-----------------------------------SSLSWQIECSVCLSDLSDPVML-SCEHSFCRQCITGYMNSSlcaNLCPECRRPY---TESDLRSSRLLRNMV-----GVVRQHLTAQEQMESSPTQAPqALSET-
>A0A0G4EGN6	61	0.283	2.326E-07	37	106	136	28	98	503
-------------------------------------ISDEMRCSICSWLVWVP-VITECEHIYCRSCLERWLARSRSCPTCQKMLTGascvQPLE--QANRLLYRMIGKI-----------------------------
>UPI001561A27C	61	0.323	2.326E-07	40	104	136	8	75	556
----------------------------------------ELECVICAELFTDPTTI-CCGHSYCMECIMTFRQSKTnkynkySCPICKDPLGKEP--ELKKNTTLCALVE-------------------------------
>A0A1A8VXF8	61	0.258	2.326E-07	20	96	136	411	494	595
--------------------GSNSRSNGapRNESRKGTAENESrstFECNICFDDVRDPVV-TRCGHLFCWLCLSAWIKKNNDCPVCKAEVSKenvIPLYGRGKN---------------------------------------
>A0A1E7FKV8	61	0.250	2.326E-07	14	90	136	66	157	614
--------------PPPPPSAPSGRAPPAsqkairklpTIKVAPEDLvdENNRECCICFEenKLDDKVTRLPCAHIFHSCCIVDWLSNHScTCPVCRYELATdYPL---------------------------------------------
>A0A1B6MQH3	61	0.247	2.326E-07	36	129	136	24	124	615
------------------------------------EVDEDLMCQICLQPFVSPIDLL-CGHTFCQPCLLKHLQVQKLCPIDRQPT---DLKHTSPSSlVLKKLIDKLlvkCPpgvDCGQTvqRGDLEDhlKFRCPVLKSP------
>A0A0V0QA21	61	0.192	2.326E-07	37	108	136	374	451	632
-------------------------------------IEDGESCSVCLLEFENssMVRSTPCNHLFCQECLESWLKKHDNCPLCREELSKkKLKEMFKLNQegkKTQKLKKKVYP---------------------------
>A0A251UMY0	61	0.281	2.326E-07	8	104	136	105	211	659
--------AMDHNKPEEIVIEKNLTTEDRE-HIKLEkvasakgidlqkvDLPSELRCPICITYFKEAVMIPCCQHSFCKKCICEVLPQTARCPKCSS--TKYRVEHLLPNLSLRHAIE-------------------------------
>A0A1W0WZ87	61	0.272	2.326E-07	32	118	136	388	473	708
--------------------------------ISSEKVEELLTCTLCYRILYQAVT-PDCGHSFCKTCLHRVLDFKPRCPECRQDLSSFLATRIFGWSEMIDKCSMLFlPQRYE-ERIRE-----------------
>A0A1R1PKX1	61	0.333	2.326E-07	37	117	136	149	223	762
-------------------------------------VEKYLKCPICLERIKEA-FMTICGHTFCYVCIKDHLEFEDDCPCCHTEV---SEEQLFPNFALNRITEDI--EVFASMRDM------------------
>A0A6H5JB60	61	0.292	2.326E-07	42	123	136	118	204	784
------------------------------------------RCSICLDPWTSKgkhriCTLL-CGHLFGQSCIERWLKERRSCPQCGAKVGAKGTNRIIP-LFLQNLVAQDTGELETARTLLEEekRLRK------------
>UPI000E700923	61	0.248	2.326E-07	22	134	136	199	331	801
----------------------NEVVDERSLAIPKAYLPSELRCSLCNLIFKEAVMIPCCQHSFCDKCIRSVLDEKARCPKCsstKCKVEDlLPNVSLRqaIEHFLesqglmsgsDNIFQKYAPDEASGIQAKEfgcvvSIHQRDSQLPHSPSAT-
>B2KI10	61	0.254	2.326E-07	16	121	136	317	434	809
----------------PQESGQEEARGGAAGVLKfLVNIQEDMTCPICLELLTEPLSL-DCGHSFCQTCITDNKESEigprgeNRCPVCGIKY---SLRNLWLNQHLANIVEgfrevKLSPEEGQKRdlcvRHAEKLL--------------
>UPI000BAF64EC	61	0.269	2.326E-07	6	116	136	601	718	824
------SEDDEPSQQRPVT--PEQE-EGA-----CAAIRNNSTCVICLDdDLTEPVRLKICKHEFCRECISEFLSQKPSCPVCNTVYGEmfgnQPTDGIAkiykdeaplPSYECGTLVIQYdFPDGRQTEEH-------------------
>UPI0010BD0181	61	0.344	2.326E-07	33	121	136	78	168	919
---------------------------------DSGSLGDAPACPICLGKLYETTlqgRPESCDHTFCIECITAWSKNNSTCPLCRNSF-SKIKISLRGD-ILEELpVKTVEPEINEADQFLNDIL--------------
>V5IRR4	61	0.223	2.326E-07	32	134	136	666	792	935
--------------------------------VNVADLPEtDRICDICYNDYgtespegisEQPLRLPICKHIFGEHCIKKWFQDSNSCPYCRSEL---PTQQVYTQANAQSIREFLDSGHFRRHgsRTQHELLRqmaqfNERYSSPrawqaadrrsPPSEN-
>W6ZCX1	61	0.238	2.326E-07	37	99	136	685	746	953
-------------------------------------IDSQEDCPICLDMYKDPVITT-CAHTFCTPCLERIVESSQKCPLCRSPLPSLLTSTVKPAQHL------------------------------------
>A0A6P9CC04	61	0.247	2.326E-07	40	129	136	12	96	961
----------------------------------------EVTCSICLEYFRDPVML-PCGHNFCHDCVMKYWREfvlKYTCPQCKM---VTDAEGVLPNKSLEKF-ARLLEQLKQEAGGKESC---EKHQAP------
>UPI0010698DE2	61	0.261	2.326E-07	21	102	136	805	891	1010
---------------------PEKDIEMSVLSVKtfLSDI-SDTECPICRYPFTNVTALPKCGHRFCKTCIDTAFAYQKKCPVCQQPYGIargsQPSGTMSVKRSSQNL---------------------------------
>UPI00148A3792	61	0.337	2.326E-07	16	94	136	2076	2161	2162
----------------PPPGLPLSWgVSGTDLVslgITSEVFEEEEDpCVICHEEMTPPTTVmLECKHRFHDECIRKWLREQSTCPNCRIyALLPDEFPSLR-----------------------------------------
>L8HAL1	60	0.258	3.179E-07	13	89	136	6	90	95
-------------APSAVTVDqlPTHPFSSAQLRRtggEGGELDEQLTtCTICLVEYEDGelLKTLPCLHSYHQECIDEWLSGNKLCPICKFDVTTAP----------------------------------------------
>F2U8H4	60	0.277	3.179E-07	37	130	136	8	99	107
-------------------------------------LDSWFRCQICQDYFTAPVLIKTCNHNFCSECIRRHLGYQKqrisftsQCPTCERDC--CPTD-LIPNHILTHMLD------AYRQSSLEHCRQQQQQRSPP-----
>UPI001964B5D8	60	0.247	3.179E-07	37	118	136	26	120	130
-------------------------------------VNEGLLCCICQDVLENPLQA-PCEHAFCSTCIHGWLVHHHNCPEDRQSLDVsalQPLFRYMKNDlnQLQircinrehgcNMVCS-FESIDLHERECE-----------------
>A0A2K2DP96	60	0.260	3.179E-07	13	99	136	58	141	142
-------------APAPVKLPcfPYSAAGRRP--------SEKLVCVICLEVFLDGAicsEVPACRHLFHRKCIDVWMKRKTTCPLCRASIVSGSERVPVGDEMV------------------------------------
>A0A7J6X4W1	60	0.317	3.179E-07	37	97	136	83	145	148
-------------------------------------LENKGTCSICLDDMKvgDEVRTIYCDHTFHRKCISKWVEEQATCPLCRFDMYSTPMTEKESDH--------------------------------------
>A0A7S2XZV9	60	0.271	3.179E-07	43	110	136	84	146	148
-------------------------------------------CSICFEPMSHPVML-HCRHMYCETCIEEWLERESTCPNCRSQVSSsnSIPVAFRDGRTM------IFPQL-------------------------
>A0A2E5JAS0	60	0.292	3.179E-07	42	123	136	2	76	151
------------------------------------------ECCICFEKIKNKAKLDSCDHEFCVKCIKRWTKTNTTCPLCRTNI-TKITGKRKRDT-----VH-LEPTLTPTQRRVRELLTR------------
>A0A0C9VPL7	60	0.238	3.179E-07	41	112	136	53	136	158
-----------------------------------------ITCAICLDIYDKPYTLPDCGHIFCGKCLLLTFaatysssqRRAFTCPECRCPVKREPIEAYTIRDIAEDFVKRTaanrLPDLTQ-----------------------
>A0A4S8JW71	60	0.233	3.179E-07	4	89	136	71	159	164
----PRS-AAQADKPGTATAAPQQLLPGPvVFSVRATAVAGAPECAICLAELAEGdrvHVLPACNHGFHAQCVETWFVGRSSCPTCRTECRPPP----------------------------------------------
>A0A0B2Q030	60	0.460	3.179E-07	30	102	136	7	82	172
------------------------------VKVKRNTLRPCMTCPLCHKFFKDATTISLCLHTFCRKCIYEKLSDEemDCCPVCHIDLGCLPVEKLRkGDFPLPQI---------------------------------
>A0A3N6QDS3	60	0.241	3.179E-07	27	113	136	64	146	189
---------------------------GKELALAV----RSTECPVCLENIEscqSARLVPGCNHGFHQLCADTWLSNHAVCPVCRGDLAPKPTSTF----NMSNIWNRLqGPDCDDK----------------------
>A0A251UY62	60	0.269	3.179E-07	25	104	136	83	171	196
-------------------------IPVTQFIRKsESDKGKSTECAICLGEYEDDewvKTIPTCSHVFHVSCIDTWFQSHSSCPLCRSDVVDlevsvSICESLGENHVREDVVE-------------------------------
>M7Z4B5	60	0.287	3.179E-07	6	93	136	66	166	201
------SNSTSSSNPPPkglkkkaIDALPRvsfAAAGAQSSSSSVAACSSPLECAICLAEFTDgeSVRVLPhCGHNFHVACVDAWLRTCATCPSCRTPIVATPAQQL------------------------------------------
>J9DUF9	60	0.285	3.179E-07	0	93	136	33	136	204
RAW-EAAVLHIFDRMAPqmnaarLPPKGMTKIEIEQLksfRISDPALLMEKVCVICQCDFEkrDMVRMLPCAHHFHLKCIDKWLRGNRTCPICRQNVASDEDDSL------------------------------------------
>A0A6C0HFG5	60	0.270	3.179E-07	16	85	136	135	208	211
----------------PVIVRPTiLQIDSATTLRSAMAIDEEQVCSICQENYTEGqaiRTITHCDHKFHKNCIDTWLGRNVHCPVCRHDI--------------------------------------------------
>A0A0C3EFG8	60	0.225	3.179E-07	7	103	136	18	125	212
-------NDMVGISPitTPSkTASPKTKGKGKakfesERTLQdiLEGYENEITCPICCDVLAAAFMTNPCGHTTCGDCGYGWISRNiysPTCSVCRSELIKiKP---LLPNYAVDNLV--------------------------------
>A0A1I8AGR1	60	0.237	3.179E-07	43	120	136	8	74	215
-------------------------------------------CSICFGWLDNtqHVSVTECNHVFHEDCLTRWNQRQRRCPMCRQKI-----------HAVRRLVFNFAP--FQQDRLQEEL---------------
>M0YQM4	60	0.279	3.179E-07	13	114	136	106	212	219
-------------APSPRGLDPAVL---RALPVVTADVGTG-DCAVCLAEFEhgeQARALPRCGHRFHVECIDAWFRDNSTCPLCRADVEApddaeaHPEVRIDVAGEADAAVKDGAPAIARED---------------------
>T1G5B4	60	0.277	3.179E-07	22	100	136	12	92	222
----------------------DTRPKSQTKTIDSSQSKDDLTsandCPICLSQITGRPKILSCGHCFCMQCINQWLVAHNKCPVCNRCFGVQRGN--QPDGRMD-----------------------------------
>A0A2Z7D786	60	0.220	3.179E-07	43	129	136	86	184	222
-------------------------------------------CAVCLSEYHNDdilRILPVCGHSFHATCIDIWLHQHLTCPICRISLRELPgrrwymqqmfSSAIRSQHTLQSIYAHQC-DCMLHEHRCSPRSNETRIRGP------
>A0A1I7TKF9	60	0.272	3.179E-07	41	110	136	38	112	228
-----------------------------------------LECSVCFNYFDDfqhlPQLLEACKHTFCYQCLCDWMKRSNTaCPMCRTPI--NMSVDIPTNVELLEVYEekKLNPKC-------------------------
>A0A2G9H5B9	60	0.312	3.179E-07	9	86	136	161	240	243
---------MEEGDQECMVPAADSVIESLESMKITLSLDDFGTCPVCLEEFpRDcEAVCMPCLHVFHGDCIKEWLRTSHYCPICRFEMP-------------------------------------------------
>M2XVA1	60	0.277	3.179E-07	35	99	136	49	120	246
-----------------------------------EDSEEDFACAICFELIVpgDGALELPCSHLFHSDCIVQWLLNHQHCPICRTllpqfDFQSQPVSKQSNRRQL------------------------------------
>A0A418B0G8	60	0.234	3.179E-07	32	110	136	167	246	248
--------------------------------VSSTDLAEMCTpdCSICYDTMQTPVQL-QCAHLFCEECIAEWFDRERSCPLCRADVHASDASSPATKPMYLDGSTSPFPQF-------------------------
>T0QJP2	60	0.238	3.179E-07	9	87	136	73	156	250
---------MQTPQPGPPKTSKRflSDLKEQwWSAVEASGTATNTDCPICLSDFKaaDCVVQLPCRHTFHTPCGLPWLQEHNVCPTCRFALPT------------------------------------------------
>UPI0005C7EE84	60	0.285	3.179E-07	23	87	136	180	248	251
-----------------------SFIQALEEASPPAD-DDELQCAICMEMFEKqkaDTSITqlPCSHYYHRDCIVPWLHINHVCPTCRRPYAP------------------------------------------------
>A0A7S3PUY8	60	0.258	3.179E-07	21	99	136	144	231	268
---------------------PDS-TKGKQVEIATDDVstdtcENDNTCSICLGDLEeegEKCYVRNCGHSFHRSCIKSWIARSLSCPVCRNQMidDSKLIEYMSKNREL------------------------------------
>R0I8F4	60	0.301	3.179E-07	19	89	136	197	267	268
-------------------LKPAS--ESAIRRLKKSWMEETIGCTICFDELVvgAEASTLPCRHHFHKGCIVEWLKTSHFCPLCRFALPAQP----------------------------------------------
>A0A2E0ZLS4	60	0.273	3.179E-07	36	108	136	148	218	286
------------------------------------AVQEMVTCSICMETMTEPVT-TRCMHTFCKLCLTRALTSRKCCPLCNDE-SIKSMRDSVPDARFNRLVDLMLP---------------------------
>UPI0007E79D81	60	0.280	3.179E-07	41	119	136	45	122	287
-----------------------------------------LLCSICSEFFRgrDRiCSINTCGHVFHQNCLRRWLKRSTTCPQCRASCHWQLVSRLHLNF---GAVTELC-DKESTEAESHE----------------
>A0A182T164	60	0.283	3.179E-07	12	85	136	211	280	294
------------SAPKPKPVPPARTPSGKRL---SDALGPARSCALCMDA-TQDISVTQCGHLFCWHCILNWLDQRQICPICRETV--------------------------------------------------
>A0A3Q2U5L8	60	0.300	3.179E-07	37	106	136	11	76	305
-------------------------------------LREDLTCPVCQGIFRDPVLL-PCSHSFCRECEQSNWKFSKNCPLCR---ESYEQNRVVGNLALKNTSESF-----------------------------
>N6UDY0	60	0.303	3.179E-07	38	115	136	21	96	334
--------------------------------------EEDLECLLCRRCLADPVT-TPCGHTFCRDCLTRVLDHRLTCPLCVSKLSV--GDYFRGTTaVLDQATQFLFPKKRPHQQ--------------------
>A0A4Y2J6R0	60	0.263	3.179E-07	43	120	136	4	94	357
-------------------------------------------CAICQDSFEAvvGIVATKCGHVFHNNCINRWLARSYTCPECRSNVSVNSLTELFfhdmsgnnVERSLDTLKDELHAkdlQIVQKDKRIREL---------------
>A0A7S1F924	60	0.252	3.179E-07	5	86	136	284	364	371
-----MAEEAERGNPAQgsdIAALPTQKLS------SLDHLGEQTKCLICLENFAdgDDLKTLPCLHIYHQRCIERWLTNDNSCPVCKTAIG-------------------------------------------------
>UPI0019D4F335	60	0.256	3.179E-07	31	100	136	289	362	375
-------------------------------RYRKEEAWKEPTCAVCLADFDDgePVRVLPeCMHYFHAECIGTWLRGSTSCPMCRAETTPTPSPaSLHHHHRLE-----------------------------------
>A0A5J4WXL9	60	0.218	3.179E-07	33	107	136	290	374	379
---------------------------------KDDVIGGNLTCSICLiELMRtDPetdqRTVPdeirilDCQHAFHKSCITQWTSNHNICPNCRKPVNTD--ANAEEAQILQNPVGRLV----------------------------
>S8C7Y3	60	0.250	3.179E-07	4	95	136	281	383	385
----PTSDHHQTTG-AVATCGLDSRtIESYPTTVLGESRRvpksSDGSCPICLSEYQpkEKVrSLPECSHSFHAGCIDEWLKLNGTCPLCRNSLEAssssSPSEMPPP----------------------------------------
>A0A438C9Y7	60	0.384	3.179E-07	37	130	136	62	161	402
-------------------------------------LAACMTCRICNKLFDDATTISECLHT-CngrvelakSKCIFDKITEDelDYCPVCNTNLGCAPLEKLRPDHNLQDLTAKIFPSEKSKVVAPEEVAS---VPLPA-----
>A0A6L2PXF5	60	0.250	3.179E-07	28	102	136	329	397	402
----------------------------REVELRGTAMSvSKLRCVLCLED-RKHTTVTPCGHLFCWNCIQEWVHAHQVCPLCREKV--LPSRVV----LLQNL---------------------------------
>A0A2T7PXT5	60	0.220	3.179E-07	36	118	136	1	81	406
------------------------------------DYDEELRCPVCFLLLVDPTTL-NCGHTMCKLCLARWynVSKKKECTVCRQQWEGQP----KVNTTIRNIINKMhYRQLVMREKDLQ-----------------
>A0A5N5SIS9	60	0.244	3.179E-07	38	120	136	31	113	409
--------------------------------------DQILFCGICFDEYESKEKIPmsmKCGHTYCKLCIDELLSTNPECPSCRESISK---SSIVKNYGLLDVISSLWTKKSSSETFIEQL---------------
>UPI0008FA9857	60	0.196	3.179E-07	23	85	136	246	311	428
-----------------------SKLQVRTIRKGDKETESDFDnCAVCIEDYKpnDVVRILPCRHVFHKNCVDPWLQDHRTCPMCKMNI--------------------------------------------------
>UPI00051E24BC	60	0.315	3.179E-07	35	123	136	7	97	434
-----------------------------------ESFHDEASCSICLGFFQDPVSI-HCGHNFCRACITRCWEEAETafaCPRCK---ETAPRRNLRPNRELAKIIEiakRLSLQAAKGGAGGERLCQK------------
>UPI0001CBADCB	60	0.261	3.179E-07	43	125	136	6	93	448
-------------------------------------------CTICSDLFEveSNVSATHCGHVFHEHCLQRWLNQSKTCPQCRADCFArNVVKRLYFNQSEEEAVTELDASSLKNELDRTKalLSQRNR----------
>A0A1I7Z5V8	60	0.256	3.179E-07	34	111	136	383	452	453
----------------------------------TEEIAKDDHCSICCSTFSQPIKL-SCNHLFCEDCVTTWLDKQDTCPICRQKVTTE-------DNNYKNGESQLFPTFY------------------------
>A0A7S0MQQ8	60	0.222	3.179E-07	23	92	136	155	226	462
-----------------------ETLQRTASTVCEEDISRQQSCPVCDEQLSlDEIVIrLSCKHVFHENCLTPWLAHHNTCPICRTELPSEPDDN-------------------------------------------
>G4U2N7	60	0.223	3.179E-07	6	89	136	190	301	471
------SQLMETasqNKPNPATEEVINSLKKTVLTYDCELVKSGQSCAICTEYFAPPdvdassgppksapspdensgpssgVALTlPCGHPFHDDCITTWLKTNGTCPVCRYALVEQP----------------------------------------------
>R9PC94	60	0.264	3.179E-07	18	131	136	11	122	475
------------------VTDPSDWKDGFAL---LRNLDASLRCDLCFDIYTSPVSIKSCHHTFCSTCIRTHINQSgnsgSFCPKCRQ--TKAYDSELIPQPVLE--VTAL--EWKRSRSFLARLQseQKARqISSPPP----
>A0A6J0SH97	60	0.325	3.179E-07	42	122	136	14	97	477
------------------------------------------TCTLCMGYFDAP-KVLDCGHTFCHNCISKyWteFLSTSNCPECKETV---QSGNLLPNRGLESLVE-LVKRleadlVSEKERVCEEHWR-------------
>UPI000350BC03	60	0.397	3.179E-07	44	125	136	59	138	495
--------------------------------------------PICGGHLRDATAISECLHAFCRQCIYDKLTKGDTkCPTCDVLLGPAPLEKLRPDHSLQHIRSVIF---HGKRRNVNAVTAKNK----------
>UPI000A1C6CBB	60	0.216	3.179E-07	3	115	136	29	157	502
---GTLEELMdgSLSVPDPAPLtghisetghisetghiSETGHISESEYISETGHISEsELSCHCCYNILLDPTTLT-CGHSVCRHCLAMWWhsSKKNECPECREKWVGFP----KINILLRDATEKLFGDTVRSRK--------------------
>A0A2X0KAS6	60	0.275	3.179E-07	25	118	136	0	95	515
-------------------------MEPENVYDYVGEVNASLECAICRNPFIHPVMSPMCQHIFCHHCISRALSLSSTCPIDRSALLQQQL--IDAPRIVHQFVDELsvkCPHADKGcDIECE-----------------
>A0A7D9J936	60	0.296	3.179E-07	39	117	136	16	93	545
---------------------------------------DHFTCNICLEVLQEPVQCVKNEHYFCKKCITKHLTRSQTCPVCQDALTP---ETLRPiPRTVASLLEQFqSPRCRYASRGC------------------
>A0A1Y2IXV2	60	0.207	3.179E-07	22	133	136	218	343	548
----------------------DQRVELEKLTIQskkssdlVATVESHLTCQICMEMLLKPYGLSPCGHVLCMTCLLEWFKaappgddemldddhpnallyRKKTCPCCRATVLSKPIP-LYLVKTLASALDKAkAPD--GVAR-----------PSPPPDE--
>A0A401PCH4	60	0.266	3.179E-07	34	135	136	16	117	577
----------------------------------LEKMQQESTCSICLAFYREPVSV-ECGHVFCRACILQHWQREPggtaACPQCGGgPLASgTP---LRDNPFAASVVASVRRLVQEVRRPAEG---QGGGLLPwCPEHDE
>A0A1I7S0K6	60	0.289	3.179E-07	42	124	136	21	101	602
------------------------------------------TCRICLQILNAPYS-TICGHTFCRSCIVRHLSIKPNCPQCDTELDVTNRSHLIPNHKAAELIEN-VKKSRENTKALKRLASEM-----------
>UPI000A2A8DCB	60	0.204	3.179E-07	38	113	136	12	93	606
--------------------------------------DSEVCCPLCFDIFEVPKSFPNCAHNVCKSCLSNLIGRKKdvmdiECPVCRQtsPLPSRGVDGFPTNTLIVRLIEKI-PGIKEK----------------------
>A0A4W3J7D7	60	0.261	3.179E-07	20	133	136	465	593	611
--------------------GWSSFLLRREASRKISALPhatpHQLTqhadvCAICYQELRSA-VITKCGHYYHSSCLRKWLYVQKTCPMCHQPIKPtVPGEGLGAPQQAGAVeqPEAPLPAEGEGRlRDwWRGLASKlvLRTRGPEPEE--
>UPI00193DEA50	60	0.320	3.179E-07	39	119	136	81	154	658
---------------------------------------DSLACQLCGCAFYRPVTL-PCGHTFCKSCLHK--DAVKCCPNCGQKLPAR----LETNVLIKTLLEKWCPAQINAARLLEE----------------
>A0A5J4YMX9	60	0.274	3.179E-07	16	101	136	57	146	721
----------------PPATHDRSRHAQRSTSLQHAAKRTVRACPICFNPPKEP-FVTDCAHTFCFECISRHLQARKNCPSCRAYLTAemiQPDYGVvgTPNHSATN----------------------------------
>A0A0L0FL70	60	0.285	3.179E-07	26	102	136	116	186	727
--------------------------EGSRSVAKSD--KPRMECSICRDTIKEP-AVTKCGHSFCTACIHKHLEYARGCPVCGKEL---FETDLFHNFLLDDL---------------------------------
>A0A1C3KLT0	60	0.278	3.179E-07	39	99	136	75	133	765
---------------------------------------DNFRCPICMLVFFKP-VITKCAHIFCKECIEQAFKKFNYCPMCRKDIKEFKLEDV-SNRFL------------------------------------
>W6NC91	60	0.247	3.179E-07	2	116	136	8	112	785
--WGHL-NPSQFDRPWLHILLYNS--------LRTMSASPNLKCGLCSDFLVNAVTVAGCMHSFCEECLLKNLSVSGICPTkgCKKNV---DKNGYHRDSTLQMLVYKFVPQMFFENAE-------------------
>A0A7M7HGA9	60	0.284	3.179E-07	34	132	136	18	114	789
----------------------------------LNTIDTLLRCGICYEFFDIAMILPKCSHNYCSICIRRHMNYKNQCPTCNTP---AEVSQLCNNRALDELVSNFkavRPLILKLCK--EEAKKSDKVILQSPS---
>UPI001263388E	60	0.237	3.179E-07	29	121	136	314	413	818
-----------------------------EFSKNPEPEAPSFICPICIGPMSMATT-TKCGHVFCQECIKKAIAAQGKCPTCRKKLGKRGIIRRERERVIEtKMADAMevstssAPlDLHSIRSEVRELM--------------
>A0A7J6NPZ9	60	0.254	3.179E-07	42	135	136	2	108	849
------------------------------------------TCSICMDPVGavGPHgevpqlVATECKHVYHEQCLSQWMKRSPTCPECKAeqkskPVRLKPEVQSLEDHLLphdPDTVARLQADIADIERENEKL--EERIEGVE-SVTE
>A0A1B7SP48	60	0.292	3.179E-07	22	109	136	795	878	1145
----------------------NSIMdESSEDVEKESK-NEKL-CVICRSSIIVG-TLTTCGHQFCKDCLGEWMRLHPTCPMCKKRLYASDLYSFTVTR--KELKGGMMPD--------------------------
>R4GET7	60	0.433	4.346E-07	36	94	136	10	69	75
------------------------------------DFNHFITCFVCKGYLIKPTTVTECLHTFCKSCIVQHFEDSNDCPKCGIQVHEtNPLEMLR-----------------------------------------
>M0TRI9	60	0.478	4.346E-07	26	94	136	15	85	86
--------------------------PSQVVMVRRDLLAKCMTCPLCLKLLRDATTIIECLHTFCRKCIYEKLndEETNHCPSCNIYLGPLPLDKLR-----------------------------------------
>A0A5J4W7Q9	60	0.281	4.346E-07	37	107	136	21	86	91
-------------------------------------LEESLRCSICGEFMRNASQAMPCGHCFCTICIRKSFSIRKGCPLCRREI-DGPIQSV---PGLDRVIT-LF----------------------------
>A0A7S2FIP3	60	0.260	4.346E-07	39	108	136	22	93	105
---------------------------------------ELYECLICNEIQVQPTTLVPCGHSFCASCVEEWrgRQNNQTCPKCDGVIQEGCLSYIARN-AIEDIVARGeFP---------------------------
>A0A2U1NL68	60	0.320	4.346E-07	32	108	136	48	123	125
--------------------------------IDVNELRGNLTCKLCEGIIKHTKAIKNCLHRFCGACIDKWFNDgNKECPVCGSDCPNQHAS--LGDGIYDKIIAAFFP---------------------------
>UPI0006D4D533	60	0.222	4.346E-07	40	116	136	1	90	130
----------------------------------------NIICAICIISFQssDEVQGTKCGHVFHYRCLRNWLKRSKTCPQCREPVSSSKTYPMYFNFsddesnceeieKFQQIIDKLQQDINKIQQE-------------------
>W4FK87	60	0.260	4.346E-07	43	106	136	8	73	133
-------------------------------------------CVICMDVPVDGVS-TMCSHTYCRSCLGSWLLRSPSCPTCRHPLTRAPLFQLpepsrAFNPTL--LLYTL-----------------------------
>A7RXN6	60	0.274	4.346E-07	35	117	136	9	95	138
-----------------------------------EKVDPNLLCGICAEVLERA-VLTPCGHSFCGVCLETWMNAKlgenekcpASCPSCRADL--YQGDTI-PVLALRGIVDGLIVHCPNADNGC------------------
>A0A6A3B0X6	60	0.437	4.346E-07	41	85	136	73	120	142
-----------------------------------------LECAICLNEFEDEETLrliPRCSHLFHHDCIDAWLYAHSTCPVCRTDL--------------------------------------------------
>A0A448Z6Q8	60	0.294	4.346E-07	6	94	136	14	106	143
------SVEIKCHPPEPSDLAIDKRIlreSNKEDAALASVCNKSL-CSICLQGFEigqEISIATPCGHKFHSRCLRMWIPKSSTCPYCRQDL-EKPCPKPR-----------------------------------------
>A0A5J9SKU1	60	0.279	4.346E-07	30	93	136	65	132	149
------------------------------LREPTSDEAMELQddCPVCLDEFKEGDTLrmMPCSHCFHIRCIYKWLRASGVCPCCRFKLPTEEEQRL------------------------------------------
>A0A0N5ARC0	60	0.287	4.346E-07	31	90	136	58	123	151
-------------------------------RVDVRDLKDLGQCSICLAPFSEndksARLIrMPCQHLFHQPCIIPWLKLTNTCPYCRKEIPAeDPL---------------------------------------------
>A0A7S4CKL5	60	0.329	4.346E-07	38	120	136	9	90	153
--------------------------------------NNFIECPVCMEN-CDNTVIGPCLHKFCGACAREWLSRSPECPQCRTPMAIDDLVSLGTDRsPCSSIVRS--PsSSIGQSMDLECL---------------
>UPI00106BEDA9	60	0.313	4.346E-07	37	119	136	13	93	169
-------------------------------------VDEDFRCSICLDVLRNAKLCEAGDHHFCFDCILPHLANSPTCPVCLQLL--TPETLQRPQRLLRNYLSELIIRCVYHNRGCRE----------------
>A0A0K9Q748	60	0.294	4.346E-07	29	99	136	74	151	173
-----------------------------ELVIDvNSKLGKDEECPICLAVFIqgdELRQLNSCKHLFHRSCIDKWLSTHCNCPVCRAFIVNnqsKPIKEREHNRVL------------------------------------
>UPI000FCD3A07	60	0.247	4.346E-07	43	131	136	16	111	174
-------------------------------------------CLICLGALESPAAVEPCGHVFCRACIQGQAAAAATCPLCREPIGAirllQGQDNragLAPRRRRRHL-HPFVLRWRQERQRRQEEQQQQQQQQPRgP----
>A0A7J7C6K7	60	0.223	4.346E-07	2	110	136	37	175	176
--WCfTRRNSPSSREPRPSmapniEANPNgtestmaELIPAHKYHKGMGLMAHDGMCAVCLSEFEDGeelRTLPECLHSYHAECIDMWLASHSSCPMCRTdavpfPLPHEPSFRHRelvvMNQnlvMLQSVVQSEFrtPSL-------------------------
>A0A3L6R727	60	0.246	4.346E-07	17	89	136	100	180	191
-----------------PPASPPARLPGKGYSGGDGEADEHAAalCSICISALVvgEKVkVLPPCGHCFHPDCVDAWLRSQASCPLCRCLLAAaaaKP----------------------------------------------
>V4NKB1	60	0.280	4.346E-07	4	88	136	100	185	192
----PLPEqVMRTRYMMPILSIETTIIGFKD--IKEEGFDE-ICCPICLEEFKDGQEIIcikKCRHVFHPFCIDSWLKQKRSCPNCRCSLNAR-----------------------------------------------
>A2FM04	60	0.343	4.346E-07	22	85	136	82	144	199
----------------------NSKLESEGLVKNASGNTQVFKCAICLNNVND-FTISTCGHVFCRKCIEKWLESSNTCPKCHCSI--------------------------------------------------
>A0A6G0X111	60	0.280	4.346E-07	1	85	136	45	123	204
-TWAQFIE--QSLAPRlrqPRLLPPNLLVE---IHPPTDA-----DCVVCMEPITaDAARLSACGHIFHTACIRPWLRRNTTCPLCRVGL--------------------------------------------------
>A0A4W5QL74	60	0.433	4.346E-07	36	94	136	10	69	217
------------------------------------DFNHFITCYVCKGYLIKPTTVTECLHTFCKSCIVQHFEDSNDCPKCGIQVHEtNPLEMLR-----------------------------------------
>UPI000C1D0D9A	60	0.264	4.346E-07	22	86	136	157	223	226
----------------------DSSIKSLEMK-KLDDENNDYEsCSICLDKFYKGIVTTcmPCLHMFHSNCITQWLKMSHYCPVCRFEMP-------------------------------------------------
>F8PB49	60	0.260	4.346E-07	20	106	136	14	100	228
--------------------GPDE-LSQQMLV----ALEEEVTCPICCDILVAVHIGNPCGHSYCAECGYEWIsknKRSPTCAVCRAKLSMhKPLfSNVMGDSIVRRYIELL-----------------------------
>F4PQS1	60	0.282	4.346E-07	21	102	136	4	85	235
---------------------PREALSIEQRVANQSDLDA-LTCPICLSLMTAP--IKQClsGHLGCESCLDRVARSTGTCPQCRTPISNgRLSRSLLADHMLSSL---------------------------------
>UPI000E70484C	60	0.279	4.346E-07	43	122	136	140	224	237
-------------------------------------------CVICIEDFVpnTEVLVTPCNHMFHEECIIPWVKSHGQCPICRSALSKpDRDNNLPMNNNTNSYRQSssgVTPDDTSAD-DLISLLR-------------
>A0A5C7HP21	60	0.227	4.346E-07	2	101	136	79	187	238
--WPSRRRSPrRSTDPEPIiaVVKPDekETVSGLKYR-KESHFKDiGSECPVCLSVFSDGediKQLSACKHSFHANCIDQWLNSHSNCPICRADVGEkRPDNGASRPRRVDN----------------------------------
>UPI0002C2FF75	60	0.216	4.346E-07	25	87	136	161	234	242
-------------------------LKKGRLLVDSSELEAVVTrtpsCAICLDNFDrhEPmmmmrVTRLPCSHSYHQDCIIHWLEINHVCPLCRYPMPT------------------------------------------------
>K7G7B8	60	0.233	4.346E-07	35	131	136	1	119	252
-----------------------------------AEGSSDSRCPICLERIQNVSYLNPCFHGFCFACIQEWSERKAECPLCKQYFHS-FFHTIRADNdfeeyilPVENISSAMFevrstsaqrpespPDHGSQAREwaIEELMRQFAIRRPSqP----
>A0A7D9KI25	60	0.294	4.346E-07	23	117	136	10	94	257
-----------------------SRFEGR--------VREDLFCSICQGVLRNPRICQNKEHPFCLSCICQHLRNSQTCPECREHLSPKTLKD--PPRFLKNTLSGLKIKCDYNERGC------------------
>A0A0H5R8V8	60	0.278	4.346E-07	30	135	136	19	165	259
------------------------------LPLDLDAVRPFLSCAICSDWLKDAHTIMECLHTFCFACLRSELgyegaesnssdddelpssmpndskgRCNLTCPICKAALGADPLKNaIRPDRVIQSITNRMCrflpserssgPDNGSTTRSSSPAVKESASNLSAPrrgriSENE
>UPI0009E4D3C7	60	0.265	4.346E-07	32	122	136	74	168	261
--------------------------------VKAQKLGkESLECAVCLCEFEDDdvlRLLPRCSHVYHRDCIDVWFATHVTCPVCRTNLAAEDQDQ---HPEMVDVVAISVEEVVDGEDrhpDLEDLVR-------------
>A0A7K9ILN0	60	0.275	4.346E-07	14	96	136	172	255	270
--------------PKPPALPLDSHVGTQPVEYTASSDDP---CTICHEELSRNTCELECGHEFHRECIRTWLQEHsSTCPICRDyaVFPTdVPESPARSN---------------------------------------
>A0A7G2CPZ3	60	0.220	4.346E-07	43	135	136	81	197	273
-------------------------------------------CVICQSEFVDlleegegdaaELCILPCHHVFCWECAHRWLSANVTCPMCRADV-SSEVESAIYELSLpswwtefdeRNYFSDLFTEMESKHDSIEPETkeekkeEKATTPSPPPMLAE
>V4B1Y7	60	0.282	4.346E-07	42	123	136	3	101	280
------------------------------------------QCCICSDLFENSDTVNiaaaPCGHTFHEVCLMKWLESSGTCPSCRKVCKRsLVIKKLFFDIdagddvsdqsptKLSNQLGDLKAKVRQYERDKADLLEK------------
>A0A2G9I472	60	0.259	4.346E-07	14	92	136	137	215	292
--------------PAPASRSSMDALP--TIKISKEHTRADSTCAVCKEKFElgSQVRKLPCKHLYHSDCIVPWLEQRSSCPVCRHELVTQPSTN-------------------------------------------
>A0A4Y2GNJ7	60	0.273	4.346E-07	29	101	136	225	290	293
-----------------------------QENRGSEAVNSKNQCSLCFEK-RSCSTATPCGHLFCWSCITSWMQTKEECPLCRESF---PPSKL---IFLQN----------------------------------
>E2BJ33	60	0.252	4.346E-07	25	103	136	233	302	306
-------------------------LPSKEQVIASGSI-----CAICHEKYTTPVKL-HCKHIFCEVCILTWLDRERSCPLCRASITDDP---IYRDGHTTHFI--------------------------------
>A0A0C3NBT9	60	0.263	4.346E-07	38	132	136	79	162	316
--------------------------------------DEH--CTICLQPFLDRAIIPTCAHEFCFECILLWAEQSRKCPLCNRPFGSSSSTDTGGSYLIHHIRSKY---------DYQKYYLPPRPSSPAPS---
>A0A6A4IB71	60	0.284	4.346E-07	4	93	136	224	317	318
----PVSQMLDTVDPESEPAKPAEEDERTMLDVAslPPAIRASRTCTLCLEERTDTCS-TECGHLFCWSCIVGWGREKAECPLCRQSLNLtrlLPIYNL------------------------------------------
>A0A1I8A1C4	60	0.236	4.346E-07	22	128	136	193	299	326
----------------------NDRLESNRLST-----EKALSCAICMGILHRPMGLSPCAHKFCSSCMSMLLKEKltrthpcHSCPQCRMEMY-ALTKDASTNEHVENY-YATFPDQKPSAKELEKRDEGDKILA-------
>A0A7S4V5F2	60	0.256	4.346E-07	13	90	136	226	304	329
-------------APQPVS---HSALPGQRGQAGDGCAEEDRKCMVCMEAFAvgEPLRALPCLHRYHRQCIDEWLGRSRECPICKRDITAaaEPL---------------------------------------------
>A0A6P8BZH9	60	0.286	4.346E-07	0	99	136	222	334	339
RSEPTMEfSAM--AGPRPMLLsvgldGPTiESYPMTQLGESKRLPKPnDNTCSICLCEYQPKetlRTIPECNHYFHVNCIDEWLRLNASCPLCRNlpepSLQEMPSSSLSSSTAL------------------------------------
>UPI0018E3AFAA	60	0.320	4.346E-07	35	108	136	5	78	369
[truncated: 1,421,942 more chars]
