# Supplementary material for: Uncoupled evolution of the Polycomb system and deep origin of non-canonical PRC1
Source: Commun Biol. 2023 Nov 10;6:1144. doi: 10.1038/s42003-023-05501-x (PMC10638273; doi:10.1038/s42003-023-05501-x)
Supplement: Supplementary file 8 — Supplementary Data 5 [file 42003_2023_5501_MOESM8_ESM.zip › Supplementary Data 5/PCGF_putative_checks/PCGF_alphafold_remainedputative/CHOSPE030776_PCGF_fcfb5.result/CHOSPE030776_PCGF_fcfb5_unrelaxed_rank_1_model_3.pdb]

MODEL     1                                                                     
ATOM      1  N   ARG A   1      40.507  21.320   5.963  1.00 43.04           N  
ATOM      2  CA  ARG A   1      39.807  22.405   6.643  1.00 43.04           C  
ATOM      3  C   ARG A   1      38.957  21.873   7.792  1.00 43.04           C  
ATOM      4  CB  ARG A   1      38.930  23.181   5.658  1.00 43.04           C  
ATOM      5  O   ARG A   1      38.089  21.022   7.586  1.00 43.04           O  
ATOM      6  CG  ARG A   1      39.703  24.150   4.777  1.00 43.04           C  
ATOM      7  CD  ARG A   1      38.781  24.914   3.836  1.00 43.04           C  
ATOM      8  NE  ARG A   1      39.535  25.722   2.882  1.00 43.04           N  
ATOM      9  NH1 ARG A   1      38.804  27.752   3.709  1.00 43.04           N  
ATOM     10  NH2 ARG A   1      40.252  27.687   1.933  1.00 43.04           N  
ATOM     11  CZ  ARG A   1      39.529  27.052   2.843  1.00 43.04           C  
ATOM     12  N   SER A   2      39.521  21.463   8.959  1.00 37.98           N  
ATOM     13  CA  SER A   2      39.504  21.071  10.365  1.00 37.98           C  
ATOM     14  C   SER A   2      38.218  21.523  11.049  1.00 37.98           C  
ATOM     15  CB  SER A   2      40.713  21.654  11.099  1.00 37.98           C  
ATOM     16  O   SER A   2      37.825  22.686  10.938  1.00 37.98           O  
ATOM     17  OG  SER A   2      40.693  23.070  11.055  1.00 37.98           O  
ATOM     18  N   TRP A   3      37.143  20.729  11.067  1.00 40.19           N  
ATOM     19  CA  TRP A   3      35.884  20.722  11.806  1.00 40.19           C  
ATOM     20  C   TRP A   3      36.136  20.739  13.310  1.00 40.19           C  
ATOM     21  CB  TRP A   3      35.047  19.496  11.430  1.00 40.19           C  
ATOM     22  O   TRP A   3      36.920  19.938  13.824  1.00 40.19           O  
ATOM     23  CG  TRP A   3      34.524  19.523  10.025  1.00 40.19           C  
ATOM     24  CD1 TRP A   3      35.221  19.248   8.882  1.00 40.19           C  
ATOM     25  CD2 TRP A   3      33.193  19.850   9.615  1.00 40.19           C  
ATOM     26  CE2 TRP A   3      33.153  19.751   8.207  1.00 40.19           C  
ATOM     27  CE3 TRP A   3      32.028  20.216  10.303  1.00 40.19           C  
ATOM     28  NE1 TRP A   3      34.402  19.382   7.785  1.00 40.19           N  
ATOM     29  CH2 TRP A   3      30.866  20.361   8.171  1.00 40.19           C  
ATOM     30  CZ2 TRP A   3      31.992  20.005   7.473  1.00 40.19           C  
ATOM     31  CZ3 TRP A   3      30.874  20.468   9.571  1.00 40.19           C  
ATOM     32  N   GLY A   4      36.292  21.900  13.922  1.00 43.04           N  
ATOM     33  CA  GLY A   4      36.191  22.388  15.288  1.00 43.04           C  
ATOM     34  C   GLY A   4      35.010  21.810  16.043  1.00 43.04           C  
ATOM     35  O   GLY A   4      33.991  21.464  15.441  1.00 43.04           O  
ATOM     36  N   PRO A   5      35.170  21.396  17.370  1.00 54.15           N  
ATOM     37  CA  PRO A   5      34.267  20.625  18.228  1.00 54.15           C  
ATOM     38  C   PRO A   5      33.135  21.473  18.806  1.00 54.15           C  
ATOM     39  CB  PRO A   5      35.187  20.114  19.339  1.00 54.15           C  
ATOM     40  O   PRO A   5      33.347  22.636  19.156  1.00 54.15           O  
ATOM     41  CG  PRO A   5      36.326  21.082  19.368  1.00 54.15           C  
ATOM     42  CD  PRO A   5      36.251  21.943  18.140  1.00 54.15           C  
ATOM     43  N   MET A   6      31.947  21.484  18.193  1.00 48.74           N  
ATOM     44  CA  MET A   6      30.710  22.080  18.691  1.00 48.74           C  
ATOM     45  C   MET A   6      30.281  21.428  20.001  1.00 48.74           C  
ATOM     46  CB  MET A   6      29.595  21.953  17.653  1.00 48.74           C  
ATOM     47  O   MET A   6      30.271  20.201  20.114  1.00 48.74           O  
ATOM     48  CG  MET A   6      29.827  22.780  16.399  1.00 48.74           C  
ATOM     49  SD  MET A   6      28.425  22.680  15.220  1.00 48.74           S  
ATOM     50  CE  MET A   6      27.226  23.755  16.056  1.00 48.74           C  
ATOM     51  N   SER A   7      30.710  21.948  21.199  1.00 57.28           N  
ATOM     52  CA  SER A   7      30.164  22.335  22.495  1.00 57.28           C  
ATOM     53  C   SER A   7      28.793  21.708  22.728  1.00 57.28           C  
ATOM     54  CB  SER A   7      30.062  23.857  22.602  1.00 57.28           C  
ATOM     55  O   SER A   7      27.962  21.667  21.819  1.00 57.28           O  
ATOM     56  OG  SER A   7      29.293  24.385  21.535  1.00 57.28           O  
ATOM     57  N   ASN A   8      28.699  20.533  23.445  1.00 49.92           N  
ATOM     58  CA  ASN A   8      27.870  19.809  24.403  1.00 49.92           C  
ATOM     59  C   ASN A   8      26.730  20.678  24.927  1.00 49.92           C  
ATOM     60  CB  ASN A   8      28.720  19.290  25.565  1.00 49.92           C  
ATOM     61  O   ASN A   8      26.962  21.627  25.678  1.00 49.92           O  
ATOM     62  CG  ASN A   8      29.137  17.844  25.383  1.00 49.92           C  
ATOM     63  ND2 ASN A   8      29.873  17.313  26.352  1.00 49.92           N  
ATOM     64  OD1 ASN A   8      28.802  17.210  24.379  1.00 49.92           O  
ATOM     65  N   ALA A   9      25.707  21.146  24.139  1.00 54.78           N  
ATOM     66  CA  ALA A   9      24.488  21.728  24.695  1.00 54.78           C  
ATOM     67  C   ALA A   9      23.533  20.641  25.181  1.00 54.78           C  
ATOM     68  CB  ALA A   9      23.799  22.612  23.659  1.00 54.78           C  
ATOM     69  O   ALA A   9      23.258  19.680  24.458  1.00 54.78           O  
ATOM     70  N   MET A  10      23.698  20.019  26.353  1.00 51.62           N  
ATOM     71  CA  MET A  10      22.817  19.441  27.364  1.00 51.62           C  
ATOM     72  C   MET A  10      21.398  19.980  27.221  1.00 51.62           C  
ATOM     73  CB  MET A  10      23.347  19.730  28.769  1.00 51.62           C  
ATOM     74  O   MET A  10      21.139  21.147  27.522  1.00 51.62           O  
ATOM     75  CG  MET A  10      23.632  18.479  29.586  1.00 51.62           C  
ATOM     76  SD  MET A  10      25.181  18.615  30.561  1.00 51.62           S  
ATOM     77  CE  MET A  10      24.497  18.664  32.241  1.00 51.62           C  
ATOM     78  N   GLU A  11      20.811  19.996  25.982  1.00 55.83           N  
ATOM     79  CA  GLU A  11      19.406  20.335  25.774  1.00 55.83           C  
ATOM     80  C   GLU A  11      18.488  19.300  26.416  1.00 55.83           C  
ATOM     81  CB  GLU A  11      19.097  20.458  24.280  1.00 55.83           C  
ATOM     82  O   GLU A  11      18.681  18.095  26.238  1.00 55.83           O  
ATOM     83  CG  GLU A  11      19.136  21.887  23.759  1.00 55.83           C  
ATOM     84  CD  GLU A  11      19.105  21.974  22.242  1.00 55.83           C  
ATOM     85  OE1 GLU A  11      18.885  23.082  21.702  1.00 55.83           O  
ATOM     86  OE2 GLU A  11      19.300  20.926  21.588  1.00 55.83           O  
ATOM     87  N   THR A  12      18.319  19.291  27.705  1.00 59.19           N  
ATOM     88  CA  THR A  12      17.180  18.757  28.443  1.00 59.19           C  
ATOM     89  C   THR A  12      15.993  18.527  27.513  1.00 59.19           C  
ATOM     90  CB  THR A  12      16.765  19.700  29.588  1.00 59.19           C  
ATOM     91  O   THR A  12      15.580  19.434  26.788  1.00 59.19           O  
ATOM     92  CG2 THR A  12      17.931  19.962  30.535  1.00 59.19           C  
ATOM     93  OG1 THR A  12      16.323  20.946  29.035  1.00 59.19           O  
ATOM     94  N   ASP A  13      16.025  17.579  26.604  1.00 61.31           N  
ATOM     95  CA  ASP A  13      15.091  17.045  25.618  1.00 61.31           C  
ATOM     96  C   ASP A  13      13.668  17.012  26.170  1.00 61.31           C  
ATOM     97  CB  ASP A  13      15.517  15.642  25.180  1.00 61.31           C  
ATOM     98  O   ASP A  13      13.113  15.937  26.409  1.00 61.31           O  
ATOM     99  CG  ASP A  13      16.367  15.647  23.921  1.00 61.31           C  
ATOM    100  OD1 ASP A  13      16.302  16.624  23.145  1.00 61.31           O  
ATOM    101  OD2 ASP A  13      17.105  14.662  23.701  1.00 61.31           O  
ATOM    102  N   ALA A  14      13.145  18.017  26.962  1.00 66.83           N  
ATOM    103  CA  ALA A  14      11.702  17.860  27.127  1.00 66.83           C  
ATOM    104  C   ALA A  14      11.009  17.712  25.776  1.00 66.83           C  
ATOM    105  CB  ALA A  14      11.122  19.047  27.892  1.00 66.83           C  
ATOM    106  O   ALA A  14      11.352  18.405  24.816  1.00 66.83           O  
ATOM    107  N   PRO A  15      10.440  16.533  25.471  1.00 65.31           N  
ATOM    108  CA  PRO A  15       9.751  16.326  24.195  1.00 65.31           C  
ATOM    109  C   PRO A  15       8.764  17.445  23.869  1.00 65.31           C  
ATOM    110  CB  PRO A  15       9.021  14.997  24.400  1.00 65.31           C  
ATOM    111  O   PRO A  15       8.198  18.058  24.778  1.00 65.31           O  
ATOM    112  CG  PRO A  15       8.962  14.818  25.883  1.00 65.31           C  
ATOM    113  CD  PRO A  15      10.043  15.652  26.507  1.00 65.31           C  
ATOM    114  N   ALA A  16       9.061  18.293  22.949  1.00 72.75           N  
ATOM    115  CA  ALA A  16       8.088  19.223  22.383  1.00 72.75           C  
ATOM    116  C   ALA A  16       6.662  18.793  22.712  1.00 72.75           C  
ATOM    117  CB  ALA A  16       8.272  19.332  20.871  1.00 72.75           C  
ATOM    118  O   ALA A  16       6.365  17.597  22.769  1.00 72.75           O  
ATOM    119  N   PRO A  17       5.808  19.797  23.350  1.00 75.76           N  
ATOM    120  CA  PRO A  17       4.390  19.482  23.544  1.00 75.76           C  
ATOM    121  C   PRO A  17       3.750  18.856  22.307  1.00 75.76           C  
ATOM    122  CB  PRO A  17       3.765  20.846  23.851  1.00 75.76           C  
ATOM    123  O   PRO A  17       4.174  19.131  21.182  1.00 75.76           O  
ATOM    124  CG  PRO A  17       4.739  21.843  23.312  1.00 75.76           C  
ATOM    125  CD  PRO A  17       6.082  21.182  23.193  1.00 75.76           C  
ATOM    126  N   ILE A  18       3.116  17.687  22.463  1.00 74.45           N  
ATOM    127  CA  ILE A  18       2.304  17.080  21.414  1.00 74.45           C  
ATOM    128  C   ILE A  18       1.292  18.097  20.891  1.00 74.45           C  
ATOM    129  CB  ILE A  18       1.578  15.814  21.922  1.00 74.45           C  
ATOM    130  O   ILE A  18       0.490  18.635  21.658  1.00 74.45           O  
ATOM    131  CG1 ILE A  18       2.596  14.757  22.366  1.00 74.45           C  
ATOM    132  CG2 ILE A  18       0.646  15.257  20.843  1.00 74.45           C  
ATOM    133  CD1 ILE A  18       1.976  13.561  23.076  1.00 74.45           C  
ATOM    134  N   VAL A  19       1.552  18.664  19.731  1.00 85.62           N  
ATOM    135  CA  VAL A  19       0.605  19.534  19.041  1.00 85.62           C  
ATOM    136  C   VAL A  19      -0.330  18.696  18.173  1.00 85.62           C  
ATOM    137  CB  VAL A  19       1.330  20.591  18.177  1.00 85.62           C  
ATOM    138  O   VAL A  19       0.121  17.980  17.276  1.00 85.62           O  
ATOM    139  CG1 VAL A  19       0.322  21.517  17.499  1.00 85.62           C  
ATOM    140  CG2 VAL A  19       2.310  21.394  19.030  1.00 85.62           C  
ATOM    141  N   LEU A  20      -1.689  18.674  18.622  1.00 85.10           N  
ATOM    142  CA  LEU A  20      -2.689  17.930  17.865  1.00 85.10           C  
ATOM    143  C   LEU A  20      -2.982  18.613  16.533  1.00 85.10           C  
ATOM    144  CB  LEU A  20      -3.981  17.790  18.675  1.00 85.10           C  
ATOM    145  O   LEU A  20      -3.109  19.838  16.474  1.00 85.10           O  
ATOM    146  CG  LEU A  20      -3.885  16.982  19.970  1.00 85.10           C  
ATOM    147  CD1 LEU A  20      -5.225  16.988  20.699  1.00 85.10           C  
ATOM    148  CD2 LEU A  20      -3.436  15.555  19.678  1.00 85.10           C  
ATOM    149  N   GLY A  21      -2.843  17.872  15.536  1.00 88.45           N  
ATOM    150  CA  GLY A  21      -3.220  18.367  14.222  1.00 88.45           C  
ATOM    151  C   GLY A  21      -4.722  18.460  14.027  1.00 88.45           C  
ATOM    152  O   GLY A  21      -5.492  18.101  14.920  1.00 88.45           O  
ATOM    153  N   PRO A  22      -5.276  19.059  12.960  1.00 92.12           N  
ATOM    154  CA  PRO A  22      -6.694  19.315  12.693  1.00 92.12           C  
ATOM    155  C   PRO A  22      -7.525  18.035  12.642  1.00 92.12           C  
ATOM    156  CB  PRO A  22      -6.675  20.009  11.329  1.00 92.12           C  
ATOM    157  O   PRO A  22      -8.743  18.078  12.835  1.00 92.12           O  
ATOM    158  CG  PRO A  22      -5.370  19.615  10.717  1.00 92.12           C  
ATOM    159  CD  PRO A  22      -4.367  19.421  11.818  1.00 92.12           C  
ATOM    160  N   ASN A  23      -6.924  16.838  12.453  1.00 92.49           N  
ATOM    161  CA  ASN A  23      -7.663  15.591  12.284  1.00 92.49           C  
ATOM    162  C   ASN A  23      -7.617  14.737  13.547  1.00 92.49           C  
ATOM    163  CB  ASN A  23      -7.120  14.803  11.090  1.00 92.49           C  
ATOM    164  O   ASN A  23      -7.960  13.554  13.514  1.00 92.49           O  
ATOM    165  CG  ASN A  23      -7.308  15.532   9.774  1.00 92.49           C  
ATOM    166  ND2 ASN A  23      -6.233  15.655   9.004  1.00 92.49           N  
ATOM    167  OD1 ASN A  23      -8.411  15.983   9.452  1.00 92.49           O  
ATOM    168  N   SER A  24      -7.165  15.400  14.637  1.00 93.13           N  
ATOM    169  CA  SER A  24      -7.007  14.628  15.865  1.00 93.13           C  
ATOM    170  C   SER A  24      -7.561  15.383  17.069  1.00 93.13           C  
ATOM    171  CB  SER A  24      -5.534  14.290  16.099  1.00 93.13           C  
ATOM    172  O   SER A  24      -7.665  16.611  17.043  1.00 93.13           O  
ATOM    173  OG  SER A  24      -4.755  15.470  16.191  1.00 93.13           O  
ATOM    174  N   ARG A  25      -8.157  14.618  17.978  1.00 92.44           N  
ATOM    175  CA  ARG A  25      -8.619  15.136  19.262  1.00 92.44           C  
ATOM    176  C   ARG A  25      -8.396  14.119  20.376  1.00 92.44           C  
ATOM    177  CB  ARG A  25     -10.100  15.515  19.187  1.00 92.44           C  
ATOM    178  O   ARG A  25      -8.119  12.948  20.108  1.00 92.44           O  
ATOM    179  CG  ARG A  25     -11.033  14.326  19.027  1.00 92.44           C  
ATOM    180  CD  ARG A  25     -12.486  14.762  18.896  1.00 92.44           C  
ATOM    181  NE  ARG A  25     -13.379  13.619  18.734  1.00 92.44           N  
ATOM    182  NH1 ARG A  25     -14.019  13.541  20.953  1.00 92.44           N  
ATOM    183  NH2 ARG A  25     -14.869  12.027  19.457  1.00 92.44           N  
ATOM    184  CZ  ARG A  25     -14.087  13.065  19.715  1.00 92.44           C  
ATOM    185  N   ILE A  26      -8.401  14.645  21.551  1.00 92.71           N  
ATOM    186  CA  ILE A  26      -8.281  13.760  22.705  1.00 92.71           C  
ATOM    187  C   ILE A  26      -9.655  13.544  23.335  1.00 92.71           C  
ATOM    188  CB  ILE A  26      -7.294  14.325  23.751  1.00 92.71           C  
ATOM    189  O   ILE A  26     -10.383  14.504  23.596  1.00 92.71           O  
ATOM    190  CG1 ILE A  26      -5.907  14.518  23.127  1.00 92.71           C  
ATOM    191  CG2 ILE A  26      -7.222  13.409  24.976  1.00 92.71           C  
ATOM    192  CD1 ILE A  26      -5.197  13.215  22.783  1.00 92.71           C  
ATOM    193  N   GLU A  27     -10.078  12.279  23.350  1.00 93.46           N  
ATOM    194  CA  GLU A  27     -11.253  11.878  24.118  1.00 93.46           C  
ATOM    195  C   GLU A  27     -10.858  11.053  25.340  1.00 93.46           C  
ATOM    196  CB  GLU A  27     -12.225  11.085  23.240  1.00 93.46           C  
ATOM    197  O   GLU A  27     -10.586   9.856  25.225  1.00 93.46           O  
ATOM    198  CG  GLU A  27     -12.814  11.892  22.092  1.00 93.46           C  
ATOM    199  CD  GLU A  27     -13.819  11.109  21.261  1.00 93.46           C  
ATOM    200  OE1 GLU A  27     -14.339  11.657  20.263  1.00 93.46           O  
ATOM    201  OE2 GLU A  27     -14.087   9.938  21.612  1.00 93.46           O  
ATOM    202  N   GLY A  28     -10.940  11.643  26.543  1.00 92.12           N  
ATOM    203  CA  GLY A  28     -10.412  10.967  27.718  1.00 92.12           C  
ATOM    204  C   GLY A  28      -8.915  10.728  27.645  1.00 92.12           C  
ATOM    205  O   GLY A  28      -8.139  11.669  27.470  1.00 92.12           O  
ATOM    206  N   LYS A  29      -8.420   9.453  27.686  1.00 93.21           N  
ATOM    207  CA  LYS A  29      -7.017   9.060  27.590  1.00 93.21           C  
ATOM    208  C   LYS A  29      -6.692   8.517  26.201  1.00 93.21           C  
ATOM    209  CB  LYS A  29      -6.678   8.015  28.653  1.00 93.21           C  
ATOM    210  O   LYS A  29      -5.657   7.876  26.006  1.00 93.21           O  
ATOM    211  CG  LYS A  29      -6.765   8.533  30.081  1.00 93.21           C  
ATOM    212  CD  LYS A  29      -6.404   7.452  31.092  1.00 93.21           C  
ATOM    213  CE  LYS A  29      -6.552   7.951  32.523  1.00 93.21           C  
ATOM    214  NZ  LYS A  29      -6.245   6.880  33.517  1.00 93.21           N  
ATOM    215  N   GLN A  30      -7.663   8.784  25.328  1.00 93.53           N  
ATOM    216  CA  GLN A  30      -7.500   8.220  23.992  1.00 93.53           C  
ATOM    217  C   GLN A  30      -7.337   9.319  22.947  1.00 93.53           C  
ATOM    218  CB  GLN A  30      -8.692   7.330  23.636  1.00 93.53           C  
ATOM    219  O   GLN A  30      -8.067  10.313  22.964  1.00 93.53           O  
ATOM    220  CG  GLN A  30      -8.797   6.072  24.487  1.00 93.53           C  
ATOM    221  CD  GLN A  30      -9.946   5.174  24.069  1.00 93.53           C  
ATOM    222  NE2 GLN A  30     -10.019   3.988  24.665  1.00 93.53           N  
ATOM    223  OE1 GLN A  30     -10.761   5.542  23.218  1.00 93.53           O  
ATOM    224  N   LEU A  31      -6.412   9.085  22.031  1.00 91.42           N  
ATOM    225  CA  LEU A  31      -6.277   9.897  20.826  1.00 91.42           C  
ATOM    226  C   LEU A  31      -7.224   9.411  19.735  1.00 91.42           C  
ATOM    227  CB  LEU A  31      -4.833   9.864  20.317  1.00 91.42           C  
ATOM    228  O   LEU A  31      -7.219   8.230  19.382  1.00 91.42           O  
ATOM    229  CG  LEU A  31      -4.551  10.638  19.028  1.00 91.42           C  
ATOM    230  CD1 LEU A  31      -4.735  12.134  19.258  1.00 91.42           C  
ATOM    231  CD2 LEU A  31      -3.145  10.338  18.522  1.00 91.42           C  
ATOM    232  N   VAL A  32      -8.067  10.338  19.323  1.00 93.01           N  
ATOM    233  CA  VAL A  32      -9.005  10.021  18.252  1.00 93.01           C  
ATOM    234  C   VAL A  32      -8.583  10.730  16.967  1.00 93.01           C  
ATOM    235  CB  VAL A  32     -10.451  10.417  18.629  1.00 93.01           C  
ATOM    236  O   VAL A  32      -8.437  11.955  16.946  1.00 93.01           O  
ATOM    237  CG1 VAL A  32     -11.418  10.071  17.498  1.00 93.01           C  
ATOM    238  CG2 VAL A  32     -10.872   9.728  19.925  1.00 93.01           C  
ATOM    239  N   ILE A  33      -8.443   9.942  15.953  1.00 93.16           N  
ATOM    240  CA  ILE A  33      -8.027  10.466  14.657  1.00 93.16           C  
ATOM    241  C   ILE A  33      -9.063  10.102  13.596  1.00 93.16           C  
ATOM    242  CB  ILE A  33      -6.634   9.933  14.252  1.00 93.16           C  
ATOM    243  O   ILE A  33      -9.531   8.962  13.542  1.00 93.16           O  
ATOM    244  CG1 ILE A  33      -5.604  10.248  15.343  1.00 93.16           C  
ATOM    245  CG2 ILE A  33      -6.202  10.518  12.905  1.00 93.16           C  
ATOM    246  CD1 ILE A  33      -4.278   9.521  15.171  1.00 93.16           C  
ATOM    247  N   LYS A  34      -9.412  11.126  12.831  1.00 93.07           N  
ATOM    248  CA  LYS A  34     -10.239  10.817  11.669  1.00 93.07           C  
ATOM    249  C   LYS A  34      -9.500   9.905  10.694  1.00 93.07           C  
ATOM    250  CB  LYS A  34     -10.670  12.102  10.960  1.00 93.07           C  
ATOM    251  O   LYS A  34      -8.415  10.246  10.217  1.00 93.07           O  
ATOM    252  CG  LYS A  34     -11.568  13.000  11.798  1.00 93.07           C  
ATOM    253  CD  LYS A  34     -12.022  14.225  11.014  1.00 93.07           C  
ATOM    254  CE  LYS A  34     -12.905  15.134  11.857  1.00 93.07           C  
ATOM    255  NZ  LYS A  34     -13.188  16.427  11.167  1.00 93.07           N  
ATOM    256  N   THR A  35     -10.091   8.747  10.478  1.00 90.59           N  
ATOM    257  CA  THR A  35      -9.441   7.731   9.657  1.00 90.59           C  
ATOM    258  C   THR A  35      -9.211   8.247   8.240  1.00 90.59           C  
ATOM    259  CB  THR A  35     -10.274   6.437   9.606  1.00 90.59           C  
ATOM    260  O   THR A  35      -8.244   7.859   7.582  1.00 90.59           O  
ATOM    261  CG2 THR A  35     -10.284   5.735  10.961  1.00 90.59           C  
ATOM    262  OG1 THR A  35     -11.621   6.757   9.237  1.00 90.59           O  
ATOM    263  N   ALA A  36     -10.071   9.173   7.756  1.00 92.18           N  
ATOM    264  CA  ALA A  36      -9.942   9.752   6.422  1.00 92.18           C  
ATOM    265  C   ALA A  36      -8.572  10.398   6.234  1.00 92.18           C  
ATOM    266  CB  ALA A  36     -11.048  10.776   6.177  1.00 92.18           C  
ATOM    267  O   ALA A  36      -8.026  10.398   5.128  1.00 92.18           O  
ATOM    268  N   ALA A  37      -8.066  10.879   7.302  1.00 92.67           N  
ATOM    269  CA  ALA A  37      -6.778  11.565   7.256  1.00 92.67           C  
ATOM    270  C   ALA A  37      -5.643  10.583   6.979  1.00 92.67           C  
ATOM    271  CB  ALA A  37      -6.525  12.311   8.564  1.00 92.67           C  
ATOM    272  O   ALA A  37      -4.569  10.979   6.519  1.00 92.67           O  
ATOM    273  N   LEU A  38      -5.906   9.301   7.204  1.00 93.41           N  
ATOM    274  CA  LEU A  38      -4.850   8.301   7.093  1.00 93.41           C  
ATOM    275  C   LEU A  38      -4.928   7.573   5.756  1.00 93.41           C  
ATOM    276  CB  LEU A  38      -4.944   7.294   8.242  1.00 93.41           C  
ATOM    277  O   LEU A  38      -3.987   6.877   5.367  1.00 93.41           O  
ATOM    278  CG  LEU A  38      -4.748   7.853   9.652  1.00 93.41           C  
ATOM    279  CD1 LEU A  38      -5.009   6.770  10.693  1.00 93.41           C  
ATOM    280  CD2 LEU A  38      -3.344   8.427   9.810  1.00 93.41           C  
ATOM    281  N   ASN A  39      -6.012   7.700   5.071  1.00 93.78           N  
ATOM    282  CA  ASN A  39      -6.316   6.919   3.877  1.00 93.78           C  
ATOM    283  C   ASN A  39      -5.240   7.088   2.808  1.00 93.78           C  
ATOM    284  CB  ASN A  39      -7.686   7.308   3.316  1.00 93.78           C  
ATOM    285  O   ASN A  39      -4.852   6.118   2.153  1.00 93.78           O  
ATOM    286  CG  ASN A  39      -8.831   6.671   4.079  1.00 93.78           C  
ATOM    287  ND2 ASN A  39     -10.043   7.159   3.846  1.00 93.78           N  
ATOM    288  OD1 ASN A  39      -8.627   5.749   4.873  1.00 93.78           O  
ATOM    289  N   LYS A  40      -4.684   8.242   2.625  1.00 93.07           N  
ATOM    290  CA  LYS A  40      -3.710   8.493   1.567  1.00 93.07           C  
ATOM    291  C   LYS A  40      -2.436   7.683   1.789  1.00 93.07           C  
ATOM    292  CB  LYS A  40      -3.376   9.983   1.487  1.00 93.07           C  
ATOM    293  O   LYS A  40      -1.685   7.425   0.846  1.00 93.07           O  
ATOM    294  CG  LYS A  40      -2.694  10.533   2.732  1.00 93.07           C  
ATOM    295  CD  LYS A  40      -2.367  12.013   2.583  1.00 93.07           C  
ATOM    296  CE  LYS A  40      -1.744  12.579   3.851  1.00 93.07           C  
ATOM    297  NZ  LYS A  40      -1.532  14.054   3.754  1.00 93.07           N  
ATOM    298  N   PHE A  41      -2.228   7.312   3.040  1.00 94.92           N  
ATOM    299  CA  PHE A  41      -1.001   6.611   3.397  1.00 94.92           C  
ATOM    300  C   PHE A  41      -1.216   5.102   3.387  1.00 94.92           C  
ATOM    301  CB  PHE A  41      -0.505   7.061   4.775  1.00 94.92           C  
ATOM    302  O   PHE A  41      -0.257   4.333   3.479  1.00 94.92           O  
ATOM    303  CG  PHE A  41      -0.267   8.543   4.881  1.00 94.92           C  
ATOM    304  CD1 PHE A  41       0.833   9.130   4.266  1.00 94.92           C  
ATOM    305  CD2 PHE A  41      -1.142   9.350   5.595  1.00 94.92           C  
ATOM    306  CE1 PHE A  41       1.056  10.501   4.361  1.00 94.92           C  
ATOM    307  CE2 PHE A  41      -0.926  10.721   5.695  1.00 94.92           C  
ATOM    308  CZ  PHE A  41       0.174  11.295   5.079  1.00 94.92           C  
ATOM    309  N   LEU A  42      -2.464   4.673   3.287  1.00 96.76           N  
ATOM    310  CA  LEU A  42      -2.748   3.258   3.504  1.00 96.76           C  
ATOM    311  C   LEU A  42      -3.461   2.656   2.298  1.00 96.76           C  
ATOM    312  CB  LEU A  42      -3.599   3.069   4.762  1.00 96.76           C  
ATOM    313  O   LEU A  42      -3.986   1.542   2.374  1.00 96.76           O  
ATOM    314  CG  LEU A  42      -3.032   3.651   6.058  1.00 96.76           C  
ATOM    315  CD1 LEU A  42      -4.047   3.514   7.188  1.00 96.76           C  
ATOM    316  CD2 LEU A  42      -1.720   2.965   6.424  1.00 96.76           C  
ATOM    317  N   THR A  43      -3.547   3.384   1.176  1.00 96.66           N  
ATOM    318  CA  THR A  43      -4.298   2.903   0.022  1.00 96.66           C  
ATOM    319  C   THR A  43      -3.375   2.691  -1.174  1.00 96.66           C  
ATOM    320  CB  THR A  43      -5.423   3.882  -0.361  1.00 96.66           C  
ATOM    321  O   THR A  43      -2.358   3.375  -1.308  1.00 96.66           O  
ATOM    322  CG2 THR A  43      -6.476   3.967   0.739  1.00 96.66           C  
ATOM    323  OG1 THR A  43      -4.864   5.184  -0.573  1.00 96.66           O  
ATOM    324  N   CYS A  44      -3.712   1.698  -1.946  1.00 97.97           N  
ATOM    325  CA  CYS A  44      -2.973   1.329  -3.148  1.00 97.97           C  
ATOM    326  C   CYS A  44      -3.352   2.228  -4.319  1.00 97.97           C  
ATOM    327  CB  CYS A  44      -3.234  -0.133  -3.510  1.00 97.97           C  
ATOM    328  O   CYS A  44      -4.536   2.423  -4.599  1.00 97.97           O  
ATOM    329  SG  CYS A  44      -2.439  -0.656  -5.045  1.00 97.97           S  
ATOM    330  N   GLY A  45      -2.388   2.853  -4.967  1.00 97.12           N  
ATOM    331  CA  GLY A  45      -2.633   3.747  -6.087  1.00 97.12           C  
ATOM    332  C   GLY A  45      -3.137   3.029  -7.325  1.00 97.12           C  
ATOM    333  O   GLY A  45      -3.667   3.659  -8.242  1.00 97.12           O  
ATOM    334  N   ILE A  46      -3.056   1.691  -7.407  1.00 97.94           N  
ATOM    335  CA  ILE A  46      -3.475   0.922  -8.573  1.00 97.94           C  
ATOM    336  C   ILE A  46      -4.911   0.439  -8.384  1.00 97.94           C  
ATOM    337  CB  ILE A  46      -2.534  -0.278  -8.826  1.00 97.94           C  
ATOM    338  O   ILE A  46      -5.784   0.732  -9.204  1.00 97.94           O  
ATOM    339  CG1 ILE A  46      -1.120   0.213  -9.156  1.00 97.94           C  
ATOM    340  CG2 ILE A  46      -3.081  -1.165  -9.949  1.00 97.94           C  
ATOM    341  CD1 ILE A  46      -0.097  -0.904  -9.307  1.00 97.94           C  
ATOM    342  N   CYS A  47      -5.239  -0.201  -7.206  1.00 97.22           N  
ATOM    343  CA  CYS A  47      -6.582  -0.735  -7.011  1.00 97.22           C  
ATOM    344  C   CYS A  47      -7.462   0.261  -6.265  1.00 97.22           C  
ATOM    345  CB  CYS A  47      -6.528  -2.056  -6.244  1.00 97.22           C  
ATOM    346  O   CYS A  47      -8.675   0.072  -6.166  1.00 97.22           O  
ATOM    347  SG  CYS A  47      -6.092  -1.868  -4.502  1.00 97.22           S  
ATOM    348  N   GLN A  48      -6.851   1.305  -5.705  1.00 95.83           N  
ATOM    349  CA  GLN A  48      -7.533   2.367  -4.971  1.00 95.83           C  
ATOM    350  C   GLN A  48      -8.192   1.826  -3.706  1.00 95.83           C  
ATOM    351  CB  GLN A  48      -8.577   3.048  -5.857  1.00 95.83           C  
ATOM    352  O   GLN A  48      -9.187   2.379  -3.232  1.00 95.83           O  
ATOM    353  CG  GLN A  48      -7.998   3.681  -7.115  1.00 95.83           C  
ATOM    354  CD  GLN A  48      -7.012   4.793  -6.812  1.00 95.83           C  
ATOM    355  NE2 GLN A  48      -6.018   4.957  -7.678  1.00 95.83           N  
ATOM    356  OE1 GLN A  48      -7.142   5.500  -5.807  1.00 95.83           O  
ATOM    357  N   GLY A  49      -7.749   0.707  -3.239  1.00 95.18           N  
ATOM    358  CA  GLY A  49      -8.147   0.115  -1.972  1.00 95.18           C  
ATOM    359  C   GLY A  49      -7.031   0.099  -0.944  1.00 95.18           C  
ATOM    360  O   GLY A  49      -5.922   0.562  -1.217  1.00 95.18           O  
ATOM    361  N   TYR A  50      -7.358  -0.352   0.334  1.00 96.67           N  
ATOM    362  CA  TYR A  50      -6.334  -0.511   1.361  1.00 96.67           C  
ATOM    363  C   TYR A  50      -5.342  -1.602   0.976  1.00 96.67           C  
ATOM    364  CB  TYR A  50      -6.974  -0.841   2.712  1.00 96.67           C  
ATOM    365  O   TYR A  50      -5.691  -2.543   0.258  1.00 96.67           O  
ATOM    366  CG  TYR A  50      -7.792   0.289   3.289  1.00 96.67           C  
ATOM    367  CD1 TYR A  50      -7.186   1.474   3.699  1.00 96.67           C  
ATOM    368  CD2 TYR A  50      -9.172   0.174   3.424  1.00 96.67           C  
ATOM    369  CE1 TYR A  50      -7.936   2.518   4.233  1.00 96.67           C  
ATOM    370  CE2 TYR A  50      -9.931   1.211   3.956  1.00 96.67           C  
ATOM    371  OH  TYR A  50     -10.052   3.407   4.884  1.00 96.67           O  
ATOM    372  CZ  TYR A  50      -9.305   2.377   4.357  1.00 96.67           C  
ATOM    373  N   PHE A  51      -4.110  -1.473   1.409  1.00 97.36           N  
ATOM    374  CA  PHE A  51      -3.045  -2.387   1.013  1.00 97.36           C  
ATOM    375  C   PHE A  51      -3.384  -3.818   1.411  1.00 97.36           C  
ATOM    376  CB  PHE A  51      -1.713  -1.968   1.642  1.00 97.36           C  
ATOM    377  O   PHE A  51      -3.764  -4.076   2.555  1.00 97.36           O  
ATOM    378  CG  PHE A  51      -1.132  -0.710   1.054  1.00 97.36           C  
ATOM    379  CD1 PHE A  51      -0.940  -0.592  -0.317  1.00 97.36           C  
ATOM    380  CD2 PHE A  51      -0.778   0.354   1.873  1.00 97.36           C  
ATOM    381  CE1 PHE A  51      -0.403   0.571  -0.865  1.00 97.36           C  
ATOM    382  CE2 PHE A  51      -0.240   1.519   1.333  1.00 97.36           C  
ATOM    383  CZ  PHE A  51      -0.053   1.625  -0.036  1.00 97.36           C  
ATOM    384  N   ARG A  52      -3.299  -4.747   0.445  1.00 95.52           N  
ATOM    385  CA  ARG A  52      -3.259  -6.195   0.623  1.00 95.52           C  
ATOM    386  C   ARG A  52      -1.894  -6.756   0.239  1.00 95.52           C  
ATOM    387  CB  ARG A  52      -4.355  -6.869  -0.206  1.00 95.52           C  
ATOM    388  O   ARG A  52      -1.496  -6.691  -0.926  1.00 95.52           O  
ATOM    389  CG  ARG A  52      -5.764  -6.443   0.173  1.00 95.52           C  
ATOM    390  CD  ARG A  52      -6.810  -7.100  -0.716  1.00 95.52           C  
ATOM    391  NE  ARG A  52      -8.156  -6.624  -0.408  1.00 95.52           N  
ATOM    392  NH1 ARG A  52      -9.191  -7.836  -2.079  1.00 95.52           N  
ATOM    393  NH2 ARG A  52     -10.430  -6.489  -0.699  1.00 95.52           N  
ATOM    394  CZ  ARG A  52      -9.256  -6.984  -1.063  1.00 95.52           C  
ATOM    395  N   GLY A  53      -1.271  -7.231   1.236  1.00 96.29           N  
ATOM    396  CA  GLY A  53       0.098  -7.594   0.906  1.00 96.29           C  
ATOM    397  C   GLY A  53       0.935  -6.414   0.450  1.00 96.29           C  
ATOM    398  O   GLY A  53       1.519  -6.443  -0.636  1.00 96.29           O  
ATOM    399  N   ALA A  54       1.015  -5.330   1.373  1.00 98.16           N  
ATOM    400  CA  ALA A  54       1.757  -4.116   1.044  1.00 98.16           C  
ATOM    401  C   ALA A  54       3.175  -4.446   0.588  1.00 98.16           C  
ATOM    402  CB  ALA A  54       1.793  -3.173   2.244  1.00 98.16           C  
ATOM    403  O   ALA A  54       3.911  -5.147   1.286  1.00 98.16           O  
ATOM    404  N   THR A  55       3.565  -3.985  -0.612  1.00 98.53           N  
ATOM    405  CA  THR A  55       4.864  -4.224  -1.230  1.00 98.53           C  
ATOM    406  C   THR A  55       5.486  -2.914  -1.705  1.00 98.53           C  
ATOM    407  CB  THR A  55       4.748  -5.200  -2.416  1.00 98.53           C  
ATOM    408  O   THR A  55       4.885  -2.187  -2.499  1.00 98.53           O  
ATOM    409  CG2 THR A  55       6.117  -5.502  -3.015  1.00 98.53           C  
ATOM    410  OG1 THR A  55       4.155  -6.424  -1.964  1.00 98.53           O  
ATOM    411  N   THR A  56       6.648  -2.614  -1.177  1.00 98.48           N  
ATOM    412  CA  THR A  56       7.335  -1.354  -1.436  1.00 98.48           C  
ATOM    413  C   THR A  56       8.453  -1.548  -2.457  1.00 98.48           C  
ATOM    414  CB  THR A  56       7.917  -0.758  -0.141  1.00 98.48           C  
ATOM    415  O   THR A  56       9.174  -2.548  -2.413  1.00 98.48           O  
ATOM    416  CG2 THR A  56       8.633   0.560  -0.416  1.00 98.48           C  
ATOM    417  OG1 THR A  56       6.853  -0.525   0.790  1.00 98.48           O  
ATOM    418  N   ILE A  57       8.545  -0.587  -3.364  1.00 98.52           N  
ATOM    419  CA  ILE A  57       9.668  -0.556  -4.294  1.00 98.52           C  
ATOM    420  C   ILE A  57      10.877   0.090  -3.622  1.00 98.52           C  
ATOM    421  CB  ILE A  57       9.308   0.201  -5.591  1.00 98.52           C  
ATOM    422  O   ILE A  57      10.814   1.246  -3.196  1.00 98.52           O  
ATOM    423  CG1 ILE A  57       8.067  -0.419  -6.245  1.00 98.52           C  
ATOM    424  CG2 ILE A  57      10.493   0.206  -6.561  1.00 98.52           C  
ATOM    425  CD1 ILE A  57       7.519   0.382  -7.418  1.00 98.52           C  
ATOM    426  N   ASN A  58      12.029  -0.468  -3.572  1.00 97.96           N  
ATOM    427  CA  ASN A  58      13.219  -0.000  -2.868  1.00 97.96           C  
ATOM    428  C   ASN A  58      13.847   1.202  -3.568  1.00 97.96           C  
ATOM    429  CB  ASN A  58      14.242  -1.130  -2.733  1.00 97.96           C  
ATOM    430  O   ASN A  58      14.465   2.049  -2.920  1.00 97.96           O  
ATOM    431  CG  ASN A  58      13.841  -2.158  -1.693  1.00 97.96           C  
ATOM    432  ND2 ASN A  58      14.526  -3.296  -1.690  1.00 97.96           N  
ATOM    433  OD1 ASN A  58      12.924  -1.933  -0.900  1.00 97.96           O  
ATOM    434  N   GLU A  59      13.595   1.382  -4.797  1.00 97.85           N  
ATOM    435  CA  GLU A  59      14.258   2.424  -5.576  1.00 97.85           C  
ATOM    436  C   GLU A  59      13.564   3.771  -5.399  1.00 97.85           C  
ATOM    437  CB  GLU A  59      14.298   2.043  -7.058  1.00 97.85           C  
ATOM    438  O   GLU A  59      14.214   4.819  -5.435  1.00 97.85           O  
ATOM    439  CG  GLU A  59      15.147   0.815  -7.355  1.00 97.85           C  
ATOM    440  CD  GLU A  59      16.600   0.975  -6.938  1.00 97.85           C  
ATOM    441  OE1 GLU A  59      17.221  -0.023  -6.509  1.00 97.85           O  
ATOM    442  OE2 GLU A  59      17.121   2.108  -7.041  1.00 97.85           O  
ATOM    443  N   CYS A  60      12.191   3.784  -5.155  1.00 98.22           N  
ATOM    444  CA  CYS A  60      11.466   5.047  -5.071  1.00 98.22           C  
ATOM    445  C   CYS A  60      10.564   5.078  -3.844  1.00 98.22           C  
ATOM    446  CB  CYS A  60      10.634   5.272  -6.333  1.00 98.22           C  
ATOM    447  O   CYS A  60       9.978   6.114  -3.524  1.00 98.22           O  
ATOM    448  SG  CYS A  60       9.340   4.036  -6.582  1.00 98.22           S  
ATOM    449  N   LEU A  61      10.368   3.925  -3.155  1.00 97.97           N  
ATOM    450  CA  LEU A  61       9.688   3.730  -1.879  1.00 97.97           C  
ATOM    451  C   LEU A  61       8.187   3.963  -2.022  1.00 97.97           C  
ATOM    452  CB  LEU A  61      10.264   4.668  -0.816  1.00 97.97           C  
ATOM    453  O   LEU A  61       7.513   4.307  -1.048  1.00 97.97           O  
ATOM    454  CG  LEU A  61      11.750   4.503  -0.499  1.00 97.97           C  
ATOM    455  CD1 LEU A  61      12.176   5.494   0.579  1.00 97.97           C  
ATOM    456  CD2 LEU A  61      12.048   3.072  -0.064  1.00 97.97           C  
ATOM    457  N   HIS A  62       7.650   3.860  -3.186  1.00 98.43           N  
ATOM    458  CA  HIS A  62       6.201   3.814  -3.345  1.00 98.43           C  
ATOM    459  C   HIS A  62       5.659   2.419  -3.057  1.00 98.43           C  
ATOM    460  CB  HIS A  62       5.803   4.251  -4.756  1.00 98.43           C  
ATOM    461  O   HIS A  62       6.317   1.419  -3.352  1.00 98.43           O  
ATOM    462  CG  HIS A  62       6.026   5.707  -5.019  1.00 98.43           C  
ATOM    463  CD2 HIS A  62       5.515   6.807  -4.419  1.00 98.43           C  
ATOM    464  ND1 HIS A  62       6.866   6.163  -6.012  1.00 98.43           N  
ATOM    465  CE1 HIS A  62       6.863   7.485  -6.010  1.00 98.43           C  
ATOM    466  NE2 HIS A  62       6.051   7.901  -5.053  1.00 98.43           N  
ATOM    467  N   THR A  63       4.543   2.289  -2.402  1.00 98.55           N  
ATOM    468  CA  THR A  63       3.984   1.031  -1.921  1.00 98.55           C  
ATOM    469  C   THR A  63       2.683   0.704  -2.648  1.00 98.55           C  
ATOM    470  CB  THR A  63       3.730   1.076  -0.403  1.00 98.55           C  
ATOM    471  O   THR A  63       1.862   1.590  -2.891  1.00 98.55           O  
ATOM    472  CG2 THR A  63       3.212  -0.264   0.109  1.00 98.55           C  
ATOM    473  OG1 THR A  63       4.954   1.391   0.272  1.00 98.55           O  
ATOM    474  N   PHE A  64       2.495  -0.509  -3.005  1.00 98.63           N  
ATOM    475  CA  PHE A  64       1.307  -1.051  -3.654  1.00 98.63           C  
ATOM    476  C   PHE A  64       0.941  -2.409  -3.068  1.00 98.63           C  
ATOM    477  CB  PHE A  64       1.527  -1.174  -5.165  1.00 98.63           C  
ATOM    478  O   PHE A  64       1.684  -2.960  -2.253  1.00 98.63           O  
ATOM    479  CG  PHE A  64       2.027   0.090  -5.811  1.00 98.63           C  
ATOM    480  CD1 PHE A  64       1.136   1.048  -6.279  1.00 98.63           C  
ATOM    481  CD2 PHE A  64       3.390   0.320  -5.949  1.00 98.63           C  
ATOM    482  CE1 PHE A  64       1.597   2.219  -6.876  1.00 98.63           C  
ATOM    483  CE2 PHE A  64       3.858   1.488  -6.545  1.00 98.63           C  
ATOM    484  CZ  PHE A  64       2.960   2.436  -7.009  1.00 98.63           C  
ATOM    485  N   CYS A  65      -0.262  -2.932  -3.528  1.00 98.45           N  
ATOM    486  CA  CYS A  65      -0.528  -4.334  -3.230  1.00 98.45           C  
ATOM    487  C   CYS A  65       0.420  -5.246  -4.000  1.00 98.45           C  
ATOM    488  CB  CYS A  65      -1.977  -4.688  -3.566  1.00 98.45           C  
ATOM    489  O   CYS A  65       0.810  -4.933  -5.126  1.00 98.45           O  
ATOM    490  SG  CYS A  65      -3.195  -3.750  -2.618  1.00 98.45           S  
ATOM    491  N   ARG A  66       0.804  -6.356  -3.420  1.00 98.13           N  
ATOM    492  CA  ARG A  66       1.718  -7.283  -4.079  1.00 98.13           C  
ATOM    493  C   ARG A  66       1.177  -7.710  -5.440  1.00 98.13           C  
ATOM    494  CB  ARG A  66       1.961  -8.514  -3.203  1.00 98.13           C  
ATOM    495  O   ARG A  66       1.886  -7.635  -6.446  1.00 98.13           O  
ATOM    496  CG  ARG A  66       2.895  -9.539  -3.826  1.00 98.13           C  
ATOM    497  CD  ARG A  66       3.464 -10.490  -2.783  1.00 98.13           C  
ATOM    498  NE  ARG A  66       4.457 -11.391  -3.360  1.00 98.13           N  
ATOM    499  NH1 ARG A  66       2.913 -12.877  -4.222  1.00 98.13           N  
ATOM    500  NH2 ARG A  66       5.155 -13.251  -4.513  1.00 98.13           N  
ATOM    501  CZ  ARG A  66       4.173 -12.504  -4.030  1.00 98.13           C  
ATOM    502  N   VAL A  67      -0.039  -8.080  -5.486  1.00 97.86           N  
ATOM    503  CA  VAL A  67      -0.662  -8.566  -6.713  1.00 97.86           C  
ATOM    504  C   VAL A  67      -0.738  -7.435  -7.736  1.00 97.86           C  
ATOM    505  CB  VAL A  67      -2.072  -9.139  -6.445  1.00 97.86           C  
ATOM    506  O   VAL A  67      -0.468  -7.643  -8.921  1.00 97.86           O  
ATOM    507  CG1 VAL A  67      -2.778  -9.471  -7.758  1.00 97.86           C  
ATOM    508  CG2 VAL A  67      -1.984 -10.376  -5.554  1.00 97.86           C  
ATOM    509  N   CYS A  68      -1.000  -6.254  -7.234  1.00 98.60           N  
ATOM    510  CA  CYS A  68      -1.145  -5.095  -8.107  1.00 98.60           C  
ATOM    511  C   CYS A  68       0.182  -4.739  -8.766  1.00 98.60           C  
ATOM    512  CB  CYS A  68      -1.673  -3.895  -7.322  1.00 98.60           C  
ATOM    513  O   CYS A  68       0.245  -4.547  -9.982  1.00 98.60           O  
ATOM    514  SG  CYS A  68      -3.400  -4.057  -6.819  1.00 98.60           S  
ATOM    515  N   ILE A  69       1.194  -4.667  -7.924  1.00 98.59           N  
ATOM    516  CA  ILE A  69       2.459  -4.179  -8.462  1.00 98.59           C  
ATOM    517  C   ILE A  69       3.114  -5.270  -9.307  1.00 98.59           C  
ATOM    518  CB  ILE A  69       3.415  -3.727  -7.336  1.00 98.59           C  
ATOM    519  O   ILE A  69       3.723  -4.981 -10.340  1.00 98.59           O  
ATOM    520  CG1 ILE A  69       4.653  -3.045  -7.929  1.00 98.59           C  
ATOM    521  CG2 ILE A  69       3.813  -4.915  -6.455  1.00 98.59           C  
ATOM    522  CD1 ILE A  69       4.340  -1.810  -8.763  1.00 98.59           C  
ATOM    523  N   VAL A  70       2.983  -6.532  -9.029  1.00 98.23           N  
ATOM    524  CA  VAL A  70       3.539  -7.626  -9.819  1.00 98.23           C  
ATOM    525  C   VAL A  70       2.835  -7.697 -11.172  1.00 98.23           C  
ATOM    526  CB  VAL A  70       3.414  -8.978  -9.082  1.00 98.23           C  
ATOM    527  O   VAL A  70       3.480  -7.889 -12.205  1.00 98.23           O  
ATOM    528  CG1 VAL A  70       3.761 -10.136 -10.015  1.00 98.23           C  
ATOM    529  CG2 VAL A  70       4.311  -8.997  -7.846  1.00 98.23           C  
ATOM    530  N   ALA A  71       1.498  -7.512 -11.157  1.00 98.35           N  
ATOM    531  CA  ALA A  71       0.737  -7.491 -12.404  1.00 98.35           C  
ATOM    532  C   ALA A  71       1.198  -6.351 -13.307  1.00 98.35           C  
ATOM    533  CB  ALA A  71      -0.756  -7.366 -12.114  1.00 98.35           C  
ATOM    534  O   ALA A  71       1.348  -6.532 -14.518  1.00 98.35           O  
ATOM    535  N   HIS A  72       1.386  -5.200 -12.771  1.00 98.42           N  
ATOM    536  CA  HIS A  72       1.866  -4.046 -13.523  1.00 98.42           C  
ATOM    537  C   HIS A  72       3.239  -4.316 -14.129  1.00 98.42           C  
ATOM    538  CB  HIS A  72       1.921  -2.808 -12.627  1.00 98.42           C  
ATOM    539  O   HIS A  72       3.477  -4.009 -15.299  1.00 98.42           O  
ATOM    540  CG  HIS A  72       2.507  -1.607 -13.299  1.00 98.42           C  
ATOM    541  CD2 HIS A  72       3.753  -1.080 -13.250  1.00 98.42           C  
ATOM    542  ND1 HIS A  72       1.777  -0.795 -14.140  1.00 98.42           N  
ATOM    543  CE1 HIS A  72       2.552   0.182 -14.581  1.00 98.42           C  
ATOM    544  NE2 HIS A  72       3.756   0.032 -14.056  1.00 98.42           N  
ATOM    545  N   LEU A  73       4.123  -4.936 -13.435  1.00 98.11           N  
ATOM    546  CA  LEU A  73       5.510  -5.113 -13.849  1.00 98.11           C  
ATOM    547  C   LEU A  73       5.628  -6.213 -14.899  1.00 98.11           C  
ATOM    548  CB  LEU A  73       6.391  -5.446 -12.642  1.00 98.11           C  
ATOM    549  O   LEU A  73       6.699  -6.411 -15.478  1.00 98.11           O  
ATOM    550  CG  LEU A  73       6.568  -4.336 -11.605  1.00 98.11           C  
ATOM    551  CD1 LEU A  73       7.493  -4.800 -10.485  1.00 98.11           C  
ATOM    552  CD2 LEU A  73       7.108  -3.070 -12.262  1.00 98.11           C  
ATOM    553  N   ARG A  74       4.523  -6.911 -15.179  1.00 97.13           N  
ATOM    554  CA  ARG A  74       4.506  -7.864 -16.284  1.00 97.13           C  
ATOM    555  C   ARG A  74       4.516  -7.144 -17.629  1.00 97.13           C  
ATOM    556  CB  ARG A  74       3.282  -8.777 -16.188  1.00 97.13           C  
ATOM    557  O   ARG A  74       5.068  -7.653 -18.607  1.00 97.13           O  
ATOM    558  CG  ARG A  74       3.353  -9.784 -15.051  1.00 97.13           C  
ATOM    559  CD  ARG A  74       2.117 -10.672 -15.006  1.00 97.13           C  
ATOM    560  NE  ARG A  74       2.128 -11.553 -13.842  1.00 97.13           N  
ATOM    561  NH1 ARG A  74       0.151 -12.623 -14.374  1.00 97.13           N  
ATOM    562  NH2 ARG A  74       1.302 -13.208 -12.481  1.00 97.13           N  
ATOM    563  CZ  ARG A  74       1.193 -12.459 -13.568  1.00 97.13           C  
ATOM    564  N   GLU A  75       3.983  -5.959 -17.601  1.00 96.93           N  
ATOM    565  CA  GLU A  75       3.844  -5.212 -18.848  1.00 96.93           C  
ATOM    566  C   GLU A  75       4.833  -4.051 -18.909  1.00 96.93           C  
ATOM    567  CB  GLU A  75       2.413  -4.693 -19.008  1.00 96.93           C  
ATOM    568  O   GLU A  75       5.422  -3.785 -19.959  1.00 96.93           O  
ATOM    569  CG  GLU A  75       1.368  -5.793 -19.119  1.00 96.93           C  
ATOM    570  CD  GLU A  75      -0.049  -5.263 -19.270  1.00 96.93           C  
ATOM    571  OE1 GLU A  75      -1.000  -6.076 -19.318  1.00 96.93           O  
ATOM    572  OE2 GLU A  75      -0.209  -4.024 -19.342  1.00 96.93           O  
ATOM    573  N   GLU A  76       5.022  -3.413 -17.844  1.00 97.36           N  
ATOM    574  CA  GLU A  76       5.880  -2.234 -17.768  1.00 97.36           C  
ATOM    575  C   GLU A  76       6.844  -2.329 -16.589  1.00 97.36           C  
ATOM    576  CB  GLU A  76       5.037  -0.961 -17.658  1.00 97.36           C  
ATOM    577  O   GLU A  76       6.447  -2.707 -15.485  1.00 97.36           O  
ATOM    578  CG  GLU A  76       4.112  -0.731 -18.844  1.00 97.36           C  
ATOM    579  CD  GLU A  76       3.354   0.584 -18.768  1.00 97.36           C  
ATOM    580  OE1 GLU A  76       2.636   0.928 -19.735  1.00 97.36           O  
ATOM    581  OE2 GLU A  76       3.480   1.278 -17.734  1.00 97.36           O  
ATOM    582  N   SER A  77       8.111  -1.967 -16.800  1.00 97.59           N  
ATOM    583  CA  SER A  77       9.143  -2.049 -15.771  1.00 97.59           C  
ATOM    584  C   SER A  77       9.351  -0.702 -15.088  1.00 97.59           C  
ATOM    585  CB  SER A  77      10.462  -2.534 -16.373  1.00 97.59           C  
ATOM    586  O   SER A  77      10.457  -0.391 -14.641  1.00 97.59           O  
ATOM    587  OG  SER A  77      10.868  -1.694 -17.440  1.00 97.59           O  
ATOM    588  N   THR A  78       8.334   0.130 -15.014  1.00 98.55           N  
ATOM    589  CA  THR A  78       8.394   1.430 -14.355  1.00 98.55           C  
ATOM    590  C   THR A  78       7.394   1.500 -13.204  1.00 98.55           C  
ATOM    591  CB  THR A  78       8.118   2.574 -15.348  1.00 98.55           C  
ATOM    592  O   THR A  78       6.380   0.799 -13.213  1.00 98.55           O  
ATOM    593  CG2 THR A  78       9.191   2.634 -16.430  1.00 98.55           C  
ATOM    594  OG1 THR A  78       6.843   2.364 -15.967  1.00 98.55           O  
ATOM    595  N   CYS A  79       7.744   2.372 -12.199  1.00 98.56           N  
ATOM    596  CA  CYS A  79       6.840   2.617 -11.081  1.00 98.56           C  
ATOM    597  C   CYS A  79       5.572   3.320 -11.549  1.00 98.56           C  
ATOM    598  CB  CYS A  79       7.531   3.455 -10.006  1.00 98.56           C  
ATOM    599  O   CYS A  79       5.640   4.334 -12.247  1.00 98.56           O  
ATOM    600  SG  CYS A  79       6.425   4.006  -8.689  1.00 98.56           S  
ATOM    601  N   PRO A  80       4.431   2.798 -11.170  1.00 98.24           N  
ATOM    602  CA  PRO A  80       3.164   3.406 -11.583  1.00 98.24           C  
ATOM    603  C   PRO A  80       2.966   4.806 -11.008  1.00 98.24           C  
ATOM    604  CB  PRO A  80       2.113   2.437 -11.035  1.00 98.24           C  
ATOM    605  O   PRO A  80       2.212   5.606 -11.569  1.00 98.24           O  
ATOM    606  CG  PRO A  80       2.831   1.133 -10.897  1.00 98.24           C  
ATOM    607  CD  PRO A  80       4.253   1.411 -10.503  1.00 98.24           C  
ATOM    608  N   SER A  81       3.646   5.150  -9.966  1.00 98.02           N  
ATOM    609  CA  SER A  81       3.425   6.419  -9.280  1.00 98.02           C  
ATOM    610  C   SER A  81       4.396   7.489  -9.770  1.00 98.02           C  
ATOM    611  CB  SER A  81       3.570   6.243  -7.768  1.00 98.02           C  
ATOM    612  O   SER A  81       4.007   8.641  -9.970  1.00 98.02           O  
ATOM    613  OG  SER A  81       2.570   5.372  -7.265  1.00 98.02           O  
ATOM    614  N   CYS A  82       5.633   7.074 -10.087  1.00 98.41           N  
ATOM    615  CA  CYS A  82       6.613   8.128 -10.327  1.00 98.41           C  
ATOM    616  C   CYS A  82       7.395   7.863 -11.608  1.00 98.41           C  
ATOM    617  CB  CYS A  82       7.575   8.244  -9.146  1.00 98.41           C  
ATOM    618  O   CYS A  82       8.265   8.652 -11.983  1.00 98.41           O  
ATOM    619  SG  CYS A  82       8.712   6.849  -8.993  1.00 98.41           S  
ATOM    620  N   ASN A  83       7.186   6.653 -12.232  1.00 98.20           N  
ATOM    621  CA  ASN A  83       7.760   6.270 -13.517  1.00 98.20           C  
ATOM    622  C   ASN A  83       9.249   5.959 -13.396  1.00 98.20           C  
ATOM    623  CB  ASN A  83       7.529   7.369 -14.557  1.00 98.20           C  
ATOM    624  O   ASN A  83       9.970   5.957 -14.395  1.00 98.20           O  
ATOM    625  CG  ASN A  83       6.093   7.425 -15.039  1.00 98.20           C  
ATOM    626  ND2 ASN A  83       5.566   8.633 -15.193  1.00 98.20           N  
ATOM    627  OD1 ASN A  83       5.462   6.390 -15.270  1.00 98.20           O  
ATOM    628  N   THR A  84       9.722   5.865 -12.195  1.00 98.36           N  
ATOM    629  CA  THR A  84      11.091   5.407 -11.986  1.00 98.36           C  
ATOM    630  C   THR A  84      11.341   4.096 -12.727  1.00 98.36           C  
ATOM    631  CB  THR A  84      11.396   5.219 -10.489  1.00 98.36           C  
ATOM    632  O   THR A  84      10.552   3.155 -12.617  1.00 98.36           O  
ATOM    633  CG2 THR A  84      12.827   4.738 -10.274  1.00 98.36           C  
ATOM    634  OG1 THR A  84      11.218   6.469  -9.811  1.00 98.36           O  
ATOM    635  N   ASP A  85      12.349   4.015 -13.557  1.00 98.12           N  
ATOM    636  CA  ASP A  85      12.752   2.802 -14.262  1.00 98.12           C  
ATOM    637  C   ASP A  85      13.317   1.765 -13.293  1.00 98.12           C  
ATOM    638  CB  ASP A  85      13.784   3.127 -15.344  1.00 98.12           C  
ATOM    639  O   ASP A  85      14.336   2.006 -12.642  1.00 98.12           O  
ATOM    640  CG  ASP A  85      14.167   1.920 -16.181  1.00 98.12           C  
ATOM    641  OD1 ASP A  85      13.567   0.838 -16.002  1.00 98.12           O  
ATOM    642  OD2 ASP A  85      15.079   2.050 -17.026  1.00 98.12           O  
ATOM    643  N   LEU A  86      12.760   0.512 -13.266  1.00 98.04           N  
ATOM    644  CA  LEU A  86      13.134  -0.507 -12.291  1.00 98.04           C  
ATOM    645  C   LEU A  86      14.046  -1.554 -12.922  1.00 98.04           C  
ATOM    646  CB  LEU A  86      11.886  -1.181 -11.715  1.00 98.04           C  
ATOM    647  O   LEU A  86      14.415  -2.535 -12.273  1.00 98.04           O  
ATOM    648  CG  LEU A  86      10.912  -0.274 -10.962  1.00 98.04           C  
ATOM    649  CD1 LEU A  86       9.709  -1.075 -10.476  1.00 98.04           C  
ATOM    650  CD2 LEU A  86      11.613   0.410  -9.793  1.00 98.04           C  
ATOM    651  N   GLY A  87      14.425  -1.335 -14.189  1.00 96.69           N  
ATOM    652  CA  GLY A  87      15.424  -2.158 -14.852  1.00 96.69           C  
ATOM    653  C   GLY A  87      14.870  -3.476 -15.358  1.00 96.69           C  
ATOM    654  O   GLY A  87      13.655  -3.634 -15.493  1.00 96.69           O  
ATOM    655  N   ALA A  88      15.724  -4.433 -15.713  1.00 96.01           N  
ATOM    656  CA  ALA A  88      15.428  -5.702 -16.373  1.00 96.01           C  
ATOM    657  C   ALA A  88      14.726  -6.666 -15.419  1.00 96.01           C  
ATOM    658  CB  ALA A  88      16.709  -6.333 -16.913  1.00 96.01           C  
ATOM    659  O   ALA A  88      13.922  -7.497 -15.847  1.00 96.01           O  
ATOM    660  N   GLN A  89      15.044  -6.562 -14.136  1.00 96.60           N  
ATOM    661  CA  GLN A  89      14.434  -7.428 -13.133  1.00 96.60           C  
ATOM    662  C   GLN A  89      13.694  -6.611 -12.077  1.00 96.60           C  
ATOM    663  CB  GLN A  89      15.493  -8.309 -12.468  1.00 96.60           C  
ATOM    664  O   GLN A  89      14.141  -6.515 -10.933  1.00 96.60           O  
ATOM    665  CG  GLN A  89      16.263  -9.188 -13.444  1.00 96.60           C  
ATOM    666  CD  GLN A  89      15.402 -10.275 -14.059  1.00 96.60           C  
ATOM    667  NE2 GLN A  89      15.898 -10.891 -15.127  1.00 96.60           N  
ATOM    668  OE1 GLN A  89      14.300 -10.560 -13.579  1.00 96.60           O  
ATOM    669  N   PRO A  90      12.598  -5.983 -12.493  1.00 97.19           N  
ATOM    670  CA  PRO A  90      11.892  -5.051 -11.612  1.00 97.19           C  
ATOM    671  C   PRO A  90      11.354  -5.724 -10.351  1.00 97.19           C  
ATOM    672  CB  PRO A  90      10.746  -4.537 -12.488  1.00 97.19           C  
ATOM    673  O   PRO A  90      11.291  -5.097  -9.291  1.00 97.19           O  
ATOM    674  CG  PRO A  90      10.580  -5.578 -13.548  1.00 97.19           C  
ATOM    675  CD  PRO A  90      11.921  -6.190 -13.830  1.00 97.19           C  
ATOM    676  N   THR A  91      11.042  -7.028 -10.349  1.00 97.21           N  
ATOM    677  CA  THR A  91      10.451  -7.725  -9.211  1.00 97.21           C  
ATOM    678  C   THR A  91      11.483  -7.924  -8.105  1.00 97.21           C  
ATOM    679  CB  THR A  91       9.874  -9.089  -9.630  1.00 97.21           C  
ATOM    680  O   THR A  91      11.124  -8.109  -6.940  1.00 97.21           O  
ATOM    681  CG2 THR A  91       8.698  -8.919 -10.586  1.00 97.21           C  
ATOM    682  OG1 THR A  91      10.896  -9.855 -10.280  1.00 97.21           O  
ATOM    683  N   ASP A  92      12.782  -7.932  -8.434  1.00 97.89           N  
ATOM    684  CA  ASP A  92      13.859  -8.063  -7.457  1.00 97.89           C  
ATOM    685  C   ASP A  92      13.943  -6.828  -6.563  1.00 97.89           C  
ATOM    686  CB  ASP A  92      15.197  -8.296  -8.160  1.00 97.89           C  
ATOM    687  O   ASP A  92      14.523  -6.880  -5.477  1.00 97.89           O  
ATOM    688  CG  ASP A  92      15.299  -9.668  -8.803  1.00 97.89           C  
ATOM    689  OD1 ASP A  92      14.409 -10.515  -8.576  1.00 97.89           O  
ATOM    690  OD2 ASP A  92      16.279  -9.904  -9.542  1.00 97.89           O  
ATOM    691  N   LYS A  93      13.302  -5.802  -6.967  1.00 97.73           N  
ATOM    692  CA  LYS A  93      13.372  -4.534  -6.247  1.00 97.73           C  
ATOM    693  C   LYS A  93      12.164  -4.354  -5.332  1.00 97.73           C  
ATOM    694  CB  LYS A  93      13.466  -3.364  -7.228  1.00 97.73           C  
ATOM    695  O   LYS A  93      11.997  -3.299  -4.717  1.00 97.73           O  
ATOM    696  CG  LYS A  93      14.649  -3.449  -8.180  1.00 97.73           C  
ATOM    697  CD  LYS A  93      14.567  -2.386  -9.269  1.00 97.73           C  
ATOM    698  CE  LYS A  93      15.725  -2.502 -10.252  1.00 97.73           C  
ATOM    699  NZ  LYS A  93      15.521  -1.634 -11.451  1.00 97.73           N  
ATOM    700  N   LEU A  94      11.338  -5.362  -5.276  1.00 98.37           N  
ATOM    701  CA  LEU A  94      10.139  -5.309  -4.446  1.00 98.37           C  
ATOM    702  C   LEU A  94      10.403  -5.916  -3.072  1.00 98.37           C  
ATOM    703  CB  LEU A  94       8.982  -6.044  -5.128  1.00 98.37           C  
ATOM    704  O   LEU A  94      11.072  -6.947  -2.962  1.00 98.37           O  
ATOM    705  CG  LEU A  94       8.631  -5.589  -6.545  1.00 98.37           C  
ATOM    706  CD1 LEU A  94       7.434  -6.373  -7.073  1.00 98.37           C  
ATOM    707  CD2 LEU A  94       8.349  -4.091  -6.571  1.00 98.37           C  
ATOM    708  N   ARG A  95       9.886  -5.255  -2.055  1.00 98.44           N  
ATOM    709  CA  ARG A  95       9.972  -5.740  -0.681  1.00 98.44           C  
ATOM    710  C   ARG A  95       8.614  -5.669   0.010  1.00 98.44           C  
ATOM    711  CB  ARG A  95      11.005  -4.935   0.110  1.00 98.44           C  
ATOM    712  O   ARG A  95       7.951  -4.630  -0.018  1.00 98.44           O  
ATOM    713  CG  ARG A  95      12.425  -5.070  -0.417  1.00 98.44           C  
ATOM    714  CD  ARG A  95      12.986  -6.465  -0.177  1.00 98.44           C  
ATOM    715  NE  ARG A  95      14.386  -6.560  -0.580  1.00 98.44           N  
ATOM    716  NH1 ARG A  95      13.932  -7.198  -2.753  1.00 98.44           N  
ATOM    717  NH2 ARG A  95      16.102  -6.961  -2.053  1.00 98.44           N  
ATOM    718  CZ  ARG A  95      14.803  -6.906  -1.794  1.00 98.44           C  
ATOM    719  N   GLY A  96       8.241  -6.831   0.522  1.00 98.47           N  
ATOM    720  CA  GLY A  96       7.042  -6.800   1.345  1.00 98.47           C  
ATOM    721  C   GLY A  96       7.164  -5.878   2.543  1.00 98.47           C  
ATOM    722  O   GLY A  96       8.219  -5.813   3.178  1.00 98.47           O  
ATOM    723  N   ASP A  97       6.129  -5.131   2.838  1.00 97.86           N  
ATOM    724  CA  ASP A  97       6.092  -4.213   3.973  1.00 97.86           C  
ATOM    725  C   ASP A  97       5.137  -4.715   5.054  1.00 97.86           C  
ATOM    726  CB  ASP A  97       5.681  -2.812   3.517  1.00 97.86           C  
ATOM    727  O   ASP A  97       3.956  -4.361   5.059  1.00 97.86           O  
ATOM    728  CG  ASP A  97       5.915  -1.750   4.577  1.00 97.86           C  
ATOM    729  OD1 ASP A  97       5.895  -2.078   5.783  1.00 97.86           O  
ATOM    730  OD2 ASP A  97       6.120  -0.575   4.204  1.00 97.86           O  
ATOM    731  N   ARG A  98       5.649  -5.553   5.957  1.00 97.36           N  
ATOM    732  CA  ARG A  98       4.842  -6.224   6.971  1.00 97.36           C  
ATOM    733  C   ARG A  98       4.286  -5.224   7.979  1.00 97.36           C  
ATOM    734  CB  ARG A  98       5.665  -7.293   7.694  1.00 97.36           C  
ATOM    735  O   ARG A  98       3.197  -5.421   8.522  1.00 97.36           O  
ATOM    736  CG  ARG A  98       6.069  -8.461   6.809  1.00 97.36           C  
ATOM    737  CD  ARG A  98       6.789  -9.545   7.600  1.00 97.36           C  
ATOM    738  NE  ARG A  98       7.251 -10.627   6.735  1.00 97.36           N  
ATOM    739  NH1 ARG A  98       8.299 -11.806   8.422  1.00 97.36           N  
ATOM    740  NH2 ARG A  98       8.326 -12.603   6.273  1.00 97.36           N  
ATOM    741  CZ  ARG A  98       7.958 -11.676   7.145  1.00 97.36           C  
ATOM    742  N   LEU A  99       5.035  -4.199   8.258  1.00 97.29           N  
ATOM    743  CA  LEU A  99       4.590  -3.180   9.203  1.00 97.29           C  
ATOM    744  C   LEU A  99       3.356  -2.454   8.678  1.00 97.29           C  
ATOM    745  CB  LEU A  99       5.712  -2.173   9.473  1.00 97.29           C  
ATOM    746  O   LEU A  99       2.379  -2.275   9.408  1.00 97.29           O  
ATOM    747  CG  LEU A  99       5.392  -1.051  10.461  1.00 97.29           C  
ATOM    748  CD1 LEU A  99       5.050  -1.631  11.830  1.00 97.29           C  
ATOM    749  CD2 LEU A  99       6.563  -0.079  10.565  1.00 97.29           C  
ATOM    750  N   LEU A 100       3.466  -2.060   7.454  1.00 96.97           N  
ATOM    751  CA  LEU A 100       2.341  -1.351   6.854  1.00 96.97           C  
ATOM    752  C   LEU A 100       1.101  -2.238   6.809  1.00 96.97           C  
ATOM    753  CB  LEU A 100       2.696  -0.878   5.442  1.00 96.97           C  
ATOM    754  O   LEU A 100      -0.008  -1.775   7.083  1.00 96.97           O  
ATOM    755  CG  LEU A 100       1.778   0.180   4.830  1.00 96.97           C  
ATOM    756  CD1 LEU A 100       1.658   1.381   5.763  1.00 96.97           C  
ATOM    757  CD2 LEU A 100       2.294   0.610   3.461  1.00 96.97           C  
ATOM    758  N   GLU A 101       1.325  -3.440   6.523  1.00 95.68           N  
ATOM    759  CA  GLU A 101       0.220  -4.393   6.553  1.00 95.68           C  
ATOM    760  C   GLU A 101      -0.376  -4.503   7.953  1.00 95.68           C  
ATOM    761  CB  GLU A 101       0.684  -5.770   6.069  1.00 95.68           C  
ATOM    762  O   GLU A 101      -1.598  -4.513   8.114  1.00 95.68           O  
ATOM    763  CG  GLU A 101      -0.455  -6.745   5.807  1.00 95.68           C  
ATOM    764  CD  GLU A 101      -0.014  -7.994   5.060  1.00 95.68           C  
ATOM    765  OE1 GLU A 101      -0.885  -8.796   4.651  1.00 95.68           O  
ATOM    766  OE2 GLU A 101       1.212  -8.174   4.884  1.00 95.68           O  
ATOM    767  N   SER A 102       0.434  -4.592   8.916  1.00 97.28           N  
ATOM    768  CA  SER A 102      -0.005  -4.687  10.305  1.00 97.28           C  
ATOM    769  C   SER A 102      -0.776  -3.441  10.727  1.00 97.28           C  
ATOM    770  CB  SER A 102       1.193  -4.894  11.232  1.00 97.28           C  
ATOM    771  O   SER A 102      -1.794  -3.538  11.415  1.00 97.28           O  
ATOM    772  OG  SER A 102       0.778  -4.945  12.587  1.00 97.28           O  
ATOM    773  N   ILE A 103      -0.314  -2.328  10.276  1.00 96.72           N  
ATOM    774  CA  ILE A 103      -0.980  -1.072  10.603  1.00 96.72           C  
ATOM    775  C   ILE A 103      -2.386  -1.064  10.007  1.00 96.72           C  
ATOM    776  CB  ILE A 103      -0.175   0.145  10.093  1.00 96.72           C  
ATOM    777  O   ILE A 103      -3.355  -0.725  10.691  1.00 96.72           O  
ATOM    778  CG1 ILE A 103       1.127   0.294  10.888  1.00 96.72           C  
ATOM    779  CG2 ILE A 103      -1.016   1.422  10.175  1.00 96.72           C  
ATOM    780  CD1 ILE A 103       2.077   1.344  10.328  1.00 96.72           C  
ATOM    781  N   VAL A 104      -2.504  -1.450   8.798  1.00 96.48           N  
ATOM    782  CA  VAL A 104      -3.803  -1.486   8.134  1.00 96.48           C  
ATOM    783  C   VAL A 104      -4.735  -2.444   8.872  1.00 96.48           C  
ATOM    784  CB  VAL A 104      -3.672  -1.905   6.653  1.00 96.48           C  
ATOM    785  O   VAL A 104      -5.896  -2.117   9.128  1.00 96.48           O  
ATOM    786  CG1 VAL A 104      -5.047  -2.167   6.042  1.00 96.48           C  
ATOM    787  CG2 VAL A 104      -2.926  -0.834   5.860  1.00 96.48           C  
ATOM    788  N   GLU A 105      -4.233  -3.607   9.260  1.00 96.08           N  
ATOM    789  CA  GLU A 105      -5.015  -4.612   9.974  1.00 96.08           C  
ATOM    790  C   GLU A 105      -5.498  -4.082  11.320  1.00 96.08           C  
ATOM    791  CB  GLU A 105      -4.194  -5.889  10.175  1.00 96.08           C  
ATOM    792  O   GLU A 105      -6.639  -4.330  11.718  1.00 96.08           O  
ATOM    793  CG  GLU A 105      -4.036  -6.724   8.913  1.00 96.08           C  
ATOM    794  CD  GLU A 105      -3.091  -7.902   9.087  1.00 96.08           C  
ATOM    795  OE1 GLU A 105      -2.824  -8.618   8.096  1.00 96.08           O  
ATOM    796  OE2 GLU A 105      -2.615  -8.112  10.225  1.00 96.08           O  
ATOM    797  N   LYS A 106      -4.650  -3.352  11.976  1.00 95.72           N  
ATOM    798  CA  LYS A 106      -5.001  -2.861  13.305  1.00 95.72           C  
ATOM    799  C   LYS A 106      -5.968  -1.684  13.219  1.00 95.72           C  
ATOM    800  CB  LYS A 106      -3.745  -2.451  14.076  1.00 95.72           C  
ATOM    801  O   LYS A 106      -6.875  -1.557  14.044  1.00 95.72           O  
ATOM    802  CG  LYS A 106      -2.877  -3.622  14.513  1.00 95.72           C  
ATOM    803  CD  LYS A 106      -1.878  -3.207  15.585  1.00 95.72           C  
ATOM    804  CE  LYS A 106      -0.956  -4.358  15.966  1.00 95.72           C  
ATOM    805  NZ  LYS A 106      -1.603  -5.287  16.940  1.00 95.72           N  
ATOM    806  N   LEU A 107      -5.872  -0.909  12.230  1.00 94.71           N  
ATOM    807  CA  LEU A 107      -6.707   0.282  12.123  1.00 94.71           C  
ATOM    808  C   LEU A 107      -8.055  -0.053  11.494  1.00 94.71           C  
ATOM    809  CB  LEU A 107      -5.999   1.360  11.298  1.00 94.71           C  
ATOM    810  O   LEU A 107      -9.079   0.525  11.864  1.00 94.71           O  
ATOM    811  CG  LEU A 107      -4.784   2.023  11.949  1.00 94.71           C  
ATOM    812  CD1 LEU A 107      -4.213   3.100  11.032  1.00 94.71           C  
ATOM    813  CD2 LEU A 107      -5.158   2.612  13.305  1.00 94.71           C  
ATOM    814  N   PHE A 108      -8.045  -0.985  10.600  1.00 95.10           N  
ATOM    815  CA  PHE A 108      -9.273  -1.299   9.880  1.00 95.10           C  
ATOM    816  C   PHE A 108      -9.534  -2.800   9.883  1.00 95.10           C  
ATOM    817  CB  PHE A 108      -9.201  -0.781   8.440  1.00 95.10           C  
ATOM    818  O   PHE A 108      -9.615  -3.423   8.822  1.00 95.10           O  
ATOM    819  CG  PHE A 108      -8.875   0.685   8.337  1.00 95.10           C  
ATOM    820  CD1 PHE A 108      -9.849   1.646   8.581  1.00 95.10           C  
ATOM    821  CD2 PHE A 108      -7.595   1.101   7.997  1.00 95.10           C  
ATOM    822  CE1 PHE A 108      -9.550   3.003   8.487  1.00 95.10           C  
ATOM    823  CE2 PHE A 108      -7.289   2.456   7.901  1.00 95.10           C  
ATOM    824  CZ  PHE A 108      -8.268   3.405   8.145  1.00 95.10           C  
ATOM    825  N   PRO A 109      -9.739  -3.430  11.005  1.00 95.24           N  
ATOM    826  CA  PRO A 109      -9.909  -4.882  11.093  1.00 95.24           C  
ATOM    827  C   PRO A 109     -11.194  -5.367  10.426  1.00 95.24           C  
ATOM    828  CB  PRO A 109      -9.945  -5.143  12.601  1.00 95.24           C  
ATOM    829  O   PRO A 109     -11.214  -6.446   9.828  1.00 95.24           O  
ATOM    830  CG  PRO A 109     -10.327  -3.830  13.206  1.00 95.24           C  
ATOM    831  CD  PRO A 109      -9.750  -2.730  12.362  1.00 95.24           C  
ATOM    832  N   ASP A 110     -12.281  -4.567  10.541  1.00 95.48           N  
ATOM    833  CA  ASP A 110     -13.563  -4.968   9.970  1.00 95.48           C  
ATOM    834  C   ASP A 110     -13.498  -5.002   8.445  1.00 95.48           C  
ATOM    835  CB  ASP A 110     -14.674  -4.020  10.428  1.00 95.48           C  
ATOM    836  O   ASP A 110     -14.060  -5.901   7.815  1.00 95.48           O  
ATOM    837  CG  ASP A 110     -14.954  -4.111  11.918  1.00 95.48           C  
ATOM    838  OD1 ASP A 110     -14.709  -5.178  12.520  1.00 95.48           O  
ATOM    839  OD2 ASP A 110     -15.425  -3.107  12.493  1.00 95.48           O  
ATOM    840  N   ILE A 111     -12.814  -4.008   7.944  1.00 93.03           N  
ATOM    841  CA  ILE A 111     -12.670  -3.937   6.495  1.00 93.03           C  
ATOM    842  C   ILE A 111     -11.845  -5.122   5.999  1.00 93.03           C  
ATOM    843  CB  ILE A 111     -12.016  -2.608   6.056  1.00 93.03           C  
ATOM    844  O   ILE A 111     -12.209  -5.773   5.017  1.00 93.03           O  
ATOM    845  CG1 ILE A 111     -12.940  -1.427   6.375  1.00 93.03           C  
ATOM    846  CG2 ILE A 111     -11.666  -2.643   4.566  1.00 93.03           C  
ATOM    847  CD1 ILE A 111     -12.309  -0.063   6.130  1.00 93.03           C  
ATOM    848  N   VAL A 112     -10.751  -5.408   6.624  1.00 93.53           N  
ATOM    849  CA  VAL A 112      -9.884  -6.523   6.257  1.00 93.53           C  
ATOM    850  C   VAL A 112     -10.657  -7.836   6.366  1.00 93.53           C  
ATOM    851  CB  VAL A 112      -8.619  -6.575   7.143  1.00 93.53           C  
ATOM    852  O   VAL A 112     -10.577  -8.686   5.476  1.00 93.53           O  
ATOM    853  CG1 VAL A 112      -7.826  -7.853   6.879  1.00 93.53           C  
ATOM    854  CG2 VAL A 112      -7.749  -5.343   6.902  1.00 93.53           C  
ATOM    855  N   LYS A 113     -11.413  -8.039   7.434  1.00 95.59           N  
ATOM    856  CA  LYS A 113     -12.226  -9.239   7.609  1.00 95.59           C  
ATOM    857  C   LYS A 113     -13.259  -9.371   6.494  1.00 95.59           C  
ATOM    858  CB  LYS A 113     -12.924  -9.220   8.970  1.00 95.59           C  
ATOM    859  O   LYS A 113     -13.451 -10.458   5.944  1.00 95.59           O  
ATOM    860  CG  LYS A 113     -13.733 -10.474   9.268  1.00 95.59           C  
ATOM    861  CD  LYS A 113     -14.400 -10.397  10.635  1.00 95.59           C  
ATOM    862  CE  LYS A 113     -15.260 -11.624  10.909  1.00 95.59           C  
ATOM    863  NZ  LYS A 113     -15.975 -11.519  12.216  1.00 95.59           N  
ATOM    864  N   ALA A 114     -13.953  -8.298   6.215  1.00 95.20           N  
ATOM    865  CA  ALA A 114     -14.949  -8.304   5.147  1.00 95.20           C  
ATOM    866  C   ALA A 114     -14.324  -8.709   3.816  1.00 95.20           C  
ATOM    867  CB  ALA A 114     -15.608  -6.931   5.026  1.00 95.20           C  
ATOM    868  O   ALA A 114     -14.911  -9.486   3.058  1.00 95.20           O  
ATOM    869  N   ASP A 115     -13.189  -8.155   3.538  1.00 92.36           N  
ATOM    870  CA  ASP A 115     -12.477  -8.494   2.310  1.00 92.36           C  
ATOM    871  C   ASP A 115     -12.128  -9.980   2.270  1.00 92.36           C  
ATOM    872  CB  ASP A 115     -11.207  -7.652   2.175  1.00 92.36           C  
ATOM    873  O   ASP A 115     -12.327 -10.643   1.250  1.00 92.36           O  
ATOM    874  CG  ASP A 115     -10.545  -7.789   0.815  1.00 92.36           C  
ATOM    875  OD1 ASP A 115     -11.199  -7.507  -0.212  1.00 92.36           O  
ATOM    876  OD2 ASP A 115      -9.361  -8.186   0.770  1.00 92.36           O  
ATOM    877  N   ARG A 116     -11.580 -10.503   3.296  1.00 93.16           N  
ATOM    878  CA  ARG A 116     -11.234 -11.917   3.392  1.00 93.16           C  
ATOM    879  C   ARG A 116     -12.466 -12.796   3.202  1.00 93.16           C  
ATOM    880  CB  ARG A 116     -10.576 -12.220   4.739  1.00 93.16           C  
ATOM    881  O   ARG A 116     -12.415 -13.799   2.488  1.00 93.16           O  
ATOM    882  CG  ARG A 116      -9.131 -11.758   4.837  1.00 93.16           C  
ATOM    883  CD  ARG A 116      -8.419 -12.380   6.030  1.00 93.16           C  
ATOM    884  NE  ARG A 116      -9.062 -12.019   7.290  1.00 93.16           N  
ATOM    885  NH1 ARG A 116      -7.663 -10.235   7.733  1.00 93.16           N  
ATOM    886  NH2 ARG A 116      -9.344 -10.768   9.196  1.00 93.16           N  
ATOM    887  CZ  ARG A 116      -8.688 -11.008   8.070  1.00 93.16           C  
ATOM    888  N   ASP A 117     -13.529 -12.451   3.839  1.00 95.78           N  
ATOM    889  CA  ASP A 117     -14.777 -13.198   3.723  1.00 95.78           C  
ATOM    890  C   ASP A 117     -15.283 -13.203   2.282  1.00 95.78           C  
ATOM    891  CB  ASP A 117     -15.842 -12.612   4.652  1.00 95.78           C  
ATOM    892  O   ASP A 117     -15.752 -14.230   1.787  1.00 95.78           O  
ATOM    893  CG  ASP A 117     -15.556 -12.873   6.121  1.00 95.78           C  
ATOM    894  OD1 ASP A 117     -14.684 -13.712   6.433  1.00 95.78           O  
ATOM    895  OD2 ASP A 117     -16.212 -12.236   6.974  1.00 95.78           O  
ATOM    896  N   LEU A 118     -15.177 -12.081   1.702  1.00 93.30           N  
ATOM    897  CA  LEU A 118     -15.611 -11.991   0.312  1.00 93.30           C  
ATOM    898  C   LEU A 118     -14.758 -12.884  -0.582  1.00 93.30           C  
ATOM    899  CB  LEU A 118     -15.542 -10.542  -0.178  1.00 93.30           C  
ATOM    900  O   LEU A 118     -15.284 -13.585  -1.450  1.00 93.30           O  
ATOM    901  CG  LEU A 118     -15.949 -10.298  -1.632  1.00 93.30           C  
ATOM    902  CD1 LEU A 118     -17.373 -10.789  -1.873  1.00 93.30           C  
ATOM    903  CD2 LEU A 118     -15.822  -8.820  -1.983  1.00 93.30           C  
ATOM    904  N   GLU A 119     -13.474 -12.808  -0.386  1.00 92.02           N  
ATOM    905  CA  GLU A 119     -12.570 -13.653  -1.161  1.00 92.02           C  
ATOM    906  C   GLU A 119     -12.912 -15.130  -0.989  1.00 92.02           C  
ATOM    907  CB  GLU A 119     -11.116 -13.399  -0.756  1.00 92.02           C  
ATOM    908  O   GLU A 119     -12.913 -15.890  -1.960  1.00 92.02           O  
ATOM    909  CG  GLU A 119     -10.127 -13.524  -1.905  1.00 92.02           C  
ATOM    910  CD  GLU A 119      -8.717 -13.090  -1.534  1.00 92.02           C  
ATOM    911  OE1 GLU A 119      -7.837 -13.061  -2.424  1.00 92.02           O  
ATOM    912  OE2 GLU A 119      -8.492 -12.778  -0.343  1.00 92.02           O  
ATOM    913  N   GLU A 120     -13.194 -15.537   0.188  1.00 94.99           N  
ATOM    914  CA  GLU A 120     -13.579 -16.913   0.486  1.00 94.99           C  
ATOM    915  C   GLU A 120     -14.894 -17.279  -0.197  1.00 94.99           C  
ATOM    916  CB  GLU A 120     -13.696 -17.123   1.998  1.00 94.99           C  
ATOM    917  O   GLU A 120     -15.030 -18.373  -0.748  1.00 94.99           O  
ATOM    918  CG  GLU A 120     -14.103 -18.535   2.393  1.00 94.99           C  
ATOM    919  CD  GLU A 120     -13.100 -19.593   1.960  1.00 94.99           C  
ATOM    920  OE1 GLU A 120     -13.462 -20.791   1.915  1.00 94.99           O  
ATOM    921  OE2 GLU A 120     -11.943 -19.220   1.663  1.00 94.99           O  
ATOM    922  N   LEU A 121     -15.816 -16.417  -0.168  1.00 94.60           N  
ATOM    923  CA  LEU A 121     -17.098 -16.664  -0.818  1.00 94.60           C  
ATOM    924  C   LEU A 121     -16.918 -16.854  -2.320  1.00 94.60           C  
ATOM    925  CB  LEU A 121     -18.066 -15.509  -0.550  1.00 94.60           C  
ATOM    926  O   LEU A 121     -17.526 -17.747  -2.914  1.00 94.60           O  
ATOM    927  CG  LEU A 121     -18.599 -15.388   0.879  1.00 94.60           C  
ATOM    928  CD1 LEU A 121     -19.427 -14.116   1.030  1.00 94.60           C  
ATOM    929  CD2 LEU A 121     -19.424 -16.616   1.248  1.00 94.60           C  
ATOM    930  N   LEU A 122     -16.123 -15.978  -2.891  1.00 92.86           N  
ATOM    931  CA  LEU A 122     -15.870 -16.063  -4.326  1.00 92.86           C  
ATOM    932  C   LEU A 122     -15.145 -17.358  -4.674  1.00 92.86           C  
ATOM    933  CB  LEU A 122     -15.048 -14.861  -4.797  1.00 92.86           C  
ATOM    934  O   LEU A 122     -15.405 -17.959  -5.718  1.00 92.86           O  
ATOM    935  CG  LEU A 122     -15.751 -13.503  -4.765  1.00 92.86           C  
ATOM    936  CD1 LEU A 122     -14.775 -12.392  -5.134  1.00 92.86           C  
ATOM    937  CD2 LEU A 122     -16.952 -13.501  -5.705  1.00 92.86           C  
ATOM    938  N   ARG A 123     -14.155 -17.702  -3.909  1.00 93.71           N  
ATOM    939  CA  ARG A 123     -13.438 -18.959  -4.096  1.00 93.71           C  
ATOM    940  C   ARG A 123     -14.394 -20.147  -4.045  1.00 93.71           C  
ATOM    941  CB  ARG A 123     -12.347 -19.119  -3.036  1.00 93.71           C  
ATOM    942  O   ARG A 123     -14.288 -21.070  -4.855  1.00 93.71           O  
ATOM    943  CG  ARG A 123     -11.445 -20.323  -3.256  1.00 93.71           C  
ATOM    944  CD  ARG A 123     -10.425 -20.477  -2.137  1.00 93.71           C  
ATOM    945  NE  ARG A 123     -11.057 -20.878  -0.883  1.00 93.71           N  
ATOM    946  NH1 ARG A 123     -10.954 -23.145  -1.316  1.00 93.71           N  
ATOM    947  NH2 ARG A 123     -11.875 -22.388   0.641  1.00 93.71           N  
ATOM    948  CZ  ARG A 123     -11.294 -22.136  -0.522  1.00 93.71           C  
ATOM    949  N   LYS A 124     -15.332 -20.187  -3.137  1.00 93.32           N  
ATOM    950  CA  LYS A 124     -16.293 -21.276  -2.987  1.00 93.32           C  
ATOM    951  C   LYS A 124     -17.289 -21.292  -4.142  1.00 93.32           C  
ATOM    952  CB  LYS A 124     -17.036 -21.156  -1.656  1.00 93.32           C  
ATOM    953  O   LYS A 124     -17.797 -22.352  -4.516  1.00 93.32           O  
ATOM    954  CG  LYS A 124     -16.175 -21.456  -0.437  1.00 93.32           C  
ATOM    955  CD  LYS A 124     -16.963 -21.296   0.857  1.00 93.32           C  
ATOM    956  CE  LYS A 124     -16.095 -21.570   2.078  1.00 93.32           C  
ATOM    957  NZ  LYS A 124     -16.851 -21.370   3.350  1.00 93.32           N  
ATOM    958  N   SER A 125     -17.549 -20.122  -4.782  1.00 88.77           N  
ATOM    959  CA  SER A 125     -18.501 -20.031  -5.884  1.00 88.77           C  
ATOM    960  C   SER A 125     -17.865 -20.467  -7.200  1.00 88.77           C  
ATOM    961  CB  SER A 125     -19.035 -18.604  -6.015  1.00 88.77           C  
ATOM    962  O   SER A 125     -18.560 -20.926  -8.109  1.00 88.77           O  
ATOM    963  OG  SER A 125     -19.727 -18.217  -4.840  1.00 88.77           O  
ATOM    964  N   ARG A 126     -16.520 -20.222  -7.488  1.00 74.34           N  
ATOM    965  CA  ARG A 126     -15.799 -20.594  -8.701  1.00 74.34           C  
ATOM    966  C   ARG A 126     -15.628 -22.106  -8.795  1.00 74.34           C  
ATOM    967  CB  ARG A 126     -14.431 -19.909  -8.746  1.00 74.34           C  
ATOM    968  O   ARG A 126     -15.399 -22.645  -9.881  1.00 74.34           O  
ATOM    969  CG  ARG A 126     -14.447 -18.544  -9.416  1.00 74.34           C  
ATOM    970  CD  ARG A 126     -13.077 -17.881  -9.377  1.00 74.34           C  
ATOM    971  NE  ARG A 126     -13.111 -16.541  -9.956  1.00 74.34           N  
ATOM    972  NH1 ARG A 126     -10.820 -16.362 -10.195  1.00 74.34           N  
ATOM    973  NH2 ARG A 126     -12.183 -14.638 -10.846  1.00 74.34           N  
ATOM    974  CZ  ARG A 126     -12.038 -15.850 -10.331  1.00 74.34           C  
ATOM    975  N   VAL A 127     -15.867 -22.859  -7.705  1.00 61.18           N  
ATOM    976  CA  VAL A 127     -15.872 -24.311  -7.841  1.00 61.18           C  
ATOM    977  C   VAL A 127     -17.146 -24.760  -8.554  1.00 61.18           C  
ATOM    978  CB  VAL A 127     -15.754 -25.011  -6.469  1.00 61.18           C  
ATOM    979  O   VAL A 127     -17.168 -25.814  -9.193  1.00 61.18           O  
ATOM    980  CG1 VAL A 127     -15.683 -26.527  -6.640  1.00 61.18           C  
ATOM    981  CG2 VAL A 127     -14.530 -24.498  -5.712  1.00 61.18           C  
ATOM    982  N   LYS A 128     -17.867 -23.825  -9.210  1.00 59.67           N  
ATOM    983  CA  LYS A 128     -18.954 -24.374 -10.015  1.00 59.67           C  
ATOM    984  C   LYS A 128     -18.781 -24.019 -11.489  1.00 59.67           C  
ATOM    985  CB  LYS A 128     -20.306 -23.867  -9.509  1.00 59.67           C  
ATOM    986  O   LYS A 128     -19.723 -23.559 -12.137  1.00 59.67           O  
ATOM    987  CG  LYS A 128     -20.751 -24.497  -8.198  1.00 59.67           C  
ATOM    988  CD  LYS A 128     -22.143 -24.024  -7.795  1.00 59.67           C  
ATOM    989  CE  LYS A 128     -22.557 -24.591  -6.444  1.00 59.67           C  
ATOM    990  NZ  LYS A 128     -23.918 -24.124  -6.042  1.00 59.67           N  
ATOM    991  N   GLY A 129     -17.523 -23.757 -12.006  1.00 58.24           N  
ATOM    992  CA  GLY A 129     -17.446 -23.566 -13.445  1.00 58.24           C  
ATOM    993  C   GLY A 129     -17.515 -24.866 -14.224  1.00 58.24           C  
ATOM    994  O   GLY A 129     -17.236 -25.937 -13.680  1.00 58.24           O  
ATOM    995  N   PRO A 130     -18.515 -25.004 -15.252  1.00 56.97           N  
ATOM    996  CA  PRO A 130     -18.766 -26.253 -15.974  1.00 56.97           C  
ATOM    997  C   PRO A 130     -17.479 -26.968 -16.380  1.00 56.97           C  
ATOM    998  CB  PRO A 130     -19.549 -25.797 -17.208  1.00 56.97           C  
ATOM    999  O   PRO A 130     -16.473 -26.317 -16.676  1.00 56.97           O  
ATOM   1000  CG  PRO A 130     -19.362 -24.315 -17.252  1.00 56.97           C  
ATOM   1001  CD  PRO A 130     -18.670 -23.883 -15.991  1.00 56.97           C  
ATOM   1002  N   ALA A 131     -17.031 -28.096 -15.671  1.00 58.55           N  
ATOM   1003  CA  ALA A 131     -16.126 -29.141 -16.144  1.00 58.55           C  
ATOM   1004  C   ALA A 131     -15.863 -29.002 -17.641  1.00 58.55           C  
ATOM   1005  CB  ALA A 131     -16.700 -30.521 -15.834  1.00 58.55           C  
ATOM   1006  O   ALA A 131     -16.760 -28.637 -18.404  1.00 58.55           O  
ATOM   1007  N   PRO A 132     -14.596 -28.695 -18.095  1.00 55.74           N  
ATOM   1008  CA  PRO A 132     -14.227 -28.699 -19.513  1.00 55.74           C  
ATOM   1009  C   PRO A 132     -14.904 -29.821 -20.296  1.00 55.74           C  
ATOM   1010  CB  PRO A 132     -12.709 -28.893 -19.481  1.00 55.74           C  
ATOM   1011  O   PRO A 132     -15.055 -30.933 -19.783  1.00 55.74           O  
ATOM   1012  CG  PRO A 132     -12.414 -29.379 -18.099  1.00 55.74           C  
ATOM   1013  CD  PRO A 132     -13.708 -29.483 -17.344  1.00 55.74           C  
ATOM   1014  N   MET A 133     -16.124 -29.630 -20.913  1.00 57.41           N  
ATOM   1015  CA  MET A 133     -16.742 -30.361 -22.015  1.00 57.41           C  
ATOM   1016  C   MET A 133     -15.717 -31.232 -22.733  1.00 57.41           C  
ATOM   1017  CB  MET A 133     -17.392 -29.394 -23.006  1.00 57.41           C  
ATOM   1018  O   MET A 133     -14.660 -30.747 -23.140  1.00 57.41           O  
ATOM   1019  CG  MET A 133     -18.695 -29.907 -23.598  1.00 57.41           C  
ATOM   1020  SD  MET A 133     -19.559 -28.636 -24.601  1.00 57.41           S  
ATOM   1021  CE  MET A 133     -18.421 -28.510 -26.008  1.00 57.41           C  
ATOM   1022  N   GLU A 134     -15.299 -32.419 -22.173  1.00 57.60           N  
ATOM   1023  CA  GLU A 134     -14.644 -33.519 -22.875  1.00 57.60           C  
ATOM   1024  C   GLU A 134     -15.141 -33.629 -24.314  1.00 57.60           C  
ATOM   1025  CB  GLU A 134     -14.873 -34.841 -22.137  1.00 57.60           C  
ATOM   1026  O   GLU A 134     -16.349 -33.683 -24.557  1.00 57.60           O  
ATOM   1027  CG  GLU A 134     -14.175 -34.920 -20.787  1.00 57.60           C  
ATOM   1028  CD  GLU A 134     -14.446 -36.221 -20.048  1.00 57.60           C  
ATOM   1029  OE1 GLU A 134     -13.715 -36.532 -19.080  1.00 57.60           O  
ATOM   1030  OE2 GLU A 134     -15.395 -36.935 -20.440  1.00 57.60           O  
ATOM   1031  N   THR A 135     -14.704 -32.773 -25.273  1.00 55.22           N  
ATOM   1032  CA  THR A 135     -14.890 -33.026 -26.698  1.00 55.22           C  
ATOM   1033  C   THR A 135     -14.419 -34.431 -27.063  1.00 55.22           C  
ATOM   1034  CB  THR A 135     -14.135 -31.991 -27.552  1.00 55.22           C  
ATOM   1035  O   THR A 135     -13.379 -34.887 -26.583  1.00 55.22           O  
ATOM   1036  CG2 THR A 135     -14.721 -30.595 -27.370  1.00 55.22           C  
ATOM   1037  OG1 THR A 135     -12.756 -31.972 -27.162  1.00 55.22           O  
ATOM   1038  N   GLU A 136     -15.268 -35.453 -27.087  1.00 45.46           N  
ATOM   1039  CA  GLU A 136     -15.309 -36.657 -27.911  1.00 45.46           C  
ATOM   1040  C   GLU A 136     -14.274 -36.594 -29.031  1.00 45.46           C  
ATOM   1041  CB  GLU A 136     -16.708 -36.859 -28.499  1.00 45.46           C  
ATOM   1042  O   GLU A 136     -14.078 -35.542 -29.644  1.00 45.46           O  
ATOM   1043  CG  GLU A 136     -17.730 -37.366 -27.492  1.00 45.46           C  
ATOM   1044  CD  GLU A 136     -19.113 -37.568 -28.091  1.00 45.46           C  
ATOM   1045  OE1 GLU A 136     -19.705 -38.655 -27.900  1.00 45.46           O  
ATOM   1046  OE2 GLU A 136     -19.608 -36.632 -28.758  1.00 45.46           O  
TER    1047      GLU A 136                                                      
ENDMDL                                                                          
END                                                                             
