# Supplementary material for: Uncoupled evolution of the Polycomb system and deep origin of non-canonical PRC1
Source: Commun Biol. 2023 Nov 10;6:1144. doi: 10.1038/s42003-023-05501-x (PMC10638273; doi:10.1038/s42003-023-05501-x)
Supplement: Supplementary file 8 — Supplementary Data 5 [file 42003_2023_5501_MOESM8_ESM.zip › Supplementary Data 5/PCGF_putative_checks/PCGF_alphafold_remainedputative/CHOSPE030776_PCGF_fcfb5.result/CHOSPE030776_PCGF_fcfb5_unrelaxed_rank_2_model_5.pdb]

MODEL     1                                                                     
ATOM      1  N   ARG A   1      44.908  49.572   6.839  1.00 48.59           N  
ATOM      2  CA  ARG A   1      44.828  48.128   6.642  1.00 48.59           C  
ATOM      3  C   ARG A   1      43.775  47.776   5.597  1.00 48.59           C  
ATOM      4  CB  ARG A   1      44.513  47.422   7.962  1.00 48.59           C  
ATOM      5  O   ARG A   1      42.600  48.116   5.752  1.00 48.59           O  
ATOM      6  CG  ARG A   1      45.648  47.468   8.972  1.00 48.59           C  
ATOM      7  CD  ARG A   1      45.348  46.617  10.198  1.00 48.59           C  
ATOM      8  NE  ARG A   1      46.434  46.673  11.172  1.00 48.59           N  
ATOM      9  NH1 ARG A   1      47.340  44.630  10.587  1.00 48.59           N  
ATOM     10  NH2 ARG A   1      48.300  45.881  12.252  1.00 48.59           N  
ATOM     11  CZ  ARG A   1      47.355  45.728  11.335  1.00 48.59           C  
ATOM     12  N   SER A   2      44.087  48.015   4.242  1.00 45.05           N  
ATOM     13  CA  SER A   2      43.462  47.869   2.932  1.00 45.05           C  
ATOM     14  C   SER A   2      43.012  46.432   2.692  1.00 45.05           C  
ATOM     15  CB  SER A   2      44.427  48.301   1.826  1.00 45.05           C  
ATOM     16  O   SER A   2      43.720  45.486   3.045  1.00 45.05           O  
ATOM     17  OG  SER A   2      45.602  47.509   1.846  1.00 45.05           O  
ATOM     18  N   TRP A   3      41.701  46.194   2.844  1.00 40.54           N  
ATOM     19  CA  TRP A   3      40.767  45.135   2.476  1.00 40.54           C  
ATOM     20  C   TRP A   3      40.882  44.799   0.993  1.00 40.54           C  
ATOM     21  CB  TRP A   3      39.330  45.544   2.809  1.00 40.54           C  
ATOM     22  O   TRP A   3      40.807  45.688   0.141  1.00 40.54           O  
ATOM     23  CG  TRP A   3      39.065  45.695   4.277  1.00 40.54           C  
ATOM     24  CD1 TRP A   3      39.827  46.374   5.187  1.00 40.54           C  
ATOM     25  CD2 TRP A   3      37.960  45.150   5.006  1.00 40.54           C  
ATOM     26  CE2 TRP A   3      38.117  45.539   6.355  1.00 40.54           C  
ATOM     27  CE3 TRP A   3      36.852  44.371   4.649  1.00 40.54           C  
ATOM     28  NE1 TRP A   3      39.263  46.284   6.438  1.00 40.54           N  
ATOM     29  CH2 TRP A   3      36.130  44.411   6.971  1.00 40.54           C  
ATOM     30  CZ2 TRP A   3      37.205  45.174   7.348  1.00 40.54           C  
ATOM     31  CZ3 TRP A   3      35.945  44.009   5.638  1.00 40.54           C  
ATOM     32  N   GLY A   4      41.768  43.890   0.653  1.00 47.87           N  
ATOM     33  CA  GLY A   4      42.012  43.075  -0.527  1.00 47.87           C  
ATOM     34  C   GLY A   4      40.790  42.301  -0.981  1.00 47.87           C  
ATOM     35  O   GLY A   4      39.934  41.947  -0.167  1.00 47.87           O  
ATOM     36  N   PRO A   5      40.438  42.370  -2.307  1.00 56.48           N  
ATOM     37  CA  PRO A   5      39.271  41.783  -2.969  1.00 56.48           C  
ATOM     38  C   PRO A   5      39.288  40.256  -2.952  1.00 56.48           C  
ATOM     39  CB  PRO A   5      39.373  42.315  -4.401  1.00 56.48           C  
ATOM     40  O   PRO A   5      40.358  39.647  -3.033  1.00 56.48           O  
ATOM     41  CG  PRO A   5      40.804  42.717  -4.558  1.00 56.48           C  
ATOM     42  CD  PRO A   5      41.438  42.764  -3.197  1.00 56.48           C  
ATOM     43  N   MET A   6      38.568  39.623  -1.978  1.00 49.50           N  
ATOM     44  CA  MET A   6      38.183  38.220  -1.860  1.00 49.50           C  
ATOM     45  C   MET A   6      37.743  37.661  -3.209  1.00 49.50           C  
ATOM     46  CB  MET A   6      37.060  38.054  -0.835  1.00 49.50           C  
ATOM     47  O   MET A   6      36.895  38.248  -3.883  1.00 49.50           O  
ATOM     48  CG  MET A   6      37.555  37.837   0.586  1.00 49.50           C  
ATOM     49  SD  MET A   6      36.190  37.823   1.812  1.00 49.50           S  
ATOM     50  CE  MET A   6      35.664  36.091   1.685  1.00 49.50           C  
ATOM     51  N   SER A   7      38.695  37.284  -4.060  1.00 59.01           N  
ATOM     52  CA  SER A   7      38.693  36.341  -5.174  1.00 59.01           C  
ATOM     53  C   SER A   7      37.601  35.290  -5.006  1.00 59.01           C  
ATOM     54  CB  SER A   7      40.055  35.657  -5.299  1.00 59.01           C  
ATOM     55  O   SER A   7      37.422  34.740  -3.918  1.00 59.01           O  
ATOM     56  OG  SER A   7      40.462  35.114  -4.055  1.00 59.01           O  
ATOM     57  N   ASN A   8      36.344  35.554  -5.471  1.00 52.68           N  
ATOM     58  CA  ASN A   8      35.182  34.763  -5.862  1.00 52.68           C  
ATOM     59  C   ASN A   8      35.594  33.465  -6.550  1.00 52.68           C  
ATOM     60  CB  ASN A   8      34.259  35.577  -6.771  1.00 52.68           C  
ATOM     61  O   ASN A   8      36.121  33.488  -7.664  1.00 52.68           O  
ATOM     62  CG  ASN A   8      33.248  36.396  -5.994  1.00 52.68           C  
ATOM     63  ND2 ASN A   8      32.461  37.195  -6.704  1.00 52.68           N  
ATOM     64  OD1 ASN A   8      33.175  36.311  -4.765  1.00 52.68           O  
ATOM     65  N   ALA A   9      36.325  32.584  -5.948  1.00 55.39           N  
ATOM     66  CA  ALA A   9      36.534  31.249  -6.502  1.00 55.39           C  
ATOM     67  C   ALA A   9      35.216  30.487  -6.612  1.00 55.39           C  
ATOM     68  CB  ALA A   9      37.527  30.467  -5.644  1.00 55.39           C  
ATOM     69  O   ALA A   9      34.426  30.463  -5.666  1.00 55.39           O  
ATOM     70  N   MET A  10      34.388  30.706  -7.605  1.00 50.55           N  
ATOM     71  CA  MET A  10      33.337  30.024  -8.354  1.00 50.55           C  
ATOM     72  C   MET A  10      33.491  28.510  -8.252  1.00 50.55           C  
ATOM     73  CB  MET A  10      33.357  30.454  -9.822  1.00 50.55           C  
ATOM     74  O   MET A  10      34.492  27.952  -8.706  1.00 50.55           O  
ATOM     75  CG  MET A  10      32.888  31.882 -10.049  1.00 50.55           C  
ATOM     76  SD  MET A  10      32.937  32.365 -11.819  1.00 50.55           S  
ATOM     77  CE  MET A  10      31.208  32.858 -12.064  1.00 50.55           C  
ATOM     78  N   GLU A  11      33.484  27.937  -7.109  1.00 54.62           N  
ATOM     79  CA  GLU A  11      33.392  26.498  -6.877  1.00 54.62           C  
ATOM     80  C   GLU A  11      32.189  25.899  -7.599  1.00 54.62           C  
ATOM     81  CB  GLU A  11      33.309  26.199  -5.378  1.00 54.62           C  
ATOM     82  O   GLU A  11      31.071  26.405  -7.480  1.00 54.62           O  
ATOM     83  CG  GLU A  11      34.638  25.797  -4.756  1.00 54.62           C  
ATOM     84  CD  GLU A  11      34.592  25.721  -3.238  1.00 54.62           C  
ATOM     85  OE1 GLU A  11      35.477  25.072  -2.636  1.00 54.62           O  
ATOM     86  OE2 GLU A  11      33.664  26.316  -2.647  1.00 54.62           O  
ATOM     87  N   THR A  12      32.249  25.643  -8.851  1.00 60.96           N  
ATOM     88  CA  THR A  12      31.456  24.754  -9.692  1.00 60.96           C  
ATOM     89  C   THR A  12      30.944  23.562  -8.887  1.00 60.96           C  
ATOM     90  CB  THR A  12      32.272  24.250 -10.897  1.00 60.96           C  
ATOM     91  O   THR A  12      31.687  22.976  -8.096  1.00 60.96           O  
ATOM     92  CG2 THR A  12      32.867  25.413 -11.683  1.00 60.96           C  
ATOM     93  OG1 THR A  12      33.334  23.409 -10.430  1.00 60.96           O  
ATOM     94  N   ASP A  13      29.906  23.687  -8.135  1.00 58.03           N  
ATOM     95  CA  ASP A  13      29.107  22.685  -7.436  1.00 58.03           C  
ATOM     96  C   ASP A  13      28.821  21.485  -8.336  1.00 58.03           C  
ATOM     97  CB  ASP A  13      27.795  23.295  -6.940  1.00 58.03           C  
ATOM     98  O   ASP A  13      27.978  21.561  -9.231  1.00 58.03           O  
ATOM     99  CG  ASP A  13      27.362  22.754  -5.589  1.00 58.03           C  
ATOM    100  OD1 ASP A  13      28.113  21.960  -4.981  1.00 58.03           O  
ATOM    101  OD2 ASP A  13      26.260  23.122  -5.129  1.00 58.03           O  
ATOM    102  N   ALA A  14      29.761  20.865  -8.949  1.00 63.88           N  
ATOM    103  CA  ALA A  14      29.429  19.615  -9.626  1.00 63.88           C  
ATOM    104  C   ALA A  14      28.668  18.673  -8.698  1.00 63.88           C  
ATOM    105  CB  ALA A  14      30.696  18.937 -10.144  1.00 63.88           C  
ATOM    106  O   ALA A  14      28.951  18.610  -7.499  1.00 63.88           O  
ATOM    107  N   PRO A  15      27.428  18.234  -9.104  1.00 57.81           N  
ATOM    108  CA  PRO A  15      26.657  17.361  -8.216  1.00 57.81           C  
ATOM    109  C   PRO A  15      27.420  16.099  -7.821  1.00 57.81           C  
ATOM    110  CB  PRO A  15      25.420  17.014  -9.049  1.00 57.81           C  
ATOM    111  O   PRO A  15      28.278  15.631  -8.574  1.00 57.81           O  
ATOM    112  CG  PRO A  15      25.772  17.422 -10.443  1.00 57.81           C  
ATOM    113  CD  PRO A  15      26.991  18.298 -10.391  1.00 57.81           C  
ATOM    114  N   ALA A  16      27.590  15.916  -6.569  1.00 66.84           N  
ATOM    115  CA  ALA A  16      28.072  14.683  -5.951  1.00 66.84           C  
ATOM    116  C   ALA A  16      27.729  13.469  -6.809  1.00 66.84           C  
ATOM    117  CB  ALA A  16      27.484  14.525  -4.551  1.00 66.84           C  
ATOM    118  O   ALA A  16      26.745  13.484  -7.552  1.00 66.84           O  
ATOM    119  N   PRO A  17      28.705  12.535  -6.983  1.00 73.96           N  
ATOM    120  CA  PRO A  17      28.396  11.283  -7.678  1.00 73.96           C  
ATOM    121  C   PRO A  17      27.147  10.597  -7.129  1.00 73.96           C  
ATOM    122  CB  PRO A  17      29.641  10.427  -7.435  1.00 73.96           C  
ATOM    123  O   PRO A  17      26.798  10.785  -5.961  1.00 73.96           O  
ATOM    124  CG  PRO A  17      30.511  11.261  -6.552  1.00 73.96           C  
ATOM    125  CD  PRO A  17      29.822  12.572  -6.303  1.00 73.96           C  
ATOM    126  N   ILE A  18      26.206  10.269  -7.994  1.00 75.78           N  
ATOM    127  CA  ILE A  18      25.046   9.444  -7.674  1.00 75.78           C  
ATOM    128  C   ILE A  18      25.496   8.188  -6.931  1.00 75.78           C  
ATOM    129  CB  ILE A  18      24.257   9.060  -8.946  1.00 75.78           C  
ATOM    130  O   ILE A  18      26.336   7.433  -7.427  1.00 75.78           O  
ATOM    131  CG1 ILE A  18      23.736  10.317  -9.651  1.00 75.78           C  
ATOM    132  CG2 ILE A  18      23.107   8.109  -8.602  1.00 75.78           C  
ATOM    133  CD1 ILE A  18      23.152  10.056 -11.032  1.00 75.78           C  
ATOM    134  N   VAL A  19      25.232   8.133  -5.633  1.00 85.31           N  
ATOM    135  CA  VAL A  19      25.489   6.920  -4.864  1.00 85.31           C  
ATOM    136  C   VAL A  19      24.328   5.943  -5.036  1.00 85.31           C  
ATOM    137  CB  VAL A  19      25.705   7.232  -3.366  1.00 85.31           C  
ATOM    138  O   VAL A  19      23.183   6.266  -4.712  1.00 85.31           O  
ATOM    139  CG1 VAL A  19      26.022   5.956  -2.589  1.00 85.31           C  
ATOM    140  CG2 VAL A  19      26.821   8.260  -3.192  1.00 85.31           C  
ATOM    141  N   LEU A  20      24.575   4.784  -5.692  1.00 88.35           N  
ATOM    142  CA  LEU A  20      23.557   3.753  -5.869  1.00 88.35           C  
ATOM    143  C   LEU A  20      23.503   2.829  -4.657  1.00 88.35           C  
ATOM    144  CB  LEU A  20      23.835   2.938  -7.135  1.00 88.35           C  
ATOM    145  O   LEU A  20      24.529   2.562  -4.028  1.00 88.35           O  
ATOM    146  CG  LEU A  20      23.821   3.710  -8.455  1.00 88.35           C  
ATOM    147  CD1 LEU A  20      24.202   2.790  -9.611  1.00 88.35           C  
ATOM    148  CD2 LEU A  20      22.452   4.337  -8.694  1.00 88.35           C  
ATOM    149  N   GLY A  21      22.309   2.487  -4.273  1.00 89.19           N  
ATOM    150  CA  GLY A  21      22.122   1.506  -3.216  1.00 89.19           C  
ATOM    151  C   GLY A  21      22.384   0.083  -3.670  1.00 89.19           C  
ATOM    152  O   GLY A  21      22.693  -0.154  -4.840  1.00 89.19           O  
ATOM    153  N   PRO A  22      22.377  -0.943  -2.809  1.00 92.80           N  
ATOM    154  CA  PRO A  22      22.752  -2.333  -3.077  1.00 92.80           C  
ATOM    155  C   PRO A  22      21.809  -3.019  -4.062  1.00 92.80           C  
ATOM    156  CB  PRO A  22      22.675  -2.992  -1.698  1.00 92.80           C  
ATOM    157  O   PRO A  22      22.172  -4.031  -4.669  1.00 92.80           O  
ATOM    158  CG  PRO A  22      21.749  -2.122  -0.911  1.00 92.80           C  
ATOM    159  CD  PRO A  22      21.880  -0.711  -1.409  1.00 92.80           C  
ATOM    160  N   ASN A  23      20.561  -2.455  -4.284  1.00 93.25           N  
ATOM    161  CA  ASN A  23      19.580  -3.109  -5.144  1.00 93.25           C  
ATOM    162  C   ASN A  23      19.474  -2.418  -6.500  1.00 93.25           C  
ATOM    163  CB  ASN A  23      18.211  -3.151  -4.461  1.00 93.25           C  
ATOM    164  O   ASN A  23      18.522  -2.650  -7.248  1.00 93.25           O  
ATOM    165  CG  ASN A  23      18.199  -4.038  -3.231  1.00 93.25           C  
ATOM    166  ND2 ASN A  23      17.739  -3.492  -2.112  1.00 93.25           N  
ATOM    167  OD1 ASN A  23      18.600  -5.203  -3.287  1.00 93.25           O  
ATOM    168  N   SER A  24      20.482  -1.508  -6.718  1.00 94.67           N  
ATOM    169  CA  SER A  24      20.435  -0.745  -7.960  1.00 94.67           C  
ATOM    170  C   SER A  24      21.818  -0.634  -8.595  1.00 94.67           C  
ATOM    171  CB  SER A  24      19.867   0.653  -7.710  1.00 94.67           C  
ATOM    172  O   SER A  24      22.832  -0.665  -7.894  1.00 94.67           O  
ATOM    173  OG  SER A  24      20.671   1.364  -6.785  1.00 94.67           O  
ATOM    174  N   ARG A  25      21.791  -0.743  -9.914  1.00 94.52           N  
ATOM    175  CA  ARG A  25      23.027  -0.526 -10.659  1.00 94.52           C  
ATOM    176  C   ARG A  25      22.748   0.159 -11.993  1.00 94.52           C  
ATOM    177  CB  ARG A  25      23.754  -1.853 -10.894  1.00 94.52           C  
ATOM    178  O   ARG A  25      21.613   0.155 -12.474  1.00 94.52           O  
ATOM    179  CG  ARG A  25      23.042  -2.782 -11.863  1.00 94.52           C  
ATOM    180  CD  ARG A  25      23.794  -4.094 -12.042  1.00 94.52           C  
ATOM    181  NE  ARG A  25      23.076  -5.011 -12.922  1.00 94.52           N  
ATOM    182  NH1 ARG A  25      24.360  -4.556 -14.787  1.00 94.52           N  
ATOM    183  NH2 ARG A  25      22.643  -6.069 -14.914  1.00 94.52           N  
ATOM    184  CZ  ARG A  25      23.361  -5.210 -14.206  1.00 94.52           C  
ATOM    185  N   ILE A  26      23.819   0.754 -12.607  1.00 94.02           N  
ATOM    186  CA  ILE A  26      23.701   1.385 -13.917  1.00 94.02           C  
ATOM    187  C   ILE A  26      24.262   0.456 -14.990  1.00 94.02           C  
ATOM    188  CB  ILE A  26      24.427   2.748 -13.954  1.00 94.02           C  
ATOM    189  O   ILE A  26      25.375  -0.057 -14.856  1.00 94.02           O  
ATOM    190  CG1 ILE A  26      23.837   3.698 -12.905  1.00 94.02           C  
ATOM    191  CG2 ILE A  26      24.350   3.363 -15.355  1.00 94.02           C  
ATOM    192  CD1 ILE A  26      22.402   4.119 -13.190  1.00 94.02           C  
ATOM    193  N   GLU A  27      23.382   0.083 -15.949  1.00 93.31           N  
ATOM    194  CA  GLU A  27      23.831  -0.543 -17.189  1.00 93.31           C  
ATOM    195  C   GLU A  27      23.680   0.407 -18.374  1.00 93.31           C  
ATOM    196  CB  GLU A  27      23.057  -1.837 -17.450  1.00 93.31           C  
ATOM    197  O   GLU A  27      22.572   0.612 -18.874  1.00 93.31           O  
ATOM    198  CG  GLU A  27      23.293  -2.917 -16.404  1.00 93.31           C  
ATOM    199  CD  GLU A  27      22.571  -4.219 -16.712  1.00 93.31           C  
ATOM    200  OE1 GLU A  27      22.693  -5.182 -15.922  1.00 93.31           O  
ATOM    201  OE2 GLU A  27      21.880  -4.277 -17.754  1.00 93.31           O  
ATOM    202  N   GLY A  28      24.791   0.838 -18.840  1.00 92.74           N  
ATOM    203  CA  GLY A  28      24.674   1.835 -19.892  1.00 92.74           C  
ATOM    204  C   GLY A  28      23.986   3.107 -19.434  1.00 92.74           C  
ATOM    205  O   GLY A  28      24.391   3.716 -18.442  1.00 92.74           O  
ATOM    206  N   LYS A  29      22.795   3.457 -20.052  1.00 91.85           N  
ATOM    207  CA  LYS A  29      22.025   4.641 -19.679  1.00 91.85           C  
ATOM    208  C   LYS A  29      20.774   4.258 -18.893  1.00 91.85           C  
ATOM    209  CB  LYS A  29      21.637   5.443 -20.922  1.00 91.85           C  
ATOM    210  O   LYS A  29      19.862   5.072 -18.732  1.00 91.85           O  
ATOM    211  CG  LYS A  29      22.821   6.045 -21.664  1.00 91.85           C  
ATOM    212  CD  LYS A  29      22.371   6.840 -22.883  1.00 91.85           C  
ATOM    213  CE  LYS A  29      23.558   7.395 -23.660  1.00 91.85           C  
ATOM    214  NZ  LYS A  29      23.124   8.121 -24.891  1.00 91.85           N  
ATOM    215  N   GLN A  30      20.837   3.024 -18.460  1.00 93.78           N  
ATOM    216  CA  GLN A  30      19.653   2.502 -17.785  1.00 93.78           C  
ATOM    217  C   GLN A  30      19.947   2.188 -16.321  1.00 93.78           C  
ATOM    218  CB  GLN A  30      19.136   1.251 -18.497  1.00 93.78           C  
ATOM    219  O   GLN A  30      20.989   1.613 -16.002  1.00 93.78           O  
ATOM    220  CG  GLN A  30      18.621   1.514 -19.906  1.00 93.78           C  
ATOM    221  CD  GLN A  30      18.135   0.254 -20.598  1.00 93.78           C  
ATOM    222  NE2 GLN A  30      17.494   0.420 -21.750  1.00 93.78           N  
ATOM    223  OE1 GLN A  30      18.334  -0.859 -20.101  1.00 93.78           O  
ATOM    224  N   LEU A  31      18.976   2.574 -15.502  1.00 91.99           N  
ATOM    225  CA  LEU A  31      18.956   2.137 -14.110  1.00 91.99           C  
ATOM    226  C   LEU A  31      18.238   0.799 -13.971  1.00 91.99           C  
ATOM    227  CB  LEU A  31      18.279   3.188 -13.227  1.00 91.99           C  
ATOM    228  O   LEU A  31      17.094   0.655 -14.408  1.00 91.99           O  
ATOM    229  CG  LEU A  31      18.123   2.832 -11.748  1.00 91.99           C  
ATOM    230  CD1 LEU A  31      19.490   2.727 -11.081  1.00 91.99           C  
ATOM    231  CD2 LEU A  31      17.253   3.864 -11.038  1.00 91.99           C  
ATOM    232  N   VAL A  32      19.022  -0.135 -13.415  1.00 93.59           N  
ATOM    233  CA  VAL A  32      18.456  -1.458 -13.169  1.00 93.59           C  
ATOM    234  C   VAL A  32      18.208  -1.643 -11.673  1.00 93.59           C  
ATOM    235  CB  VAL A  32      19.379  -2.578 -13.699  1.00 93.59           C  
ATOM    236  O   VAL A  32      19.114  -1.450 -10.859  1.00 93.59           O  
ATOM    237  CG1 VAL A  32      18.786  -3.953 -13.399  1.00 93.59           C  
ATOM    238  CG2 VAL A  32      19.615  -2.409 -15.199  1.00 93.59           C  
ATOM    239  N   ILE A  33      16.963  -2.044 -11.403  1.00 94.43           N  
ATOM    240  CA  ILE A  33      16.584  -2.207 -10.004  1.00 94.43           C  
ATOM    241  C   ILE A  33      15.997  -3.600  -9.787  1.00 94.43           C  
ATOM    242  CB  ILE A  33      15.572  -1.124  -9.563  1.00 94.43           C  
ATOM    243  O   ILE A  33      15.197  -4.076 -10.596  1.00 94.43           O  
ATOM    244  CG1 ILE A  33      16.119   0.274  -9.871  1.00 94.43           C  
ATOM    245  CG2 ILE A  33      15.242  -1.269  -8.075  1.00 94.43           C  
ATOM    246  CD1 ILE A  33      15.079   1.381  -9.771  1.00 94.43           C  
ATOM    247  N   LYS A  34      16.435  -4.217  -8.682  1.00 93.27           N  
ATOM    248  CA  LYS A  34      15.804  -5.471  -8.281  1.00 93.27           C  
ATOM    249  C   LYS A  34      14.348  -5.250  -7.879  1.00 93.27           C  
ATOM    250  CB  LYS A  34      16.573  -6.114  -7.127  1.00 93.27           C  
ATOM    251  O   LYS A  34      14.052  -4.392  -7.044  1.00 93.27           O  
ATOM    252  CG  LYS A  34      17.967  -6.594  -7.504  1.00 93.27           C  
ATOM    253  CD  LYS A  34      18.655  -7.289  -6.335  1.00 93.27           C  
ATOM    254  CE  LYS A  34      20.048  -7.773  -6.712  1.00 93.27           C  
ATOM    255  NZ  LYS A  34      20.782  -8.321  -5.533  1.00 93.27           N  
ATOM    256  N   THR A  35      13.515  -5.991  -8.498  1.00 90.52           N  
ATOM    257  CA  THR A  35      12.084  -5.832  -8.262  1.00 90.52           C  
ATOM    258  C   THR A  35      11.750  -6.061  -6.791  1.00 90.52           C  
ATOM    259  CB  THR A  35      11.264  -6.800  -9.134  1.00 90.52           C  
ATOM    260  O   THR A  35      10.904  -5.365  -6.226  1.00 90.52           O  
ATOM    261  CG2 THR A  35       9.772  -6.499  -9.036  1.00 90.52           C  
ATOM    262  OG1 THR A  35      11.677  -6.670 -10.500  1.00 90.52           O  
ATOM    263  N   ALA A  36      12.451  -7.011  -6.152  1.00 90.84           N  
ATOM    264  CA  ALA A  36      12.223  -7.331  -4.745  1.00 90.84           C  
ATOM    265  C   ALA A  36      12.379  -6.092  -3.868  1.00 90.84           C  
ATOM    266  CB  ALA A  36      13.181  -8.427  -4.286  1.00 90.84           C  
ATOM    267  O   ALA A  36      11.732  -5.976  -2.825  1.00 90.84           O  
ATOM    268  N   ALA A  37      13.179  -5.250  -4.350  1.00 92.39           N  
ATOM    269  CA  ALA A  37      13.447  -4.036  -3.583  1.00 92.39           C  
ATOM    270  C   ALA A  37      12.260  -3.079  -3.637  1.00 92.39           C  
ATOM    271  CB  ALA A  37      14.707  -3.347  -4.101  1.00 92.39           C  
ATOM    272  O   ALA A  37      12.092  -2.238  -2.751  1.00 92.39           O  
ATOM    273  N   LEU A  38      11.361  -3.300  -4.591  1.00 93.28           N  
ATOM    274  CA  LEU A  38      10.265  -2.362  -4.807  1.00 93.28           C  
ATOM    275  C   LEU A  38       8.947  -2.941  -4.306  1.00 93.28           C  
ATOM    276  CB  LEU A  38      10.149  -2.007  -6.292  1.00 93.28           C  
ATOM    277  O   LEU A  38       8.017  -2.196  -3.988  1.00 93.28           O  
ATOM    278  CG  LEU A  38      11.302  -1.197  -6.888  1.00 93.28           C  
ATOM    279  CD1 LEU A  38      11.089  -0.995  -8.384  1.00 93.28           C  
ATOM    280  CD2 LEU A  38      11.438   0.144  -6.176  1.00 93.28           C  
ATOM    281  N   ASN A  39       8.871  -4.181  -4.230  1.00 93.24           N  
ATOM    282  CA  ASN A  39       7.627  -4.904  -3.991  1.00 93.24           C  
ATOM    283  C   ASN A  39       6.921  -4.405  -2.733  1.00 93.24           C  
ATOM    284  CB  ASN A  39       7.891  -6.408  -3.889  1.00 93.24           C  
ATOM    285  O   ASN A  39       5.703  -4.218  -2.733  1.00 93.24           O  
ATOM    286  CG  ASN A  39       8.035  -7.068  -5.246  1.00 93.24           C  
ATOM    287  ND2 ASN A  39       8.500  -8.312  -5.254  1.00 93.24           N  
ATOM    288  OD1 ASN A  39       7.731  -6.466  -6.279  1.00 93.24           O  
ATOM    289  N   LYS A  40       7.661  -4.133  -1.691  1.00 91.61           N  
ATOM    290  CA  LYS A  40       7.049  -3.749  -0.422  1.00 91.61           C  
ATOM    291  C   LYS A  40       6.336  -2.405  -0.541  1.00 91.61           C  
ATOM    292  CB  LYS A  40       8.102  -3.687   0.685  1.00 91.61           C  
ATOM    293  O   LYS A  40       5.442  -2.098   0.250  1.00 91.61           O  
ATOM    294  CG  LYS A  40       9.132  -2.583   0.499  1.00 91.61           C  
ATOM    295  CD  LYS A  40      10.118  -2.537   1.660  1.00 91.61           C  
ATOM    296  CE  LYS A  40      11.174  -1.459   1.455  1.00 91.61           C  
ATOM    297  NZ  LYS A  40      12.209  -1.487   2.531  1.00 91.61           N  
ATOM    298  N   PHE A  41       6.715  -1.677  -1.558  1.00 94.48           N  
ATOM    299  CA  PHE A  41       6.177  -0.329  -1.698  1.00 94.48           C  
ATOM    300  C   PHE A  41       5.010  -0.311  -2.678  1.00 94.48           C  
ATOM    301  CB  PHE A  41       7.268   0.641  -2.162  1.00 94.48           C  
ATOM    302  O   PHE A  41       4.301   0.692  -2.789  1.00 94.48           O  
ATOM    303  CG  PHE A  41       8.460   0.697  -1.246  1.00 94.48           C  
ATOM    304  CD1 PHE A  41       8.365   1.294   0.005  1.00 94.48           C  
ATOM    305  CD2 PHE A  41       9.677   0.153  -1.636  1.00 94.48           C  
ATOM    306  CE1 PHE A  41       9.467   1.348   0.855  1.00 94.48           C  
ATOM    307  CE2 PHE A  41      10.782   0.203  -0.792  1.00 94.48           C  
ATOM    308  CZ  PHE A  41      10.676   0.802   0.453  1.00 94.48           C  
ATOM    309  N   LEU A  42       4.809  -1.425  -3.304  1.00 96.83           N  
ATOM    310  CA  LEU A  42       3.831  -1.403  -4.386  1.00 96.83           C  
ATOM    311  C   LEU A  42       2.776  -2.487  -4.188  1.00 96.83           C  
ATOM    312  CB  LEU A  42       4.523  -1.589  -5.738  1.00 96.83           C  
ATOM    313  O   LEU A  42       1.984  -2.760  -5.092  1.00 96.83           O  
ATOM    314  CG  LEU A  42       5.582  -0.549  -6.107  1.00 96.83           C  
ATOM    315  CD1 LEU A  42       6.272  -0.935  -7.411  1.00 96.83           C  
ATOM    316  CD2 LEU A  42       4.955   0.837  -6.218  1.00 96.83           C  
ATOM    317  N   THR A  43       2.760  -3.115  -3.019  1.00 96.51           N  
ATOM    318  CA  THR A  43       1.833  -4.218  -2.793  1.00 96.51           C  
ATOM    319  C   THR A  43       0.819  -3.859  -1.710  1.00 96.51           C  
ATOM    320  CB  THR A  43       2.581  -5.503  -2.393  1.00 96.51           C  
ATOM    321  O   THR A  43       1.106  -3.046  -0.829  1.00 96.51           O  
ATOM    322  CG2 THR A  43       3.447  -6.015  -3.539  1.00 96.51           C  
ATOM    323  OG1 THR A  43       3.417  -5.231  -1.262  1.00 96.51           O  
ATOM    324  N   CYS A  44      -0.334  -4.435  -1.861  1.00 98.19           N  
ATOM    325  CA  CYS A  44      -1.447  -4.216  -0.943  1.00 98.19           C  
ATOM    326  C   CYS A  44      -1.317  -5.101   0.291  1.00 98.19           C  
ATOM    327  CB  CYS A  44      -2.779  -4.491  -1.640  1.00 98.19           C  
ATOM    328  O   CYS A  44      -1.094  -6.307   0.175  1.00 98.19           O  
ATOM    329  SG  CYS A  44      -4.217  -4.293  -0.566  1.00 98.19           S  
ATOM    330  N   GLY A  45      -1.425  -4.494   1.470  1.00 97.36           N  
ATOM    331  CA  GLY A  45      -1.302  -5.229   2.718  1.00 97.36           C  
ATOM    332  C   GLY A  45      -2.500  -6.114   3.010  1.00 97.36           C  
ATOM    333  O   GLY A  45      -2.451  -6.958   3.908  1.00 97.36           O  
ATOM    334  N   ILE A  46      -3.592  -6.014   2.268  1.00 98.37           N  
ATOM    335  CA  ILE A  46      -4.808  -6.791   2.476  1.00 98.37           C  
ATOM    336  C   ILE A  46      -4.816  -7.998   1.541  1.00 98.37           C  
ATOM    337  CB  ILE A  46      -6.073  -5.932   2.253  1.00 98.37           C  
ATOM    338  O   ILE A  46      -4.899  -9.142   1.994  1.00 98.37           O  
ATOM    339  CG1 ILE A  46      -6.119  -4.778   3.260  1.00 98.37           C  
ATOM    340  CG2 ILE A  46      -7.335  -6.794   2.349  1.00 98.37           C  
ATOM    341  CD1 ILE A  46      -7.275  -3.811   3.042  1.00 98.37           C  
ATOM    342  N   CYS A  47      -4.632  -7.776   0.247  1.00 96.69           N  
ATOM    343  CA  CYS A  47      -4.718  -8.884  -0.698  1.00 96.69           C  
ATOM    344  C   CYS A  47      -3.341  -9.473  -0.976  1.00 96.69           C  
ATOM    345  CB  CYS A  47      -5.360  -8.423  -2.006  1.00 96.69           C  
ATOM    346  O   CYS A  47      -3.226 -10.524  -1.608  1.00 96.69           O  
ATOM    347  SG  CYS A  47      -4.299  -7.351  -2.999  1.00 96.69           S  
ATOM    348  N   GLN A  48      -2.315  -8.706  -0.614  1.00 95.00           N  
ATOM    349  CA  GLN A  48      -0.924  -9.107  -0.790  1.00 95.00           C  
ATOM    350  C   GLN A  48      -0.538  -9.122  -2.266  1.00 95.00           C  
ATOM    351  CB  GLN A  48      -0.680 -10.484  -0.170  1.00 95.00           C  
ATOM    352  O   GLN A  48       0.443  -9.762  -2.651  1.00 95.00           O  
ATOM    353  CG  GLN A  48      -0.988 -10.551   1.319  1.00 95.00           C  
ATOM    354  CD  GLN A  48      -0.080  -9.661   2.147  1.00 95.00           C  
ATOM    355  NE2 GLN A  48      -0.476  -9.402   3.389  1.00 95.00           N  
ATOM    356  OE1 GLN A  48       0.969  -9.212   1.675  1.00 95.00           O  
ATOM    357  N   GLY A  49      -1.249  -8.484  -3.059  1.00 94.34           N  
ATOM    358  CA  GLY A  49      -0.943  -8.253  -4.461  1.00 94.34           C  
ATOM    359  C   GLY A  49      -0.532  -6.823  -4.755  1.00 94.34           C  
ATOM    360  O   GLY A  49      -0.485  -5.987  -3.850  1.00 94.34           O  
ATOM    361  N   TYR A  50      -0.117  -6.543  -6.065  1.00 96.42           N  
ATOM    362  CA  TYR A  50       0.178  -5.172  -6.466  1.00 96.42           C  
ATOM    363  C   TYR A  50      -1.087  -4.322  -6.476  1.00 96.42           C  
ATOM    364  CB  TYR A  50       0.835  -5.146  -7.850  1.00 96.42           C  
ATOM    365  O   TYR A  50      -2.189  -4.840  -6.676  1.00 96.42           O  
ATOM    366  CG  TYR A  50       2.242  -5.692  -7.863  1.00 96.42           C  
ATOM    367  CD1 TYR A  50       3.296  -4.967  -7.311  1.00 96.42           C  
ATOM    368  CD2 TYR A  50       2.521  -6.931  -8.429  1.00 96.42           C  
ATOM    369  CE1 TYR A  50       4.595  -5.465  -7.323  1.00 96.42           C  
ATOM    370  CE2 TYR A  50       3.816  -7.439  -8.447  1.00 96.42           C  
ATOM    371  OH  TYR A  50       6.129  -7.197  -7.907  1.00 96.42           O  
ATOM    372  CZ  TYR A  50       4.845  -6.700  -7.892  1.00 96.42           C  
ATOM    373  N   PHE A  51      -0.948  -3.042  -6.265  1.00 97.43           N  
ATOM    374  CA  PHE A  51      -2.089  -2.143  -6.136  1.00 97.43           C  
ATOM    375  C   PHE A  51      -2.952  -2.180  -7.391  1.00 97.43           C  
ATOM    376  CB  PHE A  51      -1.618  -0.711  -5.864  1.00 97.43           C  
ATOM    377  O   PHE A  51      -2.440  -2.073  -8.507  1.00 97.43           O  
ATOM    378  CG  PHE A  51      -1.008  -0.520  -4.502  1.00 97.43           C  
ATOM    379  CD1 PHE A  51      -1.669  -0.959  -3.361  1.00 97.43           C  
ATOM    380  CD2 PHE A  51       0.228   0.098  -4.362  1.00 97.43           C  
ATOM    381  CE1 PHE A  51      -1.107  -0.784  -2.099  1.00 97.43           C  
ATOM    382  CE2 PHE A  51       0.796   0.276  -3.104  1.00 97.43           C  
ATOM    383  CZ  PHE A  51       0.127  -0.164  -1.973  1.00 97.43           C  
ATOM    384  N   ARG A  52      -4.258  -2.379  -7.223  1.00 95.29           N  
ATOM    385  CA  ARG A  52      -5.317  -2.140  -8.198  1.00 95.29           C  
ATOM    386  C   ARG A  52      -6.211  -0.984  -7.763  1.00 95.29           C  
ATOM    387  CB  ARG A  52      -6.155  -3.404  -8.402  1.00 95.29           C  
ATOM    388  O   ARG A  52      -6.916  -1.082  -6.756  1.00 95.29           O  
ATOM    389  CG  ARG A  52      -5.362  -4.592  -8.920  1.00 95.29           C  
ATOM    390  CD  ARG A  52      -6.208  -5.857  -8.968  1.00 95.29           C  
ATOM    391  NE  ARG A  52      -5.387  -7.047  -9.174  1.00 95.29           N  
ATOM    392  NH1 ARG A  52      -7.128  -8.545  -8.926  1.00 95.29           N  
ATOM    393  NH2 ARG A  52      -5.008  -9.306  -9.350  1.00 95.29           N  
ATOM    394  CZ  ARG A  52      -5.843  -8.296  -9.149  1.00 95.29           C  
ATOM    395  N   GLY A  53      -6.056  -0.038  -8.605  1.00 96.32           N  
ATOM    396  CA  GLY A  53      -6.732   1.149  -8.107  1.00 96.32           C  
ATOM    397  C   GLY A  53      -6.174   1.644  -6.786  1.00 96.32           C  
ATOM    398  O   GLY A  53      -6.899   1.733  -5.794  1.00 96.32           O  
ATOM    399  N   ALA A  54      -4.791   1.957  -6.795  1.00 98.49           N  
ATOM    400  CA  ALA A  54      -4.128   2.398  -5.571  1.00 98.49           C  
ATOM    401  C   ALA A  54      -4.922   3.505  -4.884  1.00 98.49           C  
ATOM    402  CB  ALA A  54      -2.710   2.876  -5.877  1.00 98.49           C  
ATOM    403  O   ALA A  54      -5.199   4.545  -5.487  1.00 98.49           O  
ATOM    404  N   THR A  55      -5.311   3.319  -3.646  1.00 98.79           N  
ATOM    405  CA  THR A  55      -6.107   4.237  -2.840  1.00 98.79           C  
ATOM    406  C   THR A  55      -5.464   4.454  -1.473  1.00 98.79           C  
ATOM    407  CB  THR A  55      -7.545   3.717  -2.656  1.00 98.79           C  
ATOM    408  O   THR A  55      -5.240   3.498  -0.728  1.00 98.79           O  
ATOM    409  CG2 THR A  55      -8.394   4.712  -1.872  1.00 98.79           C  
ATOM    410  OG1 THR A  55      -8.139   3.508  -3.943  1.00 98.79           O  
ATOM    411  N   THR A  56      -5.156   5.704  -1.203  1.00 98.76           N  
ATOM    412  CA  THR A  56      -4.407   6.071  -0.006  1.00 98.76           C  
ATOM    413  C   THR A  56      -5.326   6.706   1.033  1.00 98.76           C  
ATOM    414  CB  THR A  56      -3.259   7.040  -0.341  1.00 98.76           C  
ATOM    415  O   THR A  56      -6.225   7.475   0.687  1.00 98.76           O  
ATOM    416  CG2 THR A  56      -2.501   7.451   0.918  1.00 98.76           C  
ATOM    417  OG1 THR A  56      -2.349   6.401  -1.245  1.00 98.76           O  
ATOM    418  N   ILE A  57      -5.059   6.342   2.284  1.00 98.75           N  
ATOM    419  CA  ILE A  57      -5.762   6.972   3.396  1.00 98.75           C  
ATOM    420  C   ILE A  57      -5.058   8.271   3.781  1.00 98.75           C  
ATOM    421  CB  ILE A  57      -5.850   6.028   4.616  1.00 98.75           C  
ATOM    422  O   ILE A  57      -3.880   8.262   4.148  1.00 98.75           O  
ATOM    423  CG1 ILE A  57      -6.521   4.707   4.222  1.00 98.75           C  
ATOM    424  CG2 ILE A  57      -6.603   6.703   5.767  1.00 98.75           C  
ATOM    425  CD1 ILE A  57      -6.489   3.647   5.314  1.00 98.75           C  
ATOM    426  N   ASN A  58      -5.698   9.396   3.893  1.00 98.26           N  
ATOM    427  CA  ASN A  58      -5.122  10.715   4.135  1.00 98.26           C  
ATOM    428  C   ASN A  58      -4.605  10.847   5.564  1.00 98.26           C  
ATOM    429  CB  ASN A  58      -6.148  11.811   3.838  1.00 98.26           C  
ATOM    430  O   ASN A  58      -3.592  11.507   5.804  1.00 98.26           O  
ATOM    431  CG  ASN A  58      -6.400  11.989   2.354  1.00 98.26           C  
ATOM    432  ND2 ASN A  58      -7.500  12.650   2.014  1.00 98.26           N  
ATOM    433  OD1 ASN A  58      -5.613  11.535   1.520  1.00 98.26           O  
ATOM    434  N   GLU A  59      -5.098  10.131   6.416  1.00 98.22           N  
ATOM    435  CA  GLU A  59      -4.786  10.312   7.831  1.00 98.22           C  
ATOM    436  C   GLU A  59      -3.458   9.653   8.192  1.00 98.22           C  
ATOM    437  CB  GLU A  59      -5.908   9.748   8.706  1.00 98.22           C  
ATOM    438  O   GLU A  59      -2.720  10.156   9.042  1.00 98.22           O  
ATOM    439  CG  GLU A  59      -7.230  10.489   8.564  1.00 98.22           C  
ATOM    440  CD  GLU A  59      -7.136  11.961   8.934  1.00 98.22           C  
ATOM    441  OE1 GLU A  59      -7.843  12.789   8.316  1.00 98.22           O  
ATOM    442  OE2 GLU A  59      -6.348  12.289   9.849  1.00 98.22           O  
ATOM    443  N   CYS A  60      -3.138   8.540   7.471  1.00 98.51           N  
ATOM    444  CA  CYS A  60      -1.927   7.828   7.863  1.00 98.51           C  
ATOM    445  C   CYS A  60      -1.073   7.493   6.645  1.00 98.51           C  
ATOM    446  CB  CYS A  60      -2.279   6.547   8.618  1.00 98.51           C  
ATOM    447  O   CYS A  60       0.046   6.997   6.784  1.00 98.51           O  
ATOM    448  SG  CYS A  60      -3.168   5.333   7.619  1.00 98.51           S  
ATOM    449  N   LEU A  61      -1.583   7.659   5.435  1.00 98.29           N  
ATOM    450  CA  LEU A  61      -0.921   7.566   4.138  1.00 98.29           C  
ATOM    451  C   LEU A  61      -0.583   6.117   3.803  1.00 98.29           C  
ATOM    452  CB  LEU A  61       0.353   8.416   4.124  1.00 98.29           C  
ATOM    453  O   LEU A  61       0.390   5.851   3.094  1.00 98.29           O  
ATOM    454  CG  LEU A  61       0.169   9.916   4.360  1.00 98.29           C  
ATOM    455  CD1 LEU A  61       1.506  10.639   4.235  1.00 98.29           C  
ATOM    456  CD2 LEU A  61      -0.849  10.491   3.381  1.00 98.29           C  
ATOM    457  N   HIS A  62      -1.250   5.208   4.315  1.00 98.70           N  
ATOM    458  CA  HIS A  62      -1.139   3.830   3.850  1.00 98.70           C  
ATOM    459  C   HIS A  62      -2.026   3.586   2.634  1.00 98.70           C  
ATOM    460  CB  HIS A  62      -1.504   2.855   4.971  1.00 98.70           C  
ATOM    461  O   HIS A  62      -3.125   4.138   2.542  1.00 98.70           O  
ATOM    462  CG  HIS A  62      -0.523   2.845   6.100  1.00 98.70           C  
ATOM    463  CD2 HIS A  62       0.786   2.500   6.137  1.00 98.70           C  
ATOM    464  ND1 HIS A  62      -0.860   3.221   7.382  1.00 98.70           N  
ATOM    465  CE1 HIS A  62       0.202   3.108   8.161  1.00 98.70           C  
ATOM    466  NE2 HIS A  62       1.214   2.673   7.430  1.00 98.70           N  
ATOM    467  N   THR A  63      -1.476   2.841   1.712  1.00 98.79           N  
ATOM    468  CA  THR A  63      -2.142   2.640   0.429  1.00 98.79           C  
ATOM    469  C   THR A  63      -2.585   1.188   0.272  1.00 98.79           C  
ATOM    470  CB  THR A  63      -1.223   3.030  -0.744  1.00 98.79           C  
ATOM    471  O   THR A  63      -1.862   0.267   0.657  1.00 98.79           O  
ATOM    472  CG2 THR A  63      -1.942   2.873  -2.080  1.00 98.79           C  
ATOM    473  OG1 THR A  63      -0.815   4.394  -0.590  1.00 98.79           O  
ATOM    474  N   PHE A  64      -3.750   1.022  -0.265  1.00 98.79           N  
ATOM    475  CA  PHE A  64      -4.331  -0.281  -0.566  1.00 98.79           C  
ATOM    476  C   PHE A  64      -4.982  -0.277  -1.945  1.00 98.79           C  
ATOM    477  CB  PHE A  64      -5.361  -0.671   0.499  1.00 98.79           C  
ATOM    478  O   PHE A  64      -5.060   0.765  -2.597  1.00 98.79           O  
ATOM    479  CG  PHE A  64      -4.848  -0.556   1.909  1.00 98.79           C  
ATOM    480  CD1 PHE A  64      -4.234  -1.637   2.531  1.00 98.79           C  
ATOM    481  CD2 PHE A  64      -4.981   0.633   2.614  1.00 98.79           C  
ATOM    482  CE1 PHE A  64      -3.759  -1.533   3.836  1.00 98.79           C  
ATOM    483  CE2 PHE A  64      -4.508   0.744   3.919  1.00 98.79           C  
ATOM    484  CZ  PHE A  64      -3.899  -0.341   4.528  1.00 98.79           C  
ATOM    485  N   CYS A  65      -5.527  -1.536  -2.298  1.00 98.47           N  
ATOM    486  CA  CYS A  65      -6.412  -1.533  -3.458  1.00 98.47           C  
ATOM    487  C   CYS A  65      -7.732  -0.844  -3.135  1.00 98.47           C  
ATOM    488  CB  CYS A  65      -6.675  -2.962  -3.934  1.00 98.47           C  
ATOM    489  O   CYS A  65      -8.180  -0.856  -1.987  1.00 98.47           O  
ATOM    490  SG  CYS A  65      -5.179  -3.863  -4.394  1.00 98.47           S  
ATOM    491  N   ARG A  66      -8.295  -0.226  -4.111  1.00 98.26           N  
ATOM    492  CA  ARG A  66      -9.570   0.449  -3.889  1.00 98.26           C  
ATOM    493  C   ARG A  66     -10.615  -0.520  -3.346  1.00 98.26           C  
ATOM    494  CB  ARG A  66     -10.072   1.090  -5.184  1.00 98.26           C  
ATOM    495  O   ARG A  66     -11.248  -0.249  -2.324  1.00 98.26           O  
ATOM    496  CG  ARG A  66     -11.385   1.842  -5.030  1.00 98.26           C  
ATOM    497  CD  ARG A  66     -11.702   2.681  -6.260  1.00 98.26           C  
ATOM    498  NE  ARG A  66     -12.899   3.493  -6.064  1.00 98.26           N  
ATOM    499  NH1 ARG A  66     -14.236   2.231  -7.463  1.00 98.26           N  
ATOM    500  NH2 ARG A  66     -15.100   4.064  -6.392  1.00 98.26           N  
ATOM    501  CZ  ARG A  66     -14.076   3.261  -6.640  1.00 98.26           C  
ATOM    502  N   VAL A  67     -10.753  -1.608  -3.920  1.00 97.82           N  
ATOM    503  CA  VAL A  67     -11.773  -2.578  -3.535  1.00 97.82           C  
ATOM    504  C   VAL A  67     -11.456  -3.139  -2.150  1.00 97.82           C  
ATOM    505  CB  VAL A  67     -11.880  -3.727  -4.563  1.00 97.82           C  
ATOM    506  O   VAL A  67     -12.357  -3.335  -1.332  1.00 97.82           O  
ATOM    507  CG1 VAL A  67     -12.843  -4.805  -4.070  1.00 97.82           C  
ATOM    508  CG2 VAL A  67     -12.327  -3.187  -5.920  1.00 97.82           C  
ATOM    509  N   CYS A  68     -10.177  -3.320  -1.909  1.00 98.65           N  
ATOM    510  CA  CYS A  68      -9.747  -3.892  -0.638  1.00 98.65           C  
ATOM    511  C   CYS A  68     -10.081  -2.959   0.520  1.00 98.65           C  
ATOM    512  CB  CYS A  68      -8.246  -4.177  -0.659  1.00 98.65           C  
ATOM    513  O   CYS A  68     -10.660  -3.387   1.520  1.00 98.65           O  
ATOM    514  SG  CYS A  68      -7.782  -5.559  -1.725  1.00 98.65           S  
ATOM    515  N   ILE A  69      -9.728  -1.749   0.312  1.00 98.71           N  
ATOM    516  CA  ILE A  69      -9.876  -0.848   1.450  1.00 98.71           C  
ATOM    517  C   ILE A  69     -11.346  -0.471   1.621  1.00 98.71           C  
ATOM    518  CB  ILE A  69      -9.013   0.422   1.282  1.00 98.71           C  
ATOM    519  O   ILE A  69     -11.834  -0.345   2.746  1.00 98.71           O  
ATOM    520  CG1 ILE A  69      -9.068   1.277   2.553  1.00 98.71           C  
ATOM    521  CG2 ILE A  69      -9.467   1.226   0.061  1.00 98.71           C  
ATOM    522  CD1 ILE A  69      -8.562   0.566   3.801  1.00 98.71           C  
ATOM    523  N   VAL A  70     -12.108  -0.352   0.641  1.00 98.44           N  
ATOM    524  CA  VAL A  70     -13.533  -0.050   0.734  1.00 98.44           C  
ATOM    525  C   VAL A  70     -14.264  -1.210   1.407  1.00 98.44           C  
ATOM    526  CB  VAL A  70     -14.146   0.230  -0.657  1.00 98.44           C  
ATOM    527  O   VAL A  70     -15.122  -0.995   2.267  1.00 98.44           O  
ATOM    528  CG1 VAL A  70     -15.671   0.253  -0.580  1.00 98.44           C  
ATOM    529  CG2 VAL A  70     -13.616   1.549  -1.216  1.00 98.44           C  
ATOM    530  N   ALA A  71     -13.910  -2.402   0.990  1.00 98.48           N  
ATOM    531  CA  ALA A  71     -14.501  -3.581   1.617  1.00 98.48           C  
ATOM    532  C   ALA A  71     -14.190  -3.623   3.111  1.00 98.48           C  
ATOM    533  CB  ALA A  71     -14.001  -4.853   0.937  1.00 98.48           C  
ATOM    534  O   ALA A  71     -15.064  -3.929   3.925  1.00 98.48           O  
ATOM    535  N   HIS A  72     -12.993  -3.378   3.468  1.00 98.67           N  
ATOM    536  CA  HIS A  72     -12.579  -3.355   4.866  1.00 98.67           C  
ATOM    537  C   HIS A  72     -13.364  -2.312   5.656  1.00 98.67           C  
ATOM    538  CB  HIS A  72     -11.079  -3.077   4.977  1.00 98.67           C  
ATOM    539  O   HIS A  72     -13.826  -2.586   6.766  1.00 98.67           O  
ATOM    540  CG  HIS A  72     -10.605  -2.890   6.383  1.00 98.67           C  
ATOM    541  CD2 HIS A  72     -10.395  -1.766   7.108  1.00 98.67           C  
ATOM    542  ND1 HIS A  72     -10.286  -3.947   7.207  1.00 98.67           N  
ATOM    543  CE1 HIS A  72      -9.899  -3.480   8.382  1.00 98.67           C  
ATOM    544  NE2 HIS A  72      -9.956  -2.160   8.348  1.00 98.67           N  
ATOM    545  N   LEU A  73     -13.607  -1.165   5.116  1.00 98.38           N  
ATOM    546  CA  LEU A  73     -14.202  -0.043   5.834  1.00 98.38           C  
ATOM    547  C   LEU A  73     -15.704  -0.244   6.010  1.00 98.38           C  
ATOM    548  CB  LEU A  73     -13.935   1.270   5.093  1.00 98.38           C  
ATOM    549  O   LEU A  73     -16.355   0.509   6.737  1.00 98.38           O  
ATOM    550  CG  LEU A  73     -12.485   1.755   5.074  1.00 98.38           C  
ATOM    551  CD1 LEU A  73     -12.375   3.068   4.307  1.00 98.38           C  
ATOM    552  CD2 LEU A  73     -11.955   1.914   6.495  1.00 98.38           C  
ATOM    553  N   ARG A  74     -16.235  -1.288   5.364  1.00 97.24           N  
ATOM    554  CA  ARG A  74     -17.627  -1.653   5.608  1.00 97.24           C  
ATOM    555  C   ARG A  74     -17.798  -2.268   6.992  1.00 97.24           C  
ATOM    556  CB  ARG A  74     -18.122  -2.628   4.537  1.00 97.24           C  
ATOM    557  O   ARG A  74     -18.865  -2.157   7.599  1.00 97.24           O  
ATOM    558  CG  ARG A  74     -18.301  -1.997   3.165  1.00 97.24           C  
ATOM    559  CD  ARG A  74     -18.813  -3.003   2.144  1.00 97.24           C  
ATOM    560  NE  ARG A  74     -18.890  -2.422   0.807  1.00 97.24           N  
ATOM    561  NH1 ARG A  74     -19.285  -4.429  -0.268  1.00 97.24           N  
ATOM    562  NH2 ARG A  74     -19.163  -2.483  -1.473  1.00 97.24           N  
ATOM    563  CZ  ARG A  74     -19.113  -3.113  -0.308  1.00 97.24           C  
ATOM    564  N   GLU A  75     -16.733  -2.841   7.458  1.00 96.98           N  
ATOM    565  CA  GLU A  75     -16.795  -3.569   8.722  1.00 96.98           C  
ATOM    566  C   GLU A  75     -16.063  -2.817   9.829  1.00 96.98           C  
ATOM    567  CB  GLU A  75     -16.207  -4.974   8.562  1.00 96.98           C  
ATOM    568  O   GLU A  75     -16.526  -2.777  10.971  1.00 96.98           O  
ATOM    569  CG  GLU A  75     -16.956  -5.845   7.564  1.00 96.98           C  
ATOM    570  CD  GLU A  75     -16.335  -7.220   7.383  1.00 96.98           C  
ATOM    571  OE1 GLU A  75     -16.777  -7.972   6.484  1.00 96.98           O  
ATOM    572  OE2 GLU A  75     -15.401  -7.550   8.147  1.00 96.98           O  
ATOM    573  N   GLU A  76     -14.989  -2.271   9.501  1.00 97.46           N  
ATOM    574  CA  GLU A  76     -14.142  -1.573  10.464  1.00 97.46           C  
ATOM    575  C   GLU A  76     -13.701  -0.215   9.927  1.00 97.46           C  
ATOM    576  CB  GLU A  76     -12.918  -2.422  10.818  1.00 97.46           C  
ATOM    577  O   GLU A  76     -13.326  -0.095   8.759  1.00 97.46           O  
ATOM    578  CG  GLU A  76     -13.260  -3.746  11.485  1.00 97.46           C  
ATOM    579  CD  GLU A  76     -12.034  -4.573  11.839  1.00 97.46           C  
ATOM    580  OE1 GLU A  76     -12.193  -5.723  12.310  1.00 97.46           O  
ATOM    581  OE2 GLU A  76     -10.906  -4.068  11.644  1.00 97.46           O  
ATOM    582  N   SER A  77     -13.756   0.806  10.819  1.00 97.71           N  
ATOM    583  CA  SER A  77     -13.391   2.155  10.398  1.00 97.71           C  
ATOM    584  C   SER A  77     -11.956   2.487  10.790  1.00 97.71           C  
ATOM    585  CB  SER A  77     -14.346   3.183  11.007  1.00 97.71           C  
ATOM    586  O   SER A  77     -11.624   3.651  11.025  1.00 97.71           O  
ATOM    587  OG  SER A  77     -14.389   3.056  12.418  1.00 97.71           O  
ATOM    588  N   THR A  78     -11.084   1.521  10.843  1.00 98.67           N  
ATOM    589  CA  THR A  78      -9.675   1.716  11.168  1.00 98.67           C  
ATOM    590  C   THR A  78      -8.787   1.281  10.007  1.00 98.67           C  
ATOM    591  CB  THR A  78      -9.283   0.938  12.438  1.00 98.67           C  
ATOM    592  O   THR A  78      -9.195   0.464   9.178  1.00 98.67           O  
ATOM    593  CG2 THR A  78     -10.074   1.425  13.648  1.00 98.67           C  
ATOM    594  OG1 THR A  78      -9.547  -0.456  12.238  1.00 98.67           O  
ATOM    595  N   CYS A  79      -7.581   1.895   9.956  1.00 98.76           N  
ATOM    596  CA  CYS A  79      -6.596   1.487   8.961  1.00 98.76           C  
ATOM    597  C   CYS A  79      -6.116   0.064   9.220  1.00 98.76           C  
ATOM    598  CB  CYS A  79      -5.404   2.444   8.962  1.00 98.76           C  
ATOM    599  O   CYS A  79      -5.702  -0.263  10.334  1.00 98.76           O  
ATOM    600  SG  CYS A  79      -4.050   1.921   7.888  1.00 98.76           S  
ATOM    601  N   PRO A  80      -6.108  -0.748   8.194  1.00 98.61           N  
ATOM    602  CA  PRO A  80      -5.664  -2.133   8.368  1.00 98.61           C  
ATOM    603  C   PRO A  80      -4.185  -2.238   8.733  1.00 98.61           C  
ATOM    604  CB  PRO A  80      -5.935  -2.764   6.999  1.00 98.61           C  
ATOM    605  O   PRO A  80      -3.761  -3.234   9.325  1.00 98.61           O  
ATOM    606  CG  PRO A  80      -7.030  -1.937   6.407  1.00 98.61           C  
ATOM    607  CD  PRO A  80      -6.832  -0.510   6.830  1.00 98.61           C  
ATOM    608  N   SER A  81      -3.395  -1.265   8.422  1.00 98.39           N  
ATOM    609  CA  SER A  81      -1.950  -1.338   8.613  1.00 98.39           C  
ATOM    610  C   SER A  81      -1.542  -0.773   9.969  1.00 98.39           C  
ATOM    611  CB  SER A  81      -1.224  -0.584   7.498  1.00 98.39           C  
ATOM    612  O   SER A  81      -0.683  -1.338  10.649  1.00 98.39           O  
ATOM    613  OG  SER A  81      -1.417  -1.225   6.249  1.00 98.39           O  
ATOM    614  N   CYS A  82      -2.275   0.267  10.405  1.00 98.58           N  
ATOM    615  CA  CYS A  82      -1.740   0.929  11.590  1.00 98.58           C  
ATOM    616  C   CYS A  82      -2.831   1.150  12.630  1.00 98.58           C  
ATOM    617  CB  CYS A  82      -1.102   2.266  11.215  1.00 98.58           C  
ATOM    618  O   CYS A  82      -2.581   1.742  13.681  1.00 98.58           O  
ATOM    619  SG  CYS A  82      -2.290   3.512  10.667  1.00 98.58           S  
ATOM    620  N   ASN A  83      -4.048   0.856  12.265  1.00 98.37           N  
ATOM    621  CA  ASN A  83      -5.201   0.889  13.159  1.00 98.37           C  
ATOM    622  C   ASN A  83      -5.633   2.320  13.465  1.00 98.37           C  
ATOM    623  CB  ASN A  83      -4.896   0.137  14.456  1.00 98.37           C  
ATOM    624  O   ASN A  83      -6.329   2.566  14.451  1.00 98.37           O  
ATOM    625  CG  ASN A  83      -4.896  -1.367  14.274  1.00 98.37           C  
ATOM    626  ND2 ASN A  83      -4.093  -2.062  15.070  1.00 98.37           N  
ATOM    627  OD1 ASN A  83      -5.612  -1.902  13.423  1.00 98.37           O  
ATOM    628  N   THR A  84      -5.185   3.203  12.742  1.00 98.57           N  
ATOM    629  CA  THR A  84      -5.651   4.580  12.862  1.00 98.57           C  
ATOM    630  C   THR A  84      -7.167   4.654  12.709  1.00 98.57           C  
ATOM    631  CB  THR A  84      -4.982   5.489  11.813  1.00 98.57           C  
ATOM    632  O   THR A  84      -7.731   4.085  11.772  1.00 98.57           O  
ATOM    633  CG2 THR A  84      -5.503   6.919  11.912  1.00 98.57           C  
ATOM    634  OG1 THR A  84      -3.565   5.492  12.027  1.00 98.57           O  
ATOM    635  N   ASP A  85      -7.807   5.324  13.614  1.00 98.31           N  
ATOM    636  CA  ASP A  85      -9.249   5.546  13.561  1.00 98.31           C  
ATOM    637  C   ASP A  85      -9.610   6.549  12.468  1.00 98.31           C  
ATOM    638  CB  ASP A  85      -9.766   6.035  14.916  1.00 98.31           C  
ATOM    639  O   ASP A  85      -9.140   7.689  12.484  1.00 98.31           O  
ATOM    640  CG  ASP A  85     -11.278   6.170  14.959  1.00 98.31           C  
ATOM    641  OD1 ASP A  85     -11.942   5.929  13.928  1.00 98.31           O  
ATOM    642  OD2 ASP A  85     -11.810   6.523  16.034  1.00 98.31           O  
ATOM    643  N   LEU A  86     -10.613   6.162  11.581  1.00 98.34           N  
ATOM    644  CA  LEU A  86     -10.916   6.996  10.424  1.00 98.34           C  
ATOM    645  C   LEU A  86     -12.248   7.716  10.605  1.00 98.34           C  
ATOM    646  CB  LEU A  86     -10.948   6.151   9.147  1.00 98.34           C  
ATOM    647  O   LEU A  86     -12.713   8.409   9.697  1.00 98.34           O  
ATOM    648  CG  LEU A  86      -9.641   5.456   8.761  1.00 98.34           C  
ATOM    649  CD1 LEU A  86      -9.844   4.603   7.514  1.00 98.34           C  
ATOM    650  CD2 LEU A  86      -8.535   6.482   8.540  1.00 98.34           C  
ATOM    651  N   GLY A  87     -12.888   7.523  11.777  1.00 96.74           N  
ATOM    652  CA  GLY A  87     -14.079   8.275  12.140  1.00 96.74           C  
ATOM    653  C   GLY A  87     -15.346   7.725  11.512  1.00 96.74           C  
ATOM    654  O   GLY A  87     -15.365   6.589  11.033  1.00 96.74           O  
ATOM    655  N   ALA A  88     -16.401   8.484  11.519  1.00 95.79           N  
ATOM    656  CA  ALA A  88     -17.755   8.078  11.149  1.00 95.79           C  
ATOM    657  C   ALA A  88     -17.881   7.903   9.638  1.00 95.79           C  
ATOM    658  CB  ALA A  88     -18.772   9.100  11.650  1.00 95.79           C  
ATOM    659  O   ALA A  88     -18.652   7.064   9.166  1.00 95.79           O  
ATOM    660  N   GLN A  89     -17.112   8.751   8.953  1.00 96.43           N  
ATOM    661  CA  GLN A  89     -17.142   8.661   7.497  1.00 96.43           C  
ATOM    662  C   GLN A  89     -15.768   8.298   6.940  1.00 96.43           C  
ATOM    663  CB  GLN A  89     -17.624   9.978   6.887  1.00 96.43           C  
ATOM    664  O   GLN A  89     -15.115   9.123   6.298  1.00 96.43           O  
ATOM    665  CG  GLN A  89     -19.046  10.354   7.282  1.00 96.43           C  
ATOM    666  CD  GLN A  89     -19.517  11.639   6.626  1.00 96.43           C  
ATOM    667  NE2 GLN A  89     -20.648  12.161   7.088  1.00 96.43           N  
ATOM    668  OE1 GLN A  89     -18.868  12.160   5.713  1.00 96.43           O  
ATOM    669  N   PRO A  90     -15.337   7.032   7.123  1.00 97.27           N  
ATOM    670  CA  PRO A  90     -13.968   6.632   6.787  1.00 97.27           C  
ATOM    671  C   PRO A  90     -13.682   6.709   5.289  1.00 97.27           C  
ATOM    672  CB  PRO A  90     -13.891   5.187   7.284  1.00 97.27           C  
ATOM    673  O   PRO A  90     -12.556   7.013   4.886  1.00 97.27           O  
ATOM    674  CG  PRO A  90     -15.314   4.735   7.367  1.00 97.27           C  
ATOM    675  CD  PRO A  90     -16.172   5.921   7.700  1.00 97.27           C  
ATOM    676  N   THR A  91     -14.650   6.523   4.427  1.00 97.27           N  
ATOM    677  CA  THR A  91     -14.437   6.512   2.984  1.00 97.27           C  
ATOM    678  C   THR A  91     -14.104   7.912   2.476  1.00 97.27           C  
ATOM    679  CB  THR A  91     -15.673   5.974   2.241  1.00 97.27           C  
ATOM    680  O   THR A  91     -13.496   8.065   1.415  1.00 97.27           O  
ATOM    681  CG2 THR A  91     -15.880   4.489   2.520  1.00 97.27           C  
ATOM    682  OG1 THR A  91     -16.834   6.696   2.671  1.00 97.27           O  
ATOM    683  N   ASP A  92     -14.530   8.966   3.197  1.00 97.91           N  
ATOM    684  CA  ASP A  92     -14.218  10.341   2.818  1.00 97.91           C  
ATOM    685  C   ASP A  92     -12.722  10.620   2.945  1.00 97.91           C  
ATOM    686  CB  ASP A  92     -15.012  11.328   3.677  1.00 97.91           C  
ATOM    687  O   ASP A  92     -12.212  11.577   2.359  1.00 97.91           O  
ATOM    688  CG  ASP A  92     -16.491  11.358   3.333  1.00 97.91           C  
ATOM    689  OD1 ASP A  92     -16.898  10.721   2.337  1.00 97.91           O  
ATOM    690  OD2 ASP A  92     -17.255  12.027   4.061  1.00 97.91           O  
ATOM    691  N   LYS A  93     -12.088   9.711   3.590  1.00 98.02           N  
ATOM    692  CA  LYS A  93     -10.666   9.917   3.853  1.00 98.02           C  
ATOM    693  C   LYS A  93      -9.806   9.185   2.827  1.00 98.02           C  
ATOM    694  CB  LYS A  93     -10.309   9.449   5.265  1.00 98.02           C  
ATOM    695  O   LYS A  93      -8.576   9.225   2.898  1.00 98.02           O  
ATOM    696  CG  LYS A  93     -11.203  10.024   6.353  1.00 98.02           C  
ATOM    697  CD  LYS A  93     -11.083  11.541   6.432  1.00 98.02           C  
ATOM    698  CE  LYS A  93     -11.966  12.116   7.531  1.00 98.02           C  
ATOM    699  NZ  LYS A  93     -12.037  13.607   7.460  1.00 98.02           N  
ATOM    700  N   LEU A  94     -10.440   8.571   1.894  1.00 98.69           N  
ATOM    701  CA  LEU A  94      -9.727   7.820   0.867  1.00 98.69           C  
ATOM    702  C   LEU A  94      -9.463   8.689  -0.358  1.00 98.69           C  
ATOM    703  CB  LEU A  94     -10.522   6.576   0.463  1.00 98.69           C  
ATOM    704  O   LEU A  94     -10.339   9.442  -0.790  1.00 98.69           O  
ATOM    705  CG  LEU A  94     -10.902   5.617   1.593  1.00 98.69           C  
ATOM    706  CD1 LEU A  94     -11.600   4.384   1.029  1.00 98.69           C  
ATOM    707  CD2 LEU A  94      -9.668   5.221   2.395  1.00 98.69           C  
ATOM    708  N   ARG A  95      -8.250   8.535  -0.890  1.00 98.71           N  
ATOM    709  CA  ARG A  95      -7.871   9.218  -2.123  1.00 98.71           C  
ATOM    710  C   ARG A  95      -7.153   8.269  -3.076  1.00 98.71           C  
ATOM    711  CB  ARG A  95      -6.981  10.425  -1.817  1.00 98.71           C  
ATOM    712  O   ARG A  95      -6.220   7.569  -2.678  1.00 98.71           O  
ATOM    713  CG  ARG A  95      -7.678  11.518  -1.021  1.00 98.71           C  
ATOM    714  CD  ARG A  95      -8.757  12.211  -1.841  1.00 98.71           C  
ATOM    715  NE  ARG A  95      -9.342  13.337  -1.119  1.00 98.71           N  
ATOM    716  NH1 ARG A  95     -10.922  12.070  -0.007  1.00 98.71           N  
ATOM    717  NH2 ARG A  95     -10.811  14.333   0.339  1.00 98.71           N  
ATOM    718  CZ  ARG A  95     -10.357  13.244  -0.264  1.00 98.71           C  
ATOM    719  N   GLY A  96      -7.675   8.280  -4.256  1.00 98.70           N  
ATOM    720  CA  GLY A  96      -6.931   7.551  -5.270  1.00 98.70           C  
ATOM    721  C   GLY A  96      -5.535   8.100  -5.496  1.00 98.70           C  
ATOM    722  O   GLY A  96      -5.336   9.316  -5.515  1.00 98.70           O  
ATOM    723  N   ASP A  97      -4.593   7.150  -5.672  1.00 98.40           N  
ATOM    724  CA  ASP A  97      -3.213   7.553  -5.927  1.00 98.40           C  
ATOM    725  C   ASP A  97      -2.792   7.200  -7.351  1.00 98.40           C  
ATOM    726  CB  ASP A  97      -2.267   6.896  -4.920  1.00 98.40           C  
ATOM    727  O   ASP A  97      -2.372   6.072  -7.618  1.00 98.40           O  
ATOM    728  CG  ASP A  97      -0.875   7.502  -4.931  1.00 98.40           C  
ATOM    729  OD1 ASP A  97      -0.410   7.942  -6.004  1.00 98.40           O  
ATOM    730  OD2 ASP A  97      -0.237   7.539  -3.856  1.00 98.40           O  
ATOM    731  N   ARG A  98      -2.902   8.191  -8.201  1.00 97.78           N  
ATOM    732  CA  ARG A  98      -2.697   7.953  -9.626  1.00 97.78           C  
ATOM    733  C   ARG A  98      -1.223   7.707  -9.934  1.00 97.78           C  
ATOM    734  CB  ARG A  98      -3.214   9.135 -10.448  1.00 97.78           C  
ATOM    735  O   ARG A  98      -0.893   6.973 -10.867  1.00 97.78           O  
ATOM    736  CG  ARG A  98      -4.721   9.324 -10.375  1.00 97.78           C  
ATOM    737  CD  ARG A  98      -5.228  10.246 -11.475  1.00 97.78           C  
ATOM    738  NE  ARG A  98      -6.672  10.443 -11.390  1.00 97.78           N  
ATOM    739  NH1 ARG A  98      -6.821  11.709 -13.317  1.00 97.78           N  
ATOM    740  NH2 ARG A  98      -8.704  11.251 -12.093  1.00 97.78           N  
ATOM    741  CZ  ARG A  98      -7.396  11.134 -12.267  1.00 97.78           C  
ATOM    742  N   LEU A  99      -0.364   8.324  -9.249  1.00 97.67           N  
ATOM    743  CA  LEU A  99       1.070   8.144  -9.444  1.00 97.67           C  
ATOM    744  C   LEU A  99       1.484   6.709  -9.135  1.00 97.67           C  
ATOM    745  CB  LEU A  99       1.857   9.116  -8.561  1.00 97.67           C  
ATOM    746  O   LEU A  99       2.173   6.071  -9.935  1.00 97.67           O  
ATOM    747  CG  LEU A  99       3.381   8.988  -8.603  1.00 97.67           C  
ATOM    748  CD1 LEU A  99       3.900   9.307 -10.001  1.00 97.67           C  
ATOM    749  CD2 LEU A  99       4.024   9.904  -7.567  1.00 97.67           C  
ATOM    750  N   LEU A 100       1.030   6.220  -8.011  1.00 97.43           N  
ATOM    751  CA  LEU A 100       1.389   4.860  -7.624  1.00 97.43           C  
ATOM    752  C   LEU A 100       0.815   3.846  -8.608  1.00 97.43           C  
ATOM    753  CB  LEU A 100       0.891   4.555  -6.209  1.00 97.43           C  
ATOM    754  O   LEU A 100       1.481   2.870  -8.960  1.00 97.43           O  
ATOM    755  CG  LEU A 100       1.763   5.061  -5.059  1.00 97.43           C  
ATOM    756  CD1 LEU A 100       1.133   4.701  -3.718  1.00 97.43           C  
ATOM    757  CD2 LEU A 100       3.172   4.487  -5.165  1.00 97.43           C  
ATOM    758  N   GLU A 101      -0.342   4.172  -8.984  1.00 95.60           N  
ATOM    759  CA  GLU A 101      -0.958   3.308  -9.986  1.00 95.60           C  
ATOM    760  C   GLU A 101      -0.147   3.297 -11.279  1.00 95.60           C  
ATOM    761  CB  GLU A 101      -2.394   3.753 -10.271  1.00 95.60           C  
ATOM    762  O   GLU A 101       0.075   2.238 -11.869  1.00 95.60           O  
ATOM    763  CG  GLU A 101      -3.179   2.782 -11.141  1.00 95.60           C  
ATOM    764  CD  GLU A 101      -4.681   3.014 -11.095  1.00 95.60           C  
ATOM    765  OE1 GLU A 101      -5.451   2.043 -11.274  1.00 95.60           O  
ATOM    766  OE2 GLU A 101      -5.091   4.176 -10.878  1.00 95.60           O  
ATOM    767  N   SER A 102       0.225   4.428 -11.658  1.00 97.29           N  
ATOM    768  CA  SER A 102       1.004   4.553 -12.886  1.00 97.29           C  
ATOM    769  C   SER A 102       2.346   3.839 -12.765  1.00 97.29           C  
ATOM    770  CB  SER A 102       1.230   6.025 -13.230  1.00 97.29           C  
ATOM    771  O   SER A 102       2.785   3.168 -13.701  1.00 97.29           O  
ATOM    772  OG  SER A 102       0.005   6.661 -13.550  1.00 97.29           O  
ATOM    773  N   ILE A 103       2.911   3.947 -11.671  1.00 97.35           N  
ATOM    774  CA  ILE A 103       4.201   3.306 -11.440  1.00 97.35           C  
ATOM    775  C   ILE A 103       4.042   1.788 -11.508  1.00 97.35           C  
ATOM    776  CB  ILE A 103       4.804   3.721 -10.080  1.00 97.35           C  
ATOM    777  O   ILE A 103       4.832   1.104 -12.162  1.00 97.35           O  
ATOM    778  CG1 ILE A 103       5.236   5.192 -10.114  1.00 97.35           C  
ATOM    779  CG2 ILE A 103       5.981   2.814  -9.711  1.00 97.35           C  
ATOM    780  CD1 ILE A 103       5.727   5.725  -8.775  1.00 97.35           C  
ATOM    781  N   VAL A 104       3.061   1.276 -10.907  1.00 96.28           N  
ATOM    782  CA  VAL A 104       2.812  -0.162 -10.906  1.00 96.28           C  
ATOM    783  C   VAL A 104       2.583  -0.648 -12.335  1.00 96.28           C  
ATOM    784  CB  VAL A 104       1.602  -0.528 -10.018  1.00 96.28           C  
ATOM    785  O   VAL A 104       3.155  -1.657 -12.754  1.00 96.28           O  
ATOM    786  CG1 VAL A 104       1.202  -1.988 -10.225  1.00 96.28           C  
ATOM    787  CG2 VAL A 104       1.920  -0.261  -8.548  1.00 96.28           C  
ATOM    788  N   GLU A 105       1.800   0.109 -13.106  1.00 95.06           N  
ATOM    789  CA  GLU A 105       1.473  -0.259 -14.480  1.00 95.06           C  
ATOM    790  C   GLU A 105       2.719  -0.265 -15.361  1.00 95.06           C  
ATOM    791  CB  GLU A 105       0.425   0.695 -15.058  1.00 95.06           C  
ATOM    792  O   GLU A 105       2.861  -1.119 -16.239  1.00 95.06           O  
ATOM    793  CG  GLU A 105      -0.979   0.465 -14.519  1.00 95.06           C  
ATOM    794  CD  GLU A 105      -1.982   1.506 -14.994  1.00 95.06           C  
ATOM    795  OE1 GLU A 105      -3.168   1.429 -14.601  1.00 95.06           O  
ATOM    796  OE2 GLU A 105      -1.578   2.404 -15.765  1.00 95.06           O  
ATOM    797  N   LYS A 106       3.578   0.657 -15.045  1.00 95.39           N  
ATOM    798  CA  LYS A 106       4.767   0.782 -15.882  1.00 95.39           C  
ATOM    799  C   LYS A 106       5.817  -0.259 -15.504  1.00 95.39           C  
ATOM    800  CB  LYS A 106       5.358   2.188 -15.769  1.00 95.39           C  
ATOM    801  O   LYS A 106       6.486  -0.819 -16.375  1.00 95.39           O  
ATOM    802  CG  LYS A 106       4.563   3.255 -16.508  1.00 95.39           C  
ATOM    803  CD  LYS A 106       5.301   4.587 -16.528  1.00 95.39           C  
ATOM    804  CE  LYS A 106       4.500   5.659 -17.255  1.00 95.39           C  
ATOM    805  NZ  LYS A 106       5.223   6.172 -18.457  1.00 95.39           N  
ATOM    806  N   LEU A 107       5.894  -0.581 -14.283  1.00 94.73           N  
ATOM    807  CA  LEU A 107       6.951  -1.471 -13.816  1.00 94.73           C  
ATOM    808  C   LEU A 107       6.529  -2.931 -13.945  1.00 94.73           C  
ATOM    809  CB  LEU A 107       7.310  -1.159 -12.361  1.00 94.73           C  
ATOM    810  O   LEU A 107       7.361  -3.800 -14.216  1.00 94.73           O  
ATOM    811  CG  LEU A 107       8.023   0.171 -12.109  1.00 94.73           C  
ATOM    812  CD1 LEU A 107       8.407   0.296 -10.638  1.00 94.73           C  
ATOM    813  CD2 LEU A 107       9.254   0.295 -13.001  1.00 94.73           C  
ATOM    814  N   PHE A 108       5.248  -3.174 -13.870  1.00 94.22           N  
ATOM    815  CA  PHE A 108       4.793  -4.559 -13.871  1.00 94.22           C  
ATOM    816  C   PHE A 108       3.571  -4.727 -14.766  1.00 94.22           C  
ATOM    817  CB  PHE A 108       4.469  -5.021 -12.447  1.00 94.22           C  
ATOM    818  O   PHE A 108       2.501  -5.119 -14.297  1.00 94.22           O  
ATOM    819  CG  PHE A 108       5.572  -4.759 -11.458  1.00 94.22           C  
ATOM    820  CD1 PHE A 108       6.690  -5.583 -11.408  1.00 94.22           C  
ATOM    821  CD2 PHE A 108       5.491  -3.688 -10.577  1.00 94.22           C  
ATOM    822  CE1 PHE A 108       7.712  -5.343 -10.493  1.00 94.22           C  
ATOM    823  CE2 PHE A 108       6.509  -3.442  -9.660  1.00 94.22           C  
ATOM    824  CZ  PHE A 108       7.618  -4.271  -9.619  1.00 94.22           C  
ATOM    825  N   PRO A 109       3.661  -4.502 -16.054  1.00 92.87           N  
ATOM    826  CA  PRO A 109       2.513  -4.523 -16.963  1.00 92.87           C  
ATOM    827  C   PRO A 109       1.922  -5.921 -17.134  1.00 92.87           C  
ATOM    828  CB  PRO A 109       3.097  -4.012 -18.282  1.00 92.87           C  
ATOM    829  O   PRO A 109       0.704  -6.068 -17.269  1.00 92.87           O  
ATOM    830  CG  PRO A 109       4.567  -4.257 -18.168  1.00 92.87           C  
ATOM    831  CD  PRO A 109       4.964  -4.116 -16.727  1.00 92.87           C  
ATOM    832  N   ASP A 110       2.826  -6.916 -17.153  1.00 93.03           N  
ATOM    833  CA  ASP A 110       2.355  -8.280 -17.369  1.00 93.03           C  
ATOM    834  C   ASP A 110       1.481  -8.749 -16.208  1.00 93.03           C  
ATOM    835  CB  ASP A 110       3.537  -9.233 -17.557  1.00 93.03           C  
ATOM    836  O   ASP A 110       0.479  -9.436 -16.416  1.00 93.03           O  
ATOM    837  CG  ASP A 110       4.299  -8.985 -18.847  1.00 93.03           C  
ATOM    838  OD1 ASP A 110       3.732  -8.383 -19.785  1.00 93.03           O  
ATOM    839  OD2 ASP A 110       5.476  -9.399 -18.928  1.00 93.03           O  
ATOM    840  N   ILE A 111       1.890  -8.389 -15.051  1.00 89.32           N  
ATOM    841  CA  ILE A 111       1.133  -8.759 -13.860  1.00 89.32           C  
ATOM    842  C   ILE A 111      -0.231  -8.074 -13.882  1.00 89.32           C  
ATOM    843  CB  ILE A 111       1.897  -8.391 -12.568  1.00 89.32           C  
ATOM    844  O   ILE A 111      -1.254  -8.705 -13.604  1.00 89.32           O  
ATOM    845  CG1 ILE A 111       3.160  -9.249 -12.432  1.00 89.32           C  
ATOM    846  CG2 ILE A 111       0.993  -8.548 -11.343  1.00 89.32           C  
ATOM    847  CD1 ILE A 111       4.078  -8.823 -11.295  1.00 89.32           C  
ATOM    848  N   VAL A 112      -0.246  -6.872 -14.231  1.00 89.16           N  
ATOM    849  CA  VAL A 112      -1.480  -6.098 -14.316  1.00 89.16           C  
ATOM    850  C   VAL A 112      -2.402  -6.710 -15.368  1.00 89.16           C  
ATOM    851  CB  VAL A 112      -1.199  -4.616 -14.650  1.00 89.16           C  
ATOM    852  O   VAL A 112      -3.602  -6.869 -15.134  1.00 89.16           O  
ATOM    853  CG1 VAL A 112      -2.502  -3.869 -14.928  1.00 89.16           C  
ATOM    854  CG2 VAL A 112      -0.429  -3.949 -13.512  1.00 89.16           C  
ATOM    855  N   LYS A 113      -1.839  -7.049 -16.485  1.00 92.30           N  
ATOM    856  CA  LYS A 113      -2.617  -7.673 -17.552  1.00 92.30           C  
ATOM    857  C   LYS A 113      -3.195  -9.011 -17.100  1.00 92.30           C  
ATOM    858  CB  LYS A 113      -1.756  -7.869 -18.800  1.00 92.30           C  
ATOM    859  O   LYS A 113      -4.362  -9.310 -17.363  1.00 92.30           O  
ATOM    860  CG  LYS A 113      -2.521  -8.402 -20.003  1.00 92.30           C  
ATOM    861  CD  LYS A 113      -1.615  -8.559 -21.217  1.00 92.30           C  
ATOM    862  CE  LYS A 113      -2.372  -9.127 -22.410  1.00 92.30           C  
ATOM    863  NZ  LYS A 113      -1.468  -9.370 -23.575  1.00 92.30           N  
ATOM    864  N   ALA A 114      -2.413  -9.793 -16.495  1.00 91.31           N  
ATOM    865  CA  ALA A 114      -2.855 -11.093 -15.997  1.00 91.31           C  
ATOM    866  C   ALA A 114      -4.021 -10.939 -15.024  1.00 91.31           C  
ATOM    867  CB  ALA A 114      -1.698 -11.827 -15.325  1.00 91.31           C  
ATOM    868  O   ALA A 114      -4.987 -11.704 -15.077  1.00 91.31           O  
ATOM    869  N   ASP A 115      -3.902 -10.040 -14.191  1.00 86.99           N  
ATOM    870  CA  ASP A 115      -4.967  -9.780 -13.227  1.00 86.99           C  
ATOM    871  C   ASP A 115      -6.261  -9.382 -13.934  1.00 86.99           C  
ATOM    872  CB  ASP A 115      -4.546  -8.684 -12.245  1.00 86.99           C  
ATOM    873  O   ASP A 115      -7.341  -9.858 -13.576  1.00 86.99           O  
ATOM    874  CG  ASP A 115      -3.710  -9.211 -11.092  1.00 86.99           C  
ATOM    875  OD1 ASP A 115      -3.425 -10.428 -11.051  1.00 86.99           O  
ATOM    876  OD2 ASP A 115      -3.334  -8.403 -10.216  1.00 86.99           O  
ATOM    877  N   ARG A 116      -6.174  -8.527 -14.833  1.00 88.57           N  
ATOM    878  CA  ARG A 116      -7.329  -8.095 -15.612  1.00 88.57           C  
ATOM    879  C   ARG A 116      -7.972  -9.272 -16.337  1.00 88.57           C  
ATOM    880  CB  ARG A 116      -6.925  -7.016 -16.620  1.00 88.57           C  
ATOM    881  O   ARG A 116      -9.198  -9.400 -16.359  1.00 88.57           O  
ATOM    882  CG  ARG A 116      -6.785  -5.629 -16.015  1.00 88.57           C  
ATOM    883  CD  ARG A 116      -6.696  -4.552 -17.087  1.00 88.57           C  
ATOM    884  NE  ARG A 116      -5.480  -4.686 -17.886  1.00 88.57           N  
ATOM    885  NH1 ARG A 116      -5.069  -2.416 -18.017  1.00 88.57           N  
ATOM    886  NH2 ARG A 116      -3.649  -3.904 -19.030  1.00 88.57           N  
ATOM    887  CZ  ARG A 116      -4.736  -3.668 -18.309  1.00 88.57           C  
ATOM    888  N   ASP A 117      -7.188 -10.053 -16.884  1.00 93.11           N  
ATOM    889  CA  ASP A 117      -7.676 -11.230 -17.595  1.00 93.11           C  
ATOM    890  C   ASP A 117      -8.408 -12.179 -16.649  1.00 93.11           C  
ATOM    891  CB  ASP A 117      -6.519 -11.961 -18.281  1.00 93.11           C  
ATOM    892  O   ASP A 117      -9.448 -12.737 -17.004  1.00 93.11           O  
ATOM    893  CG  ASP A 117      -5.935 -11.183 -19.447  1.00 93.11           C  
ATOM    894  OD1 ASP A 117      -6.544 -10.180 -19.878  1.00 93.11           O  
ATOM    895  OD2 ASP A 117      -4.857 -11.578 -19.942  1.00 93.11           O  
ATOM    896  N   LEU A 118      -7.846 -12.336 -15.566  1.00 89.22           N  
ATOM    897  CA  LEU A 118      -8.470 -13.199 -14.569  1.00 89.22           C  
ATOM    898  C   LEU A 118      -9.826 -12.646 -14.143  1.00 89.22           C  
ATOM    899  CB  LEU A 118      -7.561 -13.351 -13.346  1.00 89.22           C  
ATOM    900  O   LEU A 118     -10.796 -13.397 -14.020  1.00 89.22           O  
ATOM    901  CG  LEU A 118      -8.090 -14.232 -12.214  1.00 89.22           C  
ATOM    902  CD1 LEU A 118      -8.386 -15.637 -12.729  1.00 89.22           C  
ATOM    903  CD2 LEU A 118      -7.091 -14.280 -11.062  1.00 89.22           C  
ATOM    904  N   GLU A 119      -9.847 -11.382 -13.911  1.00 86.94           N  
ATOM    905  CA  GLU A 119     -11.103 -10.736 -13.541  1.00 86.94           C  
ATOM    906  C   GLU A 119     -12.166 -10.938 -14.617  1.00 86.94           C  
ATOM    907  CB  GLU A 119     -10.886  -9.242 -13.290  1.00 86.94           C  
ATOM    908  O   GLU A 119     -13.330 -11.196 -14.307  1.00 86.94           O  
ATOM    909  CG  GLU A 119     -10.302  -8.927 -11.920  1.00 86.94           C  
ATOM    910  CD  GLU A 119      -9.980  -7.453 -11.729  1.00 86.94           C  
ATOM    911  OE1 GLU A 119      -9.343  -7.098 -10.712  1.00 86.94           O  
ATOM    912  OE2 GLU A 119     -10.369  -6.648 -12.604  1.00 86.94           O  
ATOM    913  N   GLU A 120     -11.786 -10.765 -15.795  1.00 91.79           N  
ATOM    914  CA  GLU A 120     -12.688 -10.962 -16.926  1.00 91.79           C  
ATOM    915  C   GLU A 120     -13.174 -12.406 -17.000  1.00 91.79           C  
ATOM    916  CB  GLU A 120     -12.000 -10.570 -18.236  1.00 91.79           C  
ATOM    917  O   GLU A 120     -14.351 -12.658 -17.264  1.00 91.79           O  
ATOM    918  CG  GLU A 120     -12.904 -10.662 -19.457  1.00 91.79           C  
ATOM    919  CD  GLU A 120     -14.088  -9.710 -19.400  1.00 91.79           C  
ATOM    920  OE1 GLU A 120     -15.089  -9.943 -20.114  1.00 91.79           O  
ATOM    921  OE2 GLU A 120     -14.013  -8.722 -18.635  1.00 91.79           O  
ATOM    922  N   LEU A 121     -12.351 -13.264 -16.769  1.00 91.65           N  
ATOM    923  CA  LEU A 121     -12.722 -14.675 -16.787  1.00 91.65           C  
ATOM    924  C   LEU A 121     -13.738 -14.984 -15.693  1.00 91.65           C  
ATOM    925  CB  LEU A 121     -11.483 -15.557 -16.614  1.00 91.65           C  
ATOM    926  O   LEU A 121     -14.697 -15.724 -15.921  1.00 91.65           O  
ATOM    927  CG  LEU A 121     -10.539 -15.644 -17.814  1.00 91.65           C  
ATOM    928  CD1 LEU A 121      -9.278 -16.416 -17.442  1.00 91.65           C  
ATOM    929  CD2 LEU A 121     -11.241 -16.296 -19.000  1.00 91.65           C  
ATOM    930  N   LEU A 122     -13.482 -14.512 -14.538  1.00 89.47           N  
ATOM    931  CA  LEU A 122     -14.387 -14.726 -13.414  1.00 89.47           C  
ATOM    932  C   LEU A 122     -15.753 -14.108 -13.691  1.00 89.47           C  
ATOM    933  CB  LEU A 122     -13.797 -14.136 -12.131  1.00 89.47           C  
ATOM    934  O   LEU A 122     -16.783 -14.676 -13.321  1.00 89.47           O  
ATOM    935  CG  LEU A 122     -12.548 -14.825 -11.579  1.00 89.47           C  
ATOM    936  CD1 LEU A 122     -11.997 -14.050 -10.387  1.00 89.47           C  
ATOM    937  CD2 LEU A 122     -12.861 -16.266 -11.188  1.00 89.47           C  
ATOM    938  N   ARG A 123     -15.742 -12.951 -14.202  1.00 89.06           N  
ATOM    939  CA  ARG A 123     -16.983 -12.273 -14.565  1.00 89.06           C  
ATOM    940  C   ARG A 123     -17.793 -13.105 -15.554  1.00 89.06           C  
ATOM    941  CB  ARG A 123     -16.688 -10.894 -15.158  1.00 89.06           C  
ATOM    942  O   ARG A 123     -19.012 -13.226 -15.419  1.00 89.06           O  
ATOM    943  CG  ARG A 123     -17.927 -10.038 -15.372  1.00 89.06           C  
ATOM    944  CD  ARG A 123     -17.581  -8.691 -15.993  1.00 89.06           C  
ATOM    945  NE  ARG A 123     -17.245  -8.820 -17.408  1.00 89.06           N  
ATOM    946  NH1 ARG A 123     -18.801  -7.274 -18.131  1.00 89.06           N  
ATOM    947  NH2 ARG A 123     -17.448  -8.338 -19.644  1.00 89.06           N  
ATOM    948  CZ  ARG A 123     -17.832  -8.144 -18.391  1.00 89.06           C  
ATOM    949  N   LYS A 124     -17.229 -13.644 -16.528  1.00 90.54           N  
ATOM    950  CA  LYS A 124     -17.903 -14.451 -17.541  1.00 90.54           C  
ATOM    951  C   LYS A 124     -18.421 -15.758 -16.947  1.00 90.54           C  
ATOM    952  CB  LYS A 124     -16.959 -14.744 -18.709  1.00 90.54           C  
ATOM    953  O   LYS A 124     -19.428 -16.299 -17.409  1.00 90.54           O  
ATOM    954  CG  LYS A 124     -16.661 -13.534 -19.582  1.00 90.54           C  
ATOM    955  CD  LYS A 124     -15.719 -13.888 -20.725  1.00 90.54           C  
ATOM    956  CE  LYS A 124     -15.426 -12.680 -21.604  1.00 90.54           C  
ATOM    957  NZ  LYS A 124     -14.493 -13.019 -22.720  1.00 90.54           N  
ATOM    958  N   SER A 125     -17.811 -16.241 -15.895  1.00 87.00           N  
ATOM    959  CA  SER A 125     -18.241 -17.475 -15.247  1.00 87.00           C  
ATOM    960  C   SER A 125     -19.454 -17.237 -14.354  1.00 87.00           C  
ATOM    961  CB  SER A 125     -17.101 -18.074 -14.422  1.00 87.00           C  
ATOM    962  O   SER A 125     -20.273 -18.138 -14.156  1.00 87.00           O  
ATOM    963  OG  SER A 125     -16.041 -18.498 -15.263  1.00 87.00           O  
ATOM    964  N   ARG A 126     -19.557 -16.087 -13.685  1.00 77.04           N  
ATOM    965  CA  ARG A 126     -20.675 -15.760 -12.806  1.00 77.04           C  
ATOM    966  C   ARG A 126     -21.963 -15.577 -13.603  1.00 77.04           C  
ATOM    967  CB  ARG A 126     -20.374 -14.494 -12.001  1.00 77.04           C  
ATOM    968  O   ARG A 126     -23.054 -15.854 -13.100  1.00 77.04           O  
ATOM    969  CG  ARG A 126     -19.488 -14.733 -10.788  1.00 77.04           C  
ATOM    970  CD  ARG A 126     -19.313 -13.467  -9.960  1.00 77.04           C  
ATOM    971  NE  ARG A 126     -18.140 -13.547  -9.094  1.00 77.04           N  
ATOM    972  NH1 ARG A 126     -18.431 -11.454  -8.160  1.00 77.04           N  
ATOM    973  NH2 ARG A 126     -16.664 -12.766  -7.517  1.00 77.04           N  
ATOM    974  CZ  ARG A 126     -17.748 -12.589  -8.259  1.00 77.04           C  
ATOM    975  N   VAL A 127     -21.898 -15.040 -14.873  1.00 64.61           N  
ATOM    976  CA  VAL A 127     -23.096 -14.849 -15.684  1.00 64.61           C  
ATOM    977  C   VAL A 127     -23.671 -16.205 -16.085  1.00 64.61           C  
ATOM    978  CB  VAL A 127     -22.801 -14.002 -16.942  1.00 64.61           C  
ATOM    979  O   VAL A 127     -24.890 -16.363 -16.194  1.00 64.61           O  
ATOM    980  CG1 VAL A 127     -24.058 -13.848 -17.797  1.00 64.61           C  
ATOM    981  CG2 VAL A 127     -22.250 -12.634 -16.546  1.00 64.61           C  
ATOM    982  N   LYS A 128     -22.941 -17.267 -15.754  1.00 60.48           N  
ATOM    983  CA  LYS A 128     -23.539 -18.545 -16.128  1.00 60.48           C  
ATOM    984  C   LYS A 128     -24.128 -19.253 -14.911  1.00 60.48           C  
ATOM    985  CB  LYS A 128     -22.504 -19.443 -16.807  1.00 60.48           C  
ATOM    986  O   LYS A 128     -24.704 -20.336 -15.035  1.00 60.48           O  
ATOM    987  CG  LYS A 128     -22.220 -19.074 -18.256  1.00 60.48           C  
ATOM    988  CD  LYS A 128     -21.186 -20.005 -18.877  1.00 60.48           C  
ATOM    989  CE  LYS A 128     -20.822 -19.573 -20.291  1.00 60.48           C  
ATOM    990  NZ  LYS A 128     -19.918 -20.559 -20.956  1.00 60.48           N  
ATOM    991  N   GLY A 129     -24.145 -18.647 -13.738  1.00 49.55           N  
ATOM    992  CA  GLY A 129     -24.659 -19.348 -12.572  1.00 49.55           C  
ATOM    993  C   GLY A 129     -26.173 -19.340 -12.491  1.00 49.55           C  
ATOM    994  O   GLY A 129     -26.834 -18.571 -13.192  1.00 49.55           O  
ATOM    995  N   PRO A 130     -26.831 -20.551 -12.074  1.00 49.47           N  
ATOM    996  CA  PRO A 130     -28.264 -20.814 -12.221  1.00 49.47           C  
ATOM    997  C   PRO A 130     -29.131 -19.683 -11.672  1.00 49.47           C  
ATOM    998  CB  PRO A 130     -28.471 -22.100 -11.417  1.00 49.47           C  
ATOM    999  O   PRO A 130     -28.729 -18.992 -10.733  1.00 49.47           O  
ATOM   1000  CG  PRO A 130     -27.227 -22.245 -10.601  1.00 49.47           C  
ATOM   1001  CD  PRO A 130     -26.199 -21.283 -11.125  1.00 49.47           C  
ATOM   1002  N   ALA A 131     -29.876 -18.899 -12.539  1.00 50.42           N  
ATOM   1003  CA  ALA A 131     -31.006 -18.003 -12.310  1.00 50.42           C  
ATOM   1004  C   ALA A 131     -31.769 -18.394 -11.048  1.00 50.42           C  
ATOM   1005  CB  ALA A 131     -31.941 -18.007 -13.517  1.00 50.42           C  
ATOM   1006  O   ALA A 131     -31.854 -19.576 -10.708  1.00 50.42           O  
ATOM   1007  N   PRO A 132     -32.033 -17.426 -10.116  1.00 51.13           N  
ATOM   1008  CA  PRO A 132     -32.764 -17.584  -8.857  1.00 51.13           C  
ATOM   1009  C   PRO A 132     -34.056 -18.381  -9.021  1.00 51.13           C  
ATOM   1010  CB  PRO A 132     -33.062 -16.142  -8.439  1.00 51.13           C  
ATOM   1011  O   PRO A 132     -34.738 -18.255 -10.040  1.00 51.13           O  
ATOM   1012  CG  PRO A 132     -32.723 -15.318  -9.639  1.00 51.13           C  
ATOM   1013  CD  PRO A 132     -32.269 -16.238 -10.736  1.00 51.13           C  
ATOM   1014  N   MET A 133     -33.984 -19.691  -8.640  1.00 55.58           N  
ATOM   1015  CA  MET A 133     -35.132 -20.562  -8.409  1.00 55.58           C  
ATOM   1016  C   MET A 133     -36.298 -19.780  -7.814  1.00 55.58           C  
ATOM   1017  CB  MET A 133     -34.752 -21.720  -7.484  1.00 55.58           C  
ATOM   1018  O   MET A 133     -36.131 -19.067  -6.823  1.00 55.58           O  
ATOM   1019  CG  MET A 133     -35.713 -22.896  -7.547  1.00 55.58           C  
ATOM   1020  SD  MET A 133     -35.044 -24.396  -6.729  1.00 55.58           S  
ATOM   1021  CE  MET A 133     -35.000 -23.828  -5.006  1.00 55.58           C  
ATOM   1022  N   GLU A 134     -37.075 -19.129  -8.690  1.00 57.24           N  
ATOM   1023  CA  GLU A 134     -38.409 -18.619  -8.389  1.00 57.24           C  
ATOM   1024  C   GLU A 134     -39.204 -19.614  -7.549  1.00 57.24           C  
ATOM   1025  CB  GLU A 134     -39.166 -18.298  -9.681  1.00 57.24           C  
ATOM   1026  O   GLU A 134     -39.319 -20.787  -7.910  1.00 57.24           O  
ATOM   1027  CG  GLU A 134     -38.536 -17.183 -10.503  1.00 57.24           C  
ATOM   1028  CD  GLU A 134     -39.325 -16.843 -11.757  1.00 57.24           C  
ATOM   1029  OE1 GLU A 134     -39.056 -15.789 -12.376  1.00 57.24           O  
ATOM   1030  OE2 GLU A 134     -40.219 -17.638 -12.124  1.00 57.24           O  
ATOM   1031  N   THR A 135     -39.049 -19.565  -6.244  1.00 58.59           N  
ATOM   1032  CA  THR A 135     -39.959 -20.272  -5.350  1.00 58.59           C  
ATOM   1033  C   THR A 135     -41.337 -19.615  -5.352  1.00 58.59           C  
ATOM   1034  CB  THR A 135     -39.410 -20.315  -3.912  1.00 58.59           C  
ATOM   1035  O   THR A 135     -41.445 -18.388  -5.314  1.00 58.59           O  
ATOM   1036  CG2 THR A 135     -38.131 -21.141  -3.837  1.00 58.59           C  
ATOM   1037  OG1 THR A 135     -39.129 -18.979  -3.474  1.00 58.59           O  
ATOM   1038  N   GLU A 136     -42.285 -20.090  -6.112  1.00 55.35           N  
ATOM   1039  CA  GLU A 136     -43.738 -19.955  -6.068  1.00 55.35           C  
ATOM   1040  C   GLU A 136     -44.285 -20.325  -4.692  1.00 55.35           C  
ATOM   1041  CB  GLU A 136     -44.392 -20.823  -7.146  1.00 55.35           C  
ATOM   1042  O   GLU A 136     -43.817 -21.281  -4.069  1.00 55.35           O  
ATOM   1043  CG  GLU A 136     -44.730 -20.068  -8.422  1.00 55.35           C  
ATOM   1044  CD  GLU A 136     -45.414 -20.933  -9.468  1.00 55.35           C  
ATOM   1045  OE1 GLU A 136     -46.638 -20.775  -9.682  1.00 55.35           O  
ATOM   1046  OE2 GLU A 136     -44.721 -21.778 -10.079  1.00 55.35           O  
TER    1047      GLU A 136                                                      
ENDMDL                                                                          
END                                                                             
