# Supplementary material for: Uncoupled evolution of the Polycomb system and deep origin of non-canonical PRC1
Source: Commun Biol. 2023 Nov 10;6:1144. doi: 10.1038/s42003-023-05501-x (PMC10638273; doi:10.1038/s42003-023-05501-x)
Supplement: Supplementary file 8 — Supplementary Data 5 [file 42003_2023_5501_MOESM8_ESM.zip › Supplementary Data 5/PCGF_putative_checks/PCGF_alphafold_remainedputative/CHOSPE030776_PCGF_fcfb5.result/CHOSPE030776_PCGF_fcfb5_unrelaxed_rank_3_model_2.pdb]

MODEL     1                                                                     
ATOM      1  N   ARG A   1     -50.008 -35.553 -14.901  1.00 40.58           N  
ATOM      2  CA  ARG A   1     -49.459 -35.796 -13.571  1.00 40.58           C  
ATOM      3  C   ARG A   1     -49.264 -34.487 -12.812  1.00 40.58           C  
ATOM      4  CB  ARG A   1     -48.131 -36.550 -13.666  1.00 40.58           C  
ATOM      5  O   ARG A   1     -48.534 -33.604 -13.266  1.00 40.58           O  
ATOM      6  CG  ARG A   1     -48.282 -38.023 -14.012  1.00 40.58           C  
ATOM      7  CD  ARG A   1     -46.936 -38.731 -14.066  1.00 40.58           C  
ATOM      8  NE  ARG A   1     -47.086 -40.153 -14.359  1.00 40.58           N  
ATOM      9  NH1 ARG A   1     -46.279 -40.871 -12.317  1.00 40.58           N  
ATOM     10  NH2 ARG A   1     -46.947 -42.397 -13.891  1.00 40.58           N  
ATOM     11  CZ  ARG A   1     -46.770 -41.137 -13.522  1.00 40.58           C  
ATOM     12  N   SER A   2     -50.424 -33.911 -12.314  1.00 44.87           N  
ATOM     13  CA  SER A   2     -50.858 -32.864 -11.395  1.00 44.87           C  
ATOM     14  C   SER A   2     -50.032 -32.875 -10.113  1.00 44.87           C  
ATOM     15  CB  SER A   2     -52.341 -33.029 -11.057  1.00 44.87           C  
ATOM     16  O   SER A   2     -49.993 -33.882  -9.403  1.00 44.87           O  
ATOM     17  OG  SER A   2     -52.572 -34.258 -10.391  1.00 44.87           O  
ATOM     18  N   TRP A   3     -49.174 -31.894  -9.959  1.00 45.88           N  
ATOM     19  CA  TRP A   3     -48.646 -31.550  -8.643  1.00 45.88           C  
ATOM     20  C   TRP A   3     -49.056 -30.137  -8.244  1.00 45.88           C  
ATOM     21  CB  TRP A   3     -47.120 -31.677  -8.625  1.00 45.88           C  
ATOM     22  O   TRP A   3     -48.918 -29.198  -9.032  1.00 45.88           O  
ATOM     23  CG  TRP A   3     -46.626 -33.092  -8.682  1.00 45.88           C  
ATOM     24  CD1 TRP A   3     -46.902 -34.023  -9.644  1.00 45.88           C  
ATOM     25  CD2 TRP A   3     -45.772 -33.737  -7.732  1.00 45.88           C  
ATOM     26  CE2 TRP A   3     -45.570 -35.060  -8.183  1.00 45.88           C  
ATOM     27  CE3 TRP A   3     -45.156 -33.323  -6.543  1.00 45.88           C  
ATOM     28  NE1 TRP A   3     -46.270 -35.209  -9.350  1.00 45.88           N  
ATOM     29  CH2 TRP A   3     -44.187 -35.544  -6.324  1.00 45.88           C  
ATOM     30  CZ2 TRP A   3     -44.778 -35.974  -7.484  1.00 45.88           C  
ATOM     31  CZ3 TRP A   3     -44.368 -34.234  -5.850  1.00 45.88           C  
ATOM     32  N   GLY A   4     -50.060 -29.899  -7.386  1.00 54.75           N  
ATOM     33  CA  GLY A   4     -50.625 -29.232  -6.223  1.00 54.75           C  
ATOM     34  C   GLY A   4     -49.791 -28.058  -5.746  1.00 54.75           C  
ATOM     35  O   GLY A   4     -48.614 -27.944  -6.093  1.00 54.75           O  
ATOM     36  N   PRO A   5     -50.485 -27.002  -4.933  1.00 57.25           N  
ATOM     37  CA  PRO A   5     -50.330 -25.550  -4.822  1.00 57.25           C  
ATOM     38  C   PRO A   5     -49.138 -25.149  -3.956  1.00 57.25           C  
ATOM     39  CB  PRO A   5     -51.646 -25.103  -4.180  1.00 57.25           C  
ATOM     40  O   PRO A   5     -48.662 -25.948  -3.146  1.00 57.25           O  
ATOM     41  CG  PRO A   5     -52.064 -26.254  -3.324  1.00 57.25           C  
ATOM     42  CD  PRO A   5     -51.125 -27.400  -3.573  1.00 57.25           C  
ATOM     43  N   MET A   6     -48.163 -24.473  -4.537  1.00 47.78           N  
ATOM     44  CA  MET A   6     -47.021 -23.691  -4.072  1.00 47.78           C  
ATOM     45  C   MET A   6     -47.403 -22.829  -2.873  1.00 47.78           C  
ATOM     46  CB  MET A   6     -46.479 -22.809  -5.199  1.00 47.78           C  
ATOM     47  O   MET A   6     -48.378 -22.077  -2.930  1.00 47.78           O  
ATOM     48  CG  MET A   6     -45.753 -23.582  -6.288  1.00 47.78           C  
ATOM     49  SD  MET A   6     -44.764 -22.492  -7.383  1.00 47.78           S  
ATOM     50  CE  MET A   6     -43.088 -22.944  -6.854  1.00 47.78           C  
ATOM     51  N   SER A   7     -47.495 -23.376  -1.629  1.00 59.32           N  
ATOM     52  CA  SER A   7     -47.440 -22.740  -0.317  1.00 59.32           C  
ATOM     53  C   SER A   7     -46.475 -21.559  -0.315  1.00 59.32           C  
ATOM     54  CB  SER A   7     -47.023 -23.751   0.752  1.00 59.32           C  
ATOM     55  O   SER A   7     -45.403 -21.625  -0.921  1.00 59.32           O  
ATOM     56  OG  SER A   7     -45.843 -24.434   0.366  1.00 59.32           O  
ATOM     57  N   ASN A   8     -47.012 -20.332  -0.381  1.00 57.60           N  
ATOM     58  CA  ASN A   8     -46.642 -18.960  -0.046  1.00 57.60           C  
ATOM     59  C   ASN A   8     -45.926 -18.886   1.299  1.00 57.60           C  
ATOM     60  CB  ASN A   8     -47.877 -18.057  -0.042  1.00 57.60           C  
ATOM     61  O   ASN A   8     -46.552 -19.041   2.350  1.00 57.60           O  
ATOM     62  CG  ASN A   8     -47.914 -17.113  -1.227  1.00 57.60           C  
ATOM     63  ND2 ASN A   8     -48.806 -16.131  -1.175  1.00 57.60           N  
ATOM     64  OD1 ASN A   8     -47.149 -17.266  -2.183  1.00 57.60           O  
ATOM     65  N   ALA A   9     -44.661 -19.334   1.427  1.00 57.72           N  
ATOM     66  CA  ALA A   9     -43.834 -19.032   2.593  1.00 57.72           C  
ATOM     67  C   ALA A   9     -43.212 -17.644   2.480  1.00 57.72           C  
ATOM     68  CB  ALA A   9     -42.745 -20.088   2.760  1.00 57.72           C  
ATOM     69  O   ALA A   9     -42.635 -17.298   1.447  1.00 57.72           O  
ATOM     70  N   MET A  10     -43.853 -16.580   2.771  1.00 55.92           N  
ATOM     71  CA  MET A  10     -43.458 -15.245   3.210  1.00 55.92           C  
ATOM     72  C   MET A  10     -42.137 -15.290   3.970  1.00 55.92           C  
ATOM     73  CB  MET A  10     -44.546 -14.623   4.087  1.00 55.92           C  
ATOM     74  O   MET A  10     -42.036 -15.946   5.009  1.00 55.92           O  
ATOM     75  CG  MET A  10     -45.635 -13.911   3.301  1.00 55.92           C  
ATOM     76  SD  MET A  10     -47.030 -13.371   4.364  1.00 55.92           S  
ATOM     77  CE  MET A  10     -47.219 -11.657   3.797  1.00 55.92           C  
ATOM     78  N   GLU A  11     -41.033 -15.571   3.316  1.00 58.66           N  
ATOM     79  CA  GLU A  11     -39.631 -15.433   3.698  1.00 58.66           C  
ATOM     80  C   GLU A  11     -39.320 -14.009   4.150  1.00 58.66           C  
ATOM     81  CB  GLU A  11     -38.716 -15.829   2.536  1.00 58.66           C  
ATOM     82  O   GLU A  11     -39.642 -13.046   3.451  1.00 58.66           O  
ATOM     83  CG  GLU A  11     -38.245 -17.275   2.589  1.00 58.66           C  
ATOM     84  CD  GLU A  11     -37.503 -17.710   1.335  1.00 58.66           C  
ATOM     85  OE1 GLU A  11     -36.535 -18.497   1.445  1.00 58.66           O  
ATOM     86  OE2 GLU A  11     -37.892 -17.260   0.234  1.00 58.66           O  
ATOM     87  N   THR A  12     -39.666 -13.532   5.313  1.00 58.90           N  
ATOM     88  CA  THR A  12     -39.254 -12.328   6.026  1.00 58.90           C  
ATOM     89  C   THR A  12     -37.786 -12.013   5.752  1.00 58.90           C  
ATOM     90  CB  THR A  12     -39.477 -12.473   7.543  1.00 58.90           C  
ATOM     91  O   THR A  12     -36.950 -12.918   5.706  1.00 58.90           O  
ATOM     92  CG2 THR A  12     -40.930 -12.817   7.855  1.00 58.90           C  
ATOM     93  OG1 THR A  12     -38.632 -13.514   8.047  1.00 58.90           O  
ATOM     94  N   ASP A  13     -37.430 -11.228   4.724  1.00 65.74           N  
ATOM     95  CA  ASP A  13     -36.330 -10.394   4.249  1.00 65.74           C  
ATOM     96  C   ASP A  13     -35.512  -9.846   5.417  1.00 65.74           C  
ATOM     97  CB  ASP A  13     -36.860  -9.243   3.392  1.00 65.74           C  
ATOM     98  O   ASP A  13     -34.784  -8.864   5.264  1.00 65.74           O  
ATOM     99  CG  ASP A  13     -36.662  -9.472   1.904  1.00 65.74           C  
ATOM    100  OD1 ASP A  13     -35.901 -10.387   1.523  1.00 65.74           O  
ATOM    101  OD2 ASP A  13     -37.270  -8.727   1.105  1.00 65.74           O  
ATOM    102  N   ALA A  14     -35.470 -10.453   6.655  1.00 67.31           N  
ATOM    103  CA  ALA A  14     -34.585  -9.840   7.642  1.00 67.31           C  
ATOM    104  C   ALA A  14     -33.133 -10.241   7.400  1.00 67.31           C  
ATOM    105  CB  ALA A  14     -35.013 -10.230   9.055  1.00 67.31           C  
ATOM    106  O   ALA A  14     -32.852 -11.377   7.011  1.00 67.31           O  
ATOM    107  N   PRO A  15     -32.191  -9.146   7.188  1.00 70.53           N  
ATOM    108  CA  PRO A  15     -30.772  -9.435   6.969  1.00 70.53           C  
ATOM    109  C   PRO A  15     -30.189 -10.369   8.028  1.00 70.53           C  
ATOM    110  CB  PRO A  15     -30.116  -8.053   7.039  1.00 70.53           C  
ATOM    111  O   PRO A  15     -30.674 -10.401   9.161  1.00 70.53           O  
ATOM    112  CG  PRO A  15     -31.146  -7.173   7.668  1.00 70.53           C  
ATOM    113  CD  PRO A  15     -32.479  -7.860   7.580  1.00 70.53           C  
ATOM    114  N   ALA A  16     -29.678 -11.455   7.605  1.00 73.07           N  
ATOM    115  CA  ALA A  16     -28.929 -12.372   8.460  1.00 73.07           C  
ATOM    116  C   ALA A  16     -28.142 -11.612   9.524  1.00 73.07           C  
ATOM    117  CB  ALA A  16     -27.989 -13.234   7.621  1.00 73.07           C  
ATOM    118  O   ALA A  16     -27.669 -10.500   9.278  1.00 73.07           O  
ATOM    119  N   PRO A  17     -28.246 -12.169  10.831  1.00 76.43           N  
ATOM    120  CA  PRO A  17     -27.458 -11.545  11.897  1.00 76.43           C  
ATOM    121  C   PRO A  17     -25.970 -11.472  11.564  1.00 76.43           C  
ATOM    122  CB  PRO A  17     -27.705 -12.460  13.099  1.00 76.43           C  
ATOM    123  O   PRO A  17     -25.451 -12.329  10.845  1.00 76.43           O  
ATOM    124  CG  PRO A  17     -28.402 -13.655  12.534  1.00 76.43           C  
ATOM    125  CD  PRO A  17     -28.749 -13.370  11.100  1.00 76.43           C  
ATOM    126  N   ILE A  18     -25.364 -10.253  11.667  1.00 76.88           N  
ATOM    127  CA  ILE A  18     -23.929 -10.035  11.524  1.00 76.88           C  
ATOM    128  C   ILE A  18     -23.173 -10.906  12.525  1.00 76.88           C  
ATOM    129  CB  ILE A  18     -23.560  -8.548  11.721  1.00 76.88           C  
ATOM    130  O   ILE A  18     -23.417 -10.830  13.732  1.00 76.88           O  
ATOM    131  CG1 ILE A  18     -24.294  -7.676  10.696  1.00 76.88           C  
ATOM    132  CG2 ILE A  18     -22.044  -8.350  11.623  1.00 76.88           C  
ATOM    133  CD1 ILE A  18     -24.123  -6.180  10.921  1.00 76.88           C  
ATOM    134  N   VAL A  19     -22.596 -11.991  12.064  1.00 84.88           N  
ATOM    135  CA  VAL A  19     -21.764 -12.843  12.906  1.00 84.88           C  
ATOM    136  C   VAL A  19     -20.342 -12.290  12.957  1.00 84.88           C  
ATOM    137  CB  VAL A  19     -21.750 -14.303  12.399  1.00 84.88           C  
ATOM    138  O   VAL A  19     -19.694 -12.129  11.919  1.00 84.88           O  
ATOM    139  CG1 VAL A  19     -20.918 -15.188  13.326  1.00 84.88           C  
ATOM    140  CG2 VAL A  19     -23.175 -14.840  12.280  1.00 84.88           C  
ATOM    141  N   LEU A  20     -19.910 -11.825  14.228  1.00 87.99           N  
ATOM    142  CA  LEU A  20     -18.570 -11.274  14.399  1.00 87.99           C  
ATOM    143  C   LEU A  20     -17.530 -12.387  14.470  1.00 87.99           C  
ATOM    144  CB  LEU A  20     -18.501 -10.414  15.664  1.00 87.99           C  
ATOM    145  O   LEU A  20     -17.789 -13.450  15.039  1.00 87.99           O  
ATOM    146  CG  LEU A  20     -19.411  -9.186  15.699  1.00 87.99           C  
ATOM    147  CD1 LEU A  20     -19.279  -8.466  17.037  1.00 87.99           C  
ATOM    148  CD2 LEU A  20     -19.084  -8.244  14.545  1.00 87.99           C  
ATOM    149  N   GLY A  21     -16.471 -12.213  13.736  1.00 89.71           N  
ATOM    150  CA  GLY A  21     -15.348 -13.135  13.805  1.00 89.71           C  
ATOM    151  C   GLY A  21     -14.536 -12.990  15.078  1.00 89.71           C  
ATOM    152  O   GLY A  21     -14.861 -12.170  15.939  1.00 89.71           O  
ATOM    153  N   PRO A  22     -13.464 -13.799  15.289  1.00 92.57           N  
ATOM    154  CA  PRO A  22     -12.685 -13.871  16.528  1.00 92.57           C  
ATOM    155  C   PRO A  22     -11.846 -12.618  16.771  1.00 92.57           C  
ATOM    156  CB  PRO A  22     -11.790 -15.093  16.311  1.00 92.57           C  
ATOM    157  O   PRO A  22     -11.455 -12.344  17.908  1.00 92.57           O  
ATOM    158  CG  PRO A  22     -11.736 -15.269  14.828  1.00 92.57           C  
ATOM    159  CD  PRO A  22     -13.020 -14.758  14.240  1.00 92.57           C  
ATOM    160  N   ASN A  23     -11.671 -11.773  15.760  1.00 93.45           N  
ATOM    161  CA  ASN A  23     -10.811 -10.603  15.906  1.00 93.45           C  
ATOM    162  C   ASN A  23     -11.628  -9.324  16.070  1.00 93.45           C  
ATOM    163  CB  ASN A  23      -9.866 -10.480  14.709  1.00 93.45           C  
ATOM    164  O   ASN A  23     -11.086  -8.221  15.977  1.00 93.45           O  
ATOM    165  CG  ASN A  23      -8.852 -11.605  14.648  1.00 93.45           C  
ATOM    166  ND2 ASN A  23      -8.666 -12.171  13.461  1.00 93.45           N  
ATOM    167  OD1 ASN A  23      -8.242 -11.963  15.658  1.00 93.45           O  
ATOM    168  N   SER A  24     -12.955  -9.534  16.250  1.00 94.79           N  
ATOM    169  CA  SER A  24     -13.804  -8.350  16.328  1.00 94.79           C  
ATOM    170  C   SER A  24     -14.820  -8.471  17.459  1.00 94.79           C  
ATOM    171  CB  SER A  24     -14.530  -8.122  15.001  1.00 94.79           C  
ATOM    172  O   SER A  24     -15.163  -9.579  17.876  1.00 94.79           O  
ATOM    173  OG  SER A  24     -15.385  -9.213  14.703  1.00 94.79           O  
ATOM    174  N   ARG A  25     -15.016  -7.364  18.111  1.00 94.33           N  
ATOM    175  CA  ARG A  25     -16.056  -7.299  19.133  1.00 94.33           C  
ATOM    176  C   ARG A  25     -16.767  -5.950  19.105  1.00 94.33           C  
ATOM    177  CB  ARG A  25     -15.462  -7.549  20.521  1.00 94.33           C  
ATOM    178  O   ARG A  25     -16.245  -4.978  18.555  1.00 94.33           O  
ATOM    179  CG  ARG A  25     -14.559  -6.430  21.016  1.00 94.33           C  
ATOM    180  CD  ARG A  25     -13.965  -6.747  22.381  1.00 94.33           C  
ATOM    181  NE  ARG A  25     -13.111  -5.664  22.861  1.00 94.33           N  
ATOM    182  NH1 ARG A  25     -12.417  -6.777  24.763  1.00 94.33           N  
ATOM    183  NH2 ARG A  25     -11.652  -4.661  24.325  1.00 94.33           N  
ATOM    184  CZ  ARG A  25     -12.395  -5.703  23.982  1.00 94.33           C  
ATOM    185  N   ILE A  26     -17.983  -5.949  19.682  1.00 94.59           N  
ATOM    186  CA  ILE A  26     -18.744  -4.708  19.776  1.00 94.59           C  
ATOM    187  C   ILE A  26     -18.647  -4.148  21.193  1.00 94.59           C  
ATOM    188  CB  ILE A  26     -20.224  -4.921  19.385  1.00 94.59           C  
ATOM    189  O   ILE A  26     -18.878  -4.867  22.169  1.00 94.59           O  
ATOM    190  CG1 ILE A  26     -20.329  -5.398  17.932  1.00 94.59           C  
ATOM    191  CG2 ILE A  26     -21.030  -3.637  19.599  1.00 94.59           C  
ATOM    192  CD1 ILE A  26     -21.752  -5.693  17.478  1.00 94.59           C  
ATOM    193  N   GLU A  27     -18.083  -2.967  21.286  1.00 94.47           N  
ATOM    194  CA  GLU A  27     -18.077  -2.192  22.523  1.00 94.47           C  
ATOM    195  C   GLU A  27     -18.965  -0.957  22.405  1.00 94.47           C  
ATOM    196  CB  GLU A  27     -16.650  -1.781  22.894  1.00 94.47           C  
ATOM    197  O   GLU A  27     -18.539   0.072  21.875  1.00 94.47           O  
ATOM    198  CG  GLU A  27     -15.725  -2.956  23.174  1.00 94.47           C  
ATOM    199  CD  GLU A  27     -14.330  -2.532  23.606  1.00 94.47           C  
ATOM    200  OE1 GLU A  27     -13.490  -3.413  23.897  1.00 94.47           O  
ATOM    201  OE2 GLU A  27     -14.076  -1.307  23.656  1.00 94.47           O  
ATOM    202  N   GLY A  28     -20.228  -1.063  23.040  1.00 92.56           N  
ATOM    203  CA  GLY A  28     -21.201  -0.010  22.798  1.00 92.56           C  
ATOM    204  C   GLY A  28     -21.664   0.055  21.355  1.00 92.56           C  
ATOM    205  O   GLY A  28     -22.125  -0.944  20.800  1.00 92.56           O  
ATOM    206  N   LYS A  29     -21.458   1.264  20.705  1.00 92.81           N  
ATOM    207  CA  LYS A  29     -21.845   1.458  19.310  1.00 92.81           C  
ATOM    208  C   LYS A  29     -20.634   1.366  18.386  1.00 92.81           C  
ATOM    209  CB  LYS A  29     -22.541   2.808  19.129  1.00 92.81           C  
ATOM    210  O   LYS A  29     -20.682   1.826  17.244  1.00 92.81           O  
ATOM    211  CG  LYS A  29     -23.881   2.914  19.842  1.00 92.81           C  
ATOM    212  CD  LYS A  29     -24.528   4.274  19.618  1.00 92.81           C  
ATOM    213  CE  LYS A  29     -25.854   4.393  20.357  1.00 92.81           C  
ATOM    214  NZ  LYS A  29     -26.435   5.763  20.234  1.00 92.81           N  
ATOM    215  N   GLN A  30     -19.608   0.811  18.981  1.00 93.64           N  
ATOM    216  CA  GLN A  30     -18.363   0.772  18.220  1.00 93.64           C  
ATOM    217  C   GLN A  30     -17.926  -0.666  17.955  1.00 93.64           C  
ATOM    218  CB  GLN A  30     -17.258   1.529  18.959  1.00 93.64           C  
ATOM    219  O   GLN A  30     -18.025  -1.523  18.836  1.00 93.64           O  
ATOM    220  CG  GLN A  30     -17.506   3.028  19.067  1.00 93.64           C  
ATOM    221  CD  GLN A  30     -16.369   3.762  19.753  1.00 93.64           C  
ATOM    222  NE2 GLN A  30     -16.305   5.074  19.553  1.00 93.64           N  
ATOM    223  OE1 GLN A  30     -15.556   3.156  20.458  1.00 93.64           O  
ATOM    224  N   LEU A  31     -17.407  -0.857  16.730  1.00 92.45           N  
ATOM    225  CA  LEU A  31     -16.729  -2.095  16.360  1.00 92.45           C  
ATOM    226  C   LEU A  31     -15.231  -1.996  16.627  1.00 92.45           C  
ATOM    227  CB  LEU A  31     -16.976  -2.421  14.884  1.00 92.45           C  
ATOM    228  O   LEU A  31     -14.571  -1.070  16.150  1.00 92.45           O  
ATOM    229  CG  LEU A  31     -16.257  -3.653  14.332  1.00 92.45           C  
ATOM    230  CD1 LEU A  31     -16.812  -4.921  14.973  1.00 92.45           C  
ATOM    231  CD2 LEU A  31     -16.388  -3.713  12.814  1.00 92.45           C  
ATOM    232  N   VAL A  32     -14.776  -2.964  17.477  1.00 94.27           N  
ATOM    233  CA  VAL A  32     -13.355  -3.009  17.805  1.00 94.27           C  
ATOM    234  C   VAL A  32     -12.705  -4.211  17.123  1.00 94.27           C  
ATOM    235  CB  VAL A  32     -13.127  -3.076  19.332  1.00 94.27           C  
ATOM    236  O   VAL A  32     -13.157  -5.346  17.288  1.00 94.27           O  
ATOM    237  CG1 VAL A  32     -11.635  -3.117  19.654  1.00 94.27           C  
ATOM    238  CG2 VAL A  32     -13.794  -1.888  20.023  1.00 94.27           C  
ATOM    239  N   ILE A  33     -11.664  -3.884  16.399  1.00 94.65           N  
ATOM    240  CA  ILE A  33     -10.948  -4.923  15.667  1.00 94.65           C  
ATOM    241  C   ILE A  33      -9.474  -4.913  16.065  1.00 94.65           C  
ATOM    242  CB  ILE A  33     -11.091  -4.739  14.139  1.00 94.65           C  
ATOM    243  O   ILE A  33      -8.850  -3.852  16.134  1.00 94.65           O  
ATOM    244  CG1 ILE A  33     -12.572  -4.676  13.746  1.00 94.65           C  
ATOM    245  CG2 ILE A  33     -10.373  -5.865  13.390  1.00 94.65           C  
ATOM    246  CD1 ILE A  33     -12.811  -4.258  12.302  1.00 94.65           C  
ATOM    247  N   LYS A  34      -8.961  -6.141  16.367  1.00 94.31           N  
ATOM    248  CA  LYS A  34      -7.524  -6.246  16.602  1.00 94.31           C  
ATOM    249  C   LYS A  34      -6.732  -5.831  15.365  1.00 94.31           C  
ATOM    250  CB  LYS A  34      -7.148  -7.671  17.011  1.00 94.31           C  
ATOM    251  O   LYS A  34      -6.978  -6.335  14.267  1.00 94.31           O  
ATOM    252  CG  LYS A  34      -7.719  -8.101  18.355  1.00 94.31           C  
ATOM    253  CD  LYS A  34      -7.280  -9.512  18.723  1.00 94.31           C  
ATOM    254  CE  LYS A  34      -7.888  -9.960  20.045  1.00 94.31           C  
ATOM    255  NZ  LYS A  34      -7.545 -11.379  20.360  1.00 94.31           N  
ATOM    256  N   THR A  35      -5.881  -4.962  15.576  1.00 92.33           N  
ATOM    257  CA  THR A  35      -5.093  -4.420  14.474  1.00 92.33           C  
ATOM    258  C   THR A  35      -4.304  -5.525  13.778  1.00 92.33           C  
ATOM    259  CB  THR A  35      -4.126  -3.326  14.965  1.00 92.33           C  
ATOM    260  O   THR A  35      -4.180  -5.527  12.551  1.00 92.33           O  
ATOM    261  CG2 THR A  35      -3.426  -2.645  13.794  1.00 92.33           C  
ATOM    262  OG1 THR A  35      -4.861  -2.343  15.705  1.00 92.33           O  
ATOM    263  N   ALA A  36      -3.793  -6.439  14.543  1.00 92.20           N  
ATOM    264  CA  ALA A  36      -3.004  -7.544  14.004  1.00 92.20           C  
ATOM    265  C   ALA A  36      -3.775  -8.289  12.918  1.00 92.20           C  
ATOM    266  CB  ALA A  36      -2.601  -8.504  15.120  1.00 92.20           C  
ATOM    267  O   ALA A  36      -3.178  -8.817  11.976  1.00 92.20           O  
ATOM    268  N   ALA A  37      -4.996  -8.254  13.082  1.00 93.21           N  
ATOM    269  CA  ALA A  37      -5.848  -8.966  12.133  1.00 93.21           C  
ATOM    270  C   ALA A  37      -5.892  -8.245  10.789  1.00 93.21           C  
ATOM    271  CB  ALA A  37      -7.258  -9.120  12.697  1.00 93.21           C  
ATOM    272  O   ALA A  37      -6.161  -8.862   9.755  1.00 93.21           O  
ATOM    273  N   LEU A  38      -5.506  -7.002  10.793  1.00 93.44           N  
ATOM    274  CA  LEU A  38      -5.620  -6.198   9.581  1.00 93.44           C  
ATOM    275  C   LEU A  38      -4.261  -6.032   8.909  1.00 93.44           C  
ATOM    276  CB  LEU A  38      -6.214  -4.824   9.904  1.00 93.44           C  
ATOM    277  O   LEU A  38      -4.187  -5.720   7.718  1.00 93.44           O  
ATOM    278  CG  LEU A  38      -7.649  -4.813  10.431  1.00 93.44           C  
ATOM    279  CD1 LEU A  38      -8.071  -3.392  10.792  1.00 93.44           C  
ATOM    280  CD2 LEU A  38      -8.601  -5.414   9.403  1.00 93.44           C  
ATOM    281  N   ASN A  39      -3.251  -6.182   9.638  1.00 92.81           N  
ATOM    282  CA  ASN A  39      -1.897  -5.858   9.201  1.00 92.81           C  
ATOM    283  C   ASN A  39      -1.534  -6.590   7.912  1.00 92.81           C  
ATOM    284  CB  ASN A  39      -0.885  -6.185  10.301  1.00 92.81           C  
ATOM    285  O   ASN A  39      -0.910  -6.013   7.020  1.00 92.81           O  
ATOM    286  CG  ASN A  39      -0.842  -5.129  11.388  1.00 92.81           C  
ATOM    287  ND2 ASN A  39      -0.142  -5.427  12.476  1.00 92.81           N  
ATOM    288  OD1 ASN A  39      -1.433  -4.055  11.251  1.00 92.81           O  
ATOM    289  N   LYS A  40      -1.954  -7.747   7.750  1.00 90.74           N  
ATOM    290  CA  LYS A  40      -1.591  -8.532   6.573  1.00 90.74           C  
ATOM    291  C   LYS A  40      -2.170  -7.916   5.302  1.00 90.74           C  
ATOM    292  CB  LYS A  40      -2.071  -9.976   6.721  1.00 90.74           C  
ATOM    293  O   LYS A  40      -1.683  -8.181   4.201  1.00 90.74           O  
ATOM    294  CG  LYS A  40      -3.584 -10.126   6.750  1.00 90.74           C  
ATOM    295  CD  LYS A  40      -4.000 -11.589   6.837  1.00 90.74           C  
ATOM    296  CE  LYS A  40      -5.514 -11.739   6.894  1.00 90.74           C  
ATOM    297  NZ  LYS A  40      -5.925 -13.170   7.009  1.00 90.74           N  
ATOM    298  N   PHE A  41      -3.159  -7.088   5.517  1.00 94.12           N  
ATOM    299  CA  PHE A  41      -3.871  -6.546   4.365  1.00 94.12           C  
ATOM    300  C   PHE A  41      -3.436  -5.112   4.086  1.00 94.12           C  
ATOM    301  CB  PHE A  41      -5.384  -6.601   4.592  1.00 94.12           C  
ATOM    302  O   PHE A  41      -3.729  -4.566   3.020  1.00 94.12           O  
ATOM    303  CG  PHE A  41      -5.905  -7.984   4.878  1.00 94.12           C  
ATOM    304  CD1 PHE A  41      -5.999  -8.930   3.865  1.00 94.12           C  
ATOM    305  CD2 PHE A  41      -6.301  -8.338   6.162  1.00 94.12           C  
ATOM    306  CE1 PHE A  41      -6.481 -10.210   4.127  1.00 94.12           C  
ATOM    307  CE2 PHE A  41      -6.784  -9.615   6.431  1.00 94.12           C  
ATOM    308  CZ  PHE A  41      -6.874 -10.550   5.412  1.00 94.12           C  
ATOM    309  N   LEU A  42      -2.711  -4.605   5.021  1.00 96.47           N  
ATOM    310  CA  LEU A  42      -2.483  -3.169   4.902  1.00 96.47           C  
ATOM    311  C   LEU A  42      -0.992  -2.852   4.927  1.00 96.47           C  
ATOM    312  CB  LEU A  42      -3.196  -2.417   6.029  1.00 96.47           C  
ATOM    313  O   LEU A  42      -0.603  -1.683   4.983  1.00 96.47           O  
ATOM    314  CG  LEU A  42      -4.716  -2.573   6.092  1.00 96.47           C  
ATOM    315  CD1 LEU A  42      -5.271  -1.866   7.324  1.00 96.47           C  
ATOM    316  CD2 LEU A  42      -5.363  -2.032   4.822  1.00 96.47           C  
ATOM    317  N   THR A  43      -0.147  -3.892   4.857  1.00 96.12           N  
ATOM    318  CA  THR A  43       1.287  -3.641   4.951  1.00 96.12           C  
ATOM    319  C   THR A  43       1.995  -4.060   3.666  1.00 96.12           C  
ATOM    320  CB  THR A  43       1.906  -4.385   6.149  1.00 96.12           C  
ATOM    321  O   THR A  43       1.515  -4.936   2.944  1.00 96.12           O  
ATOM    322  CG2 THR A  43       1.369  -3.845   7.470  1.00 96.12           C  
ATOM    323  OG1 THR A  43       1.591  -5.780   6.052  1.00 96.12           O  
ATOM    324  N   CYS A  44       3.030  -3.393   3.449  1.00 97.73           N  
ATOM    325  CA  CYS A  44       3.850  -3.620   2.264  1.00 97.73           C  
ATOM    326  C   CYS A  44       4.797  -4.796   2.472  1.00 97.73           C  
ATOM    327  CB  CYS A  44       4.650  -2.364   1.918  1.00 97.73           C  
ATOM    328  O   CYS A  44       5.450  -4.895   3.512  1.00 97.73           O  
ATOM    329  SG  CYS A  44       5.746  -2.569   0.496  1.00 97.73           S  
ATOM    330  N   GLY A  45       4.890  -5.710   1.506  1.00 96.77           N  
ATOM    331  CA  GLY A  45       5.719  -6.901   1.602  1.00 96.77           C  
ATOM    332  C   GLY A  45       7.193  -6.622   1.376  1.00 96.77           C  
ATOM    333  O   GLY A  45       8.037  -7.488   1.614  1.00 96.77           O  
ATOM    334  N   ILE A  46       7.563  -5.410   0.971  1.00 97.92           N  
ATOM    335  CA  ILE A  46       8.952  -5.046   0.713  1.00 97.92           C  
ATOM    336  C   ILE A  46       9.517  -4.283   1.909  1.00 97.92           C  
ATOM    337  CB  ILE A  46       9.086  -4.201  -0.574  1.00 97.92           C  
ATOM    338  O   ILE A  46      10.512  -4.700   2.506  1.00 97.92           O  
ATOM    339  CG1 ILE A  46       8.647  -5.016  -1.796  1.00 97.92           C  
ATOM    340  CG2 ILE A  46      10.522  -3.694  -0.740  1.00 97.92           C  
ATOM    341  CD1 ILE A  46       8.614  -4.219  -3.092  1.00 97.92           C  
ATOM    342  N   CYS A  47       8.841  -3.235   2.385  1.00 96.47           N  
ATOM    343  CA  CYS A  47       9.369  -2.419   3.473  1.00 96.47           C  
ATOM    344  C   CYS A  47       8.836  -2.895   4.819  1.00 96.47           C  
ATOM    345  CB  CYS A  47       9.010  -0.949   3.262  1.00 96.47           C  
ATOM    346  O   CYS A  47       9.286  -2.431   5.868  1.00 96.47           O  
ATOM    347  SG  CYS A  47       7.257  -0.585   3.504  1.00 96.47           S  
ATOM    348  N   GLN A  48       7.805  -3.733   4.732  1.00 94.81           N  
ATOM    349  CA  GLN A  48       7.171  -4.314   5.912  1.00 94.81           C  
ATOM    350  C   GLN A  48       6.481  -3.241   6.750  1.00 94.81           C  
ATOM    351  CB  GLN A  48       8.200  -5.062   6.761  1.00 94.81           C  
ATOM    352  O   GLN A  48       6.272  -3.424   7.951  1.00 94.81           O  
ATOM    353  CG  GLN A  48       8.878  -6.214   6.032  1.00 94.81           C  
ATOM    354  CD  GLN A  48       7.897  -7.277   5.573  1.00 94.81           C  
ATOM    355  NE2 GLN A  48       8.124  -7.819   4.381  1.00 94.81           N  
ATOM    356  OE1 GLN A  48       6.944  -7.609   6.285  1.00 94.81           O  
ATOM    357  N   GLY A  49       6.175  -2.113   6.165  1.00 93.96           N  
ATOM    358  CA  GLY A  49       5.384  -1.050   6.763  1.00 93.96           C  
ATOM    359  C   GLY A  49       4.021  -0.885   6.118  1.00 93.96           C  
ATOM    360  O   GLY A  49       3.678  -1.613   5.184  1.00 93.96           O  
ATOM    361  N   TYR A  50       3.126   0.060   6.747  1.00 95.96           N  
ATOM    362  CA  TYR A  50       1.830   0.353   6.145  1.00 95.96           C  
ATOM    363  C   TYR A  50       1.998   1.041   4.796  1.00 95.96           C  
ATOM    364  CB  TYR A  50       0.990   1.231   7.078  1.00 95.96           C  
ATOM    365  O   TYR A  50       3.010   1.702   4.550  1.00 95.96           O  
ATOM    366  CG  TYR A  50       0.517   0.517   8.321  1.00 95.96           C  
ATOM    367  CD1 TYR A  50      -0.450  -0.483   8.248  1.00 95.96           C  
ATOM    368  CD2 TYR A  50       1.035   0.841   9.570  1.00 95.96           C  
ATOM    369  CE1 TYR A  50      -0.890  -1.142   9.391  1.00 95.96           C  
ATOM    370  CE2 TYR A  50       0.603   0.189  10.720  1.00 95.96           C  
ATOM    371  OH  TYR A  50      -0.791  -1.449  11.755  1.00 95.96           O  
ATOM    372  CZ  TYR A  50      -0.359  -0.800  10.620  1.00 95.96           C  
ATOM    373  N   PHE A  51       1.071   0.781   3.919  1.00 96.72           N  
ATOM    374  CA  PHE A  51       1.175   1.270   2.549  1.00 96.72           C  
ATOM    375  C   PHE A  51       1.335   2.786   2.526  1.00 96.72           C  
ATOM    376  CB  PHE A  51      -0.057   0.861   1.736  1.00 96.72           C  
ATOM    377  O   PHE A  51       0.601   3.503   3.209  1.00 96.72           O  
ATOM    378  CG  PHE A  51      -0.108  -0.607   1.408  1.00 96.72           C  
ATOM    379  CD1 PHE A  51       0.959  -1.228   0.770  1.00 96.72           C  
ATOM    380  CD2 PHE A  51      -1.222  -1.367   1.738  1.00 96.72           C  
ATOM    381  CE1 PHE A  51       0.916  -2.586   0.465  1.00 96.72           C  
ATOM    382  CE2 PHE A  51      -1.273  -2.725   1.437  1.00 96.72           C  
ATOM    383  CZ  PHE A  51      -0.204  -3.332   0.799  1.00 96.72           C  
ATOM    384  N   ARG A  52       2.340   3.249   1.745  1.00 94.42           N  
ATOM    385  CA  ARG A  52       2.534   4.632   1.319  1.00 94.42           C  
ATOM    386  C   ARG A  52       2.364   4.770  -0.190  1.00 94.42           C  
ATOM    387  CB  ARG A  52       3.917   5.135   1.739  1.00 94.42           C  
ATOM    388  O   ARG A  52       3.187   4.272  -0.961  1.00 94.42           O  
ATOM    389  CG  ARG A  52       4.159   5.093   3.239  1.00 94.42           C  
ATOM    390  CD  ARG A  52       5.607   5.411   3.586  1.00 94.42           C  
ATOM    391  NE  ARG A  52       5.911   5.086   4.977  1.00 94.42           N  
ATOM    392  NH1 ARG A  52       8.201   5.015   4.675  1.00 94.42           N  
ATOM    393  NH2 ARG A  52       7.300   4.614   6.744  1.00 94.42           N  
ATOM    394  CZ  ARG A  52       7.137   4.906   5.462  1.00 94.42           C  
ATOM    395  N   GLY A  53       1.352   5.388  -0.505  1.00 95.13           N  
ATOM    396  CA  GLY A  53       1.074   5.374  -1.933  1.00 95.13           C  
ATOM    397  C   GLY A  53       0.819   3.981  -2.476  1.00 95.13           C  
ATOM    398  O   GLY A  53       1.495   3.538  -3.407  1.00 95.13           O  
ATOM    399  N   ALA A  54      -0.240   3.284  -1.845  1.00 97.95           N  
ATOM    400  CA  ALA A  54      -0.557   1.914  -2.242  1.00 97.95           C  
ATOM    401  C   ALA A  54      -0.632   1.787  -3.761  1.00 97.95           C  
ATOM    402  CB  ALA A  54      -1.872   1.468  -1.608  1.00 97.95           C  
ATOM    403  O   ALA A  54      -1.380   2.518  -4.415  1.00 97.95           O  
ATOM    404  N   THR A  55       0.173   0.859  -4.340  1.00 98.57           N  
ATOM    405  CA  THR A  55       0.272   0.615  -5.775  1.00 98.57           C  
ATOM    406  C   THR A  55       0.130  -0.873  -6.082  1.00 98.57           C  
ATOM    407  CB  THR A  55       1.609   1.133  -6.338  1.00 98.57           C  
ATOM    408  O   THR A  55       0.875  -1.696  -5.546  1.00 98.57           O  
ATOM    409  CG2 THR A  55       1.676   0.951  -7.850  1.00 98.57           C  
ATOM    410  OG1 THR A  55       1.744   2.526  -6.029  1.00 98.57           O  
ATOM    411  N   THR A  56      -0.852  -1.141  -6.948  1.00 98.56           N  
ATOM    412  CA  THR A  56      -1.194  -2.530  -7.232  1.00 98.56           C  
ATOM    413  C   THR A  56      -0.752  -2.920  -8.639  1.00 98.56           C  
ATOM    414  CB  THR A  56      -2.707  -2.775  -7.079  1.00 98.56           C  
ATOM    415  O   THR A  56      -0.881  -2.130  -9.577  1.00 98.56           O  
ATOM    416  CG2 THR A  56      -3.060  -4.231  -7.368  1.00 98.56           C  
ATOM    417  OG1 THR A  56      -3.105  -2.455  -5.741  1.00 98.56           O  
ATOM    418  N   ILE A  57      -0.203  -4.112  -8.716  1.00 98.59           N  
ATOM    419  CA  ILE A  57       0.147  -4.680 -10.014  1.00 98.59           C  
ATOM    420  C   ILE A  57      -1.093  -5.295 -10.659  1.00 98.59           C  
ATOM    421  CB  ILE A  57       1.265  -5.738  -9.885  1.00 98.59           C  
ATOM    422  O   ILE A  57      -1.715  -6.194 -10.088  1.00 98.59           O  
ATOM    423  CG1 ILE A  57       2.506  -5.126  -9.224  1.00 98.59           C  
ATOM    424  CG2 ILE A  57       1.610  -6.328 -11.256  1.00 98.59           C  
ATOM    425  CD1 ILE A  57       3.577  -6.144  -8.857  1.00 98.59           C  
ATOM    426  N   ASN A  58      -1.494  -4.954 -11.874  1.00 97.67           N  
ATOM    427  CA  ASN A  58      -2.730  -5.379 -12.522  1.00 97.67           C  
ATOM    428  C   ASN A  58      -2.653  -6.834 -12.978  1.00 97.67           C  
ATOM    429  CB  ASN A  58      -3.056  -4.468 -13.708  1.00 97.67           C  
ATOM    430  O   ASN A  58      -3.677  -7.512 -13.078  1.00 97.67           O  
ATOM    431  CG  ASN A  58      -1.940  -4.423 -14.733  1.00 97.67           C  
ATOM    432  ND2 ASN A  58      -2.214  -3.816 -15.882  1.00 97.67           N  
ATOM    433  OD1 ASN A  58      -0.841  -4.931 -14.495  1.00 97.67           O  
ATOM    434  N   GLU A  59      -1.509  -7.378 -13.070  1.00 97.97           N  
ATOM    435  CA  GLU A  59      -1.354  -8.734 -13.586  1.00 97.97           C  
ATOM    436  C   GLU A  59      -1.583  -9.771 -12.490  1.00 97.97           C  
ATOM    437  CB  GLU A  59       0.035  -8.920 -14.203  1.00 97.97           C  
ATOM    438  O   GLU A  59      -2.073 -10.870 -12.761  1.00 97.97           O  
ATOM    439  CG  GLU A  59       0.271  -8.079 -15.449  1.00 97.97           C  
ATOM    440  CD  GLU A  59      -0.684  -8.407 -16.585  1.00 97.97           C  
ATOM    441  OE1 GLU A  59      -1.044  -7.492 -17.360  1.00 97.97           O  
ATOM    442  OE2 GLU A  59      -1.078  -9.590 -16.701  1.00 97.97           O  
ATOM    443  N   CYS A  60      -1.270  -9.354 -11.201  1.00 98.31           N  
ATOM    444  CA  CYS A  60      -1.360 -10.364 -10.152  1.00 98.31           C  
ATOM    445  C   CYS A  60      -2.050  -9.805  -8.914  1.00 98.31           C  
ATOM    446  CB  CYS A  60       0.032 -10.878  -9.783  1.00 98.31           C  
ATOM    447  O   CYS A  60      -2.349 -10.547  -7.976  1.00 98.31           O  
ATOM    448  SG  CYS A  60       1.123  -9.606  -9.109  1.00 98.31           S  
ATOM    449  N   LEU A  61      -2.243  -8.509  -8.802  1.00 97.85           N  
ATOM    450  CA  LEU A  61      -3.015  -7.780  -7.802  1.00 97.85           C  
ATOM    451  C   LEU A  61      -2.288  -7.760  -6.462  1.00 97.85           C  
ATOM    452  CB  LEU A  61      -4.402  -8.406  -7.634  1.00 97.85           C  
ATOM    453  O   LEU A  61      -2.914  -7.589  -5.414  1.00 97.85           O  
ATOM    454  CG  LEU A  61      -5.296  -8.419  -8.875  1.00 97.85           C  
ATOM    455  CD1 LEU A  61      -6.667  -8.992  -8.535  1.00 97.85           C  
ATOM    456  CD2 LEU A  61      -5.426  -7.014  -9.455  1.00 97.85           C  
ATOM    457  N   HIS A  62      -1.035  -7.930  -6.446  1.00 98.38           N  
ATOM    458  CA  HIS A  62      -0.258  -7.671  -5.239  1.00 98.38           C  
ATOM    459  C   HIS A  62       0.064  -6.187  -5.098  1.00 98.38           C  
ATOM    460  CB  HIS A  62       1.034  -8.490  -5.248  1.00 98.38           C  
ATOM    461  O   HIS A  62       0.322  -5.506  -6.094  1.00 98.38           O  
ATOM    462  CG  HIS A  62       0.817  -9.956  -5.051  1.00 98.38           C  
ATOM    463  CD2 HIS A  62       0.341 -10.650  -3.991  1.00 98.38           C  
ATOM    464  ND1 HIS A  62       1.106 -10.888  -6.024  1.00 98.38           N  
ATOM    465  CE1 HIS A  62       0.815 -12.096  -5.569  1.00 98.38           C  
ATOM    466  NE2 HIS A  62       0.349 -11.979  -4.338  1.00 98.38           N  
ATOM    467  N   THR A  63      -0.112  -5.706  -3.907  1.00 98.56           N  
ATOM    468  CA  THR A  63      -0.005  -4.276  -3.639  1.00 98.56           C  
ATOM    469  C   THR A  63       1.240  -3.972  -2.812  1.00 98.56           C  
ATOM    470  CB  THR A  63      -1.253  -3.751  -2.905  1.00 98.56           C  
ATOM    471  O   THR A  63       1.602  -4.741  -1.918  1.00 98.56           O  
ATOM    472  CG2 THR A  63      -1.168  -2.245  -2.684  1.00 98.56           C  
ATOM    473  OG1 THR A  63      -2.418  -4.044  -3.685  1.00 98.56           O  
ATOM    474  N   PHE A  64       1.928  -2.905  -3.165  1.00 98.59           N  
ATOM    475  CA  PHE A  64       3.124  -2.419  -2.488  1.00 98.59           C  
ATOM    476  C   PHE A  64       3.097  -0.901  -2.362  1.00 98.59           C  
ATOM    477  CB  PHE A  64       4.385  -2.861  -3.239  1.00 98.59           C  
ATOM    478  O   PHE A  64       2.203  -0.244  -2.901  1.00 98.59           O  
ATOM    479  CG  PHE A  64       4.417  -4.331  -3.558  1.00 98.59           C  
ATOM    480  CD1 PHE A  64       4.966  -5.240  -2.662  1.00 98.59           C  
ATOM    481  CD2 PHE A  64       3.898  -4.805  -4.756  1.00 98.59           C  
ATOM    482  CE1 PHE A  64       4.997  -6.601  -2.955  1.00 98.59           C  
ATOM    483  CE2 PHE A  64       3.925  -6.164  -5.056  1.00 98.59           C  
ATOM    484  CZ  PHE A  64       4.477  -7.060  -4.155  1.00 98.59           C  
ATOM    485  N   CYS A  65       4.141  -0.377  -1.627  1.00 98.22           N  
ATOM    486  CA  CYS A  65       4.328   1.067  -1.700  1.00 98.22           C  
ATOM    487  C   CYS A  65       4.808   1.486  -3.084  1.00 98.22           C  
ATOM    488  CB  CYS A  65       5.327   1.533  -0.641  1.00 98.22           C  
ATOM    489  O   CYS A  65       5.513   0.731  -3.756  1.00 98.22           O  
ATOM    490  SG  CYS A  65       4.793   1.213   1.055  1.00 98.22           S  
ATOM    491  N   ARG A  66       4.412   2.650  -3.519  1.00 97.67           N  
ATOM    492  CA  ARG A  66       4.806   3.132  -4.839  1.00 97.67           C  
ATOM    493  C   ARG A  66       6.324   3.150  -4.984  1.00 97.67           C  
ATOM    494  CB  ARG A  66       4.238   4.529  -5.094  1.00 97.67           C  
ATOM    495  O   ARG A  66       6.868   2.598  -5.943  1.00 97.67           O  
ATOM    496  CG  ARG A  66       4.690   5.148  -6.407  1.00 97.67           C  
ATOM    497  CD  ARG A  66       3.902   4.602  -7.589  1.00 97.67           C  
ATOM    498  NE  ARG A  66       4.196   5.333  -8.818  1.00 97.67           N  
ATOM    499  NH1 ARG A  66       5.852   3.886  -9.527  1.00 97.67           N  
ATOM    500  NH2 ARG A  66       5.302   5.716 -10.794  1.00 97.67           N  
ATOM    501  CZ  ARG A  66       5.116   4.977  -9.710  1.00 97.67           C  
ATOM    502  N   VAL A  67       6.972   3.687  -4.052  1.00 97.24           N  
ATOM    503  CA  VAL A  67       8.422   3.836  -4.126  1.00 97.24           C  
ATOM    504  C   VAL A  67       9.087   2.462  -4.070  1.00 97.24           C  
ATOM    505  CB  VAL A  67       8.959   4.734  -2.989  1.00 97.24           C  
ATOM    506  O   VAL A  67      10.059   2.207  -4.785  1.00 97.24           O  
ATOM    507  CG1 VAL A  67      10.486   4.711  -2.957  1.00 97.24           C  
ATOM    508  CG2 VAL A  67       8.446   6.164  -3.153  1.00 97.24           C  
ATOM    509  N   CYS A  68       8.482   1.582  -3.307  1.00 98.46           N  
ATOM    510  CA  CYS A  68       9.046   0.248  -3.133  1.00 98.46           C  
ATOM    511  C   CYS A  68       8.980  -0.545  -4.433  1.00 98.46           C  
ATOM    512  CB  CYS A  68       8.309  -0.506  -2.027  1.00 98.46           C  
ATOM    513  O   CYS A  68       9.980  -1.122  -4.864  1.00 98.46           O  
ATOM    514  SG  CYS A  68       8.607   0.156  -0.373  1.00 98.46           S  
ATOM    515  N   ILE A  69       7.816  -0.545  -4.979  1.00 98.60           N  
ATOM    516  CA  ILE A  69       7.646  -1.407  -6.144  1.00 98.60           C  
ATOM    517  C   ILE A  69       8.365  -0.799  -7.345  1.00 98.60           C  
ATOM    518  CB  ILE A  69       6.152  -1.630  -6.469  1.00 98.60           C  
ATOM    519  O   ILE A  69       8.947  -1.520  -8.159  1.00 98.60           O  
ATOM    520  CG1 ILE A  69       5.999  -2.656  -7.598  1.00 98.60           C  
ATOM    521  CG2 ILE A  69       5.477  -0.306  -6.837  1.00 98.60           C  
ATOM    522  CD1 ILE A  69       6.564  -4.030  -7.267  1.00 98.60           C  
ATOM    523  N   VAL A  70       8.431   0.474  -7.488  1.00 98.17           N  
ATOM    524  CA  VAL A  70       9.136   1.126  -8.586  1.00 98.17           C  
ATOM    525  C   VAL A  70      10.635   0.855  -8.471  1.00 98.17           C  
ATOM    526  CB  VAL A  70       8.870   2.648  -8.607  1.00 98.17           C  
ATOM    527  O   VAL A  70      11.295   0.550  -9.468  1.00 98.17           O  
ATOM    528  CG1 VAL A  70       9.837   3.353  -9.557  1.00 98.17           C  
ATOM    529  CG2 VAL A  70       7.423   2.931  -9.006  1.00 98.17           C  
ATOM    530  N   ALA A  71      11.151   0.938  -7.253  1.00 98.15           N  
ATOM    531  CA  ALA A  71      12.563   0.649  -7.014  1.00 98.15           C  
ATOM    532  C   ALA A  71      12.896  -0.795  -7.376  1.00 98.15           C  
ATOM    533  CB  ALA A  71      12.923   0.926  -5.556  1.00 98.15           C  
ATOM    534  O   ALA A  71      13.928  -1.064  -7.995  1.00 98.15           O  
ATOM    535  N   HIS A  72      12.055  -1.690  -7.000  1.00 98.43           N  
ATOM    536  CA  HIS A  72      12.250  -3.102  -7.308  1.00 98.43           C  
ATOM    537  C   HIS A  72      12.266  -3.340  -8.814  1.00 98.43           C  
ATOM    538  CB  HIS A  72      11.157  -3.949  -6.654  1.00 98.43           C  
ATOM    539  O   HIS A  72      13.128  -4.059  -9.325  1.00 98.43           O  
ATOM    540  CG  HIS A  72      11.238  -5.403  -6.998  1.00 98.43           C  
ATOM    541  CD2 HIS A  72      10.605  -6.128  -7.950  1.00 98.43           C  
ATOM    542  ND1 HIS A  72      12.051  -6.284  -6.318  1.00 98.43           N  
ATOM    543  CE1 HIS A  72      11.914  -7.492  -6.839  1.00 98.43           C  
ATOM    544  NE2 HIS A  72      11.042  -7.424  -7.831  1.00 98.43           N  
ATOM    545  N   LEU A  73      11.405  -2.721  -9.556  1.00 98.00           N  
ATOM    546  CA  LEU A  73      11.228  -2.980 -10.981  1.00 98.00           C  
ATOM    547  C   LEU A  73      12.355  -2.351 -11.792  1.00 98.00           C  
ATOM    548  CB  LEU A  73       9.877  -2.443 -11.460  1.00 98.00           C  
ATOM    549  O   LEU A  73      12.501  -2.633 -12.983  1.00 98.00           O  
ATOM    550  CG  LEU A  73       8.635  -3.153 -10.920  1.00 98.00           C  
ATOM    551  CD1 LEU A  73       7.371  -2.532 -11.506  1.00 98.00           C  
ATOM    552  CD2 LEU A  73       8.695  -4.646 -11.227  1.00 98.00           C  
ATOM    553  N   ARG A  74      13.212  -1.556 -11.124  1.00 96.68           N  
ATOM    554  CA  ARG A  74      14.415  -1.046 -11.774  1.00 96.68           C  
ATOM    555  C   ARG A  74      15.449  -2.153 -11.957  1.00 96.68           C  
ATOM    556  CB  ARG A  74      15.017   0.105 -10.966  1.00 96.68           C  
ATOM    557  O   ARG A  74      16.222  -2.134 -12.916  1.00 96.68           O  
ATOM    558  CG  ARG A  74      14.210   1.392 -11.032  1.00 96.68           C  
ATOM    559  CD  ARG A  74      14.848   2.501 -10.208  1.00 96.68           C  
ATOM    560  NE  ARG A  74      14.016   3.701 -10.182  1.00 96.68           N  
ATOM    561  NH1 ARG A  74      15.630   5.050  -9.228  1.00 96.68           N  
ATOM    562  NH2 ARG A  74      13.568   5.910  -9.742  1.00 96.68           N  
ATOM    563  CZ  ARG A  74      14.407   4.884  -9.717  1.00 96.68           C  
ATOM    564  N   GLU A  75      15.330  -3.101 -11.113  1.00 96.59           N  
ATOM    565  CA  GLU A  75      16.316  -4.178 -11.110  1.00 96.59           C  
ATOM    566  C   GLU A  75      15.714  -5.478 -11.633  1.00 96.59           C  
ATOM    567  CB  GLU A  75      16.879  -4.388  -9.702  1.00 96.59           C  
ATOM    568  O   GLU A  75      16.373  -6.226 -12.359  1.00 96.59           O  
ATOM    569  CG  GLU A  75      17.605  -3.173  -9.143  1.00 96.59           C  
ATOM    570  CD  GLU A  75      18.135  -3.387  -7.734  1.00 96.59           C  
ATOM    571  OE1 GLU A  75      18.682  -2.430  -7.139  1.00 96.59           O  
ATOM    572  OE2 GLU A  75      18.003  -4.520  -7.221  1.00 96.59           O  
ATOM    573  N   GLU A  76      14.553  -5.734 -11.297  1.00 96.90           N  
ATOM    574  CA  GLU A  76      13.861  -6.968 -11.656  1.00 96.90           C  
ATOM    575  C   GLU A  76      12.470  -6.678 -12.215  1.00 96.90           C  
ATOM    576  CB  GLU A  76      13.757  -7.898 -10.444  1.00 96.90           C  
ATOM    577  O   GLU A  76      11.733  -5.857 -11.665  1.00 96.90           O  
ATOM    578  CG  GLU A  76      15.102  -8.393  -9.932  1.00 96.90           C  
ATOM    579  CD  GLU A  76      15.800  -9.339 -10.896  1.00 96.90           C  
ATOM    580  OE1 GLU A  76      16.963  -9.721 -10.636  1.00 96.90           O  
ATOM    581  OE2 GLU A  76      15.178  -9.701 -11.920  1.00 96.90           O  
ATOM    582  N   SER A  77      12.082  -7.394 -13.304  1.00 97.50           N  
ATOM    583  CA  SER A  77      10.790  -7.156 -13.940  1.00 97.50           C  
ATOM    584  C   SER A  77       9.756  -8.184 -13.494  1.00 97.50           C  
ATOM    585  CB  SER A  77      10.929  -7.187 -15.463  1.00 97.50           C  
ATOM    586  O   SER A  77       8.842  -8.520 -14.249  1.00 97.50           O  
ATOM    587  OG  SER A  77      11.564  -8.381 -15.886  1.00 97.50           O  
ATOM    588  N   THR A  78       9.888  -8.670 -12.288  1.00 98.50           N  
ATOM    589  CA  THR A  78       8.942  -9.634 -11.737  1.00 98.50           C  
ATOM    590  C   THR A  78       8.318  -9.103 -10.449  1.00 98.50           C  
ATOM    591  CB  THR A  78       9.622 -10.988 -11.461  1.00 98.50           C  
ATOM    592  O   THR A  78       8.900  -8.249  -9.777  1.00 98.50           O  
ATOM    593  CG2 THR A  78      10.147 -11.612 -12.750  1.00 98.50           C  
ATOM    594  OG1 THR A  78      10.717 -10.791 -10.558  1.00 98.50           O  
ATOM    595  N   CYS A  79       7.103  -9.642 -10.154  1.00 98.56           N  
ATOM    596  CA  CYS A  79       6.455  -9.321  -8.887  1.00 98.56           C  
ATOM    597  C   CYS A  79       7.255  -9.869  -7.711  1.00 98.56           C  
ATOM    598  CB  CYS A  79       5.034  -9.883  -8.855  1.00 98.56           C  
ATOM    599  O   CYS A  79       7.658 -11.033  -7.717  1.00 98.56           O  
ATOM    600  SG  CYS A  79       4.203  -9.670  -7.265  1.00 98.56           S  
ATOM    601  N   PRO A  80       7.464  -9.074  -6.642  1.00 98.33           N  
ATOM    602  CA  PRO A  80       8.239  -9.523  -5.483  1.00 98.33           C  
ATOM    603  C   PRO A  80       7.519 -10.597  -4.672  1.00 98.33           C  
ATOM    604  CB  PRO A  80       8.416  -8.244  -4.661  1.00 98.33           C  
ATOM    605  O   PRO A  80       8.161 -11.363  -3.948  1.00 98.33           O  
ATOM    606  CG  PRO A  80       8.237  -7.131  -5.642  1.00 98.33           C  
ATOM    607  CD  PRO A  80       7.225  -7.556  -6.666  1.00 98.33           C  
ATOM    608  N   SER A  81       6.239 -10.708  -4.818  1.00 97.93           N  
ATOM    609  CA  SER A  81       5.467 -11.620  -3.981  1.00 97.93           C  
ATOM    610  C   SER A  81       5.246 -12.958  -4.678  1.00 97.93           C  
ATOM    611  CB  SER A  81       4.119 -10.998  -3.613  1.00 97.93           C  
ATOM    612  O   SER A  81       5.354 -14.015  -4.053  1.00 97.93           O  
ATOM    613  OG  SER A  81       4.300  -9.835  -2.824  1.00 97.93           O  
ATOM    614  N   CYS A  82       5.079 -12.912  -5.963  1.00 98.26           N  
ATOM    615  CA  CYS A  82       4.636 -14.151  -6.593  1.00 98.26           C  
ATOM    616  C   CYS A  82       5.493 -14.481  -7.809  1.00 98.26           C  
ATOM    617  CB  CYS A  82       3.168 -14.047  -7.006  1.00 98.26           C  
ATOM    618  O   CYS A  82       5.292 -15.511  -8.455  1.00 98.26           O  
ATOM    619  SG  CYS A  82       2.869 -12.864  -8.339  1.00 98.26           S  
ATOM    620  N   ASN A  83       6.357 -13.569  -8.180  1.00 98.08           N  
ATOM    621  CA  ASN A  83       7.348 -13.746  -9.236  1.00 98.08           C  
ATOM    622  C   ASN A  83       6.706 -13.711 -10.620  1.00 98.08           C  
ATOM    623  CB  ASN A  83       8.115 -15.055  -9.039  1.00 98.08           C  
ATOM    624  O   ASN A  83       7.280 -14.213 -11.588  1.00 98.08           O  
ATOM    625  CG  ASN A  83       9.076 -14.998  -7.869  1.00 98.08           C  
ATOM    626  ND2 ASN A  83       9.073 -16.041  -7.047  1.00 98.08           N  
ATOM    627  OD1 ASN A  83       9.816 -14.025  -7.704  1.00 98.08           O  
ATOM    628  N   THR A  84       5.528 -13.207 -10.694  1.00 98.37           N  
ATOM    629  CA  THR A  84       4.891 -12.993 -11.989  1.00 98.37           C  
ATOM    630  C   THR A  84       5.748 -12.088 -12.870  1.00 98.37           C  
ATOM    631  CB  THR A  84       3.489 -12.378 -11.827  1.00 98.37           C  
ATOM    632  O   THR A  84       6.205 -11.033 -12.425  1.00 98.37           O  
ATOM    633  CG2 THR A  84       2.839 -12.125 -13.183  1.00 98.37           C  
ATOM    634  OG1 THR A  84       2.664 -13.276 -11.074  1.00 98.37           O  
ATOM    635  N   ASP A  85       5.969 -12.504 -14.106  1.00 97.90           N  
ATOM    636  CA  ASP A  85       6.723 -11.727 -15.086  1.00 97.90           C  
ATOM    637  C   ASP A  85       5.904 -10.543 -15.596  1.00 97.90           C  
ATOM    638  CB  ASP A  85       7.153 -12.612 -16.257  1.00 97.90           C  
ATOM    639  O   ASP A  85       4.839 -10.728 -16.188  1.00 97.90           O  
ATOM    640  CG  ASP A  85       8.067 -11.897 -17.237  1.00 97.90           C  
ATOM    641  OD1 ASP A  85       8.384 -10.708 -17.018  1.00 97.90           O  
ATOM    642  OD2 ASP A  85       8.471 -12.528 -18.238  1.00 97.90           O  
ATOM    643  N   LEU A  86       6.493  -9.318 -15.486  1.00 97.83           N  
ATOM    644  CA  LEU A  86       5.733  -8.114 -15.803  1.00 97.83           C  
ATOM    645  C   LEU A  86       6.145  -7.553 -17.160  1.00 97.83           C  
ATOM    646  CB  LEU A  86       5.931  -7.054 -14.718  1.00 97.83           C  
ATOM    647  O   LEU A  86       5.603  -6.540 -17.608  1.00 97.83           O  
ATOM    648  CG  LEU A  86       5.462  -7.427 -13.311  1.00 97.83           C  
ATOM    649  CD1 LEU A  86       5.804  -6.315 -12.325  1.00 97.83           C  
ATOM    650  CD2 LEU A  86       3.964  -7.712 -13.304  1.00 97.83           C  
ATOM    651  N   GLY A  87       7.064  -8.229 -17.880  1.00 96.13           N  
ATOM    652  CA  GLY A  87       7.431  -7.884 -19.244  1.00 96.13           C  
ATOM    653  C   GLY A  87       8.414  -6.732 -19.325  1.00 96.13           C  
ATOM    654  O   GLY A  87       9.075  -6.403 -18.338  1.00 96.13           O  
ATOM    655  N   ALA A  88       8.532  -6.106 -20.546  1.00 94.31           N  
ATOM    656  CA  ALA A  88       9.554  -5.122 -20.894  1.00 94.31           C  
ATOM    657  C   ALA A  88       9.260  -3.773 -20.245  1.00 94.31           C  
ATOM    658  CB  ALA A  88       9.652  -4.970 -22.410  1.00 94.31           C  
ATOM    659  O   ALA A  88      10.181  -3.017 -19.924  1.00 94.31           O  
ATOM    660  N   GLN A  89       7.950  -3.550 -20.023  1.00 95.85           N  
ATOM    661  CA  GLN A  89       7.553  -2.297 -19.390  1.00 95.85           C  
ATOM    662  C   GLN A  89       6.740  -2.553 -18.125  1.00 95.85           C  
ATOM    663  CB  GLN A  89       6.749  -1.434 -20.365  1.00 95.85           C  
ATOM    664  O   GLN A  89       5.521  -2.370 -18.116  1.00 95.85           O  
ATOM    665  CG  GLN A  89       7.531  -1.015 -21.603  1.00 95.85           C  
ATOM    666  CD  GLN A  89       6.743  -0.086 -22.507  1.00 95.85           C  
ATOM    667  NE2 GLN A  89       6.469  -0.537 -23.727  1.00 95.85           N  
ATOM    668  OE1 GLN A  89       6.383   1.028 -22.113  1.00 95.85           O  
ATOM    669  N   PRO A  90       7.408  -3.021 -17.079  1.00 96.16           N  
ATOM    670  CA  PRO A  90       6.720  -3.454 -15.860  1.00 96.16           C  
ATOM    671  C   PRO A  90       6.003  -2.308 -15.149  1.00 96.16           C  
ATOM    672  CB  PRO A  90       7.854  -4.009 -14.994  1.00 96.16           C  
ATOM    673  O   PRO A  90       4.937  -2.512 -14.563  1.00 96.16           O  
ATOM    674  CG  PRO A  90       9.099  -3.414 -15.567  1.00 96.16           C  
ATOM    675  CD  PRO A  90       8.878  -3.162 -17.031  1.00 96.16           C  
ATOM    676  N   THR A  91       6.431  -1.068 -15.281  1.00 96.49           N  
ATOM    677  CA  THR A  91       5.837   0.074 -14.594  1.00 96.49           C  
ATOM    678  C   THR A  91       4.480   0.423 -15.199  1.00 96.49           C  
ATOM    679  CB  THR A  91       6.761   1.305 -14.656  1.00 96.49           C  
ATOM    680  O   THR A  91       3.642   1.042 -14.539  1.00 96.49           O  
ATOM    681  CG2 THR A  91       8.018   1.091 -13.819  1.00 96.49           C  
ATOM    682  OG1 THR A  91       7.141   1.543 -16.017  1.00 96.49           O  
ATOM    683  N   ASP A  92       4.269   0.072 -16.434  1.00 97.72           N  
ATOM    684  CA  ASP A  92       2.990   0.309 -17.097  1.00 97.72           C  
ATOM    685  C   ASP A  92       1.881  -0.531 -16.469  1.00 97.72           C  
ATOM    686  CB  ASP A  92       3.097   0.005 -18.593  1.00 97.72           C  
ATOM    687  O   ASP A  92       0.698  -0.218 -16.616  1.00 97.72           O  
ATOM    688  CG  ASP A  92       3.935   1.022 -19.347  1.00 97.72           C  
ATOM    689  OD1 ASP A  92       4.287   2.072 -18.767  1.00 97.72           O  
ATOM    690  OD2 ASP A  92       4.244   0.774 -20.532  1.00 97.72           O  
ATOM    691  N   LYS A  93       2.300  -1.481 -15.713  1.00 97.38           N  
ATOM    692  CA  LYS A  93       1.337  -2.407 -15.124  1.00 97.38           C  
ATOM    693  C   LYS A  93       0.960  -1.980 -13.708  1.00 97.38           C  
ATOM    694  CB  LYS A  93       1.899  -3.829 -15.110  1.00 97.38           C  
ATOM    695  O   LYS A  93       0.196  -2.669 -13.029  1.00 97.38           O  
ATOM    696  CG  LYS A  93       2.439  -4.295 -16.454  1.00 97.38           C  
ATOM    697  CD  LYS A  93       1.348  -4.317 -17.517  1.00 97.38           C  
ATOM    698  CE  LYS A  93       1.877  -4.826 -18.851  1.00 97.38           C  
ATOM    699  NZ  LYS A  93       0.870  -4.667 -19.943  1.00 97.38           N  
ATOM    700  N   LEU A  94       1.446  -0.851 -13.278  1.00 98.36           N  
ATOM    701  CA  LEU A  94       1.187  -0.379 -11.922  1.00 98.36           C  
ATOM    702  C   LEU A  94      -0.002   0.575 -11.896  1.00 98.36           C  
ATOM    703  CB  LEU A  94       2.426   0.316 -11.351  1.00 98.36           C  
ATOM    704  O   LEU A  94      -0.129   1.439 -12.767  1.00 98.36           O  
ATOM    705  CG  LEU A  94       3.714  -0.509 -11.323  1.00 98.36           C  
ATOM    706  CD1 LEU A  94       4.841   0.289 -10.675  1.00 98.36           C  
ATOM    707  CD2 LEU A  94       3.490  -1.825 -10.585  1.00 98.36           C  
ATOM    708  N   ARG A  95      -0.817   0.343 -10.900  1.00 98.45           N  
ATOM    709  CA  ARG A  95      -1.958   1.220 -10.660  1.00 98.45           C  
ATOM    710  C   ARG A  95      -2.042   1.622  -9.192  1.00 98.45           C  
ATOM    711  CB  ARG A  95      -3.259   0.540 -11.092  1.00 98.45           C  
ATOM    712  O   ARG A  95      -1.928   0.774  -8.303  1.00 98.45           O  
ATOM    713  CG  ARG A  95      -3.322   0.216 -12.577  1.00 98.45           C  
ATOM    714  CD  ARG A  95      -3.376   1.478 -13.427  1.00 98.45           C  
ATOM    715  NE  ARG A  95      -4.638   1.583 -14.155  1.00 98.45           N  
ATOM    716  NH1 ARG A  95      -3.990   0.201 -15.890  1.00 98.45           N  
ATOM    717  NH2 ARG A  95      -6.082   1.138 -15.885  1.00 98.45           N  
ATOM    718  CZ  ARG A  95      -4.901   0.974 -15.308  1.00 98.45           C  
ATOM    719  N   GLY A  96      -2.205   2.937  -9.024  1.00 98.36           N  
ATOM    720  CA  GLY A  96      -2.451   3.370  -7.658  1.00 98.36           C  
ATOM    721  C   GLY A  96      -3.760   2.851  -7.094  1.00 98.36           C  
ATOM    722  O   GLY A  96      -4.759   2.761  -7.812  1.00 98.36           O  
ATOM    723  N   ASP A  97      -3.732   2.500  -5.830  1.00 97.90           N  
ATOM    724  CA  ASP A  97      -4.925   2.018  -5.140  1.00 97.90           C  
ATOM    725  C   ASP A  97      -5.408   3.031  -4.105  1.00 97.90           C  
ATOM    726  CB  ASP A  97      -4.649   0.671  -4.469  1.00 97.90           C  
ATOM    727  O   ASP A  97      -4.957   3.018  -2.958  1.00 97.90           O  
ATOM    728  CG  ASP A  97      -5.912  -0.025  -3.993  1.00 97.90           C  
ATOM    729  OD1 ASP A  97      -6.899   0.665  -3.659  1.00 97.90           O  
ATOM    730  OD2 ASP A  97      -5.920  -1.274  -3.950  1.00 97.90           O  
ATOM    731  N   ARG A  98      -6.309   3.892  -4.511  1.00 96.82           N  
ATOM    732  CA  ARG A  98      -6.730   5.023  -3.691  1.00 96.82           C  
ATOM    733  C   ARG A  98      -7.594   4.560  -2.522  1.00 96.82           C  
ATOM    734  CB  ARG A  98      -7.494   6.045  -4.535  1.00 96.82           C  
ATOM    735  O   ARG A  98      -7.572   5.166  -1.449  1.00 96.82           O  
ATOM    736  CG  ARG A  98      -6.657   6.691  -5.627  1.00 96.82           C  
ATOM    737  CD  ARG A  98      -5.571   7.588  -5.048  1.00 96.82           C  
ATOM    738  NE  ARG A  98      -4.824   8.275  -6.098  1.00 96.82           N  
ATOM    739  NH1 ARG A  98      -3.393   9.368  -4.650  1.00 96.82           N  
ATOM    740  NH2 ARG A  98      -3.197   9.676  -6.913  1.00 96.82           N  
ATOM    741  CZ  ARG A  98      -3.806   9.105  -5.885  1.00 96.82           C  
ATOM    742  N   LEU A  99      -8.299   3.559  -2.738  1.00 96.62           N  
ATOM    743  CA  LEU A  99      -9.146   3.023  -1.678  1.00 96.62           C  
ATOM    744  C   LEU A  99      -8.303   2.473  -0.533  1.00 96.62           C  
ATOM    745  CB  LEU A  99     -10.060   1.924  -2.228  1.00 96.62           C  
ATOM    746  O   LEU A  99      -8.535   2.807   0.631  1.00 96.62           O  
ATOM    747  CG  LEU A  99     -10.952   1.212  -1.209  1.00 96.62           C  
ATOM    748  CD1 LEU A  99     -11.925   2.199  -0.574  1.00 96.62           C  
ATOM    749  CD2 LEU A  99     -11.704   0.061  -1.869  1.00 96.62           C  
ATOM    750  N   LEU A 100      -7.399   1.679  -0.900  1.00 96.20           N  
ATOM    751  CA  LEU A 100      -6.536   1.091   0.118  1.00 96.20           C  
ATOM    752  C   LEU A 100      -5.764   2.173   0.867  1.00 96.20           C  
ATOM    753  CB  LEU A 100      -5.560   0.096  -0.515  1.00 96.20           C  
ATOM    754  O   LEU A 100      -5.626   2.109   2.090  1.00 96.20           O  
ATOM    755  CG  LEU A 100      -4.868  -0.876   0.441  1.00 96.20           C  
ATOM    756  CD1 LEU A 100      -5.903  -1.667   1.234  1.00 96.20           C  
ATOM    757  CD2 LEU A 100      -3.943  -1.815  -0.327  1.00 96.20           C  
ATOM    758  N   GLU A 101      -5.371   3.080   0.131  1.00 94.45           N  
ATOM    759  CA  GLU A 101      -4.704   4.218   0.756  1.00 94.45           C  
ATOM    760  C   GLU A 101      -5.632   4.932   1.735  1.00 94.45           C  
ATOM    761  CB  GLU A 101      -4.204   5.200  -0.306  1.00 94.45           C  
ATOM    762  O   GLU A 101      -5.224   5.277   2.846  1.00 94.45           O  
ATOM    763  CG  GLU A 101      -3.360   6.335   0.254  1.00 94.45           C  
ATOM    764  CD  GLU A 101      -1.949   5.908   0.623  1.00 94.45           C  
ATOM    765  OE1 GLU A 101      -1.317   6.571   1.476  1.00 94.45           O  
ATOM    766  OE2 GLU A 101      -1.470   4.902   0.054  1.00 94.45           O  
ATOM    767  N   SER A 102      -6.810   5.142   1.364  1.00 96.33           N  
ATOM    768  CA  SER A 102      -7.795   5.820   2.200  1.00 96.33           C  
ATOM    769  C   SER A 102      -8.086   5.024   3.468  1.00 96.33           C  
ATOM    770  CB  SER A 102      -9.092   6.049   1.423  1.00 96.33           C  
ATOM    771  O   SER A 102      -8.177   5.593   4.557  1.00 96.33           O  
ATOM    772  OG  SER A 102     -10.043   6.731   2.221  1.00 96.33           O  
ATOM    773  N   ILE A 103      -8.151   3.773   3.294  1.00 96.46           N  
ATOM    774  CA  ILE A 103      -8.413   2.903   4.436  1.00 96.46           C  
ATOM    775  C   ILE A 103      -7.264   3.007   5.437  1.00 96.46           C  
ATOM    776  CB  ILE A 103      -8.609   1.435   3.996  1.00 96.46           C  
ATOM    777  O   ILE A 103      -7.493   3.165   6.639  1.00 96.46           O  
ATOM    778  CG1 ILE A 103      -9.929   1.279   3.231  1.00 96.46           C  
ATOM    779  CG2 ILE A 103      -8.564   0.498   5.206  1.00 96.46           C  
ATOM    780  CD1 ILE A 103     -10.113  -0.088   2.587  1.00 96.46           C  
ATOM    781  N   VAL A 104      -6.095   2.958   4.994  1.00 95.77           N  
ATOM    782  CA  VAL A 104      -4.923   3.033   5.861  1.00 95.77           C  
ATOM    783  C   VAL A 104      -4.909   4.371   6.597  1.00 95.77           C  
ATOM    784  CB  VAL A 104      -3.613   2.849   5.063  1.00 95.77           C  
ATOM    785  O   VAL A 104      -4.677   4.418   7.807  1.00 95.77           O  
ATOM    786  CG1 VAL A 104      -2.401   3.180   5.931  1.00 95.77           C  
ATOM    787  CG2 VAL A 104      -3.514   1.425   4.521  1.00 95.77           C  
ATOM    788  N   GLU A 105      -5.229   5.406   5.916  1.00 94.33           N  
ATOM    789  CA  GLU A 105      -5.232   6.748   6.489  1.00 94.33           C  
ATOM    790  C   GLU A 105      -6.279   6.874   7.593  1.00 94.33           C  
ATOM    791  CB  GLU A 105      -5.484   7.797   5.403  1.00 94.33           C  
ATOM    792  O   GLU A 105      -6.030   7.505   8.623  1.00 94.33           O  
ATOM    793  CG  GLU A 105      -4.287   8.042   4.495  1.00 94.33           C  
ATOM    794  CD  GLU A 105      -4.593   8.981   3.340  1.00 94.33           C  
ATOM    795  OE1 GLU A 105      -3.694   9.226   2.503  1.00 94.33           O  
ATOM    796  OE2 GLU A 105      -5.740   9.476   3.271  1.00 94.33           O  
ATOM    797  N   LYS A 106      -7.346   6.287   7.402  1.00 95.11           N  
ATOM    798  CA  LYS A 106      -8.441   6.404   8.360  1.00 95.11           C  
ATOM    799  C   LYS A 106      -8.206   5.509   9.574  1.00 95.11           C  
ATOM    800  CB  LYS A 106      -9.773   6.050   7.699  1.00 95.11           C  
ATOM    801  O   LYS A 106      -8.543   5.881  10.700  1.00 95.11           O  
ATOM    802  CG  LYS A 106     -10.317   7.136   6.782  1.00 95.11           C  
ATOM    803  CD  LYS A 106     -11.613   6.702   6.108  1.00 95.11           C  
ATOM    804  CE  LYS A 106     -12.183   7.806   5.229  1.00 95.11           C  
ATOM    805  NZ  LYS A 106     -13.452   7.384   4.563  1.00 95.11           N  
ATOM    806  N   LEU A 107      -7.590   4.434   9.333  1.00 94.57           N  
ATOM    807  CA  LEU A 107      -7.416   3.476  10.419  1.00 94.57           C  
ATOM    808  C   LEU A 107      -6.170   3.801  11.237  1.00 94.57           C  
ATOM    809  CB  LEU A 107      -7.320   2.051   9.866  1.00 94.57           C  
ATOM    810  O   LEU A 107      -6.157   3.616  12.456  1.00 94.57           O  
ATOM    811  CG  LEU A 107      -8.596   1.476   9.250  1.00 94.57           C  
ATOM    812  CD1 LEU A 107      -8.367   0.036   8.802  1.00 94.57           C  
ATOM    813  CD2 LEU A 107      -9.753   1.556  10.241  1.00 94.57           C  
ATOM    814  N   PHE A 108      -5.179   4.334  10.587  1.00 94.06           N  
ATOM    815  CA  PHE A 108      -3.911   4.569  11.266  1.00 94.06           C  
ATOM    816  C   PHE A 108      -3.397   5.975  10.982  1.00 94.06           C  
ATOM    817  CB  PHE A 108      -2.869   3.532  10.835  1.00 94.06           C  
ATOM    818  O   PHE A 108      -2.322   6.143  10.401  1.00 94.06           O  
ATOM    819  CG  PHE A 108      -3.345   2.109  10.950  1.00 94.06           C  
ATOM    820  CD1 PHE A 108      -3.421   1.484  12.188  1.00 94.06           C  
ATOM    821  CD2 PHE A 108      -3.717   1.395   9.817  1.00 94.06           C  
ATOM    822  CE1 PHE A 108      -3.862   0.167  12.297  1.00 94.06           C  
ATOM    823  CE2 PHE A 108      -4.158   0.079   9.918  1.00 94.06           C  
ATOM    824  CZ  PHE A 108      -4.229  -0.534  11.159  1.00 94.06           C  
ATOM    825  N   PRO A 109      -3.997   7.014  11.402  1.00 93.19           N  
ATOM    826  CA  PRO A 109      -3.656   8.401  11.081  1.00 93.19           C  
ATOM    827  C   PRO A 109      -2.358   8.859  11.743  1.00 93.19           C  
ATOM    828  CB  PRO A 109      -4.852   9.192  11.618  1.00 93.19           C  
ATOM    829  O   PRO A 109      -1.629   9.679  11.180  1.00 93.19           O  
ATOM    830  CG  PRO A 109      -5.487   8.287  12.623  1.00 93.19           C  
ATOM    831  CD  PRO A 109      -5.302   6.867  12.171  1.00 93.19           C  
ATOM    832  N   ASP A 110      -2.045   8.356  12.859  1.00 92.95           N  
ATOM    833  CA  ASP A 110      -0.841   8.763  13.576  1.00 92.95           C  
ATOM    834  C   ASP A 110       0.417   8.296  12.847  1.00 92.95           C  
ATOM    835  CB  ASP A 110      -0.856   8.212  15.004  1.00 92.95           C  
ATOM    836  O   ASP A 110       1.407   9.027  12.776  1.00 92.95           O  
ATOM    837  CG  ASP A 110      -1.946   8.826  15.865  1.00 92.95           C  
ATOM    838  OD1 ASP A 110      -2.346   9.983  15.610  1.00 92.95           O  
ATOM    839  OD2 ASP A 110      -2.407   8.149  16.809  1.00 92.95           O  
ATOM    840  N   ILE A 111       0.310   7.131  12.362  1.00 88.31           N  
ATOM    841  CA  ILE A 111       1.448   6.568  11.644  1.00 88.31           C  
ATOM    842  C   ILE A 111       1.692   7.359  10.361  1.00 88.31           C  
ATOM    843  CB  ILE A 111       1.227   5.074  11.318  1.00 88.31           C  
ATOM    844  O   ILE A 111       2.834   7.689  10.036  1.00 88.31           O  
ATOM    845  CG1 ILE A 111       1.166   4.249  12.609  1.00 88.31           C  
ATOM    846  CG2 ILE A 111       2.327   4.555  10.388  1.00 88.31           C  
ATOM    847  CD1 ILE A 111       0.780   2.792  12.395  1.00 88.31           C  
ATOM    848  N   VAL A 112       0.680   7.636   9.709  1.00 88.64           N  
ATOM    849  CA  VAL A 112       0.763   8.403   8.470  1.00 88.64           C  
ATOM    850  C   VAL A 112       1.334   9.790   8.758  1.00 88.64           C  
ATOM    851  CB  VAL A 112      -0.617   8.527   7.786  1.00 88.64           C  
ATOM    852  O   VAL A 112       2.201  10.275   8.028  1.00 88.64           O  
ATOM    853  CG1 VAL A 112      -0.539   9.458   6.577  1.00 88.64           C  
ATOM    854  CG2 VAL A 112      -1.131   7.149   7.370  1.00 88.64           C  
ATOM    855  N   LYS A 113       0.867  10.385   9.779  1.00 91.36           N  
ATOM    856  CA  LYS A 113       1.370  11.697  10.174  1.00 91.36           C  
ATOM    857  C   LYS A 113       2.861  11.640  10.496  1.00 91.36           C  
ATOM    858  CB  LYS A 113       0.594  12.229  11.380  1.00 91.36           C  
ATOM    859  O   LYS A 113       3.627  12.506  10.068  1.00 91.36           O  
ATOM    860  CG  LYS A 113       0.979  13.643  11.788  1.00 91.36           C  
ATOM    861  CD  LYS A 113       0.192  14.106  13.008  1.00 91.36           C  
ATOM    862  CE  LYS A 113       0.606  15.506  13.443  1.00 91.36           C  
ATOM    863  NZ  LYS A 113       0.071  15.847  14.795  1.00 91.36           N  
ATOM    864  N   ALA A 114       3.202  10.702  11.242  1.00 90.70           N  
ATOM    865  CA  ALA A 114       4.607  10.527  11.603  1.00 90.70           C  
ATOM    866  C   ALA A 114       5.480  10.389  10.360  1.00 90.70           C  
ATOM    867  CB  ALA A 114       4.776   9.308  12.507  1.00 90.70           C  
ATOM    868  O   ALA A 114       6.559  10.981  10.282  1.00 90.70           O  
ATOM    869  N   ASP A 115       5.046   9.583   9.454  1.00 87.76           N  
ATOM    870  CA  ASP A 115       5.787   9.400   8.210  1.00 87.76           C  
ATOM    871  C   ASP A 115       5.943  10.723   7.464  1.00 87.76           C  
ATOM    872  CB  ASP A 115       5.091   8.372   7.316  1.00 87.76           C  
ATOM    873  O   ASP A 115       7.030  11.043   6.976  1.00 87.76           O  
ATOM    874  CG  ASP A 115       5.405   6.938   7.705  1.00 87.76           C  
ATOM    875  OD1 ASP A 115       6.221   6.721   8.627  1.00 87.76           O  
ATOM    876  OD2 ASP A 115       4.834   6.016   7.083  1.00 87.76           O  
ATOM    877  N   ARG A 116       4.925  11.475   7.356  1.00 88.34           N  
ATOM    878  CA  ARG A 116       4.949  12.773   6.690  1.00 88.34           C  
ATOM    879  C   ARG A 116       5.930  13.721   7.372  1.00 88.34           C  
ATOM    880  CB  ARG A 116       3.550  13.393   6.670  1.00 88.34           C  
ATOM    881  O   ARG A 116       6.695  14.418   6.703  1.00 88.34           O  
ATOM    882  CG  ARG A 116       2.641  12.826   5.591  1.00 88.34           C  
ATOM    883  CD  ARG A 116       1.335  13.602   5.489  1.00 88.34           C  
ATOM    884  NE  ARG A 116       0.328  13.087   6.414  1.00 88.34           N  
ATOM    885  NH1 ARG A 116      -1.200  14.773   6.014  1.00 88.34           N  
ATOM    886  NH2 ARG A 116      -1.693  13.102   7.504  1.00 88.34           N  
ATOM    887  CZ  ARG A 116      -0.853  13.655   6.641  1.00 88.34           C  
ATOM    888  N   ASP A 117       5.861  13.746   8.612  1.00 92.77           N  
ATOM    889  CA  ASP A 117       6.759  14.602   9.382  1.00 92.77           C  
ATOM    890  C   ASP A 117       8.219  14.227   9.137  1.00 92.77           C  
ATOM    891  CB  ASP A 117       6.436  14.513  10.875  1.00 92.77           C  
ATOM    892  O   ASP A 117       9.071  15.102   8.976  1.00 92.77           O  
ATOM    893  CG  ASP A 117       5.115  15.170  11.236  1.00 92.77           C  
ATOM    894  OD1 ASP A 117       4.555  15.913  10.402  1.00 92.77           O  
ATOM    895  OD2 ASP A 117       4.632  14.945  12.367  1.00 92.77           O  
ATOM    896  N   LEU A 118       8.443  13.019   9.177  1.00 89.41           N  
ATOM    897  CA  LEU A 118       9.799  12.538   8.937  1.00 89.41           C  
ATOM    898  C   LEU A 118      10.283  12.945   7.550  1.00 89.41           C  
ATOM    899  CB  LEU A 118       9.862  11.015   9.085  1.00 89.41           C  
ATOM    900  O   LEU A 118      11.418  13.402   7.392  1.00 89.41           O  
ATOM    901  CG  LEU A 118      11.220  10.364   8.821  1.00 89.41           C  
ATOM    902  CD1 LEU A 118      12.290  10.986   9.712  1.00 89.41           C  
ATOM    903  CD2 LEU A 118      11.143   8.857   9.042  1.00 89.41           C  
ATOM    904  N   GLU A 119       9.436  12.724   6.611  1.00 88.46           N  
ATOM    905  CA  GLU A 119       9.792  13.107   5.247  1.00 88.46           C  
ATOM    906  C   GLU A 119      10.119  14.595   5.160  1.00 88.46           C  
ATOM    907  CB  GLU A 119       8.659  12.760   4.278  1.00 88.46           C  
ATOM    908  O   GLU A 119      11.065  14.989   4.475  1.00 88.46           O  
ATOM    909  CG  GLU A 119       8.608  11.288   3.894  1.00 88.46           C  
ATOM    910  CD  GLU A 119       7.424  10.940   3.006  1.00 88.46           C  
ATOM    911  OE1 GLU A 119       7.246   9.747   2.670  1.00 88.46           O  
ATOM    912  OE2 GLU A 119       6.668  11.869   2.642  1.00 88.46           O  
ATOM    913  N   GLU A 120       9.390  15.360   5.756  1.00 92.91           N  
ATOM    914  CA  GLU A 120       9.612  16.802   5.797  1.00 92.91           C  
ATOM    915  C   GLU A 120      10.946  17.137   6.458  1.00 92.91           C  
ATOM    916  CB  GLU A 120       8.468  17.501   6.536  1.00 92.91           C  
ATOM    917  O   GLU A 120      11.682  18.003   5.980  1.00 92.91           O  
ATOM    918  CG  GLU A 120       8.624  19.012   6.622  1.00 92.91           C  
ATOM    919  CD  GLU A 120       8.637  19.693   5.263  1.00 92.91           C  
ATOM    920  OE1 GLU A 120       9.124  20.842   5.164  1.00 92.91           O  
ATOM    921  OE2 GLU A 120       8.155  19.072   4.289  1.00 92.91           O  
ATOM    922  N   LEU A 121      11.186  16.488   7.460  1.00 92.65           N  
ATOM    923  CA  LEU A 121      12.455  16.710   8.145  1.00 92.65           C  
ATOM    924  C   LEU A 121      13.631  16.354   7.241  1.00 92.65           C  
ATOM    925  CB  LEU A 121      12.520  15.886   9.434  1.00 92.65           C  
ATOM    926  O   LEU A 121      14.639  17.063   7.219  1.00 92.65           O  
ATOM    927  CG  LEU A 121      11.618  16.347  10.580  1.00 92.65           C  
ATOM    928  CD1 LEU A 121      11.693  15.364  11.743  1.00 92.65           C  
ATOM    929  CD2 LEU A 121      12.006  17.751  11.034  1.00 92.65           C  
ATOM    930  N   LEU A 122      13.532  15.226   6.638  1.00 90.37           N  
ATOM    931  CA  LEU A 122      14.587  14.788   5.731  1.00 90.37           C  
ATOM    932  C   LEU A 122      14.776  15.788   4.594  1.00 90.37           C  
ATOM    933  CB  LEU A 122      14.263  13.405   5.160  1.00 90.37           C  
ATOM    934  O   LEU A 122      15.905  16.055   4.179  1.00 90.37           O  
ATOM    935  CG  LEU A 122      14.308  12.237   6.147  1.00 90.37           C  
ATOM    936  CD1 LEU A 122      13.835  10.954   5.472  1.00 90.37           C  
ATOM    937  CD2 LEU A 122      15.716  12.064   6.708  1.00 90.37           C  
ATOM    938  N   ARG A 123      13.715  16.263   4.040  1.00 91.43           N  
ATOM    939  CA  ARG A 123      13.756  17.255   2.971  1.00 91.43           C  
ATOM    940  C   ARG A 123      14.480  18.519   3.423  1.00 91.43           C  
ATOM    941  CB  ARG A 123      12.340  17.601   2.504  1.00 91.43           C  
ATOM    942  O   ARG A 123      15.291  19.076   2.681  1.00 91.43           O  
ATOM    943  CG  ARG A 123      12.298  18.463   1.252  1.00 91.43           C  
ATOM    944  CD  ARG A 123      10.872  18.844   0.878  1.00 91.43           C  
ATOM    945  NE  ARG A 123      10.383  19.958   1.686  1.00 91.43           N  
ATOM    946  NH1 ARG A 123      10.980  21.592   0.166  1.00 91.43           N  
ATOM    947  NH2 ARG A 123       9.969  22.171   2.141  1.00 91.43           N  
ATOM    948  CZ  ARG A 123      10.445  21.238   1.329  1.00 91.43           C  
ATOM    949  N   LYS A 124      14.198  18.993   4.575  1.00 90.68           N  
ATOM    950  CA  LYS A 124      14.806  20.202   5.121  1.00 90.68           C  
ATOM    951  C   LYS A 124      16.289  19.989   5.413  1.00 90.68           C  
ATOM    952  CB  LYS A 124      14.080  20.641   6.394  1.00 90.68           C  
ATOM    953  O   LYS A 124      17.085  20.927   5.331  1.00 90.68           O  
ATOM    954  CG  LYS A 124      12.705  21.245   6.145  1.00 90.68           C  
ATOM    955  CD  LYS A 124      12.011  21.611   7.451  1.00 90.68           C  
ATOM    956  CE  LYS A 124      10.616  22.170   7.205  1.00 90.68           C  
ATOM    957  NZ  LYS A 124       9.919  22.501   8.484  1.00 90.68           N  
ATOM    958  N   SER A 125      16.681  18.781   5.719  1.00 85.26           N  
ATOM    959  CA  SER A 125      18.064  18.428   6.027  1.00 85.26           C  
ATOM    960  C   SER A 125      18.894  18.288   4.755  1.00 85.26           C  
ATOM    961  CB  SER A 125      18.119  17.127   6.828  1.00 85.26           C  
ATOM    962  O   SER A 125      20.112  18.476   4.780  1.00 85.26           O  
ATOM    963  OG  SER A 125      17.559  16.056   6.087  1.00 85.26           O  
ATOM    964  N   ARG A 126      18.401  17.912   3.550  1.00 71.01           N  
ATOM    965  CA  ARG A 126      19.012  17.731   2.237  1.00 71.01           C  
ATOM    966  C   ARG A 126      19.274  19.074   1.565  1.00 71.01           C  
ATOM    967  CB  ARG A 126      18.122  16.863   1.345  1.00 71.01           C  
ATOM    968  O   ARG A 126      20.158  19.186   0.713  1.00 71.01           O  
ATOM    969  CG  ARG A 126      18.873  15.770   0.602  1.00 71.01           C  
ATOM    970  CD  ARG A 126      17.928  14.861  -0.171  1.00 71.01           C  
ATOM    971  NE  ARG A 126      18.026  13.475   0.278  1.00 71.01           N  
ATOM    972  NH1 ARG A 126      16.789  12.605  -1.469  1.00 71.01           N  
ATOM    973  NH2 ARG A 126      17.634  11.215   0.147  1.00 71.01           N  
ATOM    974  CZ  ARG A 126      17.483  12.435  -0.349  1.00 71.01           C  
ATOM    975  N   VAL A 127      18.776  20.216   2.018  1.00 59.28           N  
ATOM    976  CA  VAL A 127      19.047  21.566   1.534  1.00 59.28           C  
ATOM    977  C   VAL A 127      20.361  22.073   2.126  1.00 59.28           C  
ATOM    978  CB  VAL A 127      17.896  22.536   1.883  1.00 59.28           C  
ATOM    979  O   VAL A 127      21.005  22.956   1.555  1.00 59.28           O  
ATOM    980  CG1 VAL A 127      18.171  23.927   1.314  1.00 59.28           C  
ATOM    981  CG2 VAL A 127      16.566  21.995   1.361  1.00 59.28           C  
ATOM    982  N   LYS A 128      21.239  21.248   2.814  1.00 57.05           N  
ATOM    983  CA  LYS A 128      22.549  21.692   3.280  1.00 57.05           C  
ATOM    984  C   LYS A 128      23.670  20.952   2.554  1.00 57.05           C  
ATOM    985  CB  LYS A 128      22.680  21.488   4.790  1.00 57.05           C  
ATOM    986  O   LYS A 128      24.778  20.825   3.079  1.00 57.05           O  
ATOM    987  CG  LYS A 128      21.960  22.540   5.621  1.00 57.05           C  
ATOM    988  CD  LYS A 128      22.193  22.330   7.112  1.00 57.05           C  
ATOM    989  CE  LYS A 128      21.408  23.332   7.948  1.00 57.05           C  
ATOM    990  NZ  LYS A 128      21.682  23.171   9.407  1.00 57.05           N  
ATOM    991  N   GLY A 129      23.454  20.262   1.405  1.00 54.60           N  
ATOM    992  CA  GLY A 129      24.547  19.633   0.681  1.00 54.60           C  
ATOM    993  C   GLY A 129      25.055  20.469  -0.478  1.00 54.60           C  
ATOM    994  O   GLY A 129      24.373  21.391  -0.931  1.00 54.60           O  
ATOM    995  N   PRO A 130      26.528  20.586  -0.543  1.00 48.78           N  
ATOM    996  CA  PRO A 130      27.210  21.499  -1.463  1.00 48.78           C  
ATOM    997  C   PRO A 130      26.681  21.401  -2.892  1.00 48.78           C  
ATOM    998  CB  PRO A 130      28.671  21.049  -1.389  1.00 48.78           C  
ATOM    999  O   PRO A 130      26.161  20.356  -3.291  1.00 48.78           O  
ATOM   1000  CG  PRO A 130      28.616  19.667  -0.822  1.00 48.78           C  
ATOM   1001  CD  PRO A 130      27.206  19.384  -0.390  1.00 48.78           C  
ATOM   1002  N   ALA A 131      26.075  22.522  -3.519  1.00 50.40           N  
ATOM   1003  CA  ALA A 131      25.778  22.841  -4.914  1.00 50.40           C  
ATOM   1004  C   ALA A 131      26.637  22.009  -5.861  1.00 50.40           C  
ATOM   1005  CB  ALA A 131      25.991  24.330  -5.176  1.00 50.40           C  
ATOM   1006  O   ALA A 131      27.792  21.701  -5.555  1.00 50.40           O  
ATOM   1007  N   PRO A 132      26.040  21.281  -6.904  1.00 51.82           N  
ATOM   1008  CA  PRO A 132      26.834  20.633  -7.951  1.00 51.82           C  
ATOM   1009  C   PRO A 132      27.756  21.607  -8.681  1.00 51.82           C  
ATOM   1010  CB  PRO A 132      25.774  20.069  -8.900  1.00 51.82           C  
ATOM   1011  O   PRO A 132      27.395  22.770  -8.884  1.00 51.82           O  
ATOM   1012  CG  PRO A 132      24.498  20.724  -8.480  1.00 51.82           C  
ATOM   1013  CD  PRO A 132      24.795  21.663  -7.346  1.00 51.82           C  
ATOM   1014  N   MET A 133      29.053  21.608  -8.290  1.00 49.57           N  
ATOM   1015  CA  MET A 133      30.213  22.119  -9.014  1.00 49.57           C  
ATOM   1016  C   MET A 133      30.004  22.012 -10.521  1.00 49.57           C  
ATOM   1017  CB  MET A 133      31.478  21.363  -8.606  1.00 49.57           C  
ATOM   1018  O   MET A 133      29.729  20.928 -11.038  1.00 49.57           O  
ATOM   1019  CG  MET A 133      32.766  22.103  -8.930  1.00 49.57           C  
ATOM   1020  SD  MET A 133      34.216  21.414  -8.041  1.00 49.57           S  
ATOM   1021  CE  MET A 133      34.551  19.951  -9.061  1.00 49.57           C  
ATOM   1022  N   GLU A 134      29.321  22.983 -11.237  1.00 51.27           N  
ATOM   1023  CA  GLU A 134      29.337  23.294 -12.663  1.00 51.27           C  
ATOM   1024  C   GLU A 134      30.733  23.113 -13.252  1.00 51.27           C  
ATOM   1025  CB  GLU A 134      28.844  24.723 -12.908  1.00 51.27           C  
ATOM   1026  O   GLU A 134      31.708  23.656 -12.729  1.00 51.27           O  
ATOM   1027  CG  GLU A 134      27.429  24.979 -12.411  1.00 51.27           C  
ATOM   1028  CD  GLU A 134      26.865  26.314 -12.870  1.00 51.27           C  
ATOM   1029  OE1 GLU A 134      25.702  26.355 -13.332  1.00 51.27           O  
ATOM   1030  OE2 GLU A 134      27.592  27.327 -12.767  1.00 51.27           O  
ATOM   1031  N   THR A 135      31.122  21.939 -13.744  1.00 53.08           N  
ATOM   1032  CA  THR A 135      32.296  21.737 -14.585  1.00 53.08           C  
ATOM   1033  C   THR A 135      32.046  22.260 -15.997  1.00 53.08           C  
ATOM   1034  CB  THR A 135      32.691  20.250 -14.647  1.00 53.08           C  
ATOM   1035  O   THR A 135      30.952  22.095 -16.541  1.00 53.08           O  
ATOM   1036  CG2 THR A 135      33.199  19.759 -13.296  1.00 53.08           C  
ATOM   1037  OG1 THR A 135      31.547  19.474 -15.026  1.00 53.08           O  
ATOM   1038  N   GLU A 136      32.544  23.465 -16.365  1.00 46.91           N  
ATOM   1039  CA  GLU A 136      33.057  24.194 -17.520  1.00 46.91           C  
ATOM   1040  C   GLU A 136      33.042  23.324 -18.774  1.00 46.91           C  
ATOM   1041  CB  GLU A 136      34.476  24.701 -17.249  1.00 46.91           C  
ATOM   1042  O   GLU A 136      33.413  22.149 -18.725  1.00 46.91           O  
ATOM   1043  CG  GLU A 136      34.524  26.012 -16.478  1.00 46.91           C  
ATOM   1044  CD  GLU A 136      35.934  26.553 -16.301  1.00 46.91           C  
ATOM   1045  OE1 GLU A 136      36.283  27.564 -16.951  1.00 46.91           O  
ATOM   1046  OE2 GLU A 136      36.697  25.959 -15.506  1.00 46.91           O  
TER    1047      GLU A 136                                                      
ENDMDL                                                                          
END                                                                             
