# Supplementary material for: Uncoupled evolution of the Polycomb system and deep origin of non-canonical PRC1
Source: Commun Biol. 2023 Nov 10;6:1144. doi: 10.1038/s42003-023-05501-x (PMC10638273; doi:10.1038/s42003-023-05501-x)
Supplement: Supplementary file 8 — Supplementary Data 5 [file 42003_2023_5501_MOESM8_ESM.zip › Supplementary Data 5/PCGF_putative_checks/PCGF_alphafold_remainedputative/CHOSPE030776_PCGF_fcfb5.result/CHOSPE030776_PCGF_fcfb5_unrelaxed_rank_4_model_4.pdb]

MODEL     1                                                                     
ATOM      1  N   ARG A   1      20.332 -52.412 -22.164  1.00 48.01           N  
ATOM      2  CA  ARG A   1      20.011 -51.932 -20.824  1.00 48.01           C  
ATOM      3  C   ARG A   1      18.719 -51.121 -20.827  1.00 48.01           C  
ATOM      4  CB  ARG A   1      21.158 -51.088 -20.265  1.00 48.01           C  
ATOM      5  O   ARG A   1      18.596 -50.144 -21.569  1.00 48.01           O  
ATOM      6  CG  ARG A   1      22.353 -51.904 -19.798  1.00 48.01           C  
ATOM      7  CD  ARG A   1      23.444 -51.021 -19.210  1.00 48.01           C  
ATOM      8  NE  ARG A   1      24.621 -51.798 -18.830  1.00 48.01           N  
ATOM      9  NH1 ARG A   1      24.081 -51.905 -16.587  1.00 48.01           N  
ATOM     10  NH2 ARG A   1      25.995 -52.903 -17.359  1.00 48.01           N  
ATOM     11  CZ  ARG A   1      24.896 -52.200 -17.593  1.00 48.01           C  
ATOM     12  N   SER A   2      17.583 -51.772 -21.129  1.00 40.54           N  
ATOM     13  CA  SER A   2      16.127 -51.680 -21.083  1.00 40.54           C  
ATOM     14  C   SER A   2      15.673 -50.593 -20.114  1.00 40.54           C  
ATOM     15  CB  SER A   2      15.518 -53.023 -20.678  1.00 40.54           C  
ATOM     16  O   SER A   2      16.062 -50.594 -18.945  1.00 40.54           O  
ATOM     17  OG  SER A   2      15.863 -53.350 -19.343  1.00 40.54           O  
ATOM     18  N   TRP A   3      15.368 -49.370 -20.548  1.00 32.95           N  
ATOM     19  CA  TRP A   3      14.631 -48.230 -20.014  1.00 32.95           C  
ATOM     20  C   TRP A   3      13.154 -48.569 -19.842  1.00 32.95           C  
ATOM     21  CB  TRP A   3      14.785 -47.012 -20.930  1.00 32.95           C  
ATOM     22  O   TRP A   3      12.509 -49.051 -20.776  1.00 32.95           O  
ATOM     23  CG  TRP A   3      16.169 -46.435 -20.947  1.00 32.95           C  
ATOM     24  CD1 TRP A   3      17.279 -46.974 -21.536  1.00 32.95           C  
ATOM     25  CD2 TRP A   3      16.590 -45.208 -20.345  1.00 32.95           C  
ATOM     26  CE2 TRP A   3      17.970 -45.065 -20.608  1.00 32.95           C  
ATOM     27  CE3 TRP A   3      15.933 -44.213 -19.608  1.00 32.95           C  
ATOM     28  NE1 TRP A   3      18.366 -46.155 -21.335  1.00 32.95           N  
ATOM     29  CH2 TRP A   3      18.039 -43.007 -19.440  1.00 32.95           C  
ATOM     30  CZ2 TRP A   3      18.706 -43.966 -20.159  1.00 32.95           C  
ATOM     31  CZ3 TRP A   3      16.667 -43.120 -19.162  1.00 32.95           C  
ATOM     32  N   GLY A   4      12.819 -49.118 -18.677  1.00 44.76           N  
ATOM     33  CA  GLY A   4      11.503 -49.337 -18.099  1.00 44.76           C  
ATOM     34  C   GLY A   4      10.841 -48.059 -17.621  1.00 44.76           C  
ATOM     35  O   GLY A   4      11.523 -47.083 -17.299  1.00 44.76           O  
ATOM     36  N   PRO A   5       9.529 -47.895 -17.812  1.00 48.42           N  
ATOM     37  CA  PRO A   5       8.690 -46.696 -17.732  1.00 48.42           C  
ATOM     38  C   PRO A   5       8.415 -46.264 -16.293  1.00 48.42           C  
ATOM     39  CB  PRO A   5       7.397 -47.124 -18.430  1.00 48.42           C  
ATOM     40  O   PRO A   5       8.328 -47.108 -15.397  1.00 48.42           O  
ATOM     41  CG  PRO A   5       7.297 -48.594 -18.183  1.00 48.42           C  
ATOM     42  CD  PRO A   5       8.559 -49.051 -17.509  1.00 48.42           C  
ATOM     43  N   MET A   6       8.956 -45.194 -15.856  1.00 46.37           N  
ATOM     44  CA  MET A   6       8.646 -44.493 -14.613  1.00 46.37           C  
ATOM     45  C   MET A   6       7.179 -44.079 -14.573  1.00 46.37           C  
ATOM     46  CB  MET A   6       9.541 -43.263 -14.451  1.00 46.37           C  
ATOM     47  O   MET A   6       6.696 -43.400 -15.480  1.00 46.37           O  
ATOM     48  CG  MET A   6      10.995 -43.597 -14.160  1.00 46.37           C  
ATOM     49  SD  MET A   6      12.009 -42.102 -13.837  1.00 46.37           S  
ATOM     50  CE  MET A   6      11.583 -41.795 -12.101  1.00 46.37           C  
ATOM     51  N   SER A   7       6.262 -44.991 -14.218  1.00 56.37           N  
ATOM     52  CA  SER A   7       5.050 -45.112 -13.414  1.00 56.37           C  
ATOM     53  C   SER A   7       5.047 -44.110 -12.265  1.00 56.37           C  
ATOM     54  CB  SER A   7       4.911 -46.532 -12.864  1.00 56.37           C  
ATOM     55  O   SER A   7       6.077 -43.887 -11.625  1.00 56.37           O  
ATOM     56  OG  SER A   7       6.123 -46.961 -12.267  1.00 56.37           O  
ATOM     57  N   ASN A   8       4.148 -43.091 -12.383  1.00 53.32           N  
ATOM     58  CA  ASN A   8       2.894 -42.805 -11.695  1.00 53.32           C  
ATOM     59  C   ASN A   8       2.996 -41.541 -10.845  1.00 53.32           C  
ATOM     60  CB  ASN A   8       2.473 -43.994 -10.829  1.00 53.32           C  
ATOM     61  O   ASN A   8       3.866 -41.440  -9.978  1.00 53.32           O  
ATOM     62  CG  ASN A   8       1.549 -44.950 -11.559  1.00 53.32           C  
ATOM     63  ND2 ASN A   8       1.126 -46.005 -10.873  1.00 53.32           N  
ATOM     64  OD1 ASN A   8       1.220 -44.742 -12.729  1.00 53.32           O  
ATOM     65  N   ALA A   9       2.887 -40.366 -11.421  1.00 56.68           N  
ATOM     66  CA  ALA A   9       2.345 -39.110 -10.910  1.00 56.68           C  
ATOM     67  C   ALA A   9       1.499 -39.344  -9.662  1.00 56.68           C  
ATOM     68  CB  ALA A   9       1.517 -38.412 -11.987  1.00 56.68           C  
ATOM     69  O   ALA A   9       0.520 -40.093  -9.699  1.00 56.68           O  
ATOM     70  N   MET A  10       1.980 -39.774  -8.562  1.00 52.74           N  
ATOM     71  CA  MET A  10       1.569 -39.677  -7.164  1.00 52.74           C  
ATOM     72  C   MET A  10       0.660 -38.472  -6.947  1.00 52.74           C  
ATOM     73  CB  MET A  10       2.792 -39.581  -6.249  1.00 52.74           C  
ATOM     74  O   MET A  10       1.058 -37.334  -7.203  1.00 52.74           O  
ATOM     75  CG  MET A  10       2.575 -40.184  -4.871  1.00 52.74           C  
ATOM     76  SD  MET A  10       3.927 -41.325  -4.383  1.00 52.74           S  
ATOM     77  CE  MET A  10       4.291 -40.697  -2.720  1.00 52.74           C  
ATOM     78  N   GLU A  11      -0.489 -38.471  -7.553  1.00 57.09           N  
ATOM     79  CA  GLU A  11      -1.647 -37.638  -7.247  1.00 57.09           C  
ATOM     80  C   GLU A  11      -1.760 -37.379  -5.747  1.00 57.09           C  
ATOM     81  CB  GLU A  11      -2.932 -38.290  -7.766  1.00 57.09           C  
ATOM     82  O   GLU A  11      -1.847 -38.319  -4.954  1.00 57.09           O  
ATOM     83  CG  GLU A  11      -3.206 -38.022  -9.238  1.00 57.09           C  
ATOM     84  CD  GLU A  11      -4.385 -38.812  -9.783  1.00 57.09           C  
ATOM     85  OE1 GLU A  11      -4.929 -38.436 -10.846  1.00 57.09           O  
ATOM     86  OE2 GLU A  11      -4.769 -39.815  -9.140  1.00 57.09           O  
ATOM     87  N   THR A  12      -0.876 -36.656  -5.110  1.00 64.30           N  
ATOM     88  CA  THR A  12      -0.957 -36.163  -3.740  1.00 64.30           C  
ATOM     89  C   THR A  12      -2.339 -35.584  -3.453  1.00 64.30           C  
ATOM     90  CB  THR A  12       0.117 -35.093  -3.467  1.00 64.30           C  
ATOM     91  O   THR A  12      -2.945 -34.951  -4.321  1.00 64.30           O  
ATOM     92  CG2 THR A  12       1.519 -35.657  -3.671  1.00 64.30           C  
ATOM     93  OG1 THR A  12      -0.077 -33.991  -4.361  1.00 64.30           O  
ATOM     94  N   ASP A  13      -3.284 -36.354  -2.872  1.00 64.51           N  
ATOM     95  CA  ASP A  13      -4.457 -36.068  -2.051  1.00 64.51           C  
ATOM     96  C   ASP A  13      -4.364 -34.678  -1.426  1.00 64.51           C  
ATOM     97  CB  ASP A  13      -4.617 -37.127  -0.957  1.00 64.51           C  
ATOM     98  O   ASP A  13      -3.771 -34.510  -0.358  1.00 64.51           O  
ATOM     99  CG  ASP A  13      -5.703 -38.141  -1.269  1.00 64.51           C  
ATOM    100  OD1 ASP A  13      -6.479 -37.930  -2.226  1.00 64.51           O  
ATOM    101  OD2 ASP A  13      -5.786 -39.160  -0.548  1.00 64.51           O  
ATOM    102  N   ALA A  14      -4.206 -33.622  -2.136  1.00 70.52           N  
ATOM    103  CA  ALA A  14      -4.274 -32.287  -1.547  1.00 70.52           C  
ATOM    104  C   ALA A  14      -5.601 -32.072  -0.825  1.00 70.52           C  
ATOM    105  CB  ALA A  14      -4.078 -31.221  -2.623  1.00 70.52           C  
ATOM    106  O   ALA A  14      -6.643 -32.559  -1.271  1.00 70.52           O  
ATOM    107  N   PRO A  15      -5.555 -31.866   0.507  1.00 74.43           N  
ATOM    108  CA  PRO A  15      -6.760 -31.556   1.281  1.00 74.43           C  
ATOM    109  C   PRO A  15      -7.670 -30.552   0.577  1.00 74.43           C  
ATOM    110  CB  PRO A  15      -6.203 -30.970   2.581  1.00 74.43           C  
ATOM    111  O   PRO A  15      -7.192 -29.704  -0.181  1.00 74.43           O  
ATOM    112  CG  PRO A  15      -4.803 -30.565   2.248  1.00 74.43           C  
ATOM    113  CD  PRO A  15      -4.367 -31.316   1.023  1.00 74.43           C  
ATOM    114  N   ALA A  16      -8.900 -31.007   0.464  1.00 75.26           N  
ATOM    115  CA  ALA A  16     -10.001 -30.167  -0.000  1.00 75.26           C  
ATOM    116  C   ALA A  16      -9.910 -28.765   0.594  1.00 75.26           C  
ATOM    117  CB  ALA A  16     -11.342 -30.805   0.354  1.00 75.26           C  
ATOM    118  O   ALA A  16      -9.394 -28.585   1.700  1.00 75.26           O  
ATOM    119  N   PRO A  17     -10.151 -27.708  -0.184  1.00 76.56           N  
ATOM    120  CA  PRO A  17     -10.216 -26.325   0.292  1.00 76.56           C  
ATOM    121  C   PRO A  17     -11.302 -26.113   1.344  1.00 76.56           C  
ATOM    122  CB  PRO A  17     -10.524 -25.529  -0.979  1.00 76.56           C  
ATOM    123  O   PRO A  17     -12.323 -26.807   1.331  1.00 76.56           O  
ATOM    124  CG  PRO A  17     -11.085 -26.534  -1.932  1.00 76.56           C  
ATOM    125  CD  PRO A  17     -10.656 -27.903  -1.489  1.00 76.56           C  
ATOM    126  N   ILE A  18     -10.895 -25.467   2.448  1.00 78.55           N  
ATOM    127  CA  ILE A  18     -11.843 -24.981   3.445  1.00 78.55           C  
ATOM    128  C   ILE A  18     -12.734 -23.906   2.828  1.00 78.55           C  
ATOM    129  CB  ILE A  18     -11.117 -24.426   4.691  1.00 78.55           C  
ATOM    130  O   ILE A  18     -12.248 -22.854   2.407  1.00 78.55           O  
ATOM    131  CG1 ILE A  18     -10.226 -25.505   5.315  1.00 78.55           C  
ATOM    132  CG2 ILE A  18     -12.128 -23.892   5.711  1.00 78.55           C  
ATOM    133  CD1 ILE A  18      -9.294 -24.986   6.402  1.00 78.55           C  
ATOM    134  N   VAL A  19     -13.910 -24.224   2.342  1.00 75.68           N  
ATOM    135  CA  VAL A  19     -14.825 -23.296   1.686  1.00 75.68           C  
ATOM    136  C   VAL A  19     -16.015 -23.010   2.600  1.00 75.68           C  
ATOM    137  CB  VAL A  19     -15.317 -23.848   0.329  1.00 75.68           C  
ATOM    138  O   VAL A  19     -16.684 -23.935   3.066  1.00 75.68           O  
ATOM    139  CG1 VAL A  19     -16.250 -22.850  -0.354  1.00 75.68           C  
ATOM    140  CG2 VAL A  19     -14.129 -24.178  -0.574  1.00 75.68           C  
ATOM    141  N   LEU A  20     -16.057 -21.734   3.178  1.00 69.38           N  
ATOM    142  CA  LEU A  20     -17.322 -21.279   3.745  1.00 69.38           C  
ATOM    143  C   LEU A  20     -18.255 -20.769   2.652  1.00 69.38           C  
ATOM    144  CB  LEU A  20     -17.080 -20.178   4.781  1.00 69.38           C  
ATOM    145  O   LEU A  20     -17.819 -20.073   1.732  1.00 69.38           O  
ATOM    146  CG  LEU A  20     -16.299 -20.584   6.032  1.00 69.38           C  
ATOM    147  CD1 LEU A  20     -15.953 -19.354   6.863  1.00 69.38           C  
ATOM    148  CD2 LEU A  20     -17.096 -21.588   6.858  1.00 69.38           C  
ATOM    149  N   GLY A  21     -19.357 -21.486   2.397  1.00 74.25           N  
ATOM    150  CA  GLY A  21     -20.388 -21.139   1.432  1.00 74.25           C  
ATOM    151  C   GLY A  21     -20.978 -19.760   1.658  1.00 74.25           C  
ATOM    152  O   GLY A  21     -20.657 -19.096   2.646  1.00 74.25           O  
ATOM    153  N   PRO A  22     -21.404 -19.115   0.632  1.00 72.94           N  
ATOM    154  CA  PRO A  22     -21.915 -17.742   0.633  1.00 72.94           C  
ATOM    155  C   PRO A  22     -22.860 -17.465   1.800  1.00 72.94           C  
ATOM    156  CB  PRO A  22     -22.655 -17.641  -0.704  1.00 72.94           C  
ATOM    157  O   PRO A  22     -22.983 -16.319   2.241  1.00 72.94           O  
ATOM    158  CG  PRO A  22     -22.878 -19.058  -1.125  1.00 72.94           C  
ATOM    159  CD  PRO A  22     -21.853 -19.923  -0.450  1.00 72.94           C  
ATOM    160  N   ASN A  23     -23.366 -18.482   2.500  1.00 68.00           N  
ATOM    161  CA  ASN A  23     -24.325 -18.245   3.575  1.00 68.00           C  
ATOM    162  C   ASN A  23     -23.833 -18.818   4.901  1.00 68.00           C  
ATOM    163  CB  ASN A  23     -25.690 -18.834   3.216  1.00 68.00           C  
ATOM    164  O   ASN A  23     -24.630 -19.076   5.804  1.00 68.00           O  
ATOM    165  CG  ASN A  23     -26.339 -18.129   2.040  1.00 68.00           C  
ATOM    166  ND2 ASN A  23     -27.123 -18.869   1.265  1.00 68.00           N  
ATOM    167  OD1 ASN A  23     -26.137 -16.931   1.831  1.00 68.00           O  
ATOM    168  N   SER A  24     -22.503 -19.248   4.805  1.00 69.95           N  
ATOM    169  CA  SER A  24     -21.945 -19.747   6.057  1.00 69.95           C  
ATOM    170  C   SER A  24     -21.881 -18.647   7.111  1.00 69.95           C  
ATOM    171  CB  SER A  24     -20.549 -20.327   5.829  1.00 69.95           C  
ATOM    172  O   SER A  24     -21.608 -17.488   6.791  1.00 69.95           O  
ATOM    173  OG  SER A  24     -20.589 -21.372   4.872  1.00 69.95           O  
ATOM    174  N   ARG A  25     -22.721 -18.806   8.173  1.00 59.88           N  
ATOM    175  CA  ARG A  25     -22.756 -17.965   9.366  1.00 59.88           C  
ATOM    176  C   ARG A  25     -21.806 -18.493  10.436  1.00 59.88           C  
ATOM    177  CB  ARG A  25     -24.179 -17.881   9.923  1.00 59.88           C  
ATOM    178  O   ARG A  25     -21.797 -19.691  10.729  1.00 59.88           O  
ATOM    179  CG  ARG A  25     -24.407 -16.700  10.854  1.00 59.88           C  
ATOM    180  CD  ARG A  25     -25.867 -16.582  11.266  1.00 59.88           C  
ATOM    181  NE  ARG A  25     -26.050 -15.593  12.326  1.00 59.88           N  
ATOM    182  NH1 ARG A  25     -27.687 -14.401  11.216  1.00 59.88           N  
ATOM    183  NH2 ARG A  25     -26.994 -13.740  13.298  1.00 59.88           N  
ATOM    184  CZ  ARG A  25     -26.910 -14.580  12.278  1.00 59.88           C  
ATOM    185  N   ILE A  26     -20.559 -17.906  10.544  1.00 65.55           N  
ATOM    186  CA  ILE A  26     -19.773 -18.231  11.730  1.00 65.55           C  
ATOM    187  C   ILE A  26     -20.566 -17.879  12.987  1.00 65.55           C  
ATOM    188  CB  ILE A  26     -18.416 -17.492  11.728  1.00 65.55           C  
ATOM    189  O   ILE A  26     -20.972 -16.729  13.171  1.00 65.55           O  
ATOM    190  CG1 ILE A  26     -17.637 -17.810  10.447  1.00 65.55           C  
ATOM    191  CG2 ILE A  26     -17.600 -17.860  12.971  1.00 65.55           C  
ATOM    192  CD1 ILE A  26     -16.354 -17.006  10.286  1.00 65.55           C  
ATOM    193  N   GLU A  27     -21.503 -18.768  13.559  1.00 67.29           N  
ATOM    194  CA  GLU A  27     -22.175 -18.595  14.843  1.00 67.29           C  
ATOM    195  C   GLU A  27     -21.190 -18.174  15.930  1.00 67.29           C  
ATOM    196  CB  GLU A  27     -22.892 -19.884  15.254  1.00 67.29           C  
ATOM    197  O   GLU A  27     -20.293 -18.939  16.292  1.00 67.29           O  
ATOM    198  CG  GLU A  27     -24.320 -19.985  14.737  1.00 67.29           C  
ATOM    199  CD  GLU A  27     -24.966 -21.332  15.021  1.00 67.29           C  
ATOM    200  OE1 GLU A  27     -26.079 -21.590  14.509  1.00 67.29           O  
ATOM    201  OE2 GLU A  27     -24.356 -22.134  15.762  1.00 67.29           O  
ATOM    202  N   GLY A  28     -20.641 -16.949  15.919  1.00 57.06           N  
ATOM    203  CA  GLY A  28     -20.227 -15.659  16.447  1.00 57.06           C  
ATOM    204  C   GLY A  28     -19.334 -15.772  17.668  1.00 57.06           C  
ATOM    205  O   GLY A  28     -19.817 -16.010  18.777  1.00 57.06           O  
ATOM    206  N   LYS A  29     -18.275 -16.403  17.623  1.00 71.39           N  
ATOM    207  CA  LYS A  29     -17.300 -15.963  18.617  1.00 71.39           C  
ATOM    208  C   LYS A  29     -16.770 -14.570  18.288  1.00 71.39           C  
ATOM    209  CB  LYS A  29     -16.140 -16.956  18.708  1.00 71.39           C  
ATOM    210  O   LYS A  29     -16.494 -14.264  17.126  1.00 71.39           O  
ATOM    211  CG  LYS A  29     -16.437 -18.176  19.568  1.00 71.39           C  
ATOM    212  CD  LYS A  29     -15.266 -19.151  19.579  1.00 71.39           C  
ATOM    213  CE  LYS A  29     -15.618 -20.441  20.307  1.00 71.39           C  
ATOM    214  NZ  LYS A  29     -14.465 -21.390  20.341  1.00 71.39           N  
ATOM    215  N   GLN A  30     -17.435 -13.623  18.810  1.00 76.84           N  
ATOM    216  CA  GLN A  30     -16.802 -12.309  18.791  1.00 76.84           C  
ATOM    217  C   GLN A  30     -15.312 -12.411  19.107  1.00 76.84           C  
ATOM    218  CB  GLN A  30     -17.486 -11.368  19.784  1.00 76.84           C  
ATOM    219  O   GLN A  30     -14.921 -13.065  20.076  1.00 76.84           O  
ATOM    220  CG  GLN A  30     -17.076  -9.910  19.631  1.00 76.84           C  
ATOM    221  CD  GLN A  30     -17.941  -8.969  20.449  1.00 76.84           C  
ATOM    222  NE2 GLN A  30     -17.848  -7.675  20.160  1.00 76.84           N  
ATOM    223  OE1 GLN A  30     -18.687  -9.401  21.334  1.00 76.84           O  
ATOM    224  N   LEU A  31     -14.591 -12.131  18.130  1.00 80.82           N  
ATOM    225  CA  LEU A  31     -13.138 -12.061  18.244  1.00 80.82           C  
ATOM    226  C   LEU A  31     -12.675 -10.618  18.415  1.00 80.82           C  
ATOM    227  CB  LEU A  31     -12.472 -12.680  17.013  1.00 80.82           C  
ATOM    228  O   LEU A  31     -13.095  -9.734  17.664  1.00 80.82           O  
ATOM    229  CG  LEU A  31     -10.943 -12.713  17.012  1.00 80.82           C  
ATOM    230  CD1 LEU A  31     -10.433 -13.670  18.085  1.00 80.82           C  
ATOM    231  CD2 LEU A  31     -10.417 -13.112  15.638  1.00 80.82           C  
ATOM    232  N   VAL A  32     -12.116 -10.356  19.556  1.00 85.50           N  
ATOM    233  CA  VAL A  32     -11.461  -9.077  19.811  1.00 85.50           C  
ATOM    234  C   VAL A  32      -9.966  -9.194  19.521  1.00 85.50           C  
ATOM    235  CB  VAL A  32     -11.686  -8.604  21.265  1.00 85.50           C  
ATOM    236  O   VAL A  32      -9.270 -10.007  20.134  1.00 85.50           O  
ATOM    237  CG1 VAL A  32     -10.994  -7.264  21.510  1.00 85.50           C  
ATOM    238  CG2 VAL A  32     -13.180  -8.501  21.567  1.00 85.50           C  
ATOM    239  N   ILE A  33      -9.572  -8.511  18.520  1.00 88.99           N  
ATOM    240  CA  ILE A  33      -8.165  -8.510  18.136  1.00 88.99           C  
ATOM    241  C   ILE A  33      -7.580  -7.111  18.321  1.00 88.99           C  
ATOM    242  CB  ILE A  33      -7.977  -8.981  16.677  1.00 88.99           C  
ATOM    243  O   ILE A  33      -8.203  -6.117  17.942  1.00 88.99           O  
ATOM    244  CG1 ILE A  33      -8.653 -10.340  16.463  1.00 88.99           C  
ATOM    245  CG2 ILE A  33      -6.489  -9.047  16.317  1.00 88.99           C  
ATOM    246  CD1 ILE A  33      -8.814 -10.729  15.000  1.00 88.99           C  
ATOM    247  N   LYS A  34      -6.434  -7.124  18.935  1.00 91.66           N  
ATOM    248  CA  LYS A  34      -5.734  -5.844  19.005  1.00 91.66           C  
ATOM    249  C   LYS A  34      -5.310  -5.372  17.618  1.00 91.66           C  
ATOM    250  CB  LYS A  34      -4.513  -5.949  19.920  1.00 91.66           C  
ATOM    251  O   LYS A  34      -4.779  -6.154  16.826  1.00 91.66           O  
ATOM    252  CG  LYS A  34      -4.854  -6.198  21.382  1.00 91.66           C  
ATOM    253  CD  LYS A  34      -3.608  -6.175  22.258  1.00 91.66           C  
ATOM    254  CE  LYS A  34      -3.951  -6.393  23.725  1.00 91.66           C  
ATOM    255  NZ  LYS A  34      -2.736  -6.697  24.539  1.00 91.66           N  
ATOM    256  N   THR A  35      -5.542  -4.185  17.395  1.00 90.93           N  
ATOM    257  CA  THR A  35      -5.219  -3.605  16.097  1.00 90.93           C  
ATOM    258  C   THR A  35      -3.731  -3.753  15.792  1.00 90.93           C  
ATOM    259  CB  THR A  35      -5.612  -2.117  16.037  1.00 90.93           C  
ATOM    260  O   THR A  35      -3.345  -3.949  14.638  1.00 90.93           O  
ATOM    261  CG2 THR A  35      -5.389  -1.545  14.641  1.00 90.93           C  
ATOM    262  OG1 THR A  35      -6.996  -1.980  16.382  1.00 90.93           O  
ATOM    263  N   ALA A  36      -2.939  -3.692  16.834  1.00 91.94           N  
ATOM    264  CA  ALA A  36      -1.490  -3.802  16.689  1.00 91.94           C  
ATOM    265  C   ALA A  36      -1.108  -5.087  15.958  1.00 91.94           C  
ATOM    266  CB  ALA A  36      -0.813  -3.750  18.056  1.00 91.94           C  
ATOM    267  O   ALA A  36      -0.115  -5.121  15.228  1.00 91.94           O  
ATOM    268  N   ALA A  37      -1.900  -6.028  16.160  1.00 92.16           N  
ATOM    269  CA  ALA A  37      -1.629  -7.322  15.538  1.00 92.16           C  
ATOM    270  C   ALA A  37      -1.841  -7.259  14.028  1.00 92.16           C  
ATOM    271  CB  ALA A  37      -2.514  -8.404  16.152  1.00 92.16           C  
ATOM    272  O   ALA A  37      -1.232  -8.025  13.277  1.00 92.16           O  
ATOM    273  N   LEU A  38      -2.637  -6.310  13.580  1.00 92.54           N  
ATOM    274  CA  LEU A  38      -2.995  -6.238  12.168  1.00 92.54           C  
ATOM    275  C   LEU A  38      -2.186  -5.158  11.457  1.00 92.54           C  
ATOM    276  CB  LEU A  38      -4.492  -5.960  12.008  1.00 92.54           C  
ATOM    277  O   LEU A  38      -1.993  -5.222  10.240  1.00 92.54           O  
ATOM    278  CG  LEU A  38      -5.441  -7.049  12.511  1.00 92.54           C  
ATOM    279  CD1 LEU A  38      -6.889  -6.586  12.391  1.00 92.54           C  
ATOM    280  CD2 LEU A  38      -5.223  -8.346  11.740  1.00 92.54           C  
ATOM    281  N   ASN A  39      -1.727  -4.210  12.149  1.00 93.09           N  
ATOM    282  CA  ASN A  39      -1.120  -3.008  11.589  1.00 93.09           C  
ATOM    283  C   ASN A  39       0.071  -3.345  10.696  1.00 93.09           C  
ATOM    284  CB  ASN A  39      -0.694  -2.051  12.704  1.00 93.09           C  
ATOM    285  O   ASN A  39       0.274  -2.711   9.659  1.00 93.09           O  
ATOM    286  CG  ASN A  39      -1.859  -1.274  13.284  1.00 93.09           C  
ATOM    287  ND2 ASN A  39      -1.631  -0.623  14.419  1.00 93.09           N  
ATOM    288  OD1 ASN A  39      -2.955  -1.260  12.718  1.00 93.09           O  
ATOM    289  N   LYS A  40       0.816  -4.338  10.982  1.00 91.18           N  
ATOM    290  CA  LYS A  40       1.995  -4.676  10.190  1.00 91.18           C  
ATOM    291  C   LYS A  40       1.606  -5.087   8.773  1.00 91.18           C  
ATOM    292  CB  LYS A  40       2.790  -5.797  10.861  1.00 91.18           C  
ATOM    293  O   LYS A  40       2.432  -5.044   7.859  1.00 91.18           O  
ATOM    294  CG  LYS A  40       2.065  -7.134  10.897  1.00 91.18           C  
ATOM    295  CD  LYS A  40       2.928  -8.222  11.521  1.00 91.18           C  
ATOM    296  CE  LYS A  40       2.195  -9.555  11.579  1.00 91.18           C  
ATOM    297  NZ  LYS A  40       2.973 -10.584  12.332  1.00 91.18           N  
ATOM    298  N   PHE A  41       0.350  -5.446   8.613  1.00 94.53           N  
ATOM    299  CA  PHE A  41      -0.098  -5.976   7.331  1.00 94.53           C  
ATOM    300  C   PHE A  41      -0.876  -4.923   6.552  1.00 94.53           C  
ATOM    301  CB  PHE A  41      -0.963  -7.224   7.536  1.00 94.53           C  
ATOM    302  O   PHE A  41      -1.165  -5.107   5.368  1.00 94.53           O  
ATOM    303  CG  PHE A  41      -0.280  -8.314   8.317  1.00 94.53           C  
ATOM    304  CD1 PHE A  41       0.750  -9.054   7.750  1.00 94.53           C  
ATOM    305  CD2 PHE A  41      -0.670  -8.600   9.619  1.00 94.53           C  
ATOM    306  CE1 PHE A  41       1.384 -10.064   8.470  1.00 94.53           C  
ATOM    307  CE2 PHE A  41      -0.041  -9.607  10.345  1.00 94.53           C  
ATOM    308  CZ  PHE A  41       0.984 -10.339   9.769  1.00 94.53           C  
ATOM    309  N   LEU A  42      -1.216  -3.846   7.204  1.00 96.68           N  
ATOM    310  CA  LEU A  42      -2.175  -2.956   6.560  1.00 96.68           C  
ATOM    311  C   LEU A  42      -1.659  -1.522   6.541  1.00 96.68           C  
ATOM    312  CB  LEU A  42      -3.527  -3.015   7.278  1.00 96.68           C  
ATOM    313  O   LEU A  42      -2.414  -0.589   6.260  1.00 96.68           O  
ATOM    314  CG  LEU A  42      -4.187  -4.391   7.368  1.00 96.68           C  
ATOM    315  CD1 LEU A  42      -5.461  -4.314   8.204  1.00 96.68           C  
ATOM    316  CD2 LEU A  42      -4.488  -4.933   5.975  1.00 96.68           C  
ATOM    317  N   THR A  43      -0.365  -1.312   6.855  1.00 96.86           N  
ATOM    318  CA  THR A  43       0.163   0.047   6.917  1.00 96.86           C  
ATOM    319  C   THR A  43       1.278   0.241   5.893  1.00 96.86           C  
ATOM    320  CB  THR A  43       0.692   0.377   8.325  1.00 96.86           C  
ATOM    321  O   THR A  43       1.962  -0.716   5.524  1.00 96.86           O  
ATOM    322  CG2 THR A  43      -0.439   0.392   9.348  1.00 96.86           C  
ATOM    323  OG1 THR A  43       1.657  -0.611   8.710  1.00 96.86           O  
ATOM    324  N   CYS A  44       1.366   1.410   5.406  1.00 98.26           N  
ATOM    325  CA  CYS A  44       2.365   1.821   4.426  1.00 98.26           C  
ATOM    326  C   CYS A  44       3.715   2.060   5.091  1.00 98.26           C  
ATOM    327  CB  CYS A  44       1.913   3.087   3.699  1.00 98.26           C  
ATOM    328  O   CYS A  44       3.797   2.745   6.112  1.00 98.26           O  
ATOM    329  SG  CYS A  44       3.112   3.704   2.498  1.00 98.26           S  
ATOM    330  N   GLY A  45       4.811   1.465   4.564  1.00 97.43           N  
ATOM    331  CA  GLY A  45       6.144   1.613   5.126  1.00 97.43           C  
ATOM    332  C   GLY A  45       6.751   2.979   4.870  1.00 97.43           C  
ATOM    333  O   GLY A  45       7.781   3.325   5.452  1.00 97.43           O  
ATOM    334  N   ILE A  46       6.110   3.845   4.021  1.00 98.25           N  
ATOM    335  CA  ILE A  46       6.620   5.171   3.690  1.00 98.25           C  
ATOM    336  C   ILE A  46       5.915   6.222   4.544  1.00 98.25           C  
ATOM    337  CB  ILE A  46       6.435   5.489   2.189  1.00 98.25           C  
ATOM    338  O   ILE A  46       6.567   6.989   5.258  1.00 98.25           O  
ATOM    339  CG1 ILE A  46       7.238   4.504   1.332  1.00 98.25           C  
ATOM    340  CG2 ILE A  46       6.841   6.934   1.889  1.00 98.25           C  
ATOM    341  CD1 ILE A  46       7.014   4.662  -0.166  1.00 98.25           C  
ATOM    342  N   CYS A  47       4.587   6.248   4.518  1.00 97.55           N  
ATOM    343  CA  CYS A  47       3.877   7.282   5.263  1.00 97.55           C  
ATOM    344  C   CYS A  47       3.503   6.792   6.656  1.00 97.55           C  
ATOM    345  CB  CYS A  47       2.620   7.717   4.511  1.00 97.55           C  
ATOM    346  O   CYS A  47       3.094   7.582   7.508  1.00 97.55           O  
ATOM    347  SG  CYS A  47       1.305   6.478   4.513  1.00 97.55           S  
ATOM    348  N   GLN A  48       3.629   5.521   6.908  1.00 96.08           N  
ATOM    349  CA  GLN A  48       3.339   4.882   8.187  1.00 96.08           C  
ATOM    350  C   GLN A  48       1.857   4.994   8.534  1.00 96.08           C  
ATOM    351  CB  GLN A  48       4.186   5.499   9.301  1.00 96.08           C  
ATOM    352  O   GLN A  48       1.481   4.925   9.706  1.00 96.08           O  
ATOM    353  CG  GLN A  48       5.687   5.374   9.073  1.00 96.08           C  
ATOM    354  CD  GLN A  48       6.156   3.932   9.036  1.00 96.08           C  
ATOM    355  NE2 GLN A  48       7.276   3.690   8.363  1.00 96.08           N  
ATOM    356  OE1 GLN A  48       5.519   3.042   9.608  1.00 96.08           O  
ATOM    357  N   GLY A  49       1.035   5.176   7.577  1.00 95.68           N  
ATOM    358  CA  GLY A  49      -0.415   5.136   7.676  1.00 95.68           C  
ATOM    359  C   GLY A  49      -1.027   3.930   6.987  1.00 95.68           C  
ATOM    360  O   GLY A  49      -0.315   3.130   6.377  1.00 95.68           O  
ATOM    361  N   TYR A  50      -2.417   3.731   7.184  1.00 96.95           N  
ATOM    362  CA  TYR A  50      -3.108   2.665   6.468  1.00 96.95           C  
ATOM    363  C   TYR A  50      -3.096   2.920   4.966  1.00 96.95           C  
ATOM    364  CB  TYR A  50      -4.551   2.532   6.964  1.00 96.95           C  
ATOM    365  O   TYR A  50      -3.011   4.069   4.525  1.00 96.95           O  
ATOM    366  CG  TYR A  50      -4.662   2.034   8.384  1.00 96.95           C  
ATOM    367  CD1 TYR A  50      -4.274   0.739   8.721  1.00 96.95           C  
ATOM    368  CD2 TYR A  50      -5.155   2.856   9.391  1.00 96.95           C  
ATOM    369  CE1 TYR A  50      -4.376   0.275  10.029  1.00 96.95           C  
ATOM    370  CE2 TYR A  50      -5.262   2.403  10.702  1.00 96.95           C  
ATOM    371  OH  TYR A  50      -4.973   0.659  12.307  1.00 96.95           O  
ATOM    372  CZ  TYR A  50      -4.870   1.113  11.011  1.00 96.95           C  
ATOM    373  N   PHE A  51      -3.175   1.857   4.213  1.00 97.52           N  
ATOM    374  CA  PHE A  51      -3.037   1.960   2.765  1.00 97.52           C  
ATOM    375  C   PHE A  51      -4.141   2.829   2.176  1.00 97.52           C  
ATOM    376  CB  PHE A  51      -3.064   0.570   2.122  1.00 97.52           C  
ATOM    377  O   PHE A  51      -5.320   2.634   2.478  1.00 97.52           O  
ATOM    378  CG  PHE A  51      -1.846  -0.262   2.422  1.00 97.52           C  
ATOM    379  CD1 PHE A  51      -0.571   0.238   2.187  1.00 97.52           C  
ATOM    380  CD2 PHE A  51      -1.976  -1.544   2.939  1.00 97.52           C  
ATOM    381  CE1 PHE A  51       0.559  -0.529   2.463  1.00 97.52           C  
ATOM    382  CE2 PHE A  51      -0.852  -2.317   3.218  1.00 97.52           C  
ATOM    383  CZ  PHE A  51       0.414  -1.808   2.978  1.00 97.52           C  
ATOM    384  N   ARG A  52      -3.742   3.838   1.388  1.00 95.94           N  
ATOM    385  CA  ARG A  52      -4.582   4.592   0.463  1.00 95.94           C  
ATOM    386  C   ARG A  52      -4.243   4.252  -0.985  1.00 95.94           C  
ATOM    387  CB  ARG A  52      -4.426   6.096   0.699  1.00 95.94           C  
ATOM    388  O   ARG A  52      -3.152   4.569  -1.463  1.00 95.94           O  
ATOM    389  CG  ARG A  52      -4.960   6.567   2.042  1.00 95.94           C  
ATOM    390  CD  ARG A  52      -4.849   8.077   2.195  1.00 95.94           C  
ATOM    391  NE  ARG A  52      -5.346   8.526   3.492  1.00 95.94           N  
ATOM    392  NH1 ARG A  52      -4.441  10.646   3.338  1.00 95.94           N  
ATOM    393  NH2 ARG A  52      -5.638  10.039   5.196  1.00 95.94           N  
ATOM    394  CZ  ARG A  52      -5.140   9.736   4.006  1.00 95.94           C  
ATOM    395  N   GLY A  53      -5.181   3.635  -1.593  1.00 96.72           N  
ATOM    396  CA  GLY A  53      -4.796   3.157  -2.911  1.00 96.72           C  
ATOM    397  C   GLY A  53      -3.638   2.177  -2.876  1.00 96.72           C  
ATOM    398  O   GLY A  53      -2.600   2.413  -3.497  1.00 96.72           O  
ATOM    399  N   ALA A  54      -3.863   0.986  -2.095  1.00 98.27           N  
ATOM    400  CA  ALA A  54      -2.811  -0.017  -1.953  1.00 98.27           C  
ATOM    401  C   ALA A  54      -2.224  -0.392  -3.311  1.00 98.27           C  
ATOM    402  CB  ALA A  54      -3.352  -1.260  -1.250  1.00 98.27           C  
ATOM    403  O   ALA A  54      -2.950  -0.813  -4.214  1.00 98.27           O  
ATOM    404  N   THR A  55      -0.895  -0.236  -3.471  1.00 98.67           N  
ATOM    405  CA  THR A  55      -0.152  -0.504  -4.697  1.00 98.67           C  
ATOM    406  C   THR A  55       1.056  -1.393  -4.414  1.00 98.67           C  
ATOM    407  CB  THR A  55       0.315   0.803  -5.365  1.00 98.67           C  
ATOM    408  O   THR A  55       1.931  -1.027  -3.626  1.00 98.67           O  
ATOM    409  CG2 THR A  55       1.018   0.523  -6.689  1.00 98.67           C  
ATOM    410  OG1 THR A  55      -0.822   1.640  -5.608  1.00 98.67           O  
ATOM    411  N   THR A  56       1.042  -2.526  -5.079  1.00 98.62           N  
ATOM    412  CA  THR A  56       2.051  -3.546  -4.817  1.00 98.62           C  
ATOM    413  C   THR A  56       3.077  -3.595  -5.945  1.00 98.62           C  
ATOM    414  CB  THR A  56       1.409  -4.935  -4.643  1.00 98.62           C  
ATOM    415  O   THR A  56       2.725  -3.449  -7.118  1.00 98.62           O  
ATOM    416  CG2 THR A  56       2.469  -6.004  -4.397  1.00 98.62           C  
ATOM    417  OG1 THR A  56       0.510  -4.903  -3.527  1.00 98.62           O  
ATOM    418  N   ILE A  57       4.318  -3.795  -5.525  1.00 98.64           N  
ATOM    419  CA  ILE A  57       5.387  -4.022  -6.491  1.00 98.64           C  
ATOM    420  C   ILE A  57       5.436  -5.501  -6.869  1.00 98.64           C  
ATOM    421  CB  ILE A  57       6.755  -3.564  -5.938  1.00 98.64           C  
ATOM    422  O   ILE A  57       5.644  -6.360  -6.009  1.00 98.64           O  
ATOM    423  CG1 ILE A  57       6.698  -2.088  -5.527  1.00 98.64           C  
ATOM    424  CG2 ILE A  57       7.862  -3.803  -6.969  1.00 98.64           C  
ATOM    425  CD1 ILE A  57       7.930  -1.608  -4.772  1.00 98.64           C  
ATOM    426  N   ASN A  58       5.422  -5.888  -8.119  1.00 97.91           N  
ATOM    427  CA  ASN A  58       5.354  -7.265  -8.597  1.00 97.91           C  
ATOM    428  C   ASN A  58       6.658  -8.013  -8.338  1.00 97.91           C  
ATOM    429  CB  ASN A  58       5.008  -7.300 -10.087  1.00 97.91           C  
ATOM    430  O   ASN A  58       6.649  -9.223  -8.104  1.00 97.91           O  
ATOM    431  CG  ASN A  58       3.562  -6.937 -10.360  1.00 97.91           C  
ATOM    432  ND2 ASN A  58       3.240  -6.694 -11.625  1.00 97.91           N  
ATOM    433  OD1 ASN A  58       2.741  -6.874  -9.441  1.00 97.91           O  
ATOM    434  N   GLU A  59       7.647  -7.379  -8.207  1.00 97.93           N  
ATOM    435  CA  GLU A  59       8.954  -8.025  -8.127  1.00 97.93           C  
ATOM    436  C   GLU A  59       9.244  -8.508  -6.708  1.00 97.93           C  
ATOM    437  CB  GLU A  59      10.055  -7.070  -8.593  1.00 97.93           C  
ATOM    438  O   GLU A  59       9.894  -9.538  -6.519  1.00 97.93           O  
ATOM    439  CG  GLU A  59       9.972  -6.709 -10.069  1.00 97.93           C  
ATOM    440  CD  GLU A  59       9.972  -7.923 -10.984  1.00 97.93           C  
ATOM    441  OE1 GLU A  59       9.440  -7.832 -12.114  1.00 97.93           O  
ATOM    442  OE2 GLU A  59      10.508  -8.975 -10.568  1.00 97.93           O  
ATOM    443  N   CYS A  60       8.701  -7.740  -5.720  1.00 98.32           N  
ATOM    444  CA  CYS A  60       9.056  -8.114  -4.355  1.00 98.32           C  
ATOM    445  C   CYS A  60       7.816  -8.197  -3.473  1.00 98.32           C  
ATOM    446  CB  CYS A  60      10.046  -7.110  -3.765  1.00 98.32           C  
ATOM    447  O   CYS A  60       7.894  -8.637  -2.325  1.00 98.32           O  
ATOM    448  SG  CYS A  60       9.364  -5.451  -3.555  1.00 98.32           S  
ATOM    449  N   LEU A  61       6.680  -7.767  -3.899  1.00 98.19           N  
ATOM    450  CA  LEU A  61       5.353  -7.882  -3.303  1.00 98.19           C  
ATOM    451  C   LEU A  61       5.248  -7.030  -2.043  1.00 98.19           C  
ATOM    452  CB  LEU A  61       5.038  -9.343  -2.973  1.00 98.19           C  
ATOM    453  O   LEU A  61       4.404  -7.289  -1.181  1.00 98.19           O  
ATOM    454  CG  LEU A  61       5.001 -10.312  -4.156  1.00 98.19           C  
ATOM    455  CD1 LEU A  61       4.543 -11.692  -3.696  1.00 98.19           C  
ATOM    456  CD2 LEU A  61       4.089  -9.780  -5.256  1.00 98.19           C  
ATOM    457  N   HIS A  62       6.031  -6.028  -1.906  1.00 98.58           N  
ATOM    458  CA  HIS A  62       5.804  -5.013  -0.884  1.00 98.58           C  
ATOM    459  C   HIS A  62       4.776  -3.985  -1.347  1.00 98.58           C  
ATOM    460  CB  HIS A  62       7.116  -4.316  -0.520  1.00 98.58           C  
ATOM    461  O   HIS A  62       4.711  -3.658  -2.534  1.00 98.58           O  
ATOM    462  CG  HIS A  62       8.078  -5.195   0.214  1.00 98.58           C  
ATOM    463  CD2 HIS A  62       7.957  -5.861   1.386  1.00 98.58           C  
ATOM    464  ND1 HIS A  62       9.346  -5.465  -0.255  1.00 98.58           N  
ATOM    465  CE1 HIS A  62       9.963  -6.263   0.600  1.00 98.58           C  
ATOM    466  NE2 HIS A  62       9.143  -6.519   1.604  1.00 98.58           N  
ATOM    467  N   THR A  63       3.919  -3.597  -0.454  1.00 98.65           N  
ATOM    468  CA  THR A  63       2.793  -2.732  -0.784  1.00 98.65           C  
ATOM    469  C   THR A  63       2.927  -1.379  -0.090  1.00 98.65           C  
ATOM    470  CB  THR A  63       1.454  -3.383  -0.391  1.00 98.65           C  
ATOM    471  O   THR A  63       3.394  -1.304   1.048  1.00 98.65           O  
ATOM    472  CG2 THR A  63       0.276  -2.489  -0.766  1.00 98.65           C  
ATOM    473  OG1 THR A  63       1.322  -4.638  -1.069  1.00 98.65           O  
ATOM    474  N   PHE A  64       2.581  -0.347  -0.795  1.00 98.74           N  
ATOM    475  CA  PHE A  64       2.570   1.031  -0.319  1.00 98.74           C  
ATOM    476  C   PHE A  64       1.310   1.753  -0.780  1.00 98.74           C  
ATOM    477  CB  PHE A  64       3.813   1.780  -0.809  1.00 98.74           C  
ATOM    478  O   PHE A  64       0.529   1.210  -1.565  1.00 98.74           O  
ATOM    479  CG  PHE A  64       5.103   1.048  -0.554  1.00 98.74           C  
ATOM    480  CD1 PHE A  64       5.794   1.224   0.638  1.00 98.74           C  
ATOM    481  CD2 PHE A  64       5.625   0.184  -1.508  1.00 98.74           C  
ATOM    482  CE1 PHE A  64       6.988   0.547   0.877  1.00 98.74           C  
ATOM    483  CE2 PHE A  64       6.817  -0.496  -1.277  1.00 98.74           C  
ATOM    484  CZ  PHE A  64       7.498  -0.312  -0.084  1.00 98.74           C  
ATOM    485  N   CYS A  65       1.153   3.061  -0.236  1.00 98.56           N  
ATOM    486  CA  CYS A  65       0.141   3.908  -0.858  1.00 98.56           C  
ATOM    487  C   CYS A  65       0.547   4.293  -2.275  1.00 98.56           C  
ATOM    488  CB  CYS A  65      -0.090   5.167  -0.023  1.00 98.56           C  
ATOM    489  O   CYS A  65       1.737   4.412  -2.574  1.00 98.56           O  
ATOM    490  SG  CYS A  65      -0.669   4.833   1.654  1.00 98.56           S  
ATOM    491  N   ARG A  66      -0.423   4.404  -3.114  1.00 98.32           N  
ATOM    492  CA  ARG A  66      -0.145   4.727  -4.509  1.00 98.32           C  
ATOM    493  C   ARG A  66       0.673   6.009  -4.622  1.00 98.32           C  
ATOM    494  CB  ARG A  66      -1.449   4.866  -5.299  1.00 98.32           C  
ATOM    495  O   ARG A  66       1.712   6.032  -5.285  1.00 98.32           O  
ATOM    496  CG  ARG A  66      -1.247   5.225  -6.762  1.00 98.32           C  
ATOM    497  CD  ARG A  66      -2.504   4.973  -7.583  1.00 98.32           C  
ATOM    498  NE  ARG A  66      -2.249   5.109  -9.015  1.00 98.32           N  
ATOM    499  NH1 ARG A  66      -2.557   7.398  -9.062  1.00 98.32           N  
ATOM    500  NH2 ARG A  66      -2.032   6.267 -10.986  1.00 98.32           N  
ATOM    501  CZ  ARG A  66      -2.280   6.257  -9.684  1.00 98.32           C  
ATOM    502  N   VAL A  67       0.271   6.989  -3.959  1.00 98.09           N  
ATOM    503  CA  VAL A  67       0.934   8.285  -4.057  1.00 98.09           C  
ATOM    504  C   VAL A  67       2.339   8.193  -3.467  1.00 98.09           C  
ATOM    505  CB  VAL A  67       0.127   9.391  -3.341  1.00 98.09           C  
ATOM    506  O   VAL A  67       3.275   8.815  -3.976  1.00 98.09           O  
ATOM    507  CG1 VAL A  67       0.830  10.742  -3.468  1.00 98.09           C  
ATOM    508  CG2 VAL A  67      -1.291   9.468  -3.905  1.00 98.09           C  
ATOM    509  N   CYS A  68       2.467   7.406  -2.438  1.00 98.70           N  
ATOM    510  CA  CYS A  68       3.755   7.263  -1.767  1.00 98.70           C  
ATOM    511  C   CYS A  68       4.767   6.571  -2.671  1.00 98.70           C  
ATOM    512  CB  CYS A  68       3.596   6.475  -0.467  1.00 98.70           C  
ATOM    513  O   CYS A  68       5.888   7.054  -2.839  1.00 98.70           O  
ATOM    514  SG  CYS A  68       2.719   7.377   0.829  1.00 98.70           S  
ATOM    515  N   ILE A  69       4.335   5.468  -3.214  1.00 98.73           N  
ATOM    516  CA  ILE A  69       5.305   4.689  -3.975  1.00 98.73           C  
ATOM    517  C   ILE A  69       5.598   5.384  -5.303  1.00 98.73           C  
ATOM    518  CB  ILE A  69       4.804   3.249  -4.223  1.00 98.73           C  
ATOM    519  O   ILE A  69       6.740   5.390  -5.770  1.00 98.73           O  
ATOM    520  CG1 ILE A  69       5.880   2.425  -4.940  1.00 98.73           C  
ATOM    521  CG2 ILE A  69       3.499   3.262  -5.025  1.00 98.73           C  
ATOM    522  CD1 ILE A  69       7.180   2.292  -4.159  1.00 98.73           C  
ATOM    523  N   VAL A  70       4.710   6.040  -5.914  1.00 98.41           N  
ATOM    524  CA  VAL A  70       4.935   6.769  -7.158  1.00 98.41           C  
ATOM    525  C   VAL A  70       5.883   7.939  -6.908  1.00 98.41           C  
ATOM    526  CB  VAL A  70       3.609   7.278  -7.765  1.00 98.41           C  
ATOM    527  O   VAL A  70       6.800   8.184  -7.696  1.00 98.41           O  
ATOM    528  CG1 VAL A  70       3.877   8.283  -8.884  1.00 98.41           C  
ATOM    529  CG2 VAL A  70       2.775   6.107  -8.283  1.00 98.41           C  
ATOM    530  N   ALA A  71       5.675   8.632  -5.832  1.00 98.48           N  
ATOM    531  CA  ALA A  71       6.568   9.729  -5.468  1.00 98.48           C  
ATOM    532  C   ALA A  71       7.993   9.228  -5.255  1.00 98.48           C  
ATOM    533  CB  ALA A  71       6.061  10.434  -4.213  1.00 98.48           C  
ATOM    534  O   ALA A  71       8.954   9.858  -5.704  1.00 98.48           O  
ATOM    535  N   HIS A  72       8.151   8.155  -4.573  1.00 98.62           N  
ATOM    536  CA  HIS A  72       9.460   7.559  -4.329  1.00 98.62           C  
ATOM    537  C   HIS A  72      10.148   7.188  -5.639  1.00 98.62           C  
ATOM    538  CB  HIS A  72       9.328   6.323  -3.438  1.00 98.62           C  
ATOM    539  O   HIS A  72      11.334   7.473  -5.824  1.00 98.62           O  
ATOM    540  CG  HIS A  72      10.610   5.574  -3.256  1.00 98.62           C  
ATOM    541  CD2 HIS A  72      11.109   4.496  -3.905  1.00 98.62           C  
ATOM    542  ND1 HIS A  72      11.544   5.919  -2.304  1.00 98.62           N  
ATOM    543  CE1 HIS A  72      12.567   5.084  -2.376  1.00 98.62           C  
ATOM    544  NE2 HIS A  72      12.328   4.210  -3.339  1.00 98.62           N  
ATOM    545  N   LEU A  73       9.452   6.671  -6.576  1.00 98.35           N  
ATOM    546  CA  LEU A  73      10.038   6.141  -7.802  1.00 98.35           C  
ATOM    547  C   LEU A  73      10.400   7.268  -8.764  1.00 98.35           C  
ATOM    548  CB  LEU A  73       9.072   5.166  -8.480  1.00 98.35           C  
ATOM    549  O   LEU A  73      11.057   7.034  -9.781  1.00 98.35           O  
ATOM    550  CG  LEU A  73       8.812   3.849  -7.747  1.00 98.35           C  
ATOM    551  CD1 LEU A  73       7.876   2.964  -8.563  1.00 98.35           C  
ATOM    552  CD2 LEU A  73      10.124   3.128  -7.460  1.00 98.35           C  
ATOM    553  N   ARG A  74       9.991   8.493  -8.402  1.00 97.49           N  
ATOM    554  CA  ARG A  74      10.445   9.650  -9.166  1.00 97.49           C  
ATOM    555  C   ARG A  74      11.921   9.932  -8.907  1.00 97.49           C  
ATOM    556  CB  ARG A  74       9.607  10.883  -8.824  1.00 97.49           C  
ATOM    557  O   ARG A  74      12.623  10.447  -9.780  1.00 97.49           O  
ATOM    558  CG  ARG A  74       8.180  10.821  -9.342  1.00 97.49           C  
ATOM    559  CD  ARG A  74       7.384  12.059  -8.953  1.00 97.49           C  
ATOM    560  NE  ARG A  74       5.987  11.953  -9.363  1.00 97.49           N  
ATOM    561  NH1 ARG A  74       5.361  14.000  -8.494  1.00 97.49           N  
ATOM    562  NH2 ARG A  74       3.816  12.678  -9.553  1.00 97.49           N  
ATOM    563  CZ  ARG A  74       5.058  12.878  -9.136  1.00 97.49           C  
ATOM    564  N   GLU A  75      12.374   9.489  -7.781  1.00 97.34           N  
ATOM    565  CA  GLU A  75      13.740   9.796  -7.368  1.00 97.34           C  
ATOM    566  C   GLU A  75      14.610   8.542  -7.366  1.00 97.34           C  
ATOM    567  CB  GLU A  75      13.750  10.445  -5.981  1.00 97.34           C  
ATOM    568  O   GLU A  75      15.782   8.593  -7.746  1.00 97.34           O  
ATOM    569  CG  GLU A  75      13.021  11.779  -5.922  1.00 97.34           C  
ATOM    570  CD  GLU A  75      12.987  12.383  -4.527  1.00 97.34           C  
ATOM    571  OE1 GLU A  75      12.341  13.438  -4.337  1.00 97.34           O  
ATOM    572  OE2 GLU A  75      13.613  11.796  -3.616  1.00 97.34           O  
ATOM    573  N   GLU A  76      14.055   7.506  -6.958  1.00 97.59           N  
ATOM    574  CA  GLU A  76      14.785   6.250  -6.815  1.00 97.59           C  
ATOM    575  C   GLU A  76      14.006   5.086  -7.422  1.00 97.59           C  
ATOM    576  CB  GLU A  76      15.089   5.968  -5.342  1.00 97.59           C  
ATOM    577  O   GLU A  76      12.805   4.946  -7.183  1.00 97.59           O  
ATOM    578  CG  GLU A  76      15.973   7.019  -4.684  1.00 97.59           C  
ATOM    579  CD  GLU A  76      17.402   7.011  -5.203  1.00 97.59           C  
ATOM    580  OE1 GLU A  76      18.113   8.028  -5.038  1.00 97.59           O  
ATOM    581  OE2 GLU A  76      17.813   5.980  -5.780  1.00 97.59           O  
ATOM    582  N   SER A  77      14.746   4.212  -8.178  1.00 97.94           N  
ATOM    583  CA  SER A  77      14.089   3.095  -8.849  1.00 97.94           C  
ATOM    584  C   SER A  77      14.230   1.807  -8.045  1.00 97.94           C  
ATOM    585  CB  SER A  77      14.667   2.896 -10.251  1.00 97.94           C  
ATOM    586  O   SER A  77      14.264   0.714  -8.614  1.00 97.94           O  
ATOM    587  OG  SER A  77      16.073   2.727 -10.196  1.00 97.94           O  
ATOM    588  N   THR A  78      14.328   1.915  -6.736  1.00 98.60           N  
ATOM    589  CA  THR A  78      14.416   0.757  -5.853  1.00 98.60           C  
ATOM    590  C   THR A  78      13.241   0.728  -4.880  1.00 98.60           C  
ATOM    591  CB  THR A  78      15.739   0.756  -5.064  1.00 98.60           C  
ATOM    592  O   THR A  78      12.659   1.770  -4.570  1.00 98.60           O  
ATOM    593  CG2 THR A  78      16.936   0.615  -5.998  1.00 98.60           C  
ATOM    594  OG1 THR A  78      15.856   1.985  -4.336  1.00 98.60           O  
ATOM    595  N   CYS A  79      12.885  -0.512  -4.490  1.00 98.68           N  
ATOM    596  CA  CYS A  79      11.852  -0.676  -3.474  1.00 98.68           C  
ATOM    597  C   CYS A  79      12.279  -0.044  -2.154  1.00 98.68           C  
ATOM    598  CB  CYS A  79      11.538  -2.157  -3.262  1.00 98.68           C  
ATOM    599  O   CYS A  79      13.385  -0.292  -1.671  1.00 98.68           O  
ATOM    600  SG  CYS A  79      10.429  -2.475  -1.873  1.00 98.68           S  
ATOM    601  N   PRO A  80      11.417   0.719  -1.518  1.00 98.44           N  
ATOM    602  CA  PRO A  80      11.753   1.374  -0.252  1.00 98.44           C  
ATOM    603  C   PRO A  80      11.910   0.385   0.900  1.00 98.44           C  
ATOM    604  CB  PRO A  80      10.565   2.309  -0.012  1.00 98.44           C  
ATOM    605  O   PRO A  80      12.572   0.691   1.895  1.00 98.44           O  
ATOM    606  CG  PRO A  80       9.979   2.538  -1.368  1.00 98.44           C  
ATOM    607  CD  PRO A  80      10.136   1.280  -2.174  1.00 98.44           C  
ATOM    608  N   SER A  81      11.386  -0.783   0.764  1.00 98.14           N  
ATOM    609  CA  SER A  81      11.388  -1.732   1.872  1.00 98.14           C  
ATOM    610  C   SER A  81      12.552  -2.710   1.761  1.00 98.14           C  
ATOM    611  CB  SER A  81      10.067  -2.502   1.921  1.00 98.14           C  
ATOM    612  O   SER A  81      13.211  -3.016   2.757  1.00 98.14           O  
ATOM    613  OG  SER A  81       8.990  -1.635   2.228  1.00 98.14           O  
ATOM    614  N   CYS A  82      12.851  -3.109   0.523  1.00 98.40           N  
ATOM    615  CA  CYS A  82      13.815  -4.201   0.436  1.00 98.40           C  
ATOM    616  C   CYS A  82      14.945  -3.855  -0.526  1.00 98.40           C  
ATOM    617  CB  CYS A  82      13.127  -5.489  -0.014  1.00 98.40           C  
ATOM    618  O   CYS A  82      15.846  -4.665  -0.750  1.00 98.40           O  
ATOM    619  SG  CYS A  82      12.529  -5.438  -1.718  1.00 98.40           S  
ATOM    620  N   ASN A  83      14.841  -2.746  -1.236  1.00 98.29           N  
ATOM    621  CA  ASN A  83      15.862  -2.178  -2.111  1.00 98.29           C  
ATOM    622  C   ASN A  83      15.992  -2.971  -3.409  1.00 98.29           C  
ATOM    623  CB  ASN A  83      17.210  -2.113  -1.391  1.00 98.29           C  
ATOM    624  O   ASN A  83      17.017  -2.894  -4.088  1.00 98.29           O  
ATOM    625  CG  ASN A  83      17.247  -1.045  -0.316  1.00 98.29           C  
ATOM    626  ND2 ASN A  83      17.890  -1.353   0.804  1.00 98.29           N  
ATOM    627  OD1 ASN A  83      16.702   0.048  -0.490  1.00 98.29           O  
ATOM    628  N   THR A  84      15.045  -3.805  -3.669  1.00 98.57           N  
ATOM    629  CA  THR A  84      15.006  -4.473  -4.966  1.00 98.57           C  
ATOM    630  C   THR A  84      15.051  -3.454  -6.100  1.00 98.57           C  
ATOM    631  CB  THR A  84      13.746  -5.347  -5.107  1.00 98.57           C  
ATOM    632  O   THR A  84      14.295  -2.480  -6.098  1.00 98.57           O  
ATOM    633  CG2 THR A  84      13.654  -5.959  -6.500  1.00 98.57           C  
ATOM    634  OG1 THR A  84      13.791  -6.400  -4.136  1.00 98.57           O  
ATOM    635  N   ASP A  85      15.922  -3.641  -7.042  1.00 98.25           N  
ATOM    636  CA  ASP A  85      16.025  -2.784  -8.219  1.00 98.25           C  
ATOM    637  C   ASP A  85      14.853  -3.015  -9.170  1.00 98.25           C  
ATOM    638  CB  ASP A  85      17.349  -3.029  -8.946  1.00 98.25           C  
ATOM    639  O   ASP A  85      14.678  -4.117  -9.693  1.00 98.25           O  
ATOM    640  CG  ASP A  85      17.575  -2.073 -10.105  1.00 98.25           C  
ATOM    641  OD1 ASP A  85      16.706  -1.214 -10.364  1.00 98.25           O  
ATOM    642  OD2 ASP A  85      18.630  -2.183 -10.765  1.00 98.25           O  
ATOM    643  N   LEU A  86      14.125  -1.914  -9.550  1.00 98.31           N  
ATOM    644  CA  LEU A  86      12.907  -2.045 -10.342  1.00 98.31           C  
ATOM    645  C   LEU A  86      13.163  -1.667 -11.798  1.00 98.31           C  
ATOM    646  CB  LEU A  86      11.794  -1.168  -9.763  1.00 98.31           C  
ATOM    647  O   LEU A  86      12.243  -1.687 -12.619  1.00 98.31           O  
ATOM    648  CG  LEU A  86      11.349  -1.492  -8.336  1.00 98.31           C  
ATOM    649  CD1 LEU A  86      10.294  -0.494  -7.870  1.00 98.31           C  
ATOM    650  CD2 LEU A  86      10.817  -2.919  -8.253  1.00 98.31           C  
ATOM    651  N   GLY A  87      14.420  -1.323 -12.122  1.00 97.19           N  
ATOM    652  CA  GLY A  87      14.835  -1.099 -13.498  1.00 97.19           C  
ATOM    653  C   GLY A  87      14.446   0.270 -14.022  1.00 97.19           C  
ATOM    654  O   GLY A  87      14.150   1.178 -13.243  1.00 97.19           O  
ATOM    655  N   ALA A  88      14.498   0.471 -15.339  1.00 96.19           N  
ATOM    656  CA  ALA A  88      14.362   1.747 -16.036  1.00 96.19           C  
ATOM    657  C   ALA A  88      12.928   2.263 -15.959  1.00 96.19           C  
ATOM    658  CB  ALA A  88      14.797   1.608 -17.493  1.00 96.19           C  
ATOM    659  O   ALA A  88      12.698   3.474 -15.929  1.00 96.19           O  
ATOM    660  N   GLN A  89      11.994   1.304 -15.930  1.00 97.26           N  
ATOM    661  CA  GLN A  89      10.588   1.688 -15.861  1.00 97.26           C  
ATOM    662  C   GLN A  89       9.924   1.121 -14.609  1.00 97.26           C  
ATOM    663  CB  GLN A  89       9.841   1.219 -17.110  1.00 97.26           C  
ATOM    664  O   GLN A  89       9.091   0.217 -14.698  1.00 97.26           O  
ATOM    665  CG  GLN A  89      10.444   1.724 -18.414  1.00 97.26           C  
ATOM    666  CD  GLN A  89      10.348   3.231 -18.561  1.00 97.26           C  
ATOM    667  NE2 GLN A  89      11.375   3.837 -19.146  1.00 97.26           N  
ATOM    668  OE1 GLN A  89       9.357   3.846 -18.152  1.00 97.26           O  
ATOM    669  N   PRO A  90      10.287   1.651 -13.472  1.00 97.53           N  
ATOM    670  CA  PRO A  90       9.836   1.080 -12.201  1.00 97.53           C  
ATOM    671  C   PRO A  90       8.321   1.154 -12.026  1.00 97.53           C  
ATOM    672  CB  PRO A  90      10.549   1.941 -11.155  1.00 97.53           C  
ATOM    673  O   PRO A  90       7.722   0.262 -11.419  1.00 97.53           O  
ATOM    674  CG  PRO A  90      10.922   3.193 -11.882  1.00 97.53           C  
ATOM    675  CD  PRO A  90      11.202   2.847 -13.316  1.00 97.53           C  
ATOM    676  N   THR A  91       7.634   2.134 -12.615  1.00 97.41           N  
ATOM    677  CA  THR A  91       6.197   2.308 -12.435  1.00 97.41           C  
ATOM    678  C   THR A  91       5.425   1.202 -13.150  1.00 97.41           C  
ATOM    679  CB  THR A  91       5.731   3.681 -12.954  1.00 97.41           C  
ATOM    680  O   THR A  91       4.293   0.887 -12.775  1.00 97.41           O  
ATOM    681  CG2 THR A  91       6.310   4.813 -12.112  1.00 97.41           C  
ATOM    682  OG1 THR A  91       6.160   3.843 -14.312  1.00 97.41           O  
ATOM    683  N   ASP A  92       6.013   0.608 -14.164  1.00 97.92           N  
ATOM    684  CA  ASP A  92       5.388  -0.494 -14.889  1.00 97.92           C  
ATOM    685  C   ASP A  92       5.275  -1.737 -14.009  1.00 97.92           C  
ATOM    686  CB  ASP A  92       6.177  -0.818 -16.159  1.00 97.92           C  
ATOM    687  O   ASP A  92       4.468  -2.627 -14.284  1.00 97.92           O  
ATOM    688  CG  ASP A  92       6.044   0.250 -17.230  1.00 97.92           C  
ATOM    689  OD1 ASP A  92       5.218   1.175 -17.069  1.00 97.92           O  
ATOM    690  OD2 ASP A  92       6.768   0.165 -18.245  1.00 97.92           O  
ATOM    691  N   LYS A  93       5.946  -1.711 -12.943  1.00 97.99           N  
ATOM    692  CA  LYS A  93       5.991  -2.876 -12.066  1.00 97.99           C  
ATOM    693  C   LYS A  93       5.000  -2.736 -10.914  1.00 97.99           C  
ATOM    694  CB  LYS A  93       7.404  -3.083 -11.519  1.00 97.99           C  
ATOM    695  O   LYS A  93       4.969  -3.572 -10.008  1.00 97.99           O  
ATOM    696  CG  LYS A  93       8.486  -3.093 -12.588  1.00 97.99           C  
ATOM    697  CD  LYS A  93       8.172  -4.095 -13.692  1.00 97.99           C  
ATOM    698  CE  LYS A  93       9.278  -4.142 -14.737  1.00 97.99           C  
ATOM    699  NZ  LYS A  93       8.936  -5.059 -15.865  1.00 97.99           N  
ATOM    700  N   LEU A  94       4.242  -1.681 -10.949  1.00 98.54           N  
ATOM    701  CA  LEU A  94       3.274  -1.427  -9.888  1.00 98.54           C  
ATOM    702  C   LEU A  94       1.896  -1.956 -10.270  1.00 98.54           C  
ATOM    703  CB  LEU A  94       3.193   0.072  -9.585  1.00 98.54           C  
ATOM    704  O   LEU A  94       1.475  -1.828 -11.422  1.00 98.54           O  
ATOM    705  CG  LEU A  94       4.508   0.763  -9.220  1.00 98.54           C  
ATOM    706  CD1 LEU A  94       4.258   2.227  -8.872  1.00 98.54           C  
ATOM    707  CD2 LEU A  94       5.188   0.041  -8.063  1.00 98.54           C  
ATOM    708  N   ARG A  95       1.227  -2.554  -9.299  1.00 98.51           N  
ATOM    709  CA  ARG A  95      -0.143  -3.031  -9.462  1.00 98.51           C  
ATOM    710  C   ARG A  95      -1.004  -2.641  -8.265  1.00 98.51           C  
ATOM    711  CB  ARG A  95      -0.164  -4.550  -9.649  1.00 98.51           C  
ATOM    712  O   ARG A  95      -0.612  -2.851  -7.116  1.00 98.51           O  
ATOM    713  CG  ARG A  95       0.571  -5.028 -10.891  1.00 98.51           C  
ATOM    714  CD  ARG A  95      -0.113  -4.558 -12.167  1.00 98.51           C  
ATOM    715  NE  ARG A  95      -1.373  -5.259 -12.393  1.00 98.51           N  
ATOM    716  NH1 ARG A  95      -0.400  -7.140 -13.316  1.00 98.51           N  
ATOM    717  NH2 ARG A  95      -2.678  -7.015 -13.093  1.00 98.51           N  
ATOM    718  CZ  ARG A  95      -1.481  -6.470 -12.934  1.00 98.51           C  
ATOM    719  N   GLY A  96      -2.099  -2.032  -8.606  1.00 98.48           N  
ATOM    720  CA  GLY A  96      -3.053  -1.795  -7.534  1.00 98.48           C  
ATOM    721  C   GLY A  96      -3.552  -3.073  -6.886  1.00 98.48           C  
ATOM    722  O   GLY A  96      -3.753  -4.082  -7.565  1.00 98.48           O  
ATOM    723  N   ASP A  97      -3.731  -3.038  -5.564  1.00 97.95           N  
ATOM    724  CA  ASP A  97      -4.243  -4.184  -4.819  1.00 97.95           C  
ATOM    725  C   ASP A  97      -5.621  -3.885  -4.232  1.00 97.95           C  
ATOM    726  CB  ASP A  97      -3.271  -4.578  -3.705  1.00 97.95           C  
ATOM    727  O   ASP A  97      -5.730  -3.427  -3.093  1.00 97.95           O  
ATOM    728  CG  ASP A  97      -3.586  -5.933  -3.096  1.00 97.95           C  
ATOM    729  OD1 ASP A  97      -4.762  -6.355  -3.122  1.00 97.95           O  
ATOM    730  OD2 ASP A  97      -2.649  -6.583  -2.583  1.00 97.95           O  
ATOM    731  N   ARG A  98      -6.651  -4.139  -4.969  1.00 97.20           N  
ATOM    732  CA  ARG A  98      -8.020  -3.783  -4.607  1.00 97.20           C  
ATOM    733  C   ARG A  98      -8.499  -4.598  -3.410  1.00 97.20           C  
ATOM    734  CB  ARG A  98      -8.962  -3.991  -5.794  1.00 97.20           C  
ATOM    735  O   ARG A  98      -9.298  -4.117  -2.604  1.00 97.20           O  
ATOM    736  CG  ARG A  98      -8.716  -3.035  -6.951  1.00 97.20           C  
ATOM    737  CD  ARG A  98      -9.777  -3.176  -8.034  1.00 97.20           C  
ATOM    738  NE  ARG A  98      -9.539  -2.256  -9.143  1.00 97.20           N  
ATOM    739  NH1 ARG A  98     -11.446  -2.843 -10.308  1.00 97.20           N  
ATOM    740  NH2 ARG A  98     -10.026  -1.252 -11.150  1.00 97.20           N  
ATOM    741  CZ  ARG A  98     -10.338  -2.119 -10.198  1.00 97.20           C  
ATOM    742  N   LEU A  99      -8.024  -5.781  -3.340  1.00 97.06           N  
ATOM    743  CA  LEU A  99      -8.398  -6.633  -2.216  1.00 97.06           C  
ATOM    744  C   LEU A  99      -7.907  -6.043  -0.899  1.00 97.06           C  
ATOM    745  CB  LEU A  99      -7.831  -8.043  -2.401  1.00 97.06           C  
ATOM    746  O   LEU A  99      -8.675  -5.926   0.059  1.00 97.06           O  
ATOM    747  CG  LEU A  99      -8.080  -9.029  -1.258  1.00 97.06           C  
ATOM    748  CD1 LEU A  99      -9.577  -9.241  -1.058  1.00 97.06           C  
ATOM    749  CD2 LEU A  99      -7.380 -10.355  -1.534  1.00 97.06           C  
ATOM    750  N   LEU A 100      -6.663  -5.748  -0.899  1.00 96.66           N  
ATOM    751  CA  LEU A 100      -6.078  -5.180   0.311  1.00 96.66           C  
ATOM    752  C   LEU A 100      -6.774  -3.877   0.692  1.00 96.66           C  
ATOM    753  CB  LEU A 100      -4.580  -4.934   0.117  1.00 96.66           C  
ATOM    754  O   LEU A 100      -7.027  -3.626   1.872  1.00 96.66           O  
ATOM    755  CG  LEU A 100      -3.766  -4.670   1.385  1.00 96.66           C  
ATOM    756  CD1 LEU A 100      -3.970  -5.800   2.389  1.00 96.66           C  
ATOM    757  CD2 LEU A 100      -2.288  -4.508   1.048  1.00 96.66           C  
ATOM    758  N   GLU A 101      -7.087  -3.136  -0.302  1.00 94.76           N  
ATOM    759  CA  GLU A 101      -7.849  -1.917  -0.049  1.00 94.76           C  
ATOM    760  C   GLU A 101      -9.204  -2.233   0.577  1.00 94.76           C  
ATOM    761  CB  GLU A 101      -8.040  -1.123  -1.344  1.00 94.76           C  
ATOM    762  O   GLU A 101      -9.618  -1.579   1.537  1.00 94.76           O  
ATOM    763  CG  GLU A 101      -8.612   0.271  -1.132  1.00 94.76           C  
ATOM    764  CD  GLU A 101      -8.515   1.153  -2.367  1.00 94.76           C  
ATOM    765  OE1 GLU A 101      -8.641   2.392  -2.239  1.00 94.76           O  
ATOM    766  OE2 GLU A 101      -8.311   0.601  -3.471  1.00 94.76           O  
ATOM    767  N   SER A 102      -9.853  -3.168   0.075  1.00 96.52           N  
ATOM    768  CA  SER A 102     -11.160  -3.573   0.583  1.00 96.52           C  
ATOM    769  C   SER A 102     -11.062  -4.083   2.017  1.00 96.52           C  
ATOM    770  CB  SER A 102     -11.771  -4.654  -0.310  1.00 96.52           C  
ATOM    771  O   SER A 102     -11.914  -3.773   2.851  1.00 96.52           O  
ATOM    772  OG  SER A 102     -12.067  -4.136  -1.596  1.00 96.52           O  
ATOM    773  N   ILE A 103     -10.035  -4.792   2.268  1.00 96.39           N  
ATOM    774  CA  ILE A 103      -9.824  -5.317   3.613  1.00 96.39           C  
ATOM    775  C   ILE A 103      -9.657  -4.163   4.598  1.00 96.39           C  
ATOM    776  CB  ILE A 103      -8.595  -6.252   3.668  1.00 96.39           C  
ATOM    777  O   ILE A 103     -10.280  -4.151   5.662  1.00 96.39           O  
ATOM    778  CG1 ILE A 103      -8.892  -7.568   2.940  1.00 96.39           C  
ATOM    779  CG2 ILE A 103      -8.179  -6.511   5.119  1.00 96.39           C  
ATOM    780  CD1 ILE A 103      -7.682  -8.480   2.793  1.00 96.39           C  
ATOM    781  N   VAL A 104      -8.863  -3.197   4.260  1.00 96.19           N  
ATOM    782  CA  VAL A 104      -8.643  -2.041   5.122  1.00 96.19           C  
ATOM    783  C   VAL A 104      -9.967  -1.320   5.367  1.00 96.19           C  
ATOM    784  CB  VAL A 104      -7.610  -1.067   4.513  1.00 96.19           C  
ATOM    785  O   VAL A 104     -10.298  -0.987   6.507  1.00 96.19           O  
ATOM    786  CG1 VAL A 104      -7.578   0.245   5.296  1.00 96.19           C  
ATOM    787  CG2 VAL A 104      -6.224  -1.710   4.485  1.00 96.19           C  
ATOM    788  N   GLU A 105     -10.765  -1.135   4.345  1.00 95.27           N  
ATOM    789  CA  GLU A 105     -12.042  -0.433   4.425  1.00 95.27           C  
ATOM    790  C   GLU A 105     -13.023  -1.172   5.331  1.00 95.27           C  
ATOM    791  CB  GLU A 105     -12.647  -0.254   3.030  1.00 95.27           C  
ATOM    792  O   GLU A 105     -13.764  -0.548   6.093  1.00 95.27           O  
ATOM    793  CG  GLU A 105     -11.953   0.810   2.191  1.00 95.27           C  
ATOM    794  CD  GLU A 105     -12.448   0.858   0.755  1.00 95.27           C  
ATOM    795  OE1 GLU A 105     -11.911   1.657  -0.046  1.00 95.27           O  
ATOM    796  OE2 GLU A 105     -13.382   0.092   0.427  1.00 95.27           O  
ATOM    797  N   LYS A 106     -12.949  -2.478   5.264  1.00 93.86           N  
ATOM    798  CA  LYS A 106     -13.906  -3.276   6.023  1.00 93.86           C  
ATOM    799  C   LYS A 106     -13.465  -3.429   7.476  1.00 93.86           C  
ATOM    800  CB  LYS A 106     -14.086  -4.653   5.382  1.00 93.86           C  
ATOM    801  O   LYS A 106     -14.299  -3.473   8.383  1.00 93.86           O  
ATOM    802  CG  LYS A 106     -14.762  -4.618   4.019  1.00 93.86           C  
ATOM    803  CD  LYS A 106     -16.201  -4.131   4.122  1.00 93.86           C  
ATOM    804  CE  LYS A 106     -16.896  -4.149   2.767  1.00 93.86           C  
ATOM    805  NZ  LYS A 106     -18.216  -3.452   2.813  1.00 93.86           N  
ATOM    806  N   LEU A 107     -12.260  -3.446   7.738  1.00 93.35           N  
ATOM    807  CA  LEU A 107     -11.759  -3.648   9.094  1.00 93.35           C  
ATOM    808  C   LEU A 107     -11.737  -2.333   9.866  1.00 93.35           C  
ATOM    809  CB  LEU A 107     -10.356  -4.258   9.062  1.00 93.35           C  
ATOM    810  O   LEU A 107     -11.980  -2.315  11.075  1.00 93.35           O  
ATOM    811  CG  LEU A 107     -10.266  -5.731   8.658  1.00 93.35           C  
ATOM    812  CD1 LEU A 107      -8.819  -6.209   8.715  1.00 93.35           C  
ATOM    813  CD2 LEU A 107     -11.154  -6.587   9.555  1.00 93.35           C  
ATOM    814  N   PHE A 108     -11.486  -1.241   9.153  1.00 94.16           N  
ATOM    815  CA  PHE A 108     -11.342   0.044   9.826  1.00 94.16           C  
ATOM    816  C   PHE A 108     -12.172   1.116   9.130  1.00 94.16           C  
ATOM    817  CB  PHE A 108      -9.870   0.467   9.872  1.00 94.16           C  
ATOM    818  O   PHE A 108     -11.632   2.119   8.660  1.00 94.16           O  
ATOM    819  CG  PHE A 108      -8.951  -0.593  10.416  1.00 94.16           C  
ATOM    820  CD1 PHE A 108      -8.947  -0.900  11.772  1.00 94.16           C  
ATOM    821  CD2 PHE A 108      -8.090  -1.282   9.572  1.00 94.16           C  
ATOM    822  CE1 PHE A 108      -8.097  -1.880  12.278  1.00 94.16           C  
ATOM    823  CE2 PHE A 108      -7.238  -2.263  10.072  1.00 94.16           C  
ATOM    824  CZ  PHE A 108      -7.242  -2.560  11.425  1.00 94.16           C  
ATOM    825  N   PRO A 109     -13.480   1.017   9.109  1.00 94.19           N  
ATOM    826  CA  PRO A 109     -14.336   1.949   8.371  1.00 94.19           C  
ATOM    827  C   PRO A 109     -14.303   3.363   8.947  1.00 94.19           C  
ATOM    828  CB  PRO A 109     -15.730   1.334   8.512  1.00 94.19           C  
ATOM    829  O   PRO A 109     -14.320   4.341   8.195  1.00 94.19           O  
ATOM    830  CG  PRO A 109     -15.628   0.421   9.690  1.00 94.19           C  
ATOM    831  CD  PRO A 109     -14.234  -0.135   9.743  1.00 94.19           C  
ATOM    832  N   ASP A 110     -14.215   3.472  10.272  1.00 94.54           N  
ATOM    833  CA  ASP A 110     -14.236   4.783  10.912  1.00 94.54           C  
ATOM    834  C   ASP A 110     -12.968   5.572  10.591  1.00 94.54           C  
ATOM    835  CB  ASP A 110     -14.397   4.639  12.427  1.00 94.54           C  
ATOM    836  O   ASP A 110     -13.027   6.778  10.344  1.00 94.54           O  
ATOM    837  CG  ASP A 110     -15.739   4.053  12.828  1.00 94.54           C  
ATOM    838  OD1 ASP A 110     -16.728   4.231  12.085  1.00 94.54           O  
ATOM    839  OD2 ASP A 110     -15.808   3.409  13.897  1.00 94.54           O  
ATOM    840  N   ILE A 111     -11.922   4.832  10.600  1.00 92.95           N  
ATOM    841  CA  ILE A 111     -10.640   5.467  10.315  1.00 92.95           C  
ATOM    842  C   ILE A 111     -10.613   5.945   8.865  1.00 92.95           C  
ATOM    843  CB  ILE A 111      -9.461   4.506  10.584  1.00 92.95           C  
ATOM    844  O   ILE A 111     -10.182   7.066   8.582  1.00 92.95           O  
ATOM    845  CG1 ILE A 111      -9.370   4.177  12.079  1.00 92.95           C  
ATOM    846  CG2 ILE A 111      -8.147   5.107  10.075  1.00 92.95           C  
ATOM    847  CD1 ILE A 111      -8.360   3.089  12.413  1.00 92.95           C  
ATOM    848  N   VAL A 112     -11.009   5.134   7.974  1.00 93.52           N  
ATOM    849  CA  VAL A 112     -11.046   5.468   6.554  1.00 93.52           C  
ATOM    850  C   VAL A 112     -11.953   6.677   6.331  1.00 93.52           C  
ATOM    851  CB  VAL A 112     -11.531   4.274   5.702  1.00 93.52           C  
ATOM    852  O   VAL A 112     -11.588   7.610   5.612  1.00 93.52           O  
ATOM    853  CG1 VAL A 112     -11.784   4.708   4.259  1.00 93.52           C  
ATOM    854  CG2 VAL A 112     -10.512   3.136   5.750  1.00 93.52           C  
ATOM    855  N   LYS A 113     -13.107   6.701   6.934  1.00 95.03           N  
ATOM    856  CA  LYS A 113     -14.026   7.829   6.816  1.00 95.03           C  
ATOM    857  C   LYS A 113     -13.392   9.113   7.345  1.00 95.03           C  
ATOM    858  CB  LYS A 113     -15.329   7.542   7.563  1.00 95.03           C  
ATOM    859  O   LYS A 113     -13.479  10.163   6.706  1.00 95.03           O  
ATOM    860  CG  LYS A 113     -16.373   8.641   7.432  1.00 95.03           C  
ATOM    861  CD  LYS A 113     -17.641   8.301   8.204  1.00 95.03           C  
ATOM    862  CE  LYS A 113     -18.672   9.418   8.108  1.00 95.03           C  
ATOM    863  NZ  LYS A 113     -19.585   9.434   9.289  1.00 95.03           N  
ATOM    864  N   ALA A 114     -12.820   8.993   8.489  1.00 95.06           N  
ATOM    865  CA  ALA A 114     -12.167  10.153   9.090  1.00 95.06           C  
ATOM    866  C   ALA A 114     -11.085  10.712   8.170  1.00 95.06           C  
ATOM    867  CB  ALA A 114     -11.571   9.785  10.446  1.00 95.06           C  
ATOM    868  O   ALA A 114     -10.962  11.929   8.014  1.00 95.06           O  
ATOM    869  N   ASP A 115     -10.317   9.822   7.654  1.00 92.48           N  
ATOM    870  CA  ASP A 115      -9.258  10.230   6.736  1.00 92.48           C  
ATOM    871  C   ASP A 115      -9.833  10.955   5.521  1.00 92.48           C  
ATOM    872  CB  ASP A 115      -8.441   9.017   6.286  1.00 92.48           C  
ATOM    873  O   ASP A 115      -9.337  12.014   5.131  1.00 92.48           O  
ATOM    874  CG  ASP A 115      -7.237   9.393   5.441  1.00 92.48           C  
ATOM    875  OD1 ASP A 115      -6.327  10.083   5.949  1.00 92.48           O  
ATOM    876  OD2 ASP A 115      -7.199   8.999   4.255  1.00 92.48           O  
ATOM    877  N   ARG A 116     -10.844  10.484   4.919  1.00 92.93           N  
ATOM    878  CA  ARG A 116     -11.492  11.091   3.760  1.00 92.93           C  
ATOM    879  C   ARG A 116     -12.067  12.460   4.108  1.00 92.93           C  
ATOM    880  CB  ARG A 116     -12.598  10.179   3.224  1.00 92.93           C  
ATOM    881  O   ARG A 116     -11.939  13.409   3.332  1.00 92.93           O  
ATOM    882  CG  ARG A 116     -12.083   8.968   2.463  1.00 92.93           C  
ATOM    883  CD  ARG A 116     -13.211   8.213   1.774  1.00 92.93           C  
ATOM    884  NE  ARG A 116     -13.805   7.211   2.653  1.00 92.93           N  
ATOM    885  NH1 ARG A 116     -15.278   6.395   1.071  1.00 92.93           N  
ATOM    886  NH2 ARG A 116     -15.242   5.498   3.180  1.00 92.93           N  
ATOM    887  CZ  ARG A 116     -14.773   6.370   2.299  1.00 92.93           C  
ATOM    888  N   ASP A 117     -12.673  12.549   5.193  1.00 95.16           N  
ATOM    889  CA  ASP A 117     -13.252  13.811   5.643  1.00 95.16           C  
ATOM    890  C   ASP A 117     -12.171  14.873   5.837  1.00 95.16           C  
ATOM    891  CB  ASP A 117     -14.031  13.610   6.945  1.00 95.16           C  
ATOM    892  O   ASP A 117     -12.361  16.034   5.468  1.00 95.16           O  
ATOM    893  CG  ASP A 117     -15.315  12.823   6.751  1.00 95.16           C  
ATOM    894  OD1 ASP A 117     -15.753  12.645   5.594  1.00 95.16           O  
ATOM    895  OD2 ASP A 117     -15.895  12.378   7.765  1.00 95.16           O  
ATOM    896  N   LEU A 118     -11.129  14.411   6.410  1.00 93.04           N  
ATOM    897  CA  LEU A 118     -10.021  15.339   6.608  1.00 93.04           C  
ATOM    898  C   LEU A 118      -9.485  15.838   5.270  1.00 93.04           C  
ATOM    899  CB  LEU A 118      -8.898  14.670   7.404  1.00 93.04           C  
ATOM    900  O   LEU A 118      -9.203  17.028   5.115  1.00 93.04           O  
ATOM    901  CG  LEU A 118      -7.657  15.523   7.673  1.00 93.04           C  
ATOM    902  CD1 LEU A 118      -8.043  16.804   8.405  1.00 93.04           C  
ATOM    903  CD2 LEU A 118      -6.628  14.733   8.474  1.00 93.04           C  
ATOM    904  N   GLU A 119      -9.308  14.931   4.405  1.00 91.35           N  
ATOM    905  CA  GLU A 119      -8.828  15.310   3.080  1.00 91.35           C  
ATOM    906  C   GLU A 119      -9.747  16.343   2.435  1.00 91.35           C  
ATOM    907  CB  GLU A 119      -8.706  14.079   2.179  1.00 91.35           C  
ATOM    908  O   GLU A 119      -9.277  17.306   1.826  1.00 91.35           O  
ATOM    909  CG  GLU A 119      -8.023  14.356   0.847  1.00 91.35           C  
ATOM    910  CD  GLU A 119      -7.761  13.099   0.034  1.00 91.35           C  
ATOM    911  OE1 GLU A 119      -7.145  13.196  -1.052  1.00 91.35           O  
ATOM    912  OE2 GLU A 119      -8.176  12.008   0.485  1.00 91.35           O  
ATOM    913  N   GLU A 120     -10.970  16.121   2.519  1.00 94.55           N  
ATOM    914  CA  GLU A 120     -11.962  17.040   1.970  1.00 94.55           C  
ATOM    915  C   GLU A 120     -11.879  18.408   2.642  1.00 94.55           C  
ATOM    916  CB  GLU A 120     -13.372  16.464   2.123  1.00 94.55           C  
ATOM    917  O   GLU A 120     -11.935  19.440   1.970  1.00 94.55           O  
ATOM    918  CG  GLU A 120     -14.470  17.374   1.591  1.00 94.55           C  
ATOM    919  CD  GLU A 120     -14.336  17.672   0.106  1.00 94.55           C  
ATOM    920  OE1 GLU A 120     -14.827  18.730  -0.348  1.00 94.55           O  
ATOM    921  OE2 GLU A 120     -13.735  16.839  -0.609  1.00 94.55           O  
ATOM    922  N   LEU A 121     -11.718  18.440   3.858  1.00 93.94           N  
ATOM    923  CA  LEU A 121     -11.607  19.696   4.593  1.00 93.94           C  
ATOM    924  C   LEU A 121     -10.369  20.473   4.157  1.00 93.94           C  
ATOM    925  CB  LEU A 121     -11.554  19.432   6.100  1.00 93.94           C  
ATOM    926  O   LEU A 121     -10.419  21.696   4.011  1.00 93.94           O  
ATOM    927  CG  LEU A 121     -12.850  18.944   6.748  1.00 93.94           C  
ATOM    928  CD1 LEU A 121     -12.623  18.642   8.226  1.00 93.94           C  
ATOM    929  CD2 LEU A 121     -13.959  19.976   6.573  1.00 93.94           C  
ATOM    930  N   LEU A 122      -9.289  19.765   4.030  1.00 92.87           N  
ATOM    931  CA  LEU A 122      -8.044  20.401   3.613  1.00 92.87           C  
ATOM    932  C   LEU A 122      -8.165  20.957   2.198  1.00 92.87           C  
ATOM    933  CB  LEU A 122      -6.883  19.405   3.684  1.00 92.87           C  
ATOM    934  O   LEU A 122      -7.624  22.024   1.898  1.00 92.87           O  
ATOM    935  CG  LEU A 122      -6.458  18.959   5.084  1.00 92.87           C  
ATOM    936  CD1 LEU A 122      -5.350  17.915   4.994  1.00 92.87           C  
ATOM    937  CD2 LEU A 122      -6.006  20.156   5.913  1.00 92.87           C  
ATOM    938  N   ARG A 123      -8.723  20.199   1.369  1.00 93.16           N  
ATOM    939  CA  ARG A 123      -8.945  20.652  -0.000  1.00 93.16           C  
ATOM    940  C   ARG A 123      -9.767  21.936  -0.026  1.00 93.16           C  
ATOM    941  CB  ARG A 123      -9.644  19.565  -0.820  1.00 93.16           C  
ATOM    942  O   ARG A 123      -9.449  22.868  -0.766  1.00 93.16           O  
ATOM    943  CG  ARG A 123      -9.764  19.891  -2.300  1.00 93.16           C  
ATOM    944  CD  ARG A 123     -10.523  18.809  -3.056  1.00 93.16           C  
ATOM    945  NE  ARG A 123     -11.947  18.823  -2.733  1.00 93.16           N  
ATOM    946  NH1 ARG A 123     -12.582  19.941  -4.652  1.00 93.16           N  
ATOM    947  NH2 ARG A 123     -14.158  19.318  -3.108  1.00 93.16           N  
ATOM    948  CZ  ARG A 123     -12.892  19.361  -3.499  1.00 93.16           C  
ATOM    949  N   LYS A 124     -10.803  22.024   0.706  1.00 92.31           N  
ATOM    950  CA  LYS A 124     -11.680  23.190   0.763  1.00 92.31           C  
ATOM    951  C   LYS A 124     -10.956  24.394   1.357  1.00 92.31           C  
ATOM    952  CB  LYS A 124     -12.935  22.879   1.580  1.00 92.31           C  
ATOM    953  O   LYS A 124     -11.229  25.537   0.983  1.00 92.31           O  
ATOM    954  CG  LYS A 124     -13.929  21.973   0.867  1.00 92.31           C  
ATOM    955  CD  LYS A 124     -15.137  21.668   1.743  1.00 92.31           C  
ATOM    956  CE  LYS A 124     -16.119  20.741   1.041  1.00 92.31           C  
ATOM    957  NZ  LYS A 124     -17.282  20.402   1.914  1.00 92.31           N  
ATOM    958  N   SER A 125     -10.081  24.201   2.274  1.00 89.69           N  
ATOM    959  CA  SER A 125      -9.335  25.287   2.900  1.00 89.69           C  
ATOM    960  C   SER A 125      -8.306  25.876   1.941  1.00 89.69           C  
ATOM    961  CB  SER A 125      -8.639  24.798   4.171  1.00 89.69           C  
ATOM    962  O   SER A 125      -7.994  27.066   2.011  1.00 89.69           O  
ATOM    963  OG  SER A 125      -7.611  23.874   3.857  1.00 89.69           O  
ATOM    964  N   ARG A 126      -7.613  25.060   1.122  1.00 81.90           N  
ATOM    965  CA  ARG A 126      -6.636  25.537   0.148  1.00 81.90           C  
ATOM    966  C   ARG A 126      -7.304  26.394  -0.923  1.00 81.90           C  
ATOM    967  CB  ARG A 126      -5.907  24.359  -0.503  1.00 81.90           C  
ATOM    968  O   ARG A 126      -6.698  27.335  -1.439  1.00 81.90           O  
ATOM    969  CG  ARG A 126      -4.850  23.722   0.384  1.00 81.90           C  
ATOM    970  CD  ARG A 126      -4.102  22.611  -0.338  1.00 81.90           C  
ATOM    971  NE  ARG A 126      -3.268  21.838   0.578  1.00 81.90           N  
ATOM    972  NH1 ARG A 126      -1.804  21.099  -1.049  1.00 81.90           N  
ATOM    973  NH2 ARG A 126      -1.509  20.471   1.136  1.00 81.90           N  
ATOM    974  CZ  ARG A 126      -2.195  21.138   0.220  1.00 81.90           C  
ATOM    975  N   VAL A 127      -8.547  26.101  -1.306  1.00 72.63           N  
ATOM    976  CA  VAL A 127      -9.264  26.857  -2.328  1.00 72.63           C  
ATOM    977  C   VAL A 127      -9.678  28.216  -1.770  1.00 72.63           C  
ATOM    978  CB  VAL A 127     -10.504  26.089  -2.837  1.00 72.63           C  
ATOM    979  O   VAL A 127      -9.678  29.216  -2.491  1.00 72.63           O  
ATOM    980  CG1 VAL A 127     -11.296  26.938  -3.829  1.00 72.63           C  
ATOM    981  CG2 VAL A 127     -10.087  24.765  -3.475  1.00 72.63           C  
ATOM    982  N   LYS A 128      -9.638  28.354  -0.507  1.00 64.37           N  
ATOM    983  CA  LYS A 128     -10.011  29.668   0.008  1.00 64.37           C  
ATOM    984  C   LYS A 128      -8.775  30.492   0.358  1.00 64.37           C  
ATOM    985  CB  LYS A 128     -10.912  29.527   1.236  1.00 64.37           C  
ATOM    986  O   LYS A 128      -8.890  31.601   0.883  1.00 64.37           O  
ATOM    987  CG  LYS A 128     -12.311  29.019   0.922  1.00 64.37           C  
ATOM    988  CD  LYS A 128     -13.182  28.973   2.171  1.00 64.37           C  
ATOM    989  CE  LYS A 128     -14.555  28.384   1.875  1.00 64.37           C  
ATOM    990  NZ  LYS A 128     -15.420  28.355   3.092  1.00 64.37           N  
ATOM    991  N   GLY A 129      -7.548  30.117  -0.102  1.00 56.23           N  
ATOM    992  CA  GLY A 129      -6.361  30.899   0.206  1.00 56.23           C  
ATOM    993  C   GLY A 129      -6.207  32.122  -0.677  1.00 56.23           C  
ATOM    994  O   GLY A 129      -6.916  32.268  -1.674  1.00 56.23           O  
ATOM    995  N   PRO A 130      -5.634  33.362  -0.044  1.00 52.70           N  
ATOM    996  CA  PRO A 130      -5.885  34.780  -0.313  1.00 52.70           C  
ATOM    997  C   PRO A 130      -5.761  35.131  -1.794  1.00 52.70           C  
ATOM    998  CB  PRO A 130      -4.807  35.490   0.509  1.00 52.70           C  
ATOM    999  O   PRO A 130      -4.922  34.563  -2.498  1.00 52.70           O  
ATOM   1000  CG  PRO A 130      -3.820  34.421   0.851  1.00 52.70           C  
ATOM   1001  CD  PRO A 130      -4.312  33.120   0.284  1.00 52.70           C  
ATOM   1002  N   ALA A 131      -6.887  35.467  -2.505  1.00 56.17           N  
ATOM   1003  CA  ALA A 131      -7.092  36.211  -3.745  1.00 56.17           C  
ATOM   1004  C   ALA A 131      -5.864  37.050  -4.090  1.00 56.17           C  
ATOM   1005  CB  ALA A 131      -8.326  37.102  -3.633  1.00 56.17           C  
ATOM   1006  O   ALA A 131      -5.196  37.580  -3.198  1.00 56.17           O  
ATOM   1007  N   PRO A 132      -5.227  36.832  -5.289  1.00 54.36           N  
ATOM   1008  CA  PRO A 132      -4.080  37.596  -5.787  1.00 54.36           C  
ATOM   1009  C   PRO A 132      -4.278  39.105  -5.663  1.00 54.36           C  
ATOM   1010  CB  PRO A 132      -3.989  37.176  -7.256  1.00 54.36           C  
ATOM   1011  O   PRO A 132      -5.395  39.601  -5.833  1.00 54.36           O  
ATOM   1012  CG  PRO A 132      -5.227  36.376  -7.502  1.00 54.36           C  
ATOM   1013  CD  PRO A 132      -6.041  36.356  -6.241  1.00 54.36           C  
ATOM   1014  N   MET A 133      -3.584  39.748  -4.680  1.00 52.74           N  
ATOM   1015  CA  MET A 133      -3.294  41.164  -4.474  1.00 52.74           C  
ATOM   1016  C   MET A 133      -3.194  41.898  -5.807  1.00 52.74           C  
ATOM   1017  CB  MET A 133      -1.997  41.338  -3.683  1.00 52.74           C  
ATOM   1018  O   MET A 133      -2.477  41.460  -6.709  1.00 52.74           O  
ATOM   1019  CG  MET A 133      -2.176  42.076  -2.366  1.00 52.74           C  
ATOM   1020  SD  MET A 133      -0.708  41.934  -1.274  1.00 52.74           S  
ATOM   1021  CE  MET A 133       0.494  42.903  -2.228  1.00 52.74           C  
ATOM   1022  N   GLU A 134      -4.295  42.370  -6.413  1.00 54.39           N  
ATOM   1023  CA  GLU A 134      -4.365  43.347  -7.495  1.00 54.39           C  
ATOM   1024  C   GLU A 134      -3.361  44.477  -7.285  1.00 54.39           C  
ATOM   1025  CB  GLU A 134      -5.781  43.918  -7.613  1.00 54.39           C  
ATOM   1026  O   GLU A 134      -3.277  45.046  -6.194  1.00 54.39           O  
ATOM   1027  CG  GLU A 134      -6.828  42.887  -8.011  1.00 54.39           C  
ATOM   1028  CD  GLU A 134      -8.203  43.490  -8.249  1.00 54.39           C  
ATOM   1029  OE1 GLU A 134      -9.087  42.791  -8.794  1.00 54.39           O  
ATOM   1030  OE2 GLU A 134      -8.398  44.673  -7.888  1.00 54.39           O  
ATOM   1031  N   THR A 135      -2.150  44.352  -7.820  1.00 52.54           N  
ATOM   1032  CA  THR A 135      -1.133  45.360  -8.096  1.00 52.54           C  
ATOM   1033  C   THR A 135      -1.750  46.579  -8.776  1.00 52.54           C  
ATOM   1034  CB  THR A 135      -0.008  44.791  -8.980  1.00 52.54           C  
ATOM   1035  O   THR A 135      -2.561  46.440  -9.694  1.00 52.54           O  
ATOM   1036  CG2 THR A 135       0.819  43.759  -8.221  1.00 52.54           C  
ATOM   1037  OG1 THR A 135      -0.584  44.169 -10.136  1.00 52.54           O  
ATOM   1038  N   GLU A 136      -2.146  47.585  -8.022  1.00 56.10           N  
ATOM   1039  CA  GLU A 136      -2.327  48.962  -8.473  1.00 56.10           C  
ATOM   1040  C   GLU A 136      -1.142  49.427  -9.314  1.00 56.10           C  
ATOM   1041  CB  GLU A 136      -2.523  49.897  -7.277  1.00 56.10           C  
ATOM   1042  O   GLU A 136       0.008  49.106  -9.008  1.00 56.10           O  
ATOM   1043  CG  GLU A 136      -3.835  49.683  -6.537  1.00 56.10           C  
ATOM   1044  CD  GLU A 136      -4.107  50.740  -5.479  1.00 56.10           C  
ATOM   1045  OE1 GLU A 136      -5.236  51.280  -5.437  1.00 56.10           O  
ATOM   1046  OE2 GLU A 136      -3.184  51.032  -4.686  1.00 56.10           O  
TER    1047      GLU A 136                                                      
ENDMDL                                                                          
END                                                                             
