# Supplementary material for: Uncoupled evolution of the Polycomb system and deep origin of non-canonical PRC1
Source: Commun Biol. 2023 Nov 10;6:1144. doi: 10.1038/s42003-023-05501-x (PMC10638273; doi:10.1038/s42003-023-05501-x)
Supplement: Supplementary file 8 — Supplementary Data 5 [file 42003_2023_5501_MOESM8_ESM.zip › Supplementary Data 5/PCGF_putative_checks/PCGF_alphafold_remainedputative/CHOSPE030776_PCGF_fcfb5.result/CHOSPE030776_PCGF_fcfb5_unrelaxed_rank_5_model_1.pdb]

MODEL     1                                                                     
ATOM      1  N   ARG A   1      13.504 -53.926  -5.065  1.00 49.03           N  
ATOM      2  CA  ARG A   1      13.636 -52.764  -4.193  1.00 49.03           C  
ATOM      3  C   ARG A   1      12.285 -52.094  -3.966  1.00 49.03           C  
ATOM      4  CB  ARG A   1      14.627 -51.758  -4.783  1.00 49.03           C  
ATOM      5  O   ARG A   1      11.603 -51.720  -4.922  1.00 49.03           O  
ATOM      6  CG  ARG A   1      16.080 -52.195  -4.684  1.00 49.03           C  
ATOM      7  CD  ARG A   1      17.024 -51.147  -5.256  1.00 49.03           C  
ATOM      8  NE  ARG A   1      18.417 -51.579  -5.184  1.00 49.03           N  
ATOM      9  NH1 ARG A   1      18.961 -50.222  -3.395  1.00 49.03           N  
ATOM     10  NH2 ARG A   1      20.547 -51.591  -4.325  1.00 49.03           N  
ATOM     11  CZ  ARG A   1      19.305 -51.130  -4.302  1.00 49.03           C  
ATOM     12  N   SER A   2      11.367 -52.808  -3.246  1.00 46.23           N  
ATOM     13  CA  SER A   2      10.281 -52.815  -2.272  1.00 46.23           C  
ATOM     14  C   SER A   2       9.766 -51.404  -2.008  1.00 46.23           C  
ATOM     15  CB  SER A   2      10.741 -53.452  -0.960  1.00 46.23           C  
ATOM     16  O   SER A   2      10.553 -50.480  -1.792  1.00 46.23           O  
ATOM     17  OG  SER A   2      11.755 -52.671  -0.350  1.00 46.23           O  
ATOM     18  N   TRP A   3       8.495 -51.055  -2.594  1.00 42.06           N  
ATOM     19  CA  TRP A   3       7.273 -50.328  -2.267  1.00 42.06           C  
ATOM     20  C   TRP A   3       7.025 -50.329  -0.763  1.00 42.06           C  
ATOM     21  CB  TRP A   3       6.072 -50.938  -2.996  1.00 42.06           C  
ATOM     22  O   TRP A   3       7.051 -51.384  -0.124  1.00 42.06           O  
ATOM     23  CG  TRP A   3       6.144 -50.824  -4.489  1.00 42.06           C  
ATOM     24  CD1 TRP A   3       6.956 -51.530  -5.332  1.00 42.06           C  
ATOM     25  CD2 TRP A   3       5.374 -49.946  -5.316  1.00 42.06           C  
ATOM     26  CE2 TRP A   3       5.772 -50.174  -6.652  1.00 42.06           C  
ATOM     27  CE3 TRP A   3       4.385 -48.988  -5.057  1.00 42.06           C  
ATOM     28  NE1 TRP A   3       6.737 -51.144  -6.634  1.00 42.06           N  
ATOM     29  CH2 TRP A   3       4.248 -48.546  -7.445  1.00 42.06           C  
ATOM     30  CZ2 TRP A   3       5.214 -49.478  -7.727  1.00 42.06           C  
ATOM     31  CZ3 TRP A   3       3.831 -48.296  -6.128  1.00 42.06           C  
ATOM     32  N   GLY A   4       7.474 -49.255  -0.080  1.00 66.48           N  
ATOM     33  CA  GLY A   4       6.962 -49.037   1.264  1.00 66.48           C  
ATOM     34  C   GLY A   4       5.718 -48.169   1.296  1.00 66.48           C  
ATOM     35  O   GLY A   4       5.535 -47.306   0.435  1.00 66.48           O  
ATOM     36  N   PRO A   5       4.702 -48.442   2.305  1.00 62.77           N  
ATOM     37  CA  PRO A   5       3.411 -47.765   2.449  1.00 62.77           C  
ATOM     38  C   PRO A   5       3.431 -46.677   3.521  1.00 62.77           C  
ATOM     39  CB  PRO A   5       2.461 -48.899   2.840  1.00 62.77           C  
ATOM     40  O   PRO A   5       4.374 -46.604   4.313  1.00 62.77           O  
ATOM     41  CG  PRO A   5       3.287 -49.819   3.680  1.00 62.77           C  
ATOM     42  CD  PRO A   5       4.707 -49.330   3.666  1.00 62.77           C  
ATOM     43  N   MET A   6       3.051 -45.331   3.081  1.00 51.76           N  
ATOM     44  CA  MET A   6       2.612 -44.631   4.285  1.00 51.76           C  
ATOM     45  C   MET A   6       1.845 -43.362   3.927  1.00 51.76           C  
ATOM     46  CB  MET A   6       3.808 -44.287   5.174  1.00 51.76           C  
ATOM     47  O   MET A   6       2.325 -42.542   3.143  1.00 51.76           O  
ATOM     48  CG  MET A   6       3.942 -45.182   6.395  1.00 51.76           C  
ATOM     49  SD  MET A   6       5.678 -45.331   6.970  1.00 51.76           S  
ATOM     50  CE  MET A   6       5.744 -43.954   8.149  1.00 51.76           C  
ATOM     51  N   SER A   7       0.501 -43.394   4.033  1.00 61.13           N  
ATOM     52  CA  SER A   7      -0.349 -42.825   5.074  1.00 61.13           C  
ATOM     53  C   SER A   7      -1.406 -41.900   4.481  1.00 61.13           C  
ATOM     54  CB  SER A   7       0.493 -42.060   6.096  1.00 61.13           C  
ATOM     55  O   SER A   7      -1.127 -41.151   3.543  1.00 61.13           O  
ATOM     56  OG  SER A   7       1.463 -41.256   5.447  1.00 61.13           O  
ATOM     57  N   ASN A   8      -2.647 -42.399   4.371  1.00 49.01           N  
ATOM     58  CA  ASN A   8      -4.027 -41.989   4.607  1.00 49.01           C  
ATOM     59  C   ASN A   8      -4.157 -40.470   4.677  1.00 49.01           C  
ATOM     60  CB  ASN A   8      -4.566 -42.628   5.889  1.00 49.01           C  
ATOM     61  O   ASN A   8      -3.650 -39.842   5.608  1.00 49.01           O  
ATOM     62  CG  ASN A   8      -5.368 -43.886   5.622  1.00 49.01           C  
ATOM     63  ND2 ASN A   8      -5.860 -44.513   6.685  1.00 49.01           N  
ATOM     64  OD1 ASN A   8      -5.544 -44.292   4.471  1.00 49.01           O  
ATOM     65  N   ALA A   9      -4.098 -39.743   3.516  1.00 56.50           N  
ATOM     66  CA  ALA A   9      -4.497 -38.345   3.379  1.00 56.50           C  
ATOM     67  C   ALA A   9      -5.931 -38.135   3.856  1.00 56.50           C  
ATOM     68  CB  ALA A   9      -4.350 -37.889   1.929  1.00 56.50           C  
ATOM     69  O   ALA A   9      -6.847 -38.834   3.416  1.00 56.50           O  
ATOM     70  N   MET A  10      -6.226 -38.160   5.156  1.00 54.29           N  
ATOM     71  CA  MET A  10      -7.365 -37.561   5.846  1.00 54.29           C  
ATOM     72  C   MET A  10      -7.898 -36.360   5.074  1.00 54.29           C  
ATOM     73  CB  MET A  10      -6.975 -37.140   7.264  1.00 54.29           C  
ATOM     74  O   MET A  10      -7.158 -35.413   4.802  1.00 54.29           O  
ATOM     75  CG  MET A  10      -5.726 -36.275   7.325  1.00 54.29           C  
ATOM     76  SD  MET A  10      -5.471 -35.525   8.980  1.00 54.29           S  
ATOM     77  CE  MET A  10      -3.794 -34.862   8.776  1.00 54.29           C  
ATOM     78  N   GLU A  11      -8.534 -36.586   3.941  1.00 51.85           N  
ATOM     79  CA  GLU A  11      -9.431 -35.715   3.188  1.00 51.85           C  
ATOM     80  C   GLU A  11     -10.349 -34.930   4.120  1.00 51.85           C  
ATOM     81  CB  GLU A  11     -10.263 -36.530   2.194  1.00 51.85           C  
ATOM     82  O   GLU A  11     -11.097 -35.517   4.904  1.00 51.85           O  
ATOM     83  CG  GLU A  11      -9.739 -36.479   0.766  1.00 51.85           C  
ATOM     84  CD  GLU A  11     -10.376 -37.517  -0.144  1.00 51.85           C  
ATOM     85  OE1 GLU A  11     -10.697 -37.188  -1.309  1.00 51.85           O  
ATOM     86  OE2 GLU A  11     -10.556 -38.669   0.312  1.00 51.85           O  
ATOM     87  N   THR A  12      -9.862 -33.949   4.872  1.00 55.71           N  
ATOM     88  CA  THR A  12     -10.656 -33.025   5.675  1.00 55.71           C  
ATOM     89  C   THR A  12     -11.700 -32.320   4.813  1.00 55.71           C  
ATOM     90  CB  THR A  12      -9.765 -31.978   6.367  1.00 55.71           C  
ATOM     91  O   THR A  12     -11.436 -31.989   3.656  1.00 55.71           O  
ATOM     92  CG2 THR A  12      -8.771 -32.641   7.314  1.00 55.71           C  
ATOM     93  OG1 THR A  12      -9.043 -31.241   5.373  1.00 55.71           O  
ATOM     94  N   ASP A  13     -13.001 -32.800   4.685  1.00 53.96           N  
ATOM     95  CA  ASP A  13     -14.296 -32.234   4.318  1.00 53.96           C  
ATOM     96  C   ASP A  13     -14.259 -30.708   4.357  1.00 53.96           C  
ATOM     97  CB  ASP A  13     -15.393 -32.757   5.247  1.00 53.96           C  
ATOM     98  O   ASP A  13     -14.467 -30.104   5.411  1.00 53.96           O  
ATOM     99  CG  ASP A  13     -16.724 -32.953   4.541  1.00 53.96           C  
ATOM    100  OD1 ASP A  13     -16.770 -32.880   3.294  1.00 53.96           O  
ATOM    101  OD2 ASP A  13     -17.736 -33.179   5.239  1.00 53.96           O  
ATOM    102  N   ALA A  14     -13.446 -30.036   3.559  1.00 59.38           N  
ATOM    103  CA  ALA A  14     -13.553 -28.585   3.422  1.00 59.38           C  
ATOM    104  C   ALA A  14     -14.949 -28.179   2.958  1.00 59.38           C  
ATOM    105  CB  ALA A  14     -12.499 -28.063   2.449  1.00 59.38           C  
ATOM    106  O   ALA A  14     -15.557 -28.862   2.130  1.00 59.38           O  
ATOM    107  N   PRO A  15     -15.687 -27.374   3.781  1.00 61.04           N  
ATOM    108  CA  PRO A  15     -17.011 -26.933   3.336  1.00 61.04           C  
ATOM    109  C   PRO A  15     -16.996 -26.353   1.923  1.00 61.04           C  
ATOM    110  CB  PRO A  15     -17.390 -25.863   4.362  1.00 61.04           C  
ATOM    111  O   PRO A  15     -15.965 -25.851   1.469  1.00 61.04           O  
ATOM    112  CG  PRO A  15     -16.091 -25.429   4.959  1.00 61.04           C  
ATOM    113  CD  PRO A  15     -15.085 -26.527   4.763  1.00 61.04           C  
ATOM    114  N   ALA A  16     -17.952 -26.774   1.089  1.00 62.24           N  
ATOM    115  CA  ALA A  16     -18.195 -26.268  -0.259  1.00 62.24           C  
ATOM    116  C   ALA A  16     -18.132 -24.743  -0.292  1.00 62.24           C  
ATOM    117  CB  ALA A  16     -19.549 -26.752  -0.773  1.00 62.24           C  
ATOM    118  O   ALA A  16     -18.508 -24.079   0.677  1.00 62.24           O  
ATOM    119  N   PRO A  17     -17.447 -24.146  -1.237  1.00 61.22           N  
ATOM    120  CA  PRO A  17     -17.358 -22.692  -1.389  1.00 61.22           C  
ATOM    121  C   PRO A  17     -18.727 -22.016  -1.412  1.00 61.22           C  
ATOM    122  CB  PRO A  17     -16.642 -22.521  -2.731  1.00 61.22           C  
ATOM    123  O   PRO A  17     -19.702 -22.604  -1.886  1.00 61.22           O  
ATOM    124  CG  PRO A  17     -16.730 -23.862  -3.385  1.00 61.22           C  
ATOM    125  CD  PRO A  17     -17.185 -24.862  -2.361  1.00 61.22           C  
ATOM    126  N   ILE A  18     -18.970 -21.127  -0.518  1.00 67.28           N  
ATOM    127  CA  ILE A  18     -20.178 -20.309  -0.547  1.00 67.28           C  
ATOM    128  C   ILE A  18     -20.260 -19.559  -1.875  1.00 67.28           C  
ATOM    129  CB  ILE A  18     -20.215 -19.313   0.634  1.00 67.28           C  
ATOM    130  O   ILE A  18     -19.341 -18.820  -2.236  1.00 67.28           O  
ATOM    131  CG1 ILE A  18     -20.143 -20.065   1.968  1.00 67.28           C  
ATOM    132  CG2 ILE A  18     -21.471 -18.439   0.564  1.00 67.28           C  
ATOM    133  CD1 ILE A  18     -19.946 -19.161   3.177  1.00 67.28           C  
ATOM    134  N   VAL A  19     -21.087 -20.038  -2.913  1.00 60.01           N  
ATOM    135  CA  VAL A  19     -21.305 -19.347  -4.180  1.00 60.01           C  
ATOM    136  C   VAL A  19     -22.494 -18.397  -4.053  1.00 60.01           C  
ATOM    137  CB  VAL A  19     -21.540 -20.343  -5.337  1.00 60.01           C  
ATOM    138  O   VAL A  19     -23.621 -18.833  -3.804  1.00 60.01           O  
ATOM    139  CG1 VAL A  19     -21.701 -19.602  -6.663  1.00 60.01           C  
ATOM    140  CG2 VAL A  19     -20.391 -21.346  -5.418  1.00 60.01           C  
ATOM    141  N   LEU A  20     -22.192 -17.047  -3.799  1.00 61.57           N  
ATOM    142  CA  LEU A  20     -23.254 -16.054  -3.686  1.00 61.57           C  
ATOM    143  C   LEU A  20     -23.745 -15.624  -5.065  1.00 61.57           C  
ATOM    144  CB  LEU A  20     -22.765 -14.833  -2.902  1.00 61.57           C  
ATOM    145  O   LEU A  20     -22.940 -15.351  -5.958  1.00 61.57           O  
ATOM    146  CG  LEU A  20     -22.377 -15.075  -1.443  1.00 61.57           C  
ATOM    147  CD1 LEU A  20     -21.708 -13.835  -0.860  1.00 61.57           C  
ATOM    148  CD2 LEU A  20     -23.602 -15.465  -0.622  1.00 61.57           C  
ATOM    149  N   GLY A  21     -24.920 -16.056  -5.545  1.00 67.04           N  
ATOM    150  CA  GLY A  21     -25.587 -15.658  -6.775  1.00 67.04           C  
ATOM    151  C   GLY A  21     -25.877 -14.170  -6.842  1.00 67.04           C  
ATOM    152  O   GLY A  21     -25.605 -13.436  -5.890  1.00 67.04           O  
ATOM    153  N   PRO A  22     -26.059 -13.610  -8.001  1.00 57.08           N  
ATOM    154  CA  PRO A  22     -26.208 -12.195  -8.346  1.00 57.08           C  
ATOM    155  C   PRO A  22     -27.305 -11.503  -7.539  1.00 57.08           C  
ATOM    156  CB  PRO A  22     -26.565 -12.230  -9.834  1.00 57.08           C  
ATOM    157  O   PRO A  22     -27.246 -10.290  -7.324  1.00 57.08           O  
ATOM    158  CG  PRO A  22     -26.714 -13.682 -10.157  1.00 57.08           C  
ATOM    159  CD  PRO A  22     -26.357 -14.481  -8.937  1.00 57.08           C  
ATOM    160  N   ASN A  23     -28.102 -12.290  -6.624  1.00 58.05           N  
ATOM    161  CA  ASN A  23     -29.136 -11.719  -5.767  1.00 58.05           C  
ATOM    162  C   ASN A  23     -29.084 -12.304  -4.359  1.00 58.05           C  
ATOM    163  CB  ASN A  23     -30.521 -11.935  -6.381  1.00 58.05           C  
ATOM    164  O   ASN A  23     -30.070 -12.248  -3.622  1.00 58.05           O  
ATOM    165  CG  ASN A  23     -30.742 -11.104  -7.630  1.00 58.05           C  
ATOM    166  ND2 ASN A  23     -31.624 -11.573  -8.505  1.00 58.05           N  
ATOM    167  OD1 ASN A  23     -30.125 -10.051  -7.808  1.00 58.05           O  
ATOM    168  N   SER A  24     -27.940 -12.936  -4.033  1.00 59.06           N  
ATOM    169  CA  SER A  24     -27.782 -13.477  -2.687  1.00 59.06           C  
ATOM    170  C   SER A  24     -27.520 -12.369  -1.673  1.00 59.06           C  
ATOM    171  CB  SER A  24     -26.641 -14.495  -2.649  1.00 59.06           C  
ATOM    172  O   SER A  24     -26.796 -11.414  -1.962  1.00 59.06           O  
ATOM    173  OG  SER A  24     -25.511 -14.009  -3.352  1.00 59.06           O  
ATOM    174  N   ARG A  25     -28.607 -12.016  -0.801  1.00 52.80           N  
ATOM    175  CA  ARG A  25     -28.572 -11.141   0.366  1.00 52.80           C  
ATOM    176  C   ARG A  25     -27.930 -11.843   1.558  1.00 52.80           C  
ATOM    177  CB  ARG A  25     -29.983 -10.674   0.731  1.00 52.80           C  
ATOM    178  O   ARG A  25     -28.274 -12.985   1.872  1.00 52.80           O  
ATOM    179  CG  ARG A  25     -30.014  -9.417   1.585  1.00 52.80           C  
ATOM    180  CD  ARG A  25     -31.436  -8.916   1.799  1.00 52.80           C  
ATOM    181  NE  ARG A  25     -31.481  -7.818   2.761  1.00 52.80           N  
ATOM    182  NH1 ARG A  25     -33.698  -7.296   2.373  1.00 52.80           N  
ATOM    183  NH2 ARG A  25     -32.486  -6.100   3.907  1.00 52.80           N  
ATOM    184  CZ  ARG A  25     -32.555  -7.074   3.011  1.00 52.80           C  
ATOM    185  N   ILE A  26     -26.586 -11.777   1.815  1.00 59.41           N  
ATOM    186  CA  ILE A  26     -26.025 -12.295   3.058  1.00 59.41           C  
ATOM    187  C   ILE A  26     -26.813 -11.750   4.247  1.00 59.41           C  
ATOM    188  CB  ILE A  26     -24.529 -11.935   3.196  1.00 59.41           C  
ATOM    189  O   ILE A  26     -26.894 -10.535   4.442  1.00 59.41           O  
ATOM    190  CG1 ILE A  26     -23.736 -12.477   2.002  1.00 59.41           C  
ATOM    191  CG2 ILE A  26     -23.964 -12.468   4.516  1.00 59.41           C  
ATOM    192  CD1 ILE A  26     -22.275 -12.050   1.983  1.00 59.41           C  
ATOM    193  N   GLU A  27     -28.156 -12.170   4.559  1.00 61.38           N  
ATOM    194  CA  GLU A  27     -28.839 -11.863   5.812  1.00 61.38           C  
ATOM    195  C   GLU A  27     -27.886 -11.963   6.999  1.00 61.38           C  
ATOM    196  CB  GLU A  27     -30.034 -12.799   6.016  1.00 61.38           C  
ATOM    197  O   GLU A  27     -27.244 -12.996   7.201  1.00 61.38           O  
ATOM    198  CG  GLU A  27     -31.373 -12.079   6.091  1.00 61.38           C  
ATOM    199  CD  GLU A  27     -32.564 -13.008   5.921  1.00 61.38           C  
ATOM    200  OE1 GLU A  27     -33.714 -12.516   5.860  1.00 61.38           O  
ATOM    201  OE2 GLU A  27     -32.346 -14.238   5.849  1.00 61.38           O  
ATOM    202  N   GLY A  28     -27.220 -10.869   7.339  1.00 58.58           N  
ATOM    203  CA  GLY A  28     -26.510 -10.310   8.479  1.00 58.58           C  
ATOM    204  C   GLY A  28     -25.861 -11.366   9.354  1.00 58.58           C  
ATOM    205  O   GLY A  28     -26.291 -11.590  10.487  1.00 58.58           O  
ATOM    206  N   LYS A  29     -25.071 -12.266   8.788  1.00 70.27           N  
ATOM    207  CA  LYS A  29     -24.193 -12.999   9.696  1.00 70.27           C  
ATOM    208  C   LYS A  29     -22.989 -12.153  10.099  1.00 70.27           C  
ATOM    209  CB  LYS A  29     -23.725 -14.305   9.053  1.00 70.27           C  
ATOM    210  O   LYS A  29     -22.381 -11.489   9.257  1.00 70.27           O  
ATOM    211  CG  LYS A  29     -23.177 -15.321  10.044  1.00 70.27           C  
ATOM    212  CD  LYS A  29     -22.971 -16.683   9.392  1.00 70.27           C  
ATOM    213  CE  LYS A  29     -22.383 -17.689  10.371  1.00 70.27           C  
ATOM    214  NZ  LYS A  29     -22.120 -19.007   9.720  1.00 70.27           N  
ATOM    215  N   GLN A  30     -23.134 -11.621  11.396  1.00 76.24           N  
ATOM    216  CA  GLN A  30     -22.043 -10.855  11.989  1.00 76.24           C  
ATOM    217  C   GLN A  30     -20.860 -11.756  12.331  1.00 76.24           C  
ATOM    218  CB  GLN A  30     -22.522 -10.118  13.241  1.00 76.24           C  
ATOM    219  O   GLN A  30     -21.032 -12.804  12.956  1.00 76.24           O  
ATOM    220  CG  GLN A  30     -23.462  -8.957  12.950  1.00 76.24           C  
ATOM    221  CD  GLN A  30     -23.873  -8.206  14.203  1.00 76.24           C  
ATOM    222  NE2 GLN A  30     -24.362  -6.983  14.027  1.00 76.24           N  
ATOM    223  OE1 GLN A  30     -23.751  -8.720  15.319  1.00 76.24           O  
ATOM    224  N   LEU A  31     -19.780 -11.541  11.640  1.00 81.05           N  
ATOM    225  CA  LEU A  31     -18.530 -12.246  11.901  1.00 81.05           C  
ATOM    226  C   LEU A  31     -17.559 -11.362  12.677  1.00 81.05           C  
ATOM    227  CB  LEU A  31     -17.887 -12.702  10.589  1.00 81.05           C  
ATOM    228  O   LEU A  31     -17.431 -10.170  12.386  1.00 81.05           O  
ATOM    229  CG  LEU A  31     -18.656 -13.752   9.786  1.00 81.05           C  
ATOM    230  CD1 LEU A  31     -18.130 -13.815   8.355  1.00 81.05           C  
ATOM    231  CD2 LEU A  31     -18.558 -15.117  10.458  1.00 81.05           C  
ATOM    232  N   VAL A  32     -17.215 -11.853  13.919  1.00 86.10           N  
ATOM    233  CA  VAL A  32     -16.176 -11.163  14.675  1.00 86.10           C  
ATOM    234  C   VAL A  32     -14.807 -11.734  14.313  1.00 86.10           C  
ATOM    235  CB  VAL A  32     -16.414 -11.273  16.198  1.00 86.10           C  
ATOM    236  O   VAL A  32     -14.540 -12.917  14.543  1.00 86.10           O  
ATOM    237  CG1 VAL A  32     -15.317 -10.542  16.970  1.00 86.10           C  
ATOM    238  CG2 VAL A  32     -17.789 -10.718  16.564  1.00 86.10           C  
ATOM    239  N   ILE A  33     -14.025 -10.992  13.619  1.00 87.43           N  
ATOM    240  CA  ILE A  33     -12.678 -11.382  13.216  1.00 87.43           C  
ATOM    241  C   ILE A  33     -11.658 -10.432  13.839  1.00 87.43           C  
ATOM    242  CB  ILE A  33     -12.530 -11.394  11.678  1.00 87.43           C  
ATOM    243  O   ILE A  33     -11.847  -9.213  13.828  1.00 87.43           O  
ATOM    244  CG1 ILE A  33     -13.611 -12.277  11.045  1.00 87.43           C  
ATOM    245  CG2 ILE A  33     -11.131 -11.867  11.274  1.00 87.43           C  
ATOM    246  CD1 ILE A  33     -13.738 -12.115   9.536  1.00 87.43           C  
ATOM    247  N   LYS A  34     -10.629 -11.085  14.467  1.00 90.49           N  
ATOM    248  CA  LYS A  34      -9.539 -10.245  14.955  1.00 90.49           C  
ATOM    249  C   LYS A  34      -8.869  -9.492  13.809  1.00 90.49           C  
ATOM    250  CB  LYS A  34      -8.506 -11.087  15.704  1.00 90.49           C  
ATOM    251  O   LYS A  34      -8.559 -10.080  12.771  1.00 90.49           O  
ATOM    252  CG  LYS A  34      -9.023 -11.692  17.001  1.00 90.49           C  
ATOM    253  CD  LYS A  34      -7.924 -12.439  17.747  1.00 90.49           C  
ATOM    254  CE  LYS A  34      -8.440 -13.044  19.045  1.00 90.49           C  
ATOM    255  NZ  LYS A  34      -7.405 -13.889  19.713  1.00 90.49           N  
ATOM    256  N   THR A  35      -8.683  -8.272  13.947  1.00 89.10           N  
ATOM    257  CA  THR A  35      -8.082  -7.395  12.948  1.00 89.10           C  
ATOM    258  C   THR A  35      -6.697  -7.898  12.550  1.00 89.10           C  
ATOM    259  CB  THR A  35      -7.977  -5.949  13.465  1.00 89.10           C  
ATOM    260  O   THR A  35      -6.294  -7.770  11.392  1.00 89.10           O  
ATOM    261  CG2 THR A  35      -7.962  -4.952  12.311  1.00 89.10           C  
ATOM    262  OG1 THR A  35      -9.099  -5.667  14.310  1.00 89.10           O  
ATOM    263  N   ALA A  36      -6.024  -8.516  13.521  1.00 90.73           N  
ATOM    264  CA  ALA A  36      -4.688  -9.051  13.272  1.00 90.73           C  
ATOM    265  C   ALA A  36      -4.706 -10.066  12.133  1.00 90.73           C  
ATOM    266  CB  ALA A  36      -4.126  -9.690  14.540  1.00 90.73           C  
ATOM    267  O   ALA A  36      -3.732 -10.189  11.387  1.00 90.73           O  
ATOM    268  N   ALA A  37      -5.805 -10.698  12.049  1.00 90.95           N  
ATOM    269  CA  ALA A  37      -5.954 -11.741  11.037  1.00 90.95           C  
ATOM    270  C   ALA A  37      -6.041 -11.139   9.638  1.00 90.95           C  
ATOM    271  CB  ALA A  37      -7.190 -12.590  11.326  1.00 90.95           C  
ATOM    272  O   ALA A  37      -5.718 -11.802   8.649  1.00 90.95           O  
ATOM    273  N   LEU A  38      -6.365  -9.887   9.525  1.00 91.57           N  
ATOM    274  CA  LEU A  38      -6.597  -9.246   8.235  1.00 91.57           C  
ATOM    275  C   LEU A  38      -5.437  -8.326   7.870  1.00 91.57           C  
ATOM    276  CB  LEU A  38      -7.906  -8.452   8.259  1.00 91.57           C  
ATOM    277  O   LEU A  38      -5.269  -7.965   6.702  1.00 91.57           O  
ATOM    278  CG  LEU A  38      -9.190  -9.267   8.419  1.00 91.57           C  
ATOM    279  CD1 LEU A  38     -10.395  -8.340   8.538  1.00 91.57           C  
ATOM    280  CD2 LEU A  38      -9.363 -10.230   7.249  1.00 91.57           C  
ATOM    281  N   ASN A  39      -4.693  -7.915   8.803  1.00 92.40           N  
ATOM    282  CA  ASN A  39      -3.671  -6.885   8.660  1.00 92.40           C  
ATOM    283  C   ASN A  39      -2.648  -7.255   7.590  1.00 92.40           C  
ATOM    284  CB  ASN A  39      -2.972  -6.632   9.997  1.00 92.40           C  
ATOM    285  O   ASN A  39      -2.191  -6.393   6.837  1.00 92.40           O  
ATOM    286  CG  ASN A  39      -3.786  -5.752  10.925  1.00 92.40           C  
ATOM    287  ND2 ASN A  39      -3.354  -5.650  12.177  1.00 92.40           N  
ATOM    288  OD1 ASN A  39      -4.796  -5.169  10.521  1.00 92.40           O  
ATOM    289  N   LYS A  40      -2.295  -8.495   7.473  1.00 91.21           N  
ATOM    290  CA  LYS A  40      -1.301  -8.918   6.490  1.00 91.21           C  
ATOM    291  C   LYS A  40      -1.778  -8.634   5.069  1.00 91.21           C  
ATOM    292  CB  LYS A  40      -0.987 -10.406   6.651  1.00 91.21           C  
ATOM    293  O   LYS A  40      -0.969  -8.543   4.144  1.00 91.21           O  
ATOM    294  CG  LYS A  40      -2.166 -11.323   6.359  1.00 91.21           C  
ATOM    295  CD  LYS A  40      -1.781 -12.790   6.497  1.00 91.21           C  
ATOM    296  CE  LYS A  40      -2.971 -13.707   6.252  1.00 91.21           C  
ATOM    297  NZ  LYS A  40      -2.653 -15.128   6.583  1.00 91.21           N  
ATOM    298  N   PHE A  41      -3.086  -8.485   4.901  1.00 93.82           N  
ATOM    299  CA  PHE A  41      -3.664  -8.344   3.570  1.00 93.82           C  
ATOM    300  C   PHE A  41      -4.002  -6.886   3.279  1.00 93.82           C  
ATOM    301  CB  PHE A  41      -4.919  -9.211   3.433  1.00 93.82           C  
ATOM    302  O   PHE A  41      -4.283  -6.526   2.134  1.00 93.82           O  
ATOM    303  CG  PHE A  41      -4.679 -10.673   3.696  1.00 93.82           C  
ATOM    304  CD1 PHE A  41      -3.994 -11.456   2.775  1.00 93.82           C  
ATOM    305  CD2 PHE A  41      -5.137 -11.265   4.866  1.00 93.82           C  
ATOM    306  CE1 PHE A  41      -3.770 -12.810   3.016  1.00 93.82           C  
ATOM    307  CE2 PHE A  41      -4.917 -12.617   5.114  1.00 93.82           C  
ATOM    308  CZ  PHE A  41      -4.234 -13.387   4.187  1.00 93.82           C  
ATOM    309  N   LEU A  42      -3.977  -6.084   4.298  1.00 96.25           N  
ATOM    310  CA  LEU A  42      -4.552  -4.755   4.116  1.00 96.25           C  
ATOM    311  C   LEU A  42      -3.551  -3.672   4.502  1.00 96.25           C  
ATOM    312  CB  LEU A  42      -5.830  -4.605   4.945  1.00 96.25           C  
ATOM    313  O   LEU A  42      -3.894  -2.488   4.539  1.00 96.25           O  
ATOM    314  CG  LEU A  42      -6.955  -5.596   4.643  1.00 96.25           C  
ATOM    315  CD1 LEU A  42      -8.106  -5.406   5.625  1.00 96.25           C  
ATOM    316  CD2 LEU A  42      -7.438  -5.435   3.206  1.00 96.25           C  
ATOM    317  N   THR A  43      -2.312  -4.008   4.747  1.00 96.51           N  
ATOM    318  CA  THR A  43      -1.346  -3.013   5.199  1.00 96.51           C  
ATOM    319  C   THR A  43      -0.176  -2.914   4.223  1.00 96.51           C  
ATOM    320  CB  THR A  43      -0.817  -3.347   6.606  1.00 96.51           C  
ATOM    321  O   THR A  43       0.156  -3.887   3.543  1.00 96.51           O  
ATOM    322  CG2 THR A  43      -1.934  -3.286   7.642  1.00 96.51           C  
ATOM    323  OG1 THR A  43      -0.257  -4.666   6.600  1.00 96.51           O  
ATOM    324  N   CYS A  44       0.355  -1.763   4.175  1.00 97.92           N  
ATOM    325  CA  CYS A  44       1.504  -1.449   3.332  1.00 97.92           C  
ATOM    326  C   CYS A  44       2.798  -1.939   3.971  1.00 97.92           C  
ATOM    327  CB  CYS A  44       1.587   0.055   3.078  1.00 97.92           C  
ATOM    328  O   CYS A  44       3.048  -1.685   5.151  1.00 97.92           O  
ATOM    329  SG  CYS A  44       2.998   0.545   2.062  1.00 97.92           S  
ATOM    330  N   GLY A  45       3.658  -2.644   3.244  1.00 96.63           N  
ATOM    331  CA  GLY A  45       4.912  -3.184   3.743  1.00 96.63           C  
ATOM    332  C   GLY A  45       5.977  -2.124   3.951  1.00 96.63           C  
ATOM    333  O   GLY A  45       6.991  -2.376   4.607  1.00 96.63           O  
ATOM    334  N   ILE A  46       5.808  -0.895   3.437  1.00 97.84           N  
ATOM    335  CA  ILE A  46       6.768   0.196   3.560  1.00 97.84           C  
ATOM    336  C   ILE A  46       6.410   1.066   4.762  1.00 97.84           C  
ATOM    337  CB  ILE A  46       6.818   1.052   2.274  1.00 97.84           C  
ATOM    338  O   ILE A  46       7.227   1.253   5.667  1.00 97.84           O  
ATOM    339  CG1 ILE A  46       7.294   0.207   1.088  1.00 97.84           C  
ATOM    340  CG2 ILE A  46       7.719   2.274   2.474  1.00 97.84           C  
ATOM    341  CD1 ILE A  46       7.266   0.941  -0.246  1.00 97.84           C  
ATOM    342  N   CYS A  47       5.195   1.594   4.873  1.00 96.71           N  
ATOM    343  CA  CYS A  47       4.816   2.495   5.955  1.00 96.71           C  
ATOM    344  C   CYS A  47       4.198   1.724   7.115  1.00 96.71           C  
ATOM    345  CB  CYS A  47       3.833   3.553   5.452  1.00 96.71           C  
ATOM    346  O   CYS A  47       4.019   2.272   8.205  1.00 96.71           O  
ATOM    347  SG  CYS A  47       2.184   2.906   5.101  1.00 96.71           S  
ATOM    348  N   GLN A  48       3.891   0.463   6.850  1.00 94.93           N  
ATOM    349  CA  GLN A  48       3.312  -0.434   7.845  1.00 94.93           C  
ATOM    350  C   GLN A  48       1.941   0.061   8.300  1.00 94.93           C  
ATOM    351  CB  GLN A  48       4.245  -0.575   9.049  1.00 94.93           C  
ATOM    352  O   GLN A  48       1.483  -0.282   9.392  1.00 94.93           O  
ATOM    353  CG  GLN A  48       5.602  -1.176   8.709  1.00 94.93           C  
ATOM    354  CD  GLN A  48       5.506  -2.617   8.246  1.00 94.93           C  
ATOM    355  NE2 GLN A  48       6.511  -3.071   7.505  1.00 94.93           N  
ATOM    356  OE1 GLN A  48       4.536  -3.319   8.553  1.00 94.93           O  
ATOM    357  N   GLY A  49       1.305   0.884   7.556  1.00 94.40           N  
ATOM    358  CA  GLY A  49      -0.063   1.342   7.736  1.00 94.40           C  
ATOM    359  C   GLY A  49      -1.029   0.747   6.729  1.00 94.40           C  
ATOM    360  O   GLY A  49      -0.616   0.043   5.806  1.00 94.40           O  
ATOM    361  N   TYR A  50      -2.436   0.929   6.963  1.00 96.07           N  
ATOM    362  CA  TYR A  50      -3.428   0.492   5.987  1.00 96.07           C  
ATOM    363  C   TYR A  50      -3.246   1.220   4.661  1.00 96.07           C  
ATOM    364  CB  TYR A  50      -4.845   0.724   6.520  1.00 96.07           C  
ATOM    365  O   TYR A  50      -2.769   2.357   4.630  1.00 96.07           O  
ATOM    366  CG  TYR A  50      -5.231  -0.206   7.644  1.00 96.07           C  
ATOM    367  CD1 TYR A  50      -5.451  -1.561   7.409  1.00 96.07           C  
ATOM    368  CD2 TYR A  50      -5.378   0.268   8.943  1.00 96.07           C  
ATOM    369  CE1 TYR A  50      -5.808  -2.422   8.442  1.00 96.07           C  
ATOM    370  CE2 TYR A  50      -5.736  -0.583   9.984  1.00 96.07           C  
ATOM    371  OH  TYR A  50      -6.302  -2.772  10.750  1.00 96.07           O  
ATOM    372  CZ  TYR A  50      -5.948  -1.924   9.723  1.00 96.07           C  
ATOM    373  N   PHE A  51      -3.544   0.542   3.578  1.00 97.07           N  
ATOM    374  CA  PHE A  51      -3.287   1.059   2.239  1.00 97.07           C  
ATOM    375  C   PHE A  51      -3.949   2.418   2.047  1.00 97.07           C  
ATOM    376  CB  PHE A  51      -3.789   0.076   1.176  1.00 97.07           C  
ATOM    377  O   PHE A  51      -5.129   2.590   2.362  1.00 97.07           O  
ATOM    378  CG  PHE A  51      -2.954  -1.170   1.060  1.00 97.07           C  
ATOM    379  CD1 PHE A  51      -1.583  -1.088   0.847  1.00 97.07           C  
ATOM    380  CD2 PHE A  51      -3.540  -2.425   1.163  1.00 97.07           C  
ATOM    381  CE1 PHE A  51      -0.807  -2.240   0.739  1.00 97.07           C  
ATOM    382  CE2 PHE A  51      -2.771  -3.581   1.056  1.00 97.07           C  
ATOM    383  CZ  PHE A  51      -1.406  -3.486   0.843  1.00 97.07           C  
ATOM    384  N   ARG A  52      -3.216   3.385   1.606  1.00 95.48           N  
ATOM    385  CA  ARG A  52      -3.649   4.661   1.047  1.00 95.48           C  
ATOM    386  C   ARG A  52      -3.374   4.724  -0.451  1.00 95.48           C  
ATOM    387  CB  ARG A  52      -2.951   5.824   1.757  1.00 95.48           C  
ATOM    388  O   ARG A  52      -2.218   4.704  -0.877  1.00 95.48           O  
ATOM    389  CG  ARG A  52      -3.287   5.933   3.236  1.00 95.48           C  
ATOM    390  CD  ARG A  52      -2.506   7.052   3.910  1.00 95.48           C  
ATOM    391  NE  ARG A  52      -2.640   7.003   5.363  1.00 95.48           N  
ATOM    392  NH1 ARG A  52      -1.366   8.891   5.751  1.00 95.48           N  
ATOM    393  NH2 ARG A  52      -2.281   7.739   7.509  1.00 95.48           N  
ATOM    394  CZ  ARG A  52      -2.095   7.878   6.205  1.00 95.48           C  
ATOM    395  N   GLY A  53      -4.446   4.741  -1.143  1.00 96.01           N  
ATOM    396  CA  GLY A  53      -4.199   4.632  -2.571  1.00 96.01           C  
ATOM    397  C   GLY A  53      -3.475   3.356  -2.956  1.00 96.01           C  
ATOM    398  O   GLY A  53      -2.396   3.403  -3.552  1.00 96.01           O  
ATOM    399  N   ALA A  54      -4.173   2.141  -2.550  1.00 97.97           N  
ATOM    400  CA  ALA A  54      -3.571   0.841  -2.837  1.00 97.97           C  
ATOM    401  C   ALA A  54      -3.091   0.766  -4.283  1.00 97.97           C  
ATOM    402  CB  ALA A  54      -4.565  -0.281  -2.550  1.00 97.97           C  
ATOM    403  O   ALA A  54      -3.877   0.951  -5.215  1.00 97.97           O  
ATOM    404  N   THR A  55      -1.774   0.469  -4.482  1.00 98.46           N  
ATOM    405  CA  THR A  55      -1.112   0.416  -5.781  1.00 98.46           C  
ATOM    406  C   THR A  55      -0.329  -0.884  -5.936  1.00 98.46           C  
ATOM    407  CB  THR A  55      -0.164   1.615  -5.974  1.00 98.46           C  
ATOM    408  O   THR A  55       0.574  -1.170  -5.146  1.00 98.46           O  
ATOM    409  CG2 THR A  55       0.438   1.620  -7.375  1.00 98.46           C  
ATOM    410  OG1 THR A  55      -0.896   2.831  -5.777  1.00 98.46           O  
ATOM    411  N   THR A  56      -0.721  -1.620  -6.964  1.00 98.43           N  
ATOM    412  CA  THR A  56      -0.166  -2.953  -7.168  1.00 98.43           C  
ATOM    413  C   THR A  56       0.844  -2.949  -8.312  1.00 98.43           C  
ATOM    414  CB  THR A  56      -1.274  -3.981  -7.461  1.00 98.43           C  
ATOM    415  O   THR A  56       0.633  -2.288  -9.330  1.00 98.43           O  
ATOM    416  CG2 THR A  56      -0.691  -5.377  -7.658  1.00 98.43           C  
ATOM    417  OG1 THR A  56      -2.194  -4.010  -6.362  1.00 98.43           O  
ATOM    418  N   ILE A  57       1.949  -3.657  -8.063  1.00 98.45           N  
ATOM    419  CA  ILE A  57       2.931  -3.890  -9.116  1.00 98.45           C  
ATOM    420  C   ILE A  57       2.481  -5.057  -9.993  1.00 98.45           C  
ATOM    421  CB  ILE A  57       4.333  -4.169  -8.530  1.00 98.45           C  
ATOM    422  O   ILE A  57       2.315  -6.178  -9.507  1.00 98.45           O  
ATOM    423  CG1 ILE A  57       4.784  -3.002  -7.644  1.00 98.45           C  
ATOM    424  CG2 ILE A  57       5.345  -4.430  -9.649  1.00 98.45           C  
ATOM    425  CD1 ILE A  57       6.070  -3.269  -6.875  1.00 98.45           C  
ATOM    426  N   ASN A  58       2.319  -4.930 -11.296  1.00 97.39           N  
ATOM    427  CA  ASN A  58       1.775  -5.936 -12.201  1.00 97.39           C  
ATOM    428  C   ASN A  58       2.757  -7.084 -12.420  1.00 97.39           C  
ATOM    429  CB  ASN A  58       1.392  -5.302 -13.540  1.00 97.39           C  
ATOM    430  O   ASN A  58       2.350  -8.205 -12.730  1.00 97.39           O  
ATOM    431  CG  ASN A  58       2.567  -4.632 -14.226  1.00 97.39           C  
ATOM    432  ND2 ASN A  58       2.368  -4.218 -15.472  1.00 97.39           N  
ATOM    433  OD1 ASN A  58       3.643  -4.489 -13.641  1.00 97.39           O  
ATOM    434  N   GLU A  59       4.026  -6.926 -12.178  1.00 97.76           N  
ATOM    435  CA  GLU A  59       5.048  -7.939 -12.426  1.00 97.76           C  
ATOM    436  C   GLU A  59       5.066  -8.988 -11.318  1.00 97.76           C  
ATOM    437  CB  GLU A  59       6.428  -7.290 -12.559  1.00 97.76           C  
ATOM    438  O   GLU A  59       5.346 -10.162 -11.572  1.00 97.76           O  
ATOM    439  CG  GLU A  59       6.583  -6.423 -13.800  1.00 97.76           C  
ATOM    440  CD  GLU A  59       6.444  -7.203 -15.098  1.00 97.76           C  
ATOM    441  OE1 GLU A  59       6.057  -6.604 -16.127  1.00 97.76           O  
ATOM    442  OE2 GLU A  59       6.724  -8.422 -15.085  1.00 97.76           O  
ATOM    443  N   CYS A  60       4.720  -8.567 -10.046  1.00 98.12           N  
ATOM    444  CA  CYS A  60       4.850  -9.500  -8.933  1.00 98.12           C  
ATOM    445  C   CYS A  60       3.609  -9.471  -8.048  1.00 98.12           C  
ATOM    446  CB  CYS A  60       6.089  -9.170  -8.100  1.00 98.12           C  
ATOM    447  O   CYS A  60       3.454 -10.312  -7.161  1.00 98.12           O  
ATOM    448  SG  CYS A  60       6.025  -7.547  -7.311  1.00 98.12           S  
ATOM    449  N   LEU A  61       2.713  -8.482  -8.233  1.00 97.91           N  
ATOM    450  CA  LEU A  61       1.404  -8.342  -7.603  1.00 97.91           C  
ATOM    451  C   LEU A  61       1.547  -7.976  -6.130  1.00 97.91           C  
ATOM    452  CB  LEU A  61       0.600  -9.637  -7.744  1.00 97.91           C  
ATOM    453  O   LEU A  61       0.637  -8.220  -5.334  1.00 97.91           O  
ATOM    454  CG  LEU A  61       0.289 -10.090  -9.171  1.00 97.91           C  
ATOM    455  CD1 LEU A  61      -0.570 -11.350  -9.152  1.00 97.91           C  
ATOM    456  CD2 LEU A  61      -0.405  -8.976  -9.947  1.00 97.91           C  
ATOM    457  N   HIS A  62       2.605  -7.494  -5.688  1.00 98.28           N  
ATOM    458  CA  HIS A  62       2.733  -6.887  -4.369  1.00 98.28           C  
ATOM    459  C   HIS A  62       2.142  -5.481  -4.349  1.00 98.28           C  
ATOM    460  CB  HIS A  62       4.200  -6.846  -3.938  1.00 98.28           C  
ATOM    461  O   HIS A  62       2.238  -4.750  -5.337  1.00 98.28           O  
ATOM    462  CG  HIS A  62       4.775  -8.193  -3.635  1.00 98.28           C  
ATOM    463  CD2 HIS A  62       4.419  -9.126  -2.720  1.00 98.28           C  
ATOM    464  ND1 HIS A  62       5.854  -8.713  -4.316  1.00 98.28           N  
ATOM    465  CE1 HIS A  62       6.138  -9.910  -3.833  1.00 98.28           C  
ATOM    466  NE2 HIS A  62       5.282 -10.185  -2.863  1.00 98.28           N  
ATOM    467  N   THR A  63       1.406  -5.150  -3.313  1.00 98.44           N  
ATOM    468  CA  THR A  63       0.645  -3.909  -3.208  1.00 98.44           C  
ATOM    469  C   THR A  63       1.223  -3.012  -2.117  1.00 98.44           C  
ATOM    470  CB  THR A  63      -0.840  -4.188  -2.914  1.00 98.44           C  
ATOM    471  O   THR A  63       1.617  -3.495  -1.053  1.00 98.44           O  
ATOM    472  CG2 THR A  63      -1.648  -2.895  -2.888  1.00 98.44           C  
ATOM    473  OG1 THR A  63      -1.369  -5.048  -3.931  1.00 98.44           O  
ATOM    474  N   PHE A  64       1.289  -1.729  -2.341  1.00 98.57           N  
ATOM    475  CA  PHE A  64       1.772  -0.696  -1.433  1.00 98.57           C  
ATOM    476  C   PHE A  64       0.881   0.539  -1.494  1.00 98.57           C  
ATOM    477  CB  PHE A  64       3.218  -0.317  -1.767  1.00 98.57           C  
ATOM    478  O   PHE A  64       0.004   0.636  -2.356  1.00 98.57           O  
ATOM    479  CG  PHE A  64       4.147  -1.497  -1.863  1.00 98.57           C  
ATOM    480  CD1 PHE A  64       4.809  -1.972  -0.737  1.00 98.57           C  
ATOM    481  CD2 PHE A  64       4.360  -2.131  -3.080  1.00 98.57           C  
ATOM    482  CE1 PHE A  64       5.670  -3.063  -0.823  1.00 98.57           C  
ATOM    483  CE2 PHE A  64       5.219  -3.222  -3.174  1.00 98.57           C  
ATOM    484  CZ  PHE A  64       5.874  -3.686  -2.045  1.00 98.57           C  
ATOM    485  N   CYS A  65       1.169   1.481  -0.594  1.00 98.26           N  
ATOM    486  CA  CYS A  65       0.563   2.796  -0.772  1.00 98.26           C  
ATOM    487  C   CYS A  65       1.128   3.494  -2.003  1.00 98.26           C  
ATOM    488  CB  CYS A  65       0.791   3.662   0.467  1.00 98.26           C  
ATOM    489  O   CYS A  65       2.299   3.316  -2.341  1.00 98.26           O  
ATOM    490  SG  CYS A  65       0.027   3.005   1.966  1.00 98.26           S  
ATOM    491  N   ARG A  66       0.260   4.248  -2.671  1.00 97.87           N  
ATOM    492  CA  ARG A  66       0.696   4.952  -3.873  1.00 97.87           C  
ATOM    493  C   ARG A  66       1.919   5.818  -3.587  1.00 97.87           C  
ATOM    494  CB  ARG A  66      -0.437   5.814  -4.433  1.00 97.87           C  
ATOM    495  O   ARG A  66       2.925   5.733  -4.294  1.00 97.87           O  
ATOM    496  CG  ARG A  66      -0.024   6.689  -5.605  1.00 97.87           C  
ATOM    497  CD  ARG A  66       0.261   5.864  -6.852  1.00 97.87           C  
ATOM    498  NE  ARG A  66       0.449   6.710  -8.027  1.00 97.87           N  
ATOM    499  NH1 ARG A  66       2.343   5.614  -8.769  1.00 97.87           N  
ATOM    500  NH2 ARG A  66       1.510   7.398  -9.945  1.00 97.87           N  
ATOM    501  CZ  ARG A  66       1.434   6.572  -8.911  1.00 97.87           C  
ATOM    502  N   VAL A  67       1.854   6.593  -2.564  1.00 97.30           N  
ATOM    503  CA  VAL A  67       2.931   7.517  -2.226  1.00 97.30           C  
ATOM    504  C   VAL A  67       4.180   6.733  -1.831  1.00 97.30           C  
ATOM    505  CB  VAL A  67       2.521   8.475  -1.085  1.00 97.30           C  
ATOM    506  O   VAL A  67       5.298   7.108  -2.194  1.00 97.30           O  
ATOM    507  CG1 VAL A  67       3.720   9.290  -0.606  1.00 97.30           C  
ATOM    508  CG2 VAL A  67       1.393   9.397  -1.544  1.00 97.30           C  
ATOM    509  N   CYS A  68       4.021   5.616  -1.156  1.00 98.42           N  
ATOM    510  CA  CYS A  68       5.124   4.789  -0.679  1.00 98.42           C  
ATOM    511  C   CYS A  68       5.884   4.168  -1.844  1.00 98.42           C  
ATOM    512  CB  CYS A  68       4.607   3.689   0.248  1.00 98.42           C  
ATOM    513  O   CYS A  68       7.112   4.250  -1.903  1.00 98.42           O  
ATOM    514  SG  CYS A  68       3.998   4.301   1.835  1.00 98.42           S  
ATOM    515  N   ILE A  69       5.151   3.534  -2.685  1.00 98.42           N  
ATOM    516  CA  ILE A  69       5.818   2.804  -3.758  1.00 98.42           C  
ATOM    517  C   ILE A  69       6.398   3.790  -4.770  1.00 98.42           C  
ATOM    518  CB  ILE A  69       4.852   1.823  -4.459  1.00 98.42           C  
ATOM    519  O   ILE A  69       7.476   3.559  -5.323  1.00 98.42           O  
ATOM    520  CG1 ILE A  69       5.602   0.993  -5.508  1.00 98.42           C  
ATOM    521  CG2 ILE A  69       3.681   2.579  -5.094  1.00 98.42           C  
ATOM    522  CD1 ILE A  69       6.730   0.147  -4.936  1.00 98.42           C  
ATOM    523  N   VAL A  70       5.776   4.905  -5.059  1.00 98.08           N  
ATOM    524  CA  VAL A  70       6.302   5.922  -5.963  1.00 98.08           C  
ATOM    525  C   VAL A  70       7.586   6.513  -5.386  1.00 98.08           C  
ATOM    526  CB  VAL A  70       5.268   7.042  -6.220  1.00 98.08           C  
ATOM    527  O   VAL A  70       8.564   6.714  -6.110  1.00 98.08           O  
ATOM    528  CG1 VAL A  70       5.919   8.224  -6.934  1.00 98.08           C  
ATOM    529  CG2 VAL A  70       4.091   6.505  -7.032  1.00 98.08           C  
ATOM    530  N   ALA A  71       7.595   6.792  -4.084  1.00 98.07           N  
ATOM    531  CA  ALA A  71       8.786   7.299  -3.408  1.00 98.07           C  
ATOM    532  C   ALA A  71       9.934   6.297  -3.493  1.00 98.07           C  
ATOM    533  CB  ALA A  71       8.474   7.622  -1.949  1.00 98.07           C  
ATOM    534  O   ALA A  71      11.083   6.678  -3.726  1.00 98.07           O  
ATOM    535  N   HIS A  72       9.704   5.044  -3.277  1.00 98.31           N  
ATOM    536  CA  HIS A  72      10.703   3.984  -3.361  1.00 98.31           C  
ATOM    537  C   HIS A  72      11.300   3.900  -4.762  1.00 98.31           C  
ATOM    538  CB  HIS A  72      10.090   2.639  -2.970  1.00 98.31           C  
ATOM    539  O   HIS A  72      12.516   3.770  -4.916  1.00 98.31           O  
ATOM    540  CG  HIS A  72      11.020   1.481  -3.148  1.00 98.31           C  
ATOM    541  CD2 HIS A  72      11.129   0.574  -4.147  1.00 98.31           C  
ATOM    542  ND1 HIS A  72      11.985   1.153  -2.221  1.00 98.31           N  
ATOM    543  CE1 HIS A  72      12.650   0.090  -2.644  1.00 98.31           C  
ATOM    544  NE2 HIS A  72      12.150  -0.280  -3.810  1.00 98.31           N  
ATOM    545  N   LEU A  73      10.518   3.998  -5.794  1.00 97.99           N  
ATOM    546  CA  LEU A  73      10.936   3.808  -7.178  1.00 97.99           C  
ATOM    547  C   LEU A  73      11.745   5.002  -7.671  1.00 97.99           C  
ATOM    548  CB  LEU A  73       9.717   3.594  -8.081  1.00 97.99           C  
ATOM    549  O   LEU A  73      12.366   4.941  -8.735  1.00 97.99           O  
ATOM    550  CG  LEU A  73       8.950   2.286  -7.886  1.00 97.99           C  
ATOM    551  CD1 LEU A  73       7.766   2.218  -8.844  1.00 97.99           C  
ATOM    552  CD2 LEU A  73       9.874   1.089  -8.084  1.00 97.99           C  
ATOM    553  N   ARG A  74      11.784   6.097  -6.892  1.00 96.92           N  
ATOM    554  CA  ARG A  74      12.662   7.222  -7.199  1.00 96.92           C  
ATOM    555  C   ARG A  74      14.122   6.858  -6.957  1.00 96.92           C  
ATOM    556  CB  ARG A  74      12.280   8.446  -6.364  1.00 96.92           C  
ATOM    557  O   ARG A  74      15.017   7.377  -7.628  1.00 96.92           O  
ATOM    558  CG  ARG A  74      10.969   9.093  -6.781  1.00 96.92           C  
ATOM    559  CD  ARG A  74      10.656  10.324  -5.943  1.00 96.92           C  
ATOM    560  NE  ARG A  74       9.367  10.908  -6.303  1.00 96.92           N  
ATOM    561  NH1 ARG A  74       9.385  12.497  -4.626  1.00 96.92           N  
ATOM    562  NH2 ARG A  74       7.617  12.378  -6.080  1.00 96.92           N  
ATOM    563  CZ  ARG A  74       8.792  11.926  -5.669  1.00 96.92           C  
ATOM    564  N   GLU A  75      14.324   5.932  -6.093  1.00 96.64           N  
ATOM    565  CA  GLU A  75      15.675   5.550  -5.693  1.00 96.64           C  
ATOM    566  C   GLU A  75      16.036   4.164  -6.221  1.00 96.64           C  
ATOM    567  CB  GLU A  75      15.815   5.585  -4.169  1.00 96.64           C  
ATOM    568  O   GLU A  75      17.174   3.928  -6.633  1.00 96.64           O  
ATOM    569  CG  GLU A  75      15.605   6.965  -3.564  1.00 96.64           C  
ATOM    570  CD  GLU A  75      15.752   6.986  -2.051  1.00 96.64           C  
ATOM    571  OE1 GLU A  75      15.579   8.064  -1.439  1.00 96.64           O  
ATOM    572  OE2 GLU A  75      16.044   5.915  -1.473  1.00 96.64           O  
ATOM    573  N   GLU A  76      15.171   3.291  -6.193  1.00 97.31           N  
ATOM    574  CA  GLU A  76      15.371   1.901  -6.592  1.00 97.31           C  
ATOM    575  C   GLU A  76      14.252   1.425  -7.514  1.00 97.31           C  
ATOM    576  CB  GLU A  76      15.460   0.995  -5.361  1.00 97.31           C  
ATOM    577  O   GLU A  76      13.072   1.639  -7.229  1.00 97.31           O  
ATOM    578  CG  GLU A  76      16.672   1.269  -4.482  1.00 97.31           C  
ATOM    579  CD  GLU A  76      16.750   0.357  -3.268  1.00 97.31           C  
ATOM    580  OE1 GLU A  76      17.617   0.584  -2.393  1.00 97.31           O  
ATOM    581  OE2 GLU A  76      15.938  -0.592  -3.190  1.00 97.31           O  
ATOM    582  N   SER A  77      14.646   0.679  -8.651  1.00 97.69           N  
ATOM    583  CA  SER A  77      13.671   0.203  -9.626  1.00 97.69           C  
ATOM    584  C   SER A  77      13.300  -1.254  -9.370  1.00 97.69           C  
ATOM    585  CB  SER A  77      14.214   0.358 -11.047  1.00 97.69           C  
ATOM    586  O   SER A  77      13.041  -2.008 -10.311  1.00 97.69           O  
ATOM    587  OG  SER A  77      15.446  -0.327 -11.192  1.00 97.69           O  
ATOM    588  N   THR A  78      13.289  -1.656  -8.145  1.00 98.39           N  
ATOM    589  CA  THR A  78      12.922  -3.011  -7.748  1.00 98.39           C  
ATOM    590  C   THR A  78      11.755  -2.990  -6.765  1.00 98.39           C  
ATOM    591  CB  THR A  78      14.116  -3.750  -7.115  1.00 98.39           C  
ATOM    592  O   THR A  78      11.550  -2.001  -6.058  1.00 98.39           O  
ATOM    593  CG2 THR A  78      15.273  -3.873  -8.102  1.00 98.39           C  
ATOM    594  OG1 THR A  78      14.562  -3.026  -5.962  1.00 98.39           O  
ATOM    595  N   CYS A  79      10.981  -4.149  -6.759  1.00 98.53           N  
ATOM    596  CA  CYS A  79       9.932  -4.325  -5.761  1.00 98.53           C  
ATOM    597  C   CYS A  79      10.521  -4.409  -4.358  1.00 98.53           C  
ATOM    598  CB  CYS A  79       9.116  -5.583  -6.058  1.00 98.53           C  
ATOM    599  O   CYS A  79      11.451  -5.180  -4.116  1.00 98.53           O  
ATOM    600  SG  CYS A  79       7.929  -6.003  -4.764  1.00 98.53           S  
ATOM    601  N   PRO A  80       9.931  -3.646  -3.422  1.00 98.18           N  
ATOM    602  CA  PRO A  80      10.444  -3.660  -2.050  1.00 98.18           C  
ATOM    603  C   PRO A  80      10.213  -4.997  -1.348  1.00 98.18           C  
ATOM    604  CB  PRO A  80       9.654  -2.541  -1.367  1.00 98.18           C  
ATOM    605  O   PRO A  80      10.908  -5.318  -0.380  1.00 98.18           O  
ATOM    606  CG  PRO A  80       9.214  -1.648  -2.482  1.00 98.18           C  
ATOM    607  CD  PRO A  80       8.934  -2.496  -3.689  1.00 98.18           C  
ATOM    608  N   SER A  81       9.309  -5.803  -1.784  1.00 97.75           N  
ATOM    609  CA  SER A  81       8.924  -7.042  -1.116  1.00 97.75           C  
ATOM    610  C   SER A  81       9.685  -8.235  -1.684  1.00 97.75           C  
ATOM    611  CB  SER A  81       7.419  -7.278  -1.248  1.00 97.75           C  
ATOM    612  O   SER A  81      10.143  -9.100  -0.934  1.00 97.75           O  
ATOM    613  OG  SER A  81       6.690  -6.267  -0.573  1.00 97.75           O  
ATOM    614  N   CYS A  82       9.902  -8.243  -2.964  1.00 98.18           N  
ATOM    615  CA  CYS A  82      10.447  -9.467  -3.541  1.00 98.18           C  
ATOM    616  C   CYS A  82      11.663  -9.166  -4.409  1.00 98.18           C  
ATOM    617  CB  CYS A  82       9.384 -10.189  -4.369  1.00 98.18           C  
ATOM    618  O   CYS A  82      12.272 -10.079  -4.970  1.00 98.18           O  
ATOM    619  SG  CYS A  82       8.895  -9.298  -5.862  1.00 98.18           S  
ATOM    620  N   ASN A  83      11.970  -7.904  -4.621  1.00 98.11           N  
ATOM    621  CA  ASN A  83      13.143  -7.424  -5.344  1.00 98.11           C  
ATOM    622  C   ASN A  83      13.018  -7.676  -6.844  1.00 98.11           C  
ATOM    623  CB  ASN A  83      14.414  -8.079  -4.799  1.00 98.11           C  
ATOM    624  O   ASN A  83      14.023  -7.732  -7.554  1.00 98.11           O  
ATOM    625  CG  ASN A  83      14.785  -7.575  -3.419  1.00 98.11           C  
ATOM    626  ND2 ASN A  83      15.103  -8.496  -2.517  1.00 98.11           N  
ATOM    627  OD1 ASN A  83      14.785  -6.368  -3.164  1.00 98.11           O  
ATOM    628  N   THR A  84      11.838  -7.978  -7.319  1.00 98.14           N  
ATOM    629  CA  THR A  84      11.578  -8.066  -8.752  1.00 98.14           C  
ATOM    630  C   THR A  84      12.035  -6.796  -9.464  1.00 98.14           C  
ATOM    631  CB  THR A  84      10.083  -8.307  -9.034  1.00 98.14           C  
ATOM    632  O   THR A  84      11.703  -5.687  -9.039  1.00 98.14           O  
ATOM    633  CG2 THR A  84       9.809  -8.365 -10.534  1.00 98.14           C  
ATOM    634  OG1 THR A  84       9.684  -9.547  -8.439  1.00 98.14           O  
ATOM    635  N   ASP A  85      12.803  -6.966 -10.496  1.00 97.92           N  
ATOM    636  CA  ASP A  85      13.279  -5.861 -11.323  1.00 97.92           C  
ATOM    637  C   ASP A  85      12.143  -5.267 -12.152  1.00 97.92           C  
ATOM    638  CB  ASP A  85      14.412  -6.326 -12.240  1.00 97.92           C  
ATOM    639  O   ASP A  85      11.547  -5.957 -12.983  1.00 97.92           O  
ATOM    640  CG  ASP A  85      15.036  -5.191 -13.034  1.00 97.92           C  
ATOM    641  OD1 ASP A  85      14.675  -4.017 -12.805  1.00 97.92           O  
ATOM    642  OD2 ASP A  85      15.894  -5.475 -13.897  1.00 97.92           O  
ATOM    643  N   LEU A  86      11.928  -3.892 -12.059  1.00 97.78           N  
ATOM    644  CA  LEU A  86      10.780  -3.255 -12.694  1.00 97.78           C  
ATOM    645  C   LEU A  86      11.208  -2.478 -13.935  1.00 97.78           C  
ATOM    646  CB  LEU A  86      10.074  -2.319 -11.710  1.00 97.78           C  
ATOM    647  O   LEU A  86      10.382  -1.829 -14.581  1.00 97.78           O  
ATOM    648  CG  LEU A  86       9.513  -2.967 -10.443  1.00 97.78           C  
ATOM    649  CD1 LEU A  86       8.903  -1.907  -9.531  1.00 97.78           C  
ATOM    650  CD2 LEU A  86       8.481  -4.031 -10.798  1.00 97.78           C  
ATOM    651  N   GLY A  87      12.525  -2.522 -14.311  1.00 96.23           N  
ATOM    652  CA  GLY A  87      13.027  -1.970 -15.558  1.00 96.23           C  
ATOM    653  C   GLY A  87      13.184  -0.462 -15.523  1.00 96.23           C  
ATOM    654  O   GLY A  87      13.220   0.139 -14.447  1.00 96.23           O  
ATOM    655  N   ALA A  88      13.308   0.176 -16.712  1.00 94.86           N  
ATOM    656  CA  ALA A  88      13.656   1.578 -16.930  1.00 94.86           C  
ATOM    657  C   ALA A  88      12.472   2.491 -16.623  1.00 94.86           C  
ATOM    658  CB  ALA A  88      14.130   1.792 -18.366  1.00 94.86           C  
ATOM    659  O   ALA A  88      12.656   3.644 -16.225  1.00 94.86           O  
ATOM    660  N   GLN A  89      11.298   1.926 -16.775  1.00 95.97           N  
ATOM    661  CA  GLN A  89      10.085   2.684 -16.487  1.00 95.97           C  
ATOM    662  C   GLN A  89       9.236   1.983 -15.430  1.00 95.97           C  
ATOM    663  CB  GLN A  89       9.267   2.896 -17.762  1.00 95.97           C  
ATOM    664  O   GLN A  89       8.153   1.478 -15.732  1.00 95.97           O  
ATOM    665  CG  GLN A  89       9.984   3.721 -18.822  1.00 95.97           C  
ATOM    666  CD  GLN A  89       9.171   3.875 -20.094  1.00 95.97           C  
ATOM    667  NE2 GLN A  89       9.836   3.762 -21.239  1.00 95.97           N  
ATOM    668  OE1 GLN A  89       7.956   4.093 -20.048  1.00 95.97           O  
ATOM    669  N   PRO A  90       9.751   1.900 -14.202  1.00 96.10           N  
ATOM    670  CA  PRO A  90       9.130   1.137 -13.117  1.00 96.10           C  
ATOM    671  C   PRO A  90       7.729   1.636 -12.771  1.00 96.10           C  
ATOM    672  CB  PRO A  90      10.090   1.347 -11.943  1.00 96.10           C  
ATOM    673  O   PRO A  90       6.867   0.845 -12.379  1.00 96.10           O  
ATOM    674  CG  PRO A  90      10.880   2.562 -12.309  1.00 96.10           C  
ATOM    675  CD  PRO A  90      10.970   2.639 -13.806  1.00 96.10           C  
ATOM    676  N   THR A  91       7.381   2.943 -12.983  1.00 96.79           N  
ATOM    677  CA  THR A  91       6.072   3.504 -12.664  1.00 96.79           C  
ATOM    678  C   THR A  91       5.013   2.991 -13.636  1.00 96.79           C  
ATOM    679  CB  THR A  91       6.100   5.043 -12.696  1.00 96.79           C  
ATOM    680  O   THR A  91       3.820   3.000 -13.324  1.00 96.79           O  
ATOM    681  CG2 THR A  91       6.950   5.601 -11.559  1.00 96.79           C  
ATOM    682  OG1 THR A  91       6.649   5.479 -13.946  1.00 96.79           O  
ATOM    683  N   ASP A  92       5.421   2.598 -14.852  1.00 97.46           N  
ATOM    684  CA  ASP A  92       4.515   2.038 -15.850  1.00 97.46           C  
ATOM    685  C   ASP A  92       3.962   0.689 -15.395  1.00 97.46           C  
ATOM    686  CB  ASP A  92       5.226   1.888 -17.196  1.00 97.46           C  
ATOM    687  O   ASP A  92       2.942   0.226 -15.907  1.00 97.46           O  
ATOM    688  CG  ASP A  92       5.489   3.218 -17.880  1.00 97.46           C  
ATOM    689  OD1 ASP A  92       5.005   4.262 -17.390  1.00 97.46           O  
ATOM    690  OD2 ASP A  92       6.184   3.223 -18.919  1.00 97.46           O  
ATOM    691  N   LYS A  93       4.592   0.131 -14.383  1.00 97.47           N  
ATOM    692  CA  LYS A  93       4.216  -1.196 -13.906  1.00 97.47           C  
ATOM    693  C   LYS A  93       3.246  -1.104 -12.731  1.00 97.47           C  
ATOM    694  CB  LYS A  93       5.457  -1.992 -13.499  1.00 97.47           C  
ATOM    695  O   LYS A  93       2.859  -2.124 -12.157  1.00 97.47           O  
ATOM    696  CG  LYS A  93       6.540  -2.038 -14.567  1.00 97.47           C  
ATOM    697  CD  LYS A  93       6.049  -2.730 -15.832  1.00 97.47           C  
ATOM    698  CE  LYS A  93       7.131  -2.773 -16.902  1.00 97.47           C  
ATOM    699  NZ  LYS A  93       6.572  -3.127 -18.241  1.00 97.47           N  
ATOM    700  N   LEU A  94       2.862   0.100 -12.376  1.00 98.31           N  
ATOM    701  CA  LEU A  94       1.992   0.315 -11.224  1.00 98.31           C  
ATOM    702  C   LEU A  94       0.535   0.437 -11.658  1.00 98.31           C  
ATOM    703  CB  LEU A  94       2.415   1.572 -10.459  1.00 98.31           C  
ATOM    704  O   LEU A  94       0.231   1.112 -12.644  1.00 98.31           O  
ATOM    705  CG  LEU A  94       3.862   1.609  -9.965  1.00 98.31           C  
ATOM    706  CD1 LEU A  94       4.104   2.862  -9.129  1.00 98.31           C  
ATOM    707  CD2 LEU A  94       4.186   0.354  -9.162  1.00 98.31           C  
ATOM    708  N   ARG A  95      -0.318  -0.213 -10.912  1.00 98.36           N  
ATOM    709  CA  ARG A  95      -1.762  -0.147 -11.115  1.00 98.36           C  
ATOM    710  C   ARG A  95      -2.491   0.084  -9.796  1.00 98.36           C  
ATOM    711  CB  ARG A  95      -2.271  -1.429 -11.778  1.00 98.36           C  
ATOM    712  O   ARG A  95      -2.183  -0.558  -8.790  1.00 98.36           O  
ATOM    713  CG  ARG A  95      -1.686  -1.683 -13.158  1.00 98.36           C  
ATOM    714  CD  ARG A  95      -2.212  -0.691 -14.186  1.00 98.36           C  
ATOM    715  NE  ARG A  95      -1.734  -1.001 -15.530  1.00 98.36           N  
ATOM    716  NH1 ARG A  95       0.322   0.016 -15.256  1.00 98.36           N  
ATOM    717  NH2 ARG A  95      -0.207  -0.992 -17.246  1.00 98.36           N  
ATOM    718  CZ  ARG A  95      -0.540  -0.659 -16.007  1.00 98.36           C  
ATOM    719  N   GLY A  96      -3.376   1.077  -9.834  1.00 98.20           N  
ATOM    720  CA  GLY A  96      -4.219   1.243  -8.661  1.00 98.20           C  
ATOM    721  C   GLY A  96      -5.126   0.055  -8.405  1.00 98.20           C  
ATOM    722  O   GLY A  96      -5.626  -0.565  -9.346  1.00 98.20           O  
ATOM    723  N   ASP A  97      -5.342  -0.266  -7.155  1.00 97.44           N  
ATOM    724  CA  ASP A  97      -6.234  -1.348  -6.749  1.00 97.44           C  
ATOM    725  C   ASP A  97      -7.464  -0.803  -6.026  1.00 97.44           C  
ATOM    726  CB  ASP A  97      -5.496  -2.344  -5.853  1.00 97.44           C  
ATOM    727  O   ASP A  97      -7.450  -0.638  -4.805  1.00 97.44           O  
ATOM    728  CG  ASP A  97      -6.266  -3.635  -5.640  1.00 97.44           C  
ATOM    729  OD1 ASP A  97      -7.516  -3.612  -5.674  1.00 97.44           O  
ATOM    730  OD2 ASP A  97      -5.619  -4.684  -5.434  1.00 97.44           O  
ATOM    731  N   ARG A  98      -8.463  -0.506  -6.747  1.00 96.53           N  
ATOM    732  CA  ARG A  98      -9.642   0.170  -6.217  1.00 96.53           C  
ATOM    733  C   ARG A  98     -10.434  -0.751  -5.294  1.00 96.53           C  
ATOM    734  CB  ARG A  98     -10.536   0.665  -7.356  1.00 96.53           C  
ATOM    735  O   ARG A  98     -11.072  -0.289  -4.346  1.00 96.53           O  
ATOM    736  CG  ARG A  98      -9.925   1.791  -8.175  1.00 96.53           C  
ATOM    737  CD  ARG A  98     -10.896   2.319  -9.221  1.00 96.53           C  
ATOM    738  NE  ARG A  98     -10.286   3.356 -10.048  1.00 96.53           N  
ATOM    739  NH1 ARG A  98     -12.153   3.695 -11.365  1.00 96.53           N  
ATOM    740  NH2 ARG A  98     -10.247   4.914 -11.735  1.00 96.53           N  
ATOM    741  CZ  ARG A  98     -10.897   3.986 -11.048  1.00 96.53           C  
ATOM    742  N   LEU A  99     -10.449  -1.961  -5.589  1.00 96.31           N  
ATOM    743  CA  LEU A  99     -11.142  -2.941  -4.760  1.00 96.31           C  
ATOM    744  C   LEU A  99     -10.542  -2.990  -3.359  1.00 96.31           C  
ATOM    745  CB  LEU A  99     -11.080  -4.328  -5.404  1.00 96.31           C  
ATOM    746  O   LEU A  99     -11.270  -2.951  -2.365  1.00 96.31           O  
ATOM    747  CG  LEU A  99     -11.700  -5.475  -4.604  1.00 96.31           C  
ATOM    748  CD1 LEU A  99     -13.183  -5.211  -4.361  1.00 96.31           C  
ATOM    749  CD2 LEU A  99     -11.500  -6.802  -5.329  1.00 96.31           C  
ATOM    750  N   LEU A 100      -9.310  -3.158  -3.332  1.00 96.34           N  
ATOM    751  CA  LEU A 100      -8.612  -3.232  -2.053  1.00 96.34           C  
ATOM    752  C   LEU A 100      -8.832  -1.961  -1.240  1.00 96.34           C  
ATOM    753  CB  LEU A 100      -7.114  -3.460  -2.271  1.00 96.34           C  
ATOM    754  O   LEU A 100      -9.028  -2.022  -0.024  1.00 96.34           O  
ATOM    755  CG  LEU A 100      -6.304  -3.870  -1.040  1.00 96.34           C  
ATOM    756  CD1 LEU A 100      -6.912  -5.112  -0.396  1.00 96.34           C  
ATOM    757  CD2 LEU A 100      -4.847  -4.116  -1.416  1.00 96.34           C  
ATOM    758  N   GLU A 101      -8.842  -0.883  -1.907  1.00 94.66           N  
ATOM    759  CA  GLU A 101      -9.152   0.381  -1.248  1.00 94.66           C  
ATOM    760  C   GLU A 101     -10.567   0.374  -0.677  1.00 94.66           C  
ATOM    761  CB  GLU A 101      -8.983   1.551  -2.220  1.00 94.66           C  
ATOM    762  O   GLU A 101     -10.794   0.842   0.440  1.00 94.66           O  
ATOM    763  CG  GLU A 101      -7.531   1.911  -2.504  1.00 94.66           C  
ATOM    764  CD  GLU A 101      -7.379   3.074  -3.471  1.00 94.66           C  
ATOM    765  OE1 GLU A 101      -6.229   3.435  -3.809  1.00 94.66           O  
ATOM    766  OE2 GLU A 101      -8.418   3.630  -3.892  1.00 94.66           O  
ATOM    767  N   SER A 102     -11.449  -0.103  -1.452  1.00 95.93           N  
ATOM    768  CA  SER A 102     -12.841  -0.183  -1.022  1.00 95.93           C  
ATOM    769  C   SER A 102     -12.994  -1.096   0.190  1.00 95.93           C  
ATOM    770  CB  SER A 102     -13.727  -0.685  -2.164  1.00 95.93           C  
ATOM    771  O   SER A 102     -13.721  -0.772   1.130  1.00 95.93           O  
ATOM    772  OG  SER A 102     -13.762   0.255  -3.223  1.00 95.93           O  
ATOM    773  N   ILE A 103     -12.291  -2.165   0.100  1.00 95.35           N  
ATOM    774  CA  ILE A 103     -12.338  -3.123   1.199  1.00 95.35           C  
ATOM    775  C   ILE A 103     -11.799  -2.475   2.473  1.00 95.35           C  
ATOM    776  CB  ILE A 103     -11.537  -4.402   0.868  1.00 95.35           C  
ATOM    777  O   ILE A 103     -12.401  -2.597   3.542  1.00 95.35           O  
ATOM    778  CG1 ILE A 103     -12.235  -5.198  -0.241  1.00 95.35           C  
ATOM    779  CG2 ILE A 103     -11.349  -5.261   2.123  1.00 95.35           C  
ATOM    780  CD1 ILE A 103     -11.429  -6.382  -0.755  1.00 95.35           C  
ATOM    781  N   VAL A 104     -10.716  -1.823   2.453  1.00 95.55           N  
ATOM    782  CA  VAL A 104     -10.114  -1.146   3.597  1.00 95.55           C  
ATOM    783  C   VAL A 104     -11.089  -0.114   4.159  1.00 95.55           C  
ATOM    784  CB  VAL A 104      -8.779  -0.466   3.217  1.00 95.55           C  
ATOM    785  O   VAL A 104     -11.283  -0.030   5.374  1.00 95.55           O  
ATOM    786  CG1 VAL A 104      -8.286   0.429   4.352  1.00 95.55           C  
ATOM    787  CG2 VAL A 104      -7.728  -1.516   2.864  1.00 95.55           C  
ATOM    788  N   GLU A 105     -11.731   0.659   3.274  1.00 94.42           N  
ATOM    789  CA  GLU A 105     -12.684   1.694   3.664  1.00 94.42           C  
ATOM    790  C   GLU A 105     -13.893   1.092   4.374  1.00 94.42           C  
ATOM    791  CB  GLU A 105     -13.137   2.496   2.442  1.00 94.42           C  
ATOM    792  O   GLU A 105     -14.409   1.670   5.332  1.00 94.42           O  
ATOM    793  CG  GLU A 105     -13.999   3.703   2.783  1.00 94.42           C  
ATOM    794  CD  GLU A 105     -14.234   4.627   1.599  1.00 94.42           C  
ATOM    795  OE1 GLU A 105     -14.855   5.699   1.780  1.00 94.42           O  
ATOM    796  OE2 GLU A 105     -13.793   4.277   0.482  1.00 94.42           O  
ATOM    797  N   LYS A 106     -14.298  -0.026   3.921  1.00 93.40           N  
ATOM    798  CA  LYS A 106     -15.492  -0.652   4.484  1.00 93.40           C  
ATOM    799  C   LYS A 106     -15.172  -1.365   5.795  1.00 93.40           C  
ATOM    800  CB  LYS A 106     -16.102  -1.638   3.487  1.00 93.40           C  
ATOM    801  O   LYS A 106     -15.987  -1.368   6.720  1.00 93.40           O  
ATOM    802  CG  LYS A 106     -16.824  -0.975   2.323  1.00 93.40           C  
ATOM    803  CD  LYS A 106     -18.029  -1.792   1.875  1.00 93.40           C  
ATOM    804  CE  LYS A 106     -18.717  -1.160   0.672  1.00 93.40           C  
ATOM    805  NZ  LYS A 106     -19.928  -1.932   0.259  1.00 93.40           N  
ATOM    806  N   LEU A 107     -14.002  -1.926   5.932  1.00 92.92           N  
ATOM    807  CA  LEU A 107     -13.644  -2.709   7.109  1.00 92.92           C  
ATOM    808  C   LEU A 107     -13.132  -1.808   8.227  1.00 92.92           C  
ATOM    809  CB  LEU A 107     -12.585  -3.756   6.755  1.00 92.92           C  
ATOM    810  O   LEU A 107     -13.351  -2.090   9.407  1.00 92.92           O  
ATOM    811  CG  LEU A 107     -13.038  -4.898   5.844  1.00 92.92           C  
ATOM    812  CD1 LEU A 107     -11.900  -5.893   5.636  1.00 92.92           C  
ATOM    813  CD2 LEU A 107     -14.263  -5.594   6.428  1.00 92.92           C  
ATOM    814  N   PHE A 108     -12.494  -0.730   7.901  1.00 93.79           N  
ATOM    815  CA  PHE A 108     -11.863   0.132   8.894  1.00 93.79           C  
ATOM    816  C   PHE A 108     -12.183   1.597   8.620  1.00 93.79           C  
ATOM    817  CB  PHE A 108     -10.346  -0.081   8.906  1.00 93.79           C  
ATOM    818  O   PHE A 108     -11.280   2.399   8.372  1.00 93.79           O  
ATOM    819  CG  PHE A 108      -9.936  -1.522   9.051  1.00 93.79           C  
ATOM    820  CD1 PHE A 108     -10.038  -2.167  10.278  1.00 93.79           C  
ATOM    821  CD2 PHE A 108      -9.449  -2.231   7.961  1.00 93.79           C  
ATOM    822  CE1 PHE A 108      -9.660  -3.501  10.415  1.00 93.79           C  
ATOM    823  CE2 PHE A 108      -9.069  -3.563   8.091  1.00 93.79           C  
ATOM    824  CZ  PHE A 108      -9.174  -4.196   9.319  1.00 93.79           C  
ATOM    825  N   PRO A 109     -13.371   2.016   8.664  1.00 93.45           N  
ATOM    826  CA  PRO A 109     -13.784   3.377   8.316  1.00 93.45           C  
ATOM    827  C   PRO A 109     -13.243   4.425   9.286  1.00 93.45           C  
ATOM    828  CB  PRO A 109     -15.312   3.310   8.381  1.00 93.45           C  
ATOM    829  O   PRO A 109     -12.930   5.546   8.879  1.00 93.45           O  
ATOM    830  CG  PRO A 109     -15.606   2.129   9.248  1.00 93.45           C  
ATOM    831  CD  PRO A 109     -14.525   1.107   9.044  1.00 93.45           C  
ATOM    832  N   ASP A 110     -13.124   4.101  10.592  1.00 93.61           N  
ATOM    833  CA  ASP A 110     -12.647   5.046  11.598  1.00 93.61           C  
ATOM    834  C   ASP A 110     -11.175   5.386  11.378  1.00 93.61           C  
ATOM    835  CB  ASP A 110     -12.853   4.482  13.005  1.00 93.61           C  
ATOM    836  O   ASP A 110     -10.769   6.540  11.529  1.00 93.61           O  
ATOM    837  CG  ASP A 110     -14.318   4.311  13.368  1.00 93.61           C  
ATOM    838  OD1 ASP A 110     -15.162   5.092  12.879  1.00 93.61           O  
ATOM    839  OD2 ASP A 110     -14.630   3.389  14.152  1.00 93.61           O  
ATOM    840  N   ILE A 111     -10.410   4.360  11.050  1.00 91.67           N  
ATOM    841  CA  ILE A 111      -8.982   4.538  10.810  1.00 91.67           C  
ATOM    842  C   ILE A 111      -8.771   5.413   9.577  1.00 91.67           C  
ATOM    843  CB  ILE A 111      -8.265   3.181  10.633  1.00 91.67           C  
ATOM    844  O   ILE A 111      -7.933   6.318   9.586  1.00 91.67           O  
ATOM    845  CG1 ILE A 111      -8.323   2.372  11.935  1.00 91.67           C  
ATOM    846  CG2 ILE A 111      -6.817   3.389  10.182  1.00 91.67           C  
ATOM    847  CD1 ILE A 111      -7.798   0.949  11.803  1.00 91.67           C  
ATOM    848  N   VAL A 112      -9.451   5.106   8.530  1.00 92.53           N  
ATOM    849  CA  VAL A 112      -9.359   5.864   7.286  1.00 92.53           C  
ATOM    850  C   VAL A 112      -9.738   7.321   7.540  1.00 92.53           C  
ATOM    851  CB  VAL A 112     -10.262   5.261   6.186  1.00 92.53           C  
ATOM    852  O   VAL A 112      -9.062   8.236   7.066  1.00 92.53           O  
ATOM    853  CG1 VAL A 112     -10.301   6.173   4.961  1.00 92.53           C  
ATOM    854  CG2 VAL A 112      -9.775   3.865   5.802  1.00 92.53           C  
ATOM    855  N   LYS A 113     -10.811   7.567   8.230  1.00 94.02           N  
ATOM    856  CA  LYS A 113     -11.241   8.920   8.573  1.00 94.02           C  
ATOM    857  C   LYS A 113     -10.165   9.653   9.369  1.00 94.02           C  
ATOM    858  CB  LYS A 113     -12.547   8.883   9.367  1.00 94.02           C  
ATOM    859  O   LYS A 113      -9.870  10.819   9.097  1.00 94.02           O  
ATOM    860  CG  LYS A 113     -13.118  10.258   9.683  1.00 94.02           C  
ATOM    861  CD  LYS A 113     -14.432  10.156  10.446  1.00 94.02           C  
ATOM    862  CE  LYS A 113     -15.034  11.529  10.711  1.00 94.02           C  
ATOM    863  NZ  LYS A 113     -14.812  11.969  12.120  1.00 94.02           N  
ATOM    864  N   ALA A 114      -9.680   8.984  10.373  1.00 93.74           N  
ATOM    865  CA  ALA A 114      -8.621   9.571  11.190  1.00 93.74           C  
ATOM    866  C   ALA A 114      -7.426   9.975  10.330  1.00 93.74           C  
ATOM    867  CB  ALA A 114      -8.183   8.593  12.277  1.00 93.74           C  
ATOM    868  O   ALA A 114      -6.845  11.045  10.528  1.00 93.74           O  
ATOM    869  N   ASP A 115      -6.981   9.068   9.480  1.00 90.78           N  
ATOM    870  CA  ASP A 115      -5.874   9.344   8.570  1.00 90.78           C  
ATOM    871  C   ASP A 115      -6.167  10.566   7.702  1.00 90.78           C  
ATOM    872  CB  ASP A 115      -5.590   8.127   7.686  1.00 90.78           C  
ATOM    873  O   ASP A 115      -5.303  11.425   7.519  1.00 90.78           O  
ATOM    874  CG  ASP A 115      -4.308   8.264   6.883  1.00 90.78           C  
ATOM    875  OD1 ASP A 115      -3.224   8.416   7.487  1.00 90.78           O  
ATOM    876  OD2 ASP A 115      -4.383   8.222   5.636  1.00 90.78           O  
ATOM    877  N   ARG A 116      -7.329  10.655   7.121  1.00 91.18           N  
ATOM    878  CA  ARG A 116      -7.741  11.784   6.294  1.00 91.18           C  
ATOM    879  C   ARG A 116      -7.712  13.085   7.089  1.00 91.18           C  
ATOM    880  CB  ARG A 116      -9.142  11.550   5.724  1.00 91.18           C  
ATOM    881  O   ARG A 116      -7.250  14.113   6.591  1.00 91.18           O  
ATOM    882  CG  ARG A 116      -9.175  10.586   4.548  1.00 91.18           C  
ATOM    883  CD  ARG A 116     -10.543  10.558   3.881  1.00 91.18           C  
ATOM    884  NE  ARG A 116     -11.472   9.684   4.591  1.00 91.18           N  
ATOM    885  NH1 ARG A 116     -13.331  10.332   3.382  1.00 91.18           N  
ATOM    886  NH2 ARG A 116     -13.528   8.768   5.046  1.00 91.18           N  
ATOM    887  CZ  ARG A 116     -12.775   9.597   4.338  1.00 91.18           C  
ATOM    888  N   ASP A 117      -8.240  13.048   8.243  1.00 94.27           N  
ATOM    889  CA  ASP A 117      -8.254  14.216   9.119  1.00 94.27           C  
ATOM    890  C   ASP A 117      -6.834  14.690   9.424  1.00 94.27           C  
ATOM    891  CB  ASP A 117      -8.995  13.902  10.420  1.00 94.27           C  
ATOM    892  O   ASP A 117      -6.565  15.893   9.435  1.00 94.27           O  
ATOM    893  CG  ASP A 117     -10.490  13.725  10.223  1.00 94.27           C  
ATOM    894  OD1 ASP A 117     -11.014  14.108   9.154  1.00 94.27           O  
ATOM    895  OD2 ASP A 117     -11.151  13.202  11.146  1.00 94.27           O  
ATOM    896  N   LEU A 118      -6.033  13.778   9.733  1.00 91.23           N  
ATOM    897  CA  LEU A 118      -4.637  14.107   9.999  1.00 91.23           C  
ATOM    898  C   LEU A 118      -3.996  14.774   8.786  1.00 91.23           C  
ATOM    899  CB  LEU A 118      -3.852  12.848  10.378  1.00 91.23           C  
ATOM    900  O   LEU A 118      -3.271  15.762   8.927  1.00 91.23           O  
ATOM    901  CG  LEU A 118      -2.368  13.043  10.691  1.00 91.23           C  
ATOM    902  CD1 LEU A 118      -2.193  14.057  11.817  1.00 91.23           C  
ATOM    903  CD2 LEU A 118      -1.719  11.712  11.057  1.00 91.23           C  
ATOM    904  N   GLU A 119      -4.185  14.168   7.645  1.00 89.95           N  
ATOM    905  CA  GLU A 119      -3.639  14.738   6.417  1.00 89.95           C  
ATOM    906  C   GLU A 119      -4.122  16.171   6.212  1.00 89.95           C  
ATOM    907  CB  GLU A 119      -4.016  13.877   5.209  1.00 89.95           C  
ATOM    908  O   GLU A 119      -3.347  17.042   5.811  1.00 89.95           O  
ATOM    909  CG  GLU A 119      -3.191  12.605   5.079  1.00 89.95           C  
ATOM    910  CD  GLU A 119      -3.597  11.746   3.892  1.00 89.95           C  
ATOM    911  OE1 GLU A 119      -3.044  10.635   3.730  1.00 89.95           O  
ATOM    912  OE2 GLU A 119      -4.476  12.187   3.119  1.00 89.95           O  
ATOM    913  N   GLU A 120      -5.329  16.388   6.408  1.00 92.98           N  
ATOM    914  CA  GLU A 120      -5.915  17.721   6.299  1.00 92.98           C  
ATOM    915  C   GLU A 120      -5.287  18.684   7.303  1.00 92.98           C  
ATOM    916  CB  GLU A 120      -7.430  17.661   6.505  1.00 92.98           C  
ATOM    917  O   GLU A 120      -4.994  19.833   6.969  1.00 92.98           O  
ATOM    918  CG  GLU A 120      -8.122  19.011   6.379  1.00 92.98           C  
ATOM    919  CD  GLU A 120      -7.981  19.631   4.998  1.00 92.98           C  
ATOM    920  OE1 GLU A 120      -8.038  20.876   4.883  1.00 92.98           O  
ATOM    921  OE2 GLU A 120      -7.813  18.865   4.023  1.00 92.98           O  
ATOM    922  N   LEU A 121      -5.115  18.269   8.479  1.00 93.41           N  
ATOM    923  CA  LEU A 121      -4.492  19.093   9.509  1.00 93.41           C  
ATOM    924  C   LEU A 121      -3.069  19.472   9.114  1.00 93.41           C  
ATOM    925  CB  LEU A 121      -4.483  18.357  10.852  1.00 93.41           C  
ATOM    926  O   LEU A 121      -2.638  20.605   9.339  1.00 93.41           O  
ATOM    927  CG  LEU A 121      -5.829  18.233  11.566  1.00 93.41           C  
ATOM    928  CD1 LEU A 121      -5.666  17.472  12.878  1.00 93.41           C  
ATOM    929  CD2 LEU A 121      -6.433  19.611  11.814  1.00 93.41           C  
ATOM    930  N   LEU A 122      -2.281  18.482   8.650  1.00 91.54           N  
ATOM    931  CA  LEU A 122      -0.908  18.712   8.216  1.00 91.54           C  
ATOM    932  C   LEU A 122      -0.864  19.680   7.038  1.00 91.54           C  
ATOM    933  CB  LEU A 122      -0.240  17.389   7.829  1.00 91.54           C  
ATOM    934  O   LEU A 122       0.044  20.509   6.944  1.00 91.54           O  
ATOM    935  CG  LEU A 122       0.029  16.407   8.969  1.00 91.54           C  
ATOM    936  CD1 LEU A 122       0.622  15.112   8.424  1.00 91.54           C  
ATOM    937  CD2 LEU A 122       0.958  17.031  10.006  1.00 91.54           C  
ATOM    938  N   ARG A 123      -1.769  19.481   6.087  1.00 90.04           N  
ATOM    939  CA  ARG A 123      -1.866  20.372   4.936  1.00 90.04           C  
ATOM    940  C   ARG A 123      -2.110  21.811   5.376  1.00 90.04           C  
ATOM    941  CB  ARG A 123      -2.984  19.915   3.995  1.00 90.04           C  
ATOM    942  O   ARG A 123      -1.492  22.740   4.851  1.00 90.04           O  
ATOM    943  CG  ARG A 123      -3.036  20.681   2.683  1.00 90.04           C  
ATOM    944  CD  ARG A 123      -4.173  20.200   1.793  1.00 90.04           C  
ATOM    945  NE  ARG A 123      -5.466  20.698   2.254  1.00 90.04           N  
ATOM    946  NH1 ARG A 123      -6.605  20.128   0.327  1.00 90.04           N  
ATOM    947  NH2 ARG A 123      -7.712  21.136   2.062  1.00 90.04           N  
ATOM    948  CZ  ARG A 123      -6.592  20.653   1.546  1.00 90.04           C  
ATOM    949  N   LYS A 124      -3.022  22.108   6.251  1.00 90.82           N  
ATOM    950  CA  LYS A 124      -3.358  23.433   6.763  1.00 90.82           C  
ATOM    951  C   LYS A 124      -2.186  24.040   7.529  1.00 90.82           C  
ATOM    952  CB  LYS A 124      -4.592  23.363   7.664  1.00 90.82           C  
ATOM    953  O   LYS A 124      -2.007  25.260   7.534  1.00 90.82           O  
ATOM    954  CG  LYS A 124      -5.897  23.144   6.911  1.00 90.82           C  
ATOM    955  CD  LYS A 124      -7.083  23.055   7.863  1.00 90.82           C  
ATOM    956  CE  LYS A 124      -8.384  22.804   7.113  1.00 90.82           C  
ATOM    957  NZ  LYS A 124      -9.543  22.667   8.046  1.00 90.82           N  
ATOM    958  N   SER A 125      -1.397  23.208   8.236  1.00 87.51           N  
ATOM    959  CA  SER A 125      -0.233  23.670   8.985  1.00 87.51           C  
ATOM    960  C   SER A 125       0.901  24.076   8.050  1.00 87.51           C  
ATOM    961  CB  SER A 125       0.252  22.583   9.946  1.00 87.51           C  
ATOM    962  O   SER A 125       1.726  24.924   8.398  1.00 87.51           O  
ATOM    963  OG  SER A 125       0.782  21.480   9.231  1.00 87.51           O  
ATOM    964  N   ARG A 126       1.144  23.408   6.891  1.00 79.74           N  
ATOM    965  CA  ARG A 126       2.152  23.689   5.873  1.00 79.74           C  
ATOM    966  C   ARG A 126       1.823  24.972   5.116  1.00 79.74           C  
ATOM    967  CB  ARG A 126       2.269  22.518   4.895  1.00 79.74           C  
ATOM    968  O   ARG A 126       2.725  25.682   4.667  1.00 79.74           O  
ATOM    969  CG  ARG A 126       2.936  21.286   5.485  1.00 79.74           C  
ATOM    970  CD  ARG A 126       3.067  20.169   4.459  1.00 79.74           C  
ATOM    971  NE  ARG A 126       3.589  18.945   5.059  1.00 79.74           N  
ATOM    972  NH1 ARG A 126       3.659  17.759   3.078  1.00 79.74           N  
ATOM    973  NH2 ARG A 126       4.331  16.772   5.034  1.00 79.74           N  
ATOM    974  CZ  ARG A 126       3.858  17.828   4.389  1.00 79.74           C  
ATOM    975  N   VAL A 127       0.552  25.279   4.880  1.00 64.95           N  
ATOM    976  CA  VAL A 127       0.081  26.497   4.229  1.00 64.95           C  
ATOM    977  C   VAL A 127       0.255  27.686   5.172  1.00 64.95           C  
ATOM    978  CB  VAL A 127      -1.396  26.374   3.794  1.00 64.95           C  
ATOM    979  O   VAL A 127       0.538  28.802   4.728  1.00 64.95           O  
ATOM    980  CG1 VAL A 127      -1.874  27.665   3.132  1.00 64.95           C  
ATOM    981  CG2 VAL A 127      -1.576  25.187   2.849  1.00 64.95           C  
ATOM    982  N   LYS A 128       0.487  27.460   6.411  1.00 59.85           N  
ATOM    983  CA  LYS A 128       0.708  28.514   7.398  1.00 59.85           C  
ATOM    984  C   LYS A 128       2.189  28.645   7.740  1.00 59.85           C  
ATOM    985  CB  LYS A 128      -0.101  28.240   8.666  1.00 59.85           C  
ATOM    986  O   LYS A 128       2.584  29.554   8.473  1.00 59.85           O  
ATOM    987  CG  LYS A 128      -1.602  28.428   8.496  1.00 59.85           C  
ATOM    988  CD  LYS A 128      -2.341  28.244   9.815  1.00 59.85           C  
ATOM    989  CE  LYS A 128      -3.848  28.372   9.635  1.00 59.85           C  
ATOM    990  NZ  LYS A 128      -4.578  28.183  10.924  1.00 59.85           N  
ATOM    991  N   GLY A 129       3.156  27.924   7.016  1.00 59.31           N  
ATOM    992  CA  GLY A 129       4.599  27.987   7.182  1.00 59.31           C  
ATOM    993  C   GLY A 129       5.266  28.973   6.243  1.00 59.31           C  
ATOM    994  O   GLY A 129       4.639  29.463   5.301  1.00 59.31           O  
ATOM    995  N   PRO A 130       6.378  29.877   6.803  1.00 46.69           N  
ATOM    996  CA  PRO A 130       6.875  31.047   6.075  1.00 46.69           C  
ATOM    997  C   PRO A 130       7.165  30.747   4.606  1.00 46.69           C  
ATOM    998  CB  PRO A 130       8.160  31.408   6.823  1.00 46.69           C  
ATOM    999  O   PRO A 130       7.526  29.618   4.262  1.00 46.69           O  
ATOM   1000  CG  PRO A 130       8.504  30.182   7.606  1.00 46.69           C  
ATOM   1001  CD  PRO A 130       7.364  29.210   7.495  1.00 46.69           C  
ATOM   1002  N   ALA A 131       6.381  31.366   3.489  1.00 52.18           N  
ATOM   1003  CA  ALA A 131       6.685  31.484   2.065  1.00 52.18           C  
ATOM   1004  C   ALA A 131       8.189  31.416   1.817  1.00 52.18           C  
ATOM   1005  CB  ALA A 131       6.115  32.786   1.506  1.00 52.18           C  
ATOM   1006  O   ALA A 131       8.980  31.912   2.622  1.00 52.18           O  
ATOM   1007  N   PRO A 132       8.699  30.435   0.926  1.00 52.23           N  
ATOM   1008  CA  PRO A 132      10.133  30.440   0.626  1.00 52.23           C  
ATOM   1009  C   PRO A 132      10.648  31.822   0.230  1.00 52.23           C  
ATOM   1010  CB  PRO A 132      10.253  29.457  -0.541  1.00 52.23           C  
ATOM   1011  O   PRO A 132       9.933  32.588  -0.422  1.00 52.23           O  
ATOM   1012  CG  PRO A 132       8.843  29.138  -0.918  1.00 52.23           C  
ATOM   1013  CD  PRO A 132       7.923  29.989  -0.090  1.00 52.23           C  
ATOM   1014  N   MET A 133      11.319  32.558   1.201  1.00 54.31           N  
ATOM   1015  CA  MET A 133      12.153  33.738   0.993  1.00 54.31           C  
ATOM   1016  C   MET A 133      12.871  33.666  -0.351  1.00 54.31           C  
ATOM   1017  CB  MET A 133      13.173  33.882   2.123  1.00 54.31           C  
ATOM   1018  O   MET A 133      13.572  32.694  -0.634  1.00 54.31           O  
ATOM   1019  CG  MET A 133      13.650  35.309   2.340  1.00 54.31           C  
ATOM   1020  SD  MET A 133      14.536  35.521   3.933  1.00 54.31           S  
ATOM   1021  CE  MET A 133      16.106  34.702   3.537  1.00 54.31           C  
ATOM   1022  N   GLU A 134      12.198  34.103  -1.539  1.00 47.52           N  
ATOM   1023  CA  GLU A 134      12.803  34.375  -2.839  1.00 47.52           C  
ATOM   1024  C   GLU A 134      14.118  35.134  -2.688  1.00 47.52           C  
ATOM   1025  CB  GLU A 134      11.839  35.165  -3.728  1.00 47.52           C  
ATOM   1026  O   GLU A 134      14.174  36.160  -2.006  1.00 47.52           O  
ATOM   1027  CG  GLU A 134      10.474  34.511  -3.887  1.00 47.52           C  
ATOM   1028  CD  GLU A 134       9.609  35.177  -4.945  1.00 47.52           C  
ATOM   1029  OE1 GLU A 134       8.659  34.534  -5.446  1.00 47.52           O  
ATOM   1030  OE2 GLU A 134       9.885  36.351  -5.277  1.00 47.52           O  
ATOM   1031  N   THR A 135      15.270  34.461  -2.488  1.00 58.82           N  
ATOM   1032  CA  THR A 135      16.524  35.204  -2.549  1.00 58.82           C  
ATOM   1033  C   THR A 135      16.992  35.358  -3.993  1.00 58.82           C  
ATOM   1034  CB  THR A 135      17.623  34.512  -1.721  1.00 58.82           C  
ATOM   1035  O   THR A 135      16.905  34.416  -4.783  1.00 58.82           O  
ATOM   1036  CG2 THR A 135      17.403  34.725  -0.227  1.00 58.82           C  
ATOM   1037  OG1 THR A 135      17.610  33.107  -2.000  1.00 58.82           O  
ATOM   1038  N   GLU A 136      16.789  36.581  -4.643  1.00 43.45           N  
ATOM   1039  CA  GLU A 136      17.429  37.472  -5.607  1.00 43.45           C  
ATOM   1040  C   GLU A 136      18.802  36.948  -6.016  1.00 43.45           C  
ATOM   1041  CB  GLU A 136      17.554  38.885  -5.032  1.00 43.45           C  
ATOM   1042  O   GLU A 136      19.542  36.416  -5.185  1.00 43.45           O  
ATOM   1043  CG  GLU A 136      16.279  39.709  -5.140  1.00 43.45           C  
ATOM   1044  CD  GLU A 136      16.494  41.187  -4.857  1.00 43.45           C  
ATOM   1045  OE1 GLU A 136      16.164  42.025  -5.726  1.00 43.45           O  
ATOM   1046  OE2 GLU A 136      16.997  41.509  -3.758  1.00 43.45           O  
TER    1047      GLU A 136                                                      
ENDMDL                                                                          
END                                                                             
