# Supplementary material for: Uncoupled evolution of the Polycomb system and deep origin of non-canonical PRC1
Source: Commun Biol. 2023 Nov 10;6:1144. doi: 10.1038/s42003-023-05501-x (PMC10638273; doi:10.1038/s42003-023-05501-x)
Supplement: Supplementary file 8 — Supplementary Data 5 [file 42003_2023_5501_MOESM8_ESM.zip › Supplementary Data 5/PCGF_putative_checks/PCGF_alphafold_remainedputative/HEMPHA007334_PCGF_68d35.result/HEMPHA007334_PCGF_68d35_unrelaxed_rank_1_model_5.pdb]

MODEL     1                                                                     
ATOM      1  N   SER A   1      61.117 -57.122  34.823  1.00 34.70           N  
ATOM      2  CA  SER A   1      62.243 -56.284  35.223  1.00 34.70           C  
ATOM      3  C   SER A   1      62.112 -54.874  34.655  1.00 34.70           C  
ATOM      4  CB  SER A   1      63.563 -56.906  34.766  1.00 34.70           C  
ATOM      5  O   SER A   1      62.138 -54.685  33.438  1.00 34.70           O  
ATOM      6  OG  SER A   1      63.926 -57.988  35.606  1.00 34.70           O  
ATOM      7  N   PHE A   2      61.212 -54.109  35.180  1.00 31.40           N  
ATOM      8  CA  PHE A   2      60.813 -53.076  36.129  1.00 31.40           C  
ATOM      9  C   PHE A   2      59.556 -52.358  35.650  1.00 31.40           C  
ATOM     10  CB  PHE A   2      61.947 -52.067  36.336  1.00 31.40           C  
ATOM     11  O   PHE A   2      59.586 -51.651  34.641  1.00 31.40           O  
ATOM     12  CG  PHE A   2      62.791 -52.344  37.550  1.00 31.40           C  
ATOM     13  CD1 PHE A   2      62.437 -51.832  38.792  1.00 31.40           C  
ATOM     14  CD2 PHE A   2      63.941 -53.118  37.449  1.00 31.40           C  
ATOM     15  CE1 PHE A   2      63.217 -52.087  39.918  1.00 31.40           C  
ATOM     16  CE2 PHE A   2      64.725 -53.377  38.570  1.00 31.40           C  
ATOM     17  CZ  PHE A   2      64.362 -52.860  39.803  1.00 31.40           C  
ATOM     18  N   CYS A   3      58.401 -53.110  35.694  1.00 28.49           N  
ATOM     19  CA  CYS A   3      57.003 -52.706  35.802  1.00 28.49           C  
ATOM     20  C   CYS A   3      56.685 -52.213  37.209  1.00 28.49           C  
ATOM     21  CB  CYS A   3      56.079 -53.867  35.438  1.00 28.49           C  
ATOM     22  O   CYS A   3      56.812 -52.964  38.178  1.00 28.49           O  
ATOM     23  SG  CYS A   3      54.881 -53.467  34.147  1.00 28.49           S  
ATOM     24  N   THR A   4      57.077 -50.990  37.561  1.00 34.22           N  
ATOM     25  CA  THR A   4      56.669 -50.170  38.696  1.00 34.22           C  
ATOM     26  C   THR A   4      55.345 -49.468  38.408  1.00 34.22           C  
ATOM     27  CB  THR A   4      57.743 -49.123  39.044  1.00 34.22           C  
ATOM     28  O   THR A   4      55.177 -48.858  37.350  1.00 34.22           O  
ATOM     29  CG2 THR A   4      57.709 -48.773  40.528  1.00 34.22           C  
ATOM     30  OG1 THR A   4      59.036 -49.647  38.718  1.00 34.22           O  
ATOM     31  N   LEU A   5      54.293 -49.990  38.902  1.00 29.27           N  
ATOM     32  CA  LEU A   5      53.298 -49.800  39.952  1.00 29.27           C  
ATOM     33  C   LEU A   5      53.236 -48.339  40.384  1.00 29.27           C  
ATOM     34  CB  LEU A   5      53.616 -50.688  41.158  1.00 29.27           C  
ATOM     35  O   LEU A   5      54.267 -47.728  40.674  1.00 29.27           O  
ATOM     36  CG  LEU A   5      52.875 -52.024  41.231  1.00 29.27           C  
ATOM     37  CD1 LEU A   5      53.741 -53.073  41.919  1.00 29.27           C  
ATOM     38  CD2 LEU A   5      51.545 -51.859  41.959  1.00 29.27           C  
ATOM     39  N   LEU A   6      52.119 -47.666  40.132  1.00 25.75           N  
ATOM     40  CA  LEU A   6      51.072 -47.160  41.012  1.00 25.75           C  
ATOM     41  C   LEU A   6      51.356 -45.719  41.422  1.00 25.75           C  
ATOM     42  CB  LEU A   6      50.945 -48.041  42.257  1.00 25.75           C  
ATOM     43  O   LEU A   6      52.459 -45.403  41.874  1.00 25.75           O  
ATOM     44  CG  LEU A   6      50.048 -49.274  42.127  1.00 25.75           C  
ATOM     45  CD1 LEU A   6      50.514 -50.371  43.077  1.00 25.75           C  
ATOM     46  CD2 LEU A   6      48.593 -48.907  42.398  1.00 25.75           C  
ATOM     47  N   GLN A   7      50.412 -44.811  40.994  1.00 33.40           N  
ATOM     48  CA  GLN A   7      49.687 -44.006  41.971  1.00 33.40           C  
ATOM     49  C   GLN A   7      48.701 -43.064  41.285  1.00 33.40           C  
ATOM     50  CB  GLN A   7      50.661 -43.206  42.837  1.00 33.40           C  
ATOM     51  O   GLN A   7      49.046 -42.405  40.302  1.00 33.40           O  
ATOM     52  CG  GLN A   7      51.113 -43.940  44.092  1.00 33.40           C  
ATOM     53  CD  GLN A   7      52.041 -43.108  44.958  1.00 33.40           C  
ATOM     54  NE2 GLN A   7      51.896 -43.233  46.273  1.00 33.40           N  
ATOM     55  OE1 GLN A   7      52.880 -42.359  44.448  1.00 33.40           O  
ATOM     56  N   PRO A   8      47.510 -42.925  41.768  1.00 28.19           N  
ATOM     57  CA  PRO A   8      46.291 -42.123  41.642  1.00 28.19           C  
ATOM     58  C   PRO A   8      46.346 -40.835  42.460  1.00 28.19           C  
ATOM     59  CB  PRO A   8      45.198 -43.057  42.167  1.00 28.19           C  
ATOM     60  O   PRO A   8      47.168 -40.712  43.371  1.00 28.19           O  
ATOM     61  CG  PRO A   8      45.854 -43.835  43.262  1.00 28.19           C  
ATOM     62  CD  PRO A   8      47.317 -43.496  43.278  1.00 28.19           C  
ATOM     63  N   ALA A   9      45.707 -39.789  41.970  1.00 23.99           N  
ATOM     64  CA  ALA A   9      44.679 -38.938  42.564  1.00 23.99           C  
ATOM     65  C   ALA A   9      45.221 -37.540  42.849  1.00 23.99           C  
ATOM     66  CB  ALA A   9      44.140 -39.569  43.846  1.00 23.99           C  
ATOM     67  O   ALA A   9      46.332 -37.392  43.363  1.00 23.99           O  
ATOM     68  N   LYS A  10      44.558 -36.568  42.260  1.00 24.94           N  
ATOM     69  CA  LYS A  10      43.814 -35.481  42.889  1.00 24.94           C  
ATOM     70  C   LYS A  10      44.615 -34.182  42.870  1.00 24.94           C  
ATOM     71  CB  LYS A  10      43.443 -35.846  44.327  1.00 24.94           C  
ATOM     72  O   LYS A  10      45.801 -34.174  43.205  1.00 24.94           O  
ATOM     73  CG  LYS A  10      42.105 -36.559  44.460  1.00 24.94           C  
ATOM     74  CD  LYS A  10      41.711 -36.742  45.920  1.00 24.94           C  
ATOM     75  CE  LYS A  10      40.426 -37.547  46.056  1.00 24.94           C  
ATOM     76  NZ  LYS A  10      40.014 -37.695  47.484  1.00 24.94           N  
ATOM     77  N   GLN A  11      44.123 -33.178  42.154  1.00 23.96           N  
ATOM     78  CA  GLN A  11      43.714 -31.839  42.566  1.00 23.96           C  
ATOM     79  C   GLN A  11      44.765 -30.801  42.183  1.00 23.96           C  
ATOM     80  CB  GLN A  11      43.457 -31.795  44.073  1.00 23.96           C  
ATOM     81  O   GLN A  11      45.948 -30.965  42.489  1.00 23.96           O  
ATOM     82  CG  GLN A  11      42.039 -32.186  44.467  1.00 23.96           C  
ATOM     83  CD  GLN A  11      41.797 -32.088  45.962  1.00 23.96           C  
ATOM     84  NE2 GLN A  11      40.589 -32.436  46.391  1.00 23.96           N  
ATOM     85  OE1 GLN A  11      42.690 -31.704  46.724  1.00 23.96           O  
ATOM     86  N   SER A  12      44.446 -30.011  41.227  1.00 27.70           N  
ATOM     87  CA  SER A  12      44.587 -28.561  41.301  1.00 27.70           C  
ATOM     88  C   SER A  12      43.848 -27.875  40.157  1.00 27.70           C  
ATOM     89  CB  SER A  12      46.064 -28.164  41.275  1.00 27.70           C  
ATOM     90  O   SER A  12      43.926 -28.315  39.008  1.00 27.70           O  
ATOM     91  OG  SER A  12      46.654 -28.501  40.031  1.00 27.70           O  
ATOM     92  N   PRO A  13      42.990 -26.979  40.537  1.00 27.36           N  
ATOM     93  CA  PRO A  13      42.393 -25.857  39.808  1.00 27.36           C  
ATOM     94  C   PRO A  13      43.341 -24.667  39.677  1.00 27.36           C  
ATOM     95  CB  PRO A  13      41.173 -25.493  40.658  1.00 27.36           C  
ATOM     96  O   PRO A  13      44.036 -24.319  40.634  1.00 27.36           O  
ATOM     97  CG  PRO A  13      41.550 -25.881  42.052  1.00 27.36           C  
ATOM     98  CD  PRO A  13      42.907 -26.523  42.018  1.00 27.36           C  
ATOM     99  N   GLY A  14      44.070 -24.550  38.590  1.00 29.83           N  
ATOM    100  CA  GLY A  14      44.917 -23.453  38.150  1.00 29.83           C  
ATOM    101  C   GLY A  14      44.188 -22.450  37.276  1.00 29.83           C  
ATOM    102  O   GLY A  14      43.422 -22.833  36.389  1.00 29.83           O  
ATOM    103  N   ASN A  15      43.789 -21.396  37.918  1.00 25.23           N  
ATOM    104  CA  ASN A  15      44.164 -19.986  37.914  1.00 25.23           C  
ATOM    105  C   ASN A  15      44.672 -19.545  36.544  1.00 25.23           C  
ATOM    106  CB  ASN A  15      45.219 -19.708  38.986  1.00 25.23           C  
ATOM    107  O   ASN A  15      45.536 -20.200  35.958  1.00 25.23           O  
ATOM    108  CG  ASN A  15      44.613 -19.241  40.295  1.00 25.23           C  
ATOM    109  ND2 ASN A  15      45.459 -18.786  41.211  1.00 25.23           N  
ATOM    110  OD1 ASN A  15      43.394 -19.291  40.481  1.00 25.23           O  
ATOM    111  N   GLY A  16      43.910 -18.782  35.822  1.00 24.68           N  
ATOM    112  CA  GLY A  16      44.309 -17.458  35.373  1.00 24.68           C  
ATOM    113  C   GLY A  16      44.420 -17.348  33.864  1.00 24.68           C  
ATOM    114  O   GLY A  16      45.179 -18.090  33.236  1.00 24.68           O  
ATOM    115  N   LEU A  17      43.330 -17.024  33.219  1.00 26.78           N  
ATOM    116  CA  LEU A  17      43.629 -16.120  32.113  1.00 26.78           C  
ATOM    117  C   LEU A  17      42.490 -15.128  31.900  1.00 26.78           C  
ATOM    118  CB  LEU A  17      43.879 -16.912  30.827  1.00 26.78           C  
ATOM    119  O   LEU A  17      41.330 -15.526  31.772  1.00 26.78           O  
ATOM    120  CG  LEU A  17      45.275 -16.787  30.215  1.00 26.78           C  
ATOM    121  CD1 LEU A  17      46.149 -17.960  30.645  1.00 26.78           C  
ATOM    122  CD2 LEU A  17      45.188 -16.707  28.695  1.00 26.78           C  
ATOM    123  N   ARG A  18      42.544 -13.969  32.542  1.00 23.06           N  
ATOM    124  CA  ARG A  18      42.550 -12.541  32.244  1.00 23.06           C  
ATOM    125  C   ARG A  18      42.663 -12.295  30.743  1.00 23.06           C  
ATOM    126  CB  ARG A  18      43.697 -11.842  32.977  1.00 23.06           C  
ATOM    127  O   ARG A  18      43.542 -12.852  30.083  1.00 23.06           O  
ATOM    128  CG  ARG A  18      43.507 -11.763  34.484  1.00 23.06           C  
ATOM    129  CD  ARG A  18      44.536 -10.848  35.134  1.00 23.06           C  
ATOM    130  NE  ARG A  18      44.276 -10.673  36.561  1.00 23.06           N  
ATOM    131  NH1 ARG A  18      44.578  -8.383  36.546  1.00 23.06           N  
ATOM    132  NH2 ARG A  18      44.051  -9.462  38.499  1.00 23.06           N  
ATOM    133  CZ  ARG A  18      44.302  -9.507  37.198  1.00 23.06           C  
ATOM    134  N   SER A  19      41.581 -11.927  30.081  1.00 28.08           N  
ATOM    135  CA  SER A  19      41.491 -10.848  29.103  1.00 28.08           C  
ATOM    136  C   SER A  19      40.043 -10.581  28.704  1.00 28.08           C  
ATOM    137  CB  SER A  19      42.317 -11.181  27.860  1.00 28.08           C  
ATOM    138  O   SER A  19      39.271 -11.518  28.488  1.00 28.08           O  
ATOM    139  OG  SER A  19      41.696 -12.204  27.102  1.00 28.08           O  
ATOM    140  N   ALA A  20      39.421  -9.550  29.245  1.00 23.89           N  
ATOM    141  CA  ALA A  20      39.002  -8.213  28.832  1.00 23.89           C  
ATOM    142  C   ALA A  20      38.408  -8.234  27.426  1.00 23.89           C  
ATOM    143  CB  ALA A  20      40.180  -7.243  28.893  1.00 23.89           C  
ATOM    144  O   ALA A  20      39.077  -8.627  26.468  1.00 23.89           O  
ATOM    145  N   GLY A  21      37.091  -8.345  27.315  1.00 25.76           N  
ATOM    146  CA  GLY A  21      36.448  -7.482  26.337  1.00 25.76           C  
ATOM    147  C   GLY A  21      35.024  -7.114  26.711  1.00 25.76           C  
ATOM    148  O   GLY A  21      34.221  -7.985  27.051  1.00 25.76           O  
ATOM    149  N   ALA A  22      34.799  -6.156  27.576  1.00 23.06           N  
ATOM    150  CA  ALA A  22      34.041  -4.908  27.586  1.00 23.06           C  
ATOM    151  C   ALA A  22      33.598  -4.523  26.178  1.00 23.06           C  
ATOM    152  CB  ALA A  22      34.871  -3.785  28.205  1.00 23.06           C  
ATOM    153  O   ALA A  22      34.431  -4.342  25.286  1.00 23.06           O  
ATOM    154  N   GLU A  23      32.367  -4.900  25.799  1.00 24.81           N  
ATOM    155  CA  GLU A  23      31.591  -3.993  24.959  1.00 24.81           C  
ATOM    156  C   GLU A  23      30.143  -3.904  25.433  1.00 24.81           C  
ATOM    157  CB  GLU A  23      31.639  -4.440  23.496  1.00 24.81           C  
ATOM    158  O   GLU A  23      29.466  -4.925  25.570  1.00 24.81           O  
ATOM    159  CG  GLU A  23      32.829  -3.889  22.724  1.00 24.81           C  
ATOM    160  CD  GLU A  23      32.825  -4.281  21.255  1.00 24.81           C  
ATOM    161  OE1 GLU A  23      33.618  -3.710  20.472  1.00 24.81           O  
ATOM    162  OE2 GLU A  23      32.021  -5.165  20.883  1.00 24.81           O  
ATOM    163  N   MET A  24      29.803  -3.083  26.391  1.00 21.07           N  
ATOM    164  CA  MET A  24      28.833  -2.019  26.635  1.00 21.07           C  
ATOM    165  C   MET A  24      28.603  -1.193  25.374  1.00 21.07           C  
ATOM    166  CB  MET A  24      29.303  -1.114  27.775  1.00 21.07           C  
ATOM    167  O   MET A  24      29.558  -0.760  24.727  1.00 21.07           O  
ATOM    168  CG  MET A  24      28.866  -1.586  29.152  1.00 21.07           C  
ATOM    169  SD  MET A  24      27.558  -0.523  29.877  1.00 21.07           S  
ATOM    170  CE  MET A  24      28.554   0.905  30.391  1.00 21.07           C  
ATOM    171  N   ALA A  25      27.390  -1.256  24.813  1.00 23.14           N  
ATOM    172  CA  ALA A  25      26.623  -0.038  24.563  1.00 23.14           C  
ATOM    173  C   ALA A  25      25.657  -0.229  23.397  1.00 23.14           C  
ATOM    174  CB  ALA A  25      27.561   1.134  24.286  1.00 23.14           C  
ATOM    175  O   ALA A  25      26.038  -0.744  22.344  1.00 23.14           O  
ATOM    176  N   ALA A  26      24.319  -0.281  23.695  1.00 22.51           N  
ATOM    177  CA  ALA A  26      23.368   0.810  23.502  1.00 22.51           C  
ATOM    178  C   ALA A  26      22.057   0.297  22.912  1.00 22.51           C  
ATOM    179  CB  ALA A  26      23.968   1.887  22.601  1.00 22.51           C  
ATOM    180  O   ALA A  26      22.053  -0.350  21.862  1.00 22.51           O  
ATOM    181  N   ALA A  27      21.174  -0.108  23.691  1.00 20.90           N  
ATOM    182  CA  ALA A  27      19.786   0.171  24.050  1.00 20.90           C  
ATOM    183  C   ALA A  27      19.383   1.580  23.626  1.00 20.90           C  
ATOM    184  CB  ALA A  27      19.578  -0.011  25.551  1.00 20.90           C  
ATOM    185  O   ALA A  27      20.044   2.557  23.987  1.00 20.90           O  
ATOM    186  N   ALA A  28      18.956   1.821  22.381  1.00 22.48           N  
ATOM    187  CA  ALA A  28      18.159   3.009  22.086  1.00 22.48           C  
ATOM    188  C   ALA A  28      16.977   2.666  21.185  1.00 22.48           C  
ATOM    189  CB  ALA A  28      19.027   4.084  21.435  1.00 22.48           C  
ATOM    190  O   ALA A  28      17.149   2.048  20.132  1.00 22.48           O  
ATOM    191  N   ALA A  29      15.816   2.336  21.748  1.00 21.68           N  
ATOM    192  CA  ALA A  29      14.520   2.953  22.015  1.00 21.68           C  
ATOM    193  C   ALA A  29      13.681   3.040  20.743  1.00 21.68           C  
ATOM    194  CB  ALA A  29      14.707   4.342  22.621  1.00 21.68           C  
ATOM    195  O   ALA A  29      14.052   3.733  19.793  1.00 21.68           O  
ATOM    196  N   ALA A  30      13.120   1.946  20.266  1.00 26.79           N  
ATOM    197  CA  ALA A  30      11.862   1.678  19.574  1.00 26.79           C  
ATOM    198  C   ALA A  30      10.716   2.475  20.189  1.00 26.79           C  
ATOM    199  CB  ALA A  30      11.545   0.185  19.607  1.00 26.79           C  
ATOM    200  O   ALA A  30      10.506   2.437  21.404  1.00 26.79           O  
ATOM    201  N   VAL A  31      10.562   3.759  19.922  1.00 27.82           N  
ATOM    202  CA  VAL A  31       9.456   4.709  19.876  1.00 27.82           C  
ATOM    203  C   VAL A  31       8.171   3.987  19.477  1.00 27.82           C  
ATOM    204  CB  VAL A  31       9.743   5.867  18.895  1.00 27.82           C  
ATOM    205  O   VAL A  31       8.132   3.292  18.459  1.00 27.82           O  
ATOM    206  CG1 VAL A  31       8.531   6.791  18.782  1.00 27.82           C  
ATOM    207  CG2 VAL A  31      10.976   6.651  19.342  1.00 27.82           C  
ATOM    208  N   GLU A  32       7.455   3.425  20.405  1.00 26.56           N  
ATOM    209  CA  GLU A  32       6.101   3.401  20.953  1.00 26.56           C  
ATOM    210  C   GLU A  32       5.223   4.464  20.298  1.00 26.56           C  
ATOM    211  CB  GLU A  32       6.131   3.604  22.470  1.00 26.56           C  
ATOM    212  O   GLU A  32       5.445   5.662  20.487  1.00 26.56           O  
ATOM    213  CG  GLU A  32       6.748   2.442  23.234  1.00 26.56           C  
ATOM    214  CD  GLU A  32       6.431   2.465  24.720  1.00 26.56           C  
ATOM    215  OE1 GLU A  32       6.689   1.454  25.412  1.00 26.56           O  
ATOM    216  OE2 GLU A  32       5.919   3.503  25.197  1.00 26.56           O  
ATOM    217  N   GLY A  33       4.779   4.324  19.031  1.00 28.17           N  
ATOM    218  CA  GLY A  33       3.546   4.972  18.612  1.00 28.17           C  
ATOM    219  C   GLY A  33       2.301   4.284  19.138  1.00 28.17           C  
ATOM    220  O   GLY A  33       2.232   3.054  19.171  1.00 28.17           O  
ATOM    221  N   GLU A  34       1.681   4.633  20.278  1.00 29.78           N  
ATOM    222  CA  GLU A  34       0.283   4.921  20.584  1.00 29.78           C  
ATOM    223  C   GLU A  34      -0.655   4.059  19.743  1.00 29.78           C  
ATOM    224  CB  GLU A  34      -0.022   6.404  20.359  1.00 29.78           C  
ATOM    225  O   GLU A  34      -0.547   4.032  18.515  1.00 29.78           O  
ATOM    226  CG  GLU A  34       0.053   7.246  21.624  1.00 29.78           C  
ATOM    227  CD  GLU A  34      -0.372   8.690  21.411  1.00 29.78           C  
ATOM    228  OE1 GLU A  34      -0.773   9.356  22.392  1.00 29.78           O  
ATOM    229  OE2 GLU A  34      -0.304   9.159  20.252  1.00 29.78           O  
ATOM    230  N   PRO A  35      -1.720   3.450  20.349  1.00 29.42           N  
ATOM    231  CA  PRO A  35      -2.834   2.547  20.053  1.00 29.42           C  
ATOM    232  C   PRO A  35      -4.114   3.291  19.681  1.00 29.42           C  
ATOM    233  CB  PRO A  35      -3.015   1.770  21.360  1.00 29.42           C  
ATOM    234  O   PRO A  35      -4.443   4.309  20.296  1.00 29.42           O  
ATOM    235  CG  PRO A  35      -2.493   2.683  22.422  1.00 29.42           C  
ATOM    236  CD  PRO A  35      -1.977   3.932  21.766  1.00 29.42           C  
ATOM    237  N   ASN A  36      -4.495   3.370  18.379  1.00 31.74           N  
ATOM    238  CA  ASN A  36      -5.835   3.729  17.928  1.00 31.74           C  
ATOM    239  C   ASN A  36      -6.764   2.518  17.912  1.00 31.74           C  
ATOM    240  CB  ASN A  36      -5.780   4.374  16.541  1.00 31.74           C  
ATOM    241  O   ASN A  36      -6.415   1.470  17.365  1.00 31.74           O  
ATOM    242  CG  ASN A  36      -5.466   5.856  16.599  1.00 31.74           C  
ATOM    243  ND2 ASN A  36      -4.797   6.360  15.569  1.00 31.74           N  
ATOM    244  OD1 ASN A  36      -5.820   6.541  17.561  1.00 31.74           O  
ATOM    245  N   THR A  37      -7.419   2.159  18.980  1.00 27.47           N  
ATOM    246  CA  THR A  37      -8.817   2.011  19.371  1.00 27.47           C  
ATOM    247  C   THR A  37      -9.437   0.784  18.708  1.00 27.47           C  
ATOM    248  CB  THR A  37      -9.635   3.264  19.006  1.00 27.47           C  
ATOM    249  O   THR A  37      -9.239   0.550  17.514  1.00 27.47           O  
ATOM    250  CG2 THR A  37      -9.125   4.491  19.755  1.00 27.47           C  
ATOM    251  OG1 THR A  37      -9.531   3.501  17.596  1.00 27.47           O  
ATOM    252  N   PRO A  38      -9.705  -0.311  19.471  1.00 29.21           N  
ATOM    253  CA  PRO A  38     -10.446  -1.469  18.964  1.00 29.21           C  
ATOM    254  C   PRO A  38     -11.643  -1.072  18.104  1.00 29.21           C  
ATOM    255  CB  PRO A  38     -10.902  -2.181  20.240  1.00 29.21           C  
ATOM    256  O   PRO A  38     -12.364  -0.129  18.440  1.00 29.21           O  
ATOM    257  CG  PRO A  38     -10.539  -1.247  21.350  1.00 29.21           C  
ATOM    258  CD  PRO A  38      -9.948  -0.003  20.752  1.00 29.21           C  
ATOM    259  N   ASP A  39     -11.464  -0.817  16.884  1.00 29.31           N  
ATOM    260  CA  ASP A  39     -12.393  -1.009  15.776  1.00 29.31           C  
ATOM    261  C   ASP A  39     -13.609  -1.823  16.213  1.00 29.31           C  
ATOM    262  CB  ASP A  39     -11.694  -1.698  14.602  1.00 29.31           C  
ATOM    263  O   ASP A  39     -13.473  -2.970  16.642  1.00 29.31           O  
ATOM    264  CG  ASP A  39     -12.547  -1.740  13.346  1.00 29.31           C  
ATOM    265  OD1 ASP A  39     -13.525  -0.969  13.246  1.00 29.31           O  
ATOM    266  OD2 ASP A  39     -12.239  -2.555  12.449  1.00 29.31           O  
ATOM    267  N   HIS A  40     -14.445  -1.415  17.053  1.00 33.19           N  
ATOM    268  CA  HIS A  40     -15.791  -1.835  17.425  1.00 33.19           C  
ATOM    269  C   HIS A  40     -16.528  -2.441  16.236  1.00 33.19           C  
ATOM    270  CB  HIS A  40     -16.584  -0.654  17.989  1.00 33.19           C  
ATOM    271  O   HIS A  40     -17.741  -2.654  16.295  1.00 33.19           O  
ATOM    272  CG  HIS A  40     -16.107  -0.196  19.330  1.00 33.19           C  
ATOM    273  CD2 HIS A  40     -15.856   1.045  19.809  1.00 33.19           C  
ATOM    274  ND1 HIS A  40     -15.829  -1.070  20.359  1.00 33.19           N  
ATOM    275  CE1 HIS A  40     -15.428  -0.383  21.416  1.00 33.19           C  
ATOM    276  NE2 HIS A  40     -15.436   0.902  21.108  1.00 33.19           N  
ATOM    277  N   SER A  41     -15.821  -2.779  15.109  1.00 39.44           N  
ATOM    278  CA  SER A  41     -16.636  -3.434  14.091  1.00 39.44           C  
ATOM    279  C   SER A  41     -16.606  -4.950  14.250  1.00 39.44           C  
ATOM    280  CB  SER A  41     -16.157  -3.050  12.691  1.00 39.44           C  
ATOM    281  O   SER A  41     -17.340  -5.666  13.566  1.00 39.44           O  
ATOM    282  OG  SER A  41     -14.915  -2.370  12.753  1.00 39.44           O  
ATOM    283  N   LYS A  42     -16.101  -5.455  15.422  1.00 36.21           N  
ATOM    284  CA  LYS A  42     -16.401  -6.874  15.590  1.00 36.21           C  
ATOM    285  C   LYS A  42     -17.360  -7.098  16.757  1.00 36.21           C  
ATOM    286  CB  LYS A  42     -15.116  -7.673  15.807  1.00 36.21           C  
ATOM    287  O   LYS A  42     -16.947  -7.077  17.918  1.00 36.21           O  
ATOM    288  CG  LYS A  42     -14.381  -8.026  14.522  1.00 36.21           C  
ATOM    289  CD  LYS A  42     -13.199  -8.948  14.789  1.00 36.21           C  
ATOM    290  CE  LYS A  42     -12.424  -9.248  13.513  1.00 36.21           C  
ATOM    291  NZ  LYS A  42     -11.261 -10.150  13.770  1.00 36.21           N  
ATOM    292  N   GLU A  43     -18.209  -6.077  17.117  1.00 44.19           N  
ATOM    293  CA  GLU A  43     -19.294  -6.290  18.070  1.00 44.19           C  
ATOM    294  C   GLU A  43     -19.843  -7.710  17.973  1.00 44.19           C  
ATOM    295  CB  GLU A  43     -20.417  -5.275  17.841  1.00 44.19           C  
ATOM    296  O   GLU A  43     -20.097  -8.210  16.875  1.00 44.19           O  
ATOM    297  CG  GLU A  43     -20.297  -4.021  18.696  1.00 44.19           C  
ATOM    298  CD  GLU A  43     -21.233  -2.906  18.260  1.00 44.19           C  
ATOM    299  OE1 GLU A  43     -21.273  -1.850  18.931  1.00 44.19           O  
ATOM    300  OE2 GLU A  43     -21.934  -3.090  17.239  1.00 44.19           O  
ATOM    301  N   LEU A  44     -19.167  -8.683  18.440  1.00 51.46           N  
ATOM    302  CA  LEU A  44     -19.661  -9.929  19.015  1.00 51.46           C  
ATOM    303  C   LEU A  44     -21.100 -10.194  18.584  1.00 51.46           C  
ATOM    304  CB  LEU A  44     -19.573  -9.887  20.543  1.00 51.46           C  
ATOM    305  O   LEU A  44     -21.975  -9.347  18.776  1.00 51.46           O  
ATOM    306  CG  LEU A  44     -18.339 -10.539  21.169  1.00 51.46           C  
ATOM    307  CD1 LEU A  44     -17.358  -9.473  21.643  1.00 51.46           C  
ATOM    308  CD2 LEU A  44     -18.744 -11.451  22.322  1.00 51.46           C  
ATOM    309  N   GLU A  45     -21.372 -10.509  17.296  1.00 74.22           N  
ATOM    310  CA  GLU A  45     -22.666 -10.866  16.723  1.00 74.22           C  
ATOM    311  C   GLU A  45     -23.548 -11.570  17.750  1.00 74.22           C  
ATOM    312  CB  GLU A  45     -22.482 -11.754  15.490  1.00 74.22           C  
ATOM    313  O   GLU A  45     -23.761 -12.782  17.666  1.00 74.22           O  
ATOM    314  CG  GLU A  45     -21.830 -11.044  14.312  1.00 74.22           C  
ATOM    315  CD  GLU A  45     -21.746 -11.907  13.063  1.00 74.22           C  
ATOM    316  OE1 GLU A  45     -21.333 -11.395  11.998  1.00 74.22           O  
ATOM    317  OE2 GLU A  45     -22.096 -13.105  13.151  1.00 74.22           O  
ATOM    318  N   VAL A  46     -23.590 -11.065  19.009  1.00 84.50           N  
ATOM    319  CA  VAL A  46     -24.580 -11.613  19.930  1.00 84.50           C  
ATOM    320  C   VAL A  46     -25.937 -10.958  19.680  1.00 84.50           C  
ATOM    321  CB  VAL A  46     -24.156 -11.416  21.403  1.00 84.50           C  
ATOM    322  O   VAL A  46     -26.031  -9.974  18.942  1.00 84.50           O  
ATOM    323  CG1 VAL A  46     -22.878 -12.195  21.706  1.00 84.50           C  
ATOM    324  CG2 VAL A  46     -23.966  -9.931  21.708  1.00 84.50           C  
ATOM    325  N   GLY A  47     -26.971 -11.739  20.140  1.00 88.35           N  
ATOM    326  CA  GLY A  47     -28.353 -11.321  19.968  1.00 88.35           C  
ATOM    327  C   GLY A  47     -28.641  -9.954  20.558  1.00 88.35           C  
ATOM    328  O   GLY A  47     -27.832  -9.417  21.319  1.00 88.35           O  
ATOM    329  N   PHE A  48     -29.778  -9.342  20.021  1.00 91.57           N  
ATOM    330  CA  PHE A  48     -30.247  -8.039  20.476  1.00 91.57           C  
ATOM    331  C   PHE A  48     -30.754  -8.117  21.911  1.00 91.57           C  
ATOM    332  CB  PHE A  48     -31.354  -7.513  19.556  1.00 91.57           C  
ATOM    333  O   PHE A  48     -31.450  -9.066  22.279  1.00 91.57           O  
ATOM    334  CG  PHE A  48     -30.910  -7.298  18.134  1.00 91.57           C  
ATOM    335  CD1 PHE A  48     -30.135  -6.196  17.792  1.00 91.57           C  
ATOM    336  CD2 PHE A  48     -31.268  -8.198  17.139  1.00 91.57           C  
ATOM    337  CE1 PHE A  48     -29.722  -5.995  16.477  1.00 91.57           C  
ATOM    338  CE2 PHE A  48     -30.859  -8.004  15.823  1.00 91.57           C  
ATOM    339  CZ  PHE A  48     -30.088  -6.901  15.494  1.00 91.57           C  
ATOM    340  N   ASP A  49     -30.304  -7.180  22.730  1.00 92.64           N  
ATOM    341  CA  ASP A  49     -30.779  -7.096  24.108  1.00 92.64           C  
ATOM    342  C   ASP A  49     -32.303  -7.012  24.159  1.00 92.64           C  
ATOM    343  CB  ASP A  49     -30.162  -5.888  24.816  1.00 92.64           C  
ATOM    344  O   ASP A  49     -32.896  -6.065  23.638  1.00 92.64           O  
ATOM    345  CG  ASP A  49     -30.446  -5.866  26.307  1.00 92.64           C  
ATOM    346  OD1 ASP A  49     -31.200  -6.734  26.798  1.00 92.64           O  
ATOM    347  OD2 ASP A  49     -29.914  -4.970  26.998  1.00 92.64           O  
ATOM    348  N   THR A  50     -32.908  -7.875  24.806  1.00 92.54           N  
ATOM    349  CA  THR A  50     -34.361  -8.002  24.831  1.00 92.54           C  
ATOM    350  C   THR A  50     -34.994  -6.827  25.571  1.00 92.54           C  
ATOM    351  CB  THR A  50     -34.794  -9.323  25.493  1.00 92.54           C  
ATOM    352  O   THR A  50     -36.178  -6.537  25.387  1.00 92.54           O  
ATOM    353  CG2 THR A  50     -34.416 -10.521  24.629  1.00 92.54           C  
ATOM    354  OG1 THR A  50     -34.152  -9.445  26.768  1.00 92.54           O  
ATOM    355  N   SER A  51     -34.177  -6.108  26.387  1.00 92.19           N  
ATOM    356  CA  SER A  51     -34.693  -4.984  27.160  1.00 92.19           C  
ATOM    357  C   SER A  51     -34.992  -3.787  26.264  1.00 92.19           C  
ATOM    358  CB  SER A  51     -33.698  -4.580  28.249  1.00 92.19           C  
ATOM    359  O   SER A  51     -35.754  -2.895  26.643  1.00 92.19           O  
ATOM    360  OG  SER A  51     -32.490  -4.108  27.677  1.00 92.19           O  
ATOM    361  N   ASN A  52     -34.439  -3.807  25.049  1.00 93.60           N  
ATOM    362  CA  ASN A  52     -34.620  -2.688  24.130  1.00 93.60           C  
ATOM    363  C   ASN A  52     -35.893  -2.842  23.303  1.00 93.60           C  
ATOM    364  CB  ASN A  52     -33.404  -2.547  23.212  1.00 93.60           C  
ATOM    365  O   ASN A  52     -36.282  -1.925  22.578  1.00 93.60           O  
ATOM    366  CG  ASN A  52     -32.179  -2.030  23.940  1.00 93.60           C  
ATOM    367  ND2 ASN A  52     -31.004  -2.282  23.376  1.00 93.60           N  
ATOM    368  OD1 ASN A  52     -32.288  -1.411  25.002  1.00 93.60           O  
ATOM    369  N   PHE A  53     -36.574  -3.996  23.461  1.00 96.59           N  
ATOM    370  CA  PHE A  53     -37.802  -4.238  22.714  1.00 96.59           C  
ATOM    371  C   PHE A  53     -39.010  -3.690  23.465  1.00 96.59           C  
ATOM    372  CB  PHE A  53     -37.985  -5.735  22.447  1.00 96.59           C  
ATOM    373  O   PHE A  53     -39.081  -3.788  24.692  1.00 96.59           O  
ATOM    374  CG  PHE A  53     -37.018  -6.295  21.440  1.00 96.59           C  
ATOM    375  CD1 PHE A  53     -37.396  -6.465  20.113  1.00 96.59           C  
ATOM    376  CD2 PHE A  53     -35.730  -6.651  21.819  1.00 96.59           C  
ATOM    377  CE1 PHE A  53     -36.502  -6.983  19.178  1.00 96.59           C  
ATOM    378  CE2 PHE A  53     -34.832  -7.169  20.890  1.00 96.59           C  
ATOM    379  CZ  PHE A  53     -35.220  -7.335  19.571  1.00 96.59           C  
ATOM    380  N   VAL A  54     -39.853  -3.068  22.722  1.00 96.41           N  
ATOM    381  CA  VAL A  54     -41.065  -2.480  23.282  1.00 96.41           C  
ATOM    382  C   VAL A  54     -41.972  -3.582  23.825  1.00 96.41           C  
ATOM    383  CB  VAL A  54     -41.822  -1.635  22.233  1.00 96.41           C  
ATOM    384  O   VAL A  54     -42.465  -3.490  24.952  1.00 96.41           O  
ATOM    385  CG1 VAL A  54     -43.122  -1.085  22.819  1.00 96.41           C  
ATOM    386  CG2 VAL A  54     -40.938  -0.498  21.725  1.00 96.41           C  
ATOM    387  N   ASP A  55     -42.232  -4.561  23.002  1.00 95.87           N  
ATOM    388  CA  ASP A  55     -43.005  -5.737  23.390  1.00 95.87           C  
ATOM    389  C   ASP A  55     -42.091  -6.922  23.689  1.00 95.87           C  
ATOM    390  CB  ASP A  55     -44.005  -6.107  22.293  1.00 95.87           C  
ATOM    391  O   ASP A  55     -40.975  -6.998  23.170  1.00 95.87           O  
ATOM    392  CG  ASP A  55     -44.945  -4.968  21.938  1.00 95.87           C  
ATOM    393  OD1 ASP A  55     -45.599  -4.411  22.846  1.00 95.87           O  
ATOM    394  OD2 ASP A  55     -45.036  -4.627  20.739  1.00 95.87           O  
ATOM    395  N   PRO A  56     -42.622  -7.875  24.596  1.00 96.00           N  
ATOM    396  CA  PRO A  56     -41.813  -9.068  24.855  1.00 96.00           C  
ATOM    397  C   PRO A  56     -41.491  -9.850  23.584  1.00 96.00           C  
ATOM    398  CB  PRO A  56     -42.694  -9.894  25.796  1.00 96.00           C  
ATOM    399  O   PRO A  56     -42.372 -10.066  22.748  1.00 96.00           O  
ATOM    400  CG  PRO A  56     -43.632  -8.904  26.408  1.00 96.00           C  
ATOM    401  CD  PRO A  56     -43.876  -7.802  25.417  1.00 96.00           C  
ATOM    402  N   VAL A  57     -40.200 -10.230  23.445  1.00 96.66           N  
ATOM    403  CA  VAL A  57     -39.756 -11.006  22.292  1.00 96.66           C  
ATOM    404  C   VAL A  57     -40.268 -12.441  22.406  1.00 96.66           C  
ATOM    405  CB  VAL A  57     -38.217 -10.998  22.160  1.00 96.66           C  
ATOM    406  O   VAL A  57     -40.103 -13.084  23.445  1.00 96.66           O  
ATOM    407  CG1 VAL A  57     -37.776 -11.789  20.929  1.00 96.66           C  
ATOM    408  CG2 VAL A  57     -37.695  -9.564  22.093  1.00 96.66           C  
ATOM    409  N   PRO A  58     -40.864 -12.953  21.354  1.00 96.32           N  
ATOM    410  CA  PRO A  58     -41.292 -14.354  21.384  1.00 96.32           C  
ATOM    411  C   PRO A  58     -40.146 -15.315  21.686  1.00 96.32           C  
ATOM    412  CB  PRO A  58     -41.841 -14.584  19.974  1.00 96.32           C  
ATOM    413  O   PRO A  58     -39.030 -15.125  21.195  1.00 96.32           O  
ATOM    414  CG  PRO A  58     -42.173 -13.218  19.465  1.00 96.32           C  
ATOM    415  CD  PRO A  58     -41.210 -12.237  20.070  1.00 96.32           C  
ATOM    416  N   ASP A  59     -40.415 -16.347  22.477  1.00 93.84           N  
ATOM    417  CA  ASP A  59     -39.421 -17.308  22.945  1.00 93.84           C  
ATOM    418  C   ASP A  59     -38.734 -18.003  21.772  1.00 93.84           C  
ATOM    419  CB  ASP A  59     -40.068 -18.345  23.865  1.00 93.84           C  
ATOM    420  O   ASP A  59     -37.569 -18.396  21.872  1.00 93.84           O  
ATOM    421  CG  ASP A  59     -40.478 -17.771  25.210  1.00 93.84           C  
ATOM    422  OD1 ASP A  59     -40.004 -16.673  25.575  1.00 93.84           O  
ATOM    423  OD2 ASP A  59     -41.280 -18.424  25.913  1.00 93.84           O  
ATOM    424  N   ASP A  60     -39.466 -18.187  20.642  1.00 94.69           N  
ATOM    425  CA  ASP A  60     -38.914 -18.917  19.505  1.00 94.69           C  
ATOM    426  C   ASP A  60     -37.976 -18.032  18.687  1.00 94.69           C  
ATOM    427  CB  ASP A  60     -40.037 -19.456  18.616  1.00 94.69           C  
ATOM    428  O   ASP A  60     -37.423 -18.471  17.677  1.00 94.69           O  
ATOM    429  CG  ASP A  60     -40.973 -18.368  18.120  1.00 94.69           C  
ATOM    430  OD1 ASP A  60     -41.063 -17.300  18.763  1.00 94.69           O  
ATOM    431  OD2 ASP A  60     -41.629 -18.582  17.077  1.00 94.69           O  
ATOM    432  N   LEU A  61     -37.730 -16.828  19.073  1.00 96.89           N  
ATOM    433  CA  LEU A  61     -36.823 -15.909  18.395  1.00 96.89           C  
ATOM    434  C   LEU A  61     -35.674 -15.503  19.313  1.00 96.89           C  
ATOM    435  CB  LEU A  61     -37.577 -14.663  17.922  1.00 96.89           C  
ATOM    436  O   LEU A  61     -34.968 -14.530  19.038  1.00 96.89           O  
ATOM    437  CG  LEU A  61     -38.647 -14.885  16.851  1.00 96.89           C  
ATOM    438  CD1 LEU A  61     -39.361 -13.575  16.536  1.00 96.89           C  
ATOM    439  CD2 LEU A  61     -38.027 -15.479  15.591  1.00 96.89           C  
ATOM    440  N   VAL A  62     -35.544 -16.142  20.460  1.00 96.82           N  
ATOM    441  CA  VAL A  62     -34.514 -15.826  21.443  1.00 96.82           C  
ATOM    442  C   VAL A  62     -33.422 -16.893  21.409  1.00 96.82           C  
ATOM    443  CB  VAL A  62     -35.103 -15.712  22.867  1.00 96.82           C  
ATOM    444  O   VAL A  62     -33.716 -18.090  21.366  1.00 96.82           O  
ATOM    445  CG1 VAL A  62     -33.990 -15.546  23.900  1.00 96.82           C  
ATOM    446  CG2 VAL A  62     -36.088 -14.547  22.945  1.00 96.82           C  
ATOM    447  N   CYS A  63     -32.239 -16.484  21.331  1.00 96.76           N  
ATOM    448  CA  CYS A  63     -31.088 -17.378  21.380  1.00 96.76           C  
ATOM    449  C   CYS A  63     -30.846 -17.879  22.799  1.00 96.76           C  
ATOM    450  CB  CYS A  63     -29.837 -16.670  20.859  1.00 96.76           C  
ATOM    451  O   CYS A  63     -30.784 -17.086  23.740  1.00 96.76           O  
ATOM    452  SG  CYS A  63     -28.354 -17.701  20.883  1.00 96.76           S  
ATOM    453  N   VAL A  64     -30.598 -19.161  22.977  1.00 94.14           N  
ATOM    454  CA  VAL A  64     -30.448 -19.755  24.301  1.00 94.14           C  
ATOM    455  C   VAL A  64     -29.030 -19.517  24.817  1.00 94.14           C  
ATOM    456  CB  VAL A  64     -30.762 -21.268  24.283  1.00 94.14           C  
ATOM    457  O   VAL A  64     -28.765 -19.665  26.012  1.00 94.14           O  
ATOM    458  CG1 VAL A  64     -32.235 -21.510  23.960  1.00 94.14           C  
ATOM    459  CG2 VAL A  64     -29.866 -21.987  23.277  1.00 94.14           C  
ATOM    460  N   ILE A  65     -28.125 -19.178  23.928  1.00 94.51           N  
ATOM    461  CA  ILE A  65     -26.724 -18.978  24.284  1.00 94.51           C  
ATOM    462  C   ILE A  65     -26.528 -17.567  24.834  1.00 94.51           C  
ATOM    463  CB  ILE A  65     -25.794 -19.215  23.073  1.00 94.51           C  
ATOM    464  O   ILE A  65     -26.047 -17.393  25.956  1.00 94.51           O  
ATOM    465  CG1 ILE A  65     -25.925 -20.658  22.573  1.00 94.51           C  
ATOM    466  CG2 ILE A  65     -24.342 -18.891  23.437  1.00 94.51           C  
ATOM    467  CD1 ILE A  65     -25.134 -20.948  21.305  1.00 94.51           C  
ATOM    468  N   CYS A  66     -26.983 -16.529  24.059  1.00 95.89           N  
ATOM    469  CA  CYS A  66     -26.754 -15.153  24.485  1.00 95.89           C  
ATOM    470  C   CYS A  66     -27.987 -14.585  25.177  1.00 95.89           C  
ATOM    471  CB  CYS A  66     -26.380 -14.277  23.290  1.00 95.89           C  
ATOM    472  O   CYS A  66     -27.929 -13.506  25.771  1.00 95.89           O  
ATOM    473  SG  CYS A  66     -27.760 -13.939  22.175  1.00 95.89           S  
ATOM    474  N   HIS A  67     -29.168 -15.255  25.047  1.00 95.12           N  
ATOM    475  CA  HIS A  67     -30.446 -14.869  25.633  1.00 95.12           C  
ATOM    476  C   HIS A  67     -30.969 -13.577  25.013  1.00 95.12           C  
ATOM    477  CB  HIS A  67     -30.315 -14.709  27.149  1.00 95.12           C  
ATOM    478  O   HIS A  67     -31.757 -12.861  25.634  1.00 95.12           O  
ATOM    479  CG  HIS A  67     -29.906 -15.964  27.852  1.00 95.12           C  
ATOM    480  CD2 HIS A  67     -28.720 -16.337  28.388  1.00 95.12           C  
ATOM    481  ND1 HIS A  67     -30.773 -17.014  28.063  1.00 95.12           N  
ATOM    482  CE1 HIS A  67     -30.136 -17.981  28.702  1.00 95.12           C  
ATOM    483  NE2 HIS A  67     -28.889 -17.595  28.912  1.00 95.12           N  
ATOM    484  N   GLY A  68     -30.500 -13.236  23.867  1.00 95.84           N  
ATOM    485  CA  GLY A  68     -30.970 -12.093  23.101  1.00 95.84           C  
ATOM    486  C   GLY A  68     -31.800 -12.485  21.893  1.00 95.84           C  
ATOM    487  O   GLY A  68     -31.877 -13.664  21.542  1.00 95.84           O  
ATOM    488  N   ALA A  69     -32.598 -11.475  21.395  1.00 96.49           N  
ATOM    489  CA  ALA A  69     -33.255 -11.706  20.112  1.00 96.49           C  
ATOM    490  C   ALA A  69     -32.238 -12.062  19.031  1.00 96.49           C  
ATOM    491  CB  ALA A  69     -34.060 -10.477  19.697  1.00 96.49           C  
ATOM    492  O   ALA A  69     -31.200 -11.408  18.908  1.00 96.49           O  
ATOM    493  N   VAL A  70     -32.449 -13.058  18.342  1.00 96.65           N  
ATOM    494  CA  VAL A  70     -31.470 -13.661  17.445  1.00 96.65           C  
ATOM    495  C   VAL A  70     -31.036 -12.643  16.393  1.00 96.65           C  
ATOM    496  CB  VAL A  70     -32.031 -14.928  16.761  1.00 96.65           C  
ATOM    497  O   VAL A  70     -31.862 -11.891  15.870  1.00 96.65           O  
ATOM    498  CG1 VAL A  70     -32.186 -16.064  17.770  1.00 96.65           C  
ATOM    499  CG2 VAL A  70     -33.368 -14.622  16.088  1.00 96.65           C  
ATOM    500  N   ILE A  71     -29.748 -12.478  16.154  1.00 95.30           N  
ATOM    501  CA  ILE A  71     -29.112 -11.775  15.046  1.00 95.30           C  
ATOM    502  C   ILE A  71     -28.474 -12.785  14.093  1.00 95.30           C  
ATOM    503  CB  ILE A  71     -28.053 -10.769  15.548  1.00 95.30           C  
ATOM    504  O   ILE A  71     -27.804 -13.723  14.531  1.00 95.30           O  
ATOM    505  CG1 ILE A  71     -27.496  -9.952  14.376  1.00 95.30           C  
ATOM    506  CG2 ILE A  71     -26.929 -11.494  16.293  1.00 95.30           C  
ATOM    507  CD1 ILE A  71     -26.719  -8.713  14.800  1.00 95.30           C  
ATOM    508  N   ASP A  72     -28.828 -12.516  12.823  1.00 95.46           N  
ATOM    509  CA  ASP A  72     -28.364 -13.458  11.809  1.00 95.46           C  
ATOM    510  C   ASP A  72     -28.731 -14.892  12.182  1.00 95.46           C  
ATOM    511  CB  ASP A  72     -26.851 -13.335  11.615  1.00 95.46           C  
ATOM    512  O   ASP A  72     -27.851 -15.732  12.380  1.00 95.46           O  
ATOM    513  CG  ASP A  72     -26.365 -13.972  10.324  1.00 95.46           C  
ATOM    514  OD1 ASP A  72     -27.189 -14.218   9.417  1.00 95.46           O  
ATOM    515  OD2 ASP A  72     -25.148 -14.232  10.215  1.00 95.46           O  
ATOM    516  N   PRO A  73     -29.993 -15.204  12.255  1.00 97.08           N  
ATOM    517  CA  PRO A  73     -30.510 -16.472  12.775  1.00 97.08           C  
ATOM    518  C   PRO A  73     -30.085 -17.673  11.934  1.00 97.08           C  
ATOM    519  CB  PRO A  73     -32.028 -16.280  12.726  1.00 97.08           C  
ATOM    520  O   PRO A  73     -30.203 -17.644  10.706  1.00 97.08           O  
ATOM    521  CG  PRO A  73     -32.248 -15.246  11.670  1.00 97.08           C  
ATOM    522  CD  PRO A  73     -31.041 -14.353  11.617  1.00 97.08           C  
ATOM    523  N   HIS A  74     -29.626 -18.791  12.570  1.00 96.99           N  
ATOM    524  CA  HIS A  74     -29.261 -20.075  11.984  1.00 96.99           C  
ATOM    525  C   HIS A  74     -29.926 -21.229  12.728  1.00 96.99           C  
ATOM    526  CB  HIS A  74     -27.742 -20.254  11.988  1.00 96.99           C  
ATOM    527  O   HIS A  74     -29.944 -21.250  13.960  1.00 96.99           O  
ATOM    528  CG  HIS A  74     -27.044 -19.480  10.916  1.00 96.99           C  
ATOM    529  CD2 HIS A  74     -26.337 -19.893   9.838  1.00 96.99           C  
ATOM    530  ND1 HIS A  74     -27.025 -18.102  10.884  1.00 96.99           N  
ATOM    531  CE1 HIS A  74     -26.336 -17.701   9.830  1.00 96.99           C  
ATOM    532  NE2 HIS A  74     -25.907 -18.768   9.178  1.00 96.99           N  
ATOM    533  N   VAL A  75     -30.385 -22.088  11.879  1.00 97.48           N  
ATOM    534  CA  VAL A  75     -31.073 -23.241  12.451  1.00 97.48           C  
ATOM    535  C   VAL A  75     -30.272 -24.511  12.176  1.00 97.48           C  
ATOM    536  CB  VAL A  75     -32.506 -23.382  11.890  1.00 97.48           C  
ATOM    537  O   VAL A  75     -29.615 -24.625  11.139  1.00 97.48           O  
ATOM    538  CG1 VAL A  75     -33.391 -22.235  12.373  1.00 97.48           C  
ATOM    539  CG2 VAL A  75     -32.477 -23.433  10.363  1.00 97.48           C  
ATOM    540  N   THR A  76     -30.245 -25.420  13.140  1.00 96.07           N  
ATOM    541  CA  THR A  76     -29.629 -26.722  12.912  1.00 96.07           C  
ATOM    542  C   THR A  76     -30.506 -27.585  12.009  1.00 96.07           C  
ATOM    543  CB  THR A  76     -29.373 -27.459  14.240  1.00 96.07           C  
ATOM    544  O   THR A  76     -31.733 -27.564  12.122  1.00 96.07           O  
ATOM    545  CG2 THR A  76     -28.395 -26.686  15.119  1.00 96.07           C  
ATOM    546  OG1 THR A  76     -30.613 -27.611  14.942  1.00 96.07           O  
ATOM    547  N   GLU A  77     -29.970 -28.304  11.137  1.00 93.48           N  
ATOM    548  CA  GLU A  77     -30.647 -29.068  10.094  1.00 93.48           C  
ATOM    549  C   GLU A  77     -31.507 -30.178  10.692  1.00 93.48           C  
ATOM    550  CB  GLU A  77     -29.630 -29.661   9.115  1.00 93.48           C  
ATOM    551  O   GLU A  77     -32.672 -30.337  10.321  1.00 93.48           O  
ATOM    552  CG  GLU A  77     -30.258 -30.282   7.876  1.00 93.48           C  
ATOM    553  CD  GLU A  77     -29.236 -30.706   6.833  1.00 93.48           C  
ATOM    554  OE1 GLU A  77     -29.633 -31.268   5.787  1.00 93.48           O  
ATOM    555  OE2 GLU A  77     -28.028 -30.476   7.065  1.00 93.48           O  
ATOM    556  N   GLU A  78     -31.025 -30.905  11.660  1.00 92.19           N  
ATOM    557  CA  GLU A  78     -31.700 -32.102  12.150  1.00 92.19           C  
ATOM    558  C   GLU A  78     -32.661 -31.767  13.287  1.00 92.19           C  
ATOM    559  CB  GLU A  78     -30.679 -33.144  12.614  1.00 92.19           C  
ATOM    560  O   GLU A  78     -33.807 -32.224  13.294  1.00 92.19           O  
ATOM    561  CG  GLU A  78     -29.777 -33.659  11.502  1.00 92.19           C  
ATOM    562  CD  GLU A  78     -30.534 -34.393  10.406  1.00 92.19           C  
ATOM    563  OE1 GLU A  78     -30.066 -34.401   9.245  1.00 92.19           O  
ATOM    564  OE2 GLU A  78     -31.605 -34.965  10.712  1.00 92.19           O  
ATOM    565  N   CYS A  79     -32.217 -30.965  14.255  1.00 94.71           N  
ATOM    566  CA  CYS A  79     -33.073 -30.710  15.408  1.00 94.71           C  
ATOM    567  C   CYS A  79     -33.844 -29.407  15.237  1.00 94.71           C  
ATOM    568  CB  CYS A  79     -32.243 -30.657  16.690  1.00 94.71           C  
ATOM    569  O   CYS A  79     -34.835 -29.172  15.930  1.00 94.71           O  
ATOM    570  SG  CYS A  79     -30.934 -29.413  16.660  1.00 94.71           S  
ATOM    571  N   GLY A  80     -33.465 -28.517  14.340  1.00 95.00           N  
ATOM    572  CA  GLY A  80     -34.214 -27.325  13.974  1.00 95.00           C  
ATOM    573  C   GLY A  80     -34.156 -26.236  15.029  1.00 95.00           C  
ATOM    574  O   GLY A  80     -35.056 -25.399  15.114  1.00 95.00           O  
ATOM    575  N   HIS A  81     -33.179 -26.173  15.960  1.00 96.83           N  
ATOM    576  CA  HIS A  81     -33.043 -25.150  16.990  1.00 96.83           C  
ATOM    577  C   HIS A  81     -32.336 -23.912  16.448  1.00 96.83           C  
ATOM    578  CB  HIS A  81     -32.282 -25.703  18.197  1.00 96.83           C  
ATOM    579  O   HIS A  81     -31.437 -24.022  15.612  1.00 96.83           O  
ATOM    580  CG  HIS A  81     -33.056 -26.714  18.983  1.00 96.83           C  
ATOM    581  CD2 HIS A  81     -34.240 -26.618  19.631  1.00 96.83           C  
ATOM    582  ND1 HIS A  81     -32.616 -28.006  19.170  1.00 96.83           N  
ATOM    583  CE1 HIS A  81     -33.500 -28.664  19.901  1.00 96.83           C  
ATOM    584  NE2 HIS A  81     -34.495 -27.844  20.195  1.00 96.83           N  
ATOM    585  N   LEU A  82     -32.796 -22.753  16.863  1.00 97.14           N  
ATOM    586  CA  LEU A  82     -32.432 -21.450  16.316  1.00 97.14           C  
ATOM    587  C   LEU A  82     -31.413 -20.751  17.210  1.00 97.14           C  
ATOM    588  CB  LEU A  82     -33.674 -20.570  16.154  1.00 97.14           C  
ATOM    589  O   LEU A  82     -31.616 -20.642  18.422  1.00 97.14           O  
ATOM    590  CG  LEU A  82     -33.463 -19.216  15.476  1.00 97.14           C  
ATOM    591  CD1 LEU A  82     -33.269 -19.400  13.974  1.00 97.14           C  
ATOM    592  CD2 LEU A  82     -34.638 -18.286  15.759  1.00 97.14           C  
ATOM    593  N   PHE A  83     -30.355 -20.251  16.628  1.00 97.28           N  
ATOM    594  CA  PHE A  83     -29.293 -19.532  17.320  1.00 97.28           C  
ATOM    595  C   PHE A  83     -28.829 -18.333  16.502  1.00 97.28           C  
ATOM    596  CB  PHE A  83     -28.110 -20.462  17.606  1.00 97.28           C  
ATOM    597  O   PHE A  83     -29.126 -18.235  15.310  1.00 97.28           O  
ATOM    598  CG  PHE A  83     -28.489 -21.719  18.342  1.00 97.28           C  
ATOM    599  CD1 PHE A  83     -28.505 -21.750  19.731  1.00 97.28           C  
ATOM    600  CD2 PHE A  83     -28.831 -22.870  17.644  1.00 97.28           C  
ATOM    601  CE1 PHE A  83     -28.856 -22.911  20.415  1.00 97.28           C  
ATOM    602  CE2 PHE A  83     -29.183 -24.035  18.321  1.00 97.28           C  
ATOM    603  CZ  PHE A  83     -29.194 -24.053  19.706  1.00 97.28           C  
ATOM    604  N   CYS A  84     -28.050 -17.382  17.208  1.00 97.10           N  
ATOM    605  CA  CYS A  84     -27.267 -16.418  16.444  1.00 97.10           C  
ATOM    606  C   CYS A  84     -26.143 -17.110  15.682  1.00 97.10           C  
ATOM    607  CB  CYS A  84     -26.685 -15.347  17.366  1.00 97.10           C  
ATOM    608  O   CYS A  84     -25.629 -18.139  16.124  1.00 97.10           O  
ATOM    609  SG  CYS A  84     -27.931 -14.455  18.323  1.00 97.10           S  
ATOM    610  N   ARG A  85     -25.850 -16.613  14.586  1.00 95.43           N  
ATOM    611  CA  ARG A  85     -24.740 -17.180  13.827  1.00 95.43           C  
ATOM    612  C   ARG A  85     -23.470 -17.232  14.670  1.00 95.43           C  
ATOM    613  CB  ARG A  85     -24.490 -16.370  12.553  1.00 95.43           C  
ATOM    614  O   ARG A  85     -22.833 -18.282  14.777  1.00 95.43           O  
ATOM    615  CG  ARG A  85     -23.370 -16.920  11.684  1.00 95.43           C  
ATOM    616  CD  ARG A  85     -23.202 -16.112  10.404  1.00 95.43           C  
ATOM    617  NE  ARG A  85     -22.037 -16.551   9.640  1.00 95.43           N  
ATOM    618  NH1 ARG A  85     -20.508 -15.352  10.889  1.00 95.43           N  
ATOM    619  NH2 ARG A  85     -19.800 -16.639   9.129  1.00 95.43           N  
ATOM    620  CZ  ARG A  85     -20.784 -16.179   9.887  1.00 95.43           C  
ATOM    621  N   GLY A  86     -23.150 -16.090  15.193  1.00 94.54           N  
ATOM    622  CA  GLY A  86     -21.935 -16.008  15.989  1.00 94.54           C  
ATOM    623  C   GLY A  86     -21.951 -16.925  17.198  1.00 94.54           C  
ATOM    624  O   GLY A  86     -20.943 -17.560  17.514  1.00 94.54           O  
ATOM    625  N   CYS A  87     -23.044 -17.139  17.841  1.00 95.46           N  
ATOM    626  CA  CYS A  87     -23.189 -17.936  19.054  1.00 95.46           C  
ATOM    627  C   CYS A  87     -23.030 -19.421  18.753  1.00 95.46           C  
ATOM    628  CB  CYS A  87     -24.549 -17.680  19.703  1.00 95.46           C  
ATOM    629  O   CYS A  87     -22.306 -20.128  19.457  1.00 95.46           O  
ATOM    630  SG  CYS A  87     -24.690 -16.056  20.480  1.00 95.46           S  
ATOM    631  N   ILE A  88     -23.703 -19.854  17.738  1.00 94.65           N  
ATOM    632  CA  ILE A  88     -23.690 -21.288  17.469  1.00 94.65           C  
ATOM    633  C   ILE A  88     -22.327 -21.697  16.914  1.00 94.65           C  
ATOM    634  CB  ILE A  88     -24.812 -21.688  16.485  1.00 94.65           C  
ATOM    635  O   ILE A  88     -21.808 -22.763  17.251  1.00 94.65           O  
ATOM    636  CG1 ILE A  88     -24.844 -23.210  16.303  1.00 94.65           C  
ATOM    637  CG2 ILE A  88     -24.629 -20.979  15.140  1.00 94.65           C  
ATOM    638  CD1 ILE A  88     -25.113 -23.982  17.587  1.00 94.65           C  
ATOM    639  N   PHE A  89     -21.682 -20.950  16.092  1.00 93.30           N  
ATOM    640  CA  PHE A  89     -20.376 -21.280  15.534  1.00 93.30           C  
ATOM    641  C   PHE A  89     -19.322 -21.359  16.631  1.00 93.30           C  
ATOM    642  CB  PHE A  89     -19.962 -20.246  14.482  1.00 93.30           C  
ATOM    643  O   PHE A  89     -18.478 -22.258  16.626  1.00 93.30           O  
ATOM    644  CG  PHE A  89     -20.452 -20.561  13.095  1.00 93.30           C  
ATOM    645  CD1 PHE A  89     -19.684 -21.331  12.230  1.00 93.30           C  
ATOM    646  CD2 PHE A  89     -21.682 -20.088  12.655  1.00 93.30           C  
ATOM    647  CE1 PHE A  89     -20.135 -21.625  10.945  1.00 93.30           C  
ATOM    648  CE2 PHE A  89     -22.139 -20.377  11.373  1.00 93.30           C  
ATOM    649  CZ  PHE A  89     -21.364 -21.145  10.519  1.00 93.30           C  
ATOM    650  N   ARG A  90     -19.383 -20.435  17.498  1.00 92.67           N  
ATOM    651  CA  ARG A  90     -18.478 -20.498  18.641  1.00 92.67           C  
ATOM    652  C   ARG A  90     -18.764 -21.725  19.499  1.00 92.67           C  
ATOM    653  CB  ARG A  90     -18.593 -19.228  19.488  1.00 92.67           C  
ATOM    654  O   ARG A  90     -17.838 -22.373  19.992  1.00 92.67           O  
ATOM    655  CG  ARG A  90     -17.884 -18.023  18.891  1.00 92.67           C  
ATOM    656  CD  ARG A  90     -17.795 -16.872  19.884  1.00 92.67           C  
ATOM    657  NE  ARG A  90     -19.118 -16.418  20.301  1.00 92.67           N  
ATOM    658  NH1 ARG A  90     -18.880 -14.283  19.451  1.00 92.67           N  
ATOM    659  NH2 ARG A  90     -20.821 -14.890  20.508  1.00 92.67           N  
ATOM    660  CZ  ARG A  90     -19.603 -15.198  20.086  1.00 92.67           C  
ATOM    661  N   GLY A  91     -20.049 -21.956  19.699  1.00 91.25           N  
ATOM    662  CA  GLY A  91     -20.453 -23.129  20.459  1.00 91.25           C  
ATOM    663  C   GLY A  91     -19.965 -24.430  19.851  1.00 91.25           C  
ATOM    664  O   GLY A  91     -19.535 -25.334  20.569  1.00 91.25           O  
ATOM    665  N   LEU A  92     -19.895 -24.512  18.580  1.00 92.05           N  
ATOM    666  CA  LEU A  92     -19.511 -25.737  17.887  1.00 92.05           C  
ATOM    667  C   LEU A  92     -17.995 -25.902  17.875  1.00 92.05           C  
ATOM    668  CB  LEU A  92     -20.047 -25.733  16.453  1.00 92.05           C  
ATOM    669  O   LEU A  92     -17.486 -26.987  17.585  1.00 92.05           O  
ATOM    670  CG  LEU A  92     -21.554 -25.935  16.292  1.00 92.05           C  
ATOM    671  CD1 LEU A  92     -21.945 -25.856  14.820  1.00 92.05           C  
ATOM    672  CD2 LEU A  92     -21.982 -27.269  16.894  1.00 92.05           C  
ATOM    673  N   GLN A  93     -17.303 -24.773  18.093  1.00 91.17           N  
ATOM    674  CA  GLN A  93     -15.856 -24.875  18.258  1.00 91.17           C  
ATOM    675  C   GLN A  93     -15.500 -25.673  19.509  1.00 91.17           C  
ATOM    676  CB  GLN A  93     -15.224 -23.484  18.324  1.00 91.17           C  
ATOM    677  O   GLN A  93     -14.485 -26.372  19.537  1.00 91.17           O  
ATOM    678  CG  GLN A  93     -15.206 -22.752  16.989  1.00 91.17           C  
ATOM    679  CD  GLN A  93     -14.587 -21.370  17.086  1.00 91.17           C  
ATOM    680  NE2 GLN A  93     -14.448 -20.701  15.946  1.00 91.17           N  
ATOM    681  OE1 GLN A  93     -14.237 -20.907  18.176  1.00 91.17           O  
ATOM    682  N   ALA A  94     -16.333 -25.567  20.505  1.00 89.63           N  
ATOM    683  CA  ALA A  94     -16.098 -26.230  21.785  1.00 89.63           C  
ATOM    684  C   ALA A  94     -16.702 -27.632  21.795  1.00 89.63           C  
ATOM    685  CB  ALA A  94     -16.674 -25.398  22.929  1.00 89.63           C  
ATOM    686  O   ALA A  94     -16.046 -28.594  22.202  1.00 89.63           O  
ATOM    687  N   GLN A  95     -17.860 -27.761  21.375  1.00 90.17           N  
ATOM    688  CA  GLN A  95     -18.597 -29.020  21.344  1.00 90.17           C  
ATOM    689  C   GLN A  95     -19.416 -29.146  20.062  1.00 90.17           C  
ATOM    690  CB  GLN A  95     -19.511 -29.138  22.565  1.00 90.17           C  
ATOM    691  O   GLN A  95     -20.075 -28.192  19.644  1.00 90.17           O  
ATOM    692  CG  GLN A  95     -18.764 -29.176  23.891  1.00 90.17           C  
ATOM    693  CD  GLN A  95     -19.692 -29.115  25.089  1.00 90.17           C  
ATOM    694  NE2 GLN A  95     -19.118 -28.941  26.275  1.00 90.17           N  
ATOM    695  OE1 GLN A  95     -20.914 -29.222  24.951  1.00 90.17           O  
ATOM    696  N   SER A  96     -19.328 -30.378  19.392  1.00 91.99           N  
ATOM    697  CA  SER A  96     -20.050 -30.626  18.148  1.00 91.99           C  
ATOM    698  C   SER A  96     -21.482 -31.072  18.419  1.00 91.99           C  
ATOM    699  CB  SER A  96     -19.328 -31.682  17.310  1.00 91.99           C  
ATOM    700  O   SER A  96     -22.042 -31.873  17.667  1.00 91.99           O  
ATOM    701  OG  SER A  96     -19.053 -32.837  18.084  1.00 91.99           O  
ATOM    702  N   ASN A  97     -22.103 -30.573  19.485  1.00 94.54           N  
ATOM    703  CA  ASN A  97     -23.488 -30.860  19.844  1.00 94.54           C  
ATOM    704  C   ASN A  97     -24.324 -29.585  19.918  1.00 94.54           C  
ATOM    705  CB  ASN A  97     -23.552 -31.615  21.174  1.00 94.54           C  
ATOM    706  O   ASN A  97     -23.795 -28.507  20.192  1.00 94.54           O  
ATOM    707  CG  ASN A  97     -22.833 -32.949  21.124  1.00 94.54           C  
ATOM    708  ND2 ASN A  97     -22.527 -33.501  22.292  1.00 94.54           N  
ATOM    709  OD1 ASN A  97     -22.555 -33.477  20.045  1.00 94.54           O  
ATOM    710  N   CYS A  98     -25.598 -29.756  19.552  1.00 94.98           N  
ATOM    711  CA  CYS A  98     -26.534 -28.654  19.741  1.00 94.98           C  
ATOM    712  C   CYS A  98     -26.610 -28.249  21.209  1.00 94.98           C  
ATOM    713  CB  CYS A  98     -27.925 -29.038  19.237  1.00 94.98           C  
ATOM    714  O   CYS A  98     -26.834 -29.092  22.079  1.00 94.98           O  
ATOM    715  SG  CYS A  98     -29.183 -27.778  19.540  1.00 94.98           S  
ATOM    716  N   PRO A  99     -26.484 -26.932  21.514  1.00 92.58           N  
ATOM    717  CA  PRO A  99     -26.504 -26.469  22.904  1.00 92.58           C  
ATOM    718  C   PRO A  99     -27.875 -26.625  23.558  1.00 92.58           C  
ATOM    719  CB  PRO A  99     -26.118 -24.992  22.789  1.00 92.58           C  
ATOM    720  O   PRO A  99     -27.977 -26.647  24.787  1.00 92.58           O  
ATOM    721  CG  PRO A  99     -25.341 -24.898  21.516  1.00 92.58           C  
ATOM    722  CD  PRO A  99     -25.917 -25.876  20.532  1.00 92.58           C  
ATOM    723  N   LEU A 100     -28.894 -26.834  22.792  1.00 92.61           N  
ATOM    724  CA  LEU A 100     -30.249 -26.930  23.322  1.00 92.61           C  
ATOM    725  C   LEU A 100     -30.640 -28.386  23.555  1.00 92.61           C  
ATOM    726  CB  LEU A 100     -31.246 -26.268  22.368  1.00 92.61           C  
ATOM    727  O   LEU A 100     -31.176 -28.727  24.612  1.00 92.61           O  
ATOM    728  CG  LEU A 100     -31.301 -24.740  22.398  1.00 92.61           C  
ATOM    729  CD1 LEU A 100     -32.164 -24.218  21.254  1.00 92.61           C  
ATOM    730  CD2 LEU A 100     -31.830 -24.249  23.741  1.00 92.61           C  
ATOM    731  N   CYS A 101     -30.283 -29.317  22.614  1.00 94.90           N  
ATOM    732  CA  CYS A 101     -30.817 -30.670  22.723  1.00 94.90           C  
ATOM    733  C   CYS A 101     -29.692 -31.695  22.812  1.00 94.90           C  
ATOM    734  CB  CYS A 101     -31.716 -30.989  21.529  1.00 94.90           C  
ATOM    735  O   CYS A 101     -29.944 -32.881  23.032  1.00 94.90           O  
ATOM    736  SG  CYS A 101     -30.819 -31.182  19.973  1.00 94.90           S  
ATOM    737  N   ARG A 102     -28.473 -31.220  22.444  1.00 93.06           N  
ATOM    738  CA  ARG A 102     -27.252 -32.007  22.577  1.00 93.06           C  
ATOM    739  C   ARG A 102     -27.114 -33.001  21.428  1.00 93.06           C  
ATOM    740  CB  ARG A 102     -27.232 -32.748  23.916  1.00 93.06           C  
ATOM    741  O   ARG A 102     -26.274 -33.902  21.477  1.00 93.06           O  
ATOM    742  CG  ARG A 102     -27.188 -31.830  25.127  1.00 93.06           C  
ATOM    743  CD  ARG A 102     -27.096 -32.616  26.427  1.00 93.06           C  
ATOM    744  NE  ARG A 102     -27.182 -31.741  27.593  1.00 93.06           N  
ATOM    745  NH1 ARG A 102     -26.852 -33.426  29.139  1.00 93.06           N  
ATOM    746  NH2 ARG A 102     -27.159 -31.265  29.840  1.00 93.06           N  
ATOM    747  CZ  ARG A 102     -27.064 -32.146  28.855  1.00 93.06           C  
ATOM    748  N   CYS A 103     -27.933 -32.879  20.409  1.00 93.99           N  
ATOM    749  CA  CYS A 103     -27.783 -33.683  19.202  1.00 93.99           C  
ATOM    750  C   CYS A 103     -26.518 -33.299  18.444  1.00 93.99           C  
ATOM    751  CB  CYS A 103     -29.002 -33.519  18.294  1.00 93.99           C  
ATOM    752  O   CYS A 103     -26.134 -32.128  18.422  1.00 93.99           O  
ATOM    753  SG  CYS A 103     -30.522 -34.208  18.985  1.00 93.99           S  
ATOM    754  N   PRO A 104     -25.808 -34.289  17.911  1.00 93.05           N  
ATOM    755  CA  PRO A 104     -24.604 -33.971  17.139  1.00 93.05           C  
ATOM    756  C   PRO A 104     -24.883 -33.020  15.977  1.00 93.05           C  
ATOM    757  CB  PRO A 104     -24.143 -35.338  16.628  1.00 93.05           C  
ATOM    758  O   PRO A 104     -25.818 -33.242  15.204  1.00 93.05           O  
ATOM    759  CG  PRO A 104     -24.883 -36.329  17.466  1.00 93.05           C  
ATOM    760  CD  PRO A 104     -26.111 -35.665  18.018  1.00 93.05           C  
ATOM    761  N   VAL A 105     -24.220 -31.888  15.941  1.00 92.94           N  
ATOM    762  CA  VAL A 105     -24.359 -30.893  14.882  1.00 92.94           C  
ATOM    763  C   VAL A 105     -22.980 -30.509  14.350  1.00 92.94           C  
ATOM    764  CB  VAL A 105     -25.109 -29.637  15.378  1.00 92.94           C  
ATOM    765  O   VAL A 105     -22.063 -30.232  15.127  1.00 92.94           O  
ATOM    766  CG1 VAL A 105     -25.185 -28.583  14.275  1.00 92.94           C  
ATOM    767  CG2 VAL A 105     -26.508 -30.008  15.864  1.00 92.94           C  
ATOM    768  N   HIS A 106     -22.826 -30.641  13.045  1.00 89.84           N  
ATOM    769  CA  HIS A 106     -21.634 -30.139  12.370  1.00 89.84           C  
ATOM    770  C   HIS A 106     -21.881 -28.760  11.767  1.00 89.84           C  
ATOM    771  CB  HIS A 106     -21.185 -31.115  11.281  1.00 89.84           C  
ATOM    772  O   HIS A 106     -23.020 -28.414  11.445  1.00 89.84           O  
ATOM    773  CG  HIS A 106     -20.777 -32.455  11.806  1.00 89.84           C  
ATOM    774  CD2 HIS A 106     -21.366 -33.669  11.697  1.00 89.84           C  
ATOM    775  ND1 HIS A 106     -19.633 -32.646  12.550  1.00 89.84           N  
ATOM    776  CE1 HIS A 106     -19.534 -33.924  12.875  1.00 89.84           C  
ATOM    777  NE2 HIS A 106     -20.574 -34.567  12.370  1.00 89.84           N  
ATOM    778  N   ALA A 107     -20.810 -27.978  11.735  1.00 88.62           N  
ATOM    779  CA  ALA A 107     -20.869 -26.601  11.252  1.00 88.62           C  
ATOM    780  C   ALA A 107     -21.540 -26.528   9.883  1.00 88.62           C  
ATOM    781  CB  ALA A 107     -19.466 -26.000  11.186  1.00 88.62           C  
ATOM    782  O   ALA A 107     -22.271 -25.578   9.593  1.00 88.62           O  
ATOM    783  N   ASP A 108     -21.407 -27.523   8.989  1.00 92.44           N  
ATOM    784  CA  ASP A 108     -21.968 -27.502   7.642  1.00 92.44           C  
ATOM    785  C   ASP A 108     -23.461 -27.824   7.664  1.00 92.44           C  
ATOM    786  CB  ASP A 108     -21.230 -28.491   6.737  1.00 92.44           C  
ATOM    787  O   ASP A 108     -24.137 -27.731   6.637  1.00 92.44           O  
ATOM    788  CG  ASP A 108     -21.330 -29.927   7.222  1.00 92.44           C  
ATOM    789  OD1 ASP A 108     -21.794 -30.155   8.360  1.00 92.44           O  
ATOM    790  OD2 ASP A 108     -20.939 -30.837   6.461  1.00 92.44           O  
ATOM    791  N   GLN A 109     -23.980 -28.139   8.836  1.00 93.35           N  
ATOM    792  CA  GLN A 109     -25.389 -28.483   8.990  1.00 93.35           C  
ATOM    793  C   GLN A 109     -26.180 -27.314   9.571  1.00 93.35           C  
ATOM    794  CB  GLN A 109     -25.548 -29.718   9.878  1.00 93.35           C  
ATOM    795  O   GLN A 109     -27.266 -27.506  10.123  1.00 93.35           O  
ATOM    796  CG  GLN A 109     -24.948 -30.985   9.283  1.00 93.35           C  
ATOM    797  CD  GLN A 109     -25.009 -32.165  10.234  1.00 93.35           C  
ATOM    798  NE2 GLN A 109     -25.120 -33.368   9.680  1.00 93.35           N  
ATOM    799  OE1 GLN A 109     -24.955 -31.998  11.457  1.00 93.35           O  
ATOM    800  N   LEU A 110     -25.631 -26.127   9.518  1.00 95.36           N  
ATOM    801  CA  LEU A 110     -26.308 -24.910   9.952  1.00 95.36           C  
ATOM    802  C   LEU A 110     -26.871 -24.146   8.759  1.00 95.36           C  
ATOM    803  CB  LEU A 110     -25.347 -24.014  10.739  1.00 95.36           C  
ATOM    804  O   LEU A 110     -26.171 -23.933   7.766  1.00 95.36           O  
ATOM    805  CG  LEU A 110     -24.812 -24.584  12.054  1.00 95.36           C  
ATOM    806  CD1 LEU A 110     -23.701 -23.695  12.603  1.00 95.36           C  
ATOM    807  CD2 LEU A 110     -25.939 -24.730  13.071  1.00 95.36           C  
ATOM    808  N   ARG A 111     -28.139 -23.843   8.828  1.00 96.84           N  
ATOM    809  CA  ARG A 111     -28.816 -23.135   7.746  1.00 96.84           C  
ATOM    810  C   ARG A 111     -29.385 -21.807   8.232  1.00 96.84           C  
ATOM    811  CB  ARG A 111     -29.932 -23.998   7.154  1.00 96.84           C  
ATOM    812  O   ARG A 111     -30.016 -21.745   9.289  1.00 96.84           O  
ATOM    813  CG  ARG A 111     -29.462 -25.355   6.654  1.00 96.84           C  
ATOM    814  CD  ARG A 111     -28.574 -25.227   5.425  1.00 96.84           C  
ATOM    815  NE  ARG A 111     -28.182 -26.534   4.904  1.00 96.84           N  
ATOM    816  NH1 ARG A 111     -25.971 -26.359   5.550  1.00 96.84           N  
ATOM    817  NH2 ARG A 111     -26.709 -28.241   4.468  1.00 96.84           N  
ATOM    818  CZ  ARG A 111     -26.955 -27.042   4.975  1.00 96.84           C  
ATOM    819  N   ARG A 112     -29.090 -20.835   7.440  1.00 97.14           N  
ATOM    820  CA  ARG A 112     -29.672 -19.525   7.713  1.00 97.14           C  
ATOM    821  C   ARG A 112     -31.195 -19.584   7.674  1.00 97.14           C  
ATOM    822  CB  ARG A 112     -29.162 -18.490   6.709  1.00 97.14           C  
ATOM    823  O   ARG A 112     -31.775 -20.196   6.774  1.00 97.14           O  
ATOM    824  CG  ARG A 112     -29.541 -17.058   7.054  1.00 97.14           C  
ATOM    825  CD  ARG A 112     -28.901 -16.060   6.099  1.00 97.14           C  
ATOM    826  NE  ARG A 112     -29.259 -14.685   6.438  1.00 97.14           N  
ATOM    827  NH1 ARG A 112     -28.460 -13.774   4.470  1.00 97.14           N  
ATOM    828  NH2 ARG A 112     -29.407 -12.424   6.063  1.00 97.14           N  
ATOM    829  CZ  ARG A 112     -29.041 -13.631   5.656  1.00 97.14           C  
ATOM    830  N   ASP A 113     -31.772 -18.908   8.691  1.00 97.48           N  
ATOM    831  CA  ASP A 113     -33.229 -18.870   8.767  1.00 97.48           C  
ATOM    832  C   ASP A 113     -33.760 -17.477   8.434  1.00 97.48           C  
ATOM    833  CB  ASP A 113     -33.705 -19.295  10.158  1.00 97.48           C  
ATOM    834  O   ASP A 113     -33.819 -16.605   9.303  1.00 97.48           O  
ATOM    835  CG  ASP A 113     -35.199 -19.562  10.218  1.00 97.48           C  
ATOM    836  OD1 ASP A 113     -35.961 -18.934   9.452  1.00 97.48           O  
ATOM    837  OD2 ASP A 113     -35.617 -20.405  11.040  1.00 97.48           O  
ATOM    838  N   LEU A 114     -34.238 -17.296   7.249  1.00 97.27           N  
ATOM    839  CA  LEU A 114     -34.640 -15.986   6.747  1.00 97.27           C  
ATOM    840  C   LEU A 114     -36.028 -15.611   7.257  1.00 97.27           C  
ATOM    841  CB  LEU A 114     -34.624 -15.971   5.217  1.00 97.27           C  
ATOM    842  O   LEU A 114     -36.355 -14.427   7.364  1.00 97.27           O  
ATOM    843  CG  LEU A 114     -33.263 -16.175   4.551  1.00 97.27           C  
ATOM    844  CD1 LEU A 114     -33.404 -16.135   3.033  1.00 97.27           C  
ATOM    845  CD2 LEU A 114     -32.270 -15.121   5.028  1.00 97.27           C  
ATOM    846  N   ARG A 115     -36.820 -16.607   7.467  1.00 97.33           N  
ATOM    847  CA  ARG A 115     -38.127 -16.351   8.064  1.00 97.33           C  
ATOM    848  C   ARG A 115     -37.984 -15.729   9.449  1.00 97.33           C  
ATOM    849  CB  ARG A 115     -38.941 -17.644   8.152  1.00 97.33           C  
ATOM    850  O   ARG A 115     -38.642 -14.732   9.758  1.00 97.33           O  
ATOM    851  CG  ARG A 115     -40.369 -17.441   8.631  1.00 97.33           C  
ATOM    852  CD  ARG A 115     -41.171 -18.734   8.575  1.00 97.33           C  
ATOM    853  NE  ARG A 115     -42.198 -18.687   7.538  1.00 97.33           N  
ATOM    854  NH1 ARG A 115     -43.186 -20.688   8.135  1.00 97.33           N  
ATOM    855  NH2 ARG A 115     -44.018 -19.473   6.379  1.00 97.33           N  
ATOM    856  CZ  ARG A 115     -43.132 -19.616   7.353  1.00 97.33           C  
ATOM    857  N   ALA A 116     -37.162 -16.406  10.293  1.00 97.02           N  
ATOM    858  CA  ALA A 116     -36.897 -15.866  11.624  1.00 97.02           C  
ATOM    859  C   ALA A 116     -36.285 -14.470  11.538  1.00 97.02           C  
ATOM    860  CB  ALA A 116     -35.975 -16.801  12.403  1.00 97.02           C  
ATOM    861  O   ALA A 116     -36.624 -13.588  12.329  1.00 97.02           O  
ATOM    862  N   GLN A 117     -35.412 -14.343  10.592  1.00 97.11           N  
ATOM    863  CA  GLN A 117     -34.800 -13.038  10.370  1.00 97.11           C  
ATOM    864  C   GLN A 117     -35.858 -11.974  10.092  1.00 97.11           C  
ATOM    865  CB  GLN A 117     -33.803 -13.102   9.212  1.00 97.11           C  
ATOM    866  O   GLN A 117     -35.824 -10.889  10.675  1.00 97.11           O  
ATOM    867  CG  GLN A 117     -33.081 -11.787   8.949  1.00 97.11           C  
ATOM    868  CD  GLN A 117     -31.960 -11.926   7.936  1.00 97.11           C  
ATOM    869  NE2 GLN A 117     -31.295 -10.816   7.631  1.00 97.11           N  
ATOM    870  OE1 GLN A 117     -31.693 -13.021   7.432  1.00 97.11           O  
ATOM    871  N   ARG A 118     -36.785 -12.184   9.247  1.00 97.81           N  
ATOM    872  CA  ARG A 118     -37.847 -11.249   8.888  1.00 97.81           C  
ATOM    873  C   ARG A 118     -38.749 -10.960  10.084  1.00 97.81           C  
ATOM    874  CB  ARG A 118     -38.677 -11.797   7.726  1.00 97.81           C  
ATOM    875  O   ARG A 118     -39.164  -9.819  10.293  1.00 97.81           O  
ATOM    876  CG  ARG A 118     -37.966 -11.744   6.383  1.00 97.81           C  
ATOM    877  CD  ARG A 118     -38.899 -12.109   5.236  1.00 97.81           C  
ATOM    878  NE  ARG A 118     -39.055 -13.555   5.108  1.00 97.81           N  
ATOM    879  NH1 ARG A 118     -40.241 -13.459   3.128  1.00 97.81           N  
ATOM    880  NH2 ARG A 118     -39.771 -15.485   4.090  1.00 97.81           N  
ATOM    881  CZ  ARG A 118     -39.689 -14.163   4.109  1.00 97.81           C  
ATOM    882  N   GLN A 119     -38.981 -12.002  10.833  1.00 97.65           N  
ATOM    883  CA  GLN A 119     -39.820 -11.846  12.016  1.00 97.65           C  
ATOM    884  C   GLN A 119     -39.160 -10.925  13.040  1.00 97.65           C  
ATOM    885  CB  GLN A 119     -40.116 -13.206  12.649  1.00 97.65           C  
ATOM    886  O   GLN A 119     -39.818 -10.055  13.614  1.00 97.65           O  
ATOM    887  CG  GLN A 119     -41.078 -14.065  11.838  1.00 97.65           C  
ATOM    888  CD  GLN A 119     -41.307 -15.432  12.454  1.00 97.65           C  
ATOM    889  NE2 GLN A 119     -42.465 -16.021  12.176  1.00 97.65           N  
ATOM    890  OE1 GLN A 119     -40.449 -15.955  13.173  1.00 97.65           O  
ATOM    891  N   VAL A 120     -37.924 -11.188  13.276  1.00 97.11           N  
ATOM    892  CA  VAL A 120     -37.187 -10.375  14.238  1.00 97.11           C  
ATOM    893  C   VAL A 120     -37.126  -8.928  13.753  1.00 97.11           C  
ATOM    894  CB  VAL A 120     -35.760 -10.921  14.468  1.00 97.11           C  
ATOM    895  O   VAL A 120     -37.264  -7.994  14.547  1.00 97.11           O  
ATOM    896  CG1 VAL A 120     -34.922  -9.923  15.265  1.00 97.11           C  
ATOM    897  CG2 VAL A 120     -35.814 -12.269  15.184  1.00 97.11           C  
ATOM    898  N   GLN A 121     -36.990  -8.697  12.482  1.00 97.15           N  
ATOM    899  CA  GLN A 121     -36.853  -7.372  11.886  1.00 97.15           C  
ATOM    900  C   GLN A 121     -38.150  -6.577  12.009  1.00 97.15           C  
ATOM    901  CB  GLN A 121     -36.442  -7.482  10.417  1.00 97.15           C  
ATOM    902  O   GLN A 121     -38.140  -5.347  11.924  1.00 97.15           O  
ATOM    903  CG  GLN A 121     -34.997  -7.917  10.214  1.00 97.15           C  
ATOM    904  CD  GLN A 121     -34.623  -8.045   8.749  1.00 97.15           C  
ATOM    905  NE2 GLN A 121     -33.327  -8.145   8.474  1.00 97.15           N  
ATOM    906  OE1 GLN A 121     -35.492  -8.054   7.871  1.00 97.15           O  
ATOM    907  N   ARG A 122     -39.245  -7.130  12.293  1.00 97.69           N  
ATOM    908  CA  ARG A 122     -40.541  -6.470  12.413  1.00 97.69           C  
ATOM    909  C   ARG A 122     -40.848  -6.125  13.867  1.00 97.69           C  
ATOM    910  CB  ARG A 122     -41.650  -7.354  11.839  1.00 97.69           C  
ATOM    911  O   ARG A 122     -41.826  -5.432  14.152  1.00 97.69           O  
ATOM    912  CG  ARG A 122     -41.596  -7.507  10.328  1.00 97.69           C  
ATOM    913  CD  ARG A 122     -42.691  -8.432   9.815  1.00 97.69           C  
ATOM    914  NE  ARG A 122     -42.503  -8.760   8.404  1.00 97.69           N  
ATOM    915  NH1 ARG A 122     -44.182 -10.345   8.335  1.00 97.69           N  
ATOM    916  NH2 ARG A 122     -42.960  -9.880   6.452  1.00 97.69           N  
ATOM    917  CZ  ARG A 122     -43.215  -9.661   7.734  1.00 97.69           C  
ATOM    918  N   LEU A 123     -39.999  -6.653  14.718  1.00 97.89           N  
ATOM    919  CA  LEU A 123     -40.227  -6.378  16.132  1.00 97.89           C  
ATOM    920  C   LEU A 123     -39.940  -4.915  16.455  1.00 97.89           C  
ATOM    921  CB  LEU A 123     -39.354  -7.285  17.003  1.00 97.89           C  
ATOM    922  O   LEU A 123     -39.054  -4.305  15.853  1.00 97.89           O  
ATOM    923  CG  LEU A 123     -39.627  -8.787  16.905  1.00 97.89           C  
ATOM    924  CD1 LEU A 123     -38.624  -9.564  17.750  1.00 97.89           C  
ATOM    925  CD2 LEU A 123     -41.055  -9.100  17.338  1.00 97.89           C  
ATOM    926  N   ARG A 124     -40.700  -4.409  17.302  1.00 98.12           N  
ATOM    927  CA  ARG A 124     -40.582  -3.009  17.697  1.00 98.12           C  
ATOM    928  C   ARG A 124     -39.538  -2.837  18.795  1.00 98.12           C  
ATOM    929  CB  ARG A 124     -41.933  -2.468  18.170  1.00 98.12           C  
ATOM    930  O   ARG A 124     -39.585  -3.524  19.817  1.00 98.12           O  
ATOM    931  CG  ARG A 124     -42.863  -2.059  17.038  1.00 98.12           C  
ATOM    932  CD  ARG A 124     -44.080  -1.304  17.553  1.00 98.12           C  
ATOM    933  NE  ARG A 124     -44.497  -0.256  16.625  1.00 98.12           N  
ATOM    934  NH1 ARG A 124     -44.334   1.458  18.165  1.00 98.12           N  
ATOM    935  NH2 ARG A 124     -44.995   1.901  16.015  1.00 98.12           N  
ATOM    936  CZ  ARG A 124     -44.608   1.032  16.937  1.00 98.12           C  
ATOM    937  N   VAL A 125     -38.613  -1.850  18.591  1.00 97.69           N  
ATOM    938  CA  VAL A 125     -37.530  -1.601  19.537  1.00 97.69           C  
ATOM    939  C   VAL A 125     -37.462  -0.111  19.864  1.00 97.69           C  
ATOM    940  CB  VAL A 125     -36.172  -2.089  18.986  1.00 97.69           C  
ATOM    941  O   VAL A 125     -37.981   0.720  19.116  1.00 97.69           O  
ATOM    942  CG1 VAL A 125     -36.181  -3.603  18.788  1.00 97.69           C  
ATOM    943  CG2 VAL A 125     -35.841  -1.377  17.676  1.00 97.69           C  
ATOM    944  N   ARG A 126     -36.851   0.147  21.073  1.00 97.18           N  
ATOM    945  CA  ARG A 126     -36.542   1.527  21.435  1.00 97.18           C  
ATOM    946  C   ARG A 126     -35.117   1.892  21.032  1.00 97.18           C  
ATOM    947  CB  ARG A 126     -36.735   1.746  22.937  1.00 97.18           C  
ATOM    948  O   ARG A 126     -34.247   1.023  20.952  1.00 97.18           O  
ATOM    949  CG  ARG A 126     -38.164   1.538  23.411  1.00 97.18           C  
ATOM    950  CD  ARG A 126     -38.316   1.843  24.895  1.00 97.18           C  
ATOM    951  NE  ARG A 126     -39.619   1.422  25.402  1.00 97.18           N  
ATOM    952  NH1 ARG A 126     -38.837  -0.512  26.396  1.00 97.18           N  
ATOM    953  NH2 ARG A 126     -41.063   0.025  26.515  1.00 97.18           N  
ATOM    954  CZ  ARG A 126     -39.837   0.313  26.103  1.00 97.18           C  
ATOM    955  N   CYS A 127     -34.922   3.152  20.737  1.00 96.10           N  
ATOM    956  CA  CYS A 127     -33.597   3.670  20.418  1.00 96.10           C  
ATOM    957  C   CYS A 127     -32.630   3.445  21.574  1.00 96.10           C  
ATOM    958  CB  CYS A 127     -33.669   5.160  20.085  1.00 96.10           C  
ATOM    959  O   CYS A 127     -33.030   3.479  22.739  1.00 96.10           O  
ATOM    960  SG  CYS A 127     -32.053   5.937  19.867  1.00 96.10           S  
ATOM    961  N   GLN A 128     -31.395   3.230  21.282  1.00 93.78           N  
ATOM    962  CA  GLN A 128     -30.358   3.031  22.289  1.00 93.78           C  
ATOM    963  C   GLN A 128     -30.213   4.261  23.180  1.00 93.78           C  
ATOM    964  CB  GLN A 128     -29.020   2.703  21.624  1.00 93.78           C  
ATOM    965  O   GLN A 128     -29.690   4.170  24.293  1.00 93.78           O  
ATOM    966  CG  GLN A 128     -29.014   1.376  20.876  1.00 93.78           C  
ATOM    967  CD  GLN A 128     -27.730   1.145  20.102  1.00 93.78           C  
ATOM    968  NE2 GLN A 128     -27.860   0.707  18.855  1.00 93.78           N  
ATOM    969  OE1 GLN A 128     -26.629   1.360  20.620  1.00 93.78           O  
ATOM    970  N   ASN A 129     -30.571   5.386  22.603  1.00 95.19           N  
ATOM    971  CA  ASN A 129     -30.464   6.640  23.342  1.00 95.19           C  
ATOM    972  C   ASN A 129     -31.778   7.000  24.029  1.00 95.19           C  
ATOM    973  CB  ASN A 129     -30.022   7.773  22.413  1.00 95.19           C  
ATOM    974  O   ASN A 129     -32.012   8.163  24.360  1.00 95.19           O  
ATOM    975  CG  ASN A 129     -28.640   7.549  21.834  1.00 95.19           C  
ATOM    976  ND2 ASN A 129     -28.503   7.757  20.529  1.00 95.19           N  
ATOM    977  OD1 ASN A 129     -27.703   7.190  22.552  1.00 95.19           O  
ATOM    978  N   ALA A 130     -32.642   6.030  24.262  1.00 95.06           N  
ATOM    979  CA  ALA A 130     -33.925   6.226  24.932  1.00 95.06           C  
ATOM    980  C   ALA A 130     -33.730   6.783  26.339  1.00 95.06           C  
ATOM    981  CB  ALA A 130     -34.703   4.913  24.986  1.00 95.06           C  
ATOM    982  O   ALA A 130     -34.456   7.685  26.764  1.00 95.06           O  
ATOM    983  N   PRO A 131     -32.672   6.284  27.076  1.00 93.65           N  
ATOM    984  CA  PRO A 131     -32.438   6.818  28.420  1.00 93.65           C  
ATOM    985  C   PRO A 131     -32.096   8.306  28.413  1.00 93.65           C  
ATOM    986  CB  PRO A 131     -31.256   5.988  28.928  1.00 93.65           C  
ATOM    987  O   PRO A 131     -32.281   8.990  29.423  1.00 93.65           O  
ATOM    988  CG  PRO A 131     -31.318   4.715  28.146  1.00 93.65           C  
ATOM    989  CD  PRO A 131     -31.838   5.025  26.772  1.00 93.65           C  
ATOM    990  N   GLN A 132     -31.622   8.764  27.266  1.00 92.30           N  
ATOM    991  CA  GLN A 132     -31.269  10.176  27.156  1.00 92.30           C  
ATOM    992  C   GLN A 132     -32.450  11.001  26.654  1.00 92.30           C  
ATOM    993  CB  GLN A 132     -30.068  10.358  26.226  1.00 92.30           C  
ATOM    994  O   GLN A 132     -32.336  12.215  26.478  1.00 92.30           O  
ATOM    995  CG  GLN A 132     -28.790   9.707  26.738  1.00 92.30           C  
ATOM    996  CD  GLN A 132     -27.582  10.032  25.879  1.00 92.30           C  
ATOM    997  NE2 GLN A 132     -26.500   9.286  26.072  1.00 92.30           N  
ATOM    998  OE1 GLN A 132     -27.622  10.944  25.048  1.00 92.30           O  
ATOM    999  N   GLY A 133     -33.557  10.369  26.310  1.00 94.19           N  
ATOM   1000  CA  GLY A 133     -34.756  11.120  25.973  1.00 94.19           C  
ATOM   1001  C   GLY A 133     -35.242  10.863  24.559  1.00 94.19           C  
ATOM   1002  O   GLY A 133     -36.214  11.474  24.111  1.00 94.19           O  
ATOM   1003  N   CYS A 134     -34.512  10.098  23.791  1.00 96.72           N  
ATOM   1004  CA  CYS A 134     -35.025   9.760  22.468  1.00 96.72           C  
ATOM   1005  C   CYS A 134     -36.327   8.976  22.571  1.00 96.72           C  
ATOM   1006  CB  CYS A 134     -33.992   8.950  21.684  1.00 96.72           C  
ATOM   1007  O   CYS A 134     -36.392   7.959  23.264  1.00 96.72           O  
ATOM   1008  SG  CYS A 134     -34.527   8.509  20.016  1.00 96.72           S  
ATOM   1009  N   GLU A 135     -37.308   9.434  21.952  1.00 96.71           N  
ATOM   1010  CA  GLU A 135     -38.637   8.843  22.079  1.00 96.71           C  
ATOM   1011  C   GLU A 135     -38.949   7.927  20.899  1.00 96.71           C  
ATOM   1012  CB  GLU A 135     -39.703   9.936  22.192  1.00 96.71           C  
ATOM   1013  O   GLU A 135     -40.058   7.398  20.794  1.00 96.71           O  
ATOM   1014  CG  GLU A 135     -39.598  10.769  23.462  1.00 96.71           C  
ATOM   1015  CD  GLU A 135     -40.659  11.853  23.557  1.00 96.71           C  
ATOM   1016  OE1 GLU A 135     -40.730  12.542  24.600  1.00 96.71           O  
ATOM   1017  OE2 GLU A 135     -41.425  12.015  22.581  1.00 96.71           O  
ATOM   1018  N   TRP A 136     -38.016   7.743  20.006  1.00 97.49           N  
ATOM   1019  CA  TRP A 136     -38.245   6.917  18.825  1.00 97.49           C  
ATOM   1020  C   TRP A 136     -38.390   5.448  19.208  1.00 97.49           C  
ATOM   1021  CB  TRP A 136     -37.101   7.085  17.821  1.00 97.49           C  
ATOM   1022  O   TRP A 136     -37.652   4.945  20.058  1.00 97.49           O  
ATOM   1023  CG  TRP A 136     -37.277   6.295  16.559  1.00 97.49           C  
ATOM   1024  CD1 TRP A 136     -37.914   6.697  15.418  1.00 97.49           C  
ATOM   1025  CD2 TRP A 136     -36.813   4.964  16.313  1.00 97.49           C  
ATOM   1026  CE2 TRP A 136     -37.204   4.622  14.999  1.00 97.49           C  
ATOM   1027  CE3 TRP A 136     -36.104   4.027  17.076  1.00 97.49           C  
ATOM   1028  NE1 TRP A 136     -37.873   5.695  14.476  1.00 97.49           N  
ATOM   1029  CH2 TRP A 136     -36.214   2.482  15.200  1.00 97.49           C  
ATOM   1030  CZ2 TRP A 136     -36.909   3.380  14.432  1.00 97.49           C  
ATOM   1031  CZ3 TRP A 136     -35.811   2.792  16.509  1.00 97.49           C  
ATOM   1032  N   ASP A 137     -39.402   4.798  18.837  1.00 97.50           N  
ATOM   1033  CA  ASP A 137     -39.540   3.346  18.785  1.00 97.50           C  
ATOM   1034  C   ASP A 137     -40.168   2.901  17.466  1.00 97.50           C  
ATOM   1035  CB  ASP A 137     -40.379   2.844  19.963  1.00 97.50           C  
ATOM   1036  O   ASP A 137     -40.986   3.619  16.889  1.00 97.50           O  
ATOM   1037  CG  ASP A 137     -41.797   3.385  19.954  1.00 97.50           C  
ATOM   1038  OD1 ASP A 137     -42.609   2.955  19.106  1.00 97.50           O  
ATOM   1039  OD2 ASP A 137     -42.105   4.252  20.801  1.00 97.50           O  
ATOM   1040  N   GLY A 138     -39.695   1.881  16.851  1.00 97.42           N  
ATOM   1041  CA  GLY A 138     -40.149   1.349  15.576  1.00 97.42           C  
ATOM   1042  C   GLY A 138     -39.608  -0.037  15.280  1.00 97.42           C  
ATOM   1043  O   GLY A 138     -39.100  -0.715  16.176  1.00 97.42           O  
ATOM   1044  N   ALA A 139     -39.856  -0.451  14.033  1.00 98.06           N  
ATOM   1045  CA  ALA A 139     -39.374  -1.771  13.632  1.00 98.06           C  
ATOM   1046  C   ALA A 139     -37.853  -1.849  13.719  1.00 98.06           C  
ATOM   1047  CB  ALA A 139     -39.841  -2.099  12.216  1.00 98.06           C  
ATOM   1048  O   ALA A 139     -37.155  -0.891  13.375  1.00 98.06           O  
ATOM   1049  N   LEU A 140     -37.339  -2.936  14.278  1.00 96.90           N  
ATOM   1050  CA  LEU A 140     -35.900  -3.164  14.367  1.00 96.90           C  
ATOM   1051  C   LEU A 140     -35.220  -2.867  13.034  1.00 96.90           C  
ATOM   1052  CB  LEU A 140     -35.611  -4.607  14.790  1.00 96.90           C  
ATOM   1053  O   LEU A 140     -34.118  -2.316  13.005  1.00 96.90           O  
ATOM   1054  CG  LEU A 140     -34.138  -4.981  14.959  1.00 96.90           C  
ATOM   1055  CD1 LEU A 140     -33.490  -4.113  16.032  1.00 96.90           C  
ATOM   1056  CD2 LEU A 140     -33.998  -6.460  15.304  1.00 96.90           C  
ATOM   1057  N   SER A 141     -35.851  -3.165  11.922  1.00 96.67           N  
ATOM   1058  CA  SER A 141     -35.301  -2.946  10.588  1.00 96.67           C  
ATOM   1059  C   SER A 141     -35.072  -1.462  10.321  1.00 96.67           C  
ATOM   1060  CB  SER A 141     -36.232  -3.526   9.522  1.00 96.67           C  
ATOM   1061  O   SER A 141     -34.208  -1.096   9.523  1.00 96.67           O  
ATOM   1062  OG  SER A 141     -37.517  -2.931   9.599  1.00 96.67           O  
ATOM   1063  N   ASP A 142     -35.768  -0.572  10.953  1.00 97.86           N  
ATOM   1064  CA  ASP A 142     -35.686   0.869  10.737  1.00 97.86           C  
ATOM   1065  C   ASP A 142     -34.657   1.505  11.669  1.00 97.86           C  
ATOM   1066  CB  ASP A 142     -37.055   1.521  10.941  1.00 97.86           C  
ATOM   1067  O   ASP A 142     -34.322   2.683  11.521  1.00 97.86           O  
ATOM   1068  CG  ASP A 142     -38.083   1.073   9.918  1.00 97.86           C  
ATOM   1069  OD1 ASP A 142     -37.712   0.812   8.754  1.00 97.86           O  
ATOM   1070  OD2 ASP A 142     -39.277   0.983  10.279  1.00 97.86           O  
ATOM   1071  N   LEU A 143     -34.169   0.790  12.650  1.00 96.07           N  
ATOM   1072  CA  LEU A 143     -33.303   1.285  13.714  1.00 96.07           C  
ATOM   1073  C   LEU A 143     -32.010   1.857  13.141  1.00 96.07           C  
ATOM   1074  CB  LEU A 143     -32.982   0.166  14.708  1.00 96.07           C  
ATOM   1075  O   LEU A 143     -31.570   2.935  13.546  1.00 96.07           O  
ATOM   1076  CG  LEU A 143     -32.120   0.554  15.911  1.00 96.07           C  
ATOM   1077  CD1 LEU A 143     -32.834   1.601  16.759  1.00 96.07           C  
ATOM   1078  CD2 LEU A 143     -31.780  -0.676  16.745  1.00 96.07           C  
ATOM   1079  N   PRO A 144     -31.425   1.149  12.173  1.00 95.43           N  
ATOM   1080  CA  PRO A 144     -30.186   1.689  11.609  1.00 95.43           C  
ATOM   1081  C   PRO A 144     -30.377   3.066  10.977  1.00 95.43           C  
ATOM   1082  CB  PRO A 144     -29.800   0.652  10.551  1.00 95.43           C  
ATOM   1083  O   PRO A 144     -29.555   3.963  11.184  1.00 95.43           O  
ATOM   1084  CG  PRO A 144     -30.378  -0.634  11.047  1.00 95.43           C  
ATOM   1085  CD  PRO A 144     -31.694  -0.341  11.709  1.00 95.43           C  
ATOM   1086  N   GLU A 145     -31.381   3.213  10.212  1.00 96.49           N  
ATOM   1087  CA  GLU A 145     -31.658   4.504   9.588  1.00 96.49           C  
ATOM   1088  C   GLU A 145     -31.996   5.561  10.636  1.00 96.49           C  
ATOM   1089  CB  GLU A 145     -32.802   4.379   8.579  1.00 96.49           C  
ATOM   1090  O   GLU A 145     -31.563   6.710  10.527  1.00 96.49           O  
ATOM   1091  CG  GLU A 145     -32.958   5.591   7.673  1.00 96.49           C  
ATOM   1092  CD  GLU A 145     -31.705   5.906   6.871  1.00 96.49           C  
ATOM   1093  OE1 GLU A 145     -31.446   7.099   6.592  1.00 96.49           O  
ATOM   1094  OE2 GLU A 145     -30.977   4.952   6.517  1.00 96.49           O  
ATOM   1095  N   HIS A 146     -32.746   5.239  11.627  1.00 96.99           N  
ATOM   1096  CA  HIS A 146     -33.031   6.164  12.718  1.00 96.99           C  
ATOM   1097  C   HIS A 146     -31.751   6.592  13.427  1.00 96.99           C  
ATOM   1098  CB  HIS A 146     -33.999   5.530  13.718  1.00 96.99           C  
ATOM   1099  O   HIS A 146     -31.565   7.775  13.722  1.00 96.99           O  
ATOM   1100  CG  HIS A 146     -34.044   6.234  15.037  1.00 96.99           C  
ATOM   1101  CD2 HIS A 146     -33.488   5.922  16.231  1.00 96.99           C  
ATOM   1102  ND1 HIS A 146     -34.732   7.413  15.228  1.00 96.99           N  
ATOM   1103  CE1 HIS A 146     -34.595   7.797  16.487  1.00 96.99           C  
ATOM   1104  NE2 HIS A 146     -33.845   6.909  17.117  1.00 96.99           N  
ATOM   1105  N   SER A 147     -30.841   5.589  13.793  1.00 95.93           N  
ATOM   1106  CA  SER A 147     -29.620   5.860  14.544  1.00 95.93           C  
ATOM   1107  C   SER A 147     -28.761   6.909  13.846  1.00 95.93           C  
ATOM   1108  CB  SER A 147     -28.813   4.575  14.737  1.00 95.93           C  
ATOM   1109  O   SER A 147     -28.109   7.722  14.503  1.00 95.93           O  
ATOM   1110  OG  SER A 147     -29.516   3.658  15.559  1.00 95.93           O  
ATOM   1111  N   LYS A 148     -28.843   6.953  12.477  1.00 95.10           N  
ATOM   1112  CA  LYS A 148     -28.075   7.915  11.692  1.00 95.10           C  
ATOM   1113  C   LYS A 148     -28.628   9.327  11.859  1.00 95.10           C  
ATOM   1114  CB  LYS A 148     -28.075   7.524  10.213  1.00 95.10           C  
ATOM   1115  O   LYS A 148     -27.873  10.302  11.831  1.00 95.10           O  
ATOM   1116  CG  LYS A 148     -27.320   6.237   9.913  1.00 95.10           C  
ATOM   1117  CD  LYS A 148     -27.368   5.894   8.430  1.00 95.10           C  
ATOM   1118  CE  LYS A 148     -26.703   4.555   8.143  1.00 95.10           C  
ATOM   1119  NZ  LYS A 148     -26.830   4.169   6.706  1.00 95.10           N  
ATOM   1120  N   ARG A 149     -29.881   9.410  12.149  1.00 94.54           N  
ATOM   1121  CA  ARG A 149     -30.488  10.735  12.215  1.00 94.54           C  
ATOM   1122  C   ARG A 149     -30.941  11.060  13.634  1.00 94.54           C  
ATOM   1123  CB  ARG A 149     -31.673  10.833  11.251  1.00 94.54           C  
ATOM   1124  O   ARG A 149     -31.594  12.080  13.864  1.00 94.54           O  
ATOM   1125  CG  ARG A 149     -31.294  10.654   9.789  1.00 94.54           C  
ATOM   1126  CD  ARG A 149     -32.513  10.712   8.880  1.00 94.54           C  
ATOM   1127  NE  ARG A 149     -32.163  10.426   7.491  1.00 94.54           N  
ATOM   1128  NH1 ARG A 149     -34.334  10.529   6.707  1.00 94.54           N  
ATOM   1129  NH2 ARG A 149     -32.609  10.079   5.265  1.00 94.54           N  
ATOM   1130  CZ  ARG A 149     -33.036  10.345   6.491  1.00 94.54           C  
ATOM   1131  N   CYS A 150     -30.640  10.190  14.591  1.00 96.85           N  
ATOM   1132  CA  CYS A 150     -31.055  10.412  15.972  1.00 96.85           C  
ATOM   1133  C   CYS A 150     -30.427  11.683  16.532  1.00 96.85           C  
ATOM   1134  CB  CYS A 150     -30.675   9.217  16.845  1.00 96.85           C  
ATOM   1135  O   CYS A 150     -29.216  11.881  16.425  1.00 96.85           O  
ATOM   1136  SG  CYS A 150     -31.064   9.440  18.595  1.00 96.85           S  
ATOM   1137  N   ASN A 151     -31.152  12.509  17.118  1.00 96.28           N  
ATOM   1138  CA  ASN A 151     -30.692  13.777  17.674  1.00 96.28           C  
ATOM   1139  C   ASN A 151     -29.869  13.567  18.942  1.00 96.28           C  
ATOM   1140  CB  ASN A 151     -31.879  14.700  17.958  1.00 96.28           C  
ATOM   1141  O   ASN A 151     -29.156  14.471  19.380  1.00 96.28           O  
ATOM   1142  CG  ASN A 151     -32.486  15.276  16.694  1.00 96.28           C  
ATOM   1143  ND2 ASN A 151     -33.742  15.701  16.780  1.00 96.28           N  
ATOM   1144  OD1 ASN A 151     -31.833  15.338  15.649  1.00 96.28           O  
ATOM   1145  N   PHE A 152     -29.974  12.391  19.459  1.00 97.36           N  
ATOM   1146  CA  PHE A 152     -29.298  12.117  20.722  1.00 97.36           C  
ATOM   1147  C   PHE A 152     -28.051  11.271  20.497  1.00 97.36           C  
ATOM   1148  CB  PHE A 152     -30.244  11.410  21.697  1.00 97.36           C  
ATOM   1149  O   PHE A 152     -27.383  10.873  21.454  1.00 97.36           O  
ATOM   1150  CG  PHE A 152     -31.395  12.264  22.155  1.00 97.36           C  
ATOM   1151  CD1 PHE A 152     -31.304  13.009  23.325  1.00 97.36           C  
ATOM   1152  CD2 PHE A 152     -32.569  12.323  21.415  1.00 97.36           C  
ATOM   1153  CE1 PHE A 152     -32.368  13.801  23.750  1.00 97.36           C  
ATOM   1154  CE2 PHE A 152     -33.636  13.112  21.834  1.00 97.36           C  
ATOM   1155  CZ  PHE A 152     -33.534  13.850  23.002  1.00 97.36           C  
ATOM   1156  N   ARG A 153     -27.808  11.068  19.203  1.00 96.20           N  
ATOM   1157  CA  ARG A 153     -26.613  10.301  18.867  1.00 96.20           C  
ATOM   1158  C   ARG A 153     -25.348  11.095  19.178  1.00 96.20           C  
ATOM   1159  CB  ARG A 153     -26.630   9.898  17.391  1.00 96.20           C  
ATOM   1160  O   ARG A 153     -25.241  12.268  18.816  1.00 96.20           O  
ATOM   1161  CG  ARG A 153     -25.394   9.132  16.948  1.00 96.20           C  
ATOM   1162  CD  ARG A 153     -25.450   8.778  15.469  1.00 96.20           C  
ATOM   1163  NE  ARG A 153     -25.184   9.940  14.626  1.00 96.20           N  
ATOM   1164  NH1 ARG A 153     -25.049   8.740  12.656  1.00 96.20           N  
ATOM   1165  NH2 ARG A 153     -24.764  11.015  12.640  1.00 96.20           N  
ATOM   1166  CZ  ARG A 153     -24.999   9.896  13.309  1.00 96.20           C  
ATOM   1167  N   PRO A 154     -24.388  10.450  19.774  1.00 95.84           N  
ATOM   1168  CA  PRO A 154     -23.113  11.130  20.013  1.00 95.84           C  
ATOM   1169  C   PRO A 154     -22.329  11.383  18.728  1.00 95.84           C  
ATOM   1170  CB  PRO A 154     -22.363  10.159  20.928  1.00 95.84           C  
ATOM   1171  O   PRO A 154     -22.161  10.472  17.913  1.00 95.84           O  
ATOM   1172  CG  PRO A 154     -23.413   9.227  21.441  1.00 95.84           C  
ATOM   1173  CD  PRO A 154     -24.532   9.173  20.440  1.00 95.84           C  
ATOM   1174  N   VAL A 155     -21.971  12.689  18.512  1.00 95.43           N  
ATOM   1175  CA  VAL A 155     -21.241  13.059  17.303  1.00 95.43           C  
ATOM   1176  C   VAL A 155     -19.941  13.766  17.681  1.00 95.43           C  
ATOM   1177  CB  VAL A 155     -22.091  13.961  16.381  1.00 95.43           C  
ATOM   1178  O   VAL A 155     -19.911  14.561  18.623  1.00 95.43           O  
ATOM   1179  CG1 VAL A 155     -23.255  13.175  15.780  1.00 95.43           C  
ATOM   1180  CG2 VAL A 155     -22.603  15.178  17.149  1.00 95.43           C  
ATOM   1181  N   ALA A 156     -18.846  13.323  16.980  1.00 96.22           N  
ATOM   1182  CA  ALA A 156     -17.538  13.925  17.227  1.00 96.22           C  
ATOM   1183  C   ALA A 156     -17.514  15.385  16.784  1.00 96.22           C  
ATOM   1184  CB  ALA A 156     -16.446  13.137  16.508  1.00 96.22           C  
ATOM   1185  O   ALA A 156     -18.020  15.724  15.712  1.00 96.22           O  
ATOM   1186  N   CYS A 157     -16.904  16.164  17.637  1.00 95.71           N  
ATOM   1187  CA  CYS A 157     -16.739  17.585  17.350  1.00 95.71           C  
ATOM   1188  C   CYS A 157     -15.849  17.796  16.131  1.00 95.71           C  
ATOM   1189  CB  CYS A 157     -16.147  18.311  18.557  1.00 95.71           C  
ATOM   1190  O   CYS A 157     -14.850  17.095  15.958  1.00 95.71           O  
ATOM   1191  SG  CYS A 157     -15.662  20.017  18.215  1.00 95.71           S  
ATOM   1192  N   PRO A 158     -16.088  18.695  15.192  1.00 94.75           N  
ATOM   1193  CA  PRO A 158     -15.277  18.964  14.003  1.00 94.75           C  
ATOM   1194  C   PRO A 158     -13.836  19.337  14.343  1.00 94.75           C  
ATOM   1195  CB  PRO A 158     -16.002  20.139  13.340  1.00 94.75           C  
ATOM   1196  O   PRO A 158     -12.947  19.220  13.495  1.00 94.75           O  
ATOM   1197  CG  PRO A 158     -17.406  20.055  13.846  1.00 94.75           C  
ATOM   1198  CD  PRO A 158     -17.379  19.488  15.236  1.00 94.75           C  
ATOM   1199  N   PHE A 159     -13.597  19.799  15.590  1.00 95.63           N  
ATOM   1200  CA  PHE A 159     -12.249  20.179  15.997  1.00 95.63           C  
ATOM   1201  C   PHE A 159     -11.534  19.008  16.662  1.00 95.63           C  
ATOM   1202  CB  PHE A 159     -12.291  21.377  16.950  1.00 95.63           C  
ATOM   1203  O   PHE A 159     -10.486  19.187  17.285  1.00 95.63           O  
ATOM   1204  CG  PHE A 159     -12.677  22.670  16.283  1.00 95.63           C  
ATOM   1205  CD1 PHE A 159     -11.706  23.512  15.754  1.00 95.63           C  
ATOM   1206  CD2 PHE A 159     -14.011  23.044  16.186  1.00 95.63           C  
ATOM   1207  CE1 PHE A 159     -12.060  24.709  15.136  1.00 95.63           C  
ATOM   1208  CE2 PHE A 159     -14.373  24.238  15.570  1.00 95.63           C  
ATOM   1209  CZ  PHE A 159     -13.396  25.070  15.046  1.00 95.63           C  
ATOM   1210  N   ALA A 160     -12.131  17.852  16.526  1.00 96.55           N  
ATOM   1211  CA  ALA A 160     -11.500  16.649  17.064  1.00 96.55           C  
ATOM   1212  C   ALA A 160     -10.108  16.448  16.471  1.00 96.55           C  
ATOM   1213  CB  ALA A 160     -12.371  15.425  16.795  1.00 96.55           C  
ATOM   1214  O   ALA A 160      -9.200  15.968  17.153  1.00 96.55           O  
ATOM   1215  N   VAL A 161      -9.892  16.900  15.261  1.00 94.50           N  
ATOM   1216  CA  VAL A 161      -8.622  16.743  14.560  1.00 94.50           C  
ATOM   1217  C   VAL A 161      -7.552  17.601  15.231  1.00 94.50           C  
ATOM   1218  CB  VAL A 161      -8.747  17.118  13.066  1.00 94.50           C  
ATOM   1219  O   VAL A 161      -6.356  17.324  15.105  1.00 94.50           O  
ATOM   1220  CG1 VAL A 161      -9.679  16.147  12.342  1.00 94.50           C  
ATOM   1221  CG2 VAL A 161      -9.247  18.554  12.918  1.00 94.50           C  
ATOM   1222  N   HIS A 162      -8.054  18.556  15.862  1.00 94.00           N  
ATOM   1223  CA  HIS A 162      -7.105  19.451  16.515  1.00 94.00           C  
ATOM   1224  C   HIS A 162      -6.976  19.129  18.000  1.00 94.00           C  
ATOM   1225  CB  HIS A 162      -7.530  20.909  16.328  1.00 94.00           C  
ATOM   1226  O   HIS A 162      -6.238  19.802  18.723  1.00 94.00           O  
ATOM   1227  CG  HIS A 162      -7.608  21.333  14.896  1.00 94.00           C  
ATOM   1228  CD2 HIS A 162      -8.655  21.760  14.152  1.00 94.00           C  
ATOM   1229  ND1 HIS A 162      -6.511  21.342  14.062  1.00 94.00           N  
ATOM   1230  CE1 HIS A 162      -6.881  21.759  12.863  1.00 94.00           C  
ATOM   1231  NE2 HIS A 162      -8.177  22.019  12.890  1.00 94.00           N  
ATOM   1232  N   GLY A 163      -7.867  18.166  18.469  1.00 93.72           N  
ATOM   1233  CA  GLY A 163      -7.642  17.681  19.821  1.00 93.72           C  
ATOM   1234  C   GLY A 163      -8.860  17.816  20.715  1.00 93.72           C  
ATOM   1235  O   GLY A 163      -8.777  17.596  21.925  1.00 93.72           O  
ATOM   1236  N   CYS A 164      -9.942  18.240  20.241  1.00 96.06           N  
ATOM   1237  CA  CYS A 164     -11.159  18.238  21.045  1.00 96.06           C  
ATOM   1238  C   CYS A 164     -11.680  16.819  21.243  1.00 96.06           C  
ATOM   1239  CB  CYS A 164     -12.237  19.100  20.389  1.00 96.06           C  
ATOM   1240  O   CYS A 164     -11.954  16.114  20.271  1.00 96.06           O  
ATOM   1241  SG  CYS A 164     -13.780  19.175  21.325  1.00 96.06           S  
ATOM   1242  N   GLU A 165     -11.901  16.399  22.382  1.00 95.30           N  
ATOM   1243  CA  GLU A 165     -12.266  15.023  22.706  1.00 95.30           C  
ATOM   1244  C   GLU A 165     -13.739  14.918  23.089  1.00 95.30           C  
ATOM   1245  CB  GLU A 165     -11.388  14.486  23.839  1.00 95.30           C  
ATOM   1246  O   GLU A 165     -14.193  13.870  23.553  1.00 95.30           O  
ATOM   1247  CG  GLU A 165      -9.917  14.359  23.471  1.00 95.30           C  
ATOM   1248  CD  GLU A 165      -9.058  13.825  24.606  1.00 95.30           C  
ATOM   1249  OE1 GLU A 165      -7.823  13.711  24.431  1.00 95.30           O  
ATOM   1250  OE2 GLU A 165      -9.624  13.518  25.679  1.00 95.30           O  
ATOM   1251  N   GLN A 166     -14.457  16.011  22.848  1.00 94.81           N  
ATOM   1252  CA  GLN A 166     -15.862  16.022  23.240  1.00 94.81           C  
ATOM   1253  C   GLN A 166     -16.736  15.371  22.172  1.00 94.81           C  
ATOM   1254  CB  GLN A 166     -16.335  17.452  23.506  1.00 94.81           C  
ATOM   1255  O   GLN A 166     -16.462  15.495  20.977  1.00 94.81           O  
ATOM   1256  CG  GLN A 166     -15.545  18.169  24.592  1.00 94.81           C  
ATOM   1257  CD  GLN A 166     -15.859  17.653  25.984  1.00 94.81           C  
ATOM   1258  NE2 GLN A 166     -14.876  17.718  26.876  1.00 94.81           N  
ATOM   1259  OE1 GLN A 166     -16.975  17.200  26.255  1.00 94.81           O  
ATOM   1260  N   THR A 167     -17.768  14.585  22.548  1.00 96.18           N  
ATOM   1261  CA  THR A 167     -18.750  13.955  21.673  1.00 96.18           C  
ATOM   1262  C   THR A 167     -20.169  14.298  22.118  1.00 96.18           C  
ATOM   1263  CB  THR A 167     -18.574  12.425  21.646  1.00 96.18           C  
ATOM   1264  O   THR A 167     -20.848  13.475  22.736  1.00 96.18           O  
ATOM   1265  CG2 THR A 167     -17.250  12.036  20.996  1.00 96.18           C  
ATOM   1266  OG1 THR A 167     -18.601  11.923  22.988  1.00 96.18           O  
ATOM   1267  N   PRO A 168     -20.501  15.505  21.858  1.00 95.41           N  
ATOM   1268  CA  PRO A 168     -21.851  15.907  22.261  1.00 95.41           C  
ATOM   1269  C   PRO A 168     -22.940  15.216  21.444  1.00 95.41           C  
ATOM   1270  CB  PRO A 168     -21.857  17.418  22.013  1.00 95.41           C  
ATOM   1271  O   PRO A 168     -22.644  14.558  20.444  1.00 95.41           O  
ATOM   1272  CG  PRO A 168     -20.881  17.626  20.901  1.00 95.41           C  
ATOM   1273  CD  PRO A 168     -19.821  16.566  20.991  1.00 95.41           C  
ATOM   1274  N   LYS A 169     -24.157  15.409  21.970  1.00 95.38           N  
ATOM   1275  CA  LYS A 169     -25.283  14.933  21.172  1.00 95.38           C  
ATOM   1276  C   LYS A 169     -25.424  15.738  19.883  1.00 95.38           C  
ATOM   1277  CB  LYS A 169     -26.581  15.004  21.978  1.00 95.38           C  
ATOM   1278  O   LYS A 169     -25.099  16.927  19.849  1.00 95.38           O  
ATOM   1279  CG  LYS A 169     -26.553  14.197  23.268  1.00 95.38           C  
ATOM   1280  CD  LYS A 169     -27.792  14.457  24.116  1.00 95.38           C  
ATOM   1281  CE  LYS A 169     -27.677  13.805  25.488  1.00 95.38           C  
ATOM   1282  NZ  LYS A 169     -28.854  14.122  26.352  1.00 95.38           N  
ATOM   1283  N   GLN A 170     -25.955  15.043  18.952  1.00 95.22           N  
ATOM   1284  CA  GLN A 170     -26.134  15.711  17.667  1.00 95.22           C  
ATOM   1285  C   GLN A 170     -26.925  17.006  17.827  1.00 95.22           C  
ATOM   1286  CB  GLN A 170     -26.838  14.785  16.674  1.00 95.22           C  
ATOM   1287  O   GLN A 170     -26.569  18.032  17.243  1.00 95.22           O  
ATOM   1288  CG  GLN A 170     -26.998  15.383  15.283  1.00 95.22           C  
ATOM   1289  CD  GLN A 170     -25.678  15.522  14.548  1.00 95.22           C  
ATOM   1290  NE2 GLN A 170     -25.696  16.232  13.425  1.00 95.22           N  
ATOM   1291  OE1 GLN A 170     -24.650  14.996  14.987  1.00 95.22           O  
ATOM   1292  N   SER A 171     -27.951  17.039  18.636  1.00 95.11           N  
ATOM   1293  CA  SER A 171     -28.808  18.203  18.835  1.00 95.11           C  
ATOM   1294  C   SER A 171     -28.075  19.307  19.589  1.00 95.11           C  
ATOM   1295  CB  SER A 171     -30.077  17.812  19.594  1.00 95.11           C  
ATOM   1296  O   SER A 171     -28.424  20.483  19.472  1.00 95.11           O  
ATOM   1297  OG  SER A 171     -29.755  17.248  20.854  1.00 95.11           O  
ATOM   1298  N   GLU A 172     -27.011  19.001  20.274  1.00 96.21           N  
ATOM   1299  CA  GLU A 172     -26.298  19.967  21.105  1.00 96.21           C  
ATOM   1300  C   GLU A 172     -25.002  20.418  20.438  1.00 96.21           C  
ATOM   1301  CB  GLU A 172     -26.001  19.374  22.485  1.00 96.21           C  
ATOM   1302  O   GLU A 172     -24.231  21.182  21.021  1.00 96.21           O  
ATOM   1303  CG  GLU A 172     -27.245  19.094  23.315  1.00 96.21           C  
ATOM   1304  CD  GLU A 172     -26.944  18.390  24.629  1.00 96.21           C  
ATOM   1305  OE1 GLU A 172     -27.895  18.060  25.373  1.00 96.21           O  
ATOM   1306  OE2 GLU A 172     -25.747  18.169  24.917  1.00 96.21           O  
ATOM   1307  N   MET A 173     -24.722  19.942  19.271  1.00 95.56           N  
ATOM   1308  CA  MET A 173     -23.442  20.208  18.621  1.00 95.56           C  
ATOM   1309  C   MET A 173     -23.268  21.699  18.351  1.00 95.56           C  
ATOM   1310  CB  MET A 173     -23.329  19.424  17.312  1.00 95.56           C  
ATOM   1311  O   MET A 173     -22.186  22.250  18.562  1.00 95.56           O  
ATOM   1312  CG  MET A 173     -22.036  19.677  16.555  1.00 95.56           C  
ATOM   1313  SD  MET A 173     -20.550  19.216  17.528  1.00 95.56           S  
ATOM   1314  CE  MET A 173     -20.602  17.410  17.355  1.00 95.56           C  
ATOM   1315  N   PHE A 174     -24.295  22.295  18.016  1.00 95.46           N  
ATOM   1316  CA  PHE A 174     -24.213  23.722  17.729  1.00 95.46           C  
ATOM   1317  C   PHE A 174     -23.882  24.509  18.991  1.00 95.46           C  
ATOM   1318  CB  PHE A 174     -25.527  24.227  17.125  1.00 95.46           C  
ATOM   1319  O   PHE A 174     -22.989  25.359  18.982  1.00 95.46           O  
ATOM   1320  CG  PHE A 174     -25.519  25.695  16.796  1.00 95.46           C  
ATOM   1321  CD1 PHE A 174     -26.113  26.617  17.650  1.00 95.46           C  
ATOM   1322  CD2 PHE A 174     -24.918  26.154  15.631  1.00 95.46           C  
ATOM   1323  CE1 PHE A 174     -26.107  27.976  17.347  1.00 95.46           C  
ATOM   1324  CE2 PHE A 174     -24.908  27.511  15.322  1.00 95.46           C  
ATOM   1325  CZ  PHE A 174     -25.504  28.421  16.181  1.00 95.46           C  
ATOM   1326  N   GLU A 175     -24.620  24.235  20.027  1.00 97.07           N  
ATOM   1327  CA  GLU A 175     -24.367  24.900  21.301  1.00 97.07           C  
ATOM   1328  C   GLU A 175     -22.954  24.614  21.802  1.00 97.07           C  
ATOM   1329  CB  GLU A 175     -25.394  24.464  22.349  1.00 97.07           C  
ATOM   1330  O   GLU A 175     -22.277  25.509  22.313  1.00 97.07           O  
ATOM   1331  CG  GLU A 175     -25.306  25.238  23.656  1.00 97.07           C  
ATOM   1332  CD  GLU A 175     -26.424  24.902  24.630  1.00 97.07           C  
ATOM   1333  OE1 GLU A 175     -26.524  25.560  25.690  1.00 97.07           O  
ATOM   1334  OE2 GLU A 175     -27.205  23.972  24.330  1.00 97.07           O  
ATOM   1335  N   HIS A 176     -22.518  23.427  21.676  1.00 96.70           N  
ATOM   1336  CA  HIS A 176     -21.158  23.051  22.046  1.00 96.70           C  
ATOM   1337  C   HIS A 176     -20.130  23.885  21.289  1.00 96.70           C  
ATOM   1338  CB  HIS A 176     -20.924  21.563  21.782  1.00 96.70           C  
ATOM   1339  O   HIS A 176     -19.178  24.394  21.885  1.00 96.70           O  
ATOM   1340  CG  HIS A 176     -19.478  21.181  21.741  1.00 96.70           C  
ATOM   1341  CD2 HIS A 176     -18.663  20.894  20.699  1.00 96.70           C  
ATOM   1342  ND1 HIS A 176     -18.710  21.056  22.878  1.00 96.70           N  
ATOM   1343  CE1 HIS A 176     -17.480  20.709  22.535  1.00 96.70           C  
ATOM   1344  NE2 HIS A 176     -17.426  20.604  21.219  1.00 96.70           N  
ATOM   1345  N   GLU A 177     -20.283  24.095  19.952  1.00 95.03           N  
ATOM   1346  CA  GLU A 177     -19.347  24.861  19.135  1.00 95.03           C  
ATOM   1347  C   GLU A 177     -19.273  26.314  19.594  1.00 95.03           C  
ATOM   1348  CB  GLU A 177     -19.745  24.796  17.658  1.00 95.03           C  
ATOM   1349  O   GLU A 177     -18.195  26.912  19.610  1.00 95.03           O  
ATOM   1350  CG  GLU A 177     -19.501  23.439  17.014  1.00 95.03           C  
ATOM   1351  CD  GLU A 177     -19.834  23.409  15.531  1.00 95.03           C  
ATOM   1352  OE1 GLU A 177     -19.581  22.375  14.873  1.00 95.03           O  
ATOM   1353  OE2 GLU A 177     -20.350  24.430  15.023  1.00 95.03           O  
ATOM   1354  N   GLN A 178     -20.373  26.818  20.079  1.00 95.43           N  
ATOM   1355  CA  GLN A 178     -20.444  28.214  20.497  1.00 95.43           C  
ATOM   1356  C   GLN A 178     -19.813  28.410  21.873  1.00 95.43           C  
ATOM   1357  CB  GLN A 178     -21.895  28.697  20.512  1.00 95.43           C  
ATOM   1358  O   GLN A 178     -19.076  29.373  22.092  1.00 95.43           O  
ATOM   1359  CG  GLN A 178     -22.474  28.949  19.126  1.00 95.43           C  
ATOM   1360  CD  GLN A 178     -23.900  29.464  19.169  1.00 95.43           C  
ATOM   1361  NE2 GLN A 178     -24.428  29.846  18.012  1.00 95.43           N  
ATOM   1362  OE1 GLN A 178     -24.522  29.517  20.235  1.00 95.43           O  
ATOM   1363  N   THR A 179     -20.041  27.477  22.714  1.00 96.51           N  
ATOM   1364  CA  THR A 179     -19.618  27.639  24.101  1.00 96.51           C  
ATOM   1365  C   THR A 179     -18.135  27.314  24.256  1.00 96.51           C  
ATOM   1366  CB  THR A 179     -20.444  26.745  25.044  1.00 96.51           C  
ATOM   1367  O   THR A 179     -17.478  27.811  25.173  1.00 96.51           O  
ATOM   1368  CG2 THR A 179     -21.907  27.177  25.071  1.00 96.51           C  
ATOM   1369  OG1 THR A 179     -20.367  25.387  24.595  1.00 96.51           O  
ATOM   1370  N   HIS A 180     -17.631  26.502  23.275  1.00 95.78           N  
ATOM   1371  CA  HIS A 180     -16.237  26.092  23.407  1.00 95.78           C  
ATOM   1372  C   HIS A 180     -15.364  26.761  22.351  1.00 95.78           C  
ATOM   1373  CB  HIS A 180     -16.114  24.571  23.304  1.00 95.78           C  
ATOM   1374  O   HIS A 180     -14.331  26.214  21.957  1.00 95.78           O  
ATOM   1375  CG  HIS A 180     -16.640  23.844  24.501  1.00 95.78           C  
ATOM   1376  CD2 HIS A 180     -17.904  23.515  24.857  1.00 95.78           C  
ATOM   1377  ND1 HIS A 180     -15.821  23.367  25.501  1.00 95.78           N  
ATOM   1378  CE1 HIS A 180     -16.561  22.775  26.423  1.00 95.78           C  
ATOM   1379  NE2 HIS A 180     -17.829  22.851  26.056  1.00 95.78           N  
ATOM   1380  N   MET A 181     -15.705  27.799  21.838  1.00 96.28           N  
ATOM   1381  CA  MET A 181     -15.037  28.487  20.737  1.00 96.28           C  
ATOM   1382  C   MET A 181     -13.616  28.881  21.124  1.00 96.28           C  
ATOM   1383  CB  MET A 181     -15.828  29.727  20.318  1.00 96.28           C  
ATOM   1384  O   MET A 181     -12.682  28.699  20.341  1.00 96.28           O  
ATOM   1385  CG  MET A 181     -15.259  30.435  19.099  1.00 96.28           C  
ATOM   1386  SD  MET A 181     -16.372  31.748  18.464  1.00 96.28           S  
ATOM   1387  CE  MET A 181     -16.314  32.915  19.852  1.00 96.28           C  
ATOM   1388  N   SER A 182     -13.469  29.462  22.357  1.00 96.57           N  
ATOM   1389  CA  SER A 182     -12.141  29.866  22.808  1.00 96.57           C  
ATOM   1390  C   SER A 182     -11.202  28.668  22.905  1.00 96.57           C  
ATOM   1391  CB  SER A 182     -12.226  30.569  24.164  1.00 96.57           C  
ATOM   1392  O   SER A 182     -10.034  28.756  22.523  1.00 96.57           O  
ATOM   1393  OG  SER A 182     -12.754  29.698  25.149  1.00 96.57           O  
ATOM   1394  N   ALA A 183     -11.689  27.575  23.437  1.00 96.30           N  
ATOM   1395  CA  ALA A 183     -10.896  26.351  23.513  1.00 96.30           C  
ATOM   1396  C   ALA A 183     -10.512  25.859  22.121  1.00 96.30           C  
ATOM   1397  CB  ALA A 183     -11.664  25.266  24.265  1.00 96.30           C  
ATOM   1398  O   ALA A 183      -9.374  25.439  21.896  1.00 96.30           O  
ATOM   1399  N   HIS A 184     -11.462  25.857  21.194  1.00 97.34           N  
ATOM   1400  CA  HIS A 184     -11.178  25.433  19.828  1.00 97.34           C  
ATOM   1401  C   HIS A 184     -10.124  26.326  19.181  1.00 97.34           C  
ATOM   1402  CB  HIS A 184     -12.457  25.439  18.988  1.00 97.34           C  
ATOM   1403  O   HIS A 184      -9.208  25.833  18.520  1.00 97.34           O  
ATOM   1404  CG  HIS A 184     -13.474  24.439  19.438  1.00 97.34           C  
ATOM   1405  CD2 HIS A 184     -13.349  23.318  20.188  1.00 97.34           C  
ATOM   1406  ND1 HIS A 184     -14.810  24.538  19.112  1.00 97.34           N  
ATOM   1407  CE1 HIS A 184     -15.463  23.518  19.644  1.00 97.34           C  
ATOM   1408  NE2 HIS A 184     -14.599  22.763  20.301  1.00 97.34           N  
ATOM   1409  N   LEU A 185     -10.221  27.639  19.342  1.00 96.89           N  
ATOM   1410  CA  LEU A 185      -9.248  28.571  18.782  1.00 96.89           C  
ATOM   1411  C   LEU A 185      -7.860  28.323  19.362  1.00 96.89           C  
ATOM   1412  CB  LEU A 185      -9.675  30.017  19.050  1.00 96.89           C  
ATOM   1413  O   LEU A 185      -6.862  28.381  18.641  1.00 96.89           O  
ATOM   1414  CG  LEU A 185     -10.859  30.537  18.232  1.00 96.89           C  
ATOM   1415  CD1 LEU A 185     -11.256  31.932  18.703  1.00 96.89           C  
ATOM   1416  CD2 LEU A 185     -10.520  30.545  16.746  1.00 96.89           C  
ATOM   1417  N   SER A 186      -7.826  28.002  20.585  1.00 96.79           N  
ATOM   1418  CA  SER A 186      -6.551  27.692  21.222  1.00 96.79           C  
ATOM   1419  C   SER A 186      -5.925  26.436  20.626  1.00 96.79           C  
ATOM   1420  CB  SER A 186      -6.734  27.514  22.730  1.00 96.79           C  
ATOM   1421  O   SER A 186      -4.720  26.396  20.372  1.00 96.79           O  
ATOM   1422  OG  SER A 186      -5.507  27.162  23.347  1.00 96.79           O  
ATOM   1423  N   LEU A 187      -6.742  25.432  20.413  1.00 96.87           N  
ATOM   1424  CA  LEU A 187      -6.268  24.198  19.797  1.00 96.87           C  
ATOM   1425  C   LEU A 187      -5.725  24.463  18.397  1.00 96.87           C  
ATOM   1426  CB  LEU A 187      -7.394  23.163  19.733  1.00 96.87           C  
ATOM   1427  O   LEU A 187      -4.660  23.959  18.033  1.00 96.87           O  
ATOM   1428  CG  LEU A 187      -7.808  22.528  21.062  1.00 96.87           C  
ATOM   1429  CD1 LEU A 187      -9.061  21.679  20.876  1.00 96.87           C  
ATOM   1430  CD2 LEU A 187      -6.668  21.691  21.632  1.00 96.87           C  
ATOM   1431  N   VAL A 188      -6.423  25.174  17.707  1.00 96.92           N  
ATOM   1432  CA  VAL A 188      -6.031  25.474  16.334  1.00 96.92           C  
ATOM   1433  C   VAL A 188      -4.735  26.281  16.331  1.00 96.92           C  
ATOM   1434  CB  VAL A 188      -7.140  26.244  15.582  1.00 96.92           C  
ATOM   1435  O   VAL A 188      -3.830  26.012  15.537  1.00 96.92           O  
ATOM   1436  CG1 VAL A 188      -6.637  26.725  14.222  1.00 96.92           C  
ATOM   1437  CG2 VAL A 188      -8.380  25.368  15.418  1.00 96.92           C  
ATOM   1438  N   CYS A 189      -4.636  27.232  17.184  1.00 96.86           N  
ATOM   1439  CA  CYS A 189      -3.433  28.051  17.278  1.00 96.86           C  
ATOM   1440  C   CYS A 189      -2.228  27.206  17.676  1.00 96.86           C  
ATOM   1441  CB  CYS A 189      -3.631  29.181  18.288  1.00 96.86           C  
ATOM   1442  O   CYS A 189      -1.139  27.371  17.124  1.00 96.86           O  
ATOM   1443  SG  CYS A 189      -4.718  30.498  17.701  1.00 96.86           S  
ATOM   1444  N   SER A 190      -2.421  26.348  18.558  1.00 95.92           N  
ATOM   1445  CA  SER A 190      -1.349  25.438  18.950  1.00 95.92           C  
ATOM   1446  C   SER A 190      -0.910  24.565  17.779  1.00 95.92           C  
ATOM   1447  CB  SER A 190      -1.794  24.555  20.116  1.00 95.92           C  
ATOM   1448  O   SER A 190       0.286  24.352  17.571  1.00 95.92           O  
ATOM   1449  OG  SER A 190      -2.051  25.338  21.270  1.00 95.92           O  
ATOM   1450  N   SER A 191      -1.937  24.053  17.085  1.00 95.47           N  
ATOM   1451  CA  SER A 191      -1.648  23.231  15.914  1.00 95.47           C  
ATOM   1452  C   SER A 191      -0.902  24.029  14.850  1.00 95.47           C  
ATOM   1453  CB  SER A 191      -2.939  22.662  15.326  1.00 95.47           C  
ATOM   1454  O   SER A 191       0.043  23.527  14.238  1.00 95.47           O  
ATOM   1455  OG  SER A 191      -2.660  21.816  14.223  1.00 95.47           O  
ATOM   1456  N   LEU A 192      -1.242  25.247  14.635  1.00 96.01           N  
ATOM   1457  CA  LEU A 192      -0.589  26.115  13.661  1.00 96.01           C  
ATOM   1458  C   LEU A 192       0.843  26.424  14.082  1.00 96.01           C  
ATOM   1459  CB  LEU A 192      -1.376  27.418  13.492  1.00 96.01           C  
ATOM   1460  O   LEU A 192       1.755  26.414  13.252  1.00 96.01           O  
ATOM   1461  CG  LEU A 192      -2.679  27.324  12.697  1.00 96.01           C  
ATOM   1462  CD1 LEU A 192      -3.445  28.641  12.778  1.00 96.01           C  
ATOM   1463  CD2 LEU A 192      -2.396  26.953  11.245  1.00 96.01           C  
ATOM   1464  N   GLU A 193       1.032  26.690  15.299  1.00 96.58           N  
ATOM   1465  CA  GLU A 193       2.375  26.954  15.806  1.00 96.58           C  
ATOM   1466  C   GLU A 193       3.274  25.730  15.651  1.00 96.58           C  
ATOM   1467  CB  GLU A 193       2.321  27.383  17.275  1.00 96.58           C  
ATOM   1468  O   GLU A 193       4.445  25.856  15.286  1.00 96.58           O  
ATOM   1469  CG  GLU A 193       3.669  27.799  17.845  1.00 96.58           C  
ATOM   1470  CD  GLU A 193       4.273  29.002  17.139  1.00 96.58           C  
ATOM   1471  OE1 GLU A 193       5.514  29.168  17.176  1.00 96.58           O  
ATOM   1472  OE2 GLU A 193       3.500  29.786  16.544  1.00 96.58           O  
ATOM   1473  N   ALA A 194       2.704  24.644  15.963  1.00 95.58           N  
ATOM   1474  CA  ALA A 194       3.455  23.406  15.776  1.00 95.58           C  
ATOM   1475  C   ALA A 194       3.859  23.224  14.316  1.00 95.58           C  
ATOM   1476  CB  ALA A 194       2.634  22.209  16.251  1.00 95.58           C  
ATOM   1477  O   ALA A 194       4.993  22.838  14.023  1.00 95.58           O  
ATOM   1478  N   THR A 195       2.908  23.497  13.461  1.00 95.79           N  
ATOM   1479  CA  THR A 195       3.180  23.374  12.033  1.00 95.79           C  
ATOM   1480  C   THR A 195       4.224  24.395  11.591  1.00 95.79           C  
ATOM   1481  CB  THR A 195       1.896  23.557  11.203  1.00 95.79           C  
ATOM   1482  O   THR A 195       5.115  24.077  10.801  1.00 95.79           O  
ATOM   1483  CG2 THR A 195       2.161  23.317   9.720  1.00 95.79           C  
ATOM   1484  OG1 THR A 195       0.904  22.627  11.656  1.00 95.79           O  
ATOM   1485  N   ARG A 196       4.161  25.538  12.062  1.00 97.37           N  
ATOM   1486  CA  ARG A 196       5.140  26.576  11.759  1.00 97.37           C  
ATOM   1487  C   ARG A 196       6.537  26.160  12.208  1.00 97.37           C  
ATOM   1488  CB  ARG A 196       4.748  27.897  12.425  1.00 97.37           C  
ATOM   1489  O   ARG A 196       7.512  26.352  11.479  1.00 97.37           O  
ATOM   1490  CG  ARG A 196       5.573  29.088  11.966  1.00 97.37           C  
ATOM   1491  CD  ARG A 196       5.141  30.374  12.656  1.00 97.37           C  
ATOM   1492  NE  ARG A 196       6.160  30.857  13.583  1.00 97.37           N  
ATOM   1493  NH1 ARG A 196       7.300  32.102  12.006  1.00 97.37           N  
ATOM   1494  NH2 ARG A 196       8.035  32.044  14.176  1.00 97.37           N  
ATOM   1495  CZ  ARG A 196       7.163  31.666  13.253  1.00 97.37           C  
ATOM   1496  N   ARG A 197       6.635  25.580  13.360  1.00 96.91           N  
ATOM   1497  CA  ARG A 197       7.916  25.110  13.877  1.00 96.91           C  
ATOM   1498  C   ARG A 197       8.488  24.003  12.997  1.00 96.91           C  
ATOM   1499  CB  ARG A 197       7.765  24.610  15.315  1.00 96.91           C  
ATOM   1500  O   ARG A 197       9.685  23.993  12.703  1.00 96.91           O  
ATOM   1501  CG  ARG A 197       7.659  25.723  16.346  1.00 96.91           C  
ATOM   1502  CD  ARG A 197       7.516  25.173  17.758  1.00 96.91           C  
ATOM   1503  NE  ARG A 197       7.218  26.229  18.721  1.00 96.91           N  
ATOM   1504  NH1 ARG A 197       7.084  24.816  20.543  1.00 96.91           N  
ATOM   1505  NH2 ARG A 197       6.755  27.069  20.808  1.00 96.91           N  
ATOM   1506  CZ  ARG A 197       7.019  26.036  20.022  1.00 96.91           C  
ATOM   1507  N   ARG A 198       7.596  23.126  12.586  1.00 97.07           N  
ATOM   1508  CA  ARG A 198       8.033  22.048  11.704  1.00 97.07           C  
ATOM   1509  C   ARG A 198       8.543  22.599  10.377  1.00 97.07           C  
ATOM   1510  CB  ARG A 198       6.891  21.059  11.457  1.00 97.07           C  
ATOM   1511  O   ARG A 198       9.571  22.149   9.866  1.00 97.07           O  
ATOM   1512  CG  ARG A 198       6.622  20.124  12.625  1.00 97.07           C  
ATOM   1513  CD  ARG A 198       5.557  19.091  12.287  1.00 97.07           C  
ATOM   1514  NE  ARG A 198       4.914  18.566  13.488  1.00 97.07           N  
ATOM   1515  NH1 ARG A 198       3.459  17.176  12.353  1.00 97.07           N  
ATOM   1516  NH2 ARG A 198       3.420  17.259  14.643  1.00 97.07           N  
ATOM   1517  CZ  ARG A 198       3.933  17.668  13.492  1.00 97.07           C  
ATOM   1518  N   CYS A 199       7.821  23.518   9.887  1.00 96.60           N  
ATOM   1519  CA  CYS A 199       8.233  24.133   8.631  1.00 96.60           C  
ATOM   1520  C   CYS A 199       9.567  24.853   8.787  1.00 96.60           C  
ATOM   1521  CB  CYS A 199       7.168  25.113   8.140  1.00 96.60           C  
ATOM   1522  O   CYS A 199      10.431  24.766   7.913  1.00 96.60           O  
ATOM   1523  SG  CYS A 199       5.681  24.312   7.499  1.00 96.60           S  
ATOM   1524  N   ALA A 200       9.786  25.534   9.845  1.00 96.83           N  
ATOM   1525  CA  ALA A 200      11.043  26.224  10.122  1.00 96.83           C  
ATOM   1526  C   ALA A 200      12.195  25.233  10.254  1.00 96.83           C  
ATOM   1527  CB  ALA A 200      10.920  27.065  11.391  1.00 96.83           C  
ATOM   1528  O   ALA A 200      13.292  25.475   9.745  1.00 96.83           O  
ATOM   1529  N   ASP A 201      11.910  24.123  10.945  1.00 95.37           N  
ATOM   1530  CA  ASP A 201      12.913  23.075  11.107  1.00 95.37           C  
ATOM   1531  C   ASP A 201      13.327  22.497   9.756  1.00 95.37           C  
ATOM   1532  CB  ASP A 201      12.385  21.963  12.016  1.00 95.37           C  
ATOM   1533  O   ASP A 201      14.514  22.268   9.510  1.00 95.37           O  
ATOM   1534  CG  ASP A 201      12.283  22.384  13.471  1.00 95.37           C  
ATOM   1535  OD1 ASP A 201      12.845  23.437  13.842  1.00 95.37           O  
ATOM   1536  OD2 ASP A 201      11.637  21.655  14.255  1.00 95.37           O  
ATOM   1537  N   LEU A 202      12.329  22.282   8.902  1.00 95.17           N  
ATOM   1538  CA  LEU A 202      12.604  21.728   7.581  1.00 95.17           C  
ATOM   1539  C   LEU A 202      13.419  22.705   6.741  1.00 95.17           C  
ATOM   1540  CB  LEU A 202      11.297  21.385   6.861  1.00 95.17           C  
ATOM   1541  O   LEU A 202      14.335  22.298   6.022  1.00 95.17           O  
ATOM   1542  CG  LEU A 202      10.581  20.115   7.323  1.00 95.17           C  
ATOM   1543  CD1 LEU A 202       9.207  20.013   6.669  1.00 95.17           C  
ATOM   1544  CD2 LEU A 202      11.422  18.883   7.009  1.00 95.17           C  
ATOM   1545  N   GLU A 203      13.067  23.951   6.833  1.00 95.92           N  
ATOM   1546  CA  GLU A 203      13.803  24.982   6.107  1.00 95.92           C  
ATOM   1547  C   GLU A 203      15.244  25.083   6.600  1.00 95.92           C  
ATOM   1548  CB  GLU A 203      13.104  26.337   6.243  1.00 95.92           C  
ATOM   1549  O   GLU A 203      16.162  25.306   5.808  1.00 95.92           O  
ATOM   1550  CG  GLU A 203      11.844  26.467   5.400  1.00 95.92           C  
ATOM   1551  CD  GLU A 203      11.092  27.766   5.641  1.00 95.92           C  
ATOM   1552  OE1 GLU A 203      10.098  28.033   4.929  1.00 95.92           O  
ATOM   1553  OE2 GLU A 203      11.500  28.523   6.550  1.00 95.92           O  
ATOM   1554  N   GLN A 204      15.502  24.873   7.829  1.00 95.27           N  
ATOM   1555  CA  GLN A 204      16.834  24.924   8.423  1.00 95.27           C  
ATOM   1556  C   GLN A 204      17.683  23.739   7.973  1.00 95.27           C  
ATOM   1557  CB  GLN A 204      16.741  24.954   9.949  1.00 95.27           C  
ATOM   1558  O   GLN A 204      18.907  23.847   7.874  1.00 95.27           O  
ATOM   1559  CG  GLN A 204      18.082  25.152  10.644  1.00 95.27           C  
ATOM   1560  CD  GLN A 204      17.965  25.155  12.156  1.00 95.27           C  
ATOM   1561  NE2 GLN A 204      19.063  25.468  12.835  1.00 95.27           N  
ATOM   1562  OE1 GLN A 204      16.896  24.879  12.710  1.00 95.27           O  
ATOM   1563  N   GLN A 205      17.028  22.642   7.647  1.00 94.93           N  
ATOM   1564  CA  GLN A 205      17.726  21.431   7.231  1.00 94.93           C  
ATOM   1565  C   GLN A 205      18.084  21.483   5.748  1.00 94.93           C  
ATOM   1566  CB  GLN A 205      16.876  20.193   7.522  1.00 94.93           C  
ATOM   1567  O   GLN A 205      18.901  20.693   5.273  1.00 94.93           O  
ATOM   1568  CG  GLN A 205      16.704  19.901   9.007  1.00 94.93           C  
ATOM   1569  CD  GLN A 205      15.899  18.642   9.268  1.00 94.93           C  
ATOM   1570  NE2 GLN A 205      15.790  18.260  10.536  1.00 94.93           N  
ATOM   1571  OE1 GLN A 205      15.378  18.018   8.338  1.00 94.93           O  
ATOM   1572  N   GLN A 206      17.591  22.339   5.007  1.00 94.82           N  
ATOM   1573  CA  GLN A 206      17.756  22.399   3.558  1.00 94.82           C  
ATOM   1574  C   GLN A 206      19.218  22.618   3.179  1.00 94.82           C  
ATOM   1575  CB  GLN A 206      16.887  23.509   2.964  1.00 94.82           C  
ATOM   1576  O   GLN A 206      19.752  21.920   2.315  1.00 94.82           O  
ATOM   1577  CG  GLN A 206      15.421  23.127   2.812  1.00 94.82           C  
ATOM   1578  CD  GLN A 206      14.641  24.119   1.970  1.00 94.82           C  
ATOM   1579  NE2 GLN A 206      13.550  23.657   1.367  1.00 94.82           N  
ATOM   1580  OE1 GLN A 206      15.014  25.292   1.862  1.00 94.82           O  
ATOM   1581  N   PRO A 207      19.999  23.443   3.776  1.00 94.65           N  
ATOM   1582  CA  PRO A 207      21.400  23.628   3.389  1.00 94.65           C  
ATOM   1583  C   PRO A 207      22.254  22.391   3.659  1.00 94.65           C  
ATOM   1584  CB  PRO A 207      21.853  24.805   4.256  1.00 94.65           C  
ATOM   1585  O   PRO A 207      23.188  22.106   2.905  1.00 94.65           O  
ATOM   1586  CG  PRO A 207      20.589  25.495   4.655  1.00 94.65           C  
ATOM   1587  CD  PRO A 207      19.479  24.483   4.676  1.00 94.65           C  
ATOM   1588  N   ALA A 208      21.930  21.751   4.750  1.00 94.44           N  
ATOM   1589  CA  ALA A 208      22.658  20.525   5.063  1.00 94.44           C  
ATOM   1590  C   ALA A 208      22.495  19.491   3.952  1.00 94.44           C  
ATOM   1591  CB  ALA A 208      22.184  19.949   6.395  1.00 94.44           C  
ATOM   1592  O   ALA A 208      23.463  18.836   3.559  1.00 94.44           O  
ATOM   1593  N   PHE A 209      21.210  19.363   3.487  1.00 94.53           N  
ATOM   1594  CA  PHE A 209      20.940  18.444   2.388  1.00 94.53           C  
ATOM   1595  C   PHE A 209      21.677  18.877   1.127  1.00 94.53           C  
ATOM   1596  CB  PHE A 209      19.435  18.359   2.113  1.00 94.53           C  
ATOM   1597  O   PHE A 209      22.223  18.042   0.402  1.00 94.53           O  
ATOM   1598  CG  PHE A 209      18.666  17.617   3.173  1.00 94.53           C  
ATOM   1599  CD1 PHE A 209      19.067  16.353   3.587  1.00 94.53           C  
ATOM   1600  CD2 PHE A 209      17.540  18.185   3.755  1.00 94.53           C  
ATOM   1601  CE1 PHE A 209      18.357  15.664   4.568  1.00 94.53           C  
ATOM   1602  CE2 PHE A 209      16.825  17.503   4.736  1.00 94.53           C  
ATOM   1603  CZ  PHE A 209      17.235  16.242   5.140  1.00 94.53           C  
ATOM   1604  N   ALA A 210      21.718  20.171   0.920  1.00 95.24           N  
ATOM   1605  CA  ALA A 210      22.407  20.709  -0.250  1.00 95.24           C  
ATOM   1606  C   ALA A 210      23.905  20.423  -0.184  1.00 95.24           C  
ATOM   1607  CB  ALA A 210      22.160  22.211  -0.369  1.00 95.24           C  
ATOM   1608  O   ALA A 210      24.519  20.061  -1.191  1.00 95.24           O  
ATOM   1609  N   HIS A 211      24.449  20.558   0.987  1.00 95.11           N  
ATOM   1610  CA  HIS A 211      25.866  20.270   1.181  1.00 95.11           C  
ATOM   1611  C   HIS A 211      26.166  18.794   0.941  1.00 95.11           C  
ATOM   1612  CB  HIS A 211      26.306  20.673   2.590  1.00 95.11           C  
ATOM   1613  O   HIS A 211      27.165  18.456   0.303  1.00 95.11           O  
ATOM   1614  CG  HIS A 211      27.778  20.546   2.818  1.00 95.11           C  
ATOM   1615  CD2 HIS A 211      28.784  21.438   2.652  1.00 95.11           C  
ATOM   1616  ND1 HIS A 211      28.364  19.384   3.270  1.00 95.11           N  
ATOM   1617  CE1 HIS A 211      29.670  19.567   3.374  1.00 95.11           C  
ATOM   1618  NE2 HIS A 211      29.950  20.805   3.005  1.00 95.11           N  
ATOM   1619  N   THR A 212      25.332  17.956   1.466  1.00 96.32           N  
ATOM   1620  CA  THR A 212      25.495  16.519   1.273  1.00 96.32           C  
ATOM   1621  C   THR A 212      25.422  16.161  -0.208  1.00 96.32           C  
ATOM   1622  CB  THR A 212      24.426  15.727   2.049  1.00 96.32           C  
ATOM   1623  O   THR A 212      26.225  15.365  -0.700  1.00 96.32           O  
ATOM   1624  CG2 THR A 212      24.642  14.225   1.904  1.00 96.32           C  
ATOM   1625  OG1 THR A 212      24.495  16.077   3.437  1.00 96.32           O  
ATOM   1626  N   ILE A 213      24.498  16.723  -0.849  1.00 96.43           N  
ATOM   1627  CA  ILE A 213      24.334  16.452  -2.273  1.00 96.43           C  
ATOM   1628  C   ILE A 213      25.575  16.917  -3.033  1.00 96.43           C  
ATOM   1629  CB  ILE A 213      23.071  17.139  -2.837  1.00 96.43           C  
ATOM   1630  O   ILE A 213      26.087  16.200  -3.895  1.00 96.43           O  
ATOM   1631  CG1 ILE A 213      21.807  16.461  -2.295  1.00 96.43           C  
ATOM   1632  CG2 ILE A 213      23.087  17.125  -4.368  1.00 96.43           C  
ATOM   1633  CD1 ILE A 213      20.516  17.191  -2.641  1.00 96.43           C  
ATOM   1634  N   ALA A 214      26.082  18.064  -2.733  1.00 96.97           N  
ATOM   1635  CA  ALA A 214      27.288  18.582  -3.375  1.00 96.97           C  
ATOM   1636  C   ALA A 214      28.487  17.679  -3.100  1.00 96.97           C  
ATOM   1637  CB  ALA A 214      27.575  20.004  -2.897  1.00 96.97           C  
ATOM   1638  O   ALA A 214      29.286  17.408  -3.998  1.00 96.97           O  
ATOM   1639  N   ALA A 215      28.588  17.213  -1.892  1.00 96.93           N  
ATOM   1640  CA  ALA A 215      29.673  16.310  -1.515  1.00 96.93           C  
ATOM   1641  C   ALA A 215      29.586  14.996  -2.286  1.00 96.93           C  
ATOM   1642  CB  ALA A 215      29.646  16.044  -0.012  1.00 96.93           C  
ATOM   1643  O   ALA A 215      30.600  14.481  -2.763  1.00 96.93           O  
ATOM   1644  N   LEU A 216      28.408  14.482  -2.360  1.00 97.25           N  
ATOM   1645  CA  LEU A 216      28.200  13.230  -3.080  1.00 97.25           C  
ATOM   1646  C   LEU A 216      28.538  13.392  -4.559  1.00 97.25           C  
ATOM   1647  CB  LEU A 216      26.753  12.755  -2.924  1.00 97.25           C  
ATOM   1648  O   LEU A 216      29.105  12.486  -5.173  1.00 97.25           O  
ATOM   1649  CG  LEU A 216      26.364  12.208  -1.550  1.00 97.25           C  
ATOM   1650  CD1 LEU A 216      24.875  11.883  -1.511  1.00 97.25           C  
ATOM   1651  CD2 LEU A 216      27.195  10.976  -1.209  1.00 97.25           C  
ATOM   1652  N   ARG A 217      28.215  14.495  -5.086  1.00 97.50           N  
ATOM   1653  CA  ARG A 217      28.531  14.778  -6.482  1.00 97.50           C  
ATOM   1654  C   ARG A 217      30.038  14.786  -6.713  1.00 97.50           C  
ATOM   1655  CB  ARG A 217      27.928  16.119  -6.909  1.00 97.50           C  
ATOM   1656  O   ARG A 217      30.522  14.247  -7.710  1.00 97.50           O  
ATOM   1657  CG  ARG A 217      26.437  16.060  -7.199  1.00 97.50           C  
ATOM   1658  CD  ARG A 217      25.897  17.408  -7.654  1.00 97.50           C  
ATOM   1659  NE  ARG A 217      24.490  17.325  -8.034  1.00 97.50           N  
ATOM   1660  NH1 ARG A 217      23.910  19.370  -7.130  1.00 97.50           N  
ATOM   1661  NH2 ARG A 217      22.325  18.080  -8.169  1.00 97.50           N  
ATOM   1662  CZ  ARG A 217      23.578  18.258  -7.777  1.00 97.50           C  
ATOM   1663  N   GLU A 218      30.762  15.377  -5.767  1.00 96.87           N  
ATOM   1664  CA  GLU A 218      32.217  15.411  -5.879  1.00 96.87           C  
ATOM   1665  C   GLU A 218      32.813  14.011  -5.760  1.00 96.87           C  
ATOM   1666  CB  GLU A 218      32.817  16.330  -4.811  1.00 96.87           C  
ATOM   1667  O   GLU A 218      33.764  13.673  -6.468  1.00 96.87           O  
ATOM   1668  CG  GLU A 218      32.617  17.812  -5.093  1.00 96.87           C  
ATOM   1669  CD  GLU A 218      33.135  18.239  -6.457  1.00 96.87           C  
ATOM   1670  OE1 GLU A 218      32.410  18.956  -7.185  1.00 96.87           O  
ATOM   1671  OE2 GLU A 218      34.274  17.853  -6.802  1.00 96.87           O  
ATOM   1672  N   GLU A 219      32.287  13.237  -4.877  1.00 97.12           N  
ATOM   1673  CA  GLU A 219      32.742  11.859  -4.717  1.00 97.12           C  
ATOM   1674  C   GLU A 219      32.481  11.042  -5.980  1.00 97.12           C  
ATOM   1675  CB  GLU A 219      32.057  11.202  -3.516  1.00 97.12           C  
ATOM   1676  O   GLU A 219      33.308  10.217  -6.373  1.00 97.12           O  
ATOM   1677  CG  GLU A 219      32.603  11.660  -2.171  1.00 97.12           C  
ATOM   1678  CD  GLU A 219      31.972  10.939  -0.990  1.00 97.12           C  
ATOM   1679  OE1 GLU A 219      32.321  11.254   0.170  1.00 97.12           O  
ATOM   1680  OE2 GLU A 219      31.124  10.051  -1.228  1.00 97.12           O  
ATOM   1681  N   LEU A 220      31.346  11.256  -6.554  1.00 96.72           N  
ATOM   1682  CA  LEU A 220      31.001  10.562  -7.791  1.00 96.72           C  
ATOM   1683  C   LEU A 220      31.961  10.942  -8.913  1.00 96.72           C  
ATOM   1684  CB  LEU A 220      29.562  10.884  -8.203  1.00 96.72           C  
ATOM   1685  O   LEU A 220      32.389  10.082  -9.687  1.00 96.72           O  
ATOM   1686  CG  LEU A 220      28.471   9.991  -7.610  1.00 96.72           C  
ATOM   1687  CD1 LEU A 220      27.104  10.648  -7.770  1.00 96.72           C  
ATOM   1688  CD2 LEU A 220      28.490   8.615  -8.267  1.00 96.72           C  
ATOM   1689  N   LYS A 221      32.240  12.211  -8.974  1.00 97.39           N  
ATOM   1690  CA  LYS A 221      33.216  12.669  -9.959  1.00 97.39           C  
ATOM   1691  C   LYS A 221      34.575  12.012  -9.734  1.00 97.39           C  
ATOM   1692  CB  LYS A 221      33.355  14.191  -9.909  1.00 97.39           C  
ATOM   1693  O   LYS A 221      35.230  11.587 -10.687  1.00 97.39           O  
ATOM   1694  CG  LYS A 221      32.171  14.941 -10.502  1.00 97.39           C  
ATOM   1695  CD  LYS A 221      32.370  16.449 -10.426  1.00 97.39           C  
ATOM   1696  CE  LYS A 221      31.127  17.202 -10.880  1.00 97.39           C  
ATOM   1697  NZ  LYS A 221      31.274  18.677 -10.698  1.00 97.39           N  
ATOM   1698  N   ALA A 222      34.971  11.923  -8.535  1.00 97.05           N  
ATOM   1699  CA  ALA A 222      36.248  11.305  -8.190  1.00 97.05           C  
ATOM   1700  C   ALA A 222      36.258   9.824  -8.557  1.00 97.05           C  
ATOM   1701  CB  ALA A 222      36.541  11.483  -6.702  1.00 97.05           C  
ATOM   1702  O   ALA A 222      37.253   9.314  -9.078  1.00 97.05           O  
ATOM   1703  N   MET A 223      35.186   9.183  -8.285  1.00 94.66           N  
ATOM   1704  CA  MET A 223      35.076   7.755  -8.567  1.00 94.66           C  
ATOM   1705  C   MET A 223      35.128   7.490 -10.068  1.00 94.66           C  
ATOM   1706  CB  MET A 223      33.782   7.189  -7.981  1.00 94.66           C  
ATOM   1707  O   MET A 223      35.777   6.542 -10.513  1.00 94.66           O  
ATOM   1708  CG  MET A 223      33.704   5.671  -8.018  1.00 94.66           C  
ATOM   1709  SD  MET A 223      32.175   5.026  -7.235  1.00 94.66           S  
ATOM   1710  CE  MET A 223      32.444   5.561  -5.522  1.00 94.66           C  
ATOM   1711  N   ARG A 224      34.436   8.306 -10.782  1.00 96.04           N  
ATOM   1712  CA  ARG A 224      34.450   8.190 -12.236  1.00 96.04           C  
ATOM   1713  C   ARG A 224      35.862   8.367 -12.786  1.00 96.04           C  
ATOM   1714  CB  ARG A 224      33.509   9.218 -12.868  1.00 96.04           C  
ATOM   1715  O   ARG A 224      36.278   7.637 -13.688  1.00 96.04           O  
ATOM   1716  CG  ARG A 224      32.039   8.840 -12.785  1.00 96.04           C  
ATOM   1717  CD  ARG A 224      31.149   9.895 -13.428  1.00 96.04           C  
ATOM   1718  NE  ARG A 224      29.734   9.563 -13.289  1.00 96.04           N  
ATOM   1719  NH1 ARG A 224      29.004  11.754 -13.319  1.00 96.04           N  
ATOM   1720  NH2 ARG A 224      27.494  10.042 -13.114  1.00 96.04           N  
ATOM   1721  CZ  ARG A 224      28.747  10.454 -13.241  1.00 96.04           C  
ATOM   1722  N   GLN A 225      36.573   9.349 -12.241  1.00 96.44           N  
ATOM   1723  CA  GLN A 225      37.949   9.584 -12.666  1.00 96.44           C  
ATOM   1724  C   GLN A 225      38.843   8.397 -12.318  1.00 96.44           C  
ATOM   1725  CB  GLN A 225      38.499  10.860 -12.027  1.00 96.44           C  
ATOM   1726  O   GLN A 225      39.695   7.999 -13.115  1.00 96.44           O  
ATOM   1727  CG  GLN A 225      37.934  12.141 -12.626  1.00 96.44           C  
ATOM   1728  CD  GLN A 225      38.430  13.388 -11.919  1.00 96.44           C  
ATOM   1729  NE2 GLN A 225      38.170  14.548 -12.512  1.00 96.44           N  
ATOM   1730  OE1 GLN A 225      39.040  13.310 -10.848  1.00 96.44           O  
ATOM   1731  N   GLN A 226      38.628   7.876 -11.184  1.00 96.23           N  
ATOM   1732  CA  GLN A 226      39.378   6.698 -10.760  1.00 96.23           C  
ATOM   1733  C   GLN A 226      39.112   5.514 -11.685  1.00 96.23           C  
ATOM   1734  CB  GLN A 226      39.027   6.328  -9.318  1.00 96.23           C  
ATOM   1735  O   GLN A 226      40.036   4.781 -12.045  1.00 96.23           O  
ATOM   1736  CG  GLN A 226      39.901   5.224  -8.737  1.00 96.23           C  
ATOM   1737  CD  GLN A 226      39.527   4.869  -7.311  1.00 96.23           C  
ATOM   1738  NE2 GLN A 226      40.091   3.778  -6.803  1.00 96.23           N  
ATOM   1739  OE1 GLN A 226      38.737   5.570  -6.669  1.00 96.23           O  
ATOM   1740  N   MET A 227      37.908   5.285 -12.065  1.00 92.10           N  
ATOM   1741  CA  MET A 227      37.536   4.199 -12.968  1.00 92.10           C  
ATOM   1742  C   MET A 227      38.201   4.372 -14.330  1.00 92.10           C  
ATOM   1743  CB  MET A 227      36.017   4.133 -13.133  1.00 92.10           C  
ATOM   1744  O   MET A 227      38.668   3.400 -14.925  1.00 92.10           O  
ATOM   1745  CG  MET A 227      35.288   3.625 -11.900  1.00 92.10           C  
ATOM   1746  SD  MET A 227      35.779   1.915 -11.447  1.00 92.10           S  
ATOM   1747  CE  MET A 227      35.107   1.003 -12.864  1.00 92.10           C  
ATOM   1748  N   ARG A 228      38.184   5.619 -14.832  1.00 93.97           N  
ATOM   1749  CA  ARG A 228      38.848   5.914 -16.097  1.00 93.97           C  
ATOM   1750  C   ARG A 228      40.342   5.621 -16.014  1.00 93.97           C  
ATOM   1751  CB  ARG A 228      38.622   7.374 -16.496  1.00 93.97           C  
ATOM   1752  O   ARG A 228      40.925   5.070 -16.950  1.00 93.97           O  
ATOM   1753  CG  ARG A 228      37.213   7.669 -16.984  1.00 93.97           C  
ATOM   1754  CD  ARG A 228      37.091   9.082 -17.537  1.00 93.97           C  
ATOM   1755  NE  ARG A 228      35.696   9.490 -17.672  1.00 93.97           N  
ATOM   1756  NH1 ARG A 228      35.534   8.930 -19.908  1.00 93.97           N  
ATOM   1757  NH2 ARG A 228      33.724   9.808 -18.807  1.00 93.97           N  
ATOM   1758  CZ  ARG A 228      34.988   9.408 -18.795  1.00 93.97           C  
ATOM   1759  N   GLN A 229      40.885   6.000 -14.894  1.00 95.12           N  
ATOM   1760  CA  GLN A 229      42.308   5.749 -14.686  1.00 95.12           C  
ATOM   1761  C   GLN A 229      42.604   4.252 -14.659  1.00 95.12           C  
ATOM   1762  CB  GLN A 229      42.785   6.402 -13.388  1.00 95.12           C  
ATOM   1763  O   GLN A 229      43.565   3.793 -15.280  1.00 95.12           O  
ATOM   1764  CG  GLN A 229      44.284   6.279 -13.153  1.00 95.12           C  
ATOM   1765  CD  GLN A 229      44.782   7.191 -12.048  1.00 95.12           C  
ATOM   1766  NE2 GLN A 229      46.091   7.191 -11.823  1.00 95.12           N  
ATOM   1767  OE1 GLN A 229      43.996   7.891 -11.401  1.00 95.12           O  
ATOM   1768  N   ARG A 230      41.815   3.447 -14.041  1.00 91.70           N  
ATOM   1769  CA  ARG A 230      42.006   2.003 -13.947  1.00 91.70           C  
ATOM   1770  C   ARG A 230      41.850   1.341 -15.312  1.00 91.70           C  
ATOM   1771  CB  ARG A 230      41.016   1.393 -12.953  1.00 91.70           C  
ATOM   1772  O   ARG A 230      42.587   0.409 -15.643  1.00 91.70           O  
ATOM   1773  CG  ARG A 230      41.384   1.626 -11.496  1.00 91.70           C  
ATOM   1774  CD  ARG A 230      40.477   0.847 -10.554  1.00 91.70           C  
ATOM   1775  NE  ARG A 230      41.021   0.798  -9.200  1.00 91.70           N  
ATOM   1776  NH1 ARG A 230      39.376  -0.595  -8.367  1.00 91.70           N  
ATOM   1777  NH2 ARG A 230      41.064   0.139  -7.000  1.00 91.70           N  
ATOM   1778  CZ  ARG A 230      40.486   0.114  -8.192  1.00 91.70           C  
ATOM   1779  N   GLU A 231      40.896   1.798 -15.979  1.00 90.33           N  
ATOM   1780  CA  GLU A 231      40.692   1.291 -17.332  1.00 90.33           C  
ATOM   1781  C   GLU A 231      41.911   1.554 -18.210  1.00 90.33           C  
ATOM   1782  CB  GLU A 231      39.445   1.920 -17.960  1.00 90.33           C  
ATOM   1783  O   GLU A 231      42.334   0.683 -18.973  1.00 90.33           O  
ATOM   1784  CG  GLU A 231      38.139   1.299 -17.489  1.00 90.33           C  
ATOM   1785  CD  GLU A 231      36.909   1.962 -18.088  1.00 90.33           C  
ATOM   1786  OE1 GLU A 231      35.776   1.507 -17.808  1.00 90.33           O  
ATOM   1787  OE2 GLU A 231      37.078   2.945 -18.844  1.00 90.33           O  
ATOM   1788  N   SER A 232      42.389   2.791 -18.136  1.00 91.27           N  
ATOM   1789  CA  SER A 232      43.573   3.152 -18.909  1.00 91.27           C  
ATOM   1790  C   SER A 232      44.767   2.284 -18.528  1.00 91.27           C  
ATOM   1791  CB  SER A 232      43.918   4.627 -18.704  1.00 91.27           C  
ATOM   1792  O   SER A 232      45.525   1.845 -19.396  1.00 91.27           O  
ATOM   1793  OG  SER A 232      44.352   4.862 -17.375  1.00 91.27           O  
ATOM   1794  N   GLU A 233      44.945   2.027 -17.215  1.00 92.32           N  
ATOM   1795  CA  GLU A 233      46.032   1.182 -16.729  1.00 92.32           C  
ATOM   1796  C   GLU A 233      45.868  -0.258 -17.207  1.00 92.32           C  
ATOM   1797  CB  GLU A 233      46.103   1.224 -15.200  1.00 92.32           C  
ATOM   1798  O   GLU A 233      46.848  -0.916 -17.559  1.00 92.32           O  
ATOM   1799  CG  GLU A 233      46.601   2.551 -14.644  1.00 92.32           C  
ATOM   1800  CD  GLU A 233      46.543   2.624 -13.127  1.00 92.32           C  
ATOM   1801  OE1 GLU A 233      46.975   3.649 -12.552  1.00 92.32           O  
ATOM   1802  OE2 GLU A 233      46.064   1.648 -12.507  1.00 92.32           O  
ATOM   1803  N   ALA A 234      44.697  -0.742 -17.209  1.00 84.06           N  
ATOM   1804  CA  ALA A 234      44.395  -2.099 -17.655  1.00 84.06           C  
ATOM   1805  C   ALA A 234      44.697  -2.269 -19.142  1.00 84.06           C  
ATOM   1806  CB  ALA A 234      42.934  -2.440 -17.370  1.00 84.06           C  
ATOM   1807  O   ALA A 234      45.260  -3.285 -19.555  1.00 84.06           O  
ATOM   1808  N   VAL A 235      44.266  -1.239 -19.929  1.00 85.41           N  
ATOM   1809  CA  VAL A 235      44.516  -1.267 -21.366  1.00 85.41           C  
ATOM   1810  C   VAL A 235      46.021  -1.278 -21.628  1.00 85.41           C  
ATOM   1811  CB  VAL A 235      43.859  -0.065 -22.080  1.00 85.41           C  
ATOM   1812  O   VAL A 235      46.504  -2.031 -22.477  1.00 85.41           O  
ATOM   1813  CG1 VAL A 235      44.334   0.028 -23.529  1.00 85.41           C  
ATOM   1814  CG2 VAL A 235      42.337  -0.175 -22.019  1.00 85.41           C  
ATOM   1815  N   ALA A 236      46.709  -0.479 -20.911  1.00 88.16           N  
ATOM   1816  CA  ALA A 236      48.161  -0.429 -21.059  1.00 88.16           C  
ATOM   1817  C   ALA A 236      48.797  -1.763 -20.681  1.00 88.16           C  
ATOM   1818  CB  ALA A 236      48.744   0.696 -20.207  1.00 88.16           C  
ATOM   1819  O   ALA A 236      49.722  -2.229 -21.350  1.00 88.16           O  
ATOM   1820  N   ALA A 237      48.400  -2.382 -19.589  1.00 82.75           N  
ATOM   1821  CA  ALA A 237      48.910  -3.673 -19.131  1.00 82.75           C  
ATOM   1822  C   ALA A 237      48.665  -4.760 -20.173  1.00 82.75           C  
ATOM   1823  CB  ALA A 237      48.264  -4.058 -17.802  1.00 82.75           C  
ATOM   1824  O   ALA A 237      49.543  -5.585 -20.437  1.00 82.75           O  
ATOM   1825  N   ARG A 238      47.466  -4.728 -20.716  1.00 83.10           N  
ATOM   1826  CA  ARG A 238      47.115  -5.692 -21.755  1.00 83.10           C  
ATOM   1827  C   ARG A 238      47.996  -5.514 -22.987  1.00 83.10           C  
ATOM   1828  CB  ARG A 238      45.641  -5.555 -22.140  1.00 83.10           C  
ATOM   1829  O   ARG A 238      48.440  -6.495 -23.586  1.00 83.10           O  
ATOM   1830  CG  ARG A 238      45.139  -6.659 -23.057  1.00 83.10           C  
ATOM   1831  CD  ARG A 238      43.637  -6.560 -23.288  1.00 83.10           C  
ATOM   1832  NE  ARG A 238      43.152  -7.638 -24.145  1.00 83.10           N  
ATOM   1833  NH1 ARG A 238      41.019  -6.780 -24.369  1.00 83.10           N  
ATOM   1834  NH2 ARG A 238      41.584  -8.743 -25.409  1.00 83.10           N  
ATOM   1835  CZ  ARG A 238      41.920  -7.718 -24.639  1.00 83.10           C  
ATOM   1836  N   ALA A 239      48.189  -4.311 -23.426  1.00 82.37           N  
ATOM   1837  CA  ALA A 239      49.054  -4.027 -24.568  1.00 82.37           C  
ATOM   1838  C   ALA A 239      50.468  -4.550 -24.329  1.00 82.37           C  
ATOM   1839  CB  ALA A 239      49.087  -2.527 -24.851  1.00 82.37           C  
ATOM   1840  O   ALA A 239      51.094  -5.103 -25.236  1.00 82.37           O  
ATOM   1841  N   SER A 240      50.972  -4.391 -23.141  1.00 88.70           N  
ATOM   1842  CA  SER A 240      52.296  -4.878 -22.765  1.00 88.70           C  
ATOM   1843  C   SER A 240      52.363  -6.400 -22.828  1.00 88.70           C  
ATOM   1844  CB  SER A 240      52.664  -4.401 -21.360  1.00 88.70           C  
ATOM   1845  O   SER A 240      53.336  -6.964 -23.334  1.00 88.70           O  
ATOM   1846  OG  SER A 240      53.902  -4.955 -20.949  1.00 88.70           O  
ATOM   1847  N   GLN A 241      51.410  -7.098 -22.265  1.00 85.30           N  
ATOM   1848  CA  GLN A 241      51.357  -8.556 -22.280  1.00 85.30           C  
ATOM   1849  C   GLN A 241      51.301  -9.089 -23.709  1.00 85.30           C  
ATOM   1850  CB  GLN A 241      50.151  -9.058 -21.485  1.00 85.30           C  
ATOM   1851  O   GLN A 241      51.940 -10.095 -24.027  1.00 85.30           O  
ATOM   1852  CG  GLN A 241      50.300  -8.902 -19.978  1.00 85.30           C  
ATOM   1853  CD  GLN A 241      49.084  -9.393 -19.214  1.00 85.30           C  
ATOM   1854  NE2 GLN A 241      49.265  -9.671 -17.927  1.00 85.30           N  
ATOM   1855  OE1 GLN A 241      47.992  -9.522 -19.775  1.00 85.30           O  
ATOM   1856  N   ASP A 242      50.495  -8.412 -24.609  1.00 81.28           N  
ATOM   1857  CA  ASP A 242      50.369  -8.795 -26.012  1.00 81.28           C  
ATOM   1858  C   ASP A 242      51.716  -8.716 -26.726  1.00 81.28           C  
ATOM   1859  CB  ASP A 242      49.345  -7.907 -26.721  1.00 81.28           C  
ATOM   1860  O   ASP A 242      52.045  -9.582 -27.539  1.00 81.28           O  
ATOM   1861  CG  ASP A 242      48.828  -8.513 -28.014  1.00 81.28           C  
ATOM   1862  OD1 ASP A 242      48.439  -9.700 -28.018  1.00 81.28           O  
ATOM   1863  OD2 ASP A 242      48.814  -7.797 -29.039  1.00 81.28           O  
ATOM   1864  N   THR A 243      52.418  -7.642 -26.374  1.00 87.31           N  
ATOM   1865  CA  THR A 243      53.747  -7.490 -26.956  1.00 87.31           C  
ATOM   1866  C   THR A 243      54.662  -8.630 -26.519  1.00 87.31           C  
ATOM   1867  CB  THR A 243      54.377  -6.141 -26.562  1.00 87.31           C  
ATOM   1868  O   THR A 243      55.405  -9.183 -27.333  1.00 87.31           O  
ATOM   1869  CG2 THR A 243      55.617  -5.848 -27.401  1.00 87.31           C  
ATOM   1870  OG1 THR A 243      53.419  -5.095 -26.764  1.00 87.31           O  
ATOM   1871  N   GLU A 244      54.626  -9.002 -25.235  1.00 90.88           N  
ATOM   1872  CA  GLU A 244      55.430 -10.097 -24.700  1.00 90.88           C  
ATOM   1873  C   GLU A 244      55.044 -11.428 -25.337  1.00 90.88           C  
ATOM   1874  CB  GLU A 244      55.282 -10.179 -23.178  1.00 90.88           C  
ATOM   1875  O   GLU A 244      55.912 -12.240 -25.665  1.00 90.88           O  
ATOM   1876  CG  GLU A 244      56.100  -9.141 -22.423  1.00 90.88           C  
ATOM   1877  CD  GLU A 244      55.989  -9.273 -20.913  1.00 90.88           C  
ATOM   1878  OE1 GLU A 244      56.544  -8.418 -20.186  1.00 90.88           O  
ATOM   1879  OE2 GLU A 244      55.342 -10.240 -20.452  1.00 90.88           O  
ATOM   1880  N   LEU A 245      53.767 -11.671 -25.457  1.00 84.60           N  
ATOM   1881  CA  LEU A 245      53.265 -12.904 -26.052  1.00 84.60           C  
ATOM   1882  C   LEU A 245      53.715 -13.031 -27.503  1.00 84.60           C  
ATOM   1883  CB  LEU A 245      51.737 -12.954 -25.973  1.00 84.60           C  
ATOM   1884  O   LEU A 245      54.098 -14.116 -27.947  1.00 84.60           O  
ATOM   1885  CG  LEU A 245      51.077 -14.262 -26.412  1.00 84.60           C  
ATOM   1886  CD1 LEU A 245      51.478 -15.398 -25.477  1.00 84.60           C  
ATOM   1887  CD2 LEU A 245      49.561 -14.108 -26.456  1.00 84.60           C  
ATOM   1888  N   THR A 246      53.562 -11.932 -28.208  1.00 83.21           N  
ATOM   1889  CA  THR A 246      54.018 -11.912 -29.593  1.00 83.21           C  
ATOM   1890  C   THR A 246      55.505 -12.246 -29.678  1.00 83.21           C  
ATOM   1891  CB  THR A 246      53.759 -10.542 -30.247  1.00 83.21           C  
ATOM   1892  O   THR A 246      55.930 -12.990 -30.565  1.00 83.21           O  
ATOM   1893  CG2 THR A 246      54.075 -10.576 -31.739  1.00 83.21           C  
ATOM   1894  OG1 THR A 246      52.382 -10.188 -30.070  1.00 83.21           O  
ATOM   1895  N   GLN A 247      56.252 -11.698 -28.773  1.00 90.34           N  
ATOM   1896  CA  GLN A 247      57.681 -11.989 -28.728  1.00 90.34           C  
ATOM   1897  C   GLN A 247      57.932 -13.466 -28.435  1.00 90.34           C  
ATOM   1898  CB  GLN A 247      58.373 -11.121 -27.676  1.00 90.34           C  
ATOM   1899  O   GLN A 247      58.792 -14.090 -29.060  1.00 90.34           O  
ATOM   1900  CG  GLN A 247      59.882 -11.315 -27.615  1.00 90.34           C  
ATOM   1901  CD  GLN A 247      60.561 -10.346 -26.665  1.00 90.34           C  
ATOM   1902  NE2 GLN A 247      61.889 -10.342 -26.670  1.00 90.34           N  
ATOM   1903  OE1 GLN A 247      59.896  -9.606 -25.932  1.00 90.34           O  
ATOM   1904  N   LEU A 248      57.281 -14.052 -27.521  1.00 86.47           N  
ATOM   1905  CA  LEU A 248      57.442 -15.453 -27.147  1.00 86.47           C  
ATOM   1906  C   LEU A 248      57.074 -16.371 -28.308  1.00 86.47           C  
ATOM   1907  CB  LEU A 248      56.580 -15.785 -25.926  1.00 86.47           C  
ATOM   1908  O   LEU A 248      57.737 -17.386 -28.537  1.00 86.47           O  
ATOM   1909  CG  LEU A 248      57.103 -15.297 -24.574  1.00 86.47           C  
ATOM   1910  CD1 LEU A 248      56.040 -15.483 -23.496  1.00 86.47           C  
ATOM   1911  CD2 LEU A 248      58.386 -16.032 -24.200  1.00 86.47           C  
ATOM   1912  N   ARG A 249      55.914 -15.995 -28.965  1.00 82.27           N  
ATOM   1913  CA  ARG A 249      55.489 -16.745 -30.142  1.00 82.27           C  
ATOM   1914  C   ARG A 249      56.586 -16.771 -31.201  1.00 82.27           C  
ATOM   1915  CB  ARG A 249      54.209 -16.145 -30.728  1.00 82.27           C  
ATOM   1916  O   ARG A 249      56.840 -17.810 -31.813  1.00 82.27           O  
ATOM   1917  CG  ARG A 249      53.576 -16.991 -31.821  1.00 82.27           C  
ATOM   1918  CD  ARG A 249      52.153 -16.546 -32.127  1.00 82.27           C  
ATOM   1919  NE  ARG A 249      51.351 -17.639 -32.670  1.00 82.27           N  
ATOM   1920  NH1 ARG A 249      50.711 -16.500 -34.575  1.00 82.27           N  
ATOM   1921  NH2 ARG A 249      49.986 -18.645 -34.218  1.00 82.27           N  
ATOM   1922  CZ  ARG A 249      50.684 -17.592 -33.820  1.00 82.27           C  
ATOM   1923  N   ARG A 250      57.196 -15.669 -31.398  1.00 83.36           N  
ATOM   1924  CA  ARG A 250      58.294 -15.587 -32.356  1.00 83.36           C  
ATOM   1925  C   ARG A 250      59.450 -16.491 -31.942  1.00 83.36           C  
ATOM   1926  CB  ARG A 250      58.781 -14.143 -32.495  1.00 83.36           C  
ATOM   1927  O   ARG A 250      60.009 -17.212 -32.772  1.00 83.36           O  
ATOM   1928  CG  ARG A 250      59.819 -13.946 -33.588  1.00 83.36           C  
ATOM   1929  CD  ARG A 250      60.189 -12.479 -33.756  1.00 83.36           C  
ATOM   1930  NE  ARG A 250      60.797 -11.935 -32.544  1.00 83.36           N  
ATOM   1931  NH1 ARG A 250      60.599  -9.725 -33.190  1.00 83.36           N  
ATOM   1932  NH2 ARG A 250      61.541 -10.254 -31.168  1.00 83.36           N  
ATOM   1933  CZ  ARG A 250      60.978 -10.639 -32.303  1.00 83.36           C  
ATOM   1934  N   GLU A 251      59.803 -16.500 -30.723  1.00 88.09           N  
ATOM   1935  CA  GLU A 251      60.879 -17.335 -30.197  1.00 88.09           C  
ATOM   1936  C   GLU A 251      60.550 -18.817 -30.348  1.00 88.09           C  
ATOM   1937  CB  GLU A 251      61.148 -17.002 -28.728  1.00 88.09           C  
ATOM   1938  O   GLU A 251      61.425 -19.622 -30.675  1.00 88.09           O  
ATOM   1939  CG  GLU A 251      61.834 -15.660 -28.517  1.00 88.09           C  
ATOM   1940  CD  GLU A 251      62.025 -15.308 -27.050  1.00 88.09           C  
ATOM   1941  OE1 GLU A 251      62.582 -14.227 -26.753  1.00 88.09           O  
ATOM   1942  OE2 GLU A 251      61.615 -16.120 -26.191  1.00 88.09           O  
ATOM   1943  N   LEU A 252      59.282 -19.185 -30.052  1.00 81.05           N  
ATOM   1944  CA  LEU A 252      58.835 -20.568 -30.171  1.00 81.05           C  
ATOM   1945  C   LEU A 252      58.915 -21.043 -31.618  1.00 81.05           C  
ATOM   1946  CB  LEU A 252      57.403 -20.715 -29.651  1.00 81.05           C  
ATOM   1947  O   LEU A 252      59.330 -22.173 -31.883  1.00 81.05           O  
ATOM   1948  CG  LEU A 252      56.844 -22.138 -29.596  1.00 81.05           C  
ATOM   1949  CD1 LEU A 252      57.629 -22.976 -28.592  1.00 81.05           C  
ATOM   1950  CD2 LEU A 252      55.361 -22.117 -29.239  1.00 81.05           C  
ATOM   1951  N   ASN A 253      58.417 -20.230 -32.530  1.00 75.62           N  
ATOM   1952  CA  ASN A 253      58.478 -20.567 -33.949  1.00 75.62           C  
ATOM   1953  C   ASN A 253      59.915 -20.781 -34.413  1.00 75.62           C  
ATOM   1954  CB  ASN A 253      57.805 -19.478 -34.788  1.00 75.62           C  
ATOM   1955  O   ASN A 253      60.186 -21.676 -35.216  1.00 75.62           O  
ATOM   1956  CG  ASN A 253      56.292 -19.527 -34.704  1.00 75.62           C  
ATOM   1957  ND2 ASN A 253      55.644 -18.413 -35.022  1.00 75.62           N  
ATOM   1958  OD1 ASN A 253      55.711 -20.558 -34.356  1.00 75.62           O  
ATOM   1959  N   GLU A 254      60.755 -19.990 -33.899  1.00 82.93           N  
ATOM   1960  CA  GLU A 254      62.169 -20.147 -34.227  1.00 82.93           C  
ATOM   1961  C   GLU A 254      62.715 -21.469 -33.694  1.00 82.93           C  
ATOM   1962  CB  GLU A 254      62.983 -18.978 -33.667  1.00 82.93           C  
ATOM   1963  O   GLU A 254      63.514 -22.130 -34.361  1.00 82.93           O  
ATOM   1964  CG  GLU A 254      62.770 -17.668 -34.413  1.00 82.93           C  
ATOM   1965  CD  GLU A 254      63.475 -16.488 -33.764  1.00 82.93           C  
ATOM   1966  OE1 GLU A 254      63.428 -15.369 -34.326  1.00 82.93           O  
ATOM   1967  OE2 GLU A 254      64.080 -16.682 -32.686  1.00 82.93           O  
ATOM   1968  N   LEU A 255      62.263 -21.847 -32.505  1.00 75.97           N  
ATOM   1969  CA  LEU A 255      62.679 -23.103 -31.890  1.00 75.97           C  
ATOM   1970  C   LEU A 255      62.138 -24.295 -32.671  1.00 75.97           C  
ATOM   1971  CB  LEU A 255      62.202 -23.172 -30.437  1.00 75.97           C  
ATOM   1972  O   LEU A 255      62.825 -25.309 -32.818  1.00 75.97           O  
ATOM   1973  CG  LEU A 255      63.294 -23.171 -29.365  1.00 75.97           C  
ATOM   1974  CD1 LEU A 255      62.992 -22.119 -28.302  1.00 75.97           C  
ATOM   1975  CD2 LEU A 255      63.425 -24.553 -28.734  1.00 75.97           C  
ATOM   1976  N   ARG A 256      60.847 -24.229 -33.017  1.00 72.82           N  
ATOM   1977  CA  ARG A 256      60.213 -25.283 -33.801  1.00 72.82           C  
ATOM   1978  C   ARG A 256      60.951 -25.507 -35.116  1.00 72.82           C  
ATOM   1979  CB  ARG A 256      58.746 -24.942 -34.074  1.00 72.82           C  
ATOM   1980  O   ARG A 256      61.058 -26.641 -35.589  1.00 72.82           O  
ATOM   1981  CG  ARG A 256      57.822 -25.207 -32.896  1.00 72.82           C  
ATOM   1982  CD  ARG A 256      56.375 -24.871 -33.228  1.00 72.82           C  
ATOM   1983  NE  ARG A 256      55.474 -25.233 -32.137  1.00 72.82           N  
ATOM   1984  NH1 ARG A 256      53.695 -23.981 -32.916  1.00 72.82           N  
ATOM   1985  NH2 ARG A 256      53.490 -25.193 -30.981  1.00 72.82           N  
ATOM   1986  CZ  ARG A 256      54.222 -24.801 -32.013  1.00 72.82           C  
ATOM   1987  N   GLN A 257      61.275 -24.441 -35.759  1.00 73.24           N  
ATOM   1988  CA  GLN A 257      62.015 -24.589 -37.008  1.00 73.24           C  
ATOM   1989  C   GLN A 257      63.332 -25.326 -36.783  1.00 73.24           C  
ATOM   1990  CB  GLN A 257      62.279 -23.223 -37.642  1.00 73.24           C  
ATOM   1991  O   GLN A 257      63.785 -26.077 -37.650  1.00 73.24           O  
ATOM   1992  CG  GLN A 257      61.044 -22.581 -38.258  1.00 73.24           C  
ATOM   1993  CD  GLN A 257      61.314 -21.191 -38.802  1.00 73.24           C  
ATOM   1994  NE2 GLN A 257      60.252 -20.480 -39.166  1.00 73.24           N  
ATOM   1995  OE1 GLN A 257      62.467 -20.759 -38.894  1.00 73.24           O  
ATOM   1996  N   HIS A 258      63.817 -25.208 -35.575  1.00 69.67           N  
ATOM   1997  CA  HIS A 258      65.065 -25.914 -35.311  1.00 69.67           C  
ATOM   1998  C   HIS A 258      64.804 -27.360 -34.902  1.00 69.67           C  
ATOM   1999  CB  HIS A 258      65.867 -25.198 -34.223  1.00 69.67           C  
ATOM   2000  O   HIS A 258      65.603 -28.249 -35.205  1.00 69.67           O  
ATOM   2001  CG  HIS A 258      66.619 -24.004 -34.721  1.00 69.67           C  
ATOM   2002  CD2 HIS A 258      67.920 -23.853 -35.065  1.00 69.67           C  
ATOM   2003  ND1 HIS A 258      66.024 -22.775 -34.909  1.00 69.67           N  
ATOM   2004  CE1 HIS A 258      66.930 -21.918 -35.350  1.00 69.67           C  
ATOM   2005  NE2 HIS A 258      68.088 -22.547 -35.453  1.00 69.67           N  
ATOM   2006  N   MET A 259      63.599 -27.788 -34.424  1.00 58.32           N  
ATOM   2007  CA  MET A 259      63.426 -29.152 -33.931  1.00 58.32           C  
ATOM   2008  C   MET A 259      62.519 -29.955 -34.857  1.00 58.32           C  
ATOM   2009  CB  MET A 259      62.849 -29.142 -32.514  1.00 58.32           C  
ATOM   2010  O   MET A 259      62.549 -31.187 -34.847  1.00 58.32           O  
ATOM   2011  CG  MET A 259      63.849 -28.725 -31.448  1.00 58.32           C  
ATOM   2012  SD  MET A 259      64.076 -30.008 -30.156  1.00 58.32           S  
ATOM   2013  CE  MET A 259      62.474 -29.899 -29.312  1.00 58.32           C  
ATOM   2014  N   GLY A 260      61.878 -29.583 -35.961  1.00 48.23           N  
ATOM   2015  CA  GLY A 260      60.971 -30.478 -36.662  1.00 48.23           C  
ATOM   2016  C   GLY A 260      61.425 -30.802 -38.072  1.00 48.23           C  
ATOM   2017  O   GLY A 260      61.231 -30.004 -38.992  1.00 48.23           O  
ATOM   2018  N   ALA A 261      62.682 -31.356 -38.276  1.00 43.47           N  
ATOM   2019  CA  ALA A 261      62.843 -32.465 -39.212  1.00 43.47           C  
ATOM   2020  C   ALA A 261      62.327 -33.769 -38.612  1.00 43.47           C  
ATOM   2021  CB  ALA A 261      64.309 -32.612 -39.615  1.00 43.47           C  
ATOM   2022  O   ALA A 261      62.890 -34.279 -37.640  1.00 43.47           O  
ATOM   2023  N   ARG A 262      61.077 -33.933 -38.154  1.00 36.91           N  
ATOM   2024  CA  ARG A 262      60.515 -35.279 -38.200  1.00 36.91           C  
ATOM   2025  C   ARG A 262      58.993 -35.240 -38.100  1.00 36.91           C  
ATOM   2026  CB  ARG A 262      61.092 -36.142 -37.076  1.00 36.91           C  
ATOM   2027  O   ARG A 262      58.441 -34.583 -37.216  1.00 36.91           O  
ATOM   2028  CG  ARG A 262      62.453 -36.739 -37.395  1.00 36.91           C  
ATOM   2029  CD  ARG A 262      62.923 -37.688 -36.301  1.00 36.91           C  
ATOM   2030  NE  ARG A 262      64.343 -38.003 -36.434  1.00 36.91           N  
ATOM   2031  NH1 ARG A 262      64.348 -39.628 -34.792  1.00 36.91           N  
ATOM   2032  NH2 ARG A 262      66.280 -39.123 -35.918  1.00 36.91           N  
ATOM   2033  CZ  ARG A 262      64.987 -38.917 -35.715  1.00 36.91           C  
ATOM   2034  N   GLY A 263      58.252 -35.298 -39.250  1.00 32.99           N  
ATOM   2035  CA  GLY A 263      57.234 -36.067 -39.949  1.00 32.99           C  
ATOM   2036  C   GLY A 263      56.121 -36.551 -39.039  1.00 32.99           C  
ATOM   2037  O   GLY A 263      56.384 -37.142 -37.989  1.00 32.99           O  
ATOM   2038  N   ASN A 264      54.907 -35.949 -39.094  1.00 28.18           N  
ATOM   2039  CA  ASN A 264      53.704 -36.760 -38.943  1.00 28.18           C  
ATOM   2040  C   ASN A 264      52.451 -35.984 -39.341  1.00 28.18           C  
ATOM   2041  CB  ASN A 264      53.577 -37.273 -37.507  1.00 28.18           C  
ATOM   2042  O   ASN A 264      52.274 -34.834 -38.936  1.00 28.18           O  
ATOM   2043  CG  ASN A 264      53.786 -38.771 -37.401  1.00 28.18           C  
ATOM   2044  ND2 ASN A 264      53.533 -39.323 -36.221  1.00 28.18           N  
ATOM   2045  OD1 ASN A 264      54.172 -39.426 -38.373  1.00 28.18           O  
ATOM   2046  N   SER A 265      51.831 -36.392 -40.471  1.00 29.28           N  
ATOM   2047  CA  SER A 265      50.637 -36.742 -41.233  1.00 29.28           C  
ATOM   2048  C   SER A 265      49.401 -36.772 -40.341  1.00 29.28           C  
ATOM   2049  CB  SER A 265      50.816 -38.099 -41.916  1.00 29.28           C  
ATOM   2050  O   SER A 265      49.373 -37.482 -39.333  1.00 29.28           O  
ATOM   2051  OG  SER A 265      49.604 -38.833 -41.901  1.00 29.28           O  
ATOM   2052  N   VAL A 266      48.589 -35.694 -40.256  1.00 29.91           N  
ATOM   2053  CA  VAL A 266      47.323 -35.398 -39.594  1.00 29.91           C  
ATOM   2054  C   VAL A 266      46.163 -35.681 -40.546  1.00 29.91           C  
ATOM   2055  CB  VAL A 266      47.266 -33.934 -39.105  1.00 29.91           C  
ATOM   2056  O   VAL A 266      46.177 -35.243 -41.699  1.00 29.91           O  
ATOM   2057  CG1 VAL A 266      45.918 -33.633 -38.454  1.00 29.91           C  
ATOM   2058  CG2 VAL A 266      48.408 -33.653 -38.130  1.00 29.91           C  
ATOM   2059  N   THR A 267      45.602 -36.860 -40.549  1.00 28.20           N  
ATOM   2060  CA  THR A 267      44.309 -37.460 -40.858  1.00 28.20           C  
ATOM   2061  C   THR A 267      43.173 -36.495 -40.530  1.00 28.20           C  
ATOM   2062  CB  THR A 267      44.105 -38.777 -40.088  1.00 28.20           C  
ATOM   2063  O   THR A 267      43.177 -35.858 -39.475  1.00 28.20           O  
ATOM   2064  CG2 THR A 267      45.069 -39.854 -40.575  1.00 28.20           C  
ATOM   2065  OG1 THR A 267      44.330 -38.547 -38.691  1.00 28.20           O  
ATOM   2066  N   ARG A 268      42.501 -35.874 -41.493  1.00 29.07           N  
ATOM   2067  CA  ARG A 268      41.333 -35.152 -41.987  1.00 29.07           C  
ATOM   2068  C   ARG A 268      40.050 -35.702 -41.373  1.00 29.07           C  
ATOM   2069  CB  ARG A 268      41.259 -35.229 -43.513  1.00 29.07           C  
ATOM   2070  O   ARG A 268      39.776 -36.900 -41.464  1.00 29.07           O  
ATOM   2071  CG  ARG A 268      41.845 -34.017 -44.220  1.00 29.07           C  
ATOM   2072  CD  ARG A 268      41.650 -34.095 -45.728  1.00 29.07           C  
ATOM   2073  NE  ARG A 268      42.362 -33.025 -46.419  1.00 29.07           N  
ATOM   2074  NH1 ARG A 268      40.819 -32.820 -48.127  1.00 29.07           N  
ATOM   2075  NH2 ARG A 268      42.677 -31.478 -48.088  1.00 29.07           N  
ATOM   2076  CZ  ARG A 268      41.951 -32.443 -47.543  1.00 29.07           C  
ATOM   2077  N   ARG A 269      39.532 -35.217 -40.220  1.00 29.58           N  
ATOM   2078  CA  ARG A 269      38.309 -35.365 -39.439  1.00 29.58           C  
ATOM   2079  C   ARG A 269      37.098 -34.858 -40.216  1.00 29.58           C  
ATOM   2080  CB  ARG A 269      38.426 -34.619 -38.108  1.00 29.58           C  
ATOM   2081  O   ARG A 269      37.168 -33.820 -40.877  1.00 29.58           O  
ATOM   2082  CG  ARG A 269      38.836 -35.504 -36.941  1.00 29.58           C  
ATOM   2083  CD  ARG A 269      38.846 -34.735 -35.627  1.00 29.58           C  
ATOM   2084  NE  ARG A 269      39.432 -35.522 -34.546  1.00 29.58           N  
ATOM   2085  NH1 ARG A 269      38.492 -34.270 -32.847  1.00 29.58           N  
ATOM   2086  NH2 ARG A 269      39.831 -36.064 -32.350  1.00 29.58           N  
ATOM   2087  CZ  ARG A 269      39.250 -35.284 -33.250  1.00 29.58           C  
ATOM   2088  N   PRO A 270      35.946 -35.658 -40.265  1.00 31.69           N  
ATOM   2089  CA  PRO A 270      34.662 -35.606 -40.969  1.00 31.69           C  
ATOM   2090  C   PRO A 270      33.860 -34.349 -40.639  1.00 31.69           C  
ATOM   2091  CB  PRO A 270      33.938 -36.861 -40.475  1.00 31.69           C  
ATOM   2092  O   PRO A 270      34.058 -33.745 -39.582  1.00 31.69           O  
ATOM   2093  CG  PRO A 270      34.753 -37.341 -39.318  1.00 31.69           C  
ATOM   2094  CD  PRO A 270      35.897 -36.391 -39.113  1.00 31.69           C  
ATOM   2095  N   SER A 271      33.474 -33.528 -41.597  1.00 39.22           N  
ATOM   2096  CA  SER A 271      32.511 -32.522 -42.035  1.00 39.22           C  
ATOM   2097  C   SER A 271      31.410 -32.323 -40.999  1.00 39.22           C  
ATOM   2098  CB  SER A 271      31.895 -32.919 -43.377  1.00 39.22           C  
ATOM   2099  O   SER A 271      30.875 -33.294 -40.459  1.00 39.22           O  
ATOM   2100  OG  SER A 271      30.852 -32.028 -43.734  1.00 39.22           O  
ATOM   2101  N   LEU A 272      31.514 -31.404 -39.909  1.00 50.59           N  
ATOM   2102  CA  LEU A 272      30.819 -30.675 -38.854  1.00 50.59           C  
ATOM   2103  C   LEU A 272      29.308 -30.735 -39.057  1.00 50.59           C  
ATOM   2104  CB  LEU A 272      31.283 -29.217 -38.814  1.00 50.59           C  
ATOM   2105  O   LEU A 272      28.548 -30.190 -38.254  1.00 50.59           O  
ATOM   2106  CG  LEU A 272      32.644 -28.956 -38.168  1.00 50.59           C  
ATOM   2107  CD1 LEU A 272      33.203 -27.615 -38.631  1.00 50.59           C  
ATOM   2108  CD2 LEU A 272      32.531 -28.997 -36.648  1.00 50.59           C  
ATOM   2109  N   SER A 273      28.682 -31.519 -40.100  1.00 49.51           N  
ATOM   2110  CA  SER A 273      27.226 -31.569 -40.194  1.00 49.51           C  
ATOM   2111  C   SER A 273      26.629 -32.419 -39.078  1.00 49.51           C  
ATOM   2112  CB  SER A 273      26.795 -32.120 -41.553  1.00 49.51           C  
ATOM   2113  O   SER A 273      25.520 -32.150 -38.611  1.00 49.51           O  
ATOM   2114  OG  SER A 273      27.318 -33.422 -41.757  1.00 49.51           O  
ATOM   2115  N   ASN A 274      27.341 -33.260 -38.374  1.00 51.26           N  
ATOM   2116  CA  ASN A 274      26.790 -34.073 -37.295  1.00 51.26           C  
ATOM   2117  C   ASN A 274      26.679 -33.280 -35.996  1.00 51.26           C  
ATOM   2118  CB  ASN A 274      27.640 -35.328 -37.081  1.00 51.26           C  
ATOM   2119  O   ASN A 274      25.917 -33.651 -35.101  1.00 51.26           O  
ATOM   2120  CG  ASN A 274      27.507 -36.324 -38.215  1.00 51.26           C  
ATOM   2121  ND2 ASN A 274      28.500 -37.193 -38.360  1.00 51.26           N  
ATOM   2122  OD1 ASN A 274      26.521 -36.312 -38.956  1.00 51.26           O  
ATOM   2123  N   LEU A 275      27.178 -32.063 -35.998  1.00 61.30           N  
ATOM   2124  CA  LEU A 275      27.177 -31.318 -34.744  1.00 61.30           C  
ATOM   2125  C   LEU A 275      26.022 -30.322 -34.704  1.00 61.30           C  
ATOM   2126  CB  LEU A 275      28.506 -30.583 -34.555  1.00 61.30           C  
ATOM   2127  O   LEU A 275      25.854 -29.600 -33.719  1.00 61.30           O  
ATOM   2128  CG  LEU A 275      29.726 -31.454 -34.251  1.00 61.30           C  
ATOM   2129  CD1 LEU A 275      31.007 -30.637 -34.379  1.00 61.30           C  
ATOM   2130  CD2 LEU A 275      29.612 -32.066 -32.859  1.00 61.30           C  
ATOM   2131  N   LEU A 276      24.959 -30.493 -35.644  1.00 76.67           N  
ATOM   2132  CA  LEU A 276      23.906 -29.484 -35.632  1.00 76.67           C  
ATOM   2133  C   LEU A 276      22.574 -30.093 -35.207  1.00 76.67           C  
ATOM   2134  CB  LEU A 276      23.767 -28.837 -37.012  1.00 76.67           C  
ATOM   2135  O   LEU A 276      21.599 -30.053 -35.962  1.00 76.67           O  
ATOM   2136  CG  LEU A 276      24.603 -27.579 -37.258  1.00 76.67           C  
ATOM   2137  CD1 LEU A 276      25.414 -27.725 -38.541  1.00 76.67           C  
ATOM   2138  CD2 LEU A 276      23.708 -26.346 -37.322  1.00 76.67           C  
ATOM   2139  N   ARG A 277      22.602 -30.922 -34.094  1.00 89.14           N  
ATOM   2140  CA  ARG A 277      21.325 -31.436 -33.608  1.00 89.14           C  
ATOM   2141  C   ARG A 277      21.135 -31.120 -32.129  1.00 89.14           C  
ATOM   2142  CB  ARG A 277      21.231 -32.946 -33.838  1.00 89.14           C  
ATOM   2143  O   ARG A 277      22.093 -31.154 -31.353  1.00 89.14           O  
ATOM   2144  CG  ARG A 277      21.274 -33.350 -35.303  1.00 89.14           C  
ATOM   2145  CD  ARG A 277      20.785 -34.777 -35.509  1.00 89.14           C  
ATOM   2146  NE  ARG A 277      21.134 -35.280 -36.835  1.00 89.14           N  
ATOM   2147  NH1 ARG A 277      19.113 -34.724 -37.805  1.00 89.14           N  
ATOM   2148  NH2 ARG A 277      20.751 -35.729 -39.054  1.00 89.14           N  
ATOM   2149  CZ  ARG A 277      20.332 -35.243 -37.895  1.00 89.14           C  
ATOM   2150  N   TRP A 278      19.815 -30.703 -31.878  1.00 91.50           N  
ATOM   2151  CA  TRP A 278      19.512 -30.584 -30.455  1.00 91.50           C  
ATOM   2152  C   TRP A 278      19.667 -31.927 -29.751  1.00 91.50           C  
ATOM   2153  CB  TRP A 278      18.093 -30.047 -30.251  1.00 91.50           C  
ATOM   2154  O   TRP A 278      19.288 -32.967 -30.294  1.00 91.50           O  
ATOM   2155  CG  TRP A 278      17.857 -28.699 -30.865  1.00 91.50           C  
ATOM   2156  CD1 TRP A 278      16.962 -28.388 -31.850  1.00 91.50           C  
ATOM   2157  CD2 TRP A 278      18.532 -27.481 -30.536  1.00 91.50           C  
ATOM   2158  CE2 TRP A 278      17.994 -26.469 -31.362  1.00 91.50           C  
ATOM   2159  CE3 TRP A 278      19.540 -27.147 -29.622  1.00 91.50           C  
ATOM   2160  NE1 TRP A 278      17.039 -27.048 -32.153  1.00 91.50           N  
ATOM   2161  CH2 TRP A 278      19.418 -24.844 -30.397  1.00 91.50           C  
ATOM   2162  CZ2 TRP A 278      18.431 -25.144 -31.300  1.00 91.50           C  
ATOM   2163  CZ3 TRP A 278      19.973 -25.827 -29.561  1.00 91.50           C  
ATOM   2164  N   ASP A 279      20.325 -31.919 -28.626  1.00 88.60           N  
ATOM   2165  CA  ASP A 279      20.555 -33.146 -27.871  1.00 88.60           C  
ATOM   2166  C   ASP A 279      19.295 -33.576 -27.123  1.00 88.60           C  
ATOM   2167  CB  ASP A 279      21.713 -32.962 -26.888  1.00 88.60           C  
ATOM   2168  O   ASP A 279      19.000 -33.057 -26.044  1.00 88.60           O  
ATOM   2169  CG  ASP A 279      22.187 -34.270 -26.278  1.00 88.60           C  
ATOM   2170  OD1 ASP A 279      21.496 -35.300 -26.430  1.00 88.60           O  
ATOM   2171  OD2 ASP A 279      23.260 -34.270 -25.637  1.00 88.60           O  
ATOM   2172  N   ALA A 280      18.655 -34.578 -27.628  1.00 85.32           N  
ATOM   2173  CA  ALA A 280      17.405 -35.058 -27.045  1.00 85.32           C  
ATOM   2174  C   ALA A 280      17.640 -35.661 -25.663  1.00 85.32           C  
ATOM   2175  CB  ALA A 280      16.748 -36.085 -27.965  1.00 85.32           C  
ATOM   2176  O   ALA A 280      16.757 -35.619 -24.802  1.00 85.32           O  
ATOM   2177  N   SER A 281      18.863 -36.257 -25.453  1.00 82.44           N  
ATOM   2178  CA  SER A 281      19.178 -36.904 -24.183  1.00 82.44           C  
ATOM   2179  C   SER A 281      19.266 -35.886 -23.051  1.00 82.44           C  
ATOM   2180  CB  SER A 281      20.493 -37.677 -24.288  1.00 82.44           C  
ATOM   2181  O   SER A 281      19.172 -36.246 -21.876  1.00 82.44           O  
ATOM   2182  OG  SER A 281      21.586 -36.791 -24.458  1.00 82.44           O  
ATOM   2183  N   ARG A 282      19.306 -34.607 -23.397  1.00 78.76           N  
ATOM   2184  CA  ARG A 282      19.467 -33.573 -22.381  1.00 78.76           C  
ATOM   2185  C   ARG A 282      18.186 -32.762 -22.216  1.00 78.76           C  
ATOM   2186  CB  ARG A 282      20.632 -32.646 -22.736  1.00 78.76           C  
ATOM   2187  O   ARG A 282      18.175 -31.743 -21.523  1.00 78.76           O  
ATOM   2188  CG  ARG A 282      21.998 -33.304 -22.630  1.00 78.76           C  
ATOM   2189  CD  ARG A 282      23.100 -32.282 -22.390  1.00 78.76           C  
ATOM   2190  NE  ARG A 282      24.410 -32.917 -22.282  1.00 78.76           N  
ATOM   2191  NH1 ARG A 282      24.714 -32.383 -20.055  1.00 78.76           N  
ATOM   2192  NH2 ARG A 282      26.325 -33.556 -21.188  1.00 78.76           N  
ATOM   2193  CZ  ARG A 282      25.147 -32.951 -21.175  1.00 78.76           C  
ATOM   2194  N   ALA A 283      17.200 -33.149 -22.879  1.00 79.65           N  
ATOM   2195  CA  ALA A 283      15.923 -32.442 -22.835  1.00 79.65           C  
ATOM   2196  C   ALA A 283      15.282 -32.552 -21.454  1.00 79.65           C  
ATOM   2197  CB  ALA A 283      14.976 -32.985 -23.902  1.00 79.65           C  
ATOM   2198  O   ALA A 283      14.589 -31.635 -21.009  1.00 79.65           O  
ATOM   2199  N   ARG A 284      15.628 -33.621 -20.730  1.00 81.05           N  
ATOM   2200  CA  ARG A 284      15.240 -33.908 -19.353  1.00 81.05           C  
ATOM   2201  C   ARG A 284      13.743 -33.702 -19.152  1.00 81.05           C  
ATOM   2202  CB  ARG A 284      16.026 -33.028 -18.378  1.00 81.05           C  
ATOM   2203  O   ARG A 284      13.318 -33.151 -18.134  1.00 81.05           O  
ATOM   2204  CG  ARG A 284      17.525 -33.282 -18.389  1.00 81.05           C  
ATOM   2205  CD  ARG A 284      18.249 -32.431 -17.356  1.00 81.05           C  
ATOM   2206  NE  ARG A 284      19.698 -32.582 -17.453  1.00 81.05           N  
ATOM   2207  NH1 ARG A 284      20.163 -31.307 -15.583  1.00 81.05           N  
ATOM   2208  NH2 ARG A 284      21.871 -32.246 -16.790  1.00 81.05           N  
ATOM   2209  CZ  ARG A 284      20.574 -32.045 -16.608  1.00 81.05           C  
ATOM   2210  N   GLY A 285      12.936 -34.062 -20.083  1.00 85.42           N  
ATOM   2211  CA  GLY A 285      11.489 -33.979 -19.965  1.00 85.42           C  
ATOM   2212  C   GLY A 285      10.960 -32.564 -20.096  1.00 85.42           C  
ATOM   2213  O   GLY A 285       9.803 -32.295 -19.764  1.00 85.42           O  
ATOM   2214  N   LYS A 286      11.839 -31.626 -20.505  1.00 91.75           N  
ATOM   2215  CA  LYS A 286      11.441 -30.225 -20.609  1.00 91.75           C  
ATOM   2216  C   LYS A 286      11.276 -29.808 -22.068  1.00 91.75           C  
ATOM   2217  CB  LYS A 286      12.464 -29.323 -19.918  1.00 91.75           C  
ATOM   2218  O   LYS A 286      10.593 -28.826 -22.365  1.00 91.75           O  
ATOM   2219  CG  LYS A 286      12.563 -29.537 -18.415  1.00 91.75           C  
ATOM   2220  CD  LYS A 286      13.546 -28.565 -17.775  1.00 91.75           C  
ATOM   2221  CE  LYS A 286      13.665 -28.796 -16.275  1.00 91.75           C  
ATOM   2222  NZ  LYS A 286      14.644 -27.859 -15.646  1.00 91.75           N  
ATOM   2223  N   PHE A 287      11.906 -30.578 -22.937  1.00 94.29           N  
ATOM   2224  CA  PHE A 287      11.807 -30.326 -24.370  1.00 94.29           C  
ATOM   2225  C   PHE A 287      11.355 -31.580 -25.110  1.00 94.29           C  
ATOM   2226  CB  PHE A 287      13.150 -29.843 -24.927  1.00 94.29           C  
ATOM   2227  O   PHE A 287      11.709 -32.696 -24.725  1.00 94.29           O  
ATOM   2228  CG  PHE A 287      13.504 -28.437 -24.523  1.00 94.29           C  
ATOM   2229  CD1 PHE A 287      13.188 -27.363 -25.346  1.00 94.29           C  
ATOM   2230  CD2 PHE A 287      14.152 -28.190 -23.321  1.00 94.29           C  
ATOM   2231  CE1 PHE A 287      13.514 -26.060 -24.975  1.00 94.29           C  
ATOM   2232  CE2 PHE A 287      14.481 -26.891 -22.943  1.00 94.29           C  
ATOM   2233  CZ  PHE A 287      14.162 -25.828 -23.773  1.00 94.29           C  
ATOM   2234  N   GLU A 288      10.548 -31.337 -26.126  1.00 94.77           N  
ATOM   2235  CA  GLU A 288      10.319 -32.336 -27.166  1.00 94.77           C  
ATOM   2236  C   GLU A 288      11.187 -32.066 -28.392  1.00 94.77           C  
ATOM   2237  CB  GLU A 288       8.841 -32.368 -27.565  1.00 94.77           C  
ATOM   2238  O   GLU A 288      11.083 -31.004 -29.010  1.00 94.77           O  
ATOM   2239  CG  GLU A 288       8.034 -33.442 -26.849  1.00 94.77           C  
ATOM   2240  CD  GLU A 288       6.550 -33.394 -27.175  1.00 94.77           C  
ATOM   2241  OE1 GLU A 288       5.741 -33.964 -26.408  1.00 94.77           O  
ATOM   2242  OE2 GLU A 288       6.193 -32.783 -28.207  1.00 94.77           O  
ATOM   2243  N   VAL A 289      12.051 -33.007 -28.767  1.00 94.76           N  
ATOM   2244  CA  VAL A 289      12.968 -32.824 -29.887  1.00 94.76           C  
ATOM   2245  C   VAL A 289      12.543 -33.713 -31.054  1.00 94.76           C  
ATOM   2246  CB  VAL A 289      14.426 -33.137 -29.483  1.00 94.76           C  
ATOM   2247  O   VAL A 289      12.170 -34.872 -30.856  1.00 94.76           O  
ATOM   2248  CG1 VAL A 289      15.368 -32.949 -30.671  1.00 94.76           C  
ATOM   2249  CG2 VAL A 289      14.856 -32.255 -28.312  1.00 94.76           C  
ATOM   2250  N   SER A 290      12.522 -33.146 -32.268  1.00 93.35           N  
ATOM   2251  CA  SER A 290      12.158 -33.913 -33.454  1.00 93.35           C  
ATOM   2252  C   SER A 290      13.136 -35.057 -33.695  1.00 93.35           C  
ATOM   2253  CB  SER A 290      12.109 -33.006 -34.685  1.00 93.35           C  
ATOM   2254  O   SER A 290      14.255 -35.043 -33.178  1.00 93.35           O  
ATOM   2255  OG  SER A 290      13.391 -32.469 -34.965  1.00 93.35           O  
ATOM   2256  N   THR A 291      12.716 -36.053 -34.497  1.00 89.01           N  
ATOM   2257  CA  THR A 291      13.491 -37.260 -34.764  1.00 89.01           C  
ATOM   2258  C   THR A 291      14.825 -36.912 -35.418  1.00 89.01           C  
ATOM   2259  CB  THR A 291      12.713 -38.236 -35.665  1.00 89.01           C  
ATOM   2260  O   THR A 291      15.849 -37.527 -35.116  1.00 89.01           O  
ATOM   2261  CG2 THR A 291      11.545 -38.867 -34.913  1.00 89.01           C  
ATOM   2262  OG1 THR A 291      12.207 -37.527 -36.803  1.00 89.01           O  
ATOM   2263  N   ASP A 292      14.787 -35.887 -36.268  1.00 87.62           N  
ATOM   2264  CA  ASP A 292      16.022 -35.508 -36.948  1.00 87.62           C  
ATOM   2265  C   ASP A 292      16.856 -34.563 -36.086  1.00 87.62           C  
ATOM   2266  CB  ASP A 292      15.714 -34.855 -38.297  1.00 87.62           C  
ATOM   2267  O   ASP A 292      17.952 -34.158 -36.480  1.00 87.62           O  
ATOM   2268  CG  ASP A 292      14.898 -33.581 -38.166  1.00 87.62           C  
ATOM   2269  OD1 ASP A 292      14.557 -33.188 -37.029  1.00 87.62           O  
ATOM   2270  OD2 ASP A 292      14.590 -32.965 -39.210  1.00 87.62           O  
ATOM   2271  N   GLY A 293      16.356 -34.191 -34.935  1.00 90.21           N  
ATOM   2272  CA  GLY A 293      17.065 -33.388 -33.951  1.00 90.21           C  
ATOM   2273  C   GLY A 293      17.152 -31.921 -34.329  1.00 90.21           C  
ATOM   2274  O   GLY A 293      17.960 -31.177 -33.769  1.00 90.21           O  
ATOM   2275  N   THR A 294      16.389 -31.434 -35.174  1.00 91.71           N  
ATOM   2276  CA  THR A 294      16.511 -30.075 -35.692  1.00 91.71           C  
ATOM   2277  C   THR A 294      15.474 -29.157 -35.052  1.00 91.71           C  
ATOM   2278  CB  THR A 294      16.352 -30.045 -37.224  1.00 91.71           C  
ATOM   2279  O   THR A 294      15.606 -27.932 -35.104  1.00 91.71           O  
ATOM   2280  CG2 THR A 294      17.472 -30.822 -37.909  1.00 91.71           C  
ATOM   2281  OG1 THR A 294      15.093 -30.629 -37.579  1.00 91.71           O  
ATOM   2282  N   LYS A 295      14.460 -29.752 -34.481  1.00 94.35           N  
ATOM   2283  CA  LYS A 295      13.410 -28.961 -33.847  1.00 94.35           C  
ATOM   2284  C   LYS A 295      13.291 -29.294 -32.362  1.00 94.35           C  
ATOM   2285  CB  LYS A 295      12.068 -29.191 -34.544  1.00 94.35           C  
ATOM   2286  O   LYS A 295      13.358 -30.462 -31.975  1.00 94.35           O  
ATOM   2287  CG  LYS A 295      10.964 -28.247 -34.091  1.00 94.35           C  
ATOM   2288  CD  LYS A 295       9.707 -28.412 -34.935  1.00 94.35           C  
ATOM   2289  CE  LYS A 295       8.599 -27.472 -34.478  1.00 94.35           C  
ATOM   2290  NZ  LYS A 295       7.374 -27.609 -35.321  1.00 94.35           N  
ATOM   2291  N   ALA A 296      13.105 -28.238 -31.626  1.00 94.96           N  
ATOM   2292  CA  ALA A 296      12.916 -28.402 -30.187  1.00 94.96           C  
ATOM   2293  C   ALA A 296      11.741 -27.564 -29.690  1.00 94.96           C  
ATOM   2294  CB  ALA A 296      14.190 -28.024 -29.437  1.00 94.96           C  
ATOM   2295  O   ALA A 296      11.692 -26.354 -29.922  1.00 94.96           O  
ATOM   2296  N   ARG A 297      10.861 -28.276 -29.021  1.00 95.17           N  
ATOM   2297  CA  ARG A 297       9.683 -27.623 -28.460  1.00 95.17           C  
ATOM   2298  C   ARG A 297       9.691 -27.694 -26.937  1.00 95.17           C  
ATOM   2299  CB  ARG A 297       8.404 -28.259 -29.007  1.00 95.17           C  
ATOM   2300  O   ARG A 297       9.853 -28.773 -26.361  1.00 95.17           O  
ATOM   2301  CG  ARG A 297       7.126 -27.643 -28.460  1.00 95.17           C  
ATOM   2302  CD  ARG A 297       5.889 -28.382 -28.949  1.00 95.17           C  
ATOM   2303  NE  ARG A 297       5.784 -28.352 -30.405  1.00 95.17           N  
ATOM   2304  NH1 ARG A 297       4.745 -26.291 -30.495  1.00 95.17           N  
ATOM   2305  NH2 ARG A 297       5.200 -27.436 -32.428  1.00 95.17           N  
ATOM   2306  CZ  ARG A 297       5.243 -27.360 -31.106  1.00 95.17           C  
ATOM   2307  N   HIS A 298       9.496 -26.534 -26.288  1.00 94.56           N  
ATOM   2308  CA  HIS A 298       9.430 -26.448 -24.833  1.00 94.56           C  
ATOM   2309  C   HIS A 298       8.089 -26.953 -24.312  1.00 94.56           C  
ATOM   2310  CB  HIS A 298       9.665 -25.009 -24.371  1.00 94.56           C  
ATOM   2311  O   HIS A 298       7.034 -26.458 -24.717  1.00 94.56           O  
ATOM   2312  CG  HIS A 298       9.789 -24.868 -22.887  1.00 94.56           C  
ATOM   2313  CD2 HIS A 298      10.316 -25.698 -21.956  1.00 94.56           C  
ATOM   2314  ND1 HIS A 298       9.333 -23.761 -22.204  1.00 94.56           N  
ATOM   2315  CE1 HIS A 298       9.576 -23.917 -20.913  1.00 94.56           C  
ATOM   2316  NE2 HIS A 298      10.171 -25.084 -20.737  1.00 94.56           N  
ATOM   2317  N   ILE A 299       8.051 -27.878 -23.308  1.00 94.48           N  
ATOM   2318  CA  ILE A 299       6.785 -28.523 -22.978  1.00 94.48           C  
ATOM   2319  C   ILE A 299       6.475 -28.322 -21.497  1.00 94.48           C  
ATOM   2320  CB  ILE A 299       6.813 -30.030 -23.321  1.00 94.48           C  
ATOM   2321  O   ILE A 299       5.471 -28.830 -20.992  1.00 94.48           O  
ATOM   2322  CG1 ILE A 299       8.022 -30.705 -22.663  1.00 94.48           C  
ATOM   2323  CG2 ILE A 299       6.827 -30.238 -24.838  1.00 94.48           C  
ATOM   2324  CD1 ILE A 299       8.030 -32.222 -22.794  1.00 94.48           C  
ATOM   2325  N   THR A 300       7.330 -27.591 -20.740  1.00 92.50           N  
ATOM   2326  CA  THR A 300       7.079 -27.305 -19.332  1.00 92.50           C  
ATOM   2327  C   THR A 300       7.048 -25.800 -19.083  1.00 92.50           C  
ATOM   2328  CB  THR A 300       8.145 -27.955 -18.431  1.00 92.50           C  
ATOM   2329  O   THR A 300       7.632 -25.027 -19.845  1.00 92.50           O  
ATOM   2330  CG2 THR A 300       8.151 -29.472 -18.593  1.00 92.50           C  
ATOM   2331  OG1 THR A 300       9.436 -27.443 -18.783  1.00 92.50           O  
ATOM   2332  N   PRO A 301       6.305 -25.413 -18.003  1.00 91.19           N  
ATOM   2333  CA  PRO A 301       6.393 -23.997 -17.637  1.00 91.19           C  
ATOM   2334  C   PRO A 301       7.738 -23.631 -17.013  1.00 91.19           C  
ATOM   2335  CB  PRO A 301       5.257 -23.823 -16.626  1.00 91.19           C  
ATOM   2336  O   PRO A 301       8.407 -24.489 -16.433  1.00 91.19           O  
ATOM   2337  CG  PRO A 301       5.060 -25.182 -16.035  1.00 91.19           C  
ATOM   2338  CD  PRO A 301       5.457 -26.208 -17.056  1.00 91.19           C  
ATOM   2339  N   GLY A 302       8.158 -22.317 -17.271  1.00 92.29           N  
ATOM   2340  CA  GLY A 302       9.398 -21.811 -16.703  1.00 92.29           C  
ATOM   2341  C   GLY A 302      10.585 -21.959 -17.636  1.00 92.29           C  
ATOM   2342  O   GLY A 302      10.451 -22.491 -18.740  1.00 92.29           O  
ATOM   2343  N   TRP A 303      11.707 -21.530 -17.183  1.00 93.63           N  
ATOM   2344  CA  TRP A 303      12.926 -21.537 -17.986  1.00 93.63           C  
ATOM   2345  C   TRP A 303      13.499 -22.947 -18.092  1.00 93.63           C  
ATOM   2346  CB  TRP A 303      13.970 -20.591 -17.386  1.00 93.63           C  
ATOM   2347  O   TRP A 303      13.555 -23.677 -17.100  1.00 93.63           O  
ATOM   2348  CG  TRP A 303      13.715 -19.142 -17.673  1.00 93.63           C  
ATOM   2349  CD1 TRP A 303      13.187 -18.214 -16.819  1.00 93.63           C  
ATOM   2350  CD2 TRP A 303      13.973 -18.456 -18.902  1.00 93.63           C  
ATOM   2351  CE2 TRP A 303      13.577 -17.112 -18.721  1.00 93.63           C  
ATOM   2352  CE3 TRP A 303      14.501 -18.848 -20.139  1.00 93.63           C  
ATOM   2353  NE1 TRP A 303      13.101 -16.991 -17.443  1.00 93.63           N  
ATOM   2354  CH2 TRP A 303      14.214 -16.567 -20.935  1.00 93.63           C  
ATOM   2355  CZ2 TRP A 303      13.694 -16.157 -19.734  1.00 93.63           C  
ATOM   2356  CZ3 TRP A 303      14.616 -17.896 -21.146  1.00 93.63           C  
ATOM   2357  N   ALA A 304      13.863 -23.275 -19.297  1.00 92.77           N  
ATOM   2358  CA  ALA A 304      14.582 -24.516 -19.576  1.00 92.77           C  
ATOM   2359  C   ALA A 304      15.580 -24.328 -20.715  1.00 92.77           C  
ATOM   2360  CB  ALA A 304      13.600 -25.636 -19.912  1.00 92.77           C  
ATOM   2361  O   ALA A 304      15.350 -23.528 -21.625  1.00 92.77           O  
ATOM   2362  N   SER A 305      16.653 -25.059 -20.627  1.00 92.45           N  
ATOM   2363  CA  SER A 305      17.728 -24.895 -21.600  1.00 92.45           C  
ATOM   2364  C   SER A 305      18.046 -26.212 -22.300  1.00 92.45           C  
ATOM   2365  CB  SER A 305      18.987 -24.352 -20.922  1.00 92.45           C  
ATOM   2366  O   SER A 305      17.846 -27.287 -21.732  1.00 92.45           O  
ATOM   2367  OG  SER A 305      18.725 -23.106 -20.300  1.00 92.45           O  
ATOM   2368  N   LEU A 306      18.468 -26.083 -23.480  1.00 91.98           N  
ATOM   2369  CA  LEU A 306      18.829 -27.205 -24.339  1.00 91.98           C  
ATOM   2370  C   LEU A 306      20.047 -26.867 -25.192  1.00 91.98           C  
ATOM   2371  CB  LEU A 306      17.653 -27.593 -25.238  1.00 91.98           C  
ATOM   2372  O   LEU A 306      20.160 -25.751 -25.704  1.00 91.98           O  
ATOM   2373  CG  LEU A 306      17.845 -28.836 -26.108  1.00 91.98           C  
ATOM   2374  CD1 LEU A 306      17.914 -30.087 -25.237  1.00 91.98           C  
ATOM   2375  CD2 LEU A 306      16.721 -28.953 -27.131  1.00 91.98           C  
ATOM   2376  N   HIS A 307      20.989 -27.791 -25.349  1.00 91.18           N  
ATOM   2377  CA  HIS A 307      22.155 -27.539 -26.189  1.00 91.18           C  
ATOM   2378  C   HIS A 307      22.349 -28.653 -27.212  1.00 91.18           C  
ATOM   2379  CB  HIS A 307      23.412 -27.391 -25.330  1.00 91.18           C  
ATOM   2380  O   HIS A 307      21.708 -29.703 -27.121  1.00 91.18           O  
ATOM   2381  CG  HIS A 307      23.683 -28.573 -24.454  1.00 91.18           C  
ATOM   2382  CD2 HIS A 307      23.503 -28.754 -23.125  1.00 91.18           C  
ATOM   2383  ND1 HIS A 307      24.209 -29.751 -24.938  1.00 91.18           N  
ATOM   2384  CE1 HIS A 307      24.340 -30.610 -23.940  1.00 91.18           C  
ATOM   2385  NE2 HIS A 307      23.919 -30.029 -22.829  1.00 91.18           N  
ATOM   2386  N   CYS A 308      23.203 -28.495 -28.143  1.00 90.06           N  
ATOM   2387  CA  CYS A 308      23.461 -29.443 -29.221  1.00 90.06           C  
ATOM   2388  C   CYS A 308      24.394 -30.555 -28.758  1.00 90.06           C  
ATOM   2389  CB  CYS A 308      24.065 -28.729 -30.430  1.00 90.06           C  
ATOM   2390  O   CYS A 308      25.098 -30.405 -27.758  1.00 90.06           O  
ATOM   2391  SG  CYS A 308      22.873 -27.748 -31.367  1.00 90.06           S  
ATOM   2392  N   VAL A 309      24.455 -31.822 -29.370  1.00 84.38           N  
ATOM   2393  CA  VAL A 309      25.178 -33.051 -29.059  1.00 84.38           C  
ATOM   2394  C   VAL A 309      26.680 -32.816 -29.196  1.00 84.38           C  
ATOM   2395  CB  VAL A 309      24.735 -34.216 -29.972  1.00 84.38           C  
ATOM   2396  O   VAL A 309      27.473 -33.357 -28.422  1.00 84.38           O  
ATOM   2397  CG1 VAL A 309      25.529 -35.482 -29.654  1.00 84.38           C  
ATOM   2398  CG2 VAL A 309      23.236 -34.470 -29.823  1.00 84.38           C  
ATOM   2399  N   GLY A 310      27.172 -31.661 -29.634  1.00 79.87           N  
ATOM   2400  CA  GLY A 310      28.589 -31.445 -29.879  1.00 79.87           C  
ATOM   2401  C   GLY A 310      28.994 -29.986 -29.791  1.00 79.87           C  
ATOM   2402  O   GLY A 310      28.141 -29.097 -29.819  1.00 79.87           O  
ATOM   2403  N   GLY A 311      30.435 -29.876 -29.472  1.00 85.54           N  
ATOM   2404  CA  GLY A 311      31.010 -28.543 -29.393  1.00 85.54           C  
ATOM   2405  C   GLY A 311      32.237 -28.370 -30.269  1.00 85.54           C  
ATOM   2406  O   GLY A 311      32.685 -29.321 -30.913  1.00 85.54           O  
ATOM   2407  N   VAL A 312      32.577 -27.157 -30.430  1.00 86.98           N  
ATOM   2408  CA  VAL A 312      33.757 -26.794 -31.207  1.00 86.98           C  
ATOM   2409  C   VAL A 312      34.762 -26.072 -30.313  1.00 86.98           C  
ATOM   2410  CB  VAL A 312      33.389 -25.909 -32.419  1.00 86.98           C  
ATOM   2411  O   VAL A 312      34.377 -25.383 -29.366  1.00 86.98           O  
ATOM   2412  CG1 VAL A 312      32.523 -26.684 -33.410  1.00 86.98           C  
ATOM   2413  CG2 VAL A 312      32.673 -24.642 -31.956  1.00 86.98           C  
ATOM   2414  N   SER A 313      35.989 -26.287 -30.510  1.00 87.86           N  
ATOM   2415  CA  SER A 313      36.995 -25.659 -29.660  1.00 87.86           C  
ATOM   2416  C   SER A 313      37.951 -24.799 -30.480  1.00 87.86           C  
ATOM   2417  CB  SER A 313      37.783 -26.718 -28.889  1.00 87.86           C  
ATOM   2418  O   SER A 313      38.770 -24.066 -29.920  1.00 87.86           O  
ATOM   2419  OG  SER A 313      38.350 -27.668 -29.774  1.00 87.86           O  
ATOM   2420  N   ARG A 314      37.855 -24.846 -31.871  1.00 84.56           N  
ATOM   2421  CA  ARG A 314      38.672 -24.031 -32.764  1.00 84.56           C  
ATOM   2422  C   ARG A 314      37.944 -23.758 -34.076  1.00 84.56           C  
ATOM   2423  CB  ARG A 314      40.012 -24.715 -33.042  1.00 84.56           C  
ATOM   2424  O   ARG A 314      36.935 -24.398 -34.377  1.00 84.56           O  
ATOM   2425  CG  ARG A 314      39.883 -26.078 -33.704  1.00 84.56           C  
ATOM   2426  CD  ARG A 314      41.237 -26.751 -33.879  1.00 84.56           C  
ATOM   2427  NE  ARG A 314      41.112 -28.055 -34.522  1.00 84.56           N  
ATOM   2428  NH1 ARG A 314      43.376 -28.515 -34.500  1.00 84.56           N  
ATOM   2429  NH2 ARG A 314      41.903 -30.029 -35.390  1.00 84.56           N  
ATOM   2430  CZ  ARG A 314      42.130 -28.864 -34.802  1.00 84.56           C  
ATOM   2431  N   GLY A 315      38.297 -22.686 -34.793  1.00 83.04           N  
ATOM   2432  CA  GLY A 315      37.773 -22.377 -36.114  1.00 83.04           C  
ATOM   2433  C   GLY A 315      36.628 -21.383 -36.084  1.00 83.04           C  
ATOM   2434  O   GLY A 315      36.314 -20.820 -35.033  1.00 83.04           O  
ATOM   2435  N   SER A 316      36.118 -21.114 -37.311  1.00 83.59           N  
ATOM   2436  CA  SER A 316      34.974 -20.228 -37.503  1.00 83.59           C  
ATOM   2437  C   SER A 316      33.710 -21.020 -37.824  1.00 83.59           C  
ATOM   2438  CB  SER A 316      35.255 -19.225 -38.623  1.00 83.59           C  
ATOM   2439  O   SER A 316      33.704 -21.845 -38.739  1.00 83.59           O  
ATOM   2440  OG  SER A 316      36.317 -18.357 -38.266  1.00 83.59           O  
ATOM   2441  N   HIS A 317      32.636 -20.635 -37.022  1.00 86.67           N  
ATOM   2442  CA  HIS A 317      31.406 -21.411 -37.135  1.00 86.67           C  
ATOM   2443  C   HIS A 317      30.181 -20.502 -37.153  1.00 86.67           C  
ATOM   2444  CB  HIS A 317      31.298 -22.415 -35.987  1.00 86.67           C  
ATOM   2445  O   HIS A 317      30.173 -19.452 -36.507  1.00 86.67           O  
ATOM   2446  CG  HIS A 317      32.501 -23.292 -35.841  1.00 86.67           C  
ATOM   2447  CD2 HIS A 317      33.632 -23.136 -35.113  1.00 86.67           C  
ATOM   2448  ND1 HIS A 317      32.628 -24.496 -36.500  1.00 86.67           N  
ATOM   2449  CE1 HIS A 317      33.789 -25.044 -36.182  1.00 86.67           C  
ATOM   2450  NE2 HIS A 317      34.417 -24.239 -35.342  1.00 86.67           N  
ATOM   2451  N   VAL A 318      29.174 -20.998 -37.912  1.00 87.82           N  
ATOM   2452  CA  VAL A 318      27.907 -20.274 -37.946  1.00 87.82           C  
ATOM   2453  C   VAL A 318      26.747 -21.255 -37.794  1.00 87.82           C  
ATOM   2454  CB  VAL A 318      27.752 -19.464 -39.253  1.00 87.82           C  
ATOM   2455  O   VAL A 318      26.693 -22.275 -38.485  1.00 87.82           O  
ATOM   2456  CG1 VAL A 318      26.452 -18.661 -39.239  1.00 87.82           C  
ATOM   2457  CG2 VAL A 318      28.952 -18.540 -39.453  1.00 87.82           C  
ATOM   2458  N   TRP A 319      25.893 -20.908 -36.790  1.00 90.73           N  
ATOM   2459  CA  TRP A 319      24.657 -21.662 -36.605  1.00 90.73           C  
ATOM   2460  C   TRP A 319      23.438 -20.763 -36.781  1.00 90.73           C  
ATOM   2461  CB  TRP A 319      24.628 -22.317 -35.221  1.00 90.73           C  
ATOM   2462  O   TRP A 319      23.436 -19.615 -36.330  1.00 90.73           O  
ATOM   2463  CG  TRP A 319      25.726 -23.312 -34.995  1.00 90.73           C  
ATOM   2464  CD1 TRP A 319      25.737 -24.627 -35.371  1.00 90.73           C  
ATOM   2465  CD2 TRP A 319      26.974 -23.073 -34.336  1.00 90.73           C  
ATOM   2466  CE2 TRP A 319      27.693 -24.288 -34.349  1.00 90.73           C  
ATOM   2467  CE3 TRP A 319      27.554 -21.947 -33.735  1.00 90.73           C  
ATOM   2468  NE1 TRP A 319      26.917 -25.219 -34.985  1.00 90.73           N  
ATOM   2469  CH2 TRP A 319      29.509 -23.293 -33.202  1.00 90.73           C  
ATOM   2470  CZ2 TRP A 319      28.965 -24.410 -33.783  1.00 90.73           C  
ATOM   2471  CZ3 TRP A 319      28.819 -22.070 -33.173  1.00 90.73           C  
ATOM   2472  N   HIS A 320      22.415 -21.312 -37.385  1.00 91.81           N  
ATOM   2473  CA  HIS A 320      21.184 -20.558 -37.597  1.00 91.81           C  
ATOM   2474  C   HIS A 320      20.019 -21.182 -36.836  1.00 91.81           C  
ATOM   2475  CB  HIS A 320      20.855 -20.478 -39.088  1.00 91.81           C  
ATOM   2476  O   HIS A 320      19.715 -22.363 -37.017  1.00 91.81           O  
ATOM   2477  CG  HIS A 320      21.981 -19.959 -39.924  1.00 91.81           C  
ATOM   2478  CD2 HIS A 320      22.787 -20.582 -40.816  1.00 91.81           C  
ATOM   2479  ND1 HIS A 320      22.389 -18.643 -39.889  1.00 91.81           N  
ATOM   2480  CE1 HIS A 320      23.399 -18.479 -40.727  1.00 91.81           C  
ATOM   2481  NE2 HIS A 320      23.660 -19.641 -41.302  1.00 91.81           N  
ATOM   2482  N   VAL A 321      19.400 -20.329 -36.050  1.00 95.14           N  
ATOM   2483  CA  VAL A 321      18.273 -20.796 -35.250  1.00 95.14           C  
ATOM   2484  C   VAL A 321      17.028 -19.977 -35.584  1.00 95.14           C  
ATOM   2485  CB  VAL A 321      18.577 -20.710 -33.737  1.00 95.14           C  
ATOM   2486  O   VAL A 321      17.042 -18.748 -35.489  1.00 95.14           O  
ATOM   2487  CG1 VAL A 321      17.401 -21.242 -32.920  1.00 95.14           C  
ATOM   2488  CG2 VAL A 321      19.854 -21.479 -33.406  1.00 95.14           C  
ATOM   2489  N   ARG A 322      15.982 -20.692 -35.965  1.00 95.41           N  
ATOM   2490  CA  ARG A 322      14.710 -20.034 -36.249  1.00 95.41           C  
ATOM   2491  C   ARG A 322      13.759 -20.144 -35.063  1.00 95.41           C  
ATOM   2492  CB  ARG A 322      14.061 -20.634 -37.499  1.00 95.41           C  
ATOM   2493  O   ARG A 322      13.616 -21.217 -34.473  1.00 95.41           O  
ATOM   2494  CG  ARG A 322      12.761 -19.957 -37.903  1.00 95.41           C  
ATOM   2495  CD  ARG A 322      12.128 -20.631 -39.112  1.00 95.41           C  
ATOM   2496  NE  ARG A 322      11.890 -22.052 -38.875  1.00 95.41           N  
ATOM   2497  NH1 ARG A 322       9.783 -21.760 -37.973  1.00 95.41           N  
ATOM   2498  NH2 ARG A 322      10.671 -23.865 -38.169  1.00 95.41           N  
ATOM   2499  CZ  ARG A 322      10.782 -22.556 -38.340  1.00 95.41           C  
ATOM   2500  N   VAL A 323      13.191 -19.001 -34.745  1.00 95.66           N  
ATOM   2501  CA  VAL A 323      12.108 -18.999 -33.767  1.00 95.66           C  
ATOM   2502  C   VAL A 323      10.795 -19.377 -34.448  1.00 95.66           C  
ATOM   2503  CB  VAL A 323      11.973 -17.625 -33.073  1.00 95.66           C  
ATOM   2504  O   VAL A 323      10.280 -18.624 -35.278  1.00 95.66           O  
ATOM   2505  CG1 VAL A 323      10.885 -17.666 -32.001  1.00 95.66           C  
ATOM   2506  CG2 VAL A 323      13.309 -17.199 -32.467  1.00 95.66           C  
ATOM   2507  N   ASP A 324      10.247 -20.559 -34.051  1.00 94.96           N  
ATOM   2508  CA  ASP A 324       9.073 -21.098 -34.730  1.00 94.96           C  
ATOM   2509  C   ASP A 324       7.809 -20.342 -34.326  1.00 94.96           C  
ATOM   2510  CB  ASP A 324       8.914 -22.589 -34.425  1.00 94.96           C  
ATOM   2511  O   ASP A 324       7.655 -19.955 -33.166  1.00 94.96           O  
ATOM   2512  CG  ASP A 324      10.083 -23.423 -34.918  1.00 94.96           C  
ATOM   2513  OD1 ASP A 324      10.693 -23.069 -35.950  1.00 94.96           O  
ATOM   2514  OD2 ASP A 324      10.396 -24.446 -34.270  1.00 94.96           O  
ATOM   2515  N   PRO A 325       6.961 -20.095 -35.231  1.00 90.80           N  
ATOM   2516  CA  PRO A 325       5.659 -19.534 -34.863  1.00 90.80           C  
ATOM   2517  C   PRO A 325       4.819 -20.493 -34.022  1.00 90.80           C  
ATOM   2518  CB  PRO A 325       4.994 -19.269 -36.216  1.00 90.80           C  
ATOM   2519  O   PRO A 325       4.963 -21.712 -34.142  1.00 90.80           O  
ATOM   2520  CG  PRO A 325       5.707 -20.167 -37.174  1.00 90.80           C  
ATOM   2521  CD  PRO A 325       7.062 -20.486 -36.612  1.00 90.80           C  
ATOM   2522  N   THR A 326       4.009 -19.912 -33.092  1.00 85.40           N  
ATOM   2523  CA  THR A 326       3.139 -20.743 -32.267  1.00 85.40           C  
ATOM   2524  C   THR A 326       1.913 -21.193 -33.056  1.00 85.40           C  
ATOM   2525  CB  THR A 326       2.690 -19.995 -30.998  1.00 85.40           C  
ATOM   2526  O   THR A 326       1.477 -20.505 -33.982  1.00 85.40           O  
ATOM   2527  CG2 THR A 326       3.888 -19.597 -30.142  1.00 85.40           C  
ATOM   2528  OG1 THR A 326       1.973 -18.813 -31.376  1.00 85.40           O  
ATOM   2529  N   VAL A 327       1.367 -22.366 -32.746  1.00 80.80           N  
ATOM   2530  CA  VAL A 327       0.200 -22.935 -33.414  1.00 80.80           C  
ATOM   2531  C   VAL A 327      -1.005 -22.017 -33.218  1.00 80.80           C  
ATOM   2532  CB  VAL A 327      -0.119 -24.353 -32.889  1.00 80.80           C  
ATOM   2533  O   VAL A 327      -1.800 -21.822 -34.140  1.00 80.80           O  
ATOM   2534  CG1 VAL A 327      -1.367 -24.912 -33.569  1.00 80.80           C  
ATOM   2535  CG2 VAL A 327       1.074 -25.282 -33.107  1.00 80.80           C  
ATOM   2536  N   ASP A 328      -1.116 -21.414 -32.095  1.00 79.15           N  
ATOM   2537  CA  ASP A 328      -2.283 -20.588 -31.800  1.00 79.15           C  
ATOM   2538  C   ASP A 328      -2.083 -19.158 -32.297  1.00 79.15           C  
ATOM   2539  CB  ASP A 328      -2.573 -20.586 -30.297  1.00 79.15           C  
ATOM   2540  O   ASP A 328      -2.928 -18.290 -32.064  1.00 79.15           O  
ATOM   2541  CG  ASP A 328      -1.379 -20.158 -29.463  1.00 79.15           C  
ATOM   2542  OD1 ASP A 328      -0.263 -20.035 -30.012  1.00 79.15           O  
ATOM   2543  OD2 ASP A 328      -1.555 -19.945 -28.243  1.00 79.15           O  
ATOM   2544  N   LYS A 329      -0.948 -18.863 -32.937  1.00 72.07           N  
ATOM   2545  CA  LYS A 329      -0.621 -17.568 -33.526  1.00 72.07           C  
ATOM   2546  C   LYS A 329      -0.532 -16.484 -32.456  1.00 72.07           C  
ATOM   2547  CB  LYS A 329      -1.659 -17.180 -34.580  1.00 72.07           C  
ATOM   2548  O   LYS A 329      -0.767 -15.307 -32.736  1.00 72.07           O  
ATOM   2549  CG  LYS A 329      -1.651 -18.070 -35.814  1.00 72.07           C  
ATOM   2550  CD  LYS A 329      -2.541 -17.507 -36.915  1.00 72.07           C  
ATOM   2551  CE  LYS A 329      -2.520 -18.388 -38.157  1.00 72.07           C  
ATOM   2552  NZ  LYS A 329      -3.377 -17.831 -39.246  1.00 72.07           N  
ATOM   2553  N   THR A 330      -0.349 -16.922 -31.201  1.00 76.25           N  
ATOM   2554  CA  THR A 330      -0.089 -15.956 -30.140  1.00 76.25           C  
ATOM   2555  C   THR A 330       1.283 -15.313 -30.318  1.00 76.25           C  
ATOM   2556  CB  THR A 330      -0.173 -16.616 -28.751  1.00 76.25           C  
ATOM   2557  O   THR A 330       2.199 -15.933 -30.862  1.00 76.25           O  
ATOM   2558  CG2 THR A 330      -1.591 -17.092 -28.453  1.00 76.25           C  
ATOM   2559  OG1 THR A 330       0.715 -17.739 -28.708  1.00 76.25           O  
ATOM   2560  N   ALA A 331       1.314 -14.010 -30.067  1.00 78.41           N  
ATOM   2561  CA  ALA A 331       2.575 -13.277 -30.151  1.00 78.41           C  
ATOM   2562  C   ALA A 331       3.612 -13.859 -29.194  1.00 78.41           C  
ATOM   2563  CB  ALA A 331       2.351 -11.797 -29.852  1.00 78.41           C  
ATOM   2564  O   ALA A 331       3.283 -14.236 -28.067  1.00 78.41           O  
ATOM   2565  N   LEU A 332       4.848 -14.030 -29.717  1.00 85.25           N  
ATOM   2566  CA  LEU A 332       5.964 -14.523 -28.917  1.00 85.25           C  
ATOM   2567  C   LEU A 332       6.687 -13.372 -28.225  1.00 85.25           C  
ATOM   2568  CB  LEU A 332       6.947 -15.305 -29.793  1.00 85.25           C  
ATOM   2569  O   LEU A 332       7.029 -12.374 -28.864  1.00 85.25           O  
ATOM   2570  CG  LEU A 332       6.526 -16.721 -30.186  1.00 85.25           C  
ATOM   2571  CD1 LEU A 332       7.061 -17.068 -31.571  1.00 85.25           C  
ATOM   2572  CD2 LEU A 332       7.012 -17.731 -29.151  1.00 85.25           C  
ATOM   2573  N   ASN A 333       6.748 -13.524 -27.027  1.00 87.82           N  
ATOM   2574  CA  ASN A 333       7.469 -12.555 -26.209  1.00 87.82           C  
ATOM   2575  C   ASN A 333       8.979 -12.672 -26.402  1.00 87.82           C  
ATOM   2576  CB  ASN A 333       7.108 -12.724 -24.732  1.00 87.82           C  
ATOM   2577  O   ASN A 333       9.566 -13.716 -26.115  1.00 87.82           O  
ATOM   2578  CG  ASN A 333       7.680 -11.623 -23.860  1.00 87.82           C  
ATOM   2579  ND2 ASN A 333       7.059 -11.395 -22.709  1.00 87.82           N  
ATOM   2580  OD1 ASN A 333       8.671 -10.982 -24.220  1.00 87.82           O  
ATOM   2581  N   PRO A 334       9.668 -11.659 -26.839  1.00 90.50           N  
ATOM   2582  CA  PRO A 334      11.107 -11.692 -27.110  1.00 90.50           C  
ATOM   2583  C   PRO A 334      11.941 -11.902 -25.849  1.00 90.50           C  
ATOM   2584  CB  PRO A 334      11.382 -10.316 -27.724  1.00 90.50           C  
ATOM   2585  O   PRO A 334      13.085 -12.358 -25.929  1.00 90.50           O  
ATOM   2586  CG  PRO A 334      10.164  -9.508 -27.409  1.00 90.50           C  
ATOM   2587  CD  PRO A 334       9.036 -10.448 -27.095  1.00 90.50           C  
ATOM   2588  N   SER A 335      11.364 -11.615 -24.679  1.00 91.52           N  
ATOM   2589  CA  SER A 335      12.097 -11.746 -23.424  1.00 91.52           C  
ATOM   2590  C   SER A 335      12.173 -13.202 -22.978  1.00 91.52           C  
ATOM   2591  CB  SER A 335      11.441 -10.903 -22.330  1.00 91.52           C  
ATOM   2592  O   SER A 335      12.874 -13.527 -22.017  1.00 91.52           O  
ATOM   2593  OG  SER A 335      11.452  -9.529 -22.678  1.00 91.52           O  
ATOM   2594  N   THR A 336      11.537 -14.024 -23.707  1.00 91.70           N  
ATOM   2595  CA  THR A 336      11.425 -15.400 -23.236  1.00 91.70           C  
ATOM   2596  C   THR A 336      12.305 -16.329 -24.068  1.00 91.70           C  
ATOM   2597  CB  THR A 336       9.966 -15.890 -23.285  1.00 91.70           C  
ATOM   2598  O   THR A 336      12.261 -17.550 -23.899  1.00 91.70           O  
ATOM   2599  CG2 THR A 336       9.071 -15.044 -22.385  1.00 91.70           C  
ATOM   2600  OG1 THR A 336       9.485 -15.808 -24.632  1.00 91.70           O  
ATOM   2601  N   VAL A 337      13.089 -15.801 -24.967  1.00 94.36           N  
ATOM   2602  CA  VAL A 337      13.915 -16.618 -25.850  1.00 94.36           C  
ATOM   2603  C   VAL A 337      15.370 -16.162 -25.765  1.00 94.36           C  
ATOM   2604  CB  VAL A 337      13.420 -16.551 -27.312  1.00 94.36           C  
ATOM   2605  O   VAL A 337      15.679 -15.000 -26.036  1.00 94.36           O  
ATOM   2606  CG1 VAL A 337      14.231 -17.494 -28.200  1.00 94.36           C  
ATOM   2607  CG2 VAL A 337      11.932 -16.889 -27.387  1.00 94.36           C  
ATOM   2608  N   MET A 338      16.237 -17.112 -25.435  1.00 95.72           N  
ATOM   2609  CA  MET A 338      17.674 -16.855 -25.395  1.00 95.72           C  
ATOM   2610  C   MET A 338      18.431 -17.855 -26.263  1.00 95.72           C  
ATOM   2611  CB  MET A 338      18.191 -16.915 -23.956  1.00 95.72           C  
ATOM   2612  O   MET A 338      18.234 -19.065 -26.139  1.00 95.72           O  
ATOM   2613  CG  MET A 338      17.537 -15.905 -23.027  1.00 95.72           C  
ATOM   2614  SD  MET A 338      18.177 -16.011 -21.311  1.00 95.72           S  
ATOM   2615  CE  MET A 338      19.528 -14.803 -21.398  1.00 95.72           C  
ATOM   2616  N   ILE A 339      19.358 -17.261 -27.094  1.00 96.51           N  
ATOM   2617  CA  ILE A 339      20.101 -18.075 -28.051  1.00 96.51           C  
ATOM   2618  C   ILE A 339      21.591 -17.755 -27.953  1.00 96.51           C  
ATOM   2619  CB  ILE A 339      19.598 -17.850 -29.494  1.00 96.51           C  
ATOM   2620  O   ILE A 339      21.985 -16.586 -27.981  1.00 96.51           O  
ATOM   2621  CG1 ILE A 339      18.121 -18.243 -29.612  1.00 96.51           C  
ATOM   2622  CG2 ILE A 339      20.455 -18.634 -30.493  1.00 96.51           C  
ATOM   2623  CD1 ILE A 339      17.481 -17.855 -30.938  1.00 96.51           C  
ATOM   2624  N   GLY A 340      22.408 -18.789 -27.823  1.00 95.80           N  
ATOM   2625  CA  GLY A 340      23.840 -18.550 -27.748  1.00 95.80           C  
ATOM   2626  C   GLY A 340      24.656 -19.827 -27.687  1.00 95.80           C  
ATOM   2627  O   GLY A 340      24.347 -20.801 -28.377  1.00 95.80           O  
ATOM   2628  N   ILE A 341      25.768 -19.711 -26.934  1.00 94.19           N  
ATOM   2629  CA  ILE A 341      26.672 -20.848 -26.794  1.00 94.19           C  
ATOM   2630  C   ILE A 341      26.994 -21.072 -25.319  1.00 94.19           C  
ATOM   2631  CB  ILE A 341      27.973 -20.638 -27.601  1.00 94.19           C  
ATOM   2632  O   ILE A 341      26.870 -20.155 -24.503  1.00 94.19           O  
ATOM   2633  CG1 ILE A 341      28.691 -19.366 -27.136  1.00 94.19           C  
ATOM   2634  CG2 ILE A 341      27.674 -20.580 -29.102  1.00 94.19           C  
ATOM   2635  CD1 ILE A 341      30.067 -19.168 -27.757  1.00 94.19           C  
ATOM   2636  N   THR A 342      27.404 -22.262 -25.053  1.00 91.80           N  
ATOM   2637  CA  THR A 342      27.793 -22.573 -23.682  1.00 91.80           C  
ATOM   2638  C   THR A 342      28.932 -23.588 -23.660  1.00 91.80           C  
ATOM   2639  CB  THR A 342      26.601 -23.116 -22.873  1.00 91.80           C  
ATOM   2640  O   THR A 342      29.041 -24.426 -24.558  1.00 91.80           O  
ATOM   2641  CG2 THR A 342      26.075 -24.416 -23.474  1.00 91.80           C  
ATOM   2642  OG1 THR A 342      27.018 -23.361 -21.524  1.00 91.80           O  
ATOM   2643  N   SER A 343      29.829 -23.436 -22.652  1.00 86.70           N  
ATOM   2644  CA  SER A 343      30.890 -24.409 -22.412  1.00 86.70           C  
ATOM   2645  C   SER A 343      30.451 -25.469 -21.408  1.00 86.70           C  
ATOM   2646  CB  SER A 343      32.154 -23.710 -21.908  1.00 86.70           C  
ATOM   2647  O   SER A 343      31.118 -26.494 -21.248  1.00 86.70           O  
ATOM   2648  OG  SER A 343      31.889 -22.990 -20.716  1.00 86.70           O  
ATOM   2649  N   SER A 344      29.423 -25.249 -20.693  1.00 72.55           N  
ATOM   2650  CA  SER A 344      29.017 -26.062 -19.551  1.00 72.55           C  
ATOM   2651  C   SER A 344      27.810 -26.930 -19.893  1.00 72.55           C  
ATOM   2652  CB  SER A 344      28.693 -25.175 -18.349  1.00 72.55           C  
ATOM   2653  O   SER A 344      26.947 -26.523 -20.673  1.00 72.55           O  
ATOM   2654  OG  SER A 344      28.196 -25.951 -17.271  1.00 72.55           O  
ATOM   2655  N   THR A 345      27.928 -28.173 -19.437  1.00 66.80           N  
ATOM   2656  CA  THR A 345      26.762 -29.040 -19.568  1.00 66.80           C  
ATOM   2657  C   THR A 345      25.725 -28.718 -18.496  1.00 66.80           C  
ATOM   2658  CB  THR A 345      27.157 -30.525 -19.474  1.00 66.80           C  
ATOM   2659  O   THR A 345      24.563 -29.113 -18.610  1.00 66.80           O  
ATOM   2660  CG2 THR A 345      28.030 -30.938 -20.655  1.00 66.80           C  
ATOM   2661  OG1 THR A 345      27.883 -30.744 -18.259  1.00 66.80           O  
ATOM   2662  N   ALA A 346      26.095 -27.846 -17.532  1.00 63.76           N  
ATOM   2663  CA  ALA A 346      25.181 -27.450 -16.464  1.00 63.76           C  
ATOM   2664  C   ALA A 346      24.668 -26.029 -16.680  1.00 63.76           C  
ATOM   2665  CB  ALA A 346      25.870 -27.562 -15.106  1.00 63.76           C  
ATOM   2666  O   ALA A 346      25.403 -25.059 -16.481  1.00 63.76           O  
ATOM   2667  N   LEU A 347      23.517 -25.859 -17.346  1.00 67.89           N  
ATOM   2668  CA  LEU A 347      22.981 -24.531 -17.624  1.00 67.89           C  
ATOM   2669  C   LEU A 347      22.204 -23.997 -16.426  1.00 67.89           C  
ATOM   2670  CB  LEU A 347      22.078 -24.565 -18.859  1.00 67.89           C  
ATOM   2671  O   LEU A 347      21.559 -24.764 -15.707  1.00 67.89           O  
ATOM   2672  CG  LEU A 347      22.772 -24.805 -20.201  1.00 67.89           C  
ATOM   2673  CD1 LEU A 347      21.771 -25.315 -21.232  1.00 67.89           C  
ATOM   2674  CD2 LEU A 347      23.448 -23.529 -20.690  1.00 67.89           C  
ATOM   2675  N   GLY A 348      22.791 -23.178 -15.458  1.00 70.07           N  
ATOM   2676  CA  GLY A 348      22.016 -22.508 -14.426  1.00 70.07           C  
ATOM   2677  C   GLY A 348      20.537 -22.425 -14.749  1.00 70.07           C  
ATOM   2678  O   GLY A 348      19.964 -23.364 -15.307  1.00 70.07           O  
ATOM   2679  N   SER A 349      19.847 -21.274 -14.093  1.00 78.89           N  
ATOM   2680  CA  SER A 349      18.417 -21.053 -14.279  1.00 78.89           C  
ATOM   2681  C   SER A 349      18.065 -20.927 -15.758  1.00 78.89           C  
ATOM   2682  CB  SER A 349      17.967 -19.797 -13.532  1.00 78.89           C  
ATOM   2683  O   SER A 349      17.062 -21.482 -16.212  1.00 78.89           O  
ATOM   2684  OG  SER A 349      18.703 -18.665 -13.960  1.00 78.89           O  
ATOM   2685  N   HIS A 350      18.791 -20.267 -16.645  1.00 87.80           N  
ATOM   2686  CA  HIS A 350      18.699 -20.162 -18.097  1.00 87.80           C  
ATOM   2687  C   HIS A 350      20.013 -19.674 -18.699  1.00 87.80           C  
ATOM   2688  CB  HIS A 350      17.558 -19.223 -18.495  1.00 87.80           C  
ATOM   2689  O   HIS A 350      20.916 -19.256 -17.971  1.00 87.80           O  
ATOM   2690  CG  HIS A 350      17.637 -17.876 -17.850  1.00 87.80           C  
ATOM   2691  CD2 HIS A 350      18.016 -16.674 -18.345  1.00 87.80           C  
ATOM   2692  ND1 HIS A 350      17.302 -17.663 -16.530  1.00 87.80           N  
ATOM   2693  CE1 HIS A 350      17.471 -16.383 -16.241  1.00 87.80           C  
ATOM   2694  NE2 HIS A 350      17.904 -15.762 -17.325  1.00 87.80           N  
ATOM   2695  N   LEU A 351      20.232 -19.845 -19.999  1.00 91.00           N  
ATOM   2696  CA  LEU A 351      21.439 -19.559 -20.767  1.00 91.00           C  
ATOM   2697  C   LEU A 351      21.961 -18.160 -20.458  1.00 91.00           C  
ATOM   2698  CB  LEU A 351      21.164 -19.694 -22.267  1.00 91.00           C  
ATOM   2699  O   LEU A 351      21.201 -17.190 -20.479  1.00 91.00           O  
ATOM   2700  CG  LEU A 351      22.381 -19.609 -23.189  1.00 91.00           C  
ATOM   2701  CD1 LEU A 351      23.376 -20.716 -22.859  1.00 91.00           C  
ATOM   2702  CD2 LEU A 351      21.951 -19.687 -24.650  1.00 91.00           C  
ATOM   2703  N   GLY A 352      23.289 -18.031 -20.048  1.00 87.72           N  
ATOM   2704  CA  GLY A 352      23.953 -16.754 -19.841  1.00 87.72           C  
ATOM   2705  C   GLY A 352      24.065 -16.369 -18.378  1.00 87.72           C  
ATOM   2706  O   GLY A 352      24.593 -15.305 -18.049  1.00 87.72           O  
ATOM   2707  N   THR A 353      23.593 -17.291 -17.473  1.00 87.11           N  
ATOM   2708  CA  THR A 353      23.612 -16.968 -16.051  1.00 87.11           C  
ATOM   2709  C   THR A 353      24.763 -17.682 -15.348  1.00 87.11           C  
ATOM   2710  CB  THR A 353      22.281 -17.347 -15.374  1.00 87.11           C  
ATOM   2711  O   THR A 353      24.976 -17.496 -14.148  1.00 87.11           O  
ATOM   2712  CG2 THR A 353      21.127 -16.516 -15.927  1.00 87.11           C  
ATOM   2713  OG1 THR A 353      22.011 -18.734 -15.608  1.00 87.11           O  
ATOM   2714  N   THR A 354      25.427 -18.512 -16.025  1.00 86.61           N  
ATOM   2715  CA  THR A 354      26.596 -19.189 -15.476  1.00 86.61           C  
ATOM   2716  C   THR A 354      27.842 -18.869 -16.297  1.00 86.61           C  
ATOM   2717  CB  THR A 354      26.388 -20.714 -15.428  1.00 86.61           C  
ATOM   2718  O   THR A 354      27.752 -18.623 -17.501  1.00 86.61           O  
ATOM   2719  CG2 THR A 354      25.300 -21.089 -14.426  1.00 86.61           C  
ATOM   2720  OG1 THR A 354      26.005 -21.179 -16.728  1.00 86.61           O  
ATOM   2721  N   PRO A 355      28.983 -18.816 -15.620  1.00 87.36           N  
ATOM   2722  CA  PRO A 355      30.219 -18.595 -16.373  1.00 87.36           C  
ATOM   2723  C   PRO A 355      30.430 -19.628 -17.478  1.00 87.36           C  
ATOM   2724  CB  PRO A 355      31.309 -18.709 -15.304  1.00 87.36           C  
ATOM   2725  O   PRO A 355      30.119 -20.807 -17.293  1.00 87.36           O  
ATOM   2726  CG  PRO A 355      30.626 -18.349 -14.024  1.00 87.36           C  
ATOM   2727  CD  PRO A 355      29.206 -18.832 -14.089  1.00 87.36           C  
ATOM   2728  N   GLY A 356      30.823 -19.142 -18.640  1.00 88.34           N  
ATOM   2729  CA  GLY A 356      31.049 -20.008 -19.786  1.00 88.34           C  
ATOM   2730  C   GLY A 356      29.849 -20.099 -20.711  1.00 88.34           C  
ATOM   2731  O   GLY A 356      29.824 -20.928 -21.623  1.00 88.34           O  
ATOM   2732  N   ALA A 357      28.831 -19.330 -20.404  1.00 91.77           N  
ATOM   2733  CA  ALA A 357      27.634 -19.262 -21.238  1.00 91.77           C  
ATOM   2734  C   ALA A 357      27.401 -17.843 -21.748  1.00 91.77           C  
ATOM   2735  CB  ALA A 357      26.415 -19.752 -20.461  1.00 91.77           C  
ATOM   2736  O   ALA A 357      27.366 -16.892 -20.963  1.00 91.77           O  
ATOM   2737  N   TRP A 358      27.315 -17.723 -23.041  1.00 94.51           N  
ATOM   2738  CA  TRP A 358      27.094 -16.456 -23.730  1.00 94.51           C  
ATOM   2739  C   TRP A 358      25.824 -16.509 -24.573  1.00 94.51           C  
ATOM   2740  CB  TRP A 358      28.294 -16.107 -24.613  1.00 94.51           C  
ATOM   2741  O   TRP A 358      25.661 -17.406 -25.405  1.00 94.51           O  
ATOM   2742  CG  TRP A 358      29.585 -15.975 -23.862  1.00 94.51           C  
ATOM   2743  CD1 TRP A 358      30.098 -14.841 -23.296  1.00 94.51           C  
ATOM   2744  CD2 TRP A 358      30.530 -17.017 -23.599  1.00 94.51           C  
ATOM   2745  CE2 TRP A 358      31.593 -16.442 -22.867  1.00 94.51           C  
ATOM   2746  CE3 TRP A 358      30.581 -18.382 -23.910  1.00 94.51           C  
ATOM   2747  NE1 TRP A 358      31.305 -15.115 -22.697  1.00 94.51           N  
ATOM   2748  CH2 TRP A 358      32.720 -18.520 -22.760  1.00 94.51           C  
ATOM   2749  CZ2 TRP A 358      32.696 -17.187 -22.442  1.00 94.51           C  
ATOM   2750  CZ3 TRP A 358      31.679 -19.122 -23.486  1.00 94.51           C  
ATOM   2751  N   CYS A 359      25.015 -15.459 -24.323  1.00 95.67           N  
ATOM   2752  CA  CYS A 359      23.797 -15.593 -25.113  1.00 95.67           C  
ATOM   2753  C   CYS A 359      23.195 -14.227 -25.424  1.00 95.67           C  
ATOM   2754  CB  CYS A 359      22.773 -16.456 -24.377  1.00 95.67           C  
ATOM   2755  O   CYS A 359      23.528 -13.235 -24.773  1.00 95.67           O  
ATOM   2756  SG  CYS A 359      22.099 -15.679 -22.892  1.00 95.67           S  
ATOM   2757  N   TYR A 360      22.388 -14.207 -26.462  1.00 95.86           N  
ATOM   2758  CA  TYR A 360      21.561 -13.089 -26.902  1.00 95.86           C  
ATOM   2759  C   TYR A 360      20.093 -13.335 -26.573  1.00 95.86           C  
ATOM   2760  CB  TYR A 360      21.728 -12.856 -28.406  1.00 95.86           C  
ATOM   2761  O   TYR A 360      19.531 -14.366 -26.949  1.00 95.86           O  
ATOM   2762  CG  TYR A 360      20.725 -11.888 -28.985  1.00 95.86           C  
ATOM   2763  CD1 TYR A 360      19.912 -12.254 -30.056  1.00 95.86           C  
ATOM   2764  CD2 TYR A 360      20.589 -10.606 -28.464  1.00 95.86           C  
ATOM   2765  CE1 TYR A 360      18.987 -11.365 -30.594  1.00 95.86           C  
ATOM   2766  CE2 TYR A 360      19.668  -9.708 -28.994  1.00 95.86           C  
ATOM   2767  OH  TYR A 360      17.959  -9.212 -30.586  1.00 95.86           O  
ATOM   2768  CZ  TYR A 360      18.873 -10.096 -30.057  1.00 95.86           C  
ATOM   2769  N   GLN A 361      19.553 -12.446 -25.830  1.00 94.97           N  
ATOM   2770  CA  GLN A 361      18.115 -12.443 -25.584  1.00 94.97           C  
ATOM   2771  C   GLN A 361      17.382 -11.587 -26.612  1.00 94.97           C  
ATOM   2772  CB  GLN A 361      17.813 -11.941 -24.171  1.00 94.97           C  
ATOM   2773  O   GLN A 361      17.786 -10.455 -26.886  1.00 94.97           O  
ATOM   2774  CG  GLN A 361      16.370 -12.161 -23.736  1.00 94.97           C  
ATOM   2775  CD  GLN A 361      16.129 -11.776 -22.288  1.00 94.97           C  
ATOM   2776  NE2 GLN A 361      14.865 -11.769 -21.880  1.00 94.97           N  
ATOM   2777  OE1 GLN A 361      17.071 -11.490 -21.543  1.00 94.97           O  
ATOM   2778  N   LEU A 362      16.255 -12.049 -27.083  1.00 93.27           N  
ATOM   2779  CA  LEU A 362      15.655 -11.448 -28.269  1.00 93.27           C  
ATOM   2780  C   LEU A 362      15.040 -10.092 -27.940  1.00 93.27           C  
ATOM   2781  CB  LEU A 362      14.589 -12.376 -28.858  1.00 93.27           C  
ATOM   2782  O   LEU A 362      14.546  -9.397 -28.831  1.00 93.27           O  
ATOM   2783  CG  LEU A 362      15.091 -13.686 -29.467  1.00 93.27           C  
ATOM   2784  CD1 LEU A 362      13.987 -14.347 -30.286  1.00 93.27           C  
ATOM   2785  CD2 LEU A 362      16.326 -13.438 -30.326  1.00 93.27           C  
ATOM   2786  N   ASN A 363      15.160  -9.681 -26.729  1.00 91.78           N  
ATOM   2787  CA  ASN A 363      14.718  -8.343 -26.352  1.00 91.78           C  
ATOM   2788  C   ASN A 363      15.866  -7.339 -26.400  1.00 91.78           C  
ATOM   2789  CB  ASN A 363      14.085  -8.359 -24.959  1.00 91.78           C  
ATOM   2790  O   ASN A 363      15.735  -6.215 -25.914  1.00 91.78           O  
ATOM   2791  CG  ASN A 363      15.065  -8.770 -23.877  1.00 91.78           C  
ATOM   2792  ND2 ASN A 363      14.619  -8.729 -22.627  1.00 91.78           N  
ATOM   2793  OD1 ASN A 363      16.213  -9.120 -24.162  1.00 91.78           O  
ATOM   2794  N   GLY A 364      17.028  -7.760 -26.864  1.00 92.54           N  
ATOM   2795  CA  GLY A 364      18.108  -6.825 -27.137  1.00 92.54           C  
ATOM   2796  C   GLY A 364      19.183  -6.827 -26.066  1.00 92.54           C  
ATOM   2797  O   GLY A 364      19.961  -5.876 -25.959  1.00 92.54           O  
ATOM   2798  N   PHE A 365      19.186  -7.829 -25.299  1.00 93.77           N  
ATOM   2799  CA  PHE A 365      20.207  -7.941 -24.263  1.00 93.77           C  
ATOM   2800  C   PHE A 365      21.119  -9.133 -24.529  1.00 93.77           C  
ATOM   2801  CB  PHE A 365      19.559  -8.074 -22.881  1.00 93.77           C  
ATOM   2802  O   PHE A 365      20.700 -10.118 -25.140  1.00 93.77           O  
ATOM   2803  CG  PHE A 365      18.957  -6.794 -22.368  1.00 93.77           C  
ATOM   2804  CD1 PHE A 365      19.709  -5.916 -21.597  1.00 93.77           C  
ATOM   2805  CD2 PHE A 365      17.638  -6.468 -22.656  1.00 93.77           C  
ATOM   2806  CE1 PHE A 365      19.155  -4.730 -21.120  1.00 93.77           C  
ATOM   2807  CE2 PHE A 365      17.077  -5.285 -22.183  1.00 93.77           C  
ATOM   2808  CZ  PHE A 365      17.837  -4.418 -21.415  1.00 93.77           C  
ATOM   2809  N   ARG A 366      22.358  -8.942 -24.093  1.00 95.02           N  
ATOM   2810  CA  ARG A 366      23.307 -10.049 -24.122  1.00 95.02           C  
ATOM   2811  C   ARG A 366      23.816 -10.372 -22.721  1.00 95.02           C  
ATOM   2812  CB  ARG A 366      24.484  -9.725 -25.045  1.00 95.02           C  
ATOM   2813  O   ARG A 366      23.964  -9.476 -21.887  1.00 95.02           O  
ATOM   2814  CG  ARG A 366      25.338  -8.560 -24.568  1.00 95.02           C  
ATOM   2815  CD  ARG A 366      26.486  -8.273 -25.526  1.00 95.02           C  
ATOM   2816  NE  ARG A 366      27.314  -7.166 -25.058  1.00 95.02           N  
ATOM   2817  NH1 ARG A 366      28.592  -7.038 -26.978  1.00 95.02           N  
ATOM   2818  NH2 ARG A 366      28.986  -5.601 -25.236  1.00 95.02           N  
ATOM   2819  CZ  ARG A 366      28.295  -6.604 -25.758  1.00 95.02           C  
ATOM   2820  N   TRP A 367      24.049 -11.691 -22.505  1.00 94.14           N  
ATOM   2821  CA  TRP A 367      24.453 -12.220 -21.206  1.00 94.14           C  
ATOM   2822  C   TRP A 367      25.748 -13.017 -21.321  1.00 94.14           C  
ATOM   2823  CB  TRP A 367      23.347 -13.101 -20.617  1.00 94.14           C  
ATOM   2824  O   TRP A 367      25.902 -13.835 -22.232  1.00 94.14           O  
ATOM   2825  CG  TRP A 367      22.050 -12.383 -20.396  1.00 94.14           C  
ATOM   2826  CD1 TRP A 367      21.171 -11.955 -21.352  1.00 94.14           C  
ATOM   2827  CD2 TRP A 367      21.487 -12.005 -19.136  1.00 94.14           C  
ATOM   2828  CE2 TRP A 367      20.264 -11.351 -19.403  1.00 94.14           C  
ATOM   2829  CE3 TRP A 367      21.898 -12.156 -17.805  1.00 94.14           C  
ATOM   2830  NE1 TRP A 367      20.095 -11.334 -20.762  1.00 94.14           N  
ATOM   2831  CH2 TRP A 367      19.874 -11.010 -17.094  1.00 94.14           C  
ATOM   2832  CZ2 TRP A 367      19.448 -10.848 -18.387  1.00 94.14           C  
ATOM   2833  CZ3 TRP A 367      21.085 -11.656 -16.795  1.00 94.14           C  
ATOM   2834  N   ASP A 368      26.662 -12.831 -20.340  1.00 91.17           N  
ATOM   2835  CA  ASP A 368      27.944 -13.521 -20.441  1.00 91.17           C  
ATOM   2836  C   ASP A 368      28.188 -14.408 -19.222  1.00 91.17           C  
ATOM   2837  CB  ASP A 368      29.085 -12.513 -20.595  1.00 91.17           C  
ATOM   2838  O   ASP A 368      29.332 -14.750 -18.916  1.00 91.17           O  
ATOM   2839  CG  ASP A 368      29.286 -11.652 -19.361  1.00 91.17           C  
ATOM   2840  OD1 ASP A 368      28.478 -11.748 -18.412  1.00 91.17           O  
ATOM   2841  OD2 ASP A 368      30.260 -10.868 -19.337  1.00 91.17           O  
ATOM   2842  N   GLY A 369      27.067 -14.698 -18.527  1.00 86.90           N  
ATOM   2843  CA  GLY A 369      27.222 -15.547 -17.357  1.00 86.90           C  
ATOM   2844  C   GLY A 369      27.354 -14.764 -16.064  1.00 86.90           C  
ATOM   2845  O   GLY A 369      27.192 -15.320 -14.976  1.00 86.90           O  
ATOM   2846  N   LYS A 370      27.705 -13.459 -16.111  1.00 84.19           N  
ATOM   2847  CA  LYS A 370      27.939 -12.633 -14.930  1.00 84.19           C  
ATOM   2848  C   LYS A 370      27.027 -11.410 -14.925  1.00 84.19           C  
ATOM   2849  CB  LYS A 370      29.403 -12.194 -14.864  1.00 84.19           C  
ATOM   2850  O   LYS A 370      26.426 -11.081 -13.899  1.00 84.19           O  
ATOM   2851  CG  LYS A 370      30.382 -13.337 -14.635  1.00 84.19           C  
ATOM   2852  CD  LYS A 370      31.817 -12.834 -14.549  1.00 84.19           C  
ATOM   2853  CE  LYS A 370      32.807 -13.985 -14.425  1.00 84.19           C  
ATOM   2854  NZ  LYS A 370      34.217 -13.498 -14.359  1.00 84.19           N  
ATOM   2855  N   GLU A 371      26.923 -10.841 -16.055  1.00 88.58           N  
ATOM   2856  CA  GLU A 371      26.207  -9.575 -16.173  1.00 88.58           C  
ATOM   2857  C   GLU A 371      25.327  -9.553 -17.420  1.00 88.58           C  
ATOM   2858  CB  GLU A 371      27.189  -8.402 -16.202  1.00 88.58           C  
ATOM   2859  O   GLU A 371      25.462 -10.408 -18.297  1.00 88.58           O  
ATOM   2860  CG  GLU A 371      27.962  -8.215 -14.905  1.00 88.58           C  
ATOM   2861  CD  GLU A 371      28.811  -6.953 -14.888  1.00 88.58           C  
ATOM   2862  OE1 GLU A 371      29.199  -6.497 -13.789  1.00 88.58           O  
ATOM   2863  OE2 GLU A 371      29.089  -6.416 -15.983  1.00 88.58           O  
ATOM   2864  N   CYS A 372      24.430  -8.600 -17.494  1.00 90.99           N  
ATOM   2865  CA  CYS A 372      23.573  -8.365 -18.651  1.00 90.99           C  
ATOM   2866  C   CYS A 372      23.820  -6.981 -19.240  1.00 90.99           C  
ATOM   2867  CB  CYS A 372      22.101  -8.511 -18.267  1.00 90.99           C  
ATOM   2868  O   CYS A 372      24.023  -6.015 -18.502  1.00 90.99           O  
ATOM   2869  SG  CYS A 372      21.439  -7.090 -17.369  1.00 90.99           S  
ATOM   2870  N   PHE A 373      23.881  -6.883 -20.572  1.00 92.53           N  
ATOM   2871  CA  PHE A 373      24.183  -5.646 -21.283  1.00 92.53           C  
ATOM   2872  C   PHE A 373      23.191  -5.417 -22.417  1.00 92.53           C  
ATOM   2873  CB  PHE A 373      25.612  -5.678 -21.835  1.00 92.53           C  
ATOM   2874  O   PHE A 373      22.698  -6.372 -23.020  1.00 92.53           O  
ATOM   2875  CG  PHE A 373      26.657  -5.987 -20.797  1.00 92.53           C  
ATOM   2876  CD1 PHE A 373      27.282  -4.965 -20.094  1.00 92.53           C  
ATOM   2877  CD2 PHE A 373      27.014  -7.301 -20.524  1.00 92.53           C  
ATOM   2878  CE1 PHE A 373      28.249  -5.248 -19.132  1.00 92.53           C  
ATOM   2879  CE2 PHE A 373      27.980  -7.592 -19.564  1.00 92.53           C  
ATOM   2880  CZ  PHE A 373      28.597  -6.564 -18.870  1.00 92.53           C  
ATOM   2881  N   ALA A 374      22.929  -4.161 -22.634  1.00 92.71           N  
ATOM   2882  CA  ALA A 374      22.203  -3.838 -23.859  1.00 92.71           C  
ATOM   2883  C   ALA A 374      23.012  -4.221 -25.094  1.00 92.71           C  
ATOM   2884  CB  ALA A 374      21.854  -2.352 -23.894  1.00 92.71           C  
ATOM   2885  O   ALA A 374      24.233  -4.048 -25.122  1.00 92.71           O  
ATOM   2886  N   TYR A 375      22.390  -4.747 -26.092  1.00 92.30           N  
ATOM   2887  CA  TYR A 375      23.048  -5.255 -27.290  1.00 92.30           C  
ATOM   2888  C   TYR A 375      22.164  -5.070 -28.518  1.00 92.30           C  
ATOM   2889  CB  TYR A 375      23.404  -6.736 -27.121  1.00 92.30           C  
ATOM   2890  O   TYR A 375      20.989  -5.447 -28.507  1.00 92.30           O  
ATOM   2891  CG  TYR A 375      24.135  -7.323 -28.304  1.00 92.30           C  
ATOM   2892  CD1 TYR A 375      23.606  -8.401 -29.010  1.00 92.30           C  
ATOM   2893  CD2 TYR A 375      25.357  -6.802 -28.716  1.00 92.30           C  
ATOM   2894  CE1 TYR A 375      24.278  -8.946 -30.099  1.00 92.30           C  
ATOM   2895  CE2 TYR A 375      26.038  -7.340 -29.804  1.00 92.30           C  
ATOM   2896  OH  TYR A 375      26.160  -8.946 -31.565  1.00 92.30           O  
ATOM   2897  CZ  TYR A 375      25.490  -8.410 -30.488  1.00 92.30           C  
ATOM   2898  N   GLY A 376      22.814  -4.513 -29.593  1.00 82.80           N  
ATOM   2899  CA  GLY A 376      22.038  -4.246 -30.794  1.00 82.80           C  
ATOM   2900  C   GLY A 376      21.071  -3.088 -30.635  1.00 82.80           C  
ATOM   2901  O   GLY A 376      21.444  -2.025 -30.135  1.00 82.80           O  
ATOM   2902  N   ASP A 377      19.717  -3.305 -31.083  1.00 70.53           N  
ATOM   2903  CA  ASP A 377      18.700  -2.259 -31.016  1.00 70.53           C  
ATOM   2904  C   ASP A 377      17.907  -2.346 -29.714  1.00 70.53           C  
ATOM   2905  CB  ASP A 377      17.755  -2.352 -32.215  1.00 70.53           C  
ATOM   2906  O   ASP A 377      16.683  -2.494 -29.735  1.00 70.53           O  
ATOM   2907  CG  ASP A 377      18.248  -1.573 -33.422  1.00 70.53           C  
ATOM   2908  OD1 ASP A 377      19.161  -0.732 -33.273  1.00 70.53           O  
ATOM   2909  OD2 ASP A 377      17.718  -1.800 -34.530  1.00 70.53           O  
ATOM   2910  N   ALA A 378      18.510  -2.386 -28.584  1.00 66.66           N  
ATOM   2911  CA  ALA A 378      17.801  -2.444 -27.308  1.00 66.66           C  
ATOM   2912  C   ALA A 378      16.870  -1.246 -27.143  1.00 66.66           C  
ATOM   2913  CB  ALA A 378      18.794  -2.506 -26.150  1.00 66.66           C  
ATOM   2914  O   ALA A 378      17.328  -0.105 -27.042  1.00 66.66           O  
ATOM   2915  N   THR A 379      15.979  -0.892 -28.066  1.00 62.02           N  
ATOM   2916  CA  THR A 379      15.091   0.250 -27.880  1.00 62.02           C  
ATOM   2917  C   THR A 379      13.909  -0.123 -26.990  1.00 62.02           C  
ATOM   2918  CB  THR A 379      14.574   0.782 -29.229  1.00 62.02           C  
ATOM   2919  O   THR A 379      13.619  -1.306 -26.799  1.00 62.02           O  
ATOM   2920  CG2 THR A 379      15.725   1.244 -30.116  1.00 62.02           C  
ATOM   2921  OG1 THR A 379      13.855  -0.259 -29.902  1.00 62.02           O  
ATOM   2922  N   GLY A 380      13.401   0.738 -26.070  1.00 58.92           N  
ATOM   2923  CA  GLY A 380      12.275   0.680 -25.151  1.00 58.92           C  
ATOM   2924  C   GLY A 380      11.049   0.016 -25.750  1.00 58.92           C  
ATOM   2925  O   GLY A 380      10.230  -0.554 -25.027  1.00 58.92           O  
ATOM   2926  N   ASP A 381      11.028  -0.298 -27.136  1.00 62.02           N  
ATOM   2927  CA  ASP A 381       9.857  -0.922 -27.744  1.00 62.02           C  
ATOM   2928  C   ASP A 381      10.117  -2.394 -28.054  1.00 62.02           C  
ATOM   2929  CB  ASP A 381       9.455  -0.178 -29.019  1.00 62.02           C  
ATOM   2930  O   ASP A 381       9.373  -3.014 -28.817  1.00 62.02           O  
ATOM   2931  CG  ASP A 381       8.719   1.121 -28.742  1.00 62.02           C  
ATOM   2932  OD1 ASP A 381       8.193   1.297 -27.622  1.00 62.02           O  
ATOM   2933  OD2 ASP A 381       8.662   1.975 -29.653  1.00 62.02           O  
ATOM   2934  N   ALA A 382      11.166  -2.987 -27.509  1.00 65.28           N  
ATOM   2935  CA  ALA A 382      11.598  -4.340 -27.849  1.00 65.28           C  
ATOM   2936  C   ALA A 382      10.573  -5.374 -27.393  1.00 65.28           C  
ATOM   2937  CB  ALA A 382      12.961  -4.635 -27.226  1.00 65.28           C  
ATOM   2938  O   ALA A 382      10.391  -6.406 -28.045  1.00 65.28           O  
ATOM   2939  N   GLU A 383       9.722  -4.974 -26.388  1.00 66.29           N  
ATOM   2940  CA  GLU A 383       8.789  -5.953 -25.838  1.00 66.29           C  
ATOM   2941  C   GLU A 383       7.595  -6.158 -26.766  1.00 66.29           C  
ATOM   2942  CB  GLU A 383       8.309  -5.518 -24.451  1.00 66.29           C  
ATOM   2943  O   GLU A 383       6.966  -7.218 -26.751  1.00 66.29           O  
ATOM   2944  CG  GLU A 383       9.348  -5.702 -23.355  1.00 66.29           C  
ATOM   2945  CD  GLU A 383       8.849  -5.291 -21.979  1.00 66.29           C  
ATOM   2946  OE1 GLU A 383       9.585  -5.482 -20.984  1.00 66.29           O  
ATOM   2947  OE2 GLU A 383       7.712  -4.776 -21.895  1.00 66.29           O  
ATOM   2948  N   SER A 384       7.323  -5.136 -27.621  1.00 68.16           N  
ATOM   2949  CA  SER A 384       6.182  -5.204 -28.528  1.00 68.16           C  
ATOM   2950  C   SER A 384       6.565  -5.860 -29.850  1.00 68.16           C  
ATOM   2951  CB  SER A 384       5.620  -3.806 -28.788  1.00 68.16           C  
ATOM   2952  O   SER A 384       5.700  -6.151 -30.679  1.00 68.16           O  
ATOM   2953  OG  SER A 384       6.595  -2.976 -29.394  1.00 68.16           O  
ATOM   2954  N   ARG A 385       7.789  -6.269 -29.920  1.00 76.54           N  
ATOM   2955  CA  ARG A 385       8.303  -6.788 -31.183  1.00 76.54           C  
ATOM   2956  C   ARG A 385       7.942  -8.259 -31.358  1.00 76.54           C  
ATOM   2957  CB  ARG A 385       9.821  -6.608 -31.261  1.00 76.54           C  
ATOM   2958  O   ARG A 385       8.117  -9.060 -30.437  1.00 76.54           O  
ATOM   2959  CG  ARG A 385      10.403  -6.875 -32.640  1.00 76.54           C  
ATOM   2960  CD  ARG A 385      11.872  -6.485 -32.717  1.00 76.54           C  
ATOM   2961  NE  ARG A 385      12.446  -6.800 -34.022  1.00 76.54           N  
ATOM   2962  NH1 ARG A 385      14.239  -5.359 -33.812  1.00 76.54           N  
ATOM   2963  NH2 ARG A 385      13.990  -6.616 -35.712  1.00 76.54           N  
ATOM   2964  CZ  ARG A 385      13.557  -6.258 -34.512  1.00 76.54           C  
ATOM   2965  N   GLU A 386       7.340  -8.638 -32.468  1.00 83.15           N  
ATOM   2966  CA  GLU A 386       7.061 -10.019 -32.848  1.00 83.15           C  
ATOM   2967  C   GLU A 386       8.324 -10.724 -33.333  1.00 83.15           C  
ATOM   2968  CB  GLU A 386       5.980 -10.071 -33.931  1.00 83.15           C  
ATOM   2969  O   GLU A 386       8.986 -10.255 -34.261  1.00 83.15           O  
ATOM   2970  CG  GLU A 386       5.482 -11.476 -34.236  1.00 83.15           C  
ATOM   2971  CD  GLU A 386       4.186 -11.494 -35.030  1.00 83.15           C  
ATOM   2972  OE1 GLU A 386       3.475 -12.525 -35.009  1.00 83.15           O  
ATOM   2973  OE2 GLU A 386       3.879 -10.469 -35.679  1.00 83.15           O  
ATOM   2974  N   VAL A 387       8.671 -11.881 -32.721  1.00 89.55           N  
ATOM   2975  CA  VAL A 387       9.941 -12.516 -33.056  1.00 89.55           C  
ATOM   2976  C   VAL A 387       9.684 -13.827 -33.795  1.00 89.55           C  
ATOM   2977  CB  VAL A 387      10.798 -12.772 -31.797  1.00 89.55           C  
ATOM   2978  O   VAL A 387      10.623 -14.561 -34.115  1.00 89.55           O  
ATOM   2979  CG1 VAL A 387      11.291 -11.455 -31.201  1.00 89.55           C  
ATOM   2980  CG2 VAL A 387      10.001 -13.565 -30.762  1.00 89.55           C  
ATOM   2981  N   ALA A 388       8.397 -14.052 -34.041  1.00 91.21           N  
ATOM   2982  CA  ALA A 388       8.095 -15.275 -34.779  1.00 91.21           C  
ATOM   2983  C   ALA A 388       8.765 -15.268 -36.150  1.00 91.21           C  
ATOM   2984  CB  ALA A 388       6.585 -15.447 -34.929  1.00 91.21           C  
ATOM   2985  O   ALA A 388       8.769 -14.246 -36.841  1.00 91.21           O  
ATOM   2986  N   ASN A 389       9.429 -16.339 -36.466  1.00 91.77           N  
ATOM   2987  CA  ASN A 389      10.073 -16.588 -37.751  1.00 91.77           C  
ATOM   2988  C   ASN A 389      11.428 -15.893 -37.844  1.00 91.77           C  
ATOM   2989  CB  ASN A 389       9.168 -16.143 -38.901  1.00 91.77           C  
ATOM   2990  O   ASN A 389      12.083 -15.937 -38.887  1.00 91.77           O  
ATOM   2991  CG  ASN A 389       7.964 -17.046 -39.081  1.00 91.77           C  
ATOM   2992  ND2 ASN A 389       6.812 -16.450 -39.366  1.00 91.77           N  
ATOM   2993  OD1 ASN A 389       8.068 -18.270 -38.963  1.00 91.77           O  
ATOM   2994  N   ASP A 390      11.767 -15.243 -36.814  1.00 93.46           N  
ATOM   2995  CA  ASP A 390      13.108 -14.666 -36.832  1.00 93.46           C  
ATOM   2996  C   ASP A 390      14.173 -15.757 -36.912  1.00 93.46           C  
ATOM   2997  CB  ASP A 390      13.336 -13.799 -35.592  1.00 93.46           C  
ATOM   2998  O   ASP A 390      14.032 -16.817 -36.299  1.00 93.46           O  
ATOM   2999  CG  ASP A 390      12.779 -12.394 -35.742  1.00 93.46           C  
ATOM   3000  OD1 ASP A 390      12.246 -12.060 -36.822  1.00 93.46           O  
ATOM   3001  OD2 ASP A 390      12.878 -11.612 -34.771  1.00 93.46           O  
ATOM   3002  N   VAL A 391      15.137 -15.435 -37.712  1.00 94.21           N  
ATOM   3003  CA  VAL A 391      16.314 -16.296 -37.759  1.00 94.21           C  
ATOM   3004  C   VAL A 391      17.488 -15.604 -37.070  1.00 94.21           C  
ATOM   3005  CB  VAL A 391      16.691 -16.665 -39.211  1.00 94.21           C  
ATOM   3006  O   VAL A 391      17.924 -14.533 -37.498  1.00 94.21           O  
ATOM   3007  CG1 VAL A 391      17.941 -17.542 -39.239  1.00 94.21           C  
ATOM   3008  CG2 VAL A 391      15.524 -17.370 -39.901  1.00 94.21           C  
ATOM   3009  N   ILE A 392      17.936 -16.295 -35.999  1.00 95.36           N  
ATOM   3010  CA  ILE A 392      19.098 -15.788 -35.278  1.00 95.36           C  
ATOM   3011  C   ILE A 392      20.327 -16.623 -35.630  1.00 95.36           C  
ATOM   3012  CB  ILE A 392      18.864 -15.796 -33.751  1.00 95.36           C  
ATOM   3013  O   ILE A 392      20.347 -17.835 -35.404  1.00 95.36           O  
ATOM   3014  CG1 ILE A 392      17.559 -15.069 -33.407  1.00 95.36           C  
ATOM   3015  CG2 ILE A 392      20.052 -15.165 -33.019  1.00 95.36           C  
ATOM   3016  CD1 ILE A 392      17.498 -13.634 -33.912  1.00 95.36           C  
ATOM   3017  N   SER A 393      21.334 -15.903 -36.179  1.00 93.35           N  
ATOM   3018  CA  SER A 393      22.574 -16.580 -36.542  1.00 93.35           C  
ATOM   3019  C   SER A 393      23.659 -16.346 -35.495  1.00 93.35           C  
ATOM   3020  CB  SER A 393      23.064 -16.106 -37.910  1.00 93.35           C  
ATOM   3021  O   SER A 393      23.863 -15.216 -35.049  1.00 93.35           O  
ATOM   3022  OG  SER A 393      22.082 -16.341 -38.905  1.00 93.35           O  
ATOM   3023  N   ILE A 394      24.266 -17.446 -35.016  1.00 94.44           N  
ATOM   3024  CA  ILE A 394      25.410 -17.416 -34.111  1.00 94.44           C  
ATOM   3025  C   ILE A 394      26.707 -17.469 -34.916  1.00 94.44           C  
ATOM   3026  CB  ILE A 394      25.359 -18.583 -33.099  1.00 94.44           C  
ATOM   3027  O   ILE A 394      27.048 -18.507 -35.487  1.00 94.44           O  
ATOM   3028  CG1 ILE A 394      24.000 -18.617 -32.391  1.00 94.44           C  
ATOM   3029  CG2 ILE A 394      26.502 -18.468 -32.085  1.00 94.44           C  
ATOM   3030  CD1 ILE A 394      23.743 -19.896 -31.605  1.00 94.44           C  
ATOM   3031  N   VAL A 395      27.370 -16.366 -34.964  1.00 92.85           N  
ATOM   3032  CA  VAL A 395      28.627 -16.280 -35.701  1.00 92.85           C  
ATOM   3033  C   VAL A 395      29.801 -16.292 -34.724  1.00 92.85           C  
ATOM   3034  CB  VAL A 395      28.682 -15.014 -36.585  1.00 92.85           C  
ATOM   3035  O   VAL A 395      30.066 -15.293 -34.051  1.00 92.85           O  
ATOM   3036  CG1 VAL A 395      29.963 -14.991 -37.416  1.00 92.85           C  
ATOM   3037  CG2 VAL A 395      27.453 -14.942 -37.489  1.00 92.85           C  
ATOM   3038  N   LEU A 396      30.568 -17.456 -34.740  1.00 89.99           N  
ATOM   3039  CA  LEU A 396      31.616 -17.689 -33.752  1.00 89.99           C  
ATOM   3040  C   LEU A 396      32.969 -17.881 -34.430  1.00 89.99           C  
ATOM   3041  CB  LEU A 396      31.283 -18.913 -32.895  1.00 89.99           C  
ATOM   3042  O   LEU A 396      33.119 -18.750 -35.291  1.00 89.99           O  
ATOM   3043  CG  LEU A 396      32.341 -19.334 -31.874  1.00 89.99           C  
ATOM   3044  CD1 LEU A 396      32.494 -18.264 -30.798  1.00 89.99           C  
ATOM   3045  CD2 LEU A 396      31.979 -20.678 -31.251  1.00 89.99           C  
ATOM   3046  N   ASP A 397      33.895 -17.030 -34.005  1.00 88.02           N  
ATOM   3047  CA  ASP A 397      35.290 -17.174 -34.411  1.00 88.02           C  
ATOM   3048  C   ASP A 397      36.188 -17.447 -33.206  1.00 88.02           C  
ATOM   3049  CB  ASP A 397      35.767 -15.921 -35.150  1.00 88.02           C  
ATOM   3050  O   ASP A 397      36.589 -16.518 -32.502  1.00 88.02           O  
ATOM   3051  CG  ASP A 397      37.113 -16.108 -35.826  1.00 88.02           C  
ATOM   3052  OD1 ASP A 397      37.911 -16.956 -35.373  1.00 88.02           O  
ATOM   3053  OD2 ASP A 397      37.380 -15.398 -36.820  1.00 88.02           O  
ATOM   3054  N   LEU A 398      36.527 -18.696 -32.969  1.00 85.45           N  
ATOM   3055  CA  LEU A 398      37.257 -19.092 -31.770  1.00 85.45           C  
ATOM   3056  C   LEU A 398      38.743 -18.780 -31.910  1.00 85.45           C  
ATOM   3057  CB  LEU A 398      37.060 -20.584 -31.490  1.00 85.45           C  
ATOM   3058  O   LEU A 398      39.449 -18.636 -30.909  1.00 85.45           O  
ATOM   3059  CG  LEU A 398      35.712 -20.990 -30.893  1.00 85.45           C  
ATOM   3060  CD1 LEU A 398      35.541 -22.504 -30.951  1.00 85.45           C  
ATOM   3061  CD2 LEU A 398      35.589 -20.487 -29.459  1.00 85.45           C  
ATOM   3062  N   ASP A 399      39.118 -18.682 -33.171  1.00 85.09           N  
ATOM   3063  CA  ASP A 399      40.516 -18.319 -33.382  1.00 85.09           C  
ATOM   3064  C   ASP A 399      40.778 -16.875 -32.961  1.00 85.09           C  
ATOM   3065  CB  ASP A 399      40.907 -18.519 -34.848  1.00 85.09           C  
ATOM   3066  O   ASP A 399      41.799 -16.580 -32.338  1.00 85.09           O  
ATOM   3067  CG  ASP A 399      40.871 -19.974 -35.279  1.00 85.09           C  
ATOM   3068  OD1 ASP A 399      41.017 -20.869 -34.418  1.00 85.09           O  
ATOM   3069  OD2 ASP A 399      40.698 -20.229 -36.490  1.00 85.09           O  
ATOM   3070  N   VAL A 400      39.829 -16.042 -33.188  1.00 85.70           N  
ATOM   3071  CA  VAL A 400      39.910 -14.633 -32.819  1.00 85.70           C  
ATOM   3072  C   VAL A 400      39.292 -14.423 -31.438  1.00 85.70           C  
ATOM   3073  CB  VAL A 400      39.206 -13.733 -33.860  1.00 85.70           C  
ATOM   3074  O   VAL A 400      39.702 -13.526 -30.698  1.00 85.70           O  
ATOM   3075  CG1 VAL A 400      39.263 -12.267 -33.432  1.00 85.70           C  
ATOM   3076  CG2 VAL A 400      39.840 -13.916 -35.238  1.00 85.70           C  
ATOM   3077  N   GLY A 401      38.332 -15.284 -31.119  1.00 89.25           N  
ATOM   3078  CA  GLY A 401      37.631 -15.222 -29.846  1.00 89.25           C  
ATOM   3079  C   GLY A 401      36.457 -14.262 -29.858  1.00 89.25           C  
ATOM   3080  O   GLY A 401      36.165 -13.617 -28.848  1.00 89.25           O  
ATOM   3081  N   LYS A 402      35.819 -14.129 -30.990  1.00 93.31           N  
ATOM   3082  CA  LYS A 402      34.702 -13.200 -31.128  1.00 93.31           C  
ATOM   3083  C   LYS A 402      33.399 -13.945 -31.403  1.00 93.31           C  
ATOM   3084  CB  LYS A 402      34.976 -12.193 -32.246  1.00 93.31           C  
ATOM   3085  O   LYS A 402      33.369 -14.878 -32.208  1.00 93.31           O  
ATOM   3086  CG  LYS A 402      36.056 -11.174 -31.910  1.00 93.31           C  
ATOM   3087  CD  LYS A 402      36.191 -10.123 -33.004  1.00 93.31           C  
ATOM   3088  CE  LYS A 402      37.226  -9.066 -32.640  1.00 93.31           C  
ATOM   3089  NZ  LYS A 402      37.382  -8.048 -33.721  1.00 93.31           N  
ATOM   3090  N   LEU A 403      32.370 -13.485 -30.700  1.00 95.43           N  
ATOM   3091  CA  LEU A 403      31.010 -13.976 -30.891  1.00 95.43           C  
ATOM   3092  C   LEU A 403      30.070 -12.837 -31.274  1.00 95.43           C  
ATOM   3093  CB  LEU A 403      30.504 -14.664 -29.620  1.00 95.43           C  
ATOM   3094  O   LEU A 403      29.991 -11.828 -30.570  1.00 95.43           O  
ATOM   3095  CG  LEU A 403      29.058 -15.161 -29.647  1.00 95.43           C  
ATOM   3096  CD1 LEU A 403      28.887 -16.235 -30.716  1.00 95.43           C  
ATOM   3097  CD2 LEU A 403      28.649 -15.692 -28.277  1.00 95.43           C  
ATOM   3098  N   GLU A 404      29.396 -12.996 -32.368  1.00 94.15           N  
ATOM   3099  CA  GLU A 404      28.428 -12.017 -32.855  1.00 94.15           C  
ATOM   3100  C   GLU A 404      27.115 -12.689 -33.248  1.00 94.15           C  
ATOM   3101  CB  GLU A 404      28.999 -11.242 -34.045  1.00 94.15           C  
ATOM   3102  O   GLU A 404      27.097 -13.869 -33.604  1.00 94.15           O  
ATOM   3103  CG  GLU A 404      29.141 -12.075 -35.311  1.00 94.15           C  
ATOM   3104  CD  GLU A 404      29.614 -11.268 -36.510  1.00 94.15           C  
ATOM   3105  OE1 GLU A 404      29.726 -11.838 -37.619  1.00 94.15           O  
ATOM   3106  OE2 GLU A 404      29.876 -10.057 -36.338  1.00 94.15           O  
ATOM   3107  N   PHE A 405      26.042 -11.881 -33.219  1.00 95.74           N  
ATOM   3108  CA  PHE A 405      24.732 -12.392 -33.605  1.00 95.74           C  
ATOM   3109  C   PHE A 405      24.168 -11.601 -34.779  1.00 95.74           C  
ATOM   3110  CB  PHE A 405      23.762 -12.337 -32.420  1.00 95.74           C  
ATOM   3111  O   PHE A 405      24.364 -10.388 -34.869  1.00 95.74           O  
ATOM   3112  CG  PHE A 405      24.194 -13.168 -31.243  1.00 95.74           C  
ATOM   3113  CD1 PHE A 405      23.878 -14.519 -31.175  1.00 95.74           C  
ATOM   3114  CD2 PHE A 405      24.916 -12.597 -30.203  1.00 95.74           C  
ATOM   3115  CE1 PHE A 405      24.277 -15.291 -30.086  1.00 95.74           C  
ATOM   3116  CE2 PHE A 405      25.318 -13.362 -29.111  1.00 95.74           C  
ATOM   3117  CZ  PHE A 405      24.997 -14.709 -29.054  1.00 95.74           C  
ATOM   3118  N   LEU A 406      23.559 -12.373 -35.703  1.00 92.67           N  
ATOM   3119  CA  LEU A 406      22.785 -11.769 -36.782  1.00 92.67           C  
ATOM   3120  C   LEU A 406      21.295 -12.037 -36.598  1.00 92.67           C  
ATOM   3121  CB  LEU A 406      23.249 -12.304 -38.139  1.00 92.67           C  
ATOM   3122  O   LEU A 406      20.903 -13.132 -36.190  1.00 92.67           O  
ATOM   3123  CG  LEU A 406      24.596 -11.789 -38.647  1.00 92.67           C  
ATOM   3124  CD1 LEU A 406      25.728 -12.304 -37.765  1.00 92.67           C  
ATOM   3125  CD2 LEU A 406      24.813 -12.201 -40.099  1.00 92.67           C  
ATOM   3126  N   ARG A 407      20.631 -11.070 -36.811  1.00 92.03           N  
ATOM   3127  CA  ARG A 407      19.187 -11.266 -36.882  1.00 92.03           C  
ATOM   3128  C   ARG A 407      18.685 -11.124 -38.315  1.00 92.03           C  
ATOM   3129  CB  ARG A 407      18.463 -10.271 -35.972  1.00 92.03           C  
ATOM   3130  O   ARG A 407      18.882 -10.084 -38.947  1.00 92.03           O  
ATOM   3131  CG  ARG A 407      16.967 -10.515 -35.859  1.00 92.03           C  
ATOM   3132  CD  ARG A 407      16.334  -9.652 -34.776  1.00 92.03           C  
ATOM   3133  NE  ARG A 407      14.926  -9.982 -34.578  1.00 92.03           N  
ATOM   3134  NH1 ARG A 407      14.653  -8.617 -32.734  1.00 92.03           N  
ATOM   3135  NH2 ARG A 407      12.890  -9.852 -33.523  1.00 92.03           N  
ATOM   3136  CZ  ARG A 407      14.160  -9.483 -33.612  1.00 92.03           C  
ATOM   3137  N   ASN A 408      18.072 -12.131 -38.728  1.00 91.07           N  
ATOM   3138  CA  ASN A 408      17.554 -12.152 -40.092  1.00 91.07           C  
ATOM   3139  C   ASN A 408      18.589 -11.646 -41.092  1.00 91.07           C  
ATOM   3140  CB  ASN A 408      16.270 -11.325 -40.191  1.00 91.07           C  
ATOM   3141  O   ASN A 408      18.260 -10.875 -41.995  1.00 91.07           O  
ATOM   3142  CG  ASN A 408      15.161 -11.861 -39.308  1.00 91.07           C  
ATOM   3143  ND2 ASN A 408      14.388 -10.958 -38.714  1.00 91.07           N  
ATOM   3144  OD1 ASN A 408      15.000 -13.075 -39.159  1.00 91.07           O  
ATOM   3145  N   GLY A 409      19.814 -12.000 -40.783  1.00 84.83           N  
ATOM   3146  CA  GLY A 409      20.890 -11.726 -41.721  1.00 84.83           C  
ATOM   3147  C   GLY A 409      21.617 -10.426 -41.432  1.00 84.83           C  
ATOM   3148  O   GLY A 409      22.668 -10.154 -42.015  1.00 84.83           O  
ATOM   3149  N   GLU A 410      21.094  -9.652 -40.635  1.00 87.50           N  
ATOM   3150  CA  GLU A 410      21.706  -8.371 -40.294  1.00 87.50           C  
ATOM   3151  C   GLU A 410      22.552  -8.483 -39.028  1.00 87.50           C  
ATOM   3152  CB  GLU A 410      20.634  -7.293 -40.116  1.00 87.50           C  
ATOM   3153  O   GLU A 410      22.058  -8.909 -37.982  1.00 87.50           O  
ATOM   3154  CG  GLU A 410      19.955  -6.882 -41.415  1.00 87.50           C  
ATOM   3155  CD  GLU A 410      18.961  -5.745 -41.238  1.00 87.50           C  
ATOM   3156  OE1 GLU A 410      18.476  -5.199 -42.255  1.00 87.50           O  
ATOM   3157  OE2 GLU A 410      18.665  -5.397 -40.073  1.00 87.50           O  
ATOM   3158  N   SER A 411      23.768  -8.025 -39.168  1.00 90.30           N  
ATOM   3159  CA  SER A 411      24.685  -8.068 -38.034  1.00 90.30           C  
ATOM   3160  C   SER A 411      24.257  -7.097 -36.939  1.00 90.30           C  
ATOM   3161  CB  SER A 411      26.111  -7.745 -38.484  1.00 90.30           C  
ATOM   3162  O   SER A 411      23.907  -5.949 -37.222  1.00 90.30           O  
ATOM   3163  OG  SER A 411      26.993  -7.709 -37.375  1.00 90.30           O  
ATOM   3164  N   LEU A 412      24.317  -7.617 -35.669  1.00 91.86           N  
ATOM   3165  CA  LEU A 412      24.005  -6.769 -34.524  1.00 91.86           C  
ATOM   3166  C   LEU A 412      25.281  -6.259 -33.862  1.00 91.86           C  
ATOM   3167  CB  LEU A 412      23.159  -7.535 -33.504  1.00 91.86           C  
ATOM   3168  O   LEU A 412      25.226  -5.624 -32.806  1.00 91.86           O  
ATOM   3169  CG  LEU A 412      21.806  -8.052 -33.998  1.00 91.86           C  
ATOM   3170  CD1 LEU A 412      21.111  -8.850 -32.900  1.00 91.86           C  
ATOM   3171  CD2 LEU A 412      20.928  -6.895 -34.462  1.00 91.86           C  
ATOM   3172  N   GLY A 413      26.440  -6.581 -34.456  1.00 92.48           N  
ATOM   3173  CA  GLY A 413      27.727  -6.211 -33.890  1.00 92.48           C  
ATOM   3174  C   GLY A 413      28.329  -7.296 -33.016  1.00 92.48           C  
ATOM   3175  O   GLY A 413      27.642  -8.247 -32.637  1.00 92.48           O  
ATOM   3176  N   VAL A 414      29.648  -7.150 -32.784  1.00 93.95           N  
ATOM   3177  CA  VAL A 414      30.326  -8.111 -31.919  1.00 93.95           C  
ATOM   3178  C   VAL A 414      29.734  -8.048 -30.513  1.00 93.95           C  
ATOM   3179  CB  VAL A 414      31.849  -7.853 -31.869  1.00 93.95           C  
ATOM   3180  O   VAL A 414      29.756  -6.995 -29.871  1.00 93.95           O  
ATOM   3181  CG1 VAL A 414      32.524  -8.799 -30.877  1.00 93.95           C  
ATOM   3182  CG2 VAL A 414      32.462  -8.007 -33.260  1.00 93.95           C  
ATOM   3183  N   ALA A 415      29.215  -9.246 -30.057  1.00 95.56           N  
ATOM   3184  CA  ALA A 415      28.577  -9.308 -28.744  1.00 95.56           C  
ATOM   3185  C   ALA A 415      29.604  -9.572 -27.647  1.00 95.56           C  
ATOM   3186  CB  ALA A 415      27.497 -10.387 -28.728  1.00 95.56           C  
ATOM   3187  O   ALA A 415      29.558  -8.951 -26.583  1.00 95.56           O  
ATOM   3188  N   PHE A 416      30.465 -10.518 -27.942  1.00 95.48           N  
ATOM   3189  CA  PHE A 416      31.457 -10.893 -26.941  1.00 95.48           C  
ATOM   3190  C   PHE A 416      32.832 -11.058 -27.577  1.00 95.48           C  
ATOM   3191  CB  PHE A 416      31.047 -12.188 -26.234  1.00 95.48           C  
ATOM   3192  O   PHE A 416      32.943 -11.488 -28.727  1.00 95.48           O  
ATOM   3193  CG  PHE A 416      29.662 -12.146 -25.646  1.00 95.48           C  
ATOM   3194  CD1 PHE A 416      29.424 -11.503 -24.437  1.00 95.48           C  
ATOM   3195  CD2 PHE A 416      28.598 -12.751 -26.302  1.00 95.48           C  
ATOM   3196  CE1 PHE A 416      28.144 -11.462 -23.891  1.00 95.48           C  
ATOM   3197  CE2 PHE A 416      27.315 -12.715 -25.761  1.00 95.48           C  
ATOM   3198  CZ  PHE A 416      27.091 -12.071 -24.555  1.00 95.48           C  
ATOM   3199  N   GLU A 417      33.852 -10.684 -26.759  1.00 92.63           N  
ATOM   3200  CA  GLU A 417      35.260 -10.921 -27.063  1.00 92.63           C  
ATOM   3201  C   GLU A 417      35.890 -11.876 -26.053  1.00 92.63           C  
ATOM   3202  CB  GLU A 417      36.034  -9.601 -27.092  1.00 92.63           C  
ATOM   3203  O   GLU A 417      35.314 -12.136 -24.994  1.00 92.63           O  
ATOM   3204  CG  GLU A 417      35.542  -8.623 -28.149  1.00 92.63           C  
ATOM   3205  CD  GLU A 417      36.291  -7.300 -28.138  1.00 92.63           C  
ATOM   3206  OE1 GLU A 417      35.917  -6.384 -28.904  1.00 92.63           O  
ATOM   3207  OE2 GLU A 417      37.261  -7.179 -27.356  1.00 92.63           O  
ATOM   3208  N   ASP A 418      36.956 -12.565 -26.527  1.00 88.85           N  
ATOM   3209  CA  ASP A 418      37.692 -13.526 -25.711  1.00 88.85           C  
ATOM   3210  C   ASP A 418      36.867 -14.789 -25.474  1.00 88.85           C  
ATOM   3211  CB  ASP A 418      38.091 -12.900 -24.373  1.00 88.85           C  
ATOM   3212  O   ASP A 418      36.834 -15.315 -24.360  1.00 88.85           O  
ATOM   3213  CG  ASP A 418      39.049 -11.732 -24.528  1.00 88.85           C  
ATOM   3214  OD1 ASP A 418      39.963 -11.801 -25.378  1.00 88.85           O  
ATOM   3215  OD2 ASP A 418      38.891 -10.735 -23.790  1.00 88.85           O  
ATOM   3216  N   VAL A 419      36.079 -15.124 -26.339  1.00 88.78           N  
ATOM   3217  CA  VAL A 419      35.337 -16.379 -26.263  1.00 88.78           C  
ATOM   3218  C   VAL A 419      36.253 -17.544 -26.630  1.00 88.78           C  
ATOM   3219  CB  VAL A 419      34.099 -16.363 -27.188  1.00 88.78           C  
ATOM   3220  O   VAL A 419      36.909 -17.521 -27.674  1.00 88.78           O  
ATOM   3221  CG1 VAL A 419      33.331 -17.679 -27.084  1.00 88.78           C  
ATOM   3222  CG2 VAL A 419      33.193 -15.182 -26.844  1.00 88.78           C  
ATOM   3223  N   GLY A 420      36.399 -18.501 -25.685  1.00 85.44           N  
ATOM   3224  CA  GLY A 420      37.242 -19.664 -25.912  1.00 85.44           C  
ATOM   3225  C   GLY A 420      36.758 -20.903 -25.184  1.00 85.44           C  
ATOM   3226  O   GLY A 420      35.762 -20.854 -24.459  1.00 85.44           O  
ATOM   3227  N   GLY A 421      37.428 -21.999 -25.528  1.00 86.75           N  
ATOM   3228  CA  GLY A 421      37.104 -23.291 -24.945  1.00 86.75           C  
ATOM   3229  C   GLY A 421      36.194 -24.131 -25.823  1.00 86.75           C  
ATOM   3230  O   GLY A 421      35.920 -23.767 -26.969  1.00 86.75           O  
ATOM   3231  N   LEU A 422      35.874 -25.365 -25.345  1.00 89.34           N  
ATOM   3232  CA  LEU A 422      34.912 -26.233 -26.013  1.00 89.34           C  
ATOM   3233  C   LEU A 422      33.488 -25.727 -25.807  1.00 89.34           C  
ATOM   3234  CB  LEU A 422      35.035 -27.669 -25.496  1.00 89.34           C  
ATOM   3235  O   LEU A 422      32.965 -25.770 -24.692  1.00 89.34           O  
ATOM   3236  CG  LEU A 422      34.097 -28.700 -26.126  1.00 89.34           C  
ATOM   3237  CD1 LEU A 422      34.437 -28.895 -27.600  1.00 89.34           C  
ATOM   3238  CD2 LEU A 422      34.175 -30.024 -25.374  1.00 89.34           C  
ATOM   3239  N   VAL A 423      32.843 -25.183 -26.906  1.00 91.41           N  
ATOM   3240  CA  VAL A 423      31.523 -24.575 -26.768  1.00 91.41           C  
ATOM   3241  C   VAL A 423      30.554 -25.212 -27.762  1.00 91.41           C  
ATOM   3242  CB  VAL A 423      31.578 -23.046 -26.983  1.00 91.41           C  
ATOM   3243  O   VAL A 423      30.972 -25.732 -28.799  1.00 91.41           O  
ATOM   3244  CG1 VAL A 423      32.369 -22.372 -25.864  1.00 91.41           C  
ATOM   3245  CG2 VAL A 423      32.188 -22.720 -28.345  1.00 91.41           C  
ATOM   3246  N   CYS A 424      29.259 -25.117 -27.386  1.00 90.38           N  
ATOM   3247  CA  CYS A 424      28.220 -25.618 -28.279  1.00 90.38           C  
ATOM   3248  C   CYS A 424      27.013 -24.687 -28.288  1.00 90.38           C  
ATOM   3249  CB  CYS A 424      27.787 -27.023 -27.864  1.00 90.38           C  
ATOM   3250  O   CYS A 424      26.763 -23.978 -27.311  1.00 90.38           O  
ATOM   3251  SG  CYS A 424      27.081 -27.107 -26.203  1.00 90.38           S  
ATOM   3252  N   PRO A 425      26.311 -24.709 -29.409  1.00 92.75           N  
ATOM   3253  CA  PRO A 425      25.085 -23.907 -29.454  1.00 92.75           C  
ATOM   3254  C   PRO A 425      24.053 -24.350 -28.419  1.00 92.75           C  
ATOM   3255  CB  PRO A 425      24.567 -24.136 -30.875  1.00 92.75           C  
ATOM   3256  O   PRO A 425      23.925 -25.545 -28.141  1.00 92.75           O  
ATOM   3257  CG  PRO A 425      25.773 -24.533 -31.663  1.00 92.75           C  
ATOM   3258  CD  PRO A 425      26.680 -25.336 -30.775  1.00 92.75           C  
ATOM   3259  N   ALA A 426      23.385 -23.308 -27.904  1.00 93.91           N  
ATOM   3260  CA  ALA A 426      22.391 -23.592 -26.871  1.00 93.91           C  
ATOM   3261  C   ALA A 426      21.256 -22.573 -26.908  1.00 93.91           C  
ATOM   3262  CB  ALA A 426      23.046 -23.604 -25.492  1.00 93.91           C  
ATOM   3263  O   ALA A 426      21.438 -21.447 -27.377  1.00 93.91           O  
ATOM   3264  N   VAL A 427      20.102 -23.051 -26.302  1.00 94.87           N  
ATOM   3265  CA  VAL A 427      18.960 -22.148 -26.212  1.00 94.87           C  
ATOM   3266  C   VAL A 427      18.299 -22.285 -24.843  1.00 94.87           C  
ATOM   3267  CB  VAL A 427      17.931 -22.421 -27.331  1.00 94.87           C  
ATOM   3268  O   VAL A 427      18.403 -23.331 -24.198  1.00 94.87           O  
ATOM   3269  CG1 VAL A 427      18.548 -22.169 -28.706  1.00 94.87           C  
ATOM   3270  CG2 VAL A 427      17.404 -23.852 -27.233  1.00 94.87           C  
ATOM   3271  N   SER A 428      17.624 -21.214 -24.435  1.00 95.00           N  
ATOM   3272  CA  SER A 428      16.727 -21.238 -23.284  1.00 95.00           C  
ATOM   3273  C   SER A 428      15.365 -20.647 -23.633  1.00 95.00           C  
ATOM   3274  CB  SER A 428      17.339 -20.471 -22.111  1.00 95.00           C  
ATOM   3275  O   SER A 428      15.283 -19.557 -24.204  1.00 95.00           O  
ATOM   3276  OG  SER A 428      18.434 -21.183 -21.562  1.00 95.00           O  
ATOM   3277  N   LEU A 429      14.316 -21.394 -23.282  1.00 94.77           N  
ATOM   3278  CA  LEU A 429      12.937 -20.972 -23.508  1.00 94.77           C  
ATOM   3279  C   LEU A 429      12.158 -20.937 -22.198  1.00 94.77           C  
ATOM   3280  CB  LEU A 429      12.246 -21.909 -24.502  1.00 94.77           C  
ATOM   3281  O   LEU A 429      12.339 -21.804 -21.340  1.00 94.77           O  
ATOM   3282  CG  LEU A 429      12.935 -22.090 -25.855  1.00 94.77           C  
ATOM   3283  CD1 LEU A 429      12.189 -23.121 -26.696  1.00 94.77           C  
ATOM   3284  CD2 LEU A 429      13.027 -20.758 -26.591  1.00 94.77           C  
ATOM   3285  N   CYS A 430      11.284 -19.944 -22.063  1.00 93.83           N  
ATOM   3286  CA  CYS A 430      10.575 -19.791 -20.797  1.00 93.83           C  
ATOM   3287  C   CYS A 430       9.093 -20.106 -20.961  1.00 93.83           C  
ATOM   3288  CB  CYS A 430      10.747 -18.372 -20.255  1.00 93.83           C  
ATOM   3289  O   CYS A 430       8.458 -20.619 -20.038  1.00 93.83           O  
ATOM   3290  SG  CYS A 430      10.026 -18.127 -18.617  1.00 93.83           S  
ATOM   3291  N   THR A 431       8.589 -19.952 -22.133  1.00 91.95           N  
ATOM   3292  CA  THR A 431       7.159 -20.121 -22.363  1.00 91.95           C  
ATOM   3293  C   THR A 431       6.864 -21.502 -22.940  1.00 91.95           C  
ATOM   3294  CB  THR A 431       6.614 -19.038 -23.312  1.00 91.95           C  
ATOM   3295  O   THR A 431       7.439 -21.891 -23.959  1.00 91.95           O  
ATOM   3296  CG2 THR A 431       5.100 -19.146 -23.459  1.00 91.95           C  
ATOM   3297  OG1 THR A 431       6.941 -17.744 -22.790  1.00 91.95           O  
ATOM   3298  N   GLU A 432       5.930 -22.209 -22.235  1.00 91.85           N  
ATOM   3299  CA  GLU A 432       5.514 -23.535 -22.681  1.00 91.85           C  
ATOM   3300  C   GLU A 432       4.903 -23.481 -24.079  1.00 91.85           C  
ATOM   3301  CB  GLU A 432       4.515 -24.146 -21.694  1.00 91.85           C  
ATOM   3302  O   GLU A 432       4.077 -22.613 -24.368  1.00 91.85           O  
ATOM   3303  CG  GLU A 432       4.115 -25.575 -22.030  1.00 91.85           C  
ATOM   3304  CD  GLU A 432       3.062 -26.140 -21.090  1.00 91.85           C  
ATOM   3305  OE1 GLU A 432       2.549 -27.252 -21.351  1.00 91.85           O  
ATOM   3306  OE2 GLU A 432       2.747 -25.465 -20.085  1.00 91.85           O  
ATOM   3307  N   GLY A 433       5.367 -24.412 -24.912  1.00 91.01           N  
ATOM   3308  CA  GLY A 433       4.817 -24.483 -26.257  1.00 91.01           C  
ATOM   3309  C   GLY A 433       5.686 -23.797 -27.294  1.00 91.01           C  
ATOM   3310  O   GLY A 433       5.498 -23.993 -28.496  1.00 91.01           O  
ATOM   3311  N   HIS A 434       6.593 -23.009 -26.857  1.00 93.25           N  
ATOM   3312  CA  HIS A 434       7.508 -22.334 -27.771  1.00 93.25           C  
ATOM   3313  C   HIS A 434       8.541 -23.304 -28.334  1.00 93.25           C  
ATOM   3314  CB  HIS A 434       8.210 -21.172 -27.065  1.00 93.25           C  
ATOM   3315  O   HIS A 434       8.974 -24.227 -27.641  1.00 93.25           O  
ATOM   3316  CG  HIS A 434       7.328 -19.985 -26.841  1.00 93.25           C  
ATOM   3317  CD2 HIS A 434       5.981 -19.882 -26.751  1.00 93.25           C  
ATOM   3318  ND1 HIS A 434       7.824 -18.709 -26.686  1.00 93.25           N  
ATOM   3319  CE1 HIS A 434       6.816 -17.870 -26.508  1.00 93.25           C  
ATOM   3320  NE2 HIS A 434       5.687 -18.557 -26.543  1.00 93.25           N  
ATOM   3321  N   SER A 435       8.839 -23.028 -29.609  1.00 95.05           N  
ATOM   3322  CA  SER A 435       9.758 -23.959 -30.257  1.00 95.05           C  
ATOM   3323  C   SER A 435      10.768 -23.223 -31.130  1.00 95.05           C  
ATOM   3324  CB  SER A 435       8.986 -24.974 -31.101  1.00 95.05           C  
ATOM   3325  O   SER A 435      10.511 -22.101 -31.573  1.00 95.05           O  
ATOM   3326  OG  SER A 435       8.240 -24.322 -32.114  1.00 95.05           O  
ATOM   3327  N   VAL A 436      11.939 -23.830 -31.299  1.00 95.93           N  
ATOM   3328  CA  VAL A 436      12.989 -23.329 -32.179  1.00 95.93           C  
ATOM   3329  C   VAL A 436      13.479 -24.452 -33.091  1.00 95.93           C  
ATOM   3330  CB  VAL A 436      14.170 -22.741 -31.375  1.00 95.93           C  
ATOM   3331  O   VAL A 436      13.357 -25.632 -32.753  1.00 95.93           O  
ATOM   3332  CG1 VAL A 436      13.731 -21.502 -30.598  1.00 95.93           C  
ATOM   3333  CG2 VAL A 436      14.747 -23.793 -30.429  1.00 95.93           C  
ATOM   3334  N   SER A 437      14.067 -23.964 -34.237  1.00 94.88           N  
ATOM   3335  CA  SER A 437      14.576 -24.926 -35.209  1.00 94.88           C  
ATOM   3336  C   SER A 437      15.975 -24.547 -35.683  1.00 94.88           C  
ATOM   3337  CB  SER A 437      13.633 -25.026 -36.409  1.00 94.88           C  
ATOM   3338  O   SER A 437      16.259 -23.370 -35.917  1.00 94.88           O  
ATOM   3339  OG  SER A 437      12.357 -25.495 -36.007  1.00 94.88           O  
ATOM   3340  N   LEU A 438      16.785 -25.606 -35.726  1.00 92.63           N  
ATOM   3341  CA  LEU A 438      18.094 -25.439 -36.348  1.00 92.63           C  
ATOM   3342  C   LEU A 438      17.984 -25.499 -37.868  1.00 92.63           C  
ATOM   3343  CB  LEU A 438      19.064 -26.514 -35.853  1.00 92.63           C  
ATOM   3344  O   LEU A 438      17.380 -26.424 -38.416  1.00 92.63           O  
ATOM   3345  CG  LEU A 438      19.544 -26.380 -34.406  1.00 92.63           C  
ATOM   3346  CD1 LEU A 438      20.220 -27.668 -33.950  1.00 92.63           C  
ATOM   3347  CD2 LEU A 438      20.491 -25.193 -34.265  1.00 92.63           C  
ATOM   3348  N   LEU A 439      18.557 -24.461 -38.531  1.00 87.86           N  
ATOM   3349  CA  LEU A 439      18.495 -24.456 -39.989  1.00 87.86           C  
ATOM   3350  C   LEU A 439      19.788 -24.999 -40.589  1.00 87.86           C  
ATOM   3351  CB  LEU A 439      18.232 -23.041 -40.510  1.00 87.86           C  
ATOM   3352  O   LEU A 439      20.880 -24.557 -40.224  1.00 87.86           O  
ATOM   3353  CG  LEU A 439      16.965 -22.355 -39.996  1.00 87.86           C  
ATOM   3354  CD1 LEU A 439      16.826 -20.968 -40.615  1.00 87.86           C  
ATOM   3355  CD2 LEU A 439      15.736 -23.206 -40.297  1.00 87.86           C  
ATOM   3356  N   ILE A 440      19.710 -26.039 -41.441  1.00 73.43           N  
ATOM   3357  CA  ILE A 440      20.852 -26.692 -42.070  1.00 73.43           C  
ATOM   3358  C   ILE A 440      21.225 -25.956 -43.355  1.00 73.43           C  
ATOM   3359  CB  ILE A 440      20.558 -28.179 -42.370  1.00 73.43           C  
ATOM   3360  O   ILE A 440      22.407 -25.816 -43.677  1.00 73.43           O  
ATOM   3361  CG1 ILE A 440      20.218 -28.928 -41.077  1.00 73.43           C  
ATOM   3362  CG2 ILE A 440      21.746 -28.831 -43.085  1.00 73.43           C  
ATOM   3363  CD1 ILE A 440      19.694 -30.340 -41.299  1.00 73.43           C  
ATOM   3364  N   ASP A 441      20.233 -25.277 -44.084  1.00 61.45           N  
ATOM   3365  CA  ASP A 441      20.404 -24.498 -45.307  1.00 61.45           C  
ATOM   3366  C   ASP A 441      19.844 -23.087 -45.142  1.00 61.45           C  
ATOM   3367  CB  ASP A 441      19.729 -25.198 -46.488  1.00 61.45           C  
ATOM   3368  O   ASP A 441      18.629 -22.905 -45.036  1.00 61.45           O  
ATOM   3369  CG  ASP A 441      20.554 -26.343 -47.049  1.00 61.45           C  
ATOM   3370  OD1 ASP A 441      21.795 -26.329 -46.905  1.00 61.45           O  
ATOM   3371  OD2 ASP A 441      19.957 -27.267 -47.644  1.00 61.45           O  
ATOM   3372  N   PRO A 442      20.611 -22.030 -44.942  1.00 53.26           N  
ATOM   3373  CA  PRO A 442      20.070 -20.720 -44.572  1.00 53.26           C  
ATOM   3374  C   PRO A 442      19.326 -20.043 -45.721  1.00 53.26           C  
ATOM   3375  CB  PRO A 442      21.317 -19.921 -44.184  1.00 53.26           C  
ATOM   3376  O   PRO A 442      19.482 -20.437 -46.880  1.00 53.26           O  
ATOM   3377  CG  PRO A 442      22.464 -20.726 -44.703  1.00 53.26           C  
ATOM   3378  CD  PRO A 442      21.960 -22.091 -45.074  1.00 53.26           C  
ATOM   3379  N   PRO A 443      18.407 -19.037 -45.462  1.00 48.24           N  
ATOM   3380  CA  PRO A 443      17.646 -18.308 -46.478  1.00 48.24           C  
ATOM   3381  C   PRO A 443      18.540 -17.523 -47.436  1.00 48.24           C  
ATOM   3382  CB  PRO A 443      16.770 -17.363 -45.652  1.00 48.24           C  
ATOM   3383  O   PRO A 443      19.666 -17.166 -47.082  1.00 48.24           O  
ATOM   3384  CG  PRO A 443      17.173 -17.611 -44.234  1.00 48.24           C  
ATOM   3385  CD  PRO A 443      18.242 -18.665 -44.219  1.00 48.24           C  
ATOM   3386  N   GLN A 444      18.225 -17.547 -48.848  1.00 44.55           N  
ATOM   3387  CA  GLN A 444      18.788 -16.791 -49.961  1.00 44.55           C  
ATOM   3388  C   GLN A 444      19.003 -15.329 -49.581  1.00 44.55           C  
ATOM   3389  CB  GLN A 444      17.880 -16.886 -51.189  1.00 44.55           C  
ATOM   3390  O   GLN A 444      18.123 -14.700 -48.990  1.00 44.55           O  
ATOM   3391  CG  GLN A 444      17.992 -18.208 -51.935  1.00 44.55           C  
ATOM   3392  CD  GLN A 444      17.181 -18.229 -53.218  1.00 44.55           C  
ATOM   3393  NE2 GLN A 444      17.080 -19.400 -53.836  1.00 44.55           N  
ATOM   3394  OE1 GLN A 444      16.651 -17.200 -53.649  1.00 44.55           O  
ATOM   3395  N   GLY A 445      20.394 -14.876 -49.286  1.00 41.77           N  
ATOM   3396  CA  GLY A 445      20.734 -13.472 -49.123  1.00 41.77           C  
ATOM   3397  C   GLY A 445      21.432 -13.175 -47.809  1.00 41.77           C  
ATOM   3398  O   GLY A 445      21.666 -12.012 -47.473  1.00 41.77           O  
ATOM   3399  N   SER A 446      21.859 -14.267 -47.005  1.00 40.85           N  
ATOM   3400  CA  SER A 446      22.618 -14.067 -45.775  1.00 40.85           C  
ATOM   3401  C   SER A 446      24.104 -13.884 -46.066  1.00 40.85           C  
ATOM   3402  CB  SER A 446      22.418 -15.247 -44.823  1.00 40.85           C  
ATOM   3403  O   SER A 446      24.615 -14.401 -47.061  1.00 40.85           O  
ATOM   3404  OG  SER A 446      23.652 -15.888 -44.550  1.00 40.85           O  
ATOM   3405  N   ALA A 447      24.667 -12.657 -45.936  1.00 43.68           N  
ATOM   3406  CA  ALA A 447      26.088 -12.345 -46.065  1.00 43.68           C  
ATOM   3407  C   ALA A 447      26.951 -13.506 -45.578  1.00 43.68           C  
ATOM   3408  CB  ALA A 447      26.426 -11.074 -45.291  1.00 43.68           C  
ATOM   3409  O   ALA A 447      28.176 -13.477 -45.715  1.00 43.68           O  
ATOM   3410  N   THR A 448      26.405 -14.758 -45.329  1.00 44.31           N  
ATOM   3411  CA  THR A 448      27.170 -15.861 -44.756  1.00 44.31           C  
ATOM   3412  C   THR A 448      27.552 -16.871 -45.833  1.00 44.31           C  
ATOM   3413  CB  THR A 448      26.379 -16.569 -43.641  1.00 44.31           C  
ATOM   3414  O   THR A 448      28.222 -17.866 -45.549  1.00 44.31           O  
ATOM   3415  CG2 THR A 448      26.273 -15.691 -42.398  1.00 44.31           C  
ATOM   3416  OG1 THR A 448      25.060 -16.869 -44.115  1.00 44.31           O  
ATOM   3417  N   ARG A 449      26.997 -16.710 -47.147  1.00 36.87           N  
ATOM   3418  CA  ARG A 449      27.608 -17.598 -48.131  1.00 36.87           C  
ATOM   3419  C   ARG A 449      29.118 -17.394 -48.189  1.00 36.87           C  
ATOM   3420  CB  ARG A 449      26.995 -17.371 -49.514  1.00 36.87           C  
ATOM   3421  O   ARG A 449      29.861 -18.313 -48.540  1.00 36.87           O  
ATOM   3422  CG  ARG A 449      26.698 -18.654 -50.274  1.00 36.87           C  
ATOM   3423  CD  ARG A 449      26.086 -18.371 -51.640  1.00 36.87           C  
ATOM   3424  NE  ARG A 449      25.905 -19.597 -52.413  1.00 36.87           N  
ATOM   3425  NH1 ARG A 449      25.200 -18.526 -54.334  1.00 36.87           N  
ATOM   3426  NH2 ARG A 449      25.359 -20.812 -54.284  1.00 36.87           N  
ATOM   3427  CZ  ARG A 449      25.488 -19.642 -53.675  1.00 36.87           C  
ATOM   3428  N   ALA A 450      29.725 -16.531 -47.344  1.00 34.48           N  
ATOM   3429  CA  ALA A 450      31.154 -16.324 -47.567  1.00 34.48           C  
ATOM   3430  C   ALA A 450      31.981 -16.992 -46.472  1.00 34.48           C  
ATOM   3431  CB  ALA A 450      31.472 -14.833 -47.634  1.00 34.48           C  
ATOM   3432  O   ALA A 450      33.192 -17.172 -46.623  1.00 34.48           O  
ATOM   3433  N   LEU A 451      31.401 -17.905 -45.651  1.00 35.53           N  
ATOM   3434  CA  LEU A 451      32.375 -18.455 -44.715  1.00 35.53           C  
ATOM   3435  C   LEU A 451      32.432 -19.975 -44.819  1.00 35.53           C  
ATOM   3436  CB  LEU A 451      32.033 -18.042 -43.281  1.00 35.53           C  
ATOM   3437  O   LEU A 451      31.518 -20.667 -44.364  1.00 35.53           O  
ATOM   3438  CG  LEU A 451      32.351 -16.596 -42.898  1.00 35.53           C  
ATOM   3439  CD1 LEU A 451      31.513 -16.169 -41.697  1.00 35.53           C  
ATOM   3440  CD2 LEU A 451      33.838 -16.435 -42.603  1.00 35.53           C  
ATOM   3441  N   ARG A 452      32.405 -20.551 -46.026  1.00 30.58           N  
ATOM   3442  CA  ARG A 452      32.822 -21.934 -46.236  1.00 30.58           C  
ATOM   3443  C   ARG A 452      34.318 -22.098 -45.992  1.00 30.58           C  
ATOM   3444  CB  ARG A 452      32.468 -22.394 -47.652  1.00 30.58           C  
ATOM   3445  O   ARG A 452      35.107 -21.209 -46.319  1.00 30.58           O  
ATOM   3446  CG  ARG A 452      30.996 -22.722 -47.844  1.00 30.58           C  
ATOM   3447  CD  ARG A 452      30.775 -23.649 -49.031  1.00 30.58           C  
ATOM   3448  NE  ARG A 452      29.356 -23.912 -49.252  1.00 30.58           N  
ATOM   3449  NH1 ARG A 452      29.690 -25.386 -51.000  1.00 30.58           N  
ATOM   3450  NH2 ARG A 452      27.564 -24.897 -50.297  1.00 30.58           N  
ATOM   3451  CZ  ARG A 452      28.873 -24.731 -50.183  1.00 30.58           C  
ATOM   3452  N   PRO A 453      34.775 -22.965 -45.033  1.00 38.20           N  
ATOM   3453  CA  PRO A 453      36.204 -23.192 -44.805  1.00 38.20           C  
ATOM   3454  C   PRO A 453      36.959 -23.534 -46.087  1.00 38.20           C  
ATOM   3455  CB  PRO A 453      36.222 -24.372 -43.830  1.00 38.20           C  
ATOM   3456  O   PRO A 453      36.441 -24.262 -46.938  1.00 38.20           O  
ATOM   3457  CG  PRO A 453      34.804 -24.839 -43.769  1.00 38.20           C  
ATOM   3458  CD  PRO A 453      33.981 -23.989 -44.694  1.00 38.20           C  
ATOM   3459  N   ASP A 454      37.224 -22.449 -46.894  1.00 27.16           N  
ATOM   3460  CA  ASP A 454      38.235 -22.404 -47.947  1.00 27.16           C  
ATOM   3461  C   ASP A 454      38.661 -23.811 -48.359  1.00 27.16           C  
ATOM   3462  CB  ASP A 454      39.453 -21.600 -47.488  1.00 27.16           C  
ATOM   3463  O   ASP A 454      38.918 -24.663 -47.506  1.00 27.16           O  
ATOM   3464  CG  ASP A 454      39.417 -20.154 -47.952  1.00 27.16           C  
ATOM   3465  OD1 ASP A 454      38.629 -19.826 -48.865  1.00 27.16           O  
ATOM   3466  OD2 ASP A 454      40.187 -19.337 -47.402  1.00 27.16           O  
ATOM   3467  N   ARG A 455      38.068 -24.430 -49.392  1.00 26.26           N  
ATOM   3468  CA  ARG A 455      38.776 -25.219 -50.394  1.00 26.26           C  
ATOM   3469  C   ARG A 455      40.248 -25.377 -50.027  1.00 26.26           C  
ATOM   3470  CB  ARG A 455      38.647 -24.575 -51.776  1.00 26.26           C  
ATOM   3471  O   ARG A 455      40.912 -24.401 -49.670  1.00 26.26           O  
ATOM   3472  CG  ARG A 455      37.409 -25.009 -52.545  1.00 26.26           C  
ATOM   3473  CD  ARG A 455      37.448 -24.536 -53.991  1.00 26.26           C  
ATOM   3474  NE  ARG A 455      36.226 -24.890 -54.708  1.00 26.26           N  
ATOM   3475  NH1 ARG A 455      36.966 -24.137 -56.762  1.00 26.26           N  
ATOM   3476  NH2 ARG A 455      34.874 -25.053 -56.557  1.00 26.26           N  
ATOM   3477  CZ  ARG A 455      36.025 -24.692 -56.007  1.00 26.26           C  
TER    3478      ARG A 455                                                      
ENDMDL                                                                          
END                                                                             
