# Supplementary material for: Uncoupled evolution of the Polycomb system and deep origin of non-canonical PRC1
Source: Commun Biol. 2023 Nov 10;6:1144. doi: 10.1038/s42003-023-05501-x (PMC10638273; doi:10.1038/s42003-023-05501-x)
Supplement: Supplementary file 8 — Supplementary Data 5 [file 42003_2023_5501_MOESM8_ESM.zip › Supplementary Data 5/PCGF_putative_checks/PCGF_alphafold_remainedputative/HEMPHA007334_PCGF_68d35.result/HEMPHA007334_PCGF_68d35_unrelaxed_rank_2_model_3.pdb]

MODEL     1                                                                     
ATOM      1  N   SER A   1      -4.047  48.568 -10.119  1.00 32.30           N  
ATOM      2  CA  SER A   1      -4.648  48.871 -11.413  1.00 32.30           C  
ATOM      3  C   SER A   1      -4.791  47.613 -12.264  1.00 32.30           C  
ATOM      4  CB  SER A   1      -3.812  49.910 -12.162  1.00 32.30           C  
ATOM      5  O   SER A   1      -3.796  46.966 -12.598  1.00 32.30           O  
ATOM      6  OG  SER A   1      -4.599  51.040 -12.500  1.00 32.30           O  
ATOM      7  N   PHE A   2      -5.900  46.915 -12.218  1.00 29.20           N  
ATOM      8  CA  PHE A   2      -6.959  46.541 -13.149  1.00 29.20           C  
ATOM      9  C   PHE A   2      -6.531  45.358 -14.008  1.00 29.20           C  
ATOM     10  CB  PHE A   2      -7.337  47.728 -14.040  1.00 29.20           C  
ATOM     11  O   PHE A   2      -5.467  45.388 -14.631  1.00 29.20           O  
ATOM     12  CG  PHE A   2      -8.596  48.432 -13.613  1.00 29.20           C  
ATOM     13  CD1 PHE A   2      -9.834  48.025 -14.096  1.00 29.20           C  
ATOM     14  CD2 PHE A   2      -8.542  49.500 -12.727  1.00 29.20           C  
ATOM     15  CE1 PHE A   2     -11.002  48.675 -13.702  1.00 29.20           C  
ATOM     16  CE2 PHE A   2      -9.705  50.154 -12.328  1.00 29.20           C  
ATOM     17  CZ  PHE A   2     -10.933  49.740 -12.818  1.00 29.20           C  
ATOM     18  N   CYS A   3      -7.270  44.223 -13.895  1.00 33.69           N  
ATOM     19  CA  CYS A   3      -7.812  43.641 -15.117  1.00 33.69           C  
ATOM     20  C   CYS A   3      -8.799  42.524 -14.799  1.00 33.69           C  
ATOM     21  CB  CYS A   3      -6.686  43.103 -16.000  1.00 33.69           C  
ATOM     22  O   CYS A   3      -8.445  41.548 -14.135  1.00 33.69           O  
ATOM     23  SG  CYS A   3      -6.611  43.871 -17.633  1.00 33.69           S  
ATOM     24  N   THR A   4     -10.130  42.741 -14.768  1.00 29.00           N  
ATOM     25  CA  THR A   4     -11.371  42.384 -15.448  1.00 29.00           C  
ATOM     26  C   THR A   4     -11.080  41.633 -16.744  1.00 29.00           C  
ATOM     27  CB  THR A   4     -12.219  43.632 -15.753  1.00 29.00           C  
ATOM     28  O   THR A   4     -10.210  42.036 -17.519  1.00 29.00           O  
ATOM     29  CG2 THR A   4     -13.709  43.325 -15.645  1.00 29.00           C  
ATOM     30  OG1 THR A   4     -11.887  44.668 -14.820  1.00 29.00           O  
ATOM     31  N   LEU A   5     -11.623  40.363 -16.940  1.00 31.79           N  
ATOM     32  CA  LEU A   5     -12.420  39.976 -18.099  1.00 31.79           C  
ATOM     33  C   LEU A   5     -12.420  38.461 -18.277  1.00 31.79           C  
ATOM     34  CB  LEU A   5     -11.886  40.650 -19.366  1.00 31.79           C  
ATOM     35  O   LEU A   5     -11.357  37.841 -18.357  1.00 31.79           O  
ATOM     36  CG  LEU A   5     -12.500  42.004 -19.724  1.00 31.79           C  
ATOM     37  CD1 LEU A   5     -11.521  42.828 -20.553  1.00 31.79           C  
ATOM     38  CD2 LEU A   5     -13.815  41.815 -20.472  1.00 31.79           C  
ATOM     39  N   LEU A   6     -13.530  37.743 -17.972  1.00 34.81           N  
ATOM     40  CA  LEU A   6     -14.153  36.940 -19.018  1.00 34.81           C  
ATOM     41  C   LEU A   6     -15.135  35.937 -18.421  1.00 34.81           C  
ATOM     42  CB  LEU A   6     -13.088  36.204 -19.835  1.00 34.81           C  
ATOM     43  O   LEU A   6     -14.787  35.193 -17.501  1.00 34.81           O  
ATOM     44  CG  LEU A   6     -12.465  36.984 -20.995  1.00 34.81           C  
ATOM     45  CD1 LEU A   6     -11.053  36.481 -21.273  1.00 34.81           C  
ATOM     46  CD2 LEU A   6     -13.334  36.871 -22.243  1.00 34.81           C  
ATOM     47  N   GLN A   7     -16.399  36.295 -18.362  1.00 32.28           N  
ATOM     48  CA  GLN A   7     -17.584  35.542 -18.759  1.00 32.28           C  
ATOM     49  C   GLN A   7     -17.583  35.266 -20.260  1.00 32.28           C  
ATOM     50  CB  GLN A   7     -18.856  36.295 -18.365  1.00 32.28           C  
ATOM     51  O   GLN A   7     -17.227  36.138 -21.056  1.00 32.28           O  
ATOM     52  CG  GLN A   7     -19.257  36.104 -16.909  1.00 32.28           C  
ATOM     53  CD  GLN A   7     -20.535  36.839 -16.550  1.00 32.28           C  
ATOM     54  NE2 GLN A   7     -21.348  36.232 -15.693  1.00 32.28           N  
ATOM     55  OE1 GLN A   7     -20.789  37.944 -17.040  1.00 32.28           O  
ATOM     56  N   PRO A   8     -18.220  34.139 -20.731  1.00 35.04           N  
ATOM     57  CA  PRO A   8     -19.572  33.647 -21.006  1.00 35.04           C  
ATOM     58  C   PRO A   8     -19.641  32.124 -21.084  1.00 35.04           C  
ATOM     59  CB  PRO A   8     -19.908  34.279 -22.359  1.00 35.04           C  
ATOM     60  O   PRO A   8     -18.607  31.460 -21.191  1.00 35.04           O  
ATOM     61  CG  PRO A   8     -18.606  34.329 -23.092  1.00 35.04           C  
ATOM     62  CD  PRO A   8     -17.518  33.877 -22.161  1.00 35.04           C  
ATOM     63  N   ALA A   9     -20.784  31.450 -20.679  1.00 30.89           N  
ATOM     64  CA  ALA A   9     -21.694  30.729 -21.565  1.00 30.89           C  
ATOM     65  C   ALA A   9     -22.359  29.563 -20.837  1.00 30.89           C  
ATOM     66  CB  ALA A   9     -20.949  30.226 -22.799  1.00 30.89           C  
ATOM     67  O   ALA A   9     -21.689  28.791 -20.148  1.00 30.89           O  
ATOM     68  N   LYS A  10     -23.684  29.663 -20.499  1.00 25.82           N  
ATOM     69  CA  LYS A  10     -24.932  29.166 -21.069  1.00 25.82           C  
ATOM     70  C   LYS A  10     -24.891  27.650 -21.245  1.00 25.82           C  
ATOM     71  CB  LYS A  10     -25.217  29.841 -22.411  1.00 25.82           C  
ATOM     72  O   LYS A  10     -23.917  27.108 -21.773  1.00 25.82           O  
ATOM     73  CG  LYS A  10     -25.987  31.148 -22.295  1.00 25.82           C  
ATOM     74  CD  LYS A  10     -26.373  31.693 -23.664  1.00 25.82           C  
ATOM     75  CE  LYS A  10     -27.058  33.049 -23.555  1.00 25.82           C  
ATOM     76  NZ  LYS A  10     -27.471  33.571 -24.892  1.00 25.82           N  
ATOM     77  N   GLN A  11     -25.770  26.913 -20.528  1.00 29.19           N  
ATOM     78  CA  GLN A  11     -26.815  26.004 -20.987  1.00 29.19           C  
ATOM     79  C   GLN A  11     -26.903  24.771 -20.093  1.00 29.19           C  
ATOM     80  CB  GLN A  11     -26.563  25.584 -22.436  1.00 29.19           C  
ATOM     81  O   GLN A  11     -25.896  24.106 -19.841  1.00 29.19           O  
ATOM     82  CG  GLN A  11     -27.173  26.527 -23.465  1.00 29.19           C  
ATOM     83  CD  GLN A  11     -26.880  26.107 -24.893  1.00 29.19           C  
ATOM     84  NE2 GLN A  11     -27.396  26.868 -25.852  1.00 29.19           N  
ATOM     85  OE1 GLN A  11     -26.196  25.107 -25.132  1.00 29.19           O  
ATOM     86  N   SER A  12     -27.912  24.745 -19.264  1.00 28.48           N  
ATOM     87  CA  SER A  12     -29.078  23.969 -18.853  1.00 28.48           C  
ATOM     88  C   SER A  12     -28.846  22.475 -19.050  1.00 28.48           C  
ATOM     89  CB  SER A  12     -30.316  24.408 -19.636  1.00 28.48           C  
ATOM     90  O   SER A  12     -28.134  22.068 -19.970  1.00 28.48           O  
ATOM     91  OG  SER A  12     -30.091  24.307 -21.032  1.00 28.48           O  
ATOM     92  N   PRO A  13     -29.799  21.494 -18.509  1.00 43.25           N  
ATOM     93  CA  PRO A  13     -30.210  20.661 -17.376  1.00 43.25           C  
ATOM     94  C   PRO A  13     -30.121  19.167 -17.680  1.00 43.25           C  
ATOM     95  CB  PRO A  13     -31.661  21.083 -17.136  1.00 43.25           C  
ATOM     96  O   PRO A  13     -30.070  18.772 -18.847  1.00 43.25           O  
ATOM     97  CG  PRO A  13     -32.198  21.399 -18.495  1.00 43.25           C  
ATOM     98  CD  PRO A  13     -31.074  21.298 -19.486  1.00 43.25           C  
ATOM     99  N   GLY A  14     -29.759  18.345 -16.738  1.00 28.60           N  
ATOM    100  CA  GLY A  14     -30.408  17.062 -16.520  1.00 28.60           C  
ATOM    101  C   GLY A  14     -29.623  16.144 -15.603  1.00 28.60           C  
ATOM    102  O   GLY A  14     -28.405  16.012 -15.743  1.00 28.60           O  
ATOM    103  N   ASN A  15     -30.011  16.013 -14.337  1.00 28.46           N  
ATOM    104  CA  ASN A  15     -30.537  14.804 -13.713  1.00 28.46           C  
ATOM    105  C   ASN A  15     -29.491  14.129 -12.830  1.00 28.46           C  
ATOM    106  CB  ASN A  15     -31.045  13.828 -14.776  1.00 28.46           C  
ATOM    107  O   ASN A  15     -28.361  13.899 -13.264  1.00 28.46           O  
ATOM    108  CG  ASN A  15     -32.558  13.774 -14.844  1.00 28.46           C  
ATOM    109  ND2 ASN A  15     -33.087  12.747 -15.498  1.00 28.46           N  
ATOM    110  OD1 ASN A  15     -33.247  14.650 -14.314  1.00 28.46           O  
ATOM    111  N   GLY A  16     -29.602  14.304 -11.513  1.00 26.69           N  
ATOM    112  CA  GLY A  16     -29.867  13.242 -10.556  1.00 26.69           C  
ATOM    113  C   GLY A  16     -28.699  12.973  -9.625  1.00 26.69           C  
ATOM    114  O   GLY A  16     -27.554  12.872 -10.070  1.00 26.69           O  
ATOM    115  N   LEU A  17     -28.680  13.611  -8.492  1.00 25.35           N  
ATOM    116  CA  LEU A  17     -28.842  13.271  -7.083  1.00 25.35           C  
ATOM    117  C   LEU A  17     -28.353  11.853  -6.806  1.00 25.35           C  
ATOM    118  CB  LEU A  17     -30.308  13.408  -6.663  1.00 25.35           C  
ATOM    119  O   LEU A  17     -28.841  10.895  -7.409  1.00 25.35           O  
ATOM    120  CG  LEU A  17     -30.652  14.613  -5.786  1.00 25.35           C  
ATOM    121  CD1 LEU A  17     -31.476  15.625  -6.575  1.00 25.35           C  
ATOM    122  CD2 LEU A  17     -31.400  14.167  -4.534  1.00 25.35           C  
ATOM    123  N   ARG A  18     -27.066  11.620  -6.531  1.00 28.82           N  
ATOM    124  CA  ARG A  18     -26.643  10.558  -5.625  1.00 28.82           C  
ATOM    125  C   ARG A  18     -25.405  10.972  -4.836  1.00 28.82           C  
ATOM    126  CB  ARG A  18     -26.363   9.269  -6.401  1.00 28.82           C  
ATOM    127  O   ARG A  18     -24.436  11.473  -5.409  1.00 28.82           O  
ATOM    128  CG  ARG A  18     -27.615   8.505  -6.799  1.00 28.82           C  
ATOM    129  CD  ARG A  18     -27.279   7.172  -7.454  1.00 28.82           C  
ATOM    130  NE  ARG A  18     -28.471   6.354  -7.653  1.00 28.82           N  
ATOM    131  NH1 ARG A  18     -27.317   4.466  -8.316  1.00 28.82           N  
ATOM    132  NH2 ARG A  18     -29.606   4.435  -8.207  1.00 28.82           N  
ATOM    133  CZ  ARG A  18     -28.462   5.087  -8.058  1.00 28.82           C  
ATOM    134  N   SER A  19     -25.577  11.612  -3.692  1.00 29.28           N  
ATOM    135  CA  SER A  19     -25.204  11.442  -2.291  1.00 29.28           C  
ATOM    136  C   SER A  19     -23.768  10.947  -2.158  1.00 29.28           C  
ATOM    137  CB  SER A  19     -26.155  10.467  -1.597  1.00 29.28           C  
ATOM    138  O   SER A  19     -23.396   9.935  -2.756  1.00 29.28           O  
ATOM    139  OG  SER A  19     -26.055   9.174  -2.169  1.00 29.28           O  
ATOM    140  N   ALA A  20     -22.829  11.794  -2.075  1.00 25.97           N  
ATOM    141  CA  ALA A  20     -21.708  12.324  -1.303  1.00 25.97           C  
ATOM    142  C   ALA A  20     -21.840  11.966   0.174  1.00 25.97           C  
ATOM    143  CB  ALA A  20     -21.613  13.839  -1.474  1.00 25.97           C  
ATOM    144  O   ALA A  20     -22.863  12.252   0.800  1.00 25.97           O  
ATOM    145  N   GLY A  21     -21.366  10.797   0.565  1.00 26.71           N  
ATOM    146  CA  GLY A  21     -20.917  10.671   1.943  1.00 26.71           C  
ATOM    147  C   GLY A  21     -20.018   9.470   2.170  1.00 26.71           C  
ATOM    148  O   GLY A  21     -20.330   8.362   1.728  1.00 26.71           O  
ATOM    149  N   ALA A  22     -18.657   9.625   2.008  1.00 27.13           N  
ATOM    150  CA  ALA A  22     -17.735   9.233   3.071  1.00 27.13           C  
ATOM    151  C   ALA A  22     -16.433   8.686   2.494  1.00 27.13           C  
ATOM    152  CB  ALA A  22     -18.386   8.198   3.985  1.00 27.13           C  
ATOM    153  O   ALA A  22     -16.420   7.614   1.883  1.00 27.13           O  
ATOM    154  N   GLU A  23     -15.546   9.566   1.988  1.00 26.41           N  
ATOM    155  CA  GLU A  23     -14.156   9.121   2.025  1.00 26.41           C  
ATOM    156  C   GLU A  23     -13.244  10.208   2.586  1.00 26.41           C  
ATOM    157  CB  GLU A  23     -13.686   8.709   0.628  1.00 26.41           C  
ATOM    158  O   GLU A  23     -13.092  11.272   1.982  1.00 26.41           O  
ATOM    159  CG  GLU A  23     -14.139   7.317   0.212  1.00 26.41           C  
ATOM    160  CD  GLU A  23     -13.622   6.902  -1.156  1.00 26.41           C  
ATOM    161  OE1 GLU A  23     -13.805   5.725  -1.543  1.00 26.41           O  
ATOM    162  OE2 GLU A  23     -13.028   7.760  -1.847  1.00 26.41           O  
ATOM    163  N   MET A  24     -13.308  10.527   3.877  1.00 25.66           N  
ATOM    164  CA  MET A  24     -12.249  11.315   4.503  1.00 25.66           C  
ATOM    165  C   MET A  24     -11.755  10.645   5.781  1.00 25.66           C  
ATOM    166  CB  MET A  24     -12.741  12.730   4.811  1.00 25.66           C  
ATOM    167  O   MET A  24     -12.540  10.391   6.697  1.00 25.66           O  
ATOM    168  CG  MET A  24     -12.580  13.701   3.652  1.00 25.66           C  
ATOM    169  SD  MET A  24     -11.270  14.948   3.958  1.00 25.66           S  
ATOM    170  CE  MET A  24      -9.920  14.243   2.972  1.00 25.66           C  
ATOM    171  N   ALA A  25     -10.948   9.571   5.689  1.00 27.04           N  
ATOM    172  CA  ALA A  25     -10.009   9.334   6.782  1.00 27.04           C  
ATOM    173  C   ALA A  25      -8.813   8.513   6.310  1.00 27.04           C  
ATOM    174  CB  ALA A  25     -10.710   8.631   7.943  1.00 27.04           C  
ATOM    175  O   ALA A  25      -8.975   7.385   5.838  1.00 27.04           O  
ATOM    176  N   ALA A  26      -7.816   9.140   5.649  1.00 26.42           N  
ATOM    177  CA  ALA A  26      -6.445   8.712   5.916  1.00 26.42           C  
ATOM    178  C   ALA A  26      -5.439   9.701   5.334  1.00 26.42           C  
ATOM    179  CB  ALA A  26      -6.203   7.316   5.349  1.00 26.42           C  
ATOM    180  O   ALA A  26      -5.312   9.821   4.113  1.00 26.42           O  
ATOM    181  N   ALA A  27      -5.333  10.890   5.887  1.00 27.47           N  
ATOM    182  CA  ALA A  27      -4.212  11.801   5.674  1.00 27.47           C  
ATOM    183  C   ALA A  27      -3.336  11.893   6.920  1.00 27.47           C  
ATOM    184  CB  ALA A  27      -4.720  13.187   5.282  1.00 27.47           C  
ATOM    185  O   ALA A  27      -3.804  12.295   7.988  1.00 27.47           O  
ATOM    186  N   ALA A  28      -2.569  10.802   7.292  1.00 26.20           N  
ATOM    187  CA  ALA A  28      -1.390  11.026   8.125  1.00 26.20           C  
ATOM    188  C   ALA A  28      -0.377   9.897   7.956  1.00 26.20           C  
ATOM    189  CB  ALA A  28      -1.793  11.161   9.592  1.00 26.20           C  
ATOM    190  O   ALA A  28      -0.643   8.754   8.336  1.00 26.20           O  
ATOM    191  N   ALA A  29       0.351   9.840   6.797  1.00 27.16           N  
ATOM    192  CA  ALA A  29       1.703   9.291   6.872  1.00 27.16           C  
ATOM    193  C   ALA A  29       2.548   9.750   5.687  1.00 27.16           C  
ATOM    194  CB  ALA A  29       1.656   7.766   6.929  1.00 27.16           C  
ATOM    195  O   ALA A  29       2.261   9.400   4.540  1.00 27.16           O  
ATOM    196  N   ALA A  30       2.981  11.004   5.568  1.00 28.70           N  
ATOM    197  CA  ALA A  30       3.966  11.826   4.870  1.00 28.70           C  
ATOM    198  C   ALA A  30       5.339  11.714   5.528  1.00 28.70           C  
ATOM    199  CB  ALA A  30       3.514  13.284   4.835  1.00 28.70           C  
ATOM    200  O   ALA A  30       5.455  11.793   6.753  1.00 28.70           O  
ATOM    201  N   VAL A  31       6.279  10.773   5.090  1.00 29.97           N  
ATOM    202  CA  VAL A  31       7.648  11.109   4.713  1.00 29.97           C  
ATOM    203  C   VAL A  31       8.533   9.870   4.821  1.00 29.97           C  
ATOM    204  CB  VAL A  31       8.215  12.247   5.592  1.00 29.97           C  
ATOM    205  O   VAL A  31       8.710   9.318   5.909  1.00 29.97           O  
ATOM    206  CG1 VAL A  31       9.703  12.451   5.317  1.00 29.97           C  
ATOM    207  CG2 VAL A  31       7.441  13.542   5.351  1.00 29.97           C  
ATOM    208  N   GLU A  32       8.532   8.935   3.905  1.00 27.92           N  
ATOM    209  CA  GLU A  32       9.715   8.191   3.484  1.00 27.92           C  
ATOM    210  C   GLU A  32       9.571   7.691   2.050  1.00 27.92           C  
ATOM    211  CB  GLU A  32       9.974   7.014   4.428  1.00 27.92           C  
ATOM    212  O   GLU A  32       8.647   6.935   1.740  1.00 27.92           O  
ATOM    213  CG  GLU A  32      10.418   7.430   5.823  1.00 27.92           C  
ATOM    214  CD  GLU A  32      11.300   6.396   6.505  1.00 27.92           C  
ATOM    215  OE1 GLU A  32      11.956   6.731   7.517  1.00 27.92           O  
ATOM    216  OE2 GLU A  32      11.336   5.242   6.022  1.00 27.92           O  
ATOM    217  N   GLY A  33       9.515   8.508   1.045  1.00 25.76           N  
ATOM    218  CA  GLY A  33       9.855   8.480  -0.369  1.00 25.76           C  
ATOM    219  C   GLY A  33      10.808   7.356  -0.731  1.00 25.76           C  
ATOM    220  O   GLY A  33      11.937   7.311  -0.239  1.00 25.76           O  
ATOM    221  N   GLU A  34      10.462   6.059  -0.540  1.00 29.40           N  
ATOM    222  CA  GLU A  34      11.131   4.987  -1.271  1.00 29.40           C  
ATOM    223  C   GLU A  34      11.172   5.283  -2.768  1.00 29.40           C  
ATOM    224  CB  GLU A  34      10.435   3.647  -1.019  1.00 29.40           C  
ATOM    225  O   GLU A  34      10.199   5.785  -3.334  1.00 29.40           O  
ATOM    226  CG  GLU A  34      10.951   2.908   0.207  1.00 29.40           C  
ATOM    227  CD  GLU A  34      10.203   1.614   0.486  1.00 29.40           C  
ATOM    228  OE1 GLU A  34      10.685   0.798   1.305  1.00 29.40           O  
ATOM    229  OE2 GLU A  34       9.126   1.414  -0.119  1.00 29.40           O  
ATOM    230  N   PRO A  35      12.390   5.533  -3.404  1.00 32.84           N  
ATOM    231  CA  PRO A  35      12.697   5.742  -4.820  1.00 32.84           C  
ATOM    232  C   PRO A  35      11.934   4.789  -5.737  1.00 32.84           C  
ATOM    233  CB  PRO A  35      14.204   5.483  -4.896  1.00 32.84           C  
ATOM    234  O   PRO A  35      11.687   3.637  -5.369  1.00 32.84           O  
ATOM    235  CG  PRO A  35      14.535   4.779  -3.619  1.00 32.84           C  
ATOM    236  CD  PRO A  35      13.274   4.625  -2.819  1.00 32.84           C  
ATOM    237  N   ASN A  36      10.767   5.199  -6.203  1.00 28.33           N  
ATOM    238  CA  ASN A  36      10.191   4.939  -7.518  1.00 28.33           C  
ATOM    239  C   ASN A  36      10.567   3.552  -8.031  1.00 28.33           C  
ATOM    240  CB  ASN A  36      10.630   6.011  -8.518  1.00 28.33           C  
ATOM    241  O   ASN A  36      11.722   3.308  -8.384  1.00 28.33           O  
ATOM    242  CG  ASN A  36       9.824   7.289  -8.395  1.00 28.33           C  
ATOM    243  ND2 ASN A  36      10.434   8.412  -8.755  1.00 28.33           N  
ATOM    244  OD1 ASN A  36       8.663   7.267  -7.979  1.00 28.33           O  
ATOM    245  N   THR A  37      10.250   2.474  -7.300  1.00 28.44           N  
ATOM    246  CA  THR A  37      10.305   1.221  -8.044  1.00 28.44           C  
ATOM    247  C   THR A  37       9.283   1.219  -9.177  1.00 28.44           C  
ATOM    248  CB  THR A  37      10.056   0.012  -7.123  1.00 28.44           C  
ATOM    249  O   THR A  37       8.135   1.625  -8.985  1.00 28.44           O  
ATOM    250  CG2 THR A  37      11.186  -0.150  -6.112  1.00 28.44           C  
ATOM    251  OG1 THR A  37       8.823   0.202  -6.419  1.00 28.44           O  
ATOM    252  N   PRO A  38       9.568   1.690 -10.401  1.00 31.82           N  
ATOM    253  CA  PRO A  38       8.516   1.545 -11.410  1.00 31.82           C  
ATOM    254  C   PRO A  38       7.649   0.309 -11.184  1.00 31.82           C  
ATOM    255  CB  PRO A  38       9.298   1.431 -12.721  1.00 31.82           C  
ATOM    256  O   PRO A  38       8.157  -0.742 -10.785  1.00 31.82           O  
ATOM    257  CG  PRO A  38      10.725   1.275 -12.302  1.00 31.82           C  
ATOM    258  CD  PRO A  38      10.782   1.253 -10.802  1.00 31.82           C  
ATOM    259  N   ASP A  39       6.527   0.351 -10.427  1.00 32.30           N  
ATOM    260  CA  ASP A  39       5.253  -0.348 -10.558  1.00 32.30           C  
ATOM    261  C   ASP A  39       5.288  -1.343 -11.716  1.00 32.30           C  
ATOM    262  CB  ASP A  39       4.111   0.651 -10.757  1.00 32.30           C  
ATOM    263  O   ASP A  39       5.259  -0.946 -12.883  1.00 32.30           O  
ATOM    264  CG  ASP A  39       2.738   0.011 -10.647  1.00 32.30           C  
ATOM    265  OD1 ASP A  39       2.634  -1.127 -10.142  1.00 32.30           O  
ATOM    266  OD2 ASP A  39       1.751   0.651 -11.071  1.00 32.30           O  
ATOM    267  N   HIS A  40       6.180  -2.344 -11.782  1.00 37.92           N  
ATOM    268  CA  HIS A  40       6.245  -3.493 -12.678  1.00 37.92           C  
ATOM    269  C   HIS A  40       4.952  -4.299 -12.636  1.00 37.92           C  
ATOM    270  CB  HIS A  40       7.433  -4.387 -12.318  1.00 37.92           C  
ATOM    271  O   HIS A  40       4.893  -5.415 -13.157  1.00 37.92           O  
ATOM    272  CG  HIS A  40       8.760  -3.790 -12.664  1.00 37.92           C  
ATOM    273  CD2 HIS A  40       9.813  -3.450 -11.883  1.00 37.92           C  
ATOM    274  ND1 HIS A  40       9.119  -3.472 -13.956  1.00 37.92           N  
ATOM    275  CE1 HIS A  40      10.340  -2.962 -13.954  1.00 37.92           C  
ATOM    276  NE2 HIS A  40      10.783  -2.938 -12.709  1.00 37.92           N  
ATOM    277  N   SER A  41       3.802  -3.778 -12.001  1.00 39.23           N  
ATOM    278  CA  SER A  41       2.585  -4.583 -12.013  1.00 39.23           C  
ATOM    279  C   SER A  41       1.913  -4.550 -13.382  1.00 39.23           C  
ATOM    280  CB  SER A  41       1.607  -4.091 -10.945  1.00 39.23           C  
ATOM    281  O   SER A  41       1.156  -5.458 -13.730  1.00 39.23           O  
ATOM    282  OG  SER A  41       2.302  -3.655  -9.789  1.00 39.23           O  
ATOM    283  N   LYS A  42       2.668  -4.709 -14.587  1.00 41.15           N  
ATOM    284  CA  LYS A  42       1.903  -5.189 -15.734  1.00 41.15           C  
ATOM    285  C   LYS A  42       2.767  -5.239 -16.990  1.00 41.15           C  
ATOM    286  CB  LYS A  42       0.681  -4.301 -15.973  1.00 41.15           C  
ATOM    287  O   LYS A  42       2.264  -5.071 -18.103  1.00 41.15           O  
ATOM    288  CG  LYS A  42      -0.582  -4.783 -15.275  1.00 41.15           C  
ATOM    289  CD  LYS A  42      -1.773  -3.888 -15.591  1.00 41.15           C  
ATOM    290  CE  LYS A  42      -3.022  -4.331 -14.841  1.00 41.15           C  
ATOM    291  NZ  LYS A  42      -4.194  -3.460 -15.153  1.00 41.15           N  
ATOM    292  N   GLU A  43       4.159  -5.191 -16.872  1.00 46.78           N  
ATOM    293  CA  GLU A  43       4.799  -5.530 -18.139  1.00 46.78           C  
ATOM    294  C   GLU A  43       4.903  -7.042 -18.319  1.00 46.78           C  
ATOM    295  CB  GLU A  43       6.189  -4.894 -18.227  1.00 46.78           C  
ATOM    296  O   GLU A  43       5.466  -7.736 -17.470  1.00 46.78           O  
ATOM    297  CG  GLU A  43       6.169  -3.429 -18.638  1.00 46.78           C  
ATOM    298  CD  GLU A  43       7.557  -2.816 -18.742  1.00 46.78           C  
ATOM    299  OE1 GLU A  43       7.672  -1.640 -19.155  1.00 46.78           O  
ATOM    300  OE2 GLU A  43       8.537  -3.519 -18.407  1.00 46.78           O  
ATOM    301  N   LEU A  44       3.777  -7.775 -18.219  1.00 56.47           N  
ATOM    302  CA  LEU A  44       3.463  -9.154 -18.575  1.00 56.47           C  
ATOM    303  C   LEU A  44       4.592  -9.776 -19.391  1.00 56.47           C  
ATOM    304  CB  LEU A  44       2.152  -9.219 -19.363  1.00 56.47           C  
ATOM    305  O   LEU A  44       5.064  -9.179 -20.361  1.00 56.47           O  
ATOM    306  CG  LEU A  44       0.869  -9.328 -18.538  1.00 56.47           C  
ATOM    307  CD1 LEU A  44      -0.022  -8.114 -18.782  1.00 56.47           C  
ATOM    308  CD2 LEU A  44       0.127 -10.618 -18.869  1.00 56.47           C  
ATOM    309  N   GLU A  45       5.412 -10.637 -18.724  1.00 75.83           N  
ATOM    310  CA  GLU A  45       6.668 -11.333 -18.986  1.00 75.83           C  
ATOM    311  C   GLU A  45       6.639 -12.031 -20.343  1.00 75.83           C  
ATOM    312  CB  GLU A  45       6.961 -12.349 -17.879  1.00 75.83           C  
ATOM    313  O   GLU A  45       5.834 -12.938 -20.564  1.00 75.83           O  
ATOM    314  CG  GLU A  45       7.200 -11.719 -16.514  1.00 75.83           C  
ATOM    315  CD  GLU A  45       7.567 -12.732 -15.442  1.00 75.83           C  
ATOM    316  OE1 GLU A  45       7.854 -12.324 -14.294  1.00 75.83           O  
ATOM    317  OE2 GLU A  45       7.570 -13.944 -15.753  1.00 75.83           O  
ATOM    318  N   VAL A  46       6.745 -11.416 -21.525  1.00 88.01           N  
ATOM    319  CA  VAL A  46       7.048 -12.036 -22.811  1.00 88.01           C  
ATOM    320  C   VAL A  46       8.429 -12.686 -22.759  1.00 88.01           C  
ATOM    321  CB  VAL A  46       6.984 -11.011 -23.965  1.00 88.01           C  
ATOM    322  O   VAL A  46       9.203 -12.440 -21.831  1.00 88.01           O  
ATOM    323  CG1 VAL A  46       5.547 -10.547 -24.196  1.00 88.01           C  
ATOM    324  CG2 VAL A  46       7.893  -9.819 -23.670  1.00 88.01           C  
ATOM    325  N   GLY A  47       8.499 -13.794 -23.641  1.00 91.95           N  
ATOM    326  CA  GLY A  47       9.730 -14.564 -23.720  1.00 91.95           C  
ATOM    327  C   GLY A  47      10.946 -13.714 -24.036  1.00 91.95           C  
ATOM    328  O   GLY A  47      10.813 -12.568 -24.471  1.00 91.95           O  
ATOM    329  N   PHE A  48      12.183 -14.324 -23.755  1.00 93.88           N  
ATOM    330  CA  PHE A  48      13.456 -13.675 -24.043  1.00 93.88           C  
ATOM    331  C   PHE A  48      13.712 -13.628 -25.545  1.00 93.88           C  
ATOM    332  CB  PHE A  48      14.605 -14.403 -23.338  1.00 93.88           C  
ATOM    333  O   PHE A  48      13.484 -14.613 -26.250  1.00 93.88           O  
ATOM    334  CG  PHE A  48      14.514 -14.369 -21.836  1.00 93.88           C  
ATOM    335  CD1 PHE A  48      14.976 -13.269 -21.123  1.00 93.88           C  
ATOM    336  CD2 PHE A  48      13.966 -15.436 -21.137  1.00 93.88           C  
ATOM    337  CE1 PHE A  48      14.893 -13.235 -19.733  1.00 93.88           C  
ATOM    338  CE2 PHE A  48      13.879 -15.409 -19.748  1.00 93.88           C  
ATOM    339  CZ  PHE A  48      14.344 -14.308 -19.048  1.00 93.88           C  
ATOM    340  N   ASP A  49      14.049 -12.401 -26.041  1.00 94.33           N  
ATOM    341  CA  ASP A  49      14.421 -12.260 -27.445  1.00 94.33           C  
ATOM    342  C   ASP A  49      15.532 -13.238 -27.820  1.00 94.33           C  
ATOM    343  CB  ASP A  49      14.860 -10.825 -27.744  1.00 94.33           C  
ATOM    344  O   ASP A  49      16.620 -13.201 -27.241  1.00 94.33           O  
ATOM    345  CG  ASP A  49      15.042 -10.557 -29.227  1.00 94.33           C  
ATOM    346  OD1 ASP A  49      15.035 -11.518 -30.026  1.00 94.33           O  
ATOM    347  OD2 ASP A  49      15.196  -9.374 -29.600  1.00 94.33           O  
ATOM    348  N   THR A  50      15.294 -14.068 -28.778  1.00 94.42           N  
ATOM    349  CA  THR A  50      16.199 -15.146 -29.160  1.00 94.42           C  
ATOM    350  C   THR A  50      17.507 -14.586 -29.711  1.00 94.42           C  
ATOM    351  CB  THR A  50      15.553 -16.072 -30.208  1.00 94.42           C  
ATOM    352  O   THR A  50      18.529 -15.275 -29.722  1.00 94.42           O  
ATOM    353  CG2 THR A  50      14.380 -16.844 -29.611  1.00 94.42           C  
ATOM    354  OG1 THR A  50      15.082 -15.284 -31.308  1.00 94.42           O  
ATOM    355  N   SER A  51      17.516 -13.305 -30.137  1.00 94.21           N  
ATOM    356  CA  SER A  51      18.707 -12.670 -30.692  1.00 94.21           C  
ATOM    357  C   SER A  51      19.728 -12.361 -29.602  1.00 94.21           C  
ATOM    358  CB  SER A  51      18.333 -11.384 -31.431  1.00 94.21           C  
ATOM    359  O   SER A  51      20.911 -12.167 -29.889  1.00 94.21           O  
ATOM    360  OG  SER A  51      17.733 -10.452 -30.548  1.00 94.21           O  
ATOM    361  N   ASN A  52      19.286 -12.409 -28.329  1.00 94.33           N  
ATOM    362  CA  ASN A  52      20.177 -12.108 -27.214  1.00 94.33           C  
ATOM    363  C   ASN A  52      20.981 -13.334 -26.791  1.00 94.33           C  
ATOM    364  CB  ASN A  52      19.384 -11.558 -26.026  1.00 94.33           C  
ATOM    365  O   ASN A  52      21.915 -13.225 -25.995  1.00 94.33           O  
ATOM    366  CG  ASN A  52      18.807 -10.183 -26.296  1.00 94.33           C  
ATOM    367  ND2 ASN A  52      17.747  -9.833 -25.577  1.00 94.33           N  
ATOM    368  OD1 ASN A  52      19.309  -9.441 -27.145  1.00 94.33           O  
ATOM    369  N   PHE A  53      20.661 -14.467 -27.374  1.00 96.56           N  
ATOM    370  CA  PHE A  53      21.349 -15.705 -27.026  1.00 96.56           C  
ATOM    371  C   PHE A  53      22.563 -15.920 -27.923  1.00 96.56           C  
ATOM    372  CB  PHE A  53      20.398 -16.900 -27.136  1.00 96.56           C  
ATOM    373  O   PHE A  53      22.538 -15.570 -29.105  1.00 96.56           O  
ATOM    374  CG  PHE A  53      19.328 -16.923 -26.077  1.00 96.56           C  
ATOM    375  CD1 PHE A  53      19.475 -17.704 -24.938  1.00 96.56           C  
ATOM    376  CD2 PHE A  53      18.175 -16.163 -26.223  1.00 96.56           C  
ATOM    377  CE1 PHE A  53      18.486 -17.727 -23.956  1.00 96.56           C  
ATOM    378  CE2 PHE A  53      17.182 -16.181 -25.246  1.00 96.56           C  
ATOM    379  CZ  PHE A  53      17.340 -16.964 -24.115  1.00 96.56           C  
ATOM    380  N   VAL A  54      23.605 -16.390 -27.341  1.00 96.37           N  
ATOM    381  CA  VAL A  54      24.856 -16.657 -28.043  1.00 96.37           C  
ATOM    382  C   VAL A  54      24.652 -17.785 -29.052  1.00 96.37           C  
ATOM    383  CB  VAL A  54      25.991 -17.020 -27.060  1.00 96.37           C  
ATOM    384  O   VAL A  54      25.059 -17.671 -30.210  1.00 96.37           O  
ATOM    385  CG1 VAL A  54      27.268 -17.378 -27.819  1.00 96.37           C  
ATOM    386  CG2 VAL A  54      26.247 -15.867 -26.092  1.00 96.37           C  
ATOM    387  N   ASP A  55      24.072 -18.870 -28.567  1.00 95.72           N  
ATOM    388  CA  ASP A  55      23.741 -20.007 -29.421  1.00 95.72           C  
ATOM    389  C   ASP A  55      22.249 -20.038 -29.741  1.00 95.72           C  
ATOM    390  CB  ASP A  55      24.164 -21.319 -28.756  1.00 95.72           C  
ATOM    391  O   ASP A  55      21.439 -19.466 -29.007  1.00 95.72           O  
ATOM    392  CG  ASP A  55      25.647 -21.369 -28.434  1.00 95.72           C  
ATOM    393  OD1 ASP A  55      26.476 -21.138 -29.340  1.00 95.72           O  
ATOM    394  OD2 ASP A  55      25.990 -21.646 -27.264  1.00 95.72           O  
ATOM    395  N   PRO A  56      21.914 -20.684 -30.969  1.00 96.47           N  
ATOM    396  CA  PRO A  56      20.490 -20.803 -31.294  1.00 96.47           C  
ATOM    397  C   PRO A  56      19.692 -21.508 -30.200  1.00 96.47           C  
ATOM    398  CB  PRO A  56      20.492 -21.625 -32.586  1.00 96.47           C  
ATOM    399  O   PRO A  56      20.131 -22.535 -29.675  1.00 96.47           O  
ATOM    400  CG  PRO A  56      21.866 -21.452 -33.147  1.00 96.47           C  
ATOM    401  CD  PRO A  56      22.825 -21.257 -32.008  1.00 96.47           C  
ATOM    402  N   VAL A  57      18.551 -20.911 -29.826  1.00 97.04           N  
ATOM    403  CA  VAL A  57      17.669 -21.487 -28.816  1.00 97.04           C  
ATOM    404  C   VAL A  57      16.933 -22.692 -29.398  1.00 97.04           C  
ATOM    405  CB  VAL A  57      16.655 -20.448 -28.288  1.00 97.04           C  
ATOM    406  O   VAL A  57      16.348 -22.606 -30.481  1.00 97.04           O  
ATOM    407  CG1 VAL A  57      15.757 -21.065 -27.217  1.00 97.04           C  
ATOM    408  CG2 VAL A  57      17.384 -19.223 -27.738  1.00 97.04           C  
ATOM    409  N   PRO A  58      16.977 -23.845 -28.711  1.00 96.85           N  
ATOM    410  CA  PRO A  58      16.220 -25.005 -29.188  1.00 96.85           C  
ATOM    411  C   PRO A  58      14.741 -24.696 -29.404  1.00 96.85           C  
ATOM    412  CB  PRO A  58      16.406 -26.032 -28.069  1.00 96.85           C  
ATOM    413  O   PRO A  58      14.132 -23.980 -28.604  1.00 96.85           O  
ATOM    414  CG  PRO A  58      17.656 -25.610 -27.366  1.00 96.85           C  
ATOM    415  CD  PRO A  58      17.750 -24.112 -27.419  1.00 96.85           C  
ATOM    416  N   ASP A  59      14.158 -25.222 -30.462  1.00 95.42           N  
ATOM    417  CA  ASP A  59      12.781 -24.965 -30.871  1.00 95.42           C  
ATOM    418  C   ASP A  59      11.798 -25.371 -29.776  1.00 95.42           C  
ATOM    419  CB  ASP A  59      12.459 -25.709 -32.169  1.00 95.42           C  
ATOM    420  O   ASP A  59      10.723 -24.781 -29.649  1.00 95.42           O  
ATOM    421  CG  ASP A  59      13.152 -25.113 -33.382  1.00 95.42           C  
ATOM    422  OD1 ASP A  59      13.604 -23.950 -33.316  1.00 95.42           O  
ATOM    423  OD2 ASP A  59      13.245 -25.813 -34.414  1.00 95.42           O  
ATOM    424  N   ASP A  60      12.216 -26.380 -28.966  1.00 95.81           N  
ATOM    425  CA  ASP A  60      11.316 -26.901 -27.942  1.00 95.81           C  
ATOM    426  C   ASP A  60      11.286 -25.984 -26.720  1.00 95.81           C  
ATOM    427  CB  ASP A  60      11.733 -28.314 -27.528  1.00 95.81           C  
ATOM    428  O   ASP A  60      10.571 -26.254 -25.753  1.00 95.81           O  
ATOM    429  CG  ASP A  60      13.155 -28.382 -27.000  1.00 95.81           C  
ATOM    430  OD1 ASP A  60      13.979 -27.510 -27.351  1.00 95.81           O  
ATOM    431  OD2 ASP A  60      13.455 -29.318 -26.227  1.00 95.81           O  
ATOM    432  N   LEU A  61      12.012 -24.883 -26.713  1.00 97.49           N  
ATOM    433  CA  LEU A  61      12.045 -23.927 -25.611  1.00 97.49           C  
ATOM    434  C   LEU A  61      11.546 -22.559 -26.064  1.00 97.49           C  
ATOM    435  CB  LEU A  61      13.463 -23.805 -25.048  1.00 97.49           C  
ATOM    436  O   LEU A  61      11.776 -21.554 -25.387  1.00 97.49           O  
ATOM    437  CG  LEU A  61      14.053 -25.068 -24.418  1.00 97.49           C  
ATOM    438  CD1 LEU A  61      15.492 -24.818 -23.978  1.00 97.49           C  
ATOM    439  CD2 LEU A  61      13.200 -25.527 -23.240  1.00 97.49           C  
ATOM    440  N   VAL A  62      11.005 -22.504 -27.216  1.00 97.25           N  
ATOM    441  CA  VAL A  62      10.544 -21.250 -27.802  1.00 97.25           C  
ATOM    442  C   VAL A  62       9.021 -21.170 -27.723  1.00 97.25           C  
ATOM    443  CB  VAL A  62      11.009 -21.103 -29.268  1.00 97.25           C  
ATOM    444  O   VAL A  62       8.326 -22.146 -28.015  1.00 97.25           O  
ATOM    445  CG1 VAL A  62      10.385 -19.867 -29.912  1.00 97.25           C  
ATOM    446  CG2 VAL A  62      12.534 -21.034 -29.339  1.00 97.25           C  
ATOM    447  N   CYS A  63       8.556 -20.086 -27.280  1.00 97.06           N  
ATOM    448  CA  CYS A  63       7.122 -19.827 -27.224  1.00 97.06           C  
ATOM    449  C   CYS A  63       6.574 -19.491 -28.606  1.00 97.06           C  
ATOM    450  CB  CYS A  63       6.820 -18.685 -26.254  1.00 97.06           C  
ATOM    451  O   CYS A  63       7.085 -18.595 -29.279  1.00 97.06           O  
ATOM    452  SG  CYS A  63       5.065 -18.275 -26.135  1.00 97.06           S  
ATOM    453  N   VAL A  64       5.475 -20.091 -29.026  1.00 94.28           N  
ATOM    454  CA  VAL A  64       4.925 -19.912 -30.366  1.00 94.28           C  
ATOM    455  C   VAL A  64       4.154 -18.596 -30.437  1.00 94.28           C  
ATOM    456  CB  VAL A  64       4.008 -21.089 -30.766  1.00 94.28           C  
ATOM    457  O   VAL A  64       3.871 -18.093 -31.527  1.00 94.28           O  
ATOM    458  CG1 VAL A  64       4.814 -22.381 -30.897  1.00 94.28           C  
ATOM    459  CG2 VAL A  64       2.884 -21.259 -29.746  1.00 94.28           C  
ATOM    460  N   ILE A  65       3.777 -18.074 -29.327  1.00 94.75           N  
ATOM    461  CA  ILE A  65       2.979 -16.854 -29.269  1.00 94.75           C  
ATOM    462  C   ILE A  65       3.894 -15.635 -29.365  1.00 94.75           C  
ATOM    463  CB  ILE A  65       2.136 -16.791 -27.975  1.00 94.75           C  
ATOM    464  O   ILE A  65       3.737 -14.803 -30.261  1.00 94.75           O  
ATOM    465  CG1 ILE A  65       1.145 -17.959 -27.926  1.00 94.75           C  
ATOM    466  CG2 ILE A  65       1.406 -15.448 -27.872  1.00 94.75           C  
ATOM    467  CD1 ILE A  65       0.349 -18.041 -26.631  1.00 94.75           C  
ATOM    468  N   CYS A  66       4.966 -15.588 -28.516  1.00 96.08           N  
ATOM    469  CA  CYS A  66       5.820 -14.406 -28.496  1.00 96.08           C  
ATOM    470  C   CYS A  66       7.097 -14.641 -29.293  1.00 96.08           C  
ATOM    471  CB  CYS A  66       6.169 -14.021 -27.059  1.00 96.08           C  
ATOM    472  O   CYS A  66       7.860 -13.706 -29.542  1.00 96.08           O  
ATOM    473  SG  CYS A  66       7.311 -15.167 -26.255  1.00 96.08           S  
ATOM    474  N   HIS A  67       7.357 -15.859 -29.740  1.00 95.58           N  
ATOM    475  CA  HIS A  67       8.513 -16.267 -30.531  1.00 95.58           C  
ATOM    476  C   HIS A  67       9.813 -16.019 -29.774  1.00 95.58           C  
ATOM    477  CB  HIS A  67       8.535 -15.526 -31.869  1.00 95.58           C  
ATOM    478  O   HIS A  67      10.868 -15.839 -30.387  1.00 95.58           O  
ATOM    479  CG  HIS A  67       7.323 -15.772 -32.711  1.00 95.58           C  
ATOM    480  CD2 HIS A  67       6.266 -14.978 -33.001  1.00 95.58           C  
ATOM    481  ND1 HIS A  67       7.102 -16.964 -33.366  1.00 95.58           N  
ATOM    482  CE1 HIS A  67       5.958 -16.891 -34.026  1.00 95.58           C  
ATOM    483  NE2 HIS A  67       5.431 -15.696 -33.820  1.00 95.58           N  
ATOM    484  N   GLY A  68       9.744 -15.978 -28.490  1.00 96.36           N  
ATOM    485  CA  GLY A  68      10.898 -15.844 -27.616  1.00 96.36           C  
ATOM    486  C   GLY A  68      11.173 -17.090 -26.795  1.00 96.36           C  
ATOM    487  O   GLY A  68      10.364 -18.020 -26.779  1.00 96.36           O  
ATOM    488  N   ALA A  69      12.441 -17.135 -26.222  1.00 96.89           N  
ATOM    489  CA  ALA A  69      12.709 -18.194 -25.253  1.00 96.89           C  
ATOM    490  C   ALA A  69      11.745 -18.113 -24.073  1.00 96.89           C  
ATOM    491  CB  ALA A  69      14.152 -18.115 -24.763  1.00 96.89           C  
ATOM    492  O   ALA A  69      11.525 -17.035 -23.515  1.00 96.89           O  
ATOM    493  N   VAL A  70      11.132 -19.136 -23.731  1.00 96.98           N  
ATOM    494  CA  VAL A  70      10.007 -19.171 -22.802  1.00 96.98           C  
ATOM    495  C   VAL A  70      10.447 -18.648 -21.437  1.00 96.98           C  
ATOM    496  CB  VAL A  70       9.429 -20.598 -22.666  1.00 96.98           C  
ATOM    497  O   VAL A  70      11.546 -18.959 -20.971  1.00 96.98           O  
ATOM    498  CG1 VAL A  70       8.731 -21.024 -23.956  1.00 96.98           C  
ATOM    499  CG2 VAL A  70      10.533 -21.588 -22.299  1.00 96.98           C  
ATOM    500  N   ILE A  71       9.679 -17.744 -20.842  1.00 95.67           N  
ATOM    501  CA  ILE A  71       9.799 -17.290 -19.461  1.00 95.67           C  
ATOM    502  C   ILE A  71       8.654 -17.863 -18.628  1.00 95.67           C  
ATOM    503  CB  ILE A  71       9.808 -15.748 -19.371  1.00 95.67           C  
ATOM    504  O   ILE A  71       7.502 -17.867 -19.066  1.00 95.67           O  
ATOM    505  CG1 ILE A  71      10.139 -15.298 -17.943  1.00 95.67           C  
ATOM    506  CG2 ILE A  71       8.465 -15.172 -19.829  1.00 95.67           C  
ATOM    507  CD1 ILE A  71      10.503 -13.824 -17.827  1.00 95.67           C  
ATOM    508  N   ASP A  72       9.037 -18.442 -17.518  1.00 95.58           N  
ATOM    509  CA  ASP A  72       8.023 -19.103 -16.703  1.00 95.58           C  
ATOM    510  C   ASP A  72       7.214 -20.097 -17.533  1.00 95.58           C  
ATOM    511  CB  ASP A  72       7.091 -18.071 -16.063  1.00 95.58           C  
ATOM    512  O   ASP A  72       6.003 -19.937 -17.696  1.00 95.58           O  
ATOM    513  CG  ASP A  72       6.275 -18.640 -14.916  1.00 95.58           C  
ATOM    514  OD1 ASP A  72       6.533 -19.788 -14.494  1.00 95.58           O  
ATOM    515  OD2 ASP A  72       5.365 -17.935 -14.430  1.00 95.58           O  
ATOM    516  N   PRO A  73       7.852 -21.165 -18.056  1.00 96.97           N  
ATOM    517  CA  PRO A  73       7.277 -22.111 -19.015  1.00 96.97           C  
ATOM    518  C   PRO A  73       6.086 -22.878 -18.445  1.00 96.97           C  
ATOM    519  CB  PRO A  73       8.442 -23.058 -19.318  1.00 96.97           C  
ATOM    520  O   PRO A  73       6.170 -23.424 -17.341  1.00 96.97           O  
ATOM    521  CG  PRO A  73       9.341 -22.949 -18.129  1.00 96.97           C  
ATOM    522  CD  PRO A  73       9.152 -21.593 -17.510  1.00 96.97           C  
ATOM    523  N   HIS A  74       4.948 -23.010 -19.175  1.00 97.00           N  
ATOM    524  CA  HIS A  74       3.732 -23.754 -18.867  1.00 97.00           C  
ATOM    525  C   HIS A  74       3.320 -24.644 -20.034  1.00 97.00           C  
ATOM    526  CB  HIS A  74       2.594 -22.796 -18.510  1.00 97.00           C  
ATOM    527  O   HIS A  74       3.370 -24.221 -21.191  1.00 97.00           O  
ATOM    528  CG  HIS A  74       2.704 -22.219 -17.135  1.00 97.00           C  
ATOM    529  CD2 HIS A  74       1.936 -22.393 -16.034  1.00 97.00           C  
ATOM    530  ND1 HIS A  74       3.704 -21.342 -16.773  1.00 97.00           N  
ATOM    531  CE1 HIS A  74       3.546 -21.002 -15.505  1.00 97.00           C  
ATOM    532  NE2 HIS A  74       2.480 -21.626 -15.033  1.00 97.00           N  
ATOM    533  N   VAL A  75       2.960 -25.769 -19.618  1.00 97.49           N  
ATOM    534  CA  VAL A  75       2.528 -26.731 -20.626  1.00 97.49           C  
ATOM    535  C   VAL A  75       1.050 -27.059 -20.428  1.00 97.49           C  
ATOM    536  CB  VAL A  75       3.372 -28.024 -20.575  1.00 97.49           C  
ATOM    537  O   VAL A  75       0.538 -26.995 -19.308  1.00 97.49           O  
ATOM    538  CG1 VAL A  75       4.824 -27.737 -20.956  1.00 97.49           C  
ATOM    539  CG2 VAL A  75       3.296 -28.656 -19.187  1.00 97.49           C  
ATOM    540  N   THR A  76       0.359 -27.301 -21.563  1.00 95.86           N  
ATOM    541  CA  THR A  76      -1.011 -27.796 -21.477  1.00 95.86           C  
ATOM    542  C   THR A  76      -1.029 -29.273 -21.095  1.00 95.86           C  
ATOM    543  CB  THR A  76      -1.761 -27.597 -22.807  1.00 95.86           C  
ATOM    544  O   THR A  76      -0.179 -30.046 -21.542  1.00 95.86           O  
ATOM    545  CG2 THR A  76      -1.844 -26.120 -23.176  1.00 95.86           C  
ATOM    546  OG1 THR A  76      -1.071 -28.301 -23.847  1.00 95.86           O  
ATOM    547  N   GLU A  77      -1.884 -29.717 -20.280  1.00 93.92           N  
ATOM    548  CA  GLU A  77      -1.966 -31.061 -19.716  1.00 93.92           C  
ATOM    549  C   GLU A  77      -2.246 -32.098 -20.800  1.00 93.92           C  
ATOM    550  CB  GLU A  77      -3.047 -31.125 -18.635  1.00 93.92           C  
ATOM    551  O   GLU A  77      -1.618 -33.158 -20.830  1.00 93.92           O  
ATOM    552  CG  GLU A  77      -3.018 -32.405 -17.811  1.00 93.92           C  
ATOM    553  CD  GLU A  77      -3.957 -32.371 -16.617  1.00 93.92           C  
ATOM    554  OE1 GLU A  77      -4.100 -33.407 -15.927  1.00 93.92           O  
ATOM    555  OE2 GLU A  77      -4.556 -31.301 -16.368  1.00 93.92           O  
ATOM    556  N   GLU A  78      -3.100 -31.759 -21.733  1.00 92.62           N  
ATOM    557  CA  GLU A  78      -3.564 -32.741 -22.708  1.00 92.62           C  
ATOM    558  C   GLU A  78      -2.638 -32.795 -23.920  1.00 92.62           C  
ATOM    559  CB  GLU A  78      -4.994 -32.425 -23.153  1.00 92.62           C  
ATOM    560  O   GLU A  78      -2.235 -33.877 -24.352  1.00 92.62           O  
ATOM    561  CG  GLU A  78      -6.017 -32.497 -22.029  1.00 92.62           C  
ATOM    562  CD  GLU A  78      -6.226 -33.906 -21.497  1.00 92.62           C  
ATOM    563  OE1 GLU A  78      -6.821 -34.062 -20.407  1.00 92.62           O  
ATOM    564  OE2 GLU A  78      -5.789 -34.863 -22.176  1.00 92.62           O  
ATOM    565  N   CYS A  79      -2.312 -31.624 -24.523  1.00 95.02           N  
ATOM    566  CA  CYS A  79      -1.521 -31.626 -25.748  1.00 95.02           C  
ATOM    567  C   CYS A  79      -0.043 -31.418 -25.444  1.00 95.02           C  
ATOM    568  CB  CYS A  79      -2.013 -30.540 -26.705  1.00 95.02           C  
ATOM    569  O   CYS A  79       0.816 -31.738 -26.268  1.00 95.02           O  
ATOM    570  SG  CYS A  79      -2.002 -28.882 -25.991  1.00 95.02           S  
ATOM    571  N   GLY A  80       0.340 -30.952 -24.303  1.00 95.05           N  
ATOM    572  CA  GLY A  80       1.722 -30.863 -23.861  1.00 95.05           C  
ATOM    573  C   GLY A  80       2.500 -29.759 -24.552  1.00 95.05           C  
ATOM    574  O   GLY A  80       3.731 -29.800 -24.606  1.00 95.05           O  
ATOM    575  N   HIS A  81       1.887 -28.714 -25.170  1.00 96.58           N  
ATOM    576  CA  HIS A  81       2.561 -27.612 -25.847  1.00 96.58           C  
ATOM    577  C   HIS A  81       3.040 -26.563 -24.850  1.00 96.58           C  
ATOM    578  CB  HIS A  81       1.632 -26.970 -26.880  1.00 96.58           C  
ATOM    579  O   HIS A  81       2.371 -26.301 -23.848  1.00 96.58           O  
ATOM    580  CG  HIS A  81       1.391 -27.824 -28.083  1.00 96.58           C  
ATOM    581  CD2 HIS A  81       2.241 -28.292 -29.027  1.00 96.58           C  
ATOM    582  ND1 HIS A  81       0.140 -28.292 -28.425  1.00 96.58           N  
ATOM    583  CE1 HIS A  81       0.233 -29.014 -29.529  1.00 96.58           C  
ATOM    584  NE2 HIS A  81       1.497 -29.030 -29.915  1.00 96.58           N  
ATOM    585  N   LEU A  82       4.219 -25.985 -25.031  1.00 97.03           N  
ATOM    586  CA  LEU A  82       4.952 -25.121 -24.111  1.00 97.03           C  
ATOM    587  C   LEU A  82       4.740 -23.652 -24.460  1.00 97.03           C  
ATOM    588  CB  LEU A  82       6.446 -25.454 -24.137  1.00 97.03           C  
ATOM    589  O   LEU A  82       4.890 -23.257 -25.618  1.00 97.03           O  
ATOM    590  CG  LEU A  82       7.334 -24.660 -23.178  1.00 97.03           C  
ATOM    591  CD1 LEU A  82       7.161 -25.169 -21.751  1.00 97.03           C  
ATOM    592  CD2 LEU A  82       8.795 -24.745 -23.608  1.00 97.03           C  
ATOM    593  N   PHE A  83       4.382 -22.825 -23.481  1.00 97.33           N  
ATOM    594  CA  PHE A  83       4.160 -21.392 -23.630  1.00 97.33           C  
ATOM    595  C   PHE A  83       4.724 -20.630 -22.436  1.00 97.33           C  
ATOM    596  CB  PHE A  83       2.665 -21.092 -23.785  1.00 97.33           C  
ATOM    597  O   PHE A  83       4.976 -21.216 -21.382  1.00 97.33           O  
ATOM    598  CG  PHE A  83       1.997 -21.887 -24.874  1.00 97.33           C  
ATOM    599  CD1 PHE A  83       1.978 -21.421 -26.183  1.00 97.33           C  
ATOM    600  CD2 PHE A  83       1.386 -23.101 -24.588  1.00 97.33           C  
ATOM    601  CE1 PHE A  83       1.360 -22.155 -27.193  1.00 97.33           C  
ATOM    602  CE2 PHE A  83       0.767 -23.840 -25.592  1.00 97.33           C  
ATOM    603  CZ  PHE A  83       0.754 -23.365 -26.893  1.00 97.33           C  
ATOM    604  N   CYS A  84       4.963 -19.256 -22.652  1.00 97.35           N  
ATOM    605  CA  CYS A  84       5.129 -18.406 -21.479  1.00 97.35           C  
ATOM    606  C   CYS A  84       3.860 -18.386 -20.635  1.00 97.35           C  
ATOM    607  CB  CYS A  84       5.498 -16.983 -21.896  1.00 97.35           C  
ATOM    608  O   CYS A  84       2.756 -18.526 -21.164  1.00 97.35           O  
ATOM    609  SG  CYS A  84       7.029 -16.877 -22.848  1.00 97.35           S  
ATOM    610  N   ARG A  85       4.008 -18.238 -19.392  1.00 95.51           N  
ATOM    611  CA  ARG A  85       2.829 -18.135 -18.538  1.00 95.51           C  
ATOM    612  C   ARG A  85       1.914 -17.006 -19.003  1.00 95.51           C  
ATOM    613  CB  ARG A  85       3.238 -17.911 -17.081  1.00 95.51           C  
ATOM    614  O   ARG A  85       0.711 -17.209 -19.181  1.00 95.51           O  
ATOM    615  CG  ARG A  85       2.063 -17.790 -16.123  1.00 95.51           C  
ATOM    616  CD  ARG A  85       2.524 -17.535 -14.695  1.00 95.51           C  
ATOM    617  NE  ARG A  85       1.413 -17.145 -13.832  1.00 95.51           N  
ATOM    618  NH1 ARG A  85       2.576 -15.472 -12.742  1.00 95.51           N  
ATOM    619  NH2 ARG A  85       0.392 -15.902 -12.192  1.00 95.51           N  
ATOM    620  CZ  ARG A  85       1.463 -16.174 -12.924  1.00 95.51           C  
ATOM    621  N   GLY A  86       2.551 -15.874 -19.168  1.00 94.87           N  
ATOM    622  CA  GLY A  86       1.780 -14.711 -19.578  1.00 94.87           C  
ATOM    623  C   GLY A  86       1.129 -14.876 -20.938  1.00 94.87           C  
ATOM    624  O   GLY A  86      -0.033 -14.508 -21.124  1.00 94.87           O  
ATOM    625  N   CYS A  87       1.784 -15.522 -21.879  1.00 95.89           N  
ATOM    626  CA  CYS A  87       1.315 -15.693 -23.250  1.00 95.89           C  
ATOM    627  C   CYS A  87       0.123 -16.642 -23.305  1.00 95.89           C  
ATOM    628  CB  CYS A  87       2.440 -16.221 -24.139  1.00 95.89           C  
ATOM    629  O   CYS A  87      -0.873 -16.356 -23.971  1.00 95.89           O  
ATOM    630  SG  CYS A  87       3.710 -14.993 -24.514  1.00 95.89           S  
ATOM    631  N   ILE A  88       0.199 -17.762 -22.589  1.00 95.14           N  
ATOM    632  CA  ILE A  88      -0.854 -18.767 -22.682  1.00 95.14           C  
ATOM    633  C   ILE A  88      -2.096 -18.284 -21.935  1.00 95.14           C  
ATOM    634  CB  ILE A  88      -0.388 -20.129 -22.122  1.00 95.14           C  
ATOM    635  O   ILE A  88      -3.222 -18.495 -22.390  1.00 95.14           O  
ATOM    636  CG1 ILE A  88      -1.492 -21.180 -22.284  1.00 95.14           C  
ATOM    637  CG2 ILE A  88       0.030 -19.995 -20.655  1.00 95.14           C  
ATOM    638  CD1 ILE A  88      -1.905 -21.426 -23.729  1.00 95.14           C  
ATOM    639  N   PHE A  89      -1.982 -17.601 -20.843  1.00 94.06           N  
ATOM    640  CA  PHE A  89      -3.123 -17.104 -20.083  1.00 94.06           C  
ATOM    641  C   PHE A  89      -3.891 -16.058 -20.882  1.00 94.06           C  
ATOM    642  CB  PHE A  89      -2.663 -16.511 -18.747  1.00 94.06           C  
ATOM    643  O   PHE A  89      -5.123 -16.055 -20.887  1.00 94.06           O  
ATOM    644  CG  PHE A  89      -2.593 -17.516 -17.629  1.00 94.06           C  
ATOM    645  CD1 PHE A  89      -3.690 -17.738 -16.806  1.00 94.06           C  
ATOM    646  CD2 PHE A  89      -1.430 -18.240 -17.402  1.00 94.06           C  
ATOM    647  CE1 PHE A  89      -3.628 -18.668 -15.770  1.00 94.06           C  
ATOM    648  CE2 PHE A  89      -1.360 -19.171 -16.369  1.00 94.06           C  
ATOM    649  CZ  PHE A  89      -2.460 -19.382 -15.554  1.00 94.06           C  
ATOM    650  N   ARG A  90      -3.123 -15.233 -21.605  1.00 93.07           N  
ATOM    651  CA  ARG A  90      -3.780 -14.281 -22.495  1.00 93.07           C  
ATOM    652  C   ARG A  90      -4.507 -15.001 -23.626  1.00 93.07           C  
ATOM    653  CB  ARG A  90      -2.763 -13.293 -23.071  1.00 93.07           C  
ATOM    654  O   ARG A  90      -5.619 -14.619 -23.999  1.00 93.07           O  
ATOM    655  CG  ARG A  90      -3.392 -12.108 -23.787  1.00 93.07           C  
ATOM    656  CD  ARG A  90      -2.339 -11.191 -24.392  1.00 93.07           C  
ATOM    657  NE  ARG A  90      -1.278 -10.885 -23.438  1.00 93.07           N  
ATOM    658  NH1 ARG A  90      -0.719  -8.858 -24.394  1.00 93.07           N  
ATOM    659  NH2 ARG A  90       0.407  -9.606 -22.543  1.00 93.07           N  
ATOM    660  CZ  ARG A  90      -0.532  -9.784 -23.460  1.00 93.07           C  
ATOM    661  N   GLY A  91      -3.889 -15.944 -24.143  1.00 91.94           N  
ATOM    662  CA  GLY A  91      -4.491 -16.722 -25.214  1.00 91.94           C  
ATOM    663  C   GLY A  91      -5.782 -17.404 -24.803  1.00 91.94           C  
ATOM    664  O   GLY A  91      -6.748 -17.429 -25.569  1.00 91.94           O  
ATOM    665  N   LEU A  92      -5.825 -17.801 -23.539  1.00 92.74           N  
ATOM    666  CA  LEU A  92      -6.990 -18.540 -23.067  1.00 92.74           C  
ATOM    667  C   LEU A  92      -8.119 -17.588 -22.684  1.00 92.74           C  
ATOM    668  CB  LEU A  92      -6.619 -19.418 -21.869  1.00 92.74           C  
ATOM    669  O   LEU A  92      -9.271 -18.007 -22.548  1.00 92.74           O  
ATOM    670  CG  LEU A  92      -5.733 -20.629 -22.165  1.00 92.74           C  
ATOM    671  CD1 LEU A  92      -5.453 -21.407 -20.884  1.00 92.74           C  
ATOM    672  CD2 LEU A  92      -6.386 -21.527 -23.211  1.00 92.74           C  
ATOM    673  N   GLN A  93      -7.714 -16.351 -22.395  1.00 91.47           N  
ATOM    674  CA  GLN A  93      -8.746 -15.341 -22.187  1.00 91.47           C  
ATOM    675  C   GLN A  93      -9.542 -15.097 -23.466  1.00 91.47           C  
ATOM    676  CB  GLN A  93      -8.126 -14.032 -21.697  1.00 91.47           C  
ATOM    677  O   GLN A  93     -10.735 -14.790 -23.412  1.00 91.47           O  
ATOM    678  CG  GLN A  93      -7.643 -14.083 -20.254  1.00 91.47           C  
ATOM    679  CD  GLN A  93      -7.046 -12.768 -19.788  1.00 91.47           C  
ATOM    680  NE2 GLN A  93      -6.725 -12.686 -18.501  1.00 91.47           N  
ATOM    681  OE1 GLN A  93      -6.874 -11.834 -20.578  1.00 91.47           O  
ATOM    682  N   ALA A  94      -8.879 -15.236 -24.592  1.00 89.62           N  
ATOM    683  CA  ALA A  94      -9.515 -15.005 -25.887  1.00 89.62           C  
ATOM    684  C   ALA A  94     -10.223 -16.263 -26.382  1.00 89.62           C  
ATOM    685  CB  ALA A  94      -8.482 -14.542 -26.911  1.00 89.62           C  
ATOM    686  O   ALA A  94     -11.363 -16.198 -26.848  1.00 89.62           O  
ATOM    687  N   GLN A  95      -9.620 -17.362 -26.281  1.00 89.84           N  
ATOM    688  CA  GLN A  95     -10.161 -18.641 -26.729  1.00 89.84           C  
ATOM    689  C   GLN A  95      -9.736 -19.773 -25.799  1.00 89.84           C  
ATOM    690  CB  GLN A  95      -9.716 -18.941 -28.160  1.00 89.84           C  
ATOM    691  O   GLN A  95      -8.593 -19.811 -25.339  1.00 89.84           O  
ATOM    692  CG  GLN A  95     -10.237 -17.947 -29.189  1.00 89.84           C  
ATOM    693  CD  GLN A  95      -9.571 -18.099 -30.543  1.00 89.84           C  
ATOM    694  NE2 GLN A  95      -9.559 -17.023 -31.323  1.00 89.84           N  
ATOM    695  OE1 GLN A  95      -9.069 -19.174 -30.886  1.00 89.84           O  
ATOM    696  N   SER A  96     -10.713 -20.689 -25.421  1.00 92.16           N  
ATOM    697  CA  SER A  96     -10.443 -21.815 -24.532  1.00 92.16           C  
ATOM    698  C   SER A  96      -9.822 -22.983 -25.292  1.00 92.16           C  
ATOM    699  CB  SER A  96     -11.728 -22.272 -23.840  1.00 92.16           C  
ATOM    700  O   SER A  96     -10.136 -24.144 -25.021  1.00 92.16           O  
ATOM    701  OG  SER A  96     -12.762 -22.480 -24.786  1.00 92.16           O  
ATOM    702  N   ASN A  97      -8.976 -22.716 -26.278  1.00 94.74           N  
ATOM    703  CA  ASN A  97      -8.242 -23.721 -27.040  1.00 94.74           C  
ATOM    704  C   ASN A  97      -6.743 -23.435 -27.048  1.00 94.74           C  
ATOM    705  CB  ASN A  97      -8.774 -23.803 -28.472  1.00 94.74           C  
ATOM    706  O   ASN A  97      -6.325 -22.287 -26.892  1.00 94.74           O  
ATOM    707  CG  ASN A  97     -10.247 -24.160 -28.529  1.00 94.74           C  
ATOM    708  ND2 ASN A  97     -10.619 -24.991 -29.494  1.00 94.74           N  
ATOM    709  OD1 ASN A  97     -11.043 -23.691 -27.711  1.00 94.74           O  
ATOM    710  N   CYS A  98      -5.941 -24.510 -27.135  1.00 95.48           N  
ATOM    711  CA  CYS A  98      -4.497 -24.378 -27.297  1.00 95.48           C  
ATOM    712  C   CYS A  98      -4.160 -23.595 -28.560  1.00 95.48           C  
ATOM    713  CB  CYS A  98      -3.835 -25.754 -27.346  1.00 95.48           C  
ATOM    714  O   CYS A  98      -4.641 -23.924 -29.646  1.00 95.48           O  
ATOM    715  SG  CYS A  98      -2.065 -25.699 -27.701  1.00 95.48           S  
ATOM    716  N   PRO A  99      -3.326 -22.510 -28.454  1.00 93.36           N  
ATOM    717  CA  PRO A  99      -2.967 -21.677 -29.604  1.00 93.36           C  
ATOM    718  C   PRO A  99      -2.140 -22.431 -30.643  1.00 93.36           C  
ATOM    719  CB  PRO A  99      -2.153 -20.542 -28.978  1.00 93.36           C  
ATOM    720  O   PRO A  99      -2.086 -22.025 -31.807  1.00 93.36           O  
ATOM    721  CG  PRO A  99      -2.629 -20.467 -27.563  1.00 93.36           C  
ATOM    722  CD  PRO A  99      -2.949 -21.857 -27.093  1.00 93.36           C  
ATOM    723  N   LEU A 100      -1.656 -23.575 -30.314  1.00 93.19           N  
ATOM    724  CA  LEU A 100      -0.801 -24.331 -31.222  1.00 93.19           C  
ATOM    725  C   LEU A 100      -1.596 -25.418 -31.939  1.00 93.19           C  
ATOM    726  CB  LEU A 100       0.370 -24.958 -30.460  1.00 93.19           C  
ATOM    727  O   LEU A 100      -1.505 -25.555 -33.161  1.00 93.19           O  
ATOM    728  CG  LEU A 100       1.665 -24.146 -30.420  1.00 93.19           C  
ATOM    729  CD1 LEU A 100       2.293 -24.218 -29.032  1.00 93.19           C  
ATOM    730  CD2 LEU A 100       2.641 -24.644 -31.481  1.00 93.19           C  
ATOM    731  N   CYS A 101      -2.463 -26.197 -31.225  1.00 95.39           N  
ATOM    732  CA  CYS A 101      -3.074 -27.368 -31.842  1.00 95.39           C  
ATOM    733  C   CYS A 101      -4.594 -27.257 -31.835  1.00 95.39           C  
ATOM    734  CB  CYS A 101      -2.644 -28.643 -31.116  1.00 95.39           C  
ATOM    735  O   CYS A 101      -5.286 -28.108 -32.398  1.00 95.39           O  
ATOM    736  SG  CYS A 101      -3.357 -28.817 -29.466  1.00 95.39           S  
ATOM    737  N   ARG A 102      -5.156 -26.237 -31.030  1.00 93.64           N  
ATOM    738  CA  ARG A 102      -6.576 -25.905 -30.982  1.00 93.64           C  
ATOM    739  C   ARG A 102      -7.344 -26.908 -30.128  1.00 93.64           C  
ATOM    740  CB  ARG A 102      -7.165 -25.859 -32.394  1.00 93.64           C  
ATOM    741  O   ARG A 102      -8.574 -26.971 -30.191  1.00 93.64           O  
ATOM    742  CG  ARG A 102      -6.567 -24.775 -33.276  1.00 93.64           C  
ATOM    743  CD  ARG A 102      -7.255 -24.707 -34.632  1.00 93.64           C  
ATOM    744  NE  ARG A 102      -6.614 -23.736 -35.514  1.00 93.64           N  
ATOM    745  NH1 ARG A 102      -8.261 -23.810 -37.133  1.00 93.64           N  
ATOM    746  NH2 ARG A 102      -6.440 -22.444 -37.405  1.00 93.64           N  
ATOM    747  CZ  ARG A 102      -7.106 -23.332 -36.682  1.00 93.64           C  
ATOM    748  N   CYS A 103      -6.618 -27.780 -29.428  1.00 94.22           N  
ATOM    749  CA  CYS A 103      -7.253 -28.657 -28.451  1.00 94.22           C  
ATOM    750  C   CYS A 103      -7.845 -27.853 -27.299  1.00 94.22           C  
ATOM    751  CB  CYS A 103      -6.248 -29.674 -27.911  1.00 94.22           C  
ATOM    752  O   CYS A 103      -7.260 -26.858 -26.866  1.00 94.22           O  
ATOM    753  SG  CYS A 103      -5.640 -30.830 -29.158  1.00 94.22           S  
ATOM    754  N   PRO A 104      -9.070 -28.222 -26.797  1.00 93.47           N  
ATOM    755  CA  PRO A 104      -9.658 -27.498 -25.667  1.00 93.47           C  
ATOM    756  C   PRO A 104      -8.752 -27.487 -24.438  1.00 93.47           C  
ATOM    757  CB  PRO A 104     -10.949 -28.272 -25.387  1.00 93.47           C  
ATOM    758  O   PRO A 104      -8.253 -28.537 -24.025  1.00 93.47           O  
ATOM    759  CG  PRO A 104     -11.165 -29.108 -26.606  1.00 93.47           C  
ATOM    760  CD  PRO A 104      -9.842 -29.310 -27.288  1.00 93.47           C  
ATOM    761  N   VAL A 105      -8.405 -26.312 -23.938  1.00 93.93           N  
ATOM    762  CA  VAL A 105      -7.582 -26.148 -22.744  1.00 93.93           C  
ATOM    763  C   VAL A 105      -8.222 -25.121 -21.812  1.00 93.93           C  
ATOM    764  CB  VAL A 105      -6.142 -25.717 -23.103  1.00 93.93           C  
ATOM    765  O   VAL A 105      -8.659 -24.058 -22.257  1.00 93.93           O  
ATOM    766  CG1 VAL A 105      -5.318 -25.481 -21.838  1.00 93.93           C  
ATOM    767  CG2 VAL A 105      -5.476 -26.769 -23.989  1.00 93.93           C  
ATOM    768  N   HIS A 106      -8.413 -25.502 -20.521  1.00 91.19           N  
ATOM    769  CA  HIS A 106      -8.849 -24.583 -19.476  1.00 91.19           C  
ATOM    770  C   HIS A 106      -7.673 -24.124 -18.620  1.00 91.19           C  
ATOM    771  CB  HIS A 106      -9.914 -25.239 -18.596  1.00 91.19           C  
ATOM    772  O   HIS A 106      -6.657 -24.817 -18.530  1.00 91.19           O  
ATOM    773  CG  HIS A 106     -11.151 -25.629 -19.341  1.00 91.19           C  
ATOM    774  CD2 HIS A 106     -11.638 -26.846 -19.680  1.00 91.19           C  
ATOM    775  ND1 HIS A 106     -12.046 -24.704 -19.833  1.00 91.19           N  
ATOM    776  CE1 HIS A 106     -13.034 -25.337 -20.443  1.00 91.19           C  
ATOM    777  NE2 HIS A 106     -12.810 -26.638 -20.365  1.00 91.19           N  
ATOM    778  N   ALA A 107      -7.762 -22.881 -18.092  1.00 89.45           N  
ATOM    779  CA  ALA A 107      -6.702 -22.253 -17.307  1.00 89.45           C  
ATOM    780  C   ALA A 107      -6.238 -23.172 -16.180  1.00 89.45           C  
ATOM    781  CB  ALA A 107      -7.180 -20.919 -16.739  1.00 89.45           C  
ATOM    782  O   ALA A 107      -5.050 -23.206 -15.848  1.00 89.45           O  
ATOM    783  N   ASP A 108      -7.136 -24.002 -15.579  1.00 92.94           N  
ATOM    784  CA  ASP A 108      -6.790 -24.872 -14.460  1.00 92.94           C  
ATOM    785  C   ASP A 108      -6.040 -26.112 -14.940  1.00 92.94           C  
ATOM    786  CB  ASP A 108      -8.048 -25.283 -13.691  1.00 92.94           C  
ATOM    787  O   ASP A 108      -5.580 -26.919 -14.129  1.00 92.94           O  
ATOM    788  CG  ASP A 108      -9.047 -26.039 -14.549  1.00 92.94           C  
ATOM    789  OD1 ASP A 108      -8.931 -26.006 -15.793  1.00 92.94           O  
ATOM    790  OD2 ASP A 108      -9.961 -26.671 -13.975  1.00 92.94           O  
ATOM    791  N   GLN A 109      -5.885 -26.295 -16.324  1.00 93.23           N  
ATOM    792  CA  GLN A 109      -5.194 -27.441 -16.905  1.00 93.23           C  
ATOM    793  C   GLN A 109      -3.792 -27.059 -17.372  1.00 93.23           C  
ATOM    794  CB  GLN A 109      -5.997 -28.017 -18.072  1.00 93.23           C  
ATOM    795  O   GLN A 109      -3.207 -27.740 -18.217  1.00 93.23           O  
ATOM    796  CG  GLN A 109      -7.352 -28.582 -17.667  1.00 93.23           C  
ATOM    797  CD  GLN A 109      -8.212 -28.957 -18.859  1.00 93.23           C  
ATOM    798  NE2 GLN A 109      -8.994 -30.021 -18.715  1.00 93.23           N  
ATOM    799  OE1 GLN A 109      -8.175 -28.295 -19.901  1.00 93.23           O  
ATOM    800  N   LEU A 110      -3.234 -25.953 -16.910  1.00 95.61           N  
ATOM    801  CA  LEU A 110      -1.879 -25.503 -17.208  1.00 95.61           C  
ATOM    802  C   LEU A 110      -0.919 -25.891 -16.088  1.00 95.61           C  
ATOM    803  CB  LEU A 110      -1.851 -23.987 -17.417  1.00 95.61           C  
ATOM    804  O   LEU A 110      -1.245 -25.751 -14.908  1.00 95.61           O  
ATOM    805  CG  LEU A 110      -2.666 -23.450 -18.595  1.00 95.61           C  
ATOM    806  CD1 LEU A 110      -2.698 -21.926 -18.566  1.00 95.61           C  
ATOM    807  CD2 LEU A 110      -2.094 -23.953 -19.915  1.00 95.61           C  
ATOM    808  N   ARG A 111       0.191 -26.485 -16.485  1.00 97.12           N  
ATOM    809  CA  ARG A 111       1.203 -26.911 -15.524  1.00 97.12           C  
ATOM    810  C   ARG A 111       2.545 -26.247 -15.812  1.00 97.12           C  
ATOM    811  CB  ARG A 111       1.356 -28.434 -15.544  1.00 97.12           C  
ATOM    812  O   ARG A 111       2.968 -26.166 -16.967  1.00 97.12           O  
ATOM    813  CG  ARG A 111       0.074 -29.186 -15.227  1.00 97.12           C  
ATOM    814  CD  ARG A 111      -0.342 -29.006 -13.774  1.00 97.12           C  
ATOM    815  NE  ARG A 111      -1.495 -29.835 -13.436  1.00 97.12           N  
ATOM    816  NH1 ARG A 111      -3.023 -28.104 -13.520  1.00 97.12           N  
ATOM    817  NH2 ARG A 111      -3.718 -30.228 -13.012  1.00 97.12           N  
ATOM    818  CZ  ARG A 111      -2.743 -29.387 -13.323  1.00 97.12           C  
ATOM    819  N   ARG A 112       3.081 -25.761 -14.744  1.00 97.35           N  
ATOM    820  CA  ARG A 112       4.432 -25.216 -14.833  1.00 97.35           C  
ATOM    821  C   ARG A 112       5.439 -26.304 -15.194  1.00 97.35           C  
ATOM    822  CB  ARG A 112       4.831 -24.550 -13.514  1.00 97.35           C  
ATOM    823  O   ARG A 112       5.398 -27.403 -14.638  1.00 97.35           O  
ATOM    824  CG  ARG A 112       6.114 -23.739 -13.597  1.00 97.35           C  
ATOM    825  CD  ARG A 112       6.391 -22.988 -12.302  1.00 97.35           C  
ATOM    826  NE  ARG A 112       7.469 -22.016 -12.463  1.00 97.35           N  
ATOM    827  NH1 ARG A 112       7.828 -21.731 -10.199  1.00 97.35           N  
ATOM    828  NH2 ARG A 112       9.091 -20.570 -11.720  1.00 97.35           N  
ATOM    829  CZ  ARG A 112       8.127 -21.441 -11.460  1.00 97.35           C  
ATOM    830  N   ASP A 113       6.300 -25.995 -16.179  1.00 97.55           N  
ATOM    831  CA  ASP A 113       7.340 -26.920 -16.619  1.00 97.55           C  
ATOM    832  C   ASP A 113       8.703 -26.521 -16.058  1.00 97.55           C  
ATOM    833  CB  ASP A 113       7.397 -26.976 -18.147  1.00 97.55           C  
ATOM    834  O   ASP A 113       9.407 -25.698 -16.648  1.00 97.55           O  
ATOM    835  CG  ASP A 113       8.214 -28.145 -18.668  1.00 97.55           C  
ATOM    836  OD1 ASP A 113       9.207 -28.533 -18.015  1.00 97.55           O  
ATOM    837  OD2 ASP A 113       7.864 -28.682 -19.741  1.00 97.55           O  
ATOM    838  N   LEU A 114       9.136 -27.108 -14.973  1.00 97.39           N  
ATOM    839  CA  LEU A 114      10.357 -26.749 -14.259  1.00 97.39           C  
ATOM    840  C   LEU A 114      11.590 -27.231 -15.016  1.00 97.39           C  
ATOM    841  CB  LEU A 114      10.346 -27.342 -12.847  1.00 97.39           C  
ATOM    842  O   LEU A 114      12.658 -26.622 -14.922  1.00 97.39           O  
ATOM    843  CG  LEU A 114       9.268 -26.813 -11.899  1.00 97.39           C  
ATOM    844  CD1 LEU A 114       9.378 -27.495 -10.539  1.00 97.39           C  
ATOM    845  CD2 LEU A 114       9.379 -25.299 -11.754  1.00 97.39           C  
ATOM    846  N   ARG A 115      11.443 -28.352 -15.709  1.00 97.67           N  
ATOM    847  CA  ARG A 115      12.539 -28.836 -16.542  1.00 97.67           C  
ATOM    848  C   ARG A 115      12.883 -27.829 -17.634  1.00 97.67           C  
ATOM    849  CB  ARG A 115      12.182 -30.187 -17.167  1.00 97.67           C  
ATOM    850  O   ARG A 115      14.056 -27.518 -17.852  1.00 97.67           O  
ATOM    851  CG  ARG A 115      13.300 -30.795 -17.999  1.00 97.67           C  
ATOM    852  CD  ARG A 115      12.929 -32.176 -18.519  1.00 97.67           C  
ATOM    853  NE  ARG A 115      13.960 -32.714 -19.403  1.00 97.67           N  
ATOM    854  NH1 ARG A 115      12.818 -34.663 -19.889  1.00 97.67           N  
ATOM    855  NH2 ARG A 115      14.879 -34.276 -20.814  1.00 97.67           N  
ATOM    856  CZ  ARG A 115      13.883 -33.883 -20.033  1.00 97.67           C  
ATOM    857  N   ALA A 116      11.842 -27.435 -18.409  1.00 97.29           N  
ATOM    858  CA  ALA A 116      12.047 -26.421 -19.440  1.00 97.29           C  
ATOM    859  C   ALA A 116      12.640 -25.147 -18.846  1.00 97.29           C  
ATOM    860  CB  ALA A 116      10.732 -26.112 -20.151  1.00 97.29           C  
ATOM    861  O   ALA A 116      13.510 -24.517 -19.453  1.00 97.29           O  
ATOM    862  N   GLN A 117      12.167 -24.791 -17.674  1.00 97.38           N  
ATOM    863  CA  GLN A 117      12.688 -23.615 -16.984  1.00 97.38           C  
ATOM    864  C   GLN A 117      14.183 -23.755 -16.712  1.00 97.38           C  
ATOM    865  CB  GLN A 117      11.935 -23.384 -15.673  1.00 97.38           C  
ATOM    866  O   GLN A 117      14.954 -22.826 -16.962  1.00 97.38           O  
ATOM    867  CG  GLN A 117      12.373 -22.133 -14.924  1.00 97.38           C  
ATOM    868  CD  GLN A 117      11.444 -21.779 -13.778  1.00 97.38           C  
ATOM    869  NE2 GLN A 117      11.746 -20.685 -13.087  1.00 97.38           N  
ATOM    870  OE1 GLN A 117      10.463 -22.482 -13.517  1.00 97.38           O  
ATOM    871  N   ARG A 118      14.657 -24.851 -16.258  1.00 97.80           N  
ATOM    872  CA  ARG A 118      16.065 -25.093 -15.961  1.00 97.80           C  
ATOM    873  C   ARG A 118      16.904 -25.077 -17.234  1.00 97.80           C  
ATOM    874  CB  ARG A 118      16.239 -26.429 -15.235  1.00 97.80           C  
ATOM    875  O   ARG A 118      18.017 -24.546 -17.243  1.00 97.80           O  
ATOM    876  CG  ARG A 118      15.729 -26.424 -13.803  1.00 97.80           C  
ATOM    877  CD  ARG A 118      15.889 -27.786 -13.142  1.00 97.80           C  
ATOM    878  NE  ARG A 118      15.077 -27.897 -11.934  1.00 97.80           N  
ATOM    879  NH1 ARG A 118      15.008 -30.206 -11.944  1.00 97.80           N  
ATOM    880  NH2 ARG A 118      13.941 -29.030 -10.291  1.00 97.80           N  
ATOM    881  CZ  ARG A 118      14.677 -29.044 -11.392  1.00 97.80           C  
ATOM    882  N   GLN A 119      16.312 -25.635 -18.278  1.00 97.61           N  
ATOM    883  CA  GLN A 119      17.015 -25.672 -19.556  1.00 97.61           C  
ATOM    884  C   GLN A 119      17.229 -24.265 -20.107  1.00 97.61           C  
ATOM    885  CB  GLN A 119      16.244 -26.521 -20.569  1.00 97.61           C  
ATOM    886  O   GLN A 119      18.317 -23.941 -20.589  1.00 97.61           O  
ATOM    887  CG  GLN A 119      16.270 -28.013 -20.268  1.00 97.61           C  
ATOM    888  CD  GLN A 119      15.430 -28.822 -21.237  1.00 97.61           C  
ATOM    889  NE2 GLN A 119      15.812 -30.077 -21.450  1.00 97.61           N  
ATOM    890  OE1 GLN A 119      14.444 -28.325 -21.791  1.00 97.61           O  
ATOM    891  N   VAL A 120      16.195 -23.496 -20.092  1.00 96.94           N  
ATOM    892  CA  VAL A 120      16.286 -22.127 -20.589  1.00 96.94           C  
ATOM    893  C   VAL A 120      17.305 -21.344 -19.762  1.00 96.94           C  
ATOM    894  CB  VAL A 120      14.914 -21.417 -20.554  1.00 96.94           C  
ATOM    895  O   VAL A 120      18.070 -20.544 -20.305  1.00 96.94           O  
ATOM    896  CG1 VAL A 120      15.069 -19.926 -20.848  1.00 96.94           C  
ATOM    897  CG2 VAL A 120      13.954 -22.065 -21.551  1.00 96.94           C  
ATOM    898  N   GLN A 121      17.386 -21.553 -18.447  1.00 97.06           N  
ATOM    899  CA  GLN A 121      18.260 -20.830 -17.529  1.00 97.06           C  
ATOM    900  C   GLN A 121      19.726 -21.164 -17.788  1.00 97.06           C  
ATOM    901  CB  GLN A 121      17.897 -21.150 -16.078  1.00 97.06           C  
ATOM    902  O   GLN A 121      20.618 -20.403 -17.407  1.00 97.06           O  
ATOM    903  CG  GLN A 121      16.569 -20.553 -15.630  1.00 97.06           C  
ATOM    904  CD  GLN A 121      16.601 -19.038 -15.557  1.00 97.06           C  
ATOM    905  NE2 GLN A 121      15.478 -18.405 -15.875  1.00 97.06           N  
ATOM    906  OE1 GLN A 121      17.628 -18.442 -15.215  1.00 97.06           O  
ATOM    907  N   ARG A 122      20.056 -22.193 -18.507  1.00 97.34           N  
ATOM    908  CA  ARG A 122      21.425 -22.611 -18.788  1.00 97.34           C  
ATOM    909  C   ARG A 122      21.894 -22.077 -20.138  1.00 97.34           C  
ATOM    910  CB  ARG A 122      21.540 -24.136 -18.760  1.00 97.34           C  
ATOM    911  O   ARG A 122      23.075 -22.180 -20.476  1.00 97.34           O  
ATOM    912  CG  ARG A 122      21.332 -24.744 -17.382  1.00 97.34           C  
ATOM    913  CD  ARG A 122      21.399 -26.264 -17.420  1.00 97.34           C  
ATOM    914  NE  ARG A 122      21.132 -26.848 -16.108  1.00 97.34           N  
ATOM    915  NH1 ARG A 122      21.356 -29.038 -16.809  1.00 97.34           N  
ATOM    916  NH2 ARG A 122      20.864 -28.576 -14.618  1.00 97.34           N  
ATOM    917  CZ  ARG A 122      21.118 -28.153 -15.848  1.00 97.34           C  
ATOM    918  N   LEU A 123      20.945 -21.560 -20.881  1.00 97.46           N  
ATOM    919  CA  LEU A 123      21.315 -21.024 -22.186  1.00 97.46           C  
ATOM    920  C   LEU A 123      22.196 -19.788 -22.036  1.00 97.46           C  
ATOM    921  CB  LEU A 123      20.064 -20.677 -22.998  1.00 97.46           C  
ATOM    922  O   LEU A 123      22.023 -19.007 -21.098  1.00 97.46           O  
ATOM    923  CG  LEU A 123      19.157 -21.848 -23.379  1.00 97.46           C  
ATOM    924  CD1 LEU A 123      17.907 -21.341 -24.089  1.00 97.46           C  
ATOM    925  CD2 LEU A 123      19.909 -22.845 -24.255  1.00 97.46           C  
ATOM    926  N   ARG A 124      23.151 -19.642 -22.917  1.00 97.86           N  
ATOM    927  CA  ARG A 124      24.103 -18.537 -22.885  1.00 97.86           C  
ATOM    928  C   ARG A 124      23.532 -17.302 -23.574  1.00 97.86           C  
ATOM    929  CB  ARG A 124      25.422 -18.943 -23.546  1.00 97.86           C  
ATOM    930  O   ARG A 124      23.068 -17.380 -24.714  1.00 97.86           O  
ATOM    931  CG  ARG A 124      26.201 -19.994 -22.771  1.00 97.86           C  
ATOM    932  CD  ARG A 124      27.545 -20.292 -23.421  1.00 97.86           C  
ATOM    933  NE  ARG A 124      28.520 -19.239 -23.151  1.00 97.86           N  
ATOM    934  NH1 ARG A 124      29.856 -19.722 -24.972  1.00 97.86           N  
ATOM    935  NH2 ARG A 124      30.416 -18.008 -23.557  1.00 97.86           N  
ATOM    936  CZ  ARG A 124      29.595 -18.992 -23.894  1.00 97.86           C  
ATOM    937  N   VAL A 125      23.604 -16.161 -22.847  1.00 97.18           N  
ATOM    938  CA  VAL A 125      23.048 -14.916 -23.367  1.00 97.18           C  
ATOM    939  C   VAL A 125      24.093 -13.806 -23.279  1.00 97.18           C  
ATOM    940  CB  VAL A 125      21.767 -14.505 -22.607  1.00 97.18           C  
ATOM    941  O   VAL A 125      25.030 -13.890 -22.482  1.00 97.18           O  
ATOM    942  CG1 VAL A 125      20.672 -15.555 -22.785  1.00 97.18           C  
ATOM    943  CG2 VAL A 125      22.072 -14.293 -21.125  1.00 97.18           C  
ATOM    944  N   ARG A 126      23.891 -12.814 -24.239  1.00 96.87           N  
ATOM    945  CA  ARG A 126      24.715 -11.611 -24.185  1.00 96.87           C  
ATOM    946  C   ARG A 126      24.060 -10.537 -23.322  1.00 96.87           C  
ATOM    947  CB  ARG A 126      24.969 -11.069 -25.593  1.00 96.87           C  
ATOM    948  O   ARG A 126      22.835 -10.503 -23.187  1.00 96.87           O  
ATOM    949  CG  ARG A 126      25.793 -11.996 -26.471  1.00 96.87           C  
ATOM    950  CD  ARG A 126      26.106 -11.366 -27.821  1.00 96.87           C  
ATOM    951  NE  ARG A 126      26.557 -12.361 -28.789  1.00 96.87           N  
ATOM    952  NH1 ARG A 126      24.556 -12.449 -29.941  1.00 96.87           N  
ATOM    953  NH2 ARG A 126      26.321 -13.755 -30.599  1.00 96.87           N  
ATOM    954  CZ  ARG A 126      25.810 -12.853 -29.775  1.00 96.87           C  
ATOM    955  N   CYS A 127      24.917  -9.756 -22.651  1.00 95.76           N  
ATOM    956  CA  CYS A 127      24.454  -8.634 -21.842  1.00 95.76           C  
ATOM    957  C   CYS A 127      23.661  -7.643 -22.686  1.00 95.76           C  
ATOM    958  CB  CYS A 127      25.636  -7.924 -21.182  1.00 95.76           C  
ATOM    959  O   CYS A 127      23.979  -7.425 -23.856  1.00 95.76           O  
ATOM    960  SG  CYS A 127      25.183  -6.404 -20.319  1.00 95.76           S  
ATOM    961  N   GLN A 128      22.590  -7.078 -22.128  1.00 94.21           N  
ATOM    962  CA  GLN A 128      21.762  -6.100 -22.826  1.00 94.21           C  
ATOM    963  C   GLN A 128      22.586  -4.892 -23.260  1.00 94.21           C  
ATOM    964  CB  GLN A 128      20.599  -5.652 -21.940  1.00 94.21           C  
ATOM    965  O   GLN A 128      22.181  -4.147 -24.155  1.00 94.21           O  
ATOM    966  CG  GLN A 128      21.034  -4.948 -20.662  1.00 94.21           C  
ATOM    967  CD  GLN A 128      19.868  -4.599 -19.757  1.00 94.21           C  
ATOM    968  NE2 GLN A 128      19.880  -3.386 -19.216  1.00 94.21           N  
ATOM    969  OE1 GLN A 128      18.963  -5.413 -19.547  1.00 94.21           O  
ATOM    970  N   ASN A 129      23.718  -4.689 -22.521  1.00 94.69           N  
ATOM    971  CA  ASN A 129      24.586  -3.556 -22.825  1.00 94.69           C  
ATOM    972  C   ASN A 129      25.750  -3.967 -23.722  1.00 94.69           C  
ATOM    973  CB  ASN A 129      25.109  -2.919 -21.536  1.00 94.69           C  
ATOM    974  O   ASN A 129      26.782  -3.294 -23.755  1.00 94.69           O  
ATOM    975  CG  ASN A 129      23.999  -2.351 -20.674  1.00 94.69           C  
ATOM    976  ND2 ASN A 129      24.020  -2.679 -19.387  1.00 94.69           N  
ATOM    977  OD1 ASN A 129      23.128  -1.624 -21.160  1.00 94.69           O  
ATOM    978  N   ALA A 130      25.608  -5.102 -24.468  1.00 93.84           N  
ATOM    979  CA  ALA A 130      26.618  -5.613 -25.391  1.00 93.84           C  
ATOM    980  C   ALA A 130      26.932  -4.592 -26.481  1.00 93.84           C  
ATOM    981  CB  ALA A 130      26.153  -6.927 -26.014  1.00 93.84           C  
ATOM    982  O   ALA A 130      28.095  -4.404 -26.847  1.00 93.84           O  
ATOM    983  N   PRO A 131      25.886  -3.844 -27.005  1.00 92.80           N  
ATOM    984  CA  PRO A 131      26.152  -2.817 -28.015  1.00 92.80           C  
ATOM    985  C   PRO A 131      27.022  -1.680 -27.485  1.00 92.80           C  
ATOM    986  CB  PRO A 131      24.754  -2.311 -28.381  1.00 92.80           C  
ATOM    987  O   PRO A 131      27.690  -0.994 -28.263  1.00 92.80           O  
ATOM    988  CG  PRO A 131      23.833  -3.425 -28.001  1.00 92.80           C  
ATOM    989  CD  PRO A 131      24.422  -4.151 -26.825  1.00 92.80           C  
ATOM    990  N   GLN A 132      27.043  -1.475 -26.150  1.00 91.41           N  
ATOM    991  CA  GLN A 132      27.832  -0.414 -25.533  1.00 91.41           C  
ATOM    992  C   GLN A 132      29.221  -0.914 -25.148  1.00 91.41           C  
ATOM    993  CB  GLN A 132      27.115   0.142 -24.302  1.00 91.41           C  
ATOM    994  O   GLN A 132      30.004  -0.182 -24.541  1.00 91.41           O  
ATOM    995  CG  GLN A 132      25.732   0.707 -24.598  1.00 91.41           C  
ATOM    996  CD  GLN A 132      25.778   1.935 -25.488  1.00 91.41           C  
ATOM    997  NE2 GLN A 132      25.095   2.996 -25.070  1.00 91.41           N  
ATOM    998  OE1 GLN A 132      26.424   1.932 -26.541  1.00 91.41           O  
ATOM    999  N   GLY A 133      29.526  -2.183 -25.460  1.00 93.27           N  
ATOM   1000  CA  GLY A 133      30.882  -2.675 -25.276  1.00 93.27           C  
ATOM   1001  C   GLY A 133      30.987  -3.752 -24.213  1.00 93.27           C  
ATOM   1002  O   GLY A 133      32.086  -4.210 -23.892  1.00 93.27           O  
ATOM   1003  N   CYS A 134      29.906  -4.094 -23.539  1.00 95.30           N  
ATOM   1004  CA  CYS A 134      29.975  -5.174 -22.561  1.00 95.30           C  
ATOM   1005  C   CYS A 134      30.247  -6.510 -23.242  1.00 95.30           C  
ATOM   1006  CB  CYS A 134      28.675  -5.255 -21.761  1.00 95.30           C  
ATOM   1007  O   CYS A 134      29.525  -6.903 -24.159  1.00 95.30           O  
ATOM   1008  SG  CYS A 134      28.663  -6.572 -20.525  1.00 95.30           S  
ATOM   1009  N   GLU A 135      31.256  -7.176 -22.891  1.00 95.83           N  
ATOM   1010  CA  GLU A 135      31.671  -8.427 -23.518  1.00 95.83           C  
ATOM   1011  C   GLU A 135      31.182  -9.632 -22.719  1.00 95.83           C  
ATOM   1012  CB  GLU A 135      33.193  -8.476 -23.666  1.00 95.83           C  
ATOM   1013  O   GLU A 135      31.523 -10.774 -23.036  1.00 95.83           O  
ATOM   1014  CG  GLU A 135      33.752  -7.435 -24.625  1.00 95.83           C  
ATOM   1015  CD  GLU A 135      35.260  -7.526 -24.798  1.00 95.83           C  
ATOM   1016  OE1 GLU A 135      35.803  -6.892 -25.730  1.00 95.83           O  
ATOM   1017  OE2 GLU A 135      35.903  -8.239 -23.995  1.00 95.83           O  
ATOM   1018  N   TRP A 136      30.417  -9.458 -21.729  1.00 96.56           N  
ATOM   1019  CA  TRP A 136      29.950 -10.553 -20.886  1.00 96.56           C  
ATOM   1020  C   TRP A 136      28.934 -11.416 -21.627  1.00 96.56           C  
ATOM   1021  CB  TRP A 136      29.331 -10.012 -19.594  1.00 96.56           C  
ATOM   1022  O   TRP A 136      28.052 -10.896 -22.314  1.00 96.56           O  
ATOM   1023  CG  TRP A 136      28.853 -11.078 -18.654  1.00 96.56           C  
ATOM   1024  CD1 TRP A 136      29.582 -11.709 -17.685  1.00 96.56           C  
ATOM   1025  CD2 TRP A 136      27.539 -11.640 -18.598  1.00 96.56           C  
ATOM   1026  CE2 TRP A 136      27.541 -12.608 -17.570  1.00 96.56           C  
ATOM   1027  CE3 TRP A 136      26.357 -11.418 -19.319  1.00 96.56           C  
ATOM   1028  NE1 TRP A 136      28.799 -12.631 -17.029  1.00 96.56           N  
ATOM   1029  CH2 TRP A 136      25.264 -13.118 -17.964  1.00 96.56           C  
ATOM   1030  CZ2 TRP A 136      26.406 -13.354 -17.244  1.00 96.56           C  
ATOM   1031  CZ3 TRP A 136      25.229 -12.162 -18.992  1.00 96.56           C  
ATOM   1032  N   ASP A 137      29.123 -12.638 -21.673  1.00 96.61           N  
ATOM   1033  CA  ASP A 137      28.146 -13.660 -22.035  1.00 96.61           C  
ATOM   1034  C   ASP A 137      28.186 -14.830 -21.055  1.00 96.61           C  
ATOM   1035  CB  ASP A 137      28.396 -14.160 -23.460  1.00 96.61           C  
ATOM   1036  O   ASP A 137      29.245 -15.159 -20.515  1.00 96.61           O  
ATOM   1037  CG  ASP A 137      29.735 -14.859 -23.617  1.00 96.61           C  
ATOM   1038  OD1 ASP A 137      30.733 -14.195 -23.972  1.00 96.61           O  
ATOM   1039  OD2 ASP A 137      29.792 -16.087 -23.386  1.00 96.61           O  
ATOM   1040  N   GLY A 138      27.077 -15.316 -20.625  1.00 96.76           N  
ATOM   1041  CA  GLY A 138      26.941 -16.394 -19.658  1.00 96.76           C  
ATOM   1042  C   GLY A 138      25.542 -16.977 -19.606  1.00 96.76           C  
ATOM   1043  O   GLY A 138      24.725 -16.723 -20.494  1.00 96.76           O  
ATOM   1044  N   ALA A 139      25.375 -17.888 -18.643  1.00 97.76           N  
ATOM   1045  CA  ALA A 139      24.061 -18.506 -18.484  1.00 97.76           C  
ATOM   1046  C   ALA A 139      22.997 -17.460 -18.164  1.00 97.76           C  
ATOM   1047  CB  ALA A 139      24.102 -19.571 -17.391  1.00 97.76           C  
ATOM   1048  O   ALA A 139      23.261 -16.500 -17.435  1.00 97.76           O  
ATOM   1049  N   LEU A 140      21.811 -17.621 -18.773  1.00 96.46           N  
ATOM   1050  CA  LEU A 140      20.698 -16.717 -18.505  1.00 96.46           C  
ATOM   1051  C   LEU A 140      20.480 -16.552 -17.005  1.00 96.46           C  
ATOM   1052  CB  LEU A 140      19.417 -17.234 -19.165  1.00 96.46           C  
ATOM   1053  O   LEU A 140      20.143 -15.461 -16.538  1.00 96.46           O  
ATOM   1054  CG  LEU A 140      18.186 -16.333 -19.052  1.00 96.46           C  
ATOM   1055  CD1 LEU A 140      18.456 -14.981 -19.703  1.00 96.46           C  
ATOM   1056  CD2 LEU A 140      16.973 -17.005 -19.687  1.00 96.46           C  
ATOM   1057  N   SER A 141      20.758 -17.556 -16.213  1.00 96.44           N  
ATOM   1058  CA  SER A 141      20.587 -17.542 -14.764  1.00 96.44           C  
ATOM   1059  C   SER A 141      21.570 -16.583 -14.100  1.00 96.44           C  
ATOM   1060  CB  SER A 141      20.768 -18.948 -14.189  1.00 96.44           C  
ATOM   1061  O   SER A 141      21.296 -16.053 -13.022  1.00 96.44           O  
ATOM   1062  OG  SER A 141      22.044 -19.467 -14.520  1.00 96.44           O  
ATOM   1063  N   ASP A 142      22.686 -16.297 -14.744  1.00 97.37           N  
ATOM   1064  CA  ASP A 142      23.732 -15.438 -14.199  1.00 97.37           C  
ATOM   1065  C   ASP A 142      23.519 -13.983 -14.611  1.00 97.37           C  
ATOM   1066  CB  ASP A 142      25.112 -15.917 -14.654  1.00 97.37           C  
ATOM   1067  O   ASP A 142      24.178 -13.081 -14.090  1.00 97.37           O  
ATOM   1068  CG  ASP A 142      25.463 -17.299 -14.131  1.00 97.37           C  
ATOM   1069  OD1 ASP A 142      25.113 -17.620 -12.975  1.00 97.37           O  
ATOM   1070  OD2 ASP A 142      26.097 -18.072 -14.881  1.00 97.37           O  
ATOM   1071  N   LEU A 143      22.609 -13.753 -15.551  1.00 95.52           N  
ATOM   1072  CA  LEU A 143      22.405 -12.446 -16.167  1.00 95.52           C  
ATOM   1073  C   LEU A 143      21.964 -11.419 -15.129  1.00 95.52           C  
ATOM   1074  CB  LEU A 143      21.365 -12.537 -17.286  1.00 95.52           C  
ATOM   1075  O   LEU A 143      22.473 -10.296 -15.105  1.00 95.52           O  
ATOM   1076  CG  LEU A 143      21.118 -11.258 -18.088  1.00 95.52           C  
ATOM   1077  CD1 LEU A 143      22.389 -10.838 -18.819  1.00 95.52           C  
ATOM   1078  CD2 LEU A 143      19.970 -11.457 -19.072  1.00 95.52           C  
ATOM   1079  N   PRO A 144      20.988 -11.808 -14.234  1.00 94.59           N  
ATOM   1080  CA  PRO A 144      20.567 -10.833 -13.226  1.00 94.59           C  
ATOM   1081  C   PRO A 144      21.724 -10.350 -12.353  1.00 94.59           C  
ATOM   1082  CB  PRO A 144      19.542 -11.607 -12.393  1.00 94.59           C  
ATOM   1083  O   PRO A 144      21.820  -9.157 -12.054  1.00 94.59           O  
ATOM   1084  CG  PRO A 144      18.991 -12.636 -13.326  1.00 94.59           C  
ATOM   1085  CD  PRO A 144      20.092 -13.085 -14.245  1.00 94.59           C  
ATOM   1086  N   GLU A 145      22.548 -11.238 -11.924  1.00 95.94           N  
ATOM   1087  CA  GLU A 145      23.710 -10.868 -11.121  1.00 95.94           C  
ATOM   1088  C   GLU A 145      24.692 -10.023 -11.928  1.00 95.94           C  
ATOM   1089  CB  GLU A 145      24.411 -12.118 -10.583  1.00 95.94           C  
ATOM   1090  O   GLU A 145      25.260  -9.059 -11.411  1.00 95.94           O  
ATOM   1091  CG  GLU A 145      25.528 -11.818  -9.594  1.00 95.94           C  
ATOM   1092  CD  GLU A 145      25.057 -11.048  -8.371  1.00 95.94           C  
ATOM   1093  OE1 GLU A 145      25.867 -10.306  -7.771  1.00 95.94           O  
ATOM   1094  OE2 GLU A 145      23.867 -11.189  -8.009  1.00 95.94           O  
ATOM   1095  N   HIS A 146      24.954 -10.360 -13.165  1.00 96.01           N  
ATOM   1096  CA  HIS A 146      25.808  -9.552 -14.029  1.00 96.01           C  
ATOM   1097  C   HIS A 146      25.241  -8.147 -14.206  1.00 96.01           C  
ATOM   1098  CB  HIS A 146      25.982 -10.224 -15.392  1.00 96.01           C  
ATOM   1099  O   HIS A 146      25.977  -7.161 -14.126  1.00 96.01           O  
ATOM   1100  CG  HIS A 146      26.527  -9.313 -16.445  1.00 96.01           C  
ATOM   1101  CD2 HIS A 146      25.915  -8.664 -17.463  1.00 96.01           C  
ATOM   1102  ND1 HIS A 146      27.863  -8.984 -16.525  1.00 96.01           N  
ATOM   1103  CE1 HIS A 146      28.049  -8.169 -17.550  1.00 96.01           C  
ATOM   1104  NE2 HIS A 146      26.882  -7.959 -18.136  1.00 96.01           N  
ATOM   1105  N   SER A 147      23.875  -7.994 -14.487  1.00 94.34           N  
ATOM   1106  CA  SER A 147      23.233  -6.708 -14.734  1.00 94.34           C  
ATOM   1107  C   SER A 147      23.456  -5.745 -13.573  1.00 94.34           C  
ATOM   1108  CB  SER A 147      21.733  -6.894 -14.972  1.00 94.34           C  
ATOM   1109  O   SER A 147      23.618  -4.541 -13.780  1.00 94.34           O  
ATOM   1110  OG  SER A 147      21.500  -7.611 -16.172  1.00 94.34           O  
ATOM   1111  N   LYS A 148      23.539  -6.277 -12.340  1.00 93.60           N  
ATOM   1112  CA  LYS A 148      23.763  -5.451 -11.157  1.00 93.60           C  
ATOM   1113  C   LYS A 148      25.186  -4.900 -11.134  1.00 93.60           C  
ATOM   1114  CB  LYS A 148      23.490  -6.252  -9.883  1.00 93.60           C  
ATOM   1115  O   LYS A 148      25.416  -3.779 -10.675  1.00 93.60           O  
ATOM   1116  CG  LYS A 148      22.028  -6.623  -9.687  1.00 93.60           C  
ATOM   1117  CD  LYS A 148      21.819  -7.412  -8.401  1.00 93.60           C  
ATOM   1118  CE  LYS A 148      20.369  -7.846  -8.239  1.00 93.60           C  
ATOM   1119  NZ  LYS A 148      20.173  -8.683  -7.017  1.00 93.60           N  
ATOM   1120  N   ARG A 149      26.127  -5.615 -11.666  1.00 93.70           N  
ATOM   1121  CA  ARG A 149      27.517  -5.185 -11.556  1.00 93.70           C  
ATOM   1122  C   ARG A 149      28.086  -4.818 -12.923  1.00 93.70           C  
ATOM   1123  CB  ARG A 149      28.370  -6.279 -10.910  1.00 93.70           C  
ATOM   1124  O   ARG A 149      29.303  -4.692 -13.081  1.00 93.70           O  
ATOM   1125  CG  ARG A 149      28.194  -7.651 -11.542  1.00 93.70           C  
ATOM   1126  CD  ARG A 149      29.042  -8.705 -10.845  1.00 93.70           C  
ATOM   1127  NE  ARG A 149      28.513 -10.050 -11.059  1.00 93.70           N  
ATOM   1128  NH1 ARG A 149      30.173 -11.117  -9.857  1.00 93.70           N  
ATOM   1129  NH2 ARG A 149      28.498 -12.336 -10.840  1.00 93.70           N  
ATOM   1130  CZ  ARG A 149      29.063 -11.164 -10.585  1.00 93.70           C  
ATOM   1131  N   CYS A 150      27.209  -4.819 -13.967  1.00 95.39           N  
ATOM   1132  CA  CYS A 150      27.679  -4.492 -15.308  1.00 95.39           C  
ATOM   1133  C   CYS A 150      28.258  -3.083 -15.355  1.00 95.39           C  
ATOM   1134  CB  CYS A 150      26.540  -4.619 -16.320  1.00 95.39           C  
ATOM   1135  O   CYS A 150      27.603  -2.124 -14.944  1.00 95.39           O  
ATOM   1136  SG  CYS A 150      27.010  -4.166 -18.005  1.00 95.39           S  
ATOM   1137  N   ASN A 151      29.426  -2.875 -15.785  1.00 95.24           N  
ATOM   1138  CA  ASN A 151      30.112  -1.590 -15.866  1.00 95.24           C  
ATOM   1139  C   ASN A 151      29.533  -0.714 -16.973  1.00 95.24           C  
ATOM   1140  CB  ASN A 151      31.613  -1.795 -16.081  1.00 95.24           C  
ATOM   1141  O   ASN A 151      29.807   0.486 -17.029  1.00 95.24           O  
ATOM   1142  CG  ASN A 151      32.302  -2.387 -14.867  1.00 95.24           C  
ATOM   1143  ND2 ASN A 151      33.370  -3.140 -15.100  1.00 95.24           N  
ATOM   1144  OD1 ASN A 151      31.877  -2.170 -13.730  1.00 95.24           O  
ATOM   1145  N   PHE A 152      28.762  -1.320 -17.785  1.00 96.55           N  
ATOM   1146  CA  PHE A 152      28.232  -0.585 -18.927  1.00 96.55           C  
ATOM   1147  C   PHE A 152      26.754  -0.269 -18.729  1.00 96.55           C  
ATOM   1148  CB  PHE A 152      28.428  -1.384 -20.220  1.00 96.55           C  
ATOM   1149  O   PHE A 152      26.102   0.267 -19.627  1.00 96.55           O  
ATOM   1150  CG  PHE A 152      29.871  -1.572 -20.604  1.00 96.55           C  
ATOM   1151  CD1 PHE A 152      30.504  -0.668 -21.448  1.00 96.55           C  
ATOM   1152  CD2 PHE A 152      30.594  -2.654 -20.120  1.00 96.55           C  
ATOM   1153  CE1 PHE A 152      31.840  -0.840 -21.805  1.00 96.55           C  
ATOM   1154  CE2 PHE A 152      31.929  -2.833 -20.472  1.00 96.55           C  
ATOM   1155  CZ  PHE A 152      32.550  -1.925 -21.315  1.00 96.55           C  
ATOM   1156  N   ARG A 153      26.342  -0.608 -17.532  1.00 94.69           N  
ATOM   1157  CA  ARG A 153      24.956  -0.314 -17.183  1.00 94.69           C  
ATOM   1158  C   ARG A 153      24.739   1.186 -17.019  1.00 94.69           C  
ATOM   1159  CB  ARG A 153      24.559  -1.044 -15.898  1.00 94.69           C  
ATOM   1160  O   ARG A 153      25.445   1.841 -16.249  1.00 94.69           O  
ATOM   1161  CG  ARG A 153      23.133  -0.769 -15.448  1.00 94.69           C  
ATOM   1162  CD  ARG A 153      22.772  -1.564 -14.201  1.00 94.69           C  
ATOM   1163  NE  ARG A 153      23.383  -0.995 -13.003  1.00 94.69           N  
ATOM   1164  NH1 ARG A 153      22.411  -2.497 -11.542  1.00 94.69           N  
ATOM   1165  NH2 ARG A 153      23.804  -0.858 -10.750  1.00 94.69           N  
ATOM   1166  CZ  ARG A 153      23.198  -1.451 -11.768  1.00 94.69           C  
ATOM   1167  N   PRO A 154      23.685   1.721 -17.718  1.00 94.15           N  
ATOM   1168  CA  PRO A 154      23.364   3.135 -17.510  1.00 94.15           C  
ATOM   1169  C   PRO A 154      22.840   3.421 -16.105  1.00 94.15           C  
ATOM   1170  CB  PRO A 154      22.286   3.410 -18.562  1.00 94.15           C  
ATOM   1171  O   PRO A 154      21.909   2.756 -15.642  1.00 94.15           O  
ATOM   1172  CG  PRO A 154      22.354   2.243 -19.493  1.00 94.15           C  
ATOM   1173  CD  PRO A 154      22.953   1.079 -18.756  1.00 94.15           C  
ATOM   1174  N   VAL A 155      23.564   4.315 -15.365  1.00 94.33           N  
ATOM   1175  CA  VAL A 155      23.176   4.643 -13.998  1.00 94.33           C  
ATOM   1176  C   VAL A 155      22.897   6.139 -13.884  1.00 94.33           C  
ATOM   1177  CB  VAL A 155      24.264   4.225 -12.983  1.00 94.33           C  
ATOM   1178  O   VAL A 155      23.593   6.955 -14.494  1.00 94.33           O  
ATOM   1179  CG1 VAL A 155      24.363   2.703 -12.893  1.00 94.33           C  
ATOM   1180  CG2 VAL A 155      25.613   4.829 -13.370  1.00 94.33           C  
ATOM   1181  N   ALA A 156      21.722   6.422 -13.274  1.00 95.39           N  
ATOM   1182  CA  ALA A 156      21.355   7.819 -13.058  1.00 95.39           C  
ATOM   1183  C   ALA A 156      22.381   8.525 -12.175  1.00 95.39           C  
ATOM   1184  CB  ALA A 156      19.965   7.914 -12.433  1.00 95.39           C  
ATOM   1185  O   ALA A 156      22.829   7.970 -11.169  1.00 95.39           O  
ATOM   1186  N   CYS A 157      22.690   9.765 -12.623  1.00 95.18           N  
ATOM   1187  CA  CYS A 157      23.598  10.602 -11.847  1.00 95.18           C  
ATOM   1188  C   CYS A 157      23.017  10.907 -10.471  1.00 95.18           C  
ATOM   1189  CB  CYS A 157      23.890  11.907 -12.588  1.00 95.18           C  
ATOM   1190  O   CYS A 157      21.830  11.211 -10.348  1.00 95.18           O  
ATOM   1191  SG  CYS A 157      24.875  13.081 -11.633  1.00 95.18           S  
ATOM   1192  N   PRO A 158      23.763  10.783  -9.307  1.00 93.54           N  
ATOM   1193  CA  PRO A 158      23.287  11.083  -7.954  1.00 93.54           C  
ATOM   1194  C   PRO A 158      22.657  12.469  -7.843  1.00 93.54           C  
ATOM   1195  CB  PRO A 158      24.558  10.991  -7.105  1.00 93.54           C  
ATOM   1196  O   PRO A 158      21.891  12.731  -6.913  1.00 93.54           O  
ATOM   1197  CG  PRO A 158      25.482  10.120  -7.894  1.00 93.54           C  
ATOM   1198  CD  PRO A 158      25.199  10.324  -9.354  1.00 93.54           C  
ATOM   1199  N   PHE A 159      22.985  13.389  -8.817  1.00 95.02           N  
ATOM   1200  CA  PHE A 159      22.431  14.737  -8.797  1.00 95.02           C  
ATOM   1201  C   PHE A 159      21.174  14.819  -9.656  1.00 95.02           C  
ATOM   1202  CB  PHE A 159      23.468  15.753  -9.285  1.00 95.02           C  
ATOM   1203  O   PHE A 159      20.696  15.913  -9.962  1.00 95.02           O  
ATOM   1204  CG  PHE A 159      24.595  15.984  -8.315  1.00 95.02           C  
ATOM   1205  CD1 PHE A 159      24.499  16.965  -7.336  1.00 95.02           C  
ATOM   1206  CD2 PHE A 159      25.752  15.219  -8.383  1.00 95.02           C  
ATOM   1207  CE1 PHE A 159      25.541  17.181  -6.437  1.00 95.02           C  
ATOM   1208  CE2 PHE A 159      26.797  15.428  -7.488  1.00 95.02           C  
ATOM   1209  CZ  PHE A 159      26.690  16.410  -6.517  1.00 95.02           C  
ATOM   1210  N   ALA A 160      20.723  13.615 -10.122  1.00 95.22           N  
ATOM   1211  CA  ALA A 160      19.470  13.545 -10.869  1.00 95.22           C  
ATOM   1212  C   ALA A 160      18.320  14.150 -10.068  1.00 95.22           C  
ATOM   1213  CB  ALA A 160      19.152  12.099 -11.242  1.00 95.22           C  
ATOM   1214  O   ALA A 160      17.385  14.714 -10.641  1.00 95.22           O  
ATOM   1215  N   VAL A 161      18.410  14.125  -8.765  1.00 94.09           N  
ATOM   1216  CA  VAL A 161      17.373  14.653  -7.884  1.00 94.09           C  
ATOM   1217  C   VAL A 161      17.340  16.177  -7.979  1.00 94.09           C  
ATOM   1218  CB  VAL A 161      17.597  14.216  -6.419  1.00 94.09           C  
ATOM   1219  O   VAL A 161      16.307  16.799  -7.723  1.00 94.09           O  
ATOM   1220  CG1 VAL A 161      16.428  14.658  -5.539  1.00 94.09           C  
ATOM   1221  CG2 VAL A 161      17.788  12.702  -6.338  1.00 94.09           C  
ATOM   1222  N   HIS A 162      18.446  16.677  -8.331  1.00 93.50           N  
ATOM   1223  CA  HIS A 162      18.528  18.130  -8.432  1.00 93.50           C  
ATOM   1224  C   HIS A 162      18.387  18.590  -9.880  1.00 93.50           C  
ATOM   1225  CB  HIS A 162      19.849  18.634  -7.848  1.00 93.50           C  
ATOM   1226  O   HIS A 162      18.425  19.790 -10.161  1.00 93.50           O  
ATOM   1227  CG  HIS A 162      20.013  18.335  -6.392  1.00 93.50           C  
ATOM   1228  CD2 HIS A 162      20.905  17.552  -5.740  1.00 93.50           C  
ATOM   1229  ND1 HIS A 162      19.191  18.872  -5.425  1.00 93.50           N  
ATOM   1230  CE1 HIS A 162      19.572  18.431  -4.237  1.00 93.50           C  
ATOM   1231  NE2 HIS A 162      20.610  17.628  -4.401  1.00 93.50           N  
ATOM   1232  N   GLY A 163      18.311  17.559 -10.902  1.00 92.91           N  
ATOM   1233  CA  GLY A 163      17.996  17.980 -12.258  1.00 92.91           C  
ATOM   1234  C   GLY A 163      19.028  17.532 -13.276  1.00 92.91           C  
ATOM   1235  O   GLY A 163      18.984  17.948 -14.436  1.00 92.91           O  
ATOM   1236  N   CYS A 164      20.019  16.850 -12.829  1.00 94.75           N  
ATOM   1237  CA  CYS A 164      20.940  16.311 -13.823  1.00 94.75           C  
ATOM   1238  C   CYS A 164      20.285  15.192 -14.624  1.00 94.75           C  
ATOM   1239  CB  CYS A 164      22.211  15.793 -13.151  1.00 94.75           C  
ATOM   1240  O   CYS A 164      19.829  14.199 -14.054  1.00 94.75           O  
ATOM   1241  SG  CYS A 164      23.412  15.096 -14.306  1.00 94.75           S  
ATOM   1242  N   GLU A 165      20.187  15.227 -15.864  1.00 94.10           N  
ATOM   1243  CA  GLU A 165      19.450  14.298 -16.717  1.00 94.10           C  
ATOM   1244  C   GLU A 165      20.389  13.293 -17.378  1.00 94.10           C  
ATOM   1245  CB  GLU A 165      18.660  15.060 -17.784  1.00 94.10           C  
ATOM   1246  O   GLU A 165      19.960  12.489 -18.208  1.00 94.10           O  
ATOM   1247  CG  GLU A 165      17.548  15.933 -17.219  1.00 94.10           C  
ATOM   1248  CD  GLU A 165      16.775  16.687 -18.289  1.00 94.10           C  
ATOM   1249  OE1 GLU A 165      15.822  17.422 -17.946  1.00 94.10           O  
ATOM   1250  OE2 GLU A 165      17.126  16.542 -19.482  1.00 94.10           O  
ATOM   1251  N   GLN A 166      21.641  13.307 -16.946  1.00 94.55           N  
ATOM   1252  CA  GLN A 166      22.599  12.417 -17.595  1.00 94.55           C  
ATOM   1253  C   GLN A 166      22.556  11.021 -16.981  1.00 94.55           C  
ATOM   1254  CB  GLN A 166      24.014  12.990 -17.499  1.00 94.55           C  
ATOM   1255  O   GLN A 166      22.358  10.874 -15.773  1.00 94.55           O  
ATOM   1256  CG  GLN A 166      24.177  14.343 -18.179  1.00 94.55           C  
ATOM   1257  CD  GLN A 166      24.154  14.245 -19.693  1.00 94.55           C  
ATOM   1258  NE2 GLN A 166      23.724  15.317 -20.350  1.00 94.55           N  
ATOM   1259  OE1 GLN A 166      24.521  13.215 -20.267  1.00 94.55           O  
ATOM   1260  N   THR A 167      22.657   9.980 -17.824  1.00 94.87           N  
ATOM   1261  CA  THR A 167      22.714   8.579 -17.423  1.00 94.87           C  
ATOM   1262  C   THR A 167      23.937   7.893 -18.027  1.00 94.87           C  
ATOM   1263  CB  THR A 167      21.439   7.825 -17.845  1.00 94.87           C  
ATOM   1264  O   THR A 167      23.808   7.068 -18.933  1.00 94.87           O  
ATOM   1265  CG2 THR A 167      20.222   8.329 -17.076  1.00 94.87           C  
ATOM   1266  OG1 THR A 167      21.218   8.019 -19.247  1.00 94.87           O  
ATOM   1267  N   PRO A 168      25.042   8.289 -17.516  1.00 94.18           N  
ATOM   1268  CA  PRO A 168      26.266   7.689 -18.053  1.00 94.18           C  
ATOM   1269  C   PRO A 168      26.407   6.212 -17.689  1.00 94.18           C  
ATOM   1270  CB  PRO A 168      27.378   8.519 -17.407  1.00 94.18           C  
ATOM   1271  O   PRO A 168      25.624   5.692 -16.891  1.00 94.18           O  
ATOM   1272  CG  PRO A 168      26.785   9.026 -16.132  1.00 94.18           C  
ATOM   1273  CD  PRO A 168      25.297   9.130 -16.306  1.00 94.18           C  
ATOM   1274  N   LYS A 169      27.345   5.530 -18.330  1.00 94.47           N  
ATOM   1275  CA  LYS A 169      27.689   4.163 -17.950  1.00 94.47           C  
ATOM   1276  C   LYS A 169      28.271   4.114 -16.540  1.00 94.47           C  
ATOM   1277  CB  LYS A 169      28.679   3.561 -18.947  1.00 94.47           C  
ATOM   1278  O   LYS A 169      28.900   5.073 -16.089  1.00 94.47           O  
ATOM   1279  CG  LYS A 169      28.163   3.508 -20.377  1.00 94.47           C  
ATOM   1280  CD  LYS A 169      29.244   3.047 -21.346  1.00 94.47           C  
ATOM   1281  CE  LYS A 169      28.796   3.187 -22.794  1.00 94.47           C  
ATOM   1282  NZ  LYS A 169      29.877   2.800 -23.749  1.00 94.47           N  
ATOM   1283  N   GLN A 170      28.042   3.015 -15.926  1.00 93.79           N  
ATOM   1284  CA  GLN A 170      28.564   2.855 -14.573  1.00 93.79           C  
ATOM   1285  C   GLN A 170      30.070   3.097 -14.532  1.00 93.79           C  
ATOM   1286  CB  GLN A 170      28.242   1.461 -14.034  1.00 93.79           C  
ATOM   1287  O   GLN A 170      30.577   3.738 -13.608  1.00 93.79           O  
ATOM   1288  CG  GLN A 170      28.616   1.265 -12.571  1.00 93.79           C  
ATOM   1289  CD  GLN A 170      28.012   0.008 -11.973  1.00 93.79           C  
ATOM   1290  NE2 GLN A 170      28.054  -0.098 -10.650  1.00 93.79           N  
ATOM   1291  OE1 GLN A 170      27.512  -0.860 -12.696  1.00 93.79           O  
ATOM   1292  N   SER A 171      30.838   2.725 -15.534  1.00 93.29           N  
ATOM   1293  CA  SER A 171      32.287   2.880 -15.613  1.00 93.29           C  
ATOM   1294  C   SER A 171      32.675   4.337 -15.842  1.00 93.29           C  
ATOM   1295  CB  SER A 171      32.860   2.009 -16.731  1.00 93.29           C  
ATOM   1296  O   SER A 171      33.753   4.770 -15.428  1.00 93.29           O  
ATOM   1297  OG  SER A 171      32.255   2.324 -17.974  1.00 93.29           O  
ATOM   1298  N   GLU A 172      31.790   5.138 -16.380  1.00 94.78           N  
ATOM   1299  CA  GLU A 172      32.083   6.530 -16.707  1.00 94.78           C  
ATOM   1300  C   GLU A 172      31.509   7.476 -15.656  1.00 94.78           C  
ATOM   1301  CB  GLU A 172      31.534   6.885 -18.091  1.00 94.78           C  
ATOM   1302  O   GLU A 172      31.597   8.698 -15.799  1.00 94.78           O  
ATOM   1303  CG  GLU A 172      32.192   6.117 -19.229  1.00 94.78           C  
ATOM   1304  CD  GLU A 172      31.559   6.394 -20.583  1.00 94.78           C  
ATOM   1305  OE1 GLU A 172      31.989   5.785 -21.590  1.00 94.78           O  
ATOM   1306  OE2 GLU A 172      30.626   7.225 -20.639  1.00 94.78           O  
ATOM   1307  N   MET A 173      30.884   6.947 -14.646  1.00 93.24           N  
ATOM   1308  CA  MET A 173      30.183   7.757 -13.655  1.00 93.24           C  
ATOM   1309  C   MET A 173      31.158   8.652 -12.897  1.00 93.24           C  
ATOM   1310  CB  MET A 173      29.419   6.866 -12.674  1.00 93.24           C  
ATOM   1311  O   MET A 173      30.863   9.821 -12.640  1.00 93.24           O  
ATOM   1312  CG  MET A 173      28.662   7.639 -11.606  1.00 93.24           C  
ATOM   1313  SD  MET A 173      27.412   8.778 -12.317  1.00 93.24           S  
ATOM   1314  CE  MET A 173      26.135   7.586 -12.809  1.00 93.24           C  
ATOM   1315  N   PHE A 174      32.282   8.165 -12.611  1.00 94.24           N  
ATOM   1316  CA  PHE A 174      33.281   8.960 -11.906  1.00 94.24           C  
ATOM   1317  C   PHE A 174      33.742  10.134 -12.762  1.00 94.24           C  
ATOM   1318  CB  PHE A 174      34.482   8.092 -11.515  1.00 94.24           C  
ATOM   1319  O   PHE A 174      33.822  11.266 -12.280  1.00 94.24           O  
ATOM   1320  CG  PHE A 174      35.554   8.840 -10.769  1.00 94.24           C  
ATOM   1321  CD1 PHE A 174      36.694   9.286 -11.426  1.00 94.24           C  
ATOM   1322  CD2 PHE A 174      35.421   9.096  -9.411  1.00 94.24           C  
ATOM   1323  CE1 PHE A 174      37.688   9.979 -10.738  1.00 94.24           C  
ATOM   1324  CE2 PHE A 174      36.410   9.787  -8.717  1.00 94.24           C  
ATOM   1325  CZ  PHE A 174      37.543  10.227  -9.382  1.00 94.24           C  
ATOM   1326  N   GLU A 175      34.038   9.862 -13.997  1.00 95.55           N  
ATOM   1327  CA  GLU A 175      34.441  10.919 -14.919  1.00 95.55           C  
ATOM   1328  C   GLU A 175      33.327  11.945 -15.104  1.00 95.55           C  
ATOM   1329  CB  GLU A 175      34.841  10.328 -16.273  1.00 95.55           C  
ATOM   1330  O   GLU A 175      33.585  13.150 -15.140  1.00 95.55           O  
ATOM   1331  CG  GLU A 175      35.445  11.342 -17.234  1.00 95.55           C  
ATOM   1332  CD  GLU A 175      35.916  10.725 -18.541  1.00 95.55           C  
ATOM   1333  OE1 GLU A 175      36.414  11.466 -19.418  1.00 95.55           O  
ATOM   1334  OE2 GLU A 175      35.785   9.489 -18.689  1.00 95.55           O  
ATOM   1335  N   HIS A 176      32.120  11.542 -15.259  1.00 95.10           N  
ATOM   1336  CA  HIS A 176      30.971  12.434 -15.377  1.00 95.10           C  
ATOM   1337  C   HIS A 176      30.856  13.348 -14.162  1.00 95.10           C  
ATOM   1338  CB  HIS A 176      29.683  11.627 -15.551  1.00 95.10           C  
ATOM   1339  O   HIS A 176      30.678  14.560 -14.307  1.00 95.10           O  
ATOM   1340  CG  HIS A 176      28.441  12.416 -15.282  1.00 95.10           C  
ATOM   1341  CD2 HIS A 176      27.589  12.401 -14.230  1.00 95.10           C  
ATOM   1342  ND1 HIS A 176      27.950  13.355 -16.163  1.00 95.10           N  
ATOM   1343  CE1 HIS A 176      26.847  13.886 -15.662  1.00 95.10           C  
ATOM   1344  NE2 HIS A 176      26.606  13.324 -14.490  1.00 95.10           N  
ATOM   1345  N   GLU A 177      31.015  12.807 -12.950  1.00 93.30           N  
ATOM   1346  CA  GLU A 177      30.918  13.598 -11.727  1.00 93.30           C  
ATOM   1347  C   GLU A 177      32.005  14.667 -11.673  1.00 93.30           C  
ATOM   1348  CB  GLU A 177      31.007  12.695 -10.494  1.00 93.30           C  
ATOM   1349  O   GLU A 177      31.756  15.791 -11.231  1.00 93.30           O  
ATOM   1350  CG  GLU A 177      29.753  11.869 -10.245  1.00 93.30           C  
ATOM   1351  CD  GLU A 177      29.868  10.953  -9.037  1.00 93.30           C  
ATOM   1352  OE1 GLU A 177      28.877  10.265  -8.701  1.00 93.30           O  
ATOM   1353  OE2 GLU A 177      30.956  10.925  -8.421  1.00 93.30           O  
ATOM   1354  N   GLN A 178      33.173  14.369 -12.180  1.00 94.09           N  
ATOM   1355  CA  GLN A 178      34.300  15.295 -12.160  1.00 94.09           C  
ATOM   1356  C   GLN A 178      34.126  16.396 -13.202  1.00 94.09           C  
ATOM   1357  CB  GLN A 178      35.613  14.548 -12.399  1.00 94.09           C  
ATOM   1358  O   GLN A 178      34.387  17.568 -12.925  1.00 94.09           O  
ATOM   1359  CG  GLN A 178      36.110  13.774 -11.186  1.00 94.09           C  
ATOM   1360  CD  GLN A 178      37.471  13.142 -11.409  1.00 94.09           C  
ATOM   1361  NE2 GLN A 178      38.028  12.545 -10.360  1.00 94.09           N  
ATOM   1362  OE1 GLN A 178      38.018  13.190 -12.516  1.00 94.09           O  
ATOM   1363  N   THR A 179      33.650  16.012 -14.376  1.00 95.42           N  
ATOM   1364  CA  THR A 179      33.568  16.964 -15.477  1.00 95.42           C  
ATOM   1365  C   THR A 179      32.332  17.849 -15.335  1.00 95.42           C  
ATOM   1366  CB  THR A 179      33.533  16.244 -16.838  1.00 95.42           C  
ATOM   1367  O   THR A 179      32.299  18.966 -15.857  1.00 95.42           O  
ATOM   1368  CG2 THR A 179      34.843  15.512 -17.106  1.00 95.42           C  
ATOM   1369  OG1 THR A 179      32.459  15.295 -16.842  1.00 95.42           O  
ATOM   1370  N   HIS A 180      31.328  17.431 -14.546  1.00 94.98           N  
ATOM   1371  CA  HIS A 180      30.079  18.177 -14.443  1.00 94.98           C  
ATOM   1372  C   HIS A 180      29.898  18.760 -13.046  1.00 94.98           C  
ATOM   1373  CB  HIS A 180      28.890  17.282 -14.796  1.00 94.98           C  
ATOM   1374  O   HIS A 180      28.770  18.997 -12.609  1.00 94.98           O  
ATOM   1375  CG  HIS A 180      28.753  17.016 -16.262  1.00 94.98           C  
ATOM   1376  CD2 HIS A 180      29.453  16.202 -17.087  1.00 94.98           C  
ATOM   1377  ND1 HIS A 180      27.799  17.630 -17.044  1.00 94.98           N  
ATOM   1378  CE1 HIS A 180      27.919  17.204 -18.290  1.00 94.98           C  
ATOM   1379  NE2 HIS A 180      28.915  16.337 -18.343  1.00 94.98           N  
ATOM   1380  N   MET A 181      30.911  18.934 -12.281  1.00 94.92           N  
ATOM   1381  CA  MET A 181      30.877  19.425 -10.907  1.00 94.92           C  
ATOM   1382  C   MET A 181      30.238  20.808 -10.839  1.00 94.92           C  
ATOM   1383  CB  MET A 181      32.287  19.470 -10.316  1.00 94.92           C  
ATOM   1384  O   MET A 181      29.375  21.058  -9.995  1.00 94.92           O  
ATOM   1385  CG  MET A 181      32.325  19.874  -8.851  1.00 94.92           C  
ATOM   1386  SD  MET A 181      33.973  19.607  -8.090  1.00 94.92           S  
ATOM   1387  CE  MET A 181      34.941  20.862  -8.974  1.00 94.92           C  
ATOM   1388  N   SER A 182      30.714  21.723 -11.728  1.00 95.19           N  
ATOM   1389  CA  SER A 182      30.181  23.081 -11.741  1.00 95.19           C  
ATOM   1390  C   SER A 182      28.683  23.084 -12.028  1.00 95.19           C  
ATOM   1391  CB  SER A 182      30.909  23.933 -12.782  1.00 95.19           C  
ATOM   1392  O   SER A 182      27.927  23.830 -11.401  1.00 95.19           O  
ATOM   1393  OG  SER A 182      30.685  23.432 -14.088  1.00 95.19           O  
ATOM   1394  N   ALA A 183      28.240  22.287 -12.979  1.00 95.61           N  
ATOM   1395  CA  ALA A 183      26.816  22.160 -13.281  1.00 95.61           C  
ATOM   1396  C   ALA A 183      26.045  21.631 -12.075  1.00 95.61           C  
ATOM   1397  CB  ALA A 183      26.607  21.245 -14.485  1.00 95.61           C  
ATOM   1398  O   ALA A 183      24.953  22.114 -11.767  1.00 95.61           O  
ATOM   1399  N   HIS A 184      26.641  20.595 -11.391  1.00 96.25           N  
ATOM   1400  CA  HIS A 184      25.990  20.029 -10.215  1.00 96.25           C  
ATOM   1401  C   HIS A 184      25.878  21.060  -9.097  1.00 96.25           C  
ATOM   1402  CB  HIS A 184      26.754  18.799  -9.720  1.00 96.25           C  
ATOM   1403  O   HIS A 184      24.846  21.147  -8.428  1.00 96.25           O  
ATOM   1404  CG  HIS A 184      26.699  17.639 -10.662  1.00 96.25           C  
ATOM   1405  CD2 HIS A 184      25.842  17.353 -11.670  1.00 96.25           C  
ATOM   1406  ND1 HIS A 184      27.605  16.602 -10.619  1.00 96.25           N  
ATOM   1407  CE1 HIS A 184      27.307  15.725 -11.564  1.00 96.25           C  
ATOM   1408  NE2 HIS A 184      26.241  16.158 -12.216  1.00 96.25           N  
ATOM   1409  N   LEU A 185      26.905  21.815  -8.855  1.00 95.82           N  
ATOM   1410  CA  LEU A 185      26.880  22.846  -7.823  1.00 95.82           C  
ATOM   1411  C   LEU A 185      25.810  23.890  -8.124  1.00 95.82           C  
ATOM   1412  CB  LEU A 185      28.250  23.521  -7.706  1.00 95.82           C  
ATOM   1413  O   LEU A 185      25.116  24.353  -7.216  1.00 95.82           O  
ATOM   1414  CG  LEU A 185      29.360  22.692  -7.059  1.00 95.82           C  
ATOM   1415  CD1 LEU A 185      30.697  23.418  -7.171  1.00 95.82           C  
ATOM   1416  CD2 LEU A 185      29.027  22.396  -5.601  1.00 95.82           C  
ATOM   1417  N   SER A 186      25.622  24.241  -9.328  1.00 96.16           N  
ATOM   1418  CA  SER A 186      24.574  25.177  -9.722  1.00 96.16           C  
ATOM   1419  C   SER A 186      23.189  24.606  -9.440  1.00 96.16           C  
ATOM   1420  CB  SER A 186      24.698  25.528 -11.205  1.00 96.16           C  
ATOM   1421  O   SER A 186      22.306  25.316  -8.954  1.00 96.16           O  
ATOM   1422  OG  SER A 186      23.664  26.412 -11.601  1.00 96.16           O  
ATOM   1423  N   LEU A 187      22.986  23.335  -9.750  1.00 96.15           N  
ATOM   1424  CA  LEU A 187      21.714  22.669  -9.490  1.00 96.15           C  
ATOM   1425  C   LEU A 187      21.402  22.657  -7.998  1.00 96.15           C  
ATOM   1426  CB  LEU A 187      21.738  21.237 -10.031  1.00 96.15           C  
ATOM   1427  O   LEU A 187      20.276  22.953  -7.592  1.00 96.15           O  
ATOM   1428  CG  LEU A 187      21.664  21.084 -11.551  1.00 96.15           C  
ATOM   1429  CD1 LEU A 187      21.884  19.629 -11.949  1.00 96.15           C  
ATOM   1430  CD2 LEU A 187      20.324  21.590 -12.075  1.00 96.15           C  
ATOM   1431  N   VAL A 188      22.396  22.315  -7.240  1.00 96.27           N  
ATOM   1432  CA  VAL A 188      22.209  22.234  -5.795  1.00 96.27           C  
ATOM   1433  C   VAL A 188      21.909  23.622  -5.233  1.00 96.27           C  
ATOM   1434  CB  VAL A 188      23.448  21.632  -5.095  1.00 96.27           C  
ATOM   1435  O   VAL A 188      21.027  23.778  -4.386  1.00 96.27           O  
ATOM   1436  CG1 VAL A 188      23.297  21.699  -3.577  1.00 96.27           C  
ATOM   1437  CG2 VAL A 188      23.670  20.191  -5.550  1.00 96.27           C  
ATOM   1438  N   CYS A 189      22.593  24.599  -5.666  1.00 96.23           N  
ATOM   1439  CA  CYS A 189      22.369  25.964  -5.204  1.00 96.23           C  
ATOM   1440  C   CYS A 189      20.961  26.432  -5.549  1.00 96.23           C  
ATOM   1441  CB  CYS A 189      23.397  26.913  -5.818  1.00 96.23           C  
ATOM   1442  O   CYS A 189      20.289  27.054  -4.724  1.00 96.23           O  
ATOM   1443  SG  CYS A 189      25.047  26.764  -5.100  1.00 96.23           S  
ATOM   1444  N   SER A 190      20.493  26.146  -6.724  1.00 95.08           N  
ATOM   1445  CA  SER A 190      19.132  26.494  -7.119  1.00 95.08           C  
ATOM   1446  C   SER A 190      18.104  25.769  -6.257  1.00 95.08           C  
ATOM   1447  CB  SER A 190      18.900  26.161  -8.593  1.00 95.08           C  
ATOM   1448  O   SER A 190      17.103  26.361  -5.846  1.00 95.08           O  
ATOM   1449  OG  SER A 190      19.053  24.771  -8.825  1.00 95.08           O  
ATOM   1450  N   SER A 191      18.372  24.453  -6.007  1.00 94.76           N  
ATOM   1451  CA  SER A 191      17.478  23.667  -5.163  1.00 94.76           C  
ATOM   1452  C   SER A 191      17.435  24.215  -3.741  1.00 94.76           C  
ATOM   1453  CB  SER A 191      17.914  22.201  -5.140  1.00 94.76           C  
ATOM   1454  O   SER A 191      16.367  24.287  -3.129  1.00 94.76           O  
ATOM   1455  OG  SER A 191      17.023  21.423  -4.360  1.00 94.76           O  
ATOM   1456  N   LEU A 192      18.558  24.674  -3.228  1.00 95.07           N  
ATOM   1457  CA  LEU A 192      18.627  25.220  -1.877  1.00 95.07           C  
ATOM   1458  C   LEU A 192      17.893  26.554  -1.791  1.00 95.07           C  
ATOM   1459  CB  LEU A 192      20.085  25.398  -1.444  1.00 95.07           C  
ATOM   1460  O   LEU A 192      17.174  26.810  -0.822  1.00 95.07           O  
ATOM   1461  CG  LEU A 192      20.840  24.123  -1.065  1.00 95.07           C  
ATOM   1462  CD1 LEU A 192      22.321  24.425  -0.862  1.00 95.07           C  
ATOM   1463  CD2 LEU A 192      20.239  23.499   0.191  1.00 95.07           C  
ATOM   1464  N   GLU A 193      18.052  27.353  -2.801  1.00 95.74           N  
ATOM   1465  CA  GLU A 193      17.349  28.632  -2.835  1.00 95.74           C  
ATOM   1466  C   GLU A 193      15.838  28.429  -2.908  1.00 95.74           C  
ATOM   1467  CB  GLU A 193      17.824  29.475  -4.021  1.00 95.74           C  
ATOM   1468  O   GLU A 193      15.079  29.135  -2.240  1.00 95.74           O  
ATOM   1469  CG  GLU A 193      19.207  30.082  -3.829  1.00 95.74           C  
ATOM   1470  CD  GLU A 193      19.741  30.765  -5.077  1.00 95.74           C  
ATOM   1471  OE1 GLU A 193      20.893  31.253  -5.056  1.00 95.74           O  
ATOM   1472  OE2 GLU A 193      19.000  30.814  -6.085  1.00 95.74           O  
ATOM   1473  N   ALA A 194      15.461  27.498  -3.701  1.00 94.97           N  
ATOM   1474  CA  ALA A 194      14.039  27.180  -3.810  1.00 94.97           C  
ATOM   1475  C   ALA A 194      13.481  26.699  -2.474  1.00 94.97           C  
ATOM   1476  CB  ALA A 194      13.812  26.126  -4.890  1.00 94.97           C  
ATOM   1477  O   ALA A 194      12.381  27.090  -2.077  1.00 94.97           O  
ATOM   1478  N   THR A 195      14.231  25.796  -1.816  1.00 95.40           N  
ATOM   1479  CA  THR A 195      13.811  25.286  -0.515  1.00 95.40           C  
ATOM   1480  C   THR A 195      13.753  26.412   0.514  1.00 95.40           C  
ATOM   1481  CB  THR A 195      14.759  24.180  -0.016  1.00 95.40           C  
ATOM   1482  O   THR A 195      12.832  26.465   1.332  1.00 95.40           O  
ATOM   1483  CG2 THR A 195      14.231  23.539   1.263  1.00 95.40           C  
ATOM   1484  OG1 THR A 195      14.882  23.172  -1.027  1.00 95.40           O  
ATOM   1485  N   ARG A 196      14.691  27.300   0.513  1.00 96.66           N  
ATOM   1486  CA  ARG A 196      14.707  28.450   1.411  1.00 96.66           C  
ATOM   1487  C   ARG A 196      13.466  29.315   1.215  1.00 96.66           C  
ATOM   1488  CB  ARG A 196      15.969  29.288   1.192  1.00 96.66           C  
ATOM   1489  O   ARG A 196      12.850  29.756   2.188  1.00 96.66           O  
ATOM   1490  CG  ARG A 196      16.143  30.415   2.197  1.00 96.66           C  
ATOM   1491  CD  ARG A 196      17.416  31.209   1.939  1.00 96.66           C  
ATOM   1492  NE  ARG A 196      17.419  32.474   2.668  1.00 96.66           N  
ATOM   1493  NH1 ARG A 196      19.675  32.875   2.375  1.00 96.66           N  
ATOM   1494  NH2 ARG A 196      18.382  34.369   3.537  1.00 96.66           N  
ATOM   1495  CZ  ARG A 196      18.492  33.237   2.859  1.00 96.66           C  
ATOM   1496  N   ARG A 197      13.099  29.538  -0.012  1.00 96.67           N  
ATOM   1497  CA  ARG A 197      11.909  30.325  -0.321  1.00 96.67           C  
ATOM   1498  C   ARG A 197      10.647  29.628   0.176  1.00 96.67           C  
ATOM   1499  CB  ARG A 197      11.808  30.579  -1.827  1.00 96.67           C  
ATOM   1500  O   ARG A 197       9.761  30.268   0.746  1.00 96.67           O  
ATOM   1501  CG  ARG A 197      12.772  31.639  -2.338  1.00 96.67           C  
ATOM   1502  CD  ARG A 197      12.627  31.855  -3.838  1.00 96.67           C  
ATOM   1503  NE  ARG A 197      13.678  32.725  -4.361  1.00 96.67           N  
ATOM   1504  NH1 ARG A 197      13.019  32.541  -6.567  1.00 96.67           N  
ATOM   1505  NH2 ARG A 197      14.829  33.831  -6.011  1.00 96.67           N  
ATOM   1506  CZ  ARG A 197      13.840  33.030  -5.645  1.00 96.67           C  
ATOM   1507  N   ARG A 198      10.550  28.260  -0.029  1.00 96.10           N  
ATOM   1508  CA  ARG A 198       9.396  27.491   0.426  1.00 96.10           C  
ATOM   1509  C   ARG A 198       9.280  27.525   1.946  1.00 96.10           C  
ATOM   1510  CB  ARG A 198       9.490  26.043  -0.060  1.00 96.10           C  
ATOM   1511  O   ARG A 198       8.179  27.649   2.487  1.00 96.10           O  
ATOM   1512  CG  ARG A 198       9.141  25.861  -1.528  1.00 96.10           C  
ATOM   1513  CD  ARG A 198       9.032  24.390  -1.904  1.00 96.10           C  
ATOM   1514  NE  ARG A 198      10.337  23.735  -1.901  1.00 96.10           N  
ATOM   1515  NH1 ARG A 198       9.584  21.771  -2.857  1.00 96.10           N  
ATOM   1516  NH2 ARG A 198      11.796  22.007  -2.303  1.00 96.10           N  
ATOM   1517  CZ  ARG A 198      10.569  22.506  -2.354  1.00 96.10           C  
ATOM   1518  N   CYS A 199      10.402  27.386   2.615  1.00 95.46           N  
ATOM   1519  CA  CYS A 199      10.403  27.449   4.072  1.00 95.46           C  
ATOM   1520  C   CYS A 199       9.961  28.824   4.559  1.00 95.46           C  
ATOM   1521  CB  CYS A 199      11.791  27.126   4.622  1.00 95.46           C  
ATOM   1522  O   CYS A 199       9.197  28.932   5.520  1.00 95.46           O  
ATOM   1523  SG  CYS A 199      12.229  25.377   4.511  1.00 95.46           S  
ATOM   1524  N   ALA A 200      10.436  29.874   3.913  1.00 95.99           N  
ATOM   1525  CA  ALA A 200      10.025  31.231   4.260  1.00 95.99           C  
ATOM   1526  C   ALA A 200       8.528  31.425   4.035  1.00 95.99           C  
ATOM   1527  CB  ALA A 200      10.818  32.252   3.449  1.00 95.99           C  
ATOM   1528  O   ALA A 200       7.844  32.037   4.859  1.00 95.99           O  
ATOM   1529  N   ASP A 201       8.002  30.885   2.925  1.00 94.75           N  
ATOM   1530  CA  ASP A 201       6.579  30.975   2.613  1.00 94.75           C  
ATOM   1531  C   ASP A 201       5.741  30.235   3.653  1.00 94.75           C  
ATOM   1532  CB  ASP A 201       6.299  30.415   1.217  1.00 94.75           C  
ATOM   1533  O   ASP A 201       4.693  30.727   4.078  1.00 94.75           O  
ATOM   1534  CG  ASP A 201       6.828  31.304   0.105  1.00 94.75           C  
ATOM   1535  OD1 ASP A 201       7.173  32.475   0.371  1.00 94.75           O  
ATOM   1536  OD2 ASP A 201       6.898  30.829  -1.050  1.00 94.75           O  
ATOM   1537  N   LEU A 202       6.225  29.018   4.057  1.00 93.96           N  
ATOM   1538  CA  LEU A 202       5.505  28.228   5.049  1.00 93.96           C  
ATOM   1539  C   LEU A 202       5.491  28.934   6.400  1.00 93.96           C  
ATOM   1540  CB  LEU A 202       6.137  26.841   5.191  1.00 93.96           C  
ATOM   1541  O   LEU A 202       4.478  28.918   7.104  1.00 93.96           O  
ATOM   1542  CG  LEU A 202       5.828  25.838   4.079  1.00 93.96           C  
ATOM   1543  CD1 LEU A 202       6.685  24.586   4.241  1.00 93.96           C  
ATOM   1544  CD2 LEU A 202       4.346  25.480   4.077  1.00 93.96           C  
ATOM   1545  N   GLU A 203       6.615  29.512   6.731  1.00 94.80           N  
ATOM   1546  CA  GLU A 203       6.695  30.261   7.981  1.00 94.80           C  
ATOM   1547  C   GLU A 203       5.745  31.455   7.970  1.00 94.80           C  
ATOM   1548  CB  GLU A 203       8.129  30.732   8.237  1.00 94.80           C  
ATOM   1549  O   GLU A 203       5.144  31.787   8.994  1.00 94.80           O  
ATOM   1550  CG  GLU A 203       9.055  29.635   8.743  1.00 94.80           C  
ATOM   1551  CD  GLU A 203      10.494  30.096   8.910  1.00 94.80           C  
ATOM   1552  OE1 GLU A 203      11.339  29.292   9.367  1.00 94.80           O  
ATOM   1553  OE2 GLU A 203      10.779  31.269   8.582  1.00 94.80           O  
ATOM   1554  N   GLN A 204       5.556  32.075   6.833  1.00 94.66           N  
ATOM   1555  CA  GLN A 204       4.644  33.205   6.684  1.00 94.66           C  
ATOM   1556  C   GLN A 204       3.189  32.753   6.776  1.00 94.66           C  
ATOM   1557  CB  GLN A 204       4.889  33.921   5.355  1.00 94.66           C  
ATOM   1558  O   GLN A 204       2.331  33.498   7.254  1.00 94.66           O  
ATOM   1559  CG  GLN A 204       4.131  35.235   5.216  1.00 94.66           C  
ATOM   1560  CD  GLN A 204       4.417  35.941   3.904  1.00 94.66           C  
ATOM   1561  NE2 GLN A 204       3.868  37.140   3.745  1.00 94.66           N  
ATOM   1562  OE1 GLN A 204       5.125  35.413   3.041  1.00 94.66           O  
ATOM   1563  N   GLN A 205       2.884  31.475   6.406  1.00 93.94           N  
ATOM   1564  CA  GLN A 205       1.524  30.945   6.408  1.00 93.94           C  
ATOM   1565  C   GLN A 205       1.148  30.403   7.784  1.00 93.94           C  
ATOM   1566  CB  GLN A 205       1.374  29.848   5.353  1.00 93.94           C  
ATOM   1567  O   GLN A 205      -0.022  30.115   8.045  1.00 93.94           O  
ATOM   1568  CG  GLN A 205       1.426  30.362   3.920  1.00 93.94           C  
ATOM   1569  CD  GLN A 205       1.226  29.262   2.894  1.00 93.94           C  
ATOM   1570  NE2 GLN A 205       1.222  29.635   1.619  1.00 93.94           N  
ATOM   1571  OE1 GLN A 205       1.077  28.087   3.245  1.00 93.94           O  
ATOM   1572  N   GLN A 206       2.019  30.266   8.650  1.00 93.93           N  
ATOM   1573  CA  GLN A 206       1.807  29.648   9.954  1.00 93.93           C  
ATOM   1574  C   GLN A 206       0.781  30.428  10.772  1.00 93.93           C  
ATOM   1575  CB  GLN A 206       3.125  29.549  10.723  1.00 93.93           C  
ATOM   1576  O   GLN A 206      -0.134  29.841  11.353  1.00 93.93           O  
ATOM   1577  CG  GLN A 206       3.107  28.519  11.845  1.00 93.93           C  
ATOM   1578  CD  GLN A 206       4.367  28.549  12.690  1.00 93.93           C  
ATOM   1579  NE2 GLN A 206       4.294  27.970  13.884  1.00 93.93           N  
ATOM   1580  OE1 GLN A 206       5.397  29.087  12.273  1.00 93.93           O  
ATOM   1581  N   PRO A 207       0.835  31.693  10.818  1.00 94.05           N  
ATOM   1582  CA  PRO A 207      -0.161  32.418  11.611  1.00 94.05           C  
ATOM   1583  C   PRO A 207      -1.576  32.273  11.057  1.00 94.05           C  
ATOM   1584  CB  PRO A 207       0.312  33.871  11.527  1.00 94.05           C  
ATOM   1585  O   PRO A 207      -2.539  32.198  11.825  1.00 94.05           O  
ATOM   1586  CG  PRO A 207       1.743  33.784  11.103  1.00 94.05           C  
ATOM   1587  CD  PRO A 207       1.949  32.480  10.387  1.00 94.05           C  
ATOM   1588  N   ALA A 208      -1.661  32.215   9.769  1.00 93.99           N  
ATOM   1589  CA  ALA A 208      -2.967  32.019   9.144  1.00 93.99           C  
ATOM   1590  C   ALA A 208      -3.568  30.674   9.540  1.00 93.99           C  
ATOM   1591  CB  ALA A 208      -2.850  32.120   7.625  1.00 93.99           C  
ATOM   1592  O   ALA A 208      -4.761  30.583   9.837  1.00 93.99           O  
ATOM   1593  N   PHE A 209      -2.700  29.579   9.474  1.00 93.86           N  
ATOM   1594  CA  PHE A 209      -3.162  28.261   9.895  1.00 93.86           C  
ATOM   1595  C   PHE A 209      -3.582  28.277  11.359  1.00 93.86           C  
ATOM   1596  CB  PHE A 209      -2.069  27.211   9.673  1.00 93.86           C  
ATOM   1597  O   PHE A 209      -4.602  27.689  11.724  1.00 93.86           O  
ATOM   1598  CG  PHE A 209      -1.846  26.863   8.226  1.00 93.86           C  
ATOM   1599  CD1 PHE A 209      -2.910  26.481   7.417  1.00 93.86           C  
ATOM   1600  CD2 PHE A 209      -0.573  26.916   7.675  1.00 93.86           C  
ATOM   1601  CE1 PHE A 209      -2.706  26.158   6.077  1.00 93.86           C  
ATOM   1602  CE2 PHE A 209      -0.362  26.595   6.337  1.00 93.86           C  
ATOM   1603  CZ  PHE A 209      -1.430  26.215   5.540  1.00 93.86           C  
ATOM   1604  N   ALA A 210      -2.774  28.975  12.178  1.00 94.55           N  
ATOM   1605  CA  ALA A 210      -3.085  29.069  13.602  1.00 94.55           C  
ATOM   1606  C   ALA A 210      -4.429  29.757  13.826  1.00 94.55           C  
ATOM   1607  CB  ALA A 210      -1.978  29.818  14.340  1.00 94.55           C  
ATOM   1608  O   ALA A 210      -5.226  29.320  14.659  1.00 94.55           O  
ATOM   1609  N   HIS A 211      -4.671  30.784  13.069  1.00 95.29           N  
ATOM   1610  CA  HIS A 211      -5.942  31.491  13.172  1.00 95.29           C  
ATOM   1611  C   HIS A 211      -7.103  30.603  12.737  1.00 95.29           C  
ATOM   1612  CB  HIS A 211      -5.914  32.768  12.330  1.00 95.29           C  
ATOM   1613  O   HIS A 211      -8.150  30.579  13.390  1.00 95.29           O  
ATOM   1614  CG  HIS A 211      -7.111  33.643  12.528  1.00 95.29           C  
ATOM   1615  CD2 HIS A 211      -8.137  33.946  11.698  1.00 95.29           C  
ATOM   1616  ND1 HIS A 211      -7.347  34.328  13.700  1.00 95.29           N  
ATOM   1617  CE1 HIS A 211      -8.471  35.015  13.583  1.00 95.29           C  
ATOM   1618  NE2 HIS A 211      -8.970  34.801  12.378  1.00 95.29           N  
ATOM   1619  N   THR A 212      -6.991  29.870  11.657  1.00 96.19           N  
ATOM   1620  CA  THR A 212      -8.024  28.964  11.167  1.00 96.19           C  
ATOM   1621  C   THR A 212      -8.318  27.873  12.193  1.00 96.19           C  
ATOM   1622  CB  THR A 212      -7.614  28.319   9.830  1.00 96.19           C  
ATOM   1623  O   THR A 212      -9.480  27.561  12.459  1.00 96.19           O  
ATOM   1624  CG2 THR A 212      -8.741  27.461   9.265  1.00 96.19           C  
ATOM   1625  OG1 THR A 212      -7.294  29.350   8.887  1.00 96.19           O  
ATOM   1626  N   ILE A 213      -7.280  27.328  12.719  1.00 96.07           N  
ATOM   1627  CA  ILE A 213      -7.453  26.270  13.708  1.00 96.07           C  
ATOM   1628  C   ILE A 213      -8.198  26.817  14.924  1.00 96.07           C  
ATOM   1629  CB  ILE A 213      -6.096  25.668  14.136  1.00 96.07           C  
ATOM   1630  O   ILE A 213      -9.122  26.178  15.432  1.00 96.07           O  
ATOM   1631  CG1 ILE A 213      -5.469  24.885  12.977  1.00 96.07           C  
ATOM   1632  CG2 ILE A 213      -6.265  24.778  15.371  1.00 96.07           C  
ATOM   1633  CD1 ILE A 213      -4.056  24.392  13.256  1.00 96.07           C  
ATOM   1634  N   ALA A 214      -7.811  27.985  15.394  1.00 96.69           N  
ATOM   1635  CA  ALA A 214      -8.491  28.613  16.523  1.00 96.69           C  
ATOM   1636  C   ALA A 214      -9.962  28.866  16.206  1.00 96.69           C  
ATOM   1637  CB  ALA A 214      -7.799  29.920  16.902  1.00 96.69           C  
ATOM   1638  O   ALA A 214     -10.835  28.622  17.041  1.00 96.69           O  
ATOM   1639  N   ALA A 215     -10.280  29.308  15.005  1.00 96.34           N  
ATOM   1640  CA  ALA A 215     -11.656  29.551  14.578  1.00 96.34           C  
ATOM   1641  C   ALA A 215     -12.455  28.251  14.538  1.00 96.34           C  
ATOM   1642  CB  ALA A 215     -11.677  30.227  13.210  1.00 96.34           C  
ATOM   1643  O   ALA A 215     -13.606  28.209  14.980  1.00 96.34           O  
ATOM   1644  N   LEU A 216     -11.865  27.204  14.002  1.00 96.31           N  
ATOM   1645  CA  LEU A 216     -12.537  25.912  13.913  1.00 96.31           C  
ATOM   1646  C   LEU A 216     -12.809  25.344  15.302  1.00 96.31           C  
ATOM   1647  CB  LEU A 216     -11.694  24.924  13.101  1.00 96.31           C  
ATOM   1648  O   LEU A 216     -13.865  24.754  15.540  1.00 96.31           O  
ATOM   1649  CG  LEU A 216     -11.656  25.149  11.588  1.00 96.31           C  
ATOM   1650  CD1 LEU A 216     -10.661  24.196  10.936  1.00 96.31           C  
ATOM   1651  CD2 LEU A 216     -13.046  24.974  10.986  1.00 96.31           C  
ATOM   1652  N   ARG A 217     -11.890  25.494  16.159  1.00 97.06           N  
ATOM   1653  CA  ARG A 217     -12.078  25.032  17.530  1.00 97.06           C  
ATOM   1654  C   ARG A 217     -13.287  25.704  18.174  1.00 97.06           C  
ATOM   1655  CB  ARG A 217     -10.824  25.298  18.365  1.00 97.06           C  
ATOM   1656  O   ARG A 217     -14.069  25.053  18.869  1.00 97.06           O  
ATOM   1657  CG  ARG A 217      -9.694  24.313  18.111  1.00 97.06           C  
ATOM   1658  CD  ARG A 217      -8.489  24.596  18.997  1.00 97.06           C  
ATOM   1659  NE  ARG A 217      -7.428  23.614  18.793  1.00 97.06           N  
ATOM   1660  NH1 ARG A 217      -5.779  24.881  19.800  1.00 97.06           N  
ATOM   1661  NH2 ARG A 217      -5.280  22.814  18.943  1.00 97.06           N  
ATOM   1662  CZ  ARG A 217      -6.165  23.772  19.179  1.00 97.06           C  
ATOM   1663  N   GLU A 218     -13.428  26.990  17.909  1.00 96.75           N  
ATOM   1664  CA  GLU A 218     -14.572  27.716  18.454  1.00 96.75           C  
ATOM   1665  C   GLU A 218     -15.879  27.231  17.834  1.00 96.75           C  
ATOM   1666  CB  GLU A 218     -14.410  29.221  18.231  1.00 96.75           C  
ATOM   1667  O   GLU A 218     -16.887  27.088  18.530  1.00 96.75           O  
ATOM   1668  CG  GLU A 218     -13.377  29.871  19.140  1.00 96.75           C  
ATOM   1669  CD  GLU A 218     -13.630  29.611  20.617  1.00 96.75           C  
ATOM   1670  OE1 GLU A 218     -12.677  29.241  21.340  1.00 96.75           O  
ATOM   1671  OE2 GLU A 218     -14.791  29.776  21.054  1.00 96.75           O  
ATOM   1672  N   GLU A 219     -15.876  26.949  16.586  1.00 96.72           N  
ATOM   1673  CA  GLU A 219     -17.058  26.427  15.905  1.00 96.72           C  
ATOM   1674  C   GLU A 219     -17.439  25.049  16.438  1.00 96.72           C  
ATOM   1675  CB  GLU A 219     -16.824  26.361  14.394  1.00 96.72           C  
ATOM   1676  O   GLU A 219     -18.622  24.745  16.601  1.00 96.72           O  
ATOM   1677  CG  GLU A 219     -16.857  27.718  13.706  1.00 96.72           C  
ATOM   1678  CD  GLU A 219     -16.648  27.633  12.203  1.00 96.72           C  
ATOM   1679  OE1 GLU A 219     -16.580  28.693  11.539  1.00 96.72           O  
ATOM   1680  OE2 GLU A 219     -16.553  26.499  11.684  1.00 96.72           O  
ATOM   1681  N   LEU A 220     -16.474  24.239  16.667  1.00 95.43           N  
ATOM   1682  CA  LEU A 220     -16.713  22.913  17.227  1.00 95.43           C  
ATOM   1683  C   LEU A 220     -17.325  23.014  18.620  1.00 95.43           C  
ATOM   1684  CB  LEU A 220     -15.409  22.113  17.286  1.00 95.43           C  
ATOM   1685  O   LEU A 220     -18.240  22.259  18.957  1.00 95.43           O  
ATOM   1686  CG  LEU A 220     -14.983  21.415  15.993  1.00 95.43           C  
ATOM   1687  CD1 LEU A 220     -13.563  20.874  16.127  1.00 95.43           C  
ATOM   1688  CD2 LEU A 220     -15.957  20.296  15.643  1.00 95.43           C  
ATOM   1689  N   LYS A 221     -16.769  23.883  19.408  1.00 97.12           N  
ATOM   1690  CA  LYS A 221     -17.344  24.099  20.733  1.00 97.12           C  
ATOM   1691  C   LYS A 221     -18.808  24.517  20.635  1.00 97.12           C  
ATOM   1692  CB  LYS A 221     -16.547  25.157  21.497  1.00 97.12           C  
ATOM   1693  O   LYS A 221     -19.650  24.029  21.393  1.00 97.12           O  
ATOM   1694  CG  LYS A 221     -15.194  24.672  21.997  1.00 97.12           C  
ATOM   1695  CD  LYS A 221     -14.458  25.763  22.765  1.00 97.12           C  
ATOM   1696  CE  LYS A 221     -13.054  25.321  23.157  1.00 97.12           C  
ATOM   1697  NZ  LYS A 221     -12.295  26.419  23.828  1.00 97.12           N  
ATOM   1698  N   ALA A 222     -19.070  25.389  19.728  1.00 96.76           N  
ATOM   1699  CA  ALA A 222     -20.441  25.849  19.522  1.00 96.76           C  
ATOM   1700  C   ALA A 222     -21.345  24.700  19.085  1.00 96.76           C  
ATOM   1701  CB  ALA A 222     -20.476  26.972  18.489  1.00 96.76           C  
ATOM   1702  O   ALA A 222     -22.473  24.570  19.567  1.00 96.76           O  
ATOM   1703  N   MET A 223     -20.869  23.873  18.190  1.00 95.18           N  
ATOM   1704  CA  MET A 223     -21.647  22.747  17.682  1.00 95.18           C  
ATOM   1705  C   MET A 223     -21.919  21.731  18.787  1.00 95.18           C  
ATOM   1706  CB  MET A 223     -20.919  22.071  16.518  1.00 95.18           C  
ATOM   1707  O   MET A 223     -23.033  21.219  18.904  1.00 95.18           O  
ATOM   1708  CG  MET A 223     -21.780  21.083  15.748  1.00 95.18           C  
ATOM   1709  SD  MET A 223     -23.114  21.907  14.795  1.00 95.18           S  
ATOM   1710  CE  MET A 223     -22.956  21.041  13.208  1.00 95.18           C  
ATOM   1711  N   ARG A 224     -20.952  21.462  19.569  1.00 95.87           N  
ATOM   1712  CA  ARG A 224     -21.105  20.546  20.694  1.00 95.87           C  
ATOM   1713  C   ARG A 224     -22.166  21.047  21.668  1.00 95.87           C  
ATOM   1714  CB  ARG A 224     -19.772  20.360  21.422  1.00 95.87           C  
ATOM   1715  O   ARG A 224     -22.968  20.263  22.178  1.00 95.87           O  
ATOM   1716  CG  ARG A 224     -18.797  19.445  20.699  1.00 95.87           C  
ATOM   1717  CD  ARG A 224     -17.486  19.303  21.459  1.00 95.87           C  
ATOM   1718  NE  ARG A 224     -16.533  18.465  20.738  1.00 95.87           N  
ATOM   1719  NH1 ARG A 224     -14.655  19.493  21.607  1.00 95.87           N  
ATOM   1720  NH2 ARG A 224     -14.435  17.758  20.124  1.00 95.87           N  
ATOM   1721  CZ  ARG A 224     -15.210  18.574  20.824  1.00 95.87           C  
ATOM   1722  N   GLN A 225     -22.111  22.358  21.952  1.00 96.02           N  
ATOM   1723  CA  GLN A 225     -23.100  22.955  22.844  1.00 96.02           C  
ATOM   1724  C   GLN A 225     -24.504  22.854  22.254  1.00 96.02           C  
ATOM   1725  CB  GLN A 225     -22.753  24.417  23.128  1.00 96.02           C  
ATOM   1726  O   GLN A 225     -25.460  22.541  22.966  1.00 96.02           O  
ATOM   1727  CG  GLN A 225     -23.614  25.054  24.211  1.00 96.02           C  
ATOM   1728  CD  GLN A 225     -23.213  26.485  24.514  1.00 96.02           C  
ATOM   1729  NE2 GLN A 225     -23.973  27.143  25.384  1.00 96.02           N  
ATOM   1730  OE1 GLN A 225     -22.228  26.996  23.971  1.00 96.02           O  
ATOM   1731  N   GLN A 226     -24.591  23.020  21.017  1.00 96.09           N  
ATOM   1732  CA  GLN A 226     -25.877  22.895  20.339  1.00 96.09           C  
ATOM   1733  C   GLN A 226     -26.390  21.459  20.396  1.00 96.09           C  
ATOM   1734  CB  GLN A 226     -25.765  23.355  18.885  1.00 96.09           C  
ATOM   1735  O   GLN A 226     -27.581  21.229  20.617  1.00 96.09           O  
ATOM   1736  CG  GLN A 226     -25.710  24.868  18.721  1.00 96.09           C  
ATOM   1737  CD  GLN A 226     -25.643  25.300  17.268  1.00 96.09           C  
ATOM   1738  NE2 GLN A 226     -25.915  26.575  17.015  1.00 96.09           N  
ATOM   1739  OE1 GLN A 226     -25.350  24.493  16.380  1.00 96.09           O  
ATOM   1740  N   MET A 227     -25.568  20.527  20.183  1.00 94.48           N  
ATOM   1741  CA  MET A 227     -25.935  19.116  20.249  1.00 94.48           C  
ATOM   1742  C   MET A 227     -26.423  18.745  21.645  1.00 94.48           C  
ATOM   1743  CB  MET A 227     -24.750  18.232  19.857  1.00 94.48           C  
ATOM   1744  O   MET A 227     -27.395  18.002  21.791  1.00 94.48           O  
ATOM   1745  CG  MET A 227     -24.449  18.235  18.367  1.00 94.48           C  
ATOM   1746  SD  MET A 227     -25.802  17.491  17.376  1.00 94.48           S  
ATOM   1747  CE  MET A 227     -25.636  15.751  17.861  1.00 94.48           C  
ATOM   1748  N   ARG A 228     -25.702  19.222  22.679  1.00 95.04           N  
ATOM   1749  CA  ARG A 228     -26.122  18.989  24.057  1.00 95.04           C  
ATOM   1750  C   ARG A 228     -27.506  19.577  24.314  1.00 95.04           C  
ATOM   1751  CB  ARG A 228     -25.109  19.585  25.037  1.00 95.04           C  
ATOM   1752  O   ARG A 228     -28.339  18.953  24.973  1.00 95.04           O  
ATOM   1753  CG  ARG A 228     -23.841  18.761  25.188  1.00 95.04           C  
ATOM   1754  CD  ARG A 228     -23.015  19.212  26.385  1.00 95.04           C  
ATOM   1755  NE  ARG A 228     -22.445  20.540  26.177  1.00 95.04           N  
ATOM   1756  NH1 ARG A 228     -20.492  19.777  25.208  1.00 95.04           N  
ATOM   1757  NH2 ARG A 228     -20.838  22.026  25.482  1.00 95.04           N  
ATOM   1758  CZ  ARG A 228     -21.260  20.778  25.623  1.00 95.04           C  
ATOM   1759  N   GLN A 229     -27.699  20.720  23.761  1.00 95.00           N  
ATOM   1760  CA  GLN A 229     -29.001  21.361  23.916  1.00 95.00           C  
ATOM   1761  C   GLN A 229     -30.097  20.552  23.227  1.00 95.00           C  
ATOM   1762  CB  GLN A 229     -28.969  22.784  23.357  1.00 95.00           C  
ATOM   1763  O   GLN A 229     -31.170  20.340  23.797  1.00 95.00           O  
ATOM   1764  CG  GLN A 229     -30.263  23.558  23.573  1.00 95.00           C  
ATOM   1765  CD  GLN A 229     -30.547  23.830  25.038  1.00 95.00           C  
ATOM   1766  NE2 GLN A 229     -31.768  24.261  25.335  1.00 95.00           N  
ATOM   1767  OE1 GLN A 229     -29.676  23.653  25.896  1.00 95.00           O  
ATOM   1768  N   ARG A 230     -29.841  20.084  22.059  1.00 93.06           N  
ATOM   1769  CA  ARG A 230     -30.822  19.293  21.324  1.00 93.06           C  
ATOM   1770  C   ARG A 230     -31.111  17.977  22.039  1.00 93.06           C  
ATOM   1771  CB  ARG A 230     -30.334  19.019  19.900  1.00 93.06           C  
ATOM   1772  O   ARG A 230     -32.256  17.522  22.073  1.00 93.06           O  
ATOM   1773  CG  ARG A 230     -30.436  20.219  18.972  1.00 93.06           C  
ATOM   1774  CD  ARG A 230     -30.077  19.855  17.538  1.00 93.06           C  
ATOM   1775  NE  ARG A 230     -30.356  20.954  16.617  1.00 93.06           N  
ATOM   1776  NH1 ARG A 230     -29.658  19.822  14.728  1.00 93.06           N  
ATOM   1777  NH2 ARG A 230     -30.441  21.970  14.560  1.00 93.06           N  
ATOM   1778  CZ  ARG A 230     -30.151  20.913  15.304  1.00 93.06           C  
ATOM   1779  N   GLU A 231     -30.112  17.407  22.487  1.00 93.01           N  
ATOM   1780  CA  GLU A 231     -30.270  16.171  23.248  1.00 93.01           C  
ATOM   1781  C   GLU A 231     -31.149  16.389  24.477  1.00 93.01           C  
ATOM   1782  CB  GLU A 231     -28.906  15.620  23.669  1.00 93.01           C  
ATOM   1783  O   GLU A 231     -32.014  15.565  24.782  1.00 93.01           O  
ATOM   1784  CG  GLU A 231     -28.960  14.205  24.228  1.00 93.01           C  
ATOM   1785  CD  GLU A 231     -27.587  13.629  24.536  1.00 93.01           C  
ATOM   1786  OE1 GLU A 231     -27.507  12.480  25.026  1.00 93.01           O  
ATOM   1787  OE2 GLU A 231     -26.583  14.333  24.285  1.00 93.01           O  
ATOM   1788  N   SER A 232     -30.866  17.405  25.224  1.00 92.69           N  
ATOM   1789  CA  SER A 232     -31.670  17.724  26.398  1.00 92.69           C  
ATOM   1790  C   SER A 232     -33.125  17.979  26.020  1.00 92.69           C  
ATOM   1791  CB  SER A 232     -31.102  18.946  27.122  1.00 92.69           C  
ATOM   1792  O   SER A 232     -34.040  17.529  26.713  1.00 92.69           O  
ATOM   1793  OG  SER A 232     -31.444  20.140  26.437  1.00 92.69           O  
ATOM   1794  N   GLU A 233     -33.326  18.661  24.918  1.00 94.47           N  
ATOM   1795  CA  GLU A 233     -34.681  18.924  24.441  1.00 94.47           C  
ATOM   1796  C   GLU A 233     -35.375  17.635  24.012  1.00 94.47           C  
ATOM   1797  CB  GLU A 233     -34.657  19.921  23.279  1.00 94.47           C  
ATOM   1798  O   GLU A 233     -36.568  17.453  24.264  1.00 94.47           O  
ATOM   1799  CG  GLU A 233     -34.285  21.338  23.692  1.00 94.47           C  
ATOM   1800  CD  GLU A 233     -34.135  22.286  22.513  1.00 94.47           C  
ATOM   1801  OE1 GLU A 233     -33.800  23.473  22.727  1.00 94.47           O  
ATOM   1802  OE2 GLU A 233     -34.355  21.838  21.365  1.00 94.47           O  
ATOM   1803  N   ALA A 234     -34.668  16.780  23.330  1.00 89.74           N  
ATOM   1804  CA  ALA A 234     -35.201  15.494  22.888  1.00 89.74           C  
ATOM   1805  C   ALA A 234     -35.596  14.625  24.079  1.00 89.74           C  
ATOM   1806  CB  ALA A 234     -34.179  14.765  22.018  1.00 89.74           C  
ATOM   1807  O   ALA A 234     -36.645  13.978  24.062  1.00 89.74           O  
ATOM   1808  N   VAL A 235     -34.695  14.571  25.105  1.00 90.40           N  
ATOM   1809  CA  VAL A 235     -34.971  13.803  26.315  1.00 90.40           C  
ATOM   1810  C   VAL A 235     -36.228  14.341  26.994  1.00 90.40           C  
ATOM   1811  CB  VAL A 235     -33.777  13.841  27.296  1.00 90.40           C  
ATOM   1812  O   VAL A 235     -37.078  13.568  27.443  1.00 90.40           O  
ATOM   1813  CG1 VAL A 235     -34.168  13.241  28.645  1.00 90.40           C  
ATOM   1814  CG2 VAL A 235     -32.578  13.101  26.705  1.00 90.40           C  
ATOM   1815  N   ALA A 236     -36.338  15.641  27.099  1.00 91.54           N  
ATOM   1816  CA  ALA A 236     -37.519  16.258  27.698  1.00 91.54           C  
ATOM   1817  C   ALA A 236     -38.775  15.933  26.895  1.00 91.54           C  
ATOM   1818  CB  ALA A 236     -37.334  17.770  27.801  1.00 91.54           C  
ATOM   1819  O   ALA A 236     -39.829  15.648  27.468  1.00 91.54           O  
ATOM   1820  N   ALA A 237     -38.729  15.962  25.565  1.00 88.56           N  
ATOM   1821  CA  ALA A 237     -39.860  15.647  24.696  1.00 88.56           C  
ATOM   1822  C   ALA A 237     -40.293  14.194  24.866  1.00 88.56           C  
ATOM   1823  CB  ALA A 237     -39.505  15.926  23.238  1.00 88.56           C  
ATOM   1824  O   ALA A 237     -41.489  13.899  24.928  1.00 88.56           O  
ATOM   1825  N   ARG A 238     -39.319  13.295  24.920  1.00 89.39           N  
ATOM   1826  CA  ARG A 238     -39.606  11.878  25.113  1.00 89.39           C  
ATOM   1827  C   ARG A 238     -40.267  11.632  26.465  1.00 89.39           C  
ATOM   1828  CB  ARG A 238     -38.325  11.049  24.998  1.00 89.39           C  
ATOM   1829  O   ARG A 238     -41.202  10.836  26.569  1.00 89.39           O  
ATOM   1830  CG  ARG A 238     -37.883  10.792  23.566  1.00 89.39           C  
ATOM   1831  CD  ARG A 238     -36.620   9.945  23.509  1.00 89.39           C  
ATOM   1832  NE  ARG A 238     -36.063   9.898  22.160  1.00 89.39           N  
ATOM   1833  NH1 ARG A 238     -35.110   7.807  22.403  1.00 89.39           N  
ATOM   1834  NH2 ARG A 238     -34.899   8.946  20.424  1.00 89.39           N  
ATOM   1835  CZ  ARG A 238     -35.359   8.884  21.666  1.00 89.39           C  
ATOM   1836  N   ALA A 239     -39.746  12.244  27.521  1.00 89.01           N  
ATOM   1837  CA  ALA A 239     -40.340  12.128  28.850  1.00 89.01           C  
ATOM   1838  C   ALA A 239     -41.795  12.589  28.842  1.00 89.01           C  
ATOM   1839  CB  ALA A 239     -39.535  12.935  29.865  1.00 89.01           C  
ATOM   1840  O   ALA A 239     -42.654  11.966  29.470  1.00 89.01           O  
ATOM   1841  N   SER A 240     -42.101  13.651  28.138  1.00 91.25           N  
ATOM   1842  CA  SER A 240     -43.465  14.158  28.024  1.00 91.25           C  
ATOM   1843  C   SER A 240     -44.363  13.169  27.289  1.00 91.25           C  
ATOM   1844  CB  SER A 240     -43.477  15.505  27.300  1.00 91.25           C  
ATOM   1845  O   SER A 240     -45.496  12.922  27.706  1.00 91.25           O  
ATOM   1846  OG  SER A 240     -44.806  15.950  27.089  1.00 91.25           O  
ATOM   1847  N   GLN A 241     -43.871  12.655  26.211  1.00 87.68           N  
ATOM   1848  CA  GLN A 241     -44.640  11.679  25.446  1.00 87.68           C  
ATOM   1849  C   GLN A 241     -44.916  10.426  26.272  1.00 87.68           C  
ATOM   1850  CB  GLN A 241     -43.905  11.307  24.157  1.00 87.68           C  
ATOM   1851  O   GLN A 241     -46.016   9.872  26.221  1.00 87.68           O  
ATOM   1852  CG  GLN A 241     -43.949  12.392  23.089  1.00 87.68           C  
ATOM   1853  CD  GLN A 241     -43.253  11.980  21.806  1.00 87.68           C  
ATOM   1854  NE2 GLN A 241     -43.505  12.719  20.731  1.00 87.68           N  
ATOM   1855  OE1 GLN A 241     -42.494  11.006  21.780  1.00 87.68           O  
ATOM   1856  N   ASP A 242     -43.890   9.925  27.007  1.00 86.16           N  
ATOM   1857  CA  ASP A 242     -44.028   8.759  27.875  1.00 86.16           C  
ATOM   1858  C   ASP A 242     -45.120   8.978  28.919  1.00 86.16           C  
ATOM   1859  CB  ASP A 242     -42.699   8.441  28.562  1.00 86.16           C  
ATOM   1860  O   ASP A 242     -45.886   8.062  29.226  1.00 86.16           O  
ATOM   1861  CG  ASP A 242     -41.796   7.552  27.725  1.00 86.16           C  
ATOM   1862  OD1 ASP A 242     -42.204   7.137  26.619  1.00 86.16           O  
ATOM   1863  OD2 ASP A 242     -40.667   7.261  28.177  1.00 86.16           O  
ATOM   1864  N   THR A 243     -45.161  10.191  29.488  1.00 90.91           N  
ATOM   1865  CA  THR A 243     -46.201  10.520  30.456  1.00 90.91           C  
ATOM   1866  C   THR A 243     -47.583  10.441  29.812  1.00 90.91           C  
ATOM   1867  CB  THR A 243     -45.988  11.925  31.049  1.00 90.91           C  
ATOM   1868  O   THR A 243     -48.522   9.912  30.410  1.00 90.91           O  
ATOM   1869  CG2 THR A 243     -46.827  12.124  32.307  1.00 90.91           C  
ATOM   1870  OG1 THR A 243     -44.604  12.092  31.380  1.00 90.91           O  
ATOM   1871  N   GLU A 244     -47.678  10.939  28.586  1.00 91.65           N  
ATOM   1872  CA  GLU A 244     -48.948  10.902  27.867  1.00 91.65           C  
ATOM   1873  C   GLU A 244     -49.369   9.467  27.564  1.00 91.65           C  
ATOM   1874  CB  GLU A 244     -48.854  11.708  26.569  1.00 91.65           C  
ATOM   1875  O   GLU A 244     -50.542   9.116  27.707  1.00 91.65           O  
ATOM   1876  CG  GLU A 244     -49.031  13.207  26.761  1.00 91.65           C  
ATOM   1877  CD  GLU A 244     -48.927  13.995  25.465  1.00 91.65           C  
ATOM   1878  OE1 GLU A 244     -48.911  15.246  25.515  1.00 91.65           O  
ATOM   1879  OE2 GLU A 244     -48.862  13.356  24.391  1.00 91.65           O  
ATOM   1880  N   LEU A 245     -48.446   8.662  27.088  1.00 87.38           N  
ATOM   1881  CA  LEU A 245     -48.729   7.266  26.773  1.00 87.38           C  
ATOM   1882  C   LEU A 245     -49.172   6.507  28.020  1.00 87.38           C  
ATOM   1883  CB  LEU A 245     -47.496   6.594  26.163  1.00 87.38           C  
ATOM   1884  O   LEU A 245     -50.084   5.680  27.956  1.00 87.38           O  
ATOM   1885  CG  LEU A 245     -47.276   6.812  24.665  1.00 87.38           C  
ATOM   1886  CD1 LEU A 245     -45.860   6.404  24.272  1.00 87.38           C  
ATOM   1887  CD2 LEU A 245     -48.307   6.034  23.854  1.00 87.38           C  
ATOM   1888  N   THR A 246     -48.429   6.778  29.120  1.00 87.81           N  
ATOM   1889  CA  THR A 246     -48.800   6.145  30.381  1.00 87.81           C  
ATOM   1890  C   THR A 246     -50.233   6.504  30.764  1.00 87.81           C  
ATOM   1891  CB  THR A 246     -47.844   6.558  31.516  1.00 87.81           C  
ATOM   1892  O   THR A 246     -50.990   5.649  31.229  1.00 87.81           O  
ATOM   1893  CG2 THR A 246     -48.118   5.756  32.784  1.00 87.81           C  
ATOM   1894  OG1 THR A 246     -46.492   6.327  31.101  1.00 87.81           O  
ATOM   1895  N   GLN A 247     -50.575   7.711  30.598  1.00 91.61           N  
ATOM   1896  CA  GLN A 247     -51.934   8.155  30.893  1.00 91.61           C  
ATOM   1897  C   GLN A 247     -52.948   7.457  29.991  1.00 91.61           C  
ATOM   1898  CB  GLN A 247     -52.049   9.672  30.737  1.00 91.61           C  
ATOM   1899  O   GLN A 247     -54.003   7.022  30.456  1.00 91.61           O  
ATOM   1900  CG  GLN A 247     -53.415  10.227  31.115  1.00 91.61           C  
ATOM   1901  CD  GLN A 247     -53.453  11.743  31.118  1.00 91.61           C  
ATOM   1902  NE2 GLN A 247     -54.594  12.308  31.499  1.00 91.61           N  
ATOM   1903  OE1 GLN A 247     -52.464  12.403  30.782  1.00 91.61           O  
ATOM   1904  N   LEU A 248     -52.707   7.405  28.744  1.00 86.33           N  
ATOM   1905  CA  LEU A 248     -53.608   6.765  27.793  1.00 86.33           C  
ATOM   1906  C   LEU A 248     -53.774   5.283  28.113  1.00 86.33           C  
ATOM   1907  CB  LEU A 248     -53.087   6.934  26.363  1.00 86.33           C  
ATOM   1908  O   LEU A 248     -54.880   4.745  28.025  1.00 86.33           O  
ATOM   1909  CG  LEU A 248     -53.316   8.301  25.716  1.00 86.33           C  
ATOM   1910  CD1 LEU A 248     -52.501   8.423  24.433  1.00 86.33           C  
ATOM   1911  CD2 LEU A 248     -54.799   8.520  25.436  1.00 86.33           C  
ATOM   1912  N   ARG A 249     -52.572   4.662  28.413  1.00 84.16           N  
ATOM   1913  CA  ARG A 249     -52.608   3.257  28.807  1.00 84.16           C  
ATOM   1914  C   ARG A 249     -53.516   3.049  30.014  1.00 84.16           C  
ATOM   1915  CB  ARG A 249     -51.198   2.749  29.118  1.00 84.16           C  
ATOM   1916  O   ARG A 249     -54.266   2.073  30.072  1.00 84.16           O  
ATOM   1917  CG  ARG A 249     -50.395   2.366  27.885  1.00 84.16           C  
ATOM   1918  CD  ARG A 249     -48.998   1.884  28.249  1.00 84.16           C  
ATOM   1919  NE  ARG A 249     -48.178   1.662  27.061  1.00 84.16           N  
ATOM   1920  NH1 ARG A 249     -46.375   0.792  28.215  1.00 84.16           N  
ATOM   1921  NH2 ARG A 249     -46.294   0.990  25.933  1.00 84.16           N  
ATOM   1922  CZ  ARG A 249     -46.951   1.148  27.072  1.00 84.16           C  
ATOM   1923  N   ARG A 250     -53.472   3.889  31.021  1.00 86.03           N  
ATOM   1924  CA  ARG A 250     -54.348   3.830  32.186  1.00 86.03           C  
ATOM   1925  C   ARG A 250     -55.812   3.948  31.777  1.00 86.03           C  
ATOM   1926  CB  ARG A 250     -53.992   4.934  33.184  1.00 86.03           C  
ATOM   1927  O   ARG A 250     -56.662   3.200  32.265  1.00 86.03           O  
ATOM   1928  CG  ARG A 250     -54.682   4.793  34.531  1.00 86.03           C  
ATOM   1929  CD  ARG A 250     -54.246   5.878  35.505  1.00 86.03           C  
ATOM   1930  NE  ARG A 250     -54.365   7.209  34.917  1.00 86.03           N  
ATOM   1931  NH1 ARG A 250     -53.825   8.341  36.857  1.00 86.03           N  
ATOM   1932  NH2 ARG A 250     -54.298   9.505  34.939  1.00 86.03           N  
ATOM   1933  CZ  ARG A 250     -54.163   8.349  35.572  1.00 86.03           C  
ATOM   1934  N   GLU A 251     -56.071   4.787  30.894  1.00 88.81           N  
ATOM   1935  CA  GLU A 251     -57.436   4.998  30.421  1.00 88.81           C  
ATOM   1936  C   GLU A 251     -57.965   3.765  29.694  1.00 88.81           C  
ATOM   1937  CB  GLU A 251     -57.504   6.221  29.503  1.00 88.81           C  
ATOM   1938  O   GLU A 251     -59.132   3.400  29.848  1.00 88.81           O  
ATOM   1939  CG  GLU A 251     -57.388   7.549  30.237  1.00 88.81           C  
ATOM   1940  CD  GLU A 251     -57.409   8.752  29.308  1.00 88.81           C  
ATOM   1941  OE1 GLU A 251     -57.306   9.899  29.798  1.00 88.81           O  
ATOM   1942  OE2 GLU A 251     -57.530   8.545  28.080  1.00 88.81           O  
ATOM   1943  N   LEU A 252     -57.039   3.228  28.848  1.00 81.55           N  
ATOM   1944  CA  LEU A 252     -57.428   2.029  28.113  1.00 81.55           C  
ATOM   1945  C   LEU A 252     -57.715   0.875  29.068  1.00 81.55           C  
ATOM   1946  CB  LEU A 252     -56.331   1.627  27.123  1.00 81.55           C  
ATOM   1947  O   LEU A 252     -58.667   0.118  28.866  1.00 81.55           O  
ATOM   1948  CG  LEU A 252     -56.801   1.069  25.779  1.00 81.55           C  
ATOM   1949  CD1 LEU A 252     -56.290   1.939  24.636  1.00 81.55           C  
ATOM   1950  CD2 LEU A 252     -56.338  -0.374  25.608  1.00 81.55           C  
ATOM   1951  N   ASN A 253     -56.829   0.639  30.041  1.00 77.87           N  
ATOM   1952  CA  ASN A 253     -57.026  -0.413  31.033  1.00 77.87           C  
ATOM   1953  C   ASN A 253     -58.337  -0.230  31.792  1.00 77.87           C  
ATOM   1954  CB  ASN A 253     -55.849  -0.456  32.010  1.00 77.87           C  
ATOM   1955  O   ASN A 253     -59.031  -1.205  32.085  1.00 77.87           O  
ATOM   1956  CG  ASN A 253     -54.621  -1.117  31.416  1.00 77.87           C  
ATOM   1957  ND2 ASN A 253     -53.459  -0.843  31.999  1.00 77.87           N  
ATOM   1958  OD1 ASN A 253     -54.715  -1.868  30.442  1.00 77.87           O  
ATOM   1959  N   GLU A 254     -58.687   0.957  32.084  1.00 83.85           N  
ATOM   1960  CA  GLU A 254     -59.954   1.249  32.746  1.00 83.85           C  
ATOM   1961  C   GLU A 254     -61.139   0.887  31.855  1.00 83.85           C  
ATOM   1962  CB  GLU A 254     -60.026   2.726  33.143  1.00 83.85           C  
ATOM   1963  O   GLU A 254     -62.147   0.366  32.335  1.00 83.85           O  
ATOM   1964  CG  GLU A 254     -59.139   3.088  34.325  1.00 83.85           C  
ATOM   1965  CD  GLU A 254     -59.118   4.579  34.625  1.00 83.85           C  
ATOM   1966  OE1 GLU A 254     -58.428   4.996  35.582  1.00 83.85           O  
ATOM   1967  OE2 GLU A 254     -59.799   5.335  33.897  1.00 83.85           O  
ATOM   1968  N   LEU A 255     -60.948   1.143  30.555  1.00 76.59           N  
ATOM   1969  CA  LEU A 255     -62.005   0.811  29.606  1.00 76.59           C  
ATOM   1970  C   LEU A 255     -62.141  -0.700  29.451  1.00 76.59           C  
ATOM   1971  CB  LEU A 255     -61.724   1.451  28.244  1.00 76.59           C  
ATOM   1972  O   LEU A 255     -63.252  -1.216  29.307  1.00 76.59           O  
ATOM   1973  CG  LEU A 255     -62.088   2.930  28.102  1.00 76.59           C  
ATOM   1974  CD1 LEU A 255     -61.344   3.548  26.923  1.00 76.59           C  
ATOM   1975  CD2 LEU A 255     -63.595   3.096  27.935  1.00 76.59           C  
ATOM   1976  N   ARG A 256     -60.958  -1.338  29.335  1.00 73.97           N  
ATOM   1977  CA  ARG A 256     -60.943  -2.793  29.224  1.00 73.97           C  
ATOM   1978  C   ARG A 256     -61.631  -3.440  30.422  1.00 73.97           C  
ATOM   1979  CB  ARG A 256     -59.507  -3.308  29.102  1.00 73.97           C  
ATOM   1980  O   ARG A 256     -62.317  -4.454  30.277  1.00 73.97           O  
ATOM   1981  CG  ARG A 256     -58.940  -3.223  27.695  1.00 73.97           C  
ATOM   1982  CD  ARG A 256     -57.540  -3.817  27.614  1.00 73.97           C  
ATOM   1983  NE  ARG A 256     -57.008  -3.758  26.256  1.00 73.97           N  
ATOM   1984  NH1 ARG A 256     -54.857  -4.357  26.852  1.00 73.97           N  
ATOM   1985  NH2 ARG A 256     -55.367  -3.933  24.657  1.00 73.97           N  
ATOM   1986  CZ  ARG A 256     -55.745  -4.016  25.925  1.00 73.97           C  
ATOM   1987  N   GLN A 257     -61.313  -2.952  31.616  1.00 70.23           N  
ATOM   1988  CA  GLN A 257     -61.945  -3.480  32.821  1.00 70.23           C  
ATOM   1989  C   GLN A 257     -63.455  -3.260  32.791  1.00 70.23           C  
ATOM   1990  CB  GLN A 257     -61.344  -2.835  34.070  1.00 70.23           C  
ATOM   1991  O   GLN A 257     -64.219  -4.100  33.271  1.00 70.23           O  
ATOM   1992  CG  GLN A 257     -59.941  -3.324  34.402  1.00 70.23           C  
ATOM   1993  CD  GLN A 257     -59.351  -2.635  35.618  1.00 70.23           C  
ATOM   1994  NE2 GLN A 257     -58.064  -2.861  35.861  1.00 70.23           N  
ATOM   1995  OE1 GLN A 257     -60.046  -1.906  36.333  1.00 70.23           O  
ATOM   1996  N   HIS A 258     -63.794  -2.187  32.171  1.00 66.03           N  
ATOM   1997  CA  HIS A 258     -65.226  -1.931  32.065  1.00 66.03           C  
ATOM   1998  C   HIS A 258     -65.868  -2.823  31.008  1.00 66.03           C  
ATOM   1999  CB  HIS A 258     -65.485  -0.459  31.739  1.00 66.03           C  
ATOM   2000  O   HIS A 258     -67.014  -3.250  31.162  1.00 66.03           O  
ATOM   2001  CG  HIS A 258     -65.516   0.426  32.944  1.00 66.03           C  
ATOM   2002  CD2 HIS A 258     -66.554   0.967  33.624  1.00 66.03           C  
ATOM   2003  ND1 HIS A 258     -64.372   0.852  33.584  1.00 66.03           N  
ATOM   2004  CE1 HIS A 258     -64.707   1.618  34.608  1.00 66.03           C  
ATOM   2005  NE2 HIS A 258     -66.025   1.704  34.654  1.00 66.03           N  
ATOM   2006  N   MET A 259     -65.027  -3.251  30.026  1.00 60.43           N  
ATOM   2007  CA  MET A 259     -65.568  -4.040  28.924  1.00 60.43           C  
ATOM   2008  C   MET A 259     -65.402  -5.532  29.189  1.00 60.43           C  
ATOM   2009  CB  MET A 259     -64.887  -3.664  27.607  1.00 60.43           C  
ATOM   2010  O   MET A 259     -66.162  -6.349  28.666  1.00 60.43           O  
ATOM   2011  CG  MET A 259     -65.362  -2.342  27.026  1.00 60.43           C  
ATOM   2012  SD  MET A 259     -65.414  -2.359  25.192  1.00 60.43           S  
ATOM   2013  CE  MET A 259     -63.643  -2.223  24.820  1.00 60.43           C  
ATOM   2014  N   GLY A 260     -64.310  -5.994  30.077  1.00 52.37           N  
ATOM   2015  CA  GLY A 260     -63.989  -7.406  30.217  1.00 52.37           C  
ATOM   2016  C   GLY A 260     -64.580  -8.031  31.466  1.00 52.37           C  
ATOM   2017  O   GLY A 260     -64.306  -9.193  31.774  1.00 52.37           O  
ATOM   2018  N   ALA A 261     -65.793  -7.565  32.068  1.00 47.77           N  
ATOM   2019  CA  ALA A 261     -66.638  -8.522  32.777  1.00 47.77           C  
ATOM   2020  C   ALA A 261     -67.297  -9.497  31.805  1.00 47.77           C  
ATOM   2021  CB  ALA A 261     -67.701  -7.791  33.593  1.00 47.77           C  
ATOM   2022  O   ALA A 261     -67.911 -10.481  32.224  1.00 47.77           O  
ATOM   2023  N   ARG A 262     -66.546 -10.027  30.721  1.00 40.60           N  
ATOM   2024  CA  ARG A 262     -66.976 -11.269  30.087  1.00 40.60           C  
ATOM   2025  C   ARG A 262     -65.803 -11.973  29.411  1.00 40.60           C  
ATOM   2026  CB  ARG A 262     -68.083 -10.997  29.066  1.00 40.60           C  
ATOM   2027  O   ARG A 262     -65.092 -11.370  28.605  1.00 40.60           O  
ATOM   2028  CG  ARG A 262     -69.487 -11.095  29.640  1.00 40.60           C  
ATOM   2029  CD  ARG A 262     -70.549 -10.880  28.571  1.00 40.60           C  
ATOM   2030  NE  ARG A 262     -71.897 -10.971  29.124  1.00 40.60           N  
ATOM   2031  NH1 ARG A 262     -72.966 -10.388  27.161  1.00 40.60           N  
ATOM   2032  NH2 ARG A 262     -74.189 -10.849  29.044  1.00 40.60           N  
ATOM   2033  CZ  ARG A 262     -73.014 -10.736  28.442  1.00 40.60           C  
ATOM   2034  N   GLY A 263     -64.871 -12.709  30.134  1.00 37.35           N  
ATOM   2035  CA  GLY A 263     -64.395 -13.985  29.624  1.00 37.35           C  
ATOM   2036  C   GLY A 263     -62.954 -14.275  29.996  1.00 37.35           C  
ATOM   2037  O   GLY A 263     -62.072 -13.440  29.784  1.00 37.35           O  
ATOM   2038  N   ASN A 264     -62.668 -14.809  31.169  1.00 30.64           N  
ATOM   2039  CA  ASN A 264     -61.714 -15.743  31.760  1.00 30.64           C  
ATOM   2040  C   ASN A 264     -61.084 -16.644  30.702  1.00 30.64           C  
ATOM   2041  CB  ASN A 264     -62.390 -16.586  32.843  1.00 30.64           C  
ATOM   2042  O   ASN A 264     -61.779 -17.435  30.061  1.00 30.64           O  
ATOM   2043  CG  ASN A 264     -62.124 -16.064  34.241  1.00 30.64           C  
ATOM   2044  ND2 ASN A 264     -62.614 -16.781  35.245  1.00 30.64           N  
ATOM   2045  OD1 ASN A 264     -61.484 -15.023  34.417  1.00 30.64           O  
ATOM   2046  N   SER A 265     -60.068 -16.228  29.986  1.00 33.04           N  
ATOM   2047  CA  SER A 265     -59.232 -17.268  29.394  1.00 33.04           C  
ATOM   2048  C   SER A 265     -57.754 -17.015  29.674  1.00 33.04           C  
ATOM   2049  CB  SER A 265     -59.466 -17.351  27.886  1.00 33.04           C  
ATOM   2050  O   SER A 265     -57.264 -15.899  29.489  1.00 33.04           O  
ATOM   2051  OG  SER A 265     -58.304 -17.817  27.221  1.00 33.04           O  
ATOM   2052  N   VAL A 266     -57.216 -17.450  30.808  1.00 33.13           N  
ATOM   2053  CA  VAL A 266     -55.907 -17.891  31.277  1.00 33.13           C  
ATOM   2054  C   VAL A 266     -55.046 -18.311  30.088  1.00 33.13           C  
ATOM   2055  CB  VAL A 266     -56.029 -19.057  32.285  1.00 33.13           C  
ATOM   2056  O   VAL A 266     -55.402 -19.233  29.351  1.00 33.13           O  
ATOM   2057  CG1 VAL A 266     -54.648 -19.501  32.766  1.00 33.13           C  
ATOM   2058  CG2 VAL A 266     -56.904 -18.649  33.468  1.00 33.13           C  
ATOM   2059  N   THR A 267     -54.627 -17.457  29.126  1.00 31.58           N  
ATOM   2060  CA  THR A 267     -53.626 -17.699  28.093  1.00 31.58           C  
ATOM   2061  C   THR A 267     -52.266 -17.996  28.717  1.00 31.58           C  
ATOM   2062  CB  THR A 267     -53.506 -16.496  27.140  1.00 31.58           C  
ATOM   2063  O   THR A 267     -51.842 -17.311  29.650  1.00 31.58           O  
ATOM   2064  CG2 THR A 267     -54.741 -16.369  26.255  1.00 31.58           C  
ATOM   2065  OG1 THR A 267     -53.358 -15.296  27.910  1.00 31.58           O  
ATOM   2066  N   ARG A 268     -51.949 -19.228  29.152  1.00 30.41           N  
ATOM   2067  CA  ARG A 268     -50.762 -20.075  29.196  1.00 30.41           C  
ATOM   2068  C   ARG A 268     -49.559 -19.364  28.584  1.00 30.41           C  
ATOM   2069  CB  ARG A 268     -51.016 -21.396  28.468  1.00 30.41           C  
ATOM   2070  O   ARG A 268     -49.633 -18.865  27.459  1.00 30.41           O  
ATOM   2071  CG  ARG A 268     -51.193 -22.587  29.397  1.00 30.41           C  
ATOM   2072  CD  ARG A 268     -51.311 -23.893  28.624  1.00 30.41           C  
ATOM   2073  NE  ARG A 268     -51.434 -25.040  29.519  1.00 30.41           N  
ATOM   2074  NH1 ARG A 268     -51.207 -26.625  27.854  1.00 30.41           N  
ATOM   2075  NH2 ARG A 268     -51.506 -27.278  30.031  1.00 30.41           N  
ATOM   2076  CZ  ARG A 268     -51.382 -26.312  29.132  1.00 30.41           C  
ATOM   2077  N   ARG A 269     -48.740 -18.592  29.317  1.00 38.53           N  
ATOM   2078  CA  ARG A 269     -47.412 -17.998  29.214  1.00 38.53           C  
ATOM   2079  C   ARG A 269     -46.458 -18.916  28.457  1.00 38.53           C  
ATOM   2080  CB  ARG A 269     -46.851 -17.690  30.604  1.00 38.53           C  
ATOM   2081  O   ARG A 269     -46.299 -20.085  28.815  1.00 38.53           O  
ATOM   2082  CG  ARG A 269     -47.310 -16.357  31.172  1.00 38.53           C  
ATOM   2083  CD  ARG A 269     -46.690 -16.081  32.535  1.00 38.53           C  
ATOM   2084  NE  ARG A 269     -47.246 -14.878  33.147  1.00 38.53           N  
ATOM   2085  NH1 ARG A 269     -45.557 -14.638  34.704  1.00 38.53           N  
ATOM   2086  NH2 ARG A 269     -47.287 -13.135  34.642  1.00 38.53           N  
ATOM   2087  CZ  ARG A 269     -46.695 -14.220  34.163  1.00 38.53           C  
ATOM   2088  N   PRO A 270     -46.140 -18.773  27.085  1.00 39.32           N  
ATOM   2089  CA  PRO A 270     -45.116 -19.626  26.478  1.00 39.32           C  
ATOM   2090  C   PRO A 270     -43.768 -19.525  27.189  1.00 39.32           C  
ATOM   2091  CB  PRO A 270     -45.019 -19.096  25.045  1.00 39.32           C  
ATOM   2092  O   PRO A 270     -43.403 -18.453  27.679  1.00 39.32           O  
ATOM   2093  CG  PRO A 270     -45.869 -17.867  25.034  1.00 39.32           C  
ATOM   2094  CD  PRO A 270     -46.464 -17.686  26.401  1.00 39.32           C  
ATOM   2095  N   SER A 271     -43.345 -20.470  27.981  1.00 50.93           N  
ATOM   2096  CA  SER A 271     -42.019 -20.804  28.489  1.00 50.93           C  
ATOM   2097  C   SER A 271     -40.936 -20.468  27.470  1.00 50.93           C  
ATOM   2098  CB  SER A 271     -41.943 -22.287  28.856  1.00 50.93           C  
ATOM   2099  O   SER A 271     -41.126 -20.660  26.267  1.00 50.93           O  
ATOM   2100  OG  SER A 271     -40.612 -22.661  29.167  1.00 50.93           O  
ATOM   2101  N   LEU A 272     -40.122 -19.341  27.578  1.00 55.64           N  
ATOM   2102  CA  LEU A 272     -38.950 -18.885  26.840  1.00 55.64           C  
ATOM   2103  C   LEU A 272     -38.252 -20.054  26.153  1.00 55.64           C  
ATOM   2104  CB  LEU A 272     -37.972 -18.170  27.776  1.00 55.64           C  
ATOM   2105  O   LEU A 272     -37.626 -19.879  25.105  1.00 55.64           O  
ATOM   2106  CG  LEU A 272     -38.218 -16.678  28.004  1.00 55.64           C  
ATOM   2107  CD1 LEU A 272     -37.679 -16.253  29.365  1.00 55.64           C  
ATOM   2108  CD2 LEU A 272     -37.581 -15.855  26.890  1.00 55.64           C  
ATOM   2109  N   SER A 273     -38.451 -21.314  26.606  1.00 61.33           N  
ATOM   2110  CA  SER A 273     -37.677 -22.412  26.037  1.00 61.33           C  
ATOM   2111  C   SER A 273     -38.005 -22.613  24.561  1.00 61.33           C  
ATOM   2112  CB  SER A 273     -37.937 -23.707  26.806  1.00 61.33           C  
ATOM   2113  O   SER A 273     -37.121 -22.921  23.759  1.00 61.33           O  
ATOM   2114  OG  SER A 273     -39.321 -23.868  27.067  1.00 61.33           O  
ATOM   2115  N   ASN A 274     -39.238 -22.225  24.186  1.00 64.70           N  
ATOM   2116  CA  ASN A 274     -39.591 -22.430  22.785  1.00 64.70           C  
ATOM   2117  C   ASN A 274     -39.159 -21.250  21.920  1.00 64.70           C  
ATOM   2118  CB  ASN A 274     -41.095 -22.673  22.641  1.00 64.70           C  
ATOM   2119  O   ASN A 274     -38.944 -21.404  20.716  1.00 64.70           O  
ATOM   2120  CG  ASN A 274     -41.537 -23.985  23.257  1.00 64.70           C  
ATOM   2121  ND2 ASN A 274     -42.816 -24.078  23.601  1.00 64.70           N  
ATOM   2122  OD1 ASN A 274     -40.735 -24.908  23.423  1.00 64.70           O  
ATOM   2123  N   LEU A 275     -38.766 -20.164  22.621  1.00 74.05           N  
ATOM   2124  CA  LEU A 275     -38.467 -18.947  21.874  1.00 74.05           C  
ATOM   2125  C   LEU A 275     -36.962 -18.778  21.689  1.00 74.05           C  
ATOM   2126  CB  LEU A 275     -39.045 -17.723  22.590  1.00 74.05           C  
ATOM   2127  O   LEU A 275     -36.520 -18.037  20.809  1.00 74.05           O  
ATOM   2128  CG  LEU A 275     -40.570 -17.633  22.654  1.00 74.05           C  
ATOM   2129  CD1 LEU A 275     -40.995 -16.490  23.571  1.00 74.05           C  
ATOM   2130  CD2 LEU A 275     -41.155 -17.451  21.258  1.00 74.05           C  
ATOM   2131  N   LEU A 276     -36.114 -19.625  22.361  1.00 83.60           N  
ATOM   2132  CA  LEU A 276     -34.668 -19.430  22.352  1.00 83.60           C  
ATOM   2133  C   LEU A 276     -34.005 -20.327  21.312  1.00 83.60           C  
ATOM   2134  CB  LEU A 276     -34.080 -19.712  23.737  1.00 83.60           C  
ATOM   2135  O   LEU A 276     -33.314 -21.286  21.664  1.00 83.60           O  
ATOM   2136  CG  LEU A 276     -34.285 -18.627  24.795  1.00 83.60           C  
ATOM   2137  CD1 LEU A 276     -33.941 -19.166  26.180  1.00 83.60           C  
ATOM   2138  CD2 LEU A 276     -33.446 -17.397  24.470  1.00 83.60           C  
ATOM   2139  N   ARG A 277     -34.344 -20.067  20.049  1.00 89.69           N  
ATOM   2140  CA  ARG A 277     -33.680 -20.680  18.903  1.00 89.69           C  
ATOM   2141  C   ARG A 277     -33.280 -19.628  17.874  1.00 89.69           C  
ATOM   2142  CB  ARG A 277     -34.585 -21.730  18.255  1.00 89.69           C  
ATOM   2143  O   ARG A 277     -34.063 -18.728  17.563  1.00 89.69           O  
ATOM   2144  CG  ARG A 277     -34.869 -22.931  19.142  1.00 89.69           C  
ATOM   2145  CD  ARG A 277     -35.715 -23.974  18.426  1.00 89.69           C  
ATOM   2146  NE  ARG A 277     -36.215 -24.990  19.349  1.00 89.69           N  
ATOM   2147  NH1 ARG A 277     -34.822 -26.667  18.584  1.00 89.69           N  
ATOM   2148  NH2 ARG A 277     -36.304 -27.086  20.282  1.00 89.69           N  
ATOM   2149  CZ  ARG A 277     -35.779 -26.245  19.403  1.00 89.69           C  
ATOM   2150  N   TRP A 278     -31.989 -19.859  17.429  1.00 91.28           N  
ATOM   2151  CA  TRP A 278     -31.601 -18.933  16.370  1.00 91.28           C  
ATOM   2152  C   TRP A 278     -32.510 -19.085  15.155  1.00 91.28           C  
ATOM   2153  CB  TRP A 278     -30.142 -19.159  15.965  1.00 91.28           C  
ATOM   2154  O   TRP A 278     -32.843 -20.204  14.757  1.00 91.28           O  
ATOM   2155  CG  TRP A 278     -29.165 -18.992  17.089  1.00 91.28           C  
ATOM   2156  CD1 TRP A 278     -28.292 -19.929  17.568  1.00 91.28           C  
ATOM   2157  CD2 TRP A 278     -28.964 -17.815  17.878  1.00 91.28           C  
ATOM   2158  CE2 TRP A 278     -27.952 -18.111  18.818  1.00 91.28           C  
ATOM   2159  CE3 TRP A 278     -29.542 -16.539  17.881  1.00 91.28           C  
ATOM   2160  NE1 TRP A 278     -27.560 -19.405  18.608  1.00 91.28           N  
ATOM   2161  CH2 TRP A 278     -28.088 -15.932  19.735  1.00 91.28           C  
ATOM   2162  CZ2 TRP A 278     -27.506 -17.174  19.753  1.00 91.28           C  
ATOM   2163  CZ3 TRP A 278     -29.096 -15.608  18.812  1.00 91.28           C  
ATOM   2164  N   ASP A 279     -33.039 -18.005  14.642  1.00 89.24           N  
ATOM   2165  CA  ASP A 279     -33.955 -17.986  13.505  1.00 89.24           C  
ATOM   2166  C   ASP A 279     -33.211 -18.244  12.196  1.00 89.24           C  
ATOM   2167  CB  ASP A 279     -34.695 -16.649  13.434  1.00 89.24           C  
ATOM   2168  O   ASP A 279     -32.607 -17.332  11.629  1.00 89.24           O  
ATOM   2169  CG  ASP A 279     -35.851 -16.663  12.449  1.00 89.24           C  
ATOM   2170  OD1 ASP A 279     -35.942 -17.601  11.628  1.00 89.24           O  
ATOM   2171  OD2 ASP A 279     -36.677 -15.725  12.492  1.00 89.24           O  
ATOM   2172  N   ALA A 280     -33.238 -19.460  11.708  1.00 85.42           N  
ATOM   2173  CA  ALA A 280     -32.528 -19.881  10.503  1.00 85.42           C  
ATOM   2174  C   ALA A 280     -33.050 -19.143   9.274  1.00 85.42           C  
ATOM   2175  CB  ALA A 280     -32.656 -21.389  10.309  1.00 85.42           C  
ATOM   2176  O   ALA A 280     -32.305 -18.911   8.318  1.00 85.42           O  
ATOM   2177  N   SER A 281     -34.375 -18.825   9.324  1.00 83.29           N  
ATOM   2178  CA  SER A 281     -34.988 -18.154   8.182  1.00 83.29           C  
ATOM   2179  C   SER A 281     -34.415 -16.754   7.989  1.00 83.29           C  
ATOM   2180  CB  SER A 281     -36.505 -18.072   8.359  1.00 83.29           C  
ATOM   2181  O   SER A 281     -34.463 -16.204   6.887  1.00 83.29           O  
ATOM   2182  OG  SER A 281     -36.841 -17.191   9.417  1.00 83.29           O  
ATOM   2183  N   ARG A 282     -33.792 -16.235   8.999  1.00 78.16           N  
ATOM   2184  CA  ARG A 282     -33.263 -14.877   8.935  1.00 78.16           C  
ATOM   2185  C   ARG A 282     -31.744 -14.886   8.794  1.00 78.16           C  
ATOM   2186  CB  ARG A 282     -33.668 -14.083  10.180  1.00 78.16           C  
ATOM   2187  O   ARG A 282     -31.107 -13.831   8.809  1.00 78.16           O  
ATOM   2188  CG  ARG A 282     -35.139 -13.701  10.215  1.00 78.16           C  
ATOM   2189  CD  ARG A 282     -35.418 -12.629  11.259  1.00 78.16           C  
ATOM   2190  NE  ARG A 282     -36.834 -12.273  11.300  1.00 78.16           N  
ATOM   2191  NH1 ARG A 282     -36.506 -10.247  12.361  1.00 78.16           N  
ATOM   2192  NH2 ARG A 282     -38.624 -10.927  11.808  1.00 78.16           N  
ATOM   2193  CZ  ARG A 282     -37.318 -11.150  11.823  1.00 78.16           C  
ATOM   2194  N   ALA A 283     -31.158 -16.018   8.746  1.00 80.92           N  
ATOM   2195  CA  ALA A 283     -29.710 -16.161   8.616  1.00 80.92           C  
ATOM   2196  C   ALA A 283     -29.224 -15.620   7.274  1.00 80.92           C  
ATOM   2197  CB  ALA A 283     -29.303 -17.623   8.776  1.00 80.92           C  
ATOM   2198  O   ALA A 283     -28.118 -15.082   7.179  1.00 80.92           O  
ATOM   2199  N   ARG A 284     -30.141 -15.416   6.296  1.00 79.64           N  
ATOM   2200  CA  ARG A 284     -29.933 -14.825   4.978  1.00 79.64           C  
ATOM   2201  C   ARG A 284     -28.610 -15.283   4.375  1.00 79.64           C  
ATOM   2202  CB  ARG A 284     -29.970 -13.298   5.062  1.00 79.64           C  
ATOM   2203  O   ARG A 284     -27.873 -14.480   3.798  1.00 79.64           O  
ATOM   2204  CG  ARG A 284     -31.322 -12.736   5.473  1.00 79.64           C  
ATOM   2205  CD  ARG A 284     -31.335 -11.214   5.435  1.00 79.64           C  
ATOM   2206  NE  ARG A 284     -32.618 -10.675   5.878  1.00 79.64           N  
ATOM   2207  NH1 ARG A 284     -32.027  -8.462   5.575  1.00 79.64           N  
ATOM   2208  NH2 ARG A 284     -34.115  -9.000   6.353  1.00 79.64           N  
ATOM   2209  CZ  ARG A 284     -32.917  -9.380   5.934  1.00 79.64           C  
ATOM   2210  N   GLY A 285     -28.176 -16.501   4.575  1.00 83.22           N  
ATOM   2211  CA  GLY A 285     -26.961 -17.038   3.983  1.00 83.22           C  
ATOM   2212  C   GLY A 285     -25.701 -16.586   4.695  1.00 83.22           C  
ATOM   2213  O   GLY A 285     -24.590 -16.825   4.215  1.00 83.22           O  
ATOM   2214  N   LYS A 286     -25.882 -15.892   5.752  1.00 90.76           N  
ATOM   2215  CA  LYS A 286     -24.736 -15.351   6.476  1.00 90.76           C  
ATOM   2216  C   LYS A 286     -24.380 -16.226   7.675  1.00 90.76           C  
ATOM   2217  CB  LYS A 286     -25.018 -13.921   6.937  1.00 90.76           C  
ATOM   2218  O   LYS A 286     -23.245 -16.196   8.157  1.00 90.76           O  
ATOM   2219  CG  LYS A 286     -25.202 -12.928   5.798  1.00 90.76           C  
ATOM   2220  CD  LYS A 286     -25.440 -11.517   6.319  1.00 90.76           C  
ATOM   2221  CE  LYS A 286     -25.670 -10.531   5.182  1.00 90.76           C  
ATOM   2222  NZ  LYS A 286     -25.950  -9.155   5.689  1.00 90.76           N  
ATOM   2223  N   PHE A 287     -25.370 -16.999   8.085  1.00 92.53           N  
ATOM   2224  CA  PHE A 287     -25.160 -17.903   9.209  1.00 92.53           C  
ATOM   2225  C   PHE A 287     -25.571 -19.325   8.845  1.00 92.53           C  
ATOM   2226  CB  PHE A 287     -25.943 -17.428  10.437  1.00 92.53           C  
ATOM   2227  O   PHE A 287     -26.536 -19.528   8.105  1.00 92.53           O  
ATOM   2228  CG  PHE A 287     -25.354 -16.212  11.099  1.00 92.53           C  
ATOM   2229  CD1 PHE A 287     -24.406 -16.342  12.106  1.00 92.53           C  
ATOM   2230  CD2 PHE A 287     -25.750 -14.937  10.714  1.00 92.53           C  
ATOM   2231  CE1 PHE A 287     -23.859 -15.218  12.721  1.00 92.53           C  
ATOM   2232  CE2 PHE A 287     -25.208 -13.809  11.324  1.00 92.53           C  
ATOM   2233  CZ  PHE A 287     -24.264 -13.952  12.328  1.00 92.53           C  
ATOM   2234  N   GLU A 288     -24.790 -20.260   9.325  1.00 93.53           N  
ATOM   2235  CA  GLU A 288     -25.214 -21.656   9.379  1.00 93.53           C  
ATOM   2236  C   GLU A 288     -25.783 -22.007  10.751  1.00 93.53           C  
ATOM   2237  CB  GLU A 288     -24.047 -22.586   9.040  1.00 93.53           C  
ATOM   2238  O   GLU A 288     -25.075 -21.940  11.758  1.00 93.53           O  
ATOM   2239  CG  GLU A 288     -24.465 -24.025   8.771  1.00 93.53           C  
ATOM   2240  CD  GLU A 288     -23.304 -24.922   8.370  1.00 93.53           C  
ATOM   2241  OE1 GLU A 288     -23.536 -26.114   8.065  1.00 93.53           O  
ATOM   2242  OE2 GLU A 288     -22.154 -24.429   8.363  1.00 93.53           O  
ATOM   2243  N   VAL A 289     -27.065 -22.341  10.819  1.00 93.51           N  
ATOM   2244  CA  VAL A 289     -27.729 -22.619  12.088  1.00 93.51           C  
ATOM   2245  C   VAL A 289     -27.984 -24.119  12.220  1.00 93.51           C  
ATOM   2246  CB  VAL A 289     -29.057 -21.839  12.216  1.00 93.51           C  
ATOM   2247  O   VAL A 289     -28.413 -24.768  11.263  1.00 93.51           O  
ATOM   2248  CG1 VAL A 289     -29.730 -22.137  13.555  1.00 93.51           C  
ATOM   2249  CG2 VAL A 289     -28.811 -20.339  12.060  1.00 93.51           C  
ATOM   2250  N   SER A 290     -27.606 -24.729  13.381  1.00 92.31           N  
ATOM   2251  CA  SER A 290     -27.813 -26.152  13.626  1.00 92.31           C  
ATOM   2252  C   SER A 290     -29.290 -26.520  13.538  1.00 92.31           C  
ATOM   2253  CB  SER A 290     -27.263 -26.545  14.998  1.00 92.31           C  
ATOM   2254  O   SER A 290     -30.159 -25.653  13.650  1.00 92.31           O  
ATOM   2255  OG  SER A 290     -28.017 -25.941  16.034  1.00 92.31           O  
ATOM   2256  N   THR A 291     -29.613 -27.745  13.379  1.00 87.57           N  
ATOM   2257  CA  THR A 291     -30.962 -28.268  13.195  1.00 87.57           C  
ATOM   2258  C   THR A 291     -31.832 -27.959  14.410  1.00 87.57           C  
ATOM   2259  CB  THR A 291     -30.943 -29.787  12.946  1.00 87.57           C  
ATOM   2260  O   THR A 291     -33.012 -27.631  14.268  1.00 87.57           O  
ATOM   2261  CG2 THR A 291     -30.352 -30.114  11.578  1.00 87.57           C  
ATOM   2262  OG1 THR A 291     -30.152 -30.421  13.959  1.00 87.57           O  
ATOM   2263  N   ASP A 292     -31.205 -28.008  15.586  1.00 87.70           N  
ATOM   2264  CA  ASP A 292     -31.965 -27.743  16.804  1.00 87.70           C  
ATOM   2265  C   ASP A 292     -32.058 -26.243  17.077  1.00 87.70           C  
ATOM   2266  CB  ASP A 292     -31.331 -28.458  17.999  1.00 87.70           C  
ATOM   2267  O   ASP A 292     -32.732 -25.819  18.018  1.00 87.70           O  
ATOM   2268  CG  ASP A 292     -29.914 -27.993  18.284  1.00 87.70           C  
ATOM   2269  OD1 ASP A 292     -29.416 -27.088  17.581  1.00 87.70           O  
ATOM   2270  OD2 ASP A 292     -29.289 -28.539  19.219  1.00 87.70           O  
ATOM   2271  N   GLY A 293     -31.361 -25.469  16.218  1.00 89.30           N  
ATOM   2272  CA  GLY A 293     -31.419 -24.017  16.279  1.00 89.30           C  
ATOM   2273  C   GLY A 293     -30.618 -23.435  17.428  1.00 89.30           C  
ATOM   2274  O   GLY A 293     -30.767 -22.258  17.762  1.00 89.30           O  
ATOM   2275  N   THR A 294     -29.752 -24.132  18.027  1.00 91.15           N  
ATOM   2276  CA  THR A 294     -29.047 -23.700  19.228  1.00 91.15           C  
ATOM   2277  C   THR A 294     -27.644 -23.208  18.885  1.00 91.15           C  
ATOM   2278  CB  THR A 294     -28.957 -24.838  20.262  1.00 91.15           C  
ATOM   2279  O   THR A 294     -27.016 -22.505  19.679  1.00 91.15           O  
ATOM   2280  CG2 THR A 294     -30.340 -25.231  20.770  1.00 91.15           C  
ATOM   2281  OG1 THR A 294     -28.341 -25.980  19.654  1.00 91.15           O  
ATOM   2282  N   LYS A 295     -27.152 -23.620  17.745  1.00 93.87           N  
ATOM   2283  CA  LYS A 295     -25.812 -23.221  17.323  1.00 93.87           C  
ATOM   2284  C   LYS A 295     -25.862 -22.416  16.027  1.00 93.87           C  
ATOM   2285  CB  LYS A 295     -24.917 -24.448  17.144  1.00 93.87           C  
ATOM   2286  O   LYS A 295     -26.575 -22.782  15.090  1.00 93.87           O  
ATOM   2287  CG  LYS A 295     -23.458 -24.115  16.872  1.00 93.87           C  
ATOM   2288  CD  LYS A 295     -22.598 -25.372  16.819  1.00 93.87           C  
ATOM   2289  CE  LYS A 295     -21.138 -25.041  16.543  1.00 93.87           C  
ATOM   2290  NZ  LYS A 295     -20.286 -26.267  16.523  1.00 93.87           N  
ATOM   2291  N   ALA A 296     -25.111 -21.340  16.016  1.00 94.52           N  
ATOM   2292  CA  ALA A 296     -25.012 -20.499  14.826  1.00 94.52           C  
ATOM   2293  C   ALA A 296     -23.554 -20.221  14.471  1.00 94.52           C  
ATOM   2294  CB  ALA A 296     -25.764 -19.187  15.037  1.00 94.52           C  
ATOM   2295  O   ALA A 296     -22.778 -19.767  15.316  1.00 94.52           O  
ATOM   2296  N   ARG A 297     -23.249 -20.536  13.183  1.00 94.22           N  
ATOM   2297  CA  ARG A 297     -21.899 -20.296  12.682  1.00 94.22           C  
ATOM   2298  C   ARG A 297     -21.905 -19.256  11.567  1.00 94.22           C  
ATOM   2299  CB  ARG A 297     -21.272 -21.599  12.180  1.00 94.22           C  
ATOM   2300  O   ARG A 297     -22.668 -19.374  10.605  1.00 94.22           O  
ATOM   2301  CG  ARG A 297     -19.840 -21.446  11.693  1.00 94.22           C  
ATOM   2302  CD  ARG A 297     -19.311 -22.738  11.085  1.00 94.22           C  
ATOM   2303  NE  ARG A 297     -19.224 -23.805  12.077  1.00 94.22           N  
ATOM   2304  NH1 ARG A 297     -16.960 -23.549  12.458  1.00 94.22           N  
ATOM   2305  NH2 ARG A 297     -18.144 -25.152  13.592  1.00 94.22           N  
ATOM   2306  CZ  ARG A 297     -18.110 -24.166  12.707  1.00 94.22           C  
ATOM   2307  N   HIS A 298     -21.015 -18.234  11.692  1.00 93.34           N  
ATOM   2308  CA  HIS A 298     -20.870 -17.174  10.701  1.00 93.34           C  
ATOM   2309  C   HIS A 298     -20.083 -17.658   9.488  1.00 93.34           C  
ATOM   2310  CB  HIS A 298     -20.185 -15.953  11.319  1.00 93.34           C  
ATOM   2311  O   HIS A 298     -18.955 -18.138   9.625  1.00 93.34           O  
ATOM   2312  CG  HIS A 298     -20.144 -14.765  10.412  1.00 93.34           C  
ATOM   2313  CD2 HIS A 298     -21.059 -14.280   9.539  1.00 93.34           C  
ATOM   2314  ND1 HIS A 298     -19.055 -13.923  10.336  1.00 93.34           N  
ATOM   2315  CE1 HIS A 298     -19.304 -12.969   9.455  1.00 93.34           C  
ATOM   2316  NE2 HIS A 298     -20.513 -13.163   8.957  1.00 93.34           N  
ATOM   2317  N   ILE A 299     -20.591 -17.468   8.245  1.00 92.84           N  
ATOM   2318  CA  ILE A 299     -19.957 -18.138   7.114  1.00 92.84           C  
ATOM   2319  C   ILE A 299     -19.535 -17.105   6.072  1.00 92.84           C  
ATOM   2320  CB  ILE A 299     -20.898 -19.186   6.479  1.00 92.84           C  
ATOM   2321  O   ILE A 299     -18.963 -17.455   5.038  1.00 92.84           O  
ATOM   2322  CG1 ILE A 299     -22.244 -18.547   6.120  1.00 92.84           C  
ATOM   2323  CG2 ILE A 299     -21.092 -20.379   7.420  1.00 92.84           C  
ATOM   2324  CD1 ILE A 299     -23.165 -19.455   5.315  1.00 92.84           C  
ATOM   2325  N   THR A 300     -19.810 -15.805   6.329  1.00 90.79           N  
ATOM   2326  CA  THR A 300     -19.395 -14.764   5.396  1.00 90.79           C  
ATOM   2327  C   THR A 300     -18.455 -13.772   6.075  1.00 90.79           C  
ATOM   2328  CB  THR A 300     -20.610 -14.012   4.820  1.00 90.79           C  
ATOM   2329  O   THR A 300     -18.477 -13.627   7.299  1.00 90.79           O  
ATOM   2330  CG2 THR A 300     -21.526 -14.957   4.049  1.00 90.79           C  
ATOM   2331  OG1 THR A 300     -21.349 -13.418   5.894  1.00 90.79           O  
ATOM   2332  N   PRO A 301     -17.609 -13.133   5.214  1.00 89.02           N  
ATOM   2333  CA  PRO A 301     -16.790 -12.070   5.802  1.00 89.02           C  
ATOM   2334  C   PRO A 301     -17.596 -10.812   6.120  1.00 89.02           C  
ATOM   2335  CB  PRO A 301     -15.745 -11.790   4.720  1.00 89.02           C  
ATOM   2336  O   PRO A 301     -18.574 -10.510   5.431  1.00 89.02           O  
ATOM   2337  CG  PRO A 301     -16.390 -12.228   3.444  1.00 89.02           C  
ATOM   2338  CD  PRO A 301     -17.390 -13.303   3.760  1.00 89.02           C  
ATOM   2339  N   GLY A 302     -17.290 -10.135   7.304  1.00 90.74           N  
ATOM   2340  CA  GLY A 302     -17.956  -8.902   7.692  1.00 90.74           C  
ATOM   2341  C   GLY A 302     -19.036  -9.110   8.737  1.00 90.74           C  
ATOM   2342  O   GLY A 302     -19.366 -10.248   9.077  1.00 90.74           O  
ATOM   2343  N   TRP A 303     -19.594  -7.990   9.224  1.00 92.04           N  
ATOM   2344  CA  TRP A 303     -20.590  -8.028  10.290  1.00 92.04           C  
ATOM   2345  C   TRP A 303     -21.907  -8.607   9.784  1.00 92.04           C  
ATOM   2346  CB  TRP A 303     -20.820  -6.626  10.862  1.00 92.04           C  
ATOM   2347  O   TRP A 303     -22.370  -8.254   8.697  1.00 92.04           O  
ATOM   2348  CG  TRP A 303     -19.728  -6.154  11.774  1.00 92.04           C  
ATOM   2349  CD1 TRP A 303     -18.729  -5.269  11.475  1.00 92.04           C  
ATOM   2350  CD2 TRP A 303     -19.522  -6.547  13.135  1.00 92.04           C  
ATOM   2351  CE2 TRP A 303     -18.379  -5.859  13.600  1.00 92.04           C  
ATOM   2352  CE3 TRP A 303     -20.195  -7.413  14.007  1.00 92.04           C  
ATOM   2353  NE1 TRP A 303     -17.915  -5.088  12.569  1.00 92.04           N  
ATOM   2354  CH2 TRP A 303     -18.571  -6.866  15.733  1.00 92.04           C  
ATOM   2355  CZ2 TRP A 303     -17.894  -6.013  14.901  1.00 92.04           C  
ATOM   2356  CZ3 TRP A 303     -19.710  -7.564  15.301  1.00 92.04           C  
ATOM   2357  N   ALA A 304     -22.430  -9.522  10.574  1.00 91.43           N  
ATOM   2358  CA  ALA A 304     -23.769 -10.063  10.353  1.00 91.43           C  
ATOM   2359  C   ALA A 304     -24.481 -10.323  11.677  1.00 91.43           C  
ATOM   2360  CB  ALA A 304     -23.695 -11.347   9.530  1.00 91.43           C  
ATOM   2361  O   ALA A 304     -23.845 -10.679  12.672  1.00 91.43           O  
ATOM   2362  N   SER A 305     -25.781 -10.120  11.657  1.00 90.84           N  
ATOM   2363  CA  SER A 305     -26.559 -10.254  12.884  1.00 90.84           C  
ATOM   2364  C   SER A 305     -27.629 -11.332  12.746  1.00 90.84           C  
ATOM   2365  CB  SER A 305     -27.212  -8.921  13.253  1.00 90.84           C  
ATOM   2366  O   SER A 305     -28.105 -11.604  11.641  1.00 90.84           O  
ATOM   2367  OG  SER A 305     -26.231  -7.913  13.433  1.00 90.84           O  
ATOM   2368  N   LEU A 306     -27.880 -11.913  13.839  1.00 91.20           N  
ATOM   2369  CA  LEU A 306     -28.877 -12.974  13.931  1.00 91.20           C  
ATOM   2370  C   LEU A 306     -29.664 -12.867  15.233  1.00 91.20           C  
ATOM   2371  CB  LEU A 306     -28.209 -14.348  13.836  1.00 91.20           C  
ATOM   2372  O   LEU A 306     -29.088 -12.606  16.292  1.00 91.20           O  
ATOM   2373  CG  LEU A 306     -29.147 -15.554  13.758  1.00 91.20           C  
ATOM   2374  CD1 LEU A 306     -29.903 -15.553  12.433  1.00 91.20           C  
ATOM   2375  CD2 LEU A 306     -28.366 -16.851  13.933  1.00 91.20           C  
ATOM   2376  N   HIS A 307     -30.939 -13.029  15.219  1.00 90.05           N  
ATOM   2377  CA  HIS A 307     -31.709 -13.017  16.458  1.00 90.05           C  
ATOM   2378  C   HIS A 307     -32.595 -14.253  16.567  1.00 90.05           C  
ATOM   2379  CB  HIS A 307     -32.561 -11.750  16.547  1.00 90.05           C  
ATOM   2380  O   HIS A 307     -32.725 -15.016  15.607  1.00 90.05           O  
ATOM   2381  CG  HIS A 307     -33.471 -11.555  15.376  1.00 90.05           C  
ATOM   2382  CD2 HIS A 307     -33.398 -10.705  14.325  1.00 90.05           C  
ATOM   2383  ND1 HIS A 307     -34.622 -12.292  15.198  1.00 90.05           N  
ATOM   2384  CE1 HIS A 307     -35.219 -11.901  14.084  1.00 90.05           C  
ATOM   2385  NE2 HIS A 307     -34.497 -10.939  13.536  1.00 90.05           N  
ATOM   2386  N   CYS A 308     -33.129 -14.494  17.693  1.00 89.77           N  
ATOM   2387  CA  CYS A 308     -33.937 -15.675  17.975  1.00 89.77           C  
ATOM   2388  C   CYS A 308     -35.331 -15.539  17.373  1.00 89.77           C  
ATOM   2389  CB  CYS A 308     -34.043 -15.905  19.482  1.00 89.77           C  
ATOM   2390  O   CYS A 308     -35.752 -14.438  17.015  1.00 89.77           O  
ATOM   2391  SG  CYS A 308     -32.517 -16.512  20.235  1.00 89.77           S  
ATOM   2392  N   VAL A 309     -36.082 -16.602  17.193  1.00 86.21           N  
ATOM   2393  CA  VAL A 309     -37.404 -16.713  16.585  1.00 86.21           C  
ATOM   2394  C   VAL A 309     -38.425 -15.949  17.426  1.00 86.21           C  
ATOM   2395  CB  VAL A 309     -37.837 -18.188  16.432  1.00 86.21           C  
ATOM   2396  O   VAL A 309     -39.313 -15.286  16.884  1.00 86.21           O  
ATOM   2397  CG1 VAL A 309     -39.224 -18.281  15.799  1.00 86.21           C  
ATOM   2398  CG2 VAL A 309     -36.814 -18.960  15.601  1.00 86.21           C  
ATOM   2399  N   GLY A 310     -38.199 -15.788  18.675  1.00 80.77           N  
ATOM   2400  CA  GLY A 310     -39.185 -15.167  19.545  1.00 80.77           C  
ATOM   2401  C   GLY A 310     -38.614 -14.043  20.388  1.00 80.77           C  
ATOM   2402  O   GLY A 310     -37.399 -13.958  20.577  1.00 80.77           O  
ATOM   2403  N   GLY A 311     -39.608 -13.104  20.699  1.00 85.13           N  
ATOM   2404  CA  GLY A 311     -39.296 -11.990  21.581  1.00 85.13           C  
ATOM   2405  C   GLY A 311     -40.175 -11.943  22.816  1.00 85.13           C  
ATOM   2406  O   GLY A 311     -41.129 -12.714  22.936  1.00 85.13           O  
ATOM   2407  N   VAL A 312     -39.668 -11.234  23.770  1.00 86.65           N  
ATOM   2408  CA  VAL A 312     -40.387 -11.075  25.030  1.00 86.65           C  
ATOM   2409  C   VAL A 312     -40.706  -9.600  25.261  1.00 86.65           C  
ATOM   2410  CB  VAL A 312     -39.577 -11.637  26.220  1.00 86.65           C  
ATOM   2411  O   VAL A 312     -39.960  -8.721  24.823  1.00 86.65           O  
ATOM   2412  CG1 VAL A 312     -39.437 -13.154  26.109  1.00 86.65           C  
ATOM   2413  CG2 VAL A 312     -38.203 -10.974  26.291  1.00 86.65           C  
ATOM   2414  N   SER A 313     -41.806  -9.259  25.839  1.00 86.59           N  
ATOM   2415  CA  SER A 313     -42.186  -7.863  26.029  1.00 86.59           C  
ATOM   2416  C   SER A 313     -42.416  -7.549  27.504  1.00 86.59           C  
ATOM   2417  CB  SER A 313     -43.446  -7.535  25.227  1.00 86.59           C  
ATOM   2418  O   SER A 313     -42.536  -6.382  27.884  1.00 86.59           O  
ATOM   2419  OG  SER A 313     -44.499  -8.423  25.560  1.00 86.59           O  
ATOM   2420  N   ARG A 314     -42.457  -8.600  28.411  1.00 84.26           N  
ATOM   2421  CA  ARG A 314     -42.643  -8.399  29.844  1.00 84.26           C  
ATOM   2422  C   ARG A 314     -41.981  -9.516  30.644  1.00 84.26           C  
ATOM   2423  CB  ARG A 314     -44.132  -8.321  30.187  1.00 84.26           C  
ATOM   2424  O   ARG A 314     -41.582 -10.537  30.082  1.00 84.26           O  
ATOM   2425  CG  ARG A 314     -44.920  -9.561  29.798  1.00 84.26           C  
ATOM   2426  CD  ARG A 314     -46.409  -9.391  30.069  1.00 84.26           C  
ATOM   2427  NE  ARG A 314     -47.184 -10.508  29.535  1.00 84.26           N  
ATOM   2428  NH1 ARG A 314     -49.226  -9.441  29.707  1.00 84.26           N  
ATOM   2429  NH2 ARG A 314     -49.109 -11.576  28.880  1.00 84.26           N  
ATOM   2430  CZ  ARG A 314     -48.505 -10.506  29.375  1.00 84.26           C  
ATOM   2431  N   GLY A 315     -41.688  -9.253  31.950  1.00 82.92           N  
ATOM   2432  CA  GLY A 315     -41.162 -10.262  32.855  1.00 82.92           C  
ATOM   2433  C   GLY A 315     -39.647 -10.264  32.931  1.00 82.92           C  
ATOM   2434  O   GLY A 315     -38.991  -9.387  32.367  1.00 82.92           O  
ATOM   2435  N   SER A 316     -39.143 -11.170  33.803  1.00 84.83           N  
ATOM   2436  CA  SER A 316     -37.711 -11.363  34.008  1.00 84.83           C  
ATOM   2437  C   SER A 316     -37.218 -12.625  33.307  1.00 84.83           C  
ATOM   2438  CB  SER A 316     -37.388 -11.441  35.501  1.00 84.83           C  
ATOM   2439  O   SER A 316     -37.774 -13.707  33.502  1.00 84.83           O  
ATOM   2440  OG  SER A 316     -37.694 -10.216  36.145  1.00 84.83           O  
ATOM   2441  N   HIS A 317     -36.208 -12.363  32.490  1.00 87.52           N  
ATOM   2442  CA  HIS A 317     -35.721 -13.452  31.650  1.00 87.52           C  
ATOM   2443  C   HIS A 317     -34.203 -13.575  31.732  1.00 87.52           C  
ATOM   2444  CB  HIS A 317     -36.153 -13.243  30.198  1.00 87.52           C  
ATOM   2445  O   HIS A 317     -33.503 -12.573  31.889  1.00 87.52           O  
ATOM   2446  CG  HIS A 317     -37.624 -13.025  30.035  1.00 87.52           C  
ATOM   2447  CD2 HIS A 317     -38.357 -11.887  30.015  1.00 87.52           C  
ATOM   2448  ND1 HIS A 317     -38.516 -14.062  29.870  1.00 87.52           N  
ATOM   2449  CE1 HIS A 317     -39.738 -13.569  29.754  1.00 87.52           C  
ATOM   2450  NE2 HIS A 317     -39.669 -12.252  29.839  1.00 87.52           N  
ATOM   2451  N   VAL A 318     -33.718 -14.879  31.677  1.00 88.30           N  
ATOM   2452  CA  VAL A 318     -32.284 -15.147  31.653  1.00 88.30           C  
ATOM   2453  C   VAL A 318     -31.975 -16.214  30.605  1.00 88.30           C  
ATOM   2454  CB  VAL A 318     -31.767 -15.596  33.039  1.00 88.30           C  
ATOM   2455  O   VAL A 318     -32.652 -17.243  30.540  1.00 88.30           O  
ATOM   2456  CG1 VAL A 318     -30.263 -15.859  32.995  1.00 88.30           C  
ATOM   2457  CG2 VAL A 318     -32.099 -14.545  34.097  1.00 88.30           C  
ATOM   2458  N   TRP A 319     -30.966 -15.913  29.811  1.00 89.28           N  
ATOM   2459  CA  TRP A 319     -30.473 -16.940  28.899  1.00 89.28           C  
ATOM   2460  C   TRP A 319     -28.960 -16.844  28.739  1.00 89.28           C  
ATOM   2461  CB  TRP A 319     -31.153 -16.818  27.533  1.00 89.28           C  
ATOM   2462  O   TRP A 319     -28.348 -15.853  29.144  1.00 89.28           O  
ATOM   2463  CG  TRP A 319     -30.923 -15.501  26.854  1.00 89.28           C  
ATOM   2464  CD1 TRP A 319     -29.911 -15.184  25.991  1.00 89.28           C  
ATOM   2465  CD2 TRP A 319     -31.722 -14.321  26.986  1.00 89.28           C  
ATOM   2466  CE2 TRP A 319     -31.135 -13.326  26.174  1.00 89.28           C  
ATOM   2467  CE3 TRP A 319     -32.879 -14.009  27.713  1.00 89.28           C  
ATOM   2468  NE1 TRP A 319     -30.033 -13.878  25.578  1.00 89.28           N  
ATOM   2469  CH2 TRP A 319     -32.799 -11.760  26.789  1.00 89.28           C  
ATOM   2470  CZ2 TRP A 319     -31.667 -12.039  26.068  1.00 89.28           C  
ATOM   2471  CZ3 TRP A 319     -33.407 -12.728  27.606  1.00 89.28           C  
ATOM   2472  N   HIS A 320     -28.368 -17.889  28.187  1.00 91.59           N  
ATOM   2473  CA  HIS A 320     -26.916 -18.018  28.158  1.00 91.59           C  
ATOM   2474  C   HIS A 320     -26.415 -18.291  26.744  1.00 91.59           C  
ATOM   2475  CB  HIS A 320     -26.459 -19.133  29.101  1.00 91.59           C  
ATOM   2476  O   HIS A 320     -26.967 -19.138  26.038  1.00 91.59           O  
ATOM   2477  CG  HIS A 320     -27.100 -19.077  30.451  1.00 91.59           C  
ATOM   2478  CD2 HIS A 320     -28.119 -19.793  30.982  1.00 91.59           C  
ATOM   2479  ND1 HIS A 320     -26.697 -18.195  31.431  1.00 91.59           N  
ATOM   2480  CE1 HIS A 320     -27.442 -18.373  32.509  1.00 91.59           C  
ATOM   2481  NE2 HIS A 320     -28.312 -19.337  32.263  1.00 91.59           N  
ATOM   2482  N   VAL A 321     -25.346 -17.533  26.397  1.00 94.65           N  
ATOM   2483  CA  VAL A 321     -24.718 -17.713  25.092  1.00 94.65           C  
ATOM   2484  C   VAL A 321     -23.243 -18.065  25.272  1.00 94.65           C  
ATOM   2485  CB  VAL A 321     -24.861 -16.449  24.215  1.00 94.65           C  
ATOM   2486  O   VAL A 321     -22.511 -17.361  25.972  1.00 94.65           O  
ATOM   2487  CG1 VAL A 321     -24.191 -16.655  22.858  1.00 94.65           C  
ATOM   2488  CG2 VAL A 321     -26.335 -16.088  24.037  1.00 94.65           C  
ATOM   2489  N   ARG A 322     -22.855 -19.165  24.660  1.00 94.84           N  
ATOM   2490  CA  ARG A 322     -21.457 -19.581  24.708  1.00 94.84           C  
ATOM   2491  C   ARG A 322     -20.742 -19.253  23.402  1.00 94.84           C  
ATOM   2492  CB  ARG A 322     -21.352 -21.079  25.001  1.00 94.84           C  
ATOM   2493  O   ARG A 322     -21.265 -19.520  22.318  1.00 94.84           O  
ATOM   2494  CG  ARG A 322     -19.922 -21.590  25.090  1.00 94.84           C  
ATOM   2495  CD  ARG A 322     -19.874 -23.096  25.310  1.00 94.84           C  
ATOM   2496  NE  ARG A 322     -20.425 -23.824  24.170  1.00 94.84           N  
ATOM   2497  NH1 ARG A 322     -20.393 -25.887  25.210  1.00 94.84           N  
ATOM   2498  NH2 ARG A 322     -21.163 -25.694  23.059  1.00 94.84           N  
ATOM   2499  CZ  ARG A 322     -20.659 -25.134  24.149  1.00 94.84           C  
ATOM   2500  N   VAL A 323     -19.536 -18.667  23.557  1.00 94.31           N  
ATOM   2501  CA  VAL A 323     -18.667 -18.442  22.407  1.00 94.31           C  
ATOM   2502  C   VAL A 323     -17.852 -19.702  22.121  1.00 94.31           C  
ATOM   2503  CB  VAL A 323     -17.725 -17.238  22.634  1.00 94.31           C  
ATOM   2504  O   VAL A 323     -17.017 -20.106  22.933  1.00 94.31           O  
ATOM   2505  CG1 VAL A 323     -16.881 -16.971  21.389  1.00 94.31           C  
ATOM   2506  CG2 VAL A 323     -18.529 -15.997  23.015  1.00 94.31           C  
ATOM   2507  N   ASP A 324     -18.077 -20.269  20.881  1.00 93.23           N  
ATOM   2508  CA  ASP A 324     -17.479 -21.558  20.545  1.00 93.23           C  
ATOM   2509  C   ASP A 324     -16.026 -21.391  20.105  1.00 93.23           C  
ATOM   2510  CB  ASP A 324     -18.285 -22.253  19.445  1.00 93.23           C  
ATOM   2511  O   ASP A 324     -15.681 -20.411  19.443  1.00 93.23           O  
ATOM   2512  CG  ASP A 324     -19.706 -22.581  19.869  1.00 93.23           C  
ATOM   2513  OD1 ASP A 324     -19.923 -22.945  21.045  1.00 93.23           O  
ATOM   2514  OD2 ASP A 324     -20.616 -22.478  19.018  1.00 93.23           O  
ATOM   2515  N   PRO A 325     -15.206 -22.248  20.456  1.00 88.38           N  
ATOM   2516  CA  PRO A 325     -13.833 -22.233  19.946  1.00 88.38           C  
ATOM   2517  C   PRO A 325     -13.757 -22.512  18.447  1.00 88.38           C  
ATOM   2518  CB  PRO A 325     -13.148 -23.346  20.744  1.00 88.38           C  
ATOM   2519  O   PRO A 325     -14.637 -23.178  17.894  1.00 88.38           O  
ATOM   2520  CG  PRO A 325     -14.266 -24.209  21.232  1.00 88.38           C  
ATOM   2521  CD  PRO A 325     -15.531 -23.400  21.226  1.00 88.38           C  
ATOM   2522  N   THR A 326     -12.764 -21.869  17.784  1.00 83.09           N  
ATOM   2523  CA  THR A 326     -12.593 -22.089  16.352  1.00 83.09           C  
ATOM   2524  C   THR A 326     -11.953 -23.449  16.087  1.00 83.09           C  
ATOM   2525  CB  THR A 326     -11.732 -20.982  15.716  1.00 83.09           C  
ATOM   2526  O   THR A 326     -11.217 -23.970  16.928  1.00 83.09           O  
ATOM   2527  CG2 THR A 326     -12.393 -19.616  15.869  1.00 83.09           C  
ATOM   2528  OG1 THR A 326     -10.450 -20.954  16.355  1.00 83.09           O  
ATOM   2529  N   VAL A 327     -12.319 -24.061  14.979  1.00 78.54           N  
ATOM   2530  CA  VAL A 327     -11.805 -25.363  14.569  1.00 78.54           C  
ATOM   2531  C   VAL A 327     -10.293 -25.282  14.367  1.00 78.54           C  
ATOM   2532  CB  VAL A 327     -12.489 -25.862  13.276  1.00 78.54           C  
ATOM   2533  O   VAL A 327      -9.562 -26.209  14.725  1.00 78.54           O  
ATOM   2534  CG1 VAL A 327     -11.933 -27.223  12.862  1.00 78.54           C  
ATOM   2535  CG2 VAL A 327     -14.002 -25.936  13.468  1.00 78.54           C  
ATOM   2536  N   ASP A 328      -9.815 -24.169  13.915  1.00 78.00           N  
ATOM   2537  CA  ASP A 328      -8.398 -24.035  13.594  1.00 78.00           C  
ATOM   2538  C   ASP A 328      -7.608 -23.523  14.797  1.00 78.00           C  
ATOM   2539  CB  ASP A 328      -8.204 -23.098  12.400  1.00 78.00           C  
ATOM   2540  O   ASP A 328      -6.407 -23.265  14.693  1.00 78.00           O  
ATOM   2541  CG  ASP A 328      -8.859 -23.612  11.130  1.00 78.00           C  
ATOM   2542  OD1 ASP A 328      -9.057 -24.840  11.000  1.00 78.00           O  
ATOM   2543  OD2 ASP A 328      -9.177 -22.783  10.250  1.00 78.00           O  
ATOM   2544  N   LYS A 329      -8.316 -23.434  15.975  1.00 68.81           N  
ATOM   2545  CA  LYS A 329      -7.716 -23.000  17.234  1.00 68.81           C  
ATOM   2546  C   LYS A 329      -7.136 -21.594  17.111  1.00 68.81           C  
ATOM   2547  CB  LYS A 329      -6.627 -23.980  17.675  1.00 68.81           C  
ATOM   2548  O   LYS A 329      -6.194 -21.241  17.824  1.00 68.81           O  
ATOM   2549  CG  LYS A 329      -7.154 -25.344  18.094  1.00 68.81           C  
ATOM   2550  CD  LYS A 329      -6.051 -26.213  18.683  1.00 68.81           C  
ATOM   2551  CE  LYS A 329      -6.563 -27.602  19.041  1.00 68.81           C  
ATOM   2552  NZ  LYS A 329      -5.476 -28.468  19.589  1.00 68.81           N  
ATOM   2553  N   THR A 330      -7.517 -20.882  16.040  1.00 73.40           N  
ATOM   2554  CA  THR A 330      -7.137 -19.476  15.947  1.00 73.40           C  
ATOM   2555  C   THR A 330      -7.781 -18.667  17.069  1.00 73.40           C  
ATOM   2556  CB  THR A 330      -7.537 -18.878  14.585  1.00 73.40           C  
ATOM   2557  O   THR A 330      -8.888 -18.982  17.512  1.00 73.40           O  
ATOM   2558  CG2 THR A 330      -6.737 -19.511  13.451  1.00 73.40           C  
ATOM   2559  OG1 THR A 330      -8.932 -19.111  14.359  1.00 73.40           O  
ATOM   2560  N   ALA A 331      -6.984 -17.790  17.631  1.00 76.45           N  
ATOM   2561  CA  ALA A 331      -7.471 -16.921  18.700  1.00 76.45           C  
ATOM   2562  C   ALA A 331      -8.651 -16.077  18.226  1.00 76.45           C  
ATOM   2563  CB  ALA A 331      -6.347 -16.021  19.208  1.00 76.45           C  
ATOM   2564  O   ALA A 331      -8.637 -15.550  17.111  1.00 76.45           O  
ATOM   2565  N   LEU A 332      -9.724 -16.118  19.049  1.00 83.65           N  
ATOM   2566  CA  LEU A 332     -10.909 -15.314  18.769  1.00 83.65           C  
ATOM   2567  C   LEU A 332     -10.695 -13.865  19.192  1.00 83.65           C  
ATOM   2568  CB  LEU A 332     -12.132 -15.892  19.486  1.00 83.65           C  
ATOM   2569  O   LEU A 332     -10.183 -13.602  20.283  1.00 83.65           O  
ATOM   2570  CG  LEU A 332     -12.803 -17.094  18.820  1.00 83.65           C  
ATOM   2571  CD1 LEU A 332     -12.933 -18.246  19.811  1.00 83.65           C  
ATOM   2572  CD2 LEU A 332     -14.168 -16.704  18.264  1.00 83.65           C  
ATOM   2573  N   ASN A 333     -10.929 -13.014  18.272  1.00 87.31           N  
ATOM   2574  CA  ASN A 333     -10.884 -11.586  18.569  1.00 87.31           C  
ATOM   2575  C   ASN A 333     -12.147 -11.124  19.291  1.00 87.31           C  
ATOM   2576  CB  ASN A 333     -10.679 -10.777  17.287  1.00 87.31           C  
ATOM   2577  O   ASN A 333     -13.244 -11.189  18.735  1.00 87.31           O  
ATOM   2578  CG  ASN A 333     -10.451  -9.303  17.556  1.00 87.31           C  
ATOM   2579  ND2 ASN A 333     -10.055  -8.566  16.525  1.00 87.31           N  
ATOM   2580  OD1 ASN A 333     -10.627  -8.831  18.682  1.00 87.31           O  
ATOM   2581  N   PRO A 334     -12.048 -10.691  20.552  1.00 88.73           N  
ATOM   2582  CA  PRO A 334     -13.201 -10.291  21.363  1.00 88.73           C  
ATOM   2583  C   PRO A 334     -13.975  -9.125  20.753  1.00 88.73           C  
ATOM   2584  CB  PRO A 334     -12.570  -9.890  22.698  1.00 88.73           C  
ATOM   2585  O   PRO A 334     -15.172  -8.974  21.007  1.00 88.73           O  
ATOM   2586  CG  PRO A 334     -11.240 -10.571  22.713  1.00 88.73           C  
ATOM   2587  CD  PRO A 334     -10.805 -10.800  21.294  1.00 88.73           C  
ATOM   2588  N   SER A 335     -13.357  -8.334  19.855  1.00 89.86           N  
ATOM   2589  CA  SER A 335     -13.998  -7.164  19.264  1.00 89.86           C  
ATOM   2590  C   SER A 335     -14.964  -7.565  18.154  1.00 89.86           C  
ATOM   2591  CB  SER A 335     -12.948  -6.197  18.714  1.00 89.86           C  
ATOM   2592  O   SER A 335     -15.716  -6.730  17.647  1.00 89.86           O  
ATOM   2593  OG  SER A 335     -12.070  -5.770  19.741  1.00 89.86           O  
ATOM   2594  N   THR A 336     -14.962  -8.843  17.885  1.00 90.52           N  
ATOM   2595  CA  THR A 336     -15.737  -9.266  16.724  1.00 90.52           C  
ATOM   2596  C   THR A 336     -17.023  -9.965  17.156  1.00 90.52           C  
ATOM   2597  CB  THR A 336     -14.918 -10.206  15.819  1.00 90.52           C  
ATOM   2598  O   THR A 336     -17.791 -10.437  16.317  1.00 90.52           O  
ATOM   2599  CG2 THR A 336     -13.660  -9.516  15.303  1.00 90.52           C  
ATOM   2600  OG1 THR A 336     -14.539 -11.369  16.567  1.00 90.52           O  
ATOM   2601  N   VAL A 337     -17.269 -10.037  18.441  1.00 93.47           N  
ATOM   2602  CA  VAL A 337     -18.455 -10.727  18.938  1.00 93.47           C  
ATOM   2603  C   VAL A 337     -19.301  -9.765  19.770  1.00 93.47           C  
ATOM   2604  CB  VAL A 337     -18.079 -11.968  19.777  1.00 93.47           C  
ATOM   2605  O   VAL A 337     -18.835  -9.233  20.780  1.00 93.47           O  
ATOM   2606  CG1 VAL A 337     -19.333 -12.721  20.219  1.00 93.47           C  
ATOM   2607  CG2 VAL A 337     -17.153 -12.888  18.984  1.00 93.47           C  
ATOM   2608  N   MET A 338     -20.575  -9.635  19.351  1.00 94.17           N  
ATOM   2609  CA  MET A 338     -21.539  -8.813  20.077  1.00 94.17           C  
ATOM   2610  C   MET A 338     -22.779  -9.623  20.442  1.00 94.17           C  
ATOM   2611  CB  MET A 338     -21.938  -7.591  19.248  1.00 94.17           C  
ATOM   2612  O   MET A 338     -23.387 -10.259  19.579  1.00 94.17           O  
ATOM   2613  CG  MET A 338     -20.777  -6.663  18.928  1.00 94.17           C  
ATOM   2614  SD  MET A 338     -21.311  -5.157  18.025  1.00 94.17           S  
ATOM   2615  CE  MET A 338     -19.701  -4.370  17.737  1.00 94.17           C  
ATOM   2616  N   ILE A 339     -23.085  -9.536  21.754  1.00 95.08           N  
ATOM   2617  CA  ILE A 339     -24.217 -10.297  22.269  1.00 95.08           C  
ATOM   2618  C   ILE A 339     -25.187  -9.360  22.986  1.00 95.08           C  
ATOM   2619  CB  ILE A 339     -23.755 -11.422  23.223  1.00 95.08           C  
ATOM   2620  O   ILE A 339     -24.775  -8.553  23.823  1.00 95.08           O  
ATOM   2621  CG1 ILE A 339     -22.804 -12.380  22.497  1.00 95.08           C  
ATOM   2622  CG2 ILE A 339     -24.960 -12.175  23.795  1.00 95.08           C  
ATOM   2623  CD1 ILE A 339     -22.160 -13.419  23.405  1.00 95.08           C  
ATOM   2624  N   GLY A 340     -26.498  -9.439  22.623  1.00 94.24           N  
ATOM   2625  CA  GLY A 340     -27.474  -8.584  23.280  1.00 94.24           C  
ATOM   2626  C   GLY A 340     -28.898  -8.850  22.831  1.00 94.24           C  
ATOM   2627  O   GLY A 340     -29.274  -9.999  22.590  1.00 94.24           O  
ATOM   2628  N   ILE A 341     -29.712  -7.763  22.850  1.00 92.25           N  
ATOM   2629  CA  ILE A 341     -31.125  -7.845  22.497  1.00 92.25           C  
ATOM   2630  C   ILE A 341     -31.467  -6.757  21.482  1.00 92.25           C  
ATOM   2631  CB  ILE A 341     -32.028  -7.719  23.744  1.00 92.25           C  
ATOM   2632  O   ILE A 341     -30.755  -5.756  21.372  1.00 92.25           O  
ATOM   2633  CG1 ILE A 341     -31.762  -6.391  24.463  1.00 92.25           C  
ATOM   2634  CG2 ILE A 341     -31.815  -8.906  24.688  1.00 92.25           C  
ATOM   2635  CD1 ILE A 341     -32.712  -6.113  25.620  1.00 92.25           C  
ATOM   2636  N   THR A 342     -32.593  -7.108  20.714  1.00 90.01           N  
ATOM   2637  CA  THR A 342     -33.054  -6.118  19.746  1.00 90.01           C  
ATOM   2638  C   THR A 342     -34.579  -6.078  19.699  1.00 90.01           C  
ATOM   2639  CB  THR A 342     -32.501  -6.413  18.340  1.00 90.01           C  
ATOM   2640  O   THR A 342     -35.241  -7.080  19.978  1.00 90.01           O  
ATOM   2641  CG2 THR A 342     -33.014  -7.751  17.816  1.00 90.01           C  
ATOM   2642  OG1 THR A 342     -32.913  -5.373  17.444  1.00 90.01           O  
ATOM   2643  N   SER A 343     -35.296  -5.042  19.441  1.00 82.75           N  
ATOM   2644  CA  SER A 343     -36.728  -4.767  19.389  1.00 82.75           C  
ATOM   2645  C   SER A 343     -37.300  -5.073  18.009  1.00 82.75           C  
ATOM   2646  CB  SER A 343     -37.007  -3.308  19.753  1.00 82.75           C  
ATOM   2647  O   SER A 343     -38.497  -5.329  17.870  1.00 82.75           O  
ATOM   2648  OG  SER A 343     -36.339  -2.431  18.862  1.00 82.75           O  
ATOM   2649  N   SER A 344     -36.864  -5.863  17.088  1.00 62.87           N  
ATOM   2650  CA  SER A 344     -37.375  -6.656  15.975  1.00 62.87           C  
ATOM   2651  C   SER A 344     -37.384  -5.851  14.680  1.00 62.87           C  
ATOM   2652  CB  SER A 344     -38.786  -7.162  16.280  1.00 62.87           C  
ATOM   2653  O   SER A 344     -37.151  -6.399  13.600  1.00 62.87           O  
ATOM   2654  OG  SER A 344     -39.696  -6.081  16.386  1.00 62.87           O  
ATOM   2655  N   THR A 345     -36.770  -4.632  14.573  1.00 56.80           N  
ATOM   2656  CA  THR A 345     -36.579  -3.892  13.330  1.00 56.80           C  
ATOM   2657  C   THR A 345     -35.232  -3.176  13.328  1.00 56.80           C  
ATOM   2658  CB  THR A 345     -37.709  -2.869  13.110  1.00 56.80           C  
ATOM   2659  O   THR A 345     -34.824  -2.613  12.309  1.00 56.80           O  
ATOM   2660  CG2 THR A 345     -39.039  -3.566  12.845  1.00 56.80           C  
ATOM   2661  OG1 THR A 345     -37.837  -2.049  14.279  1.00 56.80           O  
ATOM   2662  N   ALA A 346     -34.357  -3.576  14.188  1.00 53.40           N  
ATOM   2663  CA  ALA A 346     -33.178  -2.723  14.313  1.00 53.40           C  
ATOM   2664  C   ALA A 346     -31.901  -3.505  14.020  1.00 53.40           C  
ATOM   2665  CB  ALA A 346     -33.114  -2.107  15.709  1.00 53.40           C  
ATOM   2666  O   ALA A 346     -30.852  -3.236  14.611  1.00 53.40           O  
ATOM   2667  N   LEU A 347     -31.959  -4.505  13.030  1.00 62.88           N  
ATOM   2668  CA  LEU A 347     -30.616  -5.070  12.948  1.00 62.88           C  
ATOM   2669  C   LEU A 347     -29.818  -4.412  11.827  1.00 62.88           C  
ATOM   2670  CB  LEU A 347     -30.683  -6.582  12.722  1.00 62.88           C  
ATOM   2671  O   LEU A 347     -30.216  -4.466  10.661  1.00 62.88           O  
ATOM   2672  CG  LEU A 347     -30.996  -7.438  13.951  1.00 62.88           C  
ATOM   2673  CD1 LEU A 347     -31.674  -8.738  13.533  1.00 62.88           C  
ATOM   2674  CD2 LEU A 347     -29.724  -7.723  14.743  1.00 62.88           C  
ATOM   2675  N   GLY A 348     -29.510  -3.057  11.941  1.00 67.13           N  
ATOM   2676  CA  GLY A 348     -28.543  -2.505  11.005  1.00 67.13           C  
ATOM   2677  C   GLY A 348     -27.455  -3.489  10.621  1.00 67.13           C  
ATOM   2678  O   GLY A 348     -27.736  -4.656  10.341  1.00 67.13           O  
ATOM   2679  N   SER A 349     -26.232  -2.901  10.386  1.00 74.43           N  
ATOM   2680  CA  SER A 349     -25.055  -3.676  10.004  1.00 74.43           C  
ATOM   2681  C   SER A 349     -24.646  -4.641  11.112  1.00 74.43           C  
ATOM   2682  CB  SER A 349     -23.887  -2.748   9.668  1.00 74.43           C  
ATOM   2683  O   SER A 349     -24.304  -5.794  10.843  1.00 74.43           O  
ATOM   2684  OG  SER A 349     -23.614  -1.871  10.748  1.00 74.43           O  
ATOM   2685  N   HIS A 350     -24.766  -4.294  12.448  1.00 82.82           N  
ATOM   2686  CA  HIS A 350     -24.502  -5.140  13.606  1.00 82.82           C  
ATOM   2687  C   HIS A 350     -25.148  -4.569  14.864  1.00 82.82           C  
ATOM   2688  CB  HIS A 350     -22.996  -5.303  13.818  1.00 82.82           C  
ATOM   2689  O   HIS A 350     -25.603  -3.423  14.868  1.00 82.82           O  
ATOM   2690  CG  HIS A 350     -22.266  -4.006  13.965  1.00 82.82           C  
ATOM   2691  CD2 HIS A 350     -21.758  -3.390  15.058  1.00 82.82           C  
ATOM   2692  ND1 HIS A 350     -21.992  -3.181  12.895  1.00 82.82           N  
ATOM   2693  CE1 HIS A 350     -21.343  -2.112  13.326  1.00 82.82           C  
ATOM   2694  NE2 HIS A 350     -21.188  -2.215  14.635  1.00 82.82           N  
ATOM   2695  N   LEU A 351     -25.395  -5.359  15.826  1.00 86.78           N  
ATOM   2696  CA  LEU A 351     -26.032  -4.997  17.088  1.00 86.78           C  
ATOM   2697  C   LEU A 351     -25.373  -3.763  17.695  1.00 86.78           C  
ATOM   2698  CB  LEU A 351     -25.963  -6.164  18.077  1.00 86.78           C  
ATOM   2699  O   LEU A 351     -24.145  -3.668  17.741  1.00 86.78           O  
ATOM   2700  CG  LEU A 351     -26.998  -7.275  17.888  1.00 86.78           C  
ATOM   2701  CD1 LEU A 351     -26.634  -8.488  18.737  1.00 86.78           C  
ATOM   2702  CD2 LEU A 351     -28.394  -6.770  18.238  1.00 86.78           C  
ATOM   2703  N   GLY A 352     -26.210  -2.748  18.056  1.00 80.76           N  
ATOM   2704  CA  GLY A 352     -25.736  -1.578  18.777  1.00 80.76           C  
ATOM   2705  C   GLY A 352     -25.589  -0.353  17.895  1.00 80.76           C  
ATOM   2706  O   GLY A 352     -25.326   0.746  18.388  1.00 80.76           O  
ATOM   2707  N   THR A 353     -25.757  -0.527  16.558  1.00 79.89           N  
ATOM   2708  CA  THR A 353     -25.598   0.599  15.644  1.00 79.89           C  
ATOM   2709  C   THR A 353     -26.917   1.347  15.473  1.00 79.89           C  
ATOM   2710  CB  THR A 353     -25.086   0.134  14.268  1.00 79.89           C  
ATOM   2711  O   THR A 353     -26.931   2.503  15.045  1.00 79.89           O  
ATOM   2712  CG2 THR A 353     -23.669  -0.423  14.368  1.00 79.89           C  
ATOM   2713  OG1 THR A 353     -25.954  -0.887  13.762  1.00 79.89           O  
ATOM   2714  N   THR A 354     -27.983   0.701  15.735  1.00 78.35           N  
ATOM   2715  CA  THR A 354     -29.285   1.337  15.566  1.00 78.35           C  
ATOM   2716  C   THR A 354     -30.018   1.431  16.901  1.00 78.35           C  
ATOM   2717  CB  THR A 354     -30.155   0.569  14.553  1.00 78.35           C  
ATOM   2718  O   THR A 354     -29.844   0.576  17.773  1.00 78.35           O  
ATOM   2719  CG2 THR A 354     -29.589   0.686  13.142  1.00 78.35           C  
ATOM   2720  OG1 THR A 354     -30.202  -0.814  14.924  1.00 78.35           O  
ATOM   2721  N   PRO A 355     -30.724   2.532  17.125  1.00 81.03           N  
ATOM   2722  CA  PRO A 355     -31.536   2.613  18.342  1.00 81.03           C  
ATOM   2723  C   PRO A 355     -32.482   1.424  18.500  1.00 81.03           C  
ATOM   2724  CB  PRO A 355     -32.322   3.913  18.155  1.00 81.03           C  
ATOM   2725  O   PRO A 355     -33.008   0.912  17.509  1.00 81.03           O  
ATOM   2726  CG  PRO A 355     -31.506   4.718  17.196  1.00 81.03           C  
ATOM   2727  CD  PRO A 355     -30.780   3.776  16.280  1.00 81.03           C  
ATOM   2728  N   GLY A 356     -32.535   0.892  19.689  1.00 84.19           N  
ATOM   2729  CA  GLY A 356     -33.408  -0.245  19.933  1.00 84.19           C  
ATOM   2730  C   GLY A 356     -32.665  -1.567  19.982  1.00 84.19           C  
ATOM   2731  O   GLY A 356     -33.282  -2.628  20.107  1.00 84.19           O  
ATOM   2732  N   ALA A 357     -31.370  -1.477  19.782  1.00 88.79           N  
ATOM   2733  CA  ALA A 357     -30.493  -2.638  19.902  1.00 88.79           C  
ATOM   2734  C   ALA A 357     -29.444  -2.423  20.990  1.00 88.79           C  
ATOM   2735  CB  ALA A 357     -29.816  -2.934  18.566  1.00 88.79           C  
ATOM   2736  O   ALA A 357     -28.675  -1.460  20.937  1.00 88.79           O  
ATOM   2737  N   TRP A 358     -29.476  -3.254  21.975  1.00 91.61           N  
ATOM   2738  CA  TRP A 358     -28.567  -3.188  23.114  1.00 91.61           C  
ATOM   2739  C   TRP A 358     -27.630  -4.391  23.133  1.00 91.61           C  
ATOM   2740  CB  TRP A 358     -29.352  -3.115  24.426  1.00 91.61           C  
ATOM   2741  O   TRP A 358     -28.082  -5.538  23.093  1.00 91.61           O  
ATOM   2742  CG  TRP A 358     -30.252  -1.920  24.532  1.00 91.61           C  
ATOM   2743  CD1 TRP A 358     -29.935  -0.692  25.042  1.00 91.61           C  
ATOM   2744  CD2 TRP A 358     -31.620  -1.843  24.121  1.00 91.61           C  
ATOM   2745  CE2 TRP A 358     -32.071  -0.537  24.411  1.00 91.61           C  
ATOM   2746  CE3 TRP A 358     -32.510  -2.753  23.534  1.00 91.61           C  
ATOM   2747  NE1 TRP A 358     -31.024   0.145  24.972  1.00 91.61           N  
ATOM   2748  CH2 TRP A 358     -34.224  -1.027  23.559  1.00 91.61           C  
ATOM   2749  CZ2 TRP A 358     -33.374  -0.117  24.134  1.00 91.61           C  
ATOM   2750  CZ3 TRP A 358     -33.806  -2.334  23.258  1.00 91.61           C  
ATOM   2751  N   CYS A 359     -26.354  -4.000  23.226  1.00 93.60           N  
ATOM   2752  CA  CYS A 359     -25.489  -5.172  23.167  1.00 93.60           C  
ATOM   2753  C   CYS A 359     -24.224  -4.959  23.990  1.00 93.60           C  
ATOM   2754  CB  CYS A 359     -25.118  -5.492  21.719  1.00 93.60           C  
ATOM   2755  O   CYS A 359     -23.882  -3.824  24.326  1.00 93.60           O  
ATOM   2756  SG  CYS A 359     -24.039  -4.262  20.955  1.00 93.60           S  
ATOM   2757  N   TYR A 360     -23.604  -6.053  24.385  1.00 93.98           N  
ATOM   2758  CA  TYR A 360     -22.296  -6.152  25.023  1.00 93.98           C  
ATOM   2759  C   TYR A 360     -21.259  -6.711  24.056  1.00 93.98           C  
ATOM   2760  CB  TYR A 360     -22.373  -7.033  26.273  1.00 93.98           C  
ATOM   2761  O   TYR A 360     -21.447  -7.791  23.490  1.00 93.98           O  
ATOM   2762  CG  TYR A 360     -21.024  -7.372  26.860  1.00 93.98           C  
ATOM   2763  CD1 TYR A 360     -20.618  -8.697  27.002  1.00 93.98           C  
ATOM   2764  CD2 TYR A 360     -20.154  -6.370  27.274  1.00 93.98           C  
ATOM   2765  CE1 TYR A 360     -19.377  -9.015  27.544  1.00 93.98           C  
ATOM   2766  CE2 TYR A 360     -18.910  -6.676  27.817  1.00 93.98           C  
ATOM   2767  OH  TYR A 360     -17.301  -8.308  28.484  1.00 93.98           O  
ATOM   2768  CZ  TYR A 360     -18.531  -8.000  27.947  1.00 93.98           C  
ATOM   2769  N   GLN A 361     -20.249  -5.923  23.853  1.00 93.74           N  
ATOM   2770  CA  GLN A 361     -19.120  -6.388  23.054  1.00 93.74           C  
ATOM   2771  C   GLN A 361     -18.043  -7.015  23.935  1.00 93.74           C  
ATOM   2772  CB  GLN A 361     -18.528  -5.236  22.240  1.00 93.74           C  
ATOM   2773  O   GLN A 361     -17.669  -6.450  24.964  1.00 93.74           O  
ATOM   2774  CG  GLN A 361     -17.523  -5.681  21.186  1.00 93.74           C  
ATOM   2775  CD  GLN A 361     -17.042  -4.537  20.314  1.00 93.74           C  
ATOM   2776  NE2 GLN A 361     -16.132  -4.835  19.393  1.00 93.74           N  
ATOM   2777  OE1 GLN A 361     -17.485  -3.394  20.466  1.00 93.74           O  
ATOM   2778  N   LEU A 362     -17.500  -8.123  23.531  1.00 91.63           N  
ATOM   2779  CA  LEU A 362     -16.667  -8.934  24.412  1.00 91.63           C  
ATOM   2780  C   LEU A 362     -15.342  -8.237  24.703  1.00 91.63           C  
ATOM   2781  CB  LEU A 362     -16.408 -10.309  23.790  1.00 91.63           C  
ATOM   2782  O   LEU A 362     -14.547  -8.719  25.512  1.00 91.63           O  
ATOM   2783  CG  LEU A 362     -17.554 -11.318  23.874  1.00 91.63           C  
ATOM   2784  CD1 LEU A 362     -17.439 -12.345  22.752  1.00 91.63           C  
ATOM   2785  CD2 LEU A 362     -17.563 -12.005  25.235  1.00 91.63           C  
ATOM   2786  N   ASN A 363     -15.086  -7.108  24.135  1.00 89.41           N  
ATOM   2787  CA  ASN A 363     -13.902  -6.326  24.473  1.00 89.41           C  
ATOM   2788  C   ASN A 363     -14.194  -5.316  25.580  1.00 89.41           C  
ATOM   2789  CB  ASN A 363     -13.358  -5.612  23.234  1.00 89.41           C  
ATOM   2790  O   ASN A 363     -13.379  -4.432  25.851  1.00 89.41           O  
ATOM   2791  CG  ASN A 363     -14.331  -4.595  22.671  1.00 89.41           C  
ATOM   2792  ND2 ASN A 363     -13.896  -3.857  21.657  1.00 89.41           N  
ATOM   2793  OD1 ASN A 363     -15.464  -4.474  23.144  1.00 89.41           O  
ATOM   2794  N   GLY A 364     -15.427  -5.388  26.165  1.00 89.60           N  
ATOM   2795  CA  GLY A 364     -15.696  -4.617  27.367  1.00 89.60           C  
ATOM   2796  C   GLY A 364     -16.487  -3.350  27.100  1.00 89.60           C  
ATOM   2797  O   GLY A 364     -16.462  -2.415  27.903  1.00 89.60           O  
ATOM   2798  N   PHE A 365     -17.090  -3.316  26.020  1.00 92.03           N  
ATOM   2799  CA  PHE A 365     -17.906  -2.155  25.685  1.00 92.03           C  
ATOM   2800  C   PHE A 365     -19.373  -2.547  25.546  1.00 92.03           C  
ATOM   2801  CB  PHE A 365     -17.412  -1.504  24.389  1.00 92.03           C  
ATOM   2802  O   PHE A 365     -19.686  -3.674  25.158  1.00 92.03           O  
ATOM   2803  CG  PHE A 365     -16.100  -0.782  24.535  1.00 92.03           C  
ATOM   2804  CD1 PHE A 365     -16.055   0.510  25.046  1.00 92.03           C  
ATOM   2805  CD2 PHE A 365     -14.912  -1.394  24.160  1.00 92.03           C  
ATOM   2806  CE1 PHE A 365     -14.842   1.181  25.182  1.00 92.03           C  
ATOM   2807  CE2 PHE A 365     -13.696  -0.730  24.292  1.00 92.03           C  
ATOM   2808  CZ  PHE A 365     -13.663   0.558  24.803  1.00 92.03           C  
ATOM   2809  N   ARG A 366     -20.247  -1.612  25.980  1.00 92.13           N  
ATOM   2810  CA  ARG A 366     -21.676  -1.762  25.728  1.00 92.13           C  
ATOM   2811  C   ARG A 366     -22.165  -0.728  24.719  1.00 92.13           C  
ATOM   2812  CB  ARG A 366     -22.468  -1.638  27.031  1.00 92.13           C  
ATOM   2813  O   ARG A 366     -21.677   0.404  24.696  1.00 92.13           O  
ATOM   2814  CG  ARG A 366     -22.392  -0.260  27.669  1.00 92.13           C  
ATOM   2815  CD  ARG A 366     -23.191  -0.193  28.964  1.00 92.13           C  
ATOM   2816  NE  ARG A 366     -23.048   1.104  29.618  1.00 92.13           N  
ATOM   2817  NH1 ARG A 366     -25.166   1.846  29.068  1.00 92.13           N  
ATOM   2818  NH2 ARG A 366     -23.754   3.188  30.277  1.00 92.13           N  
ATOM   2819  CZ  ARG A 366     -23.990   2.043  29.653  1.00 92.13           C  
ATOM   2820  N   TRP A 367     -23.120  -1.207  23.835  1.00 90.51           N  
ATOM   2821  CA  TRP A 367     -23.636  -0.387  22.744  1.00 90.51           C  
ATOM   2822  C   TRP A 367     -25.156  -0.284  22.813  1.00 90.51           C  
ATOM   2823  CB  TRP A 367     -23.211  -0.962  21.391  1.00 90.51           C  
ATOM   2824  O   TRP A 367     -25.841  -1.277  23.071  1.00 90.51           O  
ATOM   2825  CG  TRP A 367     -21.727  -0.994  21.181  1.00 90.51           C  
ATOM   2826  CD1 TRP A 367     -20.831  -1.844  21.767  1.00 90.51           C  
ATOM   2827  CD2 TRP A 367     -20.966  -0.134  20.328  1.00 90.51           C  
ATOM   2828  CE2 TRP A 367     -19.613  -0.519  20.446  1.00 90.51           C  
ATOM   2829  CE3 TRP A 367     -21.298   0.927  19.474  1.00 90.51           C  
ATOM   2830  NE1 TRP A 367     -19.557  -1.564  21.329  1.00 90.51           N  
ATOM   2831  CH2 TRP A 367     -18.942   1.154  18.912  1.00 90.51           C  
ATOM   2832  CZ2 TRP A 367     -18.590   0.120  19.740  1.00 90.51           C  
ATOM   2833  CZ3 TRP A 367     -20.279   1.561  18.773  1.00 90.51           C  
ATOM   2834  N   ASP A 368     -25.719   0.932  22.628  1.00 86.45           N  
ATOM   2835  CA  ASP A 368     -27.172   1.074  22.659  1.00 86.45           C  
ATOM   2836  C   ASP A 368     -27.683   1.774  21.402  1.00 86.45           C  
ATOM   2837  CB  ASP A 368     -27.609   1.846  23.906  1.00 86.45           C  
ATOM   2838  O   ASP A 368     -28.789   2.317  21.395  1.00 86.45           O  
ATOM   2839  CG  ASP A 368     -27.181   3.303  23.882  1.00 86.45           C  
ATOM   2840  OD1 ASP A 368     -26.399   3.694  22.988  1.00 86.45           O  
ATOM   2841  OD2 ASP A 368     -27.628   4.066  24.765  1.00 86.45           O  
ATOM   2842  N   GLY A 369     -26.911   1.748  20.277  1.00 75.76           N  
ATOM   2843  CA  GLY A 369     -27.391   2.360  19.049  1.00 75.76           C  
ATOM   2844  C   GLY A 369     -26.895   3.781  18.856  1.00 75.76           C  
ATOM   2845  O   GLY A 369     -26.923   4.308  17.743  1.00 75.76           O  
ATOM   2846  N   LYS A 370     -26.375   4.428  19.877  1.00 69.63           N  
ATOM   2847  CA  LYS A 370     -25.957   5.822  19.763  1.00 69.63           C  
ATOM   2848  C   LYS A 370     -24.514   6.003  20.225  1.00 69.63           C  
ATOM   2849  CB  LYS A 370     -26.884   6.729  20.574  1.00 69.63           C  
ATOM   2850  O   LYS A 370     -23.701   6.604  19.519  1.00 69.63           O  
ATOM   2851  CG  LYS A 370     -28.248   6.949  19.936  1.00 69.63           C  
ATOM   2852  CD  LYS A 370     -29.071   7.968  20.714  1.00 69.63           C  
ATOM   2853  CE  LYS A 370     -30.482   8.093  20.155  1.00 69.63           C  
ATOM   2854  NZ  LYS A 370     -31.269   9.143  20.867  1.00 69.63           N  
ATOM   2855  N   GLU A 371     -24.216   5.347  21.354  1.00 73.80           N  
ATOM   2856  CA  GLU A 371     -22.963   5.584  22.064  1.00 73.80           C  
ATOM   2857  C   GLU A 371     -22.336   4.274  22.531  1.00 73.80           C  
ATOM   2858  CB  GLU A 371     -23.190   6.514  23.259  1.00 73.80           C  
ATOM   2859  O   GLU A 371     -23.032   3.267  22.685  1.00 73.80           O  
ATOM   2860  CG  GLU A 371     -23.581   7.932  22.870  1.00 73.80           C  
ATOM   2861  CD  GLU A 371     -23.597   8.895  24.047  1.00 73.80           C  
ATOM   2862  OE1 GLU A 371     -23.470  10.121  23.829  1.00 73.80           O  
ATOM   2863  OE2 GLU A 371     -23.737   8.419  25.195  1.00 73.80           O  
ATOM   2864  N   CYS A 372     -21.044   4.259  22.538  1.00 84.02           N  
ATOM   2865  CA  CYS A 372     -20.292   3.141  23.096  1.00 84.02           C  
ATOM   2866  C   CYS A 372     -19.671   3.516  24.437  1.00 84.02           C  
ATOM   2867  CB  CYS A 372     -19.200   2.692  22.126  1.00 84.02           C  
ATOM   2868  O   CYS A 372     -19.220   4.648  24.621  1.00 84.02           O  
ATOM   2869  SG  CYS A 372     -17.787   3.815  22.049  1.00 84.02           S  
ATOM   2870  N   PHE A 373     -19.851   2.763  25.509  1.00 85.27           N  
ATOM   2871  CA  PHE A 373     -19.320   3.008  26.845  1.00 85.27           C  
ATOM   2872  C   PHE A 373     -18.525   1.806  27.340  1.00 85.27           C  
ATOM   2873  CB  PHE A 373     -20.453   3.328  27.825  1.00 85.27           C  
ATOM   2874  O   PHE A 373     -18.839   0.664  26.998  1.00 85.27           O  
ATOM   2875  CG  PHE A 373     -21.242   4.557  27.461  1.00 85.27           C  
ATOM   2876  CD1 PHE A 373     -20.845   5.812  27.905  1.00 85.27           C  
ATOM   2877  CD2 PHE A 373     -22.381   4.457  26.673  1.00 85.27           C  
ATOM   2878  CE1 PHE A 373     -21.573   6.951  27.569  1.00 85.27           C  
ATOM   2879  CE2 PHE A 373     -23.114   5.590  26.334  1.00 85.27           C  
ATOM   2880  CZ  PHE A 373     -22.709   6.837  26.784  1.00 85.27           C  
ATOM   2881  N   ALA A 374     -17.497   2.139  28.018  1.00 88.08           N  
ATOM   2882  CA  ALA A 374     -16.807   1.077  28.747  1.00 88.08           C  
ATOM   2883  C   ALA A 374     -17.752   0.375  29.718  1.00 88.08           C  
ATOM   2884  CB  ALA A 374     -15.602   1.642  29.495  1.00 88.08           C  
ATOM   2885  O   ALA A 374     -18.592   1.019  30.351  1.00 88.08           O  
ATOM   2886  N   TYR A 375     -17.724  -0.866  29.821  1.00 88.53           N  
ATOM   2887  CA  TYR A 375     -18.644  -1.684  30.603  1.00 88.53           C  
ATOM   2888  C   TYR A 375     -17.945  -2.926  31.143  1.00 88.53           C  
ATOM   2889  CB  TYR A 375     -19.853  -2.092  29.756  1.00 88.53           C  
ATOM   2890  O   TYR A 375     -17.340  -3.686  30.383  1.00 88.53           O  
ATOM   2891  CG  TYR A 375     -20.863  -2.929  30.504  1.00 88.53           C  
ATOM   2892  CD1 TYR A 375     -21.189  -4.213  30.071  1.00 88.53           C  
ATOM   2893  CD2 TYR A 375     -21.493  -2.438  31.642  1.00 88.53           C  
ATOM   2894  CE1 TYR A 375     -22.121  -4.987  30.756  1.00 88.53           C  
ATOM   2895  CE2 TYR A 375     -22.426  -3.203  32.334  1.00 88.53           C  
ATOM   2896  OH  TYR A 375     -23.655  -5.237  32.566  1.00 88.53           O  
ATOM   2897  CZ  TYR A 375     -22.732  -4.475  31.884  1.00 88.53           C  
ATOM   2898  N   GLY A 376     -18.158  -3.034  32.412  1.00 81.30           N  
ATOM   2899  CA  GLY A 376     -17.596  -4.227  33.025  1.00 81.30           C  
ATOM   2900  C   GLY A 376     -16.088  -4.164  33.181  1.00 81.30           C  
ATOM   2901  O   GLY A 376     -15.558  -3.213  33.759  1.00 81.30           O  
ATOM   2902  N   ASP A 377     -15.419  -5.175  32.581  1.00 68.63           N  
ATOM   2903  CA  ASP A 377     -13.982  -5.361  32.757  1.00 68.63           C  
ATOM   2904  C   ASP A 377     -13.201  -4.719  31.612  1.00 68.63           C  
ATOM   2905  CB  ASP A 377     -13.641  -6.850  32.855  1.00 68.63           C  
ATOM   2906  O   ASP A 377     -12.152  -5.224  31.209  1.00 68.63           O  
ATOM   2907  CG  ASP A 377     -14.117  -7.648  31.653  1.00 68.63           C  
ATOM   2908  OD1 ASP A 377     -14.855  -7.096  30.809  1.00 68.63           O  
ATOM   2909  OD2 ASP A 377     -13.754  -8.839  31.552  1.00 68.63           O  
ATOM   2910  N   ALA A 378     -13.569  -3.608  31.080  1.00 64.34           N  
ATOM   2911  CA  ALA A 378     -12.887  -2.894  30.003  1.00 64.34           C  
ATOM   2912  C   ALA A 378     -11.421  -2.652  30.348  1.00 64.34           C  
ATOM   2913  CB  ALA A 378     -13.588  -1.568  29.716  1.00 64.34           C  
ATOM   2914  O   ALA A 378     -11.111  -2.005  31.351  1.00 64.34           O  
ATOM   2915  N   THR A 379     -10.551  -3.657  30.373  1.00 56.41           N  
ATOM   2916  CA  THR A 379      -9.138  -3.402  30.628  1.00 56.41           C  
ATOM   2917  C   THR A 379      -8.372  -3.245  29.318  1.00 56.41           C  
ATOM   2918  CB  THR A 379      -8.507  -4.533  31.461  1.00 56.41           C  
ATOM   2919  O   THR A 379      -8.824  -3.708  28.269  1.00 56.41           O  
ATOM   2920  CG2 THR A 379      -9.122  -4.598  32.856  1.00 56.41           C  
ATOM   2921  OG1 THR A 379      -8.723  -5.785  30.798  1.00 56.41           O  
ATOM   2922  N   GLY A 380      -7.641  -2.177  29.084  1.00 56.30           N  
ATOM   2923  CA  GLY A 380      -6.689  -1.712  28.088  1.00 56.30           C  
ATOM   2924  C   GLY A 380      -6.014  -2.842  27.333  1.00 56.30           C  
ATOM   2925  O   GLY A 380      -5.576  -2.661  26.195  1.00 56.30           O  
ATOM   2926  N   ASP A 381      -6.315  -4.172  27.750  1.00 58.20           N  
ATOM   2927  CA  ASP A 381      -5.709  -5.273  27.007  1.00 58.20           C  
ATOM   2928  C   ASP A 381      -6.774  -6.226  26.471  1.00 58.20           C  
ATOM   2929  CB  ASP A 381      -4.718  -6.035  27.890  1.00 58.20           C  
ATOM   2930  O   ASP A 381      -6.601  -7.446  26.512  1.00 58.20           O  
ATOM   2931  CG  ASP A 381      -3.438  -5.261  28.150  1.00 58.20           C  
ATOM   2932  OD1 ASP A 381      -3.026  -4.456  27.287  1.00 58.20           O  
ATOM   2933  OD2 ASP A 381      -2.833  -5.460  29.226  1.00 58.20           O  
ATOM   2934  N   ALA A 382      -7.917  -5.761  26.115  1.00 59.65           N  
ATOM   2935  CA  ALA A 382      -9.101  -6.526  25.732  1.00 59.65           C  
ATOM   2936  C   ALA A 382      -8.825  -7.384  24.501  1.00 59.65           C  
ATOM   2937  CB  ALA A 382     -10.279  -5.591  25.472  1.00 59.65           C  
ATOM   2938  O   ALA A 382      -9.337  -8.500  24.386  1.00 59.65           O  
ATOM   2939  N   GLU A 383      -7.828  -6.913  23.610  1.00 60.90           N  
ATOM   2940  CA  GLU A 383      -7.635  -7.623  22.349  1.00 60.90           C  
ATOM   2941  C   GLU A 383      -6.846  -8.913  22.558  1.00 60.90           C  
ATOM   2942  CB  GLU A 383      -6.922  -6.729  21.332  1.00 60.90           C  
ATOM   2943  O   GLU A 383      -6.984  -9.863  21.784  1.00 60.90           O  
ATOM   2944  CG  GLU A 383      -7.820  -5.672  20.707  1.00 60.90           C  
ATOM   2945  CD  GLU A 383      -7.059  -4.664  19.858  1.00 60.90           C  
ATOM   2946  OE1 GLU A 383      -7.684  -3.708  19.345  1.00 60.90           O  
ATOM   2947  OE2 GLU A 383      -5.829  -4.833  19.705  1.00 60.90           O  
ATOM   2948  N   SER A 384      -6.100  -9.055  23.685  1.00 60.68           N  
ATOM   2949  CA  SER A 384      -5.299 -10.237  23.986  1.00 60.68           C  
ATOM   2950  C   SER A 384      -6.091 -11.247  24.810  1.00 60.68           C  
ATOM   2951  CB  SER A 384      -4.024  -9.845  24.733  1.00 60.68           C  
ATOM   2952  O   SER A 384      -5.632 -12.368  25.036  1.00 60.68           O  
ATOM   2953  OG  SER A 384      -4.321  -8.981  25.817  1.00 60.68           O  
ATOM   2954  N   ARG A 385      -7.336 -10.945  25.022  1.00 72.63           N  
ATOM   2955  CA  ARG A 385      -8.138 -11.772  25.918  1.00 72.63           C  
ATOM   2956  C   ARG A 385      -8.748 -12.954  25.173  1.00 72.63           C  
ATOM   2957  CB  ARG A 385      -9.241 -10.940  26.575  1.00 72.63           C  
ATOM   2958  O   ARG A 385      -9.270 -12.795  24.067  1.00 72.63           O  
ATOM   2959  CG  ARG A 385      -9.808 -11.559  27.842  1.00 72.63           C  
ATOM   2960  CD  ARG A 385     -10.772 -10.616  28.549  1.00 72.63           C  
ATOM   2961  NE  ARG A 385     -10.769 -10.825  29.994  1.00 72.63           N  
ATOM   2962  NH1 ARG A 385     -12.112  -9.005  30.467  1.00 72.63           N  
ATOM   2963  NH2 ARG A 385     -11.334 -10.335  32.165  1.00 72.63           N  
ATOM   2964  CZ  ARG A 385     -11.405 -10.054  30.872  1.00 72.63           C  
ATOM   2965  N   GLU A 386      -8.512 -14.132  25.638  1.00 78.99           N  
ATOM   2966  CA  GLU A 386      -9.098 -15.356  25.100  1.00 78.99           C  
ATOM   2967  C   GLU A 386     -10.575 -15.467  25.464  1.00 78.99           C  
ATOM   2968  CB  GLU A 386      -8.337 -16.584  25.605  1.00 78.99           C  
ATOM   2969  O   GLU A 386     -10.926 -15.526  26.645  1.00 78.99           O  
ATOM   2970  CG  GLU A 386      -8.641 -17.858  24.830  1.00 78.99           C  
ATOM   2971  CD  GLU A 386      -7.765 -19.032  25.237  1.00 78.99           C  
ATOM   2972  OE1 GLU A 386      -7.866 -20.111  24.610  1.00 78.99           O  
ATOM   2973  OE2 GLU A 386      -6.972 -18.872  26.192  1.00 78.99           O  
ATOM   2974  N   VAL A 387     -11.395 -15.478  24.448  1.00 86.39           N  
ATOM   2975  CA  VAL A 387     -12.826 -15.446  24.730  1.00 86.39           C  
ATOM   2976  C   VAL A 387     -13.462 -16.775  24.328  1.00 86.39           C  
ATOM   2977  CB  VAL A 387     -13.523 -14.279  23.996  1.00 86.39           C  
ATOM   2978  O   VAL A 387     -14.678 -16.948  24.441  1.00 86.39           O  
ATOM   2979  CG1 VAL A 387     -13.088 -12.936  24.581  1.00 86.39           C  
ATOM   2980  CG2 VAL A 387     -13.224 -14.336  22.499  1.00 86.39           C  
ATOM   2981  N   ALA A 388     -12.604 -17.681  23.930  1.00 87.81           N  
ATOM   2982  CA  ALA A 388     -13.118 -19.002  23.576  1.00 87.81           C  
ATOM   2983  C   ALA A 388     -13.715 -19.703  24.793  1.00 87.81           C  
ATOM   2984  CB  ALA A 388     -12.011 -19.857  22.963  1.00 87.81           C  
ATOM   2985  O   ALA A 388     -13.130 -19.681  25.878  1.00 87.81           O  
ATOM   2986  N   ASN A 389     -14.956 -20.096  24.739  1.00 89.61           N  
ATOM   2987  CA  ASN A 389     -15.697 -20.850  25.746  1.00 89.61           C  
ATOM   2988  C   ASN A 389     -16.317 -19.929  26.792  1.00 89.61           C  
ATOM   2989  CB  ASN A 389     -14.789 -21.883  26.418  1.00 89.61           C  
ATOM   2990  O   ASN A 389     -16.870 -20.398  27.789  1.00 89.61           O  
ATOM   2991  CG  ASN A 389     -14.472 -23.058  25.514  1.00 89.61           C  
ATOM   2992  ND2 ASN A 389     -13.248 -23.563  25.606  1.00 89.61           N  
ATOM   2993  OD1 ASN A 389     -15.321 -23.507  24.739  1.00 89.61           O  
ATOM   2994  N   ASP A 390     -16.153 -18.713  26.527  1.00 90.53           N  
ATOM   2995  CA  ASP A 390     -16.831 -17.774  27.415  1.00 90.53           C  
ATOM   2996  C   ASP A 390     -18.347 -17.945  27.342  1.00 90.53           C  
ATOM   2997  CB  ASP A 390     -16.447 -16.335  27.069  1.00 90.53           C  
ATOM   2998  O   ASP A 390     -18.903 -18.140  26.259  1.00 90.53           O  
ATOM   2999  CG  ASP A 390     -15.199 -15.863  27.794  1.00 90.53           C  
ATOM   3000  OD1 ASP A 390     -14.595 -16.656  28.547  1.00 90.53           O  
ATOM   3001  OD2 ASP A 390     -14.818 -14.686  27.612  1.00 90.53           O  
ATOM   3002  N   VAL A 391     -18.948 -17.934  28.522  1.00 92.12           N  
ATOM   3003  CA  VAL A 391     -20.404 -17.969  28.605  1.00 92.12           C  
ATOM   3004  C   VAL A 391     -20.929 -16.608  29.055  1.00 92.12           C  
ATOM   3005  CB  VAL A 391     -20.891 -19.074  29.570  1.00 92.12           C  
ATOM   3006  O   VAL A 391     -20.622 -16.150  30.158  1.00 92.12           O  
ATOM   3007  CG1 VAL A 391     -22.415 -19.075  29.664  1.00 92.12           C  
ATOM   3008  CG2 VAL A 391     -20.379 -20.440  29.118  1.00 92.12           C  
ATOM   3009  N   ILE A 392     -21.677 -16.024  28.128  1.00 93.63           N  
ATOM   3010  CA  ILE A 392     -22.291 -14.736  28.433  1.00 93.63           C  
ATOM   3011  C   ILE A 392     -23.766 -14.934  28.773  1.00 93.63           C  
ATOM   3012  CB  ILE A 392     -22.140 -13.746  27.256  1.00 93.63           C  
ATOM   3013  O   ILE A 392     -24.542 -15.414  27.942  1.00 93.63           O  
ATOM   3014  CG1 ILE A 392     -20.668 -13.622  26.847  1.00 93.63           C  
ATOM   3015  CG2 ILE A 392     -22.724 -12.379  27.622  1.00 93.63           C  
ATOM   3016  CD1 ILE A 392     -19.751 -13.158  27.970  1.00 93.63           C  
ATOM   3017  N   SER A 393     -24.111 -14.536  30.011  1.00 92.05           N  
ATOM   3018  CA  SER A 393     -25.498 -14.622  30.455  1.00 92.05           C  
ATOM   3019  C   SER A 393     -26.188 -13.264  30.382  1.00 92.05           C  
ATOM   3020  CB  SER A 393     -25.571 -15.165  31.883  1.00 92.05           C  
ATOM   3021  O   SER A 393     -25.611 -12.247  30.772  1.00 92.05           O  
ATOM   3022  OG  SER A 393     -24.962 -16.442  31.968  1.00 92.05           O  
ATOM   3023  N   ILE A 394     -27.386 -13.288  29.752  1.00 93.53           N  
ATOM   3024  CA  ILE A 394     -28.197 -12.082  29.625  1.00 93.53           C  
ATOM   3025  C   ILE A 394     -29.330 -12.111  30.647  1.00 93.53           C  
ATOM   3026  CB  ILE A 394     -28.767 -11.931  28.196  1.00 93.53           C  
ATOM   3027  O   ILE A 394     -30.164 -13.020  30.633  1.00 93.53           O  
ATOM   3028  CG1 ILE A 394     -27.629 -11.862  27.172  1.00 93.53           C  
ATOM   3029  CG2 ILE A 394     -29.666 -10.695  28.101  1.00 93.53           C  
ATOM   3030  CD1 ILE A 394     -27.322 -13.192  26.497  1.00 93.53           C  
ATOM   3031  N   VAL A 395     -29.272 -11.145  31.549  1.00 92.05           N  
ATOM   3032  CA  VAL A 395     -30.304 -10.999  32.570  1.00 92.05           C  
ATOM   3033  C   VAL A 395     -31.178  -9.788  32.252  1.00 92.05           C  
ATOM   3034  CB  VAL A 395     -29.690 -10.857  33.981  1.00 92.05           C  
ATOM   3035  O   VAL A 395     -30.738  -8.644  32.388  1.00 92.05           O  
ATOM   3036  CG1 VAL A 395     -30.786 -10.792  35.042  1.00 92.05           C  
ATOM   3037  CG2 VAL A 395     -28.735 -12.014  34.265  1.00 92.05           C  
ATOM   3038  N   LEU A 396     -32.457 -10.081  31.852  1.00 91.90           N  
ATOM   3039  CA  LEU A 396     -33.371  -9.055  31.363  1.00 91.90           C  
ATOM   3040  C   LEU A 396     -34.614  -8.970  32.242  1.00 91.90           C  
ATOM   3041  CB  LEU A 396     -33.775  -9.342  29.914  1.00 91.90           C  
ATOM   3042  O   LEU A 396     -35.338  -9.956  32.396  1.00 91.90           O  
ATOM   3043  CG  LEU A 396     -34.786  -8.380  29.288  1.00 91.90           C  
ATOM   3044  CD1 LEU A 396     -34.187  -6.982  29.175  1.00 91.90           C  
ATOM   3045  CD2 LEU A 396     -35.233  -8.888  27.922  1.00 91.90           C  
ATOM   3046  N   ASP A 397     -34.777  -7.818  32.832  1.00 88.85           N  
ATOM   3047  CA  ASP A 397     -35.977  -7.515  33.606  1.00 88.85           C  
ATOM   3048  C   ASP A 397     -36.777  -6.388  32.958  1.00 88.85           C  
ATOM   3049  CB  ASP A 397     -35.608  -7.141  35.043  1.00 88.85           C  
ATOM   3050  O   ASP A 397     -36.456  -5.210  33.135  1.00 88.85           O  
ATOM   3051  CG  ASP A 397     -36.809  -7.101  35.972  1.00 88.85           C  
ATOM   3052  OD1 ASP A 397     -37.937  -6.840  35.500  1.00 88.85           O  
ATOM   3053  OD2 ASP A 397     -36.626  -7.330  37.187  1.00 88.85           O  
ATOM   3054  N   LEU A 398     -37.764  -6.743  32.190  1.00 87.06           N  
ATOM   3055  CA  LEU A 398     -38.528  -5.781  31.403  1.00 87.06           C  
ATOM   3056  C   LEU A 398     -39.550  -5.057  32.273  1.00 87.06           C  
ATOM   3057  CB  LEU A 398     -39.236  -6.482  30.240  1.00 87.06           C  
ATOM   3058  O   LEU A 398     -40.013  -3.970  31.920  1.00 87.06           O  
ATOM   3059  CG  LEU A 398     -38.346  -6.945  29.086  1.00 87.06           C  
ATOM   3060  CD1 LEU A 398     -39.130  -7.855  28.145  1.00 87.06           C  
ATOM   3061  CD2 LEU A 398     -37.782  -5.746  28.331  1.00 87.06           C  
ATOM   3062  N   ASP A 399     -39.850  -5.696  33.426  1.00 84.34           N  
ATOM   3063  CA  ASP A 399     -40.735  -5.017  34.367  1.00 84.34           C  
ATOM   3064  C   ASP A 399     -40.039  -3.821  35.012  1.00 84.34           C  
ATOM   3065  CB  ASP A 399     -41.217  -5.989  35.447  1.00 84.34           C  
ATOM   3066  O   ASP A 399     -40.639  -2.755  35.165  1.00 84.34           O  
ATOM   3067  CG  ASP A 399     -42.088  -7.104  34.895  1.00 84.34           C  
ATOM   3068  OD1 ASP A 399     -42.777  -6.891  33.874  1.00 84.34           O  
ATOM   3069  OD2 ASP A 399     -42.088  -8.204  35.488  1.00 84.34           O  
ATOM   3070  N   VAL A 400     -38.747  -3.984  35.251  1.00 83.78           N  
ATOM   3071  CA  VAL A 400     -37.930  -2.934  35.850  1.00 83.78           C  
ATOM   3072  C   VAL A 400     -37.239  -2.127  34.753  1.00 83.78           C  
ATOM   3073  CB  VAL A 400     -36.882  -3.516  36.824  1.00 83.78           C  
ATOM   3074  O   VAL A 400     -37.020  -0.923  34.903  1.00 83.78           O  
ATOM   3075  CG1 VAL A 400     -36.005  -2.406  37.401  1.00 83.78           C  
ATOM   3076  CG2 VAL A 400     -37.569  -4.295  37.944  1.00 83.78           C  
ATOM   3077  N   GLY A 401     -37.040  -2.779  33.646  1.00 88.17           N  
ATOM   3078  CA  GLY A 401     -36.363  -2.167  32.514  1.00 88.17           C  
ATOM   3079  C   GLY A 401     -34.851  -2.244  32.610  1.00 88.17           C  
ATOM   3080  O   GLY A 401     -34.150  -1.318  32.196  1.00 88.17           O  
ATOM   3081  N   LYS A 402     -34.378  -3.303  33.219  1.00 91.04           N  
ATOM   3082  CA  LYS A 402     -32.941  -3.451  33.431  1.00 91.04           C  
ATOM   3083  C   LYS A 402     -32.380  -4.606  32.608  1.00 91.04           C  
ATOM   3084  CB  LYS A 402     -32.636  -3.667  34.914  1.00 91.04           C  
ATOM   3085  O   LYS A 402     -32.960  -5.694  32.579  1.00 91.04           O  
ATOM   3086  CG  LYS A 402     -32.862  -2.436  35.779  1.00 91.04           C  
ATOM   3087  CD  LYS A 402     -32.425  -2.675  37.218  1.00 91.04           C  
ATOM   3088  CE  LYS A 402     -32.616  -1.432  38.076  1.00 91.04           C  
ATOM   3089  NZ  LYS A 402     -32.201  -1.666  39.492  1.00 91.04           N  
ATOM   3090  N   LEU A 403     -31.262  -4.312  31.964  1.00 94.13           N  
ATOM   3091  CA  LEU A 403     -30.502  -5.308  31.217  1.00 94.13           C  
ATOM   3092  C   LEU A 403     -29.091  -5.449  31.778  1.00 94.13           C  
ATOM   3093  CB  LEU A 403     -30.439  -4.933  29.734  1.00 94.13           C  
ATOM   3094  O   LEU A 403     -28.338  -4.473  31.826  1.00 94.13           O  
ATOM   3095  CG  LEU A 403     -29.653  -5.881  28.827  1.00 94.13           C  
ATOM   3096  CD1 LEU A 403     -30.278  -7.272  28.845  1.00 94.13           C  
ATOM   3097  CD2 LEU A 403     -29.592  -5.334  27.405  1.00 94.13           C  
ATOM   3098  N   GLU A 404     -28.781  -6.635  32.142  1.00 93.67           N  
ATOM   3099  CA  GLU A 404     -27.492  -6.936  32.757  1.00 93.67           C  
ATOM   3100  C   GLU A 404     -26.822  -8.128  32.080  1.00 93.67           C  
ATOM   3101  CB  GLU A 404     -27.660  -7.209  34.254  1.00 93.67           C  
ATOM   3102  O   GLU A 404     -27.498  -9.068  31.654  1.00 93.67           O  
ATOM   3103  CG  GLU A 404     -26.350  -7.468  34.984  1.00 93.67           C  
ATOM   3104  CD  GLU A 404     -26.535  -7.755  36.465  1.00 93.67           C  
ATOM   3105  OE1 GLU A 404     -25.521  -7.884  37.189  1.00 93.67           O  
ATOM   3106  OE2 GLU A 404     -27.702  -7.852  36.906  1.00 93.67           O  
ATOM   3107  N   PHE A 405     -25.415  -8.050  32.001  1.00 94.23           N  
ATOM   3108  CA  PHE A 405     -24.651  -9.150  31.424  1.00 94.23           C  
ATOM   3109  C   PHE A 405     -23.745  -9.788  32.470  1.00 94.23           C  
ATOM   3110  CB  PHE A 405     -23.818  -8.662  30.235  1.00 94.23           C  
ATOM   3111  O   PHE A 405     -23.149  -9.089  33.292  1.00 94.23           O  
ATOM   3112  CG  PHE A 405     -24.640  -8.094  29.110  1.00 94.23           C  
ATOM   3113  CD1 PHE A 405     -25.213  -8.929  28.159  1.00 94.23           C  
ATOM   3114  CD2 PHE A 405     -24.839  -6.723  29.003  1.00 94.23           C  
ATOM   3115  CE1 PHE A 405     -25.975  -8.406  27.116  1.00 94.23           C  
ATOM   3116  CE2 PHE A 405     -25.598  -6.193  27.964  1.00 94.23           C  
ATOM   3117  CZ  PHE A 405     -26.165  -7.036  27.021  1.00 94.23           C  
ATOM   3118  N   LEU A 406     -23.730 -11.128  32.447  1.00 92.20           N  
ATOM   3119  CA  LEU A 406     -22.793 -11.892  33.263  1.00 92.20           C  
ATOM   3120  C   LEU A 406     -21.783 -12.626  32.387  1.00 92.20           C  
ATOM   3121  CB  LEU A 406     -23.542 -12.892  34.147  1.00 92.20           C  
ATOM   3122  O   LEU A 406     -22.150 -13.207  31.363  1.00 92.20           O  
ATOM   3123  CG  LEU A 406     -24.383 -12.299  35.279  1.00 92.20           C  
ATOM   3124  CD1 LEU A 406     -25.693 -11.742  34.730  1.00 92.20           C  
ATOM   3125  CD2 LEU A 406     -24.651 -13.349  36.352  1.00 92.20           C  
ATOM   3126  N   ARG A 407     -20.665 -12.513  32.767  1.00 90.93           N  
ATOM   3127  CA  ARG A 407     -19.636 -13.297  32.091  1.00 90.93           C  
ATOM   3128  C   ARG A 407     -19.162 -14.451  32.969  1.00 90.93           C  
ATOM   3129  CB  ARG A 407     -18.451 -12.411  31.705  1.00 90.93           C  
ATOM   3130  O   ARG A 407     -18.678 -14.232  34.082  1.00 90.93           O  
ATOM   3131  CG  ARG A 407     -17.406 -13.115  30.854  1.00 90.93           C  
ATOM   3132  CD  ARG A 407     -16.338 -12.150  30.359  1.00 90.93           C  
ATOM   3133  NE  ARG A 407     -15.387 -12.809  29.468  1.00 90.93           N  
ATOM   3134  NH1 ARG A 407     -14.280 -10.869  28.877  1.00 90.93           N  
ATOM   3135  NH2 ARG A 407     -13.621 -12.882  28.002  1.00 90.93           N  
ATOM   3136  CZ  ARG A 407     -14.432 -12.185  28.784  1.00 90.93           C  
ATOM   3137  N   ASN A 408     -19.322 -15.578  32.461  1.00 88.53           N  
ATOM   3138  CA  ASN A 408     -18.953 -16.797  33.173  1.00 88.53           C  
ATOM   3139  C   ASN A 408     -19.474 -16.787  34.607  1.00 88.53           C  
ATOM   3140  CB  ASN A 408     -17.435 -16.988  33.161  1.00 88.53           C  
ATOM   3141  O   ASN A 408     -18.762 -17.179  35.534  1.00 88.53           O  
ATOM   3142  CG  ASN A 408     -16.875 -17.126  31.759  1.00 88.53           C  
ATOM   3143  ND2 ASN A 408     -15.714 -16.527  31.522  1.00 88.53           N  
ATOM   3144  OD1 ASN A 408     -17.482 -17.765  30.895  1.00 88.53           O  
ATOM   3145  N   GLY A 409     -20.663 -16.212  34.744  1.00 83.58           N  
ATOM   3146  CA  GLY A 409     -21.356 -16.254  36.022  1.00 83.58           C  
ATOM   3147  C   GLY A 409     -21.123 -15.016  36.867  1.00 83.58           C  
ATOM   3148  O   GLY A 409     -21.818 -14.798  37.862  1.00 83.58           O  
ATOM   3149  N   GLU A 410     -20.181 -14.254  36.509  1.00 86.61           N  
ATOM   3150  CA  GLU A 410     -19.871 -13.031  37.244  1.00 86.61           C  
ATOM   3151  C   GLU A 410     -20.589 -11.827  36.641  1.00 86.61           C  
ATOM   3152  CB  GLU A 410     -18.360 -12.786  37.268  1.00 86.61           C  
ATOM   3153  O   GLU A 410     -20.467 -11.562  35.443  1.00 86.61           O  
ATOM   3154  CG  GLU A 410     -17.913 -11.809  38.345  1.00 86.61           C  
ATOM   3155  CD  GLU A 410     -16.417 -11.537  38.325  1.00 86.61           C  
ATOM   3156  OE1 GLU A 410     -15.957 -10.617  39.038  1.00 86.61           O  
ATOM   3157  OE2 GLU A 410     -15.699 -12.250  37.589  1.00 86.61           O  
ATOM   3158  N   SER A 411     -21.239 -11.094  37.514  1.00 89.47           N  
ATOM   3159  CA  SER A 411     -21.983  -9.921  37.067  1.00 89.47           C  
ATOM   3160  C   SER A 411     -21.042  -8.804  36.626  1.00 89.47           C  
ATOM   3161  CB  SER A 411     -22.903  -9.413  38.178  1.00 89.47           C  
ATOM   3162  O   SER A 411     -20.062  -8.504  37.311  1.00 89.47           O  
ATOM   3163  OG  SER A 411     -23.570  -8.229  37.778  1.00 89.47           O  
ATOM   3164  N   LEU A 412     -21.328  -8.192  35.477  1.00 89.90           N  
ATOM   3165  CA  LEU A 412     -20.582  -7.038  34.988  1.00 89.90           C  
ATOM   3166  C   LEU A 412     -21.291  -5.738  35.353  1.00 89.90           C  
ATOM   3167  CB  LEU A 412     -20.396  -7.123  33.471  1.00 89.90           C  
ATOM   3168  O   LEU A 412     -20.856  -4.656  34.953  1.00 89.90           O  
ATOM   3169  CG  LEU A 412     -19.622  -8.335  32.949  1.00 89.90           C  
ATOM   3170  CD1 LEU A 412     -19.601  -8.334  31.425  1.00 89.90           C  
ATOM   3171  CD2 LEU A 412     -18.204  -8.346  33.509  1.00 89.90           C  
ATOM   3172  N   GLY A 413     -22.415  -5.857  36.083  1.00 89.85           N  
ATOM   3173  CA  GLY A 413     -23.212  -4.694  36.437  1.00 89.85           C  
ATOM   3174  C   GLY A 413     -24.327  -4.411  35.448  1.00 89.85           C  
ATOM   3175  O   GLY A 413     -24.366  -4.997  34.364  1.00 89.85           O  
ATOM   3176  N   VAL A 414     -25.259  -3.560  35.917  1.00 92.09           N  
ATOM   3177  CA  VAL A 414     -26.369  -3.185  35.048  1.00 92.09           C  
ATOM   3178  C   VAL A 414     -25.844  -2.394  33.851  1.00 92.09           C  
ATOM   3179  CB  VAL A 414     -27.431  -2.358  35.808  1.00 92.09           C  
ATOM   3180  O   VAL A 414     -25.197  -1.358  34.019  1.00 92.09           O  
ATOM   3181  CG1 VAL A 414     -28.543  -1.908  34.863  1.00 92.09           C  
ATOM   3182  CG2 VAL A 414     -28.006  -3.168  36.969  1.00 92.09           C  
ATOM   3183  N   ALA A 415     -26.091  -2.957  32.618  1.00 91.80           N  
ATOM   3184  CA  ALA A 415     -25.599  -2.339  31.390  1.00 91.80           C  
ATOM   3185  C   ALA A 415     -26.521  -1.211  30.936  1.00 91.80           C  
ATOM   3186  CB  ALA A 415     -25.459  -3.385  30.286  1.00 91.80           C  
ATOM   3187  O   ALA A 415     -26.054  -0.137  30.548  1.00 91.80           O  
ATOM   3188  N   PHE A 416     -27.817  -1.498  30.972  1.00 91.62           N  
ATOM   3189  CA  PHE A 416     -28.781  -0.516  30.491  1.00 91.62           C  
ATOM   3190  C   PHE A 416     -29.989  -0.444  31.418  1.00 91.62           C  
ATOM   3191  CB  PHE A 416     -29.232  -0.856  29.067  1.00 91.62           C  
ATOM   3192  O   PHE A 416     -30.421  -1.461  31.963  1.00 91.62           O  
ATOM   3193  CG  PHE A 416     -28.098  -0.992  28.087  1.00 91.62           C  
ATOM   3194  CD1 PHE A 416     -27.478   0.134  27.559  1.00 91.62           C  
ATOM   3195  CD2 PHE A 416     -27.651  -2.247  27.695  1.00 91.62           C  
ATOM   3196  CE1 PHE A 416     -26.428   0.011  26.652  1.00 91.62           C  
ATOM   3197  CE2 PHE A 416     -26.602  -2.378  26.789  1.00 91.62           C  
ATOM   3198  CZ  PHE A 416     -25.992  -1.248  26.268  1.00 91.62           C  
ATOM   3199  N   GLU A 417     -30.446   0.819  31.555  1.00 89.34           N  
ATOM   3200  CA  GLU A 417     -31.691   1.106  32.262  1.00 89.34           C  
ATOM   3201  C   GLU A 417     -32.751   1.655  31.312  1.00 89.34           C  
ATOM   3202  CB  GLU A 417     -31.445   2.096  33.404  1.00 89.34           C  
ATOM   3203  O   GLU A 417     -32.430   2.123  30.218  1.00 89.34           O  
ATOM   3204  CG  GLU A 417     -30.473   1.589  34.459  1.00 89.34           C  
ATOM   3205  CD  GLU A 417     -30.207   2.599  35.565  1.00 89.34           C  
ATOM   3206  OE1 GLU A 417     -29.375   2.317  36.456  1.00 89.34           O  
ATOM   3207  OE2 GLU A 417     -30.837   3.679  35.539  1.00 89.34           O  
ATOM   3208  N   ASP A 418     -33.973   1.183  31.518  1.00 84.76           N  
ATOM   3209  CA  ASP A 418     -35.114   1.655  30.739  1.00 84.76           C  
ATOM   3210  C   ASP A 418     -35.270   0.850  29.450  1.00 84.76           C  
ATOM   3211  CB  ASP A 418     -34.964   3.142  30.414  1.00 84.76           C  
ATOM   3212  O   ASP A 418     -35.541   1.414  28.388  1.00 84.76           O  
ATOM   3213  CG  ASP A 418     -34.998   4.025  31.650  1.00 84.76           C  
ATOM   3214  OD1 ASP A 418     -35.779   3.739  32.583  1.00 84.76           O  
ATOM   3215  OD2 ASP A 418     -34.238   5.017  31.689  1.00 84.76           O  
ATOM   3216  N   VAL A 419     -34.901  -0.387  29.506  1.00 85.94           N  
ATOM   3217  CA  VAL A 419     -35.108  -1.313  28.398  1.00 85.94           C  
ATOM   3218  C   VAL A 419     -36.565  -1.769  28.370  1.00 85.94           C  
ATOM   3219  CB  VAL A 419     -34.168  -2.535  28.497  1.00 85.94           C  
ATOM   3220  O   VAL A 419     -37.108  -2.195  29.392  1.00 85.94           O  
ATOM   3221  CG1 VAL A 419     -34.390  -3.483  27.319  1.00 85.94           C  
ATOM   3222  CG2 VAL A 419     -32.710  -2.084  28.557  1.00 85.94           C  
ATOM   3223  N   GLY A 420     -37.283  -1.578  27.231  1.00 83.26           N  
ATOM   3224  CA  GLY A 420     -38.682  -1.962  27.132  1.00 83.26           C  
ATOM   3225  C   GLY A 420     -39.111  -2.289  25.714  1.00 83.26           C  
ATOM   3226  O   GLY A 420     -38.307  -2.210  24.782  1.00 83.26           O  
ATOM   3227  N   GLY A 421     -40.341  -2.779  25.612  1.00 84.42           N  
ATOM   3228  CA  GLY A 421     -40.900  -3.181  24.330  1.00 84.42           C  
ATOM   3229  C   GLY A 421     -40.657  -4.643  24.007  1.00 84.42           C  
ATOM   3230  O   GLY A 421     -40.188  -5.403  24.856  1.00 84.42           O  
ATOM   3231  N   LEU A 422     -41.137  -5.060  22.820  1.00 88.15           N  
ATOM   3232  CA  LEU A 422     -40.867  -6.407  22.331  1.00 88.15           C  
ATOM   3233  C   LEU A 422     -39.401  -6.560  21.939  1.00 88.15           C  
ATOM   3234  CB  LEU A 422     -41.764  -6.733  21.133  1.00 88.15           C  
ATOM   3235  O   LEU A 422     -38.927  -5.891  21.018  1.00 88.15           O  
ATOM   3236  CG  LEU A 422     -41.616  -8.133  20.537  1.00 88.15           C  
ATOM   3237  CD1 LEU A 422     -42.048  -9.189  21.550  1.00 88.15           C  
ATOM   3238  CD2 LEU A 422     -42.427  -8.255  19.251  1.00 88.15           C  
ATOM   3239  N   VAL A 423     -38.656  -7.371  22.714  1.00 89.49           N  
ATOM   3240  CA  VAL A 423     -37.227  -7.522  22.458  1.00 89.49           C  
ATOM   3241  C   VAL A 423     -36.899  -8.992  22.209  1.00 89.49           C  
ATOM   3242  CB  VAL A 423     -36.379  -6.977  23.629  1.00 89.49           C  
ATOM   3243  O   VAL A 423     -37.577  -9.882  22.727  1.00 89.49           O  
ATOM   3244  CG1 VAL A 423     -36.538  -5.463  23.752  1.00 89.49           C  
ATOM   3245  CG2 VAL A 423     -36.771  -7.666  24.935  1.00 89.49           C  
ATOM   3246  N   CYS A 424     -35.814  -9.111  21.379  1.00 90.30           N  
ATOM   3247  CA  CYS A 424     -35.357 -10.459  21.061  1.00 90.30           C  
ATOM   3248  C   CYS A 424     -33.865 -10.608  21.333  1.00 90.30           C  
ATOM   3249  CB  CYS A 424     -35.653 -10.794  19.599  1.00 90.30           C  
ATOM   3250  O   CYS A 424     -33.095  -9.667  21.131  1.00 90.30           O  
ATOM   3251  SG  CYS A 424     -37.399 -10.650  19.159  1.00 90.30           S  
ATOM   3252  N   PRO A 425     -33.524 -11.818  21.832  1.00 92.15           N  
ATOM   3253  CA  PRO A 425     -32.085 -12.083  21.893  1.00 92.15           C  
ATOM   3254  C   PRO A 425     -31.418 -12.038  20.520  1.00 92.15           C  
ATOM   3255  CB  PRO A 425     -32.011 -13.491  22.490  1.00 92.15           C  
ATOM   3256  O   PRO A 425     -31.984 -12.524  19.538  1.00 92.15           O  
ATOM   3257  CG  PRO A 425     -33.295 -13.658  23.236  1.00 92.15           C  
ATOM   3258  CD  PRO A 425     -34.375 -12.922  22.496  1.00 92.15           C  
ATOM   3259  N   ALA A 426     -30.249 -11.473  20.547  1.00 92.72           N  
ATOM   3260  CA  ALA A 426     -29.585 -11.298  19.258  1.00 92.72           C  
ATOM   3261  C   ALA A 426     -28.067 -11.350  19.412  1.00 92.72           C  
ATOM   3262  CB  ALA A 426     -30.006  -9.978  18.617  1.00 92.72           C  
ATOM   3263  O   ALA A 426     -27.537 -11.086  20.493  1.00 92.72           O  
ATOM   3264  N   VAL A 427     -27.411 -11.675  18.249  1.00 93.98           N  
ATOM   3265  CA  VAL A 427     -25.952 -11.691  18.225  1.00 93.98           C  
ATOM   3266  C   VAL A 427     -25.450 -11.108  16.906  1.00 93.98           C  
ATOM   3267  CB  VAL A 427     -25.396 -13.119  18.423  1.00 93.98           C  
ATOM   3268  O   VAL A 427     -26.144 -11.171  15.888  1.00 93.98           O  
ATOM   3269  CG1 VAL A 427     -26.532 -14.139  18.463  1.00 93.98           C  
ATOM   3270  CG2 VAL A 427     -24.404 -13.463  17.314  1.00 93.98           C  
ATOM   3271  N   SER A 428     -24.219 -10.553  16.945  1.00 93.92           N  
ATOM   3272  CA  SER A 428     -23.508 -10.114  15.749  1.00 93.92           C  
ATOM   3273  C   SER A 428     -22.072 -10.628  15.740  1.00 93.92           C  
ATOM   3274  CB  SER A 428     -23.513  -8.588  15.651  1.00 93.92           C  
ATOM   3275  O   SER A 428     -21.351 -10.486  16.729  1.00 93.92           O  
ATOM   3276  OG  SER A 428     -24.828  -8.101  15.447  1.00 93.92           O  
ATOM   3277  N   LEU A 429     -21.719 -11.215  14.599  1.00 93.86           N  
ATOM   3278  CA  LEU A 429     -20.377 -11.754  14.406  1.00 93.86           C  
ATOM   3279  C   LEU A 429     -19.718 -11.143  13.174  1.00 93.86           C  
ATOM   3280  CB  LEU A 429     -20.426 -13.278  14.269  1.00 93.86           C  
ATOM   3281  O   LEU A 429     -20.380 -10.917  12.158  1.00 93.86           O  
ATOM   3282  CG  LEU A 429     -21.106 -14.039  15.409  1.00 93.86           C  
ATOM   3283  CD1 LEU A 429     -21.165 -15.529  15.089  1.00 93.86           C  
ATOM   3284  CD2 LEU A 429     -20.374 -13.798  16.724  1.00 93.86           C  
ATOM   3285  N   CYS A 430     -18.421 -10.946  13.245  1.00 93.25           N  
ATOM   3286  CA  CYS A 430     -17.737 -10.261  12.153  1.00 93.25           C  
ATOM   3287  C   CYS A 430     -16.773 -11.201  11.439  1.00 93.25           C  
ATOM   3288  CB  CYS A 430     -16.980  -9.041  12.677  1.00 93.25           C  
ATOM   3289  O   CYS A 430     -16.626 -11.135  10.217  1.00 93.25           O  
ATOM   3290  SG  CYS A 430     -16.194  -8.060  11.380  1.00 93.25           S  
ATOM   3291  N   THR A 431     -16.214 -12.119  12.119  1.00 90.72           N  
ATOM   3292  CA  THR A 431     -15.186 -12.992  11.563  1.00 90.72           C  
ATOM   3293  C   THR A 431     -15.797 -14.299  11.066  1.00 90.72           C  
ATOM   3294  CB  THR A 431     -14.089 -13.296  12.600  1.00 90.72           C  
ATOM   3295  O   THR A 431     -16.544 -14.957  11.794  1.00 90.72           O  
ATOM   3296  CG2 THR A 431     -12.955 -14.104  11.980  1.00 90.72           C  
ATOM   3297  OG1 THR A 431     -13.562 -12.062  13.104  1.00 90.72           O  
ATOM   3298  N   GLU A 432     -15.437 -14.602   9.806  1.00 90.64           N  
ATOM   3299  CA  GLU A 432     -15.935 -15.832   9.198  1.00 90.64           C  
ATOM   3300  C   GLU A 432     -15.449 -17.061   9.960  1.00 90.64           C  
ATOM   3301  CB  GLU A 432     -15.507 -15.919   7.731  1.00 90.64           C  
ATOM   3302  O   GLU A 432     -14.269 -17.158  10.304  1.00 90.64           O  
ATOM   3303  CG  GLU A 432     -16.084 -17.118   6.992  1.00 90.64           C  
ATOM   3304  CD  GLU A 432     -15.612 -17.218   5.550  1.00 90.64           C  
ATOM   3305  OE1 GLU A 432     -15.878 -18.251   4.895  1.00 90.64           O  
ATOM   3306  OE2 GLU A 432     -14.969 -16.256   5.073  1.00 90.64           O  
ATOM   3307  N   GLY A 433     -16.391 -17.950  10.269  1.00 88.79           N  
ATOM   3308  CA  GLY A 433     -16.023 -19.183  10.947  1.00 88.79           C  
ATOM   3309  C   GLY A 433     -16.331 -19.162  12.432  1.00 88.79           C  
ATOM   3310  O   GLY A 433     -16.351 -20.210  13.082  1.00 88.79           O  
ATOM   3311  N   HIS A 434     -16.568 -18.041  12.972  1.00 92.11           N  
ATOM   3312  CA  HIS A 434     -16.921 -17.931  14.383  1.00 92.11           C  
ATOM   3313  C   HIS A 434     -18.334 -18.444  14.639  1.00 92.11           C  
ATOM   3314  CB  HIS A 434     -16.795 -16.482  14.856  1.00 92.11           C  
ATOM   3315  O   HIS A 434     -19.218 -18.291  13.792  1.00 92.11           O  
ATOM   3316  CG  HIS A 434     -15.380 -16.027  15.025  1.00 92.11           C  
ATOM   3317  CD2 HIS A 434     -14.211 -16.609  14.671  1.00 92.11           C  
ATOM   3318  ND1 HIS A 434     -15.050 -14.833  15.629  1.00 92.11           N  
ATOM   3319  CE1 HIS A 434     -13.734 -14.700  15.638  1.00 92.11           C  
ATOM   3320  NE2 HIS A 434     -13.201 -15.765  15.062  1.00 92.11           N  
ATOM   3321  N   SER A 435     -18.449 -19.046  15.855  1.00 94.01           N  
ATOM   3322  CA  SER A 435     -19.737 -19.660  16.160  1.00 94.01           C  
ATOM   3323  C   SER A 435     -20.133 -19.421  17.613  1.00 94.01           C  
ATOM   3324  CB  SER A 435     -19.698 -21.161  15.874  1.00 94.01           C  
ATOM   3325  O   SER A 435     -19.270 -19.235  18.474  1.00 94.01           O  
ATOM   3326  OG  SER A 435     -18.759 -21.809  16.715  1.00 94.01           O  
ATOM   3327  N   VAL A 436     -21.461 -19.359  17.839  1.00 95.13           N  
ATOM   3328  CA  VAL A 436     -22.009 -19.219  19.184  1.00 95.13           C  
ATOM   3329  C   VAL A 436     -23.110 -20.254  19.403  1.00 95.13           C  
ATOM   3330  CB  VAL A 436     -22.560 -17.796  19.427  1.00 95.13           C  
ATOM   3331  O   VAL A 436     -23.739 -20.712  18.446  1.00 95.13           O  
ATOM   3332  CG1 VAL A 436     -21.430 -16.768  19.398  1.00 95.13           C  
ATOM   3333  CG2 VAL A 436     -23.626 -17.452  18.389  1.00 95.13           C  
ATOM   3334  N   SER A 437     -23.269 -20.570  20.735  1.00 94.41           N  
ATOM   3335  CA  SER A 437     -24.274 -21.570  21.079  1.00 94.41           C  
ATOM   3336  C   SER A 437     -25.154 -21.096  22.230  1.00 94.41           C  
ATOM   3337  CB  SER A 437     -23.606 -22.895  21.450  1.00 94.41           C  
ATOM   3338  O   SER A 437     -24.661 -20.507  23.195  1.00 94.41           O  
ATOM   3339  OG  SER A 437     -22.897 -23.427  20.344  1.00 94.41           O  
ATOM   3340  N   LEU A 438     -26.490 -21.309  22.029  1.00 92.02           N  
ATOM   3341  CA  LEU A 438     -27.448 -21.054  23.099  1.00 92.02           C  
ATOM   3342  C   LEU A 438     -27.434 -22.186  24.121  1.00 92.02           C  
ATOM   3343  CB  LEU A 438     -28.858 -20.884  22.527  1.00 92.02           C  
ATOM   3344  O   LEU A 438     -27.518 -23.360  23.754  1.00 92.02           O  
ATOM   3345  CG  LEU A 438     -29.112 -19.611  21.718  1.00 92.02           C  
ATOM   3346  CD1 LEU A 438     -30.398 -19.745  20.909  1.00 92.02           C  
ATOM   3347  CD2 LEU A 438     -29.178 -18.397  22.639  1.00 92.02           C  
ATOM   3348  N   LEU A 439     -27.257 -21.774  25.410  1.00 86.65           N  
ATOM   3349  CA  LEU A 439     -27.263 -22.777  26.469  1.00 86.65           C  
ATOM   3350  C   LEU A 439     -28.574 -22.739  27.247  1.00 86.65           C  
ATOM   3351  CB  LEU A 439     -26.084 -22.559  27.421  1.00 86.65           C  
ATOM   3352  O   LEU A 439     -29.060 -21.662  27.599  1.00 86.65           O  
ATOM   3353  CG  LEU A 439     -24.693 -22.552  26.787  1.00 86.65           C  
ATOM   3354  CD1 LEU A 439     -23.636 -22.210  27.832  1.00 86.65           C  
ATOM   3355  CD2 LEU A 439     -24.393 -23.899  26.138  1.00 86.65           C  
ATOM   3356  N   ILE A 440     -29.303 -23.796  27.369  1.00 71.20           N  
ATOM   3357  CA  ILE A 440     -30.595 -23.907  28.039  1.00 71.20           C  
ATOM   3358  C   ILE A 440     -30.385 -24.032  29.547  1.00 71.20           C  
ATOM   3359  CB  ILE A 440     -31.405 -25.111  27.509  1.00 71.20           C  
ATOM   3360  O   ILE A 440     -31.150 -23.471  30.335  1.00 71.20           O  
ATOM   3361  CG1 ILE A 440     -31.658 -24.963  26.004  1.00 71.20           C  
ATOM   3362  CG2 ILE A 440     -32.723 -25.254  28.275  1.00 71.20           C  
ATOM   3363  CD1 ILE A 440     -32.294 -26.188  25.360  1.00 71.20           C  
ATOM   3364  N   ASP A 441     -29.121 -24.466  29.955  1.00 64.92           N  
ATOM   3365  CA  ASP A 441     -28.841 -24.642  31.377  1.00 64.92           C  
ATOM   3366  C   ASP A 441     -27.707 -23.725  31.831  1.00 64.92           C  
ATOM   3367  CB  ASP A 441     -28.491 -26.100  31.679  1.00 64.92           C  
ATOM   3368  O   ASP A 441     -26.746 -23.504  31.091  1.00 64.92           O  
ATOM   3369  CG  ASP A 441     -29.674 -27.039  31.523  1.00 64.92           C  
ATOM   3370  OD1 ASP A 441     -30.822 -26.623  31.791  1.00 64.92           O  
ATOM   3371  OD2 ASP A 441     -29.457 -28.206  31.131  1.00 64.92           O  
ATOM   3372  N   PRO A 442     -27.876 -22.971  32.966  1.00 60.45           N  
ATOM   3373  CA  PRO A 442     -26.844 -22.075  33.492  1.00 60.45           C  
ATOM   3374  C   PRO A 442     -25.525 -22.793  33.772  1.00 60.45           C  
ATOM   3375  CB  PRO A 442     -27.463 -21.546  34.788  1.00 60.45           C  
ATOM   3376  O   PRO A 442     -25.515 -24.004  34.004  1.00 60.45           O  
ATOM   3377  CG  PRO A 442     -28.631 -22.442  35.047  1.00 60.45           C  
ATOM   3378  CD  PRO A 442     -28.907 -23.237  33.803  1.00 60.45           C  
ATOM   3379  N   PRO A 443     -24.395 -22.115  33.547  1.00 55.73           N  
ATOM   3380  CA  PRO A 443     -23.102 -22.673  33.952  1.00 55.73           C  
ATOM   3381  C   PRO A 443     -23.031 -22.971  35.448  1.00 55.73           C  
ATOM   3382  CB  PRO A 443     -22.107 -21.575  33.566  1.00 55.73           C  
ATOM   3383  O   PRO A 443     -23.767 -22.373  36.236  1.00 55.73           O  
ATOM   3384  CG  PRO A 443     -22.957 -20.425  33.131  1.00 55.73           C  
ATOM   3385  CD  PRO A 443     -24.393 -20.868  33.127  1.00 55.73           C  
ATOM   3386  N   GLN A 444     -22.549 -24.177  35.897  1.00 50.64           N  
ATOM   3387  CA  GLN A 444     -22.325 -24.620  37.269  1.00 50.64           C  
ATOM   3388  C   GLN A 444     -21.703 -23.510  38.111  1.00 50.64           C  
ATOM   3389  CB  GLN A 444     -21.432 -25.862  37.294  1.00 50.64           C  
ATOM   3390  O   GLN A 444     -20.747 -22.860  37.682  1.00 50.64           O  
ATOM   3391  CG  GLN A 444     -22.129 -27.130  36.822  1.00 50.64           C  
ATOM   3392  CD  GLN A 444     -21.327 -28.384  37.115  1.00 50.64           C  
ATOM   3393  NE2 GLN A 444     -21.834 -29.530  36.671  1.00 50.64           N  
ATOM   3394  OE1 GLN A 444     -20.260 -28.325  37.734  1.00 50.64           O  
ATOM   3395  N   GLY A 445     -22.548 -22.872  39.056  1.00 49.49           N  
ATOM   3396  CA  GLY A 445     -21.965 -21.919  39.987  1.00 49.49           C  
ATOM   3397  C   GLY A 445     -22.359 -20.483  39.698  1.00 49.49           C  
ATOM   3398  O   GLY A 445     -21.837 -19.554  40.317  1.00 49.49           O  
ATOM   3399  N   SER A 446     -23.402 -20.268  38.725  1.00 48.60           N  
ATOM   3400  CA  SER A 446     -23.825 -18.954  38.251  1.00 48.60           C  
ATOM   3401  C   SER A 446     -24.805 -18.305  39.222  1.00 48.60           C  
ATOM   3402  CB  SER A 446     -24.463 -19.064  36.866  1.00 48.60           C  
ATOM   3403  O   SER A 446     -25.559 -18.998  39.908  1.00 48.60           O  
ATOM   3404  OG  SER A 446     -25.800 -18.594  36.890  1.00 48.60           O  
ATOM   3405  N   ALA A 447     -24.485 -17.090  39.761  1.00 48.86           N  
ATOM   3406  CA  ALA A 447     -25.349 -16.214  40.547  1.00 48.86           C  
ATOM   3407  C   ALA A 447     -26.762 -16.177  39.971  1.00 48.86           C  
ATOM   3408  CB  ALA A 447     -24.765 -14.804  40.607  1.00 48.86           C  
ATOM   3409  O   ALA A 447     -27.690 -15.683  40.617  1.00 48.86           O  
ATOM   3410  N   THR A 448     -26.977 -16.838  38.706  1.00 46.84           N  
ATOM   3411  CA  THR A 448     -28.282 -16.812  38.055  1.00 46.84           C  
ATOM   3412  C   THR A 448     -29.238 -17.798  38.720  1.00 46.84           C  
ATOM   3413  CB  THR A 448     -28.164 -17.140  36.555  1.00 46.84           C  
ATOM   3414  O   THR A 448     -30.447 -17.755  38.483  1.00 46.84           O  
ATOM   3415  CG2 THR A 448     -27.430 -16.033  35.806  1.00 46.84           C  
ATOM   3416  OG1 THR A 448     -27.443 -18.368  36.395  1.00 46.84           O  
ATOM   3417  N   ARG A 449     -28.616 -18.772  39.537  1.00 45.30           N  
ATOM   3418  CA  ARG A 449     -29.475 -19.686  40.284  1.00 45.30           C  
ATOM   3419  C   ARG A 449     -30.449 -18.919  41.172  1.00 45.30           C  
ATOM   3420  CB  ARG A 449     -28.633 -20.642  41.132  1.00 45.30           C  
ATOM   3421  O   ARG A 449     -31.577 -19.363  41.392  1.00 45.30           O  
ATOM   3422  CG  ARG A 449     -28.891 -22.112  40.842  1.00 45.30           C  
ATOM   3423  CD  ARG A 449     -28.016 -23.018  41.697  1.00 45.30           C  
ATOM   3424  NE  ARG A 449     -28.272 -24.429  41.425  1.00 45.30           N  
ATOM   3425  NH1 ARG A 449     -26.811 -25.218  43.031  1.00 45.30           N  
ATOM   3426  NH2 ARG A 449     -28.001 -26.688  41.736  1.00 45.30           N  
ATOM   3427  CZ  ARG A 449     -27.694 -25.442  42.065  1.00 45.30           C  
ATOM   3428  N   ALA A 450     -30.246 -17.577  41.342  1.00 38.03           N  
ATOM   3429  CA  ALA A 450     -31.086 -16.815  42.262  1.00 38.03           C  
ATOM   3430  C   ALA A 450     -32.260 -16.172  41.529  1.00 38.03           C  
ATOM   3431  CB  ALA A 450     -30.261 -15.748  42.977  1.00 38.03           C  
ATOM   3432  O   ALA A 450     -33.303 -15.903  42.129  1.00 38.03           O  
ATOM   3433  N   LEU A 451     -32.348 -16.232  40.175  1.00 37.60           N  
ATOM   3434  CA  LEU A 451     -33.435 -15.476  39.563  1.00 37.60           C  
ATOM   3435  C   LEU A 451     -34.433 -16.410  38.887  1.00 37.60           C  
ATOM   3436  CB  LEU A 451     -32.884 -14.475  38.545  1.00 37.60           C  
ATOM   3437  O   LEU A 451     -34.448 -16.525  37.659  1.00 37.60           O  
ATOM   3438  CG  LEU A 451     -32.242 -13.210  39.116  1.00 37.60           C  
ATOM   3439  CD1 LEU A 451     -31.191 -12.667  38.153  1.00 37.60           C  
ATOM   3440  CD2 LEU A 451     -33.304 -12.155  39.407  1.00 37.60           C  
ATOM   3441  N   ARG A 452     -34.819 -17.656  39.398  1.00 35.70           N  
ATOM   3442  CA  ARG A 452     -35.982 -18.412  38.946  1.00 35.70           C  
ATOM   3443  C   ARG A 452     -37.253 -17.576  39.049  1.00 35.70           C  
ATOM   3444  CB  ARG A 452     -36.135 -19.701  39.757  1.00 35.70           C  
ATOM   3445  O   ARG A 452     -37.412 -16.792  39.987  1.00 35.70           O  
ATOM   3446  CG  ARG A 452     -35.267 -20.847  39.264  1.00 35.70           C  
ATOM   3447  CD  ARG A 452     -35.722 -22.184  39.831  1.00 35.70           C  
ATOM   3448  NE  ARG A 452     -34.853 -23.276  39.400  1.00 35.70           N  
ATOM   3449  NH1 ARG A 452     -36.090 -24.938  40.421  1.00 35.70           N  
ATOM   3450  NH2 ARG A 452     -34.194 -25.471  39.248  1.00 35.70           N  
ATOM   3451  CZ  ARG A 452     -35.048 -24.559  39.691  1.00 35.70           C  
ATOM   3452  N   PRO A 453     -38.062 -17.393  37.897  1.00 42.66           N  
ATOM   3453  CA  PRO A 453     -39.388 -16.826  38.151  1.00 42.66           C  
ATOM   3454  C   PRO A 453     -40.289 -17.768  38.948  1.00 42.66           C  
ATOM   3455  CB  PRO A 453     -39.948 -16.595  36.746  1.00 42.66           C  
ATOM   3456  O   PRO A 453     -40.473 -18.925  38.563  1.00 42.66           O  
ATOM   3457  CG  PRO A 453     -39.143 -17.491  35.861  1.00 42.66           C  
ATOM   3458  CD  PRO A 453     -38.148 -18.230  36.710  1.00 42.66           C  
ATOM   3459  N   ASP A 454     -39.852 -18.116  40.214  1.00 26.88           N  
ATOM   3460  CA  ASP A 454     -40.867 -18.612  41.139  1.00 26.88           C  
ATOM   3461  C   ASP A 454     -40.710 -17.978  42.519  1.00 26.88           C  
ATOM   3462  CB  ASP A 454     -40.793 -20.137  41.249  1.00 26.88           C  
ATOM   3463  O   ASP A 454     -39.727 -18.234  43.218  1.00 26.88           O  
ATOM   3464  CG  ASP A 454     -41.818 -20.845  40.381  1.00 26.88           C  
ATOM   3465  OD1 ASP A 454     -42.745 -20.182  39.869  1.00 26.88           O  
ATOM   3466  OD2 ASP A 454     -41.698 -22.077  40.209  1.00 26.88           O  
ATOM   3467  N   ARG A 455     -41.253 -16.746  42.671  1.00 28.86           N  
ATOM   3468  CA  ARG A 455     -42.419 -16.323  43.440  1.00 28.86           C  
ATOM   3469  C   ARG A 455     -43.162 -15.195  42.732  1.00 28.86           C  
ATOM   3470  CB  ARG A 455     -42.005 -15.877  44.844  1.00 28.86           C  
ATOM   3471  O   ARG A 455     -42.547 -14.223  42.286  1.00 28.86           O  
ATOM   3472  CG  ARG A 455     -41.880 -17.017  45.841  1.00 28.86           C  
ATOM   3473  CD  ARG A 455     -41.679 -16.506  47.261  1.00 28.86           C  
ATOM   3474  NE  ARG A 455     -41.550 -17.603  48.216  1.00 28.86           N  
ATOM   3475  NH1 ARG A 455     -41.482 -16.245  50.083  1.00 28.86           N  
ATOM   3476  NH2 ARG A 455     -41.345 -18.522  50.311  1.00 28.86           N  
ATOM   3477  CZ  ARG A 455     -41.459 -17.454  49.534  1.00 28.86           C  
TER    3478      ARG A 455                                                      
ENDMDL                                                                          
END                                                                             
