# Supplementary material for: Uncoupled evolution of the Polycomb system and deep origin of non-canonical PRC1
Source: Commun Biol. 2023 Nov 10;6:1144. doi: 10.1038/s42003-023-05501-x (PMC10638273; doi:10.1038/s42003-023-05501-x)
Supplement: Supplementary file 8 — Supplementary Data 5 [file 42003_2023_5501_MOESM8_ESM.zip › Supplementary Data 5/PCGF_putative_checks/PCGF_alphafold_remainedputative/HEMPHA007334_PCGF_68d35.result/HEMPHA007334_PCGF_68d35_unrelaxed_rank_3_model_1.pdb]

MODEL     1                                                                     
ATOM      1  N   SER A   1      13.183  45.955  28.625  1.00 30.86           N  
ATOM      2  CA  SER A   1      13.936  47.030  27.988  1.00 30.86           C  
ATOM      3  C   SER A   1      13.990  46.845  26.475  1.00 30.86           C  
ATOM      4  CB  SER A   1      15.356  47.098  28.552  1.00 30.86           C  
ATOM      5  O   SER A   1      14.496  45.833  25.985  1.00 30.86           O  
ATOM      6  OG  SER A   1      15.397  47.907  29.715  1.00 30.86           O  
ATOM      7  N   PHE A   2      12.834  47.226  25.813  1.00 29.63           N  
ATOM      8  CA  PHE A   2      12.511  48.230  24.807  1.00 29.63           C  
ATOM      9  C   PHE A   2      12.097  47.571  23.497  1.00 29.63           C  
ATOM     10  CB  PHE A   2      13.704  49.162  24.571  1.00 29.63           C  
ATOM     11  O   PHE A   2      12.890  46.860  22.876  1.00 29.63           O  
ATOM     12  CG  PHE A   2      13.486  50.565  25.068  1.00 29.63           C  
ATOM     13  CD1 PHE A   2      12.947  51.537  24.234  1.00 29.63           C  
ATOM     14  CD2 PHE A   2      13.820  50.913  26.371  1.00 29.63           C  
ATOM     15  CE1 PHE A   2      12.744  52.837  24.691  1.00 29.63           C  
ATOM     16  CE2 PHE A   2      13.620  52.210  26.835  1.00 29.63           C  
ATOM     17  CZ  PHE A   2      13.083  53.171  25.993  1.00 29.63           C  
ATOM     18  N   CYS A   3      10.722  47.442  23.222  1.00 26.33           N  
ATOM     19  CA  CYS A   3       9.650  48.156  22.538  1.00 26.33           C  
ATOM     20  C   CYS A   3      10.130  48.712  21.203  1.00 26.33           C  
ATOM     21  CB  CYS A   3       9.120  49.292  23.412  1.00 26.33           C  
ATOM     22  O   CYS A   3      11.167  49.374  21.138  1.00 26.33           O  
ATOM     23  SG  CYS A   3       7.350  49.181  23.756  1.00 26.33           S  
ATOM     24  N   THR A   4       9.391  48.371  20.051  1.00 34.29           N  
ATOM     25  CA  THR A   4       8.467  49.278  19.380  1.00 34.29           C  
ATOM     26  C   THR A   4       8.568  49.131  17.864  1.00 34.29           C  
ATOM     27  CB  THR A   4       8.736  50.742  19.775  1.00 34.29           C  
ATOM     28  O   THR A   4       9.660  49.220  17.298  1.00 34.29           O  
ATOM     29  CG2 THR A   4       7.521  51.620  19.494  1.00 34.29           C  
ATOM     30  OG1 THR A   4       9.044  50.805  21.173  1.00 34.29           O  
ATOM     31  N   LEU A   5       7.358  48.720  17.169  1.00 30.50           N  
ATOM     32  CA  LEU A   5       6.279  49.485  16.552  1.00 30.50           C  
ATOM     33  C   LEU A   5       6.557  49.718  15.071  1.00 30.50           C  
ATOM     34  CB  LEU A   5       6.097  50.827  17.267  1.00 30.50           C  
ATOM     35  O   LEU A   5       7.627  50.209  14.705  1.00 30.50           O  
ATOM     36  CG  LEU A   5       5.177  50.825  18.489  1.00 30.50           C  
ATOM     37  CD1 LEU A   5       5.473  52.029  19.377  1.00 30.50           C  
ATOM     38  CD2 LEU A   5       3.715  50.820  18.057  1.00 30.50           C  
ATOM     39  N   LEU A   6       5.623  49.185  14.244  1.00 34.77           N  
ATOM     40  CA  LEU A   6       4.751  50.037  13.443  1.00 34.77           C  
ATOM     41  C   LEU A   6       4.077  49.235  12.334  1.00 34.77           C  
ATOM     42  CB  LEU A   6       5.544  51.199  12.838  1.00 34.77           C  
ATOM     43  O   LEU A   6       4.754  48.644  11.490  1.00 34.77           O  
ATOM     44  CG  LEU A   6       5.787  52.401  13.751  1.00 34.77           C  
ATOM     45  CD1 LEU A   6       6.992  53.201  13.265  1.00 34.77           C  
ATOM     46  CD2 LEU A   6       4.545  53.283  13.817  1.00 34.77           C  
ATOM     47  N   GLN A   7       2.742  48.739  12.485  1.00 30.71           N  
ATOM     48  CA  GLN A   7       1.424  48.855  11.870  1.00 30.71           C  
ATOM     49  C   GLN A   7       1.480  49.704  10.603  1.00 30.71           C  
ATOM     50  CB  GLN A   7       0.420  49.452  12.858  1.00 30.71           C  
ATOM     51  O   GLN A   7       2.183  50.715  10.558  1.00 30.71           O  
ATOM     52  CG  GLN A   7      -0.129  48.445  13.860  1.00 30.71           C  
ATOM     53  CD  GLN A   7      -1.153  49.053  14.800  1.00 30.71           C  
ATOM     54  NE2 GLN A   7      -2.136  48.254  15.203  1.00 30.71           N  
ATOM     55  OE1 GLN A   7      -1.061  50.230  15.163  1.00 30.71           O  
ATOM     56  N   PRO A   8       0.274  49.554   9.729  1.00 39.80           N  
ATOM     57  CA  PRO A   8      -0.480  49.322   8.495  1.00 39.80           C  
ATOM     58  C   PRO A   8      -1.247  50.558   8.030  1.00 39.80           C  
ATOM     59  CB  PRO A   8      -1.441  48.194   8.876  1.00 39.80           C  
ATOM     60  O   PRO A   8      -1.116  51.630   8.626  1.00 39.80           O  
ATOM     61  CG  PRO A   8      -1.790  48.456  10.305  1.00 39.80           C  
ATOM     62  CD  PRO A   8      -0.947  49.595  10.801  1.00 39.80           C  
ATOM     63  N   ALA A   9      -1.718  50.533   6.722  1.00 32.59           N  
ATOM     64  CA  ALA A   9      -2.876  51.283   6.243  1.00 32.59           C  
ATOM     65  C   ALA A   9      -3.212  50.912   4.802  1.00 32.59           C  
ATOM     66  CB  ALA A   9      -2.623  52.784   6.358  1.00 32.59           C  
ATOM     67  O   ALA A   9      -2.339  50.924   3.931  1.00 32.59           O  
ATOM     68  N   LYS A  10      -4.481  50.422   4.472  1.00 30.72           N  
ATOM     69  CA  LYS A  10      -5.839  50.850   4.152  1.00 30.72           C  
ATOM     70  C   LYS A  10      -6.024  51.012   2.646  1.00 30.72           C  
ATOM     71  CB  LYS A  10      -6.171  52.163   4.864  1.00 30.72           C  
ATOM     72  O   LYS A  10      -5.188  51.619   1.974  1.00 30.72           O  
ATOM     73  CG  LYS A  10      -6.729  51.981   6.267  1.00 30.72           C  
ATOM     74  CD  LYS A  10      -7.156  53.311   6.875  1.00 30.72           C  
ATOM     75  CE  LYS A  10      -7.607  53.147   8.320  1.00 30.72           C  
ATOM     76  NZ  LYS A  10      -8.151  54.421   8.879  1.00 30.72           N  
ATOM     77  N   GLN A  11      -7.119  50.338   2.087  1.00 34.35           N  
ATOM     78  CA  GLN A  11      -8.357  50.924   1.586  1.00 34.35           C  
ATOM     79  C   GLN A  11      -9.055  49.984   0.608  1.00 34.35           C  
ATOM     80  CB  GLN A  11      -8.082  52.270   0.914  1.00 34.35           C  
ATOM     81  O   GLN A  11      -8.487  49.619  -0.423  1.00 34.35           O  
ATOM     82  CG  GLN A  11      -8.013  53.441   1.886  1.00 34.35           C  
ATOM     83  CD  GLN A  11      -7.820  54.773   1.187  1.00 34.35           C  
ATOM     84  NE2 GLN A  11      -7.702  55.841   1.969  1.00 34.35           N  
ATOM     85  OE1 GLN A  11      -7.775  54.842  -0.045  1.00 34.35           O  
ATOM     86  N   SER A  12     -10.203  49.389   0.988  1.00 34.00           N  
ATOM     87  CA  SER A  12     -11.662  49.356   0.947  1.00 34.00           C  
ATOM     88  C   SER A  12     -12.170  49.136  -0.474  1.00 34.00           C  
ATOM     89  CB  SER A  12     -12.243  50.654   1.510  1.00 34.00           C  
ATOM     90  O   SER A  12     -11.612  49.681  -1.430  1.00 34.00           O  
ATOM     91  OG  SER A  12     -12.896  51.395   0.493  1.00 34.00           O  
ATOM     92  N   PRO A  13     -13.653  48.776  -0.646  1.00 37.32           N  
ATOM     93  CA  PRO A  13     -14.811  47.916  -0.389  1.00 37.32           C  
ATOM     94  C   PRO A  13     -15.891  48.046  -1.460  1.00 37.32           C  
ATOM     95  CB  PRO A  13     -15.323  48.410   0.966  1.00 37.32           C  
ATOM     96  O   PRO A  13     -15.746  48.837  -2.396  1.00 37.32           O  
ATOM     97  CG  PRO A  13     -15.054  49.881   0.964  1.00 37.32           C  
ATOM     98  CD  PRO A  13     -14.274  50.221  -0.273  1.00 37.32           C  
ATOM     99  N   GLY A  14     -16.665  46.885  -1.786  1.00 33.69           N  
ATOM    100  CA  GLY A  14     -18.089  47.066  -2.017  1.00 33.69           C  
ATOM    101  C   GLY A  14     -18.807  45.774  -2.358  1.00 33.69           C  
ATOM    102  O   GLY A  14     -18.334  44.995  -3.188  1.00 33.69           O  
ATOM    103  N   ASN A  15     -19.654  45.233  -1.449  1.00 34.17           N  
ATOM    104  CA  ASN A  15     -21.102  45.301  -1.283  1.00 34.17           C  
ATOM    105  C   ASN A  15     -21.730  43.911  -1.263  1.00 34.17           C  
ATOM    106  CB  ASN A  15     -21.730  46.152  -2.389  1.00 34.17           C  
ATOM    107  O   ASN A  15     -21.552  43.131  -2.201  1.00 34.17           O  
ATOM    108  CG  ASN A  15     -21.952  47.590  -1.965  1.00 34.17           C  
ATOM    109  ND2 ASN A  15     -22.487  48.399  -2.872  1.00 34.17           N  
ATOM    110  OD1 ASN A  15     -21.644  47.971  -0.833  1.00 34.17           O  
ATOM    111  N   GLY A  16     -22.346  43.458  -0.130  1.00 31.27           N  
ATOM    112  CA  GLY A  16     -23.653  43.566   0.500  1.00 31.27           C  
ATOM    113  C   GLY A  16     -24.585  42.424   0.140  1.00 31.27           C  
ATOM    114  O   GLY A  16     -24.716  42.069  -1.033  1.00 31.27           O  
ATOM    115  N   LEU A  17     -24.925  41.521   1.103  1.00 31.16           N  
ATOM    116  CA  LEU A  17     -26.156  41.540   1.885  1.00 31.16           C  
ATOM    117  C   LEU A  17     -26.727  40.134   2.034  1.00 31.16           C  
ATOM    118  CB  LEU A  17     -27.193  42.457   1.231  1.00 31.16           C  
ATOM    119  O   LEU A  17     -26.947  39.440   1.039  1.00 31.16           O  
ATOM    120  CG  LEU A  17     -27.321  43.864   1.819  1.00 31.16           C  
ATOM    121  CD1 LEU A  17     -27.131  44.913   0.729  1.00 31.16           C  
ATOM    122  CD2 LEU A  17     -28.673  44.036   2.504  1.00 31.16           C  
ATOM    123  N   ARG A  18     -26.800  39.534   3.311  1.00 32.78           N  
ATOM    124  CA  ARG A  18     -27.775  39.446   4.394  1.00 32.78           C  
ATOM    125  C   ARG A  18     -28.037  37.994   4.778  1.00 32.78           C  
ATOM    126  CB  ARG A  18     -29.085  40.127   3.994  1.00 32.78           C  
ATOM    127  O   ARG A  18     -28.355  37.167   3.920  1.00 32.78           O  
ATOM    128  CG  ARG A  18     -29.085  41.634   4.201  1.00 32.78           C  
ATOM    129  CD  ARG A  18     -30.448  42.244   3.903  1.00 32.78           C  
ATOM    130  NE  ARG A  18     -30.469  43.677   4.184  1.00 32.78           N  
ATOM    131  NH1 ARG A  18     -32.748  43.781   4.547  1.00 32.78           N  
ATOM    132  NH2 ARG A  18     -31.468  45.674   4.721  1.00 32.78           N  
ATOM    133  CZ  ARG A  18     -31.562  44.374   4.483  1.00 32.78           C  
ATOM    134  N   SER A  19     -27.742  37.553   6.042  1.00 32.54           N  
ATOM    135  CA  SER A  19     -28.170  37.441   7.432  1.00 32.54           C  
ATOM    136  C   SER A  19     -28.693  36.041   7.739  1.00 32.54           C  
ATOM    137  CB  SER A  19     -29.250  38.477   7.746  1.00 32.54           C  
ATOM    138  O   SER A  19     -29.442  35.465   6.946  1.00 32.54           O  
ATOM    139  OG  SER A  19     -30.409  38.250   6.962  1.00 32.54           O  
ATOM    140  N   ALA A  20     -28.113  35.342   8.787  1.00 33.65           N  
ATOM    141  CA  ALA A  20     -28.505  35.149  10.181  1.00 33.65           C  
ATOM    142  C   ALA A  20     -28.236  33.717  10.634  1.00 33.65           C  
ATOM    143  CB  ALA A  20     -29.980  35.496  10.371  1.00 33.65           C  
ATOM    144  O   ALA A  20     -28.656  32.762   9.977  1.00 33.65           O  
ATOM    145  N   GLY A  21     -27.275  33.481  11.584  1.00 30.40           N  
ATOM    146  CA  GLY A  21     -27.436  33.183  12.999  1.00 30.40           C  
ATOM    147  C   GLY A  21     -26.864  31.834  13.393  1.00 30.40           C  
ATOM    148  O   GLY A  21     -27.195  30.813  12.788  1.00 30.40           O  
ATOM    149  N   ALA A  22     -25.663  31.786  14.051  1.00 32.35           N  
ATOM    150  CA  ALA A  22     -25.308  31.525  15.444  1.00 32.35           C  
ATOM    151  C   ALA A  22     -24.578  30.192  15.584  1.00 32.35           C  
ATOM    152  CB  ALA A  22     -26.557  31.539  16.322  1.00 32.35           C  
ATOM    153  O   ALA A  22     -25.092  29.150  15.172  1.00 32.35           O  
ATOM    154  N   GLU A  23     -23.218  30.189  15.923  1.00 28.19           N  
ATOM    155  CA  GLU A  23     -22.388  30.108  17.121  1.00 28.19           C  
ATOM    156  C   GLU A  23     -21.947  28.673  17.391  1.00 28.19           C  
ATOM    157  CB  GLU A  23     -23.139  30.665  18.334  1.00 28.19           C  
ATOM    158  O   GLU A  23     -22.777  27.764  17.453  1.00 28.19           O  
ATOM    159  CG  GLU A  23     -22.808  32.116  18.648  1.00 28.19           C  
ATOM    160  CD  GLU A  23     -23.579  32.662  19.840  1.00 28.19           C  
ATOM    161  OE1 GLU A  23     -23.221  33.749  20.348  1.00 28.19           O  
ATOM    162  OE2 GLU A  23     -24.547  31.997  20.270  1.00 28.19           O  
ATOM    163  N   MET A  24     -20.575  28.357  17.416  1.00 28.25           N  
ATOM    164  CA  MET A  24     -19.463  28.300  18.361  1.00 28.25           C  
ATOM    165  C   MET A  24     -18.786  26.934  18.322  1.00 28.25           C  
ATOM    166  CB  MET A  24     -19.946  28.604  19.780  1.00 28.25           C  
ATOM    167  O   MET A  24     -19.441  25.906  18.502  1.00 28.25           O  
ATOM    168  CG  MET A  24     -19.519  29.970  20.294  1.00 28.25           C  
ATOM    169  SD  MET A  24     -19.412  30.030  22.125  1.00 28.25           S  
ATOM    170  CE  MET A  24     -17.813  29.210  22.379  1.00 28.25           C  
ATOM    171  N   ALA A  25     -17.504  26.891  17.851  1.00 29.63           N  
ATOM    172  CA  ALA A  25     -16.248  26.701  18.572  1.00 29.63           C  
ATOM    173  C   ALA A  25     -15.470  25.513  18.015  1.00 29.63           C  
ATOM    174  CB  ALA A  25     -16.515  26.506  20.063  1.00 29.63           C  
ATOM    175  O   ALA A  25     -15.995  24.400  17.938  1.00 29.63           O  
ATOM    176  N   ALA A  26     -14.325  25.775  17.293  1.00 28.27           N  
ATOM    177  CA  ALA A  26     -12.908  25.858  17.636  1.00 28.27           C  
ATOM    178  C   ALA A  26     -12.153  24.622  17.156  1.00 28.27           C  
ATOM    179  CB  ALA A  26     -12.735  26.031  19.143  1.00 28.27           C  
ATOM    180  O   ALA A  26     -12.510  23.494  17.505  1.00 28.27           O  
ATOM    181  N   ALA A  27     -11.269  24.731  16.183  1.00 25.15           N  
ATOM    182  CA  ALA A  27      -9.854  24.989  15.927  1.00 25.15           C  
ATOM    183  C   ALA A  27      -9.033  23.709  16.045  1.00 25.15           C  
ATOM    184  CB  ALA A  27      -9.324  26.049  16.891  1.00 25.15           C  
ATOM    185  O   ALA A  27      -9.126  22.994  17.045  1.00 25.15           O  
ATOM    186  N   ALA A  28      -8.363  23.234  14.914  1.00 25.49           N  
ATOM    187  CA  ALA A  28      -6.928  23.316  14.654  1.00 25.49           C  
ATOM    188  C   ALA A  28      -6.450  22.120  13.836  1.00 25.49           C  
ATOM    189  CB  ALA A  28      -6.154  23.403  15.967  1.00 25.49           C  
ATOM    190  O   ALA A  28      -6.685  20.969  14.211  1.00 25.49           O  
ATOM    191  N   ALA A  29      -6.054  22.297  12.527  1.00 27.45           N  
ATOM    192  CA  ALA A  29      -4.785  22.464  11.823  1.00 27.45           C  
ATOM    193  C   ALA A  29      -4.606  21.390  10.754  1.00 27.45           C  
ATOM    194  CB  ALA A  29      -3.620  22.428  12.809  1.00 27.45           C  
ATOM    195  O   ALA A  29      -4.722  20.195  11.039  1.00 27.45           O  
ATOM    196  N   ALA A  30      -4.766  21.680   9.456  1.00 25.60           N  
ATOM    197  CA  ALA A  30      -4.033  21.769   8.195  1.00 25.60           C  
ATOM    198  C   ALA A  30      -3.125  20.558   8.003  1.00 25.60           C  
ATOM    199  CB  ALA A  30      -3.215  23.057   8.145  1.00 25.60           C  
ATOM    200  O   ALA A  30      -2.268  20.277   8.844  1.00 25.60           O  
ATOM    201  N   VAL A  31      -3.576  19.547   7.221  1.00 30.12           N  
ATOM    202  CA  VAL A  31      -2.743  18.925   6.198  1.00 30.12           C  
ATOM    203  C   VAL A  31      -3.627  18.268   5.141  1.00 30.12           C  
ATOM    204  CB  VAL A  31      -1.777  17.884   6.808  1.00 30.12           C  
ATOM    205  O   VAL A  31      -4.528  17.493   5.470  1.00 30.12           O  
ATOM    206  CG1 VAL A  31      -0.923  17.237   5.719  1.00 30.12           C  
ATOM    207  CG2 VAL A  31      -0.892  18.536   7.869  1.00 30.12           C  
ATOM    208  N   GLU A  32      -3.958  18.936   4.029  1.00 27.16           N  
ATOM    209  CA  GLU A  32      -3.978  18.602   2.608  1.00 27.16           C  
ATOM    210  C   GLU A  32      -3.917  17.092   2.395  1.00 27.16           C  
ATOM    211  CB  GLU A  32      -2.817  19.284   1.879  1.00 27.16           C  
ATOM    212  O   GLU A  32      -3.018  16.423   2.909  1.00 27.16           O  
ATOM    213  CG  GLU A  32      -2.920  20.801   1.842  1.00 27.16           C  
ATOM    214  CD  GLU A  32      -2.838  21.374   0.436  1.00 27.16           C  
ATOM    215  OE1 GLU A  32      -3.214  22.552   0.237  1.00 27.16           O  
ATOM    216  OE2 GLU A  32      -2.395  20.639  -0.475  1.00 27.16           O  
ATOM    217  N   GLY A  33      -5.054  16.329   2.168  1.00 26.48           N  
ATOM    218  CA  GLY A  33      -5.005  15.227   1.221  1.00 26.48           C  
ATOM    219  C   GLY A  33      -6.379  14.747   0.793  1.00 26.48           C  
ATOM    220  O   GLY A  33      -7.250  14.511   1.633  1.00 26.48           O  
ATOM    221  N   GLU A  34      -7.037  15.359  -0.211  1.00 28.07           N  
ATOM    222  CA  GLU A  34      -7.912  14.851  -1.263  1.00 28.07           C  
ATOM    223  C   GLU A  34      -7.813  13.332  -1.378  1.00 28.07           C  
ATOM    224  CB  GLU A  34      -7.574  15.503  -2.606  1.00 28.07           C  
ATOM    225  O   GLU A  34      -6.722  12.767  -1.280  1.00 28.07           O  
ATOM    226  CG  GLU A  34      -8.292  16.823  -2.846  1.00 28.07           C  
ATOM    227  CD  GLU A  34      -8.125  17.347  -4.264  1.00 28.07           C  
ATOM    228  OE1 GLU A  34      -8.838  18.302  -4.646  1.00 28.07           O  
ATOM    229  OE2 GLU A  34      -7.274  16.797  -4.998  1.00 28.07           O  
ATOM    230  N   PRO A  35      -9.054  12.575  -1.393  1.00 29.72           N  
ATOM    231  CA  PRO A  35      -9.307  11.132  -1.426  1.00 29.72           C  
ATOM    232  C   PRO A  35      -8.796  10.472  -2.704  1.00 29.72           C  
ATOM    233  CB  PRO A  35     -10.833  11.040  -1.336  1.00 29.72           C  
ATOM    234  O   PRO A  35      -8.896  11.054  -3.787  1.00 29.72           O  
ATOM    235  CG  PRO A  35     -11.329  12.300  -1.969  1.00 29.72           C  
ATOM    236  CD  PRO A  35     -10.145  13.141  -2.350  1.00 29.72           C  
ATOM    237  N   ASN A  36      -7.508   9.914  -2.768  1.00 30.62           N  
ATOM    238  CA  ASN A  36      -6.867   8.888  -3.584  1.00 30.62           C  
ATOM    239  C   ASN A  36      -7.882   7.883  -4.119  1.00 30.62           C  
ATOM    240  CB  ASN A  36      -5.778   8.170  -2.785  1.00 30.62           C  
ATOM    241  O   ASN A  36      -8.492   7.140  -3.348  1.00 30.62           O  
ATOM    242  CG  ASN A  36      -4.414   8.809  -2.951  1.00 30.62           C  
ATOM    243  ND2 ASN A  36      -3.492   8.482  -2.052  1.00 30.62           N  
ATOM    244  OD1 ASN A  36      -4.190   9.592  -3.878  1.00 30.62           O  
ATOM    245  N   THR A  37      -8.727   8.141  -5.127  1.00 34.64           N  
ATOM    246  CA  THR A  37      -9.078   7.281  -6.252  1.00 34.64           C  
ATOM    247  C   THR A  37      -7.868   6.473  -6.712  1.00 34.64           C  
ATOM    248  CB  THR A  37      -9.629   8.102  -7.432  1.00 34.64           C  
ATOM    249  O   THR A  37      -6.741   6.972  -6.702  1.00 34.64           O  
ATOM    250  CG2 THR A  37     -10.955   8.763  -7.071  1.00 34.64           C  
ATOM    251  OG1 THR A  37      -8.681   9.119  -7.783  1.00 34.64           O  
ATOM    252  N   PRO A  38      -7.823   5.109  -6.491  1.00 30.31           N  
ATOM    253  CA  PRO A  38      -6.658   4.320  -6.900  1.00 30.31           C  
ATOM    254  C   PRO A  38      -6.032   4.822  -8.199  1.00 30.31           C  
ATOM    255  CB  PRO A  38      -7.232   2.912  -7.078  1.00 30.31           C  
ATOM    256  O   PRO A  38      -6.748   5.128  -9.156  1.00 30.31           O  
ATOM    257  CG  PRO A  38      -8.706   3.115  -7.214  1.00 30.31           C  
ATOM    258  CD  PRO A  38      -8.994   4.587  -7.145  1.00 30.31           C  
ATOM    259  N   ASP A  39      -5.190   5.915  -8.266  1.00 26.95           N  
ATOM    260  CA  ASP A  39      -4.131   6.277  -9.203  1.00 26.95           C  
ATOM    261  C   ASP A  39      -3.786   5.107 -10.121  1.00 26.95           C  
ATOM    262  CB  ASP A  39      -2.883   6.740  -8.449  1.00 26.95           C  
ATOM    263  O   ASP A  39      -3.251   4.093  -9.668  1.00 26.95           O  
ATOM    264  CG  ASP A  39      -1.887   7.463  -9.339  1.00 26.95           C  
ATOM    265  OD1 ASP A  39      -2.226   7.786 -10.498  1.00 26.95           O  
ATOM    266  OD2 ASP A  39      -0.751   7.708  -8.878  1.00 26.95           O  
ATOM    267  N   HIS A  40      -4.589   4.555 -11.072  1.00 34.05           N  
ATOM    268  CA  HIS A  40      -4.226   3.916 -12.332  1.00 34.05           C  
ATOM    269  C   HIS A  40      -3.089   4.663 -13.021  1.00 34.05           C  
ATOM    270  CB  HIS A  40      -5.439   3.833 -13.261  1.00 34.05           C  
ATOM    271  O   HIS A  40      -2.786   4.402 -14.188  1.00 34.05           O  
ATOM    272  CG  HIS A  40      -6.491   2.881 -12.789  1.00 34.05           C  
ATOM    273  CD2 HIS A  40      -7.822   3.048 -12.602  1.00 34.05           C  
ATOM    274  ND1 HIS A  40      -6.214   1.575 -12.447  1.00 34.05           N  
ATOM    275  CE1 HIS A  40      -7.332   0.979 -12.069  1.00 34.05           C  
ATOM    276  NE2 HIS A  40      -8.322   1.851 -12.153  1.00 34.05           N  
ATOM    277  N   SER A  41      -2.086   5.308 -12.367  1.00 31.94           N  
ATOM    278  CA  SER A  41      -0.954   5.904 -13.070  1.00 31.94           C  
ATOM    279  C   SER A  41       0.348   5.188 -12.727  1.00 31.94           C  
ATOM    280  CB  SER A  41      -0.834   7.390 -12.730  1.00 31.94           C  
ATOM    281  O   SER A  41       0.884   5.354 -11.629  1.00 31.94           O  
ATOM    282  OG  SER A  41      -1.315   7.647 -11.422  1.00 31.94           O  
ATOM    283  N   LYS A  42       0.468   3.806 -12.597  1.00 37.49           N  
ATOM    284  CA  LYS A  42       1.817   3.351 -12.920  1.00 37.49           C  
ATOM    285  C   LYS A  42       2.355   4.061 -14.159  1.00 37.49           C  
ATOM    286  CB  LYS A  42       1.836   1.836 -13.134  1.00 37.49           C  
ATOM    287  O   LYS A  42       1.693   4.094 -15.198  1.00 37.49           O  
ATOM    288  CG  LYS A  42       2.253   1.043 -11.904  1.00 37.49           C  
ATOM    289  CD  LYS A  42       2.314  -0.451 -12.197  1.00 37.49           C  
ATOM    290  CE  LYS A  42       2.642  -1.254 -10.946  1.00 37.49           C  
ATOM    291  NZ  LYS A  42       2.707  -2.719 -11.229  1.00 37.49           N  
ATOM    292  N   GLU A  43       2.547   5.448 -14.221  1.00 42.79           N  
ATOM    293  CA  GLU A  43       3.411   5.991 -15.264  1.00 42.79           C  
ATOM    294  C   GLU A  43       3.649   4.969 -16.372  1.00 42.79           C  
ATOM    295  CB  GLU A  43       4.747   6.447 -14.673  1.00 42.79           C  
ATOM    296  O   GLU A  43       4.149   3.872 -16.114  1.00 42.79           O  
ATOM    297  CG  GLU A  43       4.811   7.939 -14.376  1.00 42.79           C  
ATOM    298  CD  GLU A  43       6.005   8.329 -13.519  1.00 42.79           C  
ATOM    299  OE1 GLU A  43       6.216   9.541 -13.287  1.00 42.79           O  
ATOM    300  OE2 GLU A  43       6.737   7.415 -13.077  1.00 42.79           O  
ATOM    301  N   LEU A  44       2.661   4.485 -17.055  1.00 55.47           N  
ATOM    302  CA  LEU A  44       2.838   3.645 -18.235  1.00 55.47           C  
ATOM    303  C   LEU A  44       4.279   3.704 -18.732  1.00 55.47           C  
ATOM    304  CB  LEU A  44       1.883   4.079 -19.350  1.00 55.47           C  
ATOM    305  O   LEU A  44       4.812   4.788 -18.977  1.00 55.47           O  
ATOM    306  CG  LEU A  44       0.501   3.425 -19.351  1.00 55.47           C  
ATOM    307  CD1 LEU A  44      -0.585   4.478 -19.153  1.00 55.47           C  
ATOM    308  CD2 LEU A  44       0.275   2.654 -20.647  1.00 55.47           C  
ATOM    309  N   GLU A  45       5.151   2.852 -18.222  1.00 72.79           N  
ATOM    310  CA  GLU A  45       6.571   2.600 -18.451  1.00 72.79           C  
ATOM    311  C   GLU A  45       6.945   2.835 -19.911  1.00 72.79           C  
ATOM    312  CB  GLU A  45       6.938   1.173 -18.036  1.00 72.79           C  
ATOM    313  O   GLU A  45       6.329   2.265 -20.815  1.00 72.79           O  
ATOM    314  CG  GLU A  45       6.864   0.930 -16.536  1.00 72.79           C  
ATOM    315  CD  GLU A  45       7.297  -0.471 -16.133  1.00 72.79           C  
ATOM    316  OE1 GLU A  45       7.335  -0.768 -14.917  1.00 72.79           O  
ATOM    317  OE2 GLU A  45       7.602  -1.277 -17.040  1.00 72.79           O  
ATOM    318  N   VAL A  46       7.533   4.004 -20.334  1.00 85.66           N  
ATOM    319  CA  VAL A  46       8.161   4.309 -21.616  1.00 85.66           C  
ATOM    320  C   VAL A  46       9.493   3.570 -21.728  1.00 85.66           C  
ATOM    321  CB  VAL A  46       8.377   5.828 -21.796  1.00 85.66           C  
ATOM    322  O   VAL A  46      10.040   3.109 -20.723  1.00 85.66           O  
ATOM    323  CG1 VAL A  46       7.039   6.551 -21.940  1.00 85.66           C  
ATOM    324  CG2 VAL A  46       9.170   6.396 -20.620  1.00 85.66           C  
ATOM    325  N   GLY A  47       9.754   3.086 -22.993  1.00 90.84           N  
ATOM    326  CA  GLY A  47      10.969   2.346 -23.296  1.00 90.84           C  
ATOM    327  C   GLY A  47      12.208   2.947 -22.660  1.00 90.84           C  
ATOM    328  O   GLY A  47      12.195   4.105 -22.238  1.00 90.84           O  
ATOM    329  N   PHE A  48      13.359   2.099 -22.477  1.00 93.28           N  
ATOM    330  CA  PHE A  48      14.643   2.538 -21.942  1.00 93.28           C  
ATOM    331  C   PHE A  48      15.343   3.476 -22.916  1.00 93.28           C  
ATOM    332  CB  PHE A  48      15.539   1.333 -21.636  1.00 93.28           C  
ATOM    333  O   PHE A  48      15.353   3.231 -24.124  1.00 93.28           O  
ATOM    334  CG  PHE A  48      15.027   0.464 -20.519  1.00 93.28           C  
ATOM    335  CD1 PHE A  48      15.207   0.836 -19.192  1.00 93.28           C  
ATOM    336  CD2 PHE A  48      14.367  -0.726 -20.796  1.00 93.28           C  
ATOM    337  CE1 PHE A  48      14.734   0.033 -18.156  1.00 93.28           C  
ATOM    338  CE2 PHE A  48      13.892  -1.533 -19.766  1.00 93.28           C  
ATOM    339  CZ  PHE A  48      14.078  -1.152 -18.447  1.00 93.28           C  
ATOM    340  N   ASP A  49      15.840   4.564 -22.374  1.00 93.57           N  
ATOM    341  CA  ASP A  49      16.613   5.496 -23.190  1.00 93.57           C  
ATOM    342  C   ASP A  49      17.800   4.796 -23.847  1.00 93.57           C  
ATOM    343  CB  ASP A  49      17.100   6.674 -22.343  1.00 93.57           C  
ATOM    344  O   ASP A  49      18.676   4.269 -23.159  1.00 93.57           O  
ATOM    345  CG  ASP A  49      17.721   7.784 -23.173  1.00 93.57           C  
ATOM    346  OD1 ASP A  49      17.929   7.592 -24.390  1.00 93.57           O  
ATOM    347  OD2 ASP A  49      18.007   8.859 -22.603  1.00 93.57           O  
ATOM    348  N   THR A  50      17.868   4.857 -25.054  1.00 94.30           N  
ATOM    349  CA  THR A  50      18.857   4.127 -25.840  1.00 94.30           C  
ATOM    350  C   THR A  50      20.260   4.668 -25.581  1.00 94.30           C  
ATOM    351  CB  THR A  50      18.542   4.206 -27.346  1.00 94.30           C  
ATOM    352  O   THR A  50      21.252   3.982 -25.836  1.00 94.30           O  
ATOM    353  CG2 THR A  50      17.227   3.506 -27.671  1.00 94.30           C  
ATOM    354  OG1 THR A  50      18.448   5.581 -27.736  1.00 94.30           O  
ATOM    355  N   SER A  51      20.368   5.872 -25.078  1.00 93.20           N  
ATOM    356  CA  SER A  51      21.653   6.502 -24.796  1.00 93.20           C  
ATOM    357  C   SER A  51      22.336   5.853 -23.597  1.00 93.20           C  
ATOM    358  CB  SER A  51      21.473   7.999 -24.542  1.00 93.20           C  
ATOM    359  O   SER A  51      23.548   5.990 -23.417  1.00 93.20           O  
ATOM    360  OG  SER A  51      20.650   8.222 -23.410  1.00 93.20           O  
ATOM    361  N   ASN A  52      21.610   5.116 -22.855  1.00 92.47           N  
ATOM    362  CA  ASN A  52      22.131   4.489 -21.644  1.00 92.47           C  
ATOM    363  C   ASN A  52      22.759   3.131 -21.942  1.00 92.47           C  
ATOM    364  CB  ASN A  52      21.025   4.345 -20.596  1.00 92.47           C  
ATOM    365  O   ASN A  52      23.405   2.538 -21.076  1.00 92.47           O  
ATOM    366  CG  ASN A  52      20.599   5.676 -20.010  1.00 92.47           C  
ATOM    367  ND2 ASN A  52      19.389   5.723 -19.464  1.00 92.47           N  
ATOM    368  OD1 ASN A  52      21.350   6.654 -20.049  1.00 92.47           O  
ATOM    369  N   PHE A  53      22.605   2.662 -23.139  1.00 96.23           N  
ATOM    370  CA  PHE A  53      23.167   1.383 -23.555  1.00 96.23           C  
ATOM    371  C   PHE A  53      24.593   1.557 -24.065  1.00 96.23           C  
ATOM    372  CB  PHE A  53      22.298   0.739 -24.640  1.00 96.23           C  
ATOM    373  O   PHE A  53      24.913   2.567 -24.696  1.00 96.23           O  
ATOM    374  CG  PHE A  53      20.984   0.211 -24.131  1.00 96.23           C  
ATOM    375  CD1 PHE A  53      20.832  -1.136 -23.825  1.00 96.23           C  
ATOM    376  CD2 PHE A  53      19.900   1.062 -23.958  1.00 96.23           C  
ATOM    377  CE1 PHE A  53      19.617  -1.627 -23.353  1.00 96.23           C  
ATOM    378  CE2 PHE A  53      18.683   0.578 -23.487  1.00 96.23           C  
ATOM    379  CZ  PHE A  53      18.543  -0.767 -23.186  1.00 96.23           C  
ATOM    380  N   VAL A  54      25.461   0.595 -23.735  1.00 95.95           N  
ATOM    381  CA  VAL A  54      26.866   0.606 -24.129  1.00 95.95           C  
ATOM    382  C   VAL A  54      26.978   0.470 -25.646  1.00 95.95           C  
ATOM    383  CB  VAL A  54      27.660  -0.522 -23.433  1.00 95.95           C  
ATOM    384  O   VAL A  54      27.700   1.234 -26.292  1.00 95.95           O  
ATOM    385  CG1 VAL A  54      29.107  -0.545 -23.922  1.00 95.95           C  
ATOM    386  CG2 VAL A  54      27.608  -0.353 -21.916  1.00 95.95           C  
ATOM    387  N   ASP A  55      26.248  -0.553 -26.163  1.00 95.71           N  
ATOM    388  CA  ASP A  55      26.192  -0.796 -27.601  1.00 95.71           C  
ATOM    389  C   ASP A  55      24.874  -0.299 -28.191  1.00 95.71           C  
ATOM    390  CB  ASP A  55      26.374  -2.286 -27.901  1.00 95.71           C  
ATOM    391  O   ASP A  55      23.865  -0.215 -27.487  1.00 95.71           O  
ATOM    392  CG  ASP A  55      27.654  -2.856 -27.317  1.00 95.71           C  
ATOM    393  OD1 ASP A  55      28.751  -2.350 -27.640  1.00 95.71           O  
ATOM    394  OD2 ASP A  55      27.566  -3.822 -26.528  1.00 95.71           O  
ATOM    395  N   PRO A  56      24.963   0.084 -29.509  1.00 95.88           N  
ATOM    396  CA  PRO A  56      23.703   0.478 -30.143  1.00 95.88           C  
ATOM    397  C   PRO A  56      22.622  -0.594 -30.024  1.00 95.88           C  
ATOM    398  CB  PRO A  56      24.097   0.697 -31.605  1.00 95.88           C  
ATOM    399  O   PRO A  56      22.899  -1.779 -30.225  1.00 95.88           O  
ATOM    400  CG  PRO A  56      25.571   0.942 -31.571  1.00 95.88           C  
ATOM    401  CD  PRO A  56      26.157   0.166 -30.427  1.00 95.88           C  
ATOM    402  N   VAL A  57      21.394  -0.142 -29.627  1.00 96.58           N  
ATOM    403  CA  VAL A  57      20.257  -1.048 -29.503  1.00 96.58           C  
ATOM    404  C   VAL A  57      19.754  -1.440 -30.890  1.00 96.58           C  
ATOM    405  CB  VAL A  57      19.112  -0.413 -28.682  1.00 96.58           C  
ATOM    406  O   VAL A  57      19.512  -0.577 -31.737  1.00 96.58           O  
ATOM    407  CG1 VAL A  57      17.937  -1.381 -28.554  1.00 96.58           C  
ATOM    408  CG2 VAL A  57      19.615   0.006 -27.302  1.00 96.58           C  
ATOM    409  N   PRO A  58      19.608  -2.742 -31.173  1.00 95.97           N  
ATOM    410  CA  PRO A  58      19.054  -3.164 -32.462  1.00 95.97           C  
ATOM    411  C   PRO A  58      17.694  -2.534 -32.755  1.00 95.97           C  
ATOM    412  CB  PRO A  58      18.931  -4.683 -32.313  1.00 95.97           C  
ATOM    413  O   PRO A  58      16.858  -2.415 -31.856  1.00 95.97           O  
ATOM    414  CG  PRO A  58      19.926  -5.045 -31.258  1.00 95.97           C  
ATOM    415  CD  PRO A  58      20.002  -3.919 -30.267  1.00 95.97           C  
ATOM    416  N   ASP A  59      17.493  -2.148 -33.941  1.00 93.99           N  
ATOM    417  CA  ASP A  59      16.289  -1.445 -34.373  1.00 93.99           C  
ATOM    418  C   ASP A  59      15.037  -2.270 -34.083  1.00 93.99           C  
ATOM    419  CB  ASP A  59      16.367  -1.114 -35.865  1.00 93.99           C  
ATOM    420  O   ASP A  59      13.962  -1.715 -33.848  1.00 93.99           O  
ATOM    421  CG  ASP A  59      17.351   0.001 -36.174  1.00 93.99           C  
ATOM    422  OD1 ASP A  59      17.790   0.703 -35.238  1.00 93.99           O  
ATOM    423  OD2 ASP A  59      17.688   0.180 -37.364  1.00 93.99           O  
ATOM    424  N   ASP A  60      15.185  -3.606 -34.105  1.00 94.27           N  
ATOM    425  CA  ASP A  60      14.044  -4.498 -33.922  1.00 94.27           C  
ATOM    426  C   ASP A  60      13.661  -4.604 -32.448  1.00 94.27           C  
ATOM    427  CB  ASP A  60      14.353  -5.887 -34.486  1.00 94.27           C  
ATOM    428  O   ASP A  60      12.696  -5.288 -32.099  1.00 94.27           O  
ATOM    429  CG  ASP A  60      15.586  -6.519 -33.864  1.00 94.27           C  
ATOM    430  OD1 ASP A  60      16.417  -5.790 -33.280  1.00 94.27           O  
ATOM    431  OD2 ASP A  60      15.728  -7.757 -33.960  1.00 94.27           O  
ATOM    432  N   LEU A  61      14.329  -3.896 -31.555  1.00 96.68           N  
ATOM    433  CA  LEU A  61      14.057  -3.886 -30.122  1.00 96.68           C  
ATOM    434  C   LEU A  61      13.681  -2.486 -29.650  1.00 96.68           C  
ATOM    435  CB  LEU A  61      15.272  -4.392 -29.342  1.00 96.68           C  
ATOM    436  O   LEU A  61      13.649  -2.220 -28.446  1.00 96.68           O  
ATOM    437  CG  LEU A  61      15.678  -5.847 -29.586  1.00 96.68           C  
ATOM    438  CD1 LEU A  61      16.939  -6.185 -28.798  1.00 96.68           C  
ATOM    439  CD2 LEU A  61      14.539  -6.790 -29.214  1.00 96.68           C  
ATOM    440  N   VAL A  62      13.468  -1.603 -30.563  1.00 96.90           N  
ATOM    441  CA  VAL A  62      13.165  -0.208 -30.258  1.00 96.90           C  
ATOM    442  C   VAL A  62      11.687   0.069 -30.523  1.00 96.90           C  
ATOM    443  CB  VAL A  62      14.045   0.757 -31.084  1.00 96.90           C  
ATOM    444  O   VAL A  62      11.149  -0.334 -31.557  1.00 96.90           O  
ATOM    445  CG1 VAL A  62      13.612   2.205 -30.864  1.00 96.90           C  
ATOM    446  CG2 VAL A  62      15.518   0.576 -30.723  1.00 96.90           C  
ATOM    447  N   CYS A  63      11.096   0.691 -29.595  1.00 96.62           N  
ATOM    448  CA  CYS A  63       9.707   1.112 -29.738  1.00 96.62           C  
ATOM    449  C   CYS A  63       9.601   2.350 -30.621  1.00 96.62           C  
ATOM    450  CB  CYS A  63       9.090   1.397 -28.369  1.00 96.62           C  
ATOM    451  O   CYS A  63      10.277   3.352 -30.377  1.00 96.62           O  
ATOM    452  SG  CYS A  63       7.363   1.921 -28.445  1.00 96.62           S  
ATOM    453  N   VAL A  64       8.697   2.371 -31.571  1.00 92.64           N  
ATOM    454  CA  VAL A  64       8.585   3.451 -32.546  1.00 92.64           C  
ATOM    455  C   VAL A  64       7.827   4.626 -31.932  1.00 92.64           C  
ATOM    456  CB  VAL A  64       7.881   2.979 -33.837  1.00 92.64           C  
ATOM    457  O   VAL A  64       7.867   5.741 -32.457  1.00 92.64           O  
ATOM    458  CG1 VAL A  64       8.746   1.965 -34.584  1.00 92.64           C  
ATOM    459  CG2 VAL A  64       6.514   2.381 -33.511  1.00 92.64           C  
ATOM    460  N   ILE A  65       7.102   4.411 -30.848  1.00 94.41           N  
ATOM    461  CA  ILE A  65       6.304   5.444 -30.196  1.00 94.41           C  
ATOM    462  C   ILE A  65       7.181   6.244 -29.236  1.00 94.41           C  
ATOM    463  CB  ILE A  65       5.100   4.836 -29.442  1.00 94.41           C  
ATOM    464  O   ILE A  65       7.266   7.470 -29.338  1.00 94.41           O  
ATOM    465  CG1 ILE A  65       4.151   4.140 -30.425  1.00 94.41           C  
ATOM    466  CG2 ILE A  65       4.364   5.915 -28.641  1.00 94.41           C  
ATOM    467  CD1 ILE A  65       2.977   3.437 -29.758  1.00 94.41           C  
ATOM    468  N   CYS A  66       7.919   5.568 -28.348  1.00 95.32           N  
ATOM    469  CA  CYS A  66       8.703   6.268 -27.336  1.00 95.32           C  
ATOM    470  C   CYS A  66      10.170   6.348 -27.742  1.00 95.32           C  
ATOM    471  CB  CYS A  66       8.577   5.569 -25.983  1.00 95.32           C  
ATOM    472  O   CYS A  66      10.948   7.085 -27.133  1.00 95.32           O  
ATOM    473  SG  CYS A  66       9.416   3.971 -25.907  1.00 95.32           S  
ATOM    474  N   HIS A  67      10.575   5.621 -28.792  1.00 94.92           N  
ATOM    475  CA  HIS A  67      11.920   5.609 -29.356  1.00 94.92           C  
ATOM    476  C   HIS A  67      12.930   5.055 -28.357  1.00 94.92           C  
ATOM    477  CB  HIS A  67      12.330   7.017 -29.792  1.00 94.92           C  
ATOM    478  O   HIS A  67      14.131   5.309 -28.477  1.00 94.92           O  
ATOM    479  CG  HIS A  67      11.462   7.589 -30.867  1.00 94.92           C  
ATOM    480  CD2 HIS A  67      10.505   8.545 -30.821  1.00 94.92           C  
ATOM    481  ND1 HIS A  67      11.529   7.172 -32.178  1.00 94.92           N  
ATOM    482  CE1 HIS A  67      10.648   7.850 -32.895  1.00 94.92           C  
ATOM    483  NE2 HIS A  67      10.013   8.690 -32.095  1.00 94.92           N  
ATOM    484  N   GLY A  68      12.488   4.293 -27.410  1.00 95.80           N  
ATOM    485  CA  GLY A  68      13.314   3.613 -26.426  1.00 95.80           C  
ATOM    486  C   GLY A  68      13.360   2.109 -26.623  1.00 95.80           C  
ATOM    487  O   GLY A  68      12.589   1.557 -27.411  1.00 95.80           O  
ATOM    488  N   ALA A  69      14.426   1.482 -25.972  1.00 96.47           N  
ATOM    489  CA  ALA A  69      14.406   0.023 -25.912  1.00 96.47           C  
ATOM    490  C   ALA A  69      13.119  -0.483 -25.267  1.00 96.47           C  
ATOM    491  CB  ALA A  69      15.621  -0.494 -25.146  1.00 96.47           C  
ATOM    492  O   ALA A  69      12.708   0.014 -24.216  1.00 96.47           O  
ATOM    493  N   VAL A  70      12.407  -1.349 -25.874  1.00 96.53           N  
ATOM    494  CA  VAL A  70      11.043  -1.738 -25.530  1.00 96.53           C  
ATOM    495  C   VAL A  70      11.005  -2.278 -24.102  1.00 96.53           C  
ATOM    496  CB  VAL A  70      10.487  -2.791 -26.514  1.00 96.53           C  
ATOM    497  O   VAL A  70      11.913  -2.997 -23.679  1.00 96.53           O  
ATOM    498  CG1 VAL A  70      10.249  -2.172 -27.890  1.00 96.53           C  
ATOM    499  CG2 VAL A  70      11.441  -3.980 -26.616  1.00 96.53           C  
ATOM    500  N   ILE A  71      10.035  -1.873 -23.320  1.00 94.99           N  
ATOM    501  CA  ILE A  71       9.686  -2.396 -22.004  1.00 94.99           C  
ATOM    502  C   ILE A  71       8.366  -3.159 -22.085  1.00 94.99           C  
ATOM    503  CB  ILE A  71       9.588  -1.266 -20.954  1.00 94.99           C  
ATOM    504  O   ILE A  71       7.384  -2.657 -22.637  1.00 94.99           O  
ATOM    505  CG1 ILE A  71      10.959  -0.614 -20.742  1.00 94.99           C  
ATOM    506  CG2 ILE A  71       9.025  -1.803 -19.634  1.00 94.99           C  
ATOM    507  CD1 ILE A  71      10.928   0.611 -19.839  1.00 94.99           C  
ATOM    508  N   ASP A  72       8.434  -4.383 -21.630  1.00 94.72           N  
ATOM    509  CA  ASP A  72       7.253  -5.231 -21.757  1.00 94.72           C  
ATOM    510  C   ASP A  72       6.763  -5.277 -23.203  1.00 94.72           C  
ATOM    511  CB  ASP A  72       6.135  -4.734 -20.838  1.00 94.72           C  
ATOM    512  O   ASP A  72       5.675  -4.785 -23.511  1.00 94.72           O  
ATOM    513  CG  ASP A  72       5.032  -5.759 -20.639  1.00 94.72           C  
ATOM    514  OD1 ASP A  72       5.212  -6.932 -21.029  1.00 94.72           O  
ATOM    515  OD2 ASP A  72       3.972  -5.388 -20.089  1.00 94.72           O  
ATOM    516  N   PRO A  73       7.550  -5.854 -24.150  1.00 96.31           N  
ATOM    517  CA  PRO A  73       7.344  -5.837 -25.600  1.00 96.31           C  
ATOM    518  C   PRO A  73       6.061  -6.548 -26.023  1.00 96.31           C  
ATOM    519  CB  PRO A  73       8.577  -6.567 -26.139  1.00 96.31           C  
ATOM    520  O   PRO A  73       5.820  -7.688 -25.617  1.00 96.31           O  
ATOM    521  CG  PRO A  73       9.021  -7.448 -25.017  1.00 96.31           C  
ATOM    522  CD  PRO A  73       8.632  -6.799 -23.719  1.00 96.31           C  
ATOM    523  N   HIS A  74       5.204  -5.897 -26.883  1.00 96.29           N  
ATOM    524  CA  HIS A  74       3.993  -6.435 -27.494  1.00 96.29           C  
ATOM    525  C   HIS A  74       4.037  -6.305 -29.012  1.00 96.29           C  
ATOM    526  CB  HIS A  74       2.755  -5.726 -26.942  1.00 96.29           C  
ATOM    527  O   HIS A  74       4.391  -5.248 -29.539  1.00 96.29           O  
ATOM    528  CG  HIS A  74       2.344  -6.204 -25.585  1.00 96.29           C  
ATOM    529  CD2 HIS A  74       1.290  -6.955 -25.189  1.00 96.29           C  
ATOM    530  ND1 HIS A  74       3.059  -5.908 -24.445  1.00 96.29           N  
ATOM    531  CE1 HIS A  74       2.460  -6.459 -23.402  1.00 96.29           C  
ATOM    532  NE2 HIS A  74       1.384  -7.100 -23.826  1.00 96.29           N  
ATOM    533  N   VAL A  75       3.637  -7.410 -29.601  1.00 96.44           N  
ATOM    534  CA  VAL A  75       3.670  -7.458 -31.059  1.00 96.44           C  
ATOM    535  C   VAL A  75       2.248  -7.558 -31.605  1.00 96.44           C  
ATOM    536  CB  VAL A  75       4.522  -8.642 -31.569  1.00 96.44           C  
ATOM    537  O   VAL A  75       1.388  -8.204 -31.000  1.00 96.44           O  
ATOM    538  CG1 VAL A  75       4.521  -8.688 -33.096  1.00 96.44           C  
ATOM    539  CG2 VAL A  75       5.949  -8.541 -31.035  1.00 96.44           C  
ATOM    540  N   THR A  76       2.010  -6.800 -32.679  1.00 94.99           N  
ATOM    541  CA  THR A  76       0.728  -6.950 -33.357  1.00 94.99           C  
ATOM    542  C   THR A  76       0.682  -8.257 -34.144  1.00 94.99           C  
ATOM    543  CB  THR A  76       0.455  -5.767 -34.305  1.00 94.99           C  
ATOM    544  O   THR A  76       1.656  -8.624 -34.805  1.00 94.99           O  
ATOM    545  CG2 THR A  76       0.414  -4.448 -33.540  1.00 94.99           C  
ATOM    546  OG1 THR A  76       1.492  -5.703 -35.291  1.00 94.99           O  
ATOM    547  N   GLU A  77      -0.335  -9.002 -34.068  1.00 92.00           N  
ATOM    548  CA  GLU A  77      -0.496 -10.328 -34.657  1.00 92.00           C  
ATOM    549  C   GLU A  77      -0.430 -10.267 -36.181  1.00 92.00           C  
ATOM    550  CB  GLU A  77      -1.818 -10.958 -34.213  1.00 92.00           C  
ATOM    551  O   GLU A  77       0.230 -11.095 -36.812  1.00 92.00           O  
ATOM    552  CG  GLU A  77      -1.953 -12.429 -34.580  1.00 92.00           C  
ATOM    553  CD  GLU A  77      -3.196 -13.081 -33.995  1.00 92.00           C  
ATOM    554  OE1 GLU A  77      -3.443 -14.276 -34.277  1.00 92.00           O  
ATOM    555  OE2 GLU A  77      -3.928 -12.392 -33.251  1.00 92.00           O  
ATOM    556  N   GLU A  78      -1.017  -9.263 -36.782  1.00 90.02           N  
ATOM    557  CA  GLU A  78      -1.211  -9.176 -38.227  1.00 90.02           C  
ATOM    558  C   GLU A  78      -0.016  -8.511 -38.904  1.00 90.02           C  
ATOM    559  CB  GLU A  78      -2.494  -8.408 -38.552  1.00 90.02           C  
ATOM    560  O   GLU A  78       0.445  -8.971 -39.951  1.00 90.02           O  
ATOM    561  CG  GLU A  78      -3.767  -9.134 -38.141  1.00 90.02           C  
ATOM    562  CD  GLU A  78      -5.030  -8.486 -38.685  1.00 90.02           C  
ATOM    563  OE1 GLU A  78      -6.130  -9.055 -38.504  1.00 90.02           O  
ATOM    564  OE2 GLU A  78      -4.918  -7.402 -39.299  1.00 90.02           O  
ATOM    565  N   CYS A  79       0.611  -7.443 -38.357  1.00 93.35           N  
ATOM    566  CA  CYS A  79       1.690  -6.715 -39.016  1.00 93.35           C  
ATOM    567  C   CYS A  79       3.025  -6.979 -38.329  1.00 93.35           C  
ATOM    568  CB  CYS A  79       1.398  -5.215 -39.024  1.00 93.35           C  
ATOM    569  O   CYS A  79       4.085  -6.776 -38.924  1.00 93.35           O  
ATOM    570  SG  CYS A  79       1.131  -4.516 -37.380  1.00 93.35           S  
ATOM    571  N   GLY A  80       2.987  -7.552 -37.118  1.00 93.72           N  
ATOM    572  CA  GLY A  80       4.207  -8.007 -36.471  1.00 93.72           C  
ATOM    573  C   GLY A  80       5.055  -6.871 -35.931  1.00 93.72           C  
ATOM    574  O   GLY A  80       6.244  -7.052 -35.659  1.00 93.72           O  
ATOM    575  N   HIS A  81       4.613  -5.630 -35.729  1.00 95.56           N  
ATOM    576  CA  HIS A  81       5.337  -4.471 -35.218  1.00 95.56           C  
ATOM    577  C   HIS A  81       5.391  -4.485 -33.694  1.00 95.56           C  
ATOM    578  CB  HIS A  81       4.688  -3.175 -35.708  1.00 95.56           C  
ATOM    579  O   HIS A  81       4.437  -4.908 -33.038  1.00 95.56           O  
ATOM    580  CG  HIS A  81       4.873  -2.928 -37.172  1.00 95.56           C  
ATOM    581  CD2 HIS A  81       5.996  -2.764 -37.911  1.00 95.56           C  
ATOM    582  ND1 HIS A  81       3.815  -2.822 -38.048  1.00 95.56           N  
ATOM    583  CE1 HIS A  81       4.280  -2.604 -39.267  1.00 95.56           C  
ATOM    584  NE2 HIS A  81       5.601  -2.564 -39.210  1.00 95.56           N  
ATOM    585  N   LEU A  82       6.533  -4.147 -33.110  1.00 96.11           N  
ATOM    586  CA  LEU A  82       6.870  -4.268 -31.696  1.00 96.11           C  
ATOM    587  C   LEU A  82       6.739  -2.923 -30.989  1.00 96.11           C  
ATOM    588  CB  LEU A  82       8.293  -4.809 -31.528  1.00 96.11           C  
ATOM    589  O   LEU A  82       7.268  -1.915 -31.461  1.00 96.11           O  
ATOM    590  CG  LEU A  82       8.757  -5.063 -30.093  1.00 96.11           C  
ATOM    591  CD1 LEU A  82       8.084  -6.311 -29.532  1.00 96.11           C  
ATOM    592  CD2 LEU A  82      10.275  -5.196 -30.037  1.00 96.11           C  
ATOM    593  N   PHE A  83       6.060  -2.883 -29.799  1.00 96.91           N  
ATOM    594  CA  PHE A  83       5.835  -1.687 -28.995  1.00 96.91           C  
ATOM    595  C   PHE A  83       5.997  -1.995 -27.511  1.00 96.91           C  
ATOM    596  CB  PHE A  83       4.441  -1.112 -29.263  1.00 96.91           C  
ATOM    597  O   PHE A  83       5.906  -3.153 -27.098  1.00 96.91           O  
ATOM    598  CG  PHE A  83       4.148  -0.884 -30.721  1.00 96.91           C  
ATOM    599  CD1 PHE A  83       4.487   0.316 -31.333  1.00 96.91           C  
ATOM    600  CD2 PHE A  83       3.533  -1.872 -31.480  1.00 96.91           C  
ATOM    601  CE1 PHE A  83       4.217   0.529 -32.683  1.00 96.91           C  
ATOM    602  CE2 PHE A  83       3.261  -1.666 -32.830  1.00 96.91           C  
ATOM    603  CZ  PHE A  83       3.602  -0.464 -33.429  1.00 96.91           C  
ATOM    604  N   CYS A  84       6.218  -0.972 -26.725  1.00 97.04           N  
ATOM    605  CA  CYS A  84       6.024  -1.106 -25.285  1.00 97.04           C  
ATOM    606  C   CYS A  84       4.556  -1.339 -24.952  1.00 97.04           C  
ATOM    607  CB  CYS A  84       6.530   0.140 -24.558  1.00 97.04           C  
ATOM    608  O   CYS A  84       3.670  -0.855 -25.660  1.00 97.04           O  
ATOM    609  SG  CYS A  84       8.281   0.484 -24.836  1.00 97.04           S  
ATOM    610  N   ARG A  85       4.274  -2.085 -23.932  1.00 95.00           N  
ATOM    611  CA  ARG A  85       2.896  -2.314 -23.511  1.00 95.00           C  
ATOM    612  C   ARG A  85       2.157  -0.994 -23.312  1.00 95.00           C  
ATOM    613  CB  ARG A  85       2.856  -3.136 -22.221  1.00 95.00           C  
ATOM    614  O   ARG A  85       1.057  -0.807 -23.836  1.00 95.00           O  
ATOM    615  CG  ARG A  85       1.454  -3.372 -21.683  1.00 95.00           C  
ATOM    616  CD  ARG A  85       1.469  -4.230 -20.426  1.00 95.00           C  
ATOM    617  NE  ARG A  85       0.146  -4.315 -19.815  1.00 95.00           N  
ATOM    618  NH1 ARG A  85      -0.133  -6.569 -20.240  1.00 95.00           N  
ATOM    619  NH2 ARG A  85      -1.777  -5.389 -19.164  1.00 95.00           N  
ATOM    620  CZ  ARG A  85      -0.585  -5.424 -19.741  1.00 95.00           C  
ATOM    621  N   GLY A  86       2.837  -0.155 -22.574  1.00 94.57           N  
ATOM    622  CA  GLY A  86       2.245   1.136 -22.266  1.00 94.57           C  
ATOM    623  C   GLY A  86       2.006   1.992 -23.495  1.00 94.57           C  
ATOM    624  O   GLY A  86       0.963   2.638 -23.616  1.00 94.57           O  
ATOM    625  N   CYS A  87       2.921   1.970 -24.471  1.00 95.51           N  
ATOM    626  CA  CYS A  87       2.883   2.785 -25.680  1.00 95.51           C  
ATOM    627  C   CYS A  87       1.774   2.321 -26.617  1.00 95.51           C  
ATOM    628  CB  CYS A  87       4.229   2.735 -26.403  1.00 95.51           C  
ATOM    629  O   CYS A  87       1.009   3.137 -27.132  1.00 95.51           O  
ATOM    630  SG  CYS A  87       5.548   3.626 -25.550  1.00 95.51           S  
ATOM    631  N   ILE A  88       1.629   1.094 -26.836  1.00 94.62           N  
ATOM    632  CA  ILE A  88       0.659   0.577 -27.794  1.00 94.62           C  
ATOM    633  C   ILE A  88      -0.747   0.666 -27.204  1.00 94.62           C  
ATOM    634  CB  ILE A  88       0.981  -0.881 -28.194  1.00 94.62           C  
ATOM    635  O   ILE A  88      -1.707   0.970 -27.916  1.00 94.62           O  
ATOM    636  CG1 ILE A  88      -0.040  -1.391 -29.218  1.00 94.62           C  
ATOM    637  CG2 ILE A  88       1.017  -1.784 -26.958  1.00 94.62           C  
ATOM    638  CD1 ILE A  88      -0.076  -0.587 -30.510  1.00 94.62           C  
ATOM    639  N   PHE A  89      -0.966   0.440 -25.946  1.00 93.30           N  
ATOM    640  CA  PHE A  89      -2.280   0.527 -25.320  1.00 93.30           C  
ATOM    641  C   PHE A  89      -2.785   1.964 -25.321  1.00 93.30           C  
ATOM    642  CB  PHE A  89      -2.231  -0.012 -23.887  1.00 93.30           C  
ATOM    643  O   PHE A  89      -3.975   2.210 -25.535  1.00 93.30           O  
ATOM    644  CG  PHE A  89      -2.446  -1.498 -23.789  1.00 93.30           C  
ATOM    645  CD1 PHE A  89      -3.722  -2.020 -23.616  1.00 93.30           C  
ATOM    646  CD2 PHE A  89      -1.371  -2.374 -23.870  1.00 93.30           C  
ATOM    647  CE1 PHE A  89      -3.924  -3.395 -23.525  1.00 93.30           C  
ATOM    648  CE2 PHE A  89      -1.565  -3.749 -23.781  1.00 93.30           C  
ATOM    649  CZ  PHE A  89      -2.842  -4.258 -23.607  1.00 93.30           C  
ATOM    650  N   ARG A  90      -1.887   2.848 -25.090  1.00 92.54           N  
ATOM    651  CA  ARG A  90      -2.245   4.257 -25.221  1.00 92.54           C  
ATOM    652  C   ARG A  90      -2.601   4.599 -26.664  1.00 92.54           C  
ATOM    653  CB  ARG A  90      -1.099   5.150 -24.739  1.00 92.54           C  
ATOM    654  O   ARG A  90      -3.542   5.356 -26.913  1.00 92.54           O  
ATOM    655  CG  ARG A  90      -1.464   6.623 -24.645  1.00 92.54           C  
ATOM    656  CD  ARG A  90      -0.289   7.465 -24.167  1.00 92.54           C  
ATOM    657  NE  ARG A  90       0.256   6.965 -22.908  1.00 92.54           N  
ATOM    658  NH1 ARG A  90      -0.582   8.691 -21.621  1.00 92.54           N  
ATOM    659  NH2 ARG A  90       0.642   7.016 -20.645  1.00 92.54           N  
ATOM    660  CZ  ARG A  90       0.104   7.559 -21.727  1.00 92.54           C  
ATOM    661  N   GLY A  91      -1.805   4.108 -27.575  1.00 91.96           N  
ATOM    662  CA  GLY A  91      -2.045   4.313 -28.994  1.00 91.96           C  
ATOM    663  C   GLY A  91      -3.375   3.751 -29.461  1.00 91.96           C  
ATOM    664  O   GLY A  91      -4.065   4.369 -30.274  1.00 91.96           O  
ATOM    665  N   LEU A  92      -3.817   2.685 -28.911  1.00 92.54           N  
ATOM    666  CA  LEU A  92      -5.060   2.026 -29.298  1.00 92.54           C  
ATOM    667  C   LEU A  92      -6.264   2.740 -28.693  1.00 92.54           C  
ATOM    668  CB  LEU A  92      -5.049   0.560 -28.859  1.00 92.54           C  
ATOM    669  O   LEU A  92      -7.388   2.591 -29.178  1.00 92.54           O  
ATOM    670  CG  LEU A  92      -4.099  -0.368 -29.618  1.00 92.54           C  
ATOM    671  CD1 LEU A  92      -4.187  -1.786 -29.065  1.00 92.54           C  
ATOM    672  CD2 LEU A  92      -4.412  -0.350 -31.110  1.00 92.54           C  
ATOM    673  N   GLN A  93      -6.017   3.396 -27.517  1.00 90.89           N  
ATOM    674  CA  GLN A  93      -7.065   4.237 -26.948  1.00 90.89           C  
ATOM    675  C   GLN A  93      -7.430   5.377 -27.894  1.00 90.89           C  
ATOM    676  CB  GLN A  93      -6.629   4.797 -25.594  1.00 90.89           C  
ATOM    677  O   GLN A  93      -8.587   5.796 -27.952  1.00 90.89           O  
ATOM    678  CG  GLN A  93      -6.605   3.761 -24.478  1.00 90.89           C  
ATOM    679  CD  GLN A  93      -6.177   4.344 -23.145  1.00 90.89           C  
ATOM    680  NE2 GLN A  93      -6.407   3.598 -22.070  1.00 90.89           N  
ATOM    681  OE1 GLN A  93      -5.642   5.456 -23.081  1.00 90.89           O  
ATOM    682  N   ALA A  94      -6.421   5.859 -28.634  1.00 89.40           N  
ATOM    683  CA  ALA A  94      -6.617   6.959 -29.574  1.00 89.40           C  
ATOM    684  C   ALA A  94      -7.144   6.450 -30.912  1.00 89.40           C  
ATOM    685  CB  ALA A  94      -5.312   7.725 -29.776  1.00 89.40           C  
ATOM    686  O   ALA A  94      -8.151   6.950 -31.420  1.00 89.40           O  
ATOM    687  N   GLN A  95      -6.574   5.493 -31.454  1.00 90.40           N  
ATOM    688  CA  GLN A  95      -6.935   4.901 -32.738  1.00 90.40           C  
ATOM    689  C   GLN A  95      -6.705   3.392 -32.732  1.00 90.40           C  
ATOM    690  CB  GLN A  95      -6.138   5.548 -33.871  1.00 90.40           C  
ATOM    691  O   GLN A  95      -5.677   2.917 -32.245  1.00 90.40           O  
ATOM    692  CG  GLN A  95      -6.473   7.016 -34.098  1.00 90.40           C  
ATOM    693  CD  GLN A  95      -5.614   7.655 -35.173  1.00 90.40           C  
ATOM    694  NE2 GLN A  95      -5.859   8.933 -35.446  1.00 90.40           N  
ATOM    695  OE1 GLN A  95      -4.738   7.007 -35.753  1.00 90.40           O  
ATOM    696  N   SER A  96      -7.732   2.538 -33.195  1.00 92.26           N  
ATOM    697  CA  SER A  96      -7.643   1.082 -33.233  1.00 92.26           C  
ATOM    698  C   SER A  96      -6.822   0.610 -34.428  1.00 92.26           C  
ATOM    699  CB  SER A  96      -9.040   0.461 -33.286  1.00 92.26           C  
ATOM    700  O   SER A  96      -7.264  -0.253 -35.189  1.00 92.26           O  
ATOM    701  OG  SER A  96      -9.785   0.989 -34.369  1.00 92.26           O  
ATOM    702  N   ASN A  97      -5.648   1.202 -34.719  1.00 93.83           N  
ATOM    703  CA  ASN A  97      -4.709   0.843 -35.776  1.00 93.83           C  
ATOM    704  C   ASN A  97      -3.271   0.819 -35.264  1.00 93.83           C  
ATOM    705  CB  ASN A  97      -4.837   1.806 -36.958  1.00 93.83           C  
ATOM    706  O   ASN A  97      -2.966   1.418 -34.232  1.00 93.83           O  
ATOM    707  CG  ASN A  97      -4.608   3.251 -36.560  1.00 93.83           C  
ATOM    708  ND2 ASN A  97      -4.823   4.166 -37.499  1.00 93.83           N  
ATOM    709  OD1 ASN A  97      -4.241   3.543 -35.419  1.00 93.83           O  
ATOM    710  N   CYS A  98      -2.474  -0.020 -35.922  1.00 94.21           N  
ATOM    711  CA  CYS A  98      -1.041  -0.020 -35.648  1.00 94.21           C  
ATOM    712  C   CYS A  98      -0.429   1.343 -35.949  1.00 94.21           C  
ATOM    713  CB  CYS A  98      -0.337  -1.098 -36.471  1.00 94.21           C  
ATOM    714  O   CYS A  98      -0.599   1.876 -37.046  1.00 94.21           O  
ATOM    715  SG  CYS A  98       1.459  -1.099 -36.287  1.00 94.21           S  
ATOM    716  N   PRO A  99       0.324   1.933 -35.011  1.00 91.91           N  
ATOM    717  CA  PRO A  99       0.923   3.258 -35.188  1.00 91.91           C  
ATOM    718  C   PRO A  99       2.024   3.271 -36.245  1.00 91.91           C  
ATOM    719  CB  PRO A  99       1.491   3.577 -33.803  1.00 91.91           C  
ATOM    720  O   PRO A  99       2.362   4.332 -36.777  1.00 91.91           O  
ATOM    721  CG  PRO A  99       0.679   2.751 -32.858  1.00 91.91           C  
ATOM    722  CD  PRO A  99       0.329   1.457 -33.534  1.00 91.91           C  
ATOM    723  N   LEU A 100       2.477   2.142 -36.696  1.00 91.51           N  
ATOM    724  CA  LEU A 100       3.568   2.036 -37.659  1.00 91.51           C  
ATOM    725  C   LEU A 100       3.030   1.805 -39.067  1.00 91.51           C  
ATOM    726  CB  LEU A 100       4.518   0.900 -37.270  1.00 91.51           C  
ATOM    727  O   LEU A 100       3.448   2.477 -40.013  1.00 91.51           O  
ATOM    728  CG  LEU A 100       5.477   1.184 -36.112  1.00 91.51           C  
ATOM    729  CD1 LEU A 100       6.174  -0.100 -35.675  1.00 91.51           C  
ATOM    730  CD2 LEU A 100       6.497   2.244 -36.510  1.00 91.51           C  
ATOM    731  N   CYS A 101       2.020   0.915 -39.294  1.00 93.88           N  
ATOM    732  CA  CYS A 101       1.620   0.506 -40.636  1.00 93.88           C  
ATOM    733  C   CYS A 101       0.140   0.784 -40.872  1.00 93.88           C  
ATOM    734  CB  CYS A 101       1.910  -0.979 -40.851  1.00 93.88           C  
ATOM    735  O   CYS A 101      -0.350   0.649 -41.994  1.00 93.88           O  
ATOM    736  SG  CYS A 101       0.868  -2.075 -39.864  1.00 93.88           S  
ATOM    737  N   ARG A 102      -0.605   1.205 -39.719  1.00 92.71           N  
ATOM    738  CA  ARG A 102      -1.994   1.653 -39.753  1.00 92.71           C  
ATOM    739  C   ARG A 102      -2.942   0.483 -39.992  1.00 92.71           C  
ATOM    740  CB  ARG A 102      -2.189   2.716 -40.836  1.00 92.71           C  
ATOM    741  O   ARG A 102      -4.106   0.683 -40.343  1.00 92.71           O  
ATOM    742  CG  ARG A 102      -1.426   4.006 -40.579  1.00 92.71           C  
ATOM    743  CD  ARG A 102      -1.709   5.052 -41.648  1.00 92.71           C  
ATOM    744  NE  ARG A 102      -0.910   6.257 -41.447  1.00 92.71           N  
ATOM    745  NH1 ARG A 102      -1.953   7.474 -43.111  1.00 92.71           N  
ATOM    746  NH2 ARG A 102      -0.265   8.418 -41.881  1.00 92.71           N  
ATOM    747  CZ  ARG A 102      -1.045   7.381 -42.147  1.00 92.71           C  
ATOM    748  N   CYS A 103      -2.469  -0.758 -39.920  1.00 92.99           N  
ATOM    749  CA  CYS A 103      -3.315  -1.946 -39.955  1.00 92.99           C  
ATOM    750  C   CYS A 103      -4.220  -2.007 -38.731  1.00 92.99           C  
ATOM    751  CB  CYS A 103      -2.460  -3.210 -40.032  1.00 92.99           C  
ATOM    752  O   CYS A 103      -3.802  -1.655 -37.626  1.00 92.99           O  
ATOM    753  SG  CYS A 103      -1.562  -3.388 -41.590  1.00 92.99           S  
ATOM    754  N   PRO A 104      -5.509  -2.382 -38.901  1.00 92.81           N  
ATOM    755  CA  PRO A 104      -6.418  -2.503 -37.759  1.00 92.81           C  
ATOM    756  C   PRO A 104      -5.900  -3.464 -36.691  1.00 92.81           C  
ATOM    757  CB  PRO A 104      -7.708  -3.032 -38.390  1.00 92.81           C  
ATOM    758  O   PRO A 104      -5.463  -4.572 -37.012  1.00 92.81           O  
ATOM    759  CG  PRO A 104      -7.595  -2.686 -39.839  1.00 92.81           C  
ATOM    760  CD  PRO A 104      -6.140  -2.672 -40.214  1.00 92.81           C  
ATOM    761  N   VAL A 105      -5.785  -2.952 -35.479  1.00 92.39           N  
ATOM    762  CA  VAL A 105      -5.301  -3.738 -34.349  1.00 92.39           C  
ATOM    763  C   VAL A 105      -6.302  -3.660 -33.198  1.00 92.39           C  
ATOM    764  CB  VAL A 105      -3.910  -3.260 -33.878  1.00 92.39           C  
ATOM    765  O   VAL A 105      -6.722  -2.569 -32.805  1.00 92.39           O  
ATOM    766  CG1 VAL A 105      -3.444  -4.063 -32.665  1.00 92.39           C  
ATOM    767  CG2 VAL A 105      -2.896  -3.367 -35.016  1.00 92.39           C  
ATOM    768  N   HIS A 106      -6.770  -4.836 -32.698  1.00 90.20           N  
ATOM    769  CA  HIS A 106      -7.586  -4.937 -31.494  1.00 90.20           C  
ATOM    770  C   HIS A 106      -6.751  -5.382 -30.298  1.00 90.20           C  
ATOM    771  CB  HIS A 106      -8.747  -5.909 -31.714  1.00 90.20           C  
ATOM    772  O   HIS A 106      -5.771  -6.114 -30.457  1.00 90.20           O  
ATOM    773  CG  HIS A 106      -9.679  -5.491 -32.806  1.00 90.20           C  
ATOM    774  CD2 HIS A 106      -9.917  -6.029 -34.026  1.00 90.20           C  
ATOM    775  ND1 HIS A 106     -10.500  -4.389 -32.704  1.00 90.20           N  
ATOM    776  CE1 HIS A 106     -11.205  -4.268 -33.816  1.00 90.20           C  
ATOM    777  NE2 HIS A 106     -10.870  -5.250 -34.635  1.00 90.20           N  
ATOM    778  N   ALA A 107      -7.082  -4.840 -29.141  1.00 89.54           N  
ATOM    779  CA  ALA A 107      -6.334  -5.108 -27.915  1.00 89.54           C  
ATOM    780  C   ALA A 107      -6.133  -6.606 -27.711  1.00 89.54           C  
ATOM    781  CB  ALA A 107      -7.053  -4.502 -26.712  1.00 89.54           C  
ATOM    782  O   ALA A 107      -5.085  -7.037 -27.224  1.00 89.54           O  
ATOM    783  N   ASP A 108      -7.078  -7.451 -28.149  1.00 91.59           N  
ATOM    784  CA  ASP A 108      -7.011  -8.897 -27.961  1.00 91.59           C  
ATOM    785  C   ASP A 108      -6.072  -9.540 -28.980  1.00 91.59           C  
ATOM    786  CB  ASP A 108      -8.406  -9.517 -28.066  1.00 91.59           C  
ATOM    787  O   ASP A 108      -5.765 -10.730 -28.884  1.00 91.59           O  
ATOM    788  CG  ASP A 108      -9.066  -9.266 -29.411  1.00 91.59           C  
ATOM    789  OD1 ASP A 108      -8.554  -8.440 -30.197  1.00 91.59           O  
ATOM    790  OD2 ASP A 108     -10.109  -9.898 -29.685  1.00 91.59           O  
ATOM    791  N   GLN A 109      -5.519  -8.757 -29.938  1.00 90.27           N  
ATOM    792  CA  GLN A 109      -4.636  -9.224 -31.002  1.00 90.27           C  
ATOM    793  C   GLN A 109      -3.191  -8.808 -30.740  1.00 90.27           C  
ATOM    794  CB  GLN A 109      -5.099  -8.689 -32.358  1.00 90.27           C  
ATOM    795  O   GLN A 109      -2.350  -8.867 -31.639  1.00 90.27           O  
ATOM    796  CG  GLN A 109      -6.464  -9.208 -32.790  1.00 90.27           C  
ATOM    797  CD  GLN A 109      -6.956  -8.566 -34.073  1.00 90.27           C  
ATOM    798  NE2 GLN A 109      -7.731  -9.315 -34.851  1.00 90.27           N  
ATOM    799  OE1 GLN A 109      -6.644  -7.407 -34.362  1.00 90.27           O  
ATOM    800  N   LEU A 110      -2.925  -8.355 -29.521  1.00 94.49           N  
ATOM    801  CA  LEU A 110      -1.583  -8.030 -29.051  1.00 94.49           C  
ATOM    802  C   LEU A 110      -0.983  -9.194 -28.270  1.00 94.49           C  
ATOM    803  CB  LEU A 110      -1.612  -6.774 -28.175  1.00 94.49           C  
ATOM    804  O   LEU A 110      -1.643  -9.771 -27.403  1.00 94.49           O  
ATOM    805  CG  LEU A 110      -1.929  -5.458 -28.887  1.00 94.49           C  
ATOM    806  CD1 LEU A 110      -2.194  -4.355 -27.869  1.00 94.49           C  
ATOM    807  CD2 LEU A 110      -0.788  -5.067 -29.821  1.00 94.49           C  
ATOM    808  N   ARG A 111       0.164  -9.593 -28.687  1.00 95.80           N  
ATOM    809  CA  ARG A 111       0.867 -10.691 -28.032  1.00 95.80           C  
ATOM    810  C   ARG A 111       2.169 -10.209 -27.402  1.00 95.80           C  
ATOM    811  CB  ARG A 111       1.152 -11.818 -29.027  1.00 95.80           C  
ATOM    812  O   ARG A 111       2.915  -9.443 -28.015  1.00 95.80           O  
ATOM    813  CG  ARG A 111      -0.092 -12.368 -29.708  1.00 95.80           C  
ATOM    814  CD  ARG A 111      -0.928 -13.213 -28.757  1.00 95.80           C  
ATOM    815  NE  ARG A 111      -2.046 -13.852 -29.446  1.00 95.80           N  
ATOM    816  NH1 ARG A 111      -2.994 -14.728 -27.529  1.00 95.80           N  
ATOM    817  NH2 ARG A 111      -3.973 -15.095 -29.569  1.00 95.80           N  
ATOM    818  CZ  ARG A 111      -3.002 -14.557 -28.847  1.00 95.80           C  
ATOM    819  N   ARG A 112       2.285 -10.655 -26.221  1.00 96.65           N  
ATOM    820  CA  ARG A 112       3.558 -10.406 -25.552  1.00 96.65           C  
ATOM    821  C   ARG A 112       4.695 -11.150 -26.245  1.00 96.65           C  
ATOM    822  CB  ARG A 112       3.482 -10.819 -24.080  1.00 96.65           C  
ATOM    823  O   ARG A 112       4.566 -12.333 -26.565  1.00 96.65           O  
ATOM    824  CG  ARG A 112       4.704 -10.425 -23.266  1.00 96.65           C  
ATOM    825  CD  ARG A 112       4.532 -10.762 -21.791  1.00 96.65           C  
ATOM    826  NE  ARG A 112       5.692 -10.350 -21.005  1.00 96.65           N  
ATOM    827  NH1 ARG A 112       5.010 -11.403 -19.066  1.00 96.65           N  
ATOM    828  NH2 ARG A 112       6.983 -10.237 -19.110  1.00 96.65           N  
ATOM    829  CZ  ARG A 112       5.892 -10.664 -19.729  1.00 96.65           C  
ATOM    830  N   ASP A 113       5.790 -10.408 -26.530  1.00 96.37           N  
ATOM    831  CA  ASP A 113       6.961 -10.983 -27.186  1.00 96.37           C  
ATOM    832  C   ASP A 113       8.061 -11.293 -26.173  1.00 96.37           C  
ATOM    833  CB  ASP A 113       7.491 -10.037 -28.265  1.00 96.37           C  
ATOM    834  O   ASP A 113       8.876 -10.426 -25.850  1.00 96.37           O  
ATOM    835  CG  ASP A 113       8.496 -10.698 -29.192  1.00 96.37           C  
ATOM    836  OD1 ASP A 113       9.200 -11.635 -28.759  1.00 96.37           O  
ATOM    837  OD2 ASP A 113       8.587 -10.275 -30.365  1.00 96.37           O  
ATOM    838  N   LEU A 114       8.152 -12.514 -25.702  1.00 96.37           N  
ATOM    839  CA  LEU A 114       9.072 -12.925 -24.647  1.00 96.37           C  
ATOM    840  C   LEU A 114      10.501 -13.008 -25.174  1.00 96.37           C  
ATOM    841  CB  LEU A 114       8.651 -14.276 -24.064  1.00 96.37           C  
ATOM    842  O   LEU A 114      11.457 -12.843 -24.413  1.00 96.37           O  
ATOM    843  CG  LEU A 114       7.313 -14.308 -23.323  1.00 96.37           C  
ATOM    844  CD1 LEU A 114       6.996 -15.727 -22.862  1.00 96.37           C  
ATOM    845  CD2 LEU A 114       7.336 -13.348 -22.138  1.00 96.37           C  
ATOM    846  N   ARG A 115      10.597 -13.318 -26.415  1.00 96.56           N  
ATOM    847  CA  ARG A 115      11.907 -13.338 -27.058  1.00 96.56           C  
ATOM    848  C   ARG A 115      12.538 -11.950 -27.061  1.00 96.56           C  
ATOM    849  CB  ARG A 115      11.795 -13.866 -28.490  1.00 96.56           C  
ATOM    850  O   ARG A 115      13.718 -11.798 -26.740  1.00 96.56           O  
ATOM    851  CG  ARG A 115      13.131 -13.998 -29.204  1.00 96.56           C  
ATOM    852  CD  ARG A 115      12.972 -14.611 -30.589  1.00 96.56           C  
ATOM    853  NE  ARG A 115      14.260 -14.773 -31.258  1.00 96.56           N  
ATOM    854  NH1 ARG A 115      13.384 -15.757 -33.156  1.00 96.56           N  
ATOM    855  NH2 ARG A 115      15.643 -15.412 -32.976  1.00 96.56           N  
ATOM    856  CZ  ARG A 115      14.426 -15.314 -32.462  1.00 96.56           C  
ATOM    857  N   ALA A 116      11.806 -11.000 -27.545  1.00 95.85           N  
ATOM    858  CA  ALA A 116      12.252  -9.609 -27.544  1.00 95.85           C  
ATOM    859  C   ALA A 116      12.580  -9.139 -26.130  1.00 95.85           C  
ATOM    860  CB  ALA A 116      11.187  -8.708 -28.166  1.00 95.85           C  
ATOM    861  O   ALA A 116      13.552  -8.410 -25.921  1.00 95.85           O  
ATOM    862  N   GLN A 117      11.761  -9.569 -25.177  1.00 96.65           N  
ATOM    863  CA  GLN A 117      12.013  -9.256 -23.774  1.00 96.65           C  
ATOM    864  C   GLN A 117      13.354  -9.824 -23.317  1.00 96.65           C  
ATOM    865  CB  GLN A 117      10.887  -9.796 -22.892  1.00 96.65           C  
ATOM    866  O   GLN A 117      14.133  -9.134 -22.656  1.00 96.65           O  
ATOM    867  CG  GLN A 117      11.055  -9.473 -21.414  1.00 96.65           C  
ATOM    868  CD  GLN A 117       9.806  -9.766 -20.603  1.00 96.65           C  
ATOM    869  NE2 GLN A 117       9.771  -9.273 -19.370  1.00 96.65           N  
ATOM    870  OE1 GLN A 117       8.880 -10.429 -21.082  1.00 96.65           O  
ATOM    871  N   ARG A 118      13.705 -11.010 -23.633  1.00 97.12           N  
ATOM    872  CA  ARG A 118      14.956 -11.664 -23.263  1.00 97.12           C  
ATOM    873  C   ARG A 118      16.147 -10.985 -23.930  1.00 97.12           C  
ATOM    874  CB  ARG A 118      14.920 -13.147 -23.638  1.00 97.12           C  
ATOM    875  O   ARG A 118      17.199 -10.814 -23.310  1.00 97.12           O  
ATOM    876  CG  ARG A 118      13.991 -13.980 -22.770  1.00 97.12           C  
ATOM    877  CD  ARG A 118      13.945 -15.432 -23.224  1.00 97.12           C  
ATOM    878  NE  ARG A 118      12.858 -16.164 -22.581  1.00 97.12           N  
ATOM    879  NH1 ARG A 118      12.815 -17.875 -24.132  1.00 97.12           N  
ATOM    880  NH2 ARG A 118      11.358 -17.889 -22.363  1.00 97.12           N  
ATOM    881  CZ  ARG A 118      12.346 -17.308 -23.027  1.00 97.12           C  
ATOM    882  N   GLN A 119      15.934 -10.599 -25.164  1.00 97.00           N  
ATOM    883  CA  GLN A 119      16.988  -9.934 -25.923  1.00 97.00           C  
ATOM    884  C   GLN A 119      17.328  -8.575 -25.319  1.00 97.00           C  
ATOM    885  CB  GLN A 119      16.575  -9.770 -27.387  1.00 97.00           C  
ATOM    886  O   GLN A 119      18.502  -8.217 -25.203  1.00 97.00           O  
ATOM    887  CG  GLN A 119      16.571 -11.073 -28.175  1.00 97.00           C  
ATOM    888  CD  GLN A 119      16.111 -10.890 -29.609  1.00 97.00           C  
ATOM    889  NE2 GLN A 119      16.583 -11.757 -30.498  1.00 97.00           N  
ATOM    890  OE1 GLN A 119      15.337  -9.978 -29.915  1.00 97.00           O  
ATOM    891  N   VAL A 120      16.304  -7.818 -25.020  1.00 96.32           N  
ATOM    892  CA  VAL A 120      16.512  -6.505 -24.417  1.00 96.32           C  
ATOM    893  C   VAL A 120      17.209  -6.660 -23.067  1.00 96.32           C  
ATOM    894  CB  VAL A 120      15.179  -5.743 -24.244  1.00 96.32           C  
ATOM    895  O   VAL A 120      18.086  -5.867 -22.720  1.00 96.32           O  
ATOM    896  CG1 VAL A 120      15.375  -4.504 -23.372  1.00 96.32           C  
ATOM    897  CG2 VAL A 120      14.605  -5.356 -25.606  1.00 96.32           C  
ATOM    898  N   GLN A 121      16.872  -7.675 -22.290  1.00 96.55           N  
ATOM    899  CA  GLN A 121      17.410  -7.922 -20.957  1.00 96.55           C  
ATOM    900  C   GLN A 121      18.884  -8.313 -21.022  1.00 96.55           C  
ATOM    901  CB  GLN A 121      16.608  -9.014 -20.247  1.00 96.55           C  
ATOM    902  O   GLN A 121      19.603  -8.210 -20.027  1.00 96.55           O  
ATOM    903  CG  GLN A 121      15.207  -8.580 -19.837  1.00 96.55           C  
ATOM    904  CD  GLN A 121      15.215  -7.497 -18.774  1.00 96.55           C  
ATOM    905  NE2 GLN A 121      14.115  -6.760 -18.670  1.00 96.55           N  
ATOM    906  OE1 GLN A 121      16.202  -7.325 -18.052  1.00 96.55           O  
ATOM    907  N   ARG A 122      19.496  -8.633 -22.141  1.00 96.84           N  
ATOM    908  CA  ARG A 122      20.885  -9.045 -22.320  1.00 96.84           C  
ATOM    909  C   ARG A 122      21.747  -7.876 -22.784  1.00 96.84           C  
ATOM    910  CB  ARG A 122      20.979 -10.196 -23.323  1.00 96.84           C  
ATOM    911  O   ARG A 122      22.976  -7.971 -22.797  1.00 96.84           O  
ATOM    912  CG  ARG A 122      20.424 -11.513 -22.804  1.00 96.84           C  
ATOM    913  CD  ARG A 122      20.487 -12.607 -23.861  1.00 96.84           C  
ATOM    914  NE  ARG A 122      19.885 -13.850 -23.386  1.00 96.84           N  
ATOM    915  NH1 ARG A 122      20.131 -14.976 -25.389  1.00 96.84           N  
ATOM    916  NH2 ARG A 122      19.168 -16.022 -23.591  1.00 96.84           N  
ATOM    917  CZ  ARG A 122      19.729 -14.947 -24.123  1.00 96.84           C  
ATOM    918  N   LEU A 123      21.044  -6.860 -23.215  1.00 97.05           N  
ATOM    919  CA  LEU A 123      21.781  -5.688 -23.676  1.00 97.05           C  
ATOM    920  C   LEU A 123      22.563  -5.053 -22.531  1.00 97.05           C  
ATOM    921  CB  LEU A 123      20.825  -4.661 -24.289  1.00 97.05           C  
ATOM    922  O   LEU A 123      22.101  -5.044 -21.388  1.00 97.05           O  
ATOM    923  CG  LEU A 123      20.103  -5.085 -25.568  1.00 97.05           C  
ATOM    924  CD1 LEU A 123      19.098  -4.019 -25.988  1.00 97.05           C  
ATOM    925  CD2 LEU A 123      21.106  -5.352 -26.686  1.00 97.05           C  
ATOM    926  N   ARG A 124      23.748  -4.612 -22.819  1.00 97.67           N  
ATOM    927  CA  ARG A 124      24.628  -3.987 -21.837  1.00 97.67           C  
ATOM    928  C   ARG A 124      24.264  -2.521 -21.631  1.00 97.67           C  
ATOM    929  CB  ARG A 124      26.090  -4.108 -22.270  1.00 97.67           C  
ATOM    930  O   ARG A 124      24.113  -1.771 -22.598  1.00 97.67           O  
ATOM    931  CG  ARG A 124      26.618  -5.534 -22.267  1.00 97.67           C  
ATOM    932  CD  ARG A 124      28.077  -5.596 -22.694  1.00 97.67           C  
ATOM    933  NE  ARG A 124      28.957  -4.994 -21.696  1.00 97.67           N  
ATOM    934  NH1 ARG A 124      30.764  -4.777 -23.119  1.00 97.67           N  
ATOM    935  NH2 ARG A 124      30.924  -4.081 -20.941  1.00 97.67           N  
ATOM    936  CZ  ARG A 124      30.213  -4.619 -21.921  1.00 97.67           C  
ATOM    937  N   VAL A 125      24.093  -2.180 -20.359  1.00 96.81           N  
ATOM    938  CA  VAL A 125      23.722  -0.812 -20.010  1.00 96.81           C  
ATOM    939  C   VAL A 125      24.734  -0.238 -19.022  1.00 96.81           C  
ATOM    940  CB  VAL A 125      22.298  -0.745 -19.414  1.00 96.81           C  
ATOM    941  O   VAL A 125      25.377  -0.983 -18.279  1.00 96.81           O  
ATOM    942  CG1 VAL A 125      21.262  -1.208 -20.437  1.00 96.81           C  
ATOM    943  CG2 VAL A 125      22.211  -1.587 -18.143  1.00 96.81           C  
ATOM    944  N   ARG A 126      24.907   1.144 -19.135  1.00 96.15           N  
ATOM    945  CA  ARG A 126      25.727   1.843 -18.150  1.00 96.15           C  
ATOM    946  C   ARG A 126      24.904   2.226 -16.925  1.00 96.15           C  
ATOM    947  CB  ARG A 126      26.360   3.092 -18.767  1.00 96.15           C  
ATOM    948  O   ARG A 126      23.709   2.509 -17.037  1.00 96.15           O  
ATOM    949  CG  ARG A 126      27.373   2.793 -19.861  1.00 96.15           C  
ATOM    950  CD  ARG A 126      28.044   4.061 -20.370  1.00 96.15           C  
ATOM    951  NE  ARG A 126      28.744   3.832 -21.631  1.00 96.15           N  
ATOM    952  NH1 ARG A 126      27.140   4.850 -22.945  1.00 96.15           N  
ATOM    953  NH2 ARG A 126      29.016   3.952 -23.908  1.00 96.15           N  
ATOM    954  CZ  ARG A 126      28.298   4.212 -22.825  1.00 96.15           C  
ATOM    955  N   CYS A 127      25.523   2.133 -15.819  1.00 95.20           N  
ATOM    956  CA  CYS A 127      24.889   2.523 -14.565  1.00 95.20           C  
ATOM    957  C   CYS A 127      24.427   3.974 -14.615  1.00 95.20           C  
ATOM    958  CB  CYS A 127      25.850   2.324 -13.394  1.00 95.20           C  
ATOM    959  O   CYS A 127      25.106   4.827 -15.189  1.00 95.20           O  
ATOM    960  SG  CYS A 127      25.225   2.959 -11.823  1.00 95.20           S  
ATOM    961  N   GLN A 128      23.269   4.246 -14.011  1.00 93.73           N  
ATOM    962  CA  GLN A 128      22.729   5.600 -13.960  1.00 93.73           C  
ATOM    963  C   GLN A 128      23.683   6.546 -13.236  1.00 93.73           C  
ATOM    964  CB  GLN A 128      21.361   5.608 -13.274  1.00 93.73           C  
ATOM    965  O   GLN A 128      23.586   7.766 -13.383  1.00 93.73           O  
ATOM    966  CG  GLN A 128      21.399   5.152 -11.822  1.00 93.73           C  
ATOM    967  CD  GLN A 128      20.017   5.037 -11.206  1.00 93.73           C  
ATOM    968  NE2 GLN A 128      19.862   5.558  -9.994  1.00 93.73           N  
ATOM    969  OE1 GLN A 128      19.096   4.484 -11.816  1.00 93.73           O  
ATOM    970  N   ASN A 129      24.575   5.985 -12.424  1.00 94.24           N  
ATOM    971  CA  ASN A 129      25.517   6.793 -11.657  1.00 94.24           C  
ATOM    972  C   ASN A 129      26.890   6.837 -12.323  1.00 94.24           C  
ATOM    973  CB  ASN A 129      25.637   6.264 -10.226  1.00 94.24           C  
ATOM    974  O   ASN A 129      27.891   7.137 -11.671  1.00 94.24           O  
ATOM    975  CG  ASN A 129      24.339   6.374  -9.452  1.00 94.24           C  
ATOM    976  ND2 ASN A 129      23.926   5.277  -8.828  1.00 94.24           N  
ATOM    977  OD1 ASN A 129      23.711   7.436  -9.416  1.00 94.24           O  
ATOM    978  N   ALA A 130      26.924   6.540 -13.594  1.00 93.79           N  
ATOM    979  CA  ALA A 130      28.161   6.565 -14.370  1.00 93.79           C  
ATOM    980  C   ALA A 130      28.817   7.941 -14.312  1.00 93.79           C  
ATOM    981  CB  ALA A 130      27.888   6.170 -15.819  1.00 93.79           C  
ATOM    982  O   ALA A 130      30.037   8.049 -14.167  1.00 93.79           O  
ATOM    983  N   PRO A 131      28.003   9.043 -14.397  1.00 91.87           N  
ATOM    984  CA  PRO A 131      28.575  10.387 -14.288  1.00 91.87           C  
ATOM    985  C   PRO A 131      29.265  10.628 -12.948  1.00 91.87           C  
ATOM    986  CB  PRO A 131      27.358  11.302 -14.448  1.00 91.87           C  
ATOM    987  O   PRO A 131      30.126  11.506 -12.842  1.00 91.87           O  
ATOM    988  CG  PRO A 131      26.361  10.483 -15.202  1.00 91.87           C  
ATOM    989  CD  PRO A 131      26.532   9.043 -14.810  1.00 91.87           C  
ATOM    990  N   GLN A 132      28.921   9.853 -11.955  1.00 90.23           N  
ATOM    991  CA  GLN A 132      29.466   9.981 -10.608  1.00 90.23           C  
ATOM    992  C   GLN A 132      30.632   9.020 -10.393  1.00 90.23           C  
ATOM    993  CB  GLN A 132      28.379   9.730  -9.562  1.00 90.23           C  
ATOM    994  O   GLN A 132      31.204   8.964  -9.302  1.00 90.23           O  
ATOM    995  CG  GLN A 132      27.214  10.707  -9.639  1.00 90.23           C  
ATOM    996  CD  GLN A 132      27.627  12.136  -9.340  1.00 90.23           C  
ATOM    997  NE2 GLN A 132      26.827  13.093  -9.798  1.00 90.23           N  
ATOM    998  OE1 GLN A 132      28.656  12.379  -8.701  1.00 90.23           O  
ATOM    999  N   GLY A 133      30.988   8.247 -11.488  1.00 92.51           N  
ATOM   1000  CA  GLY A 133      32.229   7.492 -11.418  1.00 92.51           C  
ATOM   1001  C   GLY A 133      32.014   5.991 -11.397  1.00 92.51           C  
ATOM   1002  O   GLY A 133      32.971   5.222 -11.281  1.00 92.51           O  
ATOM   1003  N   CYS A 134      30.795   5.483 -11.415  1.00 95.77           N  
ATOM   1004  CA  CYS A 134      30.522   4.052 -11.487  1.00 95.77           C  
ATOM   1005  C   CYS A 134      30.921   3.489 -12.846  1.00 95.77           C  
ATOM   1006  CB  CYS A 134      29.043   3.774 -11.224  1.00 95.77           C  
ATOM   1007  O   CYS A 134      30.525   4.022 -13.884  1.00 95.77           O  
ATOM   1008  SG  CYS A 134      28.608   2.022 -11.294  1.00 95.77           S  
ATOM   1009  N   GLU A 135      31.708   2.442 -12.826  1.00 95.65           N  
ATOM   1010  CA  GLU A 135      32.223   1.869 -14.066  1.00 95.65           C  
ATOM   1011  C   GLU A 135      31.452   0.610 -14.454  1.00 95.65           C  
ATOM   1012  CB  GLU A 135      33.715   1.553 -13.935  1.00 95.65           C  
ATOM   1013  O   GLU A 135      31.799  -0.061 -15.427  1.00 95.65           O  
ATOM   1014  CG  GLU A 135      34.591   2.784 -13.756  1.00 95.65           C  
ATOM   1015  CD  GLU A 135      36.068   2.454 -13.614  1.00 95.65           C  
ATOM   1016  OE1 GLU A 135      36.898   3.391 -13.571  1.00 95.65           O  
ATOM   1017  OE2 GLU A 135      36.399   1.249 -13.547  1.00 95.65           O  
ATOM   1018  N   TRP A 136      30.469   0.297 -13.718  1.00 96.12           N  
ATOM   1019  CA  TRP A 136      29.684  -0.903 -13.988  1.00 96.12           C  
ATOM   1020  C   TRP A 136      28.942  -0.782 -15.315  1.00 96.12           C  
ATOM   1021  CB  TRP A 136      28.689  -1.161 -12.853  1.00 96.12           C  
ATOM   1022  O   TRP A 136      28.299   0.236 -15.583  1.00 96.12           O  
ATOM   1023  CG  TRP A 136      27.875  -2.408 -13.029  1.00 96.12           C  
ATOM   1024  CD1 TRP A 136      28.230  -3.680 -12.674  1.00 96.12           C  
ATOM   1025  CD2 TRP A 136      26.570  -2.502 -13.608  1.00 96.12           C  
ATOM   1026  CE2 TRP A 136      26.194  -3.863 -13.571  1.00 96.12           C  
ATOM   1027  CE3 TRP A 136      25.681  -1.566 -14.153  1.00 96.12           C  
ATOM   1028  NE1 TRP A 136      27.223  -4.560 -12.997  1.00 96.12           N  
ATOM   1029  CH2 TRP A 136      24.113  -3.375 -14.589  1.00 96.12           C  
ATOM   1030  CZ2 TRP A 136      24.964  -4.311 -14.060  1.00 96.12           C  
ATOM   1031  CZ3 TRP A 136      24.458  -2.014 -14.640  1.00 96.12           C  
ATOM   1032  N   ASP A 137      29.143  -1.690 -16.187  1.00 95.52           N  
ATOM   1033  CA  ASP A 137      28.361  -1.905 -17.401  1.00 95.52           C  
ATOM   1034  C   ASP A 137      28.014  -3.382 -17.575  1.00 95.52           C  
ATOM   1035  CB  ASP A 137      29.122  -1.395 -18.627  1.00 95.52           C  
ATOM   1036  O   ASP A 137      28.897  -4.242 -17.530  1.00 95.52           O  
ATOM   1037  CG  ASP A 137      30.430  -2.131 -18.862  1.00 95.52           C  
ATOM   1038  OD1 ASP A 137      30.647  -3.199 -18.250  1.00 95.52           O  
ATOM   1039  OD2 ASP A 137      31.251  -1.636 -19.664  1.00 95.52           O  
ATOM   1040  N   GLY A 138      26.817  -3.779 -17.406  1.00 96.48           N  
ATOM   1041  CA  GLY A 138      26.351  -5.155 -17.475  1.00 96.48           C  
ATOM   1042  C   GLY A 138      24.993  -5.293 -18.137  1.00 96.48           C  
ATOM   1043  O   GLY A 138      24.501  -4.348 -18.758  1.00 96.48           O  
ATOM   1044  N   ALA A 139      24.498  -6.519 -18.058  1.00 97.36           N  
ATOM   1045  CA  ALA A 139      23.192  -6.805 -18.645  1.00 97.36           C  
ATOM   1046  C   ALA A 139      22.094  -5.997 -17.960  1.00 97.36           C  
ATOM   1047  CB  ALA A 139      22.884  -8.298 -18.557  1.00 97.36           C  
ATOM   1048  O   ALA A 139      22.116  -5.819 -16.740  1.00 97.36           O  
ATOM   1049  N   LEU A 140      21.138  -5.465 -18.811  1.00 96.36           N  
ATOM   1050  CA  LEU A 140      19.999  -4.735 -18.264  1.00 96.36           C  
ATOM   1051  C   LEU A 140      19.331  -5.528 -17.146  1.00 96.36           C  
ATOM   1052  CB  LEU A 140      18.982  -4.427 -19.366  1.00 96.36           C  
ATOM   1053  O   LEU A 140      18.884  -4.951 -16.152  1.00 96.36           O  
ATOM   1054  CG  LEU A 140      17.766  -3.596 -18.952  1.00 96.36           C  
ATOM   1055  CD1 LEU A 140      18.211  -2.253 -18.383  1.00 96.36           C  
ATOM   1056  CD2 LEU A 140      16.827  -3.395 -20.137  1.00 96.36           C  
ATOM   1057  N   SER A 141      19.324  -6.833 -17.193  1.00 96.03           N  
ATOM   1058  CA  SER A 141      18.715  -7.714 -16.202  1.00 96.03           C  
ATOM   1059  C   SER A 141      19.441  -7.627 -14.864  1.00 96.03           C  
ATOM   1060  CB  SER A 141      18.714  -9.161 -16.698  1.00 96.03           C  
ATOM   1061  O   SER A 141      18.850  -7.885 -13.813  1.00 96.03           O  
ATOM   1062  OG  SER A 141      20.031  -9.588 -17.003  1.00 96.03           O  
ATOM   1063  N   ASP A 142      20.698  -7.235 -14.885  1.00 96.41           N  
ATOM   1064  CA  ASP A 142      21.542  -7.171 -13.695  1.00 96.41           C  
ATOM   1065  C   ASP A 142      21.508  -5.777 -13.073  1.00 96.41           C  
ATOM   1066  CB  ASP A 142      22.982  -7.560 -14.037  1.00 96.41           C  
ATOM   1067  O   ASP A 142      22.051  -5.563 -11.987  1.00 96.41           O  
ATOM   1068  CG  ASP A 142      23.120  -9.011 -14.461  1.00 96.41           C  
ATOM   1069  OD1 ASP A 142      22.353  -9.866 -13.968  1.00 96.41           O  
ATOM   1070  OD2 ASP A 142      24.005  -9.303 -15.293  1.00 96.41           O  
ATOM   1071  N   LEU A 143      20.942  -4.843 -13.722  1.00 95.14           N  
ATOM   1072  CA  LEU A 143      20.954  -3.437 -13.333  1.00 95.14           C  
ATOM   1073  C   LEU A 143      20.273  -3.241 -11.983  1.00 95.14           C  
ATOM   1074  CB  LEU A 143      20.262  -2.581 -14.397  1.00 95.14           C  
ATOM   1075  O   LEU A 143      20.785  -2.521 -11.123  1.00 95.14           O  
ATOM   1076  CG  LEU A 143      20.255  -1.071 -14.153  1.00 95.14           C  
ATOM   1077  CD1 LEU A 143      21.683  -0.541 -14.073  1.00 95.14           C  
ATOM   1078  CD2 LEU A 143      19.474  -0.356 -15.250  1.00 95.14           C  
ATOM   1079  N   PRO A 144      19.062  -3.890 -11.754  1.00 94.44           N  
ATOM   1080  CA  PRO A 144      18.402  -3.713 -10.459  1.00 94.44           C  
ATOM   1081  C   PRO A 144      19.273  -4.163  -9.287  1.00 94.44           C  
ATOM   1082  CB  PRO A 144      17.152  -4.589 -10.577  1.00 94.44           C  
ATOM   1083  O   PRO A 144      19.332  -3.482  -8.260  1.00 94.44           O  
ATOM   1084  CG  PRO A 144      16.832  -4.602 -12.037  1.00 94.44           C  
ATOM   1085  CD  PRO A 144      18.121  -4.603 -12.808  1.00 94.44           C  
ATOM   1086  N   GLU A 145      19.863  -5.306  -9.462  1.00 95.49           N  
ATOM   1087  CA  GLU A 145      20.758  -5.796  -8.418  1.00 95.49           C  
ATOM   1088  C   GLU A 145      21.962  -4.874  -8.245  1.00 95.49           C  
ATOM   1089  CB  GLU A 145      21.226  -7.219  -8.734  1.00 95.49           C  
ATOM   1090  O   GLU A 145      22.377  -4.591  -7.120  1.00 95.49           O  
ATOM   1091  CG  GLU A 145      22.064  -7.850  -7.632  1.00 95.49           C  
ATOM   1092  CD  GLU A 145      21.327  -7.961  -6.307  1.00 95.49           C  
ATOM   1093  OE1 GLU A 145      21.987  -7.957  -5.243  1.00 95.49           O  
ATOM   1094  OE2 GLU A 145      20.079  -8.054  -6.332  1.00 95.49           O  
ATOM   1095  N   HIS A 146      22.637  -4.442  -9.267  1.00 95.72           N  
ATOM   1096  CA  HIS A 146      23.736  -3.486  -9.193  1.00 95.72           C  
ATOM   1097  C   HIS A 146      23.302  -2.201  -8.496  1.00 95.72           C  
ATOM   1098  CB  HIS A 146      24.267  -3.171 -10.592  1.00 95.72           C  
ATOM   1099  O   HIS A 146      24.015  -1.688  -7.630  1.00 95.72           O  
ATOM   1100  CG  HIS A 146      25.147  -1.962 -10.642  1.00 95.72           C  
ATOM   1101  CD2 HIS A 146      24.896  -0.697 -11.052  1.00 95.72           C  
ATOM   1102  ND1 HIS A 146      26.464  -1.984 -10.237  1.00 95.72           N  
ATOM   1103  CE1 HIS A 146      26.987  -0.779 -10.396  1.00 95.72           C  
ATOM   1104  NE2 HIS A 146      26.056   0.020 -10.889  1.00 95.72           N  
ATOM   1105  N   SER A 147      22.065  -1.603  -8.883  1.00 93.92           N  
ATOM   1106  CA  SER A 147      21.568  -0.345  -8.337  1.00 93.92           C  
ATOM   1107  C   SER A 147      21.451  -0.408  -6.818  1.00 93.92           C  
ATOM   1108  CB  SER A 147      20.210   0.005  -8.947  1.00 93.92           C  
ATOM   1109  O   SER A 147      21.706   0.581  -6.129  1.00 93.92           O  
ATOM   1110  OG  SER A 147      20.335   0.270 -10.334  1.00 93.92           O  
ATOM   1111  N   LYS A 148      21.143  -1.587  -6.274  1.00 92.85           N  
ATOM   1112  CA  LYS A 148      21.010  -1.774  -4.832  1.00 92.85           C  
ATOM   1113  C   LYS A 148      22.371  -1.716  -4.143  1.00 92.85           C  
ATOM   1114  CB  LYS A 148      20.323  -3.105  -4.524  1.00 92.85           C  
ATOM   1115  O   LYS A 148      22.484  -1.213  -3.023  1.00 92.85           O  
ATOM   1116  CG  LYS A 148      18.852  -3.146  -4.908  1.00 92.85           C  
ATOM   1117  CD  LYS A 148      18.223  -4.493  -4.574  1.00 92.85           C  
ATOM   1118  CE  LYS A 148      16.780  -4.572  -5.053  1.00 92.85           C  
ATOM   1119  NZ  LYS A 148      16.191  -5.924  -4.816  1.00 92.85           N  
ATOM   1120  N   ARG A 149      23.398  -2.078  -4.908  1.00 93.28           N  
ATOM   1121  CA  ARG A 149      24.706  -2.221  -4.278  1.00 93.28           C  
ATOM   1122  C   ARG A 149      25.705  -1.227  -4.861  1.00 93.28           C  
ATOM   1123  CB  ARG A 149      25.230  -3.649  -4.444  1.00 93.28           C  
ATOM   1124  O   ARG A 149      26.908  -1.325  -4.606  1.00 93.28           O  
ATOM   1125  CG  ARG A 149      24.373  -4.703  -3.762  1.00 93.28           C  
ATOM   1126  CD  ARG A 149      24.926  -6.105  -3.977  1.00 93.28           C  
ATOM   1127  NE  ARG A 149      24.056  -7.122  -3.393  1.00 93.28           N  
ATOM   1128  NH1 ARG A 149      25.488  -8.885  -3.818  1.00 93.28           N  
ATOM   1129  NH2 ARG A 149      23.480  -9.258  -2.777  1.00 93.28           N  
ATOM   1130  CZ  ARG A 149      24.344  -8.420  -3.330  1.00 93.28           C  
ATOM   1131  N   CYS A 150      25.231  -0.327  -5.703  1.00 95.73           N  
ATOM   1132  CA  CYS A 150      26.116   0.638  -6.346  1.00 95.73           C  
ATOM   1133  C   CYS A 150      26.757   1.561  -5.317  1.00 95.73           C  
ATOM   1134  CB  CYS A 150      25.348   1.464  -7.377  1.00 95.73           C  
ATOM   1135  O   CYS A 150      26.060   2.172  -4.505  1.00 95.73           O  
ATOM   1136  SG  CYS A 150      26.345   2.744  -8.173  1.00 95.73           S  
ATOM   1137  N   ASN A 151      28.040   1.693  -5.316  1.00 95.42           N  
ATOM   1138  CA  ASN A 151      28.800   2.505  -4.371  1.00 95.42           C  
ATOM   1139  C   ASN A 151      28.674   3.993  -4.683  1.00 95.42           C  
ATOM   1140  CB  ASN A 151      30.271   2.086  -4.366  1.00 95.42           C  
ATOM   1141  O   ASN A 151      29.039   4.837  -3.862  1.00 95.42           O  
ATOM   1142  CG  ASN A 151      30.496   0.750  -3.685  1.00 95.42           C  
ATOM   1143  ND2 ASN A 151      31.546   0.046  -4.091  1.00 95.42           N  
ATOM   1144  OD1 ASN A 151      29.731   0.354  -2.801  1.00 95.42           O  
ATOM   1145  N   PHE A 152      28.191   4.294  -5.819  1.00 96.32           N  
ATOM   1146  CA  PHE A 152      28.115   5.682  -6.261  1.00 96.32           C  
ATOM   1147  C   PHE A 152      26.683   6.197  -6.184  1.00 96.32           C  
ATOM   1148  CB  PHE A 152      28.647   5.821  -7.691  1.00 96.32           C  
ATOM   1149  O   PHE A 152      26.409   7.341  -6.554  1.00 96.32           O  
ATOM   1150  CG  PHE A 152      30.122   5.549  -7.820  1.00 96.32           C  
ATOM   1151  CD1 PHE A 152      31.046   6.578  -7.688  1.00 96.32           C  
ATOM   1152  CD2 PHE A 152      30.583   4.264  -8.073  1.00 96.32           C  
ATOM   1153  CE1 PHE A 152      32.412   6.329  -7.806  1.00 96.32           C  
ATOM   1154  CE2 PHE A 152      31.946   4.008  -8.192  1.00 96.32           C  
ATOM   1155  CZ  PHE A 152      32.859   5.042  -8.060  1.00 96.32           C  
ATOM   1156  N   ARG A 153      25.844   5.301  -5.692  1.00 94.86           N  
ATOM   1157  CA  ARG A 153      24.440   5.652  -5.502  1.00 94.86           C  
ATOM   1158  C   ARG A 153      24.271   6.622  -4.337  1.00 94.86           C  
ATOM   1159  CB  ARG A 153      23.599   4.396  -5.264  1.00 94.86           C  
ATOM   1160  O   ARG A 153      24.769   6.372  -3.237  1.00 94.86           O  
ATOM   1161  CG  ARG A 153      22.139   4.683  -4.953  1.00 94.86           C  
ATOM   1162  CD  ARG A 153      21.351   3.402  -4.714  1.00 94.86           C  
ATOM   1163  NE  ARG A 153      21.426   2.975  -3.320  1.00 94.86           N  
ATOM   1164  NH1 ARG A 153      20.177   1.056  -3.625  1.00 94.86           N  
ATOM   1165  NH2 ARG A 153      20.997   1.577  -1.549  1.00 94.86           N  
ATOM   1166  CZ  ARG A 153      20.867   1.870  -2.834  1.00 94.86           C  
ATOM   1167  N   PRO A 154      23.546   7.756  -4.590  1.00 94.30           N  
ATOM   1168  CA  PRO A 154      23.273   8.671  -3.479  1.00 94.30           C  
ATOM   1169  C   PRO A 154      22.342   8.066  -2.431  1.00 94.30           C  
ATOM   1170  CB  PRO A 154      22.615   9.871  -4.165  1.00 94.30           C  
ATOM   1171  O   PRO A 154      21.277   7.546  -2.772  1.00 94.30           O  
ATOM   1172  CG  PRO A 154      22.956   9.719  -5.612  1.00 94.30           C  
ATOM   1173  CD  PRO A 154      23.145   8.258  -5.906  1.00 94.30           C  
ATOM   1174  N   VAL A 155      22.858   8.019  -1.178  1.00 94.32           N  
ATOM   1175  CA  VAL A 155      22.062   7.441  -0.100  1.00 94.32           C  
ATOM   1176  C   VAL A 155      21.872   8.470   1.012  1.00 94.32           C  
ATOM   1177  CB  VAL A 155      22.717   6.160   0.464  1.00 94.32           C  
ATOM   1178  O   VAL A 155      22.761   9.285   1.271  1.00 94.32           O  
ATOM   1179  CG1 VAL A 155      22.705   5.043  -0.578  1.00 94.32           C  
ATOM   1180  CG2 VAL A 155      24.145   6.450   0.925  1.00 94.32           C  
ATOM   1181  N   ALA A 156      20.588   8.504   1.487  1.00 95.61           N  
ATOM   1182  CA  ALA A 156      20.288   9.408   2.594  1.00 95.61           C  
ATOM   1183  C   ALA A 156      21.041   8.996   3.857  1.00 95.61           C  
ATOM   1184  CB  ALA A 156      18.785   9.441   2.862  1.00 95.61           C  
ATOM   1185  O   ALA A 156      21.136   7.807   4.170  1.00 95.61           O  
ATOM   1186  N   CYS A 157      21.578  10.056   4.484  1.00 95.35           N  
ATOM   1187  CA  CYS A 157      22.229   9.868   5.776  1.00 95.35           C  
ATOM   1188  C   CYS A 157      21.254   9.299   6.800  1.00 95.35           C  
ATOM   1189  CB  CYS A 157      22.803  11.190   6.284  1.00 95.35           C  
ATOM   1190  O   CYS A 157      20.088   9.693   6.839  1.00 95.35           O  
ATOM   1191  SG  CYS A 157      23.419  11.112   7.980  1.00 95.35           S  
ATOM   1192  N   PRO A 158      21.641   8.320   7.630  1.00 94.37           N  
ATOM   1193  CA  PRO A 158      20.780   7.723   8.654  1.00 94.37           C  
ATOM   1194  C   PRO A 158      20.181   8.761   9.600  1.00 94.37           C  
ATOM   1195  CB  PRO A 158      21.727   6.783   9.405  1.00 94.37           C  
ATOM   1196  O   PRO A 158      19.171   8.493  10.257  1.00 94.37           O  
ATOM   1197  CG  PRO A 158      22.799   6.452   8.418  1.00 94.37           C  
ATOM   1198  CD  PRO A 158      23.014   7.644   7.531  1.00 94.37           C  
ATOM   1199  N   PHE A 159      20.833   9.949   9.692  1.00 95.07           N  
ATOM   1200  CA  PHE A 159      20.331  10.997  10.573  1.00 95.07           C  
ATOM   1201  C   PHE A 159      19.440  11.967   9.806  1.00 95.07           C  
ATOM   1202  CB  PHE A 159      21.491  11.755  11.226  1.00 95.07           C  
ATOM   1203  O   PHE A 159      19.131  13.055  10.296  1.00 95.07           O  
ATOM   1204  CG  PHE A 159      22.245  10.947  12.247  1.00 95.07           C  
ATOM   1205  CD1 PHE A 159      21.851  10.943  13.580  1.00 95.07           C  
ATOM   1206  CD2 PHE A 159      23.348  10.190  11.874  1.00 95.07           C  
ATOM   1207  CE1 PHE A 159      22.548  10.196  14.527  1.00 95.07           C  
ATOM   1208  CE2 PHE A 159      24.049   9.441  12.815  1.00 95.07           C  
ATOM   1209  CZ  PHE A 159      23.647   9.446  14.141  1.00 95.07           C  
ATOM   1210  N   ALA A 160      19.093  11.621   8.560  1.00 95.73           N  
ATOM   1211  CA  ALA A 160      18.168  12.418   7.757  1.00 95.73           C  
ATOM   1212  C   ALA A 160      16.858  12.655   8.503  1.00 95.73           C  
ATOM   1213  CB  ALA A 160      17.899  11.733   6.419  1.00 95.73           C  
ATOM   1214  O   ALA A 160      16.240  13.713   8.363  1.00 95.73           O  
ATOM   1215  N   VAL A 161      16.425  11.692   9.342  1.00 93.87           N  
ATOM   1216  CA  VAL A 161      15.195  11.775  10.122  1.00 93.87           C  
ATOM   1217  C   VAL A 161      15.292  12.927  11.119  1.00 93.87           C  
ATOM   1218  CB  VAL A 161      14.903  10.452  10.863  1.00 93.87           C  
ATOM   1219  O   VAL A 161      14.273  13.473  11.548  1.00 93.87           O  
ATOM   1220  CG1 VAL A 161      15.969  10.179  11.922  1.00 93.87           C  
ATOM   1221  CG2 VAL A 161      13.514  10.491  11.497  1.00 93.87           C  
ATOM   1222  N   HIS A 162      16.534  13.254  11.471  1.00 93.28           N  
ATOM   1223  CA  HIS A 162      16.732  14.306  12.461  1.00 93.28           C  
ATOM   1224  C   HIS A 162      17.131  15.620  11.797  1.00 93.28           C  
ATOM   1225  CB  HIS A 162      17.793  13.890  13.481  1.00 93.28           C  
ATOM   1226  O   HIS A 162      17.333  16.628  12.477  1.00 93.28           O  
ATOM   1227  CG  HIS A 162      17.458  12.631  14.215  1.00 93.28           C  
ATOM   1228  CD2 HIS A 162      18.074  11.426  14.241  1.00 93.28           C  
ATOM   1229  ND1 HIS A 162      16.362  12.523  15.045  1.00 93.28           N  
ATOM   1230  CE1 HIS A 162      16.320  11.301  15.551  1.00 93.28           C  
ATOM   1231  NE2 HIS A 162      17.347  10.616  15.079  1.00 93.28           N  
ATOM   1232  N   GLY A 163      17.369  15.577  10.375  1.00 93.32           N  
ATOM   1233  CA  GLY A 163      17.536  16.858   9.708  1.00 93.32           C  
ATOM   1234  C   GLY A 163      18.814  16.946   8.896  1.00 93.32           C  
ATOM   1235  O   GLY A 163      19.161  18.015   8.388  1.00 93.32           O  
ATOM   1236  N   CYS A 164      19.570  15.943   8.793  1.00 95.58           N  
ATOM   1237  CA  CYS A 164      20.737  15.965   7.917  1.00 95.58           C  
ATOM   1238  C   CYS A 164      20.320  15.916   6.452  1.00 95.58           C  
ATOM   1239  CB  CYS A 164      21.665  14.792   8.232  1.00 95.58           C  
ATOM   1240  O   CYS A 164      19.588  15.015   6.040  1.00 95.58           O  
ATOM   1241  SG  CYS A 164      23.157  14.751   7.214  1.00 95.58           S  
ATOM   1242  N   GLU A 165      20.722  16.813   5.636  1.00 95.08           N  
ATOM   1243  CA  GLU A 165      20.270  16.945   4.255  1.00 95.08           C  
ATOM   1244  C   GLU A 165      21.303  16.386   3.280  1.00 95.08           C  
ATOM   1245  CB  GLU A 165      19.973  18.410   3.923  1.00 95.08           C  
ATOM   1246  O   GLU A 165      21.120  16.458   2.064  1.00 95.08           O  
ATOM   1247  CG  GLU A 165      18.813  18.996   4.716  1.00 95.08           C  
ATOM   1248  CD  GLU A 165      18.556  20.462   4.406  1.00 95.08           C  
ATOM   1249  OE1 GLU A 165      17.610  21.047   4.981  1.00 95.08           O  
ATOM   1250  OE2 GLU A 165      19.305  21.030   3.580  1.00 95.08           O  
ATOM   1251  N   GLN A 166      22.369  15.790   3.897  1.00 94.52           N  
ATOM   1252  CA  GLN A 166      23.429  15.289   3.027  1.00 94.52           C  
ATOM   1253  C   GLN A 166      23.047  13.945   2.414  1.00 94.52           C  
ATOM   1254  CB  GLN A 166      24.742  15.159   3.800  1.00 94.52           C  
ATOM   1255  O   GLN A 166      22.419  13.113   3.071  1.00 94.52           O  
ATOM   1256  CG  GLN A 166      25.236  16.470   4.397  1.00 94.52           C  
ATOM   1257  CD  GLN A 166      25.746  17.438   3.345  1.00 94.52           C  
ATOM   1258  NE2 GLN A 166      25.762  18.724   3.681  1.00 94.52           N  
ATOM   1259  OE1 GLN A 166      26.123  17.034   2.241  1.00 94.52           O  
ATOM   1260  N   THR A 167      23.354  13.777   1.106  1.00 95.57           N  
ATOM   1261  CA  THR A 167      23.148  12.545   0.354  1.00 95.57           C  
ATOM   1262  C   THR A 167      24.446  12.090  -0.306  1.00 95.57           C  
ATOM   1263  CB  THR A 167      22.058  12.721  -0.719  1.00 95.57           C  
ATOM   1264  O   THR A 167      24.610  12.220  -1.521  1.00 95.57           O  
ATOM   1265  CG2 THR A 167      20.693  12.960  -0.082  1.00 95.57           C  
ATOM   1266  OG1 THR A 167      22.388  13.842  -1.548  1.00 95.57           O  
ATOM   1267  N   PRO A 168      25.344  11.650   0.564  1.00 94.35           N  
ATOM   1268  CA  PRO A 168      26.630  11.235  -0.001  1.00 94.35           C  
ATOM   1269  C   PRO A 168      26.528   9.951  -0.821  1.00 94.35           C  
ATOM   1270  CB  PRO A 168      27.507  11.024   1.237  1.00 94.35           C  
ATOM   1271  O   PRO A 168      25.502   9.267  -0.779  1.00 94.35           O  
ATOM   1272  CG  PRO A 168      26.550  10.662   2.326  1.00 94.35           C  
ATOM   1273  CD  PRO A 168      25.238  11.341   2.054  1.00 94.35           C  
ATOM   1274  N   LYS A 169      27.575   9.724  -1.597  1.00 94.93           N  
ATOM   1275  CA  LYS A 169      27.675   8.425  -2.256  1.00 94.93           C  
ATOM   1276  C   LYS A 169      27.738   7.293  -1.235  1.00 94.93           C  
ATOM   1277  CB  LYS A 169      28.903   8.379  -3.166  1.00 94.93           C  
ATOM   1278  O   LYS A 169      28.267   7.471  -0.136  1.00 94.93           O  
ATOM   1279  CG  LYS A 169      28.889   9.416  -4.279  1.00 94.93           C  
ATOM   1280  CD  LYS A 169      30.192   9.407  -5.068  1.00 94.93           C  
ATOM   1281  CE  LYS A 169      30.243  10.546  -6.079  1.00 94.93           C  
ATOM   1282  NZ  LYS A 169      31.558  10.602  -6.784  1.00 94.93           N  
ATOM   1283  N   GLN A 170      27.212   6.160  -1.676  1.00 93.91           N  
ATOM   1284  CA  GLN A 170      27.224   5.023  -0.762  1.00 93.91           C  
ATOM   1285  C   GLN A 170      28.631   4.755  -0.236  1.00 93.91           C  
ATOM   1286  CB  GLN A 170      26.675   3.773  -1.452  1.00 93.91           C  
ATOM   1287  O   GLN A 170      28.812   4.467   0.949  1.00 93.91           O  
ATOM   1288  CG  GLN A 170      26.536   2.571  -0.527  1.00 93.91           C  
ATOM   1289  CD  GLN A 170      25.282   2.627   0.324  1.00 93.91           C  
ATOM   1290  NE2 GLN A 170      25.152   1.683   1.251  1.00 93.91           N  
ATOM   1291  OE1 GLN A 170      24.437   3.511   0.152  1.00 93.91           O  
ATOM   1292  N   SER A 171      29.674   4.886  -0.974  1.00 94.03           N  
ATOM   1293  CA  SER A 171      31.070   4.644  -0.626  1.00 94.03           C  
ATOM   1294  C   SER A 171      31.596   5.714   0.324  1.00 94.03           C  
ATOM   1295  CB  SER A 171      31.937   4.597  -1.885  1.00 94.03           C  
ATOM   1296  O   SER A 171      32.532   5.468   1.088  1.00 94.03           O  
ATOM   1297  OG  SER A 171      31.843   5.813  -2.606  1.00 94.03           O  
ATOM   1298  N   GLU A 172      31.023   6.858   0.394  1.00 95.16           N  
ATOM   1299  CA  GLU A 172      31.476   7.988   1.200  1.00 95.16           C  
ATOM   1300  C   GLU A 172      30.692   8.084   2.506  1.00 95.16           C  
ATOM   1301  CB  GLU A 172      31.349   9.295   0.413  1.00 95.16           C  
ATOM   1302  O   GLU A 172      30.943   8.972   3.323  1.00 95.16           O  
ATOM   1303  CG  GLU A 172      32.261   9.372  -0.803  1.00 95.16           C  
ATOM   1304  CD  GLU A 172      32.014  10.602  -1.662  1.00 95.16           C  
ATOM   1305  OE1 GLU A 172      32.784  10.838  -2.620  1.00 95.16           O  
ATOM   1306  OE2 GLU A 172      31.042  11.336  -1.373  1.00 95.16           O  
ATOM   1307  N   MET A 173      29.780   7.242   2.739  1.00 94.32           N  
ATOM   1308  CA  MET A 173      28.887   7.312   3.892  1.00 94.32           C  
ATOM   1309  C   MET A 173      29.666   7.155   5.193  1.00 94.32           C  
ATOM   1310  CB  MET A 173      27.803   6.237   3.799  1.00 94.32           C  
ATOM   1311  O   MET A 173      29.394   7.852   6.173  1.00 94.32           O  
ATOM   1312  CG  MET A 173      26.826   6.249   4.964  1.00 94.32           C  
ATOM   1313  SD  MET A 173      25.974   7.864   5.150  1.00 94.32           S  
ATOM   1314  CE  MET A 173      24.847   7.796   3.729  1.00 94.32           C  
ATOM   1315  N   PHE A 174      30.590   6.264   5.168  1.00 94.59           N  
ATOM   1316  CA  PHE A 174      31.394   6.058   6.366  1.00 94.59           C  
ATOM   1317  C   PHE A 174      32.170   7.321   6.722  1.00 94.59           C  
ATOM   1318  CB  PHE A 174      32.360   4.885   6.172  1.00 94.59           C  
ATOM   1319  O   PHE A 174      32.171   7.750   7.877  1.00 94.59           O  
ATOM   1320  CG  PHE A 174      33.211   4.594   7.378  1.00 94.59           C  
ATOM   1321  CD1 PHE A 174      34.518   5.061   7.453  1.00 94.59           C  
ATOM   1322  CD2 PHE A 174      32.704   3.853   8.438  1.00 94.59           C  
ATOM   1323  CE1 PHE A 174      35.308   4.792   8.569  1.00 94.59           C  
ATOM   1324  CE2 PHE A 174      33.488   3.581   9.556  1.00 94.59           C  
ATOM   1325  CZ  PHE A 174      34.790   4.051   9.619  1.00 94.59           C  
ATOM   1326  N   GLU A 175      32.828   7.903   5.776  1.00 95.61           N  
ATOM   1327  CA  GLU A 175      33.555   9.154   5.968  1.00 95.61           C  
ATOM   1328  C   GLU A 175      32.614  10.278   6.395  1.00 95.61           C  
ATOM   1329  CB  GLU A 175      34.297   9.547   4.688  1.00 95.61           C  
ATOM   1330  O   GLU A 175      32.949  11.073   7.275  1.00 95.61           O  
ATOM   1331  CG  GLU A 175      35.175  10.781   4.840  1.00 95.61           C  
ATOM   1332  CD  GLU A 175      35.956  11.121   3.581  1.00 95.61           C  
ATOM   1333  OE1 GLU A 175      36.740  12.097   3.598  1.00 95.61           O  
ATOM   1334  OE2 GLU A 175      35.782  10.406   2.569  1.00 95.61           O  
ATOM   1335  N   HIS A 176      31.480  10.480   5.764  1.00 95.55           N  
ATOM   1336  CA  HIS A 176      30.468  11.462   6.135  1.00 95.55           C  
ATOM   1337  C   HIS A 176      30.067  11.314   7.599  1.00 95.55           C  
ATOM   1338  CB  HIS A 176      29.236  11.328   5.238  1.00 95.55           C  
ATOM   1339  O   HIS A 176      30.008  12.303   8.334  1.00 95.55           O  
ATOM   1340  CG  HIS A 176      28.029  12.035   5.767  1.00 95.55           C  
ATOM   1341  CD2 HIS A 176      26.891  11.557   6.323  1.00 95.55           C  
ATOM   1342  ND1 HIS A 176      27.904  13.408   5.751  1.00 95.55           N  
ATOM   1343  CE1 HIS A 176      26.739  13.744   6.278  1.00 95.55           C  
ATOM   1344  NE2 HIS A 176      26.105  12.640   6.633  1.00 95.55           N  
ATOM   1345  N   GLU A 177      29.883  10.047   8.081  1.00 93.81           N  
ATOM   1346  CA  GLU A 177      29.487   9.783   9.461  1.00 93.81           C  
ATOM   1347  C   GLU A 177      30.581  10.201  10.439  1.00 93.81           C  
ATOM   1348  CB  GLU A 177      29.150   8.301   9.650  1.00 93.81           C  
ATOM   1349  O   GLU A 177      30.292  10.748  11.505  1.00 93.81           O  
ATOM   1350  CG  GLU A 177      27.830   7.885   9.018  1.00 93.81           C  
ATOM   1351  CD  GLU A 177      27.531   6.402   9.176  1.00 93.81           C  
ATOM   1352  OE1 GLU A 177      26.435   5.957   8.764  1.00 93.81           O  
ATOM   1353  OE2 GLU A 177      28.398   5.681   9.717  1.00 93.81           O  
ATOM   1354  N   GLN A 178      31.776  10.053  10.071  1.00 93.87           N  
ATOM   1355  CA  GLN A 178      32.912  10.375  10.929  1.00 93.87           C  
ATOM   1356  C   GLN A 178      33.134  11.883  11.005  1.00 93.87           C  
ATOM   1357  CB  GLN A 178      34.179   9.682  10.426  1.00 93.87           C  
ATOM   1358  O   GLN A 178      33.399  12.423  12.080  1.00 93.87           O  
ATOM   1359  CG  GLN A 178      34.229   8.192  10.735  1.00 93.87           C  
ATOM   1360  CD  GLN A 178      35.529   7.545  10.296  1.00 93.87           C  
ATOM   1361  NE2 GLN A 178      35.697   6.268  10.624  1.00 93.87           N  
ATOM   1362  OE1 GLN A 178      36.376   8.187   9.667  1.00 93.87           O  
ATOM   1363  N   THR A 179      32.956  12.546   9.872  1.00 95.43           N  
ATOM   1364  CA  THR A 179      33.277  13.967   9.796  1.00 95.43           C  
ATOM   1365  C   THR A 179      32.108  14.814  10.290  1.00 95.43           C  
ATOM   1366  CB  THR A 179      33.643  14.381   8.359  1.00 95.43           C  
ATOM   1367  O   THR A 179      32.298  15.952  10.724  1.00 95.43           O  
ATOM   1368  CG2 THR A 179      34.912  13.677   7.889  1.00 95.43           C  
ATOM   1369  OG1 THR A 179      32.565  14.036   7.480  1.00 95.43           O  
ATOM   1370  N   HIS A 180      30.870  14.234  10.294  1.00 93.99           N  
ATOM   1371  CA  HIS A 180      29.685  15.017  10.625  1.00 93.99           C  
ATOM   1372  C   HIS A 180      29.068  14.554  11.940  1.00 93.99           C  
ATOM   1373  CB  HIS A 180      28.653  14.928   9.500  1.00 93.99           C  
ATOM   1374  O   HIS A 180      27.887  14.799  12.197  1.00 93.99           O  
ATOM   1375  CG  HIS A 180      29.017  15.722   8.286  1.00 93.99           C  
ATOM   1376  CD2 HIS A 180      28.887  15.442   6.968  1.00 93.99           C  
ATOM   1377  ND1 HIS A 180      29.596  16.971   8.361  1.00 93.99           N  
ATOM   1378  CE1 HIS A 180      29.805  17.426   7.137  1.00 93.99           C  
ATOM   1379  NE2 HIS A 180      29.384  16.518   6.274  1.00 93.99           N  
ATOM   1380  N   MET A 181      29.791  13.871  12.803  1.00 94.86           N  
ATOM   1381  CA  MET A 181      29.308  13.312  14.062  1.00 94.86           C  
ATOM   1382  C   MET A 181      28.788  14.411  14.982  1.00 94.86           C  
ATOM   1383  CB  MET A 181      30.417  12.525  14.762  1.00 94.86           C  
ATOM   1384  O   MET A 181      27.730  14.264  15.596  1.00 94.86           O  
ATOM   1385  CG  MET A 181      29.968  11.838  16.041  1.00 94.86           C  
ATOM   1386  SD  MET A 181      28.794  10.463  15.725  1.00 94.86           S  
ATOM   1387  CE  MET A 181      29.912   9.258  14.956  1.00 94.86           C  
ATOM   1388  N   SER A 182      29.569  15.468  15.131  1.00 95.55           N  
ATOM   1389  CA  SER A 182      29.168  16.579  15.988  1.00 95.55           C  
ATOM   1390  C   SER A 182      27.862  17.204  15.509  1.00 95.55           C  
ATOM   1391  CB  SER A 182      30.266  17.643  16.034  1.00 95.55           C  
ATOM   1392  O   SER A 182      26.982  17.511  16.316  1.00 95.55           O  
ATOM   1393  OG  SER A 182      29.856  18.755  16.811  1.00 95.55           O  
ATOM   1394  N   ALA A 183      27.711  17.454  14.237  1.00 95.79           N  
ATOM   1395  CA  ALA A 183      26.483  17.980  13.646  1.00 95.79           C  
ATOM   1396  C   ALA A 183      25.310  17.034  13.887  1.00 95.79           C  
ATOM   1397  CB  ALA A 183      26.671  18.218  12.150  1.00 95.79           C  
ATOM   1398  O   ALA A 183      24.202  17.476  14.202  1.00 95.79           O  
ATOM   1399  N   HIS A 184      25.593  15.677  13.685  1.00 96.36           N  
ATOM   1400  CA  HIS A 184      24.547  14.687  13.914  1.00 96.36           C  
ATOM   1401  C   HIS A 184      24.088  14.696  15.368  1.00 96.36           C  
ATOM   1402  CB  HIS A 184      25.037  13.291  13.526  1.00 96.36           C  
ATOM   1403  O   HIS A 184      22.888  14.634  15.646  1.00 96.36           O  
ATOM   1404  CG  HIS A 184      25.228  13.109  12.054  1.00 96.36           C  
ATOM   1405  CD2 HIS A 184      24.706  13.781  11.001  1.00 96.36           C  
ATOM   1406  ND1 HIS A 184      26.041  12.131  11.524  1.00 96.36           N  
ATOM   1407  CE1 HIS A 184      26.012  12.210  10.204  1.00 96.36           C  
ATOM   1408  NE2 HIS A 184      25.209  13.203   9.861  1.00 96.36           N  
ATOM   1409  N   LEU A 185      24.989  14.790  16.312  1.00 95.96           N  
ATOM   1410  CA  LEU A 185      24.660  14.822  17.733  1.00 95.96           C  
ATOM   1411  C   LEU A 185      23.844  16.065  18.073  1.00 95.96           C  
ATOM   1412  CB  LEU A 185      25.934  14.786  18.580  1.00 95.96           C  
ATOM   1413  O   LEU A 185      22.915  16.001  18.882  1.00 95.96           O  
ATOM   1414  CG  LEU A 185      26.656  13.440  18.662  1.00 95.96           C  
ATOM   1415  CD1 LEU A 185      27.982  13.594  19.399  1.00 95.96           C  
ATOM   1416  CD2 LEU A 185      25.774  12.402  19.348  1.00 95.96           C  
ATOM   1417  N   SER A 186      24.116  17.129  17.470  1.00 96.37           N  
ATOM   1418  CA  SER A 186      23.350  18.354  17.670  1.00 96.37           C  
ATOM   1419  C   SER A 186      21.920  18.201  17.163  1.00 96.37           C  
ATOM   1420  CB  SER A 186      24.027  19.530  16.964  1.00 96.37           C  
ATOM   1421  O   SER A 186      20.974  18.653  17.813  1.00 96.37           O  
ATOM   1422  OG  SER A 186      23.286  20.724  17.152  1.00 96.37           O  
ATOM   1423  N   LEU A 187      21.794  17.596  15.989  1.00 96.21           N  
ATOM   1424  CA  LEU A 187      20.476  17.348  15.414  1.00 96.21           C  
ATOM   1425  C   LEU A 187      19.651  16.437  16.316  1.00 96.21           C  
ATOM   1426  CB  LEU A 187      20.607  16.724  14.022  1.00 96.21           C  
ATOM   1427  O   LEU A 187      18.461  16.678  16.528  1.00 96.21           O  
ATOM   1428  CG  LEU A 187      21.081  17.654  12.904  1.00 96.21           C  
ATOM   1429  CD1 LEU A 187      21.333  16.861  11.626  1.00 96.21           C  
ATOM   1430  CD2 LEU A 187      20.060  18.761  12.660  1.00 96.21           C  
ATOM   1431  N   VAL A 188      20.300  15.431  16.828  1.00 96.18           N  
ATOM   1432  CA  VAL A 188      19.617  14.491  17.711  1.00 96.18           C  
ATOM   1433  C   VAL A 188      19.181  15.204  18.989  1.00 96.18           C  
ATOM   1434  CB  VAL A 188      20.515  13.281  18.055  1.00 96.18           C  
ATOM   1435  O   VAL A 188      18.057  15.017  19.459  1.00 96.18           O  
ATOM   1436  CG1 VAL A 188      19.861  12.411  19.126  1.00 96.18           C  
ATOM   1437  CG2 VAL A 188      20.808  12.461  16.800  1.00 96.18           C  
ATOM   1438  N   CYS A 189      20.010  15.985  19.517  1.00 96.29           N  
ATOM   1439  CA  CYS A 189      19.688  16.738  20.724  1.00 96.29           C  
ATOM   1440  C   CYS A 189      18.518  17.683  20.480  1.00 96.29           C  
ATOM   1441  CB  CYS A 189      20.904  17.530  21.203  1.00 96.29           C  
ATOM   1442  O   CYS A 189      17.609  17.780  21.307  1.00 96.29           O  
ATOM   1443  SG  CYS A 189      22.193  16.505  21.944  1.00 96.29           S  
ATOM   1444  N   SER A 190      18.521  18.343  19.384  1.00 95.61           N  
ATOM   1445  CA  SER A 190      17.426  19.237  19.021  1.00 95.61           C  
ATOM   1446  C   SER A 190      16.117  18.472  18.861  1.00 95.61           C  
ATOM   1447  CB  SER A 190      17.750  19.985  17.727  1.00 95.61           C  
ATOM   1448  O   SER A 190      15.065  18.929  19.313  1.00 95.61           O  
ATOM   1449  OG  SER A 190      18.853  20.856  17.912  1.00 95.61           O  
ATOM   1450  N   SER A 191      16.242  17.331  18.140  1.00 94.76           N  
ATOM   1451  CA  SER A 191      15.067  16.489  17.945  1.00 94.76           C  
ATOM   1452  C   SER A 191      14.524  15.980  19.276  1.00 94.76           C  
ATOM   1453  CB  SER A 191      15.400  15.306  17.034  1.00 94.76           C  
ATOM   1454  O   SER A 191      13.309  15.933  19.479  1.00 94.76           O  
ATOM   1455  OG  SER A 191      14.258  14.492  16.829  1.00 94.76           O  
ATOM   1456  N   LEU A 192      15.372  15.619  20.217  1.00 95.61           N  
ATOM   1457  CA  LEU A 192      14.975  15.143  21.538  1.00 95.61           C  
ATOM   1458  C   LEU A 192      14.293  16.251  22.333  1.00 95.61           C  
ATOM   1459  CB  LEU A 192      16.191  14.621  22.307  1.00 95.61           C  
ATOM   1460  O   LEU A 192      13.282  16.013  22.997  1.00 95.61           O  
ATOM   1461  CG  LEU A 192      16.696  13.231  21.916  1.00 95.61           C  
ATOM   1462  CD1 LEU A 192      18.039  12.948  22.580  1.00 95.61           C  
ATOM   1463  CD2 LEU A 192      15.672  12.165  22.293  1.00 95.61           C  
ATOM   1464  N   GLU A 193      14.825  17.401  22.226  1.00 95.80           N  
ATOM   1465  CA  GLU A 193      14.219  18.541  22.908  1.00 95.80           C  
ATOM   1466  C   GLU A 193      12.835  18.849  22.344  1.00 95.80           C  
ATOM   1467  CB  GLU A 193      15.119  19.774  22.796  1.00 95.80           C  
ATOM   1468  O   GLU A 193      11.904  19.143  23.097  1.00 95.80           O  
ATOM   1469  CG  GLU A 193      16.348  19.722  23.693  1.00 95.80           C  
ATOM   1470  CD  GLU A 193      17.300  20.887  23.474  1.00 95.80           C  
ATOM   1471  OE1 GLU A 193      18.391  20.903  24.089  1.00 95.80           O  
ATOM   1472  OE2 GLU A 193      16.953  21.791  22.682  1.00 95.80           O  
ATOM   1473  N   ALA A 194      12.758  18.848  21.058  1.00 94.78           N  
ATOM   1474  CA  ALA A 194      11.473  19.068  20.400  1.00 94.78           C  
ATOM   1475  C   ALA A 194      10.453  18.014  20.822  1.00 94.78           C  
ATOM   1476  CB  ALA A 194      11.644  19.061  18.883  1.00 94.78           C  
ATOM   1477  O   ALA A 194       9.290  18.333  21.077  1.00 94.78           O  
ATOM   1478  N   THR A 195      10.866  16.753  20.837  1.00 94.84           N  
ATOM   1479  CA  THR A 195       9.994  15.660  21.254  1.00 94.84           C  
ATOM   1480  C   THR A 195       9.568  15.833  22.709  1.00 94.84           C  
ATOM   1481  CB  THR A 195      10.687  14.296  21.077  1.00 94.84           C  
ATOM   1482  O   THR A 195       8.408  15.594  23.053  1.00 94.84           O  
ATOM   1483  CG2 THR A 195       9.754  13.152  21.464  1.00 94.84           C  
ATOM   1484  OG1 THR A 195      11.076  14.137  19.708  1.00 94.84           O  
ATOM   1485  N   ARG A 196      10.481  16.193  23.553  1.00 96.74           N  
ATOM   1486  CA  ARG A 196      10.178  16.449  24.958  1.00 96.74           C  
ATOM   1487  C   ARG A 196       9.118  17.536  25.099  1.00 96.74           C  
ATOM   1488  CB  ARG A 196      11.444  16.849  25.718  1.00 96.74           C  
ATOM   1489  O   ARG A 196       8.198  17.412  25.911  1.00 96.74           O  
ATOM   1490  CG  ARG A 196      11.255  16.945  27.223  1.00 96.74           C  
ATOM   1491  CD  ARG A 196      12.548  17.323  27.931  1.00 96.74           C  
ATOM   1492  NE  ARG A 196      12.325  17.607  29.346  1.00 96.74           N  
ATOM   1493  NH1 ARG A 196      14.567  17.727  29.888  1.00 96.74           N  
ATOM   1494  NH2 ARG A 196      12.974  18.044  31.505  1.00 96.74           N  
ATOM   1495  CZ  ARG A 196      13.289  17.792  30.243  1.00 96.74           C  
ATOM   1496  N   ARG A 197       9.229  18.597  24.346  1.00 96.36           N  
ATOM   1497  CA  ARG A 197       8.258  19.686  24.363  1.00 96.36           C  
ATOM   1498  C   ARG A 197       6.889  19.206  23.894  1.00 96.36           C  
ATOM   1499  CB  ARG A 197       8.736  20.846  23.487  1.00 96.36           C  
ATOM   1500  O   ARG A 197       5.866  19.561  24.482  1.00 96.36           O  
ATOM   1501  CG  ARG A 197       9.872  21.652  24.096  1.00 96.36           C  
ATOM   1502  CD  ARG A 197      10.328  22.772  23.172  1.00 96.36           C  
ATOM   1503  NE  ARG A 197      11.521  23.441  23.684  1.00 96.36           N  
ATOM   1504  NH1 ARG A 197      11.758  24.854  21.872  1.00 96.36           N  
ATOM   1505  NH2 ARG A 197      13.248  24.953  23.611  1.00 96.36           N  
ATOM   1506  CZ  ARG A 197      12.173  24.414  23.054  1.00 96.36           C  
ATOM   1507  N   ARG A 198       6.871  18.369  22.834  1.00 95.41           N  
ATOM   1508  CA  ARG A 198       5.624  17.820  22.310  1.00 95.41           C  
ATOM   1509  C   ARG A 198       4.949  16.918  23.338  1.00 95.41           C  
ATOM   1510  CB  ARG A 198       5.880  17.042  21.018  1.00 95.41           C  
ATOM   1511  O   ARG A 198       3.727  16.954  23.495  1.00 95.41           O  
ATOM   1512  CG  ARG A 198       6.133  17.926  19.806  1.00 95.41           C  
ATOM   1513  CD  ARG A 198       6.085  17.132  18.509  1.00 95.41           C  
ATOM   1514  NE  ARG A 198       7.131  16.114  18.461  1.00 95.41           N  
ATOM   1515  NH1 ARG A 198       7.901  16.708  16.365  1.00 95.41           N  
ATOM   1516  NH2 ARG A 198       8.884  14.979  17.505  1.00 95.41           N  
ATOM   1517  CZ  ARG A 198       7.970  15.936  17.444  1.00 95.41           C  
ATOM   1518  N   CYS A 199       5.746  16.098  23.938  1.00 95.10           N  
ATOM   1519  CA  CYS A 199       5.207  15.226  24.976  1.00 95.10           C  
ATOM   1520  C   CYS A 199       4.620  16.041  26.122  1.00 95.10           C  
ATOM   1521  CB  CYS A 199       6.293  14.291  25.507  1.00 95.10           C  
ATOM   1522  O   CYS A 199       3.545  15.720  26.631  1.00 95.10           O  
ATOM   1523  SG  CYS A 199       6.738  12.968  24.362  1.00 95.10           S  
ATOM   1524  N   ALA A 200       5.301  17.064  26.556  1.00 95.78           N  
ATOM   1525  CA  ALA A 200       4.813  17.945  27.613  1.00 95.78           C  
ATOM   1526  C   ALA A 200       3.506  18.620  27.206  1.00 95.78           C  
ATOM   1527  CB  ALA A 200       5.865  18.996  27.959  1.00 95.78           C  
ATOM   1528  O   ALA A 200       2.577  18.725  28.010  1.00 95.78           O  
ATOM   1529  N   ASP A 201       3.457  19.122  25.937  1.00 94.91           N  
ATOM   1530  CA  ASP A 201       2.255  19.759  25.408  1.00 94.91           C  
ATOM   1531  C   ASP A 201       1.077  18.787  25.401  1.00 94.91           C  
ATOM   1532  CB  ASP A 201       2.506  20.291  23.996  1.00 94.91           C  
ATOM   1533  O   ASP A 201      -0.039  19.153  25.775  1.00 94.91           O  
ATOM   1534  CG  ASP A 201       3.381  21.532  23.977  1.00 94.91           C  
ATOM   1535  OD1 ASP A 201       3.594  22.145  25.045  1.00 94.91           O  
ATOM   1536  OD2 ASP A 201       3.860  21.902  22.883  1.00 94.91           O  
ATOM   1537  N   LEU A 202       1.371  17.523  24.962  1.00 93.76           N  
ATOM   1538  CA  LEU A 202       0.325  16.507  24.917  1.00 93.76           C  
ATOM   1539  C   LEU A 202      -0.161  16.165  26.321  1.00 93.76           C  
ATOM   1540  CB  LEU A 202       0.835  15.243  24.218  1.00 93.76           C  
ATOM   1541  O   LEU A 202      -1.358  15.964  26.536  1.00 93.76           O  
ATOM   1542  CG  LEU A 202       0.905  15.294  22.691  1.00 93.76           C  
ATOM   1543  CD1 LEU A 202       1.610  14.054  22.152  1.00 93.76           C  
ATOM   1544  CD2 LEU A 202      -0.492  15.424  22.095  1.00 93.76           C  
ATOM   1545  N   GLU A 203       0.757  16.081  27.212  1.00 95.13           N  
ATOM   1546  CA  GLU A 203       0.401  15.802  28.600  1.00 95.13           C  
ATOM   1547  C   GLU A 203      -0.476  16.909  29.179  1.00 95.13           C  
ATOM   1548  CB  GLU A 203       1.659  15.628  29.454  1.00 95.13           C  
ATOM   1549  O   GLU A 203      -1.408  16.638  29.938  1.00 95.13           O  
ATOM   1550  CG  GLU A 203       2.351  14.286  29.262  1.00 95.13           C  
ATOM   1551  CD  GLU A 203       3.643  14.158  30.054  1.00 95.13           C  
ATOM   1552  OE1 GLU A 203       4.260  13.069  30.037  1.00 95.13           O  
ATOM   1553  OE2 GLU A 203       4.040  15.155  30.698  1.00 95.13           O  
ATOM   1554  N   GLN A 204      -0.195  18.175  28.867  1.00 94.54           N  
ATOM   1555  CA  GLN A 204      -0.974  19.322  29.323  1.00 94.54           C  
ATOM   1556  C   GLN A 204      -2.377  19.309  28.722  1.00 94.54           C  
ATOM   1557  CB  GLN A 204      -0.263  20.629  28.968  1.00 94.54           C  
ATOM   1558  O   GLN A 204      -3.330  19.779  29.347  1.00 94.54           O  
ATOM   1559  CG  GLN A 204      -0.923  21.868  29.559  1.00 94.54           C  
ATOM   1560  CD  GLN A 204      -0.188  23.148  29.209  1.00 94.54           C  
ATOM   1561  NE2 GLN A 204      -0.674  24.271  29.726  1.00 94.54           N  
ATOM   1562  OE1 GLN A 204       0.809  23.128  28.479  1.00 94.54           O  
ATOM   1563  N   GLN A 205      -2.563  18.698  27.483  1.00 93.70           N  
ATOM   1564  CA  GLN A 205      -3.838  18.650  26.775  1.00 93.70           C  
ATOM   1565  C   GLN A 205      -4.700  17.493  27.271  1.00 93.70           C  
ATOM   1566  CB  GLN A 205      -3.611  18.527  25.267  1.00 93.70           C  
ATOM   1567  O   GLN A 205      -5.898  17.437  26.984  1.00 93.70           O  
ATOM   1568  CG  GLN A 205      -3.031  19.781  24.628  1.00 93.70           C  
ATOM   1569  CD  GLN A 205      -2.862  19.650  23.126  1.00 93.70           C  
ATOM   1570  NE2 GLN A 205      -2.642  20.774  22.453  1.00 93.70           N  
ATOM   1571  OE1 GLN A 205      -2.929  18.547  22.574  1.00 93.70           O  
ATOM   1572  N   GLN A 206      -4.148  16.554  28.023  1.00 93.09           N  
ATOM   1573  CA  GLN A 206      -4.831  15.336  28.447  1.00 93.09           C  
ATOM   1574  C   GLN A 206      -6.070  15.660  29.277  1.00 93.09           C  
ATOM   1575  CB  GLN A 206      -3.884  14.439  29.246  1.00 93.09           C  
ATOM   1576  O   GLN A 206      -7.135  15.075  29.067  1.00 93.09           O  
ATOM   1577  CG  GLN A 206      -3.035  13.517  28.381  1.00 93.09           C  
ATOM   1578  CD  GLN A 206      -2.359  12.420  29.182  1.00 93.09           C  
ATOM   1579  NE2 GLN A 206      -1.790  11.442  28.485  1.00 93.09           N  
ATOM   1580  OE1 GLN A 206      -2.346  12.451  30.416  1.00 93.09           O  
ATOM   1581  N   PRO A 207      -6.045  16.598  30.223  1.00 93.88           N  
ATOM   1582  CA  PRO A 207      -7.245  16.898  31.007  1.00 93.88           C  
ATOM   1583  C   PRO A 207      -8.371  17.489  30.161  1.00 93.88           C  
ATOM   1584  CB  PRO A 207      -6.748  17.914  32.039  1.00 93.88           C  
ATOM   1585  O   PRO A 207      -9.546  17.197  30.399  1.00 93.88           O  
ATOM   1586  CG  PRO A 207      -5.275  17.674  32.132  1.00 93.88           C  
ATOM   1587  CD  PRO A 207      -4.788  17.182  30.799  1.00 93.88           C  
ATOM   1588  N   ALA A 208      -7.993  18.325  29.244  1.00 92.54           N  
ATOM   1589  CA  ALA A 208      -8.988  18.899  28.342  1.00 92.54           C  
ATOM   1590  C   ALA A 208      -9.681  17.812  27.527  1.00 92.54           C  
ATOM   1591  CB  ALA A 208      -8.338  19.923  27.414  1.00 92.54           C  
ATOM   1592  O   ALA A 208     -10.901  17.843  27.348  1.00 92.54           O  
ATOM   1593  N   PHE A 209      -8.895  16.861  26.933  1.00 92.33           N  
ATOM   1594  CA  PHE A 209      -9.462  15.738  26.196  1.00 92.33           C  
ATOM   1595  C   PHE A 209     -10.358  14.896  27.097  1.00 92.33           C  
ATOM   1596  CB  PHE A 209      -8.351  14.868  25.601  1.00 92.33           C  
ATOM   1597  O   PHE A 209     -11.429  14.453  26.677  1.00 92.33           O  
ATOM   1598  CG  PHE A 209      -7.660  15.491  24.418  1.00 92.33           C  
ATOM   1599  CD1 PHE A 209      -8.389  15.921  23.316  1.00 92.33           C  
ATOM   1600  CD2 PHE A 209      -6.280  15.648  24.409  1.00 92.33           C  
ATOM   1601  CE1 PHE A 209      -7.752  16.499  22.220  1.00 92.33           C  
ATOM   1602  CE2 PHE A 209      -5.636  16.224  23.318  1.00 92.33           C  
ATOM   1603  CZ  PHE A 209      -6.374  16.648  22.224  1.00 92.33           C  
ATOM   1604  N   ALA A 210      -9.876  14.633  28.343  1.00 94.03           N  
ATOM   1605  CA  ALA A 210     -10.652  13.859  29.308  1.00 94.03           C  
ATOM   1606  C   ALA A 210     -11.990  14.531  29.601  1.00 94.03           C  
ATOM   1607  CB  ALA A 210      -9.859  13.671  30.599  1.00 94.03           C  
ATOM   1608  O   ALA A 210     -13.021  13.861  29.693  1.00 94.03           O  
ATOM   1609  N   HIS A 211     -11.949  15.860  29.780  1.00 94.38           N  
ATOM   1610  CA  HIS A 211     -13.169  16.624  30.018  1.00 94.38           C  
ATOM   1611  C   HIS A 211     -14.110  16.546  28.821  1.00 94.38           C  
ATOM   1612  CB  HIS A 211     -12.835  18.084  30.330  1.00 94.38           C  
ATOM   1613  O   HIS A 211     -15.322  16.391  28.987  1.00 94.38           O  
ATOM   1614  CG  HIS A 211     -14.012  18.884  30.788  1.00 94.38           C  
ATOM   1615  CD2 HIS A 211     -14.522  20.054  30.337  1.00 94.38           C  
ATOM   1616  ND1 HIS A 211     -14.811  18.495  31.841  1.00 94.38           N  
ATOM   1617  CE1 HIS A 211     -15.765  19.394  32.017  1.00 94.38           C  
ATOM   1618  NE2 HIS A 211     -15.612  20.350  31.117  1.00 94.38           N  
ATOM   1619  N   THR A 212     -13.626  16.687  27.622  1.00 94.63           N  
ATOM   1620  CA  THR A 212     -14.407  16.596  26.394  1.00 94.63           C  
ATOM   1621  C   THR A 212     -15.035  15.213  26.253  1.00 94.63           C  
ATOM   1622  CB  THR A 212     -13.541  16.898  25.157  1.00 94.63           C  
ATOM   1623  O   THR A 212     -16.211  15.091  25.902  1.00 94.63           O  
ATOM   1624  CG2 THR A 212     -14.380  16.894  23.883  1.00 94.63           C  
ATOM   1625  OG1 THR A 212     -12.931  18.186  25.310  1.00 94.63           O  
ATOM   1626  N   ILE A 213     -14.238  14.187  26.459  1.00 94.76           N  
ATOM   1627  CA  ILE A 213     -14.732  12.817  26.376  1.00 94.76           C  
ATOM   1628  C   ILE A 213     -15.862  12.614  27.383  1.00 94.76           C  
ATOM   1629  CB  ILE A 213     -13.602  11.792  26.625  1.00 94.76           C  
ATOM   1630  O   ILE A 213     -16.889  12.013  27.060  1.00 94.76           O  
ATOM   1631  CG1 ILE A 213     -12.618  11.787  25.450  1.00 94.76           C  
ATOM   1632  CG2 ILE A 213     -14.182  10.395  26.860  1.00 94.76           C  
ATOM   1633  CD1 ILE A 213     -11.378  10.935  25.685  1.00 94.76           C  
ATOM   1634  N   ALA A 214     -15.680  13.088  28.618  1.00 95.58           N  
ATOM   1635  CA  ALA A 214     -16.707  12.987  29.651  1.00 95.58           C  
ATOM   1636  C   ALA A 214     -17.983  13.709  29.228  1.00 95.58           C  
ATOM   1637  CB  ALA A 214     -16.192  13.555  30.972  1.00 95.58           C  
ATOM   1638  O   ALA A 214     -19.088  13.197  29.426  1.00 95.58           O  
ATOM   1639  N   ALA A 215     -17.854  14.860  28.640  1.00 95.18           N  
ATOM   1640  CA  ALA A 215     -18.994  15.637  28.159  1.00 95.18           C  
ATOM   1641  C   ALA A 215     -19.726  14.901  27.041  1.00 95.18           C  
ATOM   1642  CB  ALA A 215     -18.535  17.011  27.677  1.00 95.18           C  
ATOM   1643  O   ALA A 215     -20.958  14.858  27.020  1.00 95.18           O  
ATOM   1644  N   LEU A 216     -18.994  14.388  26.095  1.00 94.27           N  
ATOM   1645  CA  LEU A 216     -19.571  13.642  24.982  1.00 94.27           C  
ATOM   1646  C   LEU A 216     -20.296  12.396  25.481  1.00 94.27           C  
ATOM   1647  CB  LEU A 216     -18.484  13.246  23.980  1.00 94.27           C  
ATOM   1648  O   LEU A 216     -21.353  12.037  24.957  1.00 94.27           O  
ATOM   1649  CG  LEU A 216     -17.935  14.368  23.097  1.00 94.27           C  
ATOM   1650  CD1 LEU A 216     -16.765  13.861  22.261  1.00 94.27           C  
ATOM   1651  CD2 LEU A 216     -19.034  14.931  22.202  1.00 94.27           C  
ATOM   1652  N   ARG A 217     -19.701  11.732  26.460  1.00 95.92           N  
ATOM   1653  CA  ARG A 217     -20.334  10.560  27.054  1.00 95.92           C  
ATOM   1654  C   ARG A 217     -21.692  10.914  27.650  1.00 95.92           C  
ATOM   1655  CB  ARG A 217     -19.433   9.949  28.130  1.00 95.92           C  
ATOM   1656  O   ARG A 217     -22.654  10.156  27.511  1.00 95.92           O  
ATOM   1657  CG  ARG A 217     -18.276   9.135  27.574  1.00 95.92           C  
ATOM   1658  CD  ARG A 217     -17.439   8.513  28.684  1.00 95.92           C  
ATOM   1659  NE  ARG A 217     -16.340   7.715  28.148  1.00 95.92           N  
ATOM   1660  NH1 ARG A 217     -15.148   7.653  30.126  1.00 95.92           N  
ATOM   1661  NH2 ARG A 217     -14.335   6.601  28.258  1.00 95.92           N  
ATOM   1662  CZ  ARG A 217     -15.277   7.325  28.845  1.00 95.92           C  
ATOM   1663  N   GLU A 218     -21.721  12.074  28.337  1.00 95.77           N  
ATOM   1664  CA  GLU A 218     -22.979  12.538  28.912  1.00 95.77           C  
ATOM   1665  C   GLU A 218     -23.998  12.862  27.823  1.00 95.77           C  
ATOM   1666  CB  GLU A 218     -22.747  13.766  29.796  1.00 95.77           C  
ATOM   1667  O   GLU A 218     -25.184  12.554  27.963  1.00 95.77           O  
ATOM   1668  CG  GLU A 218     -22.125  13.443  31.147  1.00 95.77           C  
ATOM   1669  CD  GLU A 218     -22.904  12.398  31.931  1.00 95.77           C  
ATOM   1670  OE1 GLU A 218     -22.280  11.465  32.485  1.00 95.77           O  
ATOM   1671  OE2 GLU A 218     -24.148  12.514  31.991  1.00 95.77           O  
ATOM   1672  N   GLU A 219     -23.542  13.473  26.763  1.00 95.81           N  
ATOM   1673  CA  GLU A 219     -24.407  13.791  25.632  1.00 95.81           C  
ATOM   1674  C   GLU A 219     -24.939  12.524  24.969  1.00 95.81           C  
ATOM   1675  CB  GLU A 219     -23.658  14.647  24.606  1.00 95.81           C  
ATOM   1676  O   GLU A 219     -26.100  12.471  24.560  1.00 95.81           O  
ATOM   1677  CG  GLU A 219     -23.482  16.098  25.027  1.00 95.81           C  
ATOM   1678  CD  GLU A 219     -22.745  16.937  23.996  1.00 95.81           C  
ATOM   1679  OE1 GLU A 219     -22.490  18.135  24.257  1.00 95.81           O  
ATOM   1680  OE2 GLU A 219     -22.420  16.393  22.917  1.00 95.81           O  
ATOM   1681  N   LEU A 220     -24.076  11.558  24.778  1.00 94.79           N  
ATOM   1682  CA  LEU A 220     -24.471  10.273  24.212  1.00 94.79           C  
ATOM   1683  C   LEU A 220     -25.538   9.605  25.072  1.00 94.79           C  
ATOM   1684  CB  LEU A 220     -23.256   9.351  24.077  1.00 94.79           C  
ATOM   1685  O   LEU A 220     -26.502   9.043  24.547  1.00 94.79           O  
ATOM   1686  CG  LEU A 220     -23.489   8.025  23.351  1.00 94.79           C  
ATOM   1687  CD1 LEU A 220     -23.805   8.274  21.880  1.00 94.79           C  
ATOM   1688  CD2 LEU A 220     -22.274   7.115  23.497  1.00 94.79           C  
ATOM   1689  N   LYS A 221     -25.325   9.599  26.396  1.00 95.63           N  
ATOM   1690  CA  LYS A 221     -26.313   9.050  27.320  1.00 95.63           C  
ATOM   1691  C   LYS A 221     -27.662   9.746  27.160  1.00 95.63           C  
ATOM   1692  CB  LYS A 221     -25.826   9.177  28.764  1.00 95.63           C  
ATOM   1693  O   LYS A 221     -28.705   9.090  27.134  1.00 95.63           O  
ATOM   1694  CG  LYS A 221     -24.744   8.177  29.143  1.00 95.63           C  
ATOM   1695  CD  LYS A 221     -24.339   8.317  30.605  1.00 95.63           C  
ATOM   1696  CE  LYS A 221     -23.174   7.402  30.954  1.00 95.63           C  
ATOM   1697  NZ  LYS A 221     -22.735   7.579  32.370  1.00 95.63           N  
ATOM   1698  N   ALA A 222     -27.624  11.068  27.054  1.00 95.74           N  
ATOM   1699  CA  ALA A 222     -28.839  11.860  26.878  1.00 95.74           C  
ATOM   1700  C   ALA A 222     -29.534  11.514  25.565  1.00 95.74           C  
ATOM   1701  CB  ALA A 222     -28.514  13.351  26.928  1.00 95.74           C  
ATOM   1702  O   ALA A 222     -30.759  11.377  25.521  1.00 95.74           O  
ATOM   1703  N   MET A 223     -28.746  11.419  24.491  1.00 93.82           N  
ATOM   1704  CA  MET A 223     -29.275  11.098  23.169  1.00 93.82           C  
ATOM   1705  C   MET A 223     -29.906   9.710  23.158  1.00 93.82           C  
ATOM   1706  CB  MET A 223     -28.171  11.178  22.113  1.00 93.82           C  
ATOM   1707  O   MET A 223     -30.954   9.504  22.543  1.00 93.82           O  
ATOM   1708  CG  MET A 223     -28.682  11.095  20.684  1.00 93.82           C  
ATOM   1709  SD  MET A 223     -27.335  11.245  19.446  1.00 93.82           S  
ATOM   1710  CE  MET A 223     -26.427   9.709  19.774  1.00 93.82           C  
ATOM   1711  N   ARG A 224     -29.267   8.741  23.736  1.00 94.85           N  
ATOM   1712  CA  ARG A 224     -29.792   7.384  23.844  1.00 94.85           C  
ATOM   1713  C   ARG A 224     -31.132   7.372  24.572  1.00 94.85           C  
ATOM   1714  CB  ARG A 224     -28.795   6.478  24.568  1.00 94.85           C  
ATOM   1715  O   ARG A 224     -32.049   6.645  24.183  1.00 94.85           O  
ATOM   1716  CG  ARG A 224     -27.621   6.041  23.706  1.00 94.85           C  
ATOM   1717  CD  ARG A 224     -26.656   5.151  24.476  1.00 94.85           C  
ATOM   1718  NE  ARG A 224     -25.512   4.760  23.656  1.00 94.85           N  
ATOM   1719  NH1 ARG A 224     -24.105   4.358  25.444  1.00 94.85           N  
ATOM   1720  NH2 ARG A 224     -23.356   4.056  23.299  1.00 94.85           N  
ATOM   1721  CZ  ARG A 224     -24.327   4.392  24.135  1.00 94.85           C  
ATOM   1722  N   GLN A 225     -31.214   8.159  25.712  1.00 95.65           N  
ATOM   1723  CA  GLN A 225     -32.460   8.271  26.464  1.00 95.65           C  
ATOM   1724  C   GLN A 225     -33.563   8.891  25.611  1.00 95.65           C  
ATOM   1725  CB  GLN A 225     -32.249   9.099  27.733  1.00 95.65           C  
ATOM   1726  O   GLN A 225     -34.708   8.435  25.640  1.00 95.65           O  
ATOM   1727  CG  GLN A 225     -33.442   9.088  28.679  1.00 95.65           C  
ATOM   1728  CD  GLN A 225     -33.190   9.878  29.950  1.00 95.65           C  
ATOM   1729  NE2 GLN A 225     -34.196   9.944  30.816  1.00 95.65           N  
ATOM   1730  OE1 GLN A 225     -32.100  10.423  30.152  1.00 95.65           O  
ATOM   1731  N   GLN A 226     -33.177   9.881  24.824  1.00 95.75           N  
ATOM   1732  CA  GLN A 226     -34.123  10.533  23.924  1.00 95.75           C  
ATOM   1733  C   GLN A 226     -34.613   9.569  22.848  1.00 95.75           C  
ATOM   1734  CB  GLN A 226     -33.486  11.763  23.276  1.00 95.75           C  
ATOM   1735  O   GLN A 226     -35.796   9.565  22.502  1.00 95.75           O  
ATOM   1736  CG  GLN A 226     -33.412  12.974  24.196  1.00 95.75           C  
ATOM   1737  CD  GLN A 226     -32.843  14.201  23.508  1.00 95.75           C  
ATOM   1738  NE2 GLN A 226     -33.064  15.369  24.099  1.00 95.75           N  
ATOM   1739  OE1 GLN A 226     -32.208  14.098  22.453  1.00 95.75           O  
ATOM   1740  N   MET A 227     -33.721   8.776  22.270  1.00 92.99           N  
ATOM   1741  CA  MET A 227     -34.064   7.785  21.255  1.00 92.99           C  
ATOM   1742  C   MET A 227     -35.021   6.739  21.816  1.00 92.99           C  
ATOM   1743  CB  MET A 227     -32.803   7.104  20.719  1.00 92.99           C  
ATOM   1744  O   MET A 227     -35.950   6.309  21.130  1.00 92.99           O  
ATOM   1745  CG  MET A 227     -31.982   7.981  19.787  1.00 92.99           C  
ATOM   1746  SD  MET A 227     -32.877   8.394  18.240  1.00 92.99           S  
ATOM   1747  CE  MET A 227     -32.938   6.758  17.459  1.00 92.99           C  
ATOM   1748  N   ARG A 228     -34.778   6.260  23.056  1.00 93.95           N  
ATOM   1749  CA  ARG A 228     -35.664   5.311  23.722  1.00 93.95           C  
ATOM   1750  C   ARG A 228     -37.059   5.900  23.904  1.00 93.95           C  
ATOM   1751  CB  ARG A 228     -35.089   4.898  25.078  1.00 93.95           C  
ATOM   1752  O   ARG A 228     -38.061   5.208  23.708  1.00 93.95           O  
ATOM   1753  CG  ARG A 228     -33.938   3.909  24.984  1.00 93.95           C  
ATOM   1754  CD  ARG A 228     -33.539   3.376  26.353  1.00 93.95           C  
ATOM   1755  NE  ARG A 228     -32.430   4.134  26.924  1.00 93.95           N  
ATOM   1756  NH1 ARG A 228     -31.427   2.310  27.925  1.00 93.95           N  
ATOM   1757  NH2 ARG A 228     -30.492   4.394  28.129  1.00 93.95           N  
ATOM   1758  CZ  ARG A 228     -31.452   3.611  27.658  1.00 93.95           C  
ATOM   1759  N   GLN A 229     -37.048   7.151  24.285  1.00 94.55           N  
ATOM   1760  CA  GLN A 229     -38.321   7.844  24.456  1.00 94.55           C  
ATOM   1761  C   GLN A 229     -39.075   7.944  23.133  1.00 94.55           C  
ATOM   1762  CB  GLN A 229     -38.099   9.240  25.040  1.00 94.55           C  
ATOM   1763  O   GLN A 229     -40.283   7.702  23.080  1.00 94.55           O  
ATOM   1764  CG  GLN A 229     -39.387   9.969  25.399  1.00 94.55           C  
ATOM   1765  CD  GLN A 229     -39.139  11.271  26.136  1.00 94.55           C  
ATOM   1766  NE2 GLN A 229     -40.208  11.885  26.632  1.00 94.55           N  
ATOM   1767  OE1 GLN A 229     -37.995  11.722  26.259  1.00 94.55           O  
ATOM   1768  N   ARG A 230     -38.369   8.293  22.029  1.00 92.84           N  
ATOM   1769  CA  ARG A 230     -38.983   8.415  20.711  1.00 92.84           C  
ATOM   1770  C   ARG A 230     -39.495   7.066  20.218  1.00 92.84           C  
ATOM   1771  CB  ARG A 230     -37.987   8.997  19.705  1.00 92.84           C  
ATOM   1772  O   ARG A 230     -40.557   6.988  19.598  1.00 92.84           O  
ATOM   1773  CG  ARG A 230     -37.787  10.499  19.836  1.00 92.84           C  
ATOM   1774  CD  ARG A 230     -37.014  11.069  18.655  1.00 92.84           C  
ATOM   1775  NE  ARG A 230     -37.024  12.529  18.659  1.00 92.84           N  
ATOM   1776  NH1 ARG A 230     -35.727  12.749  16.759  1.00 92.84           N  
ATOM   1777  NH2 ARG A 230     -36.486  14.613  17.857  1.00 92.84           N  
ATOM   1778  CZ  ARG A 230     -36.412  13.294  17.758  1.00 92.84           C  
ATOM   1779  N   GLU A 231     -38.707   6.057  20.428  1.00 91.57           N  
ATOM   1780  CA  GLU A 231     -39.115   4.703  20.067  1.00 91.57           C  
ATOM   1781  C   GLU A 231     -40.384   4.293  20.809  1.00 91.57           C  
ATOM   1782  CB  GLU A 231     -37.990   3.706  20.359  1.00 91.57           C  
ATOM   1783  O   GLU A 231     -41.280   3.679  20.225  1.00 91.57           O  
ATOM   1784  CG  GLU A 231     -36.886   3.701  19.311  1.00 91.57           C  
ATOM   1785  CD  GLU A 231     -35.772   2.713  19.618  1.00 91.57           C  
ATOM   1786  OE1 GLU A 231     -34.865   2.538  18.773  1.00 91.57           O  
ATOM   1787  OE2 GLU A 231     -35.808   2.107  20.713  1.00 91.57           O  
ATOM   1788  N   SER A 232     -40.414   4.540  22.140  1.00 92.12           N  
ATOM   1789  CA  SER A 232     -41.596   4.230  22.939  1.00 92.12           C  
ATOM   1790  C   SER A 232     -42.820   4.985  22.432  1.00 92.12           C  
ATOM   1791  CB  SER A 232     -41.352   4.568  24.410  1.00 92.12           C  
ATOM   1792  O   SER A 232     -43.914   4.423  22.354  1.00 92.12           O  
ATOM   1793  OG  SER A 232     -41.265   5.970  24.597  1.00 92.12           O  
ATOM   1794  N   GLU A 233     -42.626   6.278  22.097  1.00 94.37           N  
ATOM   1795  CA  GLU A 233     -43.703   7.100  21.552  1.00 94.37           C  
ATOM   1796  C   GLU A 233     -44.166   6.574  20.196  1.00 94.37           C  
ATOM   1797  CB  GLU A 233     -43.254   8.558  21.424  1.00 94.37           C  
ATOM   1798  O   GLU A 233     -45.362   6.584  19.896  1.00 94.37           O  
ATOM   1799  CG  GLU A 233     -43.086   9.269  22.759  1.00 94.37           C  
ATOM   1800  CD  GLU A 233     -42.513  10.671  22.625  1.00 94.37           C  
ATOM   1801  OE1 GLU A 233     -42.318  11.349  23.659  1.00 94.37           O  
ATOM   1802  OE2 GLU A 233     -42.257  11.095  21.476  1.00 94.37           O  
ATOM   1803  N   ALA A 234     -43.246   6.172  19.319  1.00 89.08           N  
ATOM   1804  CA  ALA A 234     -43.554   5.617  18.003  1.00 89.08           C  
ATOM   1805  C   ALA A 234     -44.345   4.318  18.127  1.00 89.08           C  
ATOM   1806  CB  ALA A 234     -42.271   5.382  17.211  1.00 89.08           C  
ATOM   1807  O   ALA A 234     -45.298   4.090  17.378  1.00 89.08           O  
ATOM   1808  N   VAL A 235     -43.882   3.387  19.073  1.00 90.12           N  
ATOM   1809  CA  VAL A 235     -44.565   2.122  19.325  1.00 90.12           C  
ATOM   1810  C   VAL A 235     -45.992   2.391  19.800  1.00 90.12           C  
ATOM   1811  CB  VAL A 235     -43.810   1.267  20.367  1.00 90.12           C  
ATOM   1812  O   VAL A 235     -46.934   1.727  19.362  1.00 90.12           O  
ATOM   1813  CG1 VAL A 235     -44.639   0.049  20.769  1.00 90.12           C  
ATOM   1814  CG2 VAL A 235     -42.452   0.834  19.817  1.00 90.12           C  
ATOM   1815  N   ALA A 236     -46.181   3.321  20.733  1.00 92.34           N  
ATOM   1816  CA  ALA A 236     -47.499   3.696  21.239  1.00 92.34           C  
ATOM   1817  C   ALA A 236     -48.380   4.247  20.120  1.00 92.34           C  
ATOM   1818  CB  ALA A 236     -47.366   4.723  22.361  1.00 92.34           C  
ATOM   1819  O   ALA A 236     -49.570   3.932  20.047  1.00 92.34           O  
ATOM   1820  N   ALA A 237     -47.860   5.141  19.238  1.00 90.34           N  
ATOM   1821  CA  ALA A 237     -48.580   5.720  18.106  1.00 90.34           C  
ATOM   1822  C   ALA A 237     -49.030   4.636  17.131  1.00 90.34           C  
ATOM   1823  CB  ALA A 237     -47.708   6.748  17.390  1.00 90.34           C  
ATOM   1824  O   ALA A 237     -50.154   4.675  16.624  1.00 90.34           O  
ATOM   1825  N   ARG A 238     -48.091   3.667  16.838  1.00 90.83           N  
ATOM   1826  CA  ARG A 238     -48.406   2.545  15.959  1.00 90.83           C  
ATOM   1827  C   ARG A 238     -49.513   1.679  16.551  1.00 90.83           C  
ATOM   1828  CB  ARG A 238     -47.159   1.697  15.700  1.00 90.83           C  
ATOM   1829  O   ARG A 238     -50.391   1.204  15.828  1.00 90.83           O  
ATOM   1830  CG  ARG A 238     -47.327   0.680  14.583  1.00 90.83           C  
ATOM   1831  CD  ARG A 238     -46.008   0.007  14.230  1.00 90.83           C  
ATOM   1832  NE  ARG A 238     -46.181  -1.009  13.196  1.00 90.83           N  
ATOM   1833  NH1 ARG A 238     -43.986  -1.729  13.245  1.00 90.83           N  
ATOM   1834  NH2 ARG A 238     -45.484  -2.700  11.807  1.00 90.83           N  
ATOM   1835  CZ  ARG A 238     -45.217  -1.811  12.752  1.00 90.83           C  
ATOM   1836  N   ALA A 239     -49.449   1.345  17.837  1.00 88.95           N  
ATOM   1837  CA  ALA A 239     -50.483   0.581  18.531  1.00 88.95           C  
ATOM   1838  C   ALA A 239     -51.842   1.264  18.412  1.00 88.95           C  
ATOM   1839  CB  ALA A 239     -50.111   0.396  20.001  1.00 88.95           C  
ATOM   1840  O   ALA A 239     -52.861   0.600  18.201  1.00 88.95           O  
ATOM   1841  N   SER A 240     -51.880   2.609  18.565  1.00 90.57           N  
ATOM   1842  CA  SER A 240     -53.104   3.391  18.425  1.00 90.57           C  
ATOM   1843  C   SER A 240     -53.652   3.311  17.004  1.00 90.57           C  
ATOM   1844  CB  SER A 240     -52.853   4.852  18.802  1.00 90.57           C  
ATOM   1845  O   SER A 240     -54.861   3.166  16.807  1.00 90.57           O  
ATOM   1846  OG  SER A 240     -54.015   5.634  18.584  1.00 90.57           O  
ATOM   1847  N   GLN A 241     -52.764   3.496  15.989  1.00 89.29           N  
ATOM   1848  CA  GLN A 241     -53.162   3.399  14.588  1.00 89.29           C  
ATOM   1849  C   GLN A 241     -53.704   2.010  14.265  1.00 89.29           C  
ATOM   1850  CB  GLN A 241     -51.983   3.730  13.671  1.00 89.29           C  
ATOM   1851  O   GLN A 241     -54.671   1.875  13.512  1.00 89.29           O  
ATOM   1852  CG  GLN A 241     -51.632   5.211  13.630  1.00 89.29           C  
ATOM   1853  CD  GLN A 241     -50.438   5.507  12.742  1.00 89.29           C  
ATOM   1854  NE2 GLN A 241     -50.326   6.753  12.295  1.00 89.29           N  
ATOM   1855  OE1 GLN A 241     -49.622   4.623  12.461  1.00 89.29           O  
ATOM   1856  N   ASP A 242     -53.048   0.905  14.781  1.00 88.76           N  
ATOM   1857  CA  ASP A 242     -53.479  -0.477  14.591  1.00 88.76           C  
ATOM   1858  C   ASP A 242     -54.879  -0.698  15.157  1.00 88.76           C  
ATOM   1859  CB  ASP A 242     -52.488  -1.442  15.245  1.00 88.76           C  
ATOM   1860  O   ASP A 242     -55.689  -1.413  14.562  1.00 88.76           O  
ATOM   1861  CG  ASP A 242     -52.673  -2.879  14.790  1.00 88.76           C  
ATOM   1862  OD1 ASP A 242     -52.621  -3.144  13.570  1.00 88.76           O  
ATOM   1863  OD2 ASP A 242     -52.874  -3.754  15.660  1.00 88.76           O  
ATOM   1864  N   THR A 243     -55.146  -0.112  16.378  1.00 90.78           N  
ATOM   1865  CA  THR A 243     -56.471  -0.195  16.982  1.00 90.78           C  
ATOM   1866  C   THR A 243     -57.516   0.463  16.086  1.00 90.78           C  
ATOM   1867  CB  THR A 243     -56.493   0.467  18.373  1.00 90.78           C  
ATOM   1868  O   THR A 243     -58.615  -0.067  15.913  1.00 90.78           O  
ATOM   1869  CG2 THR A 243     -57.792   0.156  19.109  1.00 90.78           C  
ATOM   1870  OG1 THR A 243     -55.390  -0.022  19.146  1.00 90.78           O  
ATOM   1871  N   GLU A 244     -57.223   1.674  15.548  1.00 91.89           N  
ATOM   1872  CA  GLU A 244     -58.112   2.395  14.641  1.00 91.89           C  
ATOM   1873  C   GLU A 244     -58.368   1.595  13.367  1.00 91.89           C  
ATOM   1874  CB  GLU A 244     -57.527   3.766  14.293  1.00 91.89           C  
ATOM   1875  O   GLU A 244     -59.498   1.541  12.878  1.00 91.89           O  
ATOM   1876  CG  GLU A 244     -57.677   4.798  15.401  1.00 91.89           C  
ATOM   1877  CD  GLU A 244     -57.082   6.151  15.046  1.00 91.89           C  
ATOM   1878  OE1 GLU A 244     -57.029   7.041  15.925  1.00 91.89           O  
ATOM   1879  OE2 GLU A 244     -56.665   6.323  13.878  1.00 91.89           O  
ATOM   1880  N   LEU A 245     -57.250   1.033  12.746  1.00 90.71           N  
ATOM   1881  CA  LEU A 245     -57.355   0.229  11.534  1.00 90.71           C  
ATOM   1882  C   LEU A 245     -58.234  -0.995  11.767  1.00 90.71           C  
ATOM   1883  CB  LEU A 245     -55.966  -0.209  11.060  1.00 90.71           C  
ATOM   1884  O   LEU A 245     -59.030  -1.367  10.902  1.00 90.71           O  
ATOM   1885  CG  LEU A 245     -55.895  -0.857   9.676  1.00 90.71           C  
ATOM   1886  CD1 LEU A 245     -56.151   0.183   8.590  1.00 90.71           C  
ATOM   1887  CD2 LEU A 245     -54.543  -1.531   9.470  1.00 90.71           C  
ATOM   1888  N   THR A 246     -57.998  -1.700  12.915  1.00 87.77           N  
ATOM   1889  CA  THR A 246     -58.811  -2.852  13.287  1.00 87.77           C  
ATOM   1890  C   THR A 246     -60.286  -2.468  13.374  1.00 87.77           C  
ATOM   1891  CB  THR A 246     -58.354  -3.449  14.631  1.00 87.77           C  
ATOM   1892  O   THR A 246     -61.157  -3.228  12.948  1.00 87.77           O  
ATOM   1893  CG2 THR A 246     -59.067  -4.765  14.920  1.00 87.77           C  
ATOM   1894  OG1 THR A 246     -56.941  -3.684  14.586  1.00 87.77           O  
ATOM   1895  N   GLN A 247     -60.536  -1.307  13.991  1.00 90.93           N  
ATOM   1896  CA  GLN A 247     -61.899  -0.797  14.086  1.00 90.93           C  
ATOM   1897  C   GLN A 247     -62.491  -0.546  12.702  1.00 90.93           C  
ATOM   1898  CB  GLN A 247     -61.936   0.489  14.913  1.00 90.93           C  
ATOM   1899  O   GLN A 247     -63.647  -0.889  12.443  1.00 90.93           O  
ATOM   1900  CG  GLN A 247     -63.339   1.034  15.140  1.00 90.93           C  
ATOM   1901  CD  GLN A 247     -63.351   2.283  16.001  1.00 90.93           C  
ATOM   1902  NE2 GLN A 247     -64.544   2.788  16.298  1.00 90.93           N  
ATOM   1903  OE1 GLN A 247     -62.297   2.791  16.397  1.00 90.93           O  
ATOM   1904  N   LEU A 248     -61.750   0.095  11.835  1.00 87.64           N  
ATOM   1905  CA  LEU A 248     -62.191   0.388  10.476  1.00 87.64           C  
ATOM   1906  C   LEU A 248     -62.453  -0.899   9.700  1.00 87.64           C  
ATOM   1907  CB  LEU A 248     -61.147   1.235   9.744  1.00 87.64           C  
ATOM   1908  O   LEU A 248     -63.420  -0.984   8.940  1.00 87.64           O  
ATOM   1909  CG  LEU A 248     -61.108   2.721  10.102  1.00 87.64           C  
ATOM   1910  CD1 LEU A 248     -59.897   3.390   9.459  1.00 87.64           C  
ATOM   1911  CD2 LEU A 248     -62.398   3.410   9.669  1.00 87.64           C  
ATOM   1912  N   ARG A 249     -61.551  -1.883   9.787  1.00 83.24           N  
ATOM   1913  CA  ARG A 249     -61.712  -3.184   9.146  1.00 83.24           C  
ATOM   1914  C   ARG A 249     -63.010  -3.854   9.586  1.00 83.24           C  
ATOM   1915  CB  ARG A 249     -60.521  -4.091   9.462  1.00 83.24           C  
ATOM   1916  O   ARG A 249     -63.701  -4.474   8.775  1.00 83.24           O  
ATOM   1917  CG  ARG A 249     -59.296  -3.820   8.603  1.00 83.24           C  
ATOM   1918  CD  ARG A 249     -58.147  -4.758   8.946  1.00 83.24           C  
ATOM   1919  NE  ARG A 249     -56.937  -4.424   8.200  1.00 83.24           N  
ATOM   1920  NH1 ARG A 249     -55.771  -6.311   8.844  1.00 83.24           N  
ATOM   1921  NH2 ARG A 249     -54.792  -4.771   7.457  1.00 83.24           N  
ATOM   1922  CZ  ARG A 249     -55.836  -5.170   8.169  1.00 83.24           C  
ATOM   1923  N   ARG A 250     -63.251  -3.821  10.930  1.00 85.02           N  
ATOM   1924  CA  ARG A 250     -64.500  -4.360  11.459  1.00 85.02           C  
ATOM   1925  C   ARG A 250     -65.705  -3.684  10.814  1.00 85.02           C  
ATOM   1926  CB  ARG A 250     -64.557  -4.194  12.979  1.00 85.02           C  
ATOM   1927  O   ARG A 250     -66.670  -4.351  10.437  1.00 85.02           O  
ATOM   1928  CG  ARG A 250     -65.730  -4.906  13.633  1.00 85.02           C  
ATOM   1929  CD  ARG A 250     -65.708  -4.756  15.148  1.00 85.02           C  
ATOM   1930  NE  ARG A 250     -65.847  -3.360  15.554  1.00 85.02           N  
ATOM   1931  NH1 ARG A 250     -65.787  -3.798  17.821  1.00 85.02           N  
ATOM   1932  NH2 ARG A 250     -66.012  -1.644  17.070  1.00 85.02           N  
ATOM   1933  CZ  ARG A 250     -65.882  -2.937  16.814  1.00 85.02           C  
ATOM   1934  N   GLU A 251     -65.603  -2.388  10.725  1.00 88.18           N  
ATOM   1935  CA  GLU A 251     -66.664  -1.602  10.102  1.00 88.18           C  
ATOM   1936  C   GLU A 251     -66.831  -1.969   8.631  1.00 88.18           C  
ATOM   1937  CB  GLU A 251     -66.376  -0.105  10.241  1.00 88.18           C  
ATOM   1938  O   GLU A 251     -67.955  -2.054   8.130  1.00 88.18           O  
ATOM   1939  CG  GLU A 251     -66.575   0.431  11.652  1.00 88.18           C  
ATOM   1940  CD  GLU A 251     -66.210   1.900  11.792  1.00 88.18           C  
ATOM   1941  OE1 GLU A 251     -66.297   2.443  12.917  1.00 88.18           O  
ATOM   1942  OE2 GLU A 251     -65.836   2.515  10.768  1.00 88.18           O  
ATOM   1943  N   LEU A 252     -65.670  -2.114   7.915  1.00 80.75           N  
ATOM   1944  CA  LEU A 252     -65.692  -2.492   6.506  1.00 80.75           C  
ATOM   1945  C   LEU A 252     -66.299  -3.880   6.326  1.00 80.75           C  
ATOM   1946  CB  LEU A 252     -64.278  -2.461   5.920  1.00 80.75           C  
ATOM   1947  O   LEU A 252     -67.076  -4.106   5.394  1.00 80.75           O  
ATOM   1948  CG  LEU A 252     -64.162  -2.720   4.417  1.00 80.75           C  
ATOM   1949  CD1 LEU A 252     -64.782  -1.568   3.631  1.00 80.75           C  
ATOM   1950  CD2 LEU A 252     -62.703  -2.920   4.020  1.00 80.75           C  
ATOM   1951  N   ASN A 253     -65.864  -4.874   7.108  1.00 76.31           N  
ATOM   1952  CA  ASN A 253     -66.391  -6.234   7.070  1.00 76.31           C  
ATOM   1953  C   ASN A 253     -67.897  -6.258   7.314  1.00 76.31           C  
ATOM   1954  CB  ASN A 253     -65.672  -7.116   8.093  1.00 76.31           C  
ATOM   1955  O   ASN A 253     -68.619  -7.037   6.689  1.00 76.31           O  
ATOM   1956  CG  ASN A 253     -64.339  -7.630   7.587  1.00 76.31           C  
ATOM   1957  ND2 ASN A 253     -63.506  -8.118   8.499  1.00 76.31           N  
ATOM   1958  OD1 ASN A 253     -64.059  -7.588   6.386  1.00 76.31           O  
ATOM   1959  N   GLU A 254     -68.312  -5.488   8.300  1.00 82.08           N  
ATOM   1960  CA  GLU A 254     -69.743  -5.355   8.559  1.00 82.08           C  
ATOM   1961  C   GLU A 254     -70.479  -4.830   7.330  1.00 82.08           C  
ATOM   1962  CB  GLU A 254     -69.990  -4.432   9.755  1.00 82.08           C  
ATOM   1963  O   GLU A 254     -71.585  -5.280   7.023  1.00 82.08           O  
ATOM   1964  CG  GLU A 254     -69.657  -5.064  11.099  1.00 82.08           C  
ATOM   1965  CD  GLU A 254     -69.798  -4.101  12.266  1.00 82.08           C  
ATOM   1966  OE1 GLU A 254     -69.588  -4.519  13.427  1.00 82.08           O  
ATOM   1967  OE2 GLU A 254     -70.122  -2.918  12.018  1.00 82.08           O  
ATOM   1968  N   LEU A 255     -69.819  -3.818   6.640  1.00 76.74           N  
ATOM   1969  CA  LEU A 255     -70.378  -3.236   5.425  1.00 76.74           C  
ATOM   1970  C   LEU A 255     -70.369  -4.248   4.284  1.00 76.74           C  
ATOM   1971  CB  LEU A 255     -69.593  -1.986   5.019  1.00 76.74           C  
ATOM   1972  O   LEU A 255     -71.311  -4.303   3.490  1.00 76.74           O  
ATOM   1973  CG  LEU A 255     -70.019  -0.674   5.681  1.00 76.74           C  
ATOM   1974  CD1 LEU A 255     -68.855   0.312   5.700  1.00 76.74           C  
ATOM   1975  CD2 LEU A 255     -71.221  -0.076   4.959  1.00 76.74           C  
ATOM   1976  N   ARG A 256     -69.238  -4.968   4.157  1.00 70.04           N  
ATOM   1977  CA  ARG A 256     -69.060  -6.011   3.152  1.00 70.04           C  
ATOM   1978  C   ARG A 256     -70.068  -7.138   3.348  1.00 70.04           C  
ATOM   1979  CB  ARG A 256     -67.635  -6.567   3.201  1.00 70.04           C  
ATOM   1980  O   ARG A 256     -70.551  -7.722   2.375  1.00 70.04           O  
ATOM   1981  CG  ARG A 256     -66.639  -5.786   2.358  1.00 70.04           C  
ATOM   1982  CD  ARG A 256     -65.265  -6.441   2.358  1.00 70.04           C  
ATOM   1983  NE  ARG A 256     -64.331  -5.733   1.487  1.00 70.04           N  
ATOM   1984  NH1 ARG A 256     -62.448  -6.804   2.290  1.00 70.04           N  
ATOM   1985  NH2 ARG A 256     -62.258  -5.225   0.640  1.00 70.04           N  
ATOM   1986  CZ  ARG A 256     -63.014  -5.922   1.474  1.00 70.04           C  
ATOM   1987  N   GLN A 257     -70.322  -7.619   4.653  1.00 68.48           N  
ATOM   1988  CA  GLN A 257     -71.326  -8.617   5.008  1.00 68.48           C  
ATOM   1989  C   GLN A 257     -72.727  -8.148   4.627  1.00 68.48           C  
ATOM   1990  CB  GLN A 257     -71.266  -8.930   6.504  1.00 68.48           C  
ATOM   1991  O   GLN A 257     -73.586  -8.961   4.280  1.00 68.48           O  
ATOM   1992  CG  GLN A 257     -70.054  -9.756   6.912  1.00 68.48           C  
ATOM   1993  CD  GLN A 257     -70.019 -10.054   8.399  1.00 68.48           C  
ATOM   1994  NE2 GLN A 257     -68.947 -10.696   8.850  1.00 68.48           N  
ATOM   1995  OE1 GLN A 257     -70.947  -9.708   9.136  1.00 68.48           O  
ATOM   1996  N   HIS A 258     -72.894  -6.832   4.556  1.00 66.42           N  
ATOM   1997  CA  HIS A 258     -74.159  -6.231   4.148  1.00 66.42           C  
ATOM   1998  C   HIS A 258     -74.239  -6.095   2.631  1.00 66.42           C  
ATOM   1999  CB  HIS A 258     -74.339  -4.862   4.807  1.00 66.42           C  
ATOM   2000  O   HIS A 258     -75.328  -6.159   2.055  1.00 66.42           O  
ATOM   2001  CG  HIS A 258     -74.792  -4.937   6.231  1.00 66.42           C  
ATOM   2002  CD2 HIS A 258     -74.370  -4.276   7.334  1.00 66.42           C  
ATOM   2003  ND1 HIS A 258     -75.800  -5.779   6.647  1.00 66.42           N  
ATOM   2004  CE1 HIS A 258     -75.980  -5.631   7.949  1.00 66.42           C  
ATOM   2005  NE2 HIS A 258     -75.124  -4.724   8.390  1.00 66.42           N  
ATOM   2006  N   MET A 259     -73.087  -6.364   1.938  1.00 61.28           N  
ATOM   2007  CA  MET A 259     -73.020  -6.187   0.491  1.00 61.28           C  
ATOM   2008  C   MET A 259     -72.588  -7.478  -0.196  1.00 61.28           C  
ATOM   2009  CB  MET A 259     -72.055  -5.055   0.131  1.00 61.28           C  
ATOM   2010  O   MET A 259     -72.638  -7.581  -1.423  1.00 61.28           O  
ATOM   2011  CG  MET A 259     -72.574  -3.671   0.484  1.00 61.28           C  
ATOM   2012  SD  MET A 259     -72.209  -2.430  -0.817  1.00 61.28           S  
ATOM   2013  CE  MET A 259     -70.428  -2.206  -0.554  1.00 61.28           C  
ATOM   2014  N   GLY A 260     -72.899  -8.892   0.147  1.00 43.74           N  
ATOM   2015  CA  GLY A 260     -72.776 -10.194  -0.487  1.00 43.74           C  
ATOM   2016  C   GLY A 260     -71.627 -10.271  -1.475  1.00 43.74           C  
ATOM   2017  O   GLY A 260     -71.537  -9.456  -2.395  1.00 43.74           O  
ATOM   2018  N   ALA A 261     -70.350 -11.096  -1.271  1.00 43.31           N  
ATOM   2019  CA  ALA A 261     -69.284 -12.081  -1.435  1.00 43.31           C  
ATOM   2020  C   ALA A 261     -68.715 -12.043  -2.851  1.00 43.31           C  
ATOM   2021  CB  ALA A 261     -69.800 -13.481  -1.110  1.00 43.31           C  
ATOM   2022  O   ALA A 261     -69.466 -12.020  -3.828  1.00 43.31           O  
ATOM   2023  N   ARG A 262     -67.363 -11.884  -3.045  1.00 36.48           N  
ATOM   2024  CA  ARG A 262     -66.534 -12.767  -3.860  1.00 36.48           C  
ATOM   2025  C   ARG A 262     -65.064 -12.372  -3.773  1.00 36.48           C  
ATOM   2026  CB  ARG A 262     -66.997 -12.746  -5.318  1.00 36.48           C  
ATOM   2027  O   ARG A 262     -64.715 -11.209  -3.987  1.00 36.48           O  
ATOM   2028  CG  ARG A 262     -68.019 -13.820  -5.655  1.00 36.48           C  
ATOM   2029  CD  ARG A 262     -68.403 -13.791  -7.128  1.00 36.48           C  
ATOM   2030  NE  ARG A 262     -69.437 -14.775  -7.435  1.00 36.48           N  
ATOM   2031  NH1 ARG A 262     -69.415 -14.393  -9.713  1.00 36.48           N  
ATOM   2032  NH2 ARG A 262     -70.838 -15.954  -8.822  1.00 36.48           N  
ATOM   2033  CZ  ARG A 262     -69.895 -15.038  -8.656  1.00 36.48           C  
ATOM   2034  N   GLY A 263     -64.195 -13.183  -3.124  1.00 36.48           N  
ATOM   2035  CA  GLY A 263     -63.126 -13.948  -3.745  1.00 36.48           C  
ATOM   2036  C   GLY A 263     -61.764 -13.672  -3.138  1.00 36.48           C  
ATOM   2037  O   GLY A 263     -61.413 -12.517  -2.887  1.00 36.48           O  
ATOM   2038  N   ASN A 264     -61.129 -14.666  -2.458  1.00 33.57           N  
ATOM   2039  CA  ASN A 264     -60.068 -15.615  -2.778  1.00 33.57           C  
ATOM   2040  C   ASN A 264     -58.812 -15.352  -1.953  1.00 33.57           C  
ATOM   2041  CB  ASN A 264     -59.741 -15.572  -4.272  1.00 33.57           C  
ATOM   2042  O   ASN A 264     -58.358 -14.211  -1.853  1.00 33.57           O  
ATOM   2043  CG  ASN A 264     -60.539 -16.580  -5.075  1.00 33.57           C  
ATOM   2044  ND2 ASN A 264     -60.372 -16.556  -6.392  1.00 33.57           N  
ATOM   2045  OD1 ASN A 264     -61.301 -17.373  -4.516  1.00 33.57           O  
ATOM   2046  N   SER A 265     -58.508 -16.290  -1.069  1.00 29.79           N  
ATOM   2047  CA  SER A 265     -57.545 -17.313  -0.674  1.00 29.79           C  
ATOM   2048  C   SER A 265     -56.122 -16.902  -1.035  1.00 29.79           C  
ATOM   2049  CB  SER A 265     -57.882 -18.650  -1.335  1.00 29.79           C  
ATOM   2050  O   SER A 265     -55.822 -16.644  -2.203  1.00 29.79           O  
ATOM   2051  OG  SER A 265     -56.707 -19.411  -1.558  1.00 29.79           O  
ATOM   2052  N   VAL A 266     -55.364 -16.120  -0.153  1.00 34.57           N  
ATOM   2053  CA  VAL A 266     -53.942 -15.795  -0.113  1.00 34.57           C  
ATOM   2054  C   VAL A 266     -53.182 -16.892   0.628  1.00 34.57           C  
ATOM   2055  CB  VAL A 266     -53.692 -14.426   0.558  1.00 34.57           C  
ATOM   2056  O   VAL A 266     -53.572 -17.291   1.728  1.00 34.57           O  
ATOM   2057  CG1 VAL A 266     -52.198 -14.108   0.595  1.00 34.57           C  
ATOM   2058  CG2 VAL A 266     -54.458 -13.325  -0.173  1.00 34.57           C  
ATOM   2059  N   THR A 267     -52.667 -17.852  -0.077  1.00 32.32           N  
ATOM   2060  CA  THR A 267     -51.537 -18.759   0.089  1.00 32.32           C  
ATOM   2061  C   THR A 267     -50.403 -18.078   0.851  1.00 32.32           C  
ATOM   2062  CB  THR A 267     -51.017 -19.259  -1.272  1.00 32.32           C  
ATOM   2063  O   THR A 267     -50.029 -16.947   0.535  1.00 32.32           O  
ATOM   2064  CG2 THR A 267     -51.954 -20.303  -1.869  1.00 32.32           C  
ATOM   2065  OG1 THR A 267     -50.918 -18.150  -2.174  1.00 32.32           O  
ATOM   2066  N   ARG A 268     -50.240 -18.196   2.154  1.00 29.37           N  
ATOM   2067  CA  ARG A 268     -49.286 -18.032   3.246  1.00 29.37           C  
ATOM   2068  C   ARG A 268     -47.877 -18.412   2.803  1.00 29.37           C  
ATOM   2069  CB  ARG A 268     -49.700 -18.875   4.454  1.00 29.37           C  
ATOM   2070  O   ARG A 268     -47.660 -19.503   2.272  1.00 29.37           O  
ATOM   2071  CG  ARG A 268     -50.425 -18.089   5.535  1.00 29.37           C  
ATOM   2072  CD  ARG A 268     -50.661 -18.930   6.782  1.00 29.37           C  
ATOM   2073  NE  ARG A 268     -51.437 -18.203   7.782  1.00 29.37           N  
ATOM   2074  NH1 ARG A 268     -50.923 -19.635   9.521  1.00 29.37           N  
ATOM   2075  NH2 ARG A 268     -52.277 -17.822   9.885  1.00 29.37           N  
ATOM   2076  CZ  ARG A 268     -51.544 -18.555   9.061  1.00 29.37           C  
ATOM   2077  N   ARG A 269     -46.993 -17.438   2.299  1.00 31.87           N  
ATOM   2078  CA  ARG A 269     -45.550 -17.431   2.086  1.00 31.87           C  
ATOM   2079  C   ARG A 269     -44.809 -17.871   3.345  1.00 31.87           C  
ATOM   2080  CB  ARG A 269     -45.075 -16.041   1.658  1.00 31.87           C  
ATOM   2081  O   ARG A 269     -45.139 -17.435   4.450  1.00 31.87           O  
ATOM   2082  CG  ARG A 269     -44.854 -15.900   0.160  1.00 31.87           C  
ATOM   2083  CD  ARG A 269     -44.351 -14.511  -0.208  1.00 31.87           C  
ATOM   2084  NE  ARG A 269     -44.261 -14.336  -1.655  1.00 31.87           N  
ATOM   2085  NH1 ARG A 269     -43.131 -12.323  -1.548  1.00 31.87           N  
ATOM   2086  NH2 ARG A 269     -43.657 -13.242  -3.582  1.00 31.87           N  
ATOM   2087  CZ  ARG A 269     -43.683 -13.301  -2.258  1.00 31.87           C  
ATOM   2088  N   PRO A 270     -43.956 -18.921   3.337  1.00 33.58           N  
ATOM   2089  CA  PRO A 270     -43.211 -19.424   4.493  1.00 33.58           C  
ATOM   2090  C   PRO A 270     -42.302 -18.367   5.116  1.00 33.58           C  
ATOM   2091  CB  PRO A 270     -42.388 -20.575   3.908  1.00 33.58           C  
ATOM   2092  O   PRO A 270     -41.837 -17.460   4.420  1.00 33.58           O  
ATOM   2093  CG  PRO A 270     -42.526 -20.429   2.427  1.00 33.58           C  
ATOM   2094  CD  PRO A 270     -43.396 -19.238   2.145  1.00 33.58           C  
ATOM   2095  N   SER A 271     -42.424 -17.917   6.269  1.00 42.75           N  
ATOM   2096  CA  SER A 271     -41.676 -17.172   7.277  1.00 42.75           C  
ATOM   2097  C   SER A 271     -40.178 -17.218   6.998  1.00 42.75           C  
ATOM   2098  CB  SER A 271     -41.960 -17.726   8.674  1.00 42.75           C  
ATOM   2099  O   SER A 271     -39.650 -18.250   6.577  1.00 42.75           O  
ATOM   2100  OG  SER A 271     -40.836 -17.557   9.520  1.00 42.75           O  
ATOM   2101  N   LEU A 272     -39.487 -16.169   6.440  1.00 52.62           N  
ATOM   2102  CA  LEU A 272     -38.096 -15.786   6.224  1.00 52.62           C  
ATOM   2103  C   LEU A 272     -37.179 -16.484   7.222  1.00 52.62           C  
ATOM   2104  CB  LEU A 272     -37.934 -14.268   6.339  1.00 52.62           C  
ATOM   2105  O   LEU A 272     -35.994 -16.689   6.945  1.00 52.62           O  
ATOM   2106  CG  LEU A 272     -38.408 -13.443   5.142  1.00 52.62           C  
ATOM   2107  CD1 LEU A 272     -38.566 -11.978   5.537  1.00 52.62           C  
ATOM   2108  CD2 LEU A 272     -37.436 -13.585   3.976  1.00 52.62           C  
ATOM   2109  N   SER A 273     -37.725 -17.159   8.327  1.00 57.64           N  
ATOM   2110  CA  SER A 273     -36.963 -17.895   9.331  1.00 57.64           C  
ATOM   2111  C   SER A 273     -36.586 -19.285   8.830  1.00 57.64           C  
ATOM   2112  CB  SER A 273     -37.760 -18.011  10.631  1.00 57.64           C  
ATOM   2113  O   SER A 273     -35.528 -19.811   9.182  1.00 57.64           O  
ATOM   2114  OG  SER A 273     -39.006 -18.647  10.401  1.00 57.64           O  
ATOM   2115  N   ASN A 274     -37.239 -19.766   7.761  1.00 61.13           N  
ATOM   2116  CA  ASN A 274     -36.994 -21.085   7.187  1.00 61.13           C  
ATOM   2117  C   ASN A 274     -36.002 -21.018   6.030  1.00 61.13           C  
ATOM   2118  CB  ASN A 274     -38.307 -21.721   6.724  1.00 61.13           C  
ATOM   2119  O   ASN A 274     -35.403 -22.029   5.660  1.00 61.13           O  
ATOM   2120  CG  ASN A 274     -39.163 -22.200   7.880  1.00 61.13           C  
ATOM   2121  ND2 ASN A 274     -40.461 -22.342   7.637  1.00 61.13           N  
ATOM   2122  OD1 ASN A 274     -38.663 -22.439   8.982  1.00 61.13           O  
ATOM   2123  N   LEU A 275     -35.612 -19.767   5.648  1.00 67.71           N  
ATOM   2124  CA  LEU A 275     -34.724 -19.536   4.513  1.00 67.71           C  
ATOM   2125  C   LEU A 275     -33.297 -19.278   4.983  1.00 67.71           C  
ATOM   2126  CB  LEU A 275     -35.220 -18.354   3.676  1.00 67.71           C  
ATOM   2127  O   LEU A 275     -32.345 -19.459   4.221  1.00 67.71           O  
ATOM   2128  CG  LEU A 275     -36.499 -18.584   2.869  1.00 67.71           C  
ATOM   2129  CD1 LEU A 275     -37.025 -17.261   2.322  1.00 67.71           C  
ATOM   2130  CD2 LEU A 275     -36.247 -19.574   1.738  1.00 67.71           C  
ATOM   2131  N   LEU A 276     -33.020 -19.149   6.331  1.00 78.40           N  
ATOM   2132  CA  LEU A 276     -31.705 -18.828   6.874  1.00 78.40           C  
ATOM   2133  C   LEU A 276     -31.140 -20.005   7.663  1.00 78.40           C  
ATOM   2134  CB  LEU A 276     -31.782 -17.588   7.770  1.00 78.40           C  
ATOM   2135  O   LEU A 276     -31.056 -19.951   8.892  1.00 78.40           O  
ATOM   2136  CG  LEU A 276     -31.619 -16.237   7.072  1.00 78.40           C  
ATOM   2137  CD1 LEU A 276     -32.481 -15.181   7.755  1.00 78.40           C  
ATOM   2138  CD2 LEU A 276     -30.154 -15.814   7.062  1.00 78.40           C  
ATOM   2139  N   ARG A 277     -30.938 -21.097   7.014  1.00 89.95           N  
ATOM   2140  CA  ARG A 277     -30.279 -22.300   7.511  1.00 89.95           C  
ATOM   2141  C   ARG A 277     -29.213 -22.785   6.534  1.00 89.95           C  
ATOM   2142  CB  ARG A 277     -31.303 -23.409   7.762  1.00 89.95           C  
ATOM   2143  O   ARG A 277     -29.396 -22.705   5.318  1.00 89.95           O  
ATOM   2144  CG  ARG A 277     -32.335 -23.066   8.825  1.00 89.95           C  
ATOM   2145  CD  ARG A 277     -33.332 -24.198   9.028  1.00 89.95           C  
ATOM   2146  NE  ARG A 277     -34.435 -23.795   9.897  1.00 89.95           N  
ATOM   2147  NH1 ARG A 277     -34.808 -25.909  10.750  1.00 89.95           N  
ATOM   2148  NH2 ARG A 277     -36.096 -24.144  11.444  1.00 89.95           N  
ATOM   2149  CZ  ARG A 277     -35.110 -24.617  10.695  1.00 89.95           C  
ATOM   2150  N   TRP A 278     -28.097 -23.142   7.185  1.00 91.50           N  
ATOM   2151  CA  TRP A 278     -27.090 -23.731   6.308  1.00 91.50           C  
ATOM   2152  C   TRP A 278     -27.653 -24.942   5.571  1.00 91.50           C  
ATOM   2153  CB  TRP A 278     -25.850 -24.136   7.109  1.00 91.50           C  
ATOM   2154  O   TRP A 278     -28.336 -25.777   6.168  1.00 91.50           O  
ATOM   2155  CG  TRP A 278     -25.190 -22.998   7.828  1.00 91.50           C  
ATOM   2156  CD1 TRP A 278     -25.055 -22.844   9.180  1.00 91.50           C  
ATOM   2157  CD2 TRP A 278     -24.580 -21.850   7.231  1.00 91.50           C  
ATOM   2158  CE2 TRP A 278     -24.094 -21.041   8.282  1.00 91.50           C  
ATOM   2159  CE3 TRP A 278     -24.396 -21.426   5.908  1.00 91.50           C  
ATOM   2160  NE1 TRP A 278     -24.396 -21.669   9.459  1.00 91.50           N  
ATOM   2161  CH2 TRP A 278     -23.268 -19.440   6.746  1.00 91.50           C  
ATOM   2162  CZ2 TRP A 278     -23.435 -19.831   8.049  1.00 91.50           C  
ATOM   2163  CZ3 TRP A 278     -23.740 -20.222   5.679  1.00 91.50           C  
ATOM   2164  N   ASP A 279     -27.462 -25.049   4.292  1.00 90.04           N  
ATOM   2165  CA  ASP A 279     -27.979 -26.111   3.434  1.00 90.04           C  
ATOM   2166  C   ASP A 279     -27.188 -27.404   3.624  1.00 90.04           C  
ATOM   2167  CB  ASP A 279     -27.940 -25.682   1.966  1.00 90.04           C  
ATOM   2168  O   ASP A 279     -26.117 -27.575   3.038  1.00 90.04           O  
ATOM   2169  CG  ASP A 279     -28.701 -26.626   1.052  1.00 90.04           C  
ATOM   2170  OD1 ASP A 279     -29.061 -27.740   1.489  1.00 90.04           O  
ATOM   2171  OD2 ASP A 279     -28.941 -26.253  -0.117  1.00 90.04           O  
ATOM   2172  N   ALA A 280     -27.718 -28.272   4.449  1.00 88.17           N  
ATOM   2173  CA  ALA A 280     -27.052 -29.522   4.805  1.00 88.17           C  
ATOM   2174  C   ALA A 280     -26.861 -30.411   3.580  1.00 88.17           C  
ATOM   2175  CB  ALA A 280     -27.848 -30.262   5.877  1.00 88.17           C  
ATOM   2176  O   ALA A 280     -25.917 -31.202   3.519  1.00 88.17           O  
ATOM   2177  N   SER A 281     -27.801 -30.320   2.594  1.00 85.61           N  
ATOM   2178  CA  SER A 281     -27.748 -31.121   1.375  1.00 85.61           C  
ATOM   2179  C   SER A 281     -26.553 -30.733   0.511  1.00 85.61           C  
ATOM   2180  CB  SER A 281     -29.040 -30.965   0.573  1.00 85.61           C  
ATOM   2181  O   SER A 281     -26.118 -31.510  -0.341  1.00 85.61           O  
ATOM   2182  OG  SER A 281     -29.120 -29.674  -0.006  1.00 85.61           O  
ATOM   2183  N   ARG A 282     -25.950 -29.628   0.761  1.00 83.01           N  
ATOM   2184  CA  ARG A 282     -24.863 -29.093  -0.053  1.00 83.01           C  
ATOM   2185  C   ARG A 282     -23.543 -29.117   0.710  1.00 83.01           C  
ATOM   2186  CB  ARG A 282     -25.181 -27.666  -0.505  1.00 83.01           C  
ATOM   2187  O   ARG A 282     -22.550 -28.539   0.263  1.00 83.01           O  
ATOM   2188  CG  ARG A 282     -26.299 -27.580  -1.532  1.00 83.01           C  
ATOM   2189  CD  ARG A 282     -26.272 -26.257  -2.285  1.00 83.01           C  
ATOM   2190  NE  ARG A 282     -27.292 -26.211  -3.330  1.00 83.01           N  
ATOM   2191  NH1 ARG A 282     -26.225 -24.593  -4.587  1.00 83.01           N  
ATOM   2192  NH2 ARG A 282     -28.228 -25.461  -5.288  1.00 83.01           N  
ATOM   2193  CZ  ARG A 282     -27.246 -25.422  -4.399  1.00 83.01           C  
ATOM   2194  N   ALA A 283     -23.565 -29.695   1.879  1.00 83.29           N  
ATOM   2195  CA  ALA A 283     -22.411 -29.848   2.761  1.00 83.29           C  
ATOM   2196  C   ALA A 283     -21.412 -30.850   2.189  1.00 83.29           C  
ATOM   2197  CB  ALA A 283     -22.861 -30.286   4.153  1.00 83.29           C  
ATOM   2198  O   ALA A 283     -20.205 -30.724   2.405  1.00 83.29           O  
ATOM   2199  N   ARG A 284     -21.845 -31.762   1.270  1.00 83.87           N  
ATOM   2200  CA  ARG A 284     -21.075 -32.703   0.462  1.00 83.87           C  
ATOM   2201  C   ARG A 284     -19.962 -33.346   1.283  1.00 83.87           C  
ATOM   2202  CB  ARG A 284     -20.484 -32.002  -0.763  1.00 83.87           C  
ATOM   2203  O   ARG A 284     -18.826 -33.458   0.818  1.00 83.87           O  
ATOM   2204  CG  ARG A 284     -21.528 -31.478  -1.736  1.00 83.87           C  
ATOM   2205  CD  ARG A 284     -20.888 -30.853  -2.967  1.00 83.87           C  
ATOM   2206  NE  ARG A 284     -21.886 -30.258  -3.851  1.00 83.87           N  
ATOM   2207  NH1 ARG A 284     -20.383 -29.692  -5.511  1.00 83.87           N  
ATOM   2208  NH2 ARG A 284     -22.609 -29.206  -5.760  1.00 83.87           N  
ATOM   2209  CZ  ARG A 284     -21.624 -29.720  -5.039  1.00 83.87           C  
ATOM   2210  N   GLY A 285     -20.189 -33.641   2.575  1.00 86.74           N  
ATOM   2211  CA  GLY A 285     -19.223 -34.340   3.407  1.00 86.74           C  
ATOM   2212  C   GLY A 285     -18.099 -33.447   3.896  1.00 86.74           C  
ATOM   2213  O   GLY A 285     -17.114 -33.931   4.458  1.00 86.74           O  
ATOM   2214  N   LYS A 286     -18.214 -32.146   3.628  1.00 91.18           N  
ATOM   2215  CA  LYS A 286     -17.172 -31.184   3.977  1.00 91.18           C  
ATOM   2216  C   LYS A 286     -17.578 -30.349   5.188  1.00 91.18           C  
ATOM   2217  CB  LYS A 286     -16.866 -30.270   2.789  1.00 91.18           C  
ATOM   2218  O   LYS A 286     -16.727 -29.751   5.850  1.00 91.18           O  
ATOM   2219  CG  LYS A 286     -16.267 -30.992   1.591  1.00 91.18           C  
ATOM   2220  CD  LYS A 286     -15.856 -30.014   0.497  1.00 91.18           C  
ATOM   2221  CE  LYS A 286     -15.250 -30.734  -0.699  1.00 91.18           C  
ATOM   2222  NZ  LYS A 286     -14.863 -29.781  -1.782  1.00 91.18           N  
ATOM   2223  N   PHE A 287     -18.930 -30.363   5.477  1.00 93.06           N  
ATOM   2224  CA  PHE A 287     -19.465 -29.646   6.629  1.00 93.06           C  
ATOM   2225  C   PHE A 287     -20.364 -30.552   7.461  1.00 93.06           C  
ATOM   2226  CB  PHE A 287     -20.242 -28.406   6.178  1.00 93.06           C  
ATOM   2227  O   PHE A 287     -21.103 -31.373   6.914  1.00 93.06           O  
ATOM   2228  CG  PHE A 287     -19.365 -27.269   5.728  1.00 93.06           C  
ATOM   2229  CD1 PHE A 287     -18.928 -26.309   6.633  1.00 93.06           C  
ATOM   2230  CD2 PHE A 287     -18.976 -27.161   4.399  1.00 93.06           C  
ATOM   2231  CE1 PHE A 287     -18.115 -25.256   6.219  1.00 93.06           C  
ATOM   2232  CE2 PHE A 287     -18.164 -26.112   3.978  1.00 93.06           C  
ATOM   2233  CZ  PHE A 287     -17.736 -25.160   4.889  1.00 93.06           C  
ATOM   2234  N   GLU A 288     -20.260 -30.448   8.749  1.00 94.48           N  
ATOM   2235  CA  GLU A 288     -21.288 -30.928   9.667  1.00 94.48           C  
ATOM   2236  C   GLU A 288     -22.254 -29.809  10.048  1.00 94.48           C  
ATOM   2237  CB  GLU A 288     -20.651 -31.523  10.926  1.00 94.48           C  
ATOM   2238  O   GLU A 288     -21.841 -28.786  10.598  1.00 94.48           O  
ATOM   2239  CG  GLU A 288     -20.069 -32.914  10.721  1.00 94.48           C  
ATOM   2240  CD  GLU A 288     -19.410 -33.478  11.970  1.00 94.48           C  
ATOM   2241  OE1 GLU A 288     -18.848 -34.595  11.908  1.00 94.48           O  
ATOM   2242  OE2 GLU A 288     -19.458 -32.799  13.019  1.00 94.48           O  
ATOM   2243  N   VAL A 289     -23.521 -29.944   9.705  1.00 93.93           N  
ATOM   2244  CA  VAL A 289     -24.513 -28.908   9.968  1.00 93.93           C  
ATOM   2245  C   VAL A 289     -25.434 -29.350  11.103  1.00 93.93           C  
ATOM   2246  CB  VAL A 289     -25.343 -28.581   8.706  1.00 93.93           C  
ATOM   2247  O   VAL A 289     -25.887 -30.497  11.132  1.00 93.93           O  
ATOM   2248  CG1 VAL A 289     -26.369 -27.489   9.002  1.00 93.93           C  
ATOM   2249  CG2 VAL A 289     -24.425 -28.160   7.560  1.00 93.93           C  
ATOM   2250  N   SER A 290     -25.665 -28.501  12.126  1.00 93.15           N  
ATOM   2251  CA  SER A 290     -26.530 -28.811  13.259  1.00 93.15           C  
ATOM   2252  C   SER A 290     -27.960 -29.087  12.805  1.00 93.15           C  
ATOM   2253  CB  SER A 290     -26.520 -27.665  14.271  1.00 93.15           C  
ATOM   2254  O   SER A 290     -28.365 -28.661  11.721  1.00 93.15           O  
ATOM   2255  OG  SER A 290     -27.079 -26.491  13.707  1.00 93.15           O  
ATOM   2256  N   THR A 291     -28.780 -29.777  13.558  1.00 87.69           N  
ATOM   2257  CA  THR A 291     -30.146 -30.210  13.282  1.00 87.69           C  
ATOM   2258  C   THR A 291     -31.047 -29.010  13.003  1.00 87.69           C  
ATOM   2259  CB  THR A 291     -30.721 -31.025  14.455  1.00 87.69           C  
ATOM   2260  O   THR A 291     -31.928 -29.076  12.143  1.00 87.69           O  
ATOM   2261  CG2 THR A 291     -30.030 -32.380  14.574  1.00 87.69           C  
ATOM   2262  OG1 THR A 291     -30.533 -30.296  15.674  1.00 87.69           O  
ATOM   2263  N   ASP A 292     -30.731 -27.917  13.667  1.00 86.82           N  
ATOM   2264  CA  ASP A 292     -31.548 -26.720  13.496  1.00 86.82           C  
ATOM   2265  C   ASP A 292     -31.020 -25.853  12.356  1.00 86.82           C  
ATOM   2266  CB  ASP A 292     -31.594 -25.912  14.794  1.00 86.82           C  
ATOM   2267  O   ASP A 292     -31.598 -24.810  12.043  1.00 86.82           O  
ATOM   2268  CG  ASP A 292     -30.226 -25.427  15.240  1.00 86.82           C  
ATOM   2269  OD1 ASP A 292     -29.228 -25.680  14.530  1.00 86.82           O  
ATOM   2270  OD2 ASP A 292     -30.143 -24.790  16.312  1.00 86.82           O  
ATOM   2271  N   GLY A 293     -29.824 -26.339  11.734  1.00 89.31           N  
ATOM   2272  CA  GLY A 293     -29.306 -25.736  10.517  1.00 89.31           C  
ATOM   2273  C   GLY A 293     -28.602 -24.414  10.759  1.00 89.31           C  
ATOM   2274  O   GLY A 293     -28.282 -23.692   9.811  1.00 89.31           O  
ATOM   2275  N   THR A 294     -28.258 -24.065  11.969  1.00 91.40           N  
ATOM   2276  CA  THR A 294     -27.732 -22.764  12.366  1.00 91.40           C  
ATOM   2277  C   THR A 294     -26.224 -22.837  12.593  1.00 91.40           C  
ATOM   2278  CB  THR A 294     -28.421 -22.248  13.643  1.00 91.40           C  
ATOM   2279  O   THR A 294     -25.544 -21.809  12.612  1.00 91.40           O  
ATOM   2280  CG2 THR A 294     -29.910 -22.018  13.410  1.00 91.40           C  
ATOM   2281  OG1 THR A 294     -28.256 -23.212  14.691  1.00 91.40           O  
ATOM   2282  N   LYS A 295     -25.735 -24.078  12.749  1.00 93.99           N  
ATOM   2283  CA  LYS A 295     -24.302 -24.257  12.965  1.00 93.99           C  
ATOM   2284  C   LYS A 295     -23.685 -25.119  11.867  1.00 93.99           C  
ATOM   2285  CB  LYS A 295     -24.039 -24.885  14.334  1.00 93.99           C  
ATOM   2286  O   LYS A 295     -24.249 -26.147  11.487  1.00 93.99           O  
ATOM   2287  CG  LYS A 295     -22.567 -24.957  14.710  1.00 93.99           C  
ATOM   2288  CD  LYS A 295     -22.377 -25.471  16.131  1.00 93.99           C  
ATOM   2289  CE  LYS A 295     -20.904 -25.540  16.510  1.00 93.99           C  
ATOM   2290  NZ  LYS A 295     -20.714 -26.002  17.918  1.00 93.99           N  
ATOM   2291  N   ALA A 296     -22.563 -24.651  11.379  1.00 94.17           N  
ATOM   2292  CA  ALA A 296     -21.807 -25.399  10.378  1.00 94.17           C  
ATOM   2293  C   ALA A 296     -20.349 -25.558  10.799  1.00 94.17           C  
ATOM   2294  CB  ALA A 296     -21.892 -24.706   9.020  1.00 94.17           C  
ATOM   2295  O   ALA A 296     -19.666 -24.571  11.083  1.00 94.17           O  
ATOM   2296  N   ARG A 297     -19.954 -26.791  10.859  1.00 94.28           N  
ATOM   2297  CA  ARG A 297     -18.580 -27.116  11.229  1.00 94.28           C  
ATOM   2298  C   ARG A 297     -17.842 -27.779  10.071  1.00 94.28           C  
ATOM   2299  CB  ARG A 297     -18.556 -28.029  12.457  1.00 94.28           C  
ATOM   2300  O   ARG A 297     -18.334 -28.747   9.488  1.00 94.28           O  
ATOM   2301  CG  ARG A 297     -17.157 -28.347  12.961  1.00 94.28           C  
ATOM   2302  CD  ARG A 297     -17.192 -29.205  14.218  1.00 94.28           C  
ATOM   2303  NE  ARG A 297     -17.754 -30.526  13.953  1.00 94.28           N  
ATOM   2304  NH1 ARG A 297     -18.228 -30.995  16.165  1.00 94.28           N  
ATOM   2305  NH2 ARG A 297     -18.723 -32.527  14.533  1.00 94.28           N  
ATOM   2306  CZ  ARG A 297     -18.234 -31.346  14.884  1.00 94.28           C  
ATOM   2307  N   HIS A 298     -16.665 -27.200   9.746  1.00 93.07           N  
ATOM   2308  CA  HIS A 298     -15.824 -27.737   8.682  1.00 93.07           C  
ATOM   2309  C   HIS A 298     -15.127 -29.019   9.124  1.00 93.07           C  
ATOM   2310  CB  HIS A 298     -14.789 -26.701   8.242  1.00 93.07           C  
ATOM   2311  O   HIS A 298     -14.478 -29.048  10.173  1.00 93.07           O  
ATOM   2312  CG  HIS A 298     -14.057 -27.076   6.993  1.00 93.07           C  
ATOM   2313  CD2 HIS A 298     -14.501 -27.603   5.827  1.00 93.07           C  
ATOM   2314  ND1 HIS A 298     -12.695 -26.919   6.853  1.00 93.07           N  
ATOM   2315  CE1 HIS A 298     -12.332 -27.335   5.651  1.00 93.07           C  
ATOM   2316  NE2 HIS A 298     -13.409 -27.755   5.009  1.00 93.07           N  
ATOM   2317  N   ILE A 299     -15.138 -30.091   8.358  1.00 92.39           N  
ATOM   2318  CA  ILE A 299     -14.685 -31.369   8.896  1.00 92.39           C  
ATOM   2319  C   ILE A 299     -13.619 -31.966   7.980  1.00 92.39           C  
ATOM   2320  CB  ILE A 299     -15.859 -32.359   9.068  1.00 92.39           C  
ATOM   2321  O   ILE A 299     -13.062 -33.026   8.274  1.00 92.39           O  
ATOM   2322  CG1 ILE A 299     -16.628 -32.510   7.750  1.00 92.39           C  
ATOM   2323  CG2 ILE A 299     -16.790 -31.902  10.195  1.00 92.39           C  
ATOM   2324  CD1 ILE A 299     -17.672 -33.618   7.765  1.00 92.39           C  
ATOM   2325  N   THR A 300     -13.288 -31.276   6.816  1.00 89.58           N  
ATOM   2326  CA  THR A 300     -12.239 -31.733   5.911  1.00 89.58           C  
ATOM   2327  C   THR A 300     -11.177 -30.653   5.726  1.00 89.58           C  
ATOM   2328  CB  THR A 300     -12.818 -32.128   4.540  1.00 89.58           C  
ATOM   2329  O   THR A 300     -11.458 -29.464   5.889  1.00 89.58           O  
ATOM   2330  CG2 THR A 300     -13.857 -33.235   4.680  1.00 89.58           C  
ATOM   2331  OG1 THR A 300     -13.434 -30.982   3.939  1.00 89.58           O  
ATOM   2332  N   PRO A 301      -9.903 -31.069   5.452  1.00 87.72           N  
ATOM   2333  CA  PRO A 301      -8.890 -30.067   5.115  1.00 87.72           C  
ATOM   2334  C   PRO A 301      -9.136 -29.413   3.757  1.00 87.72           C  
ATOM   2335  CB  PRO A 301      -7.588 -30.872   5.105  1.00 87.72           C  
ATOM   2336  O   PRO A 301      -9.718 -30.035   2.865  1.00 87.72           O  
ATOM   2337  CG  PRO A 301      -8.014 -32.285   4.870  1.00 87.72           C  
ATOM   2338  CD  PRO A 301      -9.419 -32.450   5.375  1.00 87.72           C  
ATOM   2339  N   GLY A 302      -8.760 -28.078   3.634  1.00 90.47           N  
ATOM   2340  CA  GLY A 302      -8.932 -27.367   2.377  1.00 90.47           C  
ATOM   2341  C   GLY A 302     -10.185 -26.513   2.341  1.00 90.47           C  
ATOM   2342  O   GLY A 302     -11.007 -26.568   3.259  1.00 90.47           O  
ATOM   2343  N   TRP A 303     -10.351 -25.744   1.310  1.00 91.80           N  
ATOM   2344  CA  TRP A 303     -11.466 -24.811   1.193  1.00 91.80           C  
ATOM   2345  C   TRP A 303     -12.766 -25.551   0.896  1.00 91.80           C  
ATOM   2346  CB  TRP A 303     -11.191 -23.778   0.097  1.00 91.80           C  
ATOM   2347  O   TRP A 303     -12.793 -26.464   0.068  1.00 91.80           O  
ATOM   2348  CG  TRP A 303     -10.182 -22.737   0.481  1.00 91.80           C  
ATOM   2349  CD1 TRP A 303      -8.870 -22.680   0.098  1.00 91.80           C  
ATOM   2350  CD2 TRP A 303     -10.402 -21.606   1.329  1.00 91.80           C  
ATOM   2351  CE2 TRP A 303      -9.179 -20.904   1.415  1.00 91.80           C  
ATOM   2352  CE3 TRP A 303     -11.516 -21.116   2.023  1.00 91.80           C  
ATOM   2353  NE1 TRP A 303      -8.262 -21.580   0.656  1.00 91.80           N  
ATOM   2354  CH2 TRP A 303     -10.145 -19.280   2.840  1.00 91.80           C  
ATOM   2355  CZ2 TRP A 303      -9.039 -19.737   2.170  1.00 91.80           C  
ATOM   2356  CZ3 TRP A 303     -11.375 -19.954   2.774  1.00 91.80           C  
ATOM   2357  N   ALA A 304     -13.751 -25.144   1.549  1.00 91.92           N  
ATOM   2358  CA  ALA A 304     -15.113 -25.605   1.293  1.00 91.92           C  
ATOM   2359  C   ALA A 304     -16.126 -24.495   1.556  1.00 91.92           C  
ATOM   2360  CB  ALA A 304     -15.431 -26.826   2.152  1.00 91.92           C  
ATOM   2361  O   ALA A 304     -15.954 -23.694   2.478  1.00 91.92           O  
ATOM   2362  N   SER A 305     -17.149 -24.506   0.788  1.00 91.93           N  
ATOM   2363  CA  SER A 305     -18.150 -23.448   0.880  1.00 91.93           C  
ATOM   2364  C   SER A 305     -19.535 -24.020   1.163  1.00 91.93           C  
ATOM   2365  CB  SER A 305     -18.183 -22.628  -0.410  1.00 91.93           C  
ATOM   2366  O   SER A 305     -19.853 -25.132   0.735  1.00 91.93           O  
ATOM   2367  OG  SER A 305     -16.923 -22.028  -0.657  1.00 91.93           O  
ATOM   2368  N   LEU A 306     -20.253 -23.281   1.785  1.00 91.95           N  
ATOM   2369  CA  LEU A 306     -21.612 -23.646   2.168  1.00 91.95           C  
ATOM   2370  C   LEU A 306     -22.534 -22.432   2.124  1.00 91.95           C  
ATOM   2371  CB  LEU A 306     -21.627 -24.263   3.569  1.00 91.95           C  
ATOM   2372  O   LEU A 306     -22.181 -21.361   2.623  1.00 91.95           O  
ATOM   2373  CG  LEU A 306     -22.972 -24.801   4.059  1.00 91.95           C  
ATOM   2374  CD1 LEU A 306     -23.391 -26.013   3.233  1.00 91.95           C  
ATOM   2375  CD2 LEU A 306     -22.899 -25.156   5.540  1.00 91.95           C  
ATOM   2376  N   HIS A 307     -23.695 -22.504   1.571  1.00 91.34           N  
ATOM   2377  CA  HIS A 307     -24.652 -21.404   1.558  1.00 91.34           C  
ATOM   2378  C   HIS A 307     -25.966 -21.808   2.218  1.00 91.34           C  
ATOM   2379  CB  HIS A 307     -24.907 -20.932   0.126  1.00 91.34           C  
ATOM   2380  O   HIS A 307     -26.229 -22.997   2.410  1.00 91.34           O  
ATOM   2381  CG  HIS A 307     -25.466 -21.996  -0.765  1.00 91.34           C  
ATOM   2382  CD2 HIS A 307     -26.393 -22.954  -0.532  1.00 91.34           C  
ATOM   2383  ND1 HIS A 307     -25.065 -22.156  -2.074  1.00 91.34           N  
ATOM   2384  CE1 HIS A 307     -25.725 -23.170  -2.609  1.00 91.34           C  
ATOM   2385  NE2 HIS A 307     -26.537 -23.671  -1.694  1.00 91.34           N  
ATOM   2386  N   CYS A 308     -26.750 -20.881   2.505  1.00 90.69           N  
ATOM   2387  CA  CYS A 308     -28.046 -21.103   3.137  1.00 90.69           C  
ATOM   2388  C   CYS A 308     -29.061 -21.629   2.129  1.00 90.69           C  
ATOM   2389  CB  CYS A 308     -28.562 -19.810   3.768  1.00 90.69           C  
ATOM   2390  O   CYS A 308     -28.879 -21.474   0.920  1.00 90.69           O  
ATOM   2391  SG  CYS A 308     -27.670 -19.321   5.260  1.00 90.69           S  
ATOM   2392  N   VAL A 309     -30.204 -22.261   2.509  1.00 85.86           N  
ATOM   2393  CA  VAL A 309     -31.258 -22.924   1.748  1.00 85.86           C  
ATOM   2394  C   VAL A 309     -32.060 -21.887   0.964  1.00 85.86           C  
ATOM   2395  CB  VAL A 309     -32.196 -23.738   2.667  1.00 85.86           C  
ATOM   2396  O   VAL A 309     -32.458 -22.134  -0.177  1.00 85.86           O  
ATOM   2397  CG1 VAL A 309     -33.294 -24.419   1.852  1.00 85.86           C  
ATOM   2398  CG2 VAL A 309     -31.398 -24.770   3.462  1.00 85.86           C  
ATOM   2399  N   GLY A 310     -32.073 -20.658   1.365  1.00 80.95           N  
ATOM   2400  CA  GLY A 310     -32.907 -19.634   0.758  1.00 80.95           C  
ATOM   2401  C   GLY A 310     -32.128 -18.402   0.336  1.00 80.95           C  
ATOM   2402  O   GLY A 310     -31.041 -18.140   0.856  1.00 80.95           O  
ATOM   2403  N   GLY A 311     -32.592 -17.812  -0.711  1.00 85.49           N  
ATOM   2404  CA  GLY A 311     -32.003 -16.586  -1.225  1.00 85.49           C  
ATOM   2405  C   GLY A 311     -32.998 -15.446  -1.330  1.00 85.49           C  
ATOM   2406  O   GLY A 311     -34.199 -15.642  -1.133  1.00 85.49           O  
ATOM   2407  N   VAL A 312     -32.472 -14.288  -1.457  1.00 88.49           N  
ATOM   2408  CA  VAL A 312     -33.302 -13.095  -1.587  1.00 88.49           C  
ATOM   2409  C   VAL A 312     -32.992 -12.391  -2.906  1.00 88.49           C  
ATOM   2410  CB  VAL A 312     -33.091 -12.125  -0.403  1.00 88.49           C  
ATOM   2411  O   VAL A 312     -31.857 -12.433  -3.387  1.00 88.49           O  
ATOM   2412  CG1 VAL A 312     -33.600 -12.742   0.898  1.00 88.49           C  
ATOM   2413  CG2 VAL A 312     -31.615 -11.749  -0.278  1.00 88.49           C  
ATOM   2414  N   SER A 313     -33.929 -11.784  -3.550  1.00 88.84           N  
ATOM   2415  CA  SER A 313     -33.715 -11.129  -4.837  1.00 88.84           C  
ATOM   2416  C   SER A 313     -34.158  -9.670  -4.795  1.00 88.84           C  
ATOM   2417  CB  SER A 313     -34.466 -11.867  -5.946  1.00 88.84           C  
ATOM   2418  O   SER A 313     -33.906  -8.912  -5.734  1.00 88.84           O  
ATOM   2419  OG  SER A 313     -35.849 -11.951  -5.647  1.00 88.84           O  
ATOM   2420  N   ARG A 314     -34.739  -9.157  -3.641  1.00 87.98           N  
ATOM   2421  CA  ARG A 314     -35.158  -7.770  -3.473  1.00 87.98           C  
ATOM   2422  C   ARG A 314     -35.215  -7.389  -1.997  1.00 87.98           C  
ATOM   2423  CB  ARG A 314     -36.522  -7.537  -4.126  1.00 87.98           C  
ATOM   2424  O   ARG A 314     -35.242  -8.262  -1.126  1.00 87.98           O  
ATOM   2425  CG  ARG A 314     -37.641  -8.379  -3.533  1.00 87.98           C  
ATOM   2426  CD  ARG A 314     -38.956  -8.170  -4.271  1.00 87.98           C  
ATOM   2427  NE  ARG A 314     -40.035  -8.958  -3.682  1.00 87.98           N  
ATOM   2428  NH1 ARG A 314     -41.605  -8.379  -5.275  1.00 87.98           N  
ATOM   2429  NH2 ARG A 314     -42.174  -9.786  -3.557  1.00 87.98           N  
ATOM   2430  CZ  ARG A 314     -41.269  -9.039  -4.173  1.00 87.98           C  
ATOM   2431  N   GLY A 315     -35.148  -6.072  -1.653  1.00 87.24           N  
ATOM   2432  CA  GLY A 315     -35.313  -5.572  -0.297  1.00 87.24           C  
ATOM   2433  C   GLY A 315     -33.998  -5.410   0.443  1.00 87.24           C  
ATOM   2434  O   GLY A 315     -32.926  -5.543  -0.150  1.00 87.24           O  
ATOM   2435  N   SER A 316     -34.104  -5.025   1.692  1.00 86.64           N  
ATOM   2436  CA  SER A 316     -32.981  -4.831   2.604  1.00 86.64           C  
ATOM   2437  C   SER A 316     -32.937  -5.924   3.667  1.00 86.64           C  
ATOM   2438  CB  SER A 316     -33.064  -3.459   3.274  1.00 86.64           C  
ATOM   2439  O   SER A 316     -33.933  -6.175   4.348  1.00 86.64           O  
ATOM   2440  OG  SER A 316     -32.989  -2.423   2.310  1.00 86.64           O  
ATOM   2441  N   HIS A 317     -31.737  -6.532   3.728  1.00 88.09           N  
ATOM   2442  CA  HIS A 317     -31.611  -7.700   4.593  1.00 88.09           C  
ATOM   2443  C   HIS A 317     -30.341  -7.629   5.434  1.00 88.09           C  
ATOM   2444  CB  HIS A 317     -31.620  -8.985   3.764  1.00 88.09           C  
ATOM   2445  O   HIS A 317     -29.328  -7.081   4.991  1.00 88.09           O  
ATOM   2446  CG  HIS A 317     -32.789  -9.093   2.837  1.00 88.09           C  
ATOM   2447  CD2 HIS A 317     -32.956  -8.667   1.563  1.00 88.09           C  
ATOM   2448  ND1 HIS A 317     -33.972  -9.700   3.199  1.00 88.09           N  
ATOM   2449  CE1 HIS A 317     -34.817  -9.643   2.184  1.00 88.09           C  
ATOM   2450  NE2 HIS A 317     -34.225  -9.021   1.179  1.00 88.09           N  
ATOM   2451  N   VAL A 318     -30.441  -8.203   6.617  1.00 88.02           N  
ATOM   2452  CA  VAL A 318     -29.288  -8.289   7.506  1.00 88.02           C  
ATOM   2453  C   VAL A 318     -29.195  -9.694   8.098  1.00 88.02           C  
ATOM   2454  CB  VAL A 318     -29.363  -7.238   8.636  1.00 88.02           C  
ATOM   2455  O   VAL A 318     -30.190 -10.236   8.584  1.00 88.02           O  
ATOM   2456  CG1 VAL A 318     -28.121  -7.309   9.523  1.00 88.02           C  
ATOM   2457  CG2 VAL A 318     -29.527  -5.837   8.051  1.00 88.02           C  
ATOM   2458  N   TRP A 319     -27.987 -10.254   7.994  1.00 89.05           N  
ATOM   2459  CA  TRP A 319     -27.700 -11.556   8.587  1.00 89.05           C  
ATOM   2460  C   TRP A 319     -26.492 -11.478   9.515  1.00 89.05           C  
ATOM   2461  CB  TRP A 319     -27.453 -12.601   7.495  1.00 89.05           C  
ATOM   2462  O   TRP A 319     -25.528 -10.764   9.230  1.00 89.05           O  
ATOM   2463  CG  TRP A 319     -28.590 -12.753   6.530  1.00 89.05           C  
ATOM   2464  CD1 TRP A 319     -29.721 -13.504   6.700  1.00 89.05           C  
ATOM   2465  CD2 TRP A 319     -28.704 -12.143   5.241  1.00 89.05           C  
ATOM   2466  CE2 TRP A 319     -29.931 -12.567   4.684  1.00 89.05           C  
ATOM   2467  CE3 TRP A 319     -27.887 -11.277   4.502  1.00 89.05           C  
ATOM   2468  NE1 TRP A 319     -30.531 -13.395   5.594  1.00 89.05           N  
ATOM   2469  CH2 TRP A 319     -29.542 -11.306   2.720  1.00 89.05           C  
ATOM   2470  CZ2 TRP A 319     -30.361 -12.153   3.421  1.00 89.05           C  
ATOM   2471  CZ3 TRP A 319     -28.316 -10.866   3.245  1.00 89.05           C  
ATOM   2472  N   HIS A 320     -26.510 -12.300  10.510  1.00 92.28           N  
ATOM   2473  CA  HIS A 320     -25.411 -12.311  11.468  1.00 92.28           C  
ATOM   2474  C   HIS A 320     -24.758 -13.687  11.543  1.00 92.28           C  
ATOM   2475  CB  HIS A 320     -25.904 -11.888  12.853  1.00 92.28           C  
ATOM   2476  O   HIS A 320     -25.444 -14.695  11.727  1.00 92.28           O  
ATOM   2477  CG  HIS A 320     -26.618 -10.574  12.860  1.00 92.28           C  
ATOM   2478  CD2 HIS A 320     -27.932 -10.277  12.996  1.00 92.28           C  
ATOM   2479  ND1 HIS A 320     -25.964  -9.370  12.710  1.00 92.28           N  
ATOM   2480  CE1 HIS A 320     -26.847  -8.387  12.755  1.00 92.28           C  
ATOM   2481  NE2 HIS A 320     -28.049  -8.910  12.928  1.00 92.28           N  
ATOM   2482  N   VAL A 321     -23.469 -13.653  11.354  1.00 94.00           N  
ATOM   2483  CA  VAL A 321     -22.705 -14.896  11.407  1.00 94.00           C  
ATOM   2484  C   VAL A 321     -21.625 -14.793  12.482  1.00 94.00           C  
ATOM   2485  CB  VAL A 321     -22.067 -15.228  10.040  1.00 94.00           C  
ATOM   2486  O   VAL A 321     -20.788 -13.888  12.445  1.00 94.00           O  
ATOM   2487  CG1 VAL A 321     -21.314 -16.556  10.104  1.00 94.00           C  
ATOM   2488  CG2 VAL A 321     -23.135 -15.268   8.949  1.00 94.00           C  
ATOM   2489  N   ARG A 322     -21.719 -15.716  13.410  1.00 94.34           N  
ATOM   2490  CA  ARG A 322     -20.718 -15.751  14.472  1.00 94.34           C  
ATOM   2491  C   ARG A 322     -19.626 -16.770  14.162  1.00 94.34           C  
ATOM   2492  CB  ARG A 322     -21.372 -16.077  15.817  1.00 94.34           C  
ATOM   2493  O   ARG A 322     -19.919 -17.900  13.766  1.00 94.34           O  
ATOM   2494  CG  ARG A 322     -20.397 -16.112  16.983  1.00 94.34           C  
ATOM   2495  CD  ARG A 322     -21.098 -16.438  18.294  1.00 94.34           C  
ATOM   2496  NE  ARG A 322     -21.661 -17.785  18.284  1.00 94.34           N  
ATOM   2497  NH1 ARG A 322     -22.834 -17.533  20.258  1.00 94.34           N  
ATOM   2498  NH2 ARG A 322     -22.927 -19.515  19.110  1.00 94.34           N  
ATOM   2499  CZ  ARG A 322     -22.473 -18.275  19.217  1.00 94.34           C  
ATOM   2500  N   VAL A 323     -18.379 -16.319  14.336  1.00 93.29           N  
ATOM   2501  CA  VAL A 323     -17.243 -17.231  14.255  1.00 93.29           C  
ATOM   2502  C   VAL A 323     -17.051 -17.937  15.596  1.00 93.29           C  
ATOM   2503  CB  VAL A 323     -15.948 -16.490  13.852  1.00 93.29           C  
ATOM   2504  O   VAL A 323     -16.751 -17.296  16.605  1.00 93.29           O  
ATOM   2505  CG1 VAL A 323     -14.785 -17.471  13.718  1.00 93.29           C  
ATOM   2506  CG2 VAL A 323     -16.158 -15.722  12.548  1.00 93.29           C  
ATOM   2507  N   ASP A 324     -17.216 -19.285  15.583  1.00 91.89           N  
ATOM   2508  CA  ASP A 324     -17.228 -20.053  16.824  1.00 91.89           C  
ATOM   2509  C   ASP A 324     -15.808 -20.320  17.318  1.00 91.89           C  
ATOM   2510  CB  ASP A 324     -17.975 -21.374  16.631  1.00 91.89           C  
ATOM   2511  O   ASP A 324     -14.884 -20.470  16.515  1.00 91.89           O  
ATOM   2512  CG  ASP A 324     -19.450 -21.182  16.323  1.00 91.89           C  
ATOM   2513  OD1 ASP A 324     -20.029 -20.153  16.732  1.00 91.89           O  
ATOM   2514  OD2 ASP A 324     -20.038 -22.069  15.667  1.00 91.89           O  
ATOM   2515  N   PRO A 325     -15.641 -20.286  18.523  1.00 86.40           N  
ATOM   2516  CA  PRO A 325     -14.342 -20.680  19.072  1.00 86.40           C  
ATOM   2517  C   PRO A 325     -13.996 -22.138  18.779  1.00 86.40           C  
ATOM   2518  CB  PRO A 325     -14.510 -20.450  20.576  1.00 86.40           C  
ATOM   2519  O   PRO A 325     -14.892 -22.977  18.655  1.00 86.40           O  
ATOM   2520  CG  PRO A 325     -15.746 -19.620  20.700  1.00 86.40           C  
ATOM   2521  CD  PRO A 325     -16.562 -19.790  19.450  1.00 86.40           C  
ATOM   2522  N   THR A 326     -12.705 -22.396  18.478  1.00 80.53           N  
ATOM   2523  CA  THR A 326     -12.283 -23.766  18.207  1.00 80.53           C  
ATOM   2524  C   THR A 326     -12.245 -24.585  19.494  1.00 80.53           C  
ATOM   2525  CB  THR A 326     -10.899 -23.801  17.532  1.00 80.53           C  
ATOM   2526  O   THR A 326     -12.035 -24.037  20.578  1.00 80.53           O  
ATOM   2527  CG2 THR A 326     -10.908 -23.027  16.218  1.00 80.53           C  
ATOM   2528  OG1 THR A 326      -9.930 -23.216  18.411  1.00 80.53           O  
ATOM   2529  N   VAL A 327     -12.567 -25.805  19.552  1.00 70.51           N  
ATOM   2530  CA  VAL A 327     -12.640 -26.758  20.654  1.00 70.51           C  
ATOM   2531  C   VAL A 327     -11.234 -27.211  21.041  1.00 70.51           C  
ATOM   2532  CB  VAL A 327     -13.513 -27.981  20.290  1.00 70.51           C  
ATOM   2533  O   VAL A 327     -10.957 -27.460  22.217  1.00 70.51           O  
ATOM   2534  CG1 VAL A 327     -13.608 -28.946  21.470  1.00 70.51           C  
ATOM   2535  CG2 VAL A 327     -14.904 -27.530  19.850  1.00 70.51           C  
ATOM   2536  N   ASP A 328     -10.162 -26.962  20.172  1.00 66.81           N  
ATOM   2537  CA  ASP A 328      -8.832 -27.517  20.399  1.00 66.81           C  
ATOM   2538  C   ASP A 328      -7.798 -26.408  20.580  1.00 66.81           C  
ATOM   2539  CB  ASP A 328      -8.426 -28.431  19.241  1.00 66.81           C  
ATOM   2540  O   ASP A 328      -6.594 -26.674  20.615  1.00 66.81           O  
ATOM   2541  CG  ASP A 328      -9.256 -29.701  19.169  1.00 66.81           C  
ATOM   2542  OD1 ASP A 328      -9.842 -30.106  20.196  1.00 66.81           O  
ATOM   2543  OD2 ASP A 328      -9.321 -30.304  18.076  1.00 66.81           O  
ATOM   2544  N   LYS A 329      -8.185 -25.203  21.318  1.00 60.08           N  
ATOM   2545  CA  LYS A 329      -7.256 -24.150  21.717  1.00 60.08           C  
ATOM   2546  C   LYS A 329      -6.330 -23.769  20.566  1.00 60.08           C  
ATOM   2547  CB  LYS A 329      -6.431 -24.592  22.928  1.00 60.08           C  
ATOM   2548  O   LYS A 329      -5.271 -23.177  20.784  1.00 60.08           O  
ATOM   2549  CG  LYS A 329      -7.236 -24.714  24.213  1.00 60.08           C  
ATOM   2550  CD  LYS A 329      -6.334 -24.955  25.417  1.00 60.08           C  
ATOM   2551  CE  LYS A 329      -7.142 -25.145  26.693  1.00 60.08           C  
ATOM   2552  NZ  LYS A 329      -6.261 -25.375  27.877  1.00 60.08           N  
ATOM   2553  N   THR A 330      -6.558 -24.305  19.257  1.00 64.96           N  
ATOM   2554  CA  THR A 330      -5.838 -23.850  18.073  1.00 64.96           C  
ATOM   2555  C   THR A 330      -6.330 -22.473  17.636  1.00 64.96           C  
ATOM   2556  CB  THR A 330      -5.991 -24.846  16.908  1.00 64.96           C  
ATOM   2557  O   THR A 330      -7.524 -22.177  17.728  1.00 64.96           O  
ATOM   2558  CG2 THR A 330      -5.283 -26.162  17.213  1.00 64.96           C  
ATOM   2559  OG1 THR A 330      -7.383 -25.106  16.689  1.00 64.96           O  
ATOM   2560  N   ALA A 331      -5.383 -21.608  17.477  1.00 68.75           N  
ATOM   2561  CA  ALA A 331      -5.688 -20.241  17.064  1.00 68.75           C  
ATOM   2562  C   ALA A 331      -6.437 -20.224  15.734  1.00 68.75           C  
ATOM   2563  CB  ALA A 331      -4.407 -19.417  16.961  1.00 68.75           C  
ATOM   2564  O   ALA A 331      -6.112 -20.987  14.822  1.00 68.75           O  
ATOM   2565  N   LEU A 332      -7.599 -19.635  15.734  1.00 81.02           N  
ATOM   2566  CA  LEU A 332      -8.375 -19.353  14.531  1.00 81.02           C  
ATOM   2567  C   LEU A 332      -7.589 -18.467  13.571  1.00 81.02           C  
ATOM   2568  CB  LEU A 332      -9.701 -18.680  14.895  1.00 81.02           C  
ATOM   2569  O   LEU A 332      -7.014 -17.456  13.981  1.00 81.02           O  
ATOM   2570  CG  LEU A 332     -10.797 -18.720  13.829  1.00 81.02           C  
ATOM   2571  CD1 LEU A 332     -12.149 -19.016  14.471  1.00 81.02           C  
ATOM   2572  CD2 LEU A 332     -10.842 -17.407  13.057  1.00 81.02           C  
ATOM   2573  N   ASN A 333      -7.307 -18.949  12.389  1.00 85.03           N  
ATOM   2574  CA  ASN A 333      -6.657 -18.196  11.322  1.00 85.03           C  
ATOM   2575  C   ASN A 333      -7.662 -17.370  10.525  1.00 85.03           C  
ATOM   2576  CB  ASN A 333      -5.887 -19.137  10.393  1.00 85.03           C  
ATOM   2577  O   ASN A 333      -8.485 -17.923   9.793  1.00 85.03           O  
ATOM   2578  CG  ASN A 333      -5.048 -18.393   9.372  1.00 85.03           C  
ATOM   2579  ND2 ASN A 333      -4.103 -19.094   8.757  1.00 85.03           N  
ATOM   2580  OD1 ASN A 333      -5.247 -17.197   9.140  1.00 85.03           O  
ATOM   2581  N   PRO A 334      -7.691 -16.076  10.679  1.00 86.40           N  
ATOM   2582  CA  PRO A 334      -8.645 -15.165  10.043  1.00 86.40           C  
ATOM   2583  C   PRO A 334      -8.557 -15.189   8.518  1.00 86.40           C  
ATOM   2584  CB  PRO A 334      -8.243 -13.794  10.591  1.00 86.40           C  
ATOM   2585  O   PRO A 334      -9.510 -14.806   7.835  1.00 86.40           O  
ATOM   2586  CG  PRO A 334      -6.836 -13.969  11.062  1.00 86.40           C  
ATOM   2587  CD  PRO A 334      -6.626 -15.414  11.414  1.00 86.40           C  
ATOM   2588  N   SER A 335      -7.448 -15.732   7.949  1.00 88.43           N  
ATOM   2589  CA  SER A 335      -7.262 -15.841   6.506  1.00 88.43           C  
ATOM   2590  C   SER A 335      -8.015 -17.040   5.940  1.00 88.43           C  
ATOM   2591  CB  SER A 335      -5.776 -15.955   6.164  1.00 88.43           C  
ATOM   2592  O   SER A 335      -8.115 -17.198   4.721  1.00 88.43           O  
ATOM   2593  OG  SER A 335      -5.078 -14.786   6.558  1.00 88.43           O  
ATOM   2594  N   THR A 336      -8.618 -17.826   6.810  1.00 89.40           N  
ATOM   2595  CA  THR A 336      -9.241 -19.066   6.361  1.00 89.40           C  
ATOM   2596  C   THR A 336     -10.756 -19.005   6.538  1.00 89.40           C  
ATOM   2597  CB  THR A 336      -8.681 -20.280   7.123  1.00 89.40           C  
ATOM   2598  O   THR A 336     -11.444 -20.018   6.396  1.00 89.40           O  
ATOM   2599  CG2 THR A 336      -7.170 -20.394   6.942  1.00 89.40           C  
ATOM   2600  OG1 THR A 336      -8.974 -20.138   8.518  1.00 89.40           O  
ATOM   2601  N   VAL A 337     -11.263 -17.874   6.900  1.00 92.79           N  
ATOM   2602  CA  VAL A 337     -12.701 -17.707   7.080  1.00 92.79           C  
ATOM   2603  C   VAL A 337     -13.216 -16.613   6.148  1.00 92.79           C  
ATOM   2604  CB  VAL A 337     -13.054 -17.368   8.546  1.00 92.79           C  
ATOM   2605  O   VAL A 337     -12.814 -15.452   6.262  1.00 92.79           O  
ATOM   2606  CG1 VAL A 337     -14.568 -17.274   8.729  1.00 92.79           C  
ATOM   2607  CG2 VAL A 337     -12.462 -18.412   9.492  1.00 92.79           C  
ATOM   2608  N   MET A 338     -14.144 -16.960   5.298  1.00 94.16           N  
ATOM   2609  CA  MET A 338     -14.786 -16.030   4.374  1.00 94.16           C  
ATOM   2610  C   MET A 338     -16.302 -16.058   4.538  1.00 94.16           C  
ATOM   2611  CB  MET A 338     -14.410 -16.362   2.928  1.00 94.16           C  
ATOM   2612  O   MET A 338     -16.913 -17.128   4.519  1.00 94.16           O  
ATOM   2613  CG  MET A 338     -12.917 -16.291   2.651  1.00 94.16           C  
ATOM   2614  SD  MET A 338     -12.511 -16.636   0.895  1.00 94.16           S  
ATOM   2615  CE  MET A 338     -10.734 -16.270   0.900  1.00 94.16           C  
ATOM   2616  N   ILE A 339     -16.851 -14.878   4.721  1.00 95.18           N  
ATOM   2617  CA  ILE A 339     -18.285 -14.735   4.946  1.00 95.18           C  
ATOM   2618  C   ILE A 339     -18.872 -13.754   3.934  1.00 95.18           C  
ATOM   2619  CB  ILE A 339     -18.587 -14.264   6.386  1.00 95.18           C  
ATOM   2620  O   ILE A 339     -18.365 -12.641   3.773  1.00 95.18           O  
ATOM   2621  CG1 ILE A 339     -18.037 -15.270   7.404  1.00 95.18           C  
ATOM   2622  CG2 ILE A 339     -20.091 -14.053   6.582  1.00 95.18           C  
ATOM   2623  CD1 ILE A 339     -18.081 -14.780   8.845  1.00 95.18           C  
ATOM   2624  N   GLY A 340     -19.918 -14.175   3.238  1.00 94.30           N  
ATOM   2625  CA  GLY A 340     -20.507 -13.292   2.243  1.00 94.30           C  
ATOM   2626  C   GLY A 340     -21.797 -13.832   1.656  1.00 94.30           C  
ATOM   2627  O   GLY A 340     -22.587 -14.468   2.357  1.00 94.30           O  
ATOM   2628  N   ILE A 341     -22.022 -13.396   0.390  1.00 93.13           N  
ATOM   2629  CA  ILE A 341     -23.213 -13.802  -0.349  1.00 93.13           C  
ATOM   2630  C   ILE A 341     -22.809 -14.370  -1.708  1.00 93.13           C  
ATOM   2631  CB  ILE A 341     -24.194 -12.622  -0.532  1.00 93.13           C  
ATOM   2632  O   ILE A 341     -21.752 -14.025  -2.242  1.00 93.13           O  
ATOM   2633  CG1 ILE A 341     -23.511 -11.470  -1.278  1.00 93.13           C  
ATOM   2634  CG2 ILE A 341     -24.734 -12.154   0.823  1.00 93.13           C  
ATOM   2635  CD1 ILE A 341     -24.447 -10.324  -1.637  1.00 93.13           C  
ATOM   2636  N   THR A 342     -23.632 -15.222  -2.192  1.00 91.20           N  
ATOM   2637  CA  THR A 342     -23.346 -15.819  -3.492  1.00 91.20           C  
ATOM   2638  C   THR A 342     -24.635 -16.047  -4.277  1.00 91.20           C  
ATOM   2639  CB  THR A 342     -22.593 -17.153  -3.339  1.00 91.20           C  
ATOM   2640  O   THR A 342     -25.702 -16.233  -3.689  1.00 91.20           O  
ATOM   2641  CG2 THR A 342     -23.447 -18.188  -2.615  1.00 91.20           C  
ATOM   2642  OG1 THR A 342     -22.253 -17.655  -4.638  1.00 91.20           O  
ATOM   2643  N   SER A 343     -24.562 -16.024  -5.486  1.00 84.88           N  
ATOM   2644  CA  SER A 343     -25.612 -16.515  -6.372  1.00 84.88           C  
ATOM   2645  C   SER A 343     -25.549 -18.031  -6.518  1.00 84.88           C  
ATOM   2646  CB  SER A 343     -25.504 -15.857  -7.748  1.00 84.88           C  
ATOM   2647  O   SER A 343     -24.495 -18.637  -6.311  1.00 84.88           O  
ATOM   2648  OG  SER A 343     -24.332 -16.286  -8.420  1.00 84.88           O  
ATOM   2649  N   SER A 344     -26.667 -18.846  -6.205  1.00 63.34           N  
ATOM   2650  CA  SER A 344     -26.900 -20.280  -6.076  1.00 63.34           C  
ATOM   2651  C   SER A 344     -26.055 -21.070  -7.070  1.00 63.34           C  
ATOM   2652  CB  SER A 344     -28.381 -20.604  -6.283  1.00 63.34           C  
ATOM   2653  O   SER A 344     -25.687 -22.216  -6.807  1.00 63.34           O  
ATOM   2654  OG  SER A 344     -28.826 -20.135  -7.544  1.00 63.34           O  
ATOM   2655  N   THR A 345     -25.309 -20.426  -8.000  1.00 64.22           N  
ATOM   2656  CA  THR A 345     -24.542 -21.136  -9.019  1.00 64.22           C  
ATOM   2657  C   THR A 345     -23.079 -20.704  -8.993  1.00 64.22           C  
ATOM   2658  CB  THR A 345     -25.125 -20.898 -10.424  1.00 64.22           C  
ATOM   2659  O   THR A 345     -22.250 -21.257  -9.718  1.00 64.22           O  
ATOM   2660  CG2 THR A 345     -26.512 -21.519 -10.556  1.00 64.22           C  
ATOM   2661  OG1 THR A 345     -25.221 -19.488 -10.663  1.00 64.22           O  
ATOM   2662  N   ALA A 346     -22.703 -19.992  -7.936  1.00 59.75           N  
ATOM   2663  CA  ALA A 346     -21.396 -19.343  -7.985  1.00 59.75           C  
ATOM   2664  C   ALA A 346     -20.519 -19.785  -6.817  1.00 59.75           C  
ATOM   2665  CB  ALA A 346     -21.555 -17.825  -7.983  1.00 59.75           C  
ATOM   2666  O   ALA A 346     -19.633 -19.045  -6.383  1.00 59.75           O  
ATOM   2667  N   LEU A 347     -20.505 -21.154  -6.375  1.00 67.10           N  
ATOM   2668  CA  LEU A 347     -19.611 -21.506  -5.277  1.00 67.10           C  
ATOM   2669  C   LEU A 347     -18.418 -22.310  -5.783  1.00 67.10           C  
ATOM   2670  CB  LEU A 347     -20.363 -22.305  -4.209  1.00 67.10           C  
ATOM   2671  O   LEU A 347     -18.591 -23.376  -6.379  1.00 67.10           O  
ATOM   2672  CG  LEU A 347     -21.310 -21.509  -3.309  1.00 67.10           C  
ATOM   2673  CD1 LEU A 347     -22.290 -22.447  -2.611  1.00 67.10           C  
ATOM   2674  CD2 LEU A 347     -20.521 -20.696  -2.289  1.00 67.10           C  
ATOM   2675  N   GLY A 348     -17.430 -21.661  -6.495  1.00 70.26           N  
ATOM   2676  CA  GLY A 348     -16.140 -22.251  -6.813  1.00 70.26           C  
ATOM   2677  C   GLY A 348     -15.483 -22.925  -5.624  1.00 70.26           C  
ATOM   2678  O   GLY A 348     -16.153 -23.598  -4.837  1.00 70.26           O  
ATOM   2679  N   SER A 349     -14.180 -22.954  -5.640  1.00 74.46           N  
ATOM   2680  CA  SER A 349     -13.344 -23.541  -4.598  1.00 74.46           C  
ATOM   2681  C   SER A 349     -13.523 -22.812  -3.271  1.00 74.46           C  
ATOM   2682  CB  SER A 349     -11.872 -23.512  -5.011  1.00 74.46           C  
ATOM   2683  O   SER A 349     -13.605 -23.444  -2.215  1.00 74.46           O  
ATOM   2684  OG  SER A 349     -11.442 -22.182  -5.247  1.00 74.46           O  
ATOM   2685  N   HIS A 350     -13.833 -21.538  -3.117  1.00 84.30           N  
ATOM   2686  CA  HIS A 350     -14.159 -20.732  -1.946  1.00 84.30           C  
ATOM   2687  C   HIS A 350     -14.765 -19.392  -2.351  1.00 84.30           C  
ATOM   2688  CB  HIS A 350     -12.914 -20.507  -1.087  1.00 84.30           C  
ATOM   2689  O   HIS A 350     -14.637 -18.971  -3.502  1.00 84.30           O  
ATOM   2690  CG  HIS A 350     -11.785 -19.859  -1.824  1.00 84.30           C  
ATOM   2691  CD2 HIS A 350     -11.338 -18.581  -1.819  1.00 84.30           C  
ATOM   2692  ND1 HIS A 350     -10.972 -20.549  -2.696  1.00 84.30           N  
ATOM   2693  CE1 HIS A 350     -10.070 -19.721  -3.197  1.00 84.30           C  
ATOM   2694  NE2 HIS A 350     -10.271 -18.521  -2.681  1.00 84.30           N  
ATOM   2695  N   LEU A 351     -15.582 -18.880  -1.550  1.00 87.17           N  
ATOM   2696  CA  LEU A 351     -16.293 -17.626  -1.771  1.00 87.17           C  
ATOM   2697  C   LEU A 351     -15.350 -16.552  -2.301  1.00 87.17           C  
ATOM   2698  CB  LEU A 351     -16.953 -17.148  -0.474  1.00 87.17           C  
ATOM   2699  O   LEU A 351     -14.221 -16.419  -1.822  1.00 87.17           O  
ATOM   2700  CG  LEU A 351     -18.233 -17.873  -0.058  1.00 87.17           C  
ATOM   2701  CD1 LEU A 351     -18.687 -17.399   1.319  1.00 87.17           C  
ATOM   2702  CD2 LEU A 351     -19.332 -17.656  -1.093  1.00 87.17           C  
ATOM   2703  N   GLY A 352     -15.758 -15.853  -3.381  1.00 82.21           N  
ATOM   2704  CA  GLY A 352     -14.955 -14.741  -3.865  1.00 82.21           C  
ATOM   2705  C   GLY A 352     -14.121 -15.093  -5.082  1.00 82.21           C  
ATOM   2706  O   GLY A 352     -13.444 -14.231  -5.647  1.00 82.21           O  
ATOM   2707  N   THR A 353     -14.203 -16.369  -5.593  1.00 81.23           N  
ATOM   2708  CA  THR A 353     -13.414 -16.874  -6.712  1.00 81.23           C  
ATOM   2709  C   THR A 353     -14.267 -16.974  -7.973  1.00 81.23           C  
ATOM   2710  CB  THR A 353     -12.806 -18.251  -6.389  1.00 81.23           C  
ATOM   2711  O   THR A 353     -13.737 -17.124  -9.076  1.00 81.23           O  
ATOM   2712  CG2 THR A 353     -11.804 -18.156  -5.244  1.00 81.23           C  
ATOM   2713  OG1 THR A 353     -13.854 -19.155  -6.018  1.00 81.23           O  
ATOM   2714  N   THR A 354     -15.534 -16.839  -7.878  1.00 82.41           N  
ATOM   2715  CA  THR A 354     -16.444 -16.908  -9.016  1.00 82.41           C  
ATOM   2716  C   THR A 354     -17.311 -15.655  -9.093  1.00 82.41           C  
ATOM   2717  CB  THR A 354     -17.346 -18.154  -8.935  1.00 82.41           C  
ATOM   2718  O   THR A 354     -17.706 -15.102  -8.064  1.00 82.41           O  
ATOM   2719  CG2 THR A 354     -17.990 -18.456 -10.284  1.00 82.41           C  
ATOM   2720  OG1 THR A 354     -16.558 -19.281  -8.532  1.00 82.41           O  
ATOM   2721  N   PRO A 355     -17.515 -15.163 -10.295  1.00 84.39           N  
ATOM   2722  CA  PRO A 355     -18.443 -14.038 -10.435  1.00 84.39           C  
ATOM   2723  C   PRO A 355     -19.809 -14.319  -9.813  1.00 84.39           C  
ATOM   2724  CB  PRO A 355     -18.559 -13.865 -11.952  1.00 84.39           C  
ATOM   2725  O   PRO A 355     -20.339 -15.424  -9.951  1.00 84.39           O  
ATOM   2726  CG  PRO A 355     -17.282 -14.417 -12.499  1.00 84.39           C  
ATOM   2727  CD  PRO A 355     -16.856 -15.573 -11.640  1.00 84.39           C  
ATOM   2728  N   GLY A 356     -20.242 -13.354  -9.024  1.00 85.94           N  
ATOM   2729  CA  GLY A 356     -21.537 -13.551  -8.392  1.00 85.94           C  
ATOM   2730  C   GLY A 356     -21.433 -14.015  -6.952  1.00 85.94           C  
ATOM   2731  O   GLY A 356     -22.440 -14.366  -6.333  1.00 85.94           O  
ATOM   2732  N   ALA A 357     -20.122 -14.060  -6.457  1.00 90.47           N  
ATOM   2733  CA  ALA A 357     -19.809 -14.358  -5.062  1.00 90.47           C  
ATOM   2734  C   ALA A 357     -19.025 -13.217  -4.420  1.00 90.47           C  
ATOM   2735  CB  ALA A 357     -19.024 -15.663  -4.960  1.00 90.47           C  
ATOM   2736  O   ALA A 357     -17.941 -12.860  -4.889  1.00 90.47           O  
ATOM   2737  N   TRP A 358     -19.592 -12.649  -3.444  1.00 93.18           N  
ATOM   2738  CA  TRP A 358     -19.009 -11.521  -2.724  1.00 93.18           C  
ATOM   2739  C   TRP A 358     -18.734 -11.886  -1.270  1.00 93.18           C  
ATOM   2740  CB  TRP A 358     -19.936 -10.303  -2.792  1.00 93.18           C  
ATOM   2741  O   TRP A 358     -19.623 -12.373  -0.567  1.00 93.18           O  
ATOM   2742  CG  TRP A 358     -20.225  -9.835  -4.187  1.00 93.18           C  
ATOM   2743  CD1 TRP A 358     -19.493  -8.947  -4.926  1.00 93.18           C  
ATOM   2744  CD2 TRP A 358     -21.329 -10.227  -5.008  1.00 93.18           C  
ATOM   2745  CE2 TRP A 358     -21.203  -9.538  -6.234  1.00 93.18           C  
ATOM   2746  CE3 TRP A 358     -22.413 -11.096  -4.826  1.00 93.18           C  
ATOM   2747  NE1 TRP A 358     -20.076  -8.764  -6.158  1.00 93.18           N  
ATOM   2748  CH2 TRP A 358     -23.174 -10.548  -7.070  1.00 93.18           C  
ATOM   2749  CZ2 TRP A 358     -22.123  -9.692  -7.275  1.00 93.18           C  
ATOM   2750  CZ3 TRP A 358     -23.327 -11.248  -5.862  1.00 93.18           C  
ATOM   2751  N   CYS A 359     -17.527 -11.511  -0.833  1.00 94.43           N  
ATOM   2752  CA  CYS A 359     -17.291 -11.962   0.534  1.00 94.43           C  
ATOM   2753  C   CYS A 359     -16.278 -11.066   1.237  1.00 94.43           C  
ATOM   2754  CB  CYS A 359     -16.799 -13.409   0.543  1.00 94.43           C  
ATOM   2755  O   CYS A 359     -15.532 -10.335   0.585  1.00 94.43           O  
ATOM   2756  SG  CYS A 359     -15.153 -13.622  -0.169  1.00 94.43           S  
ATOM   2757  N   TYR A 360     -16.353 -11.095   2.501  1.00 94.50           N  
ATOM   2758  CA  TYR A 360     -15.400 -10.504   3.434  1.00 94.50           C  
ATOM   2759  C   TYR A 360     -14.524 -11.576   4.070  1.00 94.50           C  
ATOM   2760  CB  TYR A 360     -16.133  -9.714   4.522  1.00 94.50           C  
ATOM   2761  O   TYR A 360     -15.032 -12.554   4.622  1.00 94.50           O  
ATOM   2762  CG  TYR A 360     -15.228  -9.214   5.623  1.00 94.50           C  
ATOM   2763  CD1 TYR A 360     -15.499  -9.502   6.959  1.00 94.50           C  
ATOM   2764  CD2 TYR A 360     -14.102  -8.453   5.329  1.00 94.50           C  
ATOM   2765  CE1 TYR A 360     -14.670  -9.043   7.976  1.00 94.50           C  
ATOM   2766  CE2 TYR A 360     -13.265  -7.988   6.339  1.00 94.50           C  
ATOM   2767  OH  TYR A 360     -12.732  -7.830   8.660  1.00 94.50           O  
ATOM   2768  CZ  TYR A 360     -13.557  -8.288   7.657  1.00 94.50           C  
ATOM   2769  N   GLN A 361     -13.281 -11.407   3.903  1.00 93.45           N  
ATOM   2770  CA  GLN A 361     -12.309 -12.272   4.563  1.00 93.45           C  
ATOM   2771  C   GLN A 361     -11.840 -11.667   5.883  1.00 93.45           C  
ATOM   2772  CB  GLN A 361     -11.110 -12.529   3.649  1.00 93.45           C  
ATOM   2773  O   GLN A 361     -11.468 -10.493   5.936  1.00 93.45           O  
ATOM   2774  CG  GLN A 361     -10.161 -13.603   4.165  1.00 93.45           C  
ATOM   2775  CD  GLN A 361      -9.060 -13.938   3.177  1.00 93.45           C  
ATOM   2776  NE2 GLN A 361      -8.211 -14.894   3.538  1.00 93.45           N  
ATOM   2777  OE1 GLN A 361      -8.974 -13.344   2.098  1.00 93.45           O  
ATOM   2778  N   LEU A 362     -11.798 -12.413   6.961  1.00 90.18           N  
ATOM   2779  CA  LEU A 362     -11.617 -11.904   8.316  1.00 90.18           C  
ATOM   2780  C   LEU A 362     -10.234 -11.282   8.483  1.00 90.18           C  
ATOM   2781  CB  LEU A 362     -11.813 -13.024   9.341  1.00 90.18           C  
ATOM   2782  O   LEU A 362      -9.962 -10.625   9.491  1.00 90.18           O  
ATOM   2783  CG  LEU A 362     -13.245 -13.526   9.531  1.00 90.18           C  
ATOM   2784  CD1 LEU A 362     -13.319 -14.482  10.717  1.00 90.18           C  
ATOM   2785  CD2 LEU A 362     -14.202 -12.354   9.723  1.00 90.18           C  
ATOM   2786  N   ASN A 363      -9.361 -11.425   7.496  1.00 88.47           N  
ATOM   2787  CA  ASN A 363      -8.046 -10.792   7.526  1.00 88.47           C  
ATOM   2788  C   ASN A 363      -8.087  -9.387   6.932  1.00 88.47           C  
ATOM   2789  CB  ASN A 363      -7.020 -11.652   6.785  1.00 88.47           C  
ATOM   2790  O   ASN A 363      -7.044  -8.760   6.738  1.00 88.47           O  
ATOM   2791  CG  ASN A 363      -7.339 -11.801   5.310  1.00 88.47           C  
ATOM   2792  ND2 ASN A 363      -6.469 -12.491   4.582  1.00 88.47           N  
ATOM   2793  OD1 ASN A 363      -8.358 -11.299   4.829  1.00 88.47           O  
ATOM   2794  N   GLY A 364      -9.339  -8.938   6.573  1.00 89.68           N  
ATOM   2795  CA  GLY A 364      -9.462  -7.535   6.210  1.00 89.68           C  
ATOM   2796  C   GLY A 364      -9.512  -7.309   4.711  1.00 89.68           C  
ATOM   2797  O   GLY A 364      -9.254  -6.201   4.236  1.00 89.68           O  
ATOM   2798  N   PHE A 365      -9.806  -8.343   4.018  1.00 91.96           N  
ATOM   2799  CA  PHE A 365      -9.935  -8.258   2.568  1.00 91.96           C  
ATOM   2800  C   PHE A 365     -11.357  -8.590   2.130  1.00 91.96           C  
ATOM   2801  CB  PHE A 365      -8.941  -9.201   1.883  1.00 91.96           C  
ATOM   2802  O   PHE A 365     -12.037  -9.394   2.771  1.00 91.96           O  
ATOM   2803  CG  PHE A 365      -7.505  -8.776   2.024  1.00 91.96           C  
ATOM   2804  CD1 PHE A 365      -6.939  -7.879   1.125  1.00 91.96           C  
ATOM   2805  CD2 PHE A 365      -6.719  -9.272   3.056  1.00 91.96           C  
ATOM   2806  CE1 PHE A 365      -5.610  -7.484   1.253  1.00 91.96           C  
ATOM   2807  CE2 PHE A 365      -5.390  -8.882   3.190  1.00 91.96           C  
ATOM   2808  CZ  PHE A 365      -4.837  -7.988   2.288  1.00 91.96           C  
ATOM   2809  N   ARG A 366     -11.810  -7.926   1.140  1.00 93.75           N  
ATOM   2810  CA  ARG A 366     -13.064  -8.288   0.488  1.00 93.75           C  
ATOM   2811  C   ARG A 366     -12.817  -8.803  -0.926  1.00 93.75           C  
ATOM   2812  CB  ARG A 366     -14.017  -7.091   0.450  1.00 93.75           C  
ATOM   2813  O   ARG A 366     -11.886  -8.358  -1.600  1.00 93.75           O  
ATOM   2814  CG  ARG A 366     -13.514  -5.930  -0.393  1.00 93.75           C  
ATOM   2815  CD  ARG A 366     -14.500  -4.770  -0.401  1.00 93.75           C  
ATOM   2816  NE  ARG A 366     -14.015  -3.657  -1.212  1.00 93.75           N  
ATOM   2817  NH1 ARG A 366     -16.019  -3.314  -2.309  1.00 93.75           N  
ATOM   2818  NH2 ARG A 366     -14.207  -1.993  -2.783  1.00 93.75           N  
ATOM   2819  CZ  ARG A 366     -14.748  -2.990  -2.099  1.00 93.75           C  
ATOM   2820  N   TRP A 367     -13.684  -9.807  -1.354  1.00 92.15           N  
ATOM   2821  CA  TRP A 367     -13.540 -10.506  -2.627  1.00 92.15           C  
ATOM   2822  C   TRP A 367     -14.825 -10.417  -3.444  1.00 92.15           C  
ATOM   2823  CB  TRP A 367     -13.167 -11.973  -2.396  1.00 92.15           C  
ATOM   2824  O   TRP A 367     -15.925 -10.513  -2.895  1.00 92.15           O  
ATOM   2825  CG  TRP A 367     -11.866 -12.165  -1.676  1.00 92.15           C  
ATOM   2826  CD1 TRP A 367     -11.622 -11.957  -0.347  1.00 92.15           C  
ATOM   2827  CD2 TRP A 367     -10.629 -12.599  -2.249  1.00 92.15           C  
ATOM   2828  CE2 TRP A 367      -9.675 -12.632  -1.207  1.00 92.15           C  
ATOM   2829  CE3 TRP A 367     -10.234 -12.964  -3.543  1.00 92.15           C  
ATOM   2830  NE1 TRP A 367     -10.306 -12.236  -0.059  1.00 92.15           N  
ATOM   2831  CH2 TRP A 367      -7.989 -13.369  -2.696  1.00 92.15           C  
ATOM   2832  CZ2 TRP A 367      -8.349 -13.017  -1.421  1.00 92.15           C  
ATOM   2833  CZ3 TRP A 367      -8.914 -13.346  -3.753  1.00 92.15           C  
ATOM   2834  N   ASP A 368     -14.717 -10.162  -4.753  1.00 87.36           N  
ATOM   2835  CA  ASP A 368     -15.917 -10.041  -5.576  1.00 87.36           C  
ATOM   2836  C   ASP A 368     -15.843 -10.960  -6.793  1.00 87.36           C  
ATOM   2837  CB  ASP A 368     -16.118  -8.591  -6.023  1.00 87.36           C  
ATOM   2838  O   ASP A 368     -16.444 -10.674  -7.831  1.00 87.36           O  
ATOM   2839  CG  ASP A 368     -15.078  -8.132  -7.030  1.00 87.36           C  
ATOM   2840  OD1 ASP A 368     -14.110  -8.878  -7.291  1.00 87.36           O  
ATOM   2841  OD2 ASP A 368     -15.228  -7.012  -7.565  1.00 87.36           O  
ATOM   2842  N   GLY A 369     -15.282 -12.160  -6.667  1.00 75.76           N  
ATOM   2843  CA  GLY A 369     -15.327 -13.100  -7.776  1.00 75.76           C  
ATOM   2844  C   GLY A 369     -14.287 -12.814  -8.843  1.00 75.76           C  
ATOM   2845  O   GLY A 369     -14.106 -13.608  -9.769  1.00 75.76           O  
ATOM   2846  N   LYS A 370     -13.348 -11.804  -8.653  1.00 72.97           N  
ATOM   2847  CA  LYS A 370     -12.340 -11.427  -9.640  1.00 72.97           C  
ATOM   2848  C   LYS A 370     -11.132 -10.776  -8.971  1.00 72.97           C  
ATOM   2849  CB  LYS A 370     -12.936 -10.479 -10.681  1.00 72.97           C  
ATOM   2850  O   LYS A 370      -9.990 -11.163  -9.228  1.00 72.97           O  
ATOM   2851  CG  LYS A 370     -13.894 -11.151 -11.654  1.00 72.97           C  
ATOM   2852  CD  LYS A 370     -14.369 -10.182 -12.729  1.00 72.97           C  
ATOM   2853  CE  LYS A 370     -15.409 -10.822 -13.639  1.00 72.97           C  
ATOM   2854  NZ  LYS A 370     -15.871  -9.880 -14.702  1.00 72.97           N  
ATOM   2855  N   GLU A 371     -11.432  -9.974  -7.932  1.00 83.63           N  
ATOM   2856  CA  GLU A 371     -10.384  -9.114  -7.391  1.00 83.63           C  
ATOM   2857  C   GLU A 371     -10.426  -9.084  -5.866  1.00 83.63           C  
ATOM   2858  CB  GLU A 371     -10.512  -7.694  -7.948  1.00 83.63           C  
ATOM   2859  O   GLU A 371     -11.462  -9.373  -5.263  1.00 83.63           O  
ATOM   2860  CG  GLU A 371     -10.316  -7.604  -9.455  1.00 83.63           C  
ATOM   2861  CD  GLU A 371     -10.295  -6.175  -9.973  1.00 83.63           C  
ATOM   2862  OE1 GLU A 371      -9.733  -5.934 -11.066  1.00 83.63           O  
ATOM   2863  OE2 GLU A 371     -10.843  -5.289  -9.280  1.00 83.63           O  
ATOM   2864  N   CYS A 372      -9.362  -8.910  -5.273  1.00 87.87           N  
ATOM   2865  CA  CYS A 372      -9.192  -8.773  -3.831  1.00 87.87           C  
ATOM   2866  C   CYS A 372      -8.810  -7.345  -3.460  1.00 87.87           C  
ATOM   2867  CB  CYS A 372      -8.127  -9.744  -3.322  1.00 87.87           C  
ATOM   2868  O   CYS A 372      -7.905  -6.764  -4.061  1.00 87.87           O  
ATOM   2869  SG  CYS A 372      -7.733  -9.540  -1.571  1.00 87.87           S  
ATOM   2870  N   PHE A 373      -9.494  -6.770  -2.460  1.00 89.32           N  
ATOM   2871  CA  PHE A 373      -9.276  -5.390  -2.041  1.00 89.32           C  
ATOM   2872  C   PHE A 373      -9.135  -5.300  -0.526  1.00 89.32           C  
ATOM   2873  CB  PHE A 373     -10.426  -4.496  -2.516  1.00 89.32           C  
ATOM   2874  O   PHE A 373      -9.770  -6.060   0.208  1.00 89.32           O  
ATOM   2875  CG  PHE A 373     -10.657  -4.542  -4.002  1.00 89.32           C  
ATOM   2876  CD1 PHE A 373      -9.995  -3.663  -4.850  1.00 89.32           C  
ATOM   2877  CD2 PHE A 373     -11.538  -5.464  -4.551  1.00 89.32           C  
ATOM   2878  CE1 PHE A 373     -10.207  -3.703  -6.226  1.00 89.32           C  
ATOM   2879  CE2 PHE A 373     -11.755  -5.511  -5.925  1.00 89.32           C  
ATOM   2880  CZ  PHE A 373     -11.090  -4.629  -6.761  1.00 89.32           C  
ATOM   2881  N   ALA A 374      -8.331  -4.415  -0.130  1.00 89.75           N  
ATOM   2882  CA  ALA A 374      -8.307  -4.109   1.298  1.00 89.75           C  
ATOM   2883  C   ALA A 374      -9.652  -3.558   1.763  1.00 89.75           C  
ATOM   2884  CB  ALA A 374      -7.192  -3.115   1.611  1.00 89.75           C  
ATOM   2885  O   ALA A 374     -10.265  -2.738   1.077  1.00 89.75           O  
ATOM   2886  N   TYR A 375     -10.138  -3.915   2.846  1.00 89.21           N  
ATOM   2887  CA  TYR A 375     -11.460  -3.569   3.355  1.00 89.21           C  
ATOM   2888  C   TYR A 375     -11.442  -3.431   4.872  1.00 89.21           C  
ATOM   2889  CB  TYR A 375     -12.490  -4.623   2.938  1.00 89.21           C  
ATOM   2890  O   TYR A 375     -11.014  -4.346   5.580  1.00 89.21           O  
ATOM   2891  CG  TYR A 375     -13.912  -4.252   3.284  1.00 89.21           C  
ATOM   2892  CD1 TYR A 375     -14.675  -5.052   4.132  1.00 89.21           C  
ATOM   2893  CD2 TYR A 375     -14.496  -3.102   2.762  1.00 89.21           C  
ATOM   2894  CE1 TYR A 375     -15.986  -4.715   4.451  1.00 89.21           C  
ATOM   2895  CE2 TYR A 375     -15.806  -2.756   3.075  1.00 89.21           C  
ATOM   2896  OH  TYR A 375     -17.840  -3.229   4.232  1.00 89.21           O  
ATOM   2897  CZ  TYR A 375     -16.542  -3.567   3.919  1.00 89.21           C  
ATOM   2898  N   GLY A 376     -11.911  -2.266   5.332  1.00 81.20           N  
ATOM   2899  CA  GLY A 376     -11.838  -1.995   6.759  1.00 81.20           C  
ATOM   2900  C   GLY A 376     -10.434  -1.671   7.233  1.00 81.20           C  
ATOM   2901  O   GLY A 376      -9.712  -0.915   6.580  1.00 81.20           O  
ATOM   2902  N   ASP A 377      -9.976  -2.131   8.418  1.00 66.30           N  
ATOM   2903  CA  ASP A 377      -8.678  -1.806   9.001  1.00 66.30           C  
ATOM   2904  C   ASP A 377      -7.621  -2.831   8.595  1.00 66.30           C  
ATOM   2905  CB  ASP A 377      -8.778  -1.729  10.525  1.00 66.30           C  
ATOM   2906  O   ASP A 377      -7.121  -3.581   9.436  1.00 66.30           O  
ATOM   2907  CG  ASP A 377      -9.560  -0.519  11.008  1.00 66.30           C  
ATOM   2908  OD1 ASP A 377      -9.687   0.467  10.250  1.00 66.30           O  
ATOM   2909  OD2 ASP A 377     -10.050  -0.551  12.157  1.00 66.30           O  
ATOM   2910  N   ALA A 378      -7.457  -3.090   7.314  1.00 63.26           N  
ATOM   2911  CA  ALA A 378      -6.498  -3.992   6.680  1.00 63.26           C  
ATOM   2912  C   ALA A 378      -5.064  -3.593   7.016  1.00 63.26           C  
ATOM   2913  CB  ALA A 378      -6.703  -4.006   5.167  1.00 63.26           C  
ATOM   2914  O   ALA A 378      -4.112  -4.198   6.518  1.00 63.26           O  
ATOM   2915  N   THR A 379      -4.742  -2.999   8.283  1.00 53.27           N  
ATOM   2916  CA  THR A 379      -3.415  -2.518   8.652  1.00 53.27           C  
ATOM   2917  C   THR A 379      -2.721  -3.509   9.583  1.00 53.27           C  
ATOM   2918  CB  THR A 379      -3.490  -1.138   9.331  1.00 53.27           C  
ATOM   2919  O   THR A 379      -3.364  -4.117  10.441  1.00 53.27           O  
ATOM   2920  CG2 THR A 379      -4.016  -0.079   8.367  1.00 53.27           C  
ATOM   2921  OG1 THR A 379      -4.365  -1.215  10.462  1.00 53.27           O  
ATOM   2922  N   GLY A 380      -1.905  -4.532   9.050  1.00 49.89           N  
ATOM   2923  CA  GLY A 380      -0.613  -5.136   9.331  1.00 49.89           C  
ATOM   2924  C   GLY A 380      -0.533  -5.761  10.711  1.00 49.89           C  
ATOM   2925  O   GLY A 380      -0.826  -5.105  11.713  1.00 49.89           O  
ATOM   2926  N   ASP A 381      -1.114  -7.076  10.829  1.00 54.42           N  
ATOM   2927  CA  ASP A 381      -0.873  -8.332  11.533  1.00 54.42           C  
ATOM   2928  C   ASP A 381      -2.170  -9.116  11.716  1.00 54.42           C  
ATOM   2929  CB  ASP A 381      -0.222  -8.069  12.893  1.00 54.42           C  
ATOM   2930  O   ASP A 381      -2.689  -9.218  12.829  1.00 54.42           O  
ATOM   2931  CG  ASP A 381       1.250  -7.711  12.786  1.00 54.42           C  
ATOM   2932  OD1 ASP A 381       1.891  -8.061  11.772  1.00 54.42           O  
ATOM   2933  OD2 ASP A 381       1.774  -7.075  13.726  1.00 54.42           O  
ATOM   2934  N   ALA A 382      -3.153  -9.161  10.735  1.00 56.61           N  
ATOM   2935  CA  ALA A 382      -4.432  -9.864  10.691  1.00 56.61           C  
ATOM   2936  C   ALA A 382      -4.296 -11.285  11.229  1.00 56.61           C  
ATOM   2937  CB  ALA A 382      -4.977  -9.888   9.265  1.00 56.61           C  
ATOM   2938  O   ALA A 382      -5.225 -11.814  11.845  1.00 56.61           O  
ATOM   2939  N   GLU A 383      -3.017 -11.819  11.256  1.00 57.18           N  
ATOM   2940  CA  GLU A 383      -2.757 -13.199  11.656  1.00 57.18           C  
ATOM   2941  C   GLU A 383      -2.590 -13.313  13.168  1.00 57.18           C  
ATOM   2942  CB  GLU A 383      -1.512 -13.739  10.947  1.00 57.18           C  
ATOM   2943  O   GLU A 383      -2.803 -14.383  13.743  1.00 57.18           O  
ATOM   2944  CG  GLU A 383      -1.742 -14.095   9.486  1.00 57.18           C  
ATOM   2945  CD  GLU A 383      -0.487 -14.591   8.784  1.00 57.18           C  
ATOM   2946  OE1 GLU A 383      -0.563 -14.951   7.588  1.00 57.18           O  
ATOM   2947  OE2 GLU A 383       0.580 -14.621   9.437  1.00 57.18           O  
ATOM   2948  N   SER A 384      -2.572 -12.167  13.948  1.00 56.49           N  
ATOM   2949  CA  SER A 384      -2.428 -12.107  15.399  1.00 56.49           C  
ATOM   2950  C   SER A 384      -3.718 -11.639  16.064  1.00 56.49           C  
ATOM   2951  CB  SER A 384      -1.279 -11.175  15.785  1.00 56.49           C  
ATOM   2952  O   SER A 384      -3.828 -11.646  17.292  1.00 56.49           O  
ATOM   2953  OG  SER A 384      -1.523  -9.857  15.324  1.00 56.49           O  
ATOM   2954  N   ARG A 385      -4.837 -11.426  15.263  1.00 67.22           N  
ATOM   2955  CA  ARG A 385      -6.108 -10.900  15.751  1.00 67.22           C  
ATOM   2956  C   ARG A 385      -7.033 -12.028  16.194  1.00 67.22           C  
ATOM   2957  CB  ARG A 385      -6.790 -10.056  14.672  1.00 67.22           C  
ATOM   2958  O   ARG A 385      -7.160 -13.041  15.504  1.00 67.22           O  
ATOM   2959  CG  ARG A 385      -6.242  -8.642  14.557  1.00 67.22           C  
ATOM   2960  CD  ARG A 385      -6.962  -7.844  13.480  1.00 67.22           C  
ATOM   2961  NE  ARG A 385      -6.608  -6.428  13.531  1.00 67.22           N  
ATOM   2962  NH1 ARG A 385      -7.653  -5.882  11.545  1.00 67.22           N  
ATOM   2963  NH2 ARG A 385      -6.571  -4.266  12.757  1.00 67.22           N  
ATOM   2964  CZ  ARG A 385      -6.945  -5.529  12.611  1.00 67.22           C  
ATOM   2965  N   GLU A 386      -7.394 -12.096  17.460  1.00 75.27           N  
ATOM   2966  CA  GLU A 386      -8.383 -13.026  17.997  1.00 75.27           C  
ATOM   2967  C   GLU A 386      -9.752 -12.805  17.358  1.00 75.27           C  
ATOM   2968  CB  GLU A 386      -8.484 -12.885  19.518  1.00 75.27           C  
ATOM   2969  O   GLU A 386     -10.328 -11.721  17.470  1.00 75.27           O  
ATOM   2970  CG  GLU A 386      -9.236 -14.023  20.192  1.00 75.27           C  
ATOM   2971  CD  GLU A 386      -9.204 -13.947  21.710  1.00 75.27           C  
ATOM   2972  OE1 GLU A 386      -9.759 -14.851  22.375  1.00 75.27           O  
ATOM   2973  OE2 GLU A 386      -8.619 -12.975  22.239  1.00 75.27           O  
ATOM   2974  N   VAL A 387     -10.134 -13.752  16.502  1.00 81.28           N  
ATOM   2975  CA  VAL A 387     -11.360 -13.565  15.733  1.00 81.28           C  
ATOM   2976  C   VAL A 387     -12.464 -14.459  16.293  1.00 81.28           C  
ATOM   2977  CB  VAL A 387     -11.141 -13.864  14.233  1.00 81.28           C  
ATOM   2978  O   VAL A 387     -13.587 -14.462  15.784  1.00 81.28           O  
ATOM   2979  CG1 VAL A 387     -10.254 -12.797  13.594  1.00 81.28           C  
ATOM   2980  CG2 VAL A 387     -10.529 -15.251  14.051  1.00 81.28           C  
ATOM   2981  N   ALA A 388     -12.060 -15.198  17.335  1.00 84.98           N  
ATOM   2982  CA  ALA A 388     -13.062 -16.034  17.991  1.00 84.98           C  
ATOM   2983  C   ALA A 388     -14.197 -15.187  18.559  1.00 84.98           C  
ATOM   2984  CB  ALA A 388     -12.419 -16.868  19.096  1.00 84.98           C  
ATOM   2985  O   ALA A 388     -13.956 -14.127  19.141  1.00 84.98           O  
ATOM   2986  N   ASN A 389     -15.442 -15.541  18.177  1.00 88.76           N  
ATOM   2987  CA  ASN A 389     -16.670 -14.927  18.670  1.00 88.76           C  
ATOM   2988  C   ASN A 389     -16.994 -13.640  17.916  1.00 88.76           C  
ATOM   2989  CB  ASN A 389     -16.567 -14.651  20.171  1.00 88.76           C  
ATOM   2990  O   ASN A 389     -17.888 -12.891  18.314  1.00 88.76           O  
ATOM   2991  CG  ASN A 389     -16.667 -15.914  21.005  1.00 88.76           C  
ATOM   2992  ND2 ASN A 389     -15.870 -15.990  22.064  1.00 88.76           N  
ATOM   2993  OD1 ASN A 389     -17.454 -16.813  20.699  1.00 88.76           O  
ATOM   2994  N   ASP A 390     -16.169 -13.347  16.984  1.00 90.19           N  
ATOM   2995  CA  ASP A 390     -16.539 -12.233  16.116  1.00 90.19           C  
ATOM   2996  C   ASP A 390     -17.897 -12.475  15.460  1.00 90.19           C  
ATOM   2997  CB  ASP A 390     -15.470 -12.009  15.045  1.00 90.19           C  
ATOM   2998  O   ASP A 390     -18.208 -13.599  15.061  1.00 90.19           O  
ATOM   2999  CG  ASP A 390     -14.318 -11.147  15.528  1.00 90.19           C  
ATOM   3000  OD1 ASP A 390     -14.330 -10.714  16.701  1.00 90.19           O  
ATOM   3001  OD2 ASP A 390     -13.390 -10.895  14.729  1.00 90.19           O  
ATOM   3002  N   VAL A 391     -18.662 -11.446  15.460  1.00 92.81           N  
ATOM   3003  CA  VAL A 391     -19.926 -11.487  14.733  1.00 92.81           C  
ATOM   3004  C   VAL A 391     -19.832 -10.616  13.482  1.00 92.81           C  
ATOM   3005  CB  VAL A 391     -21.105 -11.023  15.618  1.00 92.81           C  
ATOM   3006  O   VAL A 391     -19.605  -9.407  13.576  1.00 92.81           O  
ATOM   3007  CG1 VAL A 391     -22.414 -11.046  14.830  1.00 92.81           C  
ATOM   3008  CG2 VAL A 391     -21.213 -11.900  16.864  1.00 92.81           C  
ATOM   3009  N   ILE A 392     -19.995 -11.268  12.427  1.00 93.59           N  
ATOM   3010  CA  ILE A 392     -20.006 -10.556  11.154  1.00 93.59           C  
ATOM   3011  C   ILE A 392     -21.443 -10.408  10.658  1.00 93.59           C  
ATOM   3012  CB  ILE A 392     -19.145 -11.279  10.094  1.00 93.59           C  
ATOM   3013  O   ILE A 392     -22.142 -11.404  10.456  1.00 93.59           O  
ATOM   3014  CG1 ILE A 392     -17.731 -11.525  10.633  1.00 93.59           C  
ATOM   3015  CG2 ILE A 392     -19.102 -10.473   8.793  1.00 93.59           C  
ATOM   3016  CD1 ILE A 392     -17.001 -10.259  11.058  1.00 93.59           C  
ATOM   3017  N   SER A 393     -21.810  -9.137  10.497  1.00 93.48           N  
ATOM   3018  CA  SER A 393     -23.146  -8.861   9.979  1.00 93.48           C  
ATOM   3019  C   SER A 393     -23.100  -8.496   8.499  1.00 93.48           C  
ATOM   3020  CB  SER A 393     -23.806  -7.733  10.771  1.00 93.48           C  
ATOM   3021  O   SER A 393     -22.245  -7.716   8.073  1.00 93.48           O  
ATOM   3022  OG  SER A 393     -23.917  -8.078  12.141  1.00 93.48           O  
ATOM   3023  N   ILE A 394     -23.936  -9.192   7.685  1.00 93.70           N  
ATOM   3024  CA  ILE A 394     -24.099  -8.932   6.259  1.00 93.70           C  
ATOM   3025  C   ILE A 394     -25.290  -8.002   6.036  1.00 93.70           C  
ATOM   3026  CB  ILE A 394     -24.287 -10.243   5.463  1.00 93.70           C  
ATOM   3027  O   ILE A 394     -26.438  -8.387   6.270  1.00 93.70           O  
ATOM   3028  CG1 ILE A 394     -23.158 -11.229   5.785  1.00 93.70           C  
ATOM   3029  CG2 ILE A 394     -24.354  -9.958   3.960  1.00 93.70           C  
ATOM   3030  CD1 ILE A 394     -23.453 -12.665   5.371  1.00 93.70           C  
ATOM   3031  N   VAL A 395     -24.990  -6.755   5.686  1.00 93.26           N  
ATOM   3032  CA  VAL A 395     -26.032  -5.769   5.420  1.00 93.26           C  
ATOM   3033  C   VAL A 395     -26.221  -5.611   3.913  1.00 93.26           C  
ATOM   3034  CB  VAL A 395     -25.699  -4.404   6.062  1.00 93.26           C  
ATOM   3035  O   VAL A 395     -25.362  -5.050   3.229  1.00 93.26           O  
ATOM   3036  CG1 VAL A 395     -26.842  -3.413   5.846  1.00 93.26           C  
ATOM   3037  CG2 VAL A 395     -25.408  -4.573   7.552  1.00 93.26           C  
ATOM   3038  N   LEU A 396     -27.399  -6.098   3.440  1.00 92.19           N  
ATOM   3039  CA  LEU A 396     -27.663  -6.180   2.008  1.00 92.19           C  
ATOM   3040  C   LEU A 396     -28.884  -5.348   1.631  1.00 92.19           C  
ATOM   3041  CB  LEU A 396     -27.873  -7.636   1.584  1.00 92.19           C  
ATOM   3042  O   LEU A 396     -29.977  -5.570   2.155  1.00 92.19           O  
ATOM   3043  CG  LEU A 396     -28.197  -7.873   0.108  1.00 92.19           C  
ATOM   3044  CD1 LEU A 396     -27.010  -7.480  -0.765  1.00 92.19           C  
ATOM   3045  CD2 LEU A 396     -28.583  -9.329  -0.128  1.00 92.19           C  
ATOM   3046  N   ASP A 397     -28.644  -4.415   0.807  1.00 91.73           N  
ATOM   3047  CA  ASP A 397     -29.710  -3.615   0.211  1.00 91.73           C  
ATOM   3048  C   ASP A 397     -29.783  -3.835  -1.299  1.00 91.73           C  
ATOM   3049  CB  ASP A 397     -29.501  -2.130   0.516  1.00 91.73           C  
ATOM   3050  O   ASP A 397     -29.023  -3.229  -2.057  1.00 91.73           O  
ATOM   3051  CG  ASP A 397     -30.708  -1.278   0.166  1.00 91.73           C  
ATOM   3052  OD1 ASP A 397     -31.480  -1.656  -0.742  1.00 91.73           O  
ATOM   3053  OD2 ASP A 397     -30.888  -0.217   0.803  1.00 91.73           O  
ATOM   3054  N   LEU A 398     -30.657  -4.697  -1.716  1.00 88.88           N  
ATOM   3055  CA  LEU A 398     -30.729  -5.106  -3.114  1.00 88.88           C  
ATOM   3056  C   LEU A 398     -31.452  -4.056  -3.951  1.00 88.88           C  
ATOM   3057  CB  LEU A 398     -31.441  -6.455  -3.242  1.00 88.88           C  
ATOM   3058  O   LEU A 398     -31.268  -3.992  -5.169  1.00 88.88           O  
ATOM   3059  CG  LEU A 398     -30.631  -7.689  -2.841  1.00 88.88           C  
ATOM   3060  CD1 LEU A 398     -31.536  -8.914  -2.758  1.00 88.88           C  
ATOM   3061  CD2 LEU A 398     -29.492  -7.926  -3.827  1.00 88.88           C  
ATOM   3062  N   ASP A 399     -32.258  -3.255  -3.268  1.00 88.52           N  
ATOM   3063  CA  ASP A 399     -32.941  -2.172  -3.970  1.00 88.52           C  
ATOM   3064  C   ASP A 399     -31.945  -1.126  -4.466  1.00 88.52           C  
ATOM   3065  CB  ASP A 399     -33.984  -1.517  -3.063  1.00 88.52           C  
ATOM   3066  O   ASP A 399     -32.065  -0.630  -5.588  1.00 88.52           O  
ATOM   3067  CG  ASP A 399     -35.130  -2.448  -2.708  1.00 88.52           C  
ATOM   3068  OD1 ASP A 399     -35.449  -3.354  -3.508  1.00 88.52           O  
ATOM   3069  OD2 ASP A 399     -35.721  -2.272  -1.621  1.00 88.52           O  
ATOM   3070  N   VAL A 400     -30.944  -0.934  -3.682  1.00 89.67           N  
ATOM   3071  CA  VAL A 400     -29.921   0.058  -3.995  1.00 89.67           C  
ATOM   3072  C   VAL A 400     -28.686  -0.635  -4.565  1.00 89.67           C  
ATOM   3073  CB  VAL A 400     -29.538   0.891  -2.751  1.00 89.67           C  
ATOM   3074  O   VAL A 400     -27.914  -0.028  -5.311  1.00 89.67           O  
ATOM   3075  CG1 VAL A 400     -28.465   1.921  -3.100  1.00 89.67           C  
ATOM   3076  CG2 VAL A 400     -30.772   1.577  -2.168  1.00 89.67           C  
ATOM   3077  N   GLY A 401     -28.517  -1.897  -4.320  1.00 92.49           N  
ATOM   3078  CA  GLY A 401     -27.404  -2.691  -4.816  1.00 92.49           C  
ATOM   3079  C   GLY A 401     -26.156  -2.567  -3.964  1.00 92.49           C  
ATOM   3080  O   GLY A 401     -25.038  -2.590  -4.483  1.00 92.49           O  
ATOM   3081  N   LYS A 402     -26.361  -2.383  -2.675  1.00 94.91           N  
ATOM   3082  CA  LYS A 402     -25.235  -2.169  -1.770  1.00 94.91           C  
ATOM   3083  C   LYS A 402     -25.068  -3.346  -0.812  1.00 94.91           C  
ATOM   3084  CB  LYS A 402     -25.419  -0.873  -0.980  1.00 94.91           C  
ATOM   3085  O   LYS A 402     -26.047  -3.833  -0.243  1.00 94.91           O  
ATOM   3086  CG  LYS A 402     -25.251   0.389  -1.813  1.00 94.91           C  
ATOM   3087  CD  LYS A 402     -25.347   1.643  -0.954  1.00 94.91           C  
ATOM   3088  CE  LYS A 402     -25.136   2.905  -1.780  1.00 94.91           C  
ATOM   3089  NZ  LYS A 402     -25.239   4.138  -0.943  1.00 94.91           N  
ATOM   3090  N   LEU A 403     -23.854  -3.750  -0.654  1.00 94.60           N  
ATOM   3091  CA  LEU A 403     -23.450  -4.769   0.309  1.00 94.60           C  
ATOM   3092  C   LEU A 403     -22.423  -4.214   1.289  1.00 94.60           C  
ATOM   3093  CB  LEU A 403     -22.876  -5.991  -0.412  1.00 94.60           C  
ATOM   3094  O   LEU A 403     -21.381  -3.698   0.877  1.00 94.60           O  
ATOM   3095  CG  LEU A 403     -22.373  -7.129   0.477  1.00 94.60           C  
ATOM   3096  CD1 LEU A 403     -23.521  -7.709   1.296  1.00 94.60           C  
ATOM   3097  CD2 LEU A 403     -21.709  -8.213  -0.365  1.00 94.60           C  
ATOM   3098  N   GLU A 404     -22.709  -4.379   2.531  1.00 95.13           N  
ATOM   3099  CA  GLU A 404     -21.867  -3.885   3.615  1.00 95.13           C  
ATOM   3100  C   GLU A 404     -21.675  -4.947   4.694  1.00 95.13           C  
ATOM   3101  CB  GLU A 404     -22.467  -2.616   4.227  1.00 95.13           C  
ATOM   3102  O   GLU A 404     -22.581  -5.740   4.959  1.00 95.13           O  
ATOM   3103  CG  GLU A 404     -21.623  -2.011   5.340  1.00 95.13           C  
ATOM   3104  CD  GLU A 404     -22.248  -0.772   5.961  1.00 95.13           C  
ATOM   3105  OE1 GLU A 404     -21.668  -0.215   6.920  1.00 95.13           O  
ATOM   3106  OE2 GLU A 404     -23.328  -0.355   5.484  1.00 95.13           O  
ATOM   3107  N   PHE A 405     -20.492  -4.897   5.327  1.00 94.61           N  
ATOM   3108  CA  PHE A 405     -20.223  -5.805   6.436  1.00 94.61           C  
ATOM   3109  C   PHE A 405     -19.976  -5.029   7.724  1.00 94.61           C  
ATOM   3110  CB  PHE A 405     -19.019  -6.698   6.121  1.00 94.61           C  
ATOM   3111  O   PHE A 405     -19.316  -3.988   7.710  1.00 94.61           O  
ATOM   3112  CG  PHE A 405     -19.211  -7.572   4.911  1.00 94.61           C  
ATOM   3113  CD1 PHE A 405     -19.882  -8.784   5.011  1.00 94.61           C  
ATOM   3114  CD2 PHE A 405     -18.719  -7.180   3.672  1.00 94.61           C  
ATOM   3115  CE1 PHE A 405     -20.061  -9.595   3.893  1.00 94.61           C  
ATOM   3116  CE2 PHE A 405     -18.894  -7.985   2.550  1.00 94.61           C  
ATOM   3117  CZ  PHE A 405     -19.564  -9.193   2.663  1.00 94.61           C  
ATOM   3118  N   LEU A 406     -20.540  -5.542   8.785  1.00 93.16           N  
ATOM   3119  CA  LEU A 406     -20.259  -5.048  10.128  1.00 93.16           C  
ATOM   3120  C   LEU A 406     -19.469  -6.076  10.931  1.00 93.16           C  
ATOM   3121  CB  LEU A 406     -21.561  -4.705  10.857  1.00 93.16           C  
ATOM   3122  O   LEU A 406     -19.761  -7.272  10.874  1.00 93.16           O  
ATOM   3123  CG  LEU A 406     -22.273  -3.428  10.407  1.00 93.16           C  
ATOM   3124  CD1 LEU A 406     -22.872  -3.617   9.017  1.00 93.16           C  
ATOM   3125  CD2 LEU A 406     -23.352  -3.036  11.411  1.00 93.16           C  
ATOM   3126  N   ARG A 407     -18.547  -5.604  11.533  1.00 91.20           N  
ATOM   3127  CA  ARG A 407     -17.833  -6.470  12.466  1.00 91.20           C  
ATOM   3128  C   ARG A 407     -18.134  -6.084  13.910  1.00 91.20           C  
ATOM   3129  CB  ARG A 407     -16.326  -6.409  12.211  1.00 91.20           C  
ATOM   3130  O   ARG A 407     -17.861  -4.956  14.327  1.00 91.20           O  
ATOM   3131  CG  ARG A 407     -15.519  -7.383  13.054  1.00 91.20           C  
ATOM   3132  CD  ARG A 407     -14.043  -7.364  12.680  1.00 91.20           C  
ATOM   3133  NE  ARG A 407     -13.274  -8.321  13.472  1.00 91.20           N  
ATOM   3134  NH1 ARG A 407     -11.272  -7.918  12.393  1.00 91.20           N  
ATOM   3135  NH2 ARG A 407     -11.375  -9.454  14.092  1.00 91.20           N  
ATOM   3136  CZ  ARG A 407     -11.975  -8.562  13.317  1.00 91.20           C  
ATOM   3137  N   ASN A 408     -18.745  -6.993  14.607  1.00 89.57           N  
ATOM   3138  CA  ASN A 408     -19.147  -6.773  15.992  1.00 89.57           C  
ATOM   3139  C   ASN A 408     -19.918  -5.465  16.150  1.00 89.57           C  
ATOM   3140  CB  ASN A 408     -17.927  -6.785  16.915  1.00 89.57           C  
ATOM   3141  O   ASN A 408     -19.684  -4.713  17.098  1.00 89.57           O  
ATOM   3142  CG  ASN A 408     -17.197  -8.114  16.900  1.00 89.57           C  
ATOM   3143  ND2 ASN A 408     -15.871  -8.063  16.936  1.00 89.57           N  
ATOM   3144  OD1 ASN A 408     -17.821  -9.178  16.857  1.00 89.57           O  
ATOM   3145  N   GLY A 409     -20.751  -5.203  15.133  1.00 84.37           N  
ATOM   3146  CA  GLY A 409     -21.674  -4.083  15.228  1.00 84.37           C  
ATOM   3147  C   GLY A 409     -21.119  -2.801  14.638  1.00 84.37           C  
ATOM   3148  O   GLY A 409     -21.841  -1.811  14.501  1.00 84.37           O  
ATOM   3149  N   GLU A 410     -19.881  -2.848  14.292  1.00 87.52           N  
ATOM   3150  CA  GLU A 410     -19.234  -1.682  13.698  1.00 87.52           C  
ATOM   3151  C   GLU A 410     -19.148  -1.812  12.180  1.00 87.52           C  
ATOM   3152  CB  GLU A 410     -17.835  -1.484  14.289  1.00 87.52           C  
ATOM   3153  O   GLU A 410     -18.652  -2.816  11.665  1.00 87.52           O  
ATOM   3154  CG  GLU A 410     -17.838  -1.106  15.763  1.00 87.52           C  
ATOM   3155  CD  GLU A 410     -16.446  -0.854  16.321  1.00 87.52           C  
ATOM   3156  OE1 GLU A 410     -16.330  -0.424  17.491  1.00 87.52           O  
ATOM   3157  OE2 GLU A 410     -15.465  -1.086  15.581  1.00 87.52           O  
ATOM   3158  N   SER A 411     -19.615  -0.762  11.581  1.00 90.67           N  
ATOM   3159  CA  SER A 411     -19.604  -0.757  10.121  1.00 90.67           C  
ATOM   3160  C   SER A 411     -18.182  -0.668   9.579  1.00 90.67           C  
ATOM   3161  CB  SER A 411     -20.437   0.408   9.583  1.00 90.67           C  
ATOM   3162  O   SER A 411     -17.378   0.135  10.057  1.00 90.67           O  
ATOM   3163  OG  SER A 411     -20.379   0.456   8.168  1.00 90.67           O  
ATOM   3164  N   LEU A 412     -17.887  -1.482   8.516  1.00 90.73           N  
ATOM   3165  CA  LEU A 412     -16.603  -1.440   7.825  1.00 90.73           C  
ATOM   3166  C   LEU A 412     -16.706  -0.632   6.535  1.00 90.73           C  
ATOM   3167  CB  LEU A 412     -16.114  -2.857   7.515  1.00 90.73           C  
ATOM   3168  O   LEU A 412     -15.738  -0.539   5.777  1.00 90.73           O  
ATOM   3169  CG  LEU A 412     -15.915  -3.783   8.717  1.00 90.73           C  
ATOM   3170  CD1 LEU A 412     -15.489  -5.171   8.251  1.00 90.73           C  
ATOM   3171  CD2 LEU A 412     -14.886  -3.197   9.678  1.00 90.73           C  
ATOM   3172  N   GLY A 413     -17.860  -0.079   6.287  1.00 92.54           N  
ATOM   3173  CA  GLY A 413     -18.113   0.660   5.060  1.00 92.54           C  
ATOM   3174  C   GLY A 413     -18.714  -0.195   3.961  1.00 92.54           C  
ATOM   3175  O   GLY A 413     -18.830  -1.413   4.108  1.00 92.54           O  
ATOM   3176  N   VAL A 414     -19.242   0.495   2.898  1.00 94.02           N  
ATOM   3177  CA  VAL A 414     -19.825  -0.216   1.765  1.00 94.02           C  
ATOM   3178  C   VAL A 414     -18.750  -1.043   1.064  1.00 94.02           C  
ATOM   3179  CB  VAL A 414     -20.485   0.759   0.764  1.00 94.02           C  
ATOM   3180  O   VAL A 414     -17.755  -0.497   0.580  1.00 94.02           O  
ATOM   3181  CG1 VAL A 414     -21.009   0.005  -0.457  1.00 94.02           C  
ATOM   3182  CG2 VAL A 414     -21.613   1.535   1.440  1.00 94.02           C  
ATOM   3183  N   ALA A 415     -18.984  -2.380   1.057  1.00 93.01           N  
ATOM   3184  CA  ALA A 415     -18.013  -3.305   0.479  1.00 93.01           C  
ATOM   3185  C   ALA A 415     -18.185  -3.406  -1.034  1.00 93.01           C  
ATOM   3186  CB  ALA A 415     -18.145  -4.685   1.120  1.00 93.01           C  
ATOM   3187  O   ALA A 415     -17.203  -3.380  -1.780  1.00 93.01           O  
ATOM   3188  N   PHE A 416     -19.405  -3.498  -1.504  1.00 93.66           N  
ATOM   3189  CA  PHE A 416     -19.677  -3.644  -2.929  1.00 93.66           C  
ATOM   3190  C   PHE A 416     -20.919  -2.856  -3.326  1.00 93.66           C  
ATOM   3191  CB  PHE A 416     -19.853  -5.121  -3.296  1.00 93.66           C  
ATOM   3192  O   PHE A 416     -21.879  -2.770  -2.557  1.00 93.66           O  
ATOM   3193  CG  PHE A 416     -18.689  -5.988  -2.896  1.00 93.66           C  
ATOM   3194  CD1 PHE A 416     -17.525  -6.006  -3.655  1.00 93.66           C  
ATOM   3195  CD2 PHE A 416     -18.760  -6.785  -1.761  1.00 93.66           C  
ATOM   3196  CE1 PHE A 416     -16.447  -6.808  -3.287  1.00 93.66           C  
ATOM   3197  CE2 PHE A 416     -17.687  -7.589  -1.388  1.00 93.66           C  
ATOM   3198  CZ  PHE A 416     -16.532  -7.599  -2.153  1.00 93.66           C  
ATOM   3199  N   GLU A 417     -20.781  -2.352  -4.536  1.00 92.90           N  
ATOM   3200  CA  GLU A 417     -21.927  -1.720  -5.183  1.00 92.90           C  
ATOM   3201  C   GLU A 417     -22.376  -2.513  -6.407  1.00 92.90           C  
ATOM   3202  CB  GLU A 417     -21.593  -0.280  -5.582  1.00 92.90           C  
ATOM   3203  O   GLU A 417     -21.623  -3.337  -6.930  1.00 92.90           O  
ATOM   3204  CG  GLU A 417     -21.308   0.635  -4.401  1.00 92.90           C  
ATOM   3205  CD  GLU A 417     -21.012   2.069  -4.810  1.00 92.90           C  
ATOM   3206  OE1 GLU A 417     -20.842   2.932  -3.920  1.00 92.90           O  
ATOM   3207  OE2 GLU A 417     -20.950   2.332  -6.032  1.00 92.90           O  
ATOM   3208  N   ASP A 418     -23.651  -2.396  -6.745  1.00 88.35           N  
ATOM   3209  CA  ASP A 418     -24.208  -3.026  -7.938  1.00 88.35           C  
ATOM   3210  C   ASP A 418     -24.417  -4.523  -7.722  1.00 88.35           C  
ATOM   3211  CB  ASP A 418     -23.296  -2.791  -9.144  1.00 88.35           C  
ATOM   3212  O   ASP A 418     -24.119  -5.331  -8.604  1.00 88.35           O  
ATOM   3213  CG  ASP A 418     -23.180  -1.325  -9.524  1.00 88.35           C  
ATOM   3214  OD1 ASP A 418     -24.195  -0.598  -9.463  1.00 88.35           O  
ATOM   3215  OD2 ASP A 418     -22.065  -0.894  -9.889  1.00 88.35           O  
ATOM   3216  N   VAL A 419     -24.683  -4.890  -6.515  1.00 88.73           N  
ATOM   3217  CA  VAL A 419     -25.037  -6.264  -6.174  1.00 88.73           C  
ATOM   3218  C   VAL A 419     -26.490  -6.534  -6.558  1.00 88.73           C  
ATOM   3219  CB  VAL A 419     -24.822  -6.548  -4.670  1.00 88.73           C  
ATOM   3220  O   VAL A 419     -27.386  -5.763  -6.207  1.00 88.73           O  
ATOM   3221  CG1 VAL A 419     -25.179  -7.995  -4.338  1.00 88.73           C  
ATOM   3222  CG2 VAL A 419     -23.379  -6.245  -4.271  1.00 88.73           C  
ATOM   3223  N   GLY A 420     -26.758  -7.558  -7.338  1.00 85.84           N  
ATOM   3224  CA  GLY A 420     -28.103  -7.850  -7.809  1.00 85.84           C  
ATOM   3225  C   GLY A 420     -28.314  -9.316  -8.138  1.00 85.84           C  
ATOM   3226  O   GLY A 420     -27.374 -10.111  -8.087  1.00 85.84           O  
ATOM   3227  N   GLY A 421     -29.592  -9.679  -8.294  1.00 87.24           N  
ATOM   3228  CA  GLY A 421     -29.953 -11.059  -8.578  1.00 87.24           C  
ATOM   3229  C   GLY A 421     -30.377 -11.831  -7.343  1.00 87.24           C  
ATOM   3230  O   GLY A 421     -30.549 -11.250  -6.270  1.00 87.24           O  
ATOM   3231  N   LEU A 422     -30.674 -13.163  -7.521  1.00 89.67           N  
ATOM   3232  CA  LEU A 422     -30.976 -14.067  -6.417  1.00 89.67           C  
ATOM   3233  C   LEU A 422     -29.705 -14.451  -5.666  1.00 89.67           C  
ATOM   3234  CB  LEU A 422     -31.679 -15.326  -6.931  1.00 89.67           C  
ATOM   3235  O   LEU A 422     -28.837 -15.133  -6.215  1.00 89.67           O  
ATOM   3236  CG  LEU A 422     -32.094 -16.351  -5.874  1.00 89.67           C  
ATOM   3237  CD1 LEU A 422     -33.160 -15.762  -4.956  1.00 89.67           C  
ATOM   3238  CD2 LEU A 422     -32.598 -17.628  -6.537  1.00 89.67           C  
ATOM   3239  N   VAL A 423     -29.586 -13.953  -4.378  1.00 91.06           N  
ATOM   3240  CA  VAL A 423     -28.362 -14.179  -3.616  1.00 91.06           C  
ATOM   3241  C   VAL A 423     -28.703 -14.801  -2.263  1.00 91.06           C  
ATOM   3242  CB  VAL A 423     -27.568 -12.869  -3.415  1.00 91.06           C  
ATOM   3243  O   VAL A 423     -29.804 -14.606  -1.744  1.00 91.06           O  
ATOM   3244  CG1 VAL A 423     -27.034 -12.351  -4.750  1.00 91.06           C  
ATOM   3245  CG2 VAL A 423     -28.444 -11.813  -2.742  1.00 91.06           C  
ATOM   3246  N   CYS A 424     -27.684 -15.536  -1.786  1.00 90.80           N  
ATOM   3247  CA  CYS A 424     -27.856 -16.144  -0.472  1.00 90.80           C  
ATOM   3248  C   CYS A 424     -26.595 -15.990   0.370  1.00 90.80           C  
ATOM   3249  CB  CYS A 424     -28.211 -17.625  -0.609  1.00 90.80           C  
ATOM   3250  O   CYS A 424     -25.496 -15.851  -0.170  1.00 90.80           O  
ATOM   3251  SG  CYS A 424     -26.992 -18.583  -1.535  1.00 90.80           S  
ATOM   3252  N   PRO A 425     -26.814 -15.949   1.671  1.00 92.42           N  
ATOM   3253  CA  PRO A 425     -25.634 -15.947   2.539  1.00 92.42           C  
ATOM   3254  C   PRO A 425     -24.777 -17.200   2.374  1.00 92.42           C  
ATOM   3255  CB  PRO A 425     -26.232 -15.876   3.947  1.00 92.42           C  
ATOM   3256  O   PRO A 425     -25.311 -18.300   2.212  1.00 92.42           O  
ATOM   3257  CG  PRO A 425     -27.589 -15.279   3.756  1.00 92.42           C  
ATOM   3258  CD  PRO A 425     -28.132 -15.742   2.434  1.00 92.42           C  
ATOM   3259  N   ALA A 426     -23.502 -16.977   2.447  1.00 93.65           N  
ATOM   3260  CA  ALA A 426     -22.591 -18.095   2.220  1.00 93.65           C  
ATOM   3261  C   ALA A 426     -21.316 -17.941   3.046  1.00 93.65           C  
ATOM   3262  CB  ALA A 426     -22.249 -18.211   0.737  1.00 93.65           C  
ATOM   3263  O   ALA A 426     -20.923 -16.824   3.389  1.00 93.65           O  
ATOM   3264  N   VAL A 427     -20.689 -19.106   3.275  1.00 94.37           N  
ATOM   3265  CA  VAL A 427     -19.428 -19.095   4.010  1.00 94.37           C  
ATOM   3266  C   VAL A 427     -18.431 -20.038   3.340  1.00 94.37           C  
ATOM   3267  CB  VAL A 427     -19.630 -19.497   5.489  1.00 94.37           C  
ATOM   3268  O   VAL A 427     -18.821 -21.052   2.756  1.00 94.37           O  
ATOM   3269  CG1 VAL A 427     -20.089 -20.950   5.596  1.00 94.37           C  
ATOM   3270  CG2 VAL A 427     -18.341 -19.281   6.280  1.00 94.37           C  
ATOM   3271  N   SER A 428     -17.148 -19.730   3.408  1.00 94.06           N  
ATOM   3272  CA  SER A 428     -16.049 -20.617   3.039  1.00 94.06           C  
ATOM   3273  C   SER A 428     -15.057 -20.774   4.186  1.00 94.06           C  
ATOM   3274  CB  SER A 428     -15.328 -20.091   1.798  1.00 94.06           C  
ATOM   3275  O   SER A 428     -14.594 -19.783   4.754  1.00 94.06           O  
ATOM   3276  OG  SER A 428     -16.177 -20.138   0.665  1.00 94.06           O  
ATOM   3277  N   LEU A 429     -14.774 -22.003   4.532  1.00 93.71           N  
ATOM   3278  CA  LEU A 429     -13.833 -22.337   5.595  1.00 93.71           C  
ATOM   3279  C   LEU A 429     -12.719 -23.237   5.072  1.00 93.71           C  
ATOM   3280  CB  LEU A 429     -14.558 -23.025   6.755  1.00 93.71           C  
ATOM   3281  O   LEU A 429     -12.973 -24.158   4.292  1.00 93.71           O  
ATOM   3282  CG  LEU A 429     -15.730 -22.259   7.371  1.00 93.71           C  
ATOM   3283  CD1 LEU A 429     -16.392 -23.093   8.464  1.00 93.71           C  
ATOM   3284  CD2 LEU A 429     -15.262 -20.918   7.924  1.00 93.71           C  
ATOM   3285  N   CYS A 430     -11.489 -23.010   5.532  1.00 92.00           N  
ATOM   3286  CA  CYS A 430     -10.354 -23.748   4.989  1.00 92.00           C  
ATOM   3287  C   CYS A 430      -9.764 -24.687   6.034  1.00 92.00           C  
ATOM   3288  CB  CYS A 430      -9.278 -22.784   4.490  1.00 92.00           C  
ATOM   3289  O   CYS A 430      -9.315 -25.786   5.704  1.00 92.00           O  
ATOM   3290  SG  CYS A 430      -7.877 -23.604   3.698  1.00 92.00           S  
ATOM   3291  N   THR A 431      -9.868 -24.333   7.238  1.00 89.95           N  
ATOM   3292  CA  THR A 431      -9.242 -25.084   8.321  1.00 89.95           C  
ATOM   3293  C   THR A 431     -10.242 -26.043   8.961  1.00 89.95           C  
ATOM   3294  CB  THR A 431      -8.669 -24.143   9.396  1.00 89.95           C  
ATOM   3295  O   THR A 431     -11.347 -25.641   9.330  1.00 89.95           O  
ATOM   3296  CG2 THR A 431      -7.939 -24.927  10.481  1.00 89.95           C  
ATOM   3297  OG1 THR A 431      -7.751 -23.229   8.782  1.00 89.95           O  
ATOM   3298  N   GLU A 432      -9.831 -27.309   9.041  1.00 90.39           N  
ATOM   3299  CA  GLU A 432     -10.658 -28.339   9.663  1.00 90.39           C  
ATOM   3300  C   GLU A 432     -10.948 -28.005  11.124  1.00 90.39           C  
ATOM   3301  CB  GLU A 432      -9.981 -29.708   9.561  1.00 90.39           C  
ATOM   3302  O   GLU A 432     -10.041 -27.643  11.875  1.00 90.39           O  
ATOM   3303  CG  GLU A 432     -10.828 -30.854  10.094  1.00 90.39           C  
ATOM   3304  CD  GLU A 432     -10.128 -32.202  10.020  1.00 90.39           C  
ATOM   3305  OE1 GLU A 432     -10.663 -33.194  10.565  1.00 90.39           O  
ATOM   3306  OE2 GLU A 432      -9.036 -32.266   9.412  1.00 90.39           O  
ATOM   3307  N   GLY A 433     -12.255 -28.072  11.463  1.00 88.79           N  
ATOM   3308  CA  GLY A 433     -12.597 -27.821  12.854  1.00 88.79           C  
ATOM   3309  C   GLY A 433     -13.158 -26.431  13.090  1.00 88.79           C  
ATOM   3310  O   GLY A 433     -13.731 -26.158  14.146  1.00 88.79           O  
ATOM   3311  N   HIS A 434     -12.993 -25.564  12.150  1.00 91.42           N  
ATOM   3312  CA  HIS A 434     -13.579 -24.230  12.233  1.00 91.42           C  
ATOM   3313  C   HIS A 434     -15.092 -24.280  12.052  1.00 91.42           C  
ATOM   3314  CB  HIS A 434     -12.955 -23.305  11.186  1.00 91.42           C  
ATOM   3315  O   HIS A 434     -15.599 -25.059  11.242  1.00 91.42           O  
ATOM   3316  CG  HIS A 434     -11.553 -22.897  11.506  1.00 91.42           C  
ATOM   3317  CD2 HIS A 434     -10.701 -23.319  12.470  1.00 91.42           C  
ATOM   3318  ND1 HIS A 434     -10.876 -21.936  10.786  1.00 91.42           N  
ATOM   3319  CE1 HIS A 434      -9.664 -21.785  11.296  1.00 91.42           C  
ATOM   3320  NE2 HIS A 434      -9.534 -22.612  12.319  1.00 91.42           N  
ATOM   3321  N   SER A 435     -15.725 -23.442  12.816  1.00 93.45           N  
ATOM   3322  CA  SER A 435     -17.184 -23.471  12.786  1.00 93.45           C  
ATOM   3323  C   SER A 435     -17.766 -22.062  12.799  1.00 93.45           C  
ATOM   3324  CB  SER A 435     -17.729 -24.268  13.972  1.00 93.45           C  
ATOM   3325  O   SER A 435     -17.158 -21.139  13.346  1.00 93.45           O  
ATOM   3326  OG  SER A 435     -17.324 -23.685  15.198  1.00 93.45           O  
ATOM   3327  N   VAL A 436     -18.952 -21.919  12.230  1.00 94.82           N  
ATOM   3328  CA  VAL A 436     -19.702 -20.668  12.226  1.00 94.82           C  
ATOM   3329  C   VAL A 436     -21.160 -20.937  12.595  1.00 94.82           C  
ATOM   3330  CB  VAL A 436     -19.622 -19.962  10.854  1.00 94.82           C  
ATOM   3331  O   VAL A 436     -21.678 -22.028  12.347  1.00 94.82           O  
ATOM   3332  CG1 VAL A 436     -18.190 -19.522  10.556  1.00 94.82           C  
ATOM   3333  CG2 VAL A 436     -20.142 -20.881   9.750  1.00 94.82           C  
ATOM   3334  N   SER A 437     -21.786 -19.925  13.136  1.00 94.51           N  
ATOM   3335  CA  SER A 437     -23.185 -20.045  13.532  1.00 94.51           C  
ATOM   3336  C   SER A 437     -24.002 -18.854  13.043  1.00 94.51           C  
ATOM   3337  CB  SER A 437     -23.304 -20.167  15.052  1.00 94.51           C  
ATOM   3338  O   SER A 437     -23.551 -17.710  13.124  1.00 94.51           O  
ATOM   3339  OG  SER A 437     -22.667 -21.346  15.513  1.00 94.51           O  
ATOM   3340  N   LEU A 438     -25.158 -19.183  12.506  1.00 92.12           N  
ATOM   3341  CA  LEU A 438     -26.120 -18.142  12.159  1.00 92.12           C  
ATOM   3342  C   LEU A 438     -26.856 -17.647  13.400  1.00 92.12           C  
ATOM   3343  CB  LEU A 438     -27.125 -18.663  11.129  1.00 92.12           C  
ATOM   3344  O   LEU A 438     -27.346 -18.449  14.198  1.00 92.12           O  
ATOM   3345  CG  LEU A 438     -26.577 -18.946   9.730  1.00 92.12           C  
ATOM   3346  CD1 LEU A 438     -27.593 -19.738   8.913  1.00 92.12           C  
ATOM   3347  CD2 LEU A 438     -26.215 -17.643   9.024  1.00 92.12           C  
ATOM   3348  N   LEU A 439     -26.889 -16.316  13.587  1.00 88.31           N  
ATOM   3349  CA  LEU A 439     -27.587 -15.750  14.736  1.00 88.31           C  
ATOM   3350  C   LEU A 439     -28.953 -15.206  14.328  1.00 88.31           C  
ATOM   3351  CB  LEU A 439     -26.752 -14.637  15.375  1.00 88.31           C  
ATOM   3352  O   LEU A 439     -29.057 -14.425  13.380  1.00 88.31           O  
ATOM   3353  CG  LEU A 439     -25.343 -15.022  15.828  1.00 88.31           C  
ATOM   3354  CD1 LEU A 439     -24.618 -13.805  16.394  1.00 88.31           C  
ATOM   3355  CD2 LEU A 439     -25.401 -16.144  16.859  1.00 88.31           C  
ATOM   3356  N   ILE A 440     -30.004 -15.616  14.813  1.00 69.85           N  
ATOM   3357  CA  ILE A 440     -31.392 -15.307  14.487  1.00 69.85           C  
ATOM   3358  C   ILE A 440     -31.811 -14.018  15.190  1.00 69.85           C  
ATOM   3359  CB  ILE A 440     -32.337 -16.464  14.880  1.00 69.85           C  
ATOM   3360  O   ILE A 440     -32.570 -13.219  14.635  1.00 69.85           O  
ATOM   3361  CG1 ILE A 440     -31.952 -17.745  14.133  1.00 69.85           C  
ATOM   3362  CG2 ILE A 440     -33.796 -16.087  14.606  1.00 69.85           C  
ATOM   3363  CD1 ILE A 440     -32.725 -18.979  14.579  1.00 69.85           C  
ATOM   3364  N   ASP A 441     -30.879 -13.549  16.176  1.00 64.81           N  
ATOM   3365  CA  ASP A 441     -31.104 -12.289  16.877  1.00 64.81           C  
ATOM   3366  C   ASP A 441     -29.848 -11.420  16.862  1.00 64.81           C  
ATOM   3367  CB  ASP A 441     -31.546 -12.548  18.319  1.00 64.81           C  
ATOM   3368  O   ASP A 441     -28.738 -11.921  17.050  1.00 64.81           O  
ATOM   3369  CG  ASP A 441     -32.912 -13.207  18.411  1.00 64.81           C  
ATOM   3370  OD1 ASP A 441     -33.794 -12.901  17.579  1.00 64.81           O  
ATOM   3371  OD2 ASP A 441     -33.109 -14.037  19.324  1.00 64.81           O  
ATOM   3372  N   PRO A 442     -29.921 -10.114  16.360  1.00 58.18           N  
ATOM   3373  CA  PRO A 442     -28.755  -9.227  16.342  1.00 58.18           C  
ATOM   3374  C   PRO A 442     -28.067  -9.129  17.701  1.00 58.18           C  
ATOM   3375  CB  PRO A 442     -29.347  -7.876  15.931  1.00 58.18           C  
ATOM   3376  O   PRO A 442     -28.711  -9.310  18.738  1.00 58.18           O  
ATOM   3377  CG  PRO A 442     -30.828  -8.076  15.984  1.00 58.18           C  
ATOM   3378  CD  PRO A 442     -31.104  -9.535  16.210  1.00 58.18           C  
ATOM   3379  N   PRO A 443     -26.718  -9.102  17.770  1.00 56.51           N  
ATOM   3380  CA  PRO A 443     -25.967  -8.908  19.013  1.00 56.51           C  
ATOM   3381  C   PRO A 443     -26.355  -7.624  19.742  1.00 56.51           C  
ATOM   3382  CB  PRO A 443     -24.512  -8.850  18.541  1.00 56.51           C  
ATOM   3383  O   PRO A 443     -26.776  -6.653  19.108  1.00 56.51           O  
ATOM   3384  CG  PRO A 443     -24.592  -8.918  17.050  1.00 56.51           C  
ATOM   3385  CD  PRO A 443     -26.035  -9.050  16.654  1.00 56.51           C  
ATOM   3386  N   GLN A 444     -26.729  -7.614  21.048  1.00 52.02           N  
ATOM   3387  CA  GLN A 444     -27.058  -6.479  21.903  1.00 52.02           C  
ATOM   3388  C   GLN A 444     -26.163  -5.282  21.596  1.00 52.02           C  
ATOM   3389  CB  GLN A 444     -26.933  -6.863  23.378  1.00 52.02           C  
ATOM   3390  O   GLN A 444     -24.944  -5.423  21.487  1.00 52.02           O  
ATOM   3391  CG  GLN A 444     -28.017  -7.819  23.858  1.00 52.02           C  
ATOM   3392  CD  GLN A 444     -28.002  -8.015  25.363  1.00 52.02           C  
ATOM   3393  NE2 GLN A 444     -28.880  -8.882  25.856  1.00 52.02           N  
ATOM   3394  OE1 GLN A 444     -27.208  -7.394  26.075  1.00 52.02           O  
ATOM   3395  N   GLY A 445     -26.815  -4.103  20.894  1.00 47.82           N  
ATOM   3396  CA  GLY A 445     -25.983  -2.922  20.729  1.00 47.82           C  
ATOM   3397  C   GLY A 445     -25.554  -2.690  19.292  1.00 47.82           C  
ATOM   3398  O   GLY A 445     -24.735  -1.811  19.018  1.00 47.82           O  
ATOM   3399  N   SER A 446     -26.079  -3.573  18.268  1.00 47.27           N  
ATOM   3400  CA  SER A 446     -25.809  -3.485  16.837  1.00 47.27           C  
ATOM   3401  C   SER A 446     -26.744  -2.489  16.158  1.00 47.27           C  
ATOM   3402  CB  SER A 446     -25.949  -4.858  16.179  1.00 47.27           C  
ATOM   3403  O   SER A 446     -27.896  -2.332  16.568  1.00 47.27           O  
ATOM   3404  OG  SER A 446     -26.127  -4.729  14.778  1.00 47.27           O  
ATOM   3405  N   ALA A 447     -26.195  -1.421  15.495  1.00 47.23           N  
ATOM   3406  CA  ALA A 447     -26.861  -0.402  14.689  1.00 47.23           C  
ATOM   3407  C   ALA A 447     -27.841  -1.035  13.705  1.00 47.23           C  
ATOM   3408  CB  ALA A 447     -25.832   0.442  13.941  1.00 47.23           C  
ATOM   3409  O   ALA A 447     -28.615  -0.332  13.051  1.00 47.23           O  
ATOM   3410  N   THR A 448     -28.017  -2.457  13.630  1.00 47.71           N  
ATOM   3411  CA  THR A 448     -28.807  -3.230  12.678  1.00 47.71           C  
ATOM   3412  C   THR A 448     -30.192  -3.532  13.244  1.00 47.71           C  
ATOM   3413  CB  THR A 448     -28.103  -4.549  12.309  1.00 47.71           C  
ATOM   3414  O   THR A 448     -31.051  -4.072  12.543  1.00 47.71           O  
ATOM   3415  CG2 THR A 448     -26.819  -4.286  11.529  1.00 47.71           C  
ATOM   3416  OG1 THR A 448     -27.783  -5.265  13.508  1.00 47.71           O  
ATOM   3417  N   ARG A 449     -30.475  -3.202  14.673  1.00 47.58           N  
ATOM   3418  CA  ARG A 449     -31.798  -3.258  15.286  1.00 47.58           C  
ATOM   3419  C   ARG A 449     -32.786  -2.369  14.537  1.00 47.58           C  
ATOM   3420  CB  ARG A 449     -31.728  -2.841  16.756  1.00 47.58           C  
ATOM   3421  O   ARG A 449     -33.978  -2.678  14.468  1.00 47.58           O  
ATOM   3422  CG  ARG A 449     -32.394  -3.823  17.707  1.00 47.58           C  
ATOM   3423  CD  ARG A 449     -32.301  -3.358  19.154  1.00 47.58           C  
ATOM   3424  NE  ARG A 449     -33.205  -4.109  20.021  1.00 47.58           N  
ATOM   3425  NH1 ARG A 449     -32.758  -2.863  21.914  1.00 47.58           N  
ATOM   3426  NH2 ARG A 449     -34.247  -4.604  22.007  1.00 47.58           N  
ATOM   3427  CZ  ARG A 449     -33.401  -3.857  21.312  1.00 47.58           C  
ATOM   3428  N   ALA A 450     -32.276  -1.548  13.612  1.00 38.33           N  
ATOM   3429  CA  ALA A 450     -33.052  -0.522  12.920  1.00 38.33           C  
ATOM   3430  C   ALA A 450     -33.401  -0.963  11.501  1.00 38.33           C  
ATOM   3431  CB  ALA A 450     -32.283   0.797  12.890  1.00 38.33           C  
ATOM   3432  O   ALA A 450     -34.369  -0.474  10.913  1.00 38.33           O  
ATOM   3433  N   LEU A 451     -32.958  -2.137  10.981  1.00 38.75           N  
ATOM   3434  CA  LEU A 451     -33.215  -2.527   9.599  1.00 38.75           C  
ATOM   3435  C   LEU A 451     -34.073  -3.786   9.539  1.00 38.75           C  
ATOM   3436  CB  LEU A 451     -31.897  -2.757   8.853  1.00 38.75           C  
ATOM   3437  O   LEU A 451     -33.576  -4.892   9.765  1.00 38.75           O  
ATOM   3438  CG  LEU A 451     -31.061  -1.512   8.555  1.00 38.75           C  
ATOM   3439  CD1 LEU A 451     -29.628  -1.906   8.212  1.00 38.75           C  
ATOM   3440  CD2 LEU A 451     -31.685  -0.707   7.420  1.00 38.75           C  
ATOM   3441  N   ARG A 452     -35.046  -4.075  10.532  1.00 37.95           N  
ATOM   3442  CA  ARG A 452     -36.021  -5.148  10.372  1.00 37.95           C  
ATOM   3443  C   ARG A 452     -36.887  -4.921   9.137  1.00 37.95           C  
ATOM   3444  CB  ARG A 452     -36.904  -5.264  11.616  1.00 37.95           C  
ATOM   3445  O   ARG A 452     -37.290  -3.792   8.854  1.00 37.95           O  
ATOM   3446  CG  ARG A 452     -36.249  -6.006  12.770  1.00 37.95           C  
ATOM   3447  CD  ARG A 452     -37.273  -6.474  13.794  1.00 37.95           C  
ATOM   3448  NE  ARG A 452     -36.634  -7.093  14.951  1.00 37.95           N  
ATOM   3449  NH1 ARG A 452     -38.607  -7.803  15.921  1.00 37.95           N  
ATOM   3450  NH2 ARG A 452     -36.602  -8.240  16.941  1.00 37.95           N  
ATOM   3451  CZ  ARG A 452     -37.282  -7.711  15.935  1.00 37.95           C  
ATOM   3452  N   PRO A 453     -36.948  -5.836   8.141  1.00 34.39           N  
ATOM   3453  CA  PRO A 453     -37.938  -5.639   7.079  1.00 34.39           C  
ATOM   3454  C   PRO A 453     -39.375  -5.740   7.586  1.00 34.39           C  
ATOM   3455  CB  PRO A 453     -37.626  -6.768   6.093  1.00 34.39           C  
ATOM   3456  O   PRO A 453     -39.667  -6.553   8.466  1.00 34.39           O  
ATOM   3457  CG  PRO A 453     -36.676  -7.661   6.823  1.00 34.39           C  
ATOM   3458  CD  PRO A 453     -36.449  -7.096   8.195  1.00 34.39           C  
ATOM   3459  N   ASP A 454     -40.120  -4.651   8.004  1.00 30.89           N  
ATOM   3460  CA  ASP A 454     -41.573  -4.510   8.009  1.00 30.89           C  
ATOM   3461  C   ASP A 454     -42.240  -5.661   7.260  1.00 30.89           C  
ATOM   3462  CB  ASP A 454     -41.984  -3.172   7.391  1.00 30.89           C  
ATOM   3463  O   ASP A 454     -41.797  -6.042   6.174  1.00 30.89           O  
ATOM   3464  CG  ASP A 454     -42.302  -2.111   8.429  1.00 30.89           C  
ATOM   3465  OD1 ASP A 454     -42.450  -2.451   9.623  1.00 30.89           O  
ATOM   3466  OD2 ASP A 454     -42.408  -0.924   8.051  1.00 30.89           O  
ATOM   3467  N   ARG A 455     -42.801  -6.856   7.984  1.00 26.55           N  
ATOM   3468  CA  ARG A 455     -44.063  -7.537   7.716  1.00 26.55           C  
ATOM   3469  C   ARG A 455     -44.390  -7.520   6.227  1.00 26.55           C  
ATOM   3470  CB  ARG A 455     -45.202  -6.892   8.510  1.00 26.55           C  
ATOM   3471  O   ARG A 455     -44.273  -6.481   5.573  1.00 26.55           O  
ATOM   3472  CG  ARG A 455     -45.303  -7.378   9.947  1.00 26.55           C  
ATOM   3473  CD  ARG A 455     -46.580  -6.890  10.618  1.00 26.55           C  
ATOM   3474  NE  ARG A 455     -46.664  -7.338  12.005  1.00 26.55           N  
ATOM   3475  NH1 ARG A 455     -48.817  -6.568  12.340  1.00 26.55           N  
ATOM   3476  NH2 ARG A 455     -47.694  -7.621  14.039  1.00 26.55           N  
ATOM   3477  CZ  ARG A 455     -47.725  -7.174  12.791  1.00 26.55           C  
TER    3478      ARG A 455                                                      
ENDMDL                                                                          
END                                                                             
