# Supplementary material for: Uncoupled evolution of the Polycomb system and deep origin of non-canonical PRC1
Source: Commun Biol. 2023 Nov 10;6:1144. doi: 10.1038/s42003-023-05501-x (PMC10638273; doi:10.1038/s42003-023-05501-x)
Supplement: Supplementary file 8 — Supplementary Data 5 [file 42003_2023_5501_MOESM8_ESM.zip › Supplementary Data 5/PCGF_putative_checks/PCGF_alphafold_remainedputative/HEMPHA007334_PCGF_68d35.result/HEMPHA007334_PCGF_68d35_unrelaxed_rank_4_model_2.pdb]

MODEL     1                                                                     
ATOM      1  N   SER A   1      51.550  31.145   7.998  1.00 37.98           N  
ATOM      2  CA  SER A   1      51.753  31.599   9.369  1.00 37.98           C  
ATOM      3  C   SER A   1      50.438  31.635  10.140  1.00 37.98           C  
ATOM      4  CB  SER A   1      52.401  32.984   9.386  1.00 37.98           C  
ATOM      5  O   SER A   1      49.508  32.347   9.758  1.00 37.98           O  
ATOM      6  OG  SER A   1      53.754  32.912   8.969  1.00 37.98           O  
ATOM      7  N   PHE A   2      49.933  30.454  10.560  1.00 28.87           N  
ATOM      8  CA  PHE A   2      49.494  30.257  11.936  1.00 28.87           C  
ATOM      9  C   PHE A   2      48.856  28.884  12.110  1.00 28.87           C  
ATOM     10  CB  PHE A   2      48.505  31.352  12.348  1.00 28.87           C  
ATOM     11  O   PHE A   2      47.766  28.630  11.592  1.00 28.87           O  
ATOM     12  CG  PHE A   2      49.042  32.295  13.391  1.00 28.87           C  
ATOM     13  CD1 PHE A   2      48.850  32.040  14.743  1.00 28.87           C  
ATOM     14  CD2 PHE A   2      49.741  33.436  13.018  1.00 28.87           C  
ATOM     15  CE1 PHE A   2      49.346  32.911  15.710  1.00 28.87           C  
ATOM     16  CE2 PHE A   2      50.240  34.311  13.979  1.00 28.87           C  
ATOM     17  CZ  PHE A   2      50.040  34.047  15.324  1.00 28.87           C  
ATOM     18  N   CYS A   3      49.675  27.825  12.149  1.00 30.86           N  
ATOM     19  CA  CYS A   3      49.931  26.615  12.923  1.00 30.86           C  
ATOM     20  C   CYS A   3      50.234  26.952  14.378  1.00 30.86           C  
ATOM     21  CB  CYS A   3      51.094  25.828  12.320  1.00 30.86           C  
ATOM     22  O   CYS A   3      51.150  27.725  14.663  1.00 30.86           O  
ATOM     23  SG  CYS A   3      50.698  24.102  11.963  1.00 30.86           S  
ATOM     24  N   THR A   4      49.241  26.995  15.365  1.00 32.11           N  
ATOM     25  CA  THR A   4      49.578  26.553  16.714  1.00 32.11           C  
ATOM     26  C   THR A   4      48.352  26.602  17.621  1.00 32.11           C  
ATOM     27  CB  THR A   4      50.703  27.413  17.319  1.00 32.11           C  
ATOM     28  O   THR A   4      47.743  27.660  17.794  1.00 32.11           O  
ATOM     29  CG2 THR A   4      51.508  26.622  18.345  1.00 32.11           C  
ATOM     30  OG1 THR A   4      51.580  27.848  16.273  1.00 32.11           O  
ATOM     31  N   LEU A   5      47.561  25.480  17.806  1.00 31.84           N  
ATOM     32  CA  LEU A   5      47.324  25.073  19.186  1.00 31.84           C  
ATOM     33  C   LEU A   5      46.601  23.731  19.241  1.00 31.84           C  
ATOM     34  CB  LEU A   5      46.508  26.136  19.927  1.00 31.84           C  
ATOM     35  O   LEU A   5      45.429  23.637  18.869  1.00 31.84           O  
ATOM     36  CG  LEU A   5      47.286  27.345  20.449  1.00 31.84           C  
ATOM     37  CD1 LEU A   5      46.335  28.503  20.735  1.00 31.84           C  
ATOM     38  CD2 LEU A   5      48.076  26.974  21.699  1.00 31.84           C  
ATOM     39  N   LEU A   6      47.313  22.695  19.007  1.00 32.03           N  
ATOM     40  CA  LEU A   6      47.121  21.400  19.652  1.00 32.03           C  
ATOM     41  C   LEU A   6      48.311  21.055  20.542  1.00 32.03           C  
ATOM     42  CB  LEU A   6      46.919  20.304  18.603  1.00 32.03           C  
ATOM     43  O   LEU A   6      49.462  21.153  20.112  1.00 32.03           O  
ATOM     44  CG  LEU A   6      45.510  20.170  18.025  1.00 32.03           C  
ATOM     45  CD1 LEU A   6      45.559  19.494  16.659  1.00 32.03           C  
ATOM     46  CD2 LEU A   6      44.611  19.392  18.980  1.00 32.03           C  
ATOM     47  N   GLN A   7      48.178  21.079  21.884  1.00 30.27           N  
ATOM     48  CA  GLN A   7      48.246  19.851  22.668  1.00 30.27           C  
ATOM     49  C   GLN A   7      48.084  20.139  24.158  1.00 30.27           C  
ATOM     50  CB  GLN A   7      49.568  19.124  22.414  1.00 30.27           C  
ATOM     51  O   GLN A   7      48.543  21.172  24.649  1.00 30.27           O  
ATOM     52  CG  GLN A   7      49.537  18.196  21.207  1.00 30.27           C  
ATOM     53  CD  GLN A   7      50.842  17.447  21.010  1.00 30.27           C  
ATOM     54  NE2 GLN A   7      50.765  16.277  20.385  1.00 30.27           N  
ATOM     55  OE1 GLN A   7      51.910  17.916  21.416  1.00 30.27           O  
ATOM     56  N   PRO A   8      47.931  19.036  25.080  1.00 36.98           N  
ATOM     57  CA  PRO A   8      47.343  17.776  25.540  1.00 36.98           C  
ATOM     58  C   PRO A   8      47.329  17.651  27.062  1.00 36.98           C  
ATOM     59  CB  PRO A   8      48.250  16.714  24.913  1.00 36.98           C  
ATOM     60  O   PRO A   8      47.979  18.438  27.755  1.00 36.98           O  
ATOM     61  CG  PRO A   8      49.614  17.325  24.920  1.00 36.98           C  
ATOM     62  CD  PRO A   8      49.498  18.745  25.396  1.00 36.98           C  
ATOM     63  N   ALA A   9      46.187  17.409  27.654  1.00 27.66           N  
ATOM     64  CA  ALA A   9      46.344  16.822  28.982  1.00 27.66           C  
ATOM     65  C   ALA A   9      45.898  15.362  28.992  1.00 27.66           C  
ATOM     66  CB  ALA A   9      45.557  17.623  30.016  1.00 27.66           C  
ATOM     67  O   ALA A   9      44.857  15.021  28.426  1.00 27.66           O  
ATOM     68  N   LYS A  10      46.954  14.384  28.962  1.00 29.63           N  
ATOM     69  CA  LYS A  10      47.581  13.312  29.730  1.00 29.63           C  
ATOM     70  C   LYS A  10      46.570  12.224  30.081  1.00 29.63           C  
ATOM     71  CB  LYS A  10      48.217  13.867  31.006  1.00 29.63           C  
ATOM     72  O   LYS A  10      45.508  12.511  30.636  1.00 29.63           O  
ATOM     73  CG  LYS A  10      49.618  14.425  30.806  1.00 29.63           C  
ATOM     74  CD  LYS A  10      50.245  14.848  32.129  1.00 29.63           C  
ATOM     75  CE  LYS A  10      51.596  15.518  31.919  1.00 29.63           C  
ATOM     76  NZ  LYS A  10      52.239  15.886  33.216  1.00 29.63           N  
ATOM     77  N   GLN A  11      46.677  11.068  29.396  1.00 27.65           N  
ATOM     78  CA  GLN A  11      46.838   9.619  29.356  1.00 27.65           C  
ATOM     79  C   GLN A  11      46.683   9.010  30.747  1.00 27.65           C  
ATOM     80  CB  GLN A  11      48.200   9.245  28.768  1.00 27.65           C  
ATOM     81  O   GLN A  11      47.351   9.431  31.693  1.00 27.65           O  
ATOM     82  CG  GLN A  11      48.248   9.298  27.247  1.00 27.65           C  
ATOM     83  CD  GLN A  11      49.602   8.902  26.689  1.00 27.65           C  
ATOM     84  NE2 GLN A  11      49.724   8.911  25.366  1.00 27.65           N  
ATOM     85  OE1 GLN A  11      50.532   8.591  27.441  1.00 27.65           O  
ATOM     86  N   SER A  12      45.798   7.989  31.001  1.00 27.84           N  
ATOM     87  CA  SER A  12      45.471   6.571  30.889  1.00 27.84           C  
ATOM     88  C   SER A  12      45.234   5.948  32.261  1.00 27.84           C  
ATOM     89  CB  SER A  12      46.587   5.819  30.164  1.00 27.84           C  
ATOM     90  O   SER A  12      45.831   6.372  33.252  1.00 27.84           O  
ATOM     91  OG  SER A  12      47.668   6.686  29.868  1.00 27.84           O  
ATOM     92  N   PRO A  13      44.689   4.491  32.352  1.00 37.48           N  
ATOM     93  CA  PRO A  13      44.624   3.349  31.437  1.00 37.48           C  
ATOM     94  C   PRO A  13      43.470   2.401  31.756  1.00 37.48           C  
ATOM     95  CB  PRO A  13      45.973   2.655  31.643  1.00 37.48           C  
ATOM     96  O   PRO A  13      42.772   2.587  32.756  1.00 37.48           O  
ATOM     97  CG  PRO A  13      46.293   2.863  33.088  1.00 37.48           C  
ATOM     98  CD  PRO A  13      45.249   3.765  33.682  1.00 37.48           C  
ATOM     99  N   GLY A  14      42.771   1.943  30.704  1.00 25.24           N  
ATOM    100  CA  GLY A  14      42.741   0.498  30.549  1.00 25.24           C  
ATOM    101  C   GLY A  14      41.463  -0.007  29.906  1.00 25.24           C  
ATOM    102  O   GLY A  14      40.373   0.475  30.218  1.00 25.24           O  
ATOM    103  N   ASN A  15      41.480  -0.337  28.636  1.00 28.30           N  
ATOM    104  CA  ASN A  15      41.300  -1.614  27.953  1.00 28.30           C  
ATOM    105  C   ASN A  15      39.826  -1.994  27.854  1.00 28.30           C  
ATOM    106  CB  ASN A  15      42.087  -2.718  28.663  1.00 28.30           C  
ATOM    107  O   ASN A  15      39.114  -2.004  28.860  1.00 28.30           O  
ATOM    108  CG  ASN A  15      43.392  -3.046  27.965  1.00 28.30           C  
ATOM    109  ND2 ASN A  15      44.077  -4.078  28.444  1.00 28.30           N  
ATOM    110  OD1 ASN A  15      43.782  -2.378  27.004  1.00 28.30           O  
ATOM    111  N   GLY A  16      39.158  -1.837  26.695  1.00 26.42           N  
ATOM    112  CA  GLY A  16      38.545  -2.963  26.008  1.00 26.42           C  
ATOM    113  C   GLY A  16      37.563  -2.542  24.932  1.00 26.42           C  
ATOM    114  O   GLY A  16      36.627  -1.785  25.199  1.00 26.42           O  
ATOM    115  N   LEU A  17      37.968  -2.307  23.761  1.00 30.57           N  
ATOM    116  CA  LEU A  17      37.629  -2.670  22.389  1.00 30.57           C  
ATOM    117  C   LEU A  17      36.890  -4.004  22.347  1.00 30.57           C  
ATOM    118  CB  LEU A  17      38.892  -2.746  21.528  1.00 30.57           C  
ATOM    119  O   LEU A  17      37.377  -5.005  22.877  1.00 30.57           O  
ATOM    120  CG  LEU A  17      39.206  -1.515  20.676  1.00 30.57           C  
ATOM    121  CD1 LEU A  17      40.561  -0.932  21.065  1.00 30.57           C  
ATOM    122  CD2 LEU A  17      39.177  -1.869  19.193  1.00 30.57           C  
ATOM    123  N   ARG A  18      35.556  -3.969  22.307  1.00 30.26           N  
ATOM    124  CA  ARG A  18      34.804  -4.876  21.446  1.00 30.26           C  
ATOM    125  C   ARG A  18      33.319  -4.532  21.453  1.00 30.26           C  
ATOM    126  CB  ARG A  18      35.008  -6.327  21.887  1.00 30.26           C  
ATOM    127  O   ARG A  18      32.737  -4.288  22.512  1.00 30.26           O  
ATOM    128  CG  ARG A  18      36.345  -6.917  21.466  1.00 30.26           C  
ATOM    129  CD  ARG A  18      36.431  -8.403  21.785  1.00 30.26           C  
ATOM    130  NE  ARG A  18      37.610  -9.016  21.180  1.00 30.26           N  
ATOM    131  NH1 ARG A  18      36.746 -11.159  21.172  1.00 30.26           N  
ATOM    132  NH2 ARG A  18      38.850 -10.763  20.352  1.00 30.26           N  
ATOM    133  CZ  ARG A  18      37.733 -10.311  20.903  1.00 30.26           C  
ATOM    134  N   SER A  19      32.838  -3.695  20.546  1.00 35.36           N  
ATOM    135  CA  SER A  19      31.665  -3.955  19.719  1.00 35.36           C  
ATOM    136  C   SER A  19      30.749  -2.737  19.659  1.00 35.36           C  
ATOM    137  CB  SER A  19      30.889  -5.160  20.252  1.00 35.36           C  
ATOM    138  O   SER A  19      29.936  -2.520  20.560  1.00 35.36           O  
ATOM    139  OG  SER A  19      30.151  -4.811  21.410  1.00 35.36           O  
ATOM    140  N   ALA A  20      31.137  -1.685  18.973  1.00 30.59           N  
ATOM    141  CA  ALA A  20      30.052  -0.759  18.657  1.00 30.59           C  
ATOM    142  C   ALA A  20      30.035  -0.423  17.168  1.00 30.59           C  
ATOM    143  CB  ALA A  20      30.182   0.516  19.486  1.00 30.59           C  
ATOM    144  O   ALA A  20      30.273   0.724  16.782  1.00 30.59           O  
ATOM    145  N   GLY A  21      30.122  -1.367  16.274  1.00 32.22           N  
ATOM    146  CA  GLY A  21      29.820  -1.294  14.853  1.00 32.22           C  
ATOM    147  C   GLY A  21      28.492  -1.932  14.492  1.00 32.22           C  
ATOM    148  O   GLY A  21      28.025  -1.806  13.358  1.00 32.22           O  
ATOM    149  N   ALA A  22      27.437  -1.690  15.289  1.00 31.83           N  
ATOM    150  CA  ALA A  22      26.144  -2.148  14.787  1.00 31.83           C  
ATOM    151  C   ALA A  22      25.006  -1.301  15.351  1.00 31.83           C  
ATOM    152  CB  ALA A  22      25.929  -3.619  15.133  1.00 31.83           C  
ATOM    153  O   ALA A  22      23.876  -1.363  14.860  1.00 31.83           O  
ATOM    154  N   GLU A  23      25.222   0.005  15.532  1.00 29.69           N  
ATOM    155  CA  GLU A  23      23.998   0.696  15.926  1.00 29.69           C  
ATOM    156  C   GLU A  23      23.941   2.100  15.331  1.00 29.69           C  
ATOM    157  CB  GLU A  23      23.887   0.766  17.451  1.00 29.69           C  
ATOM    158  O   GLU A  23      22.923   2.786  15.442  1.00 29.69           O  
ATOM    159  CG  GLU A  23      23.282  -0.480  18.082  1.00 29.69           C  
ATOM    160  CD  GLU A  23      23.094  -0.360  19.586  1.00 29.69           C  
ATOM    161  OE1 GLU A  23      22.379  -1.201  20.177  1.00 29.69           O  
ATOM    162  OE2 GLU A  23      23.666   0.582  20.178  1.00 29.69           O  
ATOM    163  N   MET A  24      24.586   2.379  14.133  1.00 32.03           N  
ATOM    164  CA  MET A  24      24.378   3.643  13.432  1.00 32.03           C  
ATOM    165  C   MET A  24      23.878   3.402  12.012  1.00 32.03           C  
ATOM    166  CB  MET A  24      25.671   4.460  13.400  1.00 32.03           C  
ATOM    167  O   MET A  24      23.846   4.325  11.196  1.00 32.03           O  
ATOM    168  CG  MET A  24      25.714   5.581  14.426  1.00 32.03           C  
ATOM    169  SD  MET A  24      27.067   6.777  14.104  1.00 32.03           S  
ATOM    170  CE  MET A  24      26.285   7.812  12.835  1.00 32.03           C  
ATOM    171  N   ALA A  25      23.217   2.212  11.766  1.00 32.66           N  
ATOM    172  CA  ALA A  25      22.550   1.902  10.504  1.00 32.66           C  
ATOM    173  C   ALA A  25      21.051   1.704  10.709  1.00 32.66           C  
ATOM    174  CB  ALA A  25      23.166   0.658   9.869  1.00 32.66           C  
ATOM    175  O   ALA A  25      20.273   1.777   9.755  1.00 32.66           O  
ATOM    176  N   ALA A  26      20.464   2.252  11.819  1.00 31.85           N  
ATOM    177  CA  ALA A  26      19.032   2.031  11.998  1.00 31.85           C  
ATOM    178  C   ALA A  26      18.324   3.320  12.405  1.00 31.85           C  
ATOM    179  CB  ALA A  26      18.788   0.942  13.040  1.00 31.85           C  
ATOM    180  O   ALA A  26      17.097   3.414  12.326  1.00 31.85           O  
ATOM    181  N   ALA A  27      18.880   4.539  12.070  1.00 30.62           N  
ATOM    182  CA  ALA A  27      18.080   5.734  12.326  1.00 30.62           C  
ATOM    183  C   ALA A  27      18.061   6.652  11.107  1.00 30.62           C  
ATOM    184  CB  ALA A  27      18.615   6.482  13.544  1.00 30.62           C  
ATOM    185  O   ALA A  27      17.674   7.819  11.208  1.00 30.62           O  
ATOM    186  N   ALA A  28      18.187   6.128   9.860  1.00 31.06           N  
ATOM    187  CA  ALA A  28      17.891   6.815   8.606  1.00 31.06           C  
ATOM    188  C   ALA A  28      16.714   6.163   7.887  1.00 31.06           C  
ATOM    189  CB  ALA A  28      19.122   6.827   7.703  1.00 31.06           C  
ATOM    190  O   ALA A  28      16.402   6.516   6.747  1.00 31.06           O  
ATOM    191  N   ALA A  29      15.801   5.427   8.623  1.00 31.27           N  
ATOM    192  CA  ALA A  29      14.618   4.810   8.029  1.00 31.27           C  
ATOM    193  C   ALA A  29      13.340   5.463   8.547  1.00 31.27           C  
ATOM    194  CB  ALA A  29      14.599   3.310   8.315  1.00 31.27           C  
ATOM    195  O   ALA A  29      12.255   5.237   8.005  1.00 31.27           O  
ATOM    196  N   ALA A  30      13.308   6.837   8.906  1.00 33.05           N  
ATOM    197  CA  ALA A  30      11.995   7.384   9.237  1.00 33.05           C  
ATOM    198  C   ALA A  30      11.877   8.837   8.784  1.00 33.05           C  
ATOM    199  CB  ALA A  30      11.735   7.275  10.737  1.00 33.05           C  
ATOM    200  O   ALA A  30      10.857   9.487   9.023  1.00 33.05           O  
ATOM    201  N   VAL A  31      12.226   9.194   7.535  1.00 37.63           N  
ATOM    202  CA  VAL A  31      11.626  10.333   6.848  1.00 37.63           C  
ATOM    203  C   VAL A  31      11.712  10.129   5.337  1.00 37.63           C  
ATOM    204  CB  VAL A  31      12.309  11.660   7.247  1.00 37.63           C  
ATOM    205  O   VAL A  31      12.783  10.275   4.745  1.00 37.63           O  
ATOM    206  CG1 VAL A  31      11.724  12.828   6.454  1.00 37.63           C  
ATOM    207  CG2 VAL A  31      12.166  11.904   8.748  1.00 37.63           C  
ATOM    208  N   GLU A  32      11.178   9.067   4.791  1.00 30.25           N  
ATOM    209  CA  GLU A  32      11.012   9.004   3.342  1.00 30.25           C  
ATOM    210  C   GLU A  32       9.584   9.353   2.934  1.00 30.25           C  
ATOM    211  CB  GLU A  32      11.384   7.614   2.819  1.00 30.25           C  
ATOM    212  O   GLU A  32       8.629   8.725   3.397  1.00 30.25           O  
ATOM    213  CG  GLU A  32      12.853   7.262   2.998  1.00 30.25           C  
ATOM    214  CD  GLU A  32      13.582   7.037   1.683  1.00 30.25           C  
ATOM    215  OE1 GLU A  32      14.833   7.087   1.665  1.00 30.25           O  
ATOM    216  OE2 GLU A  32      12.896   6.810   0.661  1.00 30.25           O  
ATOM    217  N   GLY A  33       9.010  10.567   2.959  1.00 30.52           N  
ATOM    218  CA  GLY A  33       8.208  11.072   1.856  1.00 30.52           C  
ATOM    219  C   GLY A  33       8.741  10.666   0.495  1.00 30.52           C  
ATOM    220  O   GLY A  33       9.941  10.771   0.236  1.00 30.52           O  
ATOM    221  N   GLU A  34       8.517   9.372   0.150  1.00 25.69           N  
ATOM    222  CA  GLU A  34       8.495   8.830  -1.205  1.00 25.69           C  
ATOM    223  C   GLU A  34       8.684   9.931  -2.244  1.00 25.69           C  
ATOM    224  CB  GLU A  34       7.184   8.082  -1.463  1.00 25.69           C  
ATOM    225  O   GLU A  34       8.032  10.975  -2.175  1.00 25.69           O  
ATOM    226  CG  GLU A  34       7.108   6.722  -0.785  1.00 25.69           C  
ATOM    227  CD  GLU A  34       6.119   5.776  -1.449  1.00 25.69           C  
ATOM    228  OE1 GLU A  34       6.300   4.541  -1.348  1.00 25.69           O  
ATOM    229  OE2 GLU A  34       5.157   6.273  -2.074  1.00 25.69           O  
ATOM    230  N   PRO A  35       9.909  10.161  -2.848  1.00 30.83           N  
ATOM    231  CA  PRO A  35       9.979  10.951  -4.079  1.00 30.83           C  
ATOM    232  C   PRO A  35       8.969  10.496  -5.130  1.00 30.83           C  
ATOM    233  CB  PRO A  35      11.412  10.722  -4.565  1.00 30.83           C  
ATOM    234  O   PRO A  35       8.660   9.304  -5.220  1.00 30.83           O  
ATOM    235  CG  PRO A  35      11.913   9.575  -3.748  1.00 30.83           C  
ATOM    236  CD  PRO A  35      10.834   9.166  -2.788  1.00 30.83           C  
ATOM    237  N   ASN A  36       7.672  11.057  -5.157  1.00 29.10           N  
ATOM    238  CA  ASN A  36       6.825  11.136  -6.343  1.00 29.10           C  
ATOM    239  C   ASN A  36       7.571  10.682  -7.594  1.00 29.10           C  
ATOM    240  CB  ASN A  36       6.293  12.558  -6.528  1.00 29.10           C  
ATOM    241  O   ASN A  36       8.449  11.390  -8.090  1.00 29.10           O  
ATOM    242  CG  ASN A  36       4.813  12.672  -6.220  1.00 29.10           C  
ATOM    243  ND2 ASN A  36       4.313  13.901  -6.159  1.00 29.10           N  
ATOM    244  OD1 ASN A  36       4.125  11.665  -6.038  1.00 29.10           O  
ATOM    245  N   THR A  37       8.018   9.409  -7.615  1.00 32.08           N  
ATOM    246  CA  THR A  37       8.250   8.748  -8.895  1.00 32.08           C  
ATOM    247  C   THR A  37       6.933   8.509  -9.627  1.00 32.08           C  
ATOM    248  CB  THR A  37       8.986   7.409  -8.707  1.00 32.08           C  
ATOM    249  O   THR A  37       5.909   8.231  -8.999  1.00 32.08           O  
ATOM    250  CG2 THR A  37      10.393   7.627  -8.159  1.00 32.08           C  
ATOM    251  OG1 THR A  37       8.250   6.591  -7.789  1.00 32.08           O  
ATOM    252  N   PRO A  38       6.575   9.277 -10.734  1.00 29.07           N  
ATOM    253  CA  PRO A  38       5.357   8.851 -11.427  1.00 29.07           C  
ATOM    254  C   PRO A  38       5.163   7.337 -11.402  1.00 29.07           C  
ATOM    255  CB  PRO A  38       5.573   9.350 -12.858  1.00 29.07           C  
ATOM    256  O   PRO A  38       6.129   6.584 -11.549  1.00 29.07           O  
ATOM    257  CG  PRO A  38       6.989   9.828 -12.887  1.00 29.07           C  
ATOM    258  CD  PRO A  38       7.591   9.616 -11.528  1.00 29.07           C  
ATOM    259  N   ASP A  39       4.601   6.661 -10.348  1.00 27.40           N  
ATOM    260  CA  ASP A  39       3.832   5.421 -10.386  1.00 27.40           C  
ATOM    261  C   ASP A  39       3.493   5.028 -11.822  1.00 27.40           C  
ATOM    262  CB  ASP A  39       2.550   5.558  -9.562  1.00 27.40           C  
ATOM    263  O   ASP A  39       2.710   5.708 -12.488  1.00 27.40           O  
ATOM    264  CG  ASP A  39       1.901   4.222  -9.248  1.00 27.40           C  
ATOM    265  OD1 ASP A  39       2.535   3.168  -9.469  1.00 27.40           O  
ATOM    266  OD2 ASP A  39       0.742   4.223  -8.779  1.00 27.40           O  
ATOM    267  N   HIS A  40       4.473   4.675 -12.710  1.00 36.14           N  
ATOM    268  CA  HIS A  40       4.264   4.004 -13.988  1.00 36.14           C  
ATOM    269  C   HIS A  40       3.634   2.629 -13.791  1.00 36.14           C  
ATOM    270  CB  HIS A  40       5.586   3.872 -14.747  1.00 36.14           C  
ATOM    271  O   HIS A  40       3.590   1.822 -14.723  1.00 36.14           O  
ATOM    272  CG  HIS A  40       6.143   5.179 -15.212  1.00 36.14           C  
ATOM    273  CD2 HIS A  40       7.333   5.777 -14.965  1.00 36.14           C  
ATOM    274  ND1 HIS A  40       5.444   6.036 -16.035  1.00 36.14           N  
ATOM    275  CE1 HIS A  40       6.183   7.106 -16.275  1.00 36.14           C  
ATOM    276  NE2 HIS A  40       7.334   6.974 -15.638  1.00 36.14           N  
ATOM    277  N   SER A  41       2.990   2.262 -12.679  1.00 38.90           N  
ATOM    278  CA  SER A  41       2.331   0.970 -12.510  1.00 38.90           C  
ATOM    279  C   SER A  41       0.844   1.062 -12.836  1.00 38.90           C  
ATOM    280  CB  SER A  41       2.518   0.455 -11.083  1.00 38.90           C  
ATOM    281  O   SER A  41       0.163   0.040 -12.943  1.00 38.90           O  
ATOM    282  OG  SER A  41       2.404   1.514 -10.147  1.00 38.90           O  
ATOM    283  N   LYS A  42       0.491   1.806 -13.948  1.00 38.28           N  
ATOM    284  CA  LYS A  42      -0.781   1.566 -14.625  1.00 38.28           C  
ATOM    285  C   LYS A  42      -0.757   2.112 -16.050  1.00 38.28           C  
ATOM    286  CB  LYS A  42      -1.933   2.195 -13.841  1.00 38.28           C  
ATOM    287  O   LYS A  42      -1.528   3.012 -16.388  1.00 38.28           O  
ATOM    288  CG  LYS A  42      -2.611   1.244 -12.866  1.00 38.28           C  
ATOM    289  CD  LYS A  42      -3.788   1.909 -12.164  1.00 38.28           C  
ATOM    290  CE  LYS A  42      -4.394   0.999 -11.103  1.00 38.28           C  
ATOM    291  NZ  LYS A  42      -5.549   1.647 -10.413  1.00 38.28           N  
ATOM    292  N   GLU A  43       0.449   2.207 -16.768  1.00 44.77           N  
ATOM    293  CA  GLU A  43       0.383   2.493 -18.198  1.00 44.77           C  
ATOM    294  C   GLU A  43       0.215   1.212 -19.010  1.00 44.77           C  
ATOM    295  CB  GLU A  43       1.637   3.245 -18.655  1.00 44.77           C  
ATOM    296  O   GLU A  43       0.943   0.239 -18.801  1.00 44.77           O  
ATOM    297  CG  GLU A  43       1.500   4.759 -18.598  1.00 44.77           C  
ATOM    298  CD  GLU A  43       2.785   5.491 -18.952  1.00 44.77           C  
ATOM    299  OE1 GLU A  43       2.792   6.743 -18.945  1.00 44.77           O  
ATOM    300  OE2 GLU A  43       3.793   4.807 -19.239  1.00 44.77           O  
ATOM    301  N   LEU A  44      -0.887   0.624 -19.042  1.00 54.50           N  
ATOM    302  CA  LEU A  44      -1.291  -0.415 -19.983  1.00 54.50           C  
ATOM    303  C   LEU A  44      -0.281  -0.543 -21.118  1.00 54.50           C  
ATOM    304  CB  LEU A  44      -2.680  -0.112 -20.551  1.00 54.50           C  
ATOM    305  O   LEU A  44       0.106   0.457 -21.726  1.00 54.50           O  
ATOM    306  CG  LEU A  44      -3.863  -0.345 -19.610  1.00 54.50           C  
ATOM    307  CD1 LEU A  44      -4.939   0.711 -19.841  1.00 54.50           C  
ATOM    308  CD2 LEU A  44      -4.432  -1.746 -19.802  1.00 54.50           C  
ATOM    309  N   GLU A  45       0.699  -1.464 -21.008  1.00 71.09           N  
ATOM    310  CA  GLU A  45       1.863  -1.818 -21.815  1.00 71.09           C  
ATOM    311  C   GLU A  45       1.514  -1.863 -23.300  1.00 71.09           C  
ATOM    312  CB  GLU A  45       2.437  -3.165 -21.369  1.00 71.09           C  
ATOM    313  O   GLU A  45       0.597  -2.580 -23.705  1.00 71.09           O  
ATOM    314  CG  GLU A  45       3.078  -3.134 -19.989  1.00 71.09           C  
ATOM    315  CD  GLU A  45       3.689  -4.465 -19.581  1.00 71.09           C  
ATOM    316  OE1 GLU A  45       4.272  -4.552 -18.476  1.00 71.09           O  
ATOM    317  OE2 GLU A  45       3.585  -5.428 -20.373  1.00 71.09           O  
ATOM    318  N   VAL A  46       1.565  -0.776 -24.116  1.00 81.87           N  
ATOM    319  CA  VAL A  46       1.487  -0.713 -25.572  1.00 81.87           C  
ATOM    320  C   VAL A  46       2.746  -1.322 -26.184  1.00 81.87           C  
ATOM    321  CB  VAL A  46       1.300   0.738 -26.068  1.00 81.87           C  
ATOM    322  O   VAL A  46       3.723  -1.584 -25.478  1.00 81.87           O  
ATOM    323  CG1 VAL A  46      -0.065   1.281 -25.650  1.00 81.87           C  
ATOM    324  CG2 VAL A  46       2.420   1.631 -25.536  1.00 81.87           C  
ATOM    325  N   GLY A  47       2.501  -1.970 -27.414  1.00 87.22           N  
ATOM    326  CA  GLY A  47       3.578  -2.614 -28.149  1.00 87.22           C  
ATOM    327  C   GLY A  47       4.868  -1.815 -28.140  1.00 87.22           C  
ATOM    328  O   GLY A  47       4.852  -0.604 -27.906  1.00 87.22           O  
ATOM    329  N   PHE A  48       6.090  -2.514 -28.268  1.00 91.67           N  
ATOM    330  CA  PHE A  48       7.421  -1.922 -28.320  1.00 91.67           C  
ATOM    331  C   PHE A  48       7.633  -1.179 -29.633  1.00 91.67           C  
ATOM    332  CB  PHE A  48       8.497  -3.000 -28.147  1.00 91.67           C  
ATOM    333  O   PHE A  48       7.263  -1.674 -30.699  1.00 91.67           O  
ATOM    334  CG  PHE A  48       9.837  -2.459 -27.728  1.00 91.67           C  
ATOM    335  CD1 PHE A  48      10.800  -2.138 -28.676  1.00 91.67           C  
ATOM    336  CD2 PHE A  48      10.133  -2.270 -26.384  1.00 91.67           C  
ATOM    337  CE1 PHE A  48      12.042  -1.637 -28.291  1.00 91.67           C  
ATOM    338  CE2 PHE A  48      11.371  -1.770 -25.991  1.00 91.67           C  
ATOM    339  CZ  PHE A  48      12.324  -1.455 -26.946  1.00 91.67           C  
ATOM    340  N   ASP A  49       8.163   0.052 -29.534  1.00 91.72           N  
ATOM    341  CA  ASP A  49       8.402   0.881 -30.711  1.00 91.72           C  
ATOM    342  C   ASP A  49       9.350   0.188 -31.687  1.00 91.72           C  
ATOM    343  CB  ASP A  49       8.970   2.242 -30.304  1.00 91.72           C  
ATOM    344  O   ASP A  49      10.488  -0.129 -31.336  1.00 91.72           O  
ATOM    345  CG  ASP A  49       9.022   3.232 -31.454  1.00 91.72           C  
ATOM    346  OD1 ASP A  49       8.689   2.855 -32.599  1.00 91.72           O  
ATOM    347  OD2 ASP A  49       9.403   4.398 -31.215  1.00 91.72           O  
ATOM    348  N   THR A  50       8.925   0.022 -32.867  1.00 92.42           N  
ATOM    349  CA  THR A  50       9.645  -0.746 -33.876  1.00 92.42           C  
ATOM    350  C   THR A  50      10.902  -0.006 -34.324  1.00 92.42           C  
ATOM    351  CB  THR A  50       8.754  -1.036 -35.098  1.00 92.42           C  
ATOM    352  O   THR A  50      11.829  -0.616 -34.861  1.00 92.42           O  
ATOM    353  CG2 THR A  50       7.608  -1.975 -34.733  1.00 92.42           C  
ATOM    354  OG1 THR A  50       8.210   0.196 -35.589  1.00 92.42           O  
ATOM    355  N   SER A  51      10.988   1.302 -34.075  1.00 90.60           N  
ATOM    356  CA  SER A  51      12.140   2.103 -34.475  1.00 90.60           C  
ATOM    357  C   SER A  51      13.363   1.776 -33.625  1.00 90.60           C  
ATOM    358  CB  SER A  51      11.820   3.594 -34.371  1.00 90.60           C  
ATOM    359  O   SER A  51      14.496   2.047 -34.028  1.00 90.60           O  
ATOM    360  OG  SER A  51      11.516   3.951 -33.033  1.00 90.60           O  
ATOM    361  N   ASN A  52      13.144   1.125 -32.542  1.00 91.51           N  
ATOM    362  CA  ASN A  52      14.232   0.817 -31.620  1.00 91.51           C  
ATOM    363  C   ASN A  52      14.902  -0.510 -31.967  1.00 91.51           C  
ATOM    364  CB  ASN A  52      13.722   0.793 -30.177  1.00 91.51           C  
ATOM    365  O   ASN A  52      15.929  -0.863 -31.384  1.00 91.51           O  
ATOM    366  CG  ASN A  52      13.349   2.171 -29.667  1.00 91.51           C  
ATOM    367  ND2 ASN A  52      12.469   2.218 -28.675  1.00 91.51           N  
ATOM    368  OD1 ASN A  52      13.848   3.186 -30.162  1.00 91.51           O  
ATOM    369  N   PHE A  53      14.368  -1.188 -32.960  1.00 95.23           N  
ATOM    370  CA  PHE A  53      14.924  -2.471 -33.374  1.00 95.23           C  
ATOM    371  C   PHE A  53      16.001  -2.277 -34.436  1.00 95.23           C  
ATOM    372  CB  PHE A  53      13.821  -3.390 -33.908  1.00 95.23           C  
ATOM    373  O   PHE A  53      15.897  -1.382 -35.277  1.00 95.23           O  
ATOM    374  CG  PHE A  53      12.911  -3.930 -32.838  1.00 95.23           C  
ATOM    375  CD1 PHE A  53      13.091  -5.213 -32.335  1.00 95.23           C  
ATOM    376  CD2 PHE A  53      11.874  -3.155 -32.336  1.00 95.23           C  
ATOM    377  CE1 PHE A  53      12.251  -5.715 -31.345  1.00 95.23           C  
ATOM    378  CE2 PHE A  53      11.029  -3.650 -31.346  1.00 95.23           C  
ATOM    379  CZ  PHE A  53      11.219  -4.931 -30.853  1.00 95.23           C  
ATOM    380  N   VAL A  54      17.027  -3.063 -34.302  1.00 95.01           N  
ATOM    381  CA  VAL A  54      18.140  -3.013 -35.244  1.00 95.01           C  
ATOM    382  C   VAL A  54      17.668  -3.456 -36.626  1.00 95.01           C  
ATOM    383  CB  VAL A  54      19.320  -3.894 -34.775  1.00 95.01           C  
ATOM    384  O   VAL A  54      17.942  -2.789 -37.627  1.00 95.01           O  
ATOM    385  CG1 VAL A  54      20.450  -3.874 -35.803  1.00 95.01           C  
ATOM    386  CG2 VAL A  54      19.825  -3.427 -33.412  1.00 95.01           C  
ATOM    387  N   ASP A  55      16.997  -4.595 -36.651  1.00 94.56           N  
ATOM    388  CA  ASP A  55      16.403  -5.124 -37.875  1.00 94.56           C  
ATOM    389  C   ASP A  55      14.890  -4.921 -37.882  1.00 94.56           C  
ATOM    390  CB  ASP A  55      16.736  -6.608 -38.036  1.00 94.56           C  
ATOM    391  O   ASP A  55      14.273  -4.768 -36.826  1.00 94.56           O  
ATOM    392  CG  ASP A  55      18.229  -6.885 -38.037  1.00 94.56           C  
ATOM    393  OD1 ASP A  55      18.953  -6.321 -38.885  1.00 94.56           O  
ATOM    394  OD2 ASP A  55      18.685  -7.676 -37.184  1.00 94.56           O  
ATOM    395  N   PRO A  56      14.344  -4.877 -39.192  1.00 94.81           N  
ATOM    396  CA  PRO A  56      12.886  -4.758 -39.257  1.00 94.81           C  
ATOM    397  C   PRO A  56      12.167  -5.886 -38.521  1.00 94.81           C  
ATOM    398  CB  PRO A  56      12.594  -4.812 -40.759  1.00 94.81           C  
ATOM    399  O   PRO A  56      12.564  -7.050 -38.630  1.00 94.81           O  
ATOM    400  CG  PRO A  56      13.889  -4.450 -41.412  1.00 94.81           C  
ATOM    401  CD  PRO A  56      15.013  -4.881 -40.515  1.00 94.81           C  
ATOM    402  N   VAL A  57      11.134  -5.513 -37.717  1.00 95.94           N  
ATOM    403  CA  VAL A  57      10.334  -6.485 -36.979  1.00 95.94           C  
ATOM    404  C   VAL A  57       9.421  -7.241 -37.942  1.00 95.94           C  
ATOM    405  CB  VAL A  57       9.497  -5.807 -35.872  1.00 95.94           C  
ATOM    406  O   VAL A  57       8.725  -6.630 -38.756  1.00 95.94           O  
ATOM    407  CG1 VAL A  57       8.695  -6.845 -35.089  1.00 95.94           C  
ATOM    408  CG2 VAL A  57      10.400  -5.007 -34.935  1.00 95.94           C  
ATOM    409  N   PRO A  58       9.441  -8.547 -37.869  1.00 95.27           N  
ATOM    410  CA  PRO A  58       8.522  -9.305 -38.721  1.00 95.27           C  
ATOM    411  C   PRO A  58       7.065  -8.890 -38.535  1.00 95.27           C  
ATOM    412  CB  PRO A  58       8.739 -10.753 -38.273  1.00 95.27           C  
ATOM    413  O   PRO A  58       6.636  -8.617 -37.411  1.00 95.27           O  
ATOM    414  CG  PRO A  58      10.098 -10.761 -37.652  1.00 95.27           C  
ATOM    415  CD  PRO A  58      10.336  -9.426 -37.007  1.00 95.27           C  
ATOM    416  N   ASP A  59       6.346  -8.819 -39.628  1.00 92.93           N  
ATOM    417  CA  ASP A  59       4.968  -8.338 -39.655  1.00 92.93           C  
ATOM    418  C   ASP A  59       4.077  -9.170 -38.735  1.00 92.93           C  
ATOM    419  CB  ASP A  59       4.418  -8.362 -41.083  1.00 92.93           C  
ATOM    420  O   ASP A  59       3.102  -8.661 -38.179  1.00 92.93           O  
ATOM    421  CG  ASP A  59       5.008  -7.275 -41.964  1.00 92.93           C  
ATOM    422  OD1 ASP A  59       5.643  -6.338 -41.434  1.00 92.93           O  
ATOM    423  OD2 ASP A  59       4.835  -7.356 -43.199  1.00 92.93           O  
ATOM    424  N   ASP A  60       4.421 -10.452 -38.560  1.00 93.44           N  
ATOM    425  CA  ASP A  60       3.592 -11.353 -37.765  1.00 93.44           C  
ATOM    426  C   ASP A  60       3.826 -11.139 -36.271  1.00 93.44           C  
ATOM    427  CB  ASP A  60       3.872 -12.810 -38.139  1.00 93.44           C  
ATOM    428  O   ASP A  60       3.173 -11.773 -35.439  1.00 93.44           O  
ATOM    429  CG  ASP A  60       5.334 -13.190 -37.988  1.00 93.44           C  
ATOM    430  OD1 ASP A  60       6.202 -12.291 -37.995  1.00 93.44           O  
ATOM    431  OD2 ASP A  60       5.621 -14.400 -37.863  1.00 93.44           O  
ATOM    432  N   LEU A  61       4.652 -10.228 -35.886  1.00 96.06           N  
ATOM    433  CA  LEU A  61       4.943  -9.922 -34.490  1.00 96.06           C  
ATOM    434  C   LEU A  61       4.574  -8.479 -34.161  1.00 96.06           C  
ATOM    435  CB  LEU A  61       6.424 -10.164 -34.185  1.00 96.06           C  
ATOM    436  O   LEU A  61       4.984  -7.950 -33.125  1.00 96.06           O  
ATOM    437  CG  LEU A  61       6.919 -11.604 -34.324  1.00 96.06           C  
ATOM    438  CD1 LEU A  61       8.419 -11.677 -34.063  1.00 96.06           C  
ATOM    439  CD2 LEU A  61       6.160 -12.524 -33.374  1.00 96.06           C  
ATOM    440  N   VAL A  62       3.900  -7.876 -35.050  1.00 95.75           N  
ATOM    441  CA  VAL A  62       3.503  -6.482 -34.883  1.00 95.75           C  
ATOM    442  C   VAL A  62       2.016  -6.405 -34.543  1.00 95.75           C  
ATOM    443  CB  VAL A  62       3.804  -5.651 -36.150  1.00 95.75           C  
ATOM    444  O   VAL A  62       1.193  -7.071 -35.176  1.00 95.75           O  
ATOM    445  CG1 VAL A  62       3.243  -4.236 -36.013  1.00 95.75           C  
ATOM    446  CG2 VAL A  62       5.307  -5.610 -36.416  1.00 95.75           C  
ATOM    447  N   CYS A  63       1.770  -5.683 -33.550  1.00 95.64           N  
ATOM    448  CA  CYS A  63       0.386  -5.455 -33.150  1.00 95.64           C  
ATOM    449  C   CYS A  63      -0.301  -4.475 -34.094  1.00 95.64           C  
ATOM    450  CB  CYS A  63       0.322  -4.927 -31.717  1.00 95.64           C  
ATOM    451  O   CYS A  63       0.219  -3.388 -34.353  1.00 95.64           O  
ATOM    452  SG  CYS A  63      -1.358  -4.613 -31.131  1.00 95.64           S  
ATOM    453  N   VAL A  64      -1.518  -4.756 -34.535  1.00 90.90           N  
ATOM    454  CA  VAL A  64      -2.210  -3.948 -35.535  1.00 90.90           C  
ATOM    455  C   VAL A  64      -2.864  -2.743 -34.863  1.00 90.90           C  
ATOM    456  CB  VAL A  64      -3.270  -4.774 -36.297  1.00 90.90           C  
ATOM    457  O   VAL A  64      -3.240  -1.779 -35.534  1.00 90.90           O  
ATOM    458  CG1 VAL A  64      -2.603  -5.846 -37.158  1.00 90.90           C  
ATOM    459  CG2 VAL A  64      -4.256  -5.409 -35.319  1.00 90.90           C  
ATOM    460  N   ILE A  65      -3.030  -2.789 -33.577  1.00 93.12           N  
ATOM    461  CA  ILE A  65      -3.680  -1.705 -32.848  1.00 93.12           C  
ATOM    462  C   ILE A  65      -2.658  -0.620 -32.517  1.00 93.12           C  
ATOM    463  CB  ILE A  65      -4.355  -2.218 -31.557  1.00 93.12           C  
ATOM    464  O   ILE A  65      -2.826   0.539 -32.904  1.00 93.12           O  
ATOM    465  CG1 ILE A  65      -5.468  -3.216 -31.896  1.00 93.12           C  
ATOM    466  CG2 ILE A  65      -4.901  -1.049 -30.731  1.00 93.12           C  
ATOM    467  CD1 ILE A  65      -6.132  -3.841 -30.676  1.00 93.12           C  
ATOM    468  N   CYS A  66      -1.514  -1.022 -31.944  1.00 94.53           N  
ATOM    469  CA  CYS A  66      -0.546  -0.030 -31.491  1.00 94.53           C  
ATOM    470  C   CYS A  66       0.599   0.109 -32.486  1.00 94.53           C  
ATOM    471  CB  CYS A  66       0.005  -0.408 -30.116  1.00 94.53           C  
ATOM    472  O   CYS A  66       1.433   1.007 -32.358  1.00 94.53           O  
ATOM    473  SG  CYS A  66       1.063  -1.872 -30.133  1.00 94.53           S  
ATOM    474  N   HIS A  67       0.642  -0.822 -33.457  1.00 93.83           N  
ATOM    475  CA  HIS A  67       1.631  -0.836 -34.529  1.00 93.83           C  
ATOM    476  C   HIS A  67       3.041  -1.017 -33.977  1.00 93.83           C  
ATOM    477  CB  HIS A  67       1.549   0.452 -35.350  1.00 93.83           C  
ATOM    478  O   HIS A  67       4.022  -0.692 -34.650  1.00 93.83           O  
ATOM    479  CG  HIS A  67       0.228   0.654 -36.020  1.00 93.83           C  
ATOM    480  CD2 HIS A  67      -0.872   1.340 -35.629  1.00 93.83           C  
ATOM    481  ND1 HIS A  67      -0.074   0.109 -37.249  1.00 93.83           N  
ATOM    482  CE1 HIS A  67      -1.305   0.453 -37.587  1.00 93.83           C  
ATOM    483  NE2 HIS A  67      -1.812   1.200 -36.620  1.00 93.83           N  
ATOM    484  N   GLY A  68       3.178  -1.523 -32.801  1.00 94.80           N  
ATOM    485  CA  GLY A  68       4.449  -1.863 -32.181  1.00 94.80           C  
ATOM    486  C   GLY A  68       4.691  -3.359 -32.099  1.00 94.80           C  
ATOM    487  O   GLY A  68       3.808  -4.155 -32.426  1.00 94.80           O  
ATOM    488  N   ALA A  69       6.036  -3.710 -31.835  1.00 95.99           N  
ATOM    489  CA  ALA A  69       6.310  -5.114 -31.537  1.00 95.99           C  
ATOM    490  C   ALA A  69       5.478  -5.595 -30.352  1.00 95.99           C  
ATOM    491  CB  ALA A  69       7.797  -5.318 -31.257  1.00 95.99           C  
ATOM    492  O   ALA A  69       5.369  -4.901 -29.339  1.00 95.99           O  
ATOM    493  N   VAL A  70       4.793  -6.653 -30.471  1.00 95.70           N  
ATOM    494  CA  VAL A  70       3.787  -7.107 -29.517  1.00 95.70           C  
ATOM    495  C   VAL A  70       4.434  -7.337 -28.153  1.00 95.70           C  
ATOM    496  CB  VAL A  70       3.088  -8.398 -29.999  1.00 95.70           C  
ATOM    497  O   VAL A  70       5.530  -7.896 -28.066  1.00 95.70           O  
ATOM    498  CG1 VAL A  70       2.183  -8.107 -31.196  1.00 95.70           C  
ATOM    499  CG2 VAL A  70       4.123  -9.463 -30.355  1.00 95.70           C  
ATOM    500  N   ILE A  71       3.812  -6.820 -27.066  1.00 93.78           N  
ATOM    501  CA  ILE A  71       4.167  -7.073 -25.674  1.00 93.78           C  
ATOM    502  C   ILE A  71       3.080  -7.914 -25.009  1.00 93.78           C  
ATOM    503  CB  ILE A  71       4.376  -5.754 -24.896  1.00 93.78           C  
ATOM    504  O   ILE A  71       1.889  -7.627 -25.153  1.00 93.78           O  
ATOM    505  CG1 ILE A  71       5.570  -4.981 -25.467  1.00 93.78           C  
ATOM    506  CG2 ILE A  71       4.567  -6.033 -23.402  1.00 93.78           C  
ATOM    507  CD1 ILE A  71       5.741  -3.585 -24.882  1.00 93.78           C  
ATOM    508  N   ASP A  72       3.545  -8.968 -24.373  1.00 93.66           N  
ATOM    509  CA  ASP A  72       2.565  -9.892 -23.810  1.00 93.66           C  
ATOM    510  C   ASP A  72       1.547 -10.322 -24.864  1.00 93.66           C  
ATOM    511  CB  ASP A  72       1.849  -9.255 -22.617  1.00 93.66           C  
ATOM    512  O   ASP A  72       0.358 -10.020 -24.746  1.00 93.66           O  
ATOM    513  CG  ASP A  72       1.106 -10.266 -21.762  1.00 93.66           C  
ATOM    514  OD1 ASP A  72       1.309 -11.485 -21.945  1.00 93.66           O  
ATOM    515  OD2 ASP A  72       0.308  -9.839 -20.900  1.00 93.66           O  
ATOM    516  N   PRO A  73       2.001 -11.019 -25.935  1.00 95.69           N  
ATOM    517  CA  PRO A  73       1.214 -11.352 -27.125  1.00 95.69           C  
ATOM    518  C   PRO A  73       0.033 -12.269 -26.814  1.00 95.69           C  
ATOM    519  CB  PRO A  73       2.227 -12.054 -28.033  1.00 95.69           C  
ATOM    520  O   PRO A  73       0.198 -13.282 -26.129  1.00 95.69           O  
ATOM    521  CG  PRO A  73       3.256 -12.608 -27.100  1.00 95.69           C  
ATOM    522  CD  PRO A  73       3.310 -11.737 -25.878  1.00 95.69           C  
ATOM    523  N   HIS A  74      -1.219 -11.939 -27.326  1.00 95.41           N  
ATOM    524  CA  HIS A  74      -2.450 -12.715 -27.230  1.00 95.41           C  
ATOM    525  C   HIS A  74      -3.069 -12.940 -28.605  1.00 95.41           C  
ATOM    526  CB  HIS A  74      -3.454 -12.017 -26.310  1.00 95.41           C  
ATOM    527  O   HIS A  74      -3.099 -12.027 -29.434  1.00 95.41           O  
ATOM    528  CG  HIS A  74      -3.116 -12.130 -24.858  1.00 95.41           C  
ATOM    529  CD2 HIS A  74      -3.715 -12.816 -23.856  1.00 95.41           C  
ATOM    530  ND1 HIS A  74      -2.040 -11.481 -24.291  1.00 95.41           N  
ATOM    531  CE1 HIS A  74      -1.992 -11.764 -23.000  1.00 95.41           C  
ATOM    532  NE2 HIS A  74      -2.998 -12.573 -22.711  1.00 95.41           N  
ATOM    533  N   VAL A  75      -3.476 -14.188 -28.737  1.00 95.32           N  
ATOM    534  CA  VAL A  75      -4.064 -14.553 -30.022  1.00 95.32           C  
ATOM    535  C   VAL A  75      -5.533 -14.923 -29.831  1.00 95.32           C  
ATOM    536  CB  VAL A  75      -3.302 -15.722 -30.685  1.00 95.32           C  
ATOM    537  O   VAL A  75      -5.915 -15.455 -28.786  1.00 95.32           O  
ATOM    538  CG1 VAL A  75      -3.888 -16.039 -32.059  1.00 95.32           C  
ATOM    539  CG2 VAL A  75      -1.815 -15.392 -30.798  1.00 95.32           C  
ATOM    540  N   THR A  76      -6.308 -14.542 -30.799  1.00 93.52           N  
ATOM    541  CA  THR A  76      -7.706 -14.956 -30.771  1.00 93.52           C  
ATOM    542  C   THR A  76      -7.848 -16.410 -31.213  1.00 93.52           C  
ATOM    543  CB  THR A  76      -8.574 -14.056 -31.671  1.00 93.52           C  
ATOM    544  O   THR A  76      -7.202 -16.839 -32.172  1.00 93.52           O  
ATOM    545  CG2 THR A  76      -8.527 -12.605 -31.205  1.00 93.52           C  
ATOM    546  OG1 THR A  76      -8.091 -14.130 -33.018  1.00 93.52           O  
ATOM    547  N   GLU A  77      -8.653 -17.236 -30.613  1.00 89.23           N  
ATOM    548  CA  GLU A  77      -8.806 -18.669 -30.852  1.00 89.23           C  
ATOM    549  C   GLU A  77      -9.455 -18.936 -32.206  1.00 89.23           C  
ATOM    550  CB  GLU A  77      -9.631 -19.314 -29.736  1.00 89.23           C  
ATOM    551  O   GLU A  77      -9.036 -19.839 -32.934  1.00 89.23           O  
ATOM    552  CG  GLU A  77      -8.872 -19.482 -28.428  1.00 89.23           C  
ATOM    553  CD  GLU A  77      -9.649 -20.261 -27.378  1.00 89.23           C  
ATOM    554  OE1 GLU A  77      -9.145 -20.421 -26.244  1.00 89.23           O  
ATOM    555  OE2 GLU A  77     -10.771 -20.716 -27.694  1.00 89.23           O  
ATOM    556  N   GLU A  78     -10.344 -18.115 -32.589  1.00 87.03           N  
ATOM    557  CA  GLU A  78     -11.156 -18.379 -33.773  1.00 87.03           C  
ATOM    558  C   GLU A  78     -10.482 -17.848 -35.034  1.00 87.03           C  
ATOM    559  CB  GLU A  78     -12.548 -17.760 -33.620  1.00 87.03           C  
ATOM    560  O   GLU A  78     -10.449 -18.529 -36.061  1.00 87.03           O  
ATOM    561  CG  GLU A  78     -13.410 -18.437 -32.564  1.00 87.03           C  
ATOM    562  CD  GLU A  78     -14.875 -18.039 -32.640  1.00 87.03           C  
ATOM    563  OE1 GLU A  78     -15.707 -18.650 -31.931  1.00 87.03           O  
ATOM    564  OE2 GLU A  78     -15.194 -17.111 -33.416  1.00 87.03           O  
ATOM    565  N   CYS A  79      -9.870 -16.636 -34.986  1.00 91.85           N  
ATOM    566  CA  CYS A  79      -9.328 -16.038 -36.201  1.00 91.85           C  
ATOM    567  C   CYS A  79      -7.805 -15.988 -36.150  1.00 91.85           C  
ATOM    568  CB  CYS A  79      -9.887 -14.630 -36.402  1.00 91.85           C  
ATOM    569  O   CYS A  79      -7.150 -15.848 -37.185  1.00 91.85           O  
ATOM    570  SG  CYS A  79      -9.619 -13.532 -34.993  1.00 91.85           S  
ATOM    571  N   GLY A  80      -7.207 -16.206 -35.017  1.00 91.90           N  
ATOM    572  CA  GLY A  80      -5.770 -16.389 -34.887  1.00 91.90           C  
ATOM    573  C   GLY A  80      -4.991 -15.092 -34.995  1.00 91.90           C  
ATOM    574  O   GLY A  80      -3.780 -15.106 -35.225  1.00 91.90           O  
ATOM    575  N   HIS A  81      -5.550 -13.867 -34.823  1.00 94.66           N  
ATOM    576  CA  HIS A  81      -4.863 -12.585 -34.936  1.00 94.66           C  
ATOM    577  C   HIS A  81      -4.169 -12.216 -33.629  1.00 94.66           C  
ATOM    578  CB  HIS A  81      -5.845 -11.484 -35.339  1.00 94.66           C  
ATOM    579  O   HIS A  81      -4.670 -12.526 -32.546  1.00 94.66           O  
ATOM    580  CG  HIS A  81      -6.347 -11.612 -36.742  1.00 94.66           C  
ATOM    581  CD2 HIS A  81      -5.709 -11.490 -37.929  1.00 94.66           C  
ATOM    582  ND1 HIS A  81      -7.663 -11.898 -37.037  1.00 94.66           N  
ATOM    583  CE1 HIS A  81      -7.811 -11.947 -38.351  1.00 94.66           C  
ATOM    584  NE2 HIS A  81      -6.641 -11.703 -38.915  1.00 94.66           N  
ATOM    585  N   LEU A  82      -2.974 -11.662 -33.717  1.00 95.29           N  
ATOM    586  CA  LEU A  82      -2.056 -11.414 -32.611  1.00 95.29           C  
ATOM    587  C   LEU A  82      -2.121  -9.956 -32.168  1.00 95.29           C  
ATOM    588  CB  LEU A  82      -0.623 -11.775 -33.010  1.00 95.29           C  
ATOM    589  O   LEU A  82      -2.043  -9.047 -32.997  1.00 95.29           O  
ATOM    590  CG  LEU A  82       0.445 -11.605 -31.930  1.00 95.29           C  
ATOM    591  CD1 LEU A  82       0.307 -12.694 -30.871  1.00 95.29           C  
ATOM    592  CD2 LEU A  82       1.839 -11.626 -32.548  1.00 95.29           C  
ATOM    593  N   PHE A  83      -2.258  -9.707 -30.851  1.00 95.98           N  
ATOM    594  CA  PHE A  83      -2.337  -8.377 -30.260  1.00 95.98           C  
ATOM    595  C   PHE A  83      -1.531  -8.311 -28.967  1.00 95.98           C  
ATOM    596  CB  PHE A  83      -3.795  -7.992 -29.990  1.00 95.98           C  
ATOM    597  O   PHE A  83      -1.188  -9.344 -28.390  1.00 95.98           O  
ATOM    598  CG  PHE A  83      -4.689  -8.123 -31.193  1.00 95.98           C  
ATOM    599  CD1 PHE A  83      -4.848  -7.063 -32.077  1.00 95.98           C  
ATOM    600  CD2 PHE A  83      -5.373  -9.307 -31.439  1.00 95.98           C  
ATOM    601  CE1 PHE A  83      -5.675  -7.181 -33.191  1.00 95.98           C  
ATOM    602  CE2 PHE A  83      -6.202  -9.432 -32.550  1.00 95.98           C  
ATOM    603  CZ  PHE A  83      -6.352  -8.368 -33.424  1.00 95.98           C  
ATOM    604  N   CYS A  84      -1.222  -7.075 -28.527  1.00 96.28           N  
ATOM    605  CA  CYS A  84      -0.782  -6.897 -27.147  1.00 96.28           C  
ATOM    606  C   CYS A  84      -1.918  -7.179 -26.171  1.00 96.28           C  
ATOM    607  CB  CYS A  84      -0.252  -5.479 -26.932  1.00 96.28           C  
ATOM    608  O   CYS A  84      -3.089  -6.985 -26.503  1.00 96.28           O  
ATOM    609  SG  CYS A  84       1.130  -5.047 -28.012  1.00 96.28           S  
ATOM    610  N   ARG A  85      -1.637  -7.684 -25.040  1.00 94.12           N  
ATOM    611  CA  ARG A  85      -2.666  -7.932 -24.036  1.00 94.12           C  
ATOM    612  C   ARG A  85      -3.491  -6.677 -23.775  1.00 94.12           C  
ATOM    613  CB  ARG A  85      -2.036  -8.426 -22.731  1.00 94.12           C  
ATOM    614  O   ARG A  85      -4.723  -6.719 -23.807  1.00 94.12           O  
ATOM    615  CG  ARG A  85      -3.042  -8.678 -21.619  1.00 94.12           C  
ATOM    616  CD  ARG A  85      -2.367  -9.189 -20.354  1.00 94.12           C  
ATOM    617  NE  ARG A  85      -3.292  -9.217 -19.224  1.00 94.12           N  
ATOM    618  NH1 ARG A  85      -5.185  -9.512 -20.514  1.00 94.12           N  
ATOM    619  NH2 ARG A  85      -5.356  -9.381 -18.232  1.00 94.12           N  
ATOM    620  CZ  ARG A  85      -4.609  -9.370 -19.326  1.00 94.12           C  
ATOM    621  N   GLY A  86      -2.748  -5.626 -23.555  1.00 92.98           N  
ATOM    622  CA  GLY A  86      -3.418  -4.376 -23.234  1.00 92.98           C  
ATOM    623  C   GLY A  86      -4.267  -3.845 -24.374  1.00 92.98           C  
ATOM    624  O   GLY A  86      -5.381  -3.365 -24.153  1.00 92.98           O  
ATOM    625  N   CYS A  87      -3.822  -4.025 -25.593  1.00 94.38           N  
ATOM    626  CA  CYS A  87      -4.492  -3.511 -26.783  1.00 94.38           C  
ATOM    627  C   CYS A  87      -5.785  -4.271 -27.051  1.00 94.38           C  
ATOM    628  CB  CYS A  87      -3.571  -3.607 -28.000  1.00 94.38           C  
ATOM    629  O   CYS A  87      -6.827  -3.663 -27.302  1.00 94.38           O  
ATOM    630  SG  CYS A  87      -2.202  -2.429 -27.971  1.00 94.38           S  
ATOM    631  N   ILE A  88      -5.750  -5.534 -26.977  1.00 93.41           N  
ATOM    632  CA  ILE A  88      -6.912  -6.336 -27.342  1.00 93.41           C  
ATOM    633  C   ILE A  88      -7.968  -6.245 -26.243  1.00 93.41           C  
ATOM    634  CB  ILE A  88      -6.525  -7.810 -27.593  1.00 93.41           C  
ATOM    635  O   ILE A  88      -9.166  -6.178 -26.529  1.00 93.41           O  
ATOM    636  CG1 ILE A  88      -7.750  -8.615 -28.041  1.00 93.41           C  
ATOM    637  CG2 ILE A  88      -5.895  -8.424 -26.339  1.00 93.41           C  
ATOM    638  CD1 ILE A  88      -8.376  -8.120 -29.337  1.00 93.41           C  
ATOM    639  N   PHE A  89      -7.599  -6.192 -25.021  1.00 92.02           N  
ATOM    640  CA  PHE A  89      -8.559  -6.096 -23.927  1.00 92.02           C  
ATOM    641  C   PHE A  89      -9.305  -4.769 -23.977  1.00 92.02           C  
ATOM    642  CB  PHE A  89      -7.853  -6.252 -22.576  1.00 92.02           C  
ATOM    643  O   PHE A  89     -10.516  -4.723 -23.752  1.00 92.02           O  
ATOM    644  CG  PHE A  89      -7.729  -7.679 -22.117  1.00 92.02           C  
ATOM    645  CD1 PHE A  89      -8.691  -8.243 -21.288  1.00 92.02           C  
ATOM    646  CD2 PHE A  89      -6.650  -8.458 -22.514  1.00 92.02           C  
ATOM    647  CE1 PHE A  89      -8.579  -9.564 -20.861  1.00 92.02           C  
ATOM    648  CE2 PHE A  89      -6.531  -9.778 -22.092  1.00 92.02           C  
ATOM    649  CZ  PHE A  89      -7.496 -10.330 -21.264  1.00 92.02           C  
ATOM    650  N   ARG A  90      -8.629  -3.755 -24.365  1.00 90.91           N  
ATOM    651  CA  ARG A  90      -9.287  -2.469 -24.568  1.00 90.91           C  
ATOM    652  C   ARG A  90     -10.240  -2.523 -25.758  1.00 90.91           C  
ATOM    653  CB  ARG A  90      -8.252  -1.362 -24.777  1.00 90.91           C  
ATOM    654  O   ARG A  90     -11.344  -1.978 -25.701  1.00 90.91           O  
ATOM    655  CG  ARG A  90      -7.604  -0.875 -23.491  1.00 90.91           C  
ATOM    656  CD  ARG A  90      -6.898   0.460 -23.685  1.00 90.91           C  
ATOM    657  NE  ARG A  90      -5.838   0.368 -24.685  1.00 90.91           N  
ATOM    658  NH1 ARG A  90      -4.179  -0.189 -23.176  1.00 90.91           N  
ATOM    659  NH2 ARG A  90      -3.688   0.006 -25.407  1.00 90.91           N  
ATOM    660  CZ  ARG A  90      -4.571   0.062 -24.421  1.00 90.91           C  
ATOM    661  N   GLY A  91      -9.747  -3.101 -26.737  1.00 89.33           N  
ATOM    662  CA  GLY A  91     -10.558  -3.240 -27.936  1.00 89.33           C  
ATOM    663  C   GLY A  91     -11.840  -4.017 -27.703  1.00 89.33           C  
ATOM    664  O   GLY A  91     -12.899  -3.643 -28.210  1.00 89.33           O  
ATOM    665  N   LEU A  92     -11.790  -4.947 -26.835  1.00 90.34           N  
ATOM    666  CA  LEU A  92     -12.947  -5.798 -26.579  1.00 90.34           C  
ATOM    667  C   LEU A  92     -13.924  -5.115 -25.627  1.00 90.34           C  
ATOM    668  CB  LEU A  92     -12.505  -7.143 -25.997  1.00 90.34           C  
ATOM    669  O   LEU A  92     -15.102  -5.476 -25.577  1.00 90.34           O  
ATOM    670  CG  LEU A  92     -11.787  -8.094 -26.956  1.00 90.34           C  
ATOM    671  CD1 LEU A  92     -11.392  -9.377 -26.234  1.00 90.34           C  
ATOM    672  CD2 LEU A  92     -12.668  -8.402 -28.162  1.00 90.34           C  
ATOM    673  N   GLN A  93     -13.378  -4.212 -24.799  1.00 88.20           N  
ATOM    674  CA  GLN A  93     -14.268  -3.397 -23.980  1.00 88.20           C  
ATOM    675  C   GLN A  93     -15.187  -2.542 -24.849  1.00 88.20           C  
ATOM    676  CB  GLN A  93     -13.461  -2.505 -23.034  1.00 88.20           C  
ATOM    677  O   GLN A  93     -16.334  -2.283 -24.480  1.00 88.20           O  
ATOM    678  CG  GLN A  93     -12.831  -3.256 -21.870  1.00 88.20           C  
ATOM    679  CD  GLN A  93     -12.061  -2.346 -20.931  1.00 88.20           C  
ATOM    680  NE2 GLN A  93     -11.742  -2.850 -19.744  1.00 88.20           N  
ATOM    681  OE1 GLN A  93     -11.756  -1.198 -21.271  1.00 88.20           O  
ATOM    682  N   ALA A  94     -14.657  -2.156 -25.984  1.00 85.67           N  
ATOM    683  CA  ALA A  94     -15.418  -1.302 -26.892  1.00 85.67           C  
ATOM    684  C   ALA A  94     -16.342  -2.130 -27.779  1.00 85.67           C  
ATOM    685  CB  ALA A  94     -14.473  -0.462 -27.749  1.00 85.67           C  
ATOM    686  O   ALA A  94     -17.544  -1.864 -27.854  1.00 85.67           O  
ATOM    687  N   GLN A  95     -15.864  -3.135 -28.324  1.00 85.72           N  
ATOM    688  CA  GLN A  95     -16.600  -4.022 -29.219  1.00 85.72           C  
ATOM    689  C   GLN A  95     -16.137  -5.468 -29.062  1.00 85.72           C  
ATOM    690  CB  GLN A  95     -16.438  -3.574 -30.672  1.00 85.72           C  
ATOM    691  O   GLN A  95     -14.939  -5.732 -28.936  1.00 85.72           O  
ATOM    692  CG  GLN A  95     -17.039  -2.205 -30.964  1.00 85.72           C  
ATOM    693  CD  GLN A  95     -16.811  -1.757 -32.395  1.00 85.72           C  
ATOM    694  NE2 GLN A  95     -17.271  -0.553 -32.720  1.00 85.72           N  
ATOM    695  OE1 GLN A  95     -16.224  -2.485 -33.202  1.00 85.72           O  
ATOM    696  N   SER A  96     -17.136  -6.428 -28.979  1.00 88.87           N  
ATOM    697  CA  SER A  96     -16.815  -7.839 -28.796  1.00 88.87           C  
ATOM    698  C   SER A  96     -16.452  -8.500 -30.122  1.00 88.87           C  
ATOM    699  CB  SER A  96     -17.990  -8.578 -28.155  1.00 88.87           C  
ATOM    700  O   SER A  96     -16.931  -9.593 -30.429  1.00 88.87           O  
ATOM    701  OG  SER A  96     -18.285  -8.041 -26.877  1.00 88.87           O  
ATOM    702  N   ASN A  97     -15.710  -7.834 -31.012  1.00 92.46           N  
ATOM    703  CA  ASN A  97     -15.198  -8.351 -32.277  1.00 92.46           C  
ATOM    704  C   ASN A  97     -13.692  -8.143 -32.399  1.00 92.46           C  
ATOM    705  CB  ASN A  97     -15.922  -7.697 -33.456  1.00 92.46           C  
ATOM    706  O   ASN A  97     -13.129  -7.253 -31.758  1.00 92.46           O  
ATOM    707  CG  ASN A  97     -17.420  -7.927 -33.423  1.00 92.46           C  
ATOM    708  ND2 ASN A  97     -17.992  -8.277 -34.569  1.00 92.46           N  
ATOM    709  OD1 ASN A  97     -18.058  -7.791 -32.376  1.00 92.46           O  
ATOM    710  N   CYS A  98     -13.093  -9.073 -33.122  1.00 92.84           N  
ATOM    711  CA  CYS A  98     -11.684  -8.896 -33.454  1.00 92.84           C  
ATOM    712  C   CYS A  98     -11.461  -7.591 -34.207  1.00 92.84           C  
ATOM    713  CB  CYS A  98     -11.179 -10.071 -34.290  1.00 92.84           C  
ATOM    714  O   CYS A  98     -12.144  -7.314 -35.195  1.00 92.84           O  
ATOM    715  SG  CYS A  98      -9.456  -9.908 -34.808  1.00 92.84           S  
ATOM    716  N   PRO A  99     -10.446  -6.728 -33.790  1.00 90.70           N  
ATOM    717  CA  PRO A  99     -10.194  -5.436 -34.432  1.00 90.70           C  
ATOM    718  C   PRO A  99      -9.630  -5.579 -35.844  1.00 90.70           C  
ATOM    719  CB  PRO A  99      -9.175  -4.773 -33.502  1.00 90.70           C  
ATOM    720  O   PRO A  99      -9.716  -4.645 -36.645  1.00 90.70           O  
ATOM    721  CG  PRO A  99      -9.410  -5.403 -32.167  1.00 90.70           C  
ATOM    722  CD  PRO A  99      -9.768  -6.846 -32.377  1.00 90.70           C  
ATOM    723  N   LEU A 100      -9.242  -6.751 -36.202  1.00 90.16           N  
ATOM    724  CA  LEU A 100      -8.625  -6.948 -37.510  1.00 90.16           C  
ATOM    725  C   LEU A 100      -9.627  -7.528 -38.502  1.00 90.16           C  
ATOM    726  CB  LEU A 100      -7.409  -7.871 -37.396  1.00 90.16           C  
ATOM    727  O   LEU A 100      -9.768  -7.021 -39.617  1.00 90.16           O  
ATOM    728  CG  LEU A 100      -6.124  -7.237 -36.859  1.00 90.16           C  
ATOM    729  CD1 LEU A 100      -5.095  -8.316 -36.537  1.00 90.16           C  
ATOM    730  CD2 LEU A 100      -5.562  -6.236 -37.863  1.00 90.16           C  
ATOM    731  N   CYS A 101     -10.431  -8.510 -38.109  1.00 92.87           N  
ATOM    732  CA  CYS A 101     -11.231  -9.245 -39.082  1.00 92.87           C  
ATOM    733  C   CYS A 101     -12.714  -9.167 -38.738  1.00 92.87           C  
ATOM    734  CB  CYS A 101     -10.789 -10.706 -39.145  1.00 92.87           C  
ATOM    735  O   CYS A 101     -13.560  -9.607 -39.519  1.00 92.87           O  
ATOM    736  SG  CYS A 101     -11.170 -11.647 -37.651  1.00 92.87           S  
ATOM    737  N   ARG A 102     -13.007  -8.628 -37.478  1.00 91.24           N  
ATOM    738  CA  ARG A 102     -14.356  -8.323 -37.011  1.00 91.24           C  
ATOM    739  C   ARG A 102     -15.108  -9.597 -36.642  1.00 91.24           C  
ATOM    740  CB  ARG A 102     -15.131  -7.547 -38.078  1.00 91.24           C  
ATOM    741  O   ARG A 102     -16.334  -9.584 -36.513  1.00 91.24           O  
ATOM    742  CG  ARG A 102     -14.554  -6.174 -38.382  1.00 91.24           C  
ATOM    743  CD  ARG A 102     -15.422  -5.402 -39.367  1.00 91.24           C  
ATOM    744  NE  ARG A 102     -14.834  -4.110 -39.706  1.00 91.24           N  
ATOM    745  NH1 ARG A 102     -16.607  -3.414 -41.014  1.00 91.24           N  
ATOM    746  NH2 ARG A 102     -14.786  -2.052 -40.725  1.00 91.24           N  
ATOM    747  CZ  ARG A 102     -15.410  -3.195 -40.481  1.00 91.24           C  
ATOM    748  N   CYS A 103     -14.411 -10.729 -36.538  1.00 90.96           N  
ATOM    749  CA  CYS A 103     -15.007 -11.952 -36.011  1.00 90.96           C  
ATOM    750  C   CYS A 103     -15.343 -11.801 -34.532  1.00 90.96           C  
ATOM    751  CB  CYS A 103     -14.064 -13.138 -36.211  1.00 90.96           C  
ATOM    752  O   CYS A 103     -14.607 -11.151 -33.788  1.00 90.96           O  
ATOM    753  SG  CYS A 103     -13.849 -13.613 -37.940  1.00 90.96           S  
ATOM    754  N   PRO A 104     -16.512 -12.362 -34.093  1.00 90.18           N  
ATOM    755  CA  PRO A 104     -16.867 -12.277 -32.674  1.00 90.18           C  
ATOM    756  C   PRO A 104     -15.823 -12.920 -31.765  1.00 90.18           C  
ATOM    757  CB  PRO A 104     -18.196 -13.033 -32.598  1.00 90.18           C  
ATOM    758  O   PRO A 104     -15.400 -14.053 -32.008  1.00 90.18           O  
ATOM    759  CG  PRO A 104     -18.698 -13.066 -34.006  1.00 90.18           C  
ATOM    760  CD  PRO A 104     -17.520 -12.997 -34.934  1.00 90.18           C  
ATOM    761  N   VAL A 105     -15.289 -12.117 -30.854  1.00 89.69           N  
ATOM    762  CA  VAL A 105     -14.280 -12.584 -29.909  1.00 89.69           C  
ATOM    763  C   VAL A 105     -14.688 -12.203 -28.488  1.00 89.69           C  
ATOM    764  CB  VAL A 105     -12.885 -12.005 -30.237  1.00 89.69           C  
ATOM    765  O   VAL A 105     -15.073 -11.060 -28.231  1.00 89.69           O  
ATOM    766  CG1 VAL A 105     -11.862 -12.437 -29.188  1.00 89.69           C  
ATOM    767  CG2 VAL A 105     -12.441 -12.441 -31.632  1.00 89.69           C  
ATOM    768  N   HIS A 106     -14.648 -13.190 -27.566  1.00 86.37           N  
ATOM    769  CA  HIS A 106     -14.864 -12.950 -26.144  1.00 86.37           C  
ATOM    770  C   HIS A 106     -13.551 -13.001 -25.371  1.00 86.37           C  
ATOM    771  CB  HIS A 106     -15.851 -13.970 -25.572  1.00 86.37           C  
ATOM    772  O   HIS A 106     -12.597 -13.653 -25.802  1.00 86.37           O  
ATOM    773  CG  HIS A 106     -17.228 -13.859 -26.145  1.00 86.37           C  
ATOM    774  CD2 HIS A 106     -17.913 -14.678 -26.977  1.00 86.37           C  
ATOM    775  ND1 HIS A 106     -18.063 -12.797 -25.874  1.00 86.37           N  
ATOM    776  CE1 HIS A 106     -19.206 -12.969 -26.516  1.00 86.37           C  
ATOM    777  NE2 HIS A 106     -19.141 -14.103 -27.193  1.00 86.37           N  
ATOM    778  N   ALA A 107     -13.469 -12.246 -24.332  1.00 84.42           N  
ATOM    779  CA  ALA A 107     -12.261 -12.112 -23.523  1.00 84.42           C  
ATOM    780  C   ALA A 107     -11.739 -13.477 -23.086  1.00 84.42           C  
ATOM    781  CB  ALA A 107     -12.533 -11.234 -22.303  1.00 84.42           C  
ATOM    782  O   ALA A 107     -10.526 -13.692 -23.016  1.00 84.42           O  
ATOM    783  N   ASP A 108     -12.617 -14.441 -22.879  1.00 88.16           N  
ATOM    784  CA  ASP A 108     -12.222 -15.764 -22.406  1.00 88.16           C  
ATOM    785  C   ASP A 108     -11.650 -16.606 -23.545  1.00 88.16           C  
ATOM    786  CB  ASP A 108     -13.413 -16.483 -21.768  1.00 88.16           C  
ATOM    787  O   ASP A 108     -11.109 -17.689 -23.312  1.00 88.16           O  
ATOM    788  CG  ASP A 108     -14.590 -16.637 -22.715  1.00 88.16           C  
ATOM    789  OD1 ASP A 108     -14.593 -16.003 -23.792  1.00 88.16           O  
ATOM    790  OD2 ASP A 108     -15.523 -17.398 -22.380  1.00 88.16           O  
ATOM    791  N   GLN A 109     -11.685 -16.097 -24.724  1.00 88.07           N  
ATOM    792  CA  GLN A 109     -11.207 -16.809 -25.904  1.00 88.07           C  
ATOM    793  C   GLN A 109      -9.865 -16.255 -26.375  1.00 88.07           C  
ATOM    794  CB  GLN A 109     -12.235 -16.728 -27.034  1.00 88.07           C  
ATOM    795  O   GLN A 109      -9.451 -16.499 -27.511  1.00 88.07           O  
ATOM    796  CG  GLN A 109     -13.546 -17.437 -26.724  1.00 88.07           C  
ATOM    797  CD  GLN A 109     -14.602 -17.209 -27.789  1.00 88.07           C  
ATOM    798  NE2 GLN A 109     -15.555 -18.130 -27.886  1.00 88.07           N  
ATOM    799  OE1 GLN A 109     -14.563 -16.212 -28.518  1.00 88.07           O  
ATOM    800  N   LEU A 110      -9.207 -15.511 -25.546  1.00 92.75           N  
ATOM    801  CA  LEU A 110      -7.869 -14.992 -25.807  1.00 92.75           C  
ATOM    802  C   LEU A 110      -6.808 -15.867 -25.148  1.00 92.75           C  
ATOM    803  CB  LEU A 110      -7.745 -13.552 -25.301  1.00 92.75           C  
ATOM    804  O   LEU A 110      -6.945 -16.244 -23.982  1.00 92.75           O  
ATOM    805  CG  LEU A 110      -8.624 -12.511 -25.996  1.00 92.75           C  
ATOM    806  CD1 LEU A 110      -8.579 -11.188 -25.239  1.00 92.75           C  
ATOM    807  CD2 LEU A 110      -8.185 -12.320 -27.444  1.00 92.75           C  
ATOM    808  N   ARG A 111      -5.902 -16.274 -25.957  1.00 94.78           N  
ATOM    809  CA  ARG A 111      -4.819 -17.115 -25.457  1.00 94.78           C  
ATOM    810  C   ARG A 111      -3.472 -16.413 -25.594  1.00 94.78           C  
ATOM    811  CB  ARG A 111      -4.790 -18.453 -26.199  1.00 94.78           C  
ATOM    812  O   ARG A 111      -3.192 -15.791 -26.620  1.00 94.78           O  
ATOM    813  CG  ARG A 111      -6.004 -19.330 -25.936  1.00 94.78           C  
ATOM    814  CD  ARG A 111      -5.706 -20.799 -26.199  1.00 94.78           C  
ATOM    815  NE  ARG A 111      -6.910 -21.620 -26.100  1.00 94.78           N  
ATOM    816  NH1 ARG A 111      -6.544 -22.762 -28.074  1.00 94.78           N  
ATOM    817  NH2 ARG A 111      -8.396 -23.223 -26.803  1.00 94.78           N  
ATOM    818  CZ  ARG A 111      -7.281 -22.533 -26.993  1.00 94.78           C  
ATOM    819  N   ARG A 112      -2.785 -16.548 -24.517  1.00 95.61           N  
ATOM    820  CA  ARG A 112      -1.409 -16.062 -24.555  1.00 95.61           C  
ATOM    821  C   ARG A 112      -0.575 -16.860 -25.551  1.00 95.61           C  
ATOM    822  CB  ARG A 112      -0.775 -16.133 -23.164  1.00 95.61           C  
ATOM    823  O   ARG A 112      -0.657 -18.090 -25.593  1.00 95.61           O  
ATOM    824  CG  ARG A 112       0.579 -15.447 -23.069  1.00 95.61           C  
ATOM    825  CD  ARG A 112       1.118 -15.460 -21.645  1.00 95.61           C  
ATOM    826  NE  ARG A 112       2.291 -14.601 -21.506  1.00 95.61           N  
ATOM    827  NH1 ARG A 112       3.219 -15.802 -19.764  1.00 95.61           N  
ATOM    828  NH2 ARG A 112       4.284 -13.941 -20.576  1.00 95.61           N  
ATOM    829  CZ  ARG A 112       3.262 -14.783 -20.615  1.00 95.61           C  
ATOM    830  N   ASP A 113       0.179 -16.113 -26.423  1.00 95.87           N  
ATOM    831  CA  ASP A 113       1.031 -16.747 -27.424  1.00 95.87           C  
ATOM    832  C   ASP A 113       2.496 -16.725 -26.992  1.00 95.87           C  
ATOM    833  CB  ASP A 113       0.873 -16.055 -28.780  1.00 95.87           C  
ATOM    834  O   ASP A 113       3.203 -15.743 -27.225  1.00 95.87           O  
ATOM    835  CG  ASP A 113       1.483 -16.845 -29.924  1.00 95.87           C  
ATOM    836  OD1 ASP A 113       2.455 -17.597 -29.695  1.00 95.87           O  
ATOM    837  OD2 ASP A 113       0.990 -16.712 -31.064  1.00 95.87           O  
ATOM    838  N   LEU A 114       2.990 -17.803 -26.413  1.00 95.43           N  
ATOM    839  CA  LEU A 114       4.329 -17.885 -25.838  1.00 95.43           C  
ATOM    840  C   LEU A 114       5.386 -17.970 -26.933  1.00 95.43           C  
ATOM    841  CB  LEU A 114       4.440 -19.097 -24.909  1.00 95.43           C  
ATOM    842  O   LEU A 114       6.525 -17.540 -26.737  1.00 95.43           O  
ATOM    843  CG  LEU A 114       3.553 -19.080 -23.663  1.00 95.43           C  
ATOM    844  CD1 LEU A 114       3.700 -20.386 -22.890  1.00 95.43           C  
ATOM    845  CD2 LEU A 114       3.897 -17.887 -22.778  1.00 95.43           C  
ATOM    846  N   ARG A 115       4.988 -18.559 -28.014  1.00 96.01           N  
ATOM    847  CA  ARG A 115       5.899 -18.616 -29.153  1.00 96.01           C  
ATOM    848  C   ARG A 115       6.237 -17.216 -29.655  1.00 96.01           C  
ATOM    849  CB  ARG A 115       5.293 -19.448 -30.286  1.00 96.01           C  
ATOM    850  O   ARG A 115       7.408 -16.891 -29.860  1.00 96.01           O  
ATOM    851  CG  ARG A 115       6.200 -19.591 -31.497  1.00 96.01           C  
ATOM    852  CD  ARG A 115       5.564 -20.451 -32.580  1.00 96.01           C  
ATOM    853  NE  ARG A 115       6.434 -20.584 -33.744  1.00 96.01           N  
ATOM    854  NH1 ARG A 115       4.964 -21.894 -34.953  1.00 96.01           N  
ATOM    855  NH2 ARG A 115       6.996 -21.322 -35.845  1.00 96.01           N  
ATOM    856  CZ  ARG A 115       6.129 -21.266 -34.845  1.00 96.01           C  
ATOM    857  N   ALA A 116       5.199 -16.455 -29.917  1.00 95.19           N  
ATOM    858  CA  ALA A 116       5.392 -15.073 -30.348  1.00 95.19           C  
ATOM    859  C   ALA A 116       6.188 -14.282 -29.314  1.00 95.19           C  
ATOM    860  CB  ALA A 116       4.045 -14.402 -30.604  1.00 95.19           C  
ATOM    861  O   ALA A 116       7.045 -13.470 -29.669  1.00 95.19           O  
ATOM    862  N   GLN A 117       5.904 -14.544 -28.060  1.00 95.62           N  
ATOM    863  CA  GLN A 117       6.633 -13.894 -26.976  1.00 95.62           C  
ATOM    864  C   GLN A 117       8.124 -14.207 -27.051  1.00 95.62           C  
ATOM    865  CB  GLN A 117       6.074 -14.325 -25.619  1.00 95.62           C  
ATOM    866  O   GLN A 117       8.959 -13.306 -26.946  1.00 95.62           O  
ATOM    867  CG  GLN A 117       6.747 -13.647 -24.433  1.00 95.62           C  
ATOM    868  CD  GLN A 117       6.013 -13.883 -23.127  1.00 95.62           C  
ATOM    869  NE2 GLN A 117       6.515 -13.291 -22.049  1.00 95.62           N  
ATOM    870  OE1 GLN A 117       5.003 -14.593 -23.087  1.00 95.62           O  
ATOM    871  N   ARG A 118       8.511 -15.395 -27.228  1.00 96.22           N  
ATOM    872  CA  ARG A 118       9.907 -15.809 -27.309  1.00 96.22           C  
ATOM    873  C   ARG A 118      10.586 -15.210 -28.536  1.00 96.22           C  
ATOM    874  CB  ARG A 118      10.015 -17.335 -27.344  1.00 96.22           C  
ATOM    875  O   ARG A 118      11.737 -14.773 -28.464  1.00 96.22           O  
ATOM    876  CG  ARG A 118       9.708 -18.005 -26.014  1.00 96.22           C  
ATOM    877  CD  ARG A 118       9.878 -19.516 -26.090  1.00 96.22           C  
ATOM    878  NE  ARG A 118       9.143 -20.195 -25.027  1.00 96.22           N  
ATOM    879  NH1 ARG A 118       8.776 -22.130 -26.234  1.00 96.22           N  
ATOM    880  NH2 ARG A 118       7.986 -21.944 -24.091  1.00 96.22           N  
ATOM    881  CZ  ARG A 118       8.637 -21.422 -25.120  1.00 96.22           C  
ATOM    882  N   GLN A 119       9.825 -15.152 -29.602  1.00 96.17           N  
ATOM    883  CA  GLN A 119      10.371 -14.608 -30.841  1.00 96.17           C  
ATOM    884  C   GLN A 119      10.684 -13.122 -30.698  1.00 96.17           C  
ATOM    885  CB  GLN A 119       9.398 -14.831 -32.000  1.00 96.17           C  
ATOM    886  O   GLN A 119      11.746 -12.662 -31.124  1.00 96.17           O  
ATOM    887  CG  GLN A 119       9.300 -16.282 -32.451  1.00 96.17           C  
ATOM    888  CD  GLN A 119       8.362 -16.469 -33.628  1.00 96.17           C  
ATOM    889  NE2 GLN A 119       8.575 -17.534 -34.393  1.00 96.17           N  
ATOM    890  OE1 GLN A 119       7.452 -15.663 -33.848  1.00 96.17           O  
ATOM    891  N   VAL A 120       9.746 -12.429 -30.164  1.00 95.42           N  
ATOM    892  CA  VAL A 120       9.938 -10.994 -29.981  1.00 95.42           C  
ATOM    893  C   VAL A 120      11.121 -10.746 -29.048  1.00 95.42           C  
ATOM    894  CB  VAL A 120       8.667 -10.317 -29.422  1.00 95.42           C  
ATOM    895  O   VAL A 120      11.914  -9.828 -29.271  1.00 95.42           O  
ATOM    896  CG1 VAL A 120       8.964  -8.883 -28.989  1.00 95.42           C  
ATOM    897  CG2 VAL A 120       7.548 -10.344 -30.462  1.00 95.42           C  
ATOM    898  N   GLN A 121      11.313 -11.555 -28.033  1.00 95.24           N  
ATOM    899  CA  GLN A 121      12.354 -11.399 -27.023  1.00 95.24           C  
ATOM    900  C   GLN A 121      13.737 -11.654 -27.614  1.00 95.24           C  
ATOM    901  CB  GLN A 121      12.104 -12.342 -25.844  1.00 95.24           C  
ATOM    902  O   GLN A 121      14.744 -11.191 -27.073  1.00 95.24           O  
ATOM    903  CG  GLN A 121      10.950 -11.913 -24.948  1.00 95.24           C  
ATOM    904  CD  GLN A 121      10.728 -12.860 -23.784  1.00 95.24           C  
ATOM    905  NE2 GLN A 121       9.877 -12.458 -22.846  1.00 95.24           N  
ATOM    906  OE1 GLN A 121      11.316 -13.945 -23.728  1.00 95.24           O  
ATOM    907  N   ARG A 122      13.882 -12.238 -28.735  1.00 96.17           N  
ATOM    908  CA  ARG A 122      15.157 -12.561 -29.368  1.00 96.17           C  
ATOM    909  C   ARG A 122      15.555 -11.488 -30.376  1.00 96.17           C  
ATOM    910  CB  ARG A 122      15.086 -13.926 -30.056  1.00 96.17           C  
ATOM    911  O   ARG A 122      16.684 -11.482 -30.870  1.00 96.17           O  
ATOM    912  CG  ARG A 122      14.960 -15.096 -29.094  1.00 96.17           C  
ATOM    913  CD  ARG A 122      14.869 -16.425 -29.830  1.00 96.17           C  
ATOM    914  NE  ARG A 122      14.725 -17.545 -28.905  1.00 96.17           N  
ATOM    915  NH1 ARG A 122      14.412 -19.134 -30.552  1.00 96.17           N  
ATOM    916  NH2 ARG A 122      14.395 -19.747 -28.343  1.00 96.17           N  
ATOM    917  CZ  ARG A 122      14.511 -18.806 -29.269  1.00 96.17           C  
ATOM    918  N   LEU A 123      14.583 -10.631 -30.648  1.00 96.43           N  
ATOM    919  CA  LEU A 123      14.888  -9.570 -31.602  1.00 96.43           C  
ATOM    920  C   LEU A 123      15.913  -8.599 -31.027  1.00 96.43           C  
ATOM    921  CB  LEU A 123      13.614  -8.815 -31.990  1.00 96.43           C  
ATOM    922  O   LEU A 123      15.940  -8.363 -29.817  1.00 96.43           O  
ATOM    923  CG  LEU A 123      12.550  -9.620 -32.738  1.00 96.43           C  
ATOM    924  CD1 LEU A 123      11.310  -8.764 -32.978  1.00 96.43           C  
ATOM    925  CD2 LEU A 123      13.106 -10.147 -34.056  1.00 96.43           C  
ATOM    926  N   ARG A 124      16.751  -8.122 -31.893  1.00 97.53           N  
ATOM    927  CA  ARG A 124      17.824  -7.219 -31.488  1.00 97.53           C  
ATOM    928  C   ARG A 124      17.333  -5.777 -31.428  1.00 97.53           C  
ATOM    929  CB  ARG A 124      19.011  -7.329 -32.448  1.00 97.53           C  
ATOM    930  O   ARG A 124      16.678  -5.300 -32.358  1.00 97.53           O  
ATOM    931  CG  ARG A 124      19.731  -8.667 -32.386  1.00 97.53           C  
ATOM    932  CD  ARG A 124      20.938  -8.701 -33.313  1.00 97.53           C  
ATOM    933  NE  ARG A 124      22.021  -7.855 -32.819  1.00 97.53           N  
ATOM    934  NH1 ARG A 124      22.825  -7.306 -34.914  1.00 97.53           N  
ATOM    935  NH2 ARG A 124      23.839  -6.468 -33.036  1.00 97.53           N  
ATOM    936  CZ  ARG A 124      22.892  -7.211 -33.591  1.00 97.53           C  
ATOM    937  N   VAL A 125      17.656  -5.140 -30.300  1.00 96.43           N  
ATOM    938  CA  VAL A 125      17.238  -3.757 -30.096  1.00 96.43           C  
ATOM    939  C   VAL A 125      18.444  -2.905 -29.708  1.00 96.43           C  
ATOM    940  CB  VAL A 125      16.139  -3.650 -29.016  1.00 96.43           C  
ATOM    941  O   VAL A 125      19.458  -3.428 -29.242  1.00 96.43           O  
ATOM    942  CG1 VAL A 125      14.882  -4.403 -29.447  1.00 96.43           C  
ATOM    943  CG2 VAL A 125      16.652  -4.182 -27.679  1.00 96.43           C  
ATOM    944  N   ARG A 126      18.268  -1.585 -30.070  1.00 95.71           N  
ATOM    945  CA  ARG A 126      19.278  -0.628 -29.630  1.00 95.71           C  
ATOM    946  C   ARG A 126      18.889   0.006 -28.299  1.00 95.71           C  
ATOM    947  CB  ARG A 126      19.487   0.459 -30.688  1.00 95.71           C  
ATOM    948  O   ARG A 126      17.703   0.130 -27.988  1.00 95.71           O  
ATOM    949  CG  ARG A 126      20.061  -0.058 -31.997  1.00 95.71           C  
ATOM    950  CD  ARG A 126      20.364   1.076 -32.966  1.00 95.71           C  
ATOM    951  NE  ARG A 126      20.650   0.576 -34.308  1.00 95.71           N  
ATOM    952  NH1 ARG A 126      18.604   1.184 -35.194  1.00 95.71           N  
ATOM    953  NH2 ARG A 126      20.170   0.153 -36.514  1.00 95.71           N  
ATOM    954  CZ  ARG A 126      19.807   0.639 -35.336  1.00 95.71           C  
ATOM    955  N   CYS A 127      19.870   0.311 -27.556  1.00 94.62           N  
ATOM    956  CA  CYS A 127      19.667   0.970 -26.271  1.00 94.62           C  
ATOM    957  C   CYS A 127      18.987   2.321 -26.452  1.00 94.62           C  
ATOM    958  CB  CYS A 127      21.001   1.153 -25.546  1.00 94.62           C  
ATOM    959  O   CYS A 127      19.244   3.024 -27.431  1.00 94.62           O  
ATOM    960  SG  CYS A 127      20.875   2.114 -24.022  1.00 94.62           S  
ATOM    961  N   GLN A 128      18.124   2.702 -25.517  1.00 92.51           N  
ATOM    962  CA  GLN A 128      17.427   3.983 -25.564  1.00 92.51           C  
ATOM    963  C   GLN A 128      18.411   5.147 -25.503  1.00 92.51           C  
ATOM    964  CB  GLN A 128      16.418   4.087 -24.419  1.00 92.51           C  
ATOM    965  O   GLN A 128      18.080   6.268 -25.893  1.00 92.51           O  
ATOM    966  CG  GLN A 128      17.048   4.009 -23.035  1.00 92.51           C  
ATOM    967  CD  GLN A 128      16.018   3.971 -21.922  1.00 92.51           C  
ATOM    968  NE2 GLN A 128      16.311   4.650 -20.818  1.00 92.51           N  
ATOM    969  OE1 GLN A 128      14.966   3.336 -22.054  1.00 92.51           O  
ATOM    970  N   ASN A 129      19.567   4.854 -24.990  1.00 93.35           N  
ATOM    971  CA  ASN A 129      20.570   5.905 -24.853  1.00 93.35           C  
ATOM    972  C   ASN A 129      21.580   5.869 -25.997  1.00 93.35           C  
ATOM    973  CB  ASN A 129      21.288   5.790 -23.507  1.00 93.35           C  
ATOM    974  O   ASN A 129      22.679   6.412 -25.877  1.00 93.35           O  
ATOM    975  CG  ASN A 129      20.355   5.989 -22.329  1.00 93.35           C  
ATOM    976  ND2 ASN A 129      20.401   5.068 -21.374  1.00 93.35           N  
ATOM    977  OD1 ASN A 129      19.599   6.963 -22.277  1.00 93.35           O  
ATOM    978  N   ALA A 130      21.244   5.267 -27.081  1.00 92.70           N  
ATOM    979  CA  ALA A 130      22.091   5.178 -28.267  1.00 92.70           C  
ATOM    980  C   ALA A 130      22.450   6.567 -28.789  1.00 92.70           C  
ATOM    981  CB  ALA A 130      21.396   4.367 -29.358  1.00 92.70           C  
ATOM    982  O   ALA A 130      23.599   6.819 -29.160  1.00 92.70           O  
ATOM    983  N   PRO A 131      21.455   7.525 -28.752  1.00 91.00           N  
ATOM    984  CA  PRO A 131      21.784   8.881 -29.198  1.00 91.00           C  
ATOM    985  C   PRO A 131      22.841   9.550 -28.322  1.00 91.00           C  
ATOM    986  CB  PRO A 131      20.446   9.619 -29.098  1.00 91.00           C  
ATOM    987  O   PRO A 131      23.523  10.475 -28.770  1.00 91.00           O  
ATOM    988  CG  PRO A 131      19.410   8.547 -29.200  1.00 91.00           C  
ATOM    989  CD  PRO A 131      19.950   7.299 -28.563  1.00 91.00           C  
ATOM    990  N   GLN A 132      22.984   9.066 -27.136  1.00 89.18           N  
ATOM    991  CA  GLN A 132      23.935   9.626 -26.182  1.00 89.18           C  
ATOM    992  C   GLN A 132      25.272   8.893 -26.241  1.00 89.18           C  
ATOM    993  CB  GLN A 132      23.368   9.570 -24.762  1.00 89.18           C  
ATOM    994  O   GLN A 132      26.211   9.244 -25.525  1.00 89.18           O  
ATOM    995  CG  GLN A 132      22.057  10.327 -24.593  1.00 89.18           C  
ATOM    996  CD  GLN A 132      22.231  11.831 -24.691  1.00 89.18           C  
ATOM    997  NE2 GLN A 132      21.119  12.558 -24.674  1.00 89.18           N  
ATOM    998  OE1 GLN A 132      23.355  12.335 -24.779  1.00 89.18           O  
ATOM    999  N   GLY A 133      25.338   7.889 -27.123  1.00 91.74           N  
ATOM   1000  CA  GLY A 133      26.638   7.290 -27.379  1.00 91.74           C  
ATOM   1001  C   GLY A 133      26.715   5.831 -26.969  1.00 91.74           C  
ATOM   1002  O   GLY A 133      27.761   5.195 -27.113  1.00 91.74           O  
ATOM   1003  N   CYS A 134      25.680   5.270 -26.418  1.00 95.40           N  
ATOM   1004  CA  CYS A 134      25.663   3.849 -26.088  1.00 95.40           C  
ATOM   1005  C   CYS A 134      25.634   2.997 -27.351  1.00 95.40           C  
ATOM   1006  CB  CYS A 134      24.457   3.517 -25.210  1.00 95.40           C  
ATOM   1007  O   CYS A 134      24.815   3.227 -28.243  1.00 95.40           O  
ATOM   1008  SG  CYS A 134      24.359   1.777 -24.737  1.00 95.40           S  
ATOM   1009  N   GLU A 135      26.521   2.044 -27.443  1.00 95.49           N  
ATOM   1010  CA  GLU A 135      26.631   1.225 -28.647  1.00 95.49           C  
ATOM   1011  C   GLU A 135      26.035  -0.163 -28.427  1.00 95.49           C  
ATOM   1012  CB  GLU A 135      28.093   1.107 -29.086  1.00 95.49           C  
ATOM   1013  O   GLU A 135      26.131  -1.030 -29.298  1.00 95.49           O  
ATOM   1014  CG  GLU A 135      28.711   2.426 -29.526  1.00 95.49           C  
ATOM   1015  CD  GLU A 135      30.153   2.287 -29.987  1.00 95.49           C  
ATOM   1016  OE1 GLU A 135      30.709   3.262 -30.542  1.00 95.49           O  
ATOM   1017  OE2 GLU A 135      30.732   1.195 -29.793  1.00 95.49           O  
ATOM   1018  N   TRP A 136      25.426  -0.376 -27.369  1.00 96.29           N  
ATOM   1019  CA  TRP A 136      24.870  -1.690 -27.062  1.00 96.29           C  
ATOM   1020  C   TRP A 136      23.682  -2.003 -27.966  1.00 96.29           C  
ATOM   1021  CB  TRP A 136      24.443  -1.764 -25.594  1.00 96.29           C  
ATOM   1022  O   TRP A 136      22.819  -1.149 -28.186  1.00 96.29           O  
ATOM   1023  CG  TRP A 136      23.902  -3.101 -25.183  1.00 96.29           C  
ATOM   1024  CD1 TRP A 136      24.620  -4.190 -24.775  1.00 96.29           C  
ATOM   1025  CD2 TRP A 136      22.526  -3.491 -25.147  1.00 96.29           C  
ATOM   1026  CE2 TRP A 136      22.483  -4.832 -24.705  1.00 96.29           C  
ATOM   1027  CE3 TRP A 136      21.323  -2.835 -25.444  1.00 96.29           C  
ATOM   1028  NE1 TRP A 136      23.772  -5.234 -24.486  1.00 96.29           N  
ATOM   1029  CH2 TRP A 136      20.121  -4.865 -24.851  1.00 96.29           C  
ATOM   1030  CZ2 TRP A 136      21.282  -5.530 -24.554  1.00 96.29           C  
ATOM   1031  CZ3 TRP A 136      20.130  -3.532 -25.292  1.00 96.29           C  
ATOM   1032  N   ASP A 137      23.720  -3.066 -28.593  1.00 95.80           N  
ATOM   1033  CA  ASP A 137      22.577  -3.696 -29.248  1.00 95.80           C  
ATOM   1034  C   ASP A 137      22.525  -5.191 -28.942  1.00 95.80           C  
ATOM   1035  CB  ASP A 137      22.633  -3.470 -30.760  1.00 95.80           C  
ATOM   1036  O   ASP A 137      23.562  -5.854 -28.882  1.00 95.80           O  
ATOM   1037  CG  ASP A 137      23.875  -4.064 -31.403  1.00 95.80           C  
ATOM   1038  OD1 ASP A 137      24.455  -5.018 -30.842  1.00 95.80           O  
ATOM   1039  OD2 ASP A 137      24.278  -3.571 -32.479  1.00 95.80           O  
ATOM   1040  N   GLY A 138      21.446  -5.700 -28.510  1.00 96.06           N  
ATOM   1041  CA  GLY A 138      21.255  -7.089 -28.122  1.00 96.06           C  
ATOM   1042  C   GLY A 138      19.799  -7.514 -28.123  1.00 96.06           C  
ATOM   1043  O   GLY A 138      18.949  -6.835 -28.701  1.00 96.06           O  
ATOM   1044  N   ALA A 139      19.610  -8.765 -27.625  1.00 97.19           N  
ATOM   1045  CA  ALA A 139      18.250  -9.294 -27.572  1.00 97.19           C  
ATOM   1046  C   ALA A 139      17.364  -8.438 -26.671  1.00 97.19           C  
ATOM   1047  CB  ALA A 139      18.260 -10.740 -27.084  1.00 97.19           C  
ATOM   1048  O   ALA A 139      17.813  -7.948 -25.632  1.00 97.19           O  
ATOM   1049  N   LEU A 140      16.122  -8.219 -27.132  1.00 95.29           N  
ATOM   1050  CA  LEU A 140      15.158  -7.465 -26.338  1.00 95.29           C  
ATOM   1051  C   LEU A 140      15.100  -7.991 -24.908  1.00 95.29           C  
ATOM   1052  CB  LEU A 140      13.768  -7.533 -26.976  1.00 95.29           C  
ATOM   1053  O   LEU A 140      14.971  -7.214 -23.960  1.00 95.29           O  
ATOM   1054  CG  LEU A 140      12.659  -6.750 -26.270  1.00 95.29           C  
ATOM   1055  CD1 LEU A 140      13.029  -5.274 -26.177  1.00 95.29           C  
ATOM   1056  CD2 LEU A 140      11.331  -6.930 -26.998  1.00 95.29           C  
ATOM   1057  N   SER A 141      15.299  -9.262 -24.697  1.00 94.97           N  
ATOM   1058  CA  SER A 141      15.248  -9.894 -23.383  1.00 94.97           C  
ATOM   1059  C   SER A 141      16.389  -9.413 -22.493  1.00 94.97           C  
ATOM   1060  CB  SER A 141      15.304 -11.417 -23.518  1.00 94.97           C  
ATOM   1061  O   SER A 141      16.261  -9.394 -21.267  1.00 94.97           O  
ATOM   1062  OG  SER A 141      16.475 -11.818 -24.209  1.00 94.97           O  
ATOM   1063  N   ASP A 142      17.468  -8.974 -23.085  1.00 96.27           N  
ATOM   1064  CA  ASP A 142      18.656  -8.551 -22.350  1.00 96.27           C  
ATOM   1065  C   ASP A 142      18.616  -7.053 -22.056  1.00 96.27           C  
ATOM   1066  CB  ASP A 142      19.924  -8.900 -23.132  1.00 96.27           C  
ATOM   1067  O   ASP A 142      19.450  -6.539 -21.308  1.00 96.27           O  
ATOM   1068  CG  ASP A 142      20.121 -10.395 -23.306  1.00 96.27           C  
ATOM   1069  OD1 ASP A 142      19.749 -11.169 -22.398  1.00 96.27           O  
ATOM   1070  OD2 ASP A 142      20.656 -10.803 -24.360  1.00 96.27           O  
ATOM   1071  N   LEU A 143      17.749  -6.349 -22.637  1.00 94.49           N  
ATOM   1072  CA  LEU A 143      17.681  -4.892 -22.599  1.00 94.49           C  
ATOM   1073  C   LEU A 143      17.492  -4.394 -21.170  1.00 94.49           C  
ATOM   1074  CB  LEU A 143      16.540  -4.385 -23.484  1.00 94.49           C  
ATOM   1075  O   LEU A 143      18.165  -3.454 -20.741  1.00 94.49           O  
ATOM   1076  CG  LEU A 143      16.380  -2.867 -23.580  1.00 94.49           C  
ATOM   1077  CD1 LEU A 143      17.646  -2.234 -24.147  1.00 94.49           C  
ATOM   1078  CD2 LEU A 143      15.168  -2.509 -24.434  1.00 94.49           C  
ATOM   1079  N   PRO A 144      16.589  -5.046 -20.392  1.00 93.96           N  
ATOM   1080  CA  PRO A 144      16.399  -4.561 -19.023  1.00 93.96           C  
ATOM   1081  C   PRO A 144      17.680  -4.617 -18.194  1.00 93.96           C  
ATOM   1082  CB  PRO A 144      15.340  -5.511 -18.456  1.00 93.96           C  
ATOM   1083  O   PRO A 144      17.984  -3.676 -17.457  1.00 93.96           O  
ATOM   1084  CG  PRO A 144      14.554  -5.960 -19.645  1.00 93.96           C  
ATOM   1085  CD  PRO A 144      15.489  -6.093 -20.813  1.00 93.96           C  
ATOM   1086  N   GLU A 145      18.349  -5.681 -18.281  1.00 94.99           N  
ATOM   1087  CA  GLU A 145      19.606  -5.807 -17.548  1.00 94.99           C  
ATOM   1088  C   GLU A 145      20.637  -4.796 -18.044  1.00 94.99           C  
ATOM   1089  CB  GLU A 145      20.161  -7.228 -17.671  1.00 94.99           C  
ATOM   1090  O   GLU A 145      21.351  -4.188 -17.245  1.00 94.99           O  
ATOM   1091  CG  GLU A 145      21.364  -7.498 -16.780  1.00 94.99           C  
ATOM   1092  CD  GLU A 145      21.064  -7.327 -15.299  1.00 94.99           C  
ATOM   1093  OE1 GLU A 145      21.983  -6.957 -14.533  1.00 94.99           O  
ATOM   1094  OE2 GLU A 145      19.902  -7.566 -14.902  1.00 94.99           O  
ATOM   1095  N   HIS A 146      20.765  -4.630 -19.289  1.00 95.29           N  
ATOM   1096  CA  HIS A 146      21.668  -3.622 -19.835  1.00 95.29           C  
ATOM   1097  C   HIS A 146      21.301  -2.227 -19.339  1.00 95.29           C  
ATOM   1098  CB  HIS A 146      21.648  -3.658 -21.364  1.00 95.29           C  
ATOM   1099  O   HIS A 146      22.176  -1.459 -18.932  1.00 95.29           O  
ATOM   1100  CG  HIS A 146      22.248  -2.444 -22.001  1.00 95.29           C  
ATOM   1101  CD2 HIS A 146      21.669  -1.348 -22.545  1.00 95.29           C  
ATOM   1102  ND1 HIS A 146      23.608  -2.268 -22.131  1.00 95.29           N  
ATOM   1103  CE1 HIS A 146      23.841  -1.112 -22.729  1.00 95.29           C  
ATOM   1104  NE2 HIS A 146      22.681  -0.534 -22.991  1.00 95.29           N  
ATOM   1105  N   SER A 147      19.944  -1.825 -19.430  1.00 93.50           N  
ATOM   1106  CA  SER A 147      19.477  -0.493 -19.058  1.00 93.50           C  
ATOM   1107  C   SER A 147      19.911  -0.131 -17.642  1.00 93.50           C  
ATOM   1108  CB  SER A 147      17.954  -0.409 -19.170  1.00 93.50           C  
ATOM   1109  O   SER A 147      20.268   1.018 -17.372  1.00 93.50           O  
ATOM   1110  OG  SER A 147      17.497   0.891 -18.839  1.00 93.50           O  
ATOM   1111  N   LYS A 148      20.004  -1.160 -16.777  1.00 92.51           N  
ATOM   1112  CA  LYS A 148      20.393  -0.944 -15.386  1.00 92.51           C  
ATOM   1113  C   LYS A 148      21.879  -0.613 -15.277  1.00 92.51           C  
ATOM   1114  CB  LYS A 148      20.067  -2.175 -14.540  1.00 92.51           C  
ATOM   1115  O   LYS A 148      22.283   0.175 -14.419  1.00 92.51           O  
ATOM   1116  CG  LYS A 148      18.577  -2.411 -14.339  1.00 92.51           C  
ATOM   1117  CD  LYS A 148      18.317  -3.657 -13.502  1.00 92.51           C  
ATOM   1118  CE  LYS A 148      16.829  -3.967 -13.407  1.00 92.51           C  
ATOM   1119  NZ  LYS A 148      16.575  -5.252 -12.690  1.00 92.51           N  
ATOM   1120  N   ARG A 149      22.626  -1.097 -16.202  1.00 92.65           N  
ATOM   1121  CA  ARG A 149      24.074  -0.952 -16.091  1.00 92.65           C  
ATOM   1122  C   ARG A 149      24.624  -0.071 -17.208  1.00 92.65           C  
ATOM   1123  CB  ARG A 149      24.756  -2.322 -16.120  1.00 92.65           C  
ATOM   1124  O   ARG A 149      25.839   0.013 -17.398  1.00 92.65           O  
ATOM   1125  CG  ARG A 149      24.392  -3.216 -14.945  1.00 92.65           C  
ATOM   1126  CD  ARG A 149      25.071  -4.575 -15.040  1.00 92.65           C  
ATOM   1127  NE  ARG A 149      24.647  -5.465 -13.963  1.00 92.65           N  
ATOM   1128  NH1 ARG A 149      26.007  -7.221 -14.600  1.00 92.65           N  
ATOM   1129  NH2 ARG A 149      24.648  -7.425 -12.766  1.00 92.65           N  
ATOM   1130  CZ  ARG A 149      25.102  -6.702 -13.779  1.00 92.65           C  
ATOM   1131  N   CYS A 150      23.733   0.573 -17.963  1.00 95.25           N  
ATOM   1132  CA  CYS A 150      24.160   1.407 -19.081  1.00 95.25           C  
ATOM   1133  C   CYS A 150      24.939   2.621 -18.589  1.00 95.25           C  
ATOM   1134  CB  CYS A 150      22.954   1.861 -19.903  1.00 95.25           C  
ATOM   1135  O   CYS A 150      24.475   3.346 -17.707  1.00 95.25           O  
ATOM   1136  SG  CYS A 150      23.377   2.970 -21.264  1.00 95.25           S  
ATOM   1137  N   ASN A 151      26.077   2.858 -19.115  1.00 95.00           N  
ATOM   1138  CA  ASN A 151      26.956   3.949 -18.708  1.00 95.00           C  
ATOM   1139  C   ASN A 151      26.441   5.298 -19.201  1.00 95.00           C  
ATOM   1140  CB  ASN A 151      28.380   3.708 -19.212  1.00 95.00           C  
ATOM   1141  O   ASN A 151      26.887   6.347 -18.734  1.00 95.00           O  
ATOM   1142  CG  ASN A 151      29.086   2.597 -18.459  1.00 95.00           C  
ATOM   1143  ND2 ASN A 151      30.043   1.952 -19.115  1.00 95.00           N  
ATOM   1144  OD1 ASN A 151      28.773   2.322 -17.298  1.00 95.00           O  
ATOM   1145  N   PHE A 152      25.536   5.259 -20.109  1.00 95.87           N  
ATOM   1146  CA  PHE A 152      25.069   6.497 -20.723  1.00 95.87           C  
ATOM   1147  C   PHE A 152      23.689   6.874 -20.198  1.00 95.87           C  
ATOM   1148  CB  PHE A 152      25.032   6.361 -22.248  1.00 95.87           C  
ATOM   1149  O   PHE A 152      23.107   7.873 -20.627  1.00 95.87           O  
ATOM   1150  CG  PHE A 152      26.390   6.201 -22.877  1.00 95.87           C  
ATOM   1151  CD1 PHE A 152      27.107   7.310 -23.309  1.00 95.87           C  
ATOM   1152  CD2 PHE A 152      26.949   4.939 -23.036  1.00 95.87           C  
ATOM   1153  CE1 PHE A 152      28.364   7.164 -23.891  1.00 95.87           C  
ATOM   1154  CE2 PHE A 152      28.205   4.786 -23.616  1.00 95.87           C  
ATOM   1155  CZ  PHE A 152      28.910   5.899 -24.044  1.00 95.87           C  
ATOM   1156  N   ARG A 153      23.278   6.055 -19.290  1.00 94.63           N  
ATOM   1157  CA  ARG A 153      21.992   6.347 -18.664  1.00 94.63           C  
ATOM   1158  C   ARG A 153      22.095   7.557 -17.742  1.00 94.63           C  
ATOM   1159  CB  ARG A 153      21.486   5.133 -17.882  1.00 94.63           C  
ATOM   1160  O   ARG A 153      23.056   7.686 -16.982  1.00 94.63           O  
ATOM   1161  CG  ARG A 153      20.397   5.461 -16.873  1.00 94.63           C  
ATOM   1162  CD  ARG A 153      19.881   4.211 -16.175  1.00 94.63           C  
ATOM   1163  NE  ARG A 153      19.666   4.440 -14.749  1.00 94.63           N  
ATOM   1164  NH1 ARG A 153      18.022   2.832 -14.527  1.00 94.63           N  
ATOM   1165  NH2 ARG A 153      18.675   4.068 -12.711  1.00 94.63           N  
ATOM   1166  CZ  ARG A 153      18.788   3.779 -13.999  1.00 94.63           C  
ATOM   1167  N   PRO A 154      21.081   8.431 -17.828  1.00 93.83           N  
ATOM   1168  CA  PRO A 154      21.075   9.580 -16.920  1.00 93.83           C  
ATOM   1169  C   PRO A 154      20.771   9.189 -15.475  1.00 93.83           C  
ATOM   1170  CB  PRO A 154      19.970  10.473 -17.488  1.00 93.83           C  
ATOM   1171  O   PRO A 154      19.797   8.477 -15.217  1.00 93.83           O  
ATOM   1172  CG  PRO A 154      19.097   9.548 -18.273  1.00 93.83           C  
ATOM   1173  CD  PRO A 154      19.923   8.377 -18.720  1.00 93.83           C  
ATOM   1174  N   VAL A 155      21.742   9.576 -14.585  1.00 93.58           N  
ATOM   1175  CA  VAL A 155      21.552   9.244 -13.177  1.00 93.58           C  
ATOM   1176  C   VAL A 155      21.610  10.515 -12.333  1.00 93.58           C  
ATOM   1177  CB  VAL A 155      22.609   8.229 -12.686  1.00 93.58           C  
ATOM   1178  O   VAL A 155      22.379  11.432 -12.632  1.00 93.58           O  
ATOM   1179  CG1 VAL A 155      22.406   6.871 -13.356  1.00 93.58           C  
ATOM   1180  CG2 VAL A 155      24.018   8.756 -12.952  1.00 93.58           C  
ATOM   1181  N   ALA A 156      20.618  10.572 -11.411  1.00 95.50           N  
ATOM   1182  CA  ALA A 156      20.585  11.728 -10.519  1.00 95.50           C  
ATOM   1183  C   ALA A 156      21.819  11.764  -9.621  1.00 95.50           C  
ATOM   1184  CB  ALA A 156      19.315  11.712  -9.672  1.00 95.50           C  
ATOM   1185  O   ALA A 156      22.253  10.728  -9.111  1.00 95.50           O  
ATOM   1186  N   CYS A 157      22.280  12.985  -9.457  1.00 94.69           N  
ATOM   1187  CA  CYS A 157      23.408  13.201  -8.558  1.00 94.69           C  
ATOM   1188  C   CYS A 157      23.035  12.854  -7.122  1.00 94.69           C  
ATOM   1189  CB  CYS A 157      23.884  14.651  -8.635  1.00 94.69           C  
ATOM   1190  O   CYS A 157      21.924  13.146  -6.677  1.00 94.69           O  
ATOM   1191  SG  CYS A 157      25.109  15.083  -7.379  1.00 94.69           S  
ATOM   1192  N   PRO A 158      23.897  12.206  -6.318  1.00 93.38           N  
ATOM   1193  CA  PRO A 158      23.615  11.832  -4.930  1.00 93.38           C  
ATOM   1194  C   PRO A 158      23.251  13.032  -4.058  1.00 93.38           C  
ATOM   1195  CB  PRO A 158      24.926  11.195  -4.463  1.00 93.38           C  
ATOM   1196  O   PRO A 158      22.612  12.871  -3.015  1.00 93.38           O  
ATOM   1197  CG  PRO A 158      25.570  10.687  -5.712  1.00 93.38           C  
ATOM   1198  CD  PRO A 158      25.227  11.619  -6.839  1.00 93.38           C  
ATOM   1199  N   PHE A 159      23.666  14.213  -4.492  1.00 94.21           N  
ATOM   1200  CA  PHE A 159      23.365  15.404  -3.706  1.00 94.21           C  
ATOM   1201  C   PHE A 159      22.067  16.049  -4.176  1.00 94.21           C  
ATOM   1202  CB  PHE A 159      24.515  16.412  -3.794  1.00 94.21           C  
ATOM   1203  O   PHE A 159      21.769  17.190  -3.817  1.00 94.21           O  
ATOM   1204  CG  PHE A 159      25.762  15.976  -3.074  1.00 94.21           C  
ATOM   1205  CD1 PHE A 159      25.982  16.343  -1.752  1.00 94.21           C  
ATOM   1206  CD2 PHE A 159      26.714  15.198  -3.719  1.00 94.21           C  
ATOM   1207  CE1 PHE A 159      27.136  15.941  -1.083  1.00 94.21           C  
ATOM   1208  CE2 PHE A 159      27.870  14.792  -3.057  1.00 94.21           C  
ATOM   1209  CZ  PHE A 159      28.079  15.165  -1.739  1.00 94.21           C  
ATOM   1210  N   ALA A 160      21.343  15.393  -5.020  1.00 94.51           N  
ATOM   1211  CA  ALA A 160      20.034  15.860  -5.467  1.00 94.51           C  
ATOM   1212  C   ALA A 160      19.106  16.109  -4.281  1.00 94.51           C  
ATOM   1213  CB  ALA A 160      19.407  14.849  -6.425  1.00 94.51           C  
ATOM   1214  O   ALA A 160      18.273  17.018  -4.317  1.00 94.51           O  
ATOM   1215  N   VAL A 161      19.268  15.380  -3.198  1.00 92.89           N  
ATOM   1216  CA  VAL A 161      18.451  15.523  -1.997  1.00 92.89           C  
ATOM   1217  C   VAL A 161      18.706  16.886  -1.358  1.00 92.89           C  
ATOM   1218  CB  VAL A 161      18.735  14.396  -0.980  1.00 92.89           C  
ATOM   1219  O   VAL A 161      17.864  17.399  -0.617  1.00 92.89           O  
ATOM   1220  CG1 VAL A 161      18.269  13.047  -1.525  1.00 92.89           C  
ATOM   1221  CG2 VAL A 161      20.223  14.351  -0.635  1.00 92.89           C  
ATOM   1222  N   HIS A 162      19.849  17.342  -1.678  1.00 91.86           N  
ATOM   1223  CA  HIS A 162      20.226  18.619  -1.082  1.00 91.86           C  
ATOM   1224  C   HIS A 162      20.067  19.761  -2.080  1.00 91.86           C  
ATOM   1225  CB  HIS A 162      21.666  18.566  -0.569  1.00 91.86           C  
ATOM   1226  O   HIS A 162      20.363  20.915  -1.762  1.00 91.86           O  
ATOM   1227  CG  HIS A 162      21.897  17.510   0.465  1.00 91.86           C  
ATOM   1228  CD2 HIS A 162      22.671  16.400   0.444  1.00 91.86           C  
ATOM   1229  ND1 HIS A 162      21.285  17.532   1.699  1.00 91.86           N  
ATOM   1230  CE1 HIS A 162      21.675  16.477   2.396  1.00 91.86           C  
ATOM   1231  NE2 HIS A 162      22.517  15.775   1.656  1.00 91.86           N  
ATOM   1232  N   GLY A 163      19.651  19.400  -3.400  1.00 92.43           N  
ATOM   1233  CA  GLY A 163      19.260  20.469  -4.304  1.00 92.43           C  
ATOM   1234  C   GLY A 163      20.064  20.488  -5.590  1.00 92.43           C  
ATOM   1235  O   GLY A 163      19.925  21.404  -6.402  1.00 92.43           O  
ATOM   1236  N   CYS A 164      20.897  19.576  -5.780  1.00 94.78           N  
ATOM   1237  CA  CYS A 164      21.589  19.501  -7.062  1.00 94.78           C  
ATOM   1238  C   CYS A 164      20.655  19.003  -8.158  1.00 94.78           C  
ATOM   1239  CB  CYS A 164      22.806  18.582  -6.961  1.00 94.78           C  
ATOM   1240  O   CYS A 164      20.034  17.948  -8.019  1.00 94.78           O  
ATOM   1241  SG  CYS A 164      23.755  18.459  -8.493  1.00 94.78           S  
ATOM   1242  N   GLU A 165      20.555  19.657  -9.275  1.00 94.62           N  
ATOM   1243  CA  GLU A 165      19.586  19.339 -10.320  1.00 94.62           C  
ATOM   1244  C   GLU A 165      20.261  18.666 -11.512  1.00 94.62           C  
ATOM   1245  CB  GLU A 165      18.853  20.603 -10.776  1.00 94.62           C  
ATOM   1246  O   GLU A 165      19.614  18.393 -12.525  1.00 94.62           O  
ATOM   1247  CG  GLU A 165      17.992  21.239  -9.694  1.00 94.62           C  
ATOM   1248  CD  GLU A 165      17.293  22.509 -10.152  1.00 94.62           C  
ATOM   1249  OE1 GLU A 165      16.536  23.107  -9.354  1.00 94.62           O  
ATOM   1250  OE2 GLU A 165      17.503  22.909 -11.319  1.00 94.62           O  
ATOM   1251  N   GLN A 166      21.510  18.327 -11.294  1.00 93.64           N  
ATOM   1252  CA  GLN A 166      22.228  17.751 -12.427  1.00 93.64           C  
ATOM   1253  C   GLN A 166      21.954  16.255 -12.548  1.00 93.64           C  
ATOM   1254  CB  GLN A 166      23.731  18.001 -12.294  1.00 93.64           C  
ATOM   1255  O   GLN A 166      21.836  15.556 -11.540  1.00 93.64           O  
ATOM   1256  CG  GLN A 166      24.107  19.476 -12.243  1.00 93.64           C  
ATOM   1257  CD  GLN A 166      23.878  20.186 -13.564  1.00 93.64           C  
ATOM   1258  NE2 GLN A 166      23.513  21.462 -13.496  1.00 93.64           N  
ATOM   1259  OE1 GLN A 166      24.028  19.593 -14.637  1.00 93.64           O  
ATOM   1260  N   THR A 167      21.784  15.828 -13.833  1.00 95.14           N  
ATOM   1261  CA  THR A 167      21.581  14.421 -14.161  1.00 95.14           C  
ATOM   1262  C   THR A 167      22.581  13.962 -15.218  1.00 95.14           C  
ATOM   1263  CB  THR A 167      20.147  14.166 -14.661  1.00 95.14           C  
ATOM   1264  O   THR A 167      22.220  13.773 -16.381  1.00 95.14           O  
ATOM   1265  CG2 THR A 167      19.127  14.399 -13.551  1.00 95.14           C  
ATOM   1266  OG1 THR A 167      19.862  15.054 -15.750  1.00 95.14           O  
ATOM   1267  N   PRO A 168      23.804  13.854 -14.719  1.00 93.93           N  
ATOM   1268  CA  PRO A 168      24.822  13.457 -15.695  1.00 93.93           C  
ATOM   1269  C   PRO A 168      24.707  11.991 -16.105  1.00 93.93           C  
ATOM   1270  CB  PRO A 168      26.138  13.716 -14.957  1.00 93.93           C  
ATOM   1271  O   PRO A 168      23.942  11.235 -15.500  1.00 93.93           O  
ATOM   1272  CG  PRO A 168      25.802  13.558 -13.510  1.00 93.93           C  
ATOM   1273  CD  PRO A 168      24.377  13.984 -13.302  1.00 93.93           C  
ATOM   1274  N   LYS A 169      25.374  11.649 -17.181  1.00 94.35           N  
ATOM   1275  CA  LYS A 169      25.481  10.241 -17.552  1.00 94.35           C  
ATOM   1276  C   LYS A 169      26.213   9.444 -16.476  1.00 94.35           C  
ATOM   1277  CB  LYS A 169      26.199  10.092 -18.894  1.00 94.35           C  
ATOM   1278  O   LYS A 169      27.067   9.983 -15.769  1.00 94.35           O  
ATOM   1279  CG  LYS A 169      25.511  10.808 -20.047  1.00 94.35           C  
ATOM   1280  CD  LYS A 169      26.362  10.781 -21.310  1.00 94.35           C  
ATOM   1281  CE  LYS A 169      25.771  11.661 -22.403  1.00 94.35           C  
ATOM   1282  NZ  LYS A 169      26.651  11.713 -23.608  1.00 94.35           N  
ATOM   1283  N   GLN A 170      25.841   8.160 -16.434  1.00 93.13           N  
ATOM   1284  CA  GLN A 170      26.485   7.323 -15.427  1.00 93.13           C  
ATOM   1285  C   GLN A 170      28.004   7.364 -15.566  1.00 93.13           C  
ATOM   1286  CB  GLN A 170      25.987   5.880 -15.528  1.00 93.13           C  
ATOM   1287  O   GLN A 170      28.723   7.434 -14.568  1.00 93.13           O  
ATOM   1288  CG  GLN A 170      26.525   4.965 -14.437  1.00 93.13           C  
ATOM   1289  CD  GLN A 170      25.849   5.188 -13.097  1.00 93.13           C  
ATOM   1290  NE2 GLN A 170      26.449   4.663 -12.035  1.00 93.13           N  
ATOM   1291  OE1 GLN A 170      24.796   5.829 -13.018  1.00 93.13           O  
ATOM   1292  N   SER A 171      28.562   7.399 -16.691  1.00 92.86           N  
ATOM   1293  CA  SER A 171      29.996   7.399 -16.961  1.00 92.86           C  
ATOM   1294  C   SER A 171      30.630   8.732 -16.577  1.00 92.86           C  
ATOM   1295  CB  SER A 171      30.264   7.105 -18.438  1.00 92.86           C  
ATOM   1296  O   SER A 171      31.819   8.790 -16.258  1.00 92.86           O  
ATOM   1297  OG  SER A 171      29.628   8.064 -19.265  1.00 92.86           O  
ATOM   1298  N   GLU A 172      29.865   9.804 -16.518  1.00 94.85           N  
ATOM   1299  CA  GLU A 172      30.366  11.146 -16.238  1.00 94.85           C  
ATOM   1300  C   GLU A 172      30.148  11.522 -14.775  1.00 94.85           C  
ATOM   1301  CB  GLU A 172      29.692  12.173 -17.151  1.00 94.85           C  
ATOM   1302  O   GLU A 172      30.493  12.629 -14.355  1.00 94.85           O  
ATOM   1303  CG  GLU A 172      30.037  12.006 -18.624  1.00 94.85           C  
ATOM   1304  CD  GLU A 172      29.262  12.948 -19.532  1.00 94.85           C  
ATOM   1305  OE1 GLU A 172      29.485  12.924 -20.764  1.00 94.85           O  
ATOM   1306  OE2 GLU A 172      28.425  13.716 -19.008  1.00 94.85           O  
ATOM   1307  N   MET A 173      29.622  10.683 -14.011  1.00 93.58           N  
ATOM   1308  CA  MET A 173      29.253  10.988 -12.631  1.00 93.58           C  
ATOM   1309  C   MET A 173      30.486  11.327 -11.801  1.00 93.58           C  
ATOM   1310  CB  MET A 173      28.506   9.811 -12.001  1.00 93.58           C  
ATOM   1311  O   MET A 173      30.470  12.280 -11.019  1.00 93.58           O  
ATOM   1312  CG  MET A 173      28.074  10.057 -10.565  1.00 93.58           C  
ATOM   1313  SD  MET A 173      26.975  11.518 -10.403  1.00 93.58           S  
ATOM   1314  CE  MET A 173      25.440  10.842 -11.093  1.00 93.58           C  
ATOM   1315  N   PHE A 174      31.502  10.578 -11.989  1.00 93.83           N  
ATOM   1316  CA  PHE A 174      32.723  10.822 -11.230  1.00 93.83           C  
ATOM   1317  C   PHE A 174      33.277  12.211 -11.528  1.00 93.83           C  
ATOM   1318  CB  PHE A 174      33.778   9.758 -11.548  1.00 93.83           C  
ATOM   1319  O   PHE A 174      33.629  12.954 -10.609  1.00 93.83           O  
ATOM   1320  CG  PHE A 174      35.069   9.938 -10.797  1.00 93.83           C  
ATOM   1321  CD1 PHE A 174      36.165  10.537 -11.405  1.00 93.83           C  
ATOM   1322  CD2 PHE A 174      35.186   9.509  -9.481  1.00 93.83           C  
ATOM   1323  CE1 PHE A 174      37.362  10.706 -10.712  1.00 93.83           C  
ATOM   1324  CE2 PHE A 174      36.379   9.675  -8.782  1.00 93.83           C  
ATOM   1325  CZ  PHE A 174      37.465  10.272  -9.400  1.00 93.83           C  
ATOM   1326  N   GLU A 175      33.355  12.529 -12.752  1.00 95.44           N  
ATOM   1327  CA  GLU A 175      33.826  13.852 -13.149  1.00 95.44           C  
ATOM   1328  C   GLU A 175      32.905  14.948 -12.620  1.00 95.44           C  
ATOM   1329  CB  GLU A 175      33.937  13.949 -14.673  1.00 95.44           C  
ATOM   1330  O   GLU A 175      33.374  15.984 -12.144  1.00 95.44           O  
ATOM   1331  CG  GLU A 175      34.569  15.243 -15.163  1.00 95.44           C  
ATOM   1332  CD  GLU A 175      34.763  15.283 -16.670  1.00 95.44           C  
ATOM   1333  OE1 GLU A 175      35.348  16.265 -17.181  1.00 95.44           O  
ATOM   1334  OE2 GLU A 175      34.325  14.325 -17.346  1.00 95.44           O  
ATOM   1335  N   HIS A 176      31.609  14.816 -12.737  1.00 95.01           N  
ATOM   1336  CA  HIS A 176      30.640  15.760 -12.192  1.00 95.01           C  
ATOM   1337  C   HIS A 176      30.874  15.993 -10.704  1.00 95.01           C  
ATOM   1338  CB  HIS A 176      29.213  15.260 -12.428  1.00 95.01           C  
ATOM   1339  O   HIS A 176      30.907  17.138 -10.247  1.00 95.01           O  
ATOM   1340  CG  HIS A 176      28.189  15.951 -11.585  1.00 95.01           C  
ATOM   1341  CD2 HIS A 176      27.544  15.551 -10.464  1.00 95.01           C  
ATOM   1342  ND1 HIS A 176      27.718  17.214 -11.872  1.00 95.01           N  
ATOM   1343  CE1 HIS A 176      26.825  17.562 -10.961  1.00 95.01           C  
ATOM   1344  NE2 HIS A 176      26.701  16.571 -10.095  1.00 95.01           N  
ATOM   1345  N   GLU A 177      31.168  14.909  -9.921  1.00 92.18           N  
ATOM   1346  CA  GLU A 177      31.386  15.011  -8.481  1.00 92.18           C  
ATOM   1347  C   GLU A 177      32.654  15.800  -8.169  1.00 92.18           C  
ATOM   1348  CB  GLU A 177      31.464  13.619  -7.849  1.00 92.18           C  
ATOM   1349  O   GLU A 177      32.679  16.600  -7.232  1.00 92.18           O  
ATOM   1350  CG  GLU A 177      30.125  12.900  -7.778  1.00 92.18           C  
ATOM   1351  CD  GLU A 177      30.224  11.503  -7.186  1.00 92.18           C  
ATOM   1352  OE1 GLU A 177      29.175  10.843  -7.008  1.00 92.18           O  
ATOM   1353  OE2 GLU A 177      31.360  11.065  -6.898  1.00 92.18           O  
ATOM   1354  N   GLN A 178      33.600  15.654  -8.986  1.00 92.81           N  
ATOM   1355  CA  GLN A 178      34.877  16.322  -8.760  1.00 92.81           C  
ATOM   1356  C   GLN A 178      34.788  17.808  -9.098  1.00 92.81           C  
ATOM   1357  CB  GLN A 178      35.982  15.661  -9.586  1.00 92.81           C  
ATOM   1358  O   GLN A 178      35.310  18.649  -8.364  1.00 92.81           O  
ATOM   1359  CG  GLN A 178      36.445  14.320  -9.033  1.00 92.81           C  
ATOM   1360  CD  GLN A 178      37.575  13.710  -9.841  1.00 92.81           C  
ATOM   1361  NE2 GLN A 178      38.022  12.526  -9.435  1.00 92.81           N  
ATOM   1362  OE1 GLN A 178      38.041  14.297 -10.822  1.00 92.81           O  
ATOM   1363  N   THR A 179      34.089  18.132 -10.138  1.00 95.04           N  
ATOM   1364  CA  THR A 179      34.052  19.510 -10.614  1.00 95.04           C  
ATOM   1365  C   THR A 179      33.027  20.326  -9.831  1.00 95.04           C  
ATOM   1366  CB  THR A 179      33.722  19.573 -12.117  1.00 95.04           C  
ATOM   1367  O   THR A 179      33.145  21.549  -9.731  1.00 95.04           O  
ATOM   1368  CG2 THR A 179      34.822  18.922 -12.949  1.00 95.04           C  
ATOM   1369  OG1 THR A 179      32.487  18.889 -12.359  1.00 95.04           O  
ATOM   1370  N   HIS A 180      32.064  19.634  -9.169  1.00 93.19           N  
ATOM   1371  CA  HIS A 180      30.974  20.349  -8.515  1.00 93.19           C  
ATOM   1372  C   HIS A 180      31.011  20.145  -7.004  1.00 93.19           C  
ATOM   1373  CB  HIS A 180      29.624  19.895  -9.074  1.00 93.19           C  
ATOM   1374  O   HIS A 180      29.994  20.314  -6.326  1.00 93.19           O  
ATOM   1375  CG  HIS A 180      29.373  20.347 -10.477  1.00 93.19           C  
ATOM   1376  CD2 HIS A 180      29.548  19.712 -11.660  1.00 93.19           C  
ATOM   1377  ND1 HIS A 180      28.884  21.599 -10.780  1.00 93.19           N  
ATOM   1378  CE1 HIS A 180      28.767  21.714 -12.092  1.00 93.19           C  
ATOM   1379  NE2 HIS A 180      29.164  20.583 -12.649  1.00 93.19           N  
ATOM   1380  N   MET A 181      32.132  19.765  -6.440  1.00 93.97           N  
ATOM   1381  CA  MET A 181      32.301  19.459  -5.022  1.00 93.97           C  
ATOM   1382  C   MET A 181      31.994  20.680  -4.162  1.00 93.97           C  
ATOM   1383  CB  MET A 181      33.722  18.967  -4.743  1.00 93.97           C  
ATOM   1384  O   MET A 181      31.297  20.574  -3.151  1.00 93.97           O  
ATOM   1385  CG  MET A 181      33.950  18.538  -3.302  1.00 93.97           C  
ATOM   1386  SD  MET A 181      35.482  17.547  -3.098  1.00 93.97           S  
ATOM   1387  CE  MET A 181      36.729  18.793  -3.527  1.00 93.97           C  
ATOM   1388  N   SER A 182      32.550  21.817  -4.559  1.00 94.59           N  
ATOM   1389  CA  SER A 182      32.316  23.032  -3.785  1.00 94.59           C  
ATOM   1390  C   SER A 182      30.834  23.392  -3.756  1.00 94.59           C  
ATOM   1391  CB  SER A 182      33.121  24.197  -4.361  1.00 94.59           C  
ATOM   1392  O   SER A 182      30.305  23.781  -2.712  1.00 94.59           O  
ATOM   1393  OG  SER A 182      32.722  24.476  -5.692  1.00 94.59           O  
ATOM   1394  N   ALA A 183      30.171  23.315  -4.885  1.00 94.35           N  
ATOM   1395  CA  ALA A 183      28.734  23.562  -4.966  1.00 94.35           C  
ATOM   1396  C   ALA A 183      27.958  22.577  -4.096  1.00 94.35           C  
ATOM   1397  CB  ALA A 183      28.259  23.476  -6.415  1.00 94.35           C  
ATOM   1398  O   ALA A 183      27.021  22.964  -3.394  1.00 94.35           O  
ATOM   1399  N   HIS A 184      28.387  21.280  -4.167  1.00 95.54           N  
ATOM   1400  CA  HIS A 184      27.717  20.270  -3.355  1.00 95.54           C  
ATOM   1401  C   HIS A 184      27.896  20.553  -1.867  1.00 95.54           C  
ATOM   1402  CB  HIS A 184      28.246  18.875  -3.692  1.00 95.54           C  
ATOM   1403  O   HIS A 184      26.947  20.432  -1.090  1.00 95.54           O  
ATOM   1404  CG  HIS A 184      27.849  18.394  -5.051  1.00 95.54           C  
ATOM   1405  CD2 HIS A 184      26.845  18.782  -5.873  1.00 95.54           C  
ATOM   1406  ND1 HIS A 184      28.520  17.387  -5.710  1.00 95.54           N  
ATOM   1407  CE1 HIS A 184      27.946  17.177  -6.883  1.00 95.54           C  
ATOM   1408  NE2 HIS A 184      26.927  18.011  -7.006  1.00 95.54           N  
ATOM   1409  N   LEU A 185      29.075  20.972  -1.454  1.00 94.50           N  
ATOM   1410  CA  LEU A 185      29.346  21.274  -0.053  1.00 94.50           C  
ATOM   1411  C   LEU A 185      28.513  22.461   0.418  1.00 94.50           C  
ATOM   1412  CB  LEU A 185      30.835  21.565   0.154  1.00 94.50           C  
ATOM   1413  O   LEU A 185      28.012  22.465   1.544  1.00 94.50           O  
ATOM   1414  CG  LEU A 185      31.772  20.357   0.129  1.00 94.50           C  
ATOM   1415  CD1 LEU A 185      33.227  20.814   0.148  1.00 94.50           C  
ATOM   1416  CD2 LEU A 185      31.482  19.430   1.304  1.00 94.50           C  
ATOM   1417  N   SER A 186      28.351  23.375  -0.411  1.00 95.63           N  
ATOM   1418  CA  SER A 186      27.510  24.519  -0.074  1.00 95.63           C  
ATOM   1419  C   SER A 186      26.058  24.098   0.128  1.00 95.63           C  
ATOM   1420  CB  SER A 186      27.593  25.586  -1.166  1.00 95.63           C  
ATOM   1421  O   SER A 186      25.392  24.568   1.052  1.00 95.63           O  
ATOM   1422  OG  SER A 186      26.775  26.698  -0.846  1.00 95.63           O  
ATOM   1423  N   LEU A 187      25.578  23.247  -0.704  1.00 95.03           N  
ATOM   1424  CA  LEU A 187      24.218  22.733  -0.588  1.00 95.03           C  
ATOM   1425  C   LEU A 187      24.032  21.978   0.724  1.00 95.03           C  
ATOM   1426  CB  LEU A 187      23.888  21.817  -1.769  1.00 95.03           C  
ATOM   1427  O   LEU A 187      23.029  22.165   1.416  1.00 95.03           O  
ATOM   1428  CG  LEU A 187      23.676  22.502  -3.120  1.00 95.03           C  
ATOM   1429  CD1 LEU A 187      23.526  21.462  -4.224  1.00 95.03           C  
ATOM   1430  CD2 LEU A 187      22.457  23.417  -3.071  1.00 95.03           C  
ATOM   1431  N   VAL A 188      25.009  21.204   0.999  1.00 95.12           N  
ATOM   1432  CA  VAL A 188      24.929  20.423   2.229  1.00 95.12           C  
ATOM   1433  C   VAL A 188      24.951  21.357   3.436  1.00 95.12           C  
ATOM   1434  CB  VAL A 188      26.082  19.399   2.327  1.00 95.12           C  
ATOM   1435  O   VAL A 188      24.176  21.181   4.379  1.00 95.12           O  
ATOM   1436  CG1 VAL A 188      26.083  18.716   3.693  1.00 95.12           C  
ATOM   1437  CG2 VAL A 188      25.971  18.364   1.209  1.00 95.12           C  
ATOM   1438  N   CYS A 189      25.769  22.299   3.392  1.00 95.47           N  
ATOM   1439  CA  CYS A 189      25.856  23.251   4.494  1.00 95.47           C  
ATOM   1440  C   CYS A 189      24.541  24.000   4.673  1.00 95.47           C  
ATOM   1441  CB  CYS A 189      26.992  24.245   4.255  1.00 95.47           C  
ATOM   1442  O   CYS A 189      24.070  24.176   5.798  1.00 95.47           O  
ATOM   1443  SG  CYS A 189      28.639  23.536   4.473  1.00 95.47           S  
ATOM   1444  N   SER A 190      23.984  24.379   3.602  1.00 94.40           N  
ATOM   1445  CA  SER A 190      22.692  25.056   3.665  1.00 94.40           C  
ATOM   1446  C   SER A 190      21.615  24.138   4.234  1.00 94.40           C  
ATOM   1447  CB  SER A 190      22.275  25.546   2.278  1.00 94.40           C  
ATOM   1448  O   SER A 190      20.798  24.565   5.053  1.00 94.40           O  
ATOM   1449  OG  SER A 190      23.190  26.512   1.790  1.00 94.40           O  
ATOM   1450  N   SER A 191      21.625  22.926   3.764  1.00 93.83           N  
ATOM   1451  CA  SER A 191      20.662  21.945   4.252  1.00 93.83           C  
ATOM   1452  C   SER A 191      20.835  21.698   5.747  1.00 93.83           C  
ATOM   1453  CB  SER A 191      20.806  20.627   3.490  1.00 93.83           C  
ATOM   1454  O   SER A 191      19.851  21.602   6.483  1.00 93.83           O  
ATOM   1455  OG  SER A 191      19.856  19.678   3.942  1.00 93.83           O  
ATOM   1456  N   LEU A 192      22.048  21.674   6.202  1.00 94.63           N  
ATOM   1457  CA  LEU A 192      22.334  21.452   7.615  1.00 94.63           C  
ATOM   1458  C   LEU A 192      21.873  22.638   8.456  1.00 94.63           C  
ATOM   1459  CB  LEU A 192      23.831  21.213   7.828  1.00 94.63           C  
ATOM   1460  O   LEU A 192      21.282  22.456   9.523  1.00 94.63           O  
ATOM   1461  CG  LEU A 192      24.362  19.838   7.420  1.00 94.63           C  
ATOM   1462  CD1 LEU A 192      25.885  19.812   7.504  1.00 94.63           C  
ATOM   1463  CD2 LEU A 192      23.755  18.748   8.296  1.00 94.63           C  
ATOM   1464  N   GLU A 193      22.116  23.749   7.929  1.00 94.84           N  
ATOM   1465  CA  GLU A 193      21.682  24.945   8.644  1.00 94.84           C  
ATOM   1466  C   GLU A 193      20.161  25.007   8.746  1.00 94.84           C  
ATOM   1467  CB  GLU A 193      22.215  26.205   7.957  1.00 94.84           C  
ATOM   1468  O   GLU A 193      19.617  25.372   9.790  1.00 94.84           O  
ATOM   1469  CG  GLU A 193      23.706  26.433   8.160  1.00 94.84           C  
ATOM   1470  CD  GLU A 193      24.253  27.590   7.340  1.00 94.84           C  
ATOM   1471  OE1 GLU A 193      25.477  27.850   7.398  1.00 94.84           O  
ATOM   1472  OE2 GLU A 193      23.453  28.242   6.633  1.00 94.84           O  
ATOM   1473  N   ALA A 194      19.578  24.706   7.705  1.00 93.27           N  
ATOM   1474  CA  ALA A 194      18.118  24.668   7.698  1.00 93.27           C  
ATOM   1475  C   ALA A 194      17.591  23.661   8.717  1.00 93.27           C  
ATOM   1476  CB  ALA A 194      17.601  24.328   6.303  1.00 93.27           C  
ATOM   1477  O   ALA A 194      16.635  23.944   9.441  1.00 93.27           O  
ATOM   1478  N   THR A 195      18.203  22.507   8.704  1.00 93.40           N  
ATOM   1479  CA  THR A 195      17.796  21.472   9.648  1.00 93.40           C  
ATOM   1480  C   THR A 195      18.047  21.921  11.085  1.00 93.40           C  
ATOM   1481  CB  THR A 195      18.540  20.150   9.382  1.00 93.40           C  
ATOM   1482  O   THR A 195      17.220  21.684  11.968  1.00 93.40           O  
ATOM   1483  CG2 THR A 195      18.032  19.040  10.297  1.00 93.40           C  
ATOM   1484  OG1 THR A 195      18.337  19.761   8.018  1.00 93.40           O  
ATOM   1485  N   ARG A 196      19.125  22.532  11.323  1.00 96.04           N  
ATOM   1486  CA  ARG A 196      19.444  23.058  12.646  1.00 96.04           C  
ATOM   1487  C   ARG A 196      18.387  24.055  13.108  1.00 96.04           C  
ATOM   1488  CB  ARG A 196      20.823  23.721  12.642  1.00 96.04           C  
ATOM   1489  O   ARG A 196      17.957  24.020  14.263  1.00 96.04           O  
ATOM   1490  CG  ARG A 196      21.325  24.107  14.024  1.00 96.04           C  
ATOM   1491  CD  ARG A 196      22.718  24.719  13.968  1.00 96.04           C  
ATOM   1492  NE  ARG A 196      23.087  25.337  15.238  1.00 96.04           N  
ATOM   1493  NH1 ARG A 196      25.314  25.619  14.692  1.00 96.04           N  
ATOM   1494  NH2 ARG A 196      24.536  26.299  16.738  1.00 96.04           N  
ATOM   1495  CZ  ARG A 196      24.311  25.750  15.553  1.00 96.04           C  
ATOM   1496  N   ARG A 197      17.975  24.893  12.216  1.00 95.30           N  
ATOM   1497  CA  ARG A 197      16.950  25.880  12.541  1.00 95.30           C  
ATOM   1498  C   ARG A 197      15.624  25.202  12.873  1.00 95.30           C  
ATOM   1499  CB  ARG A 197      16.760  26.861  11.382  1.00 95.30           C  
ATOM   1500  O   ARG A 197      14.950  25.584  13.832  1.00 95.30           O  
ATOM   1501  CG  ARG A 197      17.889  27.870  11.239  1.00 95.30           C  
ATOM   1502  CD  ARG A 197      17.655  28.815  10.068  1.00 95.30           C  
ATOM   1503  NE  ARG A 197      18.823  29.652   9.810  1.00 95.30           N  
ATOM   1504  NH1 ARG A 197      17.905  30.731   7.986  1.00 95.30           N  
ATOM   1505  NH2 ARG A 197      20.025  31.251   8.682  1.00 95.30           N  
ATOM   1506  CZ  ARG A 197      18.915  30.543   8.827  1.00 95.30           C  
ATOM   1507  N   ARG A 198      15.277  24.200  12.109  1.00 94.66           N  
ATOM   1508  CA  ARG A 198      14.039  23.466  12.349  1.00 94.66           C  
ATOM   1509  C   ARG A 198      14.073  22.761  13.701  1.00 94.66           C  
ATOM   1510  CB  ARG A 198      13.792  22.447  11.234  1.00 94.66           C  
ATOM   1511  O   ARG A 198      13.084  22.769  14.437  1.00 94.66           O  
ATOM   1512  CG  ARG A 198      13.300  23.064   9.934  1.00 94.66           C  
ATOM   1513  CD  ARG A 198      12.828  22.003   8.950  1.00 94.66           C  
ATOM   1514  NE  ARG A 198      13.924  21.136   8.526  1.00 94.66           N  
ATOM   1515  NH1 ARG A 198      12.676  19.976   6.966  1.00 94.66           N  
ATOM   1516  NH2 ARG A 198      14.887  19.461   7.284  1.00 94.66           N  
ATOM   1517  CZ  ARG A 198      13.826  20.193   7.593  1.00 94.66           C  
ATOM   1518  N   CYS A 199      15.161  22.179  13.961  1.00 94.91           N  
ATOM   1519  CA  CYS A 199      15.307  21.509  15.248  1.00 94.91           C  
ATOM   1520  C   CYS A 199      15.189  22.503  16.397  1.00 94.91           C  
ATOM   1521  CB  CYS A 199      16.651  20.784  15.326  1.00 94.91           C  
ATOM   1522  O   CYS A 199      14.533  22.221  17.402  1.00 94.91           O  
ATOM   1523  SG  CYS A 199      16.731  19.289  14.315  1.00 94.91           S  
ATOM   1524  N   ALA A 200      15.795  23.614  16.244  1.00 95.43           N  
ATOM   1525  CA  ALA A 200      15.710  24.654  17.266  1.00 95.43           C  
ATOM   1526  C   ALA A 200      14.268  25.117  17.458  1.00 95.43           C  
ATOM   1527  CB  ALA A 200      16.601  25.838  16.897  1.00 95.43           C  
ATOM   1528  O   ALA A 200      13.818  25.311  18.590  1.00 95.43           O  
ATOM   1529  N   ASP A 201      13.579  25.278  16.357  1.00 94.23           N  
ATOM   1530  CA  ASP A 201      12.182  25.697  16.409  1.00 94.23           C  
ATOM   1531  C   ASP A 201      11.326  24.663  17.138  1.00 94.23           C  
ATOM   1532  CB  ASP A 201      11.638  25.928  14.998  1.00 94.23           C  
ATOM   1533  O   ASP A 201      10.487  25.019  17.968  1.00 94.23           O  
ATOM   1534  CG  ASP A 201      12.170  27.199  14.358  1.00 94.23           C  
ATOM   1535  OD1 ASP A 201      12.788  28.024  15.064  1.00 94.23           O  
ATOM   1536  OD2 ASP A 201      11.968  27.377  13.138  1.00 94.23           O  
ATOM   1537  N   LEU A 202      11.611  23.403  16.792  1.00 92.27           N  
ATOM   1538  CA  LEU A 202      10.846  22.337  17.429  1.00 92.27           C  
ATOM   1539  C   LEU A 202      11.133  22.282  18.926  1.00 92.27           C  
ATOM   1540  CB  LEU A 202      11.170  20.986  16.785  1.00 92.27           C  
ATOM   1541  O   LEU A 202      10.223  22.061  19.729  1.00 92.27           O  
ATOM   1542  CG  LEU A 202      10.560  20.728  15.407  1.00 92.27           C  
ATOM   1543  CD1 LEU A 202      11.120  19.440  14.812  1.00 92.27           C  
ATOM   1544  CD2 LEU A 202       9.039  20.664  15.499  1.00 92.27           C  
ATOM   1545  N   GLU A 203      12.338  22.473  19.257  1.00 94.38           N  
ATOM   1546  CA  GLU A 203      12.716  22.475  20.667  1.00 94.38           C  
ATOM   1547  C   GLU A 203      12.033  23.614  21.419  1.00 94.38           C  
ATOM   1548  CB  GLU A 203      14.235  22.582  20.817  1.00 94.38           C  
ATOM   1549  O   GLU A 203      11.629  23.449  22.572  1.00 94.38           O  
ATOM   1550  CG  GLU A 203      14.975  21.285  20.522  1.00 94.38           C  
ATOM   1551  CD  GLU A 203      16.488  21.430  20.585  1.00 94.38           C  
ATOM   1552  OE1 GLU A 203      17.200  20.406  20.480  1.00 94.38           O  
ATOM   1553  OE2 GLU A 203      16.964  22.577  20.741  1.00 94.38           O  
ATOM   1554  N   GLN A 204      11.850  24.726  20.759  1.00 94.05           N  
ATOM   1555  CA  GLN A 204      11.197  25.879  21.369  1.00 94.05           C  
ATOM   1556  C   GLN A 204       9.702  25.633  21.551  1.00 94.05           C  
ATOM   1557  CB  GLN A 204      11.424  27.134  20.525  1.00 94.05           C  
ATOM   1558  O   GLN A 204       9.097  26.134  22.501  1.00 94.05           O  
ATOM   1559  CG  GLN A 204      10.972  28.421  21.202  1.00 94.05           C  
ATOM   1560  CD  GLN A 204      11.243  29.654  20.361  1.00 94.05           C  
ATOM   1561  NE2 GLN A 204      10.976  30.827  20.924  1.00 94.05           N  
ATOM   1562  OE1 GLN A 204      11.690  29.552  19.214  1.00 94.05           O  
ATOM   1563  N   GLN A 205       9.121  24.792  20.747  1.00 93.14           N  
ATOM   1564  CA  GLN A 205       7.690  24.509  20.804  1.00 93.14           C  
ATOM   1565  C   GLN A 205       7.382  23.443  21.852  1.00 93.14           C  
ATOM   1566  CB  GLN A 205       7.175  24.065  19.435  1.00 93.14           C  
ATOM   1567  O   GLN A 205       6.228  23.274  22.252  1.00 93.14           O  
ATOM   1568  CG  GLN A 205       7.159  25.176  18.393  1.00 93.14           C  
ATOM   1569  CD  GLN A 205       6.617  24.717  17.053  1.00 93.14           C  
ATOM   1570  NE2 GLN A 205       6.401  25.662  16.145  1.00 93.14           N  
ATOM   1571  OE1 GLN A 205       6.394  23.521  16.835  1.00 93.14           O  
ATOM   1572  N   GLN A 206       8.330  22.764  22.354  1.00 93.76           N  
ATOM   1573  CA  GLN A 206       8.151  21.625  23.249  1.00 93.76           C  
ATOM   1574  C   GLN A 206       7.479  22.051  24.552  1.00 93.76           C  
ATOM   1575  CB  GLN A 206       9.494  20.957  23.545  1.00 93.76           C  
ATOM   1576  O   GLN A 206       6.537  21.402  25.011  1.00 93.76           O  
ATOM   1577  CG  GLN A 206       9.380  19.486  23.921  1.00 93.76           C  
ATOM   1578  CD  GLN A 206      10.691  18.903  24.415  1.00 93.76           C  
ATOM   1579  NE2 GLN A 206      10.611  17.785  25.128  1.00 93.76           N  
ATOM   1580  OE1 GLN A 206      11.766  19.453  24.157  1.00 93.76           O  
ATOM   1581  N   PRO A 207       7.819  23.118  25.130  1.00 94.46           N  
ATOM   1582  CA  PRO A 207       7.177  23.473  26.398  1.00 94.46           C  
ATOM   1583  C   PRO A 207       5.706  23.846  26.230  1.00 94.46           C  
ATOM   1584  CB  PRO A 207       7.993  24.675  26.881  1.00 94.46           C  
ATOM   1585  O   PRO A 207       4.887  23.552  27.105  1.00 94.46           O  
ATOM   1586  CG  PRO A 207       9.283  24.588  26.131  1.00 94.46           C  
ATOM   1587  CD  PRO A 207       9.046  23.817  24.864  1.00 94.46           C  
ATOM   1588  N   ALA A 208       5.440  24.515  25.161  1.00 91.98           N  
ATOM   1589  CA  ALA A 208       4.050  24.870  24.885  1.00 91.98           C  
ATOM   1590  C   ALA A 208       3.176  23.624  24.781  1.00 91.98           C  
ATOM   1591  CB  ALA A 208       3.956  25.692  23.602  1.00 91.98           C  
ATOM   1592  O   ALA A 208       2.068  23.588  25.321  1.00 91.98           O  
ATOM   1593  N   PHE A 209       3.668  22.605  24.082  1.00 92.31           N  
ATOM   1594  CA  PHE A 209       2.927  21.353  23.974  1.00 92.31           C  
ATOM   1595  C   PHE A 209       2.788  20.687  25.337  1.00 92.31           C  
ATOM   1596  CB  PHE A 209       3.618  20.401  22.992  1.00 92.31           C  
ATOM   1597  O   PHE A 209       1.721  20.168  25.674  1.00 92.31           O  
ATOM   1598  CG  PHE A 209       3.475  20.807  21.550  1.00 92.31           C  
ATOM   1599  CD1 PHE A 209       2.219  21.021  20.995  1.00 92.31           C  
ATOM   1600  CD2 PHE A 209       4.597  20.975  20.749  1.00 92.31           C  
ATOM   1601  CE1 PHE A 209       2.083  21.397  19.661  1.00 92.31           C  
ATOM   1602  CE2 PHE A 209       4.469  21.350  19.415  1.00 92.31           C  
ATOM   1603  CZ  PHE A 209       3.212  21.560  18.872  1.00 92.31           C  
ATOM   1604  N   ALA A 210       3.878  20.722  26.104  1.00 93.48           N  
ATOM   1605  CA  ALA A 210       3.854  20.128  27.438  1.00 93.48           C  
ATOM   1606  C   ALA A 210       2.812  20.807  28.322  1.00 93.48           C  
ATOM   1607  CB  ALA A 210       5.234  20.215  28.085  1.00 93.48           C  
ATOM   1608  O   ALA A 210       2.087  20.140  29.064  1.00 93.48           O  
ATOM   1609  N   HIS A 211       2.764  22.115  28.192  1.00 94.83           N  
ATOM   1610  CA  HIS A 211       1.776  22.862  28.962  1.00 94.83           C  
ATOM   1611  C   HIS A 211       0.357  22.495  28.541  1.00 94.83           C  
ATOM   1612  CB  HIS A 211       1.998  24.367  28.802  1.00 94.83           C  
ATOM   1613  O   HIS A 211      -0.519  22.310  29.390  1.00 94.83           O  
ATOM   1614  CG  HIS A 211       1.078  25.201  29.635  1.00 94.83           C  
ATOM   1615  CD2 HIS A 211       0.071  26.035  29.284  1.00 94.83           C  
ATOM   1616  ND1 HIS A 211       1.146  25.235  31.011  1.00 94.83           N  
ATOM   1617  CE1 HIS A 211       0.216  26.056  31.471  1.00 94.83           C  
ATOM   1618  NE2 HIS A 211      -0.450  26.554  30.444  1.00 94.83           N  
ATOM   1619  N   THR A 212       0.078  22.389  27.307  1.00 95.04           N  
ATOM   1620  CA  THR A 212      -1.233  22.022  26.783  1.00 95.04           C  
ATOM   1621  C   THR A 212      -1.626  20.621  27.243  1.00 95.04           C  
ATOM   1622  CB  THR A 212      -1.257  22.086  25.245  1.00 95.04           C  
ATOM   1623  O   THR A 212      -2.760  20.399  27.672  1.00 95.04           O  
ATOM   1624  CG2 THR A 212      -2.656  21.809  24.705  1.00 95.04           C  
ATOM   1625  OG1 THR A 212      -0.843  23.391  24.820  1.00 95.04           O  
ATOM   1626  N   ILE A 213      -0.695  19.750  27.138  1.00 95.30           N  
ATOM   1627  CA  ILE A 213      -0.964  18.377  27.552  1.00 95.30           C  
ATOM   1628  C   ILE A 213      -1.313  18.346  29.038  1.00 95.30           C  
ATOM   1629  CB  ILE A 213       0.241  17.453  27.265  1.00 95.30           C  
ATOM   1630  O   ILE A 213      -2.271  17.684  29.444  1.00 95.30           O  
ATOM   1631  CG1 ILE A 213       0.402  17.240  25.755  1.00 95.30           C  
ATOM   1632  CG2 ILE A 213       0.081  16.115  27.993  1.00 95.30           C  
ATOM   1633  CD1 ILE A 213       1.666  16.484  25.368  1.00 95.30           C  
ATOM   1634  N   ALA A 214      -0.537  19.055  29.793  1.00 95.67           N  
ATOM   1635  CA  ALA A 214      -0.807  19.114  31.227  1.00 95.67           C  
ATOM   1636  C   ALA A 214      -2.195  19.686  31.501  1.00 95.67           C  
ATOM   1637  CB  ALA A 214       0.257  19.949  31.935  1.00 95.67           C  
ATOM   1638  O   ALA A 214      -2.929  19.173  32.349  1.00 95.67           O  
ATOM   1639  N   ALA A 215      -2.557  20.705  30.769  1.00 95.71           N  
ATOM   1640  CA  ALA A 215      -3.874  21.315  30.933  1.00 95.71           C  
ATOM   1641  C   ALA A 215      -4.983  20.331  30.569  1.00 95.71           C  
ATOM   1642  CB  ALA A 215      -3.986  22.577  30.081  1.00 95.71           C  
ATOM   1643  O   ALA A 215      -5.984  20.223  31.282  1.00 95.71           O  
ATOM   1644  N   LEU A 216      -4.801  19.672  29.498  1.00 94.72           N  
ATOM   1645  CA  LEU A 216      -5.797  18.703  29.052  1.00 94.72           C  
ATOM   1646  C   LEU A 216      -5.929  17.559  30.052  1.00 94.72           C  
ATOM   1647  CB  LEU A 216      -5.429  18.152  27.673  1.00 94.72           C  
ATOM   1648  O   LEU A 216      -7.033  17.070  30.300  1.00 94.72           O  
ATOM   1649  CG  LEU A 216      -5.617  19.103  26.490  1.00 94.72           C  
ATOM   1650  CD1 LEU A 216      -5.106  18.459  25.205  1.00 94.72           C  
ATOM   1651  CD2 LEU A 216      -7.084  19.497  26.349  1.00 94.72           C  
ATOM   1652  N   ARG A 217      -4.863  17.165  30.636  1.00 96.49           N  
ATOM   1653  CA  ARG A 217      -4.883  16.107  31.640  1.00 96.49           C  
ATOM   1654  C   ARG A 217      -5.726  16.510  32.845  1.00 96.49           C  
ATOM   1655  CB  ARG A 217      -3.460  15.763  32.088  1.00 96.49           C  
ATOM   1656  O   ARG A 217      -6.494  15.702  33.370  1.00 96.49           O  
ATOM   1657  CG  ARG A 217      -2.704  14.878  31.110  1.00 96.49           C  
ATOM   1658  CD  ARG A 217      -1.318  14.520  31.629  1.00 96.49           C  
ATOM   1659  NE  ARG A 217      -0.594  13.669  30.689  1.00 96.49           N  
ATOM   1660  NH1 ARG A 217       1.505  14.268  31.445  1.00 96.49           N  
ATOM   1661  NH2 ARG A 217       1.286  12.763  29.730  1.00 96.49           N  
ATOM   1662  CZ  ARG A 217       0.731  13.569  30.623  1.00 96.49           C  
ATOM   1663  N   GLU A 218      -5.501  17.784  33.184  1.00 96.50           N  
ATOM   1664  CA  GLU A 218      -6.287  18.276  34.312  1.00 96.50           C  
ATOM   1665  C   GLU A 218      -7.773  18.325  33.970  1.00 96.50           C  
ATOM   1666  CB  GLU A 218      -5.800  19.662  34.742  1.00 96.50           C  
ATOM   1667  O   GLU A 218      -8.618  17.974  34.796  1.00 96.50           O  
ATOM   1668  CG  GLU A 218      -4.485  19.642  35.508  1.00 96.50           C  
ATOM   1669  CD  GLU A 218      -4.507  18.717  36.714  1.00 96.50           C  
ATOM   1670  OE1 GLU A 218      -3.552  17.928  36.891  1.00 96.50           O  
ATOM   1671  OE2 GLU A 218      -5.489  18.781  37.488  1.00 96.50           O  
ATOM   1672  N   GLU A 219      -8.063  18.700  32.804  1.00 96.32           N  
ATOM   1673  CA  GLU A 219      -9.451  18.740  32.352  1.00 96.32           C  
ATOM   1674  C   GLU A 219     -10.059  17.342  32.312  1.00 96.32           C  
ATOM   1675  CB  GLU A 219      -9.548  19.396  30.973  1.00 96.32           C  
ATOM   1676  O   GLU A 219     -11.223  17.155  32.674  1.00 96.32           O  
ATOM   1677  CG  GLU A 219      -9.388  20.910  30.998  1.00 96.32           C  
ATOM   1678  CD  GLU A 219      -9.522  21.551  29.626  1.00 96.32           C  
ATOM   1679  OE1 GLU A 219      -9.367  22.788  29.517  1.00 96.32           O  
ATOM   1680  OE2 GLU A 219      -9.784  20.809  28.653  1.00 96.32           O  
ATOM   1681  N   LEU A 220      -9.327  16.433  31.858  1.00 95.73           N  
ATOM   1682  CA  LEU A 220      -9.783  15.048  31.811  1.00 95.73           C  
ATOM   1683  C   LEU A 220     -10.067  14.521  33.214  1.00 95.73           C  
ATOM   1684  CB  LEU A 220      -8.742  14.163  31.122  1.00 95.73           C  
ATOM   1685  O   LEU A 220     -11.072  13.841  33.434  1.00 95.73           O  
ATOM   1686  CG  LEU A 220      -9.201  12.759  30.724  1.00 95.73           C  
ATOM   1687  CD1 LEU A 220      -9.358  12.662  29.210  1.00 95.73           C  
ATOM   1688  CD2 LEU A 220      -8.218  11.710  31.234  1.00 95.73           C  
ATOM   1689  N   LYS A 221      -9.160  14.831  34.103  1.00 96.38           N  
ATOM   1690  CA  LYS A 221      -9.366  14.428  35.491  1.00 96.38           C  
ATOM   1691  C   LYS A 221     -10.663  15.011  36.046  1.00 96.38           C  
ATOM   1692  CB  LYS A 221      -8.183  14.863  36.357  1.00 96.38           C  
ATOM   1693  O   LYS A 221     -11.428  14.312  36.713  1.00 96.38           O  
ATOM   1694  CG  LYS A 221      -6.939  14.004  36.183  1.00 96.38           C  
ATOM   1695  CD  LYS A 221      -5.811  14.462  37.099  1.00 96.38           C  
ATOM   1696  CE  LYS A 221      -4.524  13.695  36.827  1.00 96.38           C  
ATOM   1697  NZ  LYS A 221      -3.396  14.189  37.673  1.00 96.38           N  
ATOM   1698  N   ALA A 222     -10.859  16.260  35.723  1.00 95.69           N  
ATOM   1699  CA  ALA A 222     -12.072  16.927  36.190  1.00 95.69           C  
ATOM   1700  C   ALA A 222     -13.319  16.274  35.600  1.00 95.69           C  
ATOM   1701  CB  ALA A 222     -12.034  18.411  35.834  1.00 95.69           C  
ATOM   1702  O   ALA A 222     -14.307  16.058  36.305  1.00 95.69           O  
ATOM   1703  N   MET A 223     -13.245  15.984  34.348  1.00 92.48           N  
ATOM   1704  CA  MET A 223     -14.380  15.372  33.661  1.00 92.48           C  
ATOM   1705  C   MET A 223     -14.681  13.991  34.234  1.00 92.48           C  
ATOM   1706  CB  MET A 223     -14.108  15.267  32.160  1.00 92.48           C  
ATOM   1707  O   MET A 223     -15.845  13.638  34.435  1.00 92.48           O  
ATOM   1708  CG  MET A 223     -15.324  14.861  31.343  1.00 92.48           C  
ATOM   1709  SD  MET A 223     -14.972  14.792  29.544  1.00 92.48           S  
ATOM   1710  CE  MET A 223     -16.094  13.454  29.049  1.00 92.48           C  
ATOM   1711  N   ARG A 224     -13.671  13.228  34.503  1.00 94.78           N  
ATOM   1712  CA  ARG A 224     -13.829  11.899  35.083  1.00 94.78           C  
ATOM   1713  C   ARG A 224     -14.507  11.973  36.447  1.00 94.78           C  
ATOM   1714  CB  ARG A 224     -12.472  11.203  35.211  1.00 94.78           C  
ATOM   1715  O   ARG A 224     -15.367  11.149  36.764  1.00 94.78           O  
ATOM   1716  CG  ARG A 224     -11.939  10.647  33.900  1.00 94.78           C  
ATOM   1717  CD  ARG A 224     -10.586   9.973  34.081  1.00 94.78           C  
ATOM   1718  NE  ARG A 224     -10.074   9.443  32.821  1.00 94.78           N  
ATOM   1719  NH1 ARG A 224      -7.847   9.681  33.385  1.00 94.78           N  
ATOM   1720  NH2 ARG A 224      -8.431   8.821  31.342  1.00 94.78           N  
ATOM   1721  CZ  ARG A 224      -8.785   9.316  32.519  1.00 94.78           C  
ATOM   1722  N   GLN A 225     -14.050  12.981  37.224  1.00 95.36           N  
ATOM   1723  CA  GLN A 225     -14.653  13.169  38.540  1.00 95.36           C  
ATOM   1724  C   GLN A 225     -16.130  13.531  38.421  1.00 95.36           C  
ATOM   1725  CB  GLN A 225     -13.908  14.251  39.322  1.00 95.36           C  
ATOM   1726  O   GLN A 225     -16.963  13.014  39.169  1.00 95.36           O  
ATOM   1727  CG  GLN A 225     -14.306  14.334  40.790  1.00 95.36           C  
ATOM   1728  CD  GLN A 225     -13.497  15.361  41.560  1.00 95.36           C  
ATOM   1729  NE2 GLN A 225     -13.889  15.611  42.805  1.00 95.36           N  
ATOM   1730  OE1 GLN A 225     -12.529  15.924  41.041  1.00 95.36           O  
ATOM   1731  N   GLN A 226     -16.378  14.312  37.451  1.00 95.66           N  
ATOM   1732  CA  GLN A 226     -17.766  14.696  37.213  1.00 95.66           C  
ATOM   1733  C   GLN A 226     -18.607  13.491  36.801  1.00 95.66           C  
ATOM   1734  CB  GLN A 226     -17.846  15.784  36.140  1.00 95.66           C  
ATOM   1735  O   GLN A 226     -19.740  13.333  37.259  1.00 95.66           O  
ATOM   1736  CG  GLN A 226     -17.544  17.183  36.660  1.00 95.66           C  
ATOM   1737  CD  GLN A 226     -17.675  18.248  35.588  1.00 95.66           C  
ATOM   1738  NE2 GLN A 226     -17.615  19.511  35.996  1.00 95.66           N  
ATOM   1739  OE1 GLN A 226     -17.828  17.939  34.402  1.00 95.66           O  
ATOM   1740  N   MET A 227     -18.116  12.682  35.979  1.00 93.16           N  
ATOM   1741  CA  MET A 227     -18.813  11.482  35.523  1.00 93.16           C  
ATOM   1742  C   MET A 227     -19.089  10.538  36.688  1.00 93.16           C  
ATOM   1743  CB  MET A 227     -17.997  10.762  34.448  1.00 93.16           C  
ATOM   1744  O   MET A 227     -20.173   9.959  36.780  1.00 93.16           O  
ATOM   1745  CG  MET A 227     -18.069  11.420  33.080  1.00 93.16           C  
ATOM   1746  SD  MET A 227     -19.745  11.320  32.339  1.00 93.16           S  
ATOM   1747  CE  MET A 227     -19.754   9.586  31.802  1.00 93.16           C  
ATOM   1748  N   ARG A 228     -18.080  10.376  37.579  1.00 93.42           N  
ATOM   1749  CA  ARG A 228     -18.249   9.530  38.756  1.00 93.42           C  
ATOM   1750  C   ARG A 228     -19.363  10.058  39.654  1.00 93.42           C  
ATOM   1751  CB  ARG A 228     -16.941   9.436  39.543  1.00 93.42           C  
ATOM   1752  O   ARG A 228     -20.169   9.283  40.173  1.00 93.42           O  
ATOM   1753  CG  ARG A 228     -15.913   8.504  38.922  1.00 93.42           C  
ATOM   1754  CD  ARG A 228     -14.749   8.238  39.866  1.00 93.42           C  
ATOM   1755  NE  ARG A 228     -13.827   9.369  39.917  1.00 93.42           N  
ATOM   1756  NH1 ARG A 228     -12.251   8.413  38.524  1.00 93.42           N  
ATOM   1757  NH2 ARG A 228     -11.900  10.504  39.395  1.00 93.42           N  
ATOM   1758  CZ  ARG A 228     -12.662   9.426  39.279  1.00 93.42           C  
ATOM   1759  N   GLN A 229     -19.342  11.348  39.751  1.00 94.36           N  
ATOM   1760  CA  GLN A 229     -20.381  11.968  40.566  1.00 94.36           C  
ATOM   1761  C   GLN A 229     -21.765  11.728  39.969  1.00 94.36           C  
ATOM   1762  CB  GLN A 229     -20.126  13.469  40.712  1.00 94.36           C  
ATOM   1763  O   GLN A 229     -22.702  11.370  40.686  1.00 94.36           O  
ATOM   1764  CG  GLN A 229     -21.044  14.155  41.714  1.00 94.36           C  
ATOM   1765  CD  GLN A 229     -20.593  15.563  42.056  1.00 94.36           C  
ATOM   1766  NE2 GLN A 229     -21.228  16.162  43.057  1.00 94.36           N  
ATOM   1767  OE1 GLN A 229     -19.680  16.107  41.426  1.00 94.36           O  
ATOM   1768  N   ARG A 230     -21.885  11.872  38.717  1.00 92.76           N  
ATOM   1769  CA  ARG A 230     -23.162  11.660  38.044  1.00 92.76           C  
ATOM   1770  C   ARG A 230     -23.609  10.206  38.163  1.00 92.76           C  
ATOM   1771  CB  ARG A 230     -23.067  12.059  36.570  1.00 92.76           C  
ATOM   1772  O   ARG A 230     -24.796   9.929  38.346  1.00 92.76           O  
ATOM   1773  CG  ARG A 230     -23.103  13.561  36.336  1.00 92.76           C  
ATOM   1774  CD  ARG A 230     -23.218  13.898  34.856  1.00 92.76           C  
ATOM   1775  NE  ARG A 230     -23.812  15.216  34.648  1.00 92.76           N  
ATOM   1776  NH1 ARG A 230     -23.560  15.195  32.351  1.00 92.76           N  
ATOM   1777  NH2 ARG A 230     -24.515  17.003  33.388  1.00 92.76           N  
ATOM   1778  CZ  ARG A 230     -23.961  15.802  33.463  1.00 92.76           C  
ATOM   1779  N   GLU A 231     -22.662   9.342  38.017  1.00 91.48           N  
ATOM   1780  CA  GLU A 231     -22.962   7.920  38.162  1.00 91.48           C  
ATOM   1781  C   GLU A 231     -23.478   7.606  39.563  1.00 91.48           C  
ATOM   1782  CB  GLU A 231     -21.723   7.075  37.856  1.00 91.48           C  
ATOM   1783  O   GLU A 231     -24.433   6.842  39.722  1.00 91.48           O  
ATOM   1784  CG  GLU A 231     -21.450   6.900  36.369  1.00 91.48           C  
ATOM   1785  CD  GLU A 231     -20.198   6.086  36.080  1.00 91.48           C  
ATOM   1786  OE1 GLU A 231     -19.923   5.796  34.894  1.00 91.48           O  
ATOM   1787  OE2 GLU A 231     -19.487   5.736  37.049  1.00 91.48           O  
ATOM   1788  N   SER A 232     -22.783   8.146  40.552  1.00 91.54           N  
ATOM   1789  CA  SER A 232     -23.206   7.935  41.933  1.00 91.54           C  
ATOM   1790  C   SER A 232     -24.616   8.468  42.166  1.00 91.54           C  
ATOM   1791  CB  SER A 232     -22.232   8.607  42.901  1.00 91.54           C  
ATOM   1792  O   SER A 232     -25.430   7.818  42.825  1.00 91.54           O  
ATOM   1793  OG  SER A 232     -22.362  10.017  42.848  1.00 91.54           O  
ATOM   1794  N   GLU A 233     -24.836   9.625  41.600  1.00 94.16           N  
ATOM   1795  CA  GLU A 233     -26.166  10.213  41.727  1.00 94.16           C  
ATOM   1796  C   GLU A 233     -27.217   9.358  41.024  1.00 94.16           C  
ATOM   1797  CB  GLU A 233     -26.182  11.635  41.161  1.00 94.16           C  
ATOM   1798  O   GLU A 233     -28.329   9.191  41.530  1.00 94.16           O  
ATOM   1799  CG  GLU A 233     -25.412  12.641  42.004  1.00 94.16           C  
ATOM   1800  CD  GLU A 233     -25.317  14.016  41.361  1.00 94.16           C  
ATOM   1801  OE1 GLU A 233     -24.704  14.927  41.963  1.00 94.16           O  
ATOM   1802  OE2 GLU A 233     -25.861  14.183  40.246  1.00 94.16           O  
ATOM   1803  N   ALA A 234     -26.895   8.876  39.880  1.00 88.95           N  
ATOM   1804  CA  ALA A 234     -27.809   8.029  39.119  1.00 88.95           C  
ATOM   1805  C   ALA A 234     -28.129   6.745  39.879  1.00 88.95           C  
ATOM   1806  CB  ALA A 234     -27.214   7.699  37.751  1.00 88.95           C  
ATOM   1807  O   ALA A 234     -29.283   6.310  39.917  1.00 88.95           O  
ATOM   1808  N   VAL A 235     -27.075   6.155  40.465  1.00 90.30           N  
ATOM   1809  CA  VAL A 235     -27.252   4.933  41.243  1.00 90.30           C  
ATOM   1810  C   VAL A 235     -28.168   5.205  42.433  1.00 90.30           C  
ATOM   1811  CB  VAL A 235     -25.898   4.369  41.730  1.00 90.30           C  
ATOM   1812  O   VAL A 235     -29.059   4.407  42.735  1.00 90.30           O  
ATOM   1813  CG1 VAL A 235     -26.114   3.242  42.738  1.00 90.30           C  
ATOM   1814  CG2 VAL A 235     -25.067   3.879  40.545  1.00 90.30           C  
ATOM   1815  N   ALA A 236     -27.922   6.279  43.109  1.00 91.31           N  
ATOM   1816  CA  ALA A 236     -28.752   6.646  44.253  1.00 91.31           C  
ATOM   1817  C   ALA A 236     -30.204   6.857  43.832  1.00 91.31           C  
ATOM   1818  CB  ALA A 236     -28.208   7.904  44.925  1.00 91.31           C  
ATOM   1819  O   ALA A 236     -31.128   6.437  44.533  1.00 91.31           O  
ATOM   1820  N   ALA A 237     -30.403   7.529  42.728  1.00 89.46           N  
ATOM   1821  CA  ALA A 237     -31.746   7.777  42.212  1.00 89.46           C  
ATOM   1822  C   ALA A 237     -32.460   6.467  41.891  1.00 89.46           C  
ATOM   1823  CB  ALA A 237     -31.685   8.665  40.972  1.00 89.46           C  
ATOM   1824  O   ALA A 237     -33.644   6.306  42.199  1.00 89.46           O  
ATOM   1825  N   ARG A 238     -31.704   5.552  41.266  1.00 89.85           N  
ATOM   1826  CA  ARG A 238     -32.264   4.246  40.932  1.00 89.85           C  
ATOM   1827  C   ARG A 238     -32.642   3.474  42.192  1.00 89.85           C  
ATOM   1828  CB  ARG A 238     -31.271   3.432  40.098  1.00 89.85           C  
ATOM   1829  O   ARG A 238     -33.680   2.809  42.231  1.00 89.85           O  
ATOM   1830  CG  ARG A 238     -31.240   3.819  38.628  1.00 89.85           C  
ATOM   1831  CD  ARG A 238     -30.199   3.020  37.857  1.00 89.85           C  
ATOM   1832  NE  ARG A 238     -30.026   3.528  36.499  1.00 89.85           N  
ATOM   1833  NH1 ARG A 238     -28.382   2.013  35.919  1.00 89.85           N  
ATOM   1834  NH2 ARG A 238     -29.092   3.578  34.402  1.00 89.85           N  
ATOM   1835  CZ  ARG A 238     -29.167   3.039  35.610  1.00 89.85           C  
ATOM   1836  N   ALA A 239     -31.785   3.510  43.181  1.00 88.49           N  
ATOM   1837  CA  ALA A 239     -32.063   2.846  44.452  1.00 88.49           C  
ATOM   1838  C   ALA A 239     -33.347   3.379  45.080  1.00 88.49           C  
ATOM   1839  CB  ALA A 239     -30.890   3.025  45.413  1.00 88.49           C  
ATOM   1840  O   ALA A 239     -34.149   2.610  45.616  1.00 88.49           O  
ATOM   1841  N   SER A 240     -33.507   4.697  45.018  1.00 89.88           N  
ATOM   1842  CA  SER A 240     -34.716   5.318  45.548  1.00 89.88           C  
ATOM   1843  C   SER A 240     -35.955   4.846  44.796  1.00 89.88           C  
ATOM   1844  CB  SER A 240     -34.613   6.842  45.473  1.00 89.88           C  
ATOM   1845  O   SER A 240     -36.977   4.530  45.409  1.00 89.88           O  
ATOM   1846  OG  SER A 240     -35.816   7.450  45.912  1.00 89.88           O  
ATOM   1847  N   GLN A 241     -35.849   4.887  43.491  1.00 87.95           N  
ATOM   1848  CA  GLN A 241     -36.971   4.437  42.673  1.00 87.95           C  
ATOM   1849  C   GLN A 241     -37.310   2.977  42.960  1.00 87.95           C  
ATOM   1850  CB  GLN A 241     -36.660   4.621  41.187  1.00 87.95           C  
ATOM   1851  O   GLN A 241     -38.485   2.607  43.016  1.00 87.95           O  
ATOM   1852  CG  GLN A 241     -36.714   6.071  40.723  1.00 87.95           C  
ATOM   1853  CD  GLN A 241     -36.375   6.229  39.252  1.00 87.95           C  
ATOM   1854  NE2 GLN A 241     -36.816   7.332  38.658  1.00 87.95           N  
ATOM   1855  OE1 GLN A 241     -35.722   5.367  38.656  1.00 87.95           O  
ATOM   1856  N   ASP A 242     -36.303   2.073  43.145  1.00 84.89           N  
ATOM   1857  CA  ASP A 242     -36.491   0.660  43.458  1.00 84.89           C  
ATOM   1858  C   ASP A 242     -37.243   0.484  44.775  1.00 84.89           C  
ATOM   1859  CB  ASP A 242     -35.141  -0.059  43.524  1.00 84.89           C  
ATOM   1860  O   ASP A 242     -38.105  -0.389  44.892  1.00 84.89           O  
ATOM   1861  CG  ASP A 242     -34.695  -0.605  42.179  1.00 84.89           C  
ATOM   1862  OD1 ASP A 242     -35.406  -0.402  41.171  1.00 84.89           O  
ATOM   1863  OD2 ASP A 242     -33.624  -1.248  42.127  1.00 84.89           O  
ATOM   1864  N   THR A 243     -36.815   1.310  45.730  1.00 90.50           N  
ATOM   1865  CA  THR A 243     -37.504   1.265  47.015  1.00 90.50           C  
ATOM   1866  C   THR A 243     -38.984   1.596  46.847  1.00 90.50           C  
ATOM   1867  CB  THR A 243     -36.868   2.239  48.024  1.00 90.50           C  
ATOM   1868  O   THR A 243     -39.844   0.938  47.436  1.00 90.50           O  
ATOM   1869  CG2 THR A 243     -35.759   1.560  48.820  1.00 90.50           C  
ATOM   1870  OG1 THR A 243     -36.319   3.358  47.318  1.00 90.50           O  
ATOM   1871  N   GLU A 244     -39.248   2.639  46.042  1.00 92.62           N  
ATOM   1872  CA  GLU A 244     -40.628   3.036  45.779  1.00 92.62           C  
ATOM   1873  C   GLU A 244     -41.398   1.923  45.073  1.00 92.62           C  
ATOM   1874  CB  GLU A 244     -40.668   4.316  44.940  1.00 92.62           C  
ATOM   1875  O   GLU A 244     -42.552   1.651  45.409  1.00 92.62           O  
ATOM   1876  CG  GLU A 244     -41.959   5.109  45.089  1.00 92.62           C  
ATOM   1877  CD  GLU A 244     -41.916   6.461  44.395  1.00 92.62           C  
ATOM   1878  OE1 GLU A 244     -42.938   7.184  44.411  1.00 92.62           O  
ATOM   1879  OE2 GLU A 244     -40.852   6.799  43.829  1.00 92.62           O  
ATOM   1880  N   LEU A 245     -40.794   1.315  44.073  1.00 87.95           N  
ATOM   1881  CA  LEU A 245     -41.415   0.227  43.326  1.00 87.95           C  
ATOM   1882  C   LEU A 245     -41.735  -0.948  44.243  1.00 87.95           C  
ATOM   1883  CB  LEU A 245     -40.499  -0.233  42.189  1.00 87.95           C  
ATOM   1884  O   LEU A 245     -42.800  -1.559  44.128  1.00 87.95           O  
ATOM   1885  CG  LEU A 245     -40.978   0.071  40.768  1.00 87.95           C  
ATOM   1886  CD1 LEU A 245     -39.792   0.415  39.872  1.00 87.95           C  
ATOM   1887  CD2 LEU A 245     -41.758  -1.110  40.202  1.00 87.95           C  
ATOM   1888  N   THR A 246     -40.771  -1.300  45.093  1.00 84.31           N  
ATOM   1889  CA  THR A 246     -40.975  -2.390  46.041  1.00 84.31           C  
ATOM   1890  C   THR A 246     -42.171  -2.105  46.944  1.00 84.31           C  
ATOM   1891  CB  THR A 246     -39.721  -2.622  46.904  1.00 84.31           C  
ATOM   1892  O   THR A 246     -42.961  -3.004  47.240  1.00 84.31           O  
ATOM   1893  CG2 THR A 246     -39.491  -4.110  47.150  1.00 84.31           C  
ATOM   1894  OG1 THR A 246     -38.578  -2.078  46.232  1.00 84.31           O  
ATOM   1895  N   GLN A 247     -42.244  -0.892  47.378  1.00 91.63           N  
ATOM   1896  CA  GLN A 247     -43.379  -0.495  48.204  1.00 91.63           C  
ATOM   1897  C   GLN A 247     -44.693  -0.649  47.444  1.00 91.63           C  
ATOM   1898  CB  GLN A 247     -43.216   0.948  48.685  1.00 91.63           C  
ATOM   1899  O   GLN A 247     -45.673  -1.165  47.985  1.00 91.63           O  
ATOM   1900  CG  GLN A 247     -44.298   1.398  49.657  1.00 91.63           C  
ATOM   1901  CD  GLN A 247     -44.049   2.789  50.209  1.00 91.63           C  
ATOM   1902  NE2 GLN A 247     -44.902   3.223  51.131  1.00 91.63           N  
ATOM   1903  OE1 GLN A 247     -43.097   3.468  49.811  1.00 91.63           O  
ATOM   1904  N   LEU A 248     -44.740  -0.180  46.272  1.00 85.91           N  
ATOM   1905  CA  LEU A 248     -45.941  -0.264  45.449  1.00 85.91           C  
ATOM   1906  C   LEU A 248     -46.326  -1.718  45.195  1.00 85.91           C  
ATOM   1907  CB  LEU A 248     -45.730   0.461  44.117  1.00 85.91           C  
ATOM   1908  O   LEU A 248     -47.509  -2.065  45.222  1.00 85.91           O  
ATOM   1909  CG  LEU A 248     -45.809   1.988  44.156  1.00 85.91           C  
ATOM   1910  CD1 LEU A 248     -45.339   2.577  42.830  1.00 85.91           C  
ATOM   1911  CD2 LEU A 248     -47.229   2.442  44.475  1.00 85.91           C  
ATOM   1912  N   ARG A 249     -45.364  -2.559  44.909  1.00 79.46           N  
ATOM   1913  CA  ARG A 249     -45.597  -3.985  44.702  1.00 79.46           C  
ATOM   1914  C   ARG A 249     -46.239  -4.618  45.931  1.00 79.46           C  
ATOM   1915  CB  ARG A 249     -44.286  -4.701  44.368  1.00 79.46           C  
ATOM   1916  O   ARG A 249     -47.137  -5.455  45.808  1.00 79.46           O  
ATOM   1917  CG  ARG A 249     -43.876  -4.586  42.909  1.00 79.46           C  
ATOM   1918  CD  ARG A 249     -42.556  -5.293  42.636  1.00 79.46           C  
ATOM   1919  NE  ARG A 249     -42.123  -5.113  41.254  1.00 79.46           N  
ATOM   1920  NH1 ARG A 249     -40.213  -6.395  41.467  1.00 79.46           N  
ATOM   1921  NH2 ARG A 249     -40.721  -5.412  39.459  1.00 79.46           N  
ATOM   1922  CZ  ARG A 249     -41.020  -5.640  40.730  1.00 79.46           C  
ATOM   1923  N   ARG A 250     -45.680  -4.256  47.077  1.00 84.87           N  
ATOM   1924  CA  ARG A 250     -46.260  -4.744  48.324  1.00 84.87           C  
ATOM   1925  C   ARG A 250     -47.728  -4.345  48.439  1.00 84.87           C  
ATOM   1926  CB  ARG A 250     -45.477  -4.210  49.526  1.00 84.87           C  
ATOM   1927  O   ARG A 250     -48.573  -5.165  48.802  1.00 84.87           O  
ATOM   1928  CG  ARG A 250     -45.882  -4.835  50.852  1.00 84.87           C  
ATOM   1929  CD  ARG A 250     -45.064  -4.280  52.010  1.00 84.87           C  
ATOM   1930  NE  ARG A 250     -45.906  -3.955  53.157  1.00 84.87           N  
ATOM   1931  NH1 ARG A 250     -44.158  -3.295  54.516  1.00 84.87           N  
ATOM   1932  NH2 ARG A 250     -46.311  -3.232  55.299  1.00 84.87           N  
ATOM   1933  CZ  ARG A 250     -45.457  -3.495  54.321  1.00 84.87           C  
ATOM   1934  N   GLU A 251     -47.985  -3.173  48.115  1.00 88.06           N  
ATOM   1935  CA  GLU A 251     -49.351  -2.660  48.157  1.00 88.06           C  
ATOM   1936  C   GLU A 251     -50.250  -3.400  47.171  1.00 88.06           C  
ATOM   1937  CB  GLU A 251     -49.370  -1.158  47.860  1.00 88.06           C  
ATOM   1938  O   GLU A 251     -51.399  -3.716  47.487  1.00 88.06           O  
ATOM   1939  CG  GLU A 251     -48.858  -0.298  49.007  1.00 88.06           C  
ATOM   1940  CD  GLU A 251     -48.833   1.186  48.679  1.00 88.06           C  
ATOM   1941  OE1 GLU A 251     -48.386   1.989  49.530  1.00 88.06           O  
ATOM   1942  OE2 GLU A 251     -49.263   1.550  47.561  1.00 88.06           O  
ATOM   1943  N   LEU A 252     -49.767  -3.584  45.983  1.00 77.43           N  
ATOM   1944  CA  LEU A 252     -50.504  -4.322  44.962  1.00 77.43           C  
ATOM   1945  C   LEU A 252     -50.793  -5.746  45.424  1.00 77.43           C  
ATOM   1946  CB  LEU A 252     -49.718  -4.349  43.648  1.00 77.43           C  
ATOM   1947  O   LEU A 252     -51.897  -6.257  45.221  1.00 77.43           O  
ATOM   1948  CG  LEU A 252     -50.459  -4.894  42.427  1.00 77.43           C  
ATOM   1949  CD1 LEU A 252     -51.534  -3.911  41.976  1.00 77.43           C  
ATOM   1950  CD2 LEU A 252     -49.481  -5.183  41.293  1.00 77.43           C  
ATOM   1951  N   ASN A 253     -49.801  -6.436  45.956  1.00 71.86           N  
ATOM   1952  CA  ASN A 253     -49.962  -7.792  46.471  1.00 71.86           C  
ATOM   1953  C   ASN A 253     -51.011  -7.849  47.579  1.00 71.86           C  
ATOM   1954  CB  ASN A 253     -48.625  -8.336  46.977  1.00 71.86           C  
ATOM   1955  O   ASN A 253     -51.793  -8.799  47.650  1.00 71.86           O  
ATOM   1956  CG  ASN A 253     -47.780  -8.933  45.869  1.00 71.86           C  
ATOM   1957  ND2 ASN A 253     -46.504  -9.163  46.154  1.00 71.86           N  
ATOM   1958  OD1 ASN A 253     -48.270  -9.184  44.765  1.00 71.86           O  
ATOM   1959  N   GLU A 254     -50.981  -6.883  48.397  1.00 82.22           N  
ATOM   1960  CA  GLU A 254     -52.001  -6.781  49.437  1.00 82.22           C  
ATOM   1961  C   GLU A 254     -53.393  -6.622  48.831  1.00 82.22           C  
ATOM   1962  CB  GLU A 254     -51.699  -5.609  50.374  1.00 82.22           C  
ATOM   1963  O   GLU A 254     -54.357  -7.221  49.313  1.00 82.22           O  
ATOM   1964  CG  GLU A 254     -50.534  -5.862  51.320  1.00 82.22           C  
ATOM   1965  CD  GLU A 254     -50.168  -4.649  52.160  1.00 82.22           C  
ATOM   1966  OE1 GLU A 254     -49.242  -4.747  52.997  1.00 82.22           O  
ATOM   1967  OE2 GLU A 254     -50.812  -3.592  51.980  1.00 82.22           O  
ATOM   1968  N   LEU A 255     -53.457  -5.832  47.765  1.00 74.36           N  
ATOM   1969  CA  LEU A 255     -54.717  -5.617  47.062  1.00 74.36           C  
ATOM   1970  C   LEU A 255     -55.152  -6.880  46.328  1.00 74.36           C  
ATOM   1971  CB  LEU A 255     -54.587  -4.456  46.073  1.00 74.36           C  
ATOM   1972  O   LEU A 255     -56.343  -7.197  46.281  1.00 74.36           O  
ATOM   1973  CG  LEU A 255     -54.695  -3.048  46.661  1.00 74.36           C  
ATOM   1974  CD1 LEU A 255     -54.199  -2.014  45.656  1.00 74.36           C  
ATOM   1975  CD2 LEU A 255     -56.132  -2.751  47.077  1.00 74.36           C  
ATOM   1976  N   ARG A 256     -54.232  -7.531  45.694  1.00 67.18           N  
ATOM   1977  CA  ARG A 256     -54.463  -8.803  45.017  1.00 67.18           C  
ATOM   1978  C   ARG A 256     -54.978  -9.857  45.992  1.00 67.18           C  
ATOM   1979  CB  ARG A 256     -53.180  -9.295  44.343  1.00 67.18           C  
ATOM   1980  O   ARG A 256     -55.836 -10.669  45.640  1.00 67.18           O  
ATOM   1981  CG  ARG A 256     -53.016  -8.820  42.909  1.00 67.18           C  
ATOM   1982  CD  ARG A 256     -51.768  -9.403  42.260  1.00 67.18           C  
ATOM   1983  NE  ARG A 256     -51.586  -8.907  40.899  1.00 67.18           N  
ATOM   1984  NH1 ARG A 256     -49.443  -9.737  40.663  1.00 67.18           N  
ATOM   1985  NH2 ARG A 256     -50.427  -8.583  38.943  1.00 67.18           N  
ATOM   1986  CZ  ARG A 256     -50.486  -9.077  40.172  1.00 67.18           C  
ATOM   1987  N   GLN A 257     -54.351  -9.955  47.153  1.00 67.87           N  
ATOM   1988  CA  GLN A 257     -54.803 -10.873  48.194  1.00 67.87           C  
ATOM   1989  C   GLN A 257     -56.227 -10.546  48.634  1.00 67.87           C  
ATOM   1990  CB  GLN A 257     -53.858 -10.829  49.396  1.00 67.87           C  
ATOM   1991  O   GLN A 257     -57.000 -11.446  48.971  1.00 67.87           O  
ATOM   1992  CG  GLN A 257     -52.509 -11.488  49.142  1.00 67.87           C  
ATOM   1993  CD  GLN A 257     -51.589 -11.423  50.346  1.00 67.87           C  
ATOM   1994  NE2 GLN A 257     -50.339 -11.835  50.160  1.00 67.87           N  
ATOM   1995  OE1 GLN A 257     -51.997 -11.006  51.435  1.00 67.87           O  
ATOM   1996  N   HIS A 258     -56.562  -9.317  48.446  1.00 67.13           N  
ATOM   1997  CA  HIS A 258     -57.909  -8.878  48.791  1.00 67.13           C  
ATOM   1998  C   HIS A 258     -58.883  -9.136  47.646  1.00 67.13           C  
ATOM   1999  CB  HIS A 258     -57.911  -7.393  49.158  1.00 67.13           C  
ATOM   2000  O   HIS A 258     -60.047  -9.471  47.879  1.00 67.13           O  
ATOM   2001  CG  HIS A 258     -57.598  -7.130  50.596  1.00 67.13           C  
ATOM   2002  CD2 HIS A 258     -58.227  -6.361  51.517  1.00 67.13           C  
ATOM   2003  ND1 HIS A 258     -56.515  -7.692  51.237  1.00 67.13           N  
ATOM   2004  CE1 HIS A 258     -56.492  -7.279  52.493  1.00 67.13           C  
ATOM   2005  NE2 HIS A 258     -57.520  -6.471  52.689  1.00 67.13           N  
ATOM   2006  N   MET A 259     -58.397  -9.299  46.465  1.00 60.24           N  
ATOM   2007  CA  MET A 259     -59.192  -9.483  45.254  1.00 60.24           C  
ATOM   2008  C   MET A 259     -59.146 -10.934  44.788  1.00 60.24           C  
ATOM   2009  CB  MET A 259     -58.697  -8.560  44.140  1.00 60.24           C  
ATOM   2010  O   MET A 259     -59.867 -11.318  43.866  1.00 60.24           O  
ATOM   2011  CG  MET A 259     -58.977  -7.087  44.393  1.00 60.24           C  
ATOM   2012  SD  MET A 259     -60.468  -6.492  43.503  1.00 60.24           S  
ATOM   2013  CE  MET A 259     -59.770  -6.233  41.848  1.00 60.24           C  
ATOM   2014  N   GLY A 260     -58.330 -11.973  45.391  1.00 48.10           N  
ATOM   2015  CA  GLY A 260     -58.290 -13.381  45.027  1.00 48.10           C  
ATOM   2016  C   GLY A 260     -59.246 -14.234  45.839  1.00 48.10           C  
ATOM   2017  O   GLY A 260     -58.977 -14.542  47.002  1.00 48.10           O  
ATOM   2018  N   ALA A 261     -60.672 -14.028  45.807  1.00 44.40           N  
ATOM   2019  CA  ALA A 261     -61.752 -14.986  45.584  1.00 44.40           C  
ATOM   2020  C   ALA A 261     -62.345 -14.828  44.187  1.00 44.40           C  
ATOM   2021  CB  ALA A 261     -62.839 -14.818  46.642  1.00 44.40           C  
ATOM   2022  O   ALA A 261     -62.909 -13.782  43.860  1.00 44.40           O  
ATOM   2023  N   ARG A 262     -61.556 -14.983  43.117  1.00 38.62           N  
ATOM   2024  CA  ARG A 262     -62.147 -15.447  41.866  1.00 38.62           C  
ATOM   2025  C   ARG A 262     -61.114 -15.457  40.744  1.00 38.62           C  
ATOM   2026  CB  ARG A 262     -63.337 -14.569  41.475  1.00 38.62           C  
ATOM   2027  O   ARG A 262     -60.429 -14.459  40.514  1.00 38.62           O  
ATOM   2028  CG  ARG A 262     -64.676 -15.088  41.973  1.00 38.62           C  
ATOM   2029  CD  ARG A 262     -65.828 -14.201  41.522  1.00 38.62           C  
ATOM   2030  NE  ARG A 262     -67.109 -14.679  42.035  1.00 38.62           N  
ATOM   2031  NH1 ARG A 262     -68.381 -13.127  40.890  1.00 38.62           N  
ATOM   2032  NH2 ARG A 262     -69.396 -14.672  42.247  1.00 38.62           N  
ATOM   2033  CZ  ARG A 262     -68.293 -14.158  41.723  1.00 38.62           C  
ATOM   2034  N   GLY A 263     -60.498 -16.604  40.468  1.00 35.58           N  
ATOM   2035  CA  GLY A 263     -60.251 -17.436  39.302  1.00 35.58           C  
ATOM   2036  C   GLY A 263     -59.314 -16.793  38.297  1.00 35.58           C  
ATOM   2037  O   GLY A 263     -59.434 -15.602  38.003  1.00 35.58           O  
ATOM   2038  N   ASN A 264     -58.157 -17.490  37.926  1.00 32.60           N  
ATOM   2039  CA  ASN A 264     -57.657 -18.225  36.768  1.00 32.60           C  
ATOM   2040  C   ASN A 264     -56.225 -17.824  36.425  1.00 32.60           C  
ATOM   2041  CB  ASN A 264     -58.572 -18.011  35.561  1.00 32.60           C  
ATOM   2042  O   ASN A 264     -55.884 -16.640  36.453  1.00 32.60           O  
ATOM   2043  CG  ASN A 264     -59.463 -19.206  35.285  1.00 32.60           C  
ATOM   2044  ND2 ASN A 264     -60.229 -19.137  34.203  1.00 32.60           N  
ATOM   2045  OD1 ASN A 264     -59.463 -20.183  36.038  1.00 32.60           O  
ATOM   2046  N   SER A 265     -55.305 -18.825  36.560  1.00 39.05           N  
ATOM   2047  CA  SER A 265     -54.305 -19.631  35.866  1.00 39.05           C  
ATOM   2048  C   SER A 265     -53.396 -18.762  35.003  1.00 39.05           C  
ATOM   2049  CB  SER A 265     -54.981 -20.695  34.999  1.00 39.05           C  
ATOM   2050  O   SER A 265     -53.858 -18.116  34.061  1.00 39.05           O  
ATOM   2051  OG  SER A 265     -54.153 -21.052  33.905  1.00 39.05           O  
ATOM   2052  N   VAL A 266     -52.332 -18.188  35.662  1.00 34.69           N  
ATOM   2053  CA  VAL A 266     -51.185 -17.564  35.009  1.00 34.69           C  
ATOM   2054  C   VAL A 266     -50.155 -18.629  34.643  1.00 34.69           C  
ATOM   2055  CB  VAL A 266     -50.540 -16.484  35.907  1.00 34.69           C  
ATOM   2056  O   VAL A 266     -49.833 -19.497  35.458  1.00 34.69           O  
ATOM   2057  CG1 VAL A 266     -49.329 -15.861  35.216  1.00 34.69           C  
ATOM   2058  CG2 VAL A 266     -51.564 -15.410  36.269  1.00 34.69           C  
ATOM   2059  N   THR A 267     -50.247 -19.270  33.535  1.00 33.61           N  
ATOM   2060  CA  THR A 267     -49.267 -20.045  32.783  1.00 33.61           C  
ATOM   2061  C   THR A 267     -47.865 -19.474  32.974  1.00 33.61           C  
ATOM   2062  CB  THR A 267     -49.612 -20.077  31.283  1.00 33.61           C  
ATOM   2063  O   THR A 267     -47.655 -18.268  32.829  1.00 33.61           O  
ATOM   2064  CG2 THR A 267     -50.817 -20.973  31.014  1.00 33.61           C  
ATOM   2065  OG1 THR A 267     -49.910 -18.748  30.838  1.00 33.61           O  
ATOM   2066  N   ARG A 268     -47.034 -19.858  33.948  1.00 34.87           N  
ATOM   2067  CA  ARG A 268     -45.600 -19.833  34.217  1.00 34.87           C  
ATOM   2068  C   ARG A 268     -44.801 -20.150  32.956  1.00 34.87           C  
ATOM   2069  CB  ARG A 268     -45.243 -20.825  35.326  1.00 34.87           C  
ATOM   2070  O   ARG A 268     -45.049 -21.161  32.296  1.00 34.87           O  
ATOM   2071  CG  ARG A 268     -44.729 -20.168  36.597  1.00 34.87           C  
ATOM   2072  CD  ARG A 268     -44.322 -21.199  37.641  1.00 34.87           C  
ATOM   2073  NE  ARG A 268     -43.781 -20.567  38.841  1.00 34.87           N  
ATOM   2074  NH1 ARG A 268     -42.996 -22.531  39.771  1.00 34.87           N  
ATOM   2075  NH2 ARG A 268     -42.710 -20.541  40.872  1.00 34.87           N  
ATOM   2076  CZ  ARG A 268     -43.164 -21.214  39.825  1.00 34.87           C  
ATOM   2077  N   ARG A 269     -44.362 -19.128  32.230  1.00 40.15           N  
ATOM   2078  CA  ARG A 269     -43.420 -19.246  31.122  1.00 40.15           C  
ATOM   2079  C   ARG A 269     -42.032 -19.634  31.621  1.00 40.15           C  
ATOM   2080  CB  ARG A 269     -43.345 -17.934  30.337  1.00 40.15           C  
ATOM   2081  O   ARG A 269     -41.579 -19.143  32.657  1.00 40.15           O  
ATOM   2082  CG  ARG A 269     -44.328 -17.853  29.179  1.00 40.15           C  
ATOM   2083  CD  ARG A 269     -44.172 -16.556  28.397  1.00 40.15           C  
ATOM   2084  NE  ARG A 269     -45.288 -16.341  27.481  1.00 40.15           N  
ATOM   2085  NH1 ARG A 269     -44.320 -14.548  26.393  1.00 40.15           N  
ATOM   2086  NH2 ARG A 269     -46.399 -15.286  25.770  1.00 40.15           N  
ATOM   2087  CZ  ARG A 269     -45.333 -15.392  26.550  1.00 40.15           C  
ATOM   2088  N   PRO A 270     -41.296 -20.630  31.009  1.00 40.53           N  
ATOM   2089  CA  PRO A 270     -40.102 -21.335  31.483  1.00 40.53           C  
ATOM   2090  C   PRO A 270     -38.894 -20.414  31.636  1.00 40.53           C  
ATOM   2091  CB  PRO A 270     -39.856 -22.382  30.393  1.00 40.53           C  
ATOM   2092  O   PRO A 270     -38.810 -19.383  30.965  1.00 40.53           O  
ATOM   2093  CG  PRO A 270     -40.823 -22.038  29.307  1.00 40.53           C  
ATOM   2094  CD  PRO A 270     -41.677 -20.894  29.773  1.00 40.53           C  
ATOM   2095  N   SER A 271     -38.173 -20.278  32.717  1.00 52.91           N  
ATOM   2096  CA  SER A 271     -36.827 -19.824  33.051  1.00 52.91           C  
ATOM   2097  C   SER A 271     -35.823 -20.237  31.980  1.00 52.91           C  
ATOM   2098  CB  SER A 271     -36.395 -20.381  34.409  1.00 52.91           C  
ATOM   2099  O   SER A 271     -36.020 -21.240  31.291  1.00 52.91           O  
ATOM   2100  OG  SER A 271     -34.991 -20.274  34.572  1.00 52.91           O  
ATOM   2101  N   LEU A 272     -35.070 -19.252  31.235  1.00 62.13           N  
ATOM   2102  CA  LEU A 272     -34.015 -19.412  30.241  1.00 62.13           C  
ATOM   2103  C   LEU A 272     -33.216 -20.686  30.496  1.00 62.13           C  
ATOM   2104  CB  LEU A 272     -33.080 -18.199  30.252  1.00 62.13           C  
ATOM   2105  O   LEU A 272     -32.727 -21.315  29.555  1.00 62.13           O  
ATOM   2106  CG  LEU A 272     -32.521 -17.762  28.897  1.00 62.13           C  
ATOM   2107  CD1 LEU A 272     -33.164 -16.451  28.456  1.00 62.13           C  
ATOM   2108  CD2 LEU A 272     -31.004 -17.623  28.964  1.00 62.13           C  
ATOM   2109  N   SER A 273     -33.175 -21.184  31.718  1.00 61.87           N  
ATOM   2110  CA  SER A 273     -32.430 -22.396  32.045  1.00 61.87           C  
ATOM   2111  C   SER A 273     -33.050 -23.621  31.381  1.00 61.87           C  
ATOM   2112  CB  SER A 273     -32.375 -22.600  33.559  1.00 61.87           C  
ATOM   2113  O   SER A 273     -32.335 -24.522  30.938  1.00 61.87           O  
ATOM   2114  OG  SER A 273     -33.659 -22.431  34.136  1.00 61.87           O  
ATOM   2115  N   ASN A 274     -34.353 -23.546  31.114  1.00 64.20           N  
ATOM   2116  CA  ASN A 274     -35.069 -24.646  30.477  1.00 64.20           C  
ATOM   2117  C   ASN A 274     -35.055 -24.518  28.956  1.00 64.20           C  
ATOM   2118  CB  ASN A 274     -36.509 -24.718  30.990  1.00 64.20           C  
ATOM   2119  O   ASN A 274     -35.315 -25.490  28.245  1.00 64.20           O  
ATOM   2120  CG  ASN A 274     -36.593 -25.181  32.431  1.00 64.20           C  
ATOM   2121  ND2 ASN A 274     -37.687 -24.838  33.101  1.00 64.20           N  
ATOM   2122  OD1 ASN A 274     -35.683 -25.841  32.938  1.00 64.20           O  
ATOM   2123  N   LEU A 275     -34.459 -23.350  28.502  1.00 69.87           N  
ATOM   2124  CA  LEU A 275     -34.503 -23.030  27.080  1.00 69.87           C  
ATOM   2125  C   LEU A 275     -33.107 -23.072  26.469  1.00 69.87           C  
ATOM   2126  CB  LEU A 275     -35.128 -21.650  26.859  1.00 69.87           C  
ATOM   2127  O   LEU A 275     -32.957 -23.008  25.246  1.00 69.87           O  
ATOM   2128  CG  LEU A 275     -36.594 -21.497  27.267  1.00 69.87           C  
ATOM   2129  CD1 LEU A 275     -37.017 -20.034  27.183  1.00 69.87           C  
ATOM   2130  CD2 LEU A 275     -37.487 -22.368  26.391  1.00 69.87           C  
ATOM   2131  N   LEU A 276     -31.989 -23.370  27.290  1.00 81.36           N  
ATOM   2132  CA  LEU A 276     -30.614 -23.355  26.804  1.00 81.36           C  
ATOM   2133  C   LEU A 276     -30.197 -24.736  26.309  1.00 81.36           C  
ATOM   2134  CB  LEU A 276     -29.660 -22.885  27.906  1.00 81.36           C  
ATOM   2135  O   LEU A 276     -29.469 -25.454  26.999  1.00 81.36           O  
ATOM   2136  CG  LEU A 276     -29.666 -21.388  28.215  1.00 81.36           C  
ATOM   2137  CD1 LEU A 276     -28.927 -21.113  29.520  1.00 81.36           C  
ATOM   2138  CD2 LEU A 276     -29.043 -20.602  27.066  1.00 81.36           C  
ATOM   2139  N   ARG A 277     -30.757 -25.137  25.223  1.00 89.12           N  
ATOM   2140  CA  ARG A 277     -30.369 -26.349  24.508  1.00 89.12           C  
ATOM   2141  C   ARG A 277     -30.274 -26.093  23.007  1.00 89.12           C  
ATOM   2142  CB  ARG A 277     -31.365 -27.478  24.784  1.00 89.12           C  
ATOM   2143  O   ARG A 277     -31.161 -25.470  22.421  1.00 89.12           O  
ATOM   2144  CG  ARG A 277     -31.390 -27.936  26.233  1.00 89.12           C  
ATOM   2145  CD  ARG A 277     -32.351 -29.098  26.441  1.00 89.12           C  
ATOM   2146  NE  ARG A 277     -32.985 -29.045  27.756  1.00 89.12           N  
ATOM   2147  NH1 ARG A 277     -32.074 -31.032  28.504  1.00 89.12           N  
ATOM   2148  NH2 ARG A 277     -33.461 -29.817  29.866  1.00 89.12           N  
ATOM   2149  CZ  ARG A 277     -32.838 -29.965  28.705  1.00 89.12           C  
ATOM   2150  N   TRP A 278     -29.073 -26.571  22.537  1.00 91.27           N  
ATOM   2151  CA  TRP A 278     -28.976 -26.423  21.088  1.00 91.27           C  
ATOM   2152  C   TRP A 278     -30.096 -27.184  20.387  1.00 91.27           C  
ATOM   2153  CB  TRP A 278     -27.616 -26.915  20.587  1.00 91.27           C  
ATOM   2154  O   TRP A 278     -30.416 -28.315  20.760  1.00 91.27           O  
ATOM   2155  CG  TRP A 278     -26.448 -26.189  21.183  1.00 91.27           C  
ATOM   2156  CD1 TRP A 278     -25.452 -26.722  21.954  1.00 91.27           C  
ATOM   2157  CD2 TRP A 278     -26.157 -24.793  21.060  1.00 91.27           C  
ATOM   2158  CE2 TRP A 278     -24.968 -24.549  21.782  1.00 91.27           C  
ATOM   2159  CE3 TRP A 278     -26.786 -23.724  20.408  1.00 91.27           C  
ATOM   2160  NE1 TRP A 278     -24.559 -25.741  22.318  1.00 91.27           N  
ATOM   2161  CH2 TRP A 278     -25.031 -22.250  21.223  1.00 91.27           C  
ATOM   2162  CZ2 TRP A 278     -24.395 -23.278  21.870  1.00 91.27           C  
ATOM   2163  CZ3 TRP A 278     -26.215 -22.460  20.497  1.00 91.27           C  
ATOM   2164  N   ASP A 279     -30.765 -26.554  19.434  1.00 88.86           N  
ATOM   2165  CA  ASP A 279     -31.910 -27.118  18.725  1.00 88.86           C  
ATOM   2166  C   ASP A 279     -31.459 -28.110  17.655  1.00 88.86           C  
ATOM   2167  CB  ASP A 279     -32.749 -26.006  18.091  1.00 88.86           C  
ATOM   2168  O   ASP A 279     -31.073 -27.712  16.555  1.00 88.86           O  
ATOM   2169  CG  ASP A 279     -34.083 -26.500  17.559  1.00 88.86           C  
ATOM   2170  OD1 ASP A 279     -34.284 -27.730  17.464  1.00 88.86           O  
ATOM   2171  OD2 ASP A 279     -34.939 -25.651  17.228  1.00 88.86           O  
ATOM   2172  N   ALA A 280     -31.541 -29.399  17.993  1.00 86.49           N  
ATOM   2173  CA  ALA A 280     -31.066 -30.471  17.121  1.00 86.49           C  
ATOM   2174  C   ALA A 280     -31.868 -30.519  15.824  1.00 86.49           C  
ATOM   2175  CB  ALA A 280     -31.143 -31.815  17.841  1.00 86.49           C  
ATOM   2176  O   ALA A 280     -31.348 -30.919  14.780  1.00 86.49           O  
ATOM   2177  N   SER A 281     -33.164 -30.138  15.903  1.00 83.82           N  
ATOM   2178  CA  SER A 281     -34.026 -30.159  14.726  1.00 83.82           C  
ATOM   2179  C   SER A 281     -33.557 -29.153  13.680  1.00 83.82           C  
ATOM   2180  CB  SER A 281     -35.475 -29.864  15.116  1.00 83.82           C  
ATOM   2181  O   SER A 281     -33.883 -29.282  12.497  1.00 83.82           O  
ATOM   2182  OG  SER A 281     -35.623 -28.513  15.515  1.00 83.82           O  
ATOM   2183  N   ARG A 282     -32.725 -28.273  14.083  1.00 81.56           N  
ATOM   2184  CA  ARG A 282     -32.311 -27.199  13.186  1.00 81.56           C  
ATOM   2185  C   ARG A 282     -30.859 -27.376  12.755  1.00 81.56           C  
ATOM   2186  CB  ARG A 282     -32.496 -25.836  13.857  1.00 81.56           C  
ATOM   2187  O   ARG A 282     -30.283 -26.491  12.118  1.00 81.56           O  
ATOM   2188  CG  ARG A 282     -33.950 -25.420  14.014  1.00 81.56           C  
ATOM   2189  CD  ARG A 282     -34.085 -23.923  14.253  1.00 81.56           C  
ATOM   2190  NE  ARG A 282     -35.485 -23.511  14.316  1.00 81.56           N  
ATOM   2191  NH1 ARG A 282     -35.093 -21.345  13.613  1.00 81.56           N  
ATOM   2192  NH2 ARG A 282     -37.226 -22.029  14.102  1.00 81.56           N  
ATOM   2193  CZ  ARG A 282     -35.931 -22.296  14.010  1.00 81.56           C  
ATOM   2194  N   ALA A 283     -30.290 -28.447  13.126  1.00 81.76           N  
ATOM   2195  CA  ALA A 283     -28.903 -28.786  12.815  1.00 81.76           C  
ATOM   2196  C   ALA A 283     -28.741 -29.132  11.337  1.00 81.76           C  
ATOM   2197  CB  ALA A 283     -28.432 -29.949  13.685  1.00 81.76           C  
ATOM   2198  O   ALA A 283     -27.695 -28.864  10.742  1.00 81.76           O  
ATOM   2199  N   ARG A 284     -29.860 -29.516  10.630  1.00 82.62           N  
ATOM   2200  CA  ARG A 284     -29.999 -29.775   9.200  1.00 82.62           C  
ATOM   2201  C   ARG A 284     -28.775 -30.502   8.654  1.00 82.62           C  
ATOM   2202  CB  ARG A 284     -30.216 -28.467   8.436  1.00 82.62           C  
ATOM   2203  O   ARG A 284     -28.270 -30.159   7.583  1.00 82.62           O  
ATOM   2204  CG  ARG A 284     -31.504 -27.746   8.802  1.00 82.62           C  
ATOM   2205  CD  ARG A 284     -31.732 -26.520   7.929  1.00 82.62           C  
ATOM   2206  NE  ARG A 284     -32.949 -25.808   8.307  1.00 82.62           N  
ATOM   2207  NH1 ARG A 284     -32.814 -24.251   6.605  1.00 82.62           N  
ATOM   2208  NH2 ARG A 284     -34.550 -24.174   8.100  1.00 82.62           N  
ATOM   2209  CZ  ARG A 284     -33.435 -24.746   7.670  1.00 82.62           C  
ATOM   2210  N   GLY A 285     -28.125 -31.397   9.411  1.00 85.40           N  
ATOM   2211  CA  GLY A 285     -27.013 -32.219   8.960  1.00 85.40           C  
ATOM   2212  C   GLY A 285     -25.681 -31.495   9.001  1.00 85.40           C  
ATOM   2213  O   GLY A 285     -24.676 -32.005   8.501  1.00 85.40           O  
ATOM   2214  N   LYS A 286     -25.696 -30.281   9.547  1.00 89.61           N  
ATOM   2215  CA  LYS A 286     -24.487 -29.463   9.599  1.00 89.61           C  
ATOM   2216  C   LYS A 286     -23.851 -29.509  10.985  1.00 89.61           C  
ATOM   2217  CB  LYS A 286     -24.800 -28.017   9.214  1.00 89.61           C  
ATOM   2218  O   LYS A 286     -22.658 -29.238  11.136  1.00 89.61           O  
ATOM   2219  CG  LYS A 286     -25.238 -27.842   7.767  1.00 89.61           C  
ATOM   2220  CD  LYS A 286     -25.445 -26.374   7.419  1.00 89.61           C  
ATOM   2221  CE  LYS A 286     -25.899 -26.199   5.976  1.00 89.61           C  
ATOM   2222  NZ  LYS A 286     -26.115 -24.761   5.633  1.00 89.61           N  
ATOM   2223  N   PHE A 287     -24.721 -29.861  11.964  1.00 91.71           N  
ATOM   2224  CA  PHE A 287     -24.241 -29.975  13.336  1.00 91.71           C  
ATOM   2225  C   PHE A 287     -24.601 -31.334  13.925  1.00 91.71           C  
ATOM   2226  CB  PHE A 287     -24.822 -28.855  14.205  1.00 91.71           C  
ATOM   2227  O   PHE A 287     -25.663 -31.884  13.626  1.00 91.71           O  
ATOM   2228  CG  PHE A 287     -24.215 -27.504  13.941  1.00 91.71           C  
ATOM   2229  CD1 PHE A 287     -23.096 -27.080  14.647  1.00 91.71           C  
ATOM   2230  CD2 PHE A 287     -24.763 -26.658  12.986  1.00 91.71           C  
ATOM   2231  CE1 PHE A 287     -22.531 -25.829  14.405  1.00 91.71           C  
ATOM   2232  CE2 PHE A 287     -24.205 -25.407  12.738  1.00 91.71           C  
ATOM   2233  CZ  PHE A 287     -23.089 -24.994  13.449  1.00 91.71           C  
ATOM   2234  N   GLU A 288     -23.663 -31.859  14.695  1.00 93.73           N  
ATOM   2235  CA  GLU A 288     -23.982 -32.945  15.617  1.00 93.73           C  
ATOM   2236  C   GLU A 288     -24.243 -32.416  17.024  1.00 93.73           C  
ATOM   2237  CB  GLU A 288     -22.852 -33.977  15.644  1.00 93.73           C  
ATOM   2238  O   GLU A 288     -23.354 -31.834  17.649  1.00 93.73           O  
ATOM   2239  CG  GLU A 288     -23.231 -35.286  16.322  1.00 93.73           C  
ATOM   2240  CD  GLU A 288     -22.129 -36.332  16.265  1.00 93.73           C  
ATOM   2241  OE1 GLU A 288     -22.370 -37.491  16.673  1.00 93.73           O  
ATOM   2242  OE2 GLU A 288     -21.015 -35.990  15.809  1.00 93.73           O  
ATOM   2243  N   VAL A 289     -25.490 -32.582  17.530  1.00 93.06           N  
ATOM   2244  CA  VAL A 289     -25.860 -32.053  18.838  1.00 93.06           C  
ATOM   2245  C   VAL A 289     -25.988 -33.197  19.841  1.00 93.06           C  
ATOM   2246  CB  VAL A 289     -27.179 -31.250  18.774  1.00 93.06           C  
ATOM   2247  O   VAL A 289     -26.548 -34.249  19.524  1.00 93.06           O  
ATOM   2248  CG1 VAL A 289     -27.538 -30.691  20.150  1.00 93.06           C  
ATOM   2249  CG2 VAL A 289     -27.068 -30.124  17.748  1.00 93.06           C  
ATOM   2250  N   SER A 290     -25.386 -33.061  21.053  1.00 92.44           N  
ATOM   2251  CA  SER A 290     -25.443 -34.085  22.091  1.00 92.44           C  
ATOM   2252  C   SER A 290     -26.878 -34.338  22.541  1.00 92.44           C  
ATOM   2253  CB  SER A 290     -24.587 -33.680  23.292  1.00 92.44           C  
ATOM   2254  O   SER A 290     -27.752 -33.490  22.349  1.00 92.44           O  
ATOM   2255  OG  SER A 290     -25.129 -32.539  23.933  1.00 92.44           O  
ATOM   2256  N   THR A 291     -27.154 -35.470  23.144  1.00 87.00           N  
ATOM   2257  CA  THR A 291     -28.476 -35.918  23.570  1.00 87.00           C  
ATOM   2258  C   THR A 291     -29.086 -34.935  24.565  1.00 87.00           C  
ATOM   2259  CB  THR A 291     -28.412 -37.320  24.203  1.00 87.00           C  
ATOM   2260  O   THR A 291     -30.287 -34.659  24.515  1.00 87.00           O  
ATOM   2261  CG2 THR A 291     -28.094 -38.383  23.157  1.00 87.00           C  
ATOM   2262  OG1 THR A 291     -27.393 -37.338  25.211  1.00 87.00           O  
ATOM   2263  N   ASP A 292     -28.204 -34.368  25.366  1.00 86.20           N  
ATOM   2264  CA  ASP A 292     -28.691 -33.457  26.398  1.00 86.20           C  
ATOM   2265  C   ASP A 292     -28.777 -32.026  25.870  1.00 86.20           C  
ATOM   2266  CB  ASP A 292     -27.786 -33.509  27.630  1.00 86.20           C  
ATOM   2267  O   ASP A 292     -29.195 -31.118  26.591  1.00 86.20           O  
ATOM   2268  CG  ASP A 292     -26.355 -33.094  27.334  1.00 86.20           C  
ATOM   2269  OD1 ASP A 292     -26.045 -32.766  26.169  1.00 86.20           O  
ATOM   2270  OD2 ASP A 292     -25.531 -33.099  28.273  1.00 86.20           O  
ATOM   2271  N   GLY A 293     -28.311 -31.855  24.590  1.00 87.79           N  
ATOM   2272  CA  GLY A 293     -28.474 -30.598  23.877  1.00 87.79           C  
ATOM   2273  C   GLY A 293     -27.496 -29.528  24.323  1.00 87.79           C  
ATOM   2274  O   GLY A 293     -27.672 -28.349  24.009  1.00 87.79           O  
ATOM   2275  N   THR A 294     -26.440 -29.835  24.969  1.00 90.88           N  
ATOM   2276  CA  THR A 294     -25.506 -28.886  25.564  1.00 90.88           C  
ATOM   2277  C   THR A 294     -24.254 -28.748  24.703  1.00 90.88           C  
ATOM   2278  CB  THR A 294     -25.108 -29.313  26.989  1.00 90.88           C  
ATOM   2279  O   THR A 294     -23.504 -27.779  24.840  1.00 90.88           O  
ATOM   2280  CG2 THR A 294     -26.316 -29.319  27.920  1.00 90.88           C  
ATOM   2281  OG1 THR A 294     -24.545 -30.630  26.948  1.00 90.88           O  
ATOM   2282  N   LYS A 295     -24.064 -29.731  23.854  1.00 93.48           N  
ATOM   2283  CA  LYS A 295     -22.884 -29.693  22.995  1.00 93.48           C  
ATOM   2284  C   LYS A 295     -23.276 -29.734  21.521  1.00 93.48           C  
ATOM   2285  CB  LYS A 295     -21.945 -30.856  23.320  1.00 93.48           C  
ATOM   2286  O   LYS A 295     -24.166 -30.492  21.131  1.00 93.48           O  
ATOM   2287  CG  LYS A 295     -20.608 -30.793  22.598  1.00 93.48           C  
ATOM   2288  CD  LYS A 295     -19.667 -31.895  23.066  1.00 93.48           C  
ATOM   2289  CE  LYS A 295     -18.319 -31.817  22.361  1.00 93.48           C  
ATOM   2290  NZ  LYS A 295     -17.378 -32.870  22.848  1.00 93.48           N  
ATOM   2291  N   ALA A 296     -22.563 -28.872  20.763  1.00 93.92           N  
ATOM   2292  CA  ALA A 296     -22.773 -28.842  19.318  1.00 93.92           C  
ATOM   2293  C   ALA A 296     -21.445 -28.892  18.569  1.00 93.92           C  
ATOM   2294  CB  ALA A 296     -23.558 -27.594  18.920  1.00 93.92           C  
ATOM   2295  O   ALA A 296     -20.554 -28.075  18.817  1.00 93.92           O  
ATOM   2296  N   ARG A 297     -21.383 -29.890  17.697  1.00 93.44           N  
ATOM   2297  CA  ARG A 297     -20.180 -30.064  16.888  1.00 93.44           C  
ATOM   2298  C   ARG A 297     -20.486 -29.877  15.406  1.00 93.44           C  
ATOM   2299  CB  ARG A 297     -19.566 -31.445  17.127  1.00 93.44           C  
ATOM   2300  O   ARG A 297     -21.430 -30.470  14.882  1.00 93.44           O  
ATOM   2301  CG  ARG A 297     -18.265 -31.678  16.375  1.00 93.44           C  
ATOM   2302  CD  ARG A 297     -17.634 -33.015  16.741  1.00 93.44           C  
ATOM   2303  NE  ARG A 297     -18.472 -34.137  16.327  1.00 93.44           N  
ATOM   2304  NH1 ARG A 297     -18.313 -35.265  18.336  1.00 93.44           N  
ATOM   2305  NH2 ARG A 297     -19.545 -36.146  16.616  1.00 93.44           N  
ATOM   2306  CZ  ARG A 297     -18.775 -35.180  17.094  1.00 93.44           C  
ATOM   2307  N   HIS A 298     -19.634 -29.022  14.743  1.00 92.73           N  
ATOM   2308  CA  HIS A 298     -19.798 -28.761  13.318  1.00 92.73           C  
ATOM   2309  C   HIS A 298     -19.250 -29.912  12.480  1.00 92.73           C  
ATOM   2310  CB  HIS A 298     -19.105 -27.454  12.930  1.00 92.73           C  
ATOM   2311  O   HIS A 298     -18.122 -30.361  12.698  1.00 92.73           O  
ATOM   2312  CG  HIS A 298     -19.397 -27.012  11.531  1.00 92.73           C  
ATOM   2313  CD2 HIS A 298     -18.652 -27.081  10.403  1.00 92.73           C  
ATOM   2314  ND1 HIS A 298     -20.585 -26.412  11.173  1.00 92.73           N  
ATOM   2315  CE1 HIS A 298     -20.558 -26.132   9.881  1.00 92.73           C  
ATOM   2316  NE2 HIS A 298     -19.396 -26.528   9.390  1.00 92.73           N  
ATOM   2317  N   ILE A 299     -19.982 -30.394  11.481  1.00 91.71           N  
ATOM   2318  CA  ILE A 299     -19.547 -31.628  10.836  1.00 91.71           C  
ATOM   2319  C   ILE A 299     -19.404 -31.402   9.333  1.00 91.71           C  
ATOM   2320  CB  ILE A 299     -20.531 -32.788  11.113  1.00 91.71           C  
ATOM   2321  O   ILE A 299     -19.030 -32.316   8.594  1.00 91.71           O  
ATOM   2322  CG1 ILE A 299     -21.958 -32.380  10.729  1.00 91.71           C  
ATOM   2323  CG2 ILE A 299     -20.460 -33.218  12.581  1.00 91.71           C  
ATOM   2324  CD1 ILE A 299     -22.961 -33.524  10.774  1.00 91.71           C  
ATOM   2325  N   THR A 300     -19.685 -30.219   8.831  1.00 88.32           N  
ATOM   2326  CA  THR A 300     -19.511 -29.906   7.417  1.00 88.32           C  
ATOM   2327  C   THR A 300     -18.567 -28.720   7.238  1.00 88.32           C  
ATOM   2328  CB  THR A 300     -20.860 -29.597   6.743  1.00 88.32           C  
ATOM   2329  O   THR A 300     -18.397 -27.912   8.153  1.00 88.32           O  
ATOM   2330  CG2 THR A 300     -21.809 -30.787   6.842  1.00 88.32           C  
ATOM   2331  OG1 THR A 300     -21.461 -28.466   7.385  1.00 88.32           O  
ATOM   2332  N   PRO A 301     -17.892 -28.667   6.044  1.00 86.67           N  
ATOM   2333  CA  PRO A 301     -17.102 -27.464   5.770  1.00 86.67           C  
ATOM   2334  C   PRO A 301     -17.969 -26.251   5.440  1.00 86.67           C  
ATOM   2335  CB  PRO A 301     -16.249 -27.870   4.565  1.00 86.67           C  
ATOM   2336  O   PRO A 301     -19.093 -26.405   4.955  1.00 86.67           O  
ATOM   2337  CG  PRO A 301     -17.021 -28.964   3.901  1.00 86.67           C  
ATOM   2338  CD  PRO A 301     -17.866 -29.648   4.937  1.00 86.67           C  
ATOM   2339  N   GLY A 302     -17.541 -25.050   5.872  1.00 89.12           N  
ATOM   2340  CA  GLY A 302     -18.270 -23.819   5.611  1.00 89.12           C  
ATOM   2341  C   GLY A 302     -19.063 -23.330   6.808  1.00 89.12           C  
ATOM   2342  O   GLY A 302     -19.133 -24.011   7.833  1.00 89.12           O  
ATOM   2343  N   TRP A 303     -19.662 -22.153   6.661  1.00 91.17           N  
ATOM   2344  CA  TRP A 303     -20.390 -21.524   7.758  1.00 91.17           C  
ATOM   2345  C   TRP A 303     -21.742 -22.199   7.971  1.00 91.17           C  
ATOM   2346  CB  TRP A 303     -20.588 -20.030   7.487  1.00 91.17           C  
ATOM   2347  O   TRP A 303     -22.458 -22.485   7.009  1.00 91.17           O  
ATOM   2348  CG  TRP A 303     -19.360 -19.202   7.718  1.00 91.17           C  
ATOM   2349  CD1 TRP A 303     -18.500 -18.721   6.770  1.00 91.17           C  
ATOM   2350  CD2 TRP A 303     -18.852 -18.761   8.981  1.00 91.17           C  
ATOM   2351  CE2 TRP A 303     -17.681 -18.016   8.723  1.00 91.17           C  
ATOM   2352  CE3 TRP A 303     -19.275 -18.923  10.307  1.00 91.17           C  
ATOM   2353  NE1 TRP A 303     -17.488 -18.006   7.368  1.00 91.17           N  
ATOM   2354  CH2 TRP A 303     -17.362 -17.607  11.033  1.00 91.17           C  
ATOM   2355  CZ2 TRP A 303     -16.926 -17.433   9.745  1.00 91.17           C  
ATOM   2356  CZ3 TRP A 303     -18.523 -18.343  11.322  1.00 91.17           C  
ATOM   2357  N   ALA A 304     -21.968 -22.450   9.242  1.00 90.57           N  
ATOM   2358  CA  ALA A 304     -23.286 -22.927   9.652  1.00 90.57           C  
ATOM   2359  C   ALA A 304     -23.670 -22.370  11.020  1.00 90.57           C  
ATOM   2360  CB  ALA A 304     -23.317 -24.453   9.675  1.00 90.57           C  
ATOM   2361  O   ALA A 304     -22.807 -22.163  11.877  1.00 90.57           O  
ATOM   2362  N   SER A 305     -24.987 -22.158  11.187  1.00 90.58           N  
ATOM   2363  CA  SER A 305     -25.470 -21.529  12.411  1.00 90.58           C  
ATOM   2364  C   SER A 305     -26.491 -22.412  13.121  1.00 90.58           C  
ATOM   2365  CB  SER A 305     -26.088 -20.164  12.105  1.00 90.58           C  
ATOM   2366  O   SER A 305     -27.210 -23.178  12.477  1.00 90.58           O  
ATOM   2367  OG  SER A 305     -25.148 -19.317  11.467  1.00 90.58           O  
ATOM   2368  N   LEU A 306     -26.456 -22.265  14.376  1.00 90.47           N  
ATOM   2369  CA  LEU A 306     -27.343 -23.039  15.238  1.00 90.47           C  
ATOM   2370  C   LEU A 306     -27.837 -22.195  16.408  1.00 90.47           C  
ATOM   2371  CB  LEU A 306     -26.628 -24.288  15.760  1.00 90.47           C  
ATOM   2372  O   LEU A 306     -27.058 -21.464  17.024  1.00 90.47           O  
ATOM   2373  CG  LEU A 306     -27.481 -25.273  16.561  1.00 90.47           C  
ATOM   2374  CD1 LEU A 306     -28.517 -25.934  15.658  1.00 90.47           C  
ATOM   2375  CD2 LEU A 306     -26.600 -26.322  17.230  1.00 90.47           C  
ATOM   2376  N   HIS A 307     -29.130 -22.199  16.714  1.00 89.94           N  
ATOM   2377  CA  HIS A 307     -29.624 -21.485  17.885  1.00 89.94           C  
ATOM   2378  C   HIS A 307     -30.348 -22.428  18.840  1.00 89.94           C  
ATOM   2379  CB  HIS A 307     -30.555 -20.346  17.465  1.00 89.94           C  
ATOM   2380  O   HIS A 307     -30.670 -23.561  18.475  1.00 89.94           O  
ATOM   2381  CG  HIS A 307     -31.780 -20.809  16.741  1.00 89.94           C  
ATOM   2382  CD2 HIS A 307     -32.092 -20.796  15.424  1.00 89.94           C  
ATOM   2383  ND1 HIS A 307     -32.863 -21.362  17.390  1.00 89.94           N  
ATOM   2384  CE1 HIS A 307     -33.790 -21.671  16.499  1.00 89.94           C  
ATOM   2385  NE2 HIS A 307     -33.347 -21.338  15.299  1.00 89.94           N  
ATOM   2386  N   CYS A 308     -30.639 -21.981  19.986  1.00 89.28           N  
ATOM   2387  CA  CYS A 308     -31.280 -22.772  21.030  1.00 89.28           C  
ATOM   2388  C   CYS A 308     -32.779 -22.887  20.784  1.00 89.28           C  
ATOM   2389  CB  CYS A 308     -31.025 -22.153  22.404  1.00 89.28           C  
ATOM   2390  O   CYS A 308     -33.332 -22.170  19.948  1.00 89.28           O  
ATOM   2391  SG  CYS A 308     -29.329 -22.357  22.992  1.00 89.28           S  
ATOM   2392  N   VAL A 309     -33.503 -23.827  21.382  1.00 83.34           N  
ATOM   2393  CA  VAL A 309     -34.890 -24.248  21.217  1.00 83.34           C  
ATOM   2394  C   VAL A 309     -35.827 -23.128  21.662  1.00 83.34           C  
ATOM   2395  CB  VAL A 309     -35.189 -25.540  22.011  1.00 83.34           C  
ATOM   2396  O   VAL A 309     -36.930 -22.984  21.130  1.00 83.34           O  
ATOM   2397  CG1 VAL A 309     -36.602 -26.041  21.714  1.00 83.34           C  
ATOM   2398  CG2 VAL A 309     -34.157 -26.617  21.685  1.00 83.34           C  
ATOM   2399  N   GLY A 310     -35.324 -22.115  22.350  1.00 78.95           N  
ATOM   2400  CA  GLY A 310     -36.207 -21.088  22.877  1.00 78.95           C  
ATOM   2401  C   GLY A 310     -35.553 -19.722  22.956  1.00 78.95           C  
ATOM   2402  O   GLY A 310     -34.340 -19.597  22.778  1.00 78.95           O  
ATOM   2403  N   GLY A 311     -36.372 -18.671  22.961  1.00 83.85           N  
ATOM   2404  CA  GLY A 311     -35.903 -17.295  23.009  1.00 83.85           C  
ATOM   2405  C   GLY A 311     -36.531 -16.490  24.131  1.00 83.85           C  
ATOM   2406  O   GLY A 311     -37.392 -16.992  24.855  1.00 83.85           O  
ATOM   2407  N   VAL A 312     -35.889 -15.432  24.349  1.00 85.78           N  
ATOM   2408  CA  VAL A 312     -36.367 -14.545  25.405  1.00 85.78           C  
ATOM   2409  C   VAL A 312     -36.726 -13.183  24.813  1.00 85.78           C  
ATOM   2410  CB  VAL A 312     -35.317 -14.378  26.526  1.00 85.78           C  
ATOM   2411  O   VAL A 312     -36.142 -12.761  23.812  1.00 85.78           O  
ATOM   2412  CG1 VAL A 312     -35.111 -15.695  27.272  1.00 85.78           C  
ATOM   2413  CG2 VAL A 312     -33.996 -13.875  25.948  1.00 85.78           C  
ATOM   2414  N   SER A 313     -37.700 -12.501  25.335  1.00 86.30           N  
ATOM   2415  CA  SER A 313     -38.111 -11.219  24.773  1.00 86.30           C  
ATOM   2416  C   SER A 313     -38.091 -10.119  25.829  1.00 86.30           C  
ATOM   2417  CB  SER A 313     -39.510 -11.325  24.163  1.00 86.30           C  
ATOM   2418  O   SER A 313     -38.241  -8.939  25.507  1.00 86.30           O  
ATOM   2419  OG  SER A 313     -40.442 -11.796  25.121  1.00 86.30           O  
ATOM   2420  N   ARG A 314     -37.798 -10.473  27.130  1.00 82.51           N  
ATOM   2421  CA  ARG A 314     -37.739  -9.488  28.205  1.00 82.51           C  
ATOM   2422  C   ARG A 314     -36.862  -9.981  29.352  1.00 82.51           C  
ATOM   2423  CB  ARG A 314     -39.144  -9.168  28.720  1.00 82.51           C  
ATOM   2424  O   ARG A 314     -36.536 -11.167  29.425  1.00 82.51           O  
ATOM   2425  CG  ARG A 314     -39.761  -7.927  28.096  1.00 82.51           C  
ATOM   2426  CD  ARG A 314     -41.148  -7.644  28.656  1.00 82.51           C  
ATOM   2427  NE  ARG A 314     -41.526  -6.245  28.477  1.00 82.51           N  
ATOM   2428  NH1 ARG A 314     -43.637  -6.485  29.387  1.00 82.51           N  
ATOM   2429  NH2 ARG A 314     -42.939  -4.440  28.620  1.00 82.51           N  
ATOM   2430  CZ  ARG A 314     -42.700  -5.727  28.828  1.00 82.51           C  
ATOM   2431  N   GLY A 315     -36.351  -9.088  30.195  1.00 82.68           N  
ATOM   2432  CA  GLY A 315     -35.602  -9.448  31.388  1.00 82.68           C  
ATOM   2433  C   GLY A 315     -34.103  -9.498  31.160  1.00 82.68           C  
ATOM   2434  O   GLY A 315     -33.619  -9.102  30.097  1.00 82.68           O  
ATOM   2435  N   SER A 316     -33.364  -9.816  32.236  1.00 83.92           N  
ATOM   2436  CA  SER A 316     -31.909  -9.924  32.232  1.00 83.92           C  
ATOM   2437  C   SER A 316     -31.462 -11.380  32.312  1.00 83.92           C  
ATOM   2438  CB  SER A 316     -31.309  -9.133  33.395  1.00 83.92           C  
ATOM   2439  O   SER A 316     -31.905 -12.123  33.190  1.00 83.92           O  
ATOM   2440  OG  SER A 316     -31.556  -7.747  33.241  1.00 83.92           O  
ATOM   2441  N   HIS A 317     -30.604 -11.670  31.343  1.00 86.12           N  
ATOM   2442  CA  HIS A 317     -30.208 -13.068  31.219  1.00 86.12           C  
ATOM   2443  C   HIS A 317     -28.700 -13.198  31.031  1.00 86.12           C  
ATOM   2444  CB  HIS A 317     -30.942 -13.732  30.053  1.00 86.12           C  
ATOM   2445  O   HIS A 317     -28.069 -12.332  30.422  1.00 86.12           O  
ATOM   2446  CG  HIS A 317     -32.427 -13.557  30.101  1.00 86.12           C  
ATOM   2447  CD2 HIS A 317     -33.228 -12.609  29.561  1.00 86.12           C  
ATOM   2448  ND1 HIS A 317     -33.257 -14.427  30.774  1.00 86.12           N  
ATOM   2449  CE1 HIS A 317     -34.509 -14.020  30.644  1.00 86.12           C  
ATOM   2450  NE2 HIS A 317     -34.519 -12.919  29.912  1.00 86.12           N  
ATOM   2451  N   VAL A 318     -28.179 -14.333  31.627  1.00 87.74           N  
ATOM   2452  CA  VAL A 318     -26.761 -14.633  31.465  1.00 87.74           C  
ATOM   2453  C   VAL A 318     -26.577 -16.122  31.179  1.00 87.74           C  
ATOM   2454  CB  VAL A 318     -25.948 -14.226  32.715  1.00 87.74           C  
ATOM   2455  O   VAL A 318     -27.186 -16.967  31.840  1.00 87.74           O  
ATOM   2456  CG1 VAL A 318     -24.462 -14.517  32.511  1.00 87.74           C  
ATOM   2457  CG2 VAL A 318     -26.168 -12.749  33.036  1.00 87.74           C  
ATOM   2458  N   TRP A 319     -25.740 -16.354  30.184  1.00 90.40           N  
ATOM   2459  CA  TRP A 319     -25.365 -17.743  29.943  1.00 90.40           C  
ATOM   2460  C   TRP A 319     -23.932 -17.839  29.430  1.00 90.40           C  
ATOM   2461  CB  TRP A 319     -26.324 -18.393  28.941  1.00 90.40           C  
ATOM   2462  O   TRP A 319     -23.328 -16.828  29.064  1.00 90.40           O  
ATOM   2463  CG  TRP A 319     -26.262 -17.799  27.566  1.00 90.40           C  
ATOM   2464  CD1 TRP A 319     -25.510 -18.236  26.512  1.00 90.40           C  
ATOM   2465  CD2 TRP A 319     -26.980 -16.653  27.098  1.00 90.40           C  
ATOM   2466  CE2 TRP A 319     -26.615 -16.453  25.749  1.00 90.40           C  
ATOM   2467  CE3 TRP A 319     -27.899 -15.775  27.690  1.00 90.40           C  
ATOM   2468  NE1 TRP A 319     -25.717 -17.431  25.416  1.00 90.40           N  
ATOM   2469  CH2 TRP A 319     -28.033 -14.565  25.584  1.00 90.40           C  
ATOM   2470  CZ2 TRP A 319     -27.137 -15.409  24.981  1.00 90.40           C  
ATOM   2471  CZ3 TRP A 319     -28.417 -14.738  26.924  1.00 90.40           C  
ATOM   2472  N   HIS A 320     -23.460 -19.108  29.443  1.00 92.08           N  
ATOM   2473  CA  HIS A 320     -22.042 -19.296  29.157  1.00 92.08           C  
ATOM   2474  C   HIS A 320     -21.835 -20.346  28.071  1.00 92.08           C  
ATOM   2475  CB  HIS A 320     -21.288 -19.696  30.426  1.00 92.08           C  
ATOM   2476  O   HIS A 320     -22.469 -21.404  28.095  1.00 92.08           O  
ATOM   2477  CG  HIS A 320     -21.546 -18.790  31.588  1.00 92.08           C  
ATOM   2478  CD2 HIS A 320     -22.349 -18.937  32.668  1.00 92.08           C  
ATOM   2479  ND1 HIS A 320     -20.938 -17.561  31.722  1.00 92.08           N  
ATOM   2480  CE1 HIS A 320     -21.357 -16.989  32.839  1.00 92.08           C  
ATOM   2481  NE2 HIS A 320     -22.214 -17.803  33.431  1.00 92.08           N  
ATOM   2482  N   VAL A 321     -20.901 -19.979  27.156  1.00 94.57           N  
ATOM   2483  CA  VAL A 321     -20.557 -20.900  26.078  1.00 94.57           C  
ATOM   2484  C   VAL A 321     -19.055 -21.174  26.091  1.00 94.57           C  
ATOM   2485  CB  VAL A 321     -20.985 -20.347  24.700  1.00 94.57           C  
ATOM   2486  O   VAL A 321     -18.247 -20.243  26.059  1.00 94.57           O  
ATOM   2487  CG1 VAL A 321     -20.641 -21.337  23.589  1.00 94.57           C  
ATOM   2488  CG2 VAL A 321     -22.480 -20.031  24.694  1.00 94.57           C  
ATOM   2489  N   ARG A 322     -18.757 -22.462  26.155  1.00 94.95           N  
ATOM   2490  CA  ARG A 322     -17.350 -22.850  26.121  1.00 94.95           C  
ATOM   2491  C   ARG A 322     -16.947 -23.324  24.729  1.00 94.95           C  
ATOM   2492  CB  ARG A 322     -17.069 -23.946  27.150  1.00 94.95           C  
ATOM   2493  O   ARG A 322     -17.660 -24.114  24.105  1.00 94.95           O  
ATOM   2494  CG  ARG A 322     -15.611 -24.373  27.213  1.00 94.95           C  
ATOM   2495  CD  ARG A 322     -15.379 -25.435  28.279  1.00 94.95           C  
ATOM   2496  NE  ARG A 322     -16.152 -26.644  28.011  1.00 94.95           N  
ATOM   2497  NH1 ARG A 322     -14.999 -27.963  29.517  1.00 94.95           N  
ATOM   2498  NH2 ARG A 322     -16.716 -28.854  28.286  1.00 94.95           N  
ATOM   2499  CZ  ARG A 322     -15.954 -27.818  28.605  1.00 94.95           C  
ATOM   2500  N   VAL A 323     -15.739 -22.818  24.301  1.00 94.03           N  
ATOM   2501  CA  VAL A 323     -15.144 -23.306  23.061  1.00 94.03           C  
ATOM   2502  C   VAL A 323     -14.322 -24.562  23.342  1.00 94.03           C  
ATOM   2503  CB  VAL A 323     -14.261 -22.229  22.393  1.00 94.03           C  
ATOM   2504  O   VAL A 323     -13.334 -24.513  24.078  1.00 94.03           O  
ATOM   2505  CG1 VAL A 323     -13.720 -22.729  21.054  1.00 94.03           C  
ATOM   2506  CG2 VAL A 323     -15.049 -20.935  22.204  1.00 94.03           C  
ATOM   2507  N   ASP A 324     -14.751 -25.709  22.690  1.00 92.15           N  
ATOM   2508  CA  ASP A 324     -14.161 -27.004  23.014  1.00 92.15           C  
ATOM   2509  C   ASP A 324     -12.852 -27.216  22.258  1.00 92.15           C  
ATOM   2510  CB  ASP A 324     -15.141 -28.135  22.696  1.00 92.15           C  
ATOM   2511  O   ASP A 324     -12.689 -26.726  21.139  1.00 92.15           O  
ATOM   2512  CG  ASP A 324     -16.420 -28.059  23.512  1.00 92.15           C  
ATOM   2513  OD1 ASP A 324     -16.352 -27.784  24.729  1.00 92.15           O  
ATOM   2514  OD2 ASP A 324     -17.506 -28.279  22.932  1.00 92.15           O  
ATOM   2515  N   PRO A 325     -11.925 -27.811  22.871  1.00 87.60           N  
ATOM   2516  CA  PRO A 325     -10.705 -28.179  22.148  1.00 87.60           C  
ATOM   2517  C   PRO A 325     -10.963 -29.185  21.029  1.00 87.60           C  
ATOM   2518  CB  PRO A 325      -9.820 -28.790  23.238  1.00 87.60           C  
ATOM   2519  O   PRO A 325     -11.933 -29.945  21.088  1.00 87.60           O  
ATOM   2520  CG  PRO A 325     -10.765 -29.157  24.336  1.00 87.60           C  
ATOM   2521  CD  PRO A 325     -12.028 -28.363  24.164  1.00 87.60           C  
ATOM   2522  N   THR A 326     -10.150 -29.077  19.948  1.00 81.84           N  
ATOM   2523  CA  THR A 326     -10.311 -30.018  18.845  1.00 81.84           C  
ATOM   2524  C   THR A 326      -9.689 -31.368  19.190  1.00 81.84           C  
ATOM   2525  CB  THR A 326      -9.678 -29.475  17.550  1.00 81.84           C  
ATOM   2526  O   THR A 326      -8.749 -31.440  19.985  1.00 81.84           O  
ATOM   2527  CG2 THR A 326     -10.346 -28.174  17.116  1.00 81.84           C  
ATOM   2528  OG1 THR A 326      -8.284 -29.231  17.773  1.00 81.84           O  
ATOM   2529  N   VAL A 327     -10.191 -32.463  18.744  1.00 72.45           N  
ATOM   2530  CA  VAL A 327      -9.771 -33.839  18.989  1.00 72.45           C  
ATOM   2531  C   VAL A 327      -8.399 -34.080  18.364  1.00 72.45           C  
ATOM   2532  CB  VAL A 327     -10.796 -34.853  18.433  1.00 72.45           C  
ATOM   2533  O   VAL A 327      -7.556 -34.764  18.948  1.00 72.45           O  
ATOM   2534  CG1 VAL A 327     -10.332 -36.285  18.689  1.00 72.45           C  
ATOM   2535  CG2 VAL A 327     -12.172 -34.615  19.054  1.00 72.45           C  
ATOM   2536  N   ASP A 328      -8.024 -33.322  17.346  1.00 72.92           N  
ATOM   2537  CA  ASP A 328      -6.769 -33.570  16.643  1.00 72.92           C  
ATOM   2538  C   ASP A 328      -5.699 -32.562  17.056  1.00 72.92           C  
ATOM   2539  CB  ASP A 328      -6.983 -33.519  15.129  1.00 72.92           C  
ATOM   2540  O   ASP A 328      -4.629 -32.499  16.448  1.00 72.92           O  
ATOM   2541  CG  ASP A 328      -7.903 -34.616  14.623  1.00 72.92           C  
ATOM   2542  OD1 ASP A 328      -8.025 -35.666  15.290  1.00 72.92           O  
ATOM   2543  OD2 ASP A 328      -8.509 -34.430  13.545  1.00 72.92           O  
ATOM   2544  N   LYS A 329      -5.965 -31.757  18.132  1.00 64.14           N  
ATOM   2545  CA  LYS A 329      -5.047 -30.771  18.693  1.00 64.14           C  
ATOM   2546  C   LYS A 329      -4.644 -29.736  17.646  1.00 64.14           C  
ATOM   2547  CB  LYS A 329      -3.802 -31.457  19.257  1.00 64.14           C  
ATOM   2548  O   LYS A 329      -3.572 -29.136  17.739  1.00 64.14           O  
ATOM   2549  CG  LYS A 329      -4.066 -32.293  20.501  1.00 64.14           C  
ATOM   2550  CD  LYS A 329      -2.771 -32.817  21.108  1.00 64.14           C  
ATOM   2551  CE  LYS A 329      -3.036 -33.691  22.326  1.00 64.14           C  
ATOM   2552  NZ  LYS A 329      -1.770 -34.215  22.918  1.00 64.14           N  
ATOM   2553  N   THR A 330      -5.388 -29.679  16.506  1.00 68.34           N  
ATOM   2554  CA  THR A 330      -5.187 -28.578  15.570  1.00 68.34           C  
ATOM   2555  C   THR A 330      -5.636 -27.256  16.186  1.00 68.34           C  
ATOM   2556  CB  THR A 330      -5.949 -28.819  14.253  1.00 68.34           C  
ATOM   2557  O   THR A 330      -6.555 -27.228  17.007  1.00 68.34           O  
ATOM   2558  CG2 THR A 330      -5.373 -30.010  13.495  1.00 68.34           C  
ATOM   2559  OG1 THR A 330      -7.328 -29.075  14.546  1.00 68.34           O  
ATOM   2560  N   ALA A 331      -4.764 -26.288  16.014  1.00 71.81           N  
ATOM   2561  CA  ALA A 331      -5.055 -24.958  16.543  1.00 71.81           C  
ATOM   2562  C   ALA A 331      -6.375 -24.426  15.993  1.00 71.81           C  
ATOM   2563  CB  ALA A 331      -3.918 -23.994  16.214  1.00 71.81           C  
ATOM   2564  O   ALA A 331      -6.670 -24.587  14.807  1.00 71.81           O  
ATOM   2565  N   LEU A 332      -7.323 -23.958  16.950  1.00 82.49           N  
ATOM   2566  CA  LEU A 332      -8.604 -23.363  16.586  1.00 82.49           C  
ATOM   2567  C   LEU A 332      -8.408 -21.977  15.980  1.00 82.49           C  
ATOM   2568  CB  LEU A 332      -9.521 -23.273  17.809  1.00 82.49           C  
ATOM   2569  O   LEU A 332      -7.602 -21.187  16.478  1.00 82.49           O  
ATOM   2570  CG  LEU A 332     -10.277 -24.549  18.185  1.00 82.49           C  
ATOM   2571  CD1 LEU A 332     -10.371 -24.682  19.701  1.00 82.49           C  
ATOM   2572  CD2 LEU A 332     -11.665 -24.554  17.555  1.00 82.49           C  
ATOM   2573  N   ASN A 333      -8.951 -21.788  14.867  1.00 85.63           N  
ATOM   2574  CA  ASN A 333      -8.965 -20.466  14.250  1.00 85.63           C  
ATOM   2575  C   ASN A 333     -10.045 -19.575  14.857  1.00 85.63           C  
ATOM   2576  CB  ASN A 333      -9.160 -20.582  12.737  1.00 85.63           C  
ATOM   2577  O   ASN A 333     -11.237 -19.851  14.711  1.00 85.63           O  
ATOM   2578  CG  ASN A 333      -8.979 -19.258  12.022  1.00 85.63           C  
ATOM   2579  ND2 ASN A 333      -8.743 -19.316  10.716  1.00 85.63           N  
ATOM   2580  OD1 ASN A 333      -9.051 -18.191  12.637  1.00 85.63           O  
ATOM   2581  N   PRO A 334      -9.659 -18.511  15.573  1.00 87.10           N  
ATOM   2582  CA  PRO A 334     -10.615 -17.640  16.259  1.00 87.10           C  
ATOM   2583  C   PRO A 334     -11.547 -16.910  15.294  1.00 87.10           C  
ATOM   2584  CB  PRO A 334      -9.717 -16.649  17.005  1.00 87.10           C  
ATOM   2585  O   PRO A 334     -12.633 -16.478  15.687  1.00 87.10           O  
ATOM   2586  CG  PRO A 334      -8.388 -16.755  16.330  1.00 87.10           C  
ATOM   2587  CD  PRO A 334      -8.310 -18.086  15.638  1.00 87.10           C  
ATOM   2588  N   SER A 335     -11.210 -16.853  14.005  1.00 89.08           N  
ATOM   2589  CA  SER A 335     -12.023 -16.151  13.017  1.00 89.08           C  
ATOM   2590  C   SER A 335     -13.189 -17.014  12.547  1.00 89.08           C  
ATOM   2591  CB  SER A 335     -11.170 -15.734  11.819  1.00 89.08           C  
ATOM   2592  O   SER A 335     -14.062 -16.542  11.815  1.00 89.08           O  
ATOM   2593  OG  SER A 335     -10.149 -14.835  12.216  1.00 89.08           O  
ATOM   2594  N   THR A 336     -13.237 -18.226  13.060  1.00 88.84           N  
ATOM   2595  CA  THR A 336     -14.242 -19.135  12.522  1.00 88.84           C  
ATOM   2596  C   THR A 336     -15.322 -19.425  13.561  1.00 88.84           C  
ATOM   2597  CB  THR A 336     -13.607 -20.458  12.056  1.00 88.84           C  
ATOM   2598  O   THR A 336     -16.194 -20.268  13.340  1.00 88.84           O  
ATOM   2599  CG2 THR A 336     -12.538 -20.212  10.997  1.00 88.84           C  
ATOM   2600  OG1 THR A 336     -13.008 -21.116  13.180  1.00 88.84           O  
ATOM   2601  N   VAL A 337     -15.269 -18.788  14.701  1.00 92.27           N  
ATOM   2602  CA  VAL A 337     -16.256 -19.030  15.748  1.00 92.27           C  
ATOM   2603  C   VAL A 337     -16.977 -17.727  16.089  1.00 92.27           C  
ATOM   2604  CB  VAL A 337     -15.604 -19.626  17.016  1.00 92.27           C  
ATOM   2605  O   VAL A 337     -16.346 -16.751  16.503  1.00 92.27           O  
ATOM   2606  CG1 VAL A 337     -16.664 -19.950  18.067  1.00 92.27           C  
ATOM   2607  CG2 VAL A 337     -14.797 -20.874  16.664  1.00 92.27           C  
ATOM   2608  N   MET A 338     -18.318 -17.788  16.019  1.00 93.79           N  
ATOM   2609  CA  MET A 338     -19.159 -16.647  16.370  1.00 93.79           C  
ATOM   2610  C   MET A 338     -20.225 -17.048  17.385  1.00 93.79           C  
ATOM   2611  CB  MET A 338     -19.820 -16.060  15.122  1.00 93.79           C  
ATOM   2612  O   MET A 338     -20.940 -18.032  17.184  1.00 93.79           O  
ATOM   2613  CG  MET A 338     -18.831 -15.575  14.075  1.00 93.79           C  
ATOM   2614  SD  MET A 338     -19.651 -14.716  12.677  1.00 93.79           S  
ATOM   2615  CE  MET A 338     -18.203 -14.279  11.675  1.00 93.79           C  
ATOM   2616  N   ILE A 339     -20.271 -16.203  18.462  1.00 95.23           N  
ATOM   2617  CA  ILE A 339     -21.215 -16.484  19.539  1.00 95.23           C  
ATOM   2618  C   ILE A 339     -22.077 -15.252  19.804  1.00 95.23           C  
ATOM   2619  CB  ILE A 339     -20.486 -16.915  20.831  1.00 95.23           C  
ATOM   2620  O   ILE A 339     -21.557 -14.145  19.966  1.00 95.23           O  
ATOM   2621  CG1 ILE A 339     -19.638 -18.167  20.573  1.00 95.23           C  
ATOM   2622  CG2 ILE A 339     -21.489 -17.157  21.962  1.00 95.23           C  
ATOM   2623  CD1 ILE A 339     -18.705 -18.530  21.720  1.00 95.23           C  
ATOM   2624  N   GLY A 340     -23.415 -15.467  19.821  1.00 94.06           N  
ATOM   2625  CA  GLY A 340     -24.283 -14.323  20.052  1.00 94.06           C  
ATOM   2626  C   GLY A 340     -25.749 -14.697  20.154  1.00 94.06           C  
ATOM   2627  O   GLY A 340     -26.093 -15.733  20.725  1.00 94.06           O  
ATOM   2628  N   ILE A 341     -26.587 -13.707  19.711  1.00 92.39           N  
ATOM   2629  CA  ILE A 341     -28.034 -13.884  19.760  1.00 92.39           C  
ATOM   2630  C   ILE A 341     -28.639 -13.568  18.394  1.00 92.39           C  
ATOM   2631  CB  ILE A 341     -28.676 -12.995  20.849  1.00 92.39           C  
ATOM   2632  O   ILE A 341     -28.039 -12.843  17.595  1.00 92.39           O  
ATOM   2633  CG1 ILE A 341     -28.358 -11.518  20.588  1.00 92.39           C  
ATOM   2634  CG2 ILE A 341     -28.201 -13.420  22.241  1.00 92.39           C  
ATOM   2635  CD1 ILE A 341     -29.073 -10.556  21.527  1.00 92.39           C  
ATOM   2636  N   THR A 342     -29.752 -14.183  18.169  1.00 89.49           N  
ATOM   2637  CA  THR A 342     -30.432 -13.910  16.909  1.00 89.49           C  
ATOM   2638  C   THR A 342     -31.946 -13.903  17.101  1.00 89.49           C  
ATOM   2639  CB  THR A 342     -30.054 -14.946  15.834  1.00 89.49           C  
ATOM   2640  O   THR A 342     -32.463 -14.542  18.020  1.00 89.49           O  
ATOM   2641  CG2 THR A 342     -30.483 -16.349  16.247  1.00 89.49           C  
ATOM   2642  OG1 THR A 342     -30.700 -14.604  14.601  1.00 89.49           O  
ATOM   2643  N   SER A 343     -32.660 -13.198  16.263  1.00 84.04           N  
ATOM   2644  CA  SER A 343     -34.116 -13.275  16.187  1.00 84.04           C  
ATOM   2645  C   SER A 343     -34.563 -14.449  15.323  1.00 84.04           C  
ATOM   2646  CB  SER A 343     -34.693 -11.972  15.630  1.00 84.04           C  
ATOM   2647  O   SER A 343     -33.791 -14.955  14.506  1.00 84.04           O  
ATOM   2648  OG  SER A 343     -34.299 -11.783  14.282  1.00 84.04           O  
ATOM   2649  N   SER A 344     -35.474 -15.416  15.799  1.00 61.87           N  
ATOM   2650  CA  SER A 344     -35.990 -16.707  15.355  1.00 61.87           C  
ATOM   2651  C   SER A 344     -36.110 -16.762  13.836  1.00 61.87           C  
ATOM   2652  CB  SER A 344     -37.351 -16.988  15.993  1.00 61.87           C  
ATOM   2653  O   SER A 344     -35.985 -17.832  13.237  1.00 61.87           O  
ATOM   2654  OG  SER A 344     -38.264 -15.940  15.712  1.00 61.87           O  
ATOM   2655  N   THR A 345     -35.853 -15.638  13.047  1.00 58.66           N  
ATOM   2656  CA  THR A 345     -36.016 -15.637  11.597  1.00 58.66           C  
ATOM   2657  C   THR A 345     -34.754 -15.121  10.912  1.00 58.66           C  
ATOM   2658  CB  THR A 345     -37.222 -14.779  11.171  1.00 58.66           C  
ATOM   2659  O   THR A 345     -34.663 -15.123   9.683  1.00 58.66           O  
ATOM   2660  CG2 THR A 345     -38.532 -15.397  11.647  1.00 58.66           C  
ATOM   2661  OG1 THR A 345     -37.092 -13.468  11.737  1.00 58.66           O  
ATOM   2662  N   ALA A 346     -33.613 -15.012  11.660  1.00 57.70           N  
ATOM   2663  CA  ALA A 346     -32.494 -14.298  11.051  1.00 57.70           C  
ATOM   2664  C   ALA A 346     -31.239 -15.166  11.024  1.00 57.70           C  
ATOM   2665  CB  ALA A 346     -32.221 -12.997  11.802  1.00 57.70           C  
ATOM   2666  O   ALA A 346     -30.214 -14.804  11.607  1.00 57.70           O  
ATOM   2667  N   LEU A 347     -31.324 -16.435  10.546  1.00 62.88           N  
ATOM   2668  CA  LEU A 347     -30.057 -17.157  10.497  1.00 62.88           C  
ATOM   2669  C   LEU A 347     -29.506 -17.194   9.076  1.00 62.88           C  
ATOM   2670  CB  LEU A 347     -30.232 -18.583  11.026  1.00 62.88           C  
ATOM   2671  O   LEU A 347     -30.205 -17.604   8.145  1.00 62.88           O  
ATOM   2672  CG  LEU A 347     -30.177 -18.754  12.545  1.00 62.88           C  
ATOM   2673  CD1 LEU A 347     -31.043 -19.932  12.978  1.00 62.88           C  
ATOM   2674  CD2 LEU A 347     -28.737 -18.943  13.010  1.00 62.88           C  
ATOM   2675  N   GLY A 348     -29.079 -15.996   8.548  1.00 63.84           N  
ATOM   2676  CA  GLY A 348     -28.326 -15.913   7.306  1.00 63.84           C  
ATOM   2677  C   GLY A 348     -27.228 -16.955   7.203  1.00 63.84           C  
ATOM   2678  O   GLY A 348     -27.380 -18.075   7.695  1.00 63.84           O  
ATOM   2679  N   SER A 349     -26.197 -16.758   6.315  1.00 68.65           N  
ATOM   2680  CA  SER A 349     -25.051 -17.628   6.070  1.00 68.65           C  
ATOM   2681  C   SER A 349     -24.218 -17.814   7.334  1.00 68.65           C  
ATOM   2682  CB  SER A 349     -24.175 -17.059   4.952  1.00 68.65           C  
ATOM   2683  O   SER A 349     -23.813 -18.933   7.656  1.00 68.65           O  
ATOM   2684  OG  SER A 349     -23.706 -15.765   5.289  1.00 68.65           O  
ATOM   2685  N   HIS A 350     -23.997 -16.848   8.228  1.00 79.73           N  
ATOM   2686  CA  HIS A 350     -23.376 -16.901   9.546  1.00 79.73           C  
ATOM   2687  C   HIS A 350     -23.858 -15.754  10.429  1.00 79.73           C  
ATOM   2688  CB  HIS A 350     -21.852 -16.863   9.422  1.00 79.73           C  
ATOM   2689  O   HIS A 350     -24.419 -14.775   9.931  1.00 79.73           O  
ATOM   2690  CG  HIS A 350     -21.340 -15.677   8.670  1.00 79.73           C  
ATOM   2691  CD2 HIS A 350     -20.781 -14.522   9.104  1.00 79.73           C  
ATOM   2692  ND1 HIS A 350     -21.378 -15.594   7.295  1.00 79.73           N  
ATOM   2693  CE1 HIS A 350     -20.862 -14.438   6.915  1.00 79.73           C  
ATOM   2694  NE2 HIS A 350     -20.492 -13.769   7.993  1.00 79.73           N  
ATOM   2695  N   LEU A 351     -23.841 -15.913  11.730  1.00 84.47           N  
ATOM   2696  CA  LEU A 351     -24.354 -15.000  12.746  1.00 84.47           C  
ATOM   2697  C   LEU A 351     -23.799 -13.594  12.544  1.00 84.47           C  
ATOM   2698  CB  LEU A 351     -23.999 -15.504  14.148  1.00 84.47           C  
ATOM   2699  O   LEU A 351     -22.598 -13.423  12.319  1.00 84.47           O  
ATOM   2700  CG  LEU A 351     -25.142 -15.544  15.163  1.00 84.47           C  
ATOM   2701  CD1 LEU A 351     -25.534 -16.986  15.465  1.00 84.47           C  
ATOM   2702  CD2 LEU A 351     -24.747 -14.813  16.442  1.00 84.47           C  
ATOM   2703  N   GLY A 352     -24.698 -12.587  12.409  1.00 76.91           N  
ATOM   2704  CA  GLY A 352     -24.238 -11.210  12.328  1.00 76.91           C  
ATOM   2705  C   GLY A 352     -24.358 -10.621  10.935  1.00 76.91           C  
ATOM   2706  O   GLY A 352     -24.106  -9.432  10.735  1.00 76.91           O  
ATOM   2707  N   THR A 353     -24.857 -11.442   9.930  1.00 76.75           N  
ATOM   2708  CA  THR A 353     -24.988 -11.021   8.540  1.00 76.75           C  
ATOM   2709  C   THR A 353     -26.430 -10.633   8.226  1.00 76.75           C  
ATOM   2710  CB  THR A 353     -24.530 -12.130   7.575  1.00 76.75           C  
ATOM   2711  O   THR A 353     -26.709 -10.062   7.169  1.00 76.75           O  
ATOM   2712  CG2 THR A 353     -23.041 -12.421   7.738  1.00 76.75           C  
ATOM   2713  OG1 THR A 353     -25.271 -13.326   7.844  1.00 76.75           O  
ATOM   2714  N   THR A 354     -27.320 -10.882   9.102  1.00 77.85           N  
ATOM   2715  CA  THR A 354     -28.722 -10.522   8.920  1.00 77.85           C  
ATOM   2716  C   THR A 354     -29.188  -9.586  10.031  1.00 77.85           C  
ATOM   2717  CB  THR A 354     -29.620 -11.772   8.886  1.00 77.85           C  
ATOM   2718  O   THR A 354     -28.805  -9.751  11.191  1.00 77.85           O  
ATOM   2719  CG2 THR A 354     -31.008 -11.437   8.348  1.00 77.85           C  
ATOM   2720  OG1 THR A 354     -29.019 -12.763   8.044  1.00 77.85           O  
ATOM   2721  N   PRO A 355     -29.933  -8.547   9.657  1.00 81.70           N  
ATOM   2722  CA  PRO A 355     -30.483  -7.691  10.710  1.00 81.70           C  
ATOM   2723  C   PRO A 355     -31.251  -8.477  11.769  1.00 81.70           C  
ATOM   2724  CB  PRO A 355     -31.418  -6.749   9.945  1.00 81.70           C  
ATOM   2725  O   PRO A 355     -31.992  -9.406  11.438  1.00 81.70           O  
ATOM   2726  CG  PRO A 355     -30.896  -6.748   8.544  1.00 81.70           C  
ATOM   2727  CD  PRO A 355     -30.298  -8.095   8.257  1.00 81.70           C  
ATOM   2728  N   GLY A 356     -30.888  -8.202  12.996  1.00 84.55           N  
ATOM   2729  CA  GLY A 356     -31.563  -8.914  14.070  1.00 84.55           C  
ATOM   2730  C   GLY A 356     -30.716 -10.014  14.681  1.00 84.55           C  
ATOM   2731  O   GLY A 356     -31.193 -10.772  15.528  1.00 84.55           O  
ATOM   2732  N   ALA A 357     -29.416 -10.090  14.170  1.00 89.29           N  
ATOM   2733  CA  ALA A 357     -28.417 -11.006  14.714  1.00 89.29           C  
ATOM   2734  C   ALA A 357     -27.198 -10.246  15.230  1.00 89.29           C  
ATOM   2735  CB  ALA A 357     -27.997 -12.024  13.657  1.00 89.29           C  
ATOM   2736  O   ALA A 357     -26.626  -9.419  14.515  1.00 89.29           O  
ATOM   2737  N   TRP A 358     -26.883 -10.465  16.451  1.00 92.57           N  
ATOM   2738  CA  TRP A 358     -25.751  -9.825  17.113  1.00 92.57           C  
ATOM   2739  C   TRP A 358     -24.766 -10.865  17.634  1.00 92.57           C  
ATOM   2740  CB  TRP A 358     -26.233  -8.937  18.264  1.00 92.57           C  
ATOM   2741  O   TRP A 358     -25.158 -11.811  18.321  1.00 92.57           O  
ATOM   2742  CG  TRP A 358     -27.144  -7.826  17.836  1.00 92.57           C  
ATOM   2743  CD1 TRP A 358     -26.781  -6.573  17.427  1.00 92.57           C  
ATOM   2744  CD2 TRP A 358     -28.574  -7.868  17.781  1.00 92.57           C  
ATOM   2745  CE2 TRP A 358     -29.011  -6.604  17.328  1.00 92.57           C  
ATOM   2746  CE3 TRP A 358     -29.528  -8.853  18.069  1.00 92.57           C  
ATOM   2747  NE1 TRP A 358     -27.899  -5.833  17.120  1.00 92.57           N  
ATOM   2748  CH2 TRP A 358     -31.276  -7.281  17.446  1.00 92.57           C  
ATOM   2749  CZ2 TRP A 358     -30.364  -6.299  17.157  1.00 92.57           C  
ATOM   2750  CZ3 TRP A 358     -30.873  -8.548  17.898  1.00 92.57           C  
ATOM   2751  N   CYS A 359     -23.466 -10.568  17.299  1.00 93.55           N  
ATOM   2752  CA  CYS A 359     -22.570 -11.623  17.760  1.00 93.55           C  
ATOM   2753  C   CYS A 359     -21.165 -11.081  17.996  1.00 93.55           C  
ATOM   2754  CB  CYS A 359     -22.522 -12.766  16.747  1.00 93.55           C  
ATOM   2755  O   CYS A 359     -20.822 -10.001  17.512  1.00 93.55           O  
ATOM   2756  SG  CYS A 359     -21.738 -12.320  15.182  1.00 93.55           S  
ATOM   2757  N   TYR A 360     -20.447 -11.839  18.764  1.00 94.54           N  
ATOM   2758  CA  TYR A 360     -19.025 -11.654  19.030  1.00 94.54           C  
ATOM   2759  C   TYR A 360     -18.196 -12.725  18.330  1.00 94.54           C  
ATOM   2760  CB  TYR A 360     -18.751 -11.684  20.537  1.00 94.54           C  
ATOM   2761  O   TYR A 360     -18.462 -13.920  18.478  1.00 94.54           O  
ATOM   2762  CG  TYR A 360     -17.284 -11.737  20.886  1.00 94.54           C  
ATOM   2763  CD1 TYR A 360     -16.755 -12.813  21.595  1.00 94.54           C  
ATOM   2764  CD2 TYR A 360     -16.424 -10.711  20.510  1.00 94.54           C  
ATOM   2765  CE1 TYR A 360     -15.404 -12.865  21.921  1.00 94.54           C  
ATOM   2766  CE2 TYR A 360     -15.071 -10.752  20.830  1.00 94.54           C  
ATOM   2767  OH  TYR A 360     -13.232 -11.878  21.855  1.00 94.54           O  
ATOM   2768  CZ  TYR A 360     -14.571 -11.832  21.534  1.00 94.54           C  
ATOM   2769  N   GLN A 361     -17.256 -12.254  17.570  1.00 93.36           N  
ATOM   2770  CA  GLN A 361     -16.300 -13.150  16.930  1.00 93.36           C  
ATOM   2771  C   GLN A 361     -15.021 -13.271  17.754  1.00 93.36           C  
ATOM   2772  CB  GLN A 361     -15.970 -12.664  15.518  1.00 93.36           C  
ATOM   2773  O   GLN A 361     -14.471 -12.265  18.206  1.00 93.36           O  
ATOM   2774  CG  GLN A 361     -15.156 -13.657  14.699  1.00 93.36           C  
ATOM   2775  CD  GLN A 361     -14.994 -13.232  13.252  1.00 93.36           C  
ATOM   2776  NE2 GLN A 361     -14.560 -14.160  12.406  1.00 93.36           N  
ATOM   2777  OE1 GLN A 361     -15.258 -12.078  12.897  1.00 93.36           O  
ATOM   2778  N   LEU A 362     -14.446 -14.459  17.868  1.00 91.20           N  
ATOM   2779  CA  LEU A 362     -13.389 -14.722  18.838  1.00 91.20           C  
ATOM   2780  C   LEU A 362     -12.103 -14.000  18.449  1.00 91.20           C  
ATOM   2781  CB  LEU A 362     -13.128 -16.226  18.953  1.00 91.20           C  
ATOM   2782  O   LEU A 362     -11.163 -13.925  19.244  1.00 91.20           O  
ATOM   2783  CG  LEU A 362     -14.190 -17.044  19.691  1.00 91.20           C  
ATOM   2784  CD1 LEU A 362     -13.738 -18.493  19.833  1.00 91.20           C  
ATOM   2785  CD2 LEU A 362     -14.482 -16.433  21.057  1.00 91.20           C  
ATOM   2786  N   ASN A 363     -12.076 -13.416  17.338  1.00 89.63           N  
ATOM   2787  CA  ASN A 363     -10.908 -12.635  16.942  1.00 89.63           C  
ATOM   2788  C   ASN A 363     -11.048 -11.172  17.351  1.00 89.63           C  
ATOM   2789  CB  ASN A 363     -10.674 -12.746  15.434  1.00 89.63           C  
ATOM   2790  O   ASN A 363     -10.238 -10.332  16.953  1.00 89.63           O  
ATOM   2791  CG  ASN A 363     -11.810 -12.156  14.622  1.00 89.63           C  
ATOM   2792  ND2 ASN A 363     -11.658 -12.155  13.303  1.00 89.63           N  
ATOM   2793  OD1 ASN A 363     -12.816 -11.704  15.176  1.00 89.63           O  
ATOM   2794  N   GLY A 364     -12.132 -10.887  18.083  1.00 90.69           N  
ATOM   2795  CA  GLY A 364     -12.216  -9.580  18.713  1.00 90.69           C  
ATOM   2796  C   GLY A 364     -13.121  -8.616  17.969  1.00 90.69           C  
ATOM   2797  O   GLY A 364     -13.030  -7.401  18.156  1.00 90.69           O  
ATOM   2798  N   PHE A 365     -13.906  -9.142  17.175  1.00 91.97           N  
ATOM   2799  CA  PHE A 365     -14.832  -8.297  16.432  1.00 91.97           C  
ATOM   2800  C   PHE A 365     -16.274  -8.601  16.821  1.00 91.97           C  
ATOM   2801  CB  PHE A 365     -14.645  -8.487  14.924  1.00 91.97           C  
ATOM   2802  O   PHE A 365     -16.593  -9.727  17.211  1.00 91.97           O  
ATOM   2803  CG  PHE A 365     -13.376  -7.880  14.389  1.00 91.97           C  
ATOM   2804  CD1 PHE A 365     -13.361  -6.575  13.911  1.00 91.97           C  
ATOM   2805  CD2 PHE A 365     -12.197  -8.614  14.364  1.00 91.97           C  
ATOM   2806  CE1 PHE A 365     -12.188  -6.010  13.415  1.00 91.97           C  
ATOM   2807  CE2 PHE A 365     -11.021  -8.056  13.870  1.00 91.97           C  
ATOM   2808  CZ  PHE A 365     -11.019  -6.755  13.395  1.00 91.97           C  
ATOM   2809  N   ARG A 366     -17.098  -7.557  16.795  1.00 92.71           N  
ATOM   2810  CA  ARG A 366     -18.533  -7.741  16.982  1.00 92.71           C  
ATOM   2811  C   ARG A 366     -19.299  -7.409  15.706  1.00 92.71           C  
ATOM   2812  CB  ARG A 366     -19.041  -6.877  18.138  1.00 92.71           C  
ATOM   2813  O   ARG A 366     -18.864  -6.569  14.915  1.00 92.71           O  
ATOM   2814  CG  ARG A 366     -18.939  -5.382  17.880  1.00 92.71           C  
ATOM   2815  CD  ARG A 366     -19.457  -4.569  19.058  1.00 92.71           C  
ATOM   2816  NE  ARG A 366     -19.369  -3.134  18.804  1.00 92.71           N  
ATOM   2817  NH1 ARG A 366     -20.634  -2.522  20.637  1.00 92.71           N  
ATOM   2818  NH2 ARG A 366     -19.786  -0.918  19.236  1.00 92.71           N  
ATOM   2819  CZ  ARG A 366     -19.930  -2.195  19.560  1.00 92.71           C  
ATOM   2820  N   TRP A 367     -20.457  -8.130  15.550  1.00 90.83           N  
ATOM   2821  CA  TRP A 367     -21.258  -8.032  14.334  1.00 90.83           C  
ATOM   2822  C   TRP A 367     -22.714  -7.723  14.665  1.00 90.83           C  
ATOM   2823  CB  TRP A 367     -21.169  -9.329  13.525  1.00 90.83           C  
ATOM   2824  O   TRP A 367     -23.268  -8.266  15.624  1.00 90.83           O  
ATOM   2825  CG  TRP A 367     -19.784  -9.663  13.059  1.00 90.83           C  
ATOM   2826  CD1 TRP A 367     -18.734 -10.080  13.829  1.00 90.83           C  
ATOM   2827  CD2 TRP A 367     -19.297  -9.602  11.715  1.00 90.83           C  
ATOM   2828  CE2 TRP A 367     -17.941  -9.997  11.744  1.00 90.83           C  
ATOM   2829  CE3 TRP A 367     -19.876  -9.252  10.488  1.00 90.83           C  
ATOM   2830  NE1 TRP A 367     -17.623 -10.283  13.044  1.00 90.83           N  
ATOM   2831  CH2 TRP A 367     -17.747  -9.705   9.403  1.00 90.83           C  
ATOM   2832  CZ2 TRP A 367     -17.155 -10.052  10.590  1.00 90.83           C  
ATOM   2833  CZ3 TRP A 367     -19.092  -9.307   9.341  1.00 90.83           C  
ATOM   2834  N   ASP A 368     -23.363  -6.764  13.892  1.00 86.01           N  
ATOM   2835  CA  ASP A 368     -24.755  -6.426  14.171  1.00 86.01           C  
ATOM   2836  C   ASP A 368     -25.620  -6.585  12.923  1.00 86.01           C  
ATOM   2837  CB  ASP A 368     -24.863  -4.998  14.708  1.00 86.01           C  
ATOM   2838  O   ASP A 368     -26.604  -5.864  12.748  1.00 86.01           O  
ATOM   2839  CG  ASP A 368     -24.510  -3.946  13.671  1.00 86.01           C  
ATOM   2840  OD1 ASP A 368     -24.071  -4.310  12.559  1.00 86.01           O  
ATOM   2841  OD2 ASP A 368     -24.670  -2.743  13.970  1.00 86.01           O  
ATOM   2842  N   GLY A 369     -25.346  -7.551  12.047  1.00 72.40           N  
ATOM   2843  CA  GLY A 369     -26.274  -7.776  10.951  1.00 72.40           C  
ATOM   2844  C   GLY A 369     -25.961  -6.942   9.723  1.00 72.40           C  
ATOM   2845  O   GLY A 369     -26.512  -7.181   8.646  1.00 72.40           O  
ATOM   2846  N   LYS A 370     -24.887  -6.071   9.675  1.00 68.96           N  
ATOM   2847  CA  LYS A 370     -24.584  -5.193   8.548  1.00 68.96           C  
ATOM   2848  C   LYS A 370     -23.111  -4.797   8.540  1.00 68.96           C  
ATOM   2849  CB  LYS A 370     -25.463  -3.942   8.589  1.00 68.96           C  
ATOM   2850  O   LYS A 370     -22.449  -4.865   7.502  1.00 68.96           O  
ATOM   2851  CG  LYS A 370     -26.890  -4.172   8.114  1.00 68.96           C  
ATOM   2852  CD  LYS A 370     -27.672  -2.867   8.042  1.00 68.96           C  
ATOM   2853  CE  LYS A 370     -29.126  -3.107   7.658  1.00 68.96           C  
ATOM   2854  NZ  LYS A 370     -29.889  -1.827   7.550  1.00 68.96           N  
ATOM   2855  N   GLU A 371     -22.524  -4.620   9.755  1.00 77.21           N  
ATOM   2856  CA  GLU A 371     -21.200  -4.015   9.871  1.00 77.21           C  
ATOM   2857  C   GLU A 371     -20.346  -4.749  10.899  1.00 77.21           C  
ATOM   2858  CB  GLU A 371     -21.317  -2.535  10.245  1.00 77.21           C  
ATOM   2859  O   GLU A 371     -20.874  -5.438  11.775  1.00 77.21           O  
ATOM   2860  CG  GLU A 371     -21.984  -1.681   9.176  1.00 77.21           C  
ATOM   2861  CD  GLU A 371     -21.931  -0.192   9.477  1.00 77.21           C  
ATOM   2862  OE1 GLU A 371     -22.039   0.623   8.533  1.00 77.21           O  
ATOM   2863  OE2 GLU A 371     -21.778   0.163  10.667  1.00 77.21           O  
ATOM   2864  N   CYS A 372     -19.099  -4.754  10.676  1.00 85.28           N  
ATOM   2865  CA  CYS A 372     -18.132  -5.337  11.599  1.00 85.28           C  
ATOM   2866  C   CYS A 372     -17.317  -4.251  12.291  1.00 85.28           C  
ATOM   2867  CB  CYS A 372     -17.198  -6.297  10.863  1.00 85.28           C  
ATOM   2868  O   CYS A 372     -16.900  -3.281  11.655  1.00 85.28           O  
ATOM   2869  SG  CYS A 372     -15.847  -6.925  11.884  1.00 85.28           S  
ATOM   2870  N   PHE A 373     -17.120  -4.358  13.645  1.00 87.71           N  
ATOM   2871  CA  PHE A 373     -16.401  -3.379  14.451  1.00 87.71           C  
ATOM   2872  C   PHE A 373     -15.398  -4.066  15.370  1.00 87.71           C  
ATOM   2873  CB  PHE A 373     -17.379  -2.538  15.278  1.00 87.71           C  
ATOM   2874  O   PHE A 373     -15.638  -5.182  15.836  1.00 87.71           O  
ATOM   2875  CG  PHE A 373     -18.436  -1.853  14.455  1.00 87.71           C  
ATOM   2876  CD1 PHE A 373     -18.215  -0.585  13.931  1.00 87.71           C  
ATOM   2877  CD2 PHE A 373     -19.651  -2.477  14.205  1.00 87.71           C  
ATOM   2878  CE1 PHE A 373     -19.192   0.052  13.169  1.00 87.71           C  
ATOM   2879  CE2 PHE A 373     -20.632  -1.847  13.444  1.00 87.71           C  
ATOM   2880  CZ  PHE A 373     -20.400  -0.582  12.928  1.00 87.71           C  
ATOM   2881  N   ALA A 374     -14.338  -3.410  15.582  1.00 89.96           N  
ATOM   2882  CA  ALA A 374     -13.430  -3.878  16.626  1.00 89.96           C  
ATOM   2883  C   ALA A 374     -14.095  -3.816  17.998  1.00 89.96           C  
ATOM   2884  CB  ALA A 374     -12.146  -3.052  16.623  1.00 89.96           C  
ATOM   2885  O   ALA A 374     -14.850  -2.884  18.288  1.00 89.96           O  
ATOM   2886  N   TYR A 375     -13.854  -4.796  18.828  1.00 90.62           N  
ATOM   2887  CA  TYR A 375     -14.565  -4.920  20.096  1.00 90.62           C  
ATOM   2888  C   TYR A 375     -13.663  -5.513  21.172  1.00 90.62           C  
ATOM   2889  CB  TYR A 375     -15.816  -5.788  19.927  1.00 90.62           C  
ATOM   2890  O   TYR A 375     -13.173  -6.636  21.031  1.00 90.62           O  
ATOM   2891  CG  TYR A 375     -16.609  -5.963  21.200  1.00 90.62           C  
ATOM   2892  CD1 TYR A 375     -16.890  -7.233  21.699  1.00 90.62           C  
ATOM   2893  CD2 TYR A 375     -17.080  -4.860  21.904  1.00 90.62           C  
ATOM   2894  CE1 TYR A 375     -17.623  -7.399  22.870  1.00 90.62           C  
ATOM   2895  CE2 TYR A 375     -17.813  -5.015  23.076  1.00 90.62           C  
ATOM   2896  OH  TYR A 375     -18.804  -6.444  24.710  1.00 90.62           O  
ATOM   2897  CZ  TYR A 375     -18.079  -6.286  23.551  1.00 90.62           C  
ATOM   2898  N   GLY A 376     -13.556  -4.678  22.323  1.00 85.75           N  
ATOM   2899  CA  GLY A 376     -12.924  -5.176  23.534  1.00 85.75           C  
ATOM   2900  C   GLY A 376     -11.455  -5.508  23.348  1.00 85.75           C  
ATOM   2901  O   GLY A 376     -10.615  -4.609  23.275  1.00 85.75           O  
ATOM   2902  N   ASP A 377     -11.190  -6.696  22.771  1.00 82.10           N  
ATOM   2903  CA  ASP A 377      -9.850  -7.273  22.752  1.00 82.10           C  
ATOM   2904  C   ASP A 377      -9.328  -7.403  21.323  1.00 82.10           C  
ATOM   2905  CB  ASP A 377      -9.844  -8.640  23.440  1.00 82.10           C  
ATOM   2906  O   ASP A 377      -8.504  -8.273  21.034  1.00 82.10           O  
ATOM   2907  CG  ASP A 377     -10.761  -9.646  22.768  1.00 82.10           C  
ATOM   2908  OD1 ASP A 377     -11.589  -9.246  21.921  1.00 82.10           O  
ATOM   2909  OD2 ASP A 377     -10.657 -10.849  23.090  1.00 82.10           O  
ATOM   2910  N   ALA A 378      -9.772  -6.583  20.468  1.00 80.61           N  
ATOM   2911  CA  ALA A 378      -9.363  -6.626  19.067  1.00 80.61           C  
ATOM   2912  C   ALA A 378      -7.891  -6.256  18.914  1.00 80.61           C  
ATOM   2913  CB  ALA A 378     -10.234  -5.692  18.229  1.00 80.61           C  
ATOM   2914  O   ALA A 378      -7.453  -5.211  19.400  1.00 80.61           O  
ATOM   2915  N   THR A 379      -6.930  -7.254  18.668  1.00 66.93           N  
ATOM   2916  CA  THR A 379      -5.514  -6.978  18.451  1.00 66.93           C  
ATOM   2917  C   THR A 379      -5.082  -7.428  17.059  1.00 66.93           C  
ATOM   2918  CB  THR A 379      -4.640  -7.673  19.512  1.00 66.93           C  
ATOM   2919  O   THR A 379      -5.781  -8.207  16.408  1.00 66.93           O  
ATOM   2920  CG2 THR A 379      -4.998  -7.197  20.916  1.00 66.93           C  
ATOM   2921  OG1 THR A 379      -4.840  -9.089  19.434  1.00 66.93           O  
ATOM   2922  N   GLY A 380      -4.094  -6.831  16.323  1.00 59.83           N  
ATOM   2923  CA  GLY A 380      -3.493  -7.100  15.026  1.00 59.83           C  
ATOM   2924  C   GLY A 380      -2.920  -8.500  14.913  1.00 59.83           C  
ATOM   2925  O   GLY A 380      -2.738  -9.015  13.807  1.00 59.83           O  
ATOM   2926  N   ASP A 381      -2.893  -9.363  16.090  1.00 60.97           N  
ATOM   2927  CA  ASP A 381      -2.363 -10.723  16.069  1.00 60.97           C  
ATOM   2928  C   ASP A 381      -3.459 -11.745  16.360  1.00 60.97           C  
ATOM   2929  CB  ASP A 381      -1.224 -10.870  17.080  1.00 60.97           C  
ATOM   2930  O   ASP A 381      -3.184 -12.822  16.893  1.00 60.97           O  
ATOM   2931  CG  ASP A 381      -0.013 -10.019  16.738  1.00 60.97           C  
ATOM   2932  OD1 ASP A 381       0.220  -9.744  15.541  1.00 60.97           O  
ATOM   2933  OD2 ASP A 381       0.715  -9.623  17.673  1.00 60.97           O  
ATOM   2934  N   ALA A 382      -4.702 -11.579  16.066  1.00 63.75           N  
ATOM   2935  CA  ALA A 382      -5.904 -12.333  16.411  1.00 63.75           C  
ATOM   2936  C   ALA A 382      -5.862 -13.736  15.814  1.00 63.75           C  
ATOM   2937  CB  ALA A 382      -7.151 -11.593  15.934  1.00 63.75           C  
ATOM   2938  O   ALA A 382      -6.374 -14.687  16.409  1.00 63.75           O  
ATOM   2939  N   GLU A 383      -4.992 -14.002  14.793  1.00 63.70           N  
ATOM   2940  CA  GLU A 383      -4.957 -15.278  14.084  1.00 63.70           C  
ATOM   2941  C   GLU A 383      -4.056 -16.282  14.799  1.00 63.70           C  
ATOM   2942  CB  GLU A 383      -4.483 -15.079  12.642  1.00 63.70           C  
ATOM   2943  O   GLU A 383      -4.261 -17.493  14.691  1.00 63.70           O  
ATOM   2944  CG  GLU A 383      -5.557 -14.538  11.711  1.00 63.70           C  
ATOM   2945  CD  GLU A 383      -5.064 -14.316  10.290  1.00 63.70           C  
ATOM   2946  OE1 GLU A 383      -5.865 -13.887   9.429  1.00 63.70           O  
ATOM   2947  OE2 GLU A 383      -3.866 -14.574  10.036  1.00 63.70           O  
ATOM   2948  N   SER A 384      -3.200 -15.824  15.780  1.00 63.43           N  
ATOM   2949  CA  SER A 384      -2.277 -16.674  16.526  1.00 63.43           C  
ATOM   2950  C   SER A 384      -2.767 -16.905  17.951  1.00 63.43           C  
ATOM   2951  CB  SER A 384      -0.880 -16.053  16.553  1.00 63.43           C  
ATOM   2952  O   SER A 384      -2.126 -17.618  18.726  1.00 63.43           O  
ATOM   2953  OG  SER A 384      -0.913 -14.765  17.144  1.00 63.43           O  
ATOM   2954  N   ARG A 385      -3.991 -16.440  18.251  1.00 75.70           N  
ATOM   2955  CA  ARG A 385      -4.554 -16.485  19.597  1.00 75.70           C  
ATOM   2956  C   ARG A 385      -5.135 -17.862  19.902  1.00 75.70           C  
ATOM   2957  CB  ARG A 385      -5.631 -15.412  19.767  1.00 75.70           C  
ATOM   2958  O   ARG A 385      -5.822 -18.451  19.064  1.00 75.70           O  
ATOM   2959  CG  ARG A 385      -6.063 -15.194  21.208  1.00 75.70           C  
ATOM   2960  CD  ARG A 385      -6.982 -13.989  21.346  1.00 75.70           C  
ATOM   2961  NE  ARG A 385      -6.666 -13.203  22.535  1.00 75.70           N  
ATOM   2962  NH1 ARG A 385      -7.920 -11.367  21.907  1.00 75.70           N  
ATOM   2963  NH2 ARG A 385      -6.768 -11.350  23.888  1.00 75.70           N  
ATOM   2964  CZ  ARG A 385      -7.119 -11.975  22.774  1.00 75.70           C  
ATOM   2965  N   GLU A 386      -4.689 -18.520  20.993  1.00 81.65           N  
ATOM   2966  CA  GLU A 386      -5.223 -19.795  21.465  1.00 81.65           C  
ATOM   2967  C   GLU A 386      -6.587 -19.612  22.124  1.00 81.65           C  
ATOM   2968  CB  GLU A 386      -4.249 -20.456  22.445  1.00 81.65           C  
ATOM   2969  O   GLU A 386      -6.704 -18.926  23.142  1.00 81.65           O  
ATOM   2970  CG  GLU A 386      -4.548 -21.924  22.712  1.00 81.65           C  
ATOM   2971  CD  GLU A 386      -3.477 -22.612  23.544  1.00 81.65           C  
ATOM   2972  OE1 GLU A 386      -3.626 -23.817  23.848  1.00 81.65           O  
ATOM   2973  OE2 GLU A 386      -2.482 -21.940  23.895  1.00 81.65           O  
ATOM   2974  N   VAL A 387      -7.616 -20.213  21.459  1.00 85.45           N  
ATOM   2975  CA  VAL A 387      -8.967 -19.906  21.917  1.00 85.45           C  
ATOM   2976  C   VAL A 387      -9.624 -21.167  22.473  1.00 85.45           C  
ATOM   2977  CB  VAL A 387      -9.830 -19.312  20.781  1.00 85.45           C  
ATOM   2978  O   VAL A 387     -10.773 -21.131  22.920  1.00 85.45           O  
ATOM   2979  CG1 VAL A 387      -9.343 -17.913  20.407  1.00 85.45           C  
ATOM   2980  CG2 VAL A 387      -9.811 -20.231  19.561  1.00 85.45           C  
ATOM   2981  N   ALA A 388      -8.847 -22.211  22.509  1.00 87.16           N  
ATOM   2982  CA  ALA A 388      -9.375 -23.447  23.081  1.00 87.16           C  
ATOM   2983  C   ALA A 388      -9.667 -23.282  24.569  1.00 87.16           C  
ATOM   2984  CB  ALA A 388      -8.395 -24.597  22.859  1.00 87.16           C  
ATOM   2985  O   ALA A 388      -8.884 -22.668  25.298  1.00 87.16           O  
ATOM   2986  N   ASN A 389     -10.911 -23.588  24.975  1.00 89.82           N  
ATOM   2987  CA  ASN A 389     -11.378 -23.599  26.358  1.00 89.82           C  
ATOM   2988  C   ASN A 389     -11.823 -22.211  26.810  1.00 89.82           C  
ATOM   2989  CB  ASN A 389     -10.288 -24.136  27.288  1.00 89.82           C  
ATOM   2990  O   ASN A 389     -12.078 -21.992  27.996  1.00 89.82           O  
ATOM   2991  CG  ASN A 389     -10.079 -25.630  27.141  1.00 89.82           C  
ATOM   2992  ND2 ASN A 389      -8.825 -26.062  27.189  1.00 89.82           N  
ATOM   2993  OD1 ASN A 389     -11.038 -26.391  26.986  1.00 89.82           O  
ATOM   2994  N   ASP A 390     -11.776 -21.326  25.894  1.00 91.71           N  
ATOM   2995  CA  ASP A 390     -12.339 -20.023  26.237  1.00 91.71           C  
ATOM   2996  C   ASP A 390     -13.818 -20.142  26.598  1.00 91.71           C  
ATOM   2997  CB  ASP A 390     -12.157 -19.039  25.080  1.00 91.71           C  
ATOM   2998  O   ASP A 390     -14.550 -20.924  25.988  1.00 91.71           O  
ATOM   2999  CG  ASP A 390     -10.787 -18.384  25.068  1.00 91.71           C  
ATOM   3000  OD1 ASP A 390      -9.963 -18.678  25.961  1.00 91.71           O  
ATOM   3001  OD2 ASP A 390     -10.530 -17.564  24.160  1.00 91.71           O  
ATOM   3002  N   VAL A 391     -14.180 -19.392  27.644  1.00 93.59           N  
ATOM   3003  CA  VAL A 391     -15.586 -19.289  28.023  1.00 93.59           C  
ATOM   3004  C   VAL A 391     -16.106 -17.890  27.702  1.00 93.59           C  
ATOM   3005  CB  VAL A 391     -15.794 -19.605  29.521  1.00 93.59           C  
ATOM   3006  O   VAL A 391     -15.593 -16.896  28.221  1.00 93.59           O  
ATOM   3007  CG1 VAL A 391     -17.263 -19.447  29.907  1.00 93.59           C  
ATOM   3008  CG2 VAL A 391     -15.303 -21.016  29.841  1.00 93.59           C  
ATOM   3009  N   ILE A 392     -17.088 -17.923  26.872  1.00 94.88           N  
ATOM   3010  CA  ILE A 392     -17.720 -16.656  26.522  1.00 94.88           C  
ATOM   3011  C   ILE A 392     -19.063 -16.533  27.239  1.00 94.88           C  
ATOM   3012  CB  ILE A 392     -17.914 -16.524  24.995  1.00 94.88           C  
ATOM   3013  O   ILE A 392     -19.961 -17.352  27.031  1.00 94.88           O  
ATOM   3014  CG1 ILE A 392     -16.584 -16.749  24.267  1.00 94.88           C  
ATOM   3015  CG2 ILE A 392     -18.507 -15.157  24.642  1.00 94.88           C  
ATOM   3016  CD1 ILE A 392     -15.471 -15.805  24.703  1.00 94.88           C  
ATOM   3017  N   SER A 393     -19.114 -15.468  28.089  1.00 93.38           N  
ATOM   3018  CA  SER A 393     -20.355 -15.193  28.807  1.00 93.38           C  
ATOM   3019  C   SER A 393     -21.149 -14.081  28.131  1.00 93.38           C  
ATOM   3020  CB  SER A 393     -20.061 -14.812  30.259  1.00 93.38           C  
ATOM   3021  O   SER A 393     -20.584 -13.059  27.735  1.00 93.38           O  
ATOM   3022  OG  SER A 393     -19.360 -15.852  30.919  1.00 93.38           O  
ATOM   3023  N   ILE A 394     -22.467 -14.394  27.911  1.00 93.77           N  
ATOM   3024  CA  ILE A 394     -23.372 -13.426  27.302  1.00 93.77           C  
ATOM   3025  C   ILE A 394     -24.266 -12.808  28.375  1.00 93.77           C  
ATOM   3026  CB  ILE A 394     -24.233 -14.075  26.196  1.00 93.77           C  
ATOM   3027  O   ILE A 394     -24.987 -13.521  29.077  1.00 93.77           O  
ATOM   3028  CG1 ILE A 394     -23.338 -14.700  25.120  1.00 93.77           C  
ATOM   3029  CG2 ILE A 394     -25.190 -13.048  25.584  1.00 93.77           C  
ATOM   3030  CD1 ILE A 394     -23.017 -16.169  25.358  1.00 93.77           C  
ATOM   3031  N   VAL A 395     -24.097 -11.477  28.510  1.00 92.40           N  
ATOM   3032  CA  VAL A 395     -24.918 -10.725  29.453  1.00 92.40           C  
ATOM   3033  C   VAL A 395     -25.938  -9.881  28.692  1.00 92.40           C  
ATOM   3034  CB  VAL A 395     -24.055  -9.824  30.365  1.00 92.40           C  
ATOM   3035  O   VAL A 395     -25.581  -8.880  28.066  1.00 92.40           O  
ATOM   3036  CG1 VAL A 395     -24.924  -9.116  31.403  1.00 92.40           C  
ATOM   3037  CG2 VAL A 395     -22.964 -10.647  31.048  1.00 92.40           C  
ATOM   3038  N   LEU A 396     -27.230 -10.307  28.789  1.00 91.32           N  
ATOM   3039  CA  LEU A 396     -28.302  -9.698  28.007  1.00 91.32           C  
ATOM   3040  C   LEU A 396     -29.350  -9.070  28.919  1.00 91.32           C  
ATOM   3041  CB  LEU A 396     -28.958 -10.739  27.096  1.00 91.32           C  
ATOM   3042  O   LEU A 396     -29.957  -9.759  29.742  1.00 91.32           O  
ATOM   3043  CG  LEU A 396     -30.152 -10.260  26.270  1.00 91.32           C  
ATOM   3044  CD1 LEU A 396     -29.706  -9.221  25.247  1.00 91.32           C  
ATOM   3045  CD2 LEU A 396     -30.834 -11.438  25.582  1.00 91.32           C  
ATOM   3046  N   ASP A 397     -29.454  -7.783  28.720  1.00 87.92           N  
ATOM   3047  CA  ASP A 397     -30.509  -7.047  29.411  1.00 87.92           C  
ATOM   3048  C   ASP A 397     -31.503  -6.450  28.417  1.00 87.92           C  
ATOM   3049  CB  ASP A 397     -29.910  -5.943  30.284  1.00 87.92           C  
ATOM   3050  O   ASP A 397     -31.242  -5.401  27.824  1.00 87.92           O  
ATOM   3051  CG  ASP A 397     -30.919  -5.330  31.240  1.00 87.92           C  
ATOM   3052  OD1 ASP A 397     -32.121  -5.272  30.903  1.00 87.92           O  
ATOM   3053  OD2 ASP A 397     -30.507  -4.898  32.338  1.00 87.92           O  
ATOM   3054  N   LEU A 398     -32.629  -7.058  28.241  1.00 84.64           N  
ATOM   3055  CA  LEU A 398     -33.597  -6.654  27.227  1.00 84.64           C  
ATOM   3056  C   LEU A 398     -34.470  -5.511  27.734  1.00 84.64           C  
ATOM   3057  CB  LEU A 398     -34.475  -7.841  26.821  1.00 84.64           C  
ATOM   3058  O   LEU A 398     -35.065  -4.780  26.939  1.00 84.64           O  
ATOM   3059  CG  LEU A 398     -33.797  -8.934  25.993  1.00 84.64           C  
ATOM   3060  CD1 LEU A 398     -34.720 -10.140  25.850  1.00 84.64           C  
ATOM   3061  CD2 LEU A 398     -33.397  -8.396  24.623  1.00 84.64           C  
ATOM   3062  N   ASP A 399     -34.491  -5.368  29.053  1.00 80.44           N  
ATOM   3063  CA  ASP A 399     -35.230  -4.243  29.618  1.00 80.44           C  
ATOM   3064  C   ASP A 399     -34.533  -2.919  29.313  1.00 80.44           C  
ATOM   3065  CB  ASP A 399     -35.395  -4.415  31.129  1.00 80.44           C  
ATOM   3066  O   ASP A 399     -35.186  -1.937  28.953  1.00 80.44           O  
ATOM   3067  CG  ASP A 399     -36.281  -5.591  31.499  1.00 80.44           C  
ATOM   3068  OD1 ASP A 399     -37.178  -5.952  30.707  1.00 80.44           O  
ATOM   3069  OD2 ASP A 399     -36.082  -6.161  32.594  1.00 80.44           O  
ATOM   3070  N   VAL A 400     -33.256  -3.001  29.326  1.00 79.96           N  
ATOM   3071  CA  VAL A 400     -32.438  -1.823  29.059  1.00 79.96           C  
ATOM   3072  C   VAL A 400     -32.027  -1.802  27.588  1.00 79.96           C  
ATOM   3073  CB  VAL A 400     -31.185  -1.785  29.962  1.00 79.96           C  
ATOM   3074  O   VAL A 400     -31.851  -0.731  27.002  1.00 79.96           O  
ATOM   3075  CG1 VAL A 400     -30.320  -0.569  29.634  1.00 79.96           C  
ATOM   3076  CG2 VAL A 400     -31.590  -1.774  31.435  1.00 79.96           C  
ATOM   3077  N   GLY A 401     -31.968  -2.952  27.007  1.00 88.04           N  
ATOM   3078  CA  GLY A 401     -31.571  -3.104  25.616  1.00 88.04           C  
ATOM   3079  C   GLY A 401     -30.067  -3.168  25.429  1.00 88.04           C  
ATOM   3080  O   GLY A 401     -29.533  -2.624  24.459  1.00 88.04           O  
ATOM   3081  N   LYS A 402     -29.404  -3.795  26.370  1.00 92.48           N  
ATOM   3082  CA  LYS A 402     -27.946  -3.870  26.335  1.00 92.48           C  
ATOM   3083  C   LYS A 402     -27.473  -5.316  26.218  1.00 92.48           C  
ATOM   3084  CB  LYS A 402     -27.345  -3.221  27.582  1.00 92.48           C  
ATOM   3085  O   LYS A 402     -27.983  -6.200  26.910  1.00 92.48           O  
ATOM   3086  CG  LYS A 402     -27.455  -1.704  27.604  1.00 92.48           C  
ATOM   3087  CD  LYS A 402     -26.720  -1.107  28.798  1.00 92.48           C  
ATOM   3088  CE  LYS A 402     -26.816   0.412  28.812  1.00 92.48           C  
ATOM   3089  NZ  LYS A 402     -26.115   1.001  29.993  1.00 92.48           N  
ATOM   3090  N   LEU A 403     -26.463  -5.478  25.364  1.00 93.78           N  
ATOM   3091  CA  LEU A 403     -25.799  -6.765  25.188  1.00 93.78           C  
ATOM   3092  C   LEU A 403     -24.297  -6.638  25.419  1.00 93.78           C  
ATOM   3093  CB  LEU A 403     -26.066  -7.318  23.785  1.00 93.78           C  
ATOM   3094  O   LEU A 403     -23.634  -5.818  24.781  1.00 93.78           O  
ATOM   3095  CG  LEU A 403     -25.398  -8.651  23.443  1.00 93.78           C  
ATOM   3096  CD1 LEU A 403     -25.913  -9.753  24.363  1.00 93.78           C  
ATOM   3097  CD2 LEU A 403     -25.640  -9.011  21.981  1.00 93.78           C  
ATOM   3098  N   GLU A 404     -23.800  -7.477  26.281  1.00 94.67           N  
ATOM   3099  CA  GLU A 404     -22.391  -7.468  26.665  1.00 94.67           C  
ATOM   3100  C   GLU A 404     -21.805  -8.877  26.646  1.00 94.67           C  
ATOM   3101  CB  GLU A 404     -22.216  -6.845  28.053  1.00 94.67           C  
ATOM   3102  O   GLU A 404     -22.506  -9.850  26.931  1.00 94.67           O  
ATOM   3103  CG  GLU A 404     -20.770  -6.786  28.522  1.00 94.67           C  
ATOM   3104  CD  GLU A 404     -20.617  -6.222  29.926  1.00 94.67           C  
ATOM   3105  OE1 GLU A 404     -19.467  -6.074  30.399  1.00 94.67           O  
ATOM   3106  OE2 GLU A 404     -21.655  -5.925  30.557  1.00 94.67           O  
ATOM   3107  N   PHE A 405     -20.457  -8.918  26.304  1.00 95.02           N  
ATOM   3108  CA  PHE A 405     -19.766 -10.202  26.304  1.00 95.02           C  
ATOM   3109  C   PHE A 405     -18.608 -10.193  27.295  1.00 95.02           C  
ATOM   3110  CB  PHE A 405     -19.254 -10.538  24.900  1.00 95.02           C  
ATOM   3111  O   PHE A 405     -17.921  -9.181  27.446  1.00 95.02           O  
ATOM   3112  CG  PHE A 405     -20.342 -10.651  23.868  1.00 95.02           C  
ATOM   3113  CD1 PHE A 405     -21.012 -11.852  23.672  1.00 95.02           C  
ATOM   3114  CD2 PHE A 405     -20.696  -9.554  23.092  1.00 95.02           C  
ATOM   3115  CE1 PHE A 405     -22.021 -11.959  22.716  1.00 95.02           C  
ATOM   3116  CE2 PHE A 405     -21.703  -9.653  22.136  1.00 95.02           C  
ATOM   3117  CZ  PHE A 405     -22.363 -10.857  21.949  1.00 95.02           C  
ATOM   3118  N   LEU A 406     -18.462 -11.316  27.997  1.00 93.48           N  
ATOM   3119  CA  LEU A 406     -17.303 -11.555  28.850  1.00 93.48           C  
ATOM   3120  C   LEU A 406     -16.473 -12.722  28.326  1.00 93.48           C  
ATOM   3121  CB  LEU A 406     -17.745 -11.833  30.289  1.00 93.48           C  
ATOM   3122  O   LEU A 406     -17.024 -13.720  27.857  1.00 93.48           O  
ATOM   3123  CG  LEU A 406     -18.370 -10.660  31.046  1.00 93.48           C  
ATOM   3124  CD1 LEU A 406     -19.799 -10.423  30.570  1.00 93.48           C  
ATOM   3125  CD2 LEU A 406     -18.335 -10.914  32.549  1.00 93.48           C  
ATOM   3126  N   ARG A 407     -15.279 -12.483  28.372  1.00 91.95           N  
ATOM   3127  CA  ARG A 407     -14.384 -13.589  28.047  1.00 91.95           C  
ATOM   3128  C   ARG A 407     -13.629 -14.064  29.284  1.00 91.95           C  
ATOM   3129  CB  ARG A 407     -13.395 -13.178  26.955  1.00 91.95           C  
ATOM   3130  O   ARG A 407     -12.922 -13.282  29.924  1.00 91.95           O  
ATOM   3131  CG  ARG A 407     -12.522 -14.318  26.454  1.00 91.95           C  
ATOM   3132  CD  ARG A 407     -11.647 -13.886  25.285  1.00 91.95           C  
ATOM   3133  NE  ARG A 407     -10.844 -14.994  24.775  1.00 91.95           N  
ATOM   3134  NH1 ARG A 407      -9.948 -13.803  23.010  1.00 91.95           N  
ATOM   3135  NH2 ARG A 407      -9.369 -15.998  23.329  1.00 91.95           N  
ATOM   3136  CZ  ARG A 407     -10.056 -14.929  23.706  1.00 91.95           C  
ATOM   3137  N   ASN A 408     -13.801 -15.286  29.551  1.00 90.77           N  
ATOM   3138  CA  ASN A 408     -13.180 -15.904  30.718  1.00 90.77           C  
ATOM   3139  C   ASN A 408     -13.382 -15.060  31.973  1.00 90.77           C  
ATOM   3140  CB  ASN A 408     -11.689 -16.140  30.471  1.00 90.77           C  
ATOM   3141  O   ASN A 408     -12.460 -14.902  32.775  1.00 90.77           O  
ATOM   3142  CG  ASN A 408     -11.431 -17.080  29.309  1.00 90.77           C  
ATOM   3143  ND2 ASN A 408     -10.396 -16.788  28.529  1.00 90.77           N  
ATOM   3144  OD1 ASN A 408     -12.155 -18.059  29.114  1.00 90.77           O  
ATOM   3145  N   GLY A 409     -14.588 -14.457  32.039  1.00 83.98           N  
ATOM   3146  CA  GLY A 409     -14.992 -13.755  33.247  1.00 83.98           C  
ATOM   3147  C   GLY A 409     -14.707 -12.266  33.195  1.00 83.98           C  
ATOM   3148  O   GLY A 409     -15.167 -11.510  34.053  1.00 83.98           O  
ATOM   3149  N   GLU A 410     -13.978 -11.856  32.246  1.00 87.54           N  
ATOM   3150  CA  GLU A 410     -13.639 -10.442  32.113  1.00 87.54           C  
ATOM   3151  C   GLU A 410     -14.556  -9.746  31.111  1.00 87.54           C  
ATOM   3152  CB  GLU A 410     -12.177 -10.278  31.689  1.00 87.54           C  
ATOM   3153  O   GLU A 410     -14.690 -10.193  29.970  1.00 87.54           O  
ATOM   3154  CG  GLU A 410     -11.177 -10.739  32.739  1.00 87.54           C  
ATOM   3155  CD  GLU A 410      -9.733 -10.449  32.360  1.00 87.54           C  
ATOM   3156  OE1 GLU A 410      -8.840 -10.578  33.229  1.00 87.54           O  
ATOM   3157  OE2 GLU A 410      -9.493 -10.089  31.186  1.00 87.54           O  
ATOM   3158  N   SER A 411     -15.047  -8.622  31.562  1.00 90.50           N  
ATOM   3159  CA  SER A 411     -15.955  -7.868  30.704  1.00 90.50           C  
ATOM   3160  C   SER A 411     -15.208  -7.221  29.542  1.00 90.50           C  
ATOM   3161  CB  SER A 411     -16.689  -6.796  31.510  1.00 90.50           C  
ATOM   3162  O   SER A 411     -14.140  -6.637  29.734  1.00 90.50           O  
ATOM   3163  OG  SER A 411     -17.527  -6.021  30.670  1.00 90.50           O  
ATOM   3164  N   LEU A 412     -15.818  -7.298  28.345  1.00 91.28           N  
ATOM   3165  CA  LEU A 412     -15.243  -6.656  27.167  1.00 91.28           C  
ATOM   3166  C   LEU A 412     -15.946  -5.336  26.869  1.00 91.28           C  
ATOM   3167  CB  LEU A 412     -15.335  -7.583  25.953  1.00 91.28           C  
ATOM   3168  O   LEU A 412     -15.644  -4.679  25.871  1.00 91.28           O  
ATOM   3169  CG  LEU A 412     -14.621  -8.930  26.072  1.00 91.28           C  
ATOM   3170  CD1 LEU A 412     -14.862  -9.771  24.822  1.00 91.28           C  
ATOM   3171  CD2 LEU A 412     -13.128  -8.726  26.305  1.00 91.28           C  
ATOM   3172  N   GLY A 413     -16.834  -4.962  27.736  1.00 90.53           N  
ATOM   3173  CA  GLY A 413     -17.617  -3.754  27.532  1.00 90.53           C  
ATOM   3174  C   GLY A 413     -18.936  -4.009  26.828  1.00 90.53           C  
ATOM   3175  O   GLY A 413     -19.202  -5.128  26.382  1.00 90.53           O  
ATOM   3176  N   VAL A 414     -19.849  -2.964  26.873  1.00 92.42           N  
ATOM   3177  CA  VAL A 414     -21.150  -3.082  26.223  1.00 92.42           C  
ATOM   3178  C   VAL A 414     -20.966  -3.161  24.709  1.00 92.42           C  
ATOM   3179  CB  VAL A 414     -22.076  -1.900  26.586  1.00 92.42           C  
ATOM   3180  O   VAL A 414     -20.403  -2.250  24.097  1.00 92.42           O  
ATOM   3181  CG1 VAL A 414     -23.401  -2.001  25.834  1.00 92.42           C  
ATOM   3182  CG2 VAL A 414     -22.316  -1.856  28.094  1.00 92.42           C  
ATOM   3183  N   ALA A 415     -21.454  -4.320  24.155  1.00 92.15           N  
ATOM   3184  CA  ALA A 415     -21.263  -4.558  22.726  1.00 92.15           C  
ATOM   3185  C   ALA A 415     -22.331  -3.843  21.903  1.00 92.15           C  
ATOM   3186  CB  ALA A 415     -21.280  -6.055  22.429  1.00 92.15           C  
ATOM   3187  O   ALA A 415     -22.025  -3.219  20.885  1.00 92.15           O  
ATOM   3188  N   PHE A 416     -23.550  -3.938  22.351  1.00 91.70           N  
ATOM   3189  CA  PHE A 416     -24.650  -3.345  21.600  1.00 91.70           C  
ATOM   3190  C   PHE A 416     -25.663  -2.702  22.539  1.00 91.70           C  
ATOM   3191  CB  PHE A 416     -25.337  -4.400  20.728  1.00 91.70           C  
ATOM   3192  O   PHE A 416     -25.889  -3.193  23.647  1.00 91.70           O  
ATOM   3193  CG  PHE A 416     -24.397  -5.138  19.813  1.00 91.70           C  
ATOM   3194  CD1 PHE A 416     -23.943  -4.551  18.639  1.00 91.70           C  
ATOM   3195  CD2 PHE A 416     -23.967  -6.420  20.129  1.00 91.70           C  
ATOM   3196  CE1 PHE A 416     -23.073  -5.232  17.791  1.00 91.70           C  
ATOM   3197  CE2 PHE A 416     -23.098  -7.107  19.286  1.00 91.70           C  
ATOM   3198  CZ  PHE A 416     -22.653  -6.511  18.117  1.00 91.70           C  
ATOM   3199  N   GLU A 417     -26.208  -1.581  21.947  1.00 91.02           N  
ATOM   3200  CA  GLU A 417     -27.318  -0.901  22.609  1.00 91.02           C  
ATOM   3201  C   GLU A 417     -28.588  -0.967  21.765  1.00 91.02           C  
ATOM   3202  CB  GLU A 417     -26.957   0.557  22.902  1.00 91.02           C  
ATOM   3203  O   GLU A 417     -28.527  -1.233  20.563  1.00 91.02           O  
ATOM   3204  CG  GLU A 417     -25.796   0.720  23.873  1.00 91.02           C  
ATOM   3205  CD  GLU A 417     -25.445   2.174  24.150  1.00 91.02           C  
ATOM   3206  OE1 GLU A 417     -24.705   2.445  25.123  1.00 91.02           O  
ATOM   3207  OE2 GLU A 417     -25.915   3.048  23.388  1.00 91.02           O  
ATOM   3208  N   ASP A 418     -29.684  -1.023  22.383  1.00 86.65           N  
ATOM   3209  CA  ASP A 418     -30.981  -1.027  21.712  1.00 86.65           C  
ATOM   3210  C   ASP A 418     -31.312  -2.414  21.166  1.00 86.65           C  
ATOM   3211  CB  ASP A 418     -31.003   0.003  20.581  1.00 86.65           C  
ATOM   3212  O   ASP A 418     -31.791  -2.545  20.037  1.00 86.65           O  
ATOM   3213  CG  ASP A 418     -30.832   1.429  21.074  1.00 86.65           C  
ATOM   3214  OD1 ASP A 418     -31.421   1.789  22.116  1.00 86.65           O  
ATOM   3215  OD2 ASP A 418     -30.104   2.201  20.413  1.00 86.65           O  
ATOM   3216  N   VAL A 419     -30.892  -3.394  21.850  1.00 86.80           N  
ATOM   3217  CA  VAL A 419     -31.243  -4.771  21.518  1.00 86.80           C  
ATOM   3218  C   VAL A 419     -32.648  -5.085  22.027  1.00 86.80           C  
ATOM   3219  CB  VAL A 419     -30.226  -5.774  22.108  1.00 86.80           C  
ATOM   3220  O   VAL A 419     -32.975  -4.798  23.181  1.00 86.80           O  
ATOM   3221  CG1 VAL A 419     -30.606  -7.207  21.742  1.00 86.80           C  
ATOM   3222  CG2 VAL A 419     -28.814  -5.451  21.621  1.00 86.80           C  
ATOM   3223  N   GLY A 420     -33.515  -5.584  21.113  1.00 83.87           N  
ATOM   3224  CA  GLY A 420     -34.889  -5.839  21.518  1.00 83.87           C  
ATOM   3225  C   GLY A 420     -35.584  -6.871  20.651  1.00 83.87           C  
ATOM   3226  O   GLY A 420     -34.980  -7.423  19.729  1.00 83.87           O  
ATOM   3227  N   GLY A 421     -36.720  -7.345  21.102  1.00 85.57           N  
ATOM   3228  CA  GLY A 421     -37.468  -8.375  20.400  1.00 85.57           C  
ATOM   3229  C   GLY A 421     -37.230  -9.767  20.954  1.00 85.57           C  
ATOM   3230  O   GLY A 421     -36.609  -9.924  22.008  1.00 85.57           O  
ATOM   3231  N   LEU A 422     -37.889 -10.784  20.330  1.00 87.58           N  
ATOM   3232  CA  LEU A 422     -37.659 -12.180  20.688  1.00 87.58           C  
ATOM   3233  C   LEU A 422     -36.306 -12.657  20.173  1.00 87.58           C  
ATOM   3234  CB  LEU A 422     -38.774 -13.068  20.129  1.00 87.58           C  
ATOM   3235  O   LEU A 422     -36.087 -12.725  18.961  1.00 87.58           O  
ATOM   3236  CG  LEU A 422     -38.677 -14.560  20.451  1.00 87.58           C  
ATOM   3237  CD1 LEU A 422     -38.851 -14.791  21.948  1.00 87.58           C  
ATOM   3238  CD2 LEU A 422     -39.717 -15.346  19.659  1.00 87.58           C  
ATOM   3239  N   VAL A 423     -35.371 -12.928  21.139  1.00 89.88           N  
ATOM   3240  CA  VAL A 423     -34.019 -13.296  20.733  1.00 89.88           C  
ATOM   3241  C   VAL A 423     -33.655 -14.657  21.323  1.00 89.88           C  
ATOM   3242  CB  VAL A 423     -32.986 -12.233  21.169  1.00 89.88           C  
ATOM   3243  O   VAL A 423     -34.140 -15.025  22.396  1.00 89.88           O  
ATOM   3244  CG1 VAL A 423     -33.199 -10.928  20.404  1.00 89.88           C  
ATOM   3245  CG2 VAL A 423     -33.072 -11.993  22.676  1.00 89.88           C  
ATOM   3246  N   CYS A 424     -32.774 -15.313  20.480  1.00 89.92           N  
ATOM   3247  CA  CYS A 424     -32.315 -16.631  20.905  1.00 89.92           C  
ATOM   3248  C   CYS A 424     -30.793 -16.692  20.942  1.00 89.92           C  
ATOM   3249  CB  CYS A 424     -32.855 -17.714  19.972  1.00 89.92           C  
ATOM   3250  O   CYS A 424     -30.122 -16.058  20.125  1.00 89.92           O  
ATOM   3251  SG  CYS A 424     -34.654 -17.702  19.807  1.00 89.92           S  
ATOM   3252  N   PRO A 425     -30.318 -17.472  21.948  1.00 92.17           N  
ATOM   3253  CA  PRO A 425     -28.881 -17.744  21.874  1.00 92.17           C  
ATOM   3254  C   PRO A 425     -28.489 -18.503  20.608  1.00 92.17           C  
ATOM   3255  CB  PRO A 425     -28.617 -18.591  23.122  1.00 92.17           C  
ATOM   3256  O   PRO A 425     -29.201 -19.418  20.187  1.00 92.17           O  
ATOM   3257  CG  PRO A 425     -29.715 -18.228  24.069  1.00 92.17           C  
ATOM   3258  CD  PRO A 425     -30.959 -17.952  23.273  1.00 92.17           C  
ATOM   3259  N   ALA A 426     -27.332 -18.058  20.119  1.00 92.49           N  
ATOM   3260  CA  ALA A 426     -26.967 -18.658  18.838  1.00 92.49           C  
ATOM   3261  C   ALA A 426     -25.451 -18.729  18.678  1.00 92.49           C  
ATOM   3262  CB  ALA A 426     -27.585 -17.870  17.686  1.00 92.49           C  
ATOM   3263  O   ALA A 426     -24.719 -17.949  19.291  1.00 92.49           O  
ATOM   3264  N   VAL A 427     -25.071 -19.715  17.749  1.00 93.62           N  
ATOM   3265  CA  VAL A 427     -23.653 -19.845  17.430  1.00 93.62           C  
ATOM   3266  C   VAL A 427     -23.482 -20.114  15.937  1.00 93.62           C  
ATOM   3267  CB  VAL A 427     -22.988 -20.970  18.254  1.00 93.62           C  
ATOM   3268  O   VAL A 427     -24.353 -20.714  15.303  1.00 93.62           O  
ATOM   3269  CG1 VAL A 427     -23.543 -22.335  17.852  1.00 93.62           C  
ATOM   3270  CG2 VAL A 427     -21.471 -20.934  18.077  1.00 93.62           C  
ATOM   3271  N   SER A 428     -22.301 -19.652  15.392  1.00 93.39           N  
ATOM   3272  CA  SER A 428     -21.894 -19.988  14.032  1.00 93.39           C  
ATOM   3273  C   SER A 428     -20.464 -20.517  13.997  1.00 93.39           C  
ATOM   3274  CB  SER A 428     -22.016 -18.767  13.118  1.00 93.39           C  
ATOM   3275  O   SER A 428     -19.556 -19.906  14.564  1.00 93.39           O  
ATOM   3276  OG  SER A 428     -23.375 -18.402  12.947  1.00 93.39           O  
ATOM   3277  N   LEU A 429     -20.329 -21.659  13.318  1.00 92.98           N  
ATOM   3278  CA  LEU A 429     -19.022 -22.292  13.179  1.00 92.98           C  
ATOM   3279  C   LEU A 429     -18.687 -22.532  11.711  1.00 92.98           C  
ATOM   3280  CB  LEU A 429     -18.982 -23.615  13.947  1.00 92.98           C  
ATOM   3281  O   LEU A 429     -19.560 -22.907  10.924  1.00 92.98           O  
ATOM   3282  CG  LEU A 429     -19.341 -23.549  15.432  1.00 92.98           C  
ATOM   3283  CD1 LEU A 429     -19.336 -24.947  16.042  1.00 92.98           C  
ATOM   3284  CD2 LEU A 429     -18.376 -22.632  16.175  1.00 92.98           C  
ATOM   3285  N   CYS A 430     -17.395 -22.311  11.320  1.00 91.56           N  
ATOM   3286  CA  CYS A 430     -17.021 -22.426   9.915  1.00 91.56           C  
ATOM   3287  C   CYS A 430     -16.137 -23.646   9.683  1.00 91.56           C  
ATOM   3288  CB  CYS A 430     -16.296 -21.164   9.448  1.00 91.56           C  
ATOM   3289  O   CYS A 430     -16.256 -24.319   8.658  1.00 91.56           O  
ATOM   3290  SG  CYS A 430     -15.878 -21.171   7.691  1.00 91.56           S  
ATOM   3291  N   THR A 431     -15.417 -24.004  10.617  1.00 88.89           N  
ATOM   3292  CA  THR A 431     -14.448 -25.081  10.451  1.00 88.89           C  
ATOM   3293  C   THR A 431     -15.026 -26.408  10.936  1.00 88.89           C  
ATOM   3294  CB  THR A 431     -13.142 -24.780  11.209  1.00 88.89           C  
ATOM   3295  O   THR A 431     -15.565 -26.489  12.041  1.00 88.89           O  
ATOM   3296  CG2 THR A 431     -12.087 -25.846  10.933  1.00 88.89           C  
ATOM   3297  OG1 THR A 431     -12.637 -23.505  10.792  1.00 88.89           O  
ATOM   3298  N   GLU A 432     -14.874 -27.413  10.051  1.00 89.77           N  
ATOM   3299  CA  GLU A 432     -15.356 -28.753  10.372  1.00 89.77           C  
ATOM   3300  C   GLU A 432     -14.622 -29.330  11.578  1.00 89.77           C  
ATOM   3301  CB  GLU A 432     -15.200 -29.684   9.166  1.00 89.77           C  
ATOM   3302  O   GLU A 432     -13.396 -29.233  11.670  1.00 89.77           O  
ATOM   3303  CG  GLU A 432     -15.775 -31.076   9.385  1.00 89.77           C  
ATOM   3304  CD  GLU A 432     -15.592 -31.996   8.189  1.00 89.77           C  
ATOM   3305  OE1 GLU A 432     -15.888 -33.207   8.304  1.00 89.77           O  
ATOM   3306  OE2 GLU A 432     -15.148 -31.502   7.129  1.00 89.77           O  
ATOM   3307  N   GLY A 433     -15.415 -29.828  12.542  1.00 87.66           N  
ATOM   3308  CA  GLY A 433     -14.808 -30.459  13.703  1.00 87.66           C  
ATOM   3309  C   GLY A 433     -14.790 -29.564  14.927  1.00 87.66           C  
ATOM   3310  O   GLY A 433     -14.582 -30.038  16.046  1.00 87.66           O  
ATOM   3311  N   HIS A 434     -15.008 -28.298  14.762  1.00 91.02           N  
ATOM   3312  CA  HIS A 434     -15.086 -27.368  15.882  1.00 91.02           C  
ATOM   3313  C   HIS A 434     -16.390 -27.543  16.654  1.00 91.02           C  
ATOM   3314  CB  HIS A 434     -14.957 -25.925  15.391  1.00 91.02           C  
ATOM   3315  O   HIS A 434     -17.433 -27.830  16.062  1.00 91.02           O  
ATOM   3316  CG  HIS A 434     -13.578 -25.568  14.935  1.00 91.02           C  
ATOM   3317  CD2 HIS A 434     -12.495 -26.342  14.688  1.00 91.02           C  
ATOM   3318  ND1 HIS A 434     -13.190 -24.270  14.683  1.00 91.02           N  
ATOM   3319  CE1 HIS A 434     -11.925 -24.261  14.299  1.00 91.02           C  
ATOM   3320  NE2 HIS A 434     -11.479 -25.506  14.294  1.00 91.02           N  
ATOM   3321  N   SER A 435     -16.222 -27.409  17.993  1.00 93.09           N  
ATOM   3322  CA  SER A 435     -17.412 -27.637  18.808  1.00 93.09           C  
ATOM   3323  C   SER A 435     -17.492 -26.640  19.959  1.00 93.09           C  
ATOM   3324  CB  SER A 435     -17.421 -29.064  19.356  1.00 93.09           C  
ATOM   3325  O   SER A 435     -16.476 -26.076  20.371  1.00 93.09           O  
ATOM   3326  OG  SER A 435     -16.323 -29.275  20.228  1.00 93.09           O  
ATOM   3327  N   VAL A 436     -18.725 -26.389  20.423  1.00 94.79           N  
ATOM   3328  CA  VAL A 436     -18.986 -25.512  21.559  1.00 94.79           C  
ATOM   3329  C   VAL A 436     -19.948 -26.194  22.528  1.00 94.79           C  
ATOM   3330  CB  VAL A 436     -19.561 -24.152  21.105  1.00 94.79           C  
ATOM   3331  O   VAL A 436     -20.747 -27.043  22.125  1.00 94.79           O  
ATOM   3332  CG1 VAL A 436     -18.536 -23.381  20.275  1.00 94.79           C  
ATOM   3333  CG2 VAL A 436     -20.851 -24.356  20.312  1.00 94.79           C  
ATOM   3334  N   SER A 437     -19.824 -25.724  23.830  1.00 94.14           N  
ATOM   3335  CA  SER A 437     -20.680 -26.311  24.856  1.00 94.14           C  
ATOM   3336  C   SER A 437     -21.330 -25.233  25.717  1.00 94.14           C  
ATOM   3337  CB  SER A 437     -19.878 -27.267  25.740  1.00 94.14           C  
ATOM   3338  O   SER A 437     -20.680 -24.255  26.091  1.00 94.14           O  
ATOM   3339  OG  SER A 437     -19.364 -28.346  24.978  1.00 94.14           O  
ATOM   3340  N   LEU A 438     -22.620 -25.472  25.943  1.00 91.63           N  
ATOM   3341  CA  LEU A 438     -23.339 -24.617  26.882  1.00 91.63           C  
ATOM   3342  C   LEU A 438     -23.036 -25.017  28.322  1.00 91.63           C  
ATOM   3343  CB  LEU A 438     -24.846 -24.688  26.626  1.00 91.63           C  
ATOM   3344  O   LEU A 438     -23.102 -26.199  28.669  1.00 91.63           O  
ATOM   3345  CG  LEU A 438     -25.344 -24.057  25.325  1.00 91.63           C  
ATOM   3346  CD1 LEU A 438     -26.774 -24.499  25.033  1.00 91.63           C  
ATOM   3347  CD2 LEU A 438     -25.254 -22.536  25.400  1.00 91.63           C  
ATOM   3348  N   LEU A 439     -22.665 -24.008  29.171  1.00 86.87           N  
ATOM   3349  CA  LEU A 439     -22.367 -24.300  30.569  1.00 86.87           C  
ATOM   3350  C   LEU A 439     -23.535 -23.907  31.468  1.00 86.87           C  
ATOM   3351  CB  LEU A 439     -21.098 -23.567  31.012  1.00 86.87           C  
ATOM   3352  O   LEU A 439     -24.042 -22.787  31.379  1.00 86.87           O  
ATOM   3353  CG  LEU A 439     -19.827 -23.871  30.218  1.00 86.87           C  
ATOM   3354  CD1 LEU A 439     -18.661 -23.041  30.744  1.00 86.87           C  
ATOM   3355  CD2 LEU A 439     -19.501 -25.360  30.280  1.00 86.87           C  
ATOM   3356  N   ILE A 440     -24.121 -24.815  32.165  1.00 68.36           N  
ATOM   3357  CA  ILE A 440     -25.305 -24.658  33.003  1.00 68.36           C  
ATOM   3358  C   ILE A 440     -24.900 -24.119  34.373  1.00 68.36           C  
ATOM   3359  CB  ILE A 440     -26.071 -25.991  33.156  1.00 68.36           C  
ATOM   3360  O   ILE A 440     -25.616 -23.308  34.965  1.00 68.36           O  
ATOM   3361  CG1 ILE A 440     -26.494 -26.525  31.783  1.00 68.36           C  
ATOM   3362  CG2 ILE A 440     -27.285 -25.814  34.073  1.00 68.36           C  
ATOM   3363  CD1 ILE A 440     -27.112 -27.916  31.823  1.00 68.36           C  
ATOM   3364  N   ASP A 441     -23.550 -24.176  34.734  1.00 58.01           N  
ATOM   3365  CA  ASP A 441     -23.016 -23.638  35.981  1.00 58.01           C  
ATOM   3366  C   ASP A 441     -21.744 -22.831  35.731  1.00 58.01           C  
ATOM   3367  CB  ASP A 441     -22.736 -24.767  36.976  1.00 58.01           C  
ATOM   3368  O   ASP A 441     -20.849 -23.280  35.012  1.00 58.01           O  
ATOM   3369  CG  ASP A 441     -24.001 -25.424  37.498  1.00 58.01           C  
ATOM   3370  OD1 ASP A 441     -25.041 -24.740  37.614  1.00 58.01           O  
ATOM   3371  OD2 ASP A 441     -23.958 -26.637  37.798  1.00 58.01           O  
ATOM   3372  N   PRO A 442     -21.683 -21.504  36.049  1.00 51.25           N  
ATOM   3373  CA  PRO A 442     -20.506 -20.689  35.737  1.00 51.25           C  
ATOM   3374  C   PRO A 442     -19.227 -21.232  36.372  1.00 51.25           C  
ATOM   3375  CB  PRO A 442     -20.863 -19.318  36.316  1.00 51.25           C  
ATOM   3376  O   PRO A 442     -19.289 -21.972  37.357  1.00 51.25           O  
ATOM   3377  CG  PRO A 442     -22.025 -19.576  37.221  1.00 51.25           C  
ATOM   3378  CD  PRO A 442     -22.577 -20.937  36.911  1.00 51.25           C  
ATOM   3379  N   PRO A 443     -18.006 -21.121  35.773  1.00 48.35           N  
ATOM   3380  CA  PRO A 443     -16.715 -21.459  36.376  1.00 48.35           C  
ATOM   3381  C   PRO A 443     -16.445 -20.685  37.665  1.00 48.35           C  
ATOM   3382  CB  PRO A 443     -15.707 -21.078  35.289  1.00 48.35           C  
ATOM   3383  O   PRO A 443     -16.944 -19.570  37.835  1.00 48.35           O  
ATOM   3384  CG  PRO A 443     -16.521 -20.401  34.234  1.00 48.35           C  
ATOM   3385  CD  PRO A 443     -17.970 -20.494  34.616  1.00 48.35           C  
ATOM   3386  N   GLN A 444     -16.175 -21.351  38.837  1.00 42.03           N  
ATOM   3387  CA  GLN A 444     -15.775 -20.868  40.154  1.00 42.03           C  
ATOM   3388  C   GLN A 444     -14.748 -19.745  40.041  1.00 42.03           C  
ATOM   3389  CB  GLN A 444     -15.211 -22.013  40.997  1.00 42.03           C  
ATOM   3390  O   GLN A 444     -13.770 -19.864  39.301  1.00 42.03           O  
ATOM   3391  CG  GLN A 444     -16.252 -23.044  41.411  1.00 42.03           C  
ATOM   3392  CD  GLN A 444     -15.933 -23.699  42.742  1.00 42.03           C  
ATOM   3393  NE2 GLN A 444     -16.715 -24.709  43.108  1.00 42.03           N  
ATOM   3394  OE1 GLN A 444     -14.992 -23.300  43.435  1.00 42.03           O  
ATOM   3395  N   GLY A 445     -15.242 -18.397  39.987  1.00 43.94           N  
ATOM   3396  CA  GLY A 445     -14.366 -17.238  40.040  1.00 43.94           C  
ATOM   3397  C   GLY A 445     -14.748 -16.155  39.049  1.00 43.94           C  
ATOM   3398  O   GLY A 445     -14.016 -15.178  38.875  1.00 43.94           O  
ATOM   3399  N   SER A 446     -16.025 -16.222  38.402  1.00 39.08           N  
ATOM   3400  CA  SER A 446     -16.565 -15.243  37.463  1.00 39.08           C  
ATOM   3401  C   SER A 446     -17.287 -14.116  38.194  1.00 39.08           C  
ATOM   3402  CB  SER A 446     -17.520 -15.916  36.477  1.00 39.08           C  
ATOM   3403  O   SER A 446     -17.993 -14.357  39.175  1.00 39.08           O  
ATOM   3404  OG  SER A 446     -18.865 -15.768  36.899  1.00 39.08           O  
ATOM   3405  N   ALA A 447     -16.626 -13.139  38.715  1.00 37.48           N  
ATOM   3406  CA  ALA A 447     -17.201 -11.870  39.155  1.00 37.48           C  
ATOM   3407  C   ALA A 447     -18.556 -11.625  38.498  1.00 37.48           C  
ATOM   3408  CB  ALA A 447     -16.248 -10.718  38.847  1.00 37.48           C  
ATOM   3409  O   ALA A 447     -18.695 -10.728  37.663  1.00 37.48           O  
ATOM   3410  N   THR A 448     -19.380 -12.673  38.225  1.00 41.42           N  
ATOM   3411  CA  THR A 448     -20.700 -12.346  37.697  1.00 41.42           C  
ATOM   3412  C   THR A 448     -21.670 -12.023  38.830  1.00 41.42           C  
ATOM   3413  CB  THR A 448     -21.263 -13.501  36.848  1.00 41.42           C  
ATOM   3414  O   THR A 448     -21.711 -12.730  39.839  1.00 41.42           O  
ATOM   3415  CG2 THR A 448     -20.761 -13.422  35.410  1.00 41.42           C  
ATOM   3416  OG1 THR A 448     -20.852 -14.750  37.418  1.00 41.42           O  
ATOM   3417  N   ARG A 449     -21.572 -10.863  39.547  1.00 37.46           N  
ATOM   3418  CA  ARG A 449     -22.727 -10.332  40.262  1.00 37.46           C  
ATOM   3419  C   ARG A 449     -23.993 -11.106  39.910  1.00 37.46           C  
ATOM   3420  CB  ARG A 449     -22.918  -8.846  39.948  1.00 37.46           C  
ATOM   3421  O   ARG A 449     -24.358 -11.209  38.737  1.00 37.46           O  
ATOM   3422  CG  ARG A 449     -23.450  -8.033  41.117  1.00 37.46           C  
ATOM   3423  CD  ARG A 449     -23.507  -6.547  40.791  1.00 37.46           C  
ATOM   3424  NE  ARG A 449     -24.467  -5.846  41.639  1.00 37.46           N  
ATOM   3425  NH1 ARG A 449     -24.073  -3.764  40.717  1.00 37.46           N  
ATOM   3426  NH2 ARG A 449     -25.609  -4.005  42.403  1.00 37.46           N  
ATOM   3427  CZ  ARG A 449     -24.714  -4.540  41.584  1.00 37.46           C  
ATOM   3428  N   ALA A 450     -24.104 -12.400  40.137  1.00 33.24           N  
ATOM   3429  CA  ALA A 450     -25.335 -13.164  40.320  1.00 33.24           C  
ATOM   3430  C   ALA A 450     -26.556 -12.248  40.302  1.00 33.24           C  
ATOM   3431  CB  ALA A 450     -25.284 -13.952  41.626  1.00 33.24           C  
ATOM   3432  O   ALA A 450     -26.629 -11.286  41.070  1.00 33.24           O  
ATOM   3433  N   LEU A 451     -26.991 -11.652  39.245  1.00 37.66           N  
ATOM   3434  CA  LEU A 451     -28.376 -11.200  39.172  1.00 37.66           C  
ATOM   3435  C   LEU A 451     -29.338 -12.345  39.469  1.00 37.66           C  
ATOM   3436  CB  LEU A 451     -28.675 -10.612  37.790  1.00 37.66           C  
ATOM   3437  O   LEU A 451     -29.290 -13.388  38.812  1.00 37.66           O  
ATOM   3438  CG  LEU A 451     -28.120  -9.214  37.514  1.00 37.66           C  
ATOM   3439  CD1 LEU A 451     -27.983  -8.986  36.012  1.00 37.66           C  
ATOM   3440  CD2 LEU A 451     -29.012  -8.149  38.142  1.00 37.66           C  
ATOM   3441  N   ARG A 452     -29.431 -12.800  40.702  1.00 30.25           N  
ATOM   3442  CA  ARG A 452     -30.409 -13.664  41.355  1.00 30.25           C  
ATOM   3443  C   ARG A 452     -31.800 -13.459  40.766  1.00 30.25           C  
ATOM   3444  CB  ARG A 452     -30.434 -13.405  42.862  1.00 30.25           C  
ATOM   3445  O   ARG A 452     -32.195 -12.328  40.472  1.00 30.25           O  
ATOM   3446  CG  ARG A 452     -29.316 -14.098  43.625  1.00 30.25           C  
ATOM   3447  CD  ARG A 452     -29.553 -14.061  45.129  1.00 30.25           C  
ATOM   3448  NE  ARG A 452     -28.421 -14.616  45.866  1.00 30.25           N  
ATOM   3449  NH1 ARG A 452     -29.395 -14.380  47.947  1.00 30.25           N  
ATOM   3450  NH2 ARG A 452     -27.292 -15.271  47.756  1.00 30.25           N  
ATOM   3451  CZ  ARG A 452     -28.372 -14.754  47.188  1.00 30.25           C  
ATOM   3452  N   PRO A 453     -32.542 -14.500  40.251  1.00 31.36           N  
ATOM   3453  CA  PRO A 453     -33.968 -14.497  39.917  1.00 31.36           C  
ATOM   3454  C   PRO A 453     -34.861 -14.326  41.144  1.00 31.36           C  
ATOM   3455  CB  PRO A 453     -34.182 -15.869  39.273  1.00 31.36           C  
ATOM   3456  O   PRO A 453     -34.515 -14.791  42.233  1.00 31.36           O  
ATOM   3457  CG  PRO A 453     -32.961 -16.653  39.630  1.00 31.36           C  
ATOM   3458  CD  PRO A 453     -32.042 -15.770  40.425  1.00 31.36           C  
ATOM   3459  N   ASP A 454     -35.248 -13.135  41.482  1.00 28.89           N  
ATOM   3460  CA  ASP A 454     -36.369 -12.784  42.349  1.00 28.89           C  
ATOM   3461  C   ASP A 454     -37.324 -13.964  42.516  1.00 28.89           C  
ATOM   3462  CB  ASP A 454     -37.121 -11.574  41.790  1.00 28.89           C  
ATOM   3463  O   ASP A 454     -37.889 -14.456  41.537  1.00 28.89           O  
ATOM   3464  CG  ASP A 454     -36.694 -10.264  42.428  1.00 28.89           C  
ATOM   3465  OD1 ASP A 454     -36.056 -10.288  43.502  1.00 28.89           O  
ATOM   3466  OD2 ASP A 454     -37.002  -9.198  41.853  1.00 28.89           O  
ATOM   3467  N   ARG A 455     -37.070 -15.039  43.324  1.00 27.83           N  
ATOM   3468  CA  ARG A 455     -38.119 -15.791  44.006  1.00 27.83           C  
ATOM   3469  C   ARG A 455     -38.986 -14.872  44.858  1.00 27.83           C  
ATOM   3470  CB  ARG A 455     -37.511 -16.894  44.876  1.00 27.83           C  
ATOM   3471  O   ARG A 455     -38.473 -13.982  45.540  1.00 27.83           O  
ATOM   3472  CG  ARG A 455     -37.302 -18.210  44.145  1.00 27.83           C  
ATOM   3473  CD  ARG A 455     -36.919 -19.332  45.101  1.00 27.83           C  
ATOM   3474  NE  ARG A 455     -36.785 -20.609  44.406  1.00 27.83           N  
ATOM   3475  NH1 ARG A 455     -36.419 -21.847  46.322  1.00 27.83           N  
ATOM   3476  NH2 ARG A 455     -36.447 -22.877  44.275  1.00 27.83           N  
ATOM   3477  CZ  ARG A 455     -36.551 -21.775  45.003  1.00 27.83           C  
TER    3478      ARG A 455                                                      
ENDMDL                                                                          
END                                                                             
