# Supplementary material for: Uncoupled evolution of the Polycomb system and deep origin of non-canonical PRC1
Source: Commun Biol. 2023 Nov 10;6:1144. doi: 10.1038/s42003-023-05501-x (PMC10638273; doi:10.1038/s42003-023-05501-x)
Supplement: Supplementary file 8 — Supplementary Data 5 [file 42003_2023_5501_MOESM8_ESM.zip › Supplementary Data 5/PCGF_putative_checks/PCGF_alphafold_remainedputative/HEMPHA007334_PCGF_68d35.result/HEMPHA007334_PCGF_68d35_unrelaxed_rank_5_model_4.pdb]

MODEL     1                                                                     
ATOM      1  N   SER A   1     -24.022  51.447   8.816  1.00 35.69           N  
ATOM      2  CA  SER A   1     -23.020  51.751   9.833  1.00 35.69           C  
ATOM      3  C   SER A   1     -21.671  51.131   9.483  1.00 35.69           C  
ATOM      4  CB  SER A   1     -23.479  51.252  11.204  1.00 35.69           C  
ATOM      5  O   SER A   1     -21.562  49.912   9.336  1.00 35.69           O  
ATOM      6  OG  SER A   1     -24.072  52.302  11.948  1.00 35.69           O  
ATOM      7  N   PHE A   2     -21.045  51.618   8.380  1.00 26.02           N  
ATOM      8  CA  PHE A   2     -19.659  51.892   8.017  1.00 26.02           C  
ATOM      9  C   PHE A   2     -18.705  51.025   8.830  1.00 26.02           C  
ATOM     10  CB  PHE A   2     -19.331  53.373   8.225  1.00 26.02           C  
ATOM     11  O   PHE A   2     -18.653  51.133  10.057  1.00 26.02           O  
ATOM     12  CG  PHE A   2     -19.341  54.182   6.956  1.00 26.02           C  
ATOM     13  CD1 PHE A   2     -18.188  54.321   6.194  1.00 26.02           C  
ATOM     14  CD2 PHE A   2     -20.506  54.802   6.524  1.00 26.02           C  
ATOM     15  CE1 PHE A   2     -18.195  55.069   5.019  1.00 26.02           C  
ATOM     16  CE2 PHE A   2     -20.521  55.551   5.350  1.00 26.02           C  
ATOM     17  CZ  PHE A   2     -19.364  55.684   4.600  1.00 26.02           C  
ATOM     18  N   CYS A   3     -18.218  49.954   8.363  1.00 29.63           N  
ATOM     19  CA  CYS A   3     -16.894  49.491   8.762  1.00 29.63           C  
ATOM     20  C   CYS A   3     -15.957  49.417   7.563  1.00 29.63           C  
ATOM     21  CB  CYS A   3     -16.986  48.121   9.434  1.00 29.63           C  
ATOM     22  O   CYS A   3     -16.227  48.694   6.602  1.00 29.63           O  
ATOM     23  SG  CYS A   3     -15.890  47.933  10.857  1.00 29.63           S  
ATOM     24  N   THR A   4     -15.355  50.519   7.038  1.00 29.84           N  
ATOM     25  CA  THR A   4     -14.072  51.125   6.697  1.00 29.84           C  
ATOM     26  C   THR A   4     -12.917  50.251   7.177  1.00 29.84           C  
ATOM     27  CB  THR A   4     -13.940  52.534   7.304  1.00 29.84           C  
ATOM     28  O   THR A   4     -12.885  49.837   8.337  1.00 29.84           O  
ATOM     29  CG2 THR A   4     -12.935  53.376   6.525  1.00 29.84           C  
ATOM     30  OG1 THR A   4     -15.218  53.183   7.272  1.00 29.84           O  
ATOM     31  N   LEU A   5     -12.040  49.762   6.284  1.00 26.32           N  
ATOM     32  CA  LEU A   5     -10.683  50.122   5.889  1.00 26.32           C  
ATOM     33  C   LEU A   5      -9.656  49.431   6.779  1.00 26.32           C  
ATOM     34  CB  LEU A   5     -10.492  51.640   5.952  1.00 26.32           C  
ATOM     35  O   LEU A   5      -9.630  49.653   7.992  1.00 26.32           O  
ATOM     36  CG  LEU A   5     -10.905  52.428   4.708  1.00 26.32           C  
ATOM     37  CD1 LEU A   5     -11.108  53.899   5.055  1.00 26.32           C  
ATOM     38  CD2 LEU A   5      -9.862  52.273   3.605  1.00 26.32           C  
ATOM     39  N   LEU A   6      -8.964  48.499   6.268  1.00 29.89           N  
ATOM     40  CA  LEU A   6      -7.531  48.390   6.521  1.00 29.89           C  
ATOM     41  C   LEU A   6      -6.786  47.981   5.254  1.00 29.89           C  
ATOM     42  CB  LEU A   6      -7.259  47.377   7.636  1.00 29.89           C  
ATOM     43  O   LEU A   6      -7.094  46.949   4.653  1.00 29.89           O  
ATOM     44  CG  LEU A   6      -7.252  47.926   9.064  1.00 29.89           C  
ATOM     45  CD1 LEU A   6      -7.717  46.856  10.045  1.00 29.89           C  
ATOM     46  CD2 LEU A   6      -5.863  48.433   9.435  1.00 29.89           C  
ATOM     47  N   GLN A   7      -6.387  48.914   4.339  1.00 31.27           N  
ATOM     48  CA  GLN A   7      -5.076  49.090   3.724  1.00 31.27           C  
ATOM     49  C   GLN A   7      -3.962  48.970   4.760  1.00 31.27           C  
ATOM     50  CB  GLN A   7      -4.992  50.444   3.017  1.00 31.27           C  
ATOM     51  O   GLN A   7      -4.126  49.392   5.907  1.00 31.27           O  
ATOM     52  CG  GLN A   7      -5.573  50.441   1.610  1.00 31.27           C  
ATOM     53  CD  GLN A   7      -5.422  51.777   0.909  1.00 31.27           C  
ATOM     54  NE2 GLN A   7      -5.363  51.747  -0.418  1.00 31.27           N  
ATOM     55  OE1 GLN A   7      -5.359  52.828   1.554  1.00 31.27           O  
ATOM     56  N   PRO A   8      -2.608  48.958   4.385  1.00 44.97           N  
ATOM     57  CA  PRO A   8      -1.429  48.507   3.641  1.00 44.97           C  
ATOM     58  C   PRO A   8      -0.261  48.139   4.553  1.00 44.97           C  
ATOM     59  CB  PRO A   8      -1.080  49.715   2.768  1.00 44.97           C  
ATOM     60  O   PRO A   8      -0.149  48.667   5.662  1.00 44.97           O  
ATOM     61  CG  PRO A   8      -1.441  50.904   3.598  1.00 44.97           C  
ATOM     62  CD  PRO A   8      -2.106  50.423   4.856  1.00 44.97           C  
ATOM     63  N   ALA A   9       0.649  47.275   4.169  1.00 30.61           N  
ATOM     64  CA  ALA A   9       2.069  47.385   4.491  1.00 30.61           C  
ATOM     65  C   ALA A   9       2.933  47.073   3.272  1.00 30.61           C  
ATOM     66  CB  ALA A   9       2.427  46.451   5.645  1.00 30.61           C  
ATOM     67  O   ALA A   9       2.720  46.066   2.593  1.00 30.61           O  
ATOM     68  N   LYS A  10       3.421  48.078   2.533  1.00 25.64           N  
ATOM     69  CA  LYS A  10       4.706  48.671   2.172  1.00 25.64           C  
ATOM     70  C   LYS A  10       5.854  47.979   2.900  1.00 25.64           C  
ATOM     71  CB  LYS A  10       4.713  50.168   2.485  1.00 25.64           C  
ATOM     72  O   LYS A  10       5.794  47.777   4.115  1.00 25.64           O  
ATOM     73  CG  LYS A  10       4.101  51.032   1.393  1.00 25.64           C  
ATOM     74  CD  LYS A  10       4.363  52.512   1.638  1.00 25.64           C  
ATOM     75  CE  LYS A  10       3.699  53.381   0.578  1.00 25.64           C  
ATOM     76  NZ  LYS A  10       3.990  54.831   0.789  1.00 25.64           N  
ATOM     77  N   GLN A  11       6.867  47.361   2.148  1.00 30.09           N  
ATOM     78  CA  GLN A  11       8.314  47.527   2.240  1.00 30.09           C  
ATOM     79  C   GLN A  11       9.042  46.493   1.386  1.00 30.09           C  
ATOM     80  CB  GLN A  11       8.774  47.424   3.695  1.00 30.09           C  
ATOM     81  O   GLN A  11       8.788  45.293   1.504  1.00 30.09           O  
ATOM     82  CG  GLN A  11       8.655  48.728   4.472  1.00 30.09           C  
ATOM     83  CD  GLN A  11       9.091  48.592   5.919  1.00 30.09           C  
ATOM     84  NE2 GLN A  11       8.932  49.663   6.689  1.00 30.09           N  
ATOM     85  OE1 GLN A  11       9.565  47.533   6.341  1.00 30.09           O  
ATOM     86  N   SER A  12       9.690  46.935   0.272  1.00 28.58           N  
ATOM     87  CA  SER A  12      10.926  47.350  -0.383  1.00 28.58           C  
ATOM     88  C   SER A  12      11.827  46.154  -0.673  1.00 28.58           C  
ATOM     89  CB  SER A  12      11.676  48.367   0.479  1.00 28.58           C  
ATOM     90  O   SER A  12      11.939  45.242   0.149  1.00 28.58           O  
ATOM     91  OG  SER A  12      12.651  47.723   1.282  1.00 28.58           O  
ATOM     92  N   PRO A  13      12.849  46.340  -1.620  1.00 41.74           N  
ATOM     93  CA  PRO A  13      13.502  45.609  -2.709  1.00 41.74           C  
ATOM     94  C   PRO A  13      14.824  44.974  -2.283  1.00 41.74           C  
ATOM     95  CB  PRO A  13      13.732  46.689  -3.769  1.00 41.74           C  
ATOM     96  O   PRO A  13      15.557  45.549  -1.474  1.00 41.74           O  
ATOM     97  CG  PRO A  13      14.001  47.937  -2.992  1.00 41.74           C  
ATOM     98  CD  PRO A  13      13.814  47.639  -1.532  1.00 41.74           C  
ATOM     99  N   GLY A  14      15.052  43.692  -2.440  1.00 29.31           N  
ATOM    100  CA  GLY A  14      16.358  43.058  -2.528  1.00 29.31           C  
ATOM    101  C   GLY A  14      16.551  42.265  -3.806  1.00 29.31           C  
ATOM    102  O   GLY A  14      15.640  41.564  -4.252  1.00 29.31           O  
ATOM    103  N   ASN A  15      17.019  42.876  -4.904  1.00 24.31           N  
ATOM    104  CA  ASN A  15      18.148  42.666  -5.805  1.00 24.31           C  
ATOM    105  C   ASN A  15      18.858  41.346  -5.516  1.00 24.31           C  
ATOM    106  CB  ASN A  15      19.134  43.831  -5.710  1.00 24.31           C  
ATOM    107  O   ASN A  15      19.256  41.086  -4.379  1.00 24.31           O  
ATOM    108  CG  ASN A  15      18.910  44.875  -6.786  1.00 24.31           C  
ATOM    109  ND2 ASN A  15      19.775  45.882  -6.825  1.00 24.31           N  
ATOM    110  OD1 ASN A  15      17.967  44.778  -7.576  1.00 24.31           O  
ATOM    111  N   GLY A  16      18.633  40.323  -6.275  1.00 25.63           N  
ATOM    112  CA  GLY A  16      19.719  39.506  -6.793  1.00 25.63           C  
ATOM    113  C   GLY A  16      19.238  38.256  -7.505  1.00 25.63           C  
ATOM    114  O   GLY A  16      18.350  37.557  -7.012  1.00 25.63           O  
ATOM    115  N   LEU A  17      18.913  38.356  -8.820  1.00 23.99           N  
ATOM    116  CA  LEU A  17      19.404  37.649  -9.999  1.00 23.99           C  
ATOM    117  C   LEU A  17      20.225  36.429  -9.598  1.00 23.99           C  
ATOM    118  CB  LEU A  17      20.247  38.583 -10.871  1.00 23.99           C  
ATOM    119  O   LEU A  17      21.176  36.543  -8.821  1.00 23.99           O  
ATOM    120  CG  LEU A  17      19.618  39.028 -12.193  1.00 23.99           C  
ATOM    121  CD1 LEU A  17      18.966  40.397 -12.035  1.00 23.99           C  
ATOM    122  CD2 LEU A  17      20.665  39.053 -13.301  1.00 23.99           C  
ATOM    123  N   ARG A  18      19.641  35.242  -9.383  1.00 27.19           N  
ATOM    124  CA  ARG A  18      20.297  33.973  -9.679  1.00 27.19           C  
ATOM    125  C   ARG A  18      19.369  32.797  -9.390  1.00 27.19           C  
ATOM    126  CB  ARG A  18      21.588  33.833  -8.869  1.00 27.19           C  
ATOM    127  O   ARG A  18      18.694  32.770  -8.359  1.00 27.19           O  
ATOM    128  CG  ARG A  18      22.743  34.665  -9.403  1.00 27.19           C  
ATOM    129  CD  ARG A  18      24.046  34.349  -8.682  1.00 27.19           C  
ATOM    130  NE  ARG A  18      25.157  35.137  -9.207  1.00 27.19           N  
ATOM    131  NH1 ARG A  18      26.797  33.656  -8.534  1.00 27.19           N  
ATOM    132  NH2 ARG A  18      27.369  35.582  -9.637  1.00 27.19           N  
ATOM    133  CZ  ARG A  18      26.438  34.790  -9.125  1.00 27.19           C  
ATOM    134  N   SER A  19      18.601  32.314 -10.361  1.00 28.42           N  
ATOM    135  CA  SER A  19      18.529  30.966 -10.915  1.00 28.42           C  
ATOM    136  C   SER A  19      17.145  30.359 -10.712  1.00 28.42           C  
ATOM    137  CB  SER A  19      19.589  30.067 -10.278  1.00 28.42           C  
ATOM    138  O   SER A  19      16.738  30.094  -9.579  1.00 28.42           O  
ATOM    139  OG  SER A  19      19.299  29.841  -8.909  1.00 28.42           O  
ATOM    140  N   ALA A  20      16.116  30.873 -11.365  1.00 26.17           N  
ATOM    141  CA  ALA A  20      14.843  30.439 -11.933  1.00 26.17           C  
ATOM    142  C   ALA A  20      15.001  29.127 -12.695  1.00 26.17           C  
ATOM    143  CB  ALA A  20      14.274  31.518 -12.850  1.00 26.17           C  
ATOM    144  O   ALA A  20      15.809  29.033 -13.622  1.00 26.17           O  
ATOM    145  N   GLY A  21      15.210  27.999 -12.032  1.00 24.36           N  
ATOM    146  CA  GLY A  21      14.734  26.808 -12.719  1.00 24.36           C  
ATOM    147  C   GLY A  21      14.656  25.591 -11.818  1.00 24.36           C  
ATOM    148  O   GLY A  21      15.674  25.129 -11.298  1.00 24.36           O  
ATOM    149  N   ALA A  22      13.815  25.649 -10.750  1.00 26.19           N  
ATOM    150  CA  ALA A  22      13.389  24.345 -10.246  1.00 26.19           C  
ATOM    151  C   ALA A  22      12.156  24.478  -9.357  1.00 26.19           C  
ATOM    152  CB  ALA A  22      14.525  23.673  -9.480  1.00 26.19           C  
ATOM    153  O   ALA A  22      12.232  25.036  -8.260  1.00 26.19           O  
ATOM    154  N   GLU A  23      11.085  25.118  -9.884  1.00 25.78           N  
ATOM    155  CA  GLU A  23       9.850  24.802  -9.172  1.00 25.78           C  
ATOM    156  C   GLU A  23       8.640  24.895 -10.096  1.00 25.78           C  
ATOM    157  CB  GLU A  23       9.669  25.735  -7.972  1.00 25.78           C  
ATOM    158  O   GLU A  23       7.499  24.943  -9.632  1.00 25.78           O  
ATOM    159  CG  GLU A  23      10.344  25.240  -6.700  1.00 25.78           C  
ATOM    160  CD  GLU A  23      10.095  26.140  -5.500  1.00 25.78           C  
ATOM    161  OE1 GLU A  23      10.397  25.725  -4.358  1.00 25.78           O  
ATOM    162  OE2 GLU A  23       9.592  27.268  -5.703  1.00 25.78           O  
ATOM    163  N   MET A  24       8.693  24.183 -11.259  1.00 25.72           N  
ATOM    164  CA  MET A  24       7.411  23.999 -11.934  1.00 25.72           C  
ATOM    165  C   MET A  24       7.310  22.603 -12.539  1.00 25.72           C  
ATOM    166  CB  MET A  24       7.218  25.056 -13.022  1.00 25.72           C  
ATOM    167  O   MET A  24       6.770  22.434 -13.634  1.00 25.72           O  
ATOM    168  CG  MET A  24       6.758  26.405 -12.492  1.00 25.72           C  
ATOM    169  SD  MET A  24       4.930  26.547 -12.424  1.00 25.72           S  
ATOM    170  CE  MET A  24       4.625  25.956 -10.736  1.00 25.72           C  
ATOM    171  N   ALA A  25       7.565  21.541 -11.722  1.00 25.58           N  
ATOM    172  CA  ALA A  25       7.061  20.245 -12.168  1.00 25.58           C  
ATOM    173  C   ALA A  25       6.276  19.550 -11.059  1.00 25.58           C  
ATOM    174  CB  ALA A  25       8.212  19.359 -12.636  1.00 25.58           C  
ATOM    175  O   ALA A  25       6.537  18.388 -10.740  1.00 25.58           O  
ATOM    176  N   ALA A  26       5.392  20.310 -10.356  1.00 27.05           N  
ATOM    177  CA  ALA A  26       4.414  19.635  -9.507  1.00 27.05           C  
ATOM    178  C   ALA A  26       2.992  20.058  -9.864  1.00 27.05           C  
ATOM    179  CB  ALA A  26       4.697  19.923  -8.035  1.00 27.05           C  
ATOM    180  O   ALA A  26       2.029  19.617  -9.233  1.00 27.05           O  
ATOM    181  N   ALA A  27       2.618  20.020 -11.157  1.00 26.43           N  
ATOM    182  CA  ALA A  27       1.176  20.090 -11.375  1.00 26.43           C  
ATOM    183  C   ALA A  27       0.774  19.335 -12.639  1.00 26.43           C  
ATOM    184  CB  ALA A  27       0.721  21.545 -11.461  1.00 26.43           C  
ATOM    185  O   ALA A  27       1.136  19.734 -13.748  1.00 26.43           O  
ATOM    186  N   ALA A  28       1.047  17.974 -12.701  1.00 25.40           N  
ATOM    187  CA  ALA A  28       0.228  17.170 -13.604  1.00 25.40           C  
ATOM    188  C   ALA A  28       0.313  15.688 -13.249  1.00 25.40           C  
ATOM    189  CB  ALA A  28       0.658  17.392 -15.052  1.00 25.40           C  
ATOM    190  O   ALA A  28       0.703  14.865 -14.081  1.00 25.40           O  
ATOM    191  N   ALA A  29       0.026  15.317 -12.008  1.00 24.55           N  
ATOM    192  CA  ALA A  29      -0.293  13.920 -11.726  1.00 24.55           C  
ATOM    193  C   ALA A  29      -1.632  13.798 -11.004  1.00 24.55           C  
ATOM    194  CB  ALA A  29       0.816  13.277 -10.896  1.00 24.55           C  
ATOM    195  O   ALA A  29      -1.749  14.170  -9.834  1.00 24.55           O  
ATOM    196  N   ALA A  30      -2.740  14.323 -11.482  1.00 28.96           N  
ATOM    197  CA  ALA A  30      -4.140  14.080 -11.140  1.00 28.96           C  
ATOM    198  C   ALA A  30      -4.763  13.051 -12.080  1.00 28.96           C  
ATOM    199  CB  ALA A  30      -4.932  15.384 -11.183  1.00 28.96           C  
ATOM    200  O   ALA A  30      -4.650  13.169 -13.302  1.00 28.96           O  
ATOM    201  N   VAL A  31      -4.509  11.721 -11.882  1.00 26.91           N  
ATOM    202  CA  VAL A  31      -5.550  10.768 -12.252  1.00 26.91           C  
ATOM    203  C   VAL A  31      -5.021   9.342 -12.109  1.00 26.91           C  
ATOM    204  CB  VAL A  31      -6.053  11.008 -13.693  1.00 26.91           C  
ATOM    205  O   VAL A  31      -3.948   9.018 -12.623  1.00 26.91           O  
ATOM    206  CG1 VAL A  31      -7.124   9.985 -14.068  1.00 26.91           C  
ATOM    207  CG2 VAL A  31      -6.593  12.430 -13.839  1.00 26.91           C  
ATOM    208  N   GLU A  32      -5.069   8.775 -10.888  1.00 24.55           N  
ATOM    209  CA  GLU A  32      -5.536   7.437 -10.536  1.00 24.55           C  
ATOM    210  C   GLU A  32      -4.810   6.906  -9.303  1.00 24.55           C  
ATOM    211  CB  GLU A  32      -5.349   6.475 -11.712  1.00 24.55           C  
ATOM    212  O   GLU A  32      -3.581   6.812  -9.293  1.00 24.55           O  
ATOM    213  CG  GLU A  32      -6.244   6.780 -12.904  1.00 24.55           C  
ATOM    214  CD  GLU A  32      -6.677   5.536 -13.663  1.00 24.55           C  
ATOM    215  OE1 GLU A  32      -7.655   5.609 -14.442  1.00 24.55           O  
ATOM    216  OE2 GLU A  32      -6.035   4.478 -13.476  1.00 24.55           O  
ATOM    217  N   GLY A  33      -5.082   7.416  -8.087  1.00 23.43           N  
ATOM    218  CA  GLY A  33      -5.334   6.820  -6.785  1.00 23.43           C  
ATOM    219  C   GLY A  33      -4.762   5.421  -6.649  1.00 23.43           C  
ATOM    220  O   GLY A  33      -5.066   4.540  -7.456  1.00 23.43           O  
ATOM    221  N   GLU A  34      -3.458   5.258  -6.534  1.00 23.71           N  
ATOM    222  CA  GLU A  34      -2.727   4.252  -5.770  1.00 23.71           C  
ATOM    223  C   GLU A  34      -3.520   3.805  -4.545  1.00 23.71           C  
ATOM    224  CB  GLU A  34      -1.359   4.790  -5.343  1.00 23.71           C  
ATOM    225  O   GLU A  34      -4.097   4.632  -3.837  1.00 23.71           O  
ATOM    226  CG  GLU A  34      -0.214   4.342  -6.240  1.00 23.71           C  
ATOM    227  CD  GLU A  34       1.150   4.786  -5.739  1.00 23.71           C  
ATOM    228  OE1 GLU A  34       2.176   4.244  -6.210  1.00 23.71           O  
ATOM    229  OE2 GLU A  34       1.195   5.682  -4.866  1.00 23.71           O  
ATOM    230  N   PRO A  35      -4.196   2.541  -4.572  1.00 33.29           N  
ATOM    231  CA  PRO A  35      -4.829   2.016  -3.360  1.00 33.29           C  
ATOM    232  C   PRO A  35      -3.924   2.109  -2.134  1.00 33.29           C  
ATOM    233  CB  PRO A  35      -5.117   0.555  -3.717  1.00 33.29           C  
ATOM    234  O   PRO A  35      -2.731   1.805  -2.218  1.00 33.29           O  
ATOM    235  CG  PRO A  35      -4.279   0.285  -4.925  1.00 33.29           C  
ATOM    236  CD  PRO A  35      -3.519   1.534  -5.267  1.00 33.29           C  
ATOM    237  N   ASN A  36      -3.795   3.267  -1.515  1.00 28.53           N  
ATOM    238  CA  ASN A  36      -3.486   3.441  -0.100  1.00 28.53           C  
ATOM    239  C   ASN A  36      -3.241   2.102   0.589  1.00 28.53           C  
ATOM    240  CB  ASN A  36      -4.609   4.204   0.605  1.00 28.53           C  
ATOM    241  O   ASN A  36      -4.117   1.235   0.599  1.00 28.53           O  
ATOM    242  CG  ASN A  36      -4.487   5.706   0.441  1.00 28.53           C  
ATOM    243  ND2 ASN A  36      -5.607   6.409   0.564  1.00 28.53           N  
ATOM    244  OD1 ASN A  36      -3.396   6.231   0.204  1.00 28.53           O  
ATOM    245  N   THR A  37      -2.256   1.413   0.244  1.00 27.09           N  
ATOM    246  CA  THR A  37      -1.792   0.422   1.208  1.00 27.09           C  
ATOM    247  C   THR A  37      -1.785   1.001   2.619  1.00 27.09           C  
ATOM    248  CB  THR A  37      -0.382  -0.086   0.852  1.00 27.09           C  
ATOM    249  O   THR A  37      -1.306   2.116   2.836  1.00 27.09           O  
ATOM    250  CG2 THR A  37      -0.396  -0.881  -0.449  1.00 27.09           C  
ATOM    251  OG1 THR A  37       0.499   1.034   0.704  1.00 27.09           O  
ATOM    252  N   PRO A  38      -2.928   0.822   3.438  1.00 31.81           N  
ATOM    253  CA  PRO A  38      -2.962   1.336   4.810  1.00 31.81           C  
ATOM    254  C   PRO A  38      -1.634   1.151   5.542  1.00 31.81           C  
ATOM    255  CB  PRO A  38      -4.068   0.509   5.469  1.00 31.81           C  
ATOM    256  O   PRO A  38      -1.001   0.099   5.423  1.00 31.81           O  
ATOM    257  CG  PRO A  38      -4.468  -0.490   4.432  1.00 31.81           C  
ATOM    258  CD  PRO A  38      -3.569  -0.326   3.240  1.00 31.81           C  
ATOM    259  N   ASP A  39      -0.711   2.051   5.512  1.00 28.85           N  
ATOM    260  CA  ASP A  39       0.280   2.422   6.518  1.00 28.85           C  
ATOM    261  C   ASP A  39      -0.103   1.878   7.893  1.00 28.85           C  
ATOM    262  CB  ASP A  39       0.440   3.942   6.580  1.00 28.85           C  
ATOM    263  O   ASP A  39      -1.072   2.338   8.501  1.00 28.85           O  
ATOM    264  CG  ASP A  39       1.571   4.383   7.492  1.00 28.85           C  
ATOM    265  OD1 ASP A  39       2.383   3.530   7.913  1.00 28.85           O  
ATOM    266  OD2 ASP A  39       1.650   5.593   7.795  1.00 28.85           O  
ATOM    267  N   HIS A  40      -0.059   0.572   8.232  1.00 38.24           N  
ATOM    268  CA  HIS A  40      -0.311  -0.148   9.475  1.00 38.24           C  
ATOM    269  C   HIS A  40       0.637   0.308  10.579  1.00 38.24           C  
ATOM    270  CB  HIS A  40      -0.176  -1.657   9.257  1.00 38.24           C  
ATOM    271  O   HIS A  40       0.681  -0.294  11.654  1.00 38.24           O  
ATOM    272  CG  HIS A  40      -1.252  -2.237   8.396  1.00 38.24           C  
ATOM    273  CD2 HIS A  40      -1.183  -2.941   7.242  1.00 38.24           C  
ATOM    274  ND1 HIS A  40      -2.591  -2.116   8.695  1.00 38.24           N  
ATOM    275  CE1 HIS A  40      -3.302  -2.723   7.760  1.00 38.24           C  
ATOM    276  NE2 HIS A  40      -2.472  -3.232   6.866  1.00 38.24           N  
ATOM    277  N   SER A  41       1.421   1.407  10.402  1.00 34.98           N  
ATOM    278  CA  SER A  41       2.221   1.794  11.560  1.00 34.98           C  
ATOM    279  C   SER A  41       1.448   2.737  12.476  1.00 34.98           C  
ATOM    280  CB  SER A  41       3.524   2.457  11.114  1.00 34.98           C  
ATOM    281  O   SER A  41       1.735   2.823  13.671  1.00 34.98           O  
ATOM    282  OG  SER A  41       3.273   3.456  10.140  1.00 34.98           O  
ATOM    283  N   LYS A  42       0.187   3.004  12.265  1.00 37.82           N  
ATOM    284  CA  LYS A  42      -0.340   3.985  13.209  1.00 37.82           C  
ATOM    285  C   LYS A  42      -1.696   3.549  13.755  1.00 37.82           C  
ATOM    286  CB  LYS A  42      -0.459   5.358  12.545  1.00 37.82           C  
ATOM    287  O   LYS A  42      -2.162   4.078  14.767  1.00 37.82           O  
ATOM    288  CG  LYS A  42       0.794   6.213  12.661  1.00 37.82           C  
ATOM    289  CD  LYS A  42       0.564   7.619  12.122  1.00 37.82           C  
ATOM    290  CE  LYS A  42       1.832   8.460  12.192  1.00 37.82           C  
ATOM    291  NZ  LYS A  42       1.613   9.837  11.657  1.00 37.82           N  
ATOM    292  N   GLU A  43      -1.957   2.224  13.979  1.00 43.93           N  
ATOM    293  CA  GLU A  43      -3.013   1.897  14.932  1.00 43.93           C  
ATOM    294  C   GLU A  43      -2.836   0.488  15.491  1.00 43.93           C  
ATOM    295  CB  GLU A  43      -4.390   2.033  14.276  1.00 43.93           C  
ATOM    296  O   GLU A  43      -3.127  -0.497  14.809  1.00 43.93           O  
ATOM    297  CG  GLU A  43      -5.067   3.371  14.539  1.00 43.93           C  
ATOM    298  CD  GLU A  43      -6.227   3.651  13.597  1.00 43.93           C  
ATOM    299  OE1 GLU A  43      -6.783   4.772  13.636  1.00 43.93           O  
ATOM    300  OE2 GLU A  43      -6.583   2.742  12.814  1.00 43.93           O  
ATOM    301  N   LEU A  44      -1.614   0.091  15.697  1.00 56.11           N  
ATOM    302  CA  LEU A  44      -1.405  -1.180  16.382  1.00 56.11           C  
ATOM    303  C   LEU A  44      -2.383  -1.340  17.541  1.00 56.11           C  
ATOM    304  CB  LEU A  44       0.034  -1.283  16.894  1.00 56.11           C  
ATOM    305  O   LEU A  44      -2.537  -0.430  18.359  1.00 56.11           O  
ATOM    306  CG  LEU A  44       0.939  -2.286  16.177  1.00 56.11           C  
ATOM    307  CD1 LEU A  44       1.409  -1.717  14.843  1.00 56.11           C  
ATOM    308  CD2 LEU A  44       2.129  -2.656  17.056  1.00 56.11           C  
ATOM    309  N   GLU A  45      -3.461  -2.118  17.378  1.00 75.60           N  
ATOM    310  CA  GLU A  45      -4.665  -2.465  18.128  1.00 75.60           C  
ATOM    311  C   GLU A  45      -4.341  -2.745  19.593  1.00 75.60           C  
ATOM    312  CB  GLU A  45      -5.359  -3.677  17.502  1.00 75.60           C  
ATOM    313  O   GLU A  45      -3.396  -3.476  19.896  1.00 75.60           O  
ATOM    314  CG  GLU A  45      -5.914  -3.415  16.109  1.00 75.60           C  
ATOM    315  CD  GLU A  45      -6.682  -4.597  15.538  1.00 75.60           C  
ATOM    316  OE1 GLU A  45      -7.244  -4.475  14.426  1.00 75.60           O  
ATOM    317  OE2 GLU A  45      -6.723  -5.652  16.209  1.00 75.60           O  
ATOM    318  N   VAL A  46      -4.580  -1.815  20.558  1.00 86.68           N  
ATOM    319  CA  VAL A  46      -4.665  -2.054  21.995  1.00 86.68           C  
ATOM    320  C   VAL A  46      -5.879  -2.927  22.304  1.00 86.68           C  
ATOM    321  CB  VAL A  46      -4.745  -0.729  22.786  1.00 86.68           C  
ATOM    322  O   VAL A  46      -6.722  -3.158  21.435  1.00 86.68           O  
ATOM    323  CG1 VAL A  46      -3.441   0.056  22.661  1.00 86.68           C  
ATOM    324  CG2 VAL A  46      -5.926   0.110  22.302  1.00 86.68           C  
ATOM    325  N   GLY A  47      -5.667  -3.733  23.481  1.00 91.16           N  
ATOM    326  CA  GLY A  47      -6.707  -4.638  23.945  1.00 91.16           C  
ATOM    327  C   GLY A  47      -8.069  -3.979  24.051  1.00 91.16           C  
ATOM    328  O   GLY A  47      -8.169  -2.750  24.076  1.00 91.16           O  
ATOM    329  N   PHE A  48      -9.161  -4.849  24.060  1.00 93.56           N  
ATOM    330  CA  PHE A  48     -10.548  -4.423  24.202  1.00 93.56           C  
ATOM    331  C   PHE A  48     -10.817  -3.917  25.615  1.00 93.56           C  
ATOM    332  CB  PHE A  48     -11.502  -5.573  23.866  1.00 93.56           C  
ATOM    333  O   PHE A  48     -10.364  -4.517  26.591  1.00 93.56           O  
ATOM    334  CG  PHE A  48     -11.512  -5.947  22.409  1.00 93.56           C  
ATOM    335  CD1 PHE A  48     -12.320  -5.265  21.507  1.00 93.56           C  
ATOM    336  CD2 PHE A  48     -10.713  -6.982  21.940  1.00 93.56           C  
ATOM    337  CE1 PHE A  48     -12.332  -5.610  20.158  1.00 93.56           C  
ATOM    338  CE2 PHE A  48     -10.719  -7.331  20.593  1.00 93.56           C  
ATOM    339  CZ  PHE A  48     -11.530  -6.645  19.703  1.00 93.56           C  
ATOM    340  N   ASP A  49     -11.474  -2.759  25.680  1.00 94.12           N  
ATOM    341  CA  ASP A  49     -11.850  -2.208  26.979  1.00 94.12           C  
ATOM    342  C   ASP A  49     -12.715  -3.192  27.763  1.00 94.12           C  
ATOM    343  CB  ASP A  49     -12.590  -0.880  26.805  1.00 94.12           C  
ATOM    344  O   ASP A  49     -13.797  -3.574  27.311  1.00 94.12           O  
ATOM    345  CG  ASP A  49     -12.819  -0.152  28.118  1.00 94.12           C  
ATOM    346  OD1 ASP A  49     -12.556  -0.735  29.192  1.00 94.12           O  
ATOM    347  OD2 ASP A  49     -13.269   1.013  28.078  1.00 94.12           O  
ATOM    348  N   THR A  50     -12.308  -3.550  28.888  1.00 94.45           N  
ATOM    349  CA  THR A  50     -12.959  -4.574  29.697  1.00 94.45           C  
ATOM    350  C   THR A  50     -14.339  -4.108  30.152  1.00 94.45           C  
ATOM    351  CB  THR A  50     -12.106  -4.939  30.927  1.00 94.45           C  
ATOM    352  O   THR A  50     -15.196  -4.927  30.491  1.00 94.45           O  
ATOM    353  CG2 THR A  50     -10.810  -5.628  30.513  1.00 94.45           C  
ATOM    354  OG1 THR A  50     -11.789  -3.745  31.652  1.00 94.45           O  
ATOM    355  N   SER A  51     -14.607  -2.804  30.132  1.00 93.82           N  
ATOM    356  CA  SER A  51     -15.894  -2.261  30.556  1.00 93.82           C  
ATOM    357  C   SER A  51     -16.985  -2.565  29.535  1.00 93.82           C  
ATOM    358  CB  SER A  51     -15.794  -0.750  30.772  1.00 93.82           C  
ATOM    359  O   SER A  51     -18.174  -2.507  29.854  1.00 93.82           O  
ATOM    360  OG  SER A  51     -15.486  -0.088  29.558  1.00 93.82           O  
ATOM    361  N   ASN A  52     -16.553  -2.956  28.349  1.00 94.35           N  
ATOM    362  CA  ASN A  52     -17.523  -3.240  27.297  1.00 94.35           C  
ATOM    363  C   ASN A  52     -18.024  -4.679  27.369  1.00 94.35           C  
ATOM    364  CB  ASN A  52     -16.919  -2.956  25.920  1.00 94.35           C  
ATOM    365  O   ASN A  52     -18.975  -5.046  26.676  1.00 94.35           O  
ATOM    366  CG  ASN A  52     -16.747  -1.474  25.651  1.00 94.35           C  
ATOM    367  ND2 ASN A  52     -15.864  -1.139  24.719  1.00 94.35           N  
ATOM    368  OD1 ASN A  52     -17.402  -0.637  26.278  1.00 94.35           O  
ATOM    369  N   PHE A  53     -17.440  -5.473  28.239  1.00 96.77           N  
ATOM    370  CA  PHE A  53     -17.843  -6.867  28.381  1.00 96.77           C  
ATOM    371  C   PHE A  53     -18.989  -7.000  29.377  1.00 96.77           C  
ATOM    372  CB  PHE A  53     -16.657  -7.728  28.828  1.00 96.77           C  
ATOM    373  O   PHE A  53     -19.047  -6.267  30.367  1.00 96.77           O  
ATOM    374  CG  PHE A  53     -15.629  -7.950  27.752  1.00 96.77           C  
ATOM    375  CD1 PHE A  53     -15.635  -9.114  26.994  1.00 96.77           C  
ATOM    376  CD2 PHE A  53     -14.654  -6.993  27.500  1.00 96.77           C  
ATOM    377  CE1 PHE A  53     -14.685  -9.321  25.997  1.00 96.77           C  
ATOM    378  CE2 PHE A  53     -13.701  -7.193  26.505  1.00 96.77           C  
ATOM    379  CZ  PHE A  53     -13.717  -8.359  25.756  1.00 96.77           C  
ATOM    380  N   VAL A  54     -19.912  -7.865  29.040  1.00 96.86           N  
ATOM    381  CA  VAL A  54     -21.075  -8.124  29.883  1.00 96.86           C  
ATOM    382  C   VAL A  54     -20.630  -8.766  31.195  1.00 96.86           C  
ATOM    383  CB  VAL A  54     -22.102  -9.031  29.168  1.00 96.86           C  
ATOM    384  O   VAL A  54     -21.039  -8.332  32.275  1.00 96.86           O  
ATOM    385  CG1 VAL A  54     -23.264  -9.370  30.101  1.00 96.86           C  
ATOM    386  CG2 VAL A  54     -22.614  -8.356  27.896  1.00 96.86           C  
ATOM    387  N   ASP A  55     -19.821  -9.790  31.060  1.00 96.21           N  
ATOM    388  CA  ASP A  55     -19.233 -10.456  32.218  1.00 96.21           C  
ATOM    389  C   ASP A  55     -17.770 -10.059  32.396  1.00 96.21           C  
ATOM    390  CB  ASP A  55     -19.354 -11.975  32.082  1.00 96.21           C  
ATOM    391  O   ASP A  55     -17.107  -9.664  31.435  1.00 96.21           O  
ATOM    392  CG  ASP A  55     -20.786 -12.442  31.888  1.00 96.21           C  
ATOM    393  OD1 ASP A  55     -21.649 -12.130  32.736  1.00 96.21           O  
ATOM    394  OD2 ASP A  55     -21.052 -13.130  30.879  1.00 96.21           O  
ATOM    395  N   PRO A  56     -17.328 -10.175  33.728  1.00 96.52           N  
ATOM    396  CA  PRO A  56     -15.909  -9.879  33.936  1.00 96.52           C  
ATOM    397  C   PRO A  56     -14.992 -10.756  33.086  1.00 96.52           C  
ATOM    398  CB  PRO A  56     -15.706 -10.162  35.427  1.00 96.52           C  
ATOM    399  O   PRO A  56     -15.209 -11.966  32.985  1.00 96.52           O  
ATOM    400  CG  PRO A  56     -17.063 -10.007  36.034  1.00 96.52           C  
ATOM    401  CD  PRO A  56     -18.089 -10.426  35.021  1.00 96.52           C  
ATOM    402  N   VAL A  57     -13.978 -10.076  32.435  1.00 97.13           N  
ATOM    403  CA  VAL A  57     -13.006 -10.802  31.624  1.00 97.13           C  
ATOM    404  C   VAL A  57     -12.053 -11.579  32.530  1.00 97.13           C  
ATOM    405  CB  VAL A  57     -12.210  -9.850  30.704  1.00 97.13           C  
ATOM    406  O   VAL A  57     -11.487 -11.018  33.471  1.00 97.13           O  
ATOM    407  CG1 VAL A  57     -11.214 -10.632  29.849  1.00 97.13           C  
ATOM    408  CG2 VAL A  57     -13.160  -9.044  29.821  1.00 97.13           C  
ATOM    409  N   PRO A  58     -11.879 -12.864  32.276  1.00 96.78           N  
ATOM    410  CA  PRO A  58     -10.906 -13.631  33.058  1.00 96.78           C  
ATOM    411  C   PRO A  58      -9.509 -13.016  33.027  1.00 96.78           C  
ATOM    412  CB  PRO A  58     -10.914 -15.004  32.381  1.00 96.78           C  
ATOM    413  O   PRO A  58      -9.058 -12.551  31.978  1.00 96.78           O  
ATOM    414  CG  PRO A  58     -12.239 -15.084  31.694  1.00 96.78           C  
ATOM    415  CD  PRO A  58     -12.619 -13.708  31.229  1.00 96.78           C  
ATOM    416  N   ASP A  59      -8.843 -13.049  34.138  1.00 94.81           N  
ATOM    417  CA  ASP A  59      -7.543 -12.410  34.318  1.00 94.81           C  
ATOM    418  C   ASP A  59      -6.513 -12.974  33.342  1.00 94.81           C  
ATOM    419  CB  ASP A  59      -7.054 -12.583  35.758  1.00 94.81           C  
ATOM    420  O   ASP A  59      -5.584 -12.272  32.936  1.00 94.81           O  
ATOM    421  CG  ASP A  59      -7.835 -11.745  36.755  1.00 94.81           C  
ATOM    422  OD1 ASP A  59      -8.590 -10.842  36.333  1.00 94.81           O  
ATOM    423  OD2 ASP A  59      -7.693 -11.988  37.972  1.00 94.81           O  
ATOM    424  N   ASP A  60      -6.675 -14.221  32.953  1.00 95.41           N  
ATOM    425  CA  ASP A  60      -5.693 -14.868  32.088  1.00 95.41           C  
ATOM    426  C   ASP A  60      -5.874 -14.439  30.634  1.00 95.41           C  
ATOM    427  CB  ASP A  60      -5.796 -16.390  32.205  1.00 95.41           C  
ATOM    428  O   ASP A  60      -5.122 -14.868  29.757  1.00 95.41           O  
ATOM    429  CG  ASP A  60      -7.170 -16.921  31.839  1.00 95.41           C  
ATOM    430  OD1 ASP A  60      -8.162 -16.167  31.935  1.00 95.41           O  
ATOM    431  OD2 ASP A  60      -7.263 -18.107  31.453  1.00 95.41           O  
ATOM    432  N   LEU A  61      -6.809 -13.571  30.324  1.00 97.49           N  
ATOM    433  CA  LEU A  61      -7.062 -13.075  28.976  1.00 97.49           C  
ATOM    434  C   LEU A  61      -6.853 -11.567  28.903  1.00 97.49           C  
ATOM    435  CB  LEU A  61      -8.484 -13.427  28.533  1.00 97.49           C  
ATOM    436  O   LEU A  61      -7.249 -10.927  27.927  1.00 97.49           O  
ATOM    437  CG  LEU A  61      -8.803 -14.917  28.398  1.00 97.49           C  
ATOM    438  CD1 LEU A  61     -10.269 -15.113  28.025  1.00 97.49           C  
ATOM    439  CD2 LEU A  61      -7.891 -15.568  27.363  1.00 97.49           C  
ATOM    440  N   VAL A  62      -6.363 -10.978  29.945  1.00 97.05           N  
ATOM    441  CA  VAL A  62      -6.174  -9.534  30.033  1.00 97.05           C  
ATOM    442  C   VAL A  62      -4.700  -9.192  29.828  1.00 97.05           C  
ATOM    443  CB  VAL A  62      -6.666  -8.979  31.389  1.00 97.05           C  
ATOM    444  O   VAL A  62      -3.821  -9.840  30.400  1.00 97.05           O  
ATOM    445  CG1 VAL A  62      -6.315  -7.499  31.526  1.00 97.05           C  
ATOM    446  CG2 VAL A  62      -8.172  -9.190  31.537  1.00 97.05           C  
ATOM    447  N   CYS A  63      -4.484  -8.288  28.995  1.00 97.02           N  
ATOM    448  CA  CYS A  63      -3.138  -7.773  28.769  1.00 97.02           C  
ATOM    449  C   CYS A  63      -2.705  -6.859  29.909  1.00 97.02           C  
ATOM    450  CB  CYS A  63      -3.070  -7.016  27.443  1.00 97.02           C  
ATOM    451  O   CYS A  63      -3.412  -5.909  30.251  1.00 97.02           O  
ATOM    452  SG  CYS A  63      -1.426  -6.378  27.053  1.00 97.02           S  
ATOM    453  N   VAL A  64      -1.506  -7.031  30.460  1.00 94.23           N  
ATOM    454  CA  VAL A  64      -1.058  -6.273  31.624  1.00 94.23           C  
ATOM    455  C   VAL A  64      -0.548  -4.903  31.183  1.00 94.23           C  
ATOM    456  CB  VAL A  64       0.044  -7.027  32.402  1.00 94.23           C  
ATOM    457  O   VAL A  64      -0.378  -4.002  32.008  1.00 94.23           O  
ATOM    458  CG1 VAL A  64      -0.520  -8.292  33.046  1.00 94.23           C  
ATOM    459  CG2 VAL A  64       1.211  -7.368  31.478  1.00 94.23           C  
ATOM    460  N   ILE A  65      -0.247  -4.753  29.924  1.00 94.55           N  
ATOM    461  CA  ILE A  65       0.297  -3.503  29.406  1.00 94.55           C  
ATOM    462  C   ILE A  65      -0.837  -2.512  29.154  1.00 94.55           C  
ATOM    463  CB  ILE A  65       1.106  -3.732  28.110  1.00 94.55           C  
ATOM    464  O   ILE A  65      -0.831  -1.401  29.690  1.00 94.55           O  
ATOM    465  CG1 ILE A  65       2.306  -4.646  28.384  1.00 94.55           C  
ATOM    466  CG2 ILE A  65       1.560  -2.397  27.513  1.00 94.55           C  
ATOM    467  CD1 ILE A  65       3.095  -5.024  27.138  1.00 94.55           C  
ATOM    468  N   CYS A  66      -1.851  -2.966  28.413  1.00 95.80           N  
ATOM    469  CA  CYS A  66      -2.928  -2.043  28.073  1.00 95.80           C  
ATOM    470  C   CYS A  66      -4.136  -2.257  28.977  1.00 95.80           C  
ATOM    471  CB  CYS A  66      -3.338  -2.213  26.610  1.00 95.80           C  
ATOM    472  O   CYS A  66      -5.059  -1.441  28.991  1.00 95.80           O  
ATOM    473  SG  CYS A  66      -4.220  -3.754  26.276  1.00 95.80           S  
ATOM    474  N   HIS A  67      -4.163  -3.350  29.785  1.00 95.78           N  
ATOM    475  CA  HIS A  67      -5.209  -3.702  30.739  1.00 95.78           C  
ATOM    476  C   HIS A  67      -6.529  -3.985  30.029  1.00 95.78           C  
ATOM    477  CB  HIS A  67      -5.395  -2.585  31.767  1.00 95.78           C  
ATOM    478  O   HIS A  67      -7.598  -3.885  30.635  1.00 95.78           O  
ATOM    479  CG  HIS A  67      -4.164  -2.293  32.565  1.00 95.78           C  
ATOM    480  CD2 HIS A  67      -3.295  -1.256  32.512  1.00 95.78           C  
ATOM    481  ND1 HIS A  67      -3.705  -3.131  33.558  1.00 95.78           N  
ATOM    482  CE1 HIS A  67      -2.604  -2.619  34.084  1.00 95.78           C  
ATOM    483  NE2 HIS A  67      -2.334  -1.482  33.467  1.00 95.78           N  
ATOM    484  N   GLY A  68      -6.468  -4.345  28.824  1.00 96.86           N  
ATOM    485  CA  GLY A  68      -7.616  -4.755  28.032  1.00 96.86           C  
ATOM    486  C   GLY A  68      -7.618  -6.236  27.705  1.00 96.86           C  
ATOM    487  O   GLY A  68      -6.629  -6.932  27.948  1.00 96.86           O  
ATOM    488  N   ALA A  69      -8.859  -6.745  27.288  1.00 97.04           N  
ATOM    489  CA  ALA A  69      -8.886  -8.098  26.740  1.00 97.04           C  
ATOM    490  C   ALA A  69      -7.972  -8.216  25.524  1.00 97.04           C  
ATOM    491  CB  ALA A  69     -10.313  -8.494  26.370  1.00 97.04           C  
ATOM    492  O   ALA A  69      -7.999  -7.362  24.635  1.00 97.04           O  
ATOM    493  N   VAL A  70      -7.191  -9.150  25.499  1.00 97.00           N  
ATOM    494  CA  VAL A  70      -6.100  -9.248  24.534  1.00 97.00           C  
ATOM    495  C   VAL A  70      -6.667  -9.301  23.117  1.00 97.00           C  
ATOM    496  CB  VAL A  70      -5.215 -10.486  24.801  1.00 97.00           C  
ATOM    497  O   VAL A  70      -7.698  -9.934  22.877  1.00 97.00           O  
ATOM    498  CG1 VAL A  70      -4.415 -10.310  26.090  1.00 97.00           C  
ATOM    499  CG2 VAL A  70      -6.072 -11.749  24.868  1.00 97.00           C  
ATOM    500  N   ILE A  71      -6.039  -8.542  22.227  1.00 94.99           N  
ATOM    501  CA  ILE A  71      -6.259  -8.603  20.786  1.00 94.99           C  
ATOM    502  C   ILE A  71      -5.011  -9.150  20.096  1.00 94.99           C  
ATOM    503  CB  ILE A  71      -6.624  -7.216  20.211  1.00 94.99           C  
ATOM    504  O   ILE A  71      -3.888  -8.779  20.444  1.00 94.99           O  
ATOM    505  CG1 ILE A  71      -7.068  -7.343  18.749  1.00 94.99           C  
ATOM    506  CG2 ILE A  71      -5.443  -6.249  20.342  1.00 94.99           C  
ATOM    507  CD1 ILE A  71      -7.798  -6.118  18.215  1.00 94.99           C  
ATOM    508  N   ASP A  72      -5.213 -10.094  19.241  1.00 95.20           N  
ATOM    509  CA  ASP A  72      -4.066 -10.759  18.630  1.00 95.20           C  
ATOM    510  C   ASP A  72      -3.070 -11.221  19.691  1.00 95.20           C  
ATOM    511  CB  ASP A  72      -3.376  -9.827  17.631  1.00 95.20           C  
ATOM    512  O   ASP A  72      -1.937 -10.738  19.738  1.00 95.20           O  
ATOM    513  CG  ASP A  72      -2.406 -10.554  16.716  1.00 95.20           C  
ATOM    514  OD1 ASP A  72      -2.375 -11.803  16.727  1.00 95.20           O  
ATOM    515  OD2 ASP A  72      -1.662  -9.870  15.979  1.00 95.20           O  
ATOM    516  N   PRO A  73      -3.482 -12.169  20.547  1.00 96.93           N  
ATOM    517  CA  PRO A  73      -2.740 -12.591  21.738  1.00 96.93           C  
ATOM    518  C   PRO A  73      -1.429 -13.296  21.398  1.00 96.93           C  
ATOM    519  CB  PRO A  73      -3.709 -13.548  22.436  1.00 96.93           C  
ATOM    520  O   PRO A  73      -1.408 -14.193  20.551  1.00 96.93           O  
ATOM    521  CG  PRO A  73      -4.550 -14.111  21.336  1.00 96.93           C  
ATOM    522  CD  PRO A  73      -4.717 -13.058  20.278  1.00 96.93           C  
ATOM    523  N   HIS A  74      -0.314 -12.951  22.104  1.00 96.66           N  
ATOM    524  CA  HIS A  74       1.010 -13.552  22.002  1.00 96.66           C  
ATOM    525  C   HIS A  74       1.559 -13.913  23.379  1.00 96.66           C  
ATOM    526  CB  HIS A  74       1.975 -12.607  21.284  1.00 96.66           C  
ATOM    527  O   HIS A  74       1.474 -13.114  24.315  1.00 96.66           O  
ATOM    528  CG  HIS A  74       1.789 -12.573  19.801  1.00 96.66           C  
ATOM    529  CD2 HIS A  74       2.640 -12.873  18.791  1.00 96.66           C  
ATOM    530  ND1 HIS A  74       0.605 -12.190  19.208  1.00 96.66           N  
ATOM    531  CE1 HIS A  74       0.737 -12.257  17.893  1.00 96.66           C  
ATOM    532  NE2 HIS A  74       1.962 -12.669  17.614  1.00 96.66           N  
ATOM    533  N   VAL A  75       2.087 -15.114  23.384  1.00 97.04           N  
ATOM    534  CA  VAL A  75       2.657 -15.602  24.635  1.00 97.04           C  
ATOM    535  C   VAL A  75       4.174 -15.713  24.503  1.00 97.04           C  
ATOM    536  CB  VAL A  75       2.056 -16.967  25.038  1.00 97.04           C  
ATOM    537  O   VAL A  75       4.692 -15.973  23.414  1.00 97.04           O  
ATOM    538  CG1 VAL A  75       0.579 -16.821  25.401  1.00 97.04           C  
ATOM    539  CG2 VAL A  75       2.234 -17.982  23.910  1.00 97.04           C  
ATOM    540  N   THR A  76       4.809 -15.397  25.581  1.00 95.26           N  
ATOM    541  CA  THR A  76       6.248 -15.638  25.594  1.00 95.26           C  
ATOM    542  C   THR A  76       6.545 -17.124  25.774  1.00 95.26           C  
ATOM    543  CB  THR A  76       6.939 -14.834  26.710  1.00 95.26           C  
ATOM    544  O   THR A  76       5.859 -17.812  26.532  1.00 95.26           O  
ATOM    545  CG2 THR A  76       6.720 -13.336  26.526  1.00 95.26           C  
ATOM    546  OG1 THR A  76       6.404 -15.232  27.979  1.00 95.26           O  
ATOM    547  N   GLU A  77       7.474 -17.656  25.099  1.00 92.86           N  
ATOM    548  CA  GLU A  77       7.788 -19.081  25.078  1.00 92.86           C  
ATOM    549  C   GLU A  77       8.323 -19.548  26.429  1.00 92.86           C  
ATOM    550  CB  GLU A  77       8.804 -19.392  23.976  1.00 92.86           C  
ATOM    551  O   GLU A  77       7.934 -20.608  26.924  1.00 92.86           O  
ATOM    552  CG  GLU A  77       8.192 -19.486  22.585  1.00 92.86           C  
ATOM    553  CD  GLU A  77       9.181 -19.939  21.524  1.00 92.86           C  
ATOM    554  OE1 GLU A  77       8.813 -19.980  20.328  1.00 92.86           O  
ATOM    555  OE2 GLU A  77      10.334 -20.258  21.891  1.00 92.86           O  
ATOM    556  N   GLU A  78       9.072 -18.702  27.076  1.00 91.27           N  
ATOM    557  CA  GLU A  78       9.766 -19.126  28.288  1.00 91.27           C  
ATOM    558  C   GLU A  78       8.879 -18.960  29.519  1.00 91.27           C  
ATOM    559  CB  GLU A  78      11.066 -18.337  28.467  1.00 91.27           C  
ATOM    560  O   GLU A  78       8.742 -19.886  30.321  1.00 91.27           O  
ATOM    561  CG  GLU A  78      12.104 -18.609  27.388  1.00 91.27           C  
ATOM    562  CD  GLU A  78      12.623 -20.038  27.401  1.00 91.27           C  
ATOM    563  OE1 GLU A  78      13.133 -20.508  26.359  1.00 91.27           O  
ATOM    564  OE2 GLU A  78      12.518 -20.693  28.462  1.00 91.27           O  
ATOM    565  N   CYS A  79       8.281 -17.751  29.734  1.00 94.41           N  
ATOM    566  CA  CYS A  79       7.524 -17.503  30.956  1.00 94.41           C  
ATOM    567  C   CYS A  79       6.029 -17.671  30.715  1.00 94.41           C  
ATOM    568  CB  CYS A  79       7.809 -16.099  31.488  1.00 94.41           C  
ATOM    569  O   CYS A  79       5.260 -17.853  31.660  1.00 94.41           O  
ATOM    570  SG  CYS A  79       7.430 -14.783  30.310  1.00 94.41           S  
ATOM    571  N   GLY A  80       5.599 -17.741  29.526  1.00 95.15           N  
ATOM    572  CA  GLY A  80       4.219 -18.049  29.189  1.00 95.15           C  
ATOM    573  C   GLY A  80       3.268 -16.899  29.463  1.00 95.15           C  
ATOM    574  O   GLY A  80       2.056 -17.100  29.565  1.00 95.15           O  
ATOM    575  N   HIS A  81       3.688 -15.631  29.584  1.00 96.41           N  
ATOM    576  CA  HIS A  81       2.834 -14.479  29.850  1.00 96.41           C  
ATOM    577  C   HIS A  81       2.196 -13.958  28.567  1.00 96.41           C  
ATOM    578  CB  HIS A  81       3.633 -13.365  30.529  1.00 96.41           C  
ATOM    579  O   HIS A  81       2.818 -13.989  27.502  1.00 96.41           O  
ATOM    580  CG  HIS A  81       4.030 -13.682  31.935  1.00 96.41           C  
ATOM    581  CD2 HIS A  81       3.282 -13.899  33.043  1.00 96.41           C  
ATOM    582  ND1 HIS A  81       5.345 -13.804  32.328  1.00 96.41           N  
ATOM    583  CE1 HIS A  81       5.389 -14.084  33.620  1.00 96.41           C  
ATOM    584  NE2 HIS A  81       4.150 -14.148  34.077  1.00 96.41           N  
ATOM    585  N   LEU A  82       0.942 -13.532  28.611  1.00 96.87           N  
ATOM    586  CA  LEU A  82       0.081 -13.198  27.481  1.00 96.87           C  
ATOM    587  C   LEU A  82      -0.034 -11.687  27.314  1.00 96.87           C  
ATOM    588  CB  LEU A  82      -1.310 -13.810  27.668  1.00 96.87           C  
ATOM    589  O   LEU A  82      -0.308 -10.970  28.279  1.00 96.87           O  
ATOM    590  CG  LEU A  82      -2.302 -13.601  26.523  1.00 96.87           C  
ATOM    591  CD1 LEU A  82      -1.919 -14.462  25.325  1.00 96.87           C  
ATOM    592  CD2 LEU A  82      -3.722 -13.915  26.982  1.00 96.87           C  
ATOM    593  N   PHE A  83       0.186 -11.206  26.054  1.00 96.99           N  
ATOM    594  CA  PHE A  83       0.091  -9.796  25.692  1.00 96.99           C  
ATOM    595  C   PHE A  83      -0.606  -9.628  24.348  1.00 96.99           C  
ATOM    596  CB  PHE A  83       1.483  -9.158  25.645  1.00 96.99           C  
ATOM    597  O   PHE A  83      -0.729 -10.586  23.582  1.00 96.99           O  
ATOM    598  CG  PHE A  83       2.290  -9.368  26.897  1.00 96.99           C  
ATOM    599  CD1 PHE A  83       2.190  -8.482  27.963  1.00 96.99           C  
ATOM    600  CD2 PHE A  83       3.150 -10.453  27.009  1.00 96.99           C  
ATOM    601  CE1 PHE A  83       2.936  -8.675  29.123  1.00 96.99           C  
ATOM    602  CE2 PHE A  83       3.899 -10.652  28.165  1.00 96.99           C  
ATOM    603  CZ  PHE A  83       3.791  -9.761  29.221  1.00 96.99           C  
ATOM    604  N   CYS A  84      -1.089  -8.309  24.097  1.00 97.21           N  
ATOM    605  CA  CYS A  84      -1.419  -7.976  22.716  1.00 97.21           C  
ATOM    606  C   CYS A  84      -0.171  -7.979  21.841  1.00 97.21           C  
ATOM    607  CB  CYS A  84      -2.102  -6.611  22.641  1.00 97.21           C  
ATOM    608  O   CYS A  84       0.932  -7.718  22.325  1.00 97.21           O  
ATOM    609  SG  CYS A  84      -3.600  -6.491  23.643  1.00 97.21           S  
ATOM    610  N   ARG A  85      -0.356  -8.298  20.641  1.00 94.94           N  
ATOM    611  CA  ARG A  85       0.781  -8.268  19.727  1.00 94.94           C  
ATOM    612  C   ARG A  85       1.441  -6.893  19.720  1.00 94.94           C  
ATOM    613  CB  ARG A  85       0.343  -8.646  18.310  1.00 94.94           C  
ATOM    614  O   ARG A  85       2.660  -6.783  19.866  1.00 94.94           O  
ATOM    615  CG  ARG A  85       1.475  -8.646  17.295  1.00 94.94           C  
ATOM    616  CD  ARG A  85       1.006  -9.126  15.928  1.00 94.94           C  
ATOM    617  NE  ARG A  85       2.087  -9.094  14.946  1.00 94.94           N  
ATOM    618  NH1 ARG A  85       1.872  -6.842  14.478  1.00 94.94           N  
ATOM    619  NH2 ARG A  85       3.468  -8.093  13.409  1.00 94.94           N  
ATOM    620  CZ  ARG A  85       2.473  -8.009  14.280  1.00 94.94           C  
ATOM    621  N   GLY A  86       0.610  -5.919  19.533  1.00 94.05           N  
ATOM    622  CA  GLY A  86       1.123  -4.559  19.472  1.00 94.05           C  
ATOM    623  C   GLY A  86       1.806  -4.121  20.753  1.00 94.05           C  
ATOM    624  O   GLY A  86       2.869  -3.497  20.715  1.00 94.05           O  
ATOM    625  N   CYS A  87       1.296  -4.550  21.901  1.00 94.90           N  
ATOM    626  CA  CYS A  87       1.803  -4.148  23.207  1.00 94.90           C  
ATOM    627  C   CYS A  87       3.162  -4.781  23.484  1.00 94.90           C  
ATOM    628  CB  CYS A  87       0.816  -4.535  24.308  1.00 94.90           C  
ATOM    629  O   CYS A  87       4.093  -4.099  23.915  1.00 94.90           O  
ATOM    630  SG  CYS A  87      -0.673  -3.514  24.343  1.00 94.90           S  
ATOM    631  N   ILE A  88       3.300  -6.029  23.225  1.00 94.30           N  
ATOM    632  CA  ILE A  88       4.534  -6.722  23.577  1.00 94.30           C  
ATOM    633  C   ILE A  88       5.645  -6.321  22.608  1.00 94.30           C  
ATOM    634  CB  ILE A  88       4.344  -8.255  23.570  1.00 94.30           C  
ATOM    635  O   ILE A  88       6.796  -6.142  23.013  1.00 94.30           O  
ATOM    636  CG1 ILE A  88       5.664  -8.958  23.908  1.00 94.30           C  
ATOM    637  CG2 ILE A  88       3.804  -8.726  22.217  1.00 94.30           C  
ATOM    638  CD1 ILE A  88       6.209  -8.621  25.289  1.00 94.30           C  
ATOM    639  N   PHE A  89       5.343  -6.086  21.380  1.00 92.66           N  
ATOM    640  CA  PHE A  89       6.351  -5.705  20.398  1.00 92.66           C  
ATOM    641  C   PHE A  89       6.908  -4.319  20.702  1.00 92.66           C  
ATOM    642  CB  PHE A  89       5.764  -5.735  18.983  1.00 92.66           C  
ATOM    643  O   PHE A  89       8.114  -4.091  20.590  1.00 92.66           O  
ATOM    644  CG  PHE A  89       5.932  -7.057  18.284  1.00 92.66           C  
ATOM    645  CD1 PHE A  89       7.035  -7.295  17.473  1.00 92.66           C  
ATOM    646  CD2 PHE A  89       4.987  -8.063  18.439  1.00 92.66           C  
ATOM    647  CE1 PHE A  89       7.193  -8.517  16.825  1.00 92.66           C  
ATOM    648  CE2 PHE A  89       5.138  -9.287  17.794  1.00 92.66           C  
ATOM    649  CZ  PHE A  89       6.242  -9.512  16.987  1.00 92.66           C  
ATOM    650  N   ARG A  90       6.072  -3.419  21.134  1.00 91.01           N  
ATOM    651  CA  ARG A  90       6.549  -2.112  21.575  1.00 91.01           C  
ATOM    652  C   ARG A  90       7.427  -2.240  22.815  1.00 91.01           C  
ATOM    653  CB  ARG A  90       5.372  -1.178  21.860  1.00 91.01           C  
ATOM    654  O   ARG A  90       8.447  -1.559  22.933  1.00 91.01           O  
ATOM    655  CG  ARG A  90       4.738  -0.587  20.611  1.00 91.01           C  
ATOM    656  CD  ARG A  90       3.831   0.590  20.941  1.00 91.01           C  
ATOM    657  NE  ARG A  90       2.694   0.182  21.762  1.00 91.01           N  
ATOM    658  NH1 ARG A  90       1.312  -0.300  19.975  1.00 91.01           N  
ATOM    659  NH2 ARG A  90       0.558  -0.580  22.122  1.00 91.01           N  
ATOM    660  CZ  ARG A  90       1.524  -0.232  21.284  1.00 91.01           C  
ATOM    661  N   GLY A  91       6.968  -3.065  23.684  1.00 90.13           N  
ATOM    662  CA  GLY A  91       7.730  -3.290  24.902  1.00 90.13           C  
ATOM    663  C   GLY A  91       9.119  -3.842  24.644  1.00 90.13           C  
ATOM    664  O   GLY A  91      10.088  -3.423  25.281  1.00 90.13           O  
ATOM    665  N   LEU A  92       9.229  -4.629  23.629  1.00 91.22           N  
ATOM    666  CA  LEU A  92      10.504  -5.278  23.346  1.00 91.22           C  
ATOM    667  C   LEU A  92      11.421  -4.353  22.554  1.00 91.22           C  
ATOM    668  CB  LEU A  92      10.282  -6.581  22.574  1.00 91.22           C  
ATOM    669  O   LEU A  92      12.621  -4.613  22.437  1.00 91.22           O  
ATOM    670  CG  LEU A  92       9.634  -7.728  23.351  1.00 91.22           C  
ATOM    671  CD1 LEU A  92       9.450  -8.943  22.447  1.00 91.22           C  
ATOM    672  CD2 LEU A  92      10.473  -8.087  24.573  1.00 91.22           C  
ATOM    673  N   GLN A  93      10.821  -3.351  21.909  1.00 89.57           N  
ATOM    674  CA  GLN A  93      11.642  -2.328  21.271  1.00 89.57           C  
ATOM    675  C   GLN A  93      12.434  -1.533  22.306  1.00 89.57           C  
ATOM    676  CB  GLN A  93      10.774  -1.385  20.436  1.00 89.57           C  
ATOM    677  O   GLN A  93      13.542  -1.071  22.026  1.00 89.57           O  
ATOM    678  CG  GLN A  93      10.238  -2.013  19.157  1.00 89.57           C  
ATOM    679  CD  GLN A  93       9.405  -1.048  18.334  1.00 89.57           C  
ATOM    680  NE2 GLN A  93       9.184  -1.387  17.068  1.00 89.57           N  
ATOM    681  OE1 GLN A  93       8.964  -0.008  18.832  1.00 89.57           O  
ATOM    682  N   ALA A  94      11.874  -1.432  23.454  1.00 87.66           N  
ATOM    683  CA  ALA A  94      12.494  -0.668  24.534  1.00 87.66           C  
ATOM    684  C   ALA A  94      13.396  -1.556  25.386  1.00 87.66           C  
ATOM    685  CB  ALA A  94      11.425  -0.011  25.403  1.00 87.66           C  
ATOM    686  O   ALA A  94      14.547  -1.206  25.656  1.00 87.66           O  
ATOM    687  N   GLN A  95      12.975  -2.683  25.746  1.00 88.38           N  
ATOM    688  CA  GLN A  95      13.692  -3.637  26.586  1.00 88.38           C  
ATOM    689  C   GLN A  95      13.437  -5.071  26.131  1.00 88.38           C  
ATOM    690  CB  GLN A  95      13.289  -3.471  28.052  1.00 88.38           C  
ATOM    691  O   GLN A  95      12.324  -5.409  25.723  1.00 88.38           O  
ATOM    692  CG  GLN A  95      13.643  -2.110  28.637  1.00 88.38           C  
ATOM    693  CD  GLN A  95      13.133  -1.931  30.055  1.00 88.38           C  
ATOM    694  NE2 GLN A  95      13.525  -0.832  30.690  1.00 88.38           N  
ATOM    695  OE1 GLN A  95      12.393  -2.772  30.574  1.00 88.38           O  
ATOM    696  N   SER A  96      14.582  -5.930  26.152  1.00 90.89           N  
ATOM    697  CA  SER A  96      14.488  -7.319  25.716  1.00 90.89           C  
ATOM    698  C   SER A  96      14.073  -8.232  26.865  1.00 90.89           C  
ATOM    699  CB  SER A  96      15.822  -7.791  25.135  1.00 90.89           C  
ATOM    700  O   SER A  96      14.490  -9.391  26.926  1.00 90.89           O  
ATOM    701  OG  SER A  96      16.892  -7.463  26.004  1.00 90.89           O  
ATOM    702  N   ASN A  97      13.201  -7.736  27.811  1.00 93.71           N  
ATOM    703  CA  ASN A  97      12.670  -8.511  28.927  1.00 93.71           C  
ATOM    704  C   ASN A  97      11.144  -8.503  28.939  1.00 93.71           C  
ATOM    705  CB  ASN A  97      13.214  -7.980  30.256  1.00 93.71           C  
ATOM    706  O   ASN A  97      10.520  -7.562  28.446  1.00 93.71           O  
ATOM    707  CG  ASN A  97      14.728  -8.000  30.316  1.00 93.71           C  
ATOM    708  ND2 ASN A  97      15.282  -9.007  30.981  1.00 93.71           N  
ATOM    709  OD1 ASN A  97      15.395  -7.117  29.771  1.00 93.71           O  
ATOM    710  N   CYS A  98      10.608  -9.619  29.432  1.00 94.27           N  
ATOM    711  CA  CYS A  98       9.166  -9.686  29.638  1.00 94.27           C  
ATOM    712  C   CYS A  98       8.694  -8.569  30.560  1.00 94.27           C  
ATOM    713  CB  CYS A  98       8.771 -11.042  30.221  1.00 94.27           C  
ATOM    714  O   CYS A  98       9.247  -8.377  31.644  1.00 94.27           O  
ATOM    715  SG  CYS A  98       7.007 -11.195  30.578  1.00 94.27           S  
ATOM    716  N   PRO A  99       7.632  -7.781  30.150  1.00 92.14           N  
ATOM    717  CA  PRO A  99       7.133  -6.672  30.966  1.00 92.14           C  
ATOM    718  C   PRO A  99       6.488  -7.141  32.268  1.00 92.14           C  
ATOM    719  CB  PRO A  99       6.101  -6.002  30.056  1.00 92.14           C  
ATOM    720  O   PRO A  99       6.352  -6.357  33.211  1.00 92.14           O  
ATOM    721  CG  PRO A  99       6.533  -6.349  28.668  1.00 92.14           C  
ATOM    722  CD  PRO A  99       7.120  -7.731  28.682  1.00 92.14           C  
ATOM    723  N   LEU A 100       6.266  -8.397  32.428  1.00 92.26           N  
ATOM    724  CA  LEU A 100       5.595  -8.907  33.618  1.00 92.26           C  
ATOM    725  C   LEU A 100       6.599  -9.523  34.587  1.00 92.26           C  
ATOM    726  CB  LEU A 100       4.537  -9.945  33.234  1.00 92.26           C  
ATOM    727  O   LEU A 100       6.599  -9.199  35.777  1.00 92.26           O  
ATOM    728  CG  LEU A 100       3.164  -9.398  32.837  1.00 92.26           C  
ATOM    729  CD1 LEU A 100       2.440 -10.390  31.933  1.00 92.26           C  
ATOM    730  CD2 LEU A 100       2.332  -9.091  34.077  1.00 92.26           C  
ATOM    731  N   CYS A 101       7.526 -10.386  34.125  1.00 94.49           N  
ATOM    732  CA  CYS A 101       8.369 -11.140  35.046  1.00 94.49           C  
ATOM    733  C   CYS A 101       9.836 -10.767  34.873  1.00 94.49           C  
ATOM    734  CB  CYS A 101       8.187 -12.642  34.831  1.00 94.49           C  
ATOM    735  O   CYS A 101      10.689 -11.209  35.644  1.00 94.49           O  
ATOM    736  SG  CYS A 101       8.874 -13.244  33.273  1.00 94.49           S  
ATOM    737  N   ARG A 102      10.144 -10.055  33.726  1.00 92.45           N  
ATOM    738  CA  ARG A 102      11.460  -9.501  33.423  1.00 92.45           C  
ATOM    739  C   ARG A 102      12.409 -10.585  32.921  1.00 92.45           C  
ATOM    740  CB  ARG A 102      12.052  -8.817  34.657  1.00 92.45           C  
ATOM    741  O   ARG A 102      13.622 -10.376  32.862  1.00 92.45           O  
ATOM    742  CG  ARG A 102      11.283  -7.585  35.108  1.00 92.45           C  
ATOM    743  CD  ARG A 102      11.954  -6.903  36.291  1.00 92.45           C  
ATOM    744  NE  ARG A 102      11.147  -5.800  36.807  1.00 92.45           N  
ATOM    745  NH1 ARG A 102      12.745  -5.056  38.300  1.00 92.45           N  
ATOM    746  NH2 ARG A 102      10.726  -3.981  38.143  1.00 92.45           N  
ATOM    747  CZ  ARG A 102      11.541  -4.948  37.749  1.00 92.45           C  
ATOM    748  N   CYS A 103      11.870 -11.752  32.646  1.00 94.16           N  
ATOM    749  CA  CYS A 103      12.677 -12.786  32.009  1.00 94.16           C  
ATOM    750  C   CYS A 103      13.076 -12.374  30.597  1.00 94.16           C  
ATOM    751  CB  CYS A 103      11.917 -14.111  31.968  1.00 94.16           C  
ATOM    752  O   CYS A 103      12.305 -11.713  29.898  1.00 94.16           O  
ATOM    753  SG  CYS A 103      11.587 -14.812  33.600  1.00 94.16           S  
ATOM    754  N   PRO A 104      14.349 -12.687  30.157  1.00 92.60           N  
ATOM    755  CA  PRO A 104      14.778 -12.333  28.802  1.00 92.60           C  
ATOM    756  C   PRO A 104      13.866 -12.916  27.724  1.00 92.60           C  
ATOM    757  CB  PRO A 104      16.184 -12.931  28.709  1.00 92.60           C  
ATOM    758  O   PRO A 104      13.537 -14.104  27.764  1.00 92.60           O  
ATOM    759  CG  PRO A 104      16.629 -13.083  30.128  1.00 92.60           C  
ATOM    760  CD  PRO A 104      15.418 -13.321  30.985  1.00 92.60           C  
ATOM    761  N   VAL A 105      13.322 -12.010  26.900  1.00 91.56           N  
ATOM    762  CA  VAL A 105      12.445 -12.412  25.804  1.00 91.56           C  
ATOM    763  C   VAL A 105      12.916 -11.768  24.503  1.00 91.56           C  
ATOM    764  CB  VAL A 105      10.974 -12.032  26.086  1.00 91.56           C  
ATOM    765  O   VAL A 105      13.163 -10.560  24.454  1.00 91.56           O  
ATOM    766  CG1 VAL A 105      10.091 -12.366  24.885  1.00 91.56           C  
ATOM    767  CG2 VAL A 105      10.470 -12.746  27.339  1.00 91.56           C  
ATOM    768  N   HIS A 106      13.141 -12.630  23.454  1.00 88.52           N  
ATOM    769  CA  HIS A 106      13.431 -12.149  22.108  1.00 88.52           C  
ATOM    770  C   HIS A 106      12.183 -12.178  21.231  1.00 88.52           C  
ATOM    771  CB  HIS A 106      14.541 -12.985  21.468  1.00 88.52           C  
ATOM    772  O   HIS A 106      11.277 -12.981  21.461  1.00 88.52           O  
ATOM    773  CG  HIS A 106      15.819 -12.981  22.245  1.00 88.52           C  
ATOM    774  CD2 HIS A 106      16.414 -13.947  22.983  1.00 88.52           C  
ATOM    775  ND1 HIS A 106      16.640 -11.876  22.320  1.00 88.52           N  
ATOM    776  CE1 HIS A 106      17.689 -12.165  23.072  1.00 88.52           C  
ATOM    777  NE2 HIS A 106      17.576 -13.416  23.487  1.00 88.52           N  
ATOM    778  N   ALA A 107      12.084 -11.185  20.328  1.00 86.15           N  
ATOM    779  CA  ALA A 107      10.924 -11.027  19.454  1.00 86.15           C  
ATOM    780  C   ALA A 107      10.588 -12.336  18.746  1.00 86.15           C  
ATOM    781  CB  ALA A 107      11.176  -9.922  18.431  1.00 86.15           C  
ATOM    782  O   ALA A 107       9.415 -12.659  18.550  1.00 86.15           O  
ATOM    783  N   ASP A 108      11.599 -13.160  18.379  1.00 90.41           N  
ATOM    784  CA  ASP A 108      11.368 -14.406  17.655  1.00 90.41           C  
ATOM    785  C   ASP A 108      10.855 -15.498  18.591  1.00 90.41           C  
ATOM    786  CB  ASP A 108      12.649 -14.868  16.960  1.00 90.41           C  
ATOM    787  O   ASP A 108      10.504 -16.592  18.144  1.00 90.41           O  
ATOM    788  CG  ASP A 108      13.788 -15.133  17.929  1.00 90.41           C  
ATOM    789  OD1 ASP A 108      13.645 -14.833  19.134  1.00 90.41           O  
ATOM    790  OD2 ASP A 108      14.839 -15.642  17.484  1.00 90.41           O  
ATOM    791  N   GLN A 109      10.743 -15.212  19.883  1.00 90.66           N  
ATOM    792  CA  GLN A 109      10.263 -16.162  20.882  1.00 90.66           C  
ATOM    793  C   GLN A 109       8.827 -15.849  21.292  1.00 90.66           C  
ATOM    794  CB  GLN A 109      11.173 -16.157  22.110  1.00 90.66           C  
ATOM    795  O   GLN A 109       8.376 -16.269  22.360  1.00 90.66           O  
ATOM    796  CG  GLN A 109      12.593 -16.630  21.826  1.00 90.66           C  
ATOM    797  CD  GLN A 109      13.517 -16.461  23.017  1.00 90.66           C  
ATOM    798  NE2 GLN A 109      14.405 -17.429  23.220  1.00 90.66           N  
ATOM    799  OE1 GLN A 109      13.435 -15.469  23.748  1.00 90.66           O  
ATOM    800  N   LEU A 110       8.152 -15.101  20.529  1.00 93.91           N  
ATOM    801  CA  LEU A 110       6.739 -14.805  20.742  1.00 93.91           C  
ATOM    802  C   LEU A 110       5.860 -15.699  19.874  1.00 93.91           C  
ATOM    803  CB  LEU A 110       6.448 -13.333  20.440  1.00 93.91           C  
ATOM    804  O   LEU A 110       6.130 -15.874  18.684  1.00 93.91           O  
ATOM    805  CG  LEU A 110       7.142 -12.306  21.335  1.00 93.91           C  
ATOM    806  CD1 LEU A 110       6.915 -10.896  20.801  1.00 93.91           C  
ATOM    807  CD2 LEU A 110       6.645 -12.426  22.772  1.00 93.91           C  
ATOM    808  N   ARG A 111       4.934 -16.345  20.521  1.00 96.24           N  
ATOM    809  CA  ARG A 111       4.018 -17.235  19.814  1.00 96.24           C  
ATOM    810  C   ARG A 111       2.578 -16.749  19.937  1.00 96.24           C  
ATOM    811  CB  ARG A 111       4.137 -18.664  20.349  1.00 96.24           C  
ATOM    812  O   ARG A 111       2.135 -16.372  21.024  1.00 96.24           O  
ATOM    813  CG  ARG A 111       5.552 -19.219  20.312  1.00 96.24           C  
ATOM    814  CD  ARG A 111       6.081 -19.323  18.888  1.00 96.24           C  
ATOM    815  NE  ARG A 111       5.462 -20.428  18.162  1.00 96.24           N  
ATOM    816  NH1 ARG A 111       7.022 -22.002  18.814  1.00 96.24           N  
ATOM    817  NH2 ARG A 111       5.281 -22.604  17.450  1.00 96.24           N  
ATOM    818  CZ  ARG A 111       5.923 -21.675  18.144  1.00 96.24           C  
ATOM    819  N   ARG A 112       2.000 -16.739  18.768  1.00 96.98           N  
ATOM    820  CA  ARG A 112       0.569 -16.453  18.768  1.00 96.98           C  
ATOM    821  C   ARG A 112      -0.198 -17.497  19.573  1.00 96.98           C  
ATOM    822  CB  ARG A 112       0.032 -16.397  17.337  1.00 96.98           C  
ATOM    823  O   ARG A 112       0.066 -18.695  19.457  1.00 96.98           O  
ATOM    824  CG  ARG A 112      -1.396 -15.884  17.234  1.00 96.98           C  
ATOM    825  CD  ARG A 112      -1.841 -15.738  15.786  1.00 96.98           C  
ATOM    826  NE  ARG A 112      -3.208 -15.237  15.689  1.00 96.98           N  
ATOM    827  NH1 ARG A 112      -3.413 -15.629  13.422  1.00 96.98           N  
ATOM    828  NH2 ARG A 112      -5.160 -14.720  14.594  1.00 96.98           N  
ATOM    829  CZ  ARG A 112      -3.924 -15.197  14.569  1.00 96.98           C  
ATOM    830  N   ASP A 113      -1.097 -17.007  20.428  1.00 97.25           N  
ATOM    831  CA  ASP A 113      -1.916 -17.902  21.241  1.00 97.25           C  
ATOM    832  C   ASP A 113      -3.341 -17.985  20.699  1.00 97.25           C  
ATOM    833  CB  ASP A 113      -1.934 -17.437  22.699  1.00 97.25           C  
ATOM    834  O   ASP A 113      -4.194 -17.166  21.050  1.00 97.25           O  
ATOM    835  CG  ASP A 113      -2.502 -18.479  23.646  1.00 97.25           C  
ATOM    836  OD1 ASP A 113      -3.415 -19.234  23.247  1.00 97.25           O  
ATOM    837  OD2 ASP A 113      -2.033 -18.545  24.803  1.00 97.25           O  
ATOM    838  N   LEU A 114      -3.650 -18.962  19.898  1.00 96.87           N  
ATOM    839  CA  LEU A 114      -4.928 -19.103  19.209  1.00 96.87           C  
ATOM    840  C   LEU A 114      -6.021 -19.543  20.177  1.00 96.87           C  
ATOM    841  CB  LEU A 114      -4.810 -20.110  18.062  1.00 96.87           C  
ATOM    842  O   LEU A 114      -7.199 -19.242  19.968  1.00 96.87           O  
ATOM    843  CG  LEU A 114      -3.881 -19.721  16.911  1.00 96.87           C  
ATOM    844  CD1 LEU A 114      -3.826 -20.838  15.874  1.00 96.87           C  
ATOM    845  CD2 LEU A 114      -4.338 -18.414  16.273  1.00 96.87           C  
ATOM    846  N   ARG A 115      -5.582 -20.292  21.163  1.00 97.18           N  
ATOM    847  CA  ARG A 115      -6.542 -20.675  22.193  1.00 97.18           C  
ATOM    848  C   ARG A 115      -7.094 -19.448  22.910  1.00 97.18           C  
ATOM    849  CB  ARG A 115      -5.896 -21.626  23.203  1.00 97.18           C  
ATOM    850  O   ARG A 115      -8.307 -19.322  23.093  1.00 97.18           O  
ATOM    851  CG  ARG A 115      -6.863 -22.170  24.243  1.00 97.18           C  
ATOM    852  CD  ARG A 115      -6.188 -23.166  25.174  1.00 97.18           C  
ATOM    853  NE  ARG A 115      -7.123 -23.704  26.158  1.00 97.18           N  
ATOM    854  NH1 ARG A 115      -5.593 -25.129  27.140  1.00 97.18           N  
ATOM    855  NH2 ARG A 115      -7.748 -25.043  27.916  1.00 97.18           N  
ATOM    856  CZ  ARG A 115      -6.819 -24.624  27.069  1.00 97.18           C  
ATOM    857  N   ALA A 116      -6.188 -18.595  23.409  1.00 97.02           N  
ATOM    858  CA  ALA A 116      -6.609 -17.352  24.050  1.00 97.02           C  
ATOM    859  C   ALA A 116      -7.471 -16.514  23.109  1.00 97.02           C  
ATOM    860  CB  ALA A 116      -5.393 -16.551  24.507  1.00 97.02           C  
ATOM    861  O   ALA A 116      -8.464 -15.918  23.532  1.00 97.02           O  
ATOM    862  N   GLN A 117      -7.087 -16.477  21.865  1.00 97.17           N  
ATOM    863  CA  GLN A 117      -7.858 -15.745  20.865  1.00 97.17           C  
ATOM    864  C   GLN A 117      -9.286 -16.275  20.775  1.00 97.17           C  
ATOM    865  CB  GLN A 117      -7.180 -15.829  19.496  1.00 97.17           C  
ATOM    866  O   GLN A 117     -10.243 -15.498  20.780  1.00 97.17           O  
ATOM    867  CG  GLN A 117      -7.879 -15.020  18.413  1.00 97.17           C  
ATOM    868  CD  GLN A 117      -7.076 -14.942  17.128  1.00 97.17           C  
ATOM    869  NE2 GLN A 117      -7.709 -14.466  16.061  1.00 97.17           N  
ATOM    870  OE1 GLN A 117      -5.896 -15.305  17.095  1.00 97.17           O  
ATOM    871  N   ARG A 118      -9.500 -17.533  20.734  1.00 97.71           N  
ATOM    872  CA  ARG A 118     -10.817 -18.154  20.642  1.00 97.71           C  
ATOM    873  C   ARG A 118     -11.639 -17.884  21.898  1.00 97.71           C  
ATOM    874  CB  ARG A 118     -10.686 -19.662  20.416  1.00 97.71           C  
ATOM    875  O   ARG A 118     -12.837 -17.608  21.815  1.00 97.71           O  
ATOM    876  CG  ARG A 118     -10.237 -20.038  19.013  1.00 97.71           C  
ATOM    877  CD  ARG A 118     -10.246 -21.545  18.803  1.00 97.71           C  
ATOM    878  NE  ARG A 118      -9.029 -22.169  19.315  1.00 97.71           N  
ATOM    879  NH1 ARG A 118      -9.743 -24.337  18.961  1.00 97.71           N  
ATOM    880  NH2 ARG A 118      -7.674 -23.940  19.863  1.00 97.71           N  
ATOM    881  CZ  ARG A 118      -8.818 -23.480  19.379  1.00 97.71           C  
ATOM    882  N   GLN A 119     -10.936 -17.940  23.018  1.00 97.56           N  
ATOM    883  CA  GLN A 119     -11.617 -17.686  24.283  1.00 97.56           C  
ATOM    884  C   GLN A 119     -12.138 -16.253  24.349  1.00 97.56           C  
ATOM    885  CB  GLN A 119     -10.682 -17.959  25.462  1.00 97.56           C  
ATOM    886  O   GLN A 119     -13.273 -16.019  24.769  1.00 97.56           O  
ATOM    887  CG  GLN A 119     -10.389 -19.437  25.684  1.00 97.56           C  
ATOM    888  CD  GLN A 119      -9.390 -19.676  26.801  1.00 97.56           C  
ATOM    889  NE2 GLN A 119      -9.307 -20.917  27.267  1.00 97.56           N  
ATOM    890  OE1 GLN A 119      -8.697 -18.752  27.240  1.00 97.56           O  
ATOM    891  N   VAL A 120     -11.280 -15.337  23.989  1.00 97.10           N  
ATOM    892  CA  VAL A 120     -11.676 -13.933  24.014  1.00 97.10           C  
ATOM    893  C   VAL A 120     -12.840 -13.707  23.051  1.00 97.10           C  
ATOM    894  CB  VAL A 120     -10.496 -13.003  23.651  1.00 97.10           C  
ATOM    895  O   VAL A 120     -13.772 -12.960  23.357  1.00 97.10           O  
ATOM    896  CG1 VAL A 120     -10.986 -11.576  23.413  1.00 97.10           C  
ATOM    897  CG2 VAL A 120      -9.438 -13.031  24.752  1.00 97.10           C  
ATOM    898  N   GLN A 121     -12.860 -14.371  21.903  1.00 97.15           N  
ATOM    899  CA  GLN A 121     -13.873 -14.204  20.867  1.00 97.15           C  
ATOM    900  C   GLN A 121     -15.227 -14.732  21.332  1.00 97.15           C  
ATOM    901  CB  GLN A 121     -13.448 -14.913  19.580  1.00 97.15           C  
ATOM    902  O   GLN A 121     -16.268 -14.339  20.801  1.00 97.15           O  
ATOM    903  CG  GLN A 121     -12.328 -14.204  18.829  1.00 97.15           C  
ATOM    904  CD  GLN A 121     -11.958 -14.901  17.533  1.00 97.15           C  
ATOM    905  NE2 GLN A 121     -11.219 -14.205  16.676  1.00 97.15           N  
ATOM    906  OE1 GLN A 121     -12.333 -16.056  17.304  1.00 97.15           O  
ATOM    907  N   ARG A 122     -15.298 -15.487  22.355  1.00 97.64           N  
ATOM    908  CA  ARG A 122     -16.537 -16.067  22.865  1.00 97.64           C  
ATOM    909  C   ARG A 122     -17.112 -15.222  23.997  1.00 97.64           C  
ATOM    910  CB  ARG A 122     -16.302 -17.500  23.348  1.00 97.64           C  
ATOM    911  O   ARG A 122     -18.241 -15.448  24.436  1.00 97.64           O  
ATOM    912  CG  ARG A 122     -15.971 -18.479  22.233  1.00 97.64           C  
ATOM    913  CD  ARG A 122     -15.703 -19.877  22.771  1.00 97.64           C  
ATOM    914  NE  ARG A 122     -15.282 -20.791  21.713  1.00 97.64           N  
ATOM    915  NH1 ARG A 122     -15.104 -22.636  23.092  1.00 97.64           N  
ATOM    916  NH2 ARG A 122     -14.632 -22.820  20.857  1.00 97.64           N  
ATOM    917  CZ  ARG A 122     -15.007 -22.080  21.890  1.00 97.64           C  
ATOM    918  N   LEU A 123     -16.304 -14.330  24.458  1.00 97.71           N  
ATOM    919  CA  LEU A 123     -16.787 -13.465  25.529  1.00 97.71           C  
ATOM    920  C   LEU A 123     -17.900 -12.551  25.029  1.00 97.71           C  
ATOM    921  CB  LEU A 123     -15.640 -12.627  26.099  1.00 97.71           C  
ATOM    922  O   LEU A 123     -17.909 -12.158  23.860  1.00 97.71           O  
ATOM    923  CG  LEU A 123     -14.507 -13.400  26.776  1.00 97.71           C  
ATOM    924  CD1 LEU A 123     -13.402 -12.444  27.214  1.00 97.71           C  
ATOM    925  CD2 LEU A 123     -15.037 -14.194  27.964  1.00 97.71           C  
ATOM    926  N   ARG A 124     -18.844 -12.292  25.904  1.00 98.03           N  
ATOM    927  CA  ARG A 124     -19.989 -11.459  25.553  1.00 98.03           C  
ATOM    928  C   ARG A 124     -19.676  -9.981  25.762  1.00 98.03           C  
ATOM    929  CB  ARG A 124     -21.216 -11.856  26.377  1.00 98.03           C  
ATOM    930  O   ARG A 124     -19.157  -9.593  26.810  1.00 98.03           O  
ATOM    931  CG  ARG A 124     -21.758 -13.238  26.048  1.00 98.03           C  
ATOM    932  CD  ARG A 124     -23.076 -13.511  26.759  1.00 98.03           C  
ATOM    933  NE  ARG A 124     -24.175 -12.754  26.166  1.00 98.03           N  
ATOM    934  NH1 ARG A 124     -25.496 -12.791  28.060  1.00 98.03           N  
ATOM    935  NH2 ARG A 124     -26.234 -11.738  26.163  1.00 98.03           N  
ATOM    936  CZ  ARG A 124     -25.299 -12.430  26.798  1.00 98.03           C  
ATOM    937  N   VAL A 125     -20.023  -9.152  24.731  1.00 97.40           N  
ATOM    938  CA  VAL A 125     -19.766  -7.716  24.778  1.00 97.40           C  
ATOM    939  C   VAL A 125     -21.040  -6.951  24.427  1.00 97.40           C  
ATOM    940  CB  VAL A 125     -18.621  -7.313  23.822  1.00 97.40           C  
ATOM    941  O   VAL A 125     -21.947  -7.499  23.797  1.00 97.40           O  
ATOM    942  CG1 VAL A 125     -17.309  -7.974  24.241  1.00 97.40           C  
ATOM    943  CG2 VAL A 125     -18.974  -7.684  22.383  1.00 97.40           C  
ATOM    944  N   ARG A 126     -21.015  -5.683  25.000  1.00 97.25           N  
ATOM    945  CA  ARG A 126     -22.078  -4.763  24.609  1.00 97.25           C  
ATOM    946  C   ARG A 126     -21.655  -3.915  23.414  1.00 97.25           C  
ATOM    947  CB  ARG A 126     -22.467  -3.860  25.781  1.00 97.25           C  
ATOM    948  O   ARG A 126     -20.466  -3.650  23.224  1.00 97.25           O  
ATOM    949  CG  ARG A 126     -23.076  -4.605  26.957  1.00 97.25           C  
ATOM    950  CD  ARG A 126     -23.464  -3.659  28.085  1.00 97.25           C  
ATOM    951  NE  ARG A 126     -23.774  -4.384  29.314  1.00 97.25           N  
ATOM    952  NH1 ARG A 126     -21.825  -3.787  30.403  1.00 97.25           N  
ATOM    953  NH2 ARG A 126     -23.368  -5.118  31.452  1.00 97.25           N  
ATOM    954  CZ  ARG A 126     -22.988  -4.428  30.387  1.00 97.25           C  
ATOM    955  N   CYS A 127     -22.668  -3.599  22.578  1.00 96.04           N  
ATOM    956  CA  CYS A 127     -22.443  -2.718  21.438  1.00 96.04           C  
ATOM    957  C   CYS A 127     -21.924  -1.359  21.894  1.00 96.04           C  
ATOM    958  CB  CYS A 127     -23.732  -2.539  20.637  1.00 96.04           C  
ATOM    959  O   CYS A 127     -22.310  -0.867  22.956  1.00 96.04           O  
ATOM    960  SG  CYS A 127     -23.600  -1.321  19.309  1.00 96.04           S  
ATOM    961  N   GLN A 128     -20.957  -0.748  21.148  1.00 94.35           N  
ATOM    962  CA  GLN A 128     -20.407   0.563  21.475  1.00 94.35           C  
ATOM    963  C   GLN A 128     -21.507   1.619  21.548  1.00 94.35           C  
ATOM    964  CB  GLN A 128     -19.352   0.975  20.447  1.00 94.35           C  
ATOM    965  O   GLN A 128     -21.311   2.688  22.130  1.00 94.35           O  
ATOM    966  CG  GLN A 128     -19.897   1.128  19.034  1.00 94.35           C  
ATOM    967  CD  GLN A 128     -18.807   1.381  18.009  1.00 94.35           C  
ATOM    968  NE2 GLN A 128     -19.005   2.392  17.170  1.00 94.35           N  
ATOM    969  OE1 GLN A 128     -17.795   0.674  17.972  1.00 94.35           O  
ATOM    970  N   ASN A 129     -22.634   1.321  20.917  1.00 95.59           N  
ATOM    971  CA  ASN A 129     -23.743   2.269  20.914  1.00 95.59           C  
ATOM    972  C   ASN A 129     -24.787   1.914  21.968  1.00 95.59           C  
ATOM    973  CB  ASN A 129     -24.389   2.334  19.528  1.00 95.59           C  
ATOM    974  O   ASN A 129     -25.933   2.359  21.888  1.00 95.59           O  
ATOM    975  CG  ASN A 129     -23.441   2.855  18.466  1.00 95.59           C  
ATOM    976  ND2 ASN A 129     -23.354   2.143  17.348  1.00 95.59           N  
ATOM    977  OD1 ASN A 129     -22.792   3.888  18.648  1.00 95.59           O  
ATOM    978  N   ALA A 130     -24.437   1.128  22.956  1.00 94.97           N  
ATOM    979  CA  ALA A 130     -25.315   0.729  24.053  1.00 94.97           C  
ATOM    980  C   ALA A 130     -25.839   1.947  24.808  1.00 94.97           C  
ATOM    981  CB  ALA A 130     -24.580  -0.209  25.008  1.00 94.97           C  
ATOM    982  O   ALA A 130     -27.023   2.014  25.144  1.00 94.97           O  
ATOM    983  N   PRO A 131     -24.967   2.987  25.063  1.00 93.30           N  
ATOM    984  CA  PRO A 131     -25.461   4.181  25.753  1.00 93.30           C  
ATOM    985  C   PRO A 131     -26.557   4.902  24.973  1.00 93.30           C  
ATOM    986  CB  PRO A 131     -24.213   5.058  25.878  1.00 93.30           C  
ATOM    987  O   PRO A 131     -27.347   5.649  25.557  1.00 93.30           O  
ATOM    988  CG  PRO A 131     -23.066   4.100  25.825  1.00 93.30           C  
ATOM    989  CD  PRO A 131     -23.432   2.969  24.907  1.00 93.30           C  
ATOM    990  N   GLN A 132     -26.636   4.635  23.666  1.00 92.77           N  
ATOM    991  CA  GLN A 132     -27.649   5.281  22.837  1.00 92.77           C  
ATOM    992  C   GLN A 132     -28.897   4.412  22.716  1.00 92.77           C  
ATOM    993  CB  GLN A 132     -27.089   5.590  21.447  1.00 92.77           C  
ATOM    994  O   GLN A 132     -29.856   4.784  22.037  1.00 92.77           O  
ATOM    995  CG  GLN A 132     -25.877   6.513  21.464  1.00 92.77           C  
ATOM    996  CD  GLN A 132     -26.240   7.951  21.785  1.00 92.77           C  
ATOM    997  NE2 GLN A 132     -25.227   8.785  21.994  1.00 92.77           N  
ATOM    998  OE1 GLN A 132     -27.420   8.310  21.843  1.00 92.77           O  
ATOM    999  N   GLY A 133     -28.852   3.219  23.300  1.00 94.43           N  
ATOM   1000  CA  GLY A 133     -30.072   2.428  23.333  1.00 94.43           C  
ATOM   1001  C   GLY A 133     -29.925   1.076  22.659  1.00 94.43           C  
ATOM   1002  O   GLY A 133     -30.876   0.294  22.612  1.00 94.43           O  
ATOM   1003  N   CYS A 134     -28.837   0.814  21.964  1.00 96.74           N  
ATOM   1004  CA  CYS A 134     -28.648  -0.513  21.388  1.00 96.74           C  
ATOM   1005  C   CYS A 134     -28.594  -1.577  22.478  1.00 96.74           C  
ATOM   1006  CB  CYS A 134     -27.369  -0.558  20.553  1.00 96.74           C  
ATOM   1007  O   CYS A 134     -27.812  -1.463  23.424  1.00 96.74           O  
ATOM   1008  SG  CYS A 134     -27.063  -2.160  19.776  1.00 96.74           S  
ATOM   1009  N   GLU A 135     -29.453  -2.528  22.391  1.00 96.71           N  
ATOM   1010  CA  GLU A 135     -29.569  -3.545  23.432  1.00 96.71           C  
ATOM   1011  C   GLU A 135     -28.803  -4.810  23.056  1.00 96.71           C  
ATOM   1012  CB  GLU A 135     -31.040  -3.879  23.695  1.00 96.71           C  
ATOM   1013  O   GLU A 135     -28.847  -5.807  23.780  1.00 96.71           O  
ATOM   1014  CG  GLU A 135     -31.840  -2.721  24.273  1.00 96.71           C  
ATOM   1015  CD  GLU A 135     -33.302  -3.062  24.513  1.00 96.71           C  
ATOM   1016  OE1 GLU A 135     -34.001  -2.285  25.202  1.00 96.71           O  
ATOM   1017  OE2 GLU A 135     -33.751  -4.116  24.010  1.00 96.71           O  
ATOM   1018  N   TRP A 136     -28.125  -4.793  21.953  1.00 97.58           N  
ATOM   1019  CA  TRP A 136     -27.401  -5.977  21.502  1.00 97.58           C  
ATOM   1020  C   TRP A 136     -26.251  -6.305  22.448  1.00 97.58           C  
ATOM   1021  CB  TRP A 136     -26.868  -5.773  20.081  1.00 97.58           C  
ATOM   1022  O   TRP A 136     -25.520  -5.410  22.879  1.00 97.58           O  
ATOM   1023  CG  TRP A 136     -26.124  -6.955  19.535  1.00 97.58           C  
ATOM   1024  CD1 TRP A 136     -26.654  -8.034  18.885  1.00 97.58           C  
ATOM   1025  CD2 TRP A 136     -24.711  -7.177  19.597  1.00 97.58           C  
ATOM   1026  CE2 TRP A 136     -24.455  -8.413  18.962  1.00 97.58           C  
ATOM   1027  CE3 TRP A 136     -23.637  -6.451  20.126  1.00 97.58           C  
ATOM   1028  NE1 TRP A 136     -25.656  -8.915  18.538  1.00 97.58           N  
ATOM   1029  CH2 TRP A 136     -22.133  -8.207  19.370  1.00 97.58           C  
ATOM   1030  CZ2 TRP A 136     -23.166  -8.938  18.844  1.00 97.58           C  
ATOM   1031  CZ3 TRP A 136     -22.355  -6.975  20.007  1.00 97.58           C  
ATOM   1032  N   ASP A 137     -26.172  -7.429  22.937  1.00 96.96           N  
ATOM   1033  CA  ASP A 137     -25.008  -8.054  23.559  1.00 96.96           C  
ATOM   1034  C   ASP A 137     -24.819  -9.483  23.056  1.00 96.96           C  
ATOM   1035  CB  ASP A 137     -25.144  -8.045  25.083  1.00 96.96           C  
ATOM   1036  O   ASP A 137     -25.795 -10.197  22.816  1.00 96.96           O  
ATOM   1037  CG  ASP A 137     -26.311  -8.882  25.579  1.00 96.96           C  
ATOM   1038  OD1 ASP A 137     -26.646  -9.901  24.937  1.00 96.96           O  
ATOM   1039  OD2 ASP A 137     -26.901  -8.518  26.618  1.00 96.96           O  
ATOM   1040  N   GLY A 138     -23.667  -9.852  22.657  1.00 97.44           N  
ATOM   1041  CA  GLY A 138     -23.318 -11.148  22.098  1.00 97.44           C  
ATOM   1042  C   GLY A 138     -21.826 -11.423  22.114  1.00 97.44           C  
ATOM   1043  O   GLY A 138     -21.067 -10.718  22.784  1.00 97.44           O  
ATOM   1044  N   ALA A 139     -21.485 -12.542  21.434  1.00 97.91           N  
ATOM   1045  CA  ALA A 139     -20.073 -12.908  21.365  1.00 97.91           C  
ATOM   1046  C   ALA A 139     -19.260 -11.829  20.655  1.00 97.91           C  
ATOM   1047  CB  ALA A 139     -19.904 -14.250  20.656  1.00 97.91           C  
ATOM   1048  O   ALA A 139     -19.721 -11.242  19.673  1.00 97.91           O  
ATOM   1049  N   LEU A 140     -18.098 -11.540  21.235  1.00 96.83           N  
ATOM   1050  CA  LEU A 140     -17.201 -10.577  20.606  1.00 96.83           C  
ATOM   1051  C   LEU A 140     -17.010 -10.897  19.127  1.00 96.83           C  
ATOM   1052  CB  LEU A 140     -15.845 -10.564  21.316  1.00 96.83           C  
ATOM   1053  O   LEU A 140     -16.929  -9.989  18.297  1.00 96.83           O  
ATOM   1054  CG  LEU A 140     -14.807  -9.577  20.780  1.00 96.83           C  
ATOM   1055  CD1 LEU A 140     -15.364  -8.157  20.805  1.00 96.83           C  
ATOM   1056  CD2 LEU A 140     -13.517  -9.665  21.587  1.00 96.83           C  
ATOM   1057  N   SER A 141     -17.003 -12.163  18.729  1.00 96.75           N  
ATOM   1058  CA  SER A 141     -16.817 -12.607  17.351  1.00 96.75           C  
ATOM   1059  C   SER A 141     -17.958 -12.131  16.458  1.00 96.75           C  
ATOM   1060  CB  SER A 141     -16.711 -14.131  17.289  1.00 96.75           C  
ATOM   1061  O   SER A 141     -17.787 -11.991  15.246  1.00 96.75           O  
ATOM   1062  OG  SER A 141     -17.858 -14.739  17.858  1.00 96.75           O  
ATOM   1063  N   ASP A 142     -19.096 -11.833  16.988  1.00 97.43           N  
ATOM   1064  CA  ASP A 142     -20.281 -11.431  16.236  1.00 97.43           C  
ATOM   1065  C   ASP A 142     -20.383  -9.910  16.146  1.00 97.43           C  
ATOM   1066  CB  ASP A 142     -21.545 -12.006  16.879  1.00 97.43           C  
ATOM   1067  O   ASP A 142     -21.214  -9.381  15.404  1.00 97.43           O  
ATOM   1068  CG  ASP A 142     -21.587 -13.524  16.848  1.00 97.43           C  
ATOM   1069  OD1 ASP A 142     -21.098 -14.128  15.869  1.00 97.43           O  
ATOM   1070  OD2 ASP A 142     -22.117 -14.121  17.810  1.00 97.43           O  
ATOM   1071  N   LEU A 143     -19.587  -9.189  16.877  1.00 95.91           N  
ATOM   1072  CA  LEU A 143     -19.665  -7.741  17.037  1.00 95.91           C  
ATOM   1073  C   LEU A 143     -19.444  -7.034  15.704  1.00 95.91           C  
ATOM   1074  CB  LEU A 143     -18.633  -7.258  18.061  1.00 95.91           C  
ATOM   1075  O   LEU A 143     -20.178  -6.104  15.360  1.00 95.91           O  
ATOM   1076  CG  LEU A 143     -18.624  -5.758  18.358  1.00 95.91           C  
ATOM   1077  CD1 LEU A 143     -19.990  -5.310  18.867  1.00 95.91           C  
ATOM   1078  CD2 LEU A 143     -17.533  -5.420  19.369  1.00 95.91           C  
ATOM   1079  N   PRO A 144     -18.455  -7.464  14.929  1.00 95.02           N  
ATOM   1080  CA  PRO A 144     -18.241  -6.787  13.647  1.00 95.02           C  
ATOM   1081  C   PRO A 144     -19.471  -6.833  12.743  1.00 95.02           C  
ATOM   1082  CB  PRO A 144     -17.078  -7.566  13.027  1.00 95.02           C  
ATOM   1083  O   PRO A 144     -19.830  -5.824  12.132  1.00 95.02           O  
ATOM   1084  CG  PRO A 144     -16.299  -8.083  14.194  1.00 95.02           C  
ATOM   1085  CD  PRO A 144     -17.263  -8.456  15.283  1.00 95.02           C  
ATOM   1086  N   GLU A 145     -20.055  -7.982  12.606  1.00 96.41           N  
ATOM   1087  CA  GLU A 145     -21.261  -8.100  11.792  1.00 96.41           C  
ATOM   1088  C   GLU A 145     -22.407  -7.281  12.381  1.00 96.41           C  
ATOM   1089  CB  GLU A 145     -21.678  -9.567  11.657  1.00 96.41           C  
ATOM   1090  O   GLU A 145     -23.146  -6.621  11.648  1.00 96.41           O  
ATOM   1091  CG  GLU A 145     -22.824  -9.793  10.681  1.00 96.41           C  
ATOM   1092  CD  GLU A 145     -22.515  -9.313   9.272  1.00 96.41           C  
ATOM   1093  OE1 GLU A 145     -23.462  -8.978   8.524  1.00 96.41           O  
ATOM   1094  OE2 GLU A 145     -21.317  -9.272   8.913  1.00 96.41           O  
ATOM   1095  N   HIS A 146     -22.586  -7.285  13.675  1.00 96.61           N  
ATOM   1096  CA  HIS A 146     -23.598  -6.456  14.320  1.00 96.61           C  
ATOM   1097  C   HIS A 146     -23.358  -4.976  14.041  1.00 96.61           C  
ATOM   1098  CB  HIS A 146     -23.617  -6.710  15.828  1.00 96.61           C  
ATOM   1099  O   HIS A 146     -24.292  -4.243  13.708  1.00 96.61           O  
ATOM   1100  CG  HIS A 146     -24.354  -5.665  16.603  1.00 96.61           C  
ATOM   1101  CD2 HIS A 146     -23.904  -4.625  17.345  1.00 96.61           C  
ATOM   1102  ND1 HIS A 146     -25.730  -5.621  16.673  1.00 96.61           N  
ATOM   1103  CE1 HIS A 146     -26.095  -4.597  17.425  1.00 96.61           C  
ATOM   1104  NE2 HIS A 146     -25.006  -3.976  17.845  1.00 96.61           N  
ATOM   1105  N   SER A 147     -22.079  -4.463  14.206  1.00 95.82           N  
ATOM   1106  CA  SER A 147     -21.746  -3.050  14.057  1.00 95.82           C  
ATOM   1107  C   SER A 147     -22.150  -2.530  12.681  1.00 95.82           C  
ATOM   1108  CB  SER A 147     -20.250  -2.826  14.277  1.00 95.82           C  
ATOM   1109  O   SER A 147     -22.544  -1.370  12.542  1.00 95.82           O  
ATOM   1110  OG  SER A 147     -19.890  -3.111  15.618  1.00 95.82           O  
ATOM   1111  N   LYS A 148     -22.155  -3.423  11.641  1.00 94.16           N  
ATOM   1112  CA  LYS A 148     -22.543  -3.042  10.286  1.00 94.16           C  
ATOM   1113  C   LYS A 148     -24.052  -2.838  10.184  1.00 94.16           C  
ATOM   1114  CB  LYS A 148     -22.088  -4.100   9.280  1.00 94.16           C  
ATOM   1115  O   LYS A 148     -24.519  -2.002   9.408  1.00 94.16           O  
ATOM   1116  CG  LYS A 148     -20.577  -4.205   9.132  1.00 94.16           C  
ATOM   1117  CD  LYS A 148     -20.186  -5.293   8.141  1.00 94.16           C  
ATOM   1118  CE  LYS A 148     -18.675  -5.459   8.058  1.00 94.16           C  
ATOM   1119  NZ  LYS A 148     -18.289  -6.577   7.147  1.00 94.16           N  
ATOM   1120  N   ARG A 149     -24.771  -3.506  11.025  1.00 94.52           N  
ATOM   1121  CA  ARG A 149     -26.225  -3.495  10.896  1.00 94.52           C  
ATOM   1122  C   ARG A 149     -26.876  -2.813  12.094  1.00 94.52           C  
ATOM   1123  CB  ARG A 149     -26.763  -4.920  10.748  1.00 94.52           C  
ATOM   1124  O   ARG A 149     -28.102  -2.812  12.224  1.00 94.52           O  
ATOM   1125  CG  ARG A 149     -26.268  -5.639   9.503  1.00 94.52           C  
ATOM   1126  CD  ARG A 149     -26.806  -7.061   9.422  1.00 94.52           C  
ATOM   1127  NE  ARG A 149     -26.370  -7.733   8.202  1.00 94.52           N  
ATOM   1128  NH1 ARG A 149     -27.560  -9.673   8.599  1.00 94.52           N  
ATOM   1129  NH2 ARG A 149     -26.282  -9.474   6.706  1.00 94.52           N  
ATOM   1130  CZ  ARG A 149     -26.738  -8.959   7.838  1.00 94.52           C  
ATOM   1131  N   CYS A 150     -26.077  -2.259  12.997  1.00 96.86           N  
ATOM   1132  CA  CYS A 150     -26.613  -1.632  14.199  1.00 96.86           C  
ATOM   1133  C   CYS A 150     -27.466  -0.418  13.847  1.00 96.86           C  
ATOM   1134  CB  CYS A 150     -25.481  -1.216  15.138  1.00 96.86           C  
ATOM   1135  O   CYS A 150     -27.030   0.454  13.094  1.00 96.86           O  
ATOM   1136  SG  CYS A 150     -26.045  -0.351  16.620  1.00 96.86           S  
ATOM   1137  N   ASN A 151     -28.656  -0.329  14.336  1.00 96.96           N  
ATOM   1138  CA  ASN A 151     -29.580   0.766  14.062  1.00 96.96           C  
ATOM   1139  C   ASN A 151     -29.149   2.053  14.760  1.00 96.96           C  
ATOM   1140  CB  ASN A 151     -31.002   0.385  14.481  1.00 96.96           C  
ATOM   1141  O   ASN A 151     -29.643   3.134  14.437  1.00 96.96           O  
ATOM   1142  CG  ASN A 151     -31.622  -0.654  13.568  1.00 96.96           C  
ATOM   1143  ND2 ASN A 151     -32.496  -1.485  14.123  1.00 96.96           N  
ATOM   1144  OD1 ASN A 151     -31.317  -0.709  12.374  1.00 96.96           O  
ATOM   1145  N   PHE A 152     -28.236   1.914  15.642  1.00 97.52           N  
ATOM   1146  CA  PHE A 152     -27.837   3.079  16.424  1.00 97.52           C  
ATOM   1147  C   PHE A 152     -26.463   3.577  15.991  1.00 97.52           C  
ATOM   1148  CB  PHE A 152     -27.828   2.747  17.919  1.00 97.52           C  
ATOM   1149  O   PHE A 152     -25.914   4.501  16.593  1.00 97.52           O  
ATOM   1150  CG  PHE A 152     -29.194   2.475  18.489  1.00 97.52           C  
ATOM   1151  CD1 PHE A 152     -29.945   3.501  19.050  1.00 97.52           C  
ATOM   1152  CD2 PHE A 152     -29.727   1.193  18.464  1.00 97.52           C  
ATOM   1153  CE1 PHE A 152     -31.210   3.252  19.578  1.00 97.52           C  
ATOM   1154  CE2 PHE A 152     -30.990   0.937  18.989  1.00 97.52           C  
ATOM   1155  CZ  PHE A 152     -31.729   1.967  19.547  1.00 97.52           C  
ATOM   1156  N   ARG A 153     -25.994   2.914  14.947  1.00 95.38           N  
ATOM   1157  CA  ARG A 153     -24.697   3.318  14.411  1.00 95.38           C  
ATOM   1158  C   ARG A 153     -24.799   4.651  13.677  1.00 95.38           C  
ATOM   1159  CB  ARG A 153     -24.145   2.244  13.473  1.00 95.38           C  
ATOM   1160  O   ARG A 153     -25.681   4.836  12.835  1.00 95.38           O  
ATOM   1161  CG  ARG A 153     -22.859   2.645  12.767  1.00 95.38           C  
ATOM   1162  CD  ARG A 153     -22.382   1.564  11.807  1.00 95.38           C  
ATOM   1163  NE  ARG A 153     -23.088   1.626  10.531  1.00 95.38           N  
ATOM   1164  NH1 ARG A 153     -21.970  -0.162   9.589  1.00 95.38           N  
ATOM   1165  NH2 ARG A 153     -23.576   0.951   8.390  1.00 95.38           N  
ATOM   1166  CZ  ARG A 153     -22.877   0.805   9.506  1.00 95.38           C  
ATOM   1167  N   PRO A 154     -23.847   5.577  13.950  1.00 95.22           N  
ATOM   1168  CA  PRO A 154     -23.828   6.826  13.185  1.00 95.22           C  
ATOM   1169  C   PRO A 154     -23.469   6.614  11.716  1.00 95.22           C  
ATOM   1170  CB  PRO A 154     -22.756   7.657  13.895  1.00 95.22           C  
ATOM   1171  O   PRO A 154     -22.508   5.904  11.409  1.00 95.22           O  
ATOM   1172  CG  PRO A 154     -22.556   6.978  15.211  1.00 95.22           C  
ATOM   1173  CD  PRO A 154     -22.913   5.528  15.059  1.00 95.22           C  
ATOM   1174  N   VAL A 155     -24.384   7.118  10.831  1.00 94.67           N  
ATOM   1175  CA  VAL A 155     -24.153   6.947   9.401  1.00 94.67           C  
ATOM   1176  C   VAL A 155     -24.119   8.311   8.715  1.00 94.67           C  
ATOM   1177  CB  VAL A 155     -25.234   6.052   8.754  1.00 94.67           C  
ATOM   1178  O   VAL A 155     -24.878   9.213   9.077  1.00 94.67           O  
ATOM   1179  CG1 VAL A 155     -25.111   4.612   9.251  1.00 94.67           C  
ATOM   1180  CG2 VAL A 155     -26.628   6.604   9.046  1.00 94.67           C  
ATOM   1181  N   ALA A 156     -23.055   8.448   7.884  1.00 95.60           N  
ATOM   1182  CA  ALA A 156     -22.938   9.694   7.130  1.00 95.60           C  
ATOM   1183  C   ALA A 156     -24.119   9.873   6.181  1.00 95.60           C  
ATOM   1184  CB  ALA A 156     -21.625   9.724   6.353  1.00 95.60           C  
ATOM   1185  O   ALA A 156     -24.515   8.933   5.488  1.00 95.60           O  
ATOM   1186  N   CYS A 157     -24.634  11.121   6.174  1.00 95.89           N  
ATOM   1187  CA  CYS A 157     -25.697  11.494   5.248  1.00 95.89           C  
ATOM   1188  C   CYS A 157     -25.201  11.464   3.807  1.00 95.89           C  
ATOM   1189  CB  CYS A 157     -26.236  12.885   5.582  1.00 95.89           C  
ATOM   1190  O   CYS A 157     -24.092  11.917   3.518  1.00 95.89           O  
ATOM   1191  SG  CYS A 157     -27.379  13.539   4.346  1.00 95.89           S  
ATOM   1192  N   PRO A 158     -25.913  10.875   2.858  1.00 94.87           N  
ATOM   1193  CA  PRO A 158     -25.500  10.825   1.454  1.00 94.87           C  
ATOM   1194  C   PRO A 158     -25.178  12.205   0.884  1.00 94.87           C  
ATOM   1195  CB  PRO A 158     -26.714  10.213   0.751  1.00 94.87           C  
ATOM   1196  O   PRO A 158     -24.488  12.311  -0.133  1.00 94.87           O  
ATOM   1197  CG  PRO A 158     -27.420   9.436   1.814  1.00 94.87           C  
ATOM   1198  CD  PRO A 158     -27.232  10.143   3.126  1.00 94.87           C  
ATOM   1199  N   PHE A 159     -25.690  13.288   1.543  1.00 96.23           N  
ATOM   1200  CA  PHE A 159     -25.428  14.639   1.062  1.00 96.23           C  
ATOM   1201  C   PHE A 159     -24.231  15.248   1.782  1.00 96.23           C  
ATOM   1202  CB  PHE A 159     -26.661  15.528   1.251  1.00 96.23           C  
ATOM   1203  O   PHE A 159     -23.991  16.453   1.690  1.00 96.23           O  
ATOM   1204  CG  PHE A 159     -27.795  15.199   0.318  1.00 96.23           C  
ATOM   1205  CD1 PHE A 159     -27.927  15.860  -0.898  1.00 96.23           C  
ATOM   1206  CD2 PHE A 159     -28.730  14.229   0.656  1.00 96.23           C  
ATOM   1207  CE1 PHE A 159     -28.975  15.558  -1.764  1.00 96.23           C  
ATOM   1208  CE2 PHE A 159     -29.780  13.922  -0.204  1.00 96.23           C  
ATOM   1209  CZ  PHE A 159     -29.902  14.588  -1.413  1.00 96.23           C  
ATOM   1210  N   ALA A 160     -23.516  14.436   2.543  1.00 96.13           N  
ATOM   1211  CA  ALA A 160     -22.306  14.893   3.222  1.00 96.13           C  
ATOM   1212  C   ALA A 160     -21.297  15.454   2.225  1.00 96.13           C  
ATOM   1213  CB  ALA A 160     -21.682  13.752   4.021  1.00 96.13           C  
ATOM   1214  O   ALA A 160     -20.565  16.397   2.537  1.00 96.13           O  
ATOM   1215  N   VAL A 161     -21.248  14.964   1.028  1.00 94.65           N  
ATOM   1216  CA  VAL A 161     -20.326  15.402  -0.015  1.00 94.65           C  
ATOM   1217  C   VAL A 161     -20.660  16.831  -0.434  1.00 94.65           C  
ATOM   1218  CB  VAL A 161     -20.369  14.462  -1.241  1.00 94.65           C  
ATOM   1219  O   VAL A 161     -19.812  17.539  -0.982  1.00 94.65           O  
ATOM   1220  CG1 VAL A 161     -19.847  13.074  -0.876  1.00 94.65           C  
ATOM   1221  CG2 VAL A 161     -21.790  14.374  -1.795  1.00 94.65           C  
ATOM   1222  N   HIS A 162     -21.843  17.177  -0.177  1.00 94.47           N  
ATOM   1223  CA  HIS A 162     -22.258  18.521  -0.563  1.00 94.47           C  
ATOM   1224  C   HIS A 162     -22.253  19.465   0.634  1.00 94.47           C  
ATOM   1225  CB  HIS A 162     -23.648  18.490  -1.201  1.00 94.47           C  
ATOM   1226  O   HIS A 162     -22.563  20.651   0.497  1.00 94.47           O  
ATOM   1227  CG  HIS A 162     -23.725  17.644  -2.431  1.00 94.47           C  
ATOM   1228  CD2 HIS A 162     -24.451  16.533  -2.703  1.00 94.47           C  
ATOM   1229  ND1 HIS A 162     -22.989  17.911  -3.565  1.00 94.47           N  
ATOM   1230  CE1 HIS A 162     -23.260  16.999  -4.484  1.00 94.47           C  
ATOM   1231  NE2 HIS A 162     -24.144  16.151  -3.985  1.00 94.47           N  
ATOM   1232  N   GLY A 163     -21.993  18.863   1.897  1.00 94.04           N  
ATOM   1233  CA  GLY A 163     -21.807  19.760   3.027  1.00 94.04           C  
ATOM   1234  C   GLY A 163     -22.739  19.461   4.186  1.00 94.04           C  
ATOM   1235  O   GLY A 163     -22.796  20.221   5.155  1.00 94.04           O  
ATOM   1236  N   CYS A 164     -23.593  18.543   4.076  1.00 96.32           N  
ATOM   1237  CA  CYS A 164     -24.395  18.169   5.236  1.00 96.32           C  
ATOM   1238  C   CYS A 164     -23.522  17.582   6.338  1.00 96.32           C  
ATOM   1239  CB  CYS A 164     -25.475  17.163   4.839  1.00 96.32           C  
ATOM   1240  O   CYS A 164     -22.824  16.590   6.120  1.00 96.32           O  
ATOM   1241  SG  CYS A 164     -26.559  16.683   6.201  1.00 96.32           S  
ATOM   1242  N   GLU A 165     -23.491  18.076   7.489  1.00 95.14           N  
ATOM   1243  CA  GLU A 165     -22.584  17.695   8.567  1.00 95.14           C  
ATOM   1244  C   GLU A 165     -23.280  16.791   9.580  1.00 95.14           C  
ATOM   1245  CB  GLU A 165     -22.027  18.938   9.266  1.00 95.14           C  
ATOM   1246  O   GLU A 165     -22.691  16.422  10.598  1.00 95.14           O  
ATOM   1247  CG  GLU A 165     -21.151  19.805   8.373  1.00 95.14           C  
ATOM   1248  CD  GLU A 165     -20.617  21.043   9.077  1.00 95.14           C  
ATOM   1249  OE1 GLU A 165     -19.821  21.792   8.467  1.00 95.14           O  
ATOM   1250  OE2 GLU A 165     -20.998  21.265  10.248  1.00 95.14           O  
ATOM   1251  N   GLN A 166     -24.532  16.443   9.208  1.00 95.31           N  
ATOM   1252  CA  GLN A 166     -25.279  15.621  10.154  1.00 95.31           C  
ATOM   1253  C   GLN A 166     -24.884  14.151  10.037  1.00 95.31           C  
ATOM   1254  CB  GLN A 166     -26.784  15.779   9.932  1.00 95.31           C  
ATOM   1255  O   GLN A 166     -24.625  13.658   8.938  1.00 95.31           O  
ATOM   1256  CG  GLN A 166     -27.284  17.207  10.102  1.00 95.31           C  
ATOM   1257  CD  GLN A 166     -27.161  17.706  11.530  1.00 95.31           C  
ATOM   1258  NE2 GLN A 166     -26.741  18.956  11.687  1.00 95.31           N  
ATOM   1259  OE1 GLN A 166     -27.443  16.973  12.484  1.00 95.31           O  
ATOM   1260  N   THR A 167     -24.754  13.428  11.188  1.00 96.15           N  
ATOM   1261  CA  THR A 167     -24.469  12.001  11.285  1.00 96.15           C  
ATOM   1262  C   THR A 167     -25.512  11.298  12.148  1.00 96.15           C  
ATOM   1263  CB  THR A 167     -23.065  11.750  11.866  1.00 96.15           C  
ATOM   1264  O   THR A 167     -25.220  10.887  13.273  1.00 96.15           O  
ATOM   1265  CG2 THR A 167     -21.979  12.234  10.911  1.00 96.15           C  
ATOM   1266  OG1 THR A 167     -22.937  12.450  13.110  1.00 96.15           O  
ATOM   1267  N   PRO A 168     -26.707  11.208  11.504  1.00 95.19           N  
ATOM   1268  CA  PRO A 168     -27.773  10.567  12.276  1.00 95.19           C  
ATOM   1269  C   PRO A 168     -27.533   9.073  12.486  1.00 95.19           C  
ATOM   1270  CB  PRO A 168     -29.020  10.805  11.421  1.00 95.19           C  
ATOM   1271  O   PRO A 168     -26.664   8.487  11.836  1.00 95.19           O  
ATOM   1272  CG  PRO A 168     -28.508  10.912  10.021  1.00 95.19           C  
ATOM   1273  CD  PRO A 168     -27.122  11.488  10.063  1.00 95.19           C  
ATOM   1274  N   LYS A 169     -28.267   8.522  13.433  1.00 95.75           N  
ATOM   1275  CA  LYS A 169     -28.247   7.071  13.590  1.00 95.75           C  
ATOM   1276  C   LYS A 169     -28.880   6.379  12.386  1.00 95.75           C  
ATOM   1277  CB  LYS A 169     -28.973   6.659  14.872  1.00 95.75           C  
ATOM   1278  O   LYS A 169     -29.751   6.947  11.724  1.00 95.75           O  
ATOM   1279  CG  LYS A 169     -28.409   7.296  16.134  1.00 95.75           C  
ATOM   1280  CD  LYS A 169     -29.296   7.022  17.342  1.00 95.75           C  
ATOM   1281  CE  LYS A 169     -28.874   7.853  18.546  1.00 95.75           C  
ATOM   1282  NZ  LYS A 169     -29.759   7.610  19.725  1.00 95.75           N  
ATOM   1283  N   GLN A 170     -28.381   5.179  12.169  1.00 95.46           N  
ATOM   1284  CA  GLN A 170     -28.887   4.422  11.029  1.00 95.46           C  
ATOM   1285  C   GLN A 170     -30.412   4.373  11.034  1.00 95.46           C  
ATOM   1286  CB  GLN A 170     -28.316   3.003  11.029  1.00 95.46           C  
ATOM   1287  O   GLN A 170     -31.048   4.562   9.995  1.00 95.46           O  
ATOM   1288  CG  GLN A 170     -28.718   2.178   9.815  1.00 95.46           C  
ATOM   1289  CD  GLN A 170     -28.000   0.843   9.748  1.00 95.46           C  
ATOM   1290  NE2 GLN A 170     -27.896   0.285   8.547  1.00 95.46           N  
ATOM   1291  OE1 GLN A 170     -27.542   0.318  10.768  1.00 95.46           O  
ATOM   1292  N   SER A 171     -31.117   4.228  12.121  1.00 95.26           N  
ATOM   1293  CA  SER A 171     -32.566   4.121  12.252  1.00 95.26           C  
ATOM   1294  C   SER A 171     -33.244   5.465  12.004  1.00 95.26           C  
ATOM   1295  CB  SER A 171     -32.942   3.600  13.640  1.00 95.26           C  
ATOM   1296  O   SER A 171     -34.420   5.515  11.639  1.00 95.26           O  
ATOM   1297  OG  SER A 171     -32.416   4.441  14.652  1.00 95.26           O  
ATOM   1298  N   GLU A 172     -32.534   6.519  12.111  1.00 96.15           N  
ATOM   1299  CA  GLU A 172     -33.107   7.854  11.968  1.00 96.15           C  
ATOM   1300  C   GLU A 172     -32.768   8.458  10.608  1.00 96.15           C  
ATOM   1301  CB  GLU A 172     -32.616   8.774  13.089  1.00 96.15           C  
ATOM   1302  O   GLU A 172     -33.140   9.597  10.319  1.00 96.15           O  
ATOM   1303  CG  GLU A 172     -33.071   8.348  14.478  1.00 96.15           C  
ATOM   1304  CD  GLU A 172     -32.487   9.205  15.589  1.00 96.15           C  
ATOM   1305  OE1 GLU A 172     -32.840   8.989  16.771  1.00 96.15           O  
ATOM   1306  OE2 GLU A 172     -31.671  10.101  15.276  1.00 96.15           O  
ATOM   1307  N   MET A 173     -32.067   7.756   9.827  1.00 95.39           N  
ATOM   1308  CA  MET A 173     -31.571   8.283   8.559  1.00 95.39           C  
ATOM   1309  C   MET A 173     -32.726   8.635   7.628  1.00 95.39           C  
ATOM   1310  CB  MET A 173     -30.643   7.273   7.883  1.00 95.39           C  
ATOM   1311  O   MET A 173     -32.710   9.684   6.981  1.00 95.39           O  
ATOM   1312  CG  MET A 173     -30.053   7.765   6.571  1.00 95.39           C  
ATOM   1313  SD  MET A 173     -28.987   9.243   6.790  1.00 95.39           S  
ATOM   1314  CE  MET A 173     -28.964   9.875   5.089  1.00 95.39           C  
ATOM   1315  N   PHE A 174     -33.707   7.847   7.616  1.00 95.84           N  
ATOM   1316  CA  PHE A 174     -34.856   8.114   6.759  1.00 95.84           C  
ATOM   1317  C   PHE A 174     -35.555   9.402   7.176  1.00 95.84           C  
ATOM   1318  CB  PHE A 174     -35.843   6.943   6.800  1.00 95.84           C  
ATOM   1319  O   PHE A 174     -35.841  10.259   6.337  1.00 95.84           O  
ATOM   1320  CG  PHE A 174     -37.060   7.144   5.939  1.00 95.84           C  
ATOM   1321  CD1 PHE A 174     -38.268   7.539   6.500  1.00 95.84           C  
ATOM   1322  CD2 PHE A 174     -36.996   6.939   4.567  1.00 95.84           C  
ATOM   1323  CE1 PHE A 174     -39.397   7.726   5.706  1.00 95.84           C  
ATOM   1324  CE2 PHE A 174     -38.120   7.124   3.766  1.00 95.84           C  
ATOM   1325  CZ  PHE A 174     -39.319   7.517   4.338  1.00 95.84           C  
ATOM   1326  N   GLU A 175     -35.821   9.534   8.407  1.00 96.59           N  
ATOM   1327  CA  GLU A 175     -36.453  10.746   8.920  1.00 96.59           C  
ATOM   1328  C   GLU A 175     -35.574  11.970   8.683  1.00 96.59           C  
ATOM   1329  CB  GLU A 175     -36.761  10.601  10.413  1.00 96.59           C  
ATOM   1330  O   GLU A 175     -36.072  13.035   8.309  1.00 96.59           O  
ATOM   1331  CG  GLU A 175     -37.549  11.765  10.995  1.00 96.59           C  
ATOM   1332  CD  GLU A 175     -37.902  11.578  12.462  1.00 96.59           C  
ATOM   1333  OE1 GLU A 175     -38.557  12.470  13.047  1.00 96.59           O  
ATOM   1334  OE2 GLU A 175     -37.519  10.531  13.031  1.00 96.59           O  
ATOM   1335  N   HIS A 176     -34.316  11.893   8.943  1.00 96.46           N  
ATOM   1336  CA  HIS A 176     -33.380  12.978   8.671  1.00 96.46           C  
ATOM   1337  C   HIS A 176     -33.479  13.440   7.221  1.00 96.46           C  
ATOM   1338  CB  HIS A 176     -31.948  12.542   8.987  1.00 96.46           C  
ATOM   1339  O   HIS A 176     -33.577  14.640   6.953  1.00 96.46           O  
ATOM   1340  CG  HIS A 176     -30.904  13.415   8.366  1.00 96.46           C  
ATOM   1341  CD2 HIS A 176     -30.100  13.216   7.296  1.00 96.46           C  
ATOM   1342  ND1 HIS A 176     -30.592  14.665   8.857  1.00 96.46           N  
ATOM   1343  CE1 HIS A 176     -29.638  15.197   8.111  1.00 96.46           C  
ATOM   1344  NE2 HIS A 176     -29.322  14.338   7.158  1.00 96.46           N  
ATOM   1345  N   GLU A 177     -33.504  12.517   6.252  1.00 94.58           N  
ATOM   1346  CA  GLU A 177     -33.576  12.855   4.833  1.00 94.58           C  
ATOM   1347  C   GLU A 177     -34.868  13.599   4.508  1.00 94.58           C  
ATOM   1348  CB  GLU A 177     -33.463  11.594   3.973  1.00 94.58           C  
ATOM   1349  O   GLU A 177     -34.864  14.542   3.714  1.00 94.58           O  
ATOM   1350  CG  GLU A 177     -32.062  11.001   3.931  1.00 94.58           C  
ATOM   1351  CD  GLU A 177     -31.955   9.777   3.036  1.00 94.58           C  
ATOM   1352  OE1 GLU A 177     -30.849   9.202   2.923  1.00 94.58           O  
ATOM   1353  OE2 GLU A 177     -32.986   9.390   2.442  1.00 94.58           O  
ATOM   1354  N   GLN A 178     -35.922  13.274   5.167  1.00 95.09           N  
ATOM   1355  CA  GLN A 178     -37.224  13.881   4.911  1.00 95.09           C  
ATOM   1356  C   GLN A 178     -37.302  15.286   5.502  1.00 95.09           C  
ATOM   1357  CB  GLN A 178     -38.345  13.010   5.481  1.00 95.09           C  
ATOM   1358  O   GLN A 178     -37.828  16.203   4.868  1.00 95.09           O  
ATOM   1359  CG  GLN A 178     -38.637  11.765   4.654  1.00 95.09           C  
ATOM   1360  CD  GLN A 178     -39.805  10.962   5.194  1.00 95.09           C  
ATOM   1361  NE2 GLN A 178     -40.233   9.956   4.439  1.00 95.09           N  
ATOM   1362  OE1 GLN A 178     -40.320  11.244   6.281  1.00 95.09           O  
ATOM   1363  N   THR A 179     -36.720  15.437   6.658  1.00 96.35           N  
ATOM   1364  CA  THR A 179     -36.878  16.699   7.373  1.00 96.35           C  
ATOM   1365  C   THR A 179     -35.842  17.718   6.908  1.00 96.35           C  
ATOM   1366  CB  THR A 179     -36.756  16.497   8.895  1.00 96.35           C  
ATOM   1367  O   THR A 179     -36.020  18.923   7.097  1.00 96.35           O  
ATOM   1368  CG2 THR A 179     -37.888  15.625   9.427  1.00 96.35           C  
ATOM   1369  OG1 THR A 179     -35.503  15.867   9.189  1.00 96.35           O  
ATOM   1370  N   HIS A 180     -34.775  17.242   6.235  1.00 95.57           N  
ATOM   1371  CA  HIS A 180     -33.707  18.157   5.846  1.00 95.57           C  
ATOM   1372  C   HIS A 180     -33.631  18.301   4.330  1.00 95.57           C  
ATOM   1373  CB  HIS A 180     -32.363  17.677   6.396  1.00 95.57           C  
ATOM   1374  O   HIS A 180     -32.572  18.623   3.785  1.00 95.57           O  
ATOM   1375  CG  HIS A 180     -32.203  17.899   7.867  1.00 95.57           C  
ATOM   1376  CD2 HIS A 180     -32.626  17.171   8.927  1.00 95.57           C  
ATOM   1377  ND1 HIS A 180     -31.538  18.988   8.387  1.00 95.57           N  
ATOM   1378  CE1 HIS A 180     -31.558  18.920   9.707  1.00 95.57           C  
ATOM   1379  NE2 HIS A 180     -32.212  17.827  10.061  1.00 95.57           N  
ATOM   1380  N   MET A 181     -34.617  18.028   3.598  1.00 96.38           N  
ATOM   1381  CA  MET A 181     -34.634  18.035   2.138  1.00 96.38           C  
ATOM   1382  C   MET A 181     -34.350  19.432   1.597  1.00 96.38           C  
ATOM   1383  CB  MET A 181     -35.981  17.535   1.614  1.00 96.38           C  
ATOM   1384  O   MET A 181     -33.577  19.590   0.650  1.00 96.38           O  
ATOM   1385  CG  MET A 181     -36.013  17.324   0.109  1.00 96.38           C  
ATOM   1386  SD  MET A 181     -37.523  16.442  -0.446  1.00 96.38           S  
ATOM   1387  CE  MET A 181     -38.788  17.668  -0.011  1.00 96.38           C  
ATOM   1388  N   SER A 182     -35.001  20.412   2.146  1.00 96.56           N  
ATOM   1389  CA  SER A 182     -34.772  21.779   1.691  1.00 96.56           C  
ATOM   1390  C   SER A 182     -33.313  22.185   1.873  1.00 96.56           C  
ATOM   1391  CB  SER A 182     -35.679  22.754   2.443  1.00 96.56           C  
ATOM   1392  O   SER A 182     -32.719  22.800   0.985  1.00 96.56           O  
ATOM   1393  OG  SER A 182     -35.390  24.093   2.078  1.00 96.56           O  
ATOM   1394  N   ALA A 183     -32.751  21.921   3.016  1.00 96.31           N  
ATOM   1395  CA  ALA A 183     -31.335  22.186   3.254  1.00 96.31           C  
ATOM   1396  C   ALA A 183     -30.460  21.431   2.258  1.00 96.31           C  
ATOM   1397  CB  ALA A 183     -30.956  21.807   4.684  1.00 96.31           C  
ATOM   1398  O   ALA A 183     -29.490  21.981   1.731  1.00 96.31           O  
ATOM   1399  N   HIS A 184     -30.833  20.138   2.024  1.00 96.85           N  
ATOM   1400  CA  HIS A 184     -30.073  19.337   1.071  1.00 96.85           C  
ATOM   1401  C   HIS A 184     -30.150  19.929  -0.332  1.00 96.85           C  
ATOM   1402  CB  HIS A 184     -30.580  17.894   1.061  1.00 96.85           C  
ATOM   1403  O   HIS A 184     -29.136  20.024  -1.027  1.00 96.85           O  
ATOM   1404  CG  HIS A 184     -30.267  17.139   2.314  1.00 96.85           C  
ATOM   1405  CD2 HIS A 184     -29.354  17.370   3.286  1.00 96.85           C  
ATOM   1406  ND1 HIS A 184     -30.935  15.989   2.676  1.00 96.85           N  
ATOM   1407  CE1 HIS A 184     -30.445  15.545   3.822  1.00 96.85           C  
ATOM   1408  NE2 HIS A 184     -29.485  16.365   4.213  1.00 96.85           N  
ATOM   1409  N   LEU A 185     -31.263  20.335  -0.776  1.00 96.77           N  
ATOM   1410  CA  LEU A 185     -31.433  20.932  -2.096  1.00 96.77           C  
ATOM   1411  C   LEU A 185     -30.628  22.222  -2.217  1.00 96.77           C  
ATOM   1412  CB  LEU A 185     -32.913  21.213  -2.371  1.00 96.77           C  
ATOM   1413  O   LEU A 185     -30.006  22.476  -3.251  1.00 96.77           O  
ATOM   1414  CG  LEU A 185     -33.796  19.993  -2.639  1.00 96.77           C  
ATOM   1415  CD1 LEU A 185     -35.259  20.411  -2.745  1.00 96.77           C  
ATOM   1416  CD2 LEU A 185     -33.346  19.275  -3.908  1.00 96.77           C  
ATOM   1417  N   SER A 186     -30.571  22.987  -1.219  1.00 97.24           N  
ATOM   1418  CA  SER A 186     -29.763  24.203  -1.223  1.00 97.24           C  
ATOM   1419  C   SER A 186     -28.279  23.880  -1.358  1.00 97.24           C  
ATOM   1420  CB  SER A 186     -30.004  25.011   0.053  1.00 97.24           C  
ATOM   1421  O   SER A 186     -27.557  24.553  -2.097  1.00 97.24           O  
ATOM   1422  OG  SER A 186     -29.218  26.190   0.057  1.00 97.24           O  
ATOM   1423  N   LEU A 187     -27.851  22.868  -0.632  1.00 96.93           N  
ATOM   1424  CA  LEU A 187     -26.461  22.433  -0.713  1.00 96.93           C  
ATOM   1425  C   LEU A 187     -26.116  21.975  -2.126  1.00 96.93           C  
ATOM   1426  CB  LEU A 187     -26.194  21.301   0.282  1.00 96.93           C  
ATOM   1427  O   LEU A 187     -25.072  22.347  -2.667  1.00 96.93           O  
ATOM   1428  CG  LEU A 187     -26.128  21.697   1.758  1.00 96.93           C  
ATOM   1429  CD1 LEU A 187     -26.041  20.454   2.637  1.00 96.93           C  
ATOM   1430  CD2 LEU A 187     -24.943  22.623   2.011  1.00 96.93           C  
ATOM   1431  N   VAL A 188     -26.989  21.185  -2.642  1.00 96.75           N  
ATOM   1432  CA  VAL A 188     -26.753  20.655  -3.980  1.00 96.75           C  
ATOM   1433  C   VAL A 188     -26.715  21.799  -4.991  1.00 96.75           C  
ATOM   1434  CB  VAL A 188     -27.834  19.625  -4.381  1.00 96.75           C  
ATOM   1435  O   VAL A 188     -25.850  21.832  -5.869  1.00 96.75           O  
ATOM   1436  CG1 VAL A 188     -27.702  19.252  -5.857  1.00 96.75           C  
ATOM   1437  CG2 VAL A 188     -27.737  18.381  -3.501  1.00 96.75           C  
ATOM   1438  N   CYS A 189     -27.557  22.709  -4.882  1.00 97.30           N  
ATOM   1439  CA  CYS A 189     -27.594  23.858  -5.780  1.00 97.30           C  
ATOM   1440  C   CYS A 189     -26.319  24.685  -5.661  1.00 97.30           C  
ATOM   1441  CB  CYS A 189     -28.810  24.734  -5.480  1.00 97.30           C  
ATOM   1442  O   CYS A 189     -25.743  25.095  -6.670  1.00 97.30           O  
ATOM   1443  SG  CYS A 189     -30.374  24.024  -6.036  1.00 97.30           S  
ATOM   1444  N   SER A 190     -25.890  24.898  -4.508  1.00 96.22           N  
ATOM   1445  CA  SER A 190     -24.641  25.621  -4.294  1.00 96.22           C  
ATOM   1446  C   SER A 190     -23.459  24.874  -4.903  1.00 96.22           C  
ATOM   1447  CB  SER A 190     -24.399  25.844  -2.801  1.00 96.22           C  
ATOM   1448  O   SER A 190     -22.590  25.483  -5.532  1.00 96.22           O  
ATOM   1449  OG  SER A 190     -25.407  26.670  -2.246  1.00 96.22           O  
ATOM   1450  N   SER A 191     -23.442  23.562  -4.644  1.00 95.40           N  
ATOM   1451  CA  SER A 191     -22.376  22.731  -5.194  1.00 95.40           C  
ATOM   1452  C   SER A 191     -22.390  22.752  -6.719  1.00 95.40           C  
ATOM   1453  CB  SER A 191     -22.505  21.292  -4.694  1.00 95.40           C  
ATOM   1454  O   SER A 191     -21.335  22.825  -7.354  1.00 95.40           O  
ATOM   1455  OG  SER A 191     -21.459  20.485  -5.207  1.00 95.40           O  
ATOM   1456  N   LEU A 192     -23.525  22.737  -7.302  1.00 95.47           N  
ATOM   1457  CA  LEU A 192     -23.651  22.777  -8.755  1.00 95.47           C  
ATOM   1458  C   LEU A 192     -23.173  24.116  -9.306  1.00 95.47           C  
ATOM   1459  CB  LEU A 192     -25.103  22.528  -9.174  1.00 95.47           C  
ATOM   1460  O   LEU A 192     -22.450  24.159 -10.304  1.00 95.47           O  
ATOM   1461  CG  LEU A 192     -25.589  21.079  -9.105  1.00 95.47           C  
ATOM   1462  CD1 LEU A 192     -27.108  21.024  -9.237  1.00 95.47           C  
ATOM   1463  CD2 LEU A 192     -24.922  20.238 -10.187  1.00 95.47           C  
ATOM   1464  N   GLU A 193     -23.522  25.127  -8.669  1.00 96.64           N  
ATOM   1465  CA  GLU A 193     -23.082  26.452  -9.096  1.00 96.64           C  
ATOM   1466  C   GLU A 193     -21.566  26.591  -8.988  1.00 96.64           C  
ATOM   1467  CB  GLU A 193     -23.770  27.540  -8.268  1.00 96.64           C  
ATOM   1468  O   GLU A 193     -20.924  27.155  -9.877  1.00 96.64           O  
ATOM   1469  CG  GLU A 193     -23.460  28.955  -8.733  1.00 96.64           C  
ATOM   1470  CD  GLU A 193     -23.913  29.231 -10.158  1.00 96.64           C  
ATOM   1471  OE1 GLU A 193     -23.328  30.119 -10.819  1.00 96.64           O  
ATOM   1472  OE2 GLU A 193     -24.860  28.554 -10.617  1.00 96.64           O  
ATOM   1473  N   ALA A 194     -21.092  26.138  -7.950  1.00 95.24           N  
ATOM   1474  CA  ALA A 194     -19.643  26.167  -7.770  1.00 95.24           C  
ATOM   1475  C   ALA A 194     -18.938  25.380  -8.870  1.00 95.24           C  
ATOM   1476  CB  ALA A 194     -19.266  25.613  -6.398  1.00 95.24           C  
ATOM   1477  O   ALA A 194     -17.932  25.834  -9.420  1.00 95.24           O  
ATOM   1478  N   THR A 195     -19.505  24.198  -9.163  1.00 95.46           N  
ATOM   1479  CA  THR A 195     -18.938  23.362 -10.216  1.00 95.46           C  
ATOM   1480  C   THR A 195     -19.029  24.062 -11.569  1.00 95.46           C  
ATOM   1481  CB  THR A 195     -19.651  21.999 -10.291  1.00 95.46           C  
ATOM   1482  O   THR A 195     -18.074  24.043 -12.348  1.00 95.46           O  
ATOM   1483  CG2 THR A 195     -19.046  21.122 -11.382  1.00 95.46           C  
ATOM   1484  OG1 THR A 195     -19.524  21.330  -9.030  1.00 95.46           O  
ATOM   1485  N   ARG A 196     -20.052  24.690 -11.824  1.00 97.48           N  
ATOM   1486  CA  ARG A 196     -20.235  25.422 -13.073  1.00 97.48           C  
ATOM   1487  C   ARG A 196     -19.216  26.549 -13.202  1.00 97.48           C  
ATOM   1488  CB  ARG A 196     -21.654  25.987 -13.163  1.00 97.48           C  
ATOM   1489  O   ARG A 196     -18.641  26.754 -14.274  1.00 97.48           O  
ATOM   1490  CG  ARG A 196     -22.017  26.529 -14.537  1.00 97.48           C  
ATOM   1491  CD  ARG A 196     -23.469  26.980 -14.600  1.00 97.48           C  
ATOM   1492  NE  ARG A 196     -23.654  28.291 -13.985  1.00 97.48           N  
ATOM   1493  NH1 ARG A 196     -24.495  29.295 -15.887  1.00 97.48           N  
ATOM   1494  NH2 ARG A 196     -24.263  30.505 -13.954  1.00 97.48           N  
ATOM   1495  CZ  ARG A 196     -24.137  29.360 -14.610  1.00 97.48           C  
ATOM   1496  N   ARG A 197     -18.982  27.216 -12.130  1.00 96.99           N  
ATOM   1497  CA  ARG A 197     -18.004  28.299 -12.129  1.00 96.99           C  
ATOM   1498  C   ARG A 197     -16.598  27.768 -12.386  1.00 96.99           C  
ATOM   1499  CB  ARG A 197     -18.042  29.057 -10.800  1.00 96.99           C  
ATOM   1500  O   ARG A 197     -15.844  28.346 -13.172  1.00 96.99           O  
ATOM   1501  CG  ARG A 197     -19.251  29.965 -10.644  1.00 96.99           C  
ATOM   1502  CD  ARG A 197     -19.232  30.706  -9.314  1.00 96.99           C  
ATOM   1503  NE  ARG A 197     -20.453  31.482  -9.111  1.00 96.99           N  
ATOM   1504  NH1 ARG A 197     -19.811  32.346  -7.067  1.00 96.99           N  
ATOM   1505  NH2 ARG A 197     -21.843  32.906  -7.966  1.00 96.99           N  
ATOM   1506  CZ  ARG A 197     -20.699  32.243  -8.049  1.00 96.99           C  
ATOM   1507  N   ARG A 198     -16.302  26.682 -11.774  1.00 96.20           N  
ATOM   1508  CA  ARG A 198     -14.987  26.076 -11.962  1.00 96.20           C  
ATOM   1509  C   ARG A 198     -14.797  25.621 -13.405  1.00 96.20           C  
ATOM   1510  CB  ARG A 198     -14.799  24.894 -11.010  1.00 96.20           C  
ATOM   1511  O   ARG A 198     -13.727  25.816 -13.987  1.00 96.20           O  
ATOM   1512  CG  ARG A 198     -14.548  25.299  -9.566  1.00 96.20           C  
ATOM   1513  CD  ARG A 198     -14.060  24.126  -8.728  1.00 96.20           C  
ATOM   1514  NE  ARG A 198     -15.029  23.034  -8.713  1.00 96.20           N  
ATOM   1515  NH1 ARG A 198     -15.670  23.355  -6.517  1.00 96.20           N  
ATOM   1516  NH2 ARG A 198     -16.622  21.681  -7.761  1.00 96.20           N  
ATOM   1517  CZ  ARG A 198     -15.771  22.692  -7.664  1.00 96.20           C  
ATOM   1518  N   CYS A 199     -15.825  25.029 -13.933  1.00 95.57           N  
ATOM   1519  CA  CYS A 199     -15.770  24.594 -15.324  1.00 95.57           C  
ATOM   1520  C   CYS A 199     -15.587  25.782 -16.260  1.00 95.57           C  
ATOM   1521  CB  CYS A 199     -17.040  23.829 -15.697  1.00 95.57           C  
ATOM   1522  O   CYS A 199     -14.790  25.722 -17.198  1.00 95.57           O  
ATOM   1523  SG  CYS A 199     -17.130  22.174 -14.979  1.00 95.57           S  
ATOM   1524  N   ALA A 200     -16.281  26.836 -16.002  1.00 95.96           N  
ATOM   1525  CA  ALA A 200     -16.159  28.045 -16.812  1.00 95.96           C  
ATOM   1526  C   ALA A 200     -14.750  28.624 -16.725  1.00 95.96           C  
ATOM   1527  CB  ALA A 200     -17.187  29.085 -16.373  1.00 95.96           C  
ATOM   1528  O   ALA A 200     -14.178  29.035 -17.738  1.00 95.96           O  
ATOM   1529  N   ASP A 201     -14.195  28.638 -15.512  1.00 94.46           N  
ATOM   1530  CA  ASP A 201     -12.841  29.143 -15.303  1.00 94.46           C  
ATOM   1531  C   ASP A 201     -11.818  28.300 -16.061  1.00 94.46           C  
ATOM   1532  CB  ASP A 201     -12.501  29.165 -13.811  1.00 94.46           C  
ATOM   1533  O   ASP A 201     -10.913  28.840 -16.701  1.00 94.46           O  
ATOM   1534  CG  ASP A 201     -13.253  30.242 -13.048  1.00 94.46           C  
ATOM   1535  OD1 ASP A 201     -13.838  31.144 -13.684  1.00 94.46           O  
ATOM   1536  OD2 ASP A 201     -13.258  30.188 -11.799  1.00 94.46           O  
ATOM   1537  N   LEU A 202     -12.031  26.994 -16.019  1.00 93.46           N  
ATOM   1538  CA  LEU A 202     -11.116  26.092 -16.711  1.00 93.46           C  
ATOM   1539  C   LEU A 202     -11.228  26.259 -18.223  1.00 93.46           C  
ATOM   1540  CB  LEU A 202     -11.402  24.639 -16.324  1.00 93.46           C  
ATOM   1541  O   LEU A 202     -10.218  26.242 -18.930  1.00 93.46           O  
ATOM   1542  CG  LEU A 202     -10.901  24.193 -14.949  1.00 93.46           C  
ATOM   1543  CD1 LEU A 202     -11.423  22.798 -14.621  1.00 93.46           C  
ATOM   1544  CD2 LEU A 202      -9.377  24.225 -14.898  1.00 93.46           C  
ATOM   1545  N   GLU A 203     -12.425  26.411 -18.679  1.00 94.96           N  
ATOM   1546  CA  GLU A 203     -12.642  26.612 -20.108  1.00 94.96           C  
ATOM   1547  C   GLU A 203     -11.989  27.904 -20.590  1.00 94.96           C  
ATOM   1548  CB  GLU A 203     -14.139  26.629 -20.428  1.00 94.96           C  
ATOM   1549  O   GLU A 203     -11.454  27.959 -21.699  1.00 94.96           O  
ATOM   1550  CG  GLU A 203     -14.781  25.249 -20.439  1.00 94.96           C  
ATOM   1551  CD  GLU A 203     -16.286  25.289 -20.657  1.00 94.96           C  
ATOM   1552  OE1 GLU A 203     -16.920  24.211 -20.713  1.00 94.96           O  
ATOM   1553  OE2 GLU A 203     -16.834  26.407 -20.773  1.00 94.96           O  
ATOM   1554  N   GLN A 204     -11.975  28.928 -19.775  1.00 94.39           N  
ATOM   1555  CA  GLN A 204     -11.366  30.210 -20.115  1.00 94.39           C  
ATOM   1556  C   GLN A 204      -9.844  30.104 -20.146  1.00 94.39           C  
ATOM   1557  CB  GLN A 204     -11.797  31.290 -19.121  1.00 94.39           C  
ATOM   1558  O   GLN A 204      -9.182  30.828 -20.893  1.00 94.39           O  
ATOM   1559  CG  GLN A 204     -11.354  32.694 -19.508  1.00 94.39           C  
ATOM   1560  CD  GLN A 204     -11.834  33.752 -18.533  1.00 94.39           C  
ATOM   1561  NE2 GLN A 204     -11.637  35.018 -18.885  1.00 94.39           N  
ATOM   1562  OE1 GLN A 204     -12.379  33.434 -17.471  1.00 94.39           O  
ATOM   1563  N   GLN A 205      -9.284  29.167 -19.439  1.00 94.07           N  
ATOM   1564  CA  GLN A 205      -7.838  28.996 -19.346  1.00 94.07           C  
ATOM   1565  C   GLN A 205      -7.315  28.111 -20.473  1.00 94.07           C  
ATOM   1566  CB  GLN A 205      -7.454  28.401 -17.990  1.00 94.07           C  
ATOM   1567  O   GLN A 205      -6.109  28.065 -20.724  1.00 94.07           O  
ATOM   1568  CG  GLN A 205      -7.701  29.337 -16.815  1.00 94.07           C  
ATOM   1569  CD  GLN A 205      -7.246  28.751 -15.492  1.00 94.07           C  
ATOM   1570  NE2 GLN A 205      -7.277  29.564 -14.441  1.00 94.07           N  
ATOM   1571  OE1 GLN A 205      -6.872  27.576 -15.414  1.00 94.07           O  
ATOM   1572  N   GLN A 206      -8.106  27.456 -21.198  1.00 94.03           N  
ATOM   1573  CA  GLN A 206      -7.734  26.464 -22.202  1.00 94.03           C  
ATOM   1574  C   GLN A 206      -6.918  27.098 -23.326  1.00 94.03           C  
ATOM   1575  CB  GLN A 206      -8.979  25.786 -22.775  1.00 94.03           C  
ATOM   1576  O   GLN A 206      -5.875  26.571 -23.717  1.00 94.03           O  
ATOM   1577  CG  GLN A 206      -9.479  24.614 -21.942  1.00 94.03           C  
ATOM   1578  CD  GLN A 206     -10.402  23.694 -22.719  1.00 94.03           C  
ATOM   1579  NE2 GLN A 206     -10.353  22.403 -22.406  1.00 94.03           N  
ATOM   1580  OE1 GLN A 206     -11.154  24.139 -23.592  1.00 94.03           O  
ATOM   1581  N   PRO A 207      -7.236  28.188 -23.845  1.00 93.77           N  
ATOM   1582  CA  PRO A 207      -6.445  28.764 -24.934  1.00 93.77           C  
ATOM   1583  C   PRO A 207      -5.038  29.164 -24.494  1.00 93.77           C  
ATOM   1584  CB  PRO A 207      -7.258  29.993 -25.349  1.00 93.77           C  
ATOM   1585  O   PRO A 207      -4.082  29.015 -25.260  1.00 93.77           O  
ATOM   1586  CG  PRO A 207      -8.647  29.709 -24.877  1.00 93.77           C  
ATOM   1587  CD  PRO A 207      -8.568  28.839 -23.655  1.00 93.77           C  
ATOM   1588  N   ALA A 208      -4.971  29.629 -23.267  1.00 92.36           N  
ATOM   1589  CA  ALA A 208      -3.657  29.989 -22.741  1.00 92.36           C  
ATOM   1590  C   ALA A 208      -2.749  28.765 -22.648  1.00 92.36           C  
ATOM   1591  CB  ALA A 208      -3.794  30.650 -21.372  1.00 92.36           C  
ATOM   1592  O   ALA A 208      -1.572  28.829 -23.011  1.00 92.36           O  
ATOM   1593  N   PHE A 209      -3.302  27.668 -22.170  1.00 91.63           N  
ATOM   1594  CA  PHE A 209      -2.534  26.431 -22.097  1.00 91.63           C  
ATOM   1595  C   PHE A 209      -2.138  25.956 -23.490  1.00 91.63           C  
ATOM   1596  CB  PHE A 209      -3.335  25.341 -21.379  1.00 91.63           C  
ATOM   1597  O   PHE A 209      -1.005  25.522 -23.705  1.00 91.63           O  
ATOM   1598  CG  PHE A 209      -3.445  25.548 -19.892  1.00 91.63           C  
ATOM   1599  CD1 PHE A 209      -2.307  25.726 -19.115  1.00 91.63           C  
ATOM   1600  CD2 PHE A 209      -4.688  25.566 -19.272  1.00 91.63           C  
ATOM   1601  CE1 PHE A 209      -2.406  25.918 -17.739  1.00 91.63           C  
ATOM   1602  CE2 PHE A 209      -4.795  25.758 -17.898  1.00 91.63           C  
ATOM   1603  CZ  PHE A 209      -3.653  25.933 -17.133  1.00 91.63           C  
ATOM   1604  N   ALA A 210      -3.095  26.057 -24.417  1.00 93.65           N  
ATOM   1605  CA  ALA A 210      -2.824  25.637 -25.790  1.00 93.65           C  
ATOM   1606  C   ALA A 210      -1.688  26.454 -26.398  1.00 93.65           C  
ATOM   1607  CB  ALA A 210      -4.083  25.764 -26.643  1.00 93.65           C  
ATOM   1608  O   ALA A 210      -0.812  25.906 -27.071  1.00 93.65           O  
ATOM   1609  N   HIS A 211      -1.738  27.730 -26.128  1.00 94.91           N  
ATOM   1610  CA  HIS A 211      -0.680  28.605 -26.621  1.00 94.91           C  
ATOM   1611  C   HIS A 211       0.665  28.249 -25.996  1.00 94.91           C  
ATOM   1612  CB  HIS A 211      -1.020  30.069 -26.338  1.00 94.91           C  
ATOM   1613  O   HIS A 211       1.682  28.193 -26.691  1.00 94.91           O  
ATOM   1614  CG  HIS A 211      -0.005  31.033 -26.863  1.00 94.91           C  
ATOM   1615  CD2 HIS A 211       0.062  31.701 -28.038  1.00 94.91           C  
ATOM   1616  ND1 HIS A 211       1.112  31.403 -26.144  1.00 94.91           N  
ATOM   1617  CE1 HIS A 211       1.823  32.260 -26.858  1.00 94.91           C  
ATOM   1618  NE2 HIS A 211       1.208  32.457 -28.011  1.00 94.91           N  
ATOM   1619  N   THR A 212       0.752  27.995 -24.748  1.00 95.01           N  
ATOM   1620  CA  THR A 212       1.972  27.617 -24.045  1.00 95.01           C  
ATOM   1621  C   THR A 212       2.522  26.300 -24.585  1.00 95.01           C  
ATOM   1622  CB  THR A 212       1.727  27.492 -22.530  1.00 95.01           C  
ATOM   1623  O   THR A 212       3.723  26.180 -24.838  1.00 95.01           O  
ATOM   1624  CG2 THR A 212       3.021  27.172 -21.788  1.00 95.01           C  
ATOM   1625  OG1 THR A 212       1.198  28.727 -22.033  1.00 95.01           O  
ATOM   1626  N   ILE A 213       1.665  25.379 -24.737  1.00 94.16           N  
ATOM   1627  CA  ILE A 213       2.086  24.079 -25.248  1.00 94.16           C  
ATOM   1628  C   ILE A 213       2.664  24.240 -26.652  1.00 94.16           C  
ATOM   1629  CB  ILE A 213       0.915  23.071 -25.264  1.00 94.16           C  
ATOM   1630  O   ILE A 213       3.717  23.678 -26.965  1.00 94.16           O  
ATOM   1631  CG1 ILE A 213       0.539  22.668 -23.833  1.00 94.16           C  
ATOM   1632  CG2 ILE A 213       1.272  21.841 -26.103  1.00 94.16           C  
ATOM   1633  CD1 ILE A 213      -0.715  21.809 -23.741  1.00 94.16           C  
ATOM   1634  N   ALA A 214       1.982  25.002 -27.488  1.00 95.58           N  
ATOM   1635  CA  ALA A 214       2.469  25.244 -28.843  1.00 95.58           C  
ATOM   1636  C   ALA A 214       3.840  25.914 -28.822  1.00 95.58           C  
ATOM   1637  CB  ALA A 214       1.473  26.102 -29.621  1.00 95.58           C  
ATOM   1638  O   ALA A 214       4.737  25.530 -29.576  1.00 95.58           O  
ATOM   1639  N   ALA A 215       4.032  26.839 -27.930  1.00 95.53           N  
ATOM   1640  CA  ALA A 215       5.311  27.531 -27.796  1.00 95.53           C  
ATOM   1641  C   ALA A 215       6.407  26.575 -27.332  1.00 95.53           C  
ATOM   1642  CB  ALA A 215       5.184  28.701 -26.823  1.00 95.53           C  
ATOM   1643  O   ALA A 215       7.519  26.591 -27.864  1.00 95.53           O  
ATOM   1644  N   LEU A 216       6.096  25.782 -26.399  1.00 92.46           N  
ATOM   1645  CA  LEU A 216       7.064  24.820 -25.882  1.00 92.46           C  
ATOM   1646  C   LEU A 216       7.444  23.804 -26.953  1.00 92.46           C  
ATOM   1647  CB  LEU A 216       6.500  24.099 -24.655  1.00 92.46           C  
ATOM   1648  O   LEU A 216       8.610  23.417 -27.062  1.00 92.46           O  
ATOM   1649  CG  LEU A 216       6.451  24.906 -23.357  1.00 92.46           C  
ATOM   1650  CD1 LEU A 216       5.695  24.134 -22.281  1.00 92.46           C  
ATOM   1651  CD2 LEU A 216       7.861  25.248 -22.886  1.00 92.46           C  
ATOM   1652  N   ARG A 217       6.474  23.395 -27.695  1.00 95.91           N  
ATOM   1653  CA  ARG A 217       6.753  22.455 -28.777  1.00 95.91           C  
ATOM   1654  C   ARG A 217       7.737  23.050 -29.778  1.00 95.91           C  
ATOM   1655  CB  ARG A 217       5.459  22.055 -29.488  1.00 95.91           C  
ATOM   1656  O   ARG A 217       8.650  22.363 -30.242  1.00 95.91           O  
ATOM   1657  CG  ARG A 217       4.644  21.010 -28.742  1.00 95.91           C  
ATOM   1658  CD  ARG A 217       3.403  20.600 -29.523  1.00 95.91           C  
ATOM   1659  NE  ARG A 217       2.657  19.550 -28.836  1.00 95.91           N  
ATOM   1660  NH1 ARG A 217       0.642  20.024 -29.863  1.00 95.91           N  
ATOM   1661  NH2 ARG A 217       0.782  18.321 -28.335  1.00 95.91           N  
ATOM   1662  CZ  ARG A 217       1.362  19.301 -29.013  1.00 95.91           C  
ATOM   1663  N   GLU A 218       7.518  24.332 -30.062  1.00 96.36           N  
ATOM   1664  CA  GLU A 218       8.427  24.997 -30.992  1.00 96.36           C  
ATOM   1665  C   GLU A 218       9.830  25.112 -30.405  1.00 96.36           C  
ATOM   1666  CB  GLU A 218       7.896  26.384 -31.362  1.00 96.36           C  
ATOM   1667  O   GLU A 218      10.822  24.925 -31.113  1.00 96.36           O  
ATOM   1668  CG  GLU A 218       6.718  26.355 -32.326  1.00 96.36           C  
ATOM   1669  CD  GLU A 218       7.001  25.568 -33.595  1.00 96.36           C  
ATOM   1670  OE1 GLU A 218       6.202  24.668 -33.942  1.00 96.36           O  
ATOM   1671  OE2 GLU A 218       8.030  25.853 -34.248  1.00 96.36           O  
ATOM   1672  N   GLU A 219       9.902  25.325 -29.139  1.00 95.81           N  
ATOM   1673  CA  GLU A 219      11.193  25.409 -28.461  1.00 95.81           C  
ATOM   1674  C   GLU A 219      11.898  24.056 -28.447  1.00 95.81           C  
ATOM   1675  CB  GLU A 219      11.017  25.925 -27.031  1.00 95.81           C  
ATOM   1676  O   GLU A 219      13.113  23.982 -28.647  1.00 95.81           O  
ATOM   1677  CG  GLU A 219      10.730  27.418 -26.946  1.00 95.81           C  
ATOM   1678  CD  GLU A 219      10.634  27.930 -25.518  1.00 95.81           C  
ATOM   1679  OE1 GLU A 219      10.403  29.145 -25.323  1.00 95.81           O  
ATOM   1680  OE2 GLU A 219      10.792  27.110 -24.586  1.00 95.81           O  
ATOM   1681  N   LEU A 220      11.174  23.051 -28.231  1.00 89.70           N  
ATOM   1682  CA  LEU A 220      11.733  21.704 -28.233  1.00 89.70           C  
ATOM   1683  C   LEU A 220      12.267  21.339 -29.614  1.00 89.70           C  
ATOM   1684  CB  LEU A 220      10.678  20.684 -27.796  1.00 89.70           C  
ATOM   1685  O   LEU A 220      13.345  20.751 -29.733  1.00 89.70           O  
ATOM   1686  CG  LEU A 220      10.491  20.506 -26.289  1.00 89.70           C  
ATOM   1687  CD1 LEU A 220       9.237  19.686 -26.003  1.00 89.70           C  
ATOM   1688  CD2 LEU A 220      11.720  19.845 -25.672  1.00 89.70           C  
ATOM   1689  N   LYS A 221      11.449  21.691 -30.616  1.00 94.69           N  
ATOM   1690  CA  LYS A 221      11.905  21.451 -31.982  1.00 94.69           C  
ATOM   1691  C   LYS A 221      13.219  22.176 -32.259  1.00 94.69           C  
ATOM   1692  CB  LYS A 221      10.841  21.891 -32.988  1.00 94.69           C  
ATOM   1693  O   LYS A 221      14.140  21.602 -32.843  1.00 94.69           O  
ATOM   1694  CG  LYS A 221       9.678  20.919 -33.124  1.00 94.69           C  
ATOM   1695  CD  LYS A 221       8.692  21.374 -34.192  1.00 94.69           C  
ATOM   1696  CE  LYS A 221       7.469  20.468 -34.247  1.00 94.69           C  
ATOM   1697  NZ  LYS A 221       6.473  20.942 -35.254  1.00 94.69           N  
ATOM   1698  N   ALA A 222      13.273  23.399 -31.812  1.00 94.72           N  
ATOM   1699  CA  ALA A 222      14.483  24.196 -31.998  1.00 94.72           C  
ATOM   1700  C   ALA A 222      15.666  23.578 -31.259  1.00 94.72           C  
ATOM   1701  CB  ALA A 222      14.254  25.629 -31.524  1.00 94.72           C  
ATOM   1702  O   ALA A 222      16.772  23.502 -31.800  1.00 94.72           O  
ATOM   1703  N   MET A 223      15.456  23.152 -30.081  1.00 87.90           N  
ATOM   1704  CA  MET A 223      16.517  22.563 -29.269  1.00 87.90           C  
ATOM   1705  C   MET A 223      17.027  21.270 -29.895  1.00 87.90           C  
ATOM   1706  CB  MET A 223      16.022  22.297 -27.846  1.00 87.90           C  
ATOM   1707  O   MET A 223      18.235  21.030 -29.938  1.00 87.90           O  
ATOM   1708  CG  MET A 223      17.136  21.995 -26.856  1.00 87.90           C  
ATOM   1709  SD  MET A 223      16.633  22.301 -25.118  1.00 87.90           S  
ATOM   1710  CE  MET A 223      16.491  24.110 -25.141  1.00 87.90           C  
ATOM   1711  N   ARG A 224      16.108  20.445 -30.353  1.00 89.72           N  
ATOM   1712  CA  ARG A 224      16.480  19.197 -31.013  1.00 89.72           C  
ATOM   1713  C   ARG A 224      17.344  19.463 -32.241  1.00 89.72           C  
ATOM   1714  CB  ARG A 224      15.232  18.407 -31.411  1.00 89.72           C  
ATOM   1715  O   ARG A 224      18.313  18.745 -32.492  1.00 89.72           O  
ATOM   1716  CG  ARG A 224      14.554  17.699 -30.249  1.00 89.72           C  
ATOM   1717  CD  ARG A 224      13.321  16.927 -30.700  1.00 89.72           C  
ATOM   1718  NE  ARG A 224      12.641  16.293 -29.575  1.00 89.72           N  
ATOM   1719  NH1 ARG A 224      10.520  16.521 -30.462  1.00 89.72           N  
ATOM   1720  NH2 ARG A 224      10.812  15.524 -28.418  1.00 89.72           N  
ATOM   1721  CZ  ARG A 224      11.326  16.114 -29.487  1.00 89.72           C  
ATOM   1722  N   GLN A 225      16.941  20.479 -33.007  1.00 92.68           N  
ATOM   1723  CA  GLN A 225      17.719  20.847 -34.185  1.00 92.68           C  
ATOM   1724  C   GLN A 225      19.116  21.324 -33.796  1.00 92.68           C  
ATOM   1725  CB  GLN A 225      16.999  21.932 -34.988  1.00 92.68           C  
ATOM   1726  O   GLN A 225      20.103  20.957 -34.436  1.00 92.68           O  
ATOM   1727  CG  GLN A 225      17.651  22.240 -36.329  1.00 92.68           C  
ATOM   1728  CD  GLN A 225      16.849  23.224 -37.159  1.00 92.68           C  
ATOM   1729  NE2 GLN A 225      17.350  23.544 -38.348  1.00 92.68           N  
ATOM   1730  OE1 GLN A 225      15.787  23.693 -36.736  1.00 92.68           O  
ATOM   1731  N   GLN A 226      19.150  22.030 -32.741  1.00 93.95           N  
ATOM   1732  CA  GLN A 226      20.438  22.498 -32.239  1.00 93.95           C  
ATOM   1733  C   GLN A 226      21.312  21.329 -31.794  1.00 93.95           C  
ATOM   1734  CB  GLN A 226      20.240  23.477 -31.081  1.00 93.95           C  
ATOM   1735  O   GLN A 226      22.514  21.305 -32.069  1.00 93.95           O  
ATOM   1736  CG  GLN A 226      21.519  24.176 -30.641  1.00 93.95           C  
ATOM   1737  CD  GLN A 226      21.300  25.120 -29.474  1.00 93.95           C  
ATOM   1738  NE2 GLN A 226      22.384  25.702 -28.971  1.00 93.95           N  
ATOM   1739  OE1 GLN A 226      20.167  25.325 -29.028  1.00 93.95           O  
ATOM   1740  N   MET A 227      20.779  20.430 -31.149  1.00 83.83           N  
ATOM   1741  CA  MET A 227      21.513  19.257 -30.684  1.00 83.83           C  
ATOM   1742  C   MET A 227      22.042  18.445 -31.862  1.00 83.83           C  
ATOM   1743  CB  MET A 227      20.625  18.380 -29.801  1.00 83.83           C  
ATOM   1744  O   MET A 227      23.170  17.948 -31.822  1.00 83.83           O  
ATOM   1745  CG  MET A 227      20.350  18.971 -28.428  1.00 83.83           C  
ATOM   1746  SD  MET A 227      21.880  19.195 -27.440  1.00 83.83           S  
ATOM   1747  CE  MET A 227      22.360  17.462 -27.197  1.00 83.83           C  
ATOM   1748  N   ARG A 228      21.223  18.263 -32.877  1.00 86.25           N  
ATOM   1749  CA  ARG A 228      21.652  17.550 -34.075  1.00 86.25           C  
ATOM   1750  C   ARG A 228      22.821  18.264 -34.747  1.00 86.25           C  
ATOM   1751  CB  ARG A 228      20.490  17.405 -35.061  1.00 86.25           C  
ATOM   1752  O   ARG A 228      23.770  17.620 -35.200  1.00 86.25           O  
ATOM   1753  CG  ARG A 228      19.466  16.358 -34.655  1.00 86.25           C  
ATOM   1754  CD  ARG A 228      18.498  16.047 -35.788  1.00 86.25           C  
ATOM   1755  NE  ARG A 228      17.501  17.102 -35.950  1.00 86.25           N  
ATOM   1756  NH1 ARG A 228      15.975  16.169 -34.488  1.00 86.25           N  
ATOM   1757  NH2 ARG A 228      15.494  18.143 -35.550  1.00 86.25           N  
ATOM   1758  CZ  ARG A 228      16.325  17.135 -35.329  1.00 86.25           C  
ATOM   1759  N   GLN A 229      22.704  19.521 -34.756  1.00 89.45           N  
ATOM   1760  CA  GLN A 229      23.782  20.308 -35.347  1.00 89.45           C  
ATOM   1761  C   GLN A 229      25.075  20.154 -34.552  1.00 89.45           C  
ATOM   1762  CB  GLN A 229      23.387  21.783 -35.427  1.00 89.45           C  
ATOM   1763  O   GLN A 229      26.143  19.937 -35.129  1.00 89.45           O  
ATOM   1764  CG  GLN A 229      24.383  22.645 -36.193  1.00 89.45           C  
ATOM   1765  CD  GLN A 229      23.896  24.068 -36.393  1.00 89.45           C  
ATOM   1766  NE2 GLN A 229      24.662  24.858 -37.137  1.00 89.45           N  
ATOM   1767  OE1 GLN A 229      22.839  24.453 -35.883  1.00 89.45           O  
ATOM   1768  N   ARG A 230      24.988  20.183 -33.279  1.00 84.11           N  
ATOM   1769  CA  ARG A 230      26.166  20.038 -32.431  1.00 84.11           C  
ATOM   1770  C   ARG A 230      26.776  18.647 -32.573  1.00 84.11           C  
ATOM   1771  CB  ARG A 230      25.811  20.307 -30.967  1.00 84.11           C  
ATOM   1772  O   ARG A 230      27.999  18.500 -32.597  1.00 84.11           O  
ATOM   1773  CG  ARG A 230      25.633  21.781 -30.638  1.00 84.11           C  
ATOM   1774  CD  ARG A 230      25.454  22.007 -29.143  1.00 84.11           C  
ATOM   1775  NE  ARG A 230      25.701  23.398 -28.775  1.00 84.11           N  
ATOM   1776  NH1 ARG A 230      25.090  23.137 -26.562  1.00 84.11           N  
ATOM   1777  NH2 ARG A 230      25.778  25.184 -27.333  1.00 84.11           N  
ATOM   1778  CZ  ARG A 230      25.522  23.903 -27.557  1.00 84.11           C  
ATOM   1779  N   GLU A 231      25.923  17.744 -32.594  1.00 80.34           N  
ATOM   1780  CA  GLU A 231      26.377  16.370 -32.787  1.00 80.34           C  
ATOM   1781  C   GLU A 231      27.111  16.213 -34.115  1.00 80.34           C  
ATOM   1782  CB  GLU A 231      25.195  15.399 -32.721  1.00 80.34           C  
ATOM   1783  O   GLU A 231      28.158  15.565 -34.179  1.00 80.34           O  
ATOM   1784  CG  GLU A 231      25.606  13.935 -32.660  1.00 80.34           C  
ATOM   1785  CD  GLU A 231      24.435  12.993 -32.429  1.00 80.34           C  
ATOM   1786  OE1 GLU A 231      24.653  11.763 -32.340  1.00 80.34           O  
ATOM   1787  OE2 GLU A 231      23.289  13.488 -32.336  1.00 80.34           O  
ATOM   1788  N   SER A 232      26.558  16.725 -35.176  1.00 78.59           N  
ATOM   1789  CA  SER A 232      27.189  16.664 -36.491  1.00 78.59           C  
ATOM   1790  C   SER A 232      28.550  17.352 -36.483  1.00 78.59           C  
ATOM   1791  CB  SER A 232      26.289  17.307 -37.547  1.00 78.59           C  
ATOM   1792  O   SER A 232      29.511  16.843 -37.064  1.00 78.59           O  
ATOM   1793  OG  SER A 232      26.240  18.713 -37.378  1.00 78.59           O  
ATOM   1794  N   GLU A 233      28.586  18.485 -35.780  1.00 86.50           N  
ATOM   1795  CA  GLU A 233      29.846  19.213 -35.663  1.00 86.50           C  
ATOM   1796  C   GLU A 233      30.871  18.416 -34.862  1.00 86.50           C  
ATOM   1797  CB  GLU A 233      29.618  20.581 -35.014  1.00 86.50           C  
ATOM   1798  O   GLU A 233      32.053  18.387 -35.211  1.00 86.50           O  
ATOM   1799  CG  GLU A 233      28.884  21.571 -35.906  1.00 86.50           C  
ATOM   1800  CD  GLU A 233      28.540  22.873 -35.201  1.00 86.50           C  
ATOM   1801  OE1 GLU A 233      27.910  23.754 -35.828  1.00 86.50           O  
ATOM   1802  OE2 GLU A 233      28.905  23.014 -34.012  1.00 86.50           O  
ATOM   1803  N   ALA A 234      30.477  17.813 -33.830  1.00 75.45           N  
ATOM   1804  CA  ALA A 234      31.355  17.002 -32.990  1.00 75.45           C  
ATOM   1805  C   ALA A 234      31.895  15.800 -33.760  1.00 75.45           C  
ATOM   1806  CB  ALA A 234      30.615  16.539 -31.738  1.00 75.45           C  
ATOM   1807  O   ALA A 234      33.080  15.473 -33.663  1.00 75.45           O  
ATOM   1808  N   VAL A 235      31.014  15.111 -34.515  1.00 74.97           N  
ATOM   1809  CA  VAL A 235      31.409  13.961 -35.321  1.00 74.97           C  
ATOM   1810  C   VAL A 235      32.434  14.391 -36.367  1.00 74.97           C  
ATOM   1811  CB  VAL A 235      30.190  13.304 -36.008  1.00 74.97           C  
ATOM   1812  O   VAL A 235      33.432  13.701 -36.588  1.00 74.97           O  
ATOM   1813  CG1 VAL A 235      30.643  12.274 -37.041  1.00 74.97           C  
ATOM   1814  CG2 VAL A 235      29.277  12.657 -34.968  1.00 74.97           C  
ATOM   1815  N   ALA A 236      32.187  15.513 -36.998  1.00 76.81           N  
ATOM   1816  CA  ALA A 236      33.121  16.031 -37.995  1.00 76.81           C  
ATOM   1817  C   ALA A 236      34.469  16.365 -37.362  1.00 76.81           C  
ATOM   1818  CB  ALA A 236      32.538  17.265 -38.680  1.00 76.81           C  
ATOM   1819  O   ALA A 236      35.521  16.071 -37.935  1.00 76.81           O  
ATOM   1820  N   ALA A 237      34.480  16.999 -36.182  1.00 73.59           N  
ATOM   1821  CA  ALA A 237      35.707  17.340 -35.467  1.00 73.59           C  
ATOM   1822  C   ALA A 237      36.494  16.086 -35.099  1.00 73.59           C  
ATOM   1823  CB  ALA A 237      35.385  18.149 -34.213  1.00 73.59           C  
ATOM   1824  O   ALA A 237      37.717  16.045 -35.253  1.00 73.59           O  
ATOM   1825  N   ARG A 238      35.776  15.095 -34.689  1.00 76.45           N  
ATOM   1826  CA  ARG A 238      36.412  13.837 -34.311  1.00 76.45           C  
ATOM   1827  C   ARG A 238      37.025  13.148 -35.526  1.00 76.45           C  
ATOM   1828  CB  ARG A 238      35.405  12.907 -33.633  1.00 76.45           C  
ATOM   1829  O   ARG A 238      38.126  12.600 -35.446  1.00 76.45           O  
ATOM   1830  CG  ARG A 238      35.189  13.203 -32.157  1.00 76.45           C  
ATOM   1831  CD  ARG A 238      34.193  12.239 -31.528  1.00 76.45           C  
ATOM   1832  NE  ARG A 238      33.914  12.585 -30.137  1.00 76.45           N  
ATOM   1833  NH1 ARG A 238      32.750  10.644 -29.673  1.00 76.45           N  
ATOM   1834  NH2 ARG A 238      33.039  12.230 -28.044  1.00 76.45           N  
ATOM   1835  CZ  ARG A 238      33.235  11.819 -29.288  1.00 76.45           C  
ATOM   1836  N   ALA A 239      36.341  13.080 -36.595  1.00 72.85           N  
ATOM   1837  CA  ALA A 239      36.851  12.504 -37.837  1.00 72.85           C  
ATOM   1838  C   ALA A 239      38.135  13.200 -38.278  1.00 72.85           C  
ATOM   1839  CB  ALA A 239      35.795  12.594 -38.937  1.00 72.85           C  
ATOM   1840  O   ALA A 239      39.082  12.546 -38.721  1.00 72.85           O  
ATOM   1841  N   SER A 240      38.189  14.491 -38.143  1.00 79.76           N  
ATOM   1842  CA  SER A 240      39.381  15.262 -38.481  1.00 79.76           C  
ATOM   1843  C   SER A 240      40.551  14.899 -37.571  1.00 79.76           C  
ATOM   1844  CB  SER A 240      39.096  16.761 -38.384  1.00 79.76           C  
ATOM   1845  O   SER A 240      41.677  14.722 -38.040  1.00 79.76           O  
ATOM   1846  OG  SER A 240      40.270  17.514 -38.634  1.00 79.76           O  
ATOM   1847  N   GLN A 241      40.297  14.818 -36.304  1.00 77.98           N  
ATOM   1848  CA  GLN A 241      41.334  14.448 -35.347  1.00 77.98           C  
ATOM   1849  C   GLN A 241      41.864  13.044 -35.625  1.00 77.98           C  
ATOM   1850  CB  GLN A 241      40.801  14.534 -33.916  1.00 77.98           C  
ATOM   1851  O   GLN A 241      43.070  12.802 -35.541  1.00 77.98           O  
ATOM   1852  CG  GLN A 241      40.614  15.960 -33.415  1.00 77.98           C  
ATOM   1853  CD  GLN A 241      40.075  16.017 -31.997  1.00 77.98           C  
ATOM   1854  NE2 GLN A 241      40.290  17.143 -31.326  1.00 77.98           N  
ATOM   1855  OE1 GLN A 241      39.469  15.057 -31.510  1.00 77.98           O  
ATOM   1856  N   ASP A 242      40.937  12.090 -35.930  1.00 73.16           N  
ATOM   1857  CA  ASP A 242      41.307  10.713 -36.241  1.00 73.16           C  
ATOM   1858  C   ASP A 242      42.220  10.652 -37.464  1.00 73.16           C  
ATOM   1859  CB  ASP A 242      40.058   9.861 -36.475  1.00 73.16           C  
ATOM   1860  O   ASP A 242      43.175   9.872 -37.494  1.00 73.16           O  
ATOM   1861  CG  ASP A 242      39.380   9.436 -35.184  1.00 73.16           C  
ATOM   1862  OD1 ASP A 242      39.982   9.591 -34.099  1.00 73.16           O  
ATOM   1863  OD2 ASP A 242      38.235   8.939 -35.252  1.00 73.16           O  
ATOM   1864  N   THR A 243      41.876  11.457 -38.470  1.00 81.32           N  
ATOM   1865  CA  THR A 243      42.711  11.520 -39.664  1.00 81.32           C  
ATOM   1866  C   THR A 243      44.115  12.007 -39.318  1.00 81.32           C  
ATOM   1867  CB  THR A 243      42.092  12.444 -40.730  1.00 81.32           C  
ATOM   1868  O   THR A 243      45.106  11.453 -39.797  1.00 81.32           O  
ATOM   1869  CG2 THR A 243      42.859  12.356 -42.046  1.00 81.32           C  
ATOM   1870  OG1 THR A 243      40.731  12.058 -40.957  1.00 81.32           O  
ATOM   1871  N   GLU A 244      44.217  13.016 -38.446  1.00 86.02           N  
ATOM   1872  CA  GLU A 244      45.502  13.550 -38.003  1.00 86.02           C  
ATOM   1873  C   GLU A 244      46.293  12.505 -37.221  1.00 86.02           C  
ATOM   1874  CB  GLU A 244      45.298  14.803 -37.148  1.00 86.02           C  
ATOM   1875  O   GLU A 244      47.502  12.361 -37.416  1.00 86.02           O  
ATOM   1876  CG  GLU A 244      45.282  16.097 -37.948  1.00 86.02           C  
ATOM   1877  CD  GLU A 244      45.000  17.325 -37.097  1.00 86.02           C  
ATOM   1878  OE1 GLU A 244      44.921  18.444 -37.653  1.00 86.02           O  
ATOM   1879  OE2 GLU A 244      44.858  17.168 -35.864  1.00 86.02           O  
ATOM   1880  N   LEU A 245      45.599  11.804 -36.328  1.00 77.07           N  
ATOM   1881  CA  LEU A 245      46.237  10.772 -35.518  1.00 77.07           C  
ATOM   1882  C   LEU A 245      46.776   9.647 -36.396  1.00 77.07           C  
ATOM   1883  CB  LEU A 245      45.250  10.206 -34.494  1.00 77.07           C  
ATOM   1884  O   LEU A 245      47.875   9.142 -36.160  1.00 77.07           O  
ATOM   1885  CG  LEU A 245      45.496  10.587 -33.033  1.00 77.07           C  
ATOM   1886  CD1 LEU A 245      44.170  10.810 -32.313  1.00 77.07           C  
ATOM   1887  CD2 LEU A 245      46.317   9.512 -32.331  1.00 77.07           C  
ATOM   1888  N   THR A 246      45.891   9.239 -37.336  1.00 74.12           N  
ATOM   1889  CA  THR A 246      46.310   8.191 -38.261  1.00 74.12           C  
ATOM   1890  C   THR A 246      47.575   8.604 -39.008  1.00 74.12           C  
ATOM   1891  CB  THR A 246      45.197   7.861 -39.273  1.00 74.12           C  
ATOM   1892  O   THR A 246      48.485   7.793 -39.193  1.00 74.12           O  
ATOM   1893  CG2 THR A 246      45.530   6.601 -40.065  1.00 74.12           C  
ATOM   1894  OG1 THR A 246      43.965   7.660 -38.571  1.00 74.12           O  
ATOM   1895  N   GLN A 247      47.631   9.801 -39.411  1.00 87.28           N  
ATOM   1896  CA  GLN A 247      48.810  10.319 -40.098  1.00 87.28           C  
ATOM   1897  C   GLN A 247      50.033  10.296 -39.185  1.00 87.28           C  
ATOM   1898  CB  GLN A 247      48.557  11.741 -40.600  1.00 87.28           C  
ATOM   1899  O   GLN A 247      51.121   9.899 -39.606  1.00 87.28           O  
ATOM   1900  CG  GLN A 247      49.712  12.324 -41.403  1.00 87.28           C  
ATOM   1901  CD  GLN A 247      49.344  13.617 -42.108  1.00 87.28           C  
ATOM   1902  NE2 GLN A 247      50.295  14.183 -42.843  1.00 87.28           N  
ATOM   1903  OE1 GLN A 247      48.214  14.102 -41.993  1.00 87.28           O  
ATOM   1904  N   LEU A 248      49.921  10.730 -38.012  1.00 79.68           N  
ATOM   1905  CA  LEU A 248      51.017  10.746 -37.050  1.00 79.68           C  
ATOM   1906  C   LEU A 248      51.518   9.333 -36.771  1.00 79.68           C  
ATOM   1907  CB  LEU A 248      50.574  11.410 -35.743  1.00 79.68           C  
ATOM   1908  O   LEU A 248      52.726   9.107 -36.669  1.00 79.68           O  
ATOM   1909  CG  LEU A 248      50.499  12.938 -35.750  1.00 79.68           C  
ATOM   1910  CD1 LEU A 248      49.822  13.441 -34.480  1.00 79.68           C  
ATOM   1911  CD2 LEU A 248      51.892  13.541 -35.895  1.00 79.68           C  
ATOM   1912  N   ARG A 249      50.562   8.418 -36.585  1.00 76.32           N  
ATOM   1913  CA  ARG A 249      50.919   7.021 -36.357  1.00 76.32           C  
ATOM   1914  C   ARG A 249      51.761   6.477 -37.507  1.00 76.32           C  
ATOM   1915  CB  ARG A 249      49.662   6.167 -36.178  1.00 76.32           C  
ATOM   1916  O   ARG A 249      52.728   5.746 -37.283  1.00 76.32           O  
ATOM   1917  CG  ARG A 249      49.088   6.204 -34.771  1.00 76.32           C  
ATOM   1918  CD  ARG A 249      47.868   5.304 -34.636  1.00 76.32           C  
ATOM   1919  NE  ARG A 249      47.239   5.440 -33.325  1.00 76.32           N  
ATOM   1920  NH1 ARG A 249      46.031   3.477 -33.470  1.00 76.32           N  
ATOM   1921  NH2 ARG A 249      45.869   4.792 -31.600  1.00 76.32           N  
ATOM   1922  CZ  ARG A 249      46.381   4.569 -32.801  1.00 76.32           C  
ATOM   1923  N   ARG A 250      51.321   6.803 -38.722  1.00 78.05           N  
ATOM   1924  CA  ARG A 250      52.080   6.377 -39.894  1.00 78.05           C  
ATOM   1925  C   ARG A 250      53.496   6.941 -39.863  1.00 78.05           C  
ATOM   1926  CB  ARG A 250      51.372   6.809 -41.179  1.00 78.05           C  
ATOM   1927  O   ARG A 250      54.463   6.219 -40.115  1.00 78.05           O  
ATOM   1928  CG  ARG A 250      51.982   6.227 -42.444  1.00 78.05           C  
ATOM   1929  CD  ARG A 250      51.186   6.611 -43.684  1.00 78.05           C  
ATOM   1930  NE  ARG A 250      51.374   8.016 -44.031  1.00 78.05           N  
ATOM   1931  NH1 ARG A 250      50.251   7.882 -46.046  1.00 78.05           N  
ATOM   1932  NH2 ARG A 250      51.153   9.875 -45.362  1.00 78.05           N  
ATOM   1933  CZ  ARG A 250      50.925   8.588 -45.145  1.00 78.05           C  
ATOM   1934  N   GLU A 251      53.605   8.133 -39.523  1.00 85.45           N  
ATOM   1935  CA  GLU A 251      54.905   8.791 -39.433  1.00 85.45           C  
ATOM   1936  C   GLU A 251      55.773   8.153 -38.352  1.00 85.45           C  
ATOM   1937  CB  GLU A 251      54.734  10.286 -39.155  1.00 85.45           C  
ATOM   1938  O   GLU A 251      56.976   7.967 -38.544  1.00 85.45           O  
ATOM   1939  CG  GLU A 251      54.194  11.074 -40.340  1.00 85.45           C  
ATOM   1940  CD  GLU A 251      53.971  12.546 -40.031  1.00 85.45           C  
ATOM   1941  OE1 GLU A 251      53.539  13.298 -40.934  1.00 85.45           O  
ATOM   1942  OE2 GLU A 251      54.230  12.951 -38.876  1.00 85.45           O  
ATOM   1943  N   LEU A 252      55.138   7.856 -37.231  1.00 73.62           N  
ATOM   1944  CA  LEU A 252      55.847   7.206 -36.134  1.00 73.62           C  
ATOM   1945  C   LEU A 252      56.345   5.826 -36.552  1.00 73.62           C  
ATOM   1946  CB  LEU A 252      54.939   7.084 -34.907  1.00 73.62           C  
ATOM   1947  O   LEU A 252      57.473   5.445 -36.230  1.00 73.62           O  
ATOM   1948  CG  LEU A 252      55.585   6.519 -33.640  1.00 73.62           C  
ATOM   1949  CD1 LEU A 252      56.685   7.452 -33.146  1.00 73.62           C  
ATOM   1950  CD2 LEU A 252      54.534   6.301 -32.557  1.00 73.62           C  
ATOM   1951  N   ASN A 253      55.466   5.053 -37.176  1.00 68.51           N  
ATOM   1952  CA  ASN A 253      55.838   3.722 -37.642  1.00 68.51           C  
ATOM   1953  C   ASN A 253      57.007   3.777 -38.622  1.00 68.51           C  
ATOM   1954  CB  ASN A 253      54.638   3.024 -38.287  1.00 68.51           C  
ATOM   1955  O   ASN A 253      57.898   2.927 -38.581  1.00 68.51           O  
ATOM   1956  CG  ASN A 253      53.654   2.491 -37.264  1.00 68.51           C  
ATOM   1957  ND2 ASN A 253      52.429   2.227 -37.702  1.00 68.51           N  
ATOM   1958  OD1 ASN A 253      53.992   2.320 -36.090  1.00 68.51           O  
ATOM   1959  N   GLU A 254      56.961   4.727 -39.448  1.00 79.90           N  
ATOM   1960  CA  GLU A 254      58.062   4.908 -40.388  1.00 79.90           C  
ATOM   1961  C   GLU A 254      59.369   5.203 -39.657  1.00 79.90           C  
ATOM   1962  CB  GLU A 254      57.747   6.035 -41.376  1.00 79.90           C  
ATOM   1963  O   GLU A 254      60.426   4.694 -40.035  1.00 79.90           O  
ATOM   1964  CG  GLU A 254      56.686   5.671 -42.404  1.00 79.90           C  
ATOM   1965  CD  GLU A 254      56.325   6.824 -43.327  1.00 79.90           C  
ATOM   1966  OE1 GLU A 254      55.503   6.628 -44.251  1.00 79.90           O  
ATOM   1967  OE2 GLU A 254      56.870   7.933 -43.126  1.00 79.90           O  
ATOM   1968  N   LEU A 255      59.314   5.978 -38.603  1.00 71.24           N  
ATOM   1969  CA  LEU A 255      60.482   6.302 -37.791  1.00 71.24           C  
ATOM   1970  C   LEU A 255      60.986   5.070 -37.047  1.00 71.24           C  
ATOM   1971  CB  LEU A 255      60.149   7.415 -36.793  1.00 71.24           C  
ATOM   1972  O   LEU A 255      62.196   4.871 -36.914  1.00 71.24           O  
ATOM   1973  CG  LEU A 255      60.283   8.849 -37.308  1.00 71.24           C  
ATOM   1974  CD1 LEU A 255      59.416   9.792 -36.480  1.00 71.24           C  
ATOM   1975  CD2 LEU A 255      61.741   9.293 -37.281  1.00 71.24           C  
ATOM   1976  N   ARG A 256      60.033   4.329 -36.467  1.00 67.38           N  
ATOM   1977  CA  ARG A 256      60.364   3.099 -35.754  1.00 67.38           C  
ATOM   1978  C   ARG A 256      61.066   2.105 -36.673  1.00 67.38           C  
ATOM   1979  CB  ARG A 256      59.103   2.465 -35.162  1.00 67.38           C  
ATOM   1980  O   ARG A 256      61.980   1.396 -36.247  1.00 67.38           O  
ATOM   1981  CG  ARG A 256      58.701   3.040 -33.813  1.00 67.38           C  
ATOM   1982  CD  ARG A 256      57.484   2.328 -33.238  1.00 67.38           C  
ATOM   1983  NE  ARG A 256      57.170   2.800 -31.892  1.00 67.38           N  
ATOM   1984  NH1 ARG A 256      55.148   1.692 -31.752  1.00 67.38           N  
ATOM   1985  NH2 ARG A 256      55.883   2.972 -29.998  1.00 67.38           N  
ATOM   1986  CZ  ARG A 256      56.068   2.487 -31.217  1.00 67.38           C  
ATOM   1987  N   GLN A 257      60.521   1.913 -37.886  1.00 70.35           N  
ATOM   1988  CA  GLN A 257      61.141   1.003 -38.844  1.00 70.35           C  
ATOM   1989  C   GLN A 257      62.561   1.447 -39.184  1.00 70.35           C  
ATOM   1990  CB  GLN A 257      60.301   0.911 -40.119  1.00 70.35           C  
ATOM   1991  O   GLN A 257      63.440   0.612 -39.409  1.00 70.35           O  
ATOM   1992  CG  GLN A 257      58.997   0.144 -39.942  1.00 70.35           C  
ATOM   1993  CD  GLN A 257      58.180   0.073 -41.218  1.00 70.35           C  
ATOM   1994  NE2 GLN A 257      56.920  -0.329 -41.094  1.00 70.35           N  
ATOM   1995  OE1 GLN A 257      58.677   0.377 -42.307  1.00 70.35           O  
ATOM   1996  N   HIS A 258      62.764   2.687 -39.123  1.00 65.01           N  
ATOM   1997  CA  HIS A 258      64.125   3.152 -39.365  1.00 65.01           C  
ATOM   1998  C   HIS A 258      65.005   2.946 -38.136  1.00 65.01           C  
ATOM   1999  CB  HIS A 258      64.124   4.628 -39.768  1.00 65.01           C  
ATOM   2000  O   HIS A 258      66.199   2.666 -38.262  1.00 65.01           O  
ATOM   2001  CG  HIS A 258      63.812   4.854 -41.213  1.00 65.01           C  
ATOM   2002  CD2 HIS A 258      64.626   5.037 -42.280  1.00 65.01           C  
ATOM   2003  ND1 HIS A 258      62.523   4.916 -41.696  1.00 65.01           N  
ATOM   2004  CE1 HIS A 258      62.557   5.126 -43.001  1.00 65.01           C  
ATOM   2005  NE2 HIS A 258      63.821   5.204 -43.380  1.00 65.01           N  
ATOM   2006  N   MET A 259      64.431   2.846 -36.979  1.00 56.04           N  
ATOM   2007  CA  MET A 259      65.212   2.728 -35.751  1.00 56.04           C  
ATOM   2008  C   MET A 259      65.236   1.286 -35.257  1.00 56.04           C  
ATOM   2009  CB  MET A 259      64.648   3.645 -34.664  1.00 56.04           C  
ATOM   2010  O   MET A 259      66.171   0.877 -34.566  1.00 56.04           O  
ATOM   2011  CG  MET A 259      64.868   5.124 -34.935  1.00 56.04           C  
ATOM   2012  SD  MET A 259      65.357   6.049 -33.427  1.00 56.04           S  
ATOM   2013  CE  MET A 259      63.881   5.795 -32.403  1.00 56.04           C  
ATOM   2014  N   GLY A 260      64.349   0.295 -35.640  1.00 46.41           N  
ATOM   2015  CA  GLY A 260      64.298  -1.037 -35.059  1.00 46.41           C  
ATOM   2016  C   GLY A 260      64.621  -2.135 -36.054  1.00 46.41           C  
ATOM   2017  O   GLY A 260      64.154  -3.267 -35.911  1.00 46.41           O  
ATOM   2018  N   ALA A 261      65.641  -1.976 -37.063  1.00 47.48           N  
ATOM   2019  CA  ALA A 261      66.477  -3.115 -37.432  1.00 47.48           C  
ATOM   2020  C   ALA A 261      67.255  -3.638 -36.228  1.00 47.48           C  
ATOM   2021  CB  ALA A 261      67.438  -2.729 -38.554  1.00 47.48           C  
ATOM   2022  O   ALA A 261      68.080  -4.545 -36.360  1.00 47.48           O  
ATOM   2023  N   ARG A 262      66.695  -3.763 -35.054  1.00 34.71           N  
ATOM   2024  CA  ARG A 262      67.240  -4.660 -34.039  1.00 34.71           C  
ATOM   2025  C   ARG A 262      66.196  -4.984 -32.977  1.00 34.71           C  
ATOM   2026  CB  ARG A 262      68.479  -4.043 -33.386  1.00 34.71           C  
ATOM   2027  O   ARG A 262      65.553  -4.082 -32.434  1.00 34.71           O  
ATOM   2028  CG  ARG A 262      69.793  -4.516 -33.986  1.00 34.71           C  
ATOM   2029  CD  ARG A 262      70.991  -3.901 -33.277  1.00 34.71           C  
ATOM   2030  NE  ARG A 262      72.251  -4.430 -33.790  1.00 34.71           N  
ATOM   2031  NH1 ARG A 262      73.588  -3.204 -32.359  1.00 34.71           N  
ATOM   2032  NH2 ARG A 262      74.537  -4.630 -33.881  1.00 34.71           N  
ATOM   2033  CZ  ARG A 262      73.456  -4.087 -33.342  1.00 34.71           C  
ATOM   2034  N   GLY A 263      65.296  -5.914 -33.160  1.00 32.90           N  
ATOM   2035  CA  GLY A 263      64.893  -6.797 -32.078  1.00 32.90           C  
ATOM   2036  C   GLY A 263      63.395  -7.027 -32.022  1.00 32.90           C  
ATOM   2037  O   GLY A 263      62.611  -6.109 -32.269  1.00 32.90           O  
ATOM   2038  N   ASN A 264      62.918  -8.268 -32.415  1.00 32.36           N  
ATOM   2039  CA  ASN A 264      62.083  -9.431 -32.133  1.00 32.36           C  
ATOM   2040  C   ASN A 264      60.667  -9.021 -31.739  1.00 32.36           C  
ATOM   2041  CB  ASN A 264      62.713 -10.291 -31.036  1.00 32.36           C  
ATOM   2042  O   ASN A 264      60.483  -8.168 -30.868  1.00 32.36           O  
ATOM   2043  CG  ASN A 264      63.516 -11.451 -31.591  1.00 32.36           C  
ATOM   2044  ND2 ASN A 264      64.090 -12.253 -30.703  1.00 32.36           N  
ATOM   2045  OD1 ASN A 264      63.620 -11.623 -32.808  1.00 32.36           O  
ATOM   2046  N   SER A 265      59.704  -9.209 -32.677  1.00 29.86           N  
ATOM   2047  CA  SER A 265      58.396  -9.677 -33.124  1.00 29.86           C  
ATOM   2048  C   SER A 265      57.560 -10.182 -31.952  1.00 29.86           C  
ATOM   2049  CB  SER A 265      58.550 -10.786 -34.166  1.00 29.86           C  
ATOM   2050  O   SER A 265      57.951 -11.128 -31.266  1.00 29.86           O  
ATOM   2051  OG  SER A 265      57.888 -11.966 -33.746  1.00 29.86           O  
ATOM   2052  N   VAL A 266      56.838  -9.365 -31.250  1.00 30.21           N  
ATOM   2053  CA  VAL A 266      55.729  -9.793 -30.403  1.00 30.21           C  
ATOM   2054  C   VAL A 266      54.403  -9.385 -31.042  1.00 30.21           C  
ATOM   2055  CB  VAL A 266      55.840  -9.201 -28.980  1.00 30.21           C  
ATOM   2056  O   VAL A 266      54.223  -8.227 -31.426  1.00 30.21           O  
ATOM   2057  CG1 VAL A 266      54.642  -9.616 -28.128  1.00 30.21           C  
ATOM   2058  CG2 VAL A 266      57.146  -9.640 -28.321  1.00 30.21           C  
ATOM   2059  N   THR A 267      53.741 -10.235 -31.812  1.00 30.82           N  
ATOM   2060  CA  THR A 267      52.423 -10.594 -32.322  1.00 30.82           C  
ATOM   2061  C   THR A 267      51.345 -10.317 -31.278  1.00 30.82           C  
ATOM   2062  CB  THR A 267      52.370 -12.076 -32.739  1.00 30.82           C  
ATOM   2063  O   THR A 267      51.464 -10.743 -30.128  1.00 30.82           O  
ATOM   2064  CG2 THR A 267      53.202 -12.325 -33.992  1.00 30.82           C  
ATOM   2065  OG1 THR A 267      52.879 -12.885 -31.671  1.00 30.82           O  
ATOM   2066  N   ARG A 268      50.670  -9.231 -31.245  1.00 27.92           N  
ATOM   2067  CA  ARG A 268      49.527  -8.524 -30.675  1.00 27.92           C  
ATOM   2068  C   ARG A 268      48.227  -9.273 -30.950  1.00 27.92           C  
ATOM   2069  CB  ARG A 268      49.441  -7.102 -31.233  1.00 27.92           C  
ATOM   2070  O   ARG A 268      47.901  -9.557 -32.105  1.00 27.92           O  
ATOM   2071  CG  ARG A 268      49.916  -6.031 -30.264  1.00 27.92           C  
ATOM   2072  CD  ARG A 268      49.714  -4.631 -30.828  1.00 27.92           C  
ATOM   2073  NE  ARG A 268      50.028  -3.602 -29.841  1.00 27.92           N  
ATOM   2074  NH1 ARG A 268      49.172  -1.855 -31.086  1.00 27.92           N  
ATOM   2075  NH2 ARG A 268      50.092  -1.456 -29.025  1.00 27.92           N  
ATOM   2076  CZ  ARG A 268      49.763  -2.307 -29.987  1.00 27.92           C  
ATOM   2077  N   ARG A 269      47.825 -10.238 -30.125  1.00 26.36           N  
ATOM   2078  CA  ARG A 269      46.528 -10.844 -29.841  1.00 26.36           C  
ATOM   2079  C   ARG A 269      45.529  -9.798 -29.360  1.00 26.36           C  
ATOM   2080  CB  ARG A 269      46.669 -11.953 -28.796  1.00 26.36           C  
ATOM   2081  O   ARG A 269      45.837  -8.997 -28.474  1.00 26.36           O  
ATOM   2082  CG  ARG A 269      46.057 -13.279 -29.219  1.00 26.36           C  
ATOM   2083  CD  ARG A 269      46.281 -14.362 -28.173  1.00 26.36           C  
ATOM   2084  NE  ARG A 269      45.907 -15.681 -28.675  1.00 26.36           N  
ATOM   2085  NH1 ARG A 269      46.088 -16.739 -26.629  1.00 26.36           N  
ATOM   2086  NH2 ARG A 269      45.474 -17.929 -28.490  1.00 26.36           N  
ATOM   2087  CZ  ARG A 269      45.824 -16.780 -27.930  1.00 26.36           C  
ATOM   2088  N   PRO A 270      44.437  -9.603 -30.065  1.00 33.39           N  
ATOM   2089  CA  PRO A 270      43.346  -8.650 -29.847  1.00 33.39           C  
ATOM   2090  C   PRO A 270      42.643  -8.853 -28.507  1.00 33.39           C  
ATOM   2091  CB  PRO A 270      42.394  -8.932 -31.012  1.00 33.39           C  
ATOM   2092  O   PRO A 270      42.434  -9.993 -28.083  1.00 33.39           O  
ATOM   2093  CG  PRO A 270      42.822 -10.263 -31.542  1.00 33.39           C  
ATOM   2094  CD  PRO A 270      43.950 -10.774 -30.692  1.00 33.39           C  
ATOM   2095  N   SER A 271      42.840  -8.082 -27.439  1.00 33.61           N  
ATOM   2096  CA  SER A 271      42.433  -7.641 -26.108  1.00 33.61           C  
ATOM   2097  C   SER A 271      40.988  -8.029 -25.816  1.00 33.61           C  
ATOM   2098  CB  SER A 271      42.602  -6.128 -25.970  1.00 33.61           C  
ATOM   2099  O   SER A 271      40.081  -7.688 -26.578  1.00 33.61           O  
ATOM   2100  OG  SER A 271      41.659  -5.598 -25.054  1.00 33.61           O  
ATOM   2101  N   LEU A 272      40.562  -9.316 -25.669  1.00 37.21           N  
ATOM   2102  CA  LEU A 272      39.408  -9.869 -24.969  1.00 37.21           C  
ATOM   2103  C   LEU A 272      38.904  -8.903 -23.902  1.00 37.21           C  
ATOM   2104  CB  LEU A 272      39.763 -11.214 -24.329  1.00 37.21           C  
ATOM   2105  O   LEU A 272      39.678  -8.444 -23.059  1.00 37.21           O  
ATOM   2106  CG  LEU A 272      39.797 -12.423 -25.266  1.00 37.21           C  
ATOM   2107  CD1 LEU A 272      40.628 -13.545 -24.653  1.00 37.21           C  
ATOM   2108  CD2 LEU A 272      38.382 -12.904 -25.570  1.00 37.21           C  
ATOM   2109  N   SER A 273      38.276  -7.739 -24.098  1.00 44.63           N  
ATOM   2110  CA  SER A 273      37.266  -7.178 -23.206  1.00 44.63           C  
ATOM   2111  C   SER A 273      37.170  -7.976 -21.909  1.00 44.63           C  
ATOM   2112  CB  SER A 273      35.902  -7.143 -23.895  1.00 44.63           C  
ATOM   2113  O   SER A 273      37.151  -9.208 -21.932  1.00 44.63           O  
ATOM   2114  OG  SER A 273      35.517  -8.440 -24.316  1.00 44.63           O  
ATOM   2115  N   ASN A 274      38.156  -8.054 -21.024  1.00 50.84           N  
ATOM   2116  CA  ASN A 274      38.207  -8.133 -19.568  1.00 50.84           C  
ATOM   2117  C   ASN A 274      36.958  -8.800 -18.998  1.00 50.84           C  
ATOM   2118  CB  ASN A 274      38.389  -6.740 -18.960  1.00 50.84           C  
ATOM   2119  O   ASN A 274      35.841  -8.500 -19.422  1.00 50.84           O  
ATOM   2120  CG  ASN A 274      39.764  -6.161 -19.228  1.00 50.84           C  
ATOM   2121  ND2 ASN A 274      39.866  -4.838 -19.199  1.00 50.84           N  
ATOM   2122  OD1 ASN A 274      40.726  -6.897 -19.460  1.00 50.84           O  
ATOM   2123  N   LEU A 275      36.757 -10.089 -19.084  1.00 56.55           N  
ATOM   2124  CA  LEU A 275      36.023 -11.071 -18.294  1.00 56.55           C  
ATOM   2125  C   LEU A 275      35.062 -10.385 -17.329  1.00 56.55           C  
ATOM   2126  CB  LEU A 275      36.992 -11.967 -17.518  1.00 56.55           C  
ATOM   2127  O   LEU A 275      35.466  -9.503 -16.567  1.00 56.55           O  
ATOM   2128  CG  LEU A 275      37.538 -13.184 -18.267  1.00 56.55           C  
ATOM   2129  CD1 LEU A 275      38.972 -13.472 -17.834  1.00 56.55           C  
ATOM   2130  CD2 LEU A 275      36.648 -14.400 -18.033  1.00 56.55           C  
ATOM   2131  N   LEU A 276      33.982  -9.728 -17.679  1.00 72.98           N  
ATOM   2132  CA  LEU A 276      32.850  -9.270 -16.881  1.00 72.98           C  
ATOM   2133  C   LEU A 276      32.762 -10.042 -15.569  1.00 72.98           C  
ATOM   2134  CB  LEU A 276      31.544  -9.423 -17.665  1.00 72.98           C  
ATOM   2135  O   LEU A 276      32.725 -11.275 -15.571  1.00 72.98           O  
ATOM   2136  CG  LEU A 276      30.434  -8.424 -17.335  1.00 72.98           C  
ATOM   2137  CD1 LEU A 276      30.432  -7.281 -18.345  1.00 72.98           C  
ATOM   2138  CD2 LEU A 276      29.078  -9.121 -17.306  1.00 72.98           C  
ATOM   2139  N   ARG A 277      32.909  -9.266 -14.434  1.00 88.59           N  
ATOM   2140  CA  ARG A 277      32.789  -9.803 -13.082  1.00 88.59           C  
ATOM   2141  C   ARG A 277      31.838  -8.959 -12.240  1.00 88.59           C  
ATOM   2142  CB  ARG A 277      34.161  -9.876 -12.409  1.00 88.59           C  
ATOM   2143  O   ARG A 277      31.766  -7.740 -12.409  1.00 88.59           O  
ATOM   2144  CG  ARG A 277      35.161 -10.755 -13.142  1.00 88.59           C  
ATOM   2145  CD  ARG A 277      36.510 -10.782 -12.437  1.00 88.59           C  
ATOM   2146  NE  ARG A 277      37.518 -11.482 -13.229  1.00 88.59           N  
ATOM   2147  NH1 ARG A 277      37.806 -13.207 -11.719  1.00 88.59           N  
ATOM   2148  NH2 ARG A 277      39.014 -13.169 -13.667  1.00 88.59           N  
ATOM   2149  CZ  ARG A 277      38.110 -12.618 -12.870  1.00 88.59           C  
ATOM   2150  N   TRP A 278      30.978  -9.715 -11.437  1.00 91.59           N  
ATOM   2151  CA  TRP A 278      30.248  -8.958 -10.426  1.00 91.59           C  
ATOM   2152  C   TRP A 278      31.208  -8.198  -9.516  1.00 91.59           C  
ATOM   2153  CB  TRP A 278      29.363  -9.888  -9.592  1.00 91.59           C  
ATOM   2154  O   TRP A 278      32.265  -8.717  -9.148  1.00 91.59           O  
ATOM   2155  CG  TRP A 278      28.335 -10.630 -10.392  1.00 91.59           C  
ATOM   2156  CD1 TRP A 278      28.219 -11.985 -10.531  1.00 91.59           C  
ATOM   2157  CD2 TRP A 278      27.279 -10.055 -11.169  1.00 91.59           C  
ATOM   2158  CE2 TRP A 278      26.561 -11.122 -11.752  1.00 91.59           C  
ATOM   2159  CE3 TRP A 278      26.870  -8.740 -11.427  1.00 91.59           C  
ATOM   2160  NE1 TRP A 278      27.154 -12.288 -11.347  1.00 91.59           N  
ATOM   2161  CH2 TRP A 278      25.076  -9.618 -12.816  1.00 91.59           C  
ATOM   2162  CZ2 TRP A 278      25.455 -10.914 -12.579  1.00 91.59           C  
ATOM   2163  CZ3 TRP A 278      25.769  -8.535 -12.251  1.00 91.59           C  
ATOM   2164  N   ASP A 279      30.927  -6.956  -9.269  1.00 89.26           N  
ATOM   2165  CA  ASP A 279      31.766  -6.108  -8.429  1.00 89.26           C  
ATOM   2166  C   ASP A 279      31.593  -6.453  -6.952  1.00 89.26           C  
ATOM   2167  CB  ASP A 279      31.442  -4.631  -8.665  1.00 89.26           C  
ATOM   2168  O   ASP A 279      30.658  -5.979  -6.303  1.00 89.26           O  
ATOM   2169  CG  ASP A 279      32.459  -3.693  -8.038  1.00 89.26           C  
ATOM   2170  OD1 ASP A 279      33.275  -4.146  -7.206  1.00 89.26           O  
ATOM   2171  OD2 ASP A 279      32.442  -2.490  -8.375  1.00 89.26           O  
ATOM   2172  N   ALA A 280      32.504  -7.235  -6.433  1.00 86.02           N  
ATOM   2173  CA  ALA A 280      32.433  -7.722  -5.058  1.00 86.02           C  
ATOM   2174  C   ALA A 280      32.511  -6.567  -4.063  1.00 86.02           C  
ATOM   2175  CB  ALA A 280      33.551  -8.727  -4.791  1.00 86.02           C  
ATOM   2176  O   ALA A 280      31.940  -6.640  -2.972  1.00 86.02           O  
ATOM   2177  N   SER A 281      33.260  -5.505  -4.444  1.00 83.79           N  
ATOM   2178  CA  SER A 281      33.445  -4.362  -3.555  1.00 83.79           C  
ATOM   2179  C   SER A 281      32.130  -3.628  -3.317  1.00 83.79           C  
ATOM   2180  CB  SER A 281      34.481  -3.396  -4.131  1.00 83.79           C  
ATOM   2181  O   SER A 281      31.977  -2.924  -2.317  1.00 83.79           O  
ATOM   2182  OG  SER A 281      33.963  -2.721  -5.265  1.00 83.79           O  
ATOM   2183  N   ARG A 282      31.185  -3.891  -4.107  1.00 79.89           N  
ATOM   2184  CA  ARG A 282      29.913  -3.183  -4.005  1.00 79.89           C  
ATOM   2185  C   ARG A 282      28.818  -4.099  -3.470  1.00 79.89           C  
ATOM   2186  CB  ARG A 282      29.503  -2.616  -5.366  1.00 79.89           C  
ATOM   2187  O   ARG A 282      27.642  -3.729  -3.458  1.00 79.89           O  
ATOM   2188  CG  ARG A 282      30.383  -1.474  -5.848  1.00 79.89           C  
ATOM   2189  CD  ARG A 282      29.633  -0.543  -6.791  1.00 79.89           C  
ATOM   2190  NE  ARG A 282      30.462   0.585  -7.207  1.00 79.89           N  
ATOM   2191  NH1 ARG A 282      28.689   1.912  -7.863  1.00 79.89           N  
ATOM   2192  NH2 ARG A 282      30.839   2.687  -8.052  1.00 79.89           N  
ATOM   2193  CZ  ARG A 282      29.995   1.725  -7.706  1.00 79.89           C  
ATOM   2194  N   ALA A 283      29.136  -5.246  -3.132  1.00 82.73           N  
ATOM   2195  CA  ALA A 283      28.178  -6.200  -2.578  1.00 82.73           C  
ATOM   2196  C   ALA A 283      27.685  -5.749  -1.207  1.00 82.73           C  
ATOM   2197  CB  ALA A 283      28.805  -7.589  -2.485  1.00 82.73           C  
ATOM   2198  O   ALA A 283      26.547  -6.033  -0.825  1.00 82.73           O  
ATOM   2199  N   ARG A 284      28.422  -4.905  -0.522  1.00 82.16           N  
ATOM   2200  CA  ARG A 284      28.107  -4.253   0.746  1.00 82.16           C  
ATOM   2201  C   ARG A 284      27.498  -5.242   1.734  1.00 82.16           C  
ATOM   2202  CB  ARG A 284      27.152  -3.079   0.524  1.00 82.16           C  
ATOM   2203  O   ARG A 284      26.525  -4.922   2.420  1.00 82.16           O  
ATOM   2204  CG  ARG A 284      27.732  -1.967  -0.337  1.00 82.16           C  
ATOM   2205  CD  ARG A 284      26.778  -0.786  -0.450  1.00 82.16           C  
ATOM   2206  NE  ARG A 284      27.302   0.246  -1.340  1.00 82.16           N  
ATOM   2207  NH1 ARG A 284      25.609   1.760  -0.919  1.00 82.16           N  
ATOM   2208  NH2 ARG A 284      27.297   2.297  -2.374  1.00 82.16           N  
ATOM   2209  CZ  ARG A 284      26.735   1.432  -1.543  1.00 82.16           C  
ATOM   2210  N   GLY A 285      27.900  -6.432   1.781  1.00 85.47           N  
ATOM   2211  CA  GLY A 285      27.444  -7.429   2.736  1.00 85.47           C  
ATOM   2212  C   GLY A 285      26.087  -8.012   2.387  1.00 85.47           C  
ATOM   2213  O   GLY A 285      25.453  -8.664   3.220  1.00 85.47           O  
ATOM   2214  N   LYS A 286      25.612  -7.688   1.232  1.00 91.57           N  
ATOM   2215  CA  LYS A 286      24.291  -8.157   0.827  1.00 91.57           C  
ATOM   2216  C   LYS A 286      24.397  -9.314  -0.163  1.00 91.57           C  
ATOM   2217  CB  LYS A 286      23.479  -7.015   0.213  1.00 91.57           C  
ATOM   2218  O   LYS A 286      23.448 -10.082  -0.332  1.00 91.57           O  
ATOM   2219  CG  LYS A 286      23.157  -5.892   1.187  1.00 91.57           C  
ATOM   2220  CD  LYS A 286      22.275  -4.830   0.544  1.00 91.57           C  
ATOM   2221  CE  LYS A 286      21.950  -3.706   1.518  1.00 91.57           C  
ATOM   2222  NZ  LYS A 286      21.088  -2.660   0.890  1.00 91.57           N  
ATOM   2223  N   PHE A 287      25.578  -9.336  -0.786  1.00 93.61           N  
ATOM   2224  CA  PHE A 287      25.845 -10.416  -1.730  1.00 93.61           C  
ATOM   2225  C   PHE A 287      27.132 -11.147  -1.366  1.00 93.61           C  
ATOM   2226  CB  PHE A 287      25.936  -9.873  -3.159  1.00 93.61           C  
ATOM   2227  O   PHE A 287      28.088 -10.532  -0.888  1.00 93.61           O  
ATOM   2228  CG  PHE A 287      24.613  -9.436  -3.728  1.00 93.61           C  
ATOM   2229  CD1 PHE A 287      23.828 -10.320  -4.458  1.00 93.61           C  
ATOM   2230  CD2 PHE A 287      24.154  -8.140  -3.532  1.00 93.61           C  
ATOM   2231  CE1 PHE A 287      22.603  -9.918  -4.985  1.00 93.61           C  
ATOM   2232  CE2 PHE A 287      22.931  -7.731  -4.056  1.00 93.61           C  
ATOM   2233  CZ  PHE A 287      22.157  -8.621  -4.783  1.00 93.61           C  
ATOM   2234  N   GLU A 288      27.064 -12.424  -1.574  1.00 94.95           N  
ATOM   2235  CA  GLU A 288      28.285 -13.220  -1.654  1.00 94.95           C  
ATOM   2236  C   GLU A 288      28.695 -13.457  -3.105  1.00 94.95           C  
ATOM   2237  CB  GLU A 288      28.102 -14.559  -0.934  1.00 94.95           C  
ATOM   2238  O   GLU A 288      27.943 -14.053  -3.878  1.00 94.95           O  
ATOM   2239  CG  GLU A 288      28.112 -14.446   0.584  1.00 94.95           C  
ATOM   2240  CD  GLU A 288      27.924 -15.782   1.286  1.00 94.95           C  
ATOM   2241  OE1 GLU A 288      27.874 -15.809   2.536  1.00 94.95           O  
ATOM   2242  OE2 GLU A 288      27.826 -16.810   0.579  1.00 94.95           O  
ATOM   2243  N   VAL A 289      29.895 -12.964  -3.465  1.00 94.69           N  
ATOM   2244  CA  VAL A 289      30.372 -13.082  -4.839  1.00 94.69           C  
ATOM   2245  C   VAL A 289      31.522 -14.085  -4.903  1.00 94.69           C  
ATOM   2246  CB  VAL A 289      30.825 -11.716  -5.401  1.00 94.69           C  
ATOM   2247  O   VAL A 289      32.405 -14.083  -4.042  1.00 94.69           O  
ATOM   2248  CG1 VAL A 289      31.302 -11.857  -6.845  1.00 94.69           C  
ATOM   2249  CG2 VAL A 289      29.690 -10.698  -5.307  1.00 94.69           C  
ATOM   2250  N   SER A 290      31.441 -15.038  -5.924  1.00 92.72           N  
ATOM   2251  CA  SER A 290      32.495 -16.033  -6.090  1.00 92.72           C  
ATOM   2252  C   SER A 290      33.837 -15.373  -6.388  1.00 92.72           C  
ATOM   2253  CB  SER A 290      32.138 -17.010  -7.212  1.00 92.72           C  
ATOM   2254  O   SER A 290      33.884 -14.219  -6.820  1.00 92.72           O  
ATOM   2255  OG  SER A 290      32.104 -16.347  -8.464  1.00 92.72           O  
ATOM   2256  N   THR A 291      34.891 -16.087  -6.161  1.00 86.54           N  
ATOM   2257  CA  THR A 291      36.259 -15.604  -6.315  1.00 86.54           C  
ATOM   2258  C   THR A 291      36.508 -15.132  -7.745  1.00 86.54           C  
ATOM   2259  CB  THR A 291      37.281 -16.696  -5.947  1.00 86.54           C  
ATOM   2260  O   THR A 291      37.162 -14.109  -7.961  1.00 86.54           O  
ATOM   2261  CG2 THR A 291      37.358 -16.890  -4.437  1.00 86.54           C  
ATOM   2262  OG1 THR A 291      36.892 -17.932  -6.558  1.00 86.54           O  
ATOM   2263  N   ASP A 292      35.913 -15.841  -8.681  1.00 87.07           N  
ATOM   2264  CA  ASP A 292      36.129 -15.460 -10.073  1.00 87.07           C  
ATOM   2265  C   ASP A 292      35.163 -14.356 -10.496  1.00 87.07           C  
ATOM   2266  CB  ASP A 292      35.976 -16.674 -10.992  1.00 87.07           C  
ATOM   2267  O   ASP A 292      35.220 -13.875 -11.630  1.00 87.07           O  
ATOM   2268  CG  ASP A 292      34.584 -17.279 -10.948  1.00 87.07           C  
ATOM   2269  OD1 ASP A 292      33.701 -16.729 -10.254  1.00 87.07           O  
ATOM   2270  OD2 ASP A 292      34.368 -18.317 -11.610  1.00 87.07           O  
ATOM   2271  N   GLY A 293      34.290 -14.005  -9.554  1.00 90.13           N  
ATOM   2272  CA  GLY A 293      33.372 -12.895  -9.753  1.00 90.13           C  
ATOM   2273  C   GLY A 293      32.235 -13.223 -10.703  1.00 90.13           C  
ATOM   2274  O   GLY A 293      31.556 -12.323 -11.202  1.00 90.13           O  
ATOM   2275  N   THR A 294      31.961 -14.418 -10.982  1.00 92.12           N  
ATOM   2276  CA  THR A 294      30.979 -14.808 -11.987  1.00 92.12           C  
ATOM   2277  C   THR A 294      29.672 -15.238 -11.328  1.00 92.12           C  
ATOM   2278  CB  THR A 294      31.511 -15.949 -12.874  1.00 92.12           C  
ATOM   2279  O   THR A 294      28.642 -15.352 -11.997  1.00 92.12           O  
ATOM   2280  CG2 THR A 294      32.741 -15.508 -13.660  1.00 92.12           C  
ATOM   2281  OG1 THR A 294      31.862 -17.065 -12.046  1.00 92.12           O  
ATOM   2282  N   LYS A 295      29.736 -15.504 -10.048  1.00 94.35           N  
ATOM   2283  CA  LYS A 295      28.537 -15.921  -9.325  1.00 94.35           C  
ATOM   2284  C   LYS A 295      28.251 -14.989  -8.151  1.00 94.35           C  
ATOM   2285  CB  LYS A 295      28.681 -17.360  -8.829  1.00 94.35           C  
ATOM   2286  O   LYS A 295      29.169 -14.588  -7.432  1.00 94.35           O  
ATOM   2287  CG  LYS A 295      27.406 -17.942  -8.237  1.00 94.35           C  
ATOM   2288  CD  LYS A 295      27.565 -19.421  -7.911  1.00 94.35           C  
ATOM   2289  CE  LYS A 295      26.296 -20.000  -7.302  1.00 94.35           C  
ATOM   2290  NZ  LYS A 295      26.441 -21.455  -6.996  1.00 94.35           N  
ATOM   2291  N   ALA A 296      26.975 -14.689  -8.011  1.00 95.32           N  
ATOM   2292  CA  ALA A 296      26.548 -13.849  -6.896  1.00 95.32           C  
ATOM   2293  C   ALA A 296      25.316 -14.432  -6.209  1.00 95.32           C  
ATOM   2294  CB  ALA A 296      26.261 -12.429  -7.379  1.00 95.32           C  
ATOM   2295  O   ALA A 296      24.346 -14.805  -6.872  1.00 95.32           O  
ATOM   2296  N   ARG A 297      25.447 -14.489  -4.881  1.00 95.10           N  
ATOM   2297  CA  ARG A 297      24.346 -14.994  -4.067  1.00 95.10           C  
ATOM   2298  C   ARG A 297      23.854 -13.930  -3.091  1.00 95.10           C  
ATOM   2299  CB  ARG A 297      24.773 -16.249  -3.303  1.00 95.10           C  
ATOM   2300  O   ARG A 297      24.651 -13.327  -2.369  1.00 95.10           O  
ATOM   2301  CG  ARG A 297      23.656 -16.885  -2.491  1.00 95.10           C  
ATOM   2302  CD  ARG A 297      24.137 -18.119  -1.740  1.00 95.10           C  
ATOM   2303  NE  ARG A 297      23.039 -18.798  -1.059  1.00 95.10           N  
ATOM   2304  NH1 ARG A 297      23.520 -17.928   1.026  1.00 95.10           N  
ATOM   2305  NH2 ARG A 297      21.746 -19.355   0.756  1.00 95.10           N  
ATOM   2306  CZ  ARG A 297      22.771 -18.692   0.239  1.00 95.10           C  
ATOM   2307  N   HIS A 298      22.504 -13.732  -3.072  1.00 94.44           N  
ATOM   2308  CA  HIS A 298      21.872 -12.788  -2.157  1.00 94.44           C  
ATOM   2309  C   HIS A 298      21.793 -13.358  -0.745  1.00 94.44           C  
ATOM   2310  CB  HIS A 298      20.473 -12.417  -2.652  1.00 94.44           C  
ATOM   2311  O   HIS A 298      21.251 -14.446  -0.539  1.00 94.44           O  
ATOM   2312  CG  HIS A 298      19.815 -11.344  -1.844  1.00 94.44           C  
ATOM   2313  CD2 HIS A 298      20.340 -10.316  -1.136  1.00 94.44           C  
ATOM   2314  ND1 HIS A 298      18.448 -11.256  -1.697  1.00 94.44           N  
ATOM   2315  CE1 HIS A 298      18.159 -10.216  -0.932  1.00 94.44           C  
ATOM   2316  NE2 HIS A 298      19.290  -9.629  -0.579  1.00 94.44           N  
ATOM   2317  N   ILE A 299      22.252 -12.616   0.265  1.00 94.12           N  
ATOM   2318  CA  ILE A 299      22.376 -13.264   1.566  1.00 94.12           C  
ATOM   2319  C   ILE A 299      21.592 -12.475   2.612  1.00 94.12           C  
ATOM   2320  CB  ILE A 299      23.855 -13.397   1.993  1.00 94.12           C  
ATOM   2321  O   ILE A 299      21.649 -12.785   3.804  1.00 94.12           O  
ATOM   2322  CG1 ILE A 299      24.557 -12.036   1.918  1.00 94.12           C  
ATOM   2323  CG2 ILE A 299      24.576 -14.433   1.125  1.00 94.12           C  
ATOM   2324  CD1 ILE A 299      25.960 -12.030   2.508  1.00 94.12           C  
ATOM   2325  N   THR A 300      20.874 -11.412   2.242  1.00 91.78           N  
ATOM   2326  CA  THR A 300      20.041 -10.657   3.172  1.00 91.78           C  
ATOM   2327  C   THR A 300      18.591 -10.631   2.699  1.00 91.78           C  
ATOM   2328  CB  THR A 300      20.556  -9.215   3.339  1.00 91.78           C  
ATOM   2329  O   THR A 300      18.313 -10.843   1.517  1.00 91.78           O  
ATOM   2330  CG2 THR A 300      21.991  -9.199   3.853  1.00 91.78           C  
ATOM   2331  OG1 THR A 300      20.507  -8.547   2.072  1.00 91.78           O  
ATOM   2332  N   PRO A 301      17.632 -10.415   3.727  1.00 89.37           N  
ATOM   2333  CA  PRO A 301      16.252 -10.194   3.287  1.00 89.37           C  
ATOM   2334  C   PRO A 301      16.046  -8.814   2.665  1.00 89.37           C  
ATOM   2335  CB  PRO A 301      15.443 -10.337   4.578  1.00 89.37           C  
ATOM   2336  O   PRO A 301      16.799  -7.882   2.957  1.00 89.37           O  
ATOM   2337  CG  PRO A 301      16.399  -9.981   5.670  1.00 89.37           C  
ATOM   2338  CD  PRO A 301      17.787 -10.344   5.226  1.00 89.37           C  
ATOM   2339  N   GLY A 302      15.134  -8.777   1.655  1.00 91.38           N  
ATOM   2340  CA  GLY A 302      14.805  -7.516   1.009  1.00 91.38           C  
ATOM   2341  C   GLY A 302      15.599  -7.271  -0.260  1.00 91.38           C  
ATOM   2342  O   GLY A 302      16.473  -8.065  -0.615  1.00 91.38           O  
ATOM   2343  N   TRP A 303      15.314  -6.201  -0.909  1.00 92.81           N  
ATOM   2344  CA  TRP A 303      15.930  -5.864  -2.188  1.00 92.81           C  
ATOM   2345  C   TRP A 303      17.388  -5.460  -2.001  1.00 92.81           C  
ATOM   2346  CB  TRP A 303      15.159  -4.733  -2.875  1.00 92.81           C  
ATOM   2347  O   TRP A 303      17.720  -4.721  -1.071  1.00 92.81           O  
ATOM   2348  CG  TRP A 303      13.881  -5.174  -3.524  1.00 92.81           C  
ATOM   2349  CD1 TRP A 303      12.616  -5.048  -3.022  1.00 92.81           C  
ATOM   2350  CD2 TRP A 303      13.747  -5.816  -4.796  1.00 92.81           C  
ATOM   2351  CE2 TRP A 303      12.369  -6.051  -5.002  1.00 92.81           C  
ATOM   2352  CE3 TRP A 303      14.658  -6.214  -5.783  1.00 92.81           C  
ATOM   2353  NE1 TRP A 303      11.702  -5.574  -3.906  1.00 92.81           N  
ATOM   2354  CH2 TRP A 303      12.795  -7.048  -7.105  1.00 92.81           C  
ATOM   2355  CZ2 TRP A 303      11.882  -6.668  -6.156  1.00 92.81           C  
ATOM   2356  CZ3 TRP A 303      14.171  -6.828  -6.931  1.00 92.81           C  
ATOM   2357  N   ALA A 304      18.199  -6.020  -2.858  1.00 92.06           N  
ATOM   2358  CA  ALA A 304      19.606  -5.641  -2.969  1.00 92.06           C  
ATOM   2359  C   ALA A 304      20.076  -5.701  -4.420  1.00 92.06           C  
ATOM   2360  CB  ALA A 304      20.471  -6.545  -2.094  1.00 92.06           C  
ATOM   2361  O   ALA A 304      19.627  -6.553  -5.190  1.00 92.06           O  
ATOM   2362  N   SER A 305      20.965  -4.801  -4.743  1.00 92.05           N  
ATOM   2363  CA  SER A 305      21.414  -4.688  -6.126  1.00 92.05           C  
ATOM   2364  C   SER A 305      22.926  -4.862  -6.232  1.00 92.05           C  
ATOM   2365  CB  SER A 305      21.006  -3.336  -6.714  1.00 92.05           C  
ATOM   2366  O   SER A 305      23.659  -4.555  -5.290  1.00 92.05           O  
ATOM   2367  OG  SER A 305      19.596  -3.190  -6.707  1.00 92.05           O  
ATOM   2368  N   LEU A 306      23.324  -5.354  -7.321  1.00 91.54           N  
ATOM   2369  CA  LEU A 306      24.726  -5.626  -7.622  1.00 91.54           C  
ATOM   2370  C   LEU A 306      25.039  -5.315  -9.081  1.00 91.54           C  
ATOM   2371  CB  LEU A 306      25.067  -7.087  -7.314  1.00 91.54           C  
ATOM   2372  O   LEU A 306      24.282  -5.695  -9.978  1.00 91.54           O  
ATOM   2373  CG  LEU A 306      26.532  -7.490  -7.481  1.00 91.54           C  
ATOM   2374  CD1 LEU A 306      27.399  -6.778  -6.448  1.00 91.54           C  
ATOM   2375  CD2 LEU A 306      26.687  -9.003  -7.365  1.00 91.54           C  
ATOM   2376  N   HIS A 307      26.126  -4.608  -9.384  1.00 89.57           N  
ATOM   2377  CA  HIS A 307      26.500  -4.327 -10.766  1.00 89.57           C  
ATOM   2378  C   HIS A 307      27.874  -4.902 -11.093  1.00 89.57           C  
ATOM   2379  CB  HIS A 307      26.485  -2.820 -11.029  1.00 89.57           C  
ATOM   2380  O   HIS A 307      28.623  -5.282 -10.190  1.00 89.57           O  
ATOM   2381  CG  HIS A 307      27.252  -2.028 -10.019  1.00 89.57           C  
ATOM   2382  CD2 HIS A 307      26.832  -1.222  -9.015  1.00 89.57           C  
ATOM   2383  ND1 HIS A 307      28.630  -2.011  -9.977  1.00 89.57           N  
ATOM   2384  CE1 HIS A 307      29.024  -1.227  -8.987  1.00 89.57           C  
ATOM   2385  NE2 HIS A 307      27.953  -0.736  -8.388  1.00 89.57           N  
ATOM   2386  N   CYS A 308      28.174  -4.987 -12.361  1.00 89.38           N  
ATOM   2387  CA  CYS A 308      29.454  -5.501 -12.834  1.00 89.38           C  
ATOM   2388  C   CYS A 308      30.543  -4.441 -12.718  1.00 89.38           C  
ATOM   2389  CB  CYS A 308      29.341  -5.973 -14.283  1.00 89.38           C  
ATOM   2390  O   CYS A 308      30.248  -3.248 -12.630  1.00 89.38           O  
ATOM   2391  SG  CYS A 308      28.492  -7.556 -14.468  1.00 89.38           S  
ATOM   2392  N   VAL A 309      31.767  -4.941 -12.751  1.00 84.14           N  
ATOM   2393  CA  VAL A 309      32.939  -4.073 -12.800  1.00 84.14           C  
ATOM   2394  C   VAL A 309      33.077  -3.471 -14.196  1.00 84.14           C  
ATOM   2395  CB  VAL A 309      34.227  -4.837 -12.419  1.00 84.14           C  
ATOM   2396  O   VAL A 309      33.010  -4.187 -15.198  1.00 84.14           O  
ATOM   2397  CG1 VAL A 309      35.437  -3.906 -12.455  1.00 84.14           C  
ATOM   2398  CG2 VAL A 309      34.080  -5.474 -11.038  1.00 84.14           C  
ATOM   2399  N   GLY A 310      33.051  -2.129 -14.168  1.00 80.47           N  
ATOM   2400  CA  GLY A 310      33.254  -1.514 -15.470  1.00 80.47           C  
ATOM   2401  C   GLY A 310      31.958  -1.242 -16.210  1.00 80.47           C  
ATOM   2402  O   GLY A 310      30.917  -1.814 -15.880  1.00 80.47           O  
ATOM   2403  N   GLY A 311      32.013  -0.185 -17.087  1.00 84.18           N  
ATOM   2404  CA  GLY A 311      30.901   0.243 -17.921  1.00 84.18           C  
ATOM   2405  C   GLY A 311      31.289   0.448 -19.373  1.00 84.18           C  
ATOM   2406  O   GLY A 311      32.463   0.335 -19.729  1.00 84.18           O  
ATOM   2407  N   VAL A 312      30.253   0.435 -20.204  1.00 85.93           N  
ATOM   2408  CA  VAL A 312      30.461   0.665 -21.630  1.00 85.93           C  
ATOM   2409  C   VAL A 312      29.727   1.933 -22.061  1.00 85.93           C  
ATOM   2410  CB  VAL A 312      29.985  -0.539 -22.474  1.00 85.93           C  
ATOM   2411  O   VAL A 312      28.696   2.287 -21.485  1.00 85.93           O  
ATOM   2412  CG1 VAL A 312      30.835  -1.774 -22.180  1.00 85.93           C  
ATOM   2413  CG2 VAL A 312      28.509  -0.826 -22.209  1.00 85.93           C  
ATOM   2414  N   SER A 313      30.232   2.657 -22.934  1.00 86.15           N  
ATOM   2415  CA  SER A 313      29.600   3.909 -23.338  1.00 86.15           C  
ATOM   2416  C   SER A 313      29.351   3.943 -24.842  1.00 86.15           C  
ATOM   2417  CB  SER A 313      30.466   5.102 -22.930  1.00 86.15           C  
ATOM   2418  O   SER A 313      28.724   4.873 -25.352  1.00 86.15           O  
ATOM   2419  OG  SER A 313      31.770   4.987 -23.473  1.00 86.15           O  
ATOM   2420  N   ARG A 314      29.775   2.862 -25.613  1.00 84.89           N  
ATOM   2421  CA  ARG A 314      29.558   2.782 -27.053  1.00 84.89           C  
ATOM   2422  C   ARG A 314      29.607   1.336 -27.536  1.00 84.89           C  
ATOM   2423  CB  ARG A 314      30.597   3.620 -27.801  1.00 84.89           C  
ATOM   2424  O   ARG A 314      30.006   0.441 -26.788  1.00 84.89           O  
ATOM   2425  CG  ARG A 314      32.030   3.153 -27.593  1.00 84.89           C  
ATOM   2426  CD  ARG A 314      33.023   4.029 -28.344  1.00 84.89           C  
ATOM   2427  NE  ARG A 314      34.397   3.576 -28.149  1.00 84.89           N  
ATOM   2428  NH1 ARG A 314      35.358   5.317 -29.324  1.00 84.89           N  
ATOM   2429  NH2 ARG A 314      36.678   3.698 -28.381  1.00 84.89           N  
ATOM   2430  CZ  ARG A 314      35.474   4.198 -28.618  1.00 84.89           C  
ATOM   2431  N   GLY A 315      29.050   1.053 -28.732  1.00 81.68           N  
ATOM   2432  CA  GLY A 315      29.135  -0.256 -29.360  1.00 81.68           C  
ATOM   2433  C   GLY A 315      27.965  -1.159 -29.018  1.00 81.68           C  
ATOM   2434  O   GLY A 315      26.997  -0.721 -28.392  1.00 81.68           O  
ATOM   2435  N   SER A 316      28.026  -2.364 -29.540  1.00 86.28           N  
ATOM   2436  CA  SER A 316      27.043  -3.423 -29.339  1.00 86.28           C  
ATOM   2437  C   SER A 316      27.565  -4.487 -28.380  1.00 86.28           C  
ATOM   2438  CB  SER A 316      26.667  -4.068 -30.673  1.00 86.28           C  
ATOM   2439  O   SER A 316      28.661  -5.019 -28.571  1.00 86.28           O  
ATOM   2440  OG  SER A 316      25.992  -3.142 -31.507  1.00 86.28           O  
ATOM   2441  N   HIS A 317      26.732  -4.713 -27.375  1.00 88.52           N  
ATOM   2442  CA  HIS A 317      27.172  -5.598 -26.303  1.00 88.52           C  
ATOM   2443  C   HIS A 317      26.090  -6.610 -25.944  1.00 88.52           C  
ATOM   2444  CB  HIS A 317      27.563  -4.787 -25.066  1.00 88.52           C  
ATOM   2445  O   HIS A 317      24.898  -6.309 -26.033  1.00 88.52           O  
ATOM   2446  CG  HIS A 317      28.570  -3.716 -25.344  1.00 88.52           C  
ATOM   2447  CD2 HIS A 317      28.412  -2.413 -25.678  1.00 88.52           C  
ATOM   2448  ND1 HIS A 317      29.928  -3.940 -25.293  1.00 88.52           N  
ATOM   2449  CE1 HIS A 317      30.565  -2.818 -25.584  1.00 88.52           C  
ATOM   2450  NE2 HIS A 317      29.668  -1.877 -25.822  1.00 88.52           N  
ATOM   2451  N   VAL A 318      26.551  -7.804 -25.602  1.00 91.39           N  
ATOM   2452  CA  VAL A 318      25.649  -8.860 -25.154  1.00 91.39           C  
ATOM   2453  C   VAL A 318      26.198  -9.503 -23.883  1.00 91.39           C  
ATOM   2454  CB  VAL A 318      25.443  -9.932 -26.248  1.00 91.39           C  
ATOM   2455  O   VAL A 318      27.373  -9.873 -23.824  1.00 91.39           O  
ATOM   2456  CG1 VAL A 318      24.484 -11.018 -25.765  1.00 91.39           C  
ATOM   2457  CG2 VAL A 318      24.925  -9.289 -27.533  1.00 91.39           C  
ATOM   2458  N   TRP A 319      25.274  -9.561 -22.863  1.00 92.40           N  
ATOM   2459  CA  TRP A 319      25.608 -10.230 -21.610  1.00 92.40           C  
ATOM   2460  C   TRP A 319      24.584 -11.311 -21.280  1.00 92.40           C  
ATOM   2461  CB  TRP A 319      25.688  -9.218 -20.464  1.00 92.40           C  
ATOM   2462  O   TRP A 319      23.385 -11.127 -21.501  1.00 92.40           O  
ATOM   2463  CG  TRP A 319      26.716  -8.146 -20.669  1.00 92.40           C  
ATOM   2464  CD1 TRP A 319      28.065  -8.250 -20.471  1.00 92.40           C  
ATOM   2465  CD2 TRP A 319      26.476  -6.805 -21.107  1.00 92.40           C  
ATOM   2466  CE2 TRP A 319      27.727  -6.151 -21.153  1.00 92.40           C  
ATOM   2467  CE3 TRP A 319      25.324  -6.093 -21.466  1.00 92.40           C  
ATOM   2468  NE1 TRP A 319      28.679  -7.053 -20.761  1.00 92.40           N  
ATOM   2469  CH2 TRP A 319      26.714  -4.143 -21.891  1.00 92.40           C  
ATOM   2470  CZ2 TRP A 319      27.857  -4.816 -21.545  1.00 92.40           C  
ATOM   2471  CZ3 TRP A 319      25.456  -4.765 -21.855  1.00 92.40           C  
ATOM   2472  N   HIS A 320      25.096 -12.384 -20.671  1.00 93.79           N  
ATOM   2473  CA  HIS A 320      24.221 -13.500 -20.331  1.00 93.79           C  
ATOM   2474  C   HIS A 320      24.207 -13.751 -18.827  1.00 93.79           C  
ATOM   2475  CB  HIS A 320      24.656 -14.766 -21.071  1.00 93.79           C  
ATOM   2476  O   HIS A 320      25.259 -13.953 -18.217  1.00 93.79           O  
ATOM   2477  CG  HIS A 320      24.788 -14.582 -22.549  1.00 93.79           C  
ATOM   2478  CD2 HIS A 320      25.884 -14.514 -23.341  1.00 93.79           C  
ATOM   2479  ND1 HIS A 320      23.699 -14.441 -23.382  1.00 93.79           N  
ATOM   2480  CE1 HIS A 320      24.121 -14.294 -24.626  1.00 93.79           C  
ATOM   2481  NE2 HIS A 320      25.443 -14.334 -24.629  1.00 93.79           N  
ATOM   2482  N   VAL A 321      22.973 -13.752 -18.300  1.00 95.74           N  
ATOM   2483  CA  VAL A 321      22.817 -13.971 -16.866  1.00 95.74           C  
ATOM   2484  C   VAL A 321      21.895 -15.164 -16.623  1.00 95.74           C  
ATOM   2485  CB  VAL A 321      22.263 -12.716 -16.156  1.00 95.74           C  
ATOM   2486  O   VAL A 321      20.751 -15.176 -17.084  1.00 95.74           O  
ATOM   2487  CG1 VAL A 321      22.151 -12.951 -14.651  1.00 95.74           C  
ATOM   2488  CG2 VAL A 321      23.148 -11.505 -16.447  1.00 95.74           C  
ATOM   2489  N   ARG A 322      22.410 -16.114 -15.885  1.00 95.72           N  
ATOM   2490  CA  ARG A 322      21.609 -17.284 -15.538  1.00 95.72           C  
ATOM   2491  C   ARG A 322      21.060 -17.170 -14.119  1.00 95.72           C  
ATOM   2492  CB  ARG A 322      22.437 -18.563 -15.679  1.00 95.72           C  
ATOM   2493  O   ARG A 322      21.783 -16.788 -13.197  1.00 95.72           O  
ATOM   2494  CG  ARG A 322      21.659 -19.835 -15.383  1.00 95.72           C  
ATOM   2495  CD  ARG A 322      22.526 -21.076 -15.541  1.00 95.72           C  
ATOM   2496  NE  ARG A 322      23.606 -21.107 -14.559  1.00 95.72           N  
ATOM   2497  NH1 ARG A 322      24.884 -22.652 -15.708  1.00 95.72           N  
ATOM   2498  NH2 ARG A 322      25.622 -21.806 -13.709  1.00 95.72           N  
ATOM   2499  CZ  ARG A 322      24.702 -21.855 -14.661  1.00 95.72           C  
ATOM   2500  N   VAL A 323      19.787 -17.507 -13.996  1.00 95.36           N  
ATOM   2501  CA  VAL A 323      19.167 -17.613 -12.679  1.00 95.36           C  
ATOM   2502  C   VAL A 323      19.402 -19.009 -12.108  1.00 95.36           C  
ATOM   2503  CB  VAL A 323      17.653 -17.310 -12.739  1.00 95.36           C  
ATOM   2504  O   VAL A 323      18.867 -19.995 -12.620  1.00 95.36           O  
ATOM   2505  CG1 VAL A 323      17.039 -17.347 -11.340  1.00 95.36           C  
ATOM   2506  CG2 VAL A 323      17.406 -15.953 -13.397  1.00 95.36           C  
ATOM   2507  N   ASP A 324      20.152 -19.038 -11.004  1.00 94.76           N  
ATOM   2508  CA  ASP A 324      20.560 -20.317 -10.429  1.00 94.76           C  
ATOM   2509  C   ASP A 324      19.430 -20.937  -9.611  1.00 94.76           C  
ATOM   2510  CB  ASP A 324      21.805 -20.139  -9.556  1.00 94.76           C  
ATOM   2511  O   ASP A 324      18.663 -20.224  -8.961  1.00 94.76           O  
ATOM   2512  CG  ASP A 324      23.014 -19.660 -10.339  1.00 94.76           C  
ATOM   2513  OD1 ASP A 324      23.154 -20.021 -11.528  1.00 94.76           O  
ATOM   2514  OD2 ASP A 324      23.837 -18.917  -9.762  1.00 94.76           O  
ATOM   2515  N   PRO A 325      19.308 -22.145  -9.649  1.00 90.95           N  
ATOM   2516  CA  PRO A 325      18.346 -22.816  -8.772  1.00 90.95           C  
ATOM   2517  C   PRO A 325      18.691 -22.663  -7.292  1.00 90.95           C  
ATOM   2518  CB  PRO A 325      18.436 -24.281  -9.204  1.00 90.95           C  
ATOM   2519  O   PRO A 325      19.862 -22.499  -6.941  1.00 90.95           O  
ATOM   2520  CG  PRO A 325      19.733 -24.384  -9.939  1.00 90.95           C  
ATOM   2521  CD  PRO A 325      20.139 -23.009 -10.385  1.00 90.95           C  
ATOM   2522  N   THR A 326      17.616 -22.639  -6.440  1.00 86.06           N  
ATOM   2523  CA  THR A 326      17.859 -22.554  -5.005  1.00 86.06           C  
ATOM   2524  C   THR A 326      18.381 -23.882  -4.465  1.00 86.06           C  
ATOM   2525  CB  THR A 326      16.581 -22.154  -4.245  1.00 86.06           C  
ATOM   2526  O   THR A 326      18.092 -24.942  -5.024  1.00 86.06           O  
ATOM   2527  CG2 THR A 326      16.066 -20.796  -4.710  1.00 86.06           C  
ATOM   2528  OG1 THR A 326      15.567 -23.141  -4.474  1.00 86.06           O  
ATOM   2529  N   VAL A 327      19.217 -23.817  -3.467  1.00 82.94           N  
ATOM   2530  CA  VAL A 327      19.825 -24.991  -2.849  1.00 82.94           C  
ATOM   2531  C   VAL A 327      18.735 -25.912  -2.306  1.00 82.94           C  
ATOM   2532  CB  VAL A 327      20.802 -24.596  -1.719  1.00 82.94           C  
ATOM   2533  O   VAL A 327      18.814 -27.134  -2.456  1.00 82.94           O  
ATOM   2534  CG1 VAL A 327      21.375 -25.840  -1.042  1.00 82.94           C  
ATOM   2535  CG2 VAL A 327      21.924 -23.717  -2.268  1.00 82.94           C  
ATOM   2536  N   ASP A 328      17.694 -25.362  -1.817  1.00 81.81           N  
ATOM   2537  CA  ASP A 328      16.643 -26.144  -1.172  1.00 81.81           C  
ATOM   2538  C   ASP A 328      15.545 -26.515  -2.166  1.00 81.81           C  
ATOM   2539  CB  ASP A 328      16.047 -25.371   0.006  1.00 81.81           C  
ATOM   2540  O   ASP A 328      14.511 -27.064  -1.780  1.00 81.81           O  
ATOM   2541  CG  ASP A 328      15.497 -24.013  -0.392  1.00 81.81           C  
ATOM   2542  OD1 ASP A 328      15.709 -23.584  -1.547  1.00 81.81           O  
ATOM   2543  OD2 ASP A 328      14.849 -23.364   0.457  1.00 81.81           O  
ATOM   2544  N   LYS A 329      15.780 -26.206  -3.488  1.00 75.32           N  
ATOM   2545  CA  LYS A 329      14.865 -26.543  -4.575  1.00 75.32           C  
ATOM   2546  C   LYS A 329      13.524 -25.835  -4.405  1.00 75.32           C  
ATOM   2547  CB  LYS A 329      14.653 -28.056  -4.649  1.00 75.32           C  
ATOM   2548  O   LYS A 329      12.502 -26.298  -4.916  1.00 75.32           O  
ATOM   2549  CG  LYS A 329      15.892 -28.834  -5.067  1.00 75.32           C  
ATOM   2550  CD  LYS A 329      15.581 -30.311  -5.273  1.00 75.32           C  
ATOM   2551  CE  LYS A 329      16.825 -31.095  -5.669  1.00 75.32           C  
ATOM   2552  NZ  LYS A 329      16.521 -32.541  -5.889  1.00 75.32           N  
ATOM   2553  N   THR A 330      13.493 -24.820  -3.517  1.00 78.74           N  
ATOM   2554  CA  THR A 330      12.314 -23.966  -3.425  1.00 78.74           C  
ATOM   2555  C   THR A 330      12.100 -23.198  -4.726  1.00 78.74           C  
ATOM   2556  CB  THR A 330      12.432 -22.974  -2.254  1.00 78.74           C  
ATOM   2557  O   THR A 330      13.064 -22.832  -5.403  1.00 78.74           O  
ATOM   2558  CG2 THR A 330      12.456 -23.704  -0.915  1.00 78.74           C  
ATOM   2559  OG1 THR A 330      13.642 -22.219  -2.395  1.00 78.74           O  
ATOM   2560  N   ALA A 331      10.835 -23.140  -5.109  1.00 80.33           N  
ATOM   2561  CA  ALA A 331      10.500 -22.392  -6.317  1.00 80.33           C  
ATOM   2562  C   ALA A 331      10.906 -20.926  -6.185  1.00 80.33           C  
ATOM   2563  CB  ALA A 331       9.006 -22.502  -6.614  1.00 80.33           C  
ATOM   2564  O   ALA A 331      10.730 -20.321  -5.125  1.00 80.33           O  
ATOM   2565  N   LEU A 332      11.538 -20.478  -7.289  1.00 85.44           N  
ATOM   2566  CA  LEU A 332      11.930 -19.074  -7.364  1.00 85.44           C  
ATOM   2567  C   LEU A 332      10.748 -18.202  -7.773  1.00 85.44           C  
ATOM   2568  CB  LEU A 332      13.082 -18.892  -8.355  1.00 85.44           C  
ATOM   2569  O   LEU A 332       9.985 -18.564  -8.672  1.00 85.44           O  
ATOM   2570  CG  LEU A 332      14.480 -19.239  -7.842  1.00 85.44           C  
ATOM   2571  CD1 LEU A 332      15.137 -20.273  -8.750  1.00 85.44           C  
ATOM   2572  CD2 LEU A 332      15.341 -17.984  -7.743  1.00 85.44           C  
ATOM   2573  N   ASN A 333      10.535 -17.163  -7.029  1.00 88.46           N  
ATOM   2574  CA  ASN A 333       9.531 -16.161  -7.372  1.00 88.46           C  
ATOM   2575  C   ASN A 333      10.037 -15.208  -8.451  1.00 88.46           C  
ATOM   2576  CB  ASN A 333       9.108 -15.377  -6.127  1.00 88.46           C  
ATOM   2577  O   ASN A 333      10.968 -14.435  -8.216  1.00 88.46           O  
ATOM   2578  CG  ASN A 333       7.968 -14.417  -6.401  1.00 88.46           C  
ATOM   2579  ND2 ASN A 333       7.342 -13.921  -5.340  1.00 88.46           N  
ATOM   2580  OD1 ASN A 333       7.652 -14.123  -7.557  1.00 88.46           O  
ATOM   2581  N   PRO A 334       9.477 -15.226  -9.622  1.00 90.18           N  
ATOM   2582  CA  PRO A 334       9.944 -14.410 -10.746  1.00 90.18           C  
ATOM   2583  C   PRO A 334       9.824 -12.912 -10.478  1.00 90.18           C  
ATOM   2584  CB  PRO A 334       9.026 -14.835 -11.895  1.00 90.18           C  
ATOM   2585  O   PRO A 334      10.526 -12.111 -11.101  1.00 90.18           O  
ATOM   2586  CG  PRO A 334       7.879 -15.526 -11.232  1.00 90.18           C  
ATOM   2587  CD  PRO A 334       8.330 -16.014  -9.885  1.00 90.18           C  
ATOM   2588  N   SER A 335       9.014 -12.515  -9.525  1.00 90.25           N  
ATOM   2589  CA  SER A 335       8.813 -11.103  -9.217  1.00 90.25           C  
ATOM   2590  C   SER A 335       9.952 -10.556  -8.363  1.00 90.25           C  
ATOM   2591  CB  SER A 335       7.480 -10.895  -8.496  1.00 90.25           C  
ATOM   2592  O   SER A 335      10.003  -9.357  -8.082  1.00 90.25           O  
ATOM   2593  OG  SER A 335       6.395 -11.271  -9.327  1.00 90.25           O  
ATOM   2594  N   THR A 336      10.855 -11.450  -8.056  1.00 91.29           N  
ATOM   2595  CA  THR A 336      11.879 -11.022  -7.109  1.00 91.29           C  
ATOM   2596  C   THR A 336      13.237 -10.907  -7.796  1.00 91.29           C  
ATOM   2597  CB  THR A 336      11.983 -11.995  -5.920  1.00 91.29           C  
ATOM   2598  O   THR A 336      14.256 -10.690  -7.136  1.00 91.29           O  
ATOM   2599  CG2 THR A 336      10.662 -12.078  -5.161  1.00 91.29           C  
ATOM   2600  OG1 THR A 336      12.324 -13.299  -6.407  1.00 91.29           O  
ATOM   2601  N   VAL A 337      13.283 -11.123  -9.081  1.00 94.06           N  
ATOM   2602  CA  VAL A 337      14.547 -11.070  -9.809  1.00 94.06           C  
ATOM   2603  C   VAL A 337      14.461 -10.025 -10.919  1.00 94.06           C  
ATOM   2604  CB  VAL A 337      14.918 -12.448 -10.402  1.00 94.06           C  
ATOM   2605  O   VAL A 337      13.607 -10.119 -11.804  1.00 94.06           O  
ATOM   2606  CG1 VAL A 337      16.292 -12.396 -11.069  1.00 94.06           C  
ATOM   2607  CG2 VAL A 337      14.888 -13.521  -9.316  1.00 94.06           C  
ATOM   2608  N   MET A 338      15.399  -9.083 -10.921  1.00 94.96           N  
ATOM   2609  CA  MET A 338      15.495  -8.051 -11.949  1.00 94.96           C  
ATOM   2610  C   MET A 338      16.895  -8.013 -12.553  1.00 94.96           C  
ATOM   2611  CB  MET A 338      15.137  -6.681 -11.371  1.00 94.96           C  
ATOM   2612  O   MET A 338      17.888  -7.959 -11.826  1.00 94.96           O  
ATOM   2613  CG  MET A 338      13.717  -6.594 -10.834  1.00 94.96           C  
ATOM   2614  SD  MET A 338      13.288  -4.908 -10.251  1.00 94.96           S  
ATOM   2615  CE  MET A 338      11.524  -5.133  -9.891  1.00 94.96           C  
ATOM   2616  N   ILE A 339      16.892  -8.027 -13.914  1.00 96.16           N  
ATOM   2617  CA  ILE A 339      18.144  -8.044 -14.663  1.00 96.16           C  
ATOM   2618  C   ILE A 339      18.152  -6.906 -15.681  1.00 96.16           C  
ATOM   2619  CB  ILE A 339      18.360  -9.399 -15.372  1.00 96.16           C  
ATOM   2620  O   ILE A 339      17.192  -6.734 -16.436  1.00 96.16           O  
ATOM   2621  CG1 ILE A 339      18.403 -10.538 -14.346  1.00 96.16           C  
ATOM   2622  CG2 ILE A 339      19.640  -9.371 -16.212  1.00 96.16           C  
ATOM   2623  CD1 ILE A 339      18.445 -11.928 -14.966  1.00 96.16           C  
ATOM   2624  N   GLY A 340      19.242  -6.094 -15.690  1.00 95.53           N  
ATOM   2625  CA  GLY A 340      19.309  -4.995 -16.641  1.00 95.53           C  
ATOM   2626  C   GLY A 340      20.624  -4.242 -16.591  1.00 95.53           C  
ATOM   2627  O   GLY A 340      21.685  -4.845 -16.411  1.00 95.53           O  
ATOM   2628  N   ILE A 341      20.517  -2.936 -16.919  1.00 94.15           N  
ATOM   2629  CA  ILE A 341      21.694  -2.075 -16.951  1.00 94.15           C  
ATOM   2630  C   ILE A 341      21.424  -0.802 -16.153  1.00 94.15           C  
ATOM   2631  CB  ILE A 341      22.099  -1.724 -18.400  1.00 94.15           C  
ATOM   2632  O   ILE A 341      20.268  -0.439 -15.924  1.00 94.15           O  
ATOM   2633  CG1 ILE A 341      20.953  -0.997 -19.113  1.00 94.15           C  
ATOM   2634  CG2 ILE A 341      22.509  -2.985 -19.167  1.00 94.15           C  
ATOM   2635  CD1 ILE A 341      21.322  -0.461 -20.490  1.00 94.15           C  
ATOM   2636  N   THR A 342      22.519  -0.169 -15.747  1.00 91.05           N  
ATOM   2637  CA  THR A 342      22.374   1.090 -15.026  1.00 91.05           C  
ATOM   2638  C   THR A 342      23.548   2.020 -15.320  1.00 91.05           C  
ATOM   2639  CB  THR A 342      22.269   0.856 -13.507  1.00 91.05           C  
ATOM   2640  O   THR A 342      24.660   1.559 -15.586  1.00 91.05           O  
ATOM   2641  CG2 THR A 342      23.522   0.173 -12.968  1.00 91.05           C  
ATOM   2642  OG1 THR A 342      22.103   2.116 -12.846  1.00 91.05           O  
ATOM   2643  N   SER A 343      23.242   3.350 -15.289  1.00 83.86           N  
ATOM   2644  CA  SER A 343      24.236   4.400 -15.489  1.00 83.86           C  
ATOM   2645  C   SER A 343      24.891   4.799 -14.171  1.00 83.86           C  
ATOM   2646  CB  SER A 343      23.598   5.626 -16.144  1.00 83.86           C  
ATOM   2647  O   SER A 343      25.946   5.436 -14.164  1.00 83.86           O  
ATOM   2648  OG  SER A 343      22.605   6.185 -15.302  1.00 83.86           O  
ATOM   2649  N   SER A 344      24.252   4.566 -13.082  1.00 68.07           N  
ATOM   2650  CA  SER A 344      24.653   5.090 -11.781  1.00 68.07           C  
ATOM   2651  C   SER A 344      25.033   3.964 -10.825  1.00 68.07           C  
ATOM   2652  CB  SER A 344      23.531   5.930 -11.172  1.00 68.07           C  
ATOM   2653  O   SER A 344      24.503   2.855 -10.922  1.00 68.07           O  
ATOM   2654  OG  SER A 344      23.856   6.322  -9.849  1.00 68.07           O  
ATOM   2655  N   THR A 345      26.081   4.217 -10.107  1.00 63.33           N  
ATOM   2656  CA  THR A 345      26.476   3.304  -9.041  1.00 63.33           C  
ATOM   2657  C   THR A 345      25.508   3.393  -7.865  1.00 63.33           C  
ATOM   2658  CB  THR A 345      27.907   3.598  -8.555  1.00 63.33           C  
ATOM   2659  O   THR A 345      25.493   2.517  -6.999  1.00 63.33           O  
ATOM   2660  CG2 THR A 345      28.929   3.322  -9.654  1.00 63.33           C  
ATOM   2661  OG1 THR A 345      28.000   4.974  -8.167  1.00 63.33           O  
ATOM   2662  N   ALA A 346      24.584   4.336  -7.834  1.00 57.06           N  
ATOM   2663  CA  ALA A 346      23.657   4.539  -6.723  1.00 57.06           C  
ATOM   2664  C   ALA A 346      22.292   3.930  -7.030  1.00 57.06           C  
ATOM   2665  CB  ALA A 346      23.515   6.027  -6.414  1.00 57.06           C  
ATOM   2666  O   ALA A 346      21.475   4.540  -7.724  1.00 57.06           O  
ATOM   2667  N   LEU A 347      22.145   2.641  -7.074  1.00 63.87           N  
ATOM   2668  CA  LEU A 347      20.927   1.921  -7.429  1.00 63.87           C  
ATOM   2669  C   LEU A 347      19.850   2.118  -6.368  1.00 63.87           C  
ATOM   2670  CB  LEU A 347      21.219   0.429  -7.606  1.00 63.87           C  
ATOM   2671  O   LEU A 347      20.148   2.140  -5.172  1.00 63.87           O  
ATOM   2672  CG  LEU A 347      22.083   0.045  -8.808  1.00 63.87           C  
ATOM   2673  CD1 LEU A 347      22.629  -1.369  -8.638  1.00 63.87           C  
ATOM   2674  CD2 LEU A 347      21.283   0.162 -10.101  1.00 63.87           C  
ATOM   2675  N   GLY A 348      19.038   3.254  -6.339  1.00 66.76           N  
ATOM   2676  CA  GLY A 348      17.876   3.338  -5.469  1.00 66.76           C  
ATOM   2677  C   GLY A 348      17.598   2.050  -4.718  1.00 66.76           C  
ATOM   2678  O   GLY A 348      18.526   1.377  -4.265  1.00 66.76           O  
ATOM   2679  N   SER A 349      16.211   1.851  -4.361  1.00 74.26           N  
ATOM   2680  CA  SER A 349      15.753   0.690  -3.605  1.00 74.26           C  
ATOM   2681  C   SER A 349      16.043  -0.606  -4.355  1.00 74.26           C  
ATOM   2682  CB  SER A 349      14.256   0.796  -3.313  1.00 74.26           C  
ATOM   2683  O   SER A 349      16.455  -1.599  -3.752  1.00 74.26           O  
ATOM   2684  OG  SER A 349      13.518   0.933  -4.515  1.00 74.26           O  
ATOM   2685  N   HIS A 350      15.956  -0.737  -5.709  1.00 85.83           N  
ATOM   2686  CA  HIS A 350      16.279  -1.852  -6.591  1.00 85.83           C  
ATOM   2687  C   HIS A 350      16.334  -1.404  -8.048  1.00 85.83           C  
ATOM   2688  CB  HIS A 350      15.258  -2.979  -6.427  1.00 85.83           C  
ATOM   2689  O   HIS A 350      15.955  -0.275  -8.369  1.00 85.83           O  
ATOM   2690  CG  HIS A 350      13.841  -2.534  -6.603  1.00 85.83           C  
ATOM   2691  CD2 HIS A 350      12.974  -2.713  -7.628  1.00 85.83           C  
ATOM   2692  ND1 HIS A 350      13.164  -1.808  -5.647  1.00 85.83           N  
ATOM   2693  CE1 HIS A 350      11.939  -1.559  -6.077  1.00 85.83           C  
ATOM   2694  NE2 HIS A 350      11.798  -2.097  -7.277  1.00 85.83           N  
ATOM   2695  N   LEU A 351      16.987  -2.167  -8.923  1.00 89.54           N  
ATOM   2696  CA  LEU A 351      17.168  -1.893 -10.344  1.00 89.54           C  
ATOM   2697  C   LEU A 351      15.844  -1.506 -10.996  1.00 89.54           C  
ATOM   2698  CB  LEU A 351      17.762  -3.112 -11.054  1.00 89.54           C  
ATOM   2699  O   LEU A 351      14.832  -2.183 -10.805  1.00 89.54           O  
ATOM   2700  CG  LEU A 351      18.247  -2.893 -12.488  1.00 89.54           C  
ATOM   2701  CD1 LEU A 351      19.386  -1.878 -12.512  1.00 89.54           C  
ATOM   2702  CD2 LEU A 351      18.687  -4.213 -13.112  1.00 89.54           C  
ATOM   2703  N   GLY A 352      15.866  -0.302 -11.671  1.00 85.13           N  
ATOM   2704  CA  GLY A 352      14.699   0.135 -12.421  1.00 85.13           C  
ATOM   2705  C   GLY A 352      13.919   1.234 -11.723  1.00 85.13           C  
ATOM   2706  O   GLY A 352      12.968   1.780 -12.286  1.00 85.13           O  
ATOM   2707  N   THR A 353      14.363   1.608 -10.481  1.00 83.36           N  
ATOM   2708  CA  THR A 353      13.621   2.600  -9.712  1.00 83.36           C  
ATOM   2709  C   THR A 353      14.290   3.969  -9.806  1.00 83.36           C  
ATOM   2710  CB  THR A 353      13.499   2.186  -8.234  1.00 83.36           C  
ATOM   2711  O   THR A 353      13.752   4.963  -9.315  1.00 83.36           O  
ATOM   2712  CG2 THR A 353      12.674   0.911  -8.087  1.00 83.36           C  
ATOM   2713  OG1 THR A 353      14.808   1.959  -7.698  1.00 83.36           O  
ATOM   2714  N   THR A 354      15.416   4.084 -10.356  1.00 82.19           N  
ATOM   2715  CA  THR A 354      16.123   5.351 -10.510  1.00 82.19           C  
ATOM   2716  C   THR A 354      16.313   5.688 -11.986  1.00 82.19           C  
ATOM   2717  CB  THR A 354      17.493   5.316  -9.808  1.00 82.19           C  
ATOM   2718  O   THR A 354      16.473   4.791 -12.817  1.00 82.19           O  
ATOM   2719  CG2 THR A 354      17.345   5.517  -8.304  1.00 82.19           C  
ATOM   2720  OG1 THR A 354      18.115   4.048 -10.051  1.00 82.19           O  
ATOM   2721  N   PRO A 355      16.202   6.990 -12.283  1.00 82.23           N  
ATOM   2722  CA  PRO A 355      16.516   7.361 -13.665  1.00 82.23           C  
ATOM   2723  C   PRO A 355      17.887   6.860 -14.114  1.00 82.23           C  
ATOM   2724  CB  PRO A 355      16.476   8.891 -13.638  1.00 82.23           C  
ATOM   2725  O   PRO A 355      18.853   6.928 -13.350  1.00 82.23           O  
ATOM   2726  CG  PRO A 355      15.576   9.228 -12.493  1.00 82.23           C  
ATOM   2727  CD  PRO A 355      15.747   8.184 -11.427  1.00 82.23           C  
ATOM   2728  N   GLY A 356      17.908   6.240 -15.268  1.00 86.76           N  
ATOM   2729  CA  GLY A 356      19.154   5.719 -15.807  1.00 86.76           C  
ATOM   2730  C   GLY A 356      19.336   4.233 -15.562  1.00 86.76           C  
ATOM   2731  O   GLY A 356      20.393   3.674 -15.860  1.00 86.76           O  
ATOM   2732  N   ALA A 357      18.359   3.619 -14.946  1.00 90.38           N  
ATOM   2733  CA  ALA A 357      18.364   2.179 -14.703  1.00 90.38           C  
ATOM   2734  C   ALA A 357      17.232   1.491 -15.459  1.00 90.38           C  
ATOM   2735  CB  ALA A 357      18.253   1.891 -13.207  1.00 90.38           C  
ATOM   2736  O   ALA A 357      16.061   1.841 -15.290  1.00 90.38           O  
ATOM   2737  N   TRP A 358      17.573   0.572 -16.290  1.00 93.97           N  
ATOM   2738  CA  TRP A 358      16.647  -0.186 -17.125  1.00 93.97           C  
ATOM   2739  C   TRP A 358      16.725  -1.676 -16.811  1.00 93.97           C  
ATOM   2740  CB  TRP A 358      16.942   0.053 -18.608  1.00 93.97           C  
ATOM   2741  O   TRP A 358      17.813  -2.256 -16.789  1.00 93.97           O  
ATOM   2742  CG  TRP A 358      16.840   1.489 -19.026  1.00 93.97           C  
ATOM   2743  CD1 TRP A 358      15.723   2.139 -19.473  1.00 93.97           C  
ATOM   2744  CD2 TRP A 358      17.898   2.452 -19.041  1.00 93.97           C  
ATOM   2745  CE2 TRP A 358      17.351   3.667 -19.508  1.00 93.97           C  
ATOM   2746  CE3 TRP A 358      19.257   2.405 -18.703  1.00 93.97           C  
ATOM   2747  NE1 TRP A 358      16.024   3.450 -19.764  1.00 93.97           N  
ATOM   2748  CH2 TRP A 358      19.444   4.753 -19.308  1.00 93.97           C  
ATOM   2749  CZ2 TRP A 358      18.117   4.827 -19.645  1.00 93.97           C  
ATOM   2750  CZ3 TRP A 358      20.018   3.560 -18.840  1.00 93.97           C  
ATOM   2751  N   CYS A 359      15.522  -2.228 -16.648  1.00 95.00           N  
ATOM   2752  CA  CYS A 359      15.651  -3.637 -16.294  1.00 95.00           C  
ATOM   2753  C   CYS A 359      14.413  -4.421 -16.712  1.00 95.00           C  
ATOM   2754  CB  CYS A 359      15.881  -3.793 -14.791  1.00 95.00           C  
ATOM   2755  O   CYS A 359      13.370  -3.832 -17.003  1.00 95.00           O  
ATOM   2756  SG  CYS A 359      14.454  -3.331 -13.785  1.00 95.00           S  
ATOM   2757  N   TYR A 360      14.599  -5.736 -16.804  1.00 95.30           N  
ATOM   2758  CA  TYR A 360      13.566  -6.743 -17.023  1.00 95.30           C  
ATOM   2759  C   TYR A 360      13.321  -7.556 -15.758  1.00 95.30           C  
ATOM   2760  CB  TYR A 360      13.957  -7.674 -18.175  1.00 95.30           C  
ATOM   2761  O   TYR A 360      14.258  -8.108 -15.176  1.00 95.30           O  
ATOM   2762  CG  TYR A 360      13.037  -8.859 -18.336  1.00 95.30           C  
ATOM   2763  CD1 TYR A 360      13.524 -10.161 -18.244  1.00 95.30           C  
ATOM   2764  CD2 TYR A 360      11.680  -8.680 -18.581  1.00 95.30           C  
ATOM   2765  CE1 TYR A 360      12.680 -11.257 -18.394  1.00 95.30           C  
ATOM   2766  CE2 TYR A 360      10.827  -9.769 -18.732  1.00 95.30           C  
ATOM   2767  OH  TYR A 360      10.496 -12.132 -18.786  1.00 95.30           O  
ATOM   2768  CZ  TYR A 360      11.335 -11.051 -18.637  1.00 95.30           C  
ATOM   2769  N   GLN A 361      12.108  -7.538 -15.382  1.00 93.86           N  
ATOM   2770  CA  GLN A 361      11.686  -8.383 -14.270  1.00 93.86           C  
ATOM   2771  C   GLN A 361      11.137  -9.716 -14.770  1.00 93.86           C  
ATOM   2772  CB  GLN A 361      10.634  -7.668 -13.421  1.00 93.86           C  
ATOM   2773  O   GLN A 361      10.342  -9.752 -15.712  1.00 93.86           O  
ATOM   2774  CG  GLN A 361      10.353  -8.348 -12.088  1.00 93.86           C  
ATOM   2775  CD  GLN A 361       9.399  -7.556 -11.214  1.00 93.86           C  
ATOM   2776  NE2 GLN A 361       8.828  -8.214 -10.211  1.00 93.86           N  
ATOM   2777  OE1 GLN A 361       9.177  -6.362 -11.438  1.00 93.86           O  
ATOM   2778  N   LEU A 362      11.488 -10.803 -14.115  1.00 92.52           N  
ATOM   2779  CA  LEU A 362      11.254 -12.132 -14.669  1.00 92.52           C  
ATOM   2780  C   LEU A 362       9.766 -12.466 -14.672  1.00 92.52           C  
ATOM   2781  CB  LEU A 362      12.024 -13.188 -13.872  1.00 92.52           C  
ATOM   2782  O   LEU A 362       9.355 -13.486 -15.229  1.00 92.52           O  
ATOM   2783  CG  LEU A 362      13.490 -13.393 -14.257  1.00 92.52           C  
ATOM   2784  CD1 LEU A 362      14.313 -12.164 -13.884  1.00 92.52           C  
ATOM   2785  CD2 LEU A 362      14.051 -14.642 -13.586  1.00 92.52           C  
ATOM   2786  N   ASN A 363       8.934 -11.583 -14.126  1.00 90.49           N  
ATOM   2787  CA  ASN A 363       7.491 -11.776 -14.224  1.00 90.49           C  
ATOM   2788  C   ASN A 363       6.918 -11.101 -15.467  1.00 90.49           C  
ATOM   2789  CB  ASN A 363       6.793 -11.255 -12.967  1.00 90.49           C  
ATOM   2790  O   ASN A 363       5.700 -10.984 -15.609  1.00 90.49           O  
ATOM   2791  CG  ASN A 363       6.971  -9.761 -12.777  1.00 90.49           C  
ATOM   2792  ND2 ASN A 363       6.410  -9.230 -11.697  1.00 90.49           N  
ATOM   2793  OD1 ASN A 363       7.607  -9.091 -13.594  1.00 90.49           O  
ATOM   2794  N   GLY A 364       7.830 -10.548 -16.304  1.00 91.35           N  
ATOM   2795  CA  GLY A 364       7.374 -10.070 -17.599  1.00 91.35           C  
ATOM   2796  C   GLY A 364       7.200  -8.563 -17.652  1.00 91.35           C  
ATOM   2797  O   GLY A 364       6.549  -8.040 -18.558  1.00 91.35           O  
ATOM   2798  N   PHE A 365       7.717  -7.917 -16.738  1.00 92.51           N  
ATOM   2799  CA  PHE A 365       7.651  -6.461 -16.733  1.00 92.51           C  
ATOM   2800  C   PHE A 365       9.032  -5.855 -16.951  1.00 92.51           C  
ATOM   2801  CB  PHE A 365       7.057  -5.953 -15.415  1.00 92.51           C  
ATOM   2802  O   PHE A 365      10.044  -6.452 -16.576  1.00 92.51           O  
ATOM   2803  CG  PHE A 365       5.577  -6.191 -15.284  1.00 92.51           C  
ATOM   2804  CD1 PHE A 365       4.664  -5.275 -15.791  1.00 92.51           C  
ATOM   2805  CD2 PHE A 365       5.100  -7.333 -14.654  1.00 92.51           C  
ATOM   2806  CE1 PHE A 365       3.293  -5.494 -15.670  1.00 92.51           C  
ATOM   2807  CE2 PHE A 365       3.732  -7.558 -14.530  1.00 92.51           C  
ATOM   2808  CZ  PHE A 365       2.830  -6.637 -15.038  1.00 92.51           C  
ATOM   2809  N   ARG A 366       9.017  -4.706 -17.630  1.00 93.94           N  
ATOM   2810  CA  ARG A 366      10.236  -3.912 -17.750  1.00 93.94           C  
ATOM   2811  C   ARG A 366      10.102  -2.587 -17.007  1.00 93.94           C  
ATOM   2812  CB  ARG A 366      10.568  -3.657 -19.222  1.00 93.94           C  
ATOM   2813  O   ARG A 366       9.005  -2.034 -16.908  1.00 93.94           O  
ATOM   2814  CG  ARG A 366       9.544  -2.796 -19.944  1.00 93.94           C  
ATOM   2815  CD  ARG A 366       9.927  -2.565 -21.399  1.00 93.94           C  
ATOM   2816  NE  ARG A 366       8.952  -1.723 -22.086  1.00 93.94           N  
ATOM   2817  NH1 ARG A 366      10.400  -1.050 -23.755  1.00 93.94           N  
ATOM   2818  NH2 ARG A 366       8.238  -0.289 -23.732  1.00 93.94           N  
ATOM   2819  CZ  ARG A 366       9.199  -1.022 -23.189  1.00 93.94           C  
ATOM   2820  N   TRP A 367      11.279  -2.123 -16.476  1.00 92.67           N  
ATOM   2821  CA  TRP A 367      11.335  -0.924 -15.647  1.00 92.67           C  
ATOM   2822  C   TRP A 367      12.385   0.051 -16.169  1.00 92.67           C  
ATOM   2823  CB  TRP A 367      11.637  -1.289 -14.191  1.00 92.67           C  
ATOM   2824  O   TRP A 367      13.476  -0.360 -16.572  1.00 92.67           O  
ATOM   2825  CG  TRP A 367      10.617  -2.191 -13.565  1.00 92.67           C  
ATOM   2826  CD1 TRP A 367      10.433  -3.524 -13.810  1.00 92.67           C  
ATOM   2827  CD2 TRP A 367       9.634  -1.823 -12.591  1.00 92.67           C  
ATOM   2828  CE2 TRP A 367       8.889  -2.984 -12.290  1.00 92.67           C  
ATOM   2829  CE3 TRP A 367       9.312  -0.623 -11.943  1.00 92.67           C  
ATOM   2830  NE1 TRP A 367       9.396  -4.007 -13.046  1.00 92.67           N  
ATOM   2831  CH2 TRP A 367       7.546  -1.793 -10.748  1.00 92.67           C  
ATOM   2832  CZ2 TRP A 367       7.840  -2.980 -11.367  1.00 92.67           C  
ATOM   2833  CZ3 TRP A 367       8.268  -0.621 -11.026  1.00 92.67           C  
ATOM   2834  N   ASP A 368      12.090   1.419 -16.224  1.00 88.44           N  
ATOM   2835  CA  ASP A 368      13.062   2.381 -16.734  1.00 88.44           C  
ATOM   2836  C   ASP A 368      13.332   3.484 -15.713  1.00 88.44           C  
ATOM   2837  CB  ASP A 368      12.574   2.991 -18.050  1.00 88.44           C  
ATOM   2838  O   ASP A 368      13.754   4.583 -16.076  1.00 88.44           O  
ATOM   2839  CG  ASP A 368      11.362   3.889 -17.874  1.00 88.44           C  
ATOM   2840  OD1 ASP A 368      10.837   3.990 -16.744  1.00 88.44           O  
ATOM   2841  OD2 ASP A 368      10.926   4.498 -18.875  1.00 88.44           O  
ATOM   2842  N   GLY A 369      13.128   3.235 -14.437  1.00 80.39           N  
ATOM   2843  CA  GLY A 369      13.394   4.257 -13.437  1.00 80.39           C  
ATOM   2844  C   GLY A 369      12.185   5.122 -13.132  1.00 80.39           C  
ATOM   2845  O   GLY A 369      12.142   5.795 -12.100  1.00 80.39           O  
ATOM   2846  N   LYS A 370      11.177   5.188 -13.985  1.00 72.27           N  
ATOM   2847  CA  LYS A 370      10.017   6.060 -13.824  1.00 72.27           C  
ATOM   2848  C   LYS A 370       8.727   5.248 -13.736  1.00 72.27           C  
ATOM   2849  CB  LYS A 370       9.930   7.057 -14.981  1.00 72.27           C  
ATOM   2850  O   LYS A 370       7.919   5.454 -12.829  1.00 72.27           O  
ATOM   2851  CG  LYS A 370      11.029   8.109 -14.975  1.00 72.27           C  
ATOM   2852  CD  LYS A 370      10.836   9.126 -16.093  1.00 72.27           C  
ATOM   2853  CE  LYS A 370      11.971  10.140 -16.130  1.00 72.27           C  
ATOM   2854  NZ  LYS A 370      11.768  11.161 -17.201  1.00 72.27           N  
ATOM   2855  N   GLU A 371       8.594   4.236 -14.620  1.00 79.48           N  
ATOM   2856  CA  GLU A 371       7.350   3.492 -14.794  1.00 79.48           C  
ATOM   2857  C   GLU A 371       7.623   2.012 -15.047  1.00 79.48           C  
ATOM   2858  CB  GLU A 371       6.528   4.079 -15.944  1.00 79.48           C  
ATOM   2859  O   GLU A 371       8.753   1.627 -15.355  1.00 79.48           O  
ATOM   2860  CG  GLU A 371       6.044   5.499 -15.691  1.00 79.48           C  
ATOM   2861  CD  GLU A 371       4.986   5.958 -16.682  1.00 79.48           C  
ATOM   2862  OE1 GLU A 371       4.146   6.813 -16.321  1.00 79.48           O  
ATOM   2863  OE2 GLU A 371       4.996   5.456 -17.829  1.00 79.48           O  
ATOM   2864  N   CYS A 372       6.646   1.141 -14.789  1.00 86.09           N  
ATOM   2865  CA  CYS A 372       6.698  -0.278 -15.122  1.00 86.09           C  
ATOM   2866  C   CYS A 372       5.709  -0.614 -16.232  1.00 86.09           C  
ATOM   2867  CB  CYS A 372       6.402  -1.130 -13.888  1.00 86.09           C  
ATOM   2868  O   CYS A 372       4.629  -0.026 -16.306  1.00 86.09           O  
ATOM   2869  SG  CYS A 372       4.659  -1.144 -13.415  1.00 86.09           S  
ATOM   2870  N   PHE A 373       6.102  -1.474 -17.208  1.00 88.19           N  
ATOM   2871  CA  PHE A 373       5.300  -1.851 -18.366  1.00 88.19           C  
ATOM   2872  C   PHE A 373       5.351  -3.358 -18.592  1.00 88.19           C  
ATOM   2873  CB  PHE A 373       5.782  -1.116 -19.620  1.00 88.19           C  
ATOM   2874  O   PHE A 373       6.362  -4.000 -18.300  1.00 88.19           O  
ATOM   2875  CG  PHE A 373       5.783   0.383 -19.482  1.00 88.19           C  
ATOM   2876  CD1 PHE A 373       4.672   1.130 -19.854  1.00 88.19           C  
ATOM   2877  CD2 PHE A 373       6.896   1.045 -18.979  1.00 88.19           C  
ATOM   2878  CE1 PHE A 373       4.670   2.517 -19.727  1.00 88.19           C  
ATOM   2879  CE2 PHE A 373       6.901   2.431 -18.850  1.00 88.19           C  
ATOM   2880  CZ  PHE A 373       5.788   3.165 -19.225  1.00 88.19           C  
ATOM   2881  N   ALA A 374       4.240  -3.851 -19.045  1.00 89.58           N  
ATOM   2882  CA  ALA A 374       4.261  -5.233 -19.516  1.00 89.58           C  
ATOM   2883  C   ALA A 374       5.241  -5.404 -20.673  1.00 89.58           C  
ATOM   2884  CB  ALA A 374       2.861  -5.672 -19.939  1.00 89.58           C  
ATOM   2885  O   ALA A 374       5.371  -4.518 -21.521  1.00 89.58           O  
ATOM   2886  N   TYR A 375       5.957  -6.418 -20.758  1.00 89.93           N  
ATOM   2887  CA  TYR A 375       7.051  -6.652 -21.694  1.00 89.93           C  
ATOM   2888  C   TYR A 375       7.218  -8.141 -21.975  1.00 89.93           C  
ATOM   2889  CB  TYR A 375       8.360  -6.074 -21.148  1.00 89.93           C  
ATOM   2890  O   TYR A 375       7.328  -8.946 -21.047  1.00 89.93           O  
ATOM   2891  CG  TYR A 375       9.556  -6.342 -22.029  1.00 89.93           C  
ATOM   2892  CD1 TYR A 375      10.654  -7.051 -21.549  1.00 89.93           C  
ATOM   2893  CD2 TYR A 375       9.590  -5.886 -23.343  1.00 89.93           C  
ATOM   2894  CE1 TYR A 375      11.759  -7.299 -22.357  1.00 89.93           C  
ATOM   2895  CE2 TYR A 375      10.690  -6.128 -24.159  1.00 89.93           C  
ATOM   2896  OH  TYR A 375      12.859  -7.077 -24.462  1.00 89.93           O  
ATOM   2897  CZ  TYR A 375      11.768  -6.834 -23.658  1.00 89.93           C  
ATOM   2898  N   GLY A 376       7.254  -8.381 -23.323  1.00 81.91           N  
ATOM   2899  CA  GLY A 376       7.537  -9.753 -23.712  1.00 81.91           C  
ATOM   2900  C   GLY A 376       6.378 -10.698 -23.453  1.00 81.91           C  
ATOM   2901  O   GLY A 376       5.273 -10.485 -23.956  1.00 81.91           O  
ATOM   2902  N   ASP A 377       6.576 -11.594 -22.535  1.00 71.42           N  
ATOM   2903  CA  ASP A 377       5.684 -12.712 -22.244  1.00 71.42           C  
ATOM   2904  C   ASP A 377       4.849 -12.437 -20.995  1.00 71.42           C  
ATOM   2905  CB  ASP A 377       6.483 -14.005 -22.068  1.00 71.42           C  
ATOM   2906  O   ASP A 377       4.465 -13.366 -20.282  1.00 71.42           O  
ATOM   2907  CG  ASP A 377       7.546 -13.903 -20.988  1.00 71.42           C  
ATOM   2908  OD1 ASP A 377       7.800 -12.787 -20.486  1.00 71.42           O  
ATOM   2909  OD2 ASP A 377       8.137 -14.948 -20.638  1.00 71.42           O  
ATOM   2910  N   ALA A 378       4.444 -11.286 -20.637  1.00 68.67           N  
ATOM   2911  CA  ALA A 378       3.665 -10.900 -19.464  1.00 68.67           C  
ATOM   2912  C   ALA A 378       2.334 -11.646 -19.419  1.00 68.67           C  
ATOM   2913  CB  ALA A 378       3.426  -9.392 -19.456  1.00 68.67           C  
ATOM   2914  O   ALA A 378       1.519 -11.530 -20.337  1.00 68.67           O  
ATOM   2915  N   THR A 379       2.246 -12.925 -19.139  1.00 57.11           N  
ATOM   2916  CA  THR A 379       0.947 -13.573 -18.993  1.00 57.11           C  
ATOM   2917  C   THR A 379       0.489 -13.547 -17.538  1.00 57.11           C  
ATOM   2918  CB  THR A 379       0.989 -15.028 -19.495  1.00 57.11           C  
ATOM   2919  O   THR A 379       1.298 -13.339 -16.631  1.00 57.11           O  
ATOM   2920  CG2 THR A 379       1.338 -15.089 -20.978  1.00 57.11           C  
ATOM   2921  OG1 THR A 379       1.976 -15.755 -18.753  1.00 57.11           O  
ATOM   2922  N   GLY A 380      -0.708 -13.190 -17.179  1.00 57.42           N  
ATOM   2923  CA  GLY A 380      -1.515 -13.113 -15.971  1.00 57.42           C  
ATOM   2924  C   GLY A 380      -1.243 -14.246 -15.000  1.00 57.42           C  
ATOM   2925  O   GLY A 380      -1.567 -14.146 -13.815  1.00 57.42           O  
ATOM   2926  N   ASP A 381      -0.316 -15.205 -15.365  1.00 58.84           N  
ATOM   2927  CA  ASP A 381      -0.026 -16.216 -14.354  1.00 58.84           C  
ATOM   2928  C   ASP A 381       1.476 -16.327 -14.102  1.00 58.84           C  
ATOM   2929  CB  ASP A 381      -0.590 -17.574 -14.775  1.00 58.84           C  
ATOM   2930  O   ASP A 381       2.047 -17.415 -14.194  1.00 58.84           O  
ATOM   2931  CG  ASP A 381      -2.067 -17.728 -14.458  1.00 58.84           C  
ATOM   2932  OD1 ASP A 381      -2.591 -16.971 -13.612  1.00 58.84           O  
ATOM   2933  OD2 ASP A 381      -2.713 -18.615 -15.056  1.00 58.84           O  
ATOM   2934  N   ALA A 382       2.265 -15.294 -13.988  1.00 61.52           N  
ATOM   2935  CA  ALA A 382       3.717 -15.208 -13.857  1.00 61.52           C  
ATOM   2936  C   ALA A 382       4.196 -15.904 -12.586  1.00 61.52           C  
ATOM   2937  CB  ALA A 382       4.166 -13.748 -13.862  1.00 61.52           C  
ATOM   2938  O   ALA A 382       5.273 -16.504 -12.568  1.00 61.52           O  
ATOM   2939  N   GLU A 383       3.276 -16.049 -11.564  1.00 62.03           N  
ATOM   2940  CA  GLU A 383       3.744 -16.543 -10.273  1.00 62.03           C  
ATOM   2941  C   GLU A 383       3.925 -18.058 -10.295  1.00 62.03           C  
ATOM   2942  CB  GLU A 383       2.770 -16.146  -9.160  1.00 62.03           C  
ATOM   2943  O   GLU A 383       4.717 -18.605  -9.524  1.00 62.03           O  
ATOM   2944  CG  GLU A 383       2.873 -14.685  -8.746  1.00 62.03           C  
ATOM   2945  CD  GLU A 383       1.831 -14.279  -7.715  1.00 62.03           C  
ATOM   2946  OE1 GLU A 383       1.831 -13.104  -7.283  1.00 62.03           O  
ATOM   2947  OE2 GLU A 383       1.010 -15.144  -7.336  1.00 62.03           O  
ATOM   2948  N   SER A 384       3.358 -18.762 -11.290  1.00 63.49           N  
ATOM   2949  CA  SER A 384       3.468 -20.215 -11.371  1.00 63.49           C  
ATOM   2950  C   SER A 384       4.624 -20.632 -12.274  1.00 63.49           C  
ATOM   2951  CB  SER A 384       2.163 -20.824 -11.886  1.00 63.49           C  
ATOM   2952  O   SER A 384       4.974 -21.812 -12.339  1.00 63.49           O  
ATOM   2953  OG  SER A 384       1.849 -20.325 -13.174  1.00 63.49           O  
ATOM   2954  N   ARG A 385       5.330 -19.676 -12.830  1.00 73.14           N  
ATOM   2955  CA  ARG A 385       6.352 -19.944 -13.838  1.00 73.14           C  
ATOM   2956  C   ARG A 385       7.683 -20.302 -13.186  1.00 73.14           C  
ATOM   2957  CB  ARG A 385       6.527 -18.736 -14.760  1.00 73.14           C  
ATOM   2958  O   ARG A 385       8.118 -19.636 -12.244  1.00 73.14           O  
ATOM   2959  CG  ARG A 385       7.376 -19.018 -15.990  1.00 73.14           C  
ATOM   2960  CD  ARG A 385       7.360 -17.849 -16.965  1.00 73.14           C  
ATOM   2961  NE  ARG A 385       8.278 -18.065 -18.080  1.00 73.14           N  
ATOM   2962  NH1 ARG A 385       7.533 -16.260 -19.314  1.00 73.14           N  
ATOM   2963  NH2 ARG A 385       9.213 -17.593 -20.124  1.00 73.14           N  
ATOM   2964  CZ  ARG A 385       8.340 -17.306 -19.170  1.00 73.14           C  
ATOM   2965  N   GLU A 386       8.299 -21.461 -13.522  1.00 80.34           N  
ATOM   2966  CA  GLU A 386       9.629 -21.853 -13.068  1.00 80.34           C  
ATOM   2967  C   GLU A 386      10.714 -21.050 -13.780  1.00 80.34           C  
ATOM   2968  CB  GLU A 386       9.854 -23.351 -13.287  1.00 80.34           C  
ATOM   2969  O   GLU A 386      10.822 -21.096 -15.007  1.00 80.34           O  
ATOM   2970  CG  GLU A 386      11.054 -23.909 -12.535  1.00 80.34           C  
ATOM   2971  CD  GLU A 386      11.163 -25.423 -12.621  1.00 80.34           C  
ATOM   2972  OE1 GLU A 386      12.172 -25.987 -12.138  1.00 80.34           O  
ATOM   2973  OE2 GLU A 386      10.234 -26.051 -13.176  1.00 80.34           O  
ATOM   2974  N   VAL A 387      11.462 -20.326 -13.051  1.00 88.09           N  
ATOM   2975  CA  VAL A 387      12.443 -19.444 -13.674  1.00 88.09           C  
ATOM   2976  C   VAL A 387      13.854 -19.935 -13.357  1.00 88.09           C  
ATOM   2977  CB  VAL A 387      12.270 -17.982 -13.205  1.00 88.09           C  
ATOM   2978  O   VAL A 387      14.838 -19.369 -13.839  1.00 88.09           O  
ATOM   2979  CG1 VAL A 387      10.965 -17.395 -13.739  1.00 88.09           C  
ATOM   2980  CG2 VAL A 387      12.312 -17.902 -11.680  1.00 88.09           C  
ATOM   2981  N   ALA A 388      13.861 -20.974 -12.628  1.00 89.66           N  
ATOM   2982  CA  ALA A 388      15.168 -21.551 -12.327  1.00 89.66           C  
ATOM   2983  C   ALA A 388      15.866 -22.024 -13.599  1.00 89.66           C  
ATOM   2984  CB  ALA A 388      15.024 -22.708 -11.341  1.00 89.66           C  
ATOM   2985  O   ALA A 388      15.240 -22.639 -14.466  1.00 89.66           O  
ATOM   2986  N   ASN A 389      17.076 -21.582 -13.850  1.00 91.48           N  
ATOM   2987  CA  ASN A 389      17.954 -21.961 -14.952  1.00 91.48           C  
ATOM   2988  C   ASN A 389      17.681 -21.125 -16.200  1.00 91.48           C  
ATOM   2989  CB  ASN A 389      17.807 -23.451 -15.269  1.00 91.48           C  
ATOM   2990  O   ASN A 389      18.264 -21.371 -17.257  1.00 91.48           O  
ATOM   2991  CG  ASN A 389      18.430 -24.337 -14.208  1.00 91.48           C  
ATOM   2992  ND2 ASN A 389      17.784 -25.461 -13.920  1.00 91.48           N  
ATOM   2993  OD1 ASN A 389      19.483 -24.014 -13.652  1.00 91.48           O  
ATOM   2994  N   ASP A 390      16.799 -20.215 -16.020  1.00 92.90           N  
ATOM   2995  CA  ASP A 390      16.603 -19.287 -17.130  1.00 92.90           C  
ATOM   2996  C   ASP A 390      17.863 -18.463 -17.386  1.00 92.90           C  
ATOM   2997  CB  ASP A 390      15.416 -18.361 -16.852  1.00 92.90           C  
ATOM   2998  O   ASP A 390      18.555 -18.070 -16.445  1.00 92.90           O  
ATOM   2999  CG  ASP A 390      14.080 -18.983 -17.217  1.00 92.90           C  
ATOM   3000  OD1 ASP A 390      14.056 -20.135 -17.701  1.00 92.90           O  
ATOM   3001  OD2 ASP A 390      13.042 -18.314 -17.021  1.00 92.90           O  
ATOM   3002  N   VAL A 391      18.107 -18.349 -18.680  1.00 94.84           N  
ATOM   3003  CA  VAL A 391      19.177 -17.445 -19.087  1.00 94.84           C  
ATOM   3004  C   VAL A 391      18.581 -16.190 -19.722  1.00 94.84           C  
ATOM   3005  CB  VAL A 391      20.154 -18.127 -20.071  1.00 94.84           C  
ATOM   3006  O   VAL A 391      17.874 -16.273 -20.728  1.00 94.84           O  
ATOM   3007  CG1 VAL A 391      21.251 -17.157 -20.503  1.00 94.84           C  
ATOM   3008  CG2 VAL A 391      20.761 -19.378 -19.437  1.00 94.84           C  
ATOM   3009  N   ILE A 392      18.922 -15.103 -19.055  1.00 95.66           N  
ATOM   3010  CA  ILE A 392      18.493 -13.815 -19.588  1.00 95.66           C  
ATOM   3011  C   ILE A 392      19.678 -13.104 -20.237  1.00 95.66           C  
ATOM   3012  CB  ILE A 392      17.872 -12.926 -18.487  1.00 95.66           C  
ATOM   3013  O   ILE A 392      20.674 -12.810 -19.571  1.00 95.66           O  
ATOM   3014  CG1 ILE A 392      16.759 -13.683 -17.754  1.00 95.66           C  
ATOM   3015  CG2 ILE A 392      17.344 -11.618 -19.083  1.00 95.66           C  
ATOM   3016  CD1 ILE A 392      15.644 -14.179 -18.664  1.00 95.66           C  
ATOM   3017  N   SER A 393      19.516 -12.841 -21.541  1.00 94.89           N  
ATOM   3018  CA  SER A 393      20.560 -12.127 -22.268  1.00 94.89           C  
ATOM   3019  C   SER A 393      20.206 -10.654 -22.440  1.00 94.89           C  
ATOM   3020  CB  SER A 393      20.793 -12.767 -23.638  1.00 94.89           C  
ATOM   3021  O   SER A 393      19.064 -10.318 -22.761  1.00 94.89           O  
ATOM   3022  OG  SER A 393      21.188 -14.121 -23.500  1.00 94.89           O  
ATOM   3023  N   ILE A 394      21.171  -9.740 -22.077  1.00 95.57           N  
ATOM   3024  CA  ILE A 394      21.078  -8.298 -22.280  1.00 95.57           C  
ATOM   3025  C   ILE A 394      21.729  -7.921 -23.608  1.00 95.57           C  
ATOM   3026  CB  ILE A 394      21.738  -7.521 -21.119  1.00 95.57           C  
ATOM   3027  O   ILE A 394      22.949  -8.022 -23.760  1.00 95.57           O  
ATOM   3028  CG1 ILE A 394      21.196  -8.011 -19.772  1.00 95.57           C  
ATOM   3029  CG2 ILE A 394      21.518  -6.014 -21.284  1.00 95.57           C  
ATOM   3030  CD1 ILE A 394      21.992  -7.521 -18.569  1.00 95.57           C  
ATOM   3031  N   VAL A 395      20.919  -7.576 -24.546  1.00 95.30           N  
ATOM   3032  CA  VAL A 395      21.413  -7.156 -25.854  1.00 95.30           C  
ATOM   3033  C   VAL A 395      21.323  -5.637 -25.978  1.00 95.30           C  
ATOM   3034  CB  VAL A 395      20.628  -7.832 -27.000  1.00 95.30           C  
ATOM   3035  O   VAL A 395      20.229  -5.083 -26.107  1.00 95.30           O  
ATOM   3036  CG1 VAL A 395      21.212  -7.443 -28.357  1.00 95.30           C  
ATOM   3037  CG2 VAL A 395      20.635  -9.350 -26.828  1.00 95.30           C  
ATOM   3038  N   LEU A 396      22.544  -4.971 -25.969  1.00 93.43           N  
ATOM   3039  CA  LEU A 396      22.624  -3.515 -25.925  1.00 93.43           C  
ATOM   3040  C   LEU A 396      23.388  -2.975 -27.129  1.00 93.43           C  
ATOM   3041  CB  LEU A 396      23.297  -3.054 -24.629  1.00 93.43           C  
ATOM   3042  O   LEU A 396      24.538  -3.354 -27.360  1.00 93.43           O  
ATOM   3043  CG  LEU A 396      23.543  -1.551 -24.490  1.00 93.43           C  
ATOM   3044  CD1 LEU A 396      22.217  -0.804 -24.397  1.00 93.43           C  
ATOM   3045  CD2 LEU A 396      24.412  -1.262 -23.271  1.00 93.43           C  
ATOM   3046  N   ASP A 397      22.689  -2.150 -27.864  1.00 90.65           N  
ATOM   3047  CA  ASP A 397      23.314  -1.404 -28.953  1.00 90.65           C  
ATOM   3048  C   ASP A 397      23.312   0.095 -28.663  1.00 90.65           C  
ATOM   3049  CB  ASP A 397      22.598  -1.685 -30.276  1.00 90.65           C  
ATOM   3050  O   ASP A 397      22.307   0.775 -28.884  1.00 90.65           O  
ATOM   3051  CG  ASP A 397      23.363  -1.172 -31.484  1.00 90.65           C  
ATOM   3052  OD1 ASP A 397      24.095  -0.167 -31.360  1.00 90.65           O  
ATOM   3053  OD2 ASP A 397      23.229  -1.777 -32.569  1.00 90.65           O  
ATOM   3054  N   LEU A 398      24.408   0.619 -28.173  1.00 84.82           N  
ATOM   3055  CA  LEU A 398      24.498   2.004 -27.723  1.00 84.82           C  
ATOM   3056  C   LEU A 398      24.646   2.953 -28.907  1.00 84.82           C  
ATOM   3057  CB  LEU A 398      25.679   2.180 -26.763  1.00 84.82           C  
ATOM   3058  O   LEU A 398      24.321   4.138 -28.803  1.00 84.82           O  
ATOM   3059  CG  LEU A 398      25.488   1.634 -25.347  1.00 84.82           C  
ATOM   3060  CD1 LEU A 398      26.821   1.607 -24.606  1.00 84.82           C  
ATOM   3061  CD2 LEU A 398      24.464   2.469 -24.586  1.00 84.82           C  
ATOM   3062  N   ASP A 399      25.084   2.393 -29.969  1.00 84.48           N  
ATOM   3063  CA  ASP A 399      25.158   3.205 -31.180  1.00 84.48           C  
ATOM   3064  C   ASP A 399      23.763   3.539 -31.703  1.00 84.48           C  
ATOM   3065  CB  ASP A 399      25.967   2.486 -32.261  1.00 84.48           C  
ATOM   3066  O   ASP A 399      23.514   4.660 -32.152  1.00 84.48           O  
ATOM   3067  CG  ASP A 399      27.423   2.286 -31.878  1.00 84.48           C  
ATOM   3068  OD1 ASP A 399      27.973   3.113 -31.119  1.00 84.48           O  
ATOM   3069  OD2 ASP A 399      28.026   1.294 -32.342  1.00 84.48           O  
ATOM   3070  N   VAL A 400      22.860   2.643 -31.591  1.00 82.64           N  
ATOM   3071  CA  VAL A 400      21.470   2.809 -32.000  1.00 82.64           C  
ATOM   3072  C   VAL A 400      20.635   3.286 -30.814  1.00 82.64           C  
ATOM   3073  CB  VAL A 400      20.886   1.496 -32.569  1.00 82.64           C  
ATOM   3074  O   VAL A 400      19.677   4.044 -30.986  1.00 82.64           O  
ATOM   3075  CG1 VAL A 400      19.413   1.674 -32.934  1.00 82.64           C  
ATOM   3076  CG2 VAL A 400      21.689   1.039 -33.786  1.00 82.64           C  
ATOM   3077  N   GLY A 401      21.049   2.911 -29.634  1.00 87.71           N  
ATOM   3078  CA  GLY A 401      20.339   3.253 -28.411  1.00 87.71           C  
ATOM   3079  C   GLY A 401      19.231   2.275 -28.071  1.00 87.71           C  
ATOM   3080  O   GLY A 401      18.202   2.663 -27.515  1.00 87.71           O  
ATOM   3081  N   LYS A 402      19.427   1.036 -28.472  1.00 92.63           N  
ATOM   3082  CA  LYS A 402      18.395   0.023 -28.273  1.00 92.63           C  
ATOM   3083  C   LYS A 402      18.831  -1.011 -27.239  1.00 92.63           C  
ATOM   3084  CB  LYS A 402      18.059  -0.668 -29.595  1.00 92.63           C  
ATOM   3085  O   LYS A 402      19.965  -1.493 -27.275  1.00 92.63           O  
ATOM   3086  CG  LYS A 402      17.262   0.196 -30.561  1.00 92.63           C  
ATOM   3087  CD  LYS A 402      16.836  -0.590 -31.794  1.00 92.63           C  
ATOM   3088  CE  LYS A 402      16.047   0.278 -32.766  1.00 92.63           C  
ATOM   3089  NZ  LYS A 402      15.651  -0.482 -33.989  1.00 92.63           N  
ATOM   3090  N   LEU A 403      17.924  -1.301 -26.346  1.00 95.81           N  
ATOM   3091  CA  LEU A 403      18.099  -2.345 -25.342  1.00 95.81           C  
ATOM   3092  C   LEU A 403      17.026  -3.420 -25.482  1.00 95.81           C  
ATOM   3093  CB  LEU A 403      18.057  -1.747 -23.934  1.00 95.81           C  
ATOM   3094  O   LEU A 403      15.831  -3.118 -25.449  1.00 95.81           O  
ATOM   3095  CG  LEU A 403      18.188  -2.735 -22.773  1.00 95.81           C  
ATOM   3096  CD1 LEU A 403      19.529  -3.458 -22.841  1.00 95.81           C  
ATOM   3097  CD2 LEU A 403      18.030  -2.016 -21.438  1.00 95.81           C  
ATOM   3098  N   GLU A 404      17.474  -4.657 -25.611  1.00 95.76           N  
ATOM   3099  CA  GLU A 404      16.615  -5.824 -25.790  1.00 95.76           C  
ATOM   3100  C   GLU A 404      17.011  -6.952 -24.841  1.00 95.76           C  
ATOM   3101  CB  GLU A 404      16.668  -6.314 -27.239  1.00 95.76           C  
ATOM   3102  O   GLU A 404      18.185  -7.092 -24.491  1.00 95.76           O  
ATOM   3103  CG  GLU A 404      15.766  -7.508 -27.518  1.00 95.76           C  
ATOM   3104  CD  GLU A 404      15.883  -8.028 -28.942  1.00 95.76           C  
ATOM   3105  OE1 GLU A 404      15.190  -9.012 -29.287  1.00 95.76           O  
ATOM   3106  OE2 GLU A 404      16.676  -7.449 -29.717  1.00 95.76           O  
ATOM   3107  N   PHE A 405      15.987  -7.764 -24.416  1.00 96.26           N  
ATOM   3108  CA  PHE A 405      16.257  -8.933 -23.588  1.00 96.26           C  
ATOM   3109  C   PHE A 405      15.852 -10.213 -24.309  1.00 96.26           C  
ATOM   3110  CB  PHE A 405      15.518  -8.828 -22.250  1.00 96.26           C  
ATOM   3111  O   PHE A 405      14.842 -10.241 -25.015  1.00 96.26           O  
ATOM   3112  CG  PHE A 405      15.936  -7.646 -21.417  1.00 96.26           C  
ATOM   3113  CD1 PHE A 405      17.085  -7.699 -20.638  1.00 96.26           C  
ATOM   3114  CD2 PHE A 405      15.179  -6.482 -21.414  1.00 96.26           C  
ATOM   3115  CE1 PHE A 405      17.474  -6.606 -19.866  1.00 96.26           C  
ATOM   3116  CE2 PHE A 405      15.561  -5.386 -20.645  1.00 96.26           C  
ATOM   3117  CZ  PHE A 405      16.709  -5.451 -19.871  1.00 96.26           C  
ATOM   3118  N   LEU A 406      16.721 -11.236 -24.162  1.00 94.55           N  
ATOM   3119  CA  LEU A 406      16.407 -12.584 -24.623  1.00 94.55           C  
ATOM   3120  C   LEU A 406      16.208 -13.529 -23.443  1.00 94.55           C  
ATOM   3121  CB  LEU A 406      17.520 -13.112 -25.532  1.00 94.55           C  
ATOM   3122  O   LEU A 406      16.945 -13.462 -22.456  1.00 94.55           O  
ATOM   3123  CG  LEU A 406      17.604 -12.495 -26.929  1.00 94.55           C  
ATOM   3124  CD1 LEU A 406      18.129 -11.066 -26.846  1.00 94.55           C  
ATOM   3125  CD2 LEU A 406      18.490 -13.343 -27.836  1.00 94.55           C  
ATOM   3126  N   ARG A 407      15.234 -14.203 -23.569  1.00 93.11           N  
ATOM   3127  CA  ARG A 407      15.069 -15.281 -22.599  1.00 93.11           C  
ATOM   3128  C   ARG A 407      15.361 -16.637 -23.233  1.00 93.11           C  
ATOM   3129  CB  ARG A 407      13.654 -15.268 -22.017  1.00 93.11           C  
ATOM   3130  O   ARG A 407      14.694 -17.038 -24.188  1.00 93.11           O  
ATOM   3131  CG  ARG A 407      13.453 -16.240 -20.866  1.00 93.11           C  
ATOM   3132  CD  ARG A 407      12.076 -16.092 -20.236  1.00 93.11           C  
ATOM   3133  NE  ARG A 407      11.925 -16.946 -19.061  1.00 93.11           N  
ATOM   3134  NH1 ARG A 407       9.805 -16.196 -18.532  1.00 93.11           N  
ATOM   3135  NH2 ARG A 407      10.818 -17.792 -17.236  1.00 93.11           N  
ATOM   3136  CZ  ARG A 407      10.849 -16.976 -18.279  1.00 93.11           C  
ATOM   3137  N   ASN A 408      16.308 -17.255 -22.688  1.00 92.22           N  
ATOM   3138  CA  ASN A 408      16.744 -18.549 -23.202  1.00 92.22           C  
ATOM   3139  C   ASN A 408      16.923 -18.520 -24.717  1.00 92.22           C  
ATOM   3140  CB  ASN A 408      15.753 -19.646 -22.806  1.00 92.22           C  
ATOM   3141  O   ASN A 408      16.522 -19.454 -25.412  1.00 92.22           O  
ATOM   3142  CG  ASN A 408      15.612 -19.790 -21.303  1.00 92.22           C  
ATOM   3143  ND2 ASN A 408      14.392 -20.042 -20.844  1.00 92.22           N  
ATOM   3144  OD1 ASN A 408      16.591 -19.675 -20.561  1.00 92.22           O  
ATOM   3145  N   GLY A 409      17.401 -17.408 -25.163  1.00 87.21           N  
ATOM   3146  CA  GLY A 409      17.767 -17.277 -26.564  1.00 87.21           C  
ATOM   3147  C   GLY A 409      16.661 -16.686 -27.417  1.00 87.21           C  
ATOM   3148  O   GLY A 409      16.886 -16.331 -28.576  1.00 87.21           O  
ATOM   3149  N   GLU A 410      15.532 -16.598 -26.887  1.00 89.69           N  
ATOM   3150  CA  GLU A 410      14.405 -16.039 -27.628  1.00 89.69           C  
ATOM   3151  C   GLU A 410      14.205 -14.562 -27.297  1.00 89.69           C  
ATOM   3152  CB  GLU A 410      13.124 -16.822 -27.331  1.00 89.69           C  
ATOM   3153  O   GLU A 410      14.076 -14.195 -26.127  1.00 89.69           O  
ATOM   3154  CG  GLU A 410      13.141 -18.250 -27.858  1.00 89.69           C  
ATOM   3155  CD  GLU A 410      11.816 -18.973 -27.675  1.00 89.69           C  
ATOM   3156  OE1 GLU A 410      11.643 -20.077 -28.240  1.00 89.69           O  
ATOM   3157  OE2 GLU A 410      10.942 -18.430 -26.962  1.00 89.69           O  
ATOM   3158  N   SER A 411      14.146 -13.854 -28.338  1.00 91.98           N  
ATOM   3159  CA  SER A 411      13.978 -12.414 -28.173  1.00 91.98           C  
ATOM   3160  C   SER A 411      12.604 -12.080 -27.601  1.00 91.98           C  
ATOM   3161  CB  SER A 411      14.171 -11.695 -29.509  1.00 91.98           C  
ATOM   3162  O   SER A 411      11.592 -12.629 -28.040  1.00 91.98           O  
ATOM   3163  OG  SER A 411      13.950 -10.302 -29.367  1.00 91.98           O  
ATOM   3164  N   LEU A 412      12.574 -11.143 -26.638  1.00 92.26           N  
ATOM   3165  CA  LEU A 412      11.324 -10.648 -26.071  1.00 92.26           C  
ATOM   3166  C   LEU A 412      10.926  -9.320 -26.707  1.00 92.26           C  
ATOM   3167  CB  LEU A 412      11.450 -10.483 -24.554  1.00 92.26           C  
ATOM   3168  O   LEU A 412       9.953  -8.692 -26.286  1.00 92.26           O  
ATOM   3169  CG  LEU A 412      11.789 -11.746 -23.761  1.00 92.26           C  
ATOM   3170  CD1 LEU A 412      11.936 -11.417 -22.279  1.00 92.26           C  
ATOM   3171  CD2 LEU A 412      10.720 -12.813 -23.973  1.00 92.26           C  
ATOM   3172  N   GLY A 413      11.693  -8.853 -27.689  1.00 92.25           N  
ATOM   3173  CA  GLY A 413      11.471  -7.562 -28.319  1.00 92.25           C  
ATOM   3174  C   GLY A 413      12.273  -6.442 -27.684  1.00 92.25           C  
ATOM   3175  O   GLY A 413      12.894  -6.632 -26.637  1.00 92.25           O  
ATOM   3176  N   VAL A 414      12.284  -5.258 -28.484  1.00 94.36           N  
ATOM   3177  CA  VAL A 414      13.000  -4.086 -27.991  1.00 94.36           C  
ATOM   3178  C   VAL A 414      12.315  -3.553 -26.734  1.00 94.36           C  
ATOM   3179  CB  VAL A 414      13.081  -2.977 -29.063  1.00 94.36           C  
ATOM   3180  O   VAL A 414      11.140  -3.181 -26.770  1.00 94.36           O  
ATOM   3181  CG1 VAL A 414      13.752  -1.726 -28.498  1.00 94.36           C  
ATOM   3182  CG2 VAL A 414      13.834  -3.480 -30.294  1.00 94.36           C  
ATOM   3183  N   ALA A 415      13.119  -3.556 -25.621  1.00 94.20           N  
ATOM   3184  CA  ALA A 415      12.569  -3.114 -24.342  1.00 94.20           C  
ATOM   3185  C   ALA A 415      12.622  -1.594 -24.219  1.00 94.20           C  
ATOM   3186  CB  ALA A 415      13.322  -3.765 -23.185  1.00 94.20           C  
ATOM   3187  O   ALA A 415      11.658  -0.966 -23.773  1.00 94.20           O  
ATOM   3188  N   PHE A 416      13.765  -1.018 -24.605  1.00 93.76           N  
ATOM   3189  CA  PHE A 416      13.957   0.421 -24.472  1.00 93.76           C  
ATOM   3190  C   PHE A 416      14.709   0.980 -25.674  1.00 93.76           C  
ATOM   3191  CB  PHE A 416      14.714   0.747 -23.181  1.00 93.76           C  
ATOM   3192  O   PHE A 416      15.549   0.294 -26.261  1.00 93.76           O  
ATOM   3193  CG  PHE A 416      14.082   0.167 -21.944  1.00 93.76           C  
ATOM   3194  CD1 PHE A 416      12.976   0.775 -21.362  1.00 93.76           C  
ATOM   3195  CD2 PHE A 416      14.595  -0.985 -21.363  1.00 93.76           C  
ATOM   3196  CE1 PHE A 416      12.389   0.240 -20.217  1.00 93.76           C  
ATOM   3197  CE2 PHE A 416      14.014  -1.525 -20.219  1.00 93.76           C  
ATOM   3198  CZ  PHE A 416      12.912  -0.910 -19.647  1.00 93.76           C  
ATOM   3199  N   GLU A 417      14.339   2.222 -25.972  1.00 92.19           N  
ATOM   3200  CA  GLU A 417      15.028   3.017 -26.983  1.00 92.19           C  
ATOM   3201  C   GLU A 417      15.673   4.255 -26.366  1.00 92.19           C  
ATOM   3202  CB  GLU A 417      14.060   3.428 -28.096  1.00 92.19           C  
ATOM   3203  O   GLU A 417      15.383   4.608 -25.221  1.00 92.19           O  
ATOM   3204  CG  GLU A 417      13.471   2.254 -28.863  1.00 92.19           C  
ATOM   3205  CD  GLU A 417      12.494   2.675 -29.948  1.00 92.19           C  
ATOM   3206  OE1 GLU A 417      12.052   1.810 -30.738  1.00 92.19           O  
ATOM   3207  OE2 GLU A 417      12.168   3.882 -30.011  1.00 92.19           O  
ATOM   3208  N   ASP A 418      16.666   4.742 -27.077  1.00 87.12           N  
ATOM   3209  CA  ASP A 418      17.366   5.954 -26.662  1.00 87.12           C  
ATOM   3210  C   ASP A 418      18.228   5.695 -25.428  1.00 87.12           C  
ATOM   3211  CB  ASP A 418      16.369   7.081 -26.381  1.00 87.12           C  
ATOM   3212  O   ASP A 418      18.264   6.514 -24.507  1.00 87.12           O  
ATOM   3213  CG  ASP A 418      15.592   7.506 -27.614  1.00 87.12           C  
ATOM   3214  OD1 ASP A 418      16.173   7.538 -28.721  1.00 87.12           O  
ATOM   3215  OD2 ASP A 418      14.389   7.816 -27.478  1.00 87.12           O  
ATOM   3216  N   VAL A 419      18.670   4.510 -25.271  1.00 87.74           N  
ATOM   3217  CA  VAL A 419      19.587   4.182 -24.184  1.00 87.74           C  
ATOM   3218  C   VAL A 419      20.991   4.679 -24.525  1.00 87.74           C  
ATOM   3219  CB  VAL A 419      19.614   2.663 -23.903  1.00 87.74           C  
ATOM   3220  O   VAL A 419      21.506   4.407 -25.611  1.00 87.74           O  
ATOM   3221  CG1 VAL A 419      20.574   2.343 -22.758  1.00 87.74           C  
ATOM   3222  CG2 VAL A 419      18.209   2.156 -23.583  1.00 87.74           C  
ATOM   3223  N   GLY A 420      21.581   5.551 -23.646  1.00 84.63           N  
ATOM   3224  CA  GLY A 420      22.905   6.116 -23.847  1.00 84.63           C  
ATOM   3225  C   GLY A 420      23.637   6.398 -22.549  1.00 84.63           C  
ATOM   3226  O   GLY A 420      23.129   6.100 -21.466  1.00 84.63           O  
ATOM   3227  N   GLY A 421      24.950   6.789 -22.759  1.00 84.87           N  
ATOM   3228  CA  GLY A 421      25.812   7.077 -21.624  1.00 84.87           C  
ATOM   3229  C   GLY A 421      26.648   5.888 -21.191  1.00 84.87           C  
ATOM   3230  O   GLY A 421      26.692   4.869 -21.884  1.00 84.87           O  
ATOM   3231  N   LEU A 422      27.420   6.069 -20.086  1.00 87.31           N  
ATOM   3232  CA  LEU A 422      28.196   5.000 -19.467  1.00 87.31           C  
ATOM   3233  C   LEU A 422      27.293   4.068 -18.665  1.00 87.31           C  
ATOM   3234  CB  LEU A 422      29.283   5.582 -18.560  1.00 87.31           C  
ATOM   3235  O   LEU A 422      26.689   4.484 -17.674  1.00 87.31           O  
ATOM   3236  CG  LEU A 422      30.213   4.574 -17.883  1.00 87.31           C  
ATOM   3237  CD1 LEU A 422      31.048   3.840 -18.927  1.00 87.31           C  
ATOM   3238  CD2 LEU A 422      31.110   5.273 -16.867  1.00 87.31           C  
ATOM   3239  N   VAL A 423      27.154   2.821 -19.172  1.00 91.02           N  
ATOM   3240  CA  VAL A 423      26.244   1.885 -18.522  1.00 91.02           C  
ATOM   3241  C   VAL A 423      26.975   0.579 -18.218  1.00 91.02           C  
ATOM   3242  CB  VAL A 423      24.998   1.607 -19.393  1.00 91.02           C  
ATOM   3243  O   VAL A 423      27.978   0.258 -18.860  1.00 91.02           O  
ATOM   3244  CG1 VAL A 423      24.160   2.874 -19.555  1.00 91.02           C  
ATOM   3245  CG2 VAL A 423      25.412   1.058 -20.756  1.00 91.02           C  
ATOM   3246  N   CYS A 424      26.386  -0.136 -17.239  1.00 90.48           N  
ATOM   3247  CA  CYS A 424      26.929  -1.450 -16.913  1.00 90.48           C  
ATOM   3248  C   CYS A 424      25.817  -2.420 -16.532  1.00 90.48           C  
ATOM   3249  CB  CYS A 424      27.940  -1.345 -15.771  1.00 90.48           C  
ATOM   3250  O   CYS A 424      24.750  -2.001 -16.079  1.00 90.48           O  
ATOM   3251  SG  CYS A 424      27.221  -0.784 -14.212  1.00 90.48           S  
ATOM   3252  N   PRO A 425      26.043  -3.690 -16.732  1.00 93.11           N  
ATOM   3253  CA  PRO A 425      25.061  -4.695 -16.317  1.00 93.11           C  
ATOM   3254  C   PRO A 425      24.858  -4.732 -14.804  1.00 93.11           C  
ATOM   3255  CB  PRO A 425      25.665  -6.008 -16.820  1.00 93.11           C  
ATOM   3256  O   PRO A 425      25.810  -4.531 -14.045  1.00 93.11           O  
ATOM   3257  CG  PRO A 425      26.606  -5.603 -17.909  1.00 93.11           C  
ATOM   3258  CD  PRO A 425      27.189  -4.263 -17.561  1.00 93.11           C  
ATOM   3259  N   ALA A 426      23.605  -4.998 -14.460  1.00 93.86           N  
ATOM   3260  CA  ALA A 426      23.275  -5.023 -13.038  1.00 93.86           C  
ATOM   3261  C   ALA A 426      22.103  -5.960 -12.762  1.00 93.86           C  
ATOM   3262  CB  ALA A 426      22.955  -3.615 -12.541  1.00 93.86           C  
ATOM   3263  O   ALA A 426      21.318  -6.264 -13.663  1.00 93.86           O  
ATOM   3264  N   VAL A 427      22.018  -6.370 -11.450  1.00 94.76           N  
ATOM   3265  CA  VAL A 427      20.907  -7.222 -11.039  1.00 94.76           C  
ATOM   3266  C   VAL A 427      20.375  -6.761  -9.685  1.00 94.76           C  
ATOM   3267  CB  VAL A 427      21.327  -8.708 -10.970  1.00 94.76           C  
ATOM   3268  O   VAL A 427      21.109  -6.165  -8.893  1.00 94.76           O  
ATOM   3269  CG1 VAL A 427      21.707  -9.227 -12.355  1.00 94.76           C  
ATOM   3270  CG2 VAL A 427      22.486  -8.889  -9.991  1.00 94.76           C  
ATOM   3271  N   SER A 428      19.064  -7.041  -9.437  1.00 94.75           N  
ATOM   3272  CA  SER A 428      18.450  -6.883  -8.122  1.00 94.75           C  
ATOM   3273  C   SER A 428      17.704  -8.146  -7.706  1.00 94.75           C  
ATOM   3274  CB  SER A 428      17.493  -5.691  -8.117  1.00 94.75           C  
ATOM   3275  O   SER A 428      16.918  -8.694  -8.482  1.00 94.75           O  
ATOM   3276  OG  SER A 428      18.210  -4.470  -8.188  1.00 94.75           O  
ATOM   3277  N   LEU A 429      17.987  -8.578  -6.483  1.00 94.73           N  
ATOM   3278  CA  LEU A 429      17.363  -9.762  -5.903  1.00 94.73           C  
ATOM   3279  C   LEU A 429      16.689  -9.427  -4.577  1.00 94.73           C  
ATOM   3280  CB  LEU A 429      18.401 -10.868  -5.696  1.00 94.73           C  
ATOM   3281  O   LEU A 429      17.235  -8.668  -3.772  1.00 94.73           O  
ATOM   3282  CG  LEU A 429      19.223 -11.265  -6.923  1.00 94.73           C  
ATOM   3283  CD1 LEU A 429      20.269 -12.309  -6.546  1.00 94.73           C  
ATOM   3284  CD2 LEU A 429      18.314 -11.787  -8.030  1.00 94.73           C  
ATOM   3285  N   CYS A 430      15.543  -9.991  -4.319  1.00 93.67           N  
ATOM   3286  CA  CYS A 430      14.787  -9.635  -3.123  1.00 93.67           C  
ATOM   3287  C   CYS A 430      14.762 -10.791  -2.130  1.00 93.67           C  
ATOM   3288  CB  CYS A 430      13.359  -9.236  -3.491  1.00 93.67           C  
ATOM   3289  O   CYS A 430      14.827 -10.575  -0.918  1.00 93.67           O  
ATOM   3290  SG  CYS A 430      12.374  -8.676  -2.084  1.00 93.67           S  
ATOM   3291  N   THR A 431      14.800 -11.927  -2.601  1.00 91.79           N  
ATOM   3292  CA  THR A 431      14.686 -13.095  -1.735  1.00 91.79           C  
ATOM   3293  C   THR A 431      16.066 -13.625  -1.357  1.00 91.79           C  
ATOM   3294  CB  THR A 431      13.871 -14.214  -2.411  1.00 91.79           C  
ATOM   3295  O   THR A 431      16.906 -13.862  -2.228  1.00 91.79           O  
ATOM   3296  CG2 THR A 431      13.683 -15.401  -1.472  1.00 91.79           C  
ATOM   3297  OG1 THR A 431      12.585 -13.703  -2.781  1.00 91.79           O  
ATOM   3298  N   GLU A 432      16.246 -13.761  -0.063  1.00 92.06           N  
ATOM   3299  CA  GLU A 432      17.510 -14.285   0.446  1.00 92.06           C  
ATOM   3300  C   GLU A 432      17.780 -15.690  -0.084  1.00 92.06           C  
ATOM   3301  CB  GLU A 432      17.512 -14.291   1.977  1.00 92.06           C  
ATOM   3302  O   GLU A 432      16.878 -16.531  -0.115  1.00 92.06           O  
ATOM   3303  CG  GLU A 432      18.837 -14.723   2.589  1.00 92.06           C  
ATOM   3304  CD  GLU A 432      18.805 -14.783   4.108  1.00 92.06           C  
ATOM   3305  OE1 GLU A 432      19.809 -15.214   4.719  1.00 92.06           O  
ATOM   3306  OE2 GLU A 432      17.768 -14.396   4.691  1.00 92.06           O  
ATOM   3307  N   GLY A 433      19.030 -15.907  -0.565  1.00 90.54           N  
ATOM   3308  CA  GLY A 433      19.405 -17.228  -1.043  1.00 90.54           C  
ATOM   3309  C   GLY A 433      19.378 -17.346  -2.555  1.00 90.54           C  
ATOM   3310  O   GLY A 433      19.917 -18.301  -3.119  1.00 90.54           O  
ATOM   3311  N   HIS A 434      18.757 -16.426  -3.202  1.00 93.22           N  
ATOM   3312  CA  HIS A 434      18.746 -16.422  -4.661  1.00 93.22           C  
ATOM   3313  C   HIS A 434      20.124 -16.088  -5.221  1.00 93.22           C  
ATOM   3314  CB  HIS A 434      17.710 -15.426  -5.186  1.00 93.22           C  
ATOM   3315  O   HIS A 434      20.855 -15.281  -4.643  1.00 93.22           O  
ATOM   3316  CG  HIS A 434      16.299 -15.906  -5.062  1.00 93.22           C  
ATOM   3317  CD2 HIS A 434      15.778 -16.978  -4.421  1.00 93.22           C  
ATOM   3318  ND1 HIS A 434      15.237 -15.252  -5.648  1.00 93.22           N  
ATOM   3319  CE1 HIS A 434      14.120 -15.904  -5.371  1.00 93.22           C  
ATOM   3320  NE2 HIS A 434      14.421 -16.955  -4.628  1.00 93.22           N  
ATOM   3321  N   SER A 435      20.407 -16.772  -6.340  1.00 94.97           N  
ATOM   3322  CA  SER A 435      21.736 -16.588  -6.916  1.00 94.97           C  
ATOM   3323  C   SER A 435      21.667 -16.463  -8.434  1.00 94.97           C  
ATOM   3324  CB  SER A 435      22.651 -17.751  -6.532  1.00 94.97           C  
ATOM   3325  O   SER A 435      20.742 -16.978  -9.064  1.00 94.97           O  
ATOM   3326  OG  SER A 435      22.121 -18.982  -6.994  1.00 94.97           O  
ATOM   3327  N   VAL A 436      22.651 -15.714  -8.997  1.00 96.01           N  
ATOM   3328  CA  VAL A 436      22.781 -15.548 -10.441  1.00 96.01           C  
ATOM   3329  C   VAL A 436      24.238 -15.742 -10.854  1.00 96.01           C  
ATOM   3330  CB  VAL A 436      22.276 -14.162 -10.900  1.00 96.01           C  
ATOM   3331  O   VAL A 436      25.150 -15.543 -10.048  1.00 96.01           O  
ATOM   3332  CG1 VAL A 436      20.772 -14.030 -10.668  1.00 96.01           C  
ATOM   3333  CG2 VAL A 436      23.032 -13.051 -10.172  1.00 96.01           C  
ATOM   3334  N   SER A 437      24.368 -16.133 -12.178  1.00 95.14           N  
ATOM   3335  CA  SER A 437      25.704 -16.369 -12.716  1.00 95.14           C  
ATOM   3336  C   SER A 437      25.882 -15.689 -14.069  1.00 95.14           C  
ATOM   3337  CB  SER A 437      25.970 -17.869 -12.851  1.00 95.14           C  
ATOM   3338  O   SER A 437      24.973 -15.703 -14.902  1.00 95.14           O  
ATOM   3339  OG  SER A 437      25.925 -18.504 -11.585  1.00 95.14           O  
ATOM   3340  N   LEU A 438      27.094 -15.089 -14.185  1.00 93.38           N  
ATOM   3341  CA  LEU A 438      27.486 -14.538 -15.478  1.00 93.38           C  
ATOM   3342  C   LEU A 438      28.053 -15.626 -16.383  1.00 93.38           C  
ATOM   3343  CB  LEU A 438      28.517 -13.422 -15.294  1.00 93.38           C  
ATOM   3344  O   LEU A 438      28.903 -16.412 -15.959  1.00 93.38           O  
ATOM   3345  CG  LEU A 438      28.010 -12.128 -14.655  1.00 93.38           C  
ATOM   3346  CD1 LEU A 438      29.182 -11.223 -14.290  1.00 93.38           C  
ATOM   3347  CD2 LEU A 438      27.046 -11.411 -15.593  1.00 93.38           C  
ATOM   3348  N   LEU A 439      27.534 -15.667 -17.620  1.00 89.25           N  
ATOM   3349  CA  LEU A 439      27.990 -16.680 -18.565  1.00 89.25           C  
ATOM   3350  C   LEU A 439      28.829 -16.051 -19.672  1.00 89.25           C  
ATOM   3351  CB  LEU A 439      26.797 -17.423 -19.172  1.00 89.25           C  
ATOM   3352  O   LEU A 439      28.583 -14.911 -20.073  1.00 89.25           O  
ATOM   3353  CG  LEU A 439      25.799 -18.026 -18.182  1.00 89.25           C  
ATOM   3354  CD1 LEU A 439      24.641 -18.680 -18.929  1.00 89.25           C  
ATOM   3355  CD2 LEU A 439      26.492 -19.033 -17.271  1.00 89.25           C  
ATOM   3356  N   ILE A 440      29.910 -16.743 -20.144  1.00 75.91           N  
ATOM   3357  CA  ILE A 440      30.801 -16.292 -21.208  1.00 75.91           C  
ATOM   3358  C   ILE A 440      30.195 -16.632 -22.568  1.00 75.91           C  
ATOM   3359  CB  ILE A 440      32.206 -16.923 -21.075  1.00 75.91           C  
ATOM   3360  O   ILE A 440      30.249 -15.824 -23.498  1.00 75.91           O  
ATOM   3361  CG1 ILE A 440      32.862 -16.491 -19.758  1.00 75.91           C  
ATOM   3362  CG2 ILE A 440      33.082 -16.548 -22.273  1.00 75.91           C  
ATOM   3363  CD1 ILE A 440      34.158 -17.224 -19.443  1.00 75.91           C  
ATOM   3364  N   ASP A 441      29.416 -17.800 -22.649  1.00 69.54           N  
ATOM   3365  CA  ASP A 441      28.864 -18.286 -23.909  1.00 69.54           C  
ATOM   3366  C   ASP A 441      27.345 -18.419 -23.829  1.00 69.54           C  
ATOM   3367  CB  ASP A 441      29.491 -19.630 -24.288  1.00 69.54           C  
ATOM   3368  O   ASP A 441      26.799 -18.719 -22.765  1.00 69.54           O  
ATOM   3369  CG  ASP A 441      30.950 -19.511 -24.689  1.00 69.54           C  
ATOM   3370  OD1 ASP A 441      31.342 -18.473 -25.266  1.00 69.54           O  
ATOM   3371  OD2 ASP A 441      31.715 -20.465 -24.430  1.00 69.54           O  
ATOM   3372  N   PRO A 442      26.641 -17.974 -24.948  1.00 59.90           N  
ATOM   3373  CA  PRO A 442      25.196 -18.208 -24.999  1.00 59.90           C  
ATOM   3374  C   PRO A 442      24.825 -19.670 -24.758  1.00 59.90           C  
ATOM   3375  CB  PRO A 442      24.818 -17.775 -26.418  1.00 59.90           C  
ATOM   3376  O   PRO A 442      25.679 -20.553 -24.869  1.00 59.90           O  
ATOM   3377  CG  PRO A 442      26.121 -17.659 -27.141  1.00 59.90           C  
ATOM   3378  CD  PRO A 442      27.231 -17.673 -26.129  1.00 59.90           C  
ATOM   3379  N   PRO A 443      23.618 -19.958 -24.144  1.00 53.99           N  
ATOM   3380  CA  PRO A 443      23.138 -21.332 -23.980  1.00 53.99           C  
ATOM   3381  C   PRO A 443      23.098 -22.104 -25.296  1.00 53.99           C  
ATOM   3382  CB  PRO A 443      21.728 -21.147 -23.412  1.00 53.99           C  
ATOM   3383  O   PRO A 443      22.978 -21.501 -26.366  1.00 53.99           O  
ATOM   3384  CG  PRO A 443      21.534 -19.666 -23.345  1.00 53.99           C  
ATOM   3385  CD  PRO A 443      22.773 -18.999 -23.870  1.00 53.99           C  
ATOM   3386  N   GLN A 444      23.795 -23.319 -25.399  1.00 44.85           N  
ATOM   3387  CA  GLN A 444      23.793 -24.323 -26.457  1.00 44.85           C  
ATOM   3388  C   GLN A 444      22.379 -24.579 -26.971  1.00 44.85           C  
ATOM   3389  CB  GLN A 444      24.416 -25.629 -25.960  1.00 44.85           C  
ATOM   3390  O   GLN A 444      21.444 -24.730 -26.182  1.00 44.85           O  
ATOM   3391  CG  GLN A 444      25.914 -25.538 -25.705  1.00 44.85           C  
ATOM   3392  CD  GLN A 444      26.591 -26.896 -25.693  1.00 44.85           C  
ATOM   3393  NE2 GLN A 444      27.912 -26.899 -25.552  1.00 44.85           N  
ATOM   3394  OE1 GLN A 444      25.931 -27.934 -25.808  1.00 44.85           O  
ATOM   3395  N   GLY A 445      21.969 -23.805 -28.060  1.00 45.60           N  
ATOM   3396  CA  GLY A 445      20.783 -23.984 -28.881  1.00 45.60           C  
ATOM   3397  C   GLY A 445      20.103 -22.677 -29.241  1.00 45.60           C  
ATOM   3398  O   GLY A 445      18.998 -22.675 -29.787  1.00 45.60           O  
ATOM   3399  N   SER A 446      20.855 -21.565 -29.151  1.00 39.47           N  
ATOM   3400  CA  SER A 446      20.458 -20.184 -29.406  1.00 39.47           C  
ATOM   3401  C   SER A 446      20.850 -19.747 -30.813  1.00 39.47           C  
ATOM   3402  CB  SER A 446      21.091 -19.245 -28.377  1.00 39.47           C  
ATOM   3403  O   SER A 446      21.932 -20.087 -31.296  1.00 39.47           O  
ATOM   3404  OG  SER A 446      21.670 -18.119 -29.013  1.00 39.47           O  
ATOM   3405  N   ALA A 447      20.024 -19.988 -31.841  1.00 35.74           N  
ATOM   3406  CA  ALA A 447      20.096 -19.375 -33.164  1.00 35.74           C  
ATOM   3407  C   ALA A 447      20.598 -17.936 -33.075  1.00 35.74           C  
ATOM   3408  CB  ALA A 447      18.731 -19.417 -33.846  1.00 35.74           C  
ATOM   3409  O   ALA A 447      19.814 -16.991 -33.178  1.00 35.74           O  
ATOM   3410  N   THR A 448      21.604 -17.641 -32.211  1.00 38.47           N  
ATOM   3411  CA  THR A 448      22.178 -16.307 -32.351  1.00 38.47           C  
ATOM   3412  C   THR A 448      23.227 -16.282 -33.458  1.00 38.47           C  
ATOM   3413  CB  THR A 448      22.810 -15.830 -31.030  1.00 38.47           C  
ATOM   3414  O   THR A 448      24.124 -17.127 -33.490  1.00 38.47           O  
ATOM   3415  CG2 THR A 448      21.741 -15.390 -30.036  1.00 38.47           C  
ATOM   3416  OG1 THR A 448      23.569 -16.902 -30.456  1.00 38.47           O  
ATOM   3417  N   ARG A 449      22.850 -16.476 -34.715  1.00 31.18           N  
ATOM   3418  CA  ARG A 449      23.587 -15.903 -35.836  1.00 31.18           C  
ATOM   3419  C   ARG A 449      24.528 -14.799 -35.366  1.00 31.18           C  
ATOM   3420  CB  ARG A 449      22.623 -15.355 -36.890  1.00 31.18           C  
ATOM   3421  O   ARG A 449      24.099 -13.848 -34.710  1.00 31.18           O  
ATOM   3422  CG  ARG A 449      23.121 -15.507 -38.319  1.00 31.18           C  
ATOM   3423  CD  ARG A 449      22.104 -14.992 -39.328  1.00 31.18           C  
ATOM   3424  NE  ARG A 449      22.703 -14.801 -40.646  1.00 31.18           N  
ATOM   3425  NH1 ARG A 449      20.711 -14.307 -41.707  1.00 31.18           N  
ATOM   3426  NH2 ARG A 449      22.672 -14.330 -42.894  1.00 31.18           N  
ATOM   3427  CZ  ARG A 449      22.027 -14.480 -41.746  1.00 31.18           C  
ATOM   3428  N   ALA A 450      25.505 -15.122 -34.516  1.00 34.38           N  
ATOM   3429  CA  ALA A 450      26.814 -14.475 -34.494  1.00 34.38           C  
ATOM   3430  C   ALA A 450      26.862 -13.301 -35.468  1.00 34.38           C  
ATOM   3431  CB  ALA A 450      27.912 -15.482 -34.826  1.00 34.38           C  
ATOM   3432  O   ALA A 450      26.542 -13.453 -36.649  1.00 34.38           O  
ATOM   3433  N   LEU A 451      26.150 -12.233 -35.288  1.00 31.36           N  
ATOM   3434  CA  LEU A 451      26.476 -10.923 -35.841  1.00 31.36           C  
ATOM   3435  C   LEU A 451      27.976 -10.791 -36.080  1.00 31.36           C  
ATOM   3436  CB  LEU A 451      25.997  -9.811 -34.903  1.00 31.36           C  
ATOM   3437  O   LEU A 451      28.766 -10.835 -35.134  1.00 31.36           O  
ATOM   3438  CG  LEU A 451      24.487  -9.576 -34.846  1.00 31.36           C  
ATOM   3439  CD1 LEU A 451      24.119  -8.795 -33.589  1.00 31.36           C  
ATOM   3440  CD2 LEU A 451      24.012  -8.842 -36.096  1.00 31.36           C  
ATOM   3441  N   ARG A 452      28.580 -11.659 -36.895  1.00 27.18           N  
ATOM   3442  CA  ARG A 452      29.860 -11.526 -37.584  1.00 27.18           C  
ATOM   3443  C   ARG A 452      30.053 -10.109 -38.113  1.00 27.18           C  
ATOM   3444  CB  ARG A 452      29.958 -12.532 -38.733  1.00 27.18           C  
ATOM   3445  O   ARG A 452      29.116  -9.502 -38.634  1.00 27.18           O  
ATOM   3446  CG  ARG A 452      30.379 -13.927 -38.297  1.00 27.18           C  
ATOM   3447  CD  ARG A 452      30.796 -14.786 -39.482  1.00 27.18           C  
ATOM   3448  NE  ARG A 452      31.183 -16.130 -39.063  1.00 27.18           N  
ATOM   3449  NH1 ARG A 452      31.849 -16.818 -41.166  1.00 27.18           N  
ATOM   3450  NH2 ARG A 452      31.993 -18.255 -39.386  1.00 27.18           N  
ATOM   3451  CZ  ARG A 452      31.674 -17.065 -39.873  1.00 27.18           C  
ATOM   3452  N   PRO A 453      31.133  -9.390 -37.726  1.00 31.78           N  
ATOM   3453  CA  PRO A 453      31.519  -8.116 -38.336  1.00 31.78           C  
ATOM   3454  C   PRO A 453      31.885  -8.255 -39.812  1.00 31.78           C  
ATOM   3455  CB  PRO A 453      32.734  -7.684 -37.511  1.00 31.78           C  
ATOM   3456  O   PRO A 453      32.488  -9.255 -40.211  1.00 31.78           O  
ATOM   3457  CG  PRO A 453      33.175  -8.924 -36.802  1.00 31.78           C  
ATOM   3458  CD  PRO A 453      32.242 -10.042 -37.171  1.00 31.78           C  
ATOM   3459  N   ASP A 454      30.892  -8.016 -40.705  1.00 28.54           N  
ATOM   3460  CA  ASP A 454      31.030  -7.656 -42.112  1.00 28.54           C  
ATOM   3461  C   ASP A 454      32.440  -7.151 -42.414  1.00 28.54           C  
ATOM   3462  CB  ASP A 454      29.998  -6.596 -42.500  1.00 28.54           C  
ATOM   3463  O   ASP A 454      32.977  -6.319 -41.680  1.00 28.54           O  
ATOM   3464  CG  ASP A 454      28.833  -7.163 -43.291  1.00 28.54           C  
ATOM   3465  OD1 ASP A 454      28.913  -8.324 -43.747  1.00 28.54           O  
ATOM   3466  OD2 ASP A 454      27.826  -6.442 -43.463  1.00 28.54           O  
ATOM   3467  N   ARG A 455      33.414  -8.057 -42.837  1.00 26.01           N  
ATOM   3468  CA  ARG A 455      34.454  -7.885 -43.846  1.00 26.01           C  
ATOM   3469  C   ARG A 455      34.622  -6.415 -44.216  1.00 26.01           C  
ATOM   3470  CB  ARG A 455      34.131  -8.707 -45.096  1.00 26.01           C  
ATOM   3471  O   ARG A 455      33.635  -5.705 -44.420  1.00 26.01           O  
ATOM   3472  CG  ARG A 455      34.562 -10.162 -45.005  1.00 26.01           C  
ATOM   3473  CD  ARG A 455      34.446 -10.870 -46.348  1.00 26.01           C  
ATOM   3474  NE  ARG A 455      34.851 -12.270 -46.256  1.00 26.01           N  
ATOM   3475  NH1 ARG A 455      34.628 -12.697 -48.515  1.00 26.01           N  
ATOM   3476  NH2 ARG A 455      35.308 -14.360 -47.091  1.00 26.01           N  
ATOM   3477  CZ  ARG A 455      34.928 -13.106 -47.288  1.00 26.01           C  
TER    3478      ARG A 455                                                      
ENDMDL                                                                          
END                                                                             
